# Supplementary material for: Improving deep learning protein monomer and complex structure prediction using DeepMSA2 with huge metagenomics data
Source: Nat Methods. 2024 Jan 2;21(2):279–89. doi: 10.1038/s41592-023-02130-4 (PMC10864179; doi:10.1038/s41592-023-02130-4)
Supplement: Supplementary file 4 — Statistical source data for Supplementary Fig. 1. [file 41592_2023_2130_MOESM4_ESM.zip › FigureS1/FigS1.xlsx]

## Sheet: FigS1.MAE
Domian	DeepMSA2	BLAST	HMMER	HHblits	MMseqs2	PSIBLAST
T0949-D1	1.06819	1.34534	1.02015	1.07253	1.19357	0.986831
T0953s1-D1	7.56716	9.17567	5.90638	7.45749	5.82463	8.62245
T0953s2-D1	3.40205	3.86543	3.31312	3.41258	2.99639	3.38944
T0953s2-D2	1.01262	1.88123	2.82316	1.04535	1.05808	1.73156
T0953s2-D3	5.33344	6.75477	5.52633	5.32274	4.86976	6.75477
T0955-D1	2.42097	2.42097	2.42097	5.33616	2.4045	2.42097
T0957s1-D1	2.14139	1.92783	1.76743	1.66484	1.47063	1.71103
T0957s1-D2	1.20999	3.45107	2.11141	1.08703	1.11833	3.65931
T0957s2-D1	0.844852	1.11546	0.7978	0.777914	1.07889	0.983529
T0958-D1	1.86745	1.79388	0.937801	1.1958	0.944611	1.16412
T0959-D1	0.814709	0.930714	0.796735	0.936521	0.87056	0.999235
T0960-D1	15.3762	16.83	16.5264	16.154	15.2255	15.6871
T0960-D2	1.09594	1.6506	1.68553	1.30833	1.28033	1.39828
T0960-D3	0.99762	2.17114	0.804525	0.919402	0.837256	0.857835
T0960-D4	30.4894	29.3457	31.4369	31.5418	33.4503	30.404
T0960-D5	0.619824	2.40554	0.599333	0.699992	0.652797	0.677925
T0961-D1	0.619426	0.582955	0.654903	0.955762	0.595595	0.678937
T0963-D1	15.464	16.9565	16.8851	16.064	14.3851	16.1946
T0963-D2	0.873746	1.64206	1.56745	1.36367	1.08104	1.26918
T0963-D3	0.927063	2.05458	0.937306	0.969869	0.973686	0.89308
T0963-D4	29.7845	28.8733	30.6324	30.4327	32.5086	28.1775
T0963-D5	0.788109	2.8875	0.853221	0.875773	0.836473	0.835091
T0964-D1	0.739199	0.752626	0.736094	0.927781	1.0619	0.704861
T0966-D1	1.35854	1.44416	1.1064	1.70447	1.35689	1.20794
T0968s1-D1	0.959881	0.966244	0.973052	0.973191	0.937742	0.878029
T0968s2-D1	0.999645	1.82692	1.10105	1.07736	1.62	1.31643
T0969-D1	0.750738	0.870716	0.744162	0.756269	0.766584	0.903298
T0970-D1	0.952055	1.28334	1.33355	2.19665	1.28434	1.56223
T0973-D1	1.03405	1.42131	1.99749	1.19562	1.7242	2.81989
T0974s1-D1	0.946676	1.20178	0.938429	0.970332	0.944804	0.967655
T0975-D1	1.21666	1.48281	0.903397	0.93494	0.84553	1.83393
T0976-D1	0.522215	0.576303	0.553999	0.594923	0.555304	0.536875
T0976-D2	0.498075	0.567837	0.508596	0.548292	0.554366	0.531095
T0977-D1	0.901297	1.4198	0.905644	0.904422	1.15609	0.88019
T0977-D2	1.06787	1.45787	1.11249	1.21485	1.09718	1.12709
T0980s1-D1	1.87674	3.05214	1.8172	1.6098	1.87957	3.29152
T0980s2-D1	30.0352	29.3852	28.8602	27.6602	29.6602	29.3852
T0981-D1	1.21499	2.1062	1.12079	1.08562	1.05403	1.21621
T0981-D2	2.06486	2.80662	3.02929	2.41096	2.80072	2.70694
T0981-D3	1.08271	1.62881	1.21275	0.904637	1.48421	1.03349
T0981-D4	1.05369	1.50649	1.2629	1.78248	1.83518	1.59413
T0981-D5	1.11437	2.51942	1.32591	1.08297	2.05365	1.64417
T0984-D1	0.805356	6.82668	3.23696	1.48491	2.58631	1.5843
T0984-D2	1.19925	2.39796	1.29883	1.19042	1.29565	1.23907
T0985-D1	0.870528	1.04151	0.964224	13.4476	1.22084	1.08578
T0986s1-D1	0.968136	1.84084	1.40451	1.26614	1.07215	1.15943
T0986s2-D1	1.54532	2.26821	1.26904	1.27752	0.830998	0.908705
T0987-D1	0.849727	1.1726	0.893228	0.886461	1.00664	0.949884
T0987-D2	1.03319	1.79447	0.882449	1.6864	1.11629	1.23415
T0989-D1	0.875086	2.44767	2.16922	1.06433	1.99423	1.54675
T0989-D2	1.83081	3.17362	2.2778	3.24876	3.47525	2.09002
T0990-D1	0.96987	1.34142	0.933131	1.03104	1.14223	1.34074
T0990-D2	1.19646	1.76224	1.18163	1.49083	1.75718	1.37261
T0990-D3	1.75123	2.87743	2.30667	1.83128	4.02887	2.00664
T0991-D1	6.35222	8.32294	8.19118	8.19118	7.7452	7.79361
T0992-D1	0.762966	0.736988	0.832059	0.835682	0.747452	0.860288
T0993s2-D1	0.947717	1.17325	0.879393	0.932484	0.824062	0.854797
T0995-D1	0.599212	0.631371	0.597024	0.794309	0.650861	0.753193
T0996-D1	0.730275	0.847992	0.757714	0.976644	0.755983	0.840049
T0996-D2	0.739873	0.776417	0.698358	0.671317	0.719727	0.701178
T0996-D3	0.835795	1.74756	0.862819	0.758973	0.863808	0.834534
T0996-D4	0.780966	1.29037	0.778432	0.846857	0.845278	0.772146
T0996-D5	2.29914	1.5898	1.19673	1.34675	1.341	1.26175
T0996-D6	0.697675	0.971201	0.797931	0.734965	0.732471	0.74235
T0997-D1	1.03501	0.816207	0.876518	0.848837	0.80919	0.94306
T0998-D1	3.79347	11.488	18.8861	3.91311	2.29677	10.8785
T0999-D1	0.612959	0.617966	0.581283	0.890981	0.59368	0.571244
T0999-D2	0.692691	0.677311	0.791916	1.01392	0.677576	0.670784
T0999-D3	1.5349	0.67076	0.676619	1.88068	0.670203	0.653562
T0999-D4	0.693599	0.706472	0.847094	0.736935	0.665103	0.914557
T0999-D5	0.594748	0.614887	0.613584	0.867272	0.645609	0.654392
T1000-D1	0.940592	1.17599	0.918951	0.931841	0.917826	0.887419
T1000-D2	0.743236	0.633575	0.76961	0.671643	0.796839	0.810889
T1001-D1	1.26616	1.0142	2.05218	0.953397	1.2	1.11285
T1002-D1	1.15485	1.61874	1.07205	0.980426	1.02864	1.03192
T1002-D2	1.15984	1.92361	1.03425	1.00735	0.967092	0.992124
T1002-D3	0.691869	0.733908	0.669908	1.08304	0.681946	0.704589
T1003-D1	0.636084	0.584591	0.667901	0.811418	0.577658	0.661187
T1004-D1	0.978664	1.69573	1.02752	0.903998	1.1108	1.75524
T1004-D3	1.71644	2.19595	12.5366	1.74023	2.35222	2.06111
T1005-D1	1.0051	0.979284	0.960489	0.926407	0.881018	1.09667
T1006-D1	0.610792	0.648054	0.540032	0.5184	0.526313	0.514449
T1008-D1	2.62863	1.96342	1.96342	5.1575	2.09723	1.96342
T1009-D1	0.798651	0.826681	0.799947	1.22952	0.842565	1.60253
T1010-D1	1.41907	1.10432	4.95849	0.821736	1.12078	0.897618
T1011-D1	0.619136	2.44567	0.660246	0.704712	0.803529	0.706
T1011-D2	1.0975	1.06857	1.16272	1.08974	1.15629	1.01697
T1013-D1	0.568212	0.584269	0.591195	0.588651	0.619578	0.63656
T1014-D2	1.20328	0.992533	1.16071	1.2411	1.05634	1.04695
T1015s1-D1	0.976648	6.61967	1.77096	1.23209	1.19591	1.50695
T1015s2-D1	0.83405	1.1852	0.759354	0.786825	0.840514	0.838059
T1016-D1	0.533191	0.523493	0.555996	0.516578	0.563433	0.555071
T1017s1-D1	0.751594	1.33103	0.910425	0.823814	0.920208	1.07649
T1017s2-D1	1.31551	1.58698	1.41045	1.71541	1.49179	1.569
T1018-D1	0.655985	0.658909	0.654596	0.771682	0.68279	0.809709
T1019s1-D1	2.04386	1.77388	2.27836	2.50035	1.56297	1.67577
T1019s2-D1	0.8511	0.935584	0.933888	0.89029	0.857576	0.849354
T1020-D1	0.72168	1.98765	0.689861	0.640606	0.726931	0.646684
T1021s1-D1	0.640129	0.784712	0.684482	0.680293	0.752787	0.784697
T1021s2-D1	1.63016	5.54131	0.765739	1.92559	3.26761	2.70131
T1021s3-D1	0.908739	0.960587	0.860934	0.893292	0.773718	0.827005
T1021s3-D2	2.00471	3.60316	2.29632	1.58661	2.53383	3.09429
T1022s1-D1	0.770864	1.08461	0.775059	0.804112	0.779083	0.873172
T1022s1-D2	1.10973	5.05789	1.30635	1.09221	1.52795	2.95176
T1022s2-D1	0.803676	1.11541	0.997946	14.032	1.32638	1.16089
T1024-D1	0.685927	0.747029	0.789733	0.927806	0.638532	0.694615
T1024-D2	1.2491	1.45812	1.22743	0.923836	1.12133	0.907281
T1026-D1	2.96109	2.68812	3.59279	3.56032	2.94001	3.41493
T1027-D1	5.87746	5.97002	4.95088	5.931	7.05224	5.89276
T1029-D1	3.25622	2.87902	3.16787	2.68621	2.92552	2.71415
T1030-D1	0.741006	5.14496	0.873313	0.810234	0.851431	0.950481
T1030-D2	7.04148	8.07316	7.48291	6.8001	6.99173	7.43403
T1031-D1	2.32356	4.01552	4.65025	2.39025	3.28193	3.09146
T1032-D1	2.13741	3.10832	2.07355	1.87215	3.17199	2.2168
T1033-D1	5.06026	4.77816	5.70722	5.41934	3.73233	5.19131
T1034-D1	0.750462	0.916715	0.716302	0.75897	0.786807	0.706805
T1035-D1	0.79628	1.49937	5.71195	0.814655	0.767861	0.759318
T1037-D1	0.993324	1.61387	13.2795	0.902091	2.41079	1.10219
T1038-D1	4.80065	5.68232	5.36233	4.82704	5.10717	5.81459
T1038-D2	2.23335	2.28625	2.21557	2.27388	1.89374	2.31717
T1039-D1	1.66484	4.36603	3.98564	1.12879	6.49774	4.16244
T1040-D1	2.01487	10.0633	11.6155	6.4377	8.60174	7.26764
T1041-D1	0.977992	1.43342	7.90263	0.846186	1.08594	0.639032
T1042-D1	1.44018	2.39173	10.2357	2.172	2.42521	2.19295
T1043-D1	6.88708	8.31721	8.08439	7.70753	8.33677	8.42432
T1045s2-D1	0.831849	1.05213	0.87522	0.885345	0.883645	0.729974
T1046s1-D1	1.81628	2.33949	1.38402	1.95756	1.67292	2.31187
T1046s2-D1	1.2957	2.38898	2.29684	1.99072	1.77022	2.58387
T1047s1-D1	1.41415	1.59003	1.54226	1.38817	1.75162	1.57597
T1047s2-D1	0.943025	0.917182	0.743332	0.7001	0.749089	0.885283
T1047s2-D2	0.699009	0.975753	0.734863	0.724596	0.681939	0.721219
T1047s2-D3	1.33168	1.24975	1.28902	1.33235	1.09956	1.15809
T1049-D1	1.32162	2.45104	1.32231	1.29062	1.39811	1.53639
T1050-D1	1.03271	9.87456	1.00239	1.09945	1.11581	0.95845
T1050-D2	0.678253	0.675806	0.645389	0.70632	0.678514	0.675265
T1050-D3	0.617828	0.660587	0.647746	0.746291	0.629489	0.622846
T1052-D1	0.708176	1.2346	0.938169	1.0296	1.11589	1.39332
T1052-D2	0.847604	2.35269	1.28134	0.97656	1.62906	1.46376
T1052-D3	0.99861	5.50809	1.75749	1.01905	1.12658	2.47486
T1053-D1	1.1232	1.30614	1.57522	1.21247	1.1973	1.49477
T1053-D2	0.78258	1.05092	0.892975	0.754668	0.832318	0.651907
T1054-D1	0.678499	0.665108	0.674509	0.632628	0.665675	0.693857
T1055-D1	2.08862	1.78714	6.67567	1.6786	1.93615	1.82708
T1056-D1	0.759647	0.841153	0.766231	0.869856	0.783073	0.753839
T1057-D1	0.624866	0.691408	0.672327	0.742447	0.643377	0.870829
T1058-D1	0.854023	3.72949	1.05368	0.890744	0.936269	2.338
T1058-D2	0.875165	1.82903	0.793036	0.733777	0.838334	0.975314
T1060s2-D1	1.00365	2.53163	1.92665	1.39011	2.36273	1.26062
T1060s3-D1	1.00352	2.48151	1.225	1.05032	1.60947	1.02769
T1061-D1	1.13165	1.135	1.08115	1.1858	2.09704	1.03755
T1061-D2	1.17435	1.93543	2.26385	1.41342	1.91974	1.70804
T1061-D3	0.819999	1.14253	0.928745	0.859544	1.01349	0.886116
T1064-D1	4.36477	3.91072	4.34353	4.77764	5.05011	4.28652
T1065s1-D1	0.894395	0.877365	1.08773	1.08934	0.862896	0.866969
T1065s2-D1	0.607801	0.652878	0.640514	0.577684	0.591711	0.540755
T1067-D1	0.966071	1.87585	4.29269	1.10439	1.3738	1.04992
T1068-D1	1.55996	2.797	2.02896	1.59938	1.96533	2.71863
T1070-D1	8.34779	10.751	8.44626	8.76625	8.695	9.95453
T1070-D2	0.768288	0.896164	0.834788	0.750614	0.781179	0.749629
T1070-D3	0.991005	1.8618	1.36149	0.92004	1.02828	1.90346
T1070-D4	0.921812	1.29143	0.883598	0.864942	0.979057	0.960305
T1073-D1	0.747647	1.60894	1.10167	0.738958	0.77683	0.803921
T1074-D1	1.84548	3.0734	2.06922	1.8866	1.76738	2.18997
T1076-D1	0.56135	0.589904	0.569385	0.86561	0.587271	0.581184
T1078-D1	0.872946	0.929928	0.839654	0.9202	0.884424	0.926348
T1079-D1	0.841568	0.847732	0.86671	1.04474	0.842165	0.883655
T1080-D1	3.69825	2.23922	2.9818	2.91075	2.56504	5.49642
T1082-D1	3.93934	3.52984	3.81824	4.62346	3.51508	3.29377
T1083-D1	0.60128	0.644972	0.667423	0.554018	0.587865	0.612665
T1084-D1	1.08513	1.7044	0.953043	1.22418	1.77135	1.99506
T1087-D1	1.30793	2.49532	9.70586	0.555438	2.25729	1.58161
T1089-D1	0.894865	0.788101	0.910964	0.779153	0.91174	0.999952
T1090-D1	1.29536	2.34805	1.92063	1.34746	1.28669	1.59665
T1091-D1	0.834683	1.24391	0.83905	1.00431	0.75476	0.820139
T1091-D2	3.25525	3.19979	3.53964	0.807471	4.01684	3.60733
T1091-D3	0.730967	1.22199	0.837894	0.601253	0.650609	0.617294
T1091-D4	0.528421	0.587496	0.587852	0.495078	0.537945	0.527226
T1092-D1	1.38387	4.71938	3.08796	1.06508	8.09011	1.01378
T1092-D2	1.11219	0.92481	1.55815	1.13852	1.12879	1.06134
T1093-D1	1.63067	5.20772	5.92221	3.64542	3.25015	4.00726
T1093-D2	2.79877	2.32005	4.2209	5.51402	4.70777	3.29268
T1093-D3	2.9261	3.25246	3.25887	1.84663	1.97434	2.44165
T1094-D1	3.72832	4.25078	12.444	10.7141	4.87533	5.11275
T1094-D2	1.49114	1.27839	8.35669	1.61564	1.2591	1.16556
T1095-D1	2.5183	1.74815	2.6693	27.6855	1.50514	2.47734
T1096-D1	1.08736	1.83119	6.01331	1.51295	1.44013	1.41612
T1096-D2	1.28351	6.80953	7.72826	1.91918	6.07626	2.87633
T1099-D1	5.35963	4.73522	6.93875	7.91998	1.90395	3.6244
T1100-D1	2.15176	21.1991	13.3966	12.4019	12.5307	12.6911
T1100-D2	1.44692	2.63191	4.58185	1.32345	2.10723	1.12049
T1101-D1	0.445084	0.657628	0.427978	0.52549	0.436509	0.485033
T1101-D2	0.924649	0.811039	1.07074	0.955247	0.728647	0.873907
T1104-D1	1.16948	2.40494	2.10044	1.41904	2.43579	2.37866
T1106s1-D1	5.98606	6.26145	6.13472	5.35733	5.06292	5.23647
T1109-D1	0.611074	0.65874	0.57197	0.675842	0.64638	0.710024
T1110-D1	0.649048	0.637413	0.584675	0.674957	0.616072	0.714238
T1112-D1	0.976753	0.771785	1.12177	0.758371	0.755031	0.809102
T1113-D1	4.0804	10.9004	4.00453	4.94635	5.86289	11.433
T1114s1-D1	24.3595	27.4212	26.5188	26.8275	27.5889	27.0714
T1114s2-D1	0.794405	0.831796	0.838266	0.748967	0.805029	0.942909
T1114s3-D1	0.930459	0.908455	0.762848	0.764374	0.791457	1.27881
T1119-D1	9.02311	13.3387	10.7723	9.02311	9.08864	14.4895
T1120-D1	2.04076	3.20928	2.68079	3.97805	4.17343	3.32066
T1120-D2	0.837216	2.63169	1.18736	0.930753	1.10822	1.00988
T1121-D1	1.39556	1.77483	1.57435	1.59468	1.38862	1.54884
T1121-D2	1.01408	1.09155	1.00099	0.932488	0.940076	0.993575
T1122-D1	5.61137	5.49115	5.61137	5.49115	5.66213	5.49115
T1123-D1	3.22024	5.93267	5.88592	5.79096	6.91143	5.94745
T1125-D1	3.33699	3.94578	3.99163	4.22015	3.90607	3.88873
T1125-D2	3.67216	3.89361	5.8883	4.47341	4.55998	4.26207
T1125-D3	1.05234	3.7973	6.92599	4.189	2.54815	1.80885
T1125-D4	7.76688	3.72383	4.25238	5.71574	6.89071	4.50621
T1125-D5	4.61644	4.60012	4.97071	4.52952	4.4689	4.50427
T1125-D6	4.0968	3.35758	3.75738	3.22503	3.45012	3.36374
T1127-D1	0.672659	4.0766	0.745713	2.16344	3.03735	4.63229
T1129s2-D1	2.9769	6.63733	6.11007	12.3002	5.88235	15.3668
T1130-D1	2.90568	4.9542	4.9542	4.9542	5.07792	4.9542
T1131-D1	6.68197	6.68197	6.68197	6.68197	6.59275	6.68197
T1132-D1	0.718615	0.593321	0.773177	0.824367	0.570848	0.777739
T1134s1-D1	0.745519	0.774761	0.775011	0.85905	0.804978	0.838995
T1134s2-D1	0.789348	0.855354	0.845541	0.911506	0.845188	0.824756
T1137s1-D1	0.846737	0.999569	0.853458	1.15188	0.901407	1.03457
T1137s2-D1	0.668332	0.802313	0.686941	0.892452	0.667972	0.822725
T1137s3-D1	1.07601	1.16047	0.779601	1.12091	0.921948	0.990136
T1137s4-D1	0.684066	0.840089	0.745853	0.880029	0.729627	0.887676
T1137s4-D3	3.94665	4.09594	3.69199	4.04785	4.30986	4.05316
T1137s6-D1	0.667856	0.82785	0.655617	0.921067	0.701915	0.712608
T1137s8-D1	0.573383	0.573941	0.577237	0.873814	0.601228	0.597219
T1137s9-D1	0.722276	0.883921	0.609587	0.876873	0.639162	0.701597
T1145-D1	0.685686	1.65093	0.923719	0.801614	0.837362	1.13283
T1145-D2	1.07804	1.41828	2.30121	1.89043	1.49144	4.43136
T1146-D1	1.00996	0.945042	0.923802	0.837638	1.03569	0.903868
T1147-D1	0.631782	0.676963	0.667393	0.649716	0.634772	0.659007
T1150-D1	0.890054	0.800767	0.967833	4.55896	0.696076	0.885684
T1151s2-D1	1.68651	2.82477	1.71006	2.06113	1.75493	2.51095
T1152-D1	0.884295	1.01228	0.980734	1.02758	0.84986	0.885201
T1153-D1	0.869928	1.58127	0.871935	0.786186	1.09934	0.747321
T1154-D1	5.73034	3.42614	3.30302	2.80519	2.51471	2.81168
T1154-D2	16.2771	23.9274	12.448	12.5291	20.2999	17.9155
T1155-D1	2.94305	2.95284	2.92566	3.42815	3.02395	3.86907
T1157s1-D1	0.854516	0.906659	0.840362	0.857001	0.935027	1.00049
T1157s2-D1	0.781695	0.808222	0.810639	0.908027	0.75043	0.798567
T1157s2-D2	0.836686	0.79718	0.845885	0.807231	0.79505	0.759507
T1157s2-D3	0.572433	0.618811	0.574553	1.90998	0.533305	0.649393
T1159-D1	1.11866	1.62283	2.0263	1.38771	1.58943	1.64877
T1160-D1	9.11379	6.96379	9.36379	8.46379	8.71379	6.96379
T1161-D1	3.32378	6.55879	6.61306	6.93474	6.42829	6.55879
T1162-D1	1.35645	2.49004	1.52318	1.28238	3.23832	1.839
T1163-D1	1.39377	3.07021	1.73977	2.02394	1.68831	2.90517
T1169-D1	2.48796	4.51966	3.1417	2.57651	5.35441	3.05729
T1169-D3	1.56464	2.60458	1.83333	1.99868	3.15146	2.26754
T1169-D4	2.50425	6.63256	2.3359	2.78415	5.29568	2.6673
T1170-D1	0.628284	0.599928	0.756576	0.693464	0.616217	0.619674
T1170-D2	1.29514	1.21425	1.19418	1.04383	0.971767	1.02611
T1173-D1	2.80835	2.69967	3.44514	2.52373	3.35075	2.15005
T1173-D2	0.909824	2.13821	5.5628	2.64049	4.53936	2.54792
T1174-D1	6.84371	5.06833	4.59613	5.33112	5.18906	11.6872
T1174-D2	0.633111	1.84428	1.49539	0.770302	1.08255	0.831242
T1175-D1	1.62747	1.95899	0.935198	1.61295	1.55207	1.72824
T1177-D1	0.924642	9.13475	0.925642	1.03819	9.73556	1.10062
T1178-D1	3.29747	6.05063	4.54495	3.4089	7.48626	6.20546
T1179-D1	1.82031	8.24933	8.16324	1.8502	9.48213	7.87784
T1180-D1	0.699427	0.722622	0.66419	13.0075	0.679233	0.721292
T1181-D1	1.37537	1.26263	1.13964	1.68912	1.21467	1.24686
T1181-D2	0.885787	1.38159	1.6164	2.30007	1.20513	2.21541
T1182-D1	1.3151	1.14404	1.61104	1.16187	1.00976	1.16853
T1183-D1	0.831592	1.19585	0.934465	1.29453	1.11487	0.902965
T1184-D1	0.744655	1.5457	1.61486	1.08212	1.07802	1.16246
T1187-D1	0.808965	0.973646	1.1473	0.811411	0.878198	0.922317
T1188-D1	0.58639	0.613271	0.591661	1.28301	0.635017	0.71815
T1194-D1	1.22639	5.42632	7.56492	2.67972	5.66385	0.809166
The following 22 domains are excluded because (i) DeepPotential failed with some of the MSAs (for example Neff of HMMER MSA is extremely high), or (ii) the target is either from complexes or very hard for DeepPotential to make a prediction (i.e., MAE>30 for all MSAs). Notice, even in those excluded domains, the performance of DeepMSA2 is still better than other five MSA generation methods.
T0954-D1	0.855636	0.671177	0.778978	NA	0.819175	1.2329
T0965-D1	0.623968	0.678697	0.690799	NA	0.724822	0.87541
T0979-D1	59.1411	65.362	51.6439	51.47	58.6837	62.0268
T0983-D1	0.574396	0.604808	0.812586	NA	0.555253	0.615804
T0993s1-D1	0.642501	4.63983	0.663199	NA	0.645787	0.616941
T1004-D2	1.32473	2.51574	0.994105	NA	2.30474	2.61491
T1014-D1	0.664167	4.48426	0.594099	NA	0.947505	0.636269
T1106s2-D1	0.808402	0.822729	0.688915	NA	0.829358	0.80576
T1124-D1	0.627807	0.64119	1.04001	NA	0.708404	0.645415
T1133-D1	0.960862	0.760096	0.990763	NA	0.753427	1.06875
T1137s1-D2	46.9205	47.1451	65.5482	56.2427	77.0346	59.3392
T1137s2-D2	48.81	56.5599	61.8941	40.7124	68.2284	43.3422
T1137s3-D2	38.6842	36.1378	53.6711	55.5938	37.3928	34.7632
T1137s4-D2	37.76	34.038	50.2726	37.4247	33.9643	57.5814
T1137s5-D1	0.709129	0.760652	0.697558	NA	0.700526	0.776495
T1137s5-D2	48.867	40.1697	41.3945	46.272	41.5164	49.4536
T1137s6-D2	45.4697	50.8689	52.9061	56.7887	57.1025	51.7314
T1137s7-D1	0.874458	5.66192	5.66192	NA	0.679241	0.652762
T1139-D1	0.605505	7.51755	0.616653	NA	0.710397	0.516547
T1158-D1	0.902229	29.5967	29.5967	NA	0.758165	0.800254
T1158-D2	1.0701	28.2878	28.2878	NA	0.94972	1.17111
T1169-D2	NA	NA	NA	NA	NA	NA
