# Supplementary material for: Improving deep learning protein monomer and complex structure prediction using DeepMSA2 with huge metagenomics data
Source: Nat Methods. 2024 Jan 2;21(2):279–89. doi: 10.1038/s41592-023-02130-4 (PMC10864179; doi:10.1038/s41592-023-02130-4)
Supplement: Supplementary file 5 — Statistical source data for Supplementary Fig. 2. [file 41592_2023_2130_MOESM5_ESM.zip › FigureS2/FigS2.xlsx]

## Sheet: Neff
Domain Type	Method	Neff	CI (95%)
All	DeepMSA2	415.274	94.319
FM	DeepMSA2	93.728	27.611
TBM	DeepMSA2	678.902	159.624
All	BLAST	120.903	45.546
FM	BLAST	21.457	9.547
TBM	BLAST	202.437	80.727
All	HHBLITS	444.892	79.368
FM	HHBLITS	188.667	58.128
TBM	HHBLITS	654.964	128.132
All	PSIBLAST	858.429	318.153
FM	PSIBLAST	135.762	114.403
TBM	PSIBLAST	1450.93	557.453
All	HMMER	3377.35	1260.69
FM	HMMER	851.73	623.868
TBM	HMMER	5448.04	2196.07
All	MMseqs2	172.354	31.48
FM	MMseqs2	65.463	21.919
TBM	MMseqs2	259.991	50.764

## Sheet: SeqID
Domain Type	Method	SeqID	CI (95%)
All	DeepMSA2	0.223	0.013
FM	DeepMSA2	0.259	0.024
TBM	DeepMSA2	0.194	0.013
All	BLAST	0.354	0.023
FM	BLAST	0.414	0.039
TBM	BLAST	0.305	0.025
All	HHBLITS	0.198	0.014
FM	HHBLITS	0.24	0.025
TBM	HHBLITS	0.164	0.014
All	PSIBLAST	0.281	0.022
FM	PSIBLAST	0.34	0.038
TBM	PSIBLAST	0.232	0.022
All	HMMER	0.169	0.013
FM	HMMER	0.19	0.025
TBM	HMMER	0.153	0.012
All	MMseqs2	0.326	0.02
FM	MMseqs2	0.373	0.035
TBM	MMseqs2	0.287	0.02

## Sheet: Coverage
Domain Type	Method	Coverage	CI (95%)
All	DeepMSA2	0.769	0.015
FM	DeepMSA2	0.768	0.025
TBM	DeepMSA2	0.771	0.019
All	BLAST	0.711	0.029
FM	BLAST	0.753	0.041
TBM	BLAST	0.677	0.04
All	HHBLITS	0.703	0.022
FM	HHBLITS	0.731	0.033
TBM	HHBLITS	0.681	0.028
All	PSIBLAST	0.744	0.024
FM	PSIBLAST	0.769	0.039
TBM	PSIBLAST	0.723	0.031
All	HMMER	0.597	0.023
FM	HMMER	0.591	0.037
TBM	HMMER	0.602	0.029
All	MMseqs2	0.739	0.021
FM	MMseqs2	0.761	0.031
TBM	MMseqs2	0.721	0.029

## Sheet: RawData
	DeepMSA2			BLAST			HHblits			HMMER			MMseqs2			PSIBLAST
Domain	Neff	SeqID	Coverage	Neff	SeqID	Coverage	Neff	SeqID	Coverage	Neff	SeqID	Coverage	Neff	SeqID	Coverage	Neff	SeqID	Coverage
T0949-D1	1158.78	0.137492	0.703809	3.61907	0.34677	0.821447	615.094	0.137175	0.703839	1853.81	0.12155	0.547081	54.3139	0.168006	0.500546	1565.78	0.169156	0.76868
T0953s1-D1	33.927	0.254405	0.792308	0.488678	0.40796	0.915423	22.4135	0.242848	0.689559	40.176	0.256781	0.685746	48.0569	0.323658	0.827437	1.09554	0.42778	0.964131
T0953s2-D1	5.63198	0.44724	0.952652	0.904534	0.590909	0.963068	8.44615	0.44596	0.948485	6.29573	0.446567	0.911509	8.88918	0.479137	0.939719	3.31663	0.510135	0.940008
T0953s2-D2	6.05725	0.296237	0.812016	1.13434	0.362992	0.769291	155.747	0.153308	0.68243	139.064	0.122652	0.632076	5.82587	0.356028	0.777736	1.58531	0.334167	0.778144
T0953s2-D3	2.87181	0.426407	0.920635	0.113961	0	0	6.99718	0.371148	0.804686	598.645	0.140193	0.745788	5.32839	0.437229	0.850372	0.113961	0	0
T0954-D1	1823.82	0.122125	0.749426	15.4632	0.252349	0.686805	745.399	0.105689	0.681753	2124.54	0.049826	0.267623	19.1707	0.379777	0.746828	7206.11	0.101262	0.682121
T0955-D1	0.156174	0	0	0.156174	0	0	1045.41	0.0767984	0.805324	114.713	0.17831	0.826637	0.156174	1	1	0.156174	0	0
T0957s1-D1	56.6158	0.157407	0.653824	2.10435	0.429365	0.772487	20.0078	0.204795	0.674687	5.99147	0.221074	0.575223	15.8266	0.318198	0.724501	9.94853	0.297946	0.804244
T0957s1-D2	4.13935	0.508621	0.9553	1.08866	0.615741	0.970679	24.0761	0.26596	0.791728	2.17732	0.44213	0.834105	9.05411	0.451485	0.905877	1.08866	0.615741	0.970679
T0957s2-D1	4.76577	0.301783	0.861205	1.71353	0.426498	0.923502	7.71894	0.238966	0.789105	2.6774	0.208657	0.57305	4.39431	0.402819	0.84039	2.35611	0.373051	0.893626
T0958-D1	348.627	0.13234	0.744154	1.49858	0.44451	0.891381	139.096	0.106096	0.622343	8.68266	0.141219	0.601281	3.60411	0.444547	0.948512	2.15962	0.421401	0.941758
T0959-D1	125.324	0.229263	0.833017	89.469	0.274262	0.719434	907.131	0.206029	0.709014	809.055	0.164402	0.600525	134.123	0.270709	0.746766	1045.62	0.181983	0.732882
T0960-D1	244.603	0.342079	0.81982	0.176777	0.96875	1	279.054	0.330512	0.834039	277.754	0.317745	0.713325	194.82	0.378297	0.835726	0.176777	0.96875	1
T0960-D2	119.643	0.246804	0.744122	4.84626	0.40439	0.861049	19.2886	0.241169	0.749756	41.1333	0.240527	0.739723	41.2389	0.298376	0.823413	23.5495	0.312077	0.862284
T0960-D3	39.3154	0.221104	0.821952	9.81427	0.359806	0.883299	300.478	0.182958	0.790271	361.088	0.201259	0.794542	198.098	0.263144	0.833064	147.384	0.247225	0.858334
T0960-D4	31.8538	0.28148	0.65311	4.55329	0.436678	0.759211	70.5189	0.234468	0.598819	245.365	0.213043	0.519297	331.756	0.271246	0.670034	23.0791	0.359335	0.787393
T0960-D5	218.839	0.210426	0.806839	4.2289	0.310973	0.603589	226.394	0.184452	0.770796	343.335	0.214601	0.829362	78.5284	0.293111	0.771962	269.053	0.243647	0.856447
T0961-D1	686.936	0.134224	0.686741	766.028	0.143902	0.464191	99.4279	0.0794903	0.577524	3831.6	0.0745578	0.356038	228.881	0.250615	0.694617	1274.74	0.0800554	0.533448
T0963-D1	248.966	0.350934	0.83268	0.179605	0.967742	1	280.164	0.339449	0.84349	268.618	0.331028	0.734561	170.664	0.388342	0.848735	0.179605	0.967742	1
T0963-D2	135.974	0.257103	0.775848	4.68414	0.410763	0.874758	19.3384	0.247778	0.760438	35.2025	0.256853	0.759529	41.5007	0.304441	0.832262	22.9739	0.316766	0.877269
T0963-D3	124.145	0.190852	0.795054	12.9786	0.333534	0.848859	334.73	0.172264	0.777761	408.434	0.188864	0.769614	186.511	0.251065	0.815929	159.212	0.234881	0.846904
T0963-D4	249.702	0.196772	0.712419	3.33026	0.423946	0.77372	74.9442	0.213533	0.593073	261.703	0.201801	0.5298	306.221	0.255204	0.657502	24.9685	0.335608	0.779444
T0963-D5	222.091	0.222242	0.901953	3.71411	0.335452	0.670489	258.419	0.181873	0.696165	372.314	0.219325	0.877661	141.247	0.288689	0.848992	305.787	0.243625	0.903228
T0964-D1	171.063	0.200685	0.697685	24.0259	0.341659	0.728778	300.461	0.155592	0.610934	176.813	0.176549	0.68867	137.619	0.277189	0.784327	94.4759	0.284328	0.808486
T0965-D1	2969.57	0.161588	0.840439	229.823	0.218162	0.671425	614.43	0.111171	0.627137	14887.9	0.115338	0.630663	45.2841	0.231127	0.560227	3014.2	0.115711	0.606396
T0966-D1	2.35658	0.284125	0.755884	3.49901	0.155425	0.37896	2.2736	0.257966	0.833949	18.1682	0.0775837	0.310327	3.61163	0.25337	0.441984	30.0196	0.116556	0.470633
T0968s1-D1	28.2282	0.240252	0.828178	15.4901	0.341491	0.82097	570.938	0.15813	0.820737	30.1901	0.270763	0.779045	28.5421	0.307527	0.772189	32.9365	0.284954	0.803284
T0968s2-D1	138.412	0.180088	0.876395	1.39876	0.459783	0.9875	102.19	0.16337	0.857204	26.7738	0.192451	0.859349	5.90564	0.370166	0.845811	9.51156	0.252174	0.902854
T0969-D1	158.445	0.321623	0.87226	70.1565	0.295523	0.74602	236.268	0.286416	0.829963	154.644	0.158297	0.551225	197.593	0.327068	0.795493	118.259	0.265468	0.760345
T0970-D1	15.7109	0.540058	0.925631	9.55592	0.582137	0.93578	89.6649	0.299066	0.777387	10.7166	0.509298	0.868353	23.1717	0.548469	0.926258	11.7535	0.535424	0.905204
T0973-D1	15.0365	0.229353	0.921875	2.38649	0.344351	0.796875	19.8378	0.226053	0.895409	39.7777	0.201069	0.827809	13.9123	0.284318	0.78489	32.3446	0.235766	0.877003
T0974s1-D1	5402.66	0.139392	0.831082	37.99	0.450193	0.958636	3541.25	0.12053	0.803167	502.965	0.240061	0.871045	180.348	0.346952	0.893322	176.606	0.323876	0.922005
T0975-D1	212.03	0.156324	0.768388	13.5692	0.221728	0.590001	59.9248	0.242013	0.795702	48.3603	0.172031	0.61642	50.4217	0.296196	0.809729	49.324	0.185755	0.61306
T0976-D1	2602.44	0.185394	0.809804	1132.58	0.298687	0.808317	1307.48	0.14859	0.67809	14765.9	0.178472	0.73044	824.004	0.299161	0.860738	6140.47	0.230718	0.810993
T0976-D2	2469.52	0.184929	0.782847	1526.01	0.279168	0.761727	849.45	0.138188	0.662802	14245.3	0.179963	0.711474	854.638	0.288271	0.838134	6835.07	0.229227	0.779875
T0977-D1	12.3066	0.165085	0.814948	3.07408	0.282617	0.787995	44.3141	0.150946	0.744404	43.4982	0.119454	0.579191	4.90476	0.193764	0.563787	39.6188	0.145384	0.665778
T0977-D2	19.2051	0.187595	0.805609	1.89038	0.273756	0.678733	7.51739	0.217197	0.793063	5.76682	0.190188	0.629862	2.49725	0.303705	0.718065	7.4326	0.208281	0.697386
T0979-D1	1816.64	0.115953	0.790561	0.208514	0.282609	0.304348	1817.6	0.129994	0.866382	3706.16	0.145413	0.820705	6.06073	0.280268	0.597408	0.208514	0.283597	0.336957
T0980s1-D1	11.093	0.579974	0.942539	2.42485	0.613889	0.924359	14.9542	0.543927	0.928893	2.92359	0.561075	0.868946	14.4734	0.577029	0.897815	2.9671	0.583907	0.905178
T0980s2-D1	13.6428	0.538781	0.937204	0.179605	0.887097	0.967742	12.1267	0.530746	0.897177	5.61278	0.21537	0.601259	5.84247	0.712881	0.980705	0.179605	0.887097	0.967742
T0981-D1	133.087	0.15739	0.775082	0.898607	0.5323	0.905685	238.26	0.147068	0.758888	49.6642	0.173702	0.722857	39.5537	0.274266	0.845416	5.22355	0.307461	0.895561
T0981-D2	1.10377	0.640417	0.93125	0.570197	0.571875	0.839583	0.823262	0.675926	0.925463	0.782624	0.560577	0.915385	2.20329	0.472588	0.812281	0.669162	0.574653	0.863889
T0981-D3	31.5961	0.139665	0.690007	1.47391	0.352217	0.732474	462.194	0.106052	0.575779	377.294	0.118715	0.562354	6.53771	0.153066	0.379899	121.348	0.159873	0.756717
T0981-D4	7.09067	0.179492	0.650141	0.885881	0.513514	0.867637	2.21714	0.264834	0.666511	109.411	0.11388	0.618798	3.9146	0.360046	0.761052	0.928819	0.513514	0.881497
T0981-D5	11.0998	0.189966	0.864987	0.887357	0.458268	0.903937	18.9863	0.190957	0.849344	5.65175	0.151445	0.619174	2.07789	0.421822	0.849831	1.59724	0.361027	0.906027
T0983-D1	646.148	0.16778	0.77339	143.104	0.203379	0.512624	396.101	0.111084	0.564238	12150.9	0.119265	0.550961	396.065	0.224076	0.622567	1307.47	0.168341	0.65053
T0984-D1	128.243	0.182743	0.807162	3.496	0.10602	0.257424	121.146	0.117256	0.672121	1660.48	0.0471592	0.275838	34.9235	0.147736	0.372587	486.014	0.0724338	0.479311
T0984-D2	614.827	0.162665	0.849044	7.37525	0.382602	0.788706	1923.94	0.142709	0.709698	5756.35	0.142137	0.724937	127.281	0.283201	0.702834	3734.81	0.169886	0.791144
T0985-D1	139.194	0.0860285	0.595734	32.5023	0.108325	0.371192	0.0344623	0	0	268.242	0.0401634	0.253498	2.58744	0.113151	0.287613	310.63	0.0434095	0.309452
T0986s1-D1	490.731	0.248413	0.827726	7.53085	0.503474	0.877745	93.66	0.253018	0.857617	74.1556	0.267453	0.864236	47.339	0.335006	0.897953	77.6106	0.303177	0.901735
T0986s2-D1	2.97861	0.192176	0.852299	0.963863	0.327312	0.784516	14.0821	0.197135	0.862997	8.15683	0.136922	0.641475	11.4392	0.275269	0.858703	4.61012	0.249511	0.869434
T0987-D1	6.18017	0.334152	0.884398	2.52465	0.388901	0.81636	4.72052	0.321714	0.860473	12.5798	0.0531834	0.268922	5.10388	0.381441	0.874206	3.39562	0.353852	0.819225
T0987-D2	4.04519	0.342065	0.866687	2.02758	0.3667	0.778385	4.26196	0.291695	0.81092	3.50453	0.262036	0.69959	3.79683	0.355	0.841852	3.01688	0.335417	0.797008
T0989-D1	35.9819	0.18144	0.608032	2.16159	0.294279	0.739055	38.5985	0.163988	0.59411	78.2006	0.154449	0.575243	29.989	0.195664	0.516508	50.0317	0.199858	0.687666
T0989-D2	32.9087	0.180528	0.615109	0.566947	0.271205	0.69308	7.79552	0.163719	0.604052	7.70744	0.233026	0.77762	34.8955	0.223008	0.616347	4.09952	0.245112	0.840893
T0990-D1	8.35943	0.341782	0.874353	2.48534	0.432186	0.953441	5.06435	0.387368	0.97	141.43	0.155604	0.71157	4.21274	0.479132	0.969675	3.17358	0.402395	0.966374
T0990-D2	2.06158	0.253199	0.729485	1.99579	0.252414	0.632035	2.54032	0.255556	0.698028	2.16479	0.194957	0.582897	3.51168	0.343865	0.722039	2.73557	0.261268	0.74257
T0990-D3	3.44683	0.279523	0.948267	1.30186	0.369014	0.973474	3.5881	0.276664	0.924441	2.24403	0.0943721	0.487698	3.08828	0.313115	0.726089	2.17942	0.284583	0.939323
T0991-D1	2.63904	0.319565	0.696583	0.0949158	0.936937	1	0.0949158	0	0	12434.7	0.0934401	0.579331	0.0949158	0.978979	1	0.0949158	0.936937	1
T0992-D1	122.477	0.153578	0.812394	6.55286	0.387611	0.85526	1141.15	0.127948	0.770677	10.2796	0.314794	0.809589	50.9348	0.205051	0.597707	8.2842	0.367377	0.866177
T0993s1-D1	2438	0.256315	0.860987	0.0616626	0	0	14.1619	0.111202	0.597549	24358.7	0.206575	0.782711	926.151	0.293908	0.835133	3872.91	0.283973	0.80616
T0993s2-D1	3228.98	0.166584	0.851284	7.90714	0.474882	0.846725	2854.37	0.175359	0.745027	9057.8	0.172753	0.789829	376.314	0.27715	0.824245	489.848	0.230225	0.868864
T0995-D1	749.317	0.156156	0.783408	408.196	0.206124	0.593811	97.584	0.114193	0.647551	4885.27	0.105172	0.511718	378.76	0.253548	0.744469	958.982	0.153891	0.62287
T0996-D1	988.1	0.195287	0.733035	243.463	0.348158	0.923428	636.79	0.159708	0.693613	698.967	0.230907	0.755376	654.877	0.306845	0.832837	321.285	0.337012	0.912915
T0996-D2	382.819	0.159487	0.687606	229.056	0.298769	0.812539	723.306	0.23086	0.768425	713.942	0.169722	0.62875	500.395	0.30272	0.851832	349.643	0.281087	0.851326
T0996-D3	632.598	0.161748	0.773102	3.73952	0.56439	0.871098	1149.66	0.18406	0.794501	816.321	0.180762	0.757886	541.838	0.271525	0.866915	303.37	0.242357	0.900517
T0996-D4	196.832	0.184224	0.790129	15.2294	0.343511	0.795189	760.219	0.175189	0.75065	677.959	0.141632	0.58585	234.583	0.248896	0.754011	351.128	0.205446	0.823765
T0996-D5	491.444	0.136978	0.740993	61.3803	0.299422	0.84866	703.821	0.187422	0.766395	614.652	0.159554	0.650399	300.655	0.27689	0.854932	409.294	0.231731	0.868338
T0996-D6	611.055	0.147475	0.747816	25.0979	0.372246	0.88156	1333.7	0.164653	0.729748	897.564	0.172746	0.693485	469.652	0.298429	0.891295	385.773	0.253958	0.873302
T0997-D1	190.321	0.152026	0.667788	254.668	0.298135	0.712029	633.508	0.234617	0.699757	389.311	0.220422	0.636116	467.68	0.301124	0.798953	556.135	0.265807	0.775388
T0998-D1	27.2499	0.155987	0.692676	0.0776151	0.939759	1	1.26771	0.168675	0.781547	185.103	0.0696133	0.40437	7.2182	0.19923	0.769594	0.0776151	0.939759	1
T0999-D1	404.315	0.194785	0.762971	718.01	0.183521	0.454633	222.089	0.150146	0.647663	1121.89	0.134921	0.434571	490.486	0.282413	0.70147	1559.56	0.140162	0.435617
T0999-D2	305.692	0.198074	0.806114	617.29	0.183594	0.520827	231.472	0.114119	0.612168	1213.27	0.0994121	0.378016	378.712	0.256949	0.656677	675.052	0.0877253	0.253913
T0999-D3	2895.6	0.140301	0.720913	848.411	0.229709	0.67444	574.593	0.0907831	0.645337	3551.56	0.156874	0.639333	511.449	0.241696	0.737585	2639.44	0.18974	0.682333
T0999-D4	154.742	0.219884	0.866798	81.5214	0.262066	0.730041	923.204	0.18383	0.734666	749.315	0.147199	0.605529	89.3762	0.30216	0.751404	484.896	0.208841	0.814594
T0999-D5	249.162	0.226234	0.817739	977.367	0.228766	0.670579	41.9594	0.152177	0.644533	2359.4	0.131037	0.493932	437.422	0.249762	0.701316	1736.74	0.143815	0.522027
T1000-D1	112.887	0.300056	0.878762	138.803	0.429954	0.858578	1443.42	0.286601	0.822793	1011.19	0.29075	0.824098	832.241	0.353519	0.878916	1000.7	0.299626	0.894833
T1000-D2	38.2647	0.315122	0.877362	168.154	0.193755	0.463239	321.255	0.292531	0.766441	198.022	0.129672	0.375201	289.088	0.285987	0.688321	427.943	0.0810478	0.675515
T1001-D1	189.008	0.0908279	0.685154	3.22312	0.322081	0.866999	20.5552	0.140051	0.721615	12.1291	0.18908	0.748248	6.19708	0.279291	0.743371	11.0326	0.223289	0.803703
T1002-D1	4246.36	0.208974	0.896671	10.9359	0.422249	0.898709	3036.17	0.232225	0.828281	7990.5	0.224371	0.837755	956.791	0.248779	0.922931	3857.01	0.26151	0.900653
T1002-D2	1773.2	0.197362	0.894364	5.51753	0.449965	0.930578	2426.41	0.202467	0.811831	8031.92	0.217936	0.834986	1049.2	0.267294	0.915414	3426.22	0.255272	0.899682
T1002-D3	1048.14	0.175934	0.763358	107.123	0.295872	0.737434	452.292	0.139607	0.695233	3291.48	0.16227	0.714534	409.271	0.248648	0.741665	1610.51	0.205528	0.763678
T1003-D1	1838.89	0.141785	0.737085	796.058	0.166054	0.464267	388.088	0.0919695	0.623813	8874.6	0.0960542	0.469259	459.356	0.293361	0.74219	2573.12	0.0568877	0.557074
T1004-D1	40.8013	0.218328	0.848237	0.539164	0.609937	0.979915	82.7435	0.182357	0.826857	29.904	0.0902092	0.544328	4.60193	0.383961	0.907816	0.539164	0.609937	0.987667
T1004-D2	13.9355	0.216327	0.842004	0.474836	0.650974	0.936688	233.068	0.152644	0.843351	10.0285	0.219644	0.846173	2.29884	0.493816	0.923315	0.474836	0.653139	0.945346
T1004-D3	12.7588	0.14835	0.757176	0.923133	0.459079	0.835294	0.857195	0.475121	0.914976	2655.44	0.0359871	0.306621	1.65531	0.407153	0.734502	1.97814	0.358669	0.823913
T1005-D1	206.442	0.123863	0.647347	17.0214	0.210009	0.51917	51.4852	0.140488	0.637403	246.727	0.071011	0.361209	24.5356	0.235191	0.605019	51.4026	0.173377	0.584639
T1006-D1	869.377	0.174516	0.932418	22.4201	0.32159	0.928148	2582.93	0.198655	0.886224	1997.51	0.190794	0.845589	700.094	0.243646	0.92004	1669.11	0.213815	0.886919
T1008-D1	18.5243	0.253306	0.665535	0.113961	0	0	1226.1	0.147217	0.718409	0.113961	0	0	0.113961	1	1	0.113961	0	0
T1009-D1	321.54	0.177853	0.745027	277.262	0.124188	0.392496	17.502	0.128593	0.570499	502.116	0.063643	0.274081	87.3706	0.156639	0.455943	709.264	0.0676793	0.41146
T1010-D1	28.691	0.193015	0.665057	10.9111	0.283468	0.653284	155.188	0.125758	0.608733	166.45	0.108318	0.511626	13.4321	0.26913	0.611447	48.2528	0.184384	0.654444
T1011-D1	1701.8	0.149673	0.870718	13.9825	0.338127	0.810904	1825.86	0.160952	0.818176	2778.29	0.115168	0.659799	47.7533	0.330332	0.855307	2153.29	0.150062	0.796304
T1011-D2	370.525	0.177422	0.77497	222.235	0.279086	0.798358	2092.45	0.168125	0.706804	1617.16	0.166818	0.671229	267.512	0.266333	0.752082	1218.48	0.203625	0.708656
T1013-D1	1869.7	0.184417	0.843933	602.292	0.226665	0.745507	1025.87	0.118344	0.764537	2957.2	0.136384	0.653491	387.859	0.267203	0.839368	1815.46	0.177026	0.784991
T1014-D1	4476.52	0.259521	0.897174	0.0813788	0	0	2923.35	0.170854	0.683766	23455	0.241576	0.867488	1341.56	0.312463	0.884404	5541.2	0.388432	0.907122
T1014-D2	4869.73	0.177458	0.931128	32.8682	0.357399	0.772487	3956.76	0.164057	0.803807	129137	0.169763	0.802994	307.709	0.276532	0.816332	3744.83	0.214655	0.906582
T1015s1-D1	671.617	0.206869	0.823525	1.75002	0.470455	0.935227	117.162	0.210577	0.7939	61.5539	0.222988	0.856112	52.9992	0.271506	0.849949	25.3483	0.275682	0.893341
T1015s2-D1	27.1727	0.191396	0.831679	3.26307	0.451588	0.876273	166.312	0.152893	0.742732	100.528	0.183544	0.797121	23.4839	0.278365	0.7444	67.3005	0.213892	0.825262
T1016-D1	1337.38	0.197709	0.840013	1909.84	0.234192	0.754403	525.861	0.12132	0.631793	8057.78	0.147536	0.585161	548.067	0.231364	0.730964	4423.86	0.198797	0.756808
T1017s1-D1	90.4483	0.222073	0.80422	7.72305	0.364922	0.840955	91.2547	0.193445	0.784853	13.2101	0.258664	0.74662	40.1947	0.352823	0.881213	11.7432	0.346506	0.905121
T1017s2-D1	48.5581	0.323072	0.802321	6.28005	0.458557	0.870186	21.2414	0.343414	0.822407	11.486	0.358977	0.837721	21.2999	0.381882	0.806011	11.8699	0.387903	0.864893
T1018-D1	563.186	0.154251	0.77332	503.422	0.189061	0.564289	38.0054	0.123269	0.616333	1112.1	0.131897	0.489011	425.366	0.243533	0.737926	1295.19	0.136679	0.490276
T1019s1-D1	144.635	0.415717	0.896913	187.249	0.483624	0.907317	1142.18	0.237615	0.71654	295.155	0.420978	0.876716	471.631	0.4149	0.878931	321.221	0.441882	0.907096
T1019s2-D1	128.538	0.316357	0.894032	48.4998	0.422315	0.866308	309.527	0.253551	0.83693	222.031	0.279691	0.857582	181.511	0.337634	0.886607	221.983	0.305992	0.892041
T1020-D1	203.617	0.20296	0.908099	11.4535	0.359166	0.744442	552.539	0.167261	0.81476	386.568	0.107046	0.547276	51.3176	0.33793	0.754111	178.979	0.198905	0.81093
T1021s1-D1	193.536	0.195316	0.896753	214.467	0.260883	0.822639	2749	0.174418	0.767784	1162.43	0.174415	0.740167	417.89	0.26034	0.848706	1175.61	0.192034	0.815324
T1021s2-D1	97.5071	0.197729	0.856115	106.189	0.160484	0.421118	251.749	0.119939	0.679926	753.497	0.0929547	0.3891	371.398	0.25111	0.746189	563.383	0.105916	0.376336
T1021s3-D1	59.1872	0.189293	0.856263	17.3431	0.310649	0.827656	1549.48	0.145866	0.727243	732.739	0.136354	0.675213	87.3316	0.268378	0.788363	364.716	0.176156	0.760568
T1021s3-D2	7.42049	0.246441	0.953854	0.406138	0.601375	0.900344	9.84886	0.216495	0.84117	1.72609	0.284415	0.823529	3.78299	0.407503	0.939433	1.21842	0.393097	0.910578
T1022s1-D1	169.267	0.146181	0.785302	16.4131	0.277297	0.853472	1287.76	0.145111	0.699636	617.82	0.151626	0.689466	102.69	0.234717	0.752072	750.683	0.161756	0.756857
T1022s1-D2	311.782	0.157641	0.725274	0.122169	0	0	189.588	0.173677	0.762534	2.32122	0.298041	0.705224	7.12763	0.475954	0.881071	0.733017	0.5	0.972637
T1022s2-D1	179.063	0.117917	0.747668	55.531	0.126863	0.422799	0.0445435	0	0	962.665	0.0590257	0.353388	23.3819	0.112044	0.37063	645.816	0.0876138	0.456083
T1024-D1	3596.34	0.135342	0.797102	11.1623	0.258334	0.751902	2028.86	0.114693	0.713555	83416.9	0.123925	0.753638	46.5482	0.298759	0.922263	2443.88	0.169273	0.81942
T1024-D2	3568.27	0.113284	0.843075	12.2139	0.23294	0.730176	2080.89	0.109914	0.710138	56071.7	0.0966063	0.730304	11.9481	0.315808	0.887039	1365.25	0.131681	0.809822
T1026-D1	1.02367	0.585928	0.963574	0.500504	0.719749	0.986872	0.754304	0.546077	0.933064	2014.62	0.0633822	0.449083	0.672589	0.718555	0.987339	0.712547	0.61895	0.98653
T1027-D1	7.15996	0.513735	0.802413	5.28909	0.545914	0.832507	9.37129	0.53061	0.836759	6.20875	0.350984	0.631938	8.52071	0.485681	0.803086	6.01926	0.536321	0.853203
T1029-D1	65.968	0.313272	0.807217	6.12683	0.382418	0.912615	13.6384	0.384331	0.945083	9.30354	0.263508	0.747978	15.8272	0.406566	0.932406	9.50898	0.32557	0.888213
T1030-D1	62.557	0.177221	0.804003	0.241747	0.502165	0.880952	205.413	0.156655	0.82425	137.717	0.130257	0.692817	9.27637	0.244486	0.69082	23.7976	0.190687	0.889216
T1030-D2	0.742526	0.45042	0.852101	0.27501	0.571429	0.918367	1.10004	0.292717	0.743231	0.420084	0.111951	0.357049	0.522736	0.593005	0.887122	0.27501	0.5	0.904762
T1031-D1	12.9778	0.199595	0.63556	0.615587	0.330526	0.671579	39.1411	0.15923	0.614624	169.743	0.127818	0.48989	75.1634	0.182188	0.569112	104.069	0.170329	0.600376
T1032-D1	400.315	0.175151	0.803589	4.45205	0.518594	0.87904	899.979	0.13106	0.702934	444.416	0.180769	0.76928	20.1609	0.48152	0.768634	602.423	0.18408	0.770792
T1033-D1	4.76254	0.2092	0.617733	0.3	0.305	0.585	0.3	0.275	0.7	15453.3	0.0770822	0.45295	0.8	0.449091	0.718182	0.2	0.39	0.74
T1034-D1	383.403	0.129178	0.736041	38.858	0.270664	0.846454	686.763	0.163563	0.719723	4724.81	0.122432	0.594145	118.375	0.14389	0.473505	2613.14	0.157998	0.67541
T1035-D1	39.4739	0.172328	0.722931	1.48522	0.377218	0.920635	51.2635	0.167585	0.757905	16.7033	0.224132	0.774657	12.7184	0.306731	0.833692	18.4364	0.270212	0.879243
T1037-D1	21.2814	0.150424	0.717255	7.34177	0.195037	0.585453	34.9888	0.13581	0.713387	94.3317	0.105584	0.538609	4.80054	0.113216	0.319992	79.6162	0.141015	0.78269
T1038-D1	1.42985	0.427388	0.948099	1.03024	0.516996	0.879934	1.82389	0.402016	0.951288	1.03024	0.503612	0.955108	1.95484	0.445406	0.861727	1.28487	0.51572	0.931475
T1038-D2	1.4912	0.466216	0.987553	1.14708	0.598684	0.989309	1.60956	0.471323	0.98448	16.5917	0.104786	0.634295	1.73956	0.530461	0.978371	1.14708	0.603303	0.991041
T1039-D1	1.10335	0.213569	0.761586	0.236433	0.548654	0.755694	1.49741	0.162526	0.724983	3.19202	0.0663966	0.272355	2.99545	0.199713	0.507047	0.315244	0.270369	0.541469
T1040-D1	5.87629	0.237526	0.784407	0.526235	0.289231	0.736923	1.491	0.196635	0.783654	3.74884	0.0637102	0.310775	4.62095	0.241667	0.690491	1.05247	0.283042	0.891608
T1041-D1	33.6709	0.139878	0.59869	22.8227	0.211153	0.589511	46.301	0.142761	0.645877	189.458	0.145258	0.681034	22.473	0.19622	0.594838	173.951	0.179455	0.798634
T1042-D1	9.87164	0.163212	0.735002	2.73376	0.21256	0.628909	21.6695	0.120913	0.718498	60.1747	0.107976	0.640887	3.6517	0.213956	0.59345	47.3129	0.141778	0.787425
T1043-D1	2.21939	0.198418	0.637113	0.164399	0.614865	0.858108	0.0821995	0	0	3.86147	0.0587338	0.291175	1.47959	0.30141	0.752056	0.164399	0.22973	0.716216
T1045s2-D1	431.132	0.111052	0.716252	12.5669	0.328747	0.674892	1069.16	0.0938577	0.633336	38.3856	0.207622	0.655684	28.0842	0.468983	0.787842	35.0698	0.260928	0.725959
T1046s1-D1	2.82843	0.317308	0.918447	0.235702	0.756944	0.982639	4.20336	0.300179	0.893145	3.77124	0.308806	0.887707	4.79916	0.347627	0.889563	0.235702	0.756944	0.984954
T1046s2-D1	5.87282	0.484204	0.916877	2.35803	0.529733	0.981815	3.2872	0.534829	0.977946	2.35803	0.51486	0.962344	4.48854	0.479729	0.893511	2.7146	0.506112	0.962406
T1047s1-D1	521.543	0.281945	0.824722	295.479	0.258538	0.713695	712.87	0.228511	0.735197	539.412	0.177578	0.619086	459.082	0.301801	0.817155	629.799	0.227567	0.745929
T1047s2-D1	415.181	0.485605	0.881361	222.29	0.402048	0.759043	748.574	0.3975	0.823786	447.912	0.330528	0.710838	461.563	0.422764	0.836398	396.432	0.384935	0.766993
T1047s2-D2	269.197	0.257709	0.910699	24.2082	0.36005	0.808955	1169.24	0.224962	0.763892	459.715	0.242357	0.788366	545.728	0.294141	0.889979	381.118	0.268936	0.851243
T1047s2-D3	32.9266	0.336642	0.874868	248.095	0.367786	0.87215	582.242	0.33354	0.856879	319.466	0.28237	0.722012	426.387	0.365588	0.882854	387.788	0.325435	0.853246
T1049-D1	41.5496	0.259545	0.845894	3.45547	0.428794	0.938277	23.7931	0.257144	0.844714	4.70088	0.335317	0.881101	13.6925	0.376743	0.896112	5.1039	0.379998	0.928685
T1050-D1	463.194	0.185557	0.864213	0.0558146	0	0	218.426	0.0890642	0.662538	19009.7	0.083702	0.398191	271.448	0.145026	0.447006	5095.07	0.15734	0.790414
T1050-D2	1130.72	0.140885	0.812829	4652.18	0.183532	0.631469	962.547	0.0880189	0.653948	20451.6	0.0936014	0.447757	156.046	0.190084	0.647999	4105.65	0.190697	0.657634
T1050-D3	437.001	0.222665	0.847453	1493.52	0.270597	0.785119	562.642	0.133305	0.617664	5301.65	0.188317	0.702822	646.173	0.267573	0.844736	4306.09	0.230088	0.778184
T1052-D1	39.2042	0.0979874	0.548479	0.601587	0.210095	0.449299	16.1651	0.0924158	0.540522	1563.49	0.0347675	0.175637	0.682487	0.035291	0.0970659	684.505	0.0935211	0.590417
T1052-D2	1067.2	0.120406	0.771099	1.93419	0.365258	0.771596	155.336	0.119053	0.668454	101.782	0.111439	0.526985	11.1603	0.185582	0.478221	82.8305	0.160632	0.683157
T1052-D3	119.982	0.252588	0.836332	0.111803	0.99375	1	59.8116	0.219123	0.808151	47.4698	0.195247	0.712635	29.1089	0.323113	0.820371	1.89136	0.418309	0.881985
T1053-D1	6.0202	0.229439	0.725735	3.15887	0.294642	0.589894	6.72373	0.224918	0.691114	12.1877	0.128525	0.42567	4.0756	0.355209	0.689236	14.1049	0.183941	0.559791
T1053-D2	3.09201	0.329091	0.937622	2.06474	0.450292	0.858054	3.96907	0.317269	0.924611	3.21182	0.293247	0.726278	6.19035	0.340892	0.879699	3.21182	0.380965	0.874084
T1054-D1	408.437	0.178242	0.85979	125.102	0.262541	0.862315	999.696	0.178637	0.740464	4013.55	0.112944	0.558537	245.599	0.251805	0.821209	1084.88	0.174422	0.707686
T1055-D1	3.4899	0.327083	0.820121	1.08643	0.431446	0.950075	2.09138	0.443464	0.985078	106.862	0.0740884	0.433322	2.47464	0.511648	0.959448	1.17696	0.433291	0.967465
T1056-D1	1750.5	0.153553	0.629825	65.0198	0.215461	0.595226	325.031	0.138769	0.559822	6771.72	0.134898	0.54168	173.818	0.207908	0.646823	3920.58	0.175237	0.677026
T1057-D1	175.894	0.194461	0.822035	319.853	0.226648	0.701113	310.608	0.15285	0.658624	1618.5	0.130249	0.548556	460.427	0.239552	0.773601	978.261	0.163098	0.66007
T1058-D1	183.201	0.211651	0.898685	7.58456	0.200302	0.424083	843.413	0.200283	0.764111	608.977	0.0947565	0.377428	435.894	0.285347	0.814362	211.942	0.161927	0.579196
T1058-D2	35.3087	0.148447	0.913196	1.65729	0.274813	0.512486	270.963	0.124209	0.769091	122.531	0.110369	0.502756	38.8831	0.283888	0.803499	53.4732	0.163334	0.627718
T1060s2-D1	9.51894	0.115493	0.661101	0.696311	0.50021	0.894571	16.3147	0.149248	0.732509	15.0579	0.10377	0.557019	2.84327	0.356191	0.804192	16.2615	0.140323	0.667404
T1060s3-D1	90.0775	0.140522	0.736333	0.939793	0.486618	0.945864	494.122	0.130704	0.713017	198.574	0.167132	0.723538	8.48903	0.317543	0.692978	64.3855	0.199292	0.782207
T1061-D1	355.332	0.103238	0.61564	25.5182	0.129859	0.445271	50.623	0.117459	0.555615	478.854	0.0638824	0.367441	6.45788	0.111473	0.324246	387.823	0.0795996	0.426953
T1061-D2	42.4776	0.129413	0.584501	20.8644	0.263755	0.615588	122.829	0.134737	0.576315	142.41	0.107413	0.43176	29.2966	0.22862	0.562363	91.4113	0.182943	0.576279
T1061-D3	80.5355	0.133503	0.738146	0.886796	0.584289	0.925861	1077.76	0.113189	0.721146	12887.7	0.131778	0.680021	128.987	0.230578	0.70397	5.37825	0.282089	0.797798
T1064-D1	0.564727	0.467391	0.953416	0.232841	0.606522	0.997826	0.672459	0.48279	0.942029	248.582	0.0832318	0.521717	2.19511	0.43242	0.740076	0.232841	0.606522	0.997826
T1065s1-D1	46.7847	0.322415	0.843158	36.024	0.388535	0.862375	86.6641	0.240823	0.774214	48.2921	0.321111	0.803202	72.5138	0.341371	0.813533	46.1132	0.363382	0.866818
T1065s2-D1	168.832	0.257128	0.886191	29.813	0.384403	0.903061	373.513	0.221437	0.835355	186.268	0.249568	0.858304	154.37	0.320565	0.879989	161.476	0.276915	0.876215
T1067-D1	465.144	0.113386	0.594226	12.3392	0.262714	0.685134	243.184	0.101128	0.554801	675.785	0.100196	0.438927	20.0541	0.169508	0.464218	165.095	0.134497	0.516063
T1068-D1	2.17072	0.336594	0.843759	0.795932	0.58003	0.917726	1.87526	0.346239	0.839487	1.69678	0.303665	0.679479	2.08071	0.418848	0.808328	0.795932	0.581027	0.922214
T1070-D1	575.789	0.172015	0.663302	0.458831	0.657895	0.860902	614.23	0.145304	0.594451	853.803	0.191024	0.721281	325.5	0.214659	0.666308	0.458831	0.706767	0.921053
T1070-D2	482.502	0.257854	0.903645	84.009	0.284771	0.86031	1127.51	0.18301	0.784945	867.699	0.20162	0.814525	290.154	0.257435	0.861798	472.503	0.236461	0.87072
T1070-D3	1247.82	0.172038	0.783915	0.344124	0.684211	0.973684	537.636	0.152538	0.696759	1173.4	0.166381	0.736026	268.796	0.233994	0.80063	0.344124	0.684211	0.973684
T1070-D4	260.049	0.138532	0.697359	1.21268	0.610294	0.990385	670.981	0.136915	0.739692	323.153	0.180498	0.768949	23.1289	0.389922	0.899978	6.95369	0.441176	0.962471
T1073-D1	995.724	0.155609	0.787186	11.717	0.406073	0.936617	1562.7	0.183207	0.756534	437.692	0.278316	0.901924	466.087	0.288261	0.919013	359.807	0.292923	0.918006
T1074-D1	4.43898	0.269062	0.748045	0.435194	0.487374	0.90404	0.870388	0.415404	0.923611	185.12	0.0876727	0.559387	1.30558	0.496556	0.865358	0.719521	0.424706	0.887291
T1076-D1	550.395	0.200736	0.897907	1330.88	0.161595	0.540194	62.5445	0.131619	0.711553	2722.74	0.081561	0.357749	261.113	0.207883	0.602942	1615.31	0.158778	0.533269
T1078-D1	26.8916	0.320443	0.84637	7.08029	0.451	0.856467	28.6849	0.310593	0.832536	841.399	0.116224	0.567778	19.2451	0.442468	0.9024	11.4197	0.374721	0.856895
T1079-D1	67.4866	0.215876	0.835058	366.874	0.154053	0.480046	59.3418	0.170349	0.635292	543.658	0.0445232	0.202335	188.508	0.174441	0.571994	862.581	0.100743	0.394309
T1080-D1	167.182	0.188961	0.73633	30.9804	0.257587	0.64568	475.93	0.187595	0.70848	29366.9	0.157697	0.640792	324.427	0.211683	0.6422	7342.69	0.204567	0.854657
T1082-D1	5.27152	0.342353	0.759085	0.84678	0.651111	0.965926	16.1213	0.195496	0.735289	2.43796	0.11686	0.464994	0.789095	0.694167	0.976667	0.84678	0.651111	0.966914
T1083-D1	135.591	0.249425	0.874595	8.31551	0.336957	0.808318	301.313	0.23055	0.842795	215.289	0.236815	0.839712	134.886	0.261964	0.826058	152.66	0.263556	0.881307
T1084-D1	4.97638	0.390504	0.837801	0.118678	0	0	96.8381	0.366373	0.81033	62.1782	0.4205	0.866909	0.118678	1	1	18.6706	0.475659	0.912196
T1087-D1	4.2647	0.437804	0.795473	0.214879	0.469892	0.593548	307.202	0.180478	0.809381	13057.2	0.139114	0.724141	0.634561	0.693865	0.924731	1.14228	0.618584	0.922702
T1089-D1	180.675	0.141183	0.73829	164.13	0.187175	0.56073	333.569	0.185434	0.690541	7528.61	0.0718917	0.341537	72.7028	0.139429	0.431666	749.185	0.11919	0.542114
T1090-D1	18.7346	0.174652	0.675186	5.26429	0.247514	0.61857	17.5955	0.181716	0.660809	10.2893	0.205095	0.678498	19.9424	0.235077	0.732719	13.2051	0.217937	0.706568
T1091-D1	58.8809	0.230538	0.863126	1.08733	0.620803	0.922962	22.5098	0.232031	0.825458	142.106	0.107997	0.553916	20.3319	0.335493	0.876646	29.4099	0.261969	0.885908
T1091-D2	2.81192	0.4168	0.825051	0.966736	0.5919	0.93547	129.45	0.126703	0.670005	4102.74	0.100979	0.628206	2.20472	0.592739	0.883297	0.966736	0.595461	0.93636
T1091-D3	45.802	0.219104	0.844491	3.37445	0.420975	0.930409	572.924	0.162859	0.7692	625.305	0.188944	0.779785	213.017	0.283749	0.888255	317.184	0.249834	0.88959
T1091-D4	198.908	0.214975	0.836617	15.042	0.362689	0.900232	538.461	0.167854	0.732055	644.593	0.19382	0.762728	222.842	0.288046	0.885092	410.499	0.25546	0.886654
T1092-D1	54.2861	0.163981	0.838026	3.96103	0.240698	0.647974	246.271	0.140189	0.777398	249.838	0.109713	0.538008	22.2716	0.119492	0.376624	165.906	0.135482	0.639938
T1092-D2	131.276	0.18996	0.870786	18.5823	0.283941	0.819908	293.796	0.178214	0.808626	424.312	0.134912	0.640475	18.9448	0.136034	0.397305	603.692	0.128413	0.620624
T1093-D1	12.1691	0.199315	0.680443	0.252646	0.647754	0.947991	3.28439	0.150177	0.666489	1.01058	0.268997	0.673252	1.51587	0.369439	0.778852	0.505291	0.386525	0.832624
T1093-D2	202.868	0.180279	0.738834	84.0006	0.140428	0.429404	26.085	0.106957	0.606257	368.715	0.0813027	0.369575	30.0129	0.143432	0.465491	604.054	0.0701317	0.325103
T1093-D3	2.52534	0.2058	0.807827	0.194257	0.75	0.995283	3.3995	0.194034	0.826874	0.777029	0.339623	0.822851	2.42821	0.34434	0.861635	0.291386	0.424528	0.995283
T1094-D1	5.56279	0.239656	0.733284	7.85122	0.184029	0.493682	30.1316	0.124383	0.672691	111.154	0.0870761	0.417637	6.85241	0.0985837	0.281249	160.015	0.118682	0.616091
T1094-D2	9.38315	0.182046	0.731241	12.5109	0.274349	0.849746	12.5699	0.166315	0.731708	32.0624	0.190985	0.768872	12.339	0.256315	0.769161	24.1014	0.227002	0.811228
T1095-D1	47.3152	0.152139	0.66729	57.9854	0.0944781	0.282711	0.0392534	0	0	141.76	0.0532468	0.236171	9.50722	0.094061	0.276763	299.453	0.0554139	0.267351
T1096-D1	57.9424	0.198387	0.803885	2.12916	0.259118	0.748922	3.19929	0.153302	0.671104	18.7962	0.153027	0.68083	3.5987	0.255108	0.718163	16.615	0.181327	0.788867
T1096-D2	17.9964	0.209053	0.793057	0.305888	0.407407	0.951267	3.59418	0.172749	0.793216	12.8653	0.192361	0.873337	4.93666	0.247232	0.786301	1.75885	0.249174	0.974523
T1099-D1	1.06994	0.170231	0.641343	0.167574	0.823435	1	0.668189	0.343037	0.755363	5.55503	0.050549	0.248917	0.985227	0.314303	0.534619	0.16745	0.823435	1
T1100-D1	406.534	0.131646	0.684517	1.64411	0.173086	0.351684	1142.14	0.104453	0.590989	21468.9	0.107825	0.517163	627.656	0.162104	0.573997	4670.46	0.146483	0.583022
T1100-D2	66.8363	0.141495	0.6319	0.776151	0.534337	0.936145	32.8201	0.15358	0.651719	31.0246	0.16779	0.653309	1.4976	0.356657	0.63701	32.5788	0.190692	0.711418
T1101-D1	781.873	0.19199	0.794724	13.0188	0.405672	0.920602	1107.89	0.17339	0.737477	3449.61	0.172415	0.734525	598.448	0.250171	0.794711	524.556	0.219256	0.812077
T1101-D2	239.01	0.134878	0.768743	27.3096	0.29562	0.782016	980.04	0.107907	0.628234	353.537	0.12573	0.623829	58.7951	0.31185	0.812419	106.537	0.21384	0.783181
T1104-D1	45.0841	0.197854	0.871214	1.38675	0.511871	0.826686	25.7121	0.199601	0.881472	4.90075	0.234098	0.761943	8.827	0.30821	0.875835	2.68105	0.388937	0.818064
T1106s1-D1	19.5008	0.211028	0.90049	1.00495	0.432701	0.843831	22.0283	0.204276	0.841801	14.4027	0.215255	0.832714	2.66996	0.408456	0.920549	1.8359	0.390794	0.895492
T1106s2-D1	127.469	0.0941563	0.841286	1.89503	0.366374	0.886842	2924.78	0.126497	0.760749	42747.3	0.126907	0.760764	15.5014	0.282762	0.739964	37237.5	0.160918	0.901569
T1109-D1	819.926	0.179094	0.790461	418.606	0.266785	0.702629	537.371	0.148381	0.63704	3487.45	0.145713	0.579604	586.219	0.260365	0.729579	1871.15	0.183211	0.619681
T1110-D1	1397.94	0.211809	0.601302	473.952	0.263948	0.688651	529.823	0.150487	0.640129	3496.13	0.147083	0.579851	592.147	0.261148	0.724512	1897.43	0.185741	0.619316
T1112-D1	81.2146	0.106814	0.57578	38.1097	0.184957	0.442429	85.6254	0.217747	0.654531	37.1474	0.0857412	0.275724	48.9047	0.224943	0.528649	51.1727	0.179508	0.465269
T1113-D1	1.15171	0.280611	0.882193	0.143963	0.243523	0.73057	0.431889	0.361954	0.866765	0.359382	0.0553219	0.337136	0.845784	0.285279	0.692777	0.143963	0.243523	0.73057
T1114s1-D1	111.782	0.188399	0.79951	1.46313	0.711979	0.963542	37.4023	0.348045	0.852523	37.4017	0.317007	0.791633	32.543	0.427071	0.90431	14.7851	0.487411	0.944241
T1114s2-D1	113.601	0.119439	0.446081	88.6317	0.188025	0.509972	122.097	0.213231	0.652651	178.573	0.107692	0.381781	144.897	0.231357	0.630015	249.576	0.142856	0.528126
T1114s3-D1	84.3856	0.0801361	0.427354	73.3202	0.135755	0.368597	275.065	0.208949	0.736448	100.633	0.0577212	0.25936	143.377	0.211839	0.5931	242.032	0.0853263	0.556487
T1119-D1	0.0808452	0	0	0.404226	0.287582	0.728105	0.0808452	0	0	380.572	0.10162	0.558408	0.0808452	1	1	7.11355	0.193842	0.87333
T1120-D1	24.5974	0.183862	0.759894	1.2888	0.592568	0.968709	122.968	0.107948	0.778693	7.31169	0.0977426	0.492032	5.64737	0.466702	0.877306	2.11732	0.481263	0.922563
T1120-D2	130.205	0.131169	0.718201	1.14733	0.570909	0.899394	597.956	0.141971	0.777094	318.803	0.10171	0.536527	10.6156	0.32095	0.711116	9.19804	0.277314	0.868653
T1121-D1	30.2356	0.19566	0.900575	6.54395	0.322368	0.706897	256.777	0.16263	0.755468	155.27	0.124023	0.658442	14.0079	0.336847	0.688843	149.125	0.150983	0.739248
T1121-D2	169.962	0.178541	0.789089	49.6865	0.276389	0.738193	623.076	0.160989	0.68963	280.123	0.166436	0.670609	78.1017	0.291607	0.786512	174.937	0.228963	0.791427
T1122-D1	0.0644157	1	1	0.0644157	0	0	0.0644157	0	0	0.0644157	0	0	0.0644157	1	1	0.0644157	0	0
T1123-D1	2.28497	0.230433	0.829656	0.183942	0.72807	0.858396	0.183942	0.629073	0.847118	369.954	0.0627039	0.310575	0.735767	0.339599	0.566207	0.183942	0.72807	0.858396
T1124-D1	473.067	0.130874	0.730146	303.57	0.181037	0.613552	26.53	0.0999179	0.606323	5038.48	0.0745955	0.389992	27.4316	0.103415	0.310672	1623.68	0.118213	0.526277
T1125-D1	0.691095	0.383582	0.699254	0.0863868	0.985075	1	0.172774	0.58209	1	0.74796	0.0882841	0.304117	0.0863868	0.992537	1	0.0863868	0.985075	1
T1125-D2	0.739795	0.433784	0.783333	0.164399	0.310811	0.662162	0.164399	0.337838	0.891892	55.8074	0.0826148	0.507086	0.911044	0.33033	0.626502	0.164399	0.346847	0.77027
T1125-D3	33.2495	0.141457	0.586693	0.218218	0.332451	0.591711	0.145479	0.674603	1	5369.15	0.0474545	0.291212	3.94759	0.0608435	0.193977	5.79082	0.172956	0.740455
T1125-D4	0.327693	0.460403	0.771812	0.0819232	0.899329	0.90604	0.163846	0.647651	0.942953	0.0819232	0.986577	0.993289	0.163846	0.72349	0.948993	0.0819232	0.986577	1
T1125-D5	0.244949	0.586667	0.916667	0.163299	0.666667	0.866667	0.163299	0.67	0.916667	0.163299	0.663333	0.87	0.163299	0.733333	0.893333	0.163299	0.666667	0.866667
T1125-D6	11.426	0.234315	0.659091	0.123091	0.909091	0.939394	0.246183	0.537879	0.901515	0.532184	0.15362	0.600168	0.123091	0.954545	0.969697	0.123091	0.919192	0.969697
T1127-D1	901.236	0.122243	0.68736	356.848	0.225017	0.578617	837.472	0.0896058	0.593387	20984.8	0.0986259	0.491973	498.552	0.25632	0.672348	808.649	0.199657	0.574445
T1129s2-D1	0.888154	0.314829	0.883122	0.434813	0.291365	0.568257	0.706901	0.355961	0.915104	0.474342	0.340625	0.733548	0.523282	0.415211	0.842693	0.51387	0.337091	0.791369
T1130-D1	0.156652	0.233129	0.828221	0.0710669	0	0	0.0710669	0	0	4.57489	0.0706729	0.34812	0.0710669	1	1	0.0710669	0	0
T1131-D1	0.0760286	0	0	0.0760286	0	0	0.0760286	0	0	0.152057	0.0560694	0.151445	0.0760286	1	1	0.0760286	0	0
T1132-D1	186.032	0.193846	0.743256	46.5424	0.301244	0.754574	2233.44	0.1594	0.756248	3180.17	0.16075	0.768834	357.084	0.257138	0.799352	1871.26	0.197549	0.829212
T1133-D1	360.745	0.0934422	0.579998	33.1727	0.155462	0.438553	230.869	0.114868	0.565668	249.926	0.0295625	0.182941	54.8806	0.259442	0.642751	296.533	0.0813996	0.44634
T1134s1-D1	1815.85	0.165627	0.701948	381.157	0.207223	0.640151	133.604	0.114676	0.589711	35367.5	0.0970844	0.451836	44.2184	0.204181	0.550939	20474.3	0.159339	0.684381
T1134s2-D1	180.279	0.126086	0.441839	16.058	0.271653	0.610727	32.5329	0.243767	0.670637	762.827	0.0936565	0.409304	53.4061	0.228648	0.571203	119.202	0.195379	0.608465
T1137s1-D1	661.433	0.163861	0.789968	78.3595	0.303479	0.74346	508.789	0.0958631	0.608373	5277.92	0.142708	0.736912	236.768	0.322847	0.862686	232.648	0.27088	0.84904
T1137s1-D2	257.676	0.231984	0.686734	82.3935	0.254666	0.646325	567.041	0.161551	0.646797	1142.81	0.100862	0.548871	118.499	0.340137	0.807967	140.232	0.24923	0.732676
T1137s2-D1	917.844	0.19759	0.810449	609.808	0.284827	0.786019	952.22	0.147677	0.673725	5277.74	0.182153	0.724033	615.478	0.294509	0.862481	2218.5	0.237559	0.863565
T1137s2-D2	230.123	0.248585	0.790833	87.8	0.266101	0.736163	1130.33	0.153309	0.708369	2213.29	0.101913	0.609779	130.007	0.295074	0.808241	154.949	0.247607	0.803933
T1137s3-D1	405.536	0.24117	0.778336	101.786	0.254187	0.679549	1029.32	0.112325	0.630016	5126.87	0.156627	0.711263	440.451	0.26933	0.830769	1765.01	0.206783	0.810082
T1137s3-D2	213.299	0.265782	0.876913	65.2927	0.313202	0.867825	1442.46	0.159658	0.787981	3181.8	0.118333	0.722429	153.219	0.340484	0.9355	191.667	0.25055	0.897029
T1137s4-D1	1368.23	0.206695	0.886172	245.314	0.326796	0.866801	1241.81	0.142994	0.718464	4646.77	0.183105	0.771209	701.199	0.30532	0.881337	1909.22	0.232163	0.891212
T1137s4-D2	224.288	0.209231	0.712693	53.7721	0.249747	0.687029	495.565	0.148267	0.662398	1303.96	0.0899378	0.511461	69.7293	0.31204	0.812893	135.712	0.207622	0.701095
T1137s4-D3	6.20862	0.73942	0.954164	2.68473	0.710042	0.905638	10.378	0.710953	0.952703	2.89434	0.711063	0.913078	4.07657	0.684006	0.893743	2.89981	0.713846	0.915374
T1137s5-D1	849.219	0.176162	0.747407	75.3383	0.35447	0.857525	808.707	0.150636	0.684726	4305.6	0.154664	0.691586	475.372	0.293344	0.83205	733.999	0.23842	0.803392
T1137s5-D2	222.998	0.211443	0.709355	71.8038	0.238923	0.704299	595.703	0.140193	0.647525	938.027	0.0989742	0.535398	133.258	0.285234	0.836067	173.276	0.214054	0.74253
T1137s6-D1	892.088	0.179783	0.802007	135.827	0.252126	0.647201	707.635	0.118839	0.623036	5223.41	0.156932	0.710935	506.305	0.290191	0.835356	1681.67	0.219693	0.835355
T1137s6-D2	240.874	0.233253	0.716703	70.6208	0.258681	0.684788	638.131	0.0859538	0.573697	970.318	0.0854164	0.493178	115.359	0.34042	0.838339	129.864	0.22391	0.732691
T1137s7-D1	54.378	0.0448306	0.208415	0.039133	0	0	0.039133	0	0	59.4847	0.11239	0.324402	296.628	0.129903	0.37485	59.4847	0.11239	0.324402
T1137s8-D1	931.095	0.21006	0.696722	585.404	0.201073	0.598041	67.0453	0.13468	0.653389	1088.53	0.149835	0.577886	392.536	0.257254	0.744033	1426.18	0.16576	0.618547
T1137s9-D1	711.659	0.186389	0.650872	79.216	0.210623	0.558949	67.2932	0.121535	0.653094	1014.59	0.126482	0.538708	214.722	0.253512	0.665109	1328.36	0.146034	0.580541
T1139-D1	41.0955	0.138544	0.531354	0.0561656	0	0	32.8136	0.0990899	0.5459	4859.24	0.0968221	0.376785	10.9584	0.15607	0.319963	2476.94	0.134488	0.400373
T1145-D1	506.62	0.190223	0.742365	2.74019	0.52088	0.788783	185.509	0.162277	0.639625	247.905	0.185298	0.687637	131.527	0.262563	0.777946	112.151	0.236958	0.801782
T1145-D2	20.5181	0.248835	0.691667	6.03794	0.190312	0.423353	3.8251	0.22883	0.650642	9.47102	0.0339032	0.152263	7.64218	0.067931	0.193906	24.0098	0.137762	0.477152
T1146-D1	23.8294	0.192136	0.710123	65.4318	0.180815	0.511791	162.059	0.17694	0.669376	184.997	0.122017	0.481354	36.9111	0.178983	0.50889	268.532	0.15232	0.61711
T1147-D1	179.103	0.213731	0.820737	46.4571	0.41311	0.855595	484.479	0.247974	0.812231	211.971	0.26393	0.815235	189.72	0.342854	0.863378	76.4074	0.386077	0.865767
T1150-D1	59.0039	0.221998	0.842442	137.657	0.173636	0.393968	11.3353	0.117763	0.607327	515.354	0.10827	0.42793	136.484	0.222203	0.521604	198.79	0.172035	0.452775
T1151s2-D1	330.023	0.156527	0.607145	8.42515	0.465919	0.715956	539.288	0.151632	0.586882	640.136	0.155481	0.55349	538.283	0.213912	0.610438	16.4784	0.442547	0.767204
T1152-D1	3093.94	0.253667	0.773599	141.227	0.433486	0.810026	1564.56	0.190457	0.702785	16222.2	0.280666	0.782514	2076.76	0.322475	0.833805	5728.42	0.332417	0.810071
T1153-D1	1153.1	0.137932	0.783989	4.86032	0.290653	0.685157	352.751	0.128269	0.669488	2791.25	0.111143	0.641575	19.679	0.31625	0.626154	897.058	0.137655	0.781585
T1154-D1	1.85317	0.29178	0.796748	0.069843	0.919512	1	0.849757	0.313659	0.813659	1887.68	0.0641468	0.415936	1.28046	0.372967	0.796138	1.20705	0.298725	0.819789
T1154-D2	2.75306	0.263256	0.723773	0.693824	0.156868	0.316561	0.634451	0.291955	0.718459	1.42682	0.0752645	0.229268	1.04299	0.22312	0.461211	4.80712	0.10169	0.423787
T1155-D1	16.5114	0.221391	0.752505	0.928477	0.569684	0.944684	7.42074	0.251768	0.709273	1.76411	0.385377	0.841954	6.53401	0.369359	0.813895	1.11417	0.517442	0.928729
T1157s1-D1	63.5388	0.237547	0.653426	71.2196	0.142162	0.344608	129.919	0.232571	0.64912	99.2968	0.0970364	0.298758	65.8297	0.192755	0.437901	257.161	0.120969	0.421568
T1157s2-D1	3326.28	0.202454	0.782168	2785.51	0.30853	0.801837	3124.24	0.119802	0.751149	18553.6	0.185195	0.734007	1080.41	0.345885	0.900426	7420.24	0.271339	0.856201
T1157s2-D2	573.005	0.159647	0.88827	89.1773	0.264364	0.817763	693.195	0.181057	0.79792	1331.45	0.111487	0.584919	113.347	0.317551	0.833945	385.23	0.193478	0.844795
T1157s2-D3	1448.16	0.187003	0.710115	1146.13	0.272502	0.656312	1148.77	0.0914793	0.649994	11183.5	0.145238	0.578579	943.904	0.3078	0.779739	2039.66	0.263411	0.763509
T1158-D1	14.5837	0.279955	0.761474	0.0424094	0	0	0.0424094	0	0	360.307	0.117258	0.342804	681.134	0.230617	0.628816	360.307	0.117258	0.342804
T1158-D2	14.2599	0.264769	0.703129	0.0407231	0	0	0.0407231	0	0	800.844	0.1367	0.390759	640.249	0.228726	0.594728	800.844	0.1367	0.390759
T1159-D1	19.9548	0.366303	0.83393	2.67868	0.418883	0.909707	15.1768	0.206808	0.687923	3.05401	0.351442	0.794615	7.31572	0.375	0.853046	2.76051	0.41446	0.910889
T1160-D1	632.874	0.284638	0.897626	0.144338	0	0	713.492	0.249021	0.826371	421.499	0.275921	0.806046	384.332	0.315334	0.849769	0.144338	0	0
T1161-D1	244.241	0.18452	0.650153	0.144338	0	0	1775.25	0.182575	0.677174	426.15	0.247352	0.801568	303	0.287559	0.837085	0.144338	0	0
T1162-D1	191.901	0.10907	0.686424	1.92857	0.454837	0.931973	553.285	0.0938789	0.64982	9.15397	0.0599501	0.314716	7.79272	0.144409	0.386951	6.31321	0.288395	0.830604
T1163-D1	22.1112	0.263325	0.867667	8.89514	0.271224	0.764199	28.6433	0.257033	0.836525	13.0801	0.231153	0.761926	25.2683	0.280453	0.832389	15.5882	0.249674	0.811812
T1169-D1	25.9595	0.103685	0.665254	0.430706	0.364058	0.668696	53.2351	0.0898299	0.618214	0.558699	0.0421677	0.175463	0.488731	0.247031	0.447312	2.87765	0.216262	0.773736
T1169-D2	16.1754	0.120057	0.572745	3.35904	0.0303243	0.0785387	0.0264074	0	0	13.8341	0.0222521	0.112189	2.17936	0.0286424	0.0796299	3.68989	0.0321312	0.0838564
T1169-D3	148.749	0.0990527	0.631462	2.23637	0.20855	0.579765	28.479	0.108588	0.617539	724.293	0.0633751	0.368619	1.03693	0.073302	0.189586	771.54	0.0803366	0.500956
T1169-D4	14.7195	0.126103	0.82545	0.262362	0.60888	0.918419	2.67317	0.172446	0.79996	1.83653	0.128819	0.476344	0.349816	0.620395	0.898152	2.48478	0.228688	0.822867
T1170-D1	869.123	0.198158	0.768856	589.69	0.269217	0.541035	530.411	0.103006	0.656602	21680.4	0.131529	0.597976	511.931	0.348356	0.722092	1252.69	0.22703	0.510235
T1170-D2	96.627	0.402938	0.93871	417.964	0.451121	0.89798	2052.06	0.297509	0.828307	539.744	0.408996	0.848299	748.789	0.378857	0.883076	549.375	0.439434	0.895256
T1173-D1	303.332	0.21962	0.688936	33.3781	0.425119	0.917774	2087.34	0.221109	0.660434	24476.7	0.212205	0.635422	1497.38	0.286842	0.756635	2942.58	0.293624	0.811712
T1173-D2	9.26596	0.228037	0.710508	0.587427	0.29108	0.802817	1.09094	0.178068	0.727867	352.482	0.0715059	0.461131	3.64111	0.208963	0.634315	0.839181	0.26933	0.785571
T1174-D1	527.235	0.144417	0.428518	267.308	0.186716	0.440228	155.559	0.156626	0.569313	22449.9	0.133573	0.4918	580.943	0.195954	0.583634	1148.15	0.190503	0.644833
T1174-D2	74.7236	0.197297	0.727212	0.452679	0.47541	0.918033	11.6322	0.18206	0.794448	14.886	0.127305	0.507772	4.41362	0.303428	0.827273	8.62724	0.227225	0.889404
T1175-D1	163.188	0.0895194	0.618398	0.868079	0.287019	0.710096	85.3541	0.0847137	0.580959	9.67524	0.0825688	0.380077	1.99388	0.41249	0.835324	1.53587	0.254638	0.747189
T1177-D1	70.6653	0.142227	0.835051	1.16519	0.305968	0.688686	381.544	0.0999728	0.714619	29.3247	0.127529	0.659193	3.11974	0.415478	0.838363	26.1592	0.161161	0.778216
T1178-D1	1.81503	0.268271	0.900401	0.400163	0.332789	0.833333	2.11515	0.234516	0.890678	1.23668	0.031677	0.196097	0.74316	0.235703	0.499592	0.800327	0.278421	0.89955
T1179-D1	8.84062	0.150718	0.796923	0.123797	0.544061	0.94636	8.96909	0.112074	0.668443	0.495442	0.0596831	0.291225	1.13846	0.120382	0.291735	0.123797	0.544061	0.94636
T1180-D1	249.299	0.171023	0.690706	317.98	0.120725	0.347675	0.0497519	0	0	877.501	0.0844066	0.31773	181.89	0.140789	0.408284	595.779	0.103967	0.345713
T1181-D1	108.713	0.258616	0.843817	10.6922	0.344963	0.781001	78.3891	0.195019	0.748759	36.207	0.278062	0.79857	57.9405	0.297668	0.824817	41.2322	0.291683	0.833428
T1181-D2	135.338	0.0905267	0.650842	0.367423	0.393056	0.667361	20.3486	0.0816726	0.587819	0.475744	0.0320494	0.124628	0.678255	0.257697	0.443788	0.972357	0.230788	0.537252
T1182-D1	8.6362	0.24774	0.768132	31.3291	0.151326	0.393081	37.6698	0.225915	0.700468	44.511	0.101276	0.335841	28.9481	0.166767	0.442059	66.5654	0.129401	0.42692
T1183-D1	449.706	0.167515	0.871152	30.8432	0.178903	0.506642	15.7542	0.110719	0.560329	2166.73	0.121008	0.580537	75.1506	0.162157	0.538919	2506.38	0.150615	0.697709
T1184-D1	13.4116	0.25994	0.6635	1.14708	0.416374	0.794932	1.34336	0.357733	0.730994	4774.72	0.0631119	0.456543	4.51184	0.319454	0.736998	2.72622	0.299666	0.753989
T1187-D1	107.381	0.244262	0.842513	35.7543	0.32903	0.823601	219.356	0.262066	0.830907	66.8815	0.241999	0.800196	153.982	0.322588	0.863893	92.7057	0.268173	0.842848
T1188-D1	192.664	0.162177	0.578225	284.503	0.132345	0.387699	3.64454	0.090883	0.521129	587.593	0.0743979	0.302649	204.927	0.156176	0.461607	685.773	0.107741	0.435144
T1194-D1	91.7141	0.107537	0.701767	0.617213	0.466931	0.865079	224.994	0.109594	0.742853	160.515	0.075327	0.455956	0.540062	0.575549	0.923993	107.116	0.133054	0.782333
