# Supplementary material for: Improving deep learning protein monomer and complex structure prediction using DeepMSA2 with huge metagenomics data
Source: Nat Methods. 2024 Jan 2;21(2):279–89. doi: 10.1038/s41592-023-02130-4 (PMC10864179; doi:10.1038/s41592-023-02130-4)
Supplement: Supplementary file 6 — Structure coordinate files for Supplementary Fig. 4. [file 41592_2023_2130_MOESM6_ESM.zip]

Archive with 17 entries (16 files):
- FigureS4/
- FigureS4/T0991-D1.AlphaFold2_model.pdb
- FigureS4/T0991-D1.DMFold_model.pdb
- FigureS4/T1064-D1.AlphaFold2_model.pdb
- FigureS4/T1064-D1.DMFold_model.pdb
- FigureS4/T1125-D1.AlphaFold2_model.pdb
- FigureS4/T1125-D1.DMFold_model.pdb
- FigureS4/T1125-D2.AlphaFold2_model.pdb
- FigureS4/T1125-D2.DMFold_model.pdb
- FigureS4/T1125-D5.AlphaFold2_model.pdb
- FigureS4/T1125-D5.DMFold_model.pdb
- FigureS4/T1130-D1.AlphaFold2_model.pdb
- FigureS4/T1130-D1.DMFold_model.pdb
- FigureS4/T1169-D1.AlphaFold2_model.pdb
- FigureS4/T1169-D1.DMFold_model.pdb
- FigureS4/T1169-D4.AlphaFold2_model.pdb
- FigureS4/T1169-D4.DMFold_model.pdb
