# Supplementary material for: Improving deep learning protein monomer and complex structure prediction using DeepMSA2 with huge metagenomics data
Source: Nat Methods. 2024 Jan 2;21(2):279–89. doi: 10.1038/s41592-023-02130-4 (PMC10864179; doi:10.1038/s41592-023-02130-4)
Supplement: Supplementary file 6 — Structure coordinate files for Supplementary Fig. 4. [file 41592_2023_2130_MOESM6_ESM.zip › FigureS4/T0991-D1.AlphaFold2_model.pdb]

ATOM      1  N   ALA A   1      17.225  -1.643 -12.117  1.00  0.00           N  
ATOM      2  H   ALA A   1      17.456  -1.109 -11.291  1.00  0.00           H  
ATOM      3  H2  ALA A   1      18.079  -2.048 -12.474  1.00  0.00           H  
ATOM      4  H3  ALA A   1      16.837  -1.008 -12.800  1.00  0.00           H  
ATOM      5  CA  ALA A   1      16.236  -2.697 -11.777  1.00  0.00           C  
ATOM      6  HA  ALA A   1      16.029  -3.258 -12.689  1.00  0.00           H  
ATOM      7  C   ALA A   1      14.886  -2.071 -11.371  1.00  0.00           C  
ATOM      8  CB  ALA A   1      16.840  -3.697 -10.775  1.00  0.00           C  
ATOM      9  HB1 ALA A   1      17.265  -3.182  -9.914  1.00  0.00           H  
ATOM     10  HB2 ALA A   1      16.094  -4.418 -10.441  1.00  0.00           H  
ATOM     11  HB3 ALA A   1      17.646  -4.248 -11.259  1.00  0.00           H  
ATOM     12  O   ALA A   1      14.610  -0.956 -11.802  1.00  0.00           O  
ATOM     13  N   TYR A   2      13.997  -2.807 -10.696  1.00  0.00           N  
ATOM     14  H   TYR A   2      14.303  -3.683 -10.298  1.00  0.00           H  
ATOM     15  CA  TYR A   2      12.580  -2.488 -10.448  1.00  0.00           C  
ATOM     16  HA  TYR A   2      12.118  -2.180 -11.386  1.00  0.00           H  
ATOM     17  C   TYR A   2      12.284  -1.357  -9.430  1.00  0.00           C  
ATOM     18  CB  TYR A   2      11.861  -3.803 -10.127  1.00  0.00           C  
ATOM     19  HB2 TYR A   2      10.838  -3.577  -9.827  1.00  0.00           H  
ATOM     20  HB3 TYR A   2      12.344  -4.288  -9.279  1.00  0.00           H  
ATOM     21  O   TYR A   2      12.301  -1.587  -8.231  1.00  0.00           O  
ATOM     22  CG  TYR A   2      11.813  -4.756 -11.317  1.00  0.00           C  
ATOM     23  CD1 TYR A   2      10.787  -4.620 -12.272  1.00  0.00           C  
ATOM     24  HD1 TYR A   2      10.022  -3.871 -12.129  1.00  0.00           H  
ATOM     25  CD2 TYR A   2      12.752  -5.800 -11.449  1.00  0.00           C  
ATOM     26  HD2 TYR A   2      13.505  -5.954 -10.690  1.00  0.00           H  
ATOM     27  CE1 TYR A   2      10.674  -5.528 -13.342  1.00  0.00           C  
ATOM     28  HE1 TYR A   2       9.849  -5.454 -14.035  1.00  0.00           H  
ATOM     29  CE2 TYR A   2      12.643  -6.712 -12.519  1.00  0.00           C  
ATOM     30  HE2 TYR A   2      13.313  -7.556 -12.589  1.00  0.00           H  
ATOM     31  OH  TYR A   2      11.477  -7.482 -14.473  1.00  0.00           O  
ATOM     32  HH  TYR A   2      10.603  -7.484 -14.871  1.00  0.00           H  
ATOM     33  CZ  TYR A   2      11.593  -6.590 -13.455  1.00  0.00           C  
ATOM     34  N   LYS A   3      11.947  -0.160  -9.946  1.00  0.00           N  
ATOM     35  H   LYS A   3      12.106  -0.028 -10.934  1.00  0.00           H  
ATOM     36  CA  LYS A   3      11.246   0.946  -9.252  1.00  0.00           C  
ATOM     37  HA  LYS A   3      11.640   1.035  -8.240  1.00  0.00           H  
ATOM     38  C   LYS A   3       9.759   0.575  -9.136  1.00  0.00           C  
ATOM     39  CB  LYS A   3      11.568   2.243 -10.025  1.00  0.00           C  
ATOM     40  HB2 LYS A   3      11.133   2.168 -11.022  1.00  0.00           H  
ATOM     41  HB3 LYS A   3      12.652   2.249 -10.139  1.00  0.00           H  
ATOM     42  O   LYS A   3       9.471  -0.576  -8.810  1.00  0.00           O  
ATOM     43  CG  LYS A   3      11.202   3.616  -9.416  1.00  0.00           C  
ATOM     44  HG2 LYS A   3      11.668   3.717  -8.436  1.00  0.00           H  
ATOM     45  HG3 LYS A   3      10.123   3.710  -9.295  1.00  0.00           H  
ATOM     46  CD  LYS A   3      11.738   4.723 -10.354  1.00  0.00           C  
ATOM     47  HD2 LYS A   3      11.488   4.470 -11.385  1.00  0.00           H  
ATOM     48  HD3 LYS A   3      12.826   4.722 -10.290  1.00  0.00           H  
ATOM     49  CE  LYS A   3      11.262   6.155 -10.044  1.00  0.00           C  
ATOM     50  HE2 LYS A   3      11.807   6.523  -9.175  1.00  0.00           H  
ATOM     51  HE3 LYS A   3      10.211   6.165  -9.755  1.00  0.00           H  
ATOM     52  NZ  LYS A   3      11.486   7.063 -11.199  1.00  0.00           N  
ATOM     53  HZ1 LYS A   3      11.032   7.954 -11.056  1.00  0.00           H  
ATOM     54  HZ2 LYS A   3      12.457   7.325 -11.283  1.00  0.00           H  
ATOM     55  HZ3 LYS A   3      11.170   6.691 -12.083  1.00  0.00           H  
ATOM     56  N   LEU A   4       8.798   1.463  -9.460  1.00  0.00           N  
ATOM     57  H   LEU A   4       9.062   2.403  -9.716  1.00  0.00           H  
ATOM     58  CA  LEU A   4       7.425   1.205  -9.004  1.00  0.00           C  
ATOM     59  HA  LEU A   4       7.325   0.122  -9.069  1.00  0.00           H  
ATOM     60  C   LEU A   4       6.178   1.766  -9.764  1.00  0.00           C  
ATOM     61  CB  LEU A   4       7.421   1.516  -7.486  1.00  0.00           C  
ATOM     62  HB2 LEU A   4       7.209   2.571  -7.316  1.00  0.00           H  
ATOM     63  HB3 LEU A   4       8.417   1.350  -7.074  1.00  0.00           H  
ATOM     64  O   LEU A   4       5.543   2.627  -9.200  1.00  0.00           O  
ATOM     65  CG  LEU A   4       6.456   0.608  -6.700  1.00  0.00           C  
ATOM     66  HG  LEU A   4       6.125  -0.231  -7.311  1.00  0.00           H  
ATOM     67  CD1 LEU A   4       7.130   0.018  -5.467  1.00  0.00           C  
ATOM     68 HD11 LEU A   4       7.923  -0.666  -5.769  1.00  0.00           H  
ATOM     69 HD12 LEU A   4       6.399  -0.541  -4.883  1.00  0.00           H  
ATOM     70 HD13 LEU A   4       7.567   0.811  -4.860  1.00  0.00           H  
ATOM     71  CD2 LEU A   4       5.245   1.404  -6.262  1.00  0.00           C  
ATOM     72 HD21 LEU A   4       4.618   0.815  -5.593  1.00  0.00           H  
ATOM     73 HD22 LEU A   4       4.646   1.686  -7.128  1.00  0.00           H  
ATOM     74 HD23 LEU A   4       5.579   2.325  -5.783  1.00  0.00           H  
ATOM     75  N   ILE A   5       5.755   1.261 -10.943  1.00  0.00           N  
ATOM     76  H   ILE A   5       6.406   0.677 -11.448  1.00  0.00           H  
ATOM     77  CA  ILE A   5       4.347   1.261 -11.506  1.00  0.00           C  
ATOM     78  HA  ILE A   5       3.971   0.291 -11.178  1.00  0.00           H  
ATOM     79  C   ILE A   5       3.256   2.273 -11.011  1.00  0.00           C  
ATOM     80  CB  ILE A   5       4.261   1.198 -13.067  1.00  0.00           C  
ATOM     81  HB  ILE A   5       3.818   2.130 -13.419  1.00  0.00           H  
ATOM     82  O   ILE A   5       3.455   3.467 -10.813  1.00  0.00           O  
ATOM     83  CG1 ILE A   5       3.304   0.046 -13.477  1.00  0.00           C  
ATOM     84 HG12 ILE A   5       3.787  -0.913 -13.290  1.00  0.00           H  
ATOM     85 HG13 ILE A   5       2.406   0.079 -12.862  1.00  0.00           H  
ATOM     86  CG2 ILE A   5       5.597   1.050 -13.813  1.00  0.00           C  
ATOM     87 HG21 ILE A   5       6.277   0.410 -13.250  1.00  0.00           H  
ATOM     88 HG22 ILE A   5       5.455   0.628 -14.808  1.00  0.00           H  
ATOM     89 HG23 ILE A   5       6.083   2.015 -13.951  1.00  0.00           H  
ATOM     90  CD1 ILE A   5       2.824   0.091 -14.935  1.00  0.00           C  
ATOM     91 HD11 ILE A   5       2.422   1.078 -15.164  1.00  0.00           H  
ATOM     92 HD12 ILE A   5       2.036  -0.649 -15.076  1.00  0.00           H  
ATOM     93 HD13 ILE A   5       3.633  -0.146 -15.626  1.00  0.00           H  
ATOM     94  N   LYS A   6       2.001   1.806 -10.967  1.00  0.00           N  
ATOM     95  H   LYS A   6       1.885   0.831 -11.202  1.00  0.00           H  
ATOM     96  CA  LYS A   6       0.757   2.524 -10.622  1.00  0.00           C  
ATOM     97  HA  LYS A   6       0.954   3.319  -9.903  1.00  0.00           H  
ATOM     98  C   LYS A   6      -0.183   1.499 -10.015  1.00  0.00           C  
ATOM     99  CB  LYS A   6       0.080   3.133 -11.876  1.00  0.00           C  
ATOM    100  HB2 LYS A   6       0.005   2.353 -12.634  1.00  0.00           H  
ATOM    101  HB3 LYS A   6       0.713   3.922 -12.280  1.00  0.00           H  
ATOM    102  O   LYS A   6      -0.748   0.715 -10.766  1.00  0.00           O  
ATOM    103  CG  LYS A   6      -1.339   3.707 -11.600  1.00  0.00           C  
ATOM    104  HG2 LYS A   6      -1.250   4.736 -11.252  1.00  0.00           H  
ATOM    105  HG3 LYS A   6      -1.850   3.143 -10.820  1.00  0.00           H  
ATOM    106  CD  LYS A   6      -2.251   3.693 -12.836  1.00  0.00           C  
ATOM    107  HD2 LYS A   6      -1.876   4.404 -13.572  1.00  0.00           H  
ATOM    108  HD3 LYS A   6      -2.244   2.693 -13.268  1.00  0.00           H  
ATOM    109  CE  LYS A   6      -3.687   4.049 -12.424  1.00  0.00           C  
ATOM    110  HE2 LYS A   6      -4.002   3.323 -11.675  1.00  0.00           H  
ATOM    111  HE3 LYS A   6      -3.691   5.039 -11.966  1.00  0.00           H  
ATOM    112  NZ  LYS A   6      -4.629   4.006 -13.572  1.00  0.00           N  
ATOM    113  HZ1 LYS A   6      -5.574   4.207 -13.277  1.00  0.00           H  
ATOM    114  HZ2 LYS A   6      -4.634   3.084 -13.984  1.00  0.00           H  
ATOM    115  HZ3 LYS A   6      -4.367   4.667 -14.289  1.00  0.00           H  
ATOM    116  N   MET A   7      -0.398   1.530  -8.711  1.00  0.00           N  
ATOM    117  H   MET A   7       0.097   2.193  -8.131  1.00  0.00           H  
ATOM    118  CA  MET A   7      -1.540   0.816  -8.138  1.00  0.00           C  
ATOM    119  HA  MET A   7      -1.887   0.039  -8.819  1.00  0.00           H  
ATOM    120  C   MET A   7      -2.646   1.859  -7.965  1.00  0.00           C  
ATOM    121  CB  MET A   7      -1.087   0.113  -6.864  1.00  0.00           C  
ATOM    122  HB2 MET A   7      -1.034   0.936  -6.152  1.00  0.00           H  
ATOM    123  HB3 MET A   7      -0.047  -0.167  -7.029  1.00  0.00           H  
ATOM    124  O   MET A   7      -2.389   3.042  -7.696  1.00  0.00           O  
ATOM    125  CG  MET A   7      -1.733  -1.183  -6.300  1.00  0.00           C  
ATOM    126  HG2 MET A   7      -2.720  -0.989  -5.880  1.00  0.00           H  
ATOM    127  HG3 MET A   7      -1.918  -1.830  -7.157  1.00  0.00           H  
ATOM    128  SD  MET A   7      -0.734  -2.198  -5.126  1.00  0.00           S  
ATOM    129  CE  MET A   7      -1.494  -2.254  -3.465  1.00  0.00           C  
ATOM    130  HE1 MET A   7      -1.118  -3.142  -2.956  1.00  0.00           H  
ATOM    131  HE2 MET A   7      -1.226  -1.396  -2.848  1.00  0.00           H  
ATOM    132  HE3 MET A   7      -2.575  -2.364  -3.550  1.00  0.00           H  
ATOM    133  N   ALA A   8      -3.879   1.420  -8.166  1.00  0.00           N  
ATOM    134  H   ALA A   8      -4.026   0.437  -8.344  1.00  0.00           H  
ATOM    135  CA  ALA A   8      -5.071   2.235  -8.029  1.00  0.00           C  
ATOM    136  HA  ALA A   8      -4.825   3.150  -7.491  1.00  0.00           H  
ATOM    137  C   ALA A   8      -6.111   1.482  -7.206  1.00  0.00           C  
ATOM    138  CB  ALA A   8      -5.594   2.610  -9.416  1.00  0.00           C  
ATOM    139  HB1 ALA A   8      -5.766   1.707 -10.002  1.00  0.00           H  
ATOM    140  HB2 ALA A   8      -6.534   3.154  -9.322  1.00  0.00           H  
ATOM    141  HB3 ALA A   8      -4.859   3.245  -9.910  1.00  0.00           H  
ATOM    142  O   ALA A   8      -6.216   0.267  -7.282  1.00  0.00           O  
ATOM    143  N   GLY A   9      -6.841   2.237  -6.399  1.00  0.00           N  
ATOM    144  H   GLY A   9      -6.683   3.234  -6.411  1.00  0.00           H  
ATOM    145  CA  GLY A   9      -7.699   1.723  -5.346  1.00  0.00           C  
ATOM    146  HA2 GLY A   9      -7.303   0.790  -4.944  1.00  0.00           H  
ATOM    147  HA3 GLY A   9      -8.702   1.540  -5.729  1.00  0.00           H  
ATOM    148  C   GLY A   9      -7.731   2.764  -4.240  1.00  0.00           C  
ATOM    149  O   GLY A   9      -6.705   3.025  -3.599  1.00  0.00           O  
ATOM    150  N   GLY A  10      -8.886   3.403  -4.083  1.00  0.00           N  
ATOM    151  H   GLY A  10      -9.677   3.065  -4.611  1.00  0.00           H  
ATOM    152  CA  GLY A  10      -9.215   4.167  -2.893  1.00  0.00           C  
ATOM    153  HA2 GLY A  10      -8.356   4.256  -2.228  1.00  0.00           H  
ATOM    154  HA3 GLY A  10      -9.551   5.165  -3.174  1.00  0.00           H  
ATOM    155  C   GLY A  10     -10.351   3.464  -2.168  1.00  0.00           C  
ATOM    156  O   GLY A  10     -11.439   3.355  -2.726  1.00  0.00           O  
ATOM    157  N   ASN A  11     -10.131   3.059  -0.915  1.00  0.00           N  
ATOM    158  H   ASN A  11      -9.198   3.103  -0.532  1.00  0.00           H  
ATOM    159  CA  ASN A  11     -11.231   2.710  -0.034  1.00  0.00           C  
ATOM    160  HA  ASN A  11     -11.967   2.119  -0.578  1.00  0.00           H  
ATOM    161  C   ASN A  11     -11.825   4.062   0.318  1.00  0.00           C  
ATOM    162  CB  ASN A  11     -10.862   1.950   1.260  1.00  0.00           C  
ATOM    163  HB2 ASN A  11     -10.038   2.461   1.758  1.00  0.00           H  
ATOM    164  HB3 ASN A  11     -11.729   2.038   1.915  1.00  0.00           H  
ATOM    165  O   ASN A  11     -11.336   4.772   1.202  1.00  0.00           O  
ATOM    166  CG  ASN A  11     -10.568   0.454   1.162  1.00  0.00           C  
ATOM    167  ND2 ASN A  11     -10.654  -0.251   2.262  1.00  0.00           N  
ATOM    168 HD21 ASN A  11     -11.167   0.107   3.055  1.00  0.00           H  
ATOM    169 HD22 ASN A  11     -10.438  -1.233   2.159  1.00  0.00           H  
ATOM    170  OD1 ASN A  11     -10.239  -0.107   0.138  1.00  0.00           O  
ATOM    171  N   SER A  12     -12.888   4.401  -0.394  1.00  0.00           N  
ATOM    172  H   SER A  12     -13.127   3.817  -1.182  1.00  0.00           H  
ATOM    173  CA  SER A  12     -13.982   5.165   0.171  1.00  0.00           C  
ATOM    174  HA  SER A  12     -13.700   6.214   0.271  1.00  0.00           H  
ATOM    175  C   SER A  12     -14.307   4.581   1.545  1.00  0.00           C  
ATOM    176  CB  SER A  12     -15.186   5.052  -0.772  1.00  0.00           C  
ATOM    177  HB2 SER A  12     -16.086   5.410  -0.273  1.00  0.00           H  
ATOM    178  HB3 SER A  12     -15.006   5.670  -1.652  1.00  0.00           H  
ATOM    179  O   SER A  12     -14.890   3.501   1.654  1.00  0.00           O  
ATOM    180  OG  SER A  12     -15.366   3.711  -1.192  1.00  0.00           O  
ATOM    181  HG  SER A  12     -15.591   3.183  -0.422  1.00  0.00           H  
ATOM    182  N   ALA A  13     -13.881   5.276   2.598  1.00  0.00           N  
ATOM    183  H   ALA A  13     -13.322   6.102   2.442  1.00  0.00           H  
ATOM    184  CA  ALA A  13     -14.202   4.924   3.968  1.00  0.00           C  
ATOM    185  HA  ALA A  13     -14.201   3.837   4.046  1.00  0.00           H  
ATOM    186  C   ALA A  13     -15.630   5.352   4.287  1.00  0.00           C  
ATOM    187  CB  ALA A  13     -13.144   5.516   4.914  1.00  0.00           C  
ATOM    188  HB1 ALA A  13     -12.141   5.217   4.611  1.00  0.00           H  
ATOM    189  HB2 ALA A  13     -13.200   6.604   4.897  1.00  0.00           H  
ATOM    190  HB3 ALA A  13     -13.334   5.177   5.933  1.00  0.00           H  
ATOM    191  O   ALA A  13     -15.850   6.378   4.918  1.00  0.00           O  
ATOM    192  N   ILE A  14     -16.593   4.575   3.796  1.00  0.00           N  
ATOM    193  H   ILE A  14     -16.331   3.787   3.222  1.00  0.00           H  
ATOM    194  CA  ILE A  14     -18.015   4.792   4.038  1.00  0.00           C  
ATOM    195  HA  ILE A  14     -18.142   5.555   4.807  1.00  0.00           H  
ATOM    196  C   ILE A  14     -18.584   3.484   4.584  1.00  0.00           C  
ATOM    197  CB  ILE A  14     -18.736   5.295   2.762  1.00  0.00           C  
ATOM    198  HB  ILE A  14     -18.727   4.501   2.015  1.00  0.00           H  
ATOM    199  O   ILE A  14     -18.862   2.559   3.827  1.00  0.00           O  
ATOM    200  CG1 ILE A  14     -18.030   6.535   2.157  1.00  0.00           C  
ATOM    201 HG12 ILE A  14     -18.000   7.332   2.900  1.00  0.00           H  
ATOM    202 HG13 ILE A  14     -17.002   6.274   1.902  1.00  0.00           H  
ATOM    203  CG2 ILE A  14     -20.198   5.623   3.117  1.00  0.00           C  
ATOM    204 HG21 ILE A  14     -20.757   5.895   2.222  1.00  0.00           H  
ATOM    205 HG22 ILE A  14     -20.242   6.443   3.834  1.00  0.00           H  
ATOM    206 HG23 ILE A  14     -20.691   4.751   3.547  1.00  0.00           H  
ATOM    207  CD1 ILE A  14     -18.673   7.081   0.875  1.00  0.00           C  
ATOM    208 HD11 ILE A  14     -19.645   7.523   1.093  1.00  0.00           H  
ATOM    209 HD12 ILE A  14     -18.790   6.278   0.147  1.00  0.00           H  
ATOM    210 HD13 ILE A  14     -18.032   7.853   0.452  1.00  0.00           H  
ATOM    211  N   GLN A  15     -18.728   3.402   5.907  1.00  0.00           N  
ATOM    212  H   GLN A  15     -18.444   4.183   6.481  1.00  0.00           H  
ATOM    213  CA  GLN A  15     -19.461   2.334   6.585  1.00  0.00           C  
ATOM    214  HA  GLN A  15     -19.874   1.640   5.853  1.00  0.00           H  
ATOM    215  C   GLN A  15     -20.653   2.953   7.322  1.00  0.00           C  
ATOM    216  CB  GLN A  15     -18.547   1.528   7.517  1.00  0.00           C  
ATOM    217  HB2 GLN A  15     -18.079   2.195   8.241  1.00  0.00           H  
ATOM    218  HB3 GLN A  15     -19.181   0.841   8.077  1.00  0.00           H  
ATOM    219  O   GLN A  15     -20.677   3.053   8.547  1.00  0.00           O  
ATOM    220  CG  GLN A  15     -17.455   0.714   6.810  1.00  0.00           C  
ATOM    221  HG2 GLN A  15     -16.653   1.375   6.481  1.00  0.00           H  
ATOM    222  HG3 GLN A  15     -17.878   0.215   5.938  1.00  0.00           H  
ATOM    223  CD  GLN A  15     -16.911  -0.354   7.753  1.00  0.00           C  
ATOM    224  NE2 GLN A  15     -15.673  -0.294   8.187  1.00  0.00           N  
ATOM    225 HE21 GLN A  15     -15.008   0.356   7.793  1.00  0.00           H  
ATOM    226 HE22 GLN A  15     -15.406  -1.062   8.786  1.00  0.00           H  
ATOM    227  OE1 GLN A  15     -17.608  -1.269   8.145  1.00  0.00           O  
ATOM    228  N   THR A  16     -21.637   3.427   6.556  1.00  0.00           N  
ATOM    229  H   THR A  16     -21.546   3.366   5.552  1.00  0.00           H  
ATOM    230  CA  THR A  16     -22.844   4.061   7.097  1.00  0.00           C  
ATOM    231  HA  THR A  16     -22.542   4.816   7.823  1.00  0.00           H  
ATOM    232  C   THR A  16     -23.720   3.031   7.813  1.00  0.00           C  
ATOM    233  CB  THR A  16     -23.644   4.767   5.990  1.00  0.00           C  
ATOM    234  HB  THR A  16     -24.051   4.031   5.297  1.00  0.00           H  
ATOM    235  O   THR A  16     -24.600   2.426   7.204  1.00  0.00           O  
ATOM    236  CG2 THR A  16     -24.781   5.626   6.547  1.00  0.00           C  
ATOM    237 HG21 THR A  16     -25.293   6.136   5.731  1.00  0.00           H  
ATOM    238 HG22 THR A  16     -24.383   6.364   7.243  1.00  0.00           H  
ATOM    239 HG23 THR A  16     -25.506   4.998   7.065  1.00  0.00           H  
ATOM    240  OG1 THR A  16     -22.805   5.639   5.269  1.00  0.00           O  
ATOM    241  HG1 THR A  16     -23.350   6.084   4.615  1.00  0.00           H  
ATOM    242  N   TYR A  17     -23.511   2.862   9.118  1.00  0.00           N  
ATOM    243  H   TYR A  17     -22.687   3.280   9.525  1.00  0.00           H  
ATOM    244  CA  TYR A  17     -24.367   2.052   9.983  1.00  0.00           C  
ATOM    245  HA  TYR A  17     -25.134   1.565   9.382  1.00  0.00           H  
ATOM    246  C   TYR A  17     -25.092   2.949  10.987  1.00  0.00           C  
ATOM    247  CB  TYR A  17     -23.549   0.933  10.638  1.00  0.00           C  
ATOM    248  HB2 TYR A  17     -22.708   1.368  11.179  1.00  0.00           H  
ATOM    249  HB3 TYR A  17     -24.177   0.418  11.365  1.00  0.00           H  
ATOM    250  O   TYR A  17     -24.542   3.350  12.008  1.00  0.00           O  
ATOM    251  CG  TYR A  17     -23.047  -0.090   9.635  1.00  0.00           C  
ATOM    252  CD1 TYR A  17     -23.959  -0.956   8.998  1.00  0.00           C  
ATOM    253  HD1 TYR A  17     -25.012  -0.899   9.230  1.00  0.00           H  
ATOM    254  CD2 TYR A  17     -21.676  -0.163   9.322  1.00  0.00           C  
ATOM    255  HD2 TYR A  17     -20.977   0.503   9.806  1.00  0.00           H  
ATOM    256  CE1 TYR A  17     -23.503  -1.889   8.046  1.00  0.00           C  
ATOM    257  HE1 TYR A  17     -24.193  -2.553   7.546  1.00  0.00           H  
ATOM    258  CE2 TYR A  17     -21.215  -1.110   8.387  1.00  0.00           C  
ATOM    259  HE2 TYR A  17     -20.160  -1.195   8.173  1.00  0.00           H  
ATOM    260  OH  TYR A  17     -21.685  -2.877   6.836  1.00  0.00           O  
ATOM    261  HH  TYR A  17     -20.728  -2.864   6.767  1.00  0.00           H  
ATOM    262  CZ  TYR A  17     -22.129  -1.969   7.742  1.00  0.00           C  
ATOM    263  N   ALA A  18     -26.344   3.282  10.675  1.00  0.00           N  
ATOM    264  H   ALA A  18     -26.740   2.927   9.817  1.00  0.00           H  
ATOM    265  CA  ALA A  18     -27.218   4.036  11.564  1.00  0.00           C  
ATOM    266  HA  ALA A  18     -26.615   4.668  12.216  1.00  0.00           H  
ATOM    267  C   ALA A  18     -28.037   3.078  12.446  1.00  0.00           C  
ATOM    268  CB  ALA A  18     -28.102   4.958  10.712  1.00  0.00           C  
ATOM    269  HB1 ALA A  18     -28.754   5.541  11.362  1.00  0.00           H  
ATOM    270  HB2 ALA A  18     -27.477   5.639  10.134  1.00  0.00           H  
ATOM    271  HB3 ALA A  18     -28.717   4.367  10.033  1.00  0.00           H  
ATOM    272  O   ALA A  18     -28.944   2.406  11.952  1.00  0.00           O  
ATOM    273  N   ARG A  19     -27.752   3.046  13.754  1.00  0.00           N  
ATOM    274  H   ARG A  19     -26.946   3.558  14.081  1.00  0.00           H  
ATOM    275  CA  ARG A  19     -28.658   2.511  14.785  1.00  0.00           C  
ATOM    276  HA  ARG A  19     -29.673   2.571  14.394  1.00  0.00           H  
ATOM    277  C   ARG A  19     -28.670   3.394  16.032  1.00  0.00           C  
ATOM    278  CB  ARG A  19     -28.350   1.037  15.125  1.00  0.00           C  
ATOM    279  HB2 ARG A  19     -27.297   0.814  14.951  1.00  0.00           H  
ATOM    280  HB3 ARG A  19     -28.558   0.860  16.180  1.00  0.00           H  
ATOM    281  O   ARG A  19     -27.740   4.156  16.290  1.00  0.00           O  
ATOM    282  CG  ARG A  19     -29.244   0.102  14.297  1.00  0.00           C  
ATOM    283  HG2 ARG A  19     -28.928   0.132  13.254  1.00  0.00           H  
ATOM    284  HG3 ARG A  19     -30.278   0.442  14.362  1.00  0.00           H  
ATOM    285  CD  ARG A  19     -29.188  -1.343  14.796  1.00  0.00           C  
ATOM    286  HD2 ARG A  19     -28.165  -1.708  14.708  1.00  0.00           H  
ATOM    287  HD3 ARG A  19     -29.476  -1.359  15.847  1.00  0.00           H  
ATOM    288  NE  ARG A  19     -30.102  -2.198  14.010  1.00  0.00           N  
ATOM    289  HE  ARG A  19     -30.527  -1.768  13.201  1.00  0.00           H  
ATOM    290  NH1 ARG A  19     -29.933  -4.084  15.302  1.00  0.00           N  
ATOM    291 HH11 ARG A  19     -30.195  -5.036  15.512  1.00  0.00           H  
ATOM    292 HH12 ARG A  19     -29.314  -3.581  15.921  1.00  0.00           H  
ATOM    293  NH2 ARG A  19     -31.244  -4.098  13.492  1.00  0.00           N  
ATOM    294 HH21 ARG A  19     -31.495  -5.053  13.706  1.00  0.00           H  
ATOM    295 HH22 ARG A  19     -31.658  -3.631  12.699  1.00  0.00           H  
ATOM    296  CZ  ARG A  19     -30.421  -3.452  14.271  1.00  0.00           C  
ATOM    297  N   GLU A  20     -29.782   3.321  16.760  1.00  0.00           N  
ATOM    298  H   GLU A  20     -30.491   2.657  16.485  1.00  0.00           H  
ATOM    299  CA  GLU A  20     -30.134   4.233  17.860  1.00  0.00           C  
ATOM    300  HA  GLU A  20     -30.104   5.259  17.496  1.00  0.00           H  
ATOM    301  C   GLU A  20     -29.181   4.172  19.064  1.00  0.00           C  
ATOM    302  CB  GLU A  20     -31.569   3.929  18.320  1.00  0.00           C  
ATOM    303  HB2 GLU A  20     -31.649   2.869  18.564  1.00  0.00           H  
ATOM    304  HB3 GLU A  20     -31.783   4.506  19.219  1.00  0.00           H  
ATOM    305  O   GLU A  20     -29.110   5.130  19.831  1.00  0.00           O  
ATOM    306  CG  GLU A  20     -32.608   4.301  17.253  1.00  0.00           C  
ATOM    307  HG2 GLU A  20     -32.403   3.748  16.337  1.00  0.00           H  
ATOM    308  HG3 GLU A  20     -32.518   5.364  17.029  1.00  0.00           H  
ATOM    309  CD  GLU A  20     -34.026   3.972  17.732  1.00  0.00           C  
ATOM    310  OE1 GLU A  20     -34.801   4.932  17.940  1.00  0.00           O  
ATOM    311  OE2 GLU A  20     -34.306   2.761  17.867  1.00  0.00           O  
ATOM    312  N   ASP A  21     -28.410   3.091  19.198  1.00  0.00           N  
ATOM    313  H   ASP A  21     -28.449   2.381  18.481  1.00  0.00           H  
ATOM    314  CA  ASP A  21     -27.417   2.869  20.255  1.00  0.00           C  
ATOM    315  HA  ASP A  21     -27.819   3.281  21.180  1.00  0.00           H  
ATOM    316  C   ASP A  21     -26.070   3.591  20.027  1.00  0.00           C  
ATOM    317  CB  ASP A  21     -27.244   1.353  20.480  1.00  0.00           C  
ATOM    318  HB2 ASP A  21     -28.191   0.956  20.846  1.00  0.00           H  
ATOM    319  HB3 ASP A  21     -26.499   1.191  21.258  1.00  0.00           H  
ATOM    320  O   ASP A  21     -25.224   3.587  20.921  1.00  0.00           O  
ATOM    321  CG  ASP A  21     -26.837   0.559  19.229  1.00  0.00           C  
ATOM    322  OD1 ASP A  21     -26.459   1.190  18.213  1.00  0.00           O  
ATOM    323  OD2 ASP A  21     -26.968  -0.683  19.269  1.00  0.00           O  
ATOM    324  N   LYS A  22     -25.879   4.264  18.879  1.00  0.00           N  
ATOM    325  H   LYS A  22     -26.584   4.113  18.171  1.00  0.00           H  
ATOM    326  CA  LYS A  22     -24.851   5.303  18.616  1.00  0.00           C  
ATOM    327  HA  LYS A  22     -24.845   5.464  17.538  1.00  0.00           H  
ATOM    328  C   LYS A  22     -23.381   4.952  18.936  1.00  0.00           C  
ATOM    329  CB  LYS A  22     -25.275   6.633  19.276  1.00  0.00           C  
ATOM    330  HB2 LYS A  22     -25.487   6.456  20.330  1.00  0.00           H  
ATOM    331  HB3 LYS A  22     -24.457   7.351  19.216  1.00  0.00           H  
ATOM    332  O   LYS A  22     -22.555   5.855  19.060  1.00  0.00           O  
ATOM    333  CG  LYS A  22     -26.489   7.283  18.603  1.00  0.00           C  
ATOM    334  HG2 LYS A  22     -27.347   6.614  18.656  1.00  0.00           H  
ATOM    335  HG3 LYS A  22     -26.258   7.480  17.556  1.00  0.00           H  
ATOM    336  CD  LYS A  22     -26.821   8.603  19.309  1.00  0.00           C  
ATOM    337  HD2 LYS A  22     -27.046   8.392  20.355  1.00  0.00           H  
ATOM    338  HD3 LYS A  22     -25.961   9.270  19.252  1.00  0.00           H  
ATOM    339  CE  LYS A  22     -28.033   9.256  18.644  1.00  0.00           C  
ATOM    340  HE2 LYS A  22     -28.855   8.540  18.663  1.00  0.00           H  
ATOM    341  HE3 LYS A  22     -27.793   9.460  17.600  1.00  0.00           H  
ATOM    342  NZ  LYS A  22     -28.425  10.502  19.345  1.00  0.00           N  
ATOM    343  HZ1 LYS A  22     -27.666  11.169  19.336  1.00  0.00           H  
ATOM    344  HZ2 LYS A  22     -28.662  10.288  20.303  1.00  0.00           H  
ATOM    345  HZ3 LYS A  22     -29.237  10.910  18.904  1.00  0.00           H  
ATOM    346  N   THR A  23     -23.015   3.675  19.031  1.00  0.00           N  
ATOM    347  H   THR A  23     -23.747   2.981  18.988  1.00  0.00           H  
ATOM    348  CA  THR A  23     -21.648   3.230  19.400  1.00  0.00           C  
ATOM    349  HA  THR A  23     -21.095   4.086  19.787  1.00  0.00           H  
ATOM    350  C   THR A  23     -20.800   2.729  18.222  1.00  0.00           C  
ATOM    351  CB  THR A  23     -21.686   2.197  20.537  1.00  0.00           C  
ATOM    352  HB  THR A  23     -20.729   1.679  20.597  1.00  0.00           H  
ATOM    353  O   THR A  23     -19.669   2.285  18.409  1.00  0.00           O  
ATOM    354  CG2 THR A  23     -21.951   2.849  21.894  1.00  0.00           C  
ATOM    355 HG21 THR A  23     -22.874   3.429  21.870  1.00  0.00           H  
ATOM    356 HG22 THR A  23     -22.029   2.077  22.660  1.00  0.00           H  
ATOM    357 HG23 THR A  23     -21.123   3.512  22.145  1.00  0.00           H  
ATOM    358  OG1 THR A  23     -22.702   1.250  20.315  1.00  0.00           O  
ATOM    359  HG1 THR A  23     -23.515   1.600  20.688  1.00  0.00           H  
ATOM    360  N   THR A  24     -21.308   2.820  16.991  1.00  0.00           N  
ATOM    361  H   THR A  24     -22.204   3.273  16.879  1.00  0.00           H  
ATOM    362  CA  THR A  24     -20.660   2.338  15.755  1.00  0.00           C  
ATOM    363  HA  THR A  24     -19.596   2.191  15.942  1.00  0.00           H  
ATOM    364  C   THR A  24     -20.800   3.383  14.635  1.00  0.00           C  
ATOM    365  CB  THR A  24     -21.296   0.998  15.327  1.00  0.00           C  
ATOM    366  HB  THR A  24     -20.846   0.678  14.387  1.00  0.00           H  
ATOM    367  O   THR A  24     -21.687   4.226  14.713  1.00  0.00           O  
ATOM    368  CG2 THR A  24     -21.097  -0.128  16.343  1.00  0.00           C  
ATOM    369 HG21 THR A  24     -21.633   0.093  17.267  1.00  0.00           H  
ATOM    370 HG22 THR A  24     -21.483  -1.063  15.935  1.00  0.00           H  
ATOM    371 HG23 THR A  24     -20.039  -0.242  16.577  1.00  0.00           H  
ATOM    372  OG1 THR A  24     -22.680   1.106  15.114  1.00  0.00           O  
ATOM    373  HG1 THR A  24     -23.124   1.102  15.965  1.00  0.00           H  
ATOM    374  N   GLN A  25     -20.012   3.436  13.553  1.00  0.00           N  
ATOM    375  H   GLN A  25     -20.389   4.071  12.864  1.00  0.00           H  
ATOM    376  CA  GLN A  25     -18.677   2.922  13.182  1.00  0.00           C  
ATOM    377  HA  GLN A  25     -17.950   3.125  13.968  1.00  0.00           H  
ATOM    378  C   GLN A  25     -18.259   3.665  11.886  1.00  0.00           C  
ATOM    379  CB  GLN A  25     -18.718   1.417  12.832  1.00  0.00           C  
ATOM    380  HB2 GLN A  25     -18.169   1.244  11.906  1.00  0.00           H  
ATOM    381  HB3 GLN A  25     -19.743   1.105  12.634  1.00  0.00           H  
ATOM    382  O   GLN A  25     -19.133   4.063  11.126  1.00  0.00           O  
ATOM    383  CG  GLN A  25     -18.076   0.512  13.890  1.00  0.00           C  
ATOM    384  HG2 GLN A  25     -17.022   0.775  13.986  1.00  0.00           H  
ATOM    385  HG3 GLN A  25     -18.546   0.650  14.864  1.00  0.00           H  
ATOM    386  CD  GLN A  25     -18.170  -0.954  13.482  1.00  0.00           C  
ATOM    387  NE2 GLN A  25     -19.083  -1.727  14.028  1.00  0.00           N  
ATOM    388 HE21 GLN A  25     -19.093  -2.683  13.702  1.00  0.00           H  
ATOM    389 HE22 GLN A  25     -19.730  -1.386  14.724  1.00  0.00           H  
ATOM    390  OE1 GLN A  25     -17.413  -1.423  12.654  1.00  0.00           O  
ATOM    391  N   THR A  26     -16.961   3.788  11.570  1.00  0.00           N  
ATOM    392  H   THR A  26     -16.296   3.608  12.309  1.00  0.00           H  
ATOM    393  CA  THR A  26     -16.427   3.670  10.186  1.00  0.00           C  
ATOM    394  HA  THR A  26     -16.781   2.725   9.777  1.00  0.00           H  
ATOM    395  C   THR A  26     -14.896   3.616  10.215  1.00  0.00           C  
ATOM    396  CB  THR A  26     -16.841   4.795   9.197  1.00  0.00           C  
ATOM    397  HB  THR A  26     -16.658   5.772   9.645  1.00  0.00           H  
ATOM    398  O   THR A  26     -14.230   4.612  10.480  1.00  0.00           O  
ATOM    399  CG2 THR A  26     -16.116   4.702   7.847  1.00  0.00           C  
ATOM    400 HG21 THR A  26     -15.069   4.985   7.955  1.00  0.00           H  
ATOM    401 HG22 THR A  26     -16.186   3.692   7.443  1.00  0.00           H  
ATOM    402 HG23 THR A  26     -16.573   5.405   7.151  1.00  0.00           H  
ATOM    403  OG1 THR A  26     -18.184   4.703   8.793  1.00  0.00           O  
ATOM    404  HG1 THR A  26     -18.718   4.530   9.571  1.00  0.00           H  
ATOM    405  N   LEU A  27     -14.337   2.459   9.863  1.00  0.00           N  
ATOM    406  H   LEU A  27     -14.950   1.673   9.697  1.00  0.00           H  
ATOM    407  CA  LEU A  27     -12.935   2.284   9.471  1.00  0.00           C  
ATOM    408  HA  LEU A  27     -12.326   3.117   9.821  1.00  0.00           H  
ATOM    409  C   LEU A  27     -12.875   2.211   7.940  1.00  0.00           C  
ATOM    410  CB  LEU A  27     -12.435   0.966  10.109  1.00  0.00           C  
ATOM    411  HB2 LEU A  27     -13.171   0.193   9.888  1.00  0.00           H  
ATOM    412  HB3 LEU A  27     -12.405   1.082  11.192  1.00  0.00           H  
ATOM    413  O   LEU A  27     -13.626   1.421   7.366  1.00  0.00           O  
ATOM    414  CG  LEU A  27     -11.065   0.452   9.617  1.00  0.00           C  
ATOM    415  HG  LEU A  27     -11.005   0.517   8.530  1.00  0.00           H  
ATOM    416  CD1 LEU A  27      -9.911   1.243  10.218  1.00  0.00           C  
ATOM    417 HD11 LEU A  27      -8.974   0.945   9.748  1.00  0.00           H  
ATOM    418 HD12 LEU A  27     -10.076   2.309  10.060  1.00  0.00           H  
ATOM    419 HD13 LEU A  27      -9.855   1.034  11.287  1.00  0.00           H  
ATOM    420  CD2 LEU A  27     -10.878  -1.014   9.994  1.00  0.00           C  
ATOM    421 HD21 LEU A  27     -10.929  -1.138  11.075  1.00  0.00           H  
ATOM    422 HD22 LEU A  27     -11.659  -1.621   9.535  1.00  0.00           H  
ATOM    423 HD23 LEU A  27      -9.913  -1.372   9.636  1.00  0.00           H  
ATOM    424  N   SER A  28     -11.956   2.913   7.263  1.00  0.00           N  
ATOM    425  H   SER A  28     -11.377   3.574   7.761  1.00  0.00           H  
ATOM    426  CA  SER A  28     -11.418   2.341   6.019  1.00  0.00           C  
ATOM    427  HA  SER A  28     -11.205   1.304   6.279  1.00  0.00           H  
ATOM    428  C   SER A  28     -10.092   2.909   5.517  1.00  0.00           C  
ATOM    429  CB  SER A  28     -12.423   2.295   4.864  1.00  0.00           C  
ATOM    430  HB2 SER A  28     -12.189   3.069   4.133  1.00  0.00           H  
ATOM    431  HB3 SER A  28     -13.441   2.424   5.230  1.00  0.00           H  
ATOM    432  O   SER A  28      -9.483   3.813   6.084  1.00  0.00           O  
ATOM    433  OG  SER A  28     -12.327   1.032   4.237  1.00  0.00           O  
ATOM    434  HG  SER A  28     -13.029   0.488   4.601  1.00  0.00           H  
ATOM    435  N   THR A  29      -9.595   2.216   4.495  1.00  0.00           N  
ATOM    436  H   THR A  29     -10.244   1.586   4.047  1.00  0.00           H  
ATOM    437  CA  THR A  29      -8.209   1.774   4.479  1.00  0.00           C  
ATOM    438  HA  THR A  29      -7.560   2.606   4.750  1.00  0.00           H  
ATOM    439  C   THR A  29      -7.774   1.272   3.097  1.00  0.00           C  
ATOM    440  CB  THR A  29      -8.043   0.682   5.555  1.00  0.00           C  
ATOM    441  HB  THR A  29      -8.140   1.150   6.535  1.00  0.00           H  
ATOM    442  O   THR A  29      -7.593   0.081   2.865  1.00  0.00           O  
ATOM    443  CG2 THR A  29      -8.977  -0.531   5.520  1.00  0.00           C  
ATOM    444 HG21 THR A  29     -10.026  -0.235   5.529  1.00  0.00           H  
ATOM    445 HG22 THR A  29      -8.802  -1.145   4.636  1.00  0.00           H  
ATOM    446 HG23 THR A  29      -8.791  -1.147   6.400  1.00  0.00           H  
ATOM    447  OG1 THR A  29      -6.779   0.133   5.447  1.00  0.00           O  
ATOM    448  HG1 THR A  29      -6.761  -0.337   4.610  1.00  0.00           H  
ATOM    449  N   GLN A  30      -7.550   2.179   2.154  1.00  0.00           N  
ATOM    450  H   GLN A  30      -7.734   3.152   2.351  1.00  0.00           H  
ATOM    451  CA  GLN A  30      -6.726   1.843   0.997  1.00  0.00           C  
ATOM    452  HA  GLN A  30      -6.147   0.946   1.215  1.00  0.00           H  
ATOM    453  C   GLN A  30      -5.777   2.977   0.767  1.00  0.00           C  
ATOM    454  CB  GLN A  30      -7.525   1.589  -0.288  1.00  0.00           C  
ATOM    455  HB2 GLN A  30      -7.448   2.446  -0.958  1.00  0.00           H  
ATOM    456  HB3 GLN A  30      -8.563   1.497   0.030  1.00  0.00           H  
ATOM    457  O   GLN A  30      -6.143   4.156   0.726  1.00  0.00           O  
ATOM    458  CG  GLN A  30      -7.198   0.310  -1.075  1.00  0.00           C  
ATOM    459  HG2 GLN A  30      -6.179   0.369  -1.458  1.00  0.00           H  
ATOM    460  HG3 GLN A  30      -7.261  -0.543  -0.400  1.00  0.00           H  
ATOM    461  CD  GLN A  30      -8.160   0.062  -2.247  1.00  0.00           C  
ATOM    462  NE2 GLN A  30      -8.005  -1.011  -2.985  1.00  0.00           N  
ATOM    463 HE21 GLN A  30      -8.734  -1.187  -3.661  1.00  0.00           H  
ATOM    464 HE22 GLN A  30      -7.381  -1.750  -2.696  1.00  0.00           H  
ATOM    465  OE1 GLN A  30      -9.016   0.859  -2.587  1.00  0.00           O  
ATOM    466  N   LYS A  31      -4.575   2.570   0.422  1.00  0.00           N  
ATOM    467  H   LYS A  31      -4.388   1.589   0.567  1.00  0.00           H  
ATOM    468  CA  LYS A  31      -4.089   3.065  -0.841  1.00  0.00           C  
ATOM    469  HA  LYS A  31      -4.927   3.359  -1.473  1.00  0.00           H  
ATOM    470  C   LYS A  31      -3.395   1.898  -1.542  1.00  0.00           C  
ATOM    471  CB  LYS A  31      -3.171   4.272  -0.650  1.00  0.00           C  
ATOM    472  HB2 LYS A  31      -3.127   4.782  -1.612  1.00  0.00           H  
ATOM    473  HB3 LYS A  31      -2.211   3.808  -0.423  1.00  0.00           H  
ATOM    474  O   LYS A  31      -3.512   0.747  -1.130  1.00  0.00           O  
ATOM    475  CG  LYS A  31      -3.350   5.349   0.431  1.00  0.00           C  
ATOM    476  HG2 LYS A  31      -3.624   4.867   1.370  1.00  0.00           H  
ATOM    477  HG3 LYS A  31      -4.142   6.040   0.142  1.00  0.00           H  
ATOM    478  CD  LYS A  31      -2.018   6.114   0.637  1.00  0.00           C  
ATOM    479  HD2 LYS A  31      -1.908   6.865  -0.146  1.00  0.00           H  
ATOM    480  HD3 LYS A  31      -1.192   5.404   0.593  1.00  0.00           H  
ATOM    481  CE  LYS A  31      -1.849   6.804   1.973  1.00  0.00           C  
ATOM    482  HE2 LYS A  31      -2.346   6.176   2.712  1.00  0.00           H  
ATOM    483  HE3 LYS A  31      -2.345   7.774   1.935  1.00  0.00           H  
ATOM    484  NZ  LYS A  31      -0.445   6.951   2.415  1.00  0.00           N  
ATOM    485  HZ1 LYS A  31      -0.087   6.057   2.720  1.00  0.00           H  
ATOM    486  HZ2 LYS A  31       0.154   7.336   1.699  1.00  0.00           H  
ATOM    487  HZ3 LYS A  31      -0.416   7.530   3.242  1.00  0.00           H  
ATOM    488  N   THR A  32      -2.694   2.231  -2.606  1.00  0.00           N  
ATOM    489  H   THR A  32      -2.714   3.198  -2.899  1.00  0.00           H  
ATOM    490  CA  THR A  32      -2.203   1.294  -3.590  1.00  0.00           C  
ATOM    491  HA  THR A  32      -2.204   0.309  -3.125  1.00  0.00           H  
ATOM    492  C   THR A  32      -0.702   1.548  -4.003  1.00  0.00           C  
ATOM    493  CB  THR A  32      -3.332   1.293  -4.667  1.00  0.00           C  
ATOM    494  HB  THR A  32      -2.940   1.087  -5.662  1.00  0.00           H  
ATOM    495  O   THR A  32      -0.348   2.669  -4.372  1.00  0.00           O  
ATOM    496  CG2 THR A  32      -4.360   0.208  -4.356  1.00  0.00           C  
ATOM    497 HG21 THR A  32      -4.952  -0.021  -5.241  1.00  0.00           H  
ATOM    498 HG22 THR A  32      -5.022   0.521  -3.549  1.00  0.00           H  
ATOM    499 HG23 THR A  32      -3.877  -0.719  -4.049  1.00  0.00           H  
ATOM    500  OG1 THR A  32      -4.092   2.497  -4.752  1.00  0.00           O  
ATOM    501  HG1 THR A  32      -4.947   2.322  -4.351  1.00  0.00           H  
ATOM    502  N   ILE A  33       0.147   0.479  -4.036  1.00  0.00           N  
ATOM    503  H   ILE A  33      -0.300  -0.403  -3.832  1.00  0.00           H  
ATOM    504  CA  ILE A  33       1.621   0.291  -4.319  1.00  0.00           C  
ATOM    505  HA  ILE A  33       2.068   1.268  -4.505  1.00  0.00           H  
ATOM    506  C   ILE A  33       2.020  -0.665  -5.533  1.00  0.00           C  
ATOM    507  CB  ILE A  33       2.255  -0.369  -3.031  1.00  0.00           C  
ATOM    508  HB  ILE A  33       1.840  -1.374  -2.958  1.00  0.00           H  
ATOM    509  O   ILE A  33       2.251  -1.844  -5.290  1.00  0.00           O  
ATOM    510  CG1 ILE A  33       1.879   0.281  -1.689  1.00  0.00           C  
ATOM    511 HG12 ILE A  33       2.096   1.348  -1.744  1.00  0.00           H  
ATOM    512 HG13 ILE A  33       0.810   0.122  -1.546  1.00  0.00           H  
ATOM    513  CG2 ILE A  33       3.787  -0.545  -3.082  1.00  0.00           C  
ATOM    514 HG21 ILE A  33       4.138  -0.859  -4.064  1.00  0.00           H  
ATOM    515 HG22 ILE A  33       4.284   0.384  -2.800  1.00  0.00           H  
ATOM    516 HG23 ILE A  33       4.081  -1.332  -2.387  1.00  0.00           H  
ATOM    517  CD1 ILE A  33       2.566  -0.253  -0.426  1.00  0.00           C  
ATOM    518 HD11 ILE A  33       3.649  -0.146  -0.490  1.00  0.00           H  
ATOM    519 HD12 ILE A  33       2.230   0.327   0.433  1.00  0.00           H  
ATOM    520 HD13 ILE A  33       2.311  -1.303  -0.280  1.00  0.00           H  
ATOM    521  N   SER A  34       2.223  -0.279  -6.816  1.00  0.00           N  
ATOM    522  H   SER A  34       2.194   0.706  -7.037  1.00  0.00           H  
ATOM    523  CA  SER A  34       2.467  -1.282  -7.936  1.00  0.00           C  
ATOM    524  HA  SER A  34       2.500  -2.294  -7.531  1.00  0.00           H  
ATOM    525  C   SER A  34       3.772  -1.062  -8.687  1.00  0.00           C  
ATOM    526  CB  SER A  34       1.440  -1.307  -9.081  1.00  0.00           C  
ATOM    527  HB2 SER A  34       1.802  -1.962  -9.873  1.00  0.00           H  
ATOM    528  HB3 SER A  34       1.386  -0.303  -9.501  1.00  0.00           H  
ATOM    529  O   SER A  34       4.144   0.090  -8.821  1.00  0.00           O  
ATOM    530  OG  SER A  34       0.152  -1.756  -8.760  1.00  0.00           O  
ATOM    531  HG  SER A  34       0.139  -2.699  -8.580  1.00  0.00           H  
ATOM    532  N   VAL A  35       4.390  -2.120  -9.275  1.00  0.00           N  
ATOM    533  H   VAL A  35       3.915  -3.009  -9.209  1.00  0.00           H  
ATOM    534  CA  VAL A  35       5.807  -2.194  -9.748  1.00  0.00           C  
ATOM    535  HA  VAL A  35       6.250  -1.257  -9.411  1.00  0.00           H  
ATOM    536  C   VAL A  35       6.129  -2.283 -11.267  1.00  0.00           C  
ATOM    537  CB  VAL A  35       6.587  -3.320  -9.027  1.00  0.00           C  
ATOM    538  HB  VAL A  35       7.546  -3.444  -9.531  1.00  0.00           H  
ATOM    539  O   VAL A  35       5.527  -3.094 -11.954  1.00  0.00           O  
ATOM    540  CG1 VAL A  35       6.902  -2.958  -7.575  1.00  0.00           C  
ATOM    541 HG11 VAL A  35       5.985  -2.753  -7.021  1.00  0.00           H  
ATOM    542 HG12 VAL A  35       7.429  -3.781  -7.093  1.00  0.00           H  
ATOM    543 HG13 VAL A  35       7.553  -2.085  -7.554  1.00  0.00           H  
ATOM    544  CG2 VAL A  35       5.871  -4.675  -9.046  1.00  0.00           C  
ATOM    545 HG21 VAL A  35       4.968  -4.645  -8.438  1.00  0.00           H  
ATOM    546 HG22 VAL A  35       6.532  -5.442  -8.641  1.00  0.00           H  
ATOM    547 HG23 VAL A  35       5.609  -4.952 -10.067  1.00  0.00           H  
ATOM    548  N   LEU A  36       7.149  -1.529 -11.773  1.00  0.00           N  
ATOM    549  H   LEU A  36       7.595  -0.913 -11.109  1.00  0.00           H  
ATOM    550  CA  LEU A  36       7.885  -1.754 -13.070  1.00  0.00           C  
ATOM    551  HA  LEU A  36       8.343  -2.739 -12.976  1.00  0.00           H  
ATOM    552  C   LEU A  36       9.048  -0.736 -13.392  1.00  0.00           C  
ATOM    553  CB  LEU A  36       6.920  -1.850 -14.294  1.00  0.00           C  
ATOM    554  HB2 LEU A  36       7.076  -1.012 -14.973  1.00  0.00           H  
ATOM    555  HB3 LEU A  36       5.883  -1.779 -13.964  1.00  0.00           H  
ATOM    556  O   LEU A  36       8.850   0.326 -13.969  1.00  0.00           O  
ATOM    557  CG  LEU A  36       7.044  -3.133 -15.133  1.00  0.00           C  
ATOM    558  HG  LEU A  36       6.947  -4.005 -14.487  1.00  0.00           H  
ATOM    559  CD1 LEU A  36       5.940  -3.168 -16.187  1.00  0.00           C  
ATOM    560 HD11 LEU A  36       6.021  -4.077 -16.784  1.00  0.00           H  
ATOM    561 HD12 LEU A  36       4.967  -3.173 -15.696  1.00  0.00           H  
ATOM    562 HD13 LEU A  36       6.006  -2.300 -16.843  1.00  0.00           H  
ATOM    563  CD2 LEU A  36       8.389  -3.199 -15.860  1.00  0.00           C  
ATOM    564 HD21 LEU A  36       8.542  -2.294 -16.447  1.00  0.00           H  
ATOM    565 HD22 LEU A  36       8.398  -4.058 -16.531  1.00  0.00           H  
ATOM    566 HD23 LEU A  36       9.190  -3.317 -15.130  1.00  0.00           H  
ATOM    567  N   ARG A  37      10.290  -1.087 -13.028  1.00  0.00           N  
ATOM    568  H   ARG A  37      10.277  -1.886 -12.410  1.00  0.00           H  
ATOM    569  CA  ARG A  37      11.642  -0.816 -13.622  1.00  0.00           C  
ATOM    570  HA  ARG A  37      12.327  -0.966 -12.788  1.00  0.00           H  
ATOM    571  C   ARG A  37      12.177   0.545 -14.139  1.00  0.00           C  
ATOM    572  CB  ARG A  37      11.961  -1.942 -14.629  1.00  0.00           C  
ATOM    573  HB2 ARG A  37      12.020  -1.537 -15.639  1.00  0.00           H  
ATOM    574  HB3 ARG A  37      11.165  -2.686 -14.618  1.00  0.00           H  
ATOM    575  O   ARG A  37      11.601   1.203 -15.000  1.00  0.00           O  
ATOM    576  CG  ARG A  37      13.262  -2.676 -14.284  1.00  0.00           C  
ATOM    577  HG2 ARG A  37      14.103  -1.987 -14.362  1.00  0.00           H  
ATOM    578  HG3 ARG A  37      13.189  -3.050 -13.262  1.00  0.00           H  
ATOM    579  CD  ARG A  37      13.508  -3.887 -15.188  1.00  0.00           C  
ATOM    580  HD2 ARG A  37      12.654  -4.559 -15.106  1.00  0.00           H  
ATOM    581  HD3 ARG A  37      13.580  -3.549 -16.222  1.00  0.00           H  
ATOM    582  NE  ARG A  37      14.756  -4.591 -14.815  1.00  0.00           N  
ATOM    583  HE  ARG A  37      15.580  -4.015 -14.722  1.00  0.00           H  
ATOM    584  NH1 ARG A  37      14.122  -6.761 -15.302  1.00  0.00           N  
ATOM    585 HH11 ARG A  37      13.172  -6.483 -15.506  1.00  0.00           H  
ATOM    586 HH12 ARG A  37      14.337  -7.747 -15.355  1.00  0.00           H  
ATOM    587  NH2 ARG A  37      16.136  -6.388 -14.494  1.00  0.00           N  
ATOM    588 HH21 ARG A  37      16.926  -5.801 -14.270  1.00  0.00           H  
ATOM    589 HH22 ARG A  37      16.291  -7.382 -14.582  1.00  0.00           H  
ATOM    590  CZ  ARG A  37      14.987  -5.898 -14.867  1.00  0.00           C  
ATOM    591  N   ASN A  38      13.419   0.838 -13.717  1.00  0.00           N  
ATOM    592  H   ASN A  38      13.802   0.277 -12.970  1.00  0.00           H  
ATOM    593  CA  ASN A  38      14.370   1.755 -14.366  1.00  0.00           C  
ATOM    594  HA  ASN A  38      13.859   2.698 -14.564  1.00  0.00           H  
ATOM    595  C   ASN A  38      14.831   1.162 -15.709  1.00  0.00           C  
ATOM    596  CB  ASN A  38      15.583   2.043 -13.439  1.00  0.00           C  
ATOM    597  HB2 ASN A  38      16.061   1.107 -13.148  1.00  0.00           H  
ATOM    598  HB3 ASN A  38      16.311   2.642 -13.986  1.00  0.00           H  
ATOM    599  O   ASN A  38      15.104  -0.040 -15.783  1.00  0.00           O  
ATOM    600  CG  ASN A  38      15.217   2.818 -12.181  1.00  0.00           C  
ATOM    601  ND2 ASN A  38      16.162   3.172 -11.340  1.00  0.00           N  
ATOM    602 HD21 ASN A  38      17.147   3.085 -11.546  1.00  0.00           H  
ATOM    603 HD22 ASN A  38      15.880   3.743 -10.556  1.00  0.00           H  
ATOM    604  OD1 ASN A  38      14.056   3.093 -11.946  1.00  0.00           O  
ATOM    605  N   GLY A  39      14.903   2.012 -16.737  1.00  0.00           N  
ATOM    606  H   GLY A  39      14.770   2.996 -16.550  1.00  0.00           H  
ATOM    607  CA  GLY A  39      15.023   1.635 -18.154  1.00  0.00           C  
ATOM    608  HA2 GLY A  39      15.780   2.262 -18.626  1.00  0.00           H  
ATOM    609  HA3 GLY A  39      15.346   0.597 -18.239  1.00  0.00           H  
ATOM    610  C   GLY A  39      13.719   1.789 -18.957  1.00  0.00           C  
ATOM    611  O   GLY A  39      13.725   1.588 -20.163  1.00  0.00           O  
ATOM    612  N   SER A  40      12.603   2.148 -18.310  1.00  0.00           N  
ATOM    613  H   SER A  40      12.655   2.324 -17.317  1.00  0.00           H  
ATOM    614  CA  SER A  40      11.289   2.341 -18.943  1.00  0.00           C  
ATOM    615  HA  SER A  40      11.419   2.432 -20.021  1.00  0.00           H  
ATOM    616  C   SER A  40      10.611   3.624 -18.445  1.00  0.00           C  
ATOM    617  CB  SER A  40      10.411   1.111 -18.673  1.00  0.00           C  
ATOM    618  HB2 SER A  40      10.869   0.232 -19.127  1.00  0.00           H  
ATOM    619  HB3 SER A  40      10.352   0.954 -17.596  1.00  0.00           H  
ATOM    620  O   SER A  40      10.822   4.052 -17.307  1.00  0.00           O  
ATOM    621  OG  SER A  40       9.094   1.272 -19.175  1.00  0.00           O  
ATOM    622  HG  SER A  40       9.072   0.942 -20.076  1.00  0.00           H  
ATOM    623  N   THR A  41       9.778   4.218 -19.301  1.00  0.00           N  
ATOM    624  H   THR A  41       9.635   3.790 -20.205  1.00  0.00           H  
ATOM    625  CA  THR A  41       9.008   5.456 -19.078  1.00  0.00           C  
ATOM    626  HA  THR A  41       9.646   6.197 -18.597  1.00  0.00           H  
ATOM    627  C   THR A  41       7.774   5.283 -18.182  1.00  0.00           C  
ATOM    628  CB  THR A  41       8.548   6.017 -20.435  1.00  0.00           C  
ATOM    629  HB  THR A  41       7.823   6.817 -20.280  1.00  0.00           H  
ATOM    630  O   THR A  41       7.156   6.269 -17.796  1.00  0.00           O  
ATOM    631  CG2 THR A  41       9.714   6.562 -21.259  1.00  0.00           C  
ATOM    632 HG21 THR A  41       9.338   6.987 -22.190  1.00  0.00           H  
ATOM    633 HG22 THR A  41      10.426   5.771 -21.491  1.00  0.00           H  
ATOM    634 HG23 THR A  41      10.220   7.349 -20.700  1.00  0.00           H  
ATOM    635  OG1 THR A  41       7.961   4.980 -21.192  1.00  0.00           O  
ATOM    636  HG1 THR A  41       7.560   5.379 -21.968  1.00  0.00           H  
ATOM    637  N   SER A  42       7.409   4.048 -17.829  1.00  0.00           N  
ATOM    638  H   SER A  42       7.960   3.282 -18.190  1.00  0.00           H  
ATOM    639  CA  SER A  42       6.219   3.737 -17.018  1.00  0.00           C  
ATOM    640  HA  SER A  42       5.370   4.278 -17.436  1.00  0.00           H  
ATOM    641  C   SER A  42       6.393   4.166 -15.548  1.00  0.00           C  
ATOM    642  CB  SER A  42       5.912   2.239 -17.106  1.00  0.00           C  
ATOM    643  HB2 SER A  42       4.930   2.050 -16.673  1.00  0.00           H  
ATOM    644  HB3 SER A  42       6.661   1.687 -16.537  1.00  0.00           H  
ATOM    645  O   SER A  42       7.489   4.051 -15.017  1.00  0.00           O  
ATOM    646  OG  SER A  42       5.929   1.774 -18.442  1.00  0.00           O  
ATOM    647  HG  SER A  42       6.836   1.653 -18.732  1.00  0.00           H  
ATOM    648  N   THR A  43       5.338   4.640 -14.869  1.00  0.00           N  
ATOM    649  H   THR A  43       4.477   4.718 -15.392  1.00  0.00           H  
ATOM    650  CA  THR A  43       5.432   5.487 -13.643  1.00  0.00           C  
ATOM    651  HA  THR A  43       6.354   6.059 -13.755  1.00  0.00           H  
ATOM    652  C   THR A  43       5.605   4.757 -12.295  1.00  0.00           C  
ATOM    653  CB  THR A  43       4.307   6.543 -13.680  1.00  0.00           C  
ATOM    654  HB  THR A  43       3.349   6.051 -13.844  1.00  0.00           H  
ATOM    655  O   THR A  43       6.094   3.634 -12.286  1.00  0.00           O  
ATOM    656  CG2 THR A  43       4.139   7.588 -12.567  1.00  0.00           C  
ATOM    657 HG21 THR A  43       5.108   7.953 -12.227  1.00  0.00           H  
ATOM    658 HG22 THR A  43       3.573   8.441 -12.942  1.00  0.00           H  
ATOM    659 HG23 THR A  43       3.554   7.180 -11.743  1.00  0.00           H  
ATOM    660  OG1 THR A  43       4.625   7.324 -14.796  1.00  0.00           O  
ATOM    661  HG1 THR A  43       3.988   8.036 -14.889  1.00  0.00           H  
ATOM    662  N   ARG A  44       5.418   5.490 -11.172  1.00  0.00           N  
ATOM    663  H   ARG A  44       4.870   6.328 -11.303  1.00  0.00           H  
ATOM    664  CA  ARG A  44       6.134   5.497  -9.880  1.00  0.00           C  
ATOM    665  HA  ARG A  44       6.629   4.539  -9.718  1.00  0.00           H  
ATOM    666  C   ARG A  44       5.184   5.754  -8.662  1.00  0.00           C  
ATOM    667  CB  ARG A  44       7.234   6.597  -9.982  1.00  0.00           C  
ATOM    668  HB2 ARG A  44       6.770   7.580  -9.891  1.00  0.00           H  
ATOM    669  HB3 ARG A  44       7.913   6.481  -9.138  1.00  0.00           H  
ATOM    670  O   ARG A  44       5.126   6.882  -8.183  1.00  0.00           O  
ATOM    671  CG  ARG A  44       8.062   6.639 -11.289  1.00  0.00           C  
ATOM    672  HG2 ARG A  44       8.848   7.386 -11.182  1.00  0.00           H  
ATOM    673  HG3 ARG A  44       7.431   6.964 -12.117  1.00  0.00           H  
ATOM    674  CD  ARG A  44       8.670   5.265 -11.599  1.00  0.00           C  
ATOM    675  HD2 ARG A  44       7.910   4.490 -11.497  1.00  0.00           H  
ATOM    676  HD3 ARG A  44       9.325   4.969 -10.780  1.00  0.00           H  
ATOM    677  NE  ARG A  44       9.361   5.119 -12.901  1.00  0.00           N  
ATOM    678  HE  ARG A  44       9.493   5.929 -13.489  1.00  0.00           H  
ATOM    679  NH1 ARG A  44       9.171   2.844 -12.930  1.00  0.00           N  
ATOM    680 HH11 ARG A  44       8.248   2.991 -12.547  1.00  0.00           H  
ATOM    681 HH12 ARG A  44       9.257   2.014 -13.498  1.00  0.00           H  
ATOM    682  NH2 ARG A  44      10.472   3.810 -14.444  1.00  0.00           N  
ATOM    683 HH21 ARG A  44      10.638   2.888 -14.822  1.00  0.00           H  
ATOM    684 HH22 ARG A  44      10.625   4.579 -15.081  1.00  0.00           H  
ATOM    685  CZ  ARG A  44       9.683   3.938 -13.418  1.00  0.00           C  
ATOM    686  N   ILE A  45       4.397   4.779  -8.170  1.00  0.00           N  
ATOM    687  H   ILE A  45       4.453   3.881  -8.630  1.00  0.00           H  
ATOM    688  CA  ILE A  45       3.346   4.973  -7.137  1.00  0.00           C  
ATOM    689  HA  ILE A  45       3.546   5.916  -6.628  1.00  0.00           H  
ATOM    690  C   ILE A  45       3.292   3.890  -6.025  1.00  0.00           C  
ATOM    691  CB  ILE A  45       1.965   5.127  -7.827  1.00  0.00           C  
ATOM    692  HB  ILE A  45       1.705   4.158  -8.253  1.00  0.00           H  
ATOM    693  O   ILE A  45       2.582   2.891  -6.166  1.00  0.00           O  
ATOM    694  CG1 ILE A  45       1.999   6.171  -8.973  1.00  0.00           C  
ATOM    695 HG12 ILE A  45       2.630   5.790  -9.776  1.00  0.00           H  
ATOM    696 HG13 ILE A  45       2.439   7.097  -8.605  1.00  0.00           H  
ATOM    697  CG2 ILE A  45       0.879   5.480  -6.797  1.00  0.00           C  
ATOM    698 HG21 ILE A  45       0.787   4.673  -6.070  1.00  0.00           H  
ATOM    699 HG22 ILE A  45      -0.096   5.558  -7.279  1.00  0.00           H  
ATOM    700 HG23 ILE A  45       1.142   6.411  -6.295  1.00  0.00           H  
ATOM    701  CD1 ILE A  45       0.647   6.510  -9.605  1.00  0.00           C  
ATOM    702 HD11 ILE A  45       0.095   5.588  -9.788  1.00  0.00           H  
ATOM    703 HD12 ILE A  45       0.808   7.031 -10.548  1.00  0.00           H  
ATOM    704 HD13 ILE A  45       0.072   7.156  -8.942  1.00  0.00           H  
ATOM    705  N   ILE A  46       3.954   4.154  -4.878  1.00  0.00           N  
ATOM    706  H   ILE A  46       4.534   4.980  -4.865  1.00  0.00           H  
ATOM    707  CA  ILE A  46       3.706   3.510  -3.564  1.00  0.00           C  
ATOM    708  HA  ILE A  46       3.369   2.485  -3.723  1.00  0.00           H  
ATOM    709  C   ILE A  46       2.614   4.287  -2.825  1.00  0.00           C  
ATOM    710  CB  ILE A  46       4.955   3.434  -2.631  1.00  0.00           C  
ATOM    711  HB  ILE A  46       5.349   4.444  -2.518  1.00  0.00           H  
ATOM    712  O   ILE A  46       2.763   5.483  -2.567  1.00  0.00           O  
ATOM    713  CG1 ILE A  46       6.092   2.560  -3.207  1.00  0.00           C  
ATOM    714 HG12 ILE A  46       5.655   1.678  -3.677  1.00  0.00           H  
ATOM    715 HG13 ILE A  46       6.600   3.142  -3.976  1.00  0.00           H  
ATOM    716  CG2 ILE A  46       4.561   2.942  -1.217  1.00  0.00           C  
ATOM    717 HG21 ILE A  46       5.434   2.940  -0.564  1.00  0.00           H  
ATOM    718 HG22 ILE A  46       4.175   1.923  -1.253  1.00  0.00           H  
ATOM    719 HG23 ILE A  46       3.841   3.604  -0.737  1.00  0.00           H  
ATOM    720  CD1 ILE A  46       7.161   2.043  -2.234  1.00  0.00           C  
ATOM    721 HD11 ILE A  46       7.549   2.874  -1.644  1.00  0.00           H  
ATOM    722 HD12 ILE A  46       7.984   1.595  -2.791  1.00  0.00           H  
ATOM    723 HD13 ILE A  46       6.744   1.283  -1.573  1.00  0.00           H  
ATOM    724  N   LYS A  47       1.563   3.611  -2.367  1.00  0.00           N  
ATOM    725  H   LYS A  47       1.408   2.672  -2.705  1.00  0.00           H  
ATOM    726  CA  LYS A  47       0.629   4.147  -1.380  1.00  0.00           C  
ATOM    727  HA  LYS A  47       1.149   4.874  -0.757  1.00  0.00           H  
ATOM    728  C   LYS A  47       0.060   3.022  -0.460  1.00  0.00           C  
ATOM    729  CB  LYS A  47      -0.481   4.861  -2.187  1.00  0.00           C  
ATOM    730  HB2 LYS A  47      -1.139   4.086  -2.581  1.00  0.00           H  
ATOM    731  HB3 LYS A  47      -1.047   5.470  -1.481  1.00  0.00           H  
ATOM    732  O   LYS A  47      -0.465   2.059  -0.984  1.00  0.00           O  
ATOM    733  CG  LYS A  47      -0.243   5.850  -3.335  1.00  0.00           C  
ATOM    734  HG2 LYS A  47       0.451   5.428  -4.062  1.00  0.00           H  
ATOM    735  HG3 LYS A  47       0.168   6.779  -2.938  1.00  0.00           H  
ATOM    736  CD  LYS A  47      -1.607   6.110  -4.013  1.00  0.00           C  
ATOM    737  HD2 LYS A  47      -1.912   5.195  -4.521  1.00  0.00           H  
ATOM    738  HD3 LYS A  47      -2.350   6.351  -3.254  1.00  0.00           H  
ATOM    739  CE  LYS A  47      -1.569   7.257  -5.026  1.00  0.00           C  
ATOM    740  HE2 LYS A  47      -1.344   8.186  -4.503  1.00  0.00           H  
ATOM    741  HE3 LYS A  47      -0.762   7.068  -5.734  1.00  0.00           H  
ATOM    742  NZ  LYS A  47      -2.860   7.365  -5.754  1.00  0.00           N  
ATOM    743  HZ1 LYS A  47      -2.827   8.108  -6.437  1.00  0.00           H  
ATOM    744  HZ2 LYS A  47      -3.052   6.498  -6.235  1.00  0.00           H  
ATOM    745  HZ3 LYS A  47      -3.622   7.544  -5.117  1.00  0.00           H  
ATOM    746  N   VAL A  48      -0.006   3.187   0.874  1.00  0.00           N  
ATOM    747  H   VAL A  48       0.550   3.918   1.294  1.00  0.00           H  
ATOM    748  CA  VAL A  48      -0.926   2.447   1.804  1.00  0.00           C  
ATOM    749  HA  VAL A  48      -1.733   1.997   1.226  1.00  0.00           H  
ATOM    750  C   VAL A  48      -1.590   3.416   2.812  1.00  0.00           C  
ATOM    751  CB  VAL A  48      -0.177   1.290   2.525  1.00  0.00           C  
ATOM    752  HB  VAL A  48       0.873   1.568   2.627  1.00  0.00           H  
ATOM    753  O   VAL A  48      -0.935   4.347   3.271  1.00  0.00           O  
ATOM    754  CG1 VAL A  48      -0.697   0.931   3.926  1.00  0.00           C  
ATOM    755 HG11 VAL A  48      -0.141   0.076   4.313  1.00  0.00           H  
ATOM    756 HG12 VAL A  48      -1.752   0.660   3.890  1.00  0.00           H  
ATOM    757 HG13 VAL A  48      -0.549   1.759   4.620  1.00  0.00           H  
ATOM    758  CG2 VAL A  48      -0.267   0.002   1.703  1.00  0.00           C  
ATOM    759 HG21 VAL A  48      -0.001   0.184   0.662  1.00  0.00           H  
ATOM    760 HG22 VAL A  48      -1.282  -0.395   1.726  1.00  0.00           H  
ATOM    761 HG23 VAL A  48       0.406  -0.752   2.112  1.00  0.00           H  
ATOM    762  N   HIS A  49      -2.873   3.250   3.160  1.00  0.00           N  
ATOM    763  H   HIS A  49      -3.365   2.456   2.777  1.00  0.00           H  
ATOM    764  CA  HIS A  49      -3.564   3.917   4.292  1.00  0.00           C  
ATOM    765  HA  HIS A  49      -2.858   4.410   4.960  1.00  0.00           H  
ATOM    766  C   HIS A  49      -4.300   2.831   5.066  1.00  0.00           C  
ATOM    767  CB  HIS A  49      -4.707   4.892   3.884  1.00  0.00           C  
ATOM    768  HB2 HIS A  49      -5.251   4.464   3.042  1.00  0.00           H  
ATOM    769  HB3 HIS A  49      -5.426   4.929   4.702  1.00  0.00           H  
ATOM    770  O   HIS A  49      -5.047   2.107   4.413  1.00  0.00           O  
ATOM    771  CG  HIS A  49      -4.408   6.338   3.595  1.00  0.00           C  
ATOM    772  CD2 HIS A  49      -3.651   7.195   4.348  1.00  0.00           C  
ATOM    773  HD2 HIS A  49      -3.124   6.947   5.257  1.00  0.00           H  
ATOM    774  ND1 HIS A  49      -4.980   7.080   2.585  1.00  0.00           N  
ATOM    775  HD1 HIS A  49      -5.704   6.751   1.963  1.00  0.00           H  
ATOM    776  CE1 HIS A  49      -4.548   8.347   2.700  1.00  0.00           C  
ATOM    777  HE1 HIS A  49      -4.867   9.172   2.080  1.00  0.00           H  
ATOM    778  NE2 HIS A  49      -3.679   8.449   3.722  1.00  0.00           N  
ATOM    779  N   ILE A  50      -4.188   2.823   6.400  1.00  0.00           N  
ATOM    780  H   ILE A  50      -3.452   3.350   6.846  1.00  0.00           H  
ATOM    781  CA  ILE A  50      -5.115   2.162   7.329  1.00  0.00           C  
ATOM    782  HA  ILE A  50      -6.069   1.982   6.831  1.00  0.00           H  
ATOM    783  C   ILE A  50      -5.374   3.102   8.517  1.00  0.00           C  
ATOM    784  CB  ILE A  50      -4.544   0.814   7.837  1.00  0.00           C  
ATOM    785  HB  ILE A  50      -3.643   1.039   8.408  1.00  0.00           H  
ATOM    786  O   ILE A  50      -4.609   3.110   9.479  1.00  0.00           O  
ATOM    787  CG1 ILE A  50      -4.158  -0.218   6.752  1.00  0.00           C  
ATOM    788 HG12 ILE A  50      -4.978  -0.920   6.600  1.00  0.00           H  
ATOM    789 HG13 ILE A  50      -3.923   0.255   5.799  1.00  0.00           H  
ATOM    790  CG2 ILE A  50      -5.559   0.139   8.785  1.00  0.00           C  
ATOM    791 HG21 ILE A  50      -5.163  -0.817   9.127  1.00  0.00           H  
ATOM    792 HG22 ILE A  50      -5.741   0.751   9.669  1.00  0.00           H  
ATOM    793 HG23 ILE A  50      -6.500  -0.041   8.266  1.00  0.00           H  
ATOM    794  CD1 ILE A  50      -2.961  -1.063   7.159  1.00  0.00           C  
ATOM    795 HD11 ILE A  50      -2.859  -1.088   8.244  1.00  0.00           H  
ATOM    796 HD12 ILE A  50      -3.145  -2.076   6.802  1.00  0.00           H  
ATOM    797 HD13 ILE A  50      -2.047  -0.661   6.722  1.00  0.00           H  
ATOM    798  N   ASN A  51      -6.445   3.902   8.482  1.00  0.00           N  
ATOM    799  H   ASN A  51      -7.110   3.826   7.726  1.00  0.00           H  
ATOM    800  CA  ASN A  51      -6.747   4.829   9.579  1.00  0.00           C  
ATOM    801  HA  ASN A  51      -6.022   4.690  10.381  1.00  0.00           H  
ATOM    802  C   ASN A  51      -8.109   4.557  10.226  1.00  0.00           C  
ATOM    803  CB  ASN A  51      -6.594   6.289   9.117  1.00  0.00           C  
ATOM    804  HB2 ASN A  51      -7.028   6.412   8.125  1.00  0.00           H  
ATOM    805  HB3 ASN A  51      -7.147   6.929   9.804  1.00  0.00           H  
ATOM    806  O   ASN A  51      -9.139   4.522   9.556  1.00  0.00           O  
ATOM    807  CG  ASN A  51      -5.154   6.783   9.114  1.00  0.00           C  
ATOM    808  ND2 ASN A  51      -4.941   8.028   8.763  1.00  0.00           N  
ATOM    809 HD21 ASN A  51      -4.006   8.373   8.930  1.00  0.00           H  
ATOM    810 HD22 ASN A  51      -5.724   8.641   8.588  1.00  0.00           H  
ATOM    811  OD1 ASN A  51      -4.199   6.095   9.423  1.00  0.00           O  
ATOM    812  N   SER A  52      -8.072   4.443  11.554  1.00  0.00           N  
ATOM    813  H   SER A  52      -7.170   4.526  12.000  1.00  0.00           H  
ATOM    814  CA  SER A  52      -9.195   4.505  12.490  1.00  0.00           C  
ATOM    815  HA  SER A  52     -10.101   4.790  11.956  1.00  0.00           H  
ATOM    816  C   SER A  52      -8.880   5.589  13.531  1.00  0.00           C  
ATOM    817  CB  SER A  52      -9.422   3.129  13.144  1.00  0.00           C  
ATOM    818  HB2 SER A  52     -10.456   2.830  12.972  1.00  0.00           H  
ATOM    819  HB3 SER A  52      -8.772   2.387  12.682  1.00  0.00           H  
ATOM    820  O   SER A  52      -7.710   5.930  13.717  1.00  0.00           O  
ATOM    821  OG  SER A  52      -9.185   3.129  14.538  1.00  0.00           O  
ATOM    822  HG  SER A  52      -8.237   3.137  14.688  1.00  0.00           H  
ATOM    823  N   THR A  53      -9.896   6.117  14.215  1.00  0.00           N  
ATOM    824  H   THR A  53     -10.837   5.844  13.968  1.00  0.00           H  
ATOM    825  CA  THR A  53      -9.724   7.075  15.328  1.00  0.00           C  
ATOM    826  HA  THR A  53      -8.743   6.909  15.773  1.00  0.00           H  
ATOM    827  C   THR A  53     -10.731   6.873  16.471  1.00  0.00           C  
ATOM    828  CB  THR A  53      -9.763   8.539  14.843  1.00  0.00           C  
ATOM    829  HB  THR A  53      -9.683   9.206  15.701  1.00  0.00           H  
ATOM    830  O   THR A  53     -10.942   7.788  17.262  1.00  0.00           O  
ATOM    831  CG2 THR A  53      -8.628   8.907  13.887  1.00  0.00           C  
ATOM    832 HG21 THR A  53      -8.660   9.979  13.691  1.00  0.00           H  
ATOM    833 HG22 THR A  53      -8.739   8.372  12.944  1.00  0.00           H  
ATOM    834 HG23 THR A  53      -7.670   8.656  14.341  1.00  0.00           H  
ATOM    835  OG1 THR A  53     -10.975   8.798  14.174  1.00  0.00           O  
ATOM    836  HG1 THR A  53     -11.631   8.992  14.848  1.00  0.00           H  
ATOM    837  N   ALA A  54     -11.384   5.710  16.564  1.00  0.00           N  
ATOM    838  H   ALA A  54     -11.142   4.953  15.941  1.00  0.00           H  
ATOM    839  CA  ALA A  54     -12.358   5.412  17.619  1.00  0.00           C  
ATOM    840  HA  ALA A  54     -12.061   5.947  18.521  1.00  0.00           H  
ATOM    841  C   ALA A  54     -12.395   3.902  17.928  1.00  0.00           C  
ATOM    842  CB  ALA A  54     -13.741   5.920  17.187  1.00  0.00           C  
ATOM    843  HB1 ALA A  54     -14.050   5.422  16.268  1.00  0.00           H  
ATOM    844  HB2 ALA A  54     -13.706   6.997  17.020  1.00  0.00           H  
ATOM    845  HB3 ALA A  54     -14.473   5.709  17.966  1.00  0.00           H  
ATOM    846  O   ALA A  54     -12.245   3.103  17.001  1.00  0.00           O  
ATOM    847  N   PRO A  55     -12.593   3.494  19.197  1.00  0.00           N  
ATOM    848  CA  PRO A  55     -12.668   2.086  19.570  1.00  0.00           C  
ATOM    849  HA  PRO A  55     -11.765   1.566  19.249  1.00  0.00           H  
ATOM    850  C   PRO A  55     -13.888   1.419  18.927  1.00  0.00           C  
ATOM    851  CB  PRO A  55     -12.744   2.070  21.102  1.00  0.00           C  
ATOM    852  HB2 PRO A  55     -11.735   2.030  21.512  1.00  0.00           H  
ATOM    853  HB3 PRO A  55     -13.341   1.240  21.479  1.00  0.00           H  
ATOM    854  O   PRO A  55     -15.021   1.848  19.137  1.00  0.00           O  
ATOM    855  CG  PRO A  55     -13.373   3.419  21.448  1.00  0.00           C  
ATOM    856  HG2 PRO A  55     -13.090   3.755  22.446  1.00  0.00           H  
ATOM    857  HG3 PRO A  55     -14.457   3.355  21.359  1.00  0.00           H  
ATOM    858  CD  PRO A  55     -12.820   4.340  20.362  1.00  0.00           C  
ATOM    859  HD2 PRO A  55     -13.539   5.132  20.150  1.00  0.00           H  
ATOM    860  HD3 PRO A  55     -11.873   4.768  20.689  1.00  0.00           H  
ATOM    861  N   VAL A  56     -13.655   0.350  18.165  1.00  0.00           N  
ATOM    862  H   VAL A  56     -12.701   0.057  18.010  1.00  0.00           H  
ATOM    863  CA  VAL A  56     -14.728  -0.487  17.623  1.00  0.00           C  
ATOM    864  HA  VAL A  56     -15.651   0.093  17.605  1.00  0.00           H  
ATOM    865  C   VAL A  56     -14.938  -1.686  18.542  1.00  0.00           C  
ATOM    866  CB  VAL A  56     -14.447  -0.935  16.176  1.00  0.00           C  
ATOM    867  HB  VAL A  56     -13.606  -1.628  16.155  1.00  0.00           H  
ATOM    868  O   VAL A  56     -14.051  -2.527  18.684  1.00  0.00           O  
ATOM    869  CG1 VAL A  56     -15.693  -1.634  15.628  1.00  0.00           C  
ATOM    870 HG11 VAL A  56     -15.940  -2.502  16.240  1.00  0.00           H  
ATOM    871 HG12 VAL A  56     -16.541  -0.951  15.662  1.00  0.00           H  
ATOM    872 HG13 VAL A  56     -15.518  -1.967  14.605  1.00  0.00           H  
ATOM    873  CG2 VAL A  56     -14.133   0.247  15.248  1.00  0.00           C  
ATOM    874 HG21 VAL A  56     -14.036  -0.106  14.221  1.00  0.00           H  
ATOM    875 HG22 VAL A  56     -13.192   0.710  15.542  1.00  0.00           H  
ATOM    876 HG23 VAL A  56     -14.927   0.991  15.307  1.00  0.00           H  
ATOM    877  N   THR A  57     -16.128  -1.789  19.132  1.00  0.00           N  
ATOM    878  H   THR A  57     -16.776  -1.019  19.057  1.00  0.00           H  
ATOM    879  CA  THR A  57     -16.556  -2.973  19.886  1.00  0.00           C  
ATOM    880  HA  THR A  57     -15.683  -3.480  20.295  1.00  0.00           H  
ATOM    881  C   THR A  57     -17.284  -3.933  18.944  1.00  0.00           C  
ATOM    882  CB  THR A  57     -17.452  -2.580  21.074  1.00  0.00           C  
ATOM    883  HB  THR A  57     -18.397  -2.178  20.707  1.00  0.00           H  
ATOM    884  O   THR A  57     -18.469  -3.755  18.670  1.00  0.00           O  
ATOM    885  CG2 THR A  57     -17.725  -3.761  22.004  1.00  0.00           C  
ATOM    886 HG21 THR A  57     -18.261  -4.544  21.468  1.00  0.00           H  
ATOM    887 HG22 THR A  57     -16.785  -4.161  22.383  1.00  0.00           H  
ATOM    888 HG23 THR A  57     -18.341  -3.434  22.842  1.00  0.00           H  
ATOM    889  OG1 THR A  57     -16.819  -1.592  21.853  1.00  0.00           O  
ATOM    890  HG1 THR A  57     -17.433  -1.330  22.543  1.00  0.00           H  
ATOM    891  N   ILE A  58     -16.593  -4.961  18.440  1.00  0.00           N  
ATOM    892  H   ILE A  58     -15.612  -5.036  18.666  1.00  0.00           H  
ATOM    893  CA  ILE A  58     -17.205  -6.034  17.632  1.00  0.00           C  
ATOM    894  HA  ILE A  58     -18.162  -5.683  17.245  1.00  0.00           H  
ATOM    895  C   ILE A  58     -17.492  -7.234  18.543  1.00  0.00           C  
ATOM    896  CB  ILE A  58     -16.342  -6.422  16.400  1.00  0.00           C  
ATOM    897  HB  ILE A  58     -15.440  -6.928  16.742  1.00  0.00           H  
ATOM    898  O   ILE A  58     -16.686  -8.158  18.606  1.00  0.00           O  
ATOM    899  CG1 ILE A  58     -15.898  -5.183  15.592  1.00  0.00           C  
ATOM    900 HG12 ILE A  58     -15.237  -4.592  16.225  1.00  0.00           H  
ATOM    901 HG13 ILE A  58     -16.773  -4.584  15.338  1.00  0.00           H  
ATOM    902  CG2 ILE A  58     -17.142  -7.395  15.509  1.00  0.00           C  
ATOM    903 HG21 ILE A  58     -17.480  -8.258  16.082  1.00  0.00           H  
ATOM    904 HG22 ILE A  58     -16.510  -7.775  14.707  1.00  0.00           H  
ATOM    905 HG23 ILE A  58     -18.006  -6.889  15.077  1.00  0.00           H  
ATOM    906  CD1 ILE A  58     -15.118  -5.480  14.304  1.00  0.00           C  
ATOM    907 HD11 ILE A  58     -15.770  -5.931  13.556  1.00  0.00           H  
ATOM    908 HD12 ILE A  58     -14.726  -4.547  13.900  1.00  0.00           H  
ATOM    909 HD13 ILE A  58     -14.285  -6.149  14.518  1.00  0.00           H  
ATOM    910  N   ASN A  59     -18.613  -7.203  19.281  1.00  0.00           N  
ATOM    911  H   ASN A  59     -19.214  -6.397  19.180  1.00  0.00           H  
ATOM    912  CA  ASN A  59     -19.086  -8.290  20.167  1.00  0.00           C  
ATOM    913  HA  ASN A  59     -19.740  -7.835  20.911  1.00  0.00           H  
ATOM    914  C   ASN A  59     -17.971  -8.969  21.001  1.00  0.00           C  
ATOM    915  CB  ASN A  59     -19.941  -9.286  19.352  1.00  0.00           C  
ATOM    916  HB2 ASN A  59     -19.394  -9.588  18.459  1.00  0.00           H  
ATOM    917  HB3 ASN A  59     -20.129 -10.178  19.950  1.00  0.00           H  
ATOM    918  O   ASN A  59     -17.935 -10.191  21.148  1.00  0.00           O  
ATOM    919  CG  ASN A  59     -21.301  -8.740  18.963  1.00  0.00           C  
ATOM    920  ND2 ASN A  59     -21.988  -9.390  18.055  1.00  0.00           N  
ATOM    921 HD21 ASN A  59     -21.613 -10.224  17.626  1.00  0.00           H  
ATOM    922 HD22 ASN A  59     -22.894  -9.004  17.829  1.00  0.00           H  
ATOM    923  OD1 ASN A  59     -21.780  -7.743  19.472  1.00  0.00           O  
ATOM    924  N   GLY A  60     -17.023  -8.177  21.502  1.00  0.00           N  
ATOM    925  H   GLY A  60     -17.092  -7.181  21.350  1.00  0.00           H  
ATOM    926  CA  GLY A  60     -15.731  -8.676  21.959  1.00  0.00           C  
ATOM    927  HA2 GLY A  60     -15.871  -9.296  22.845  1.00  0.00           H  
ATOM    928  HA3 GLY A  60     -15.301  -9.291  21.168  1.00  0.00           H  
ATOM    929  C   GLY A  60     -14.749  -7.546  22.292  1.00  0.00           C  
ATOM    930  O   GLY A  60     -15.142  -6.376  22.297  1.00  0.00           O  
ATOM    931  N   PRO A  61     -13.488  -7.883  22.614  1.00  0.00           N  
ATOM    932  CA  PRO A  61     -12.510  -6.932  23.134  1.00  0.00           C  
ATOM    933  HA  PRO A  61     -12.943  -6.410  23.986  1.00  0.00           H  
ATOM    934  C   PRO A  61     -12.071  -5.885  22.100  1.00  0.00           C  
ATOM    935  CB  PRO A  61     -11.334  -7.783  23.625  1.00  0.00           C  
ATOM    936  HB2 PRO A  61     -11.498  -8.063  24.666  1.00  0.00           H  
ATOM    937  HB3 PRO A  61     -10.377  -7.271  23.517  1.00  0.00           H  
ATOM    938  O   PRO A  61     -11.887  -6.178  20.921  1.00  0.00           O  
ATOM    939  CG  PRO A  61     -11.411  -9.031  22.746  1.00  0.00           C  
ATOM    940  HG2 PRO A  61     -10.951  -9.896  23.225  1.00  0.00           H  
ATOM    941  HG3 PRO A  61     -10.941  -8.830  21.783  1.00  0.00           H  
ATOM    942  CD  PRO A  61     -12.914  -9.220  22.553  1.00  0.00           C  
ATOM    943  HD2 PRO A  61     -13.318  -9.827  23.364  1.00  0.00           H  
ATOM    944  HD3 PRO A  61     -13.108  -9.694  21.591  1.00  0.00           H  
ATOM    945  N   THR A  62     -11.854  -4.662  22.585  1.00  0.00           N  
ATOM    946  H   THR A  62     -12.095  -4.483  23.549  1.00  0.00           H  
ATOM    947  CA  THR A  62     -11.424  -3.495  21.806  1.00  0.00           C  
ATOM    948  HA  THR A  62     -12.171  -3.291  21.039  1.00  0.00           H  
ATOM    949  C   THR A  62     -10.061  -3.704  21.145  1.00  0.00           C  
ATOM    950  CB  THR A  62     -11.324  -2.277  22.741  1.00  0.00           C  
ATOM    951  HB  THR A  62     -10.494  -2.417  23.433  1.00  0.00           H  
ATOM    952  O   THR A  62      -9.071  -3.950  21.835  1.00  0.00           O  
ATOM    953  CG2 THR A  62     -11.125  -0.963  21.990  1.00  0.00           C  
ATOM    954 HG21 THR A  62     -10.169  -0.974  21.466  1.00  0.00           H  
ATOM    955 HG22 THR A  62     -11.123  -0.132  22.695  1.00  0.00           H  
ATOM    956 HG23 THR A  62     -11.929  -0.831  21.266  1.00  0.00           H  
ATOM    957  OG1 THR A  62     -12.507  -2.151  23.497  1.00  0.00           O  
ATOM    958  HG1 THR A  62     -12.482  -1.308  23.957  1.00  0.00           H  
ATOM    959  N   VAL A  63      -9.979  -3.508  19.825  1.00  0.00           N  
ATOM    960  H   VAL A  63     -10.830  -3.338  19.308  1.00  0.00           H  
ATOM    961  CA  VAL A  63      -8.715  -3.561  19.069  1.00  0.00           C  
ATOM    962  HA  VAL A  63      -7.963  -4.037  19.698  1.00  0.00           H  
ATOM    963  C   VAL A  63      -8.258  -2.137  18.709  1.00  0.00           C  
ATOM    964  CB  VAL A  63      -8.831  -4.445  17.809  1.00  0.00           C  
ATOM    965  HB  VAL A  63      -9.468  -3.952  17.075  1.00  0.00           H  
ATOM    966  O   VAL A  63      -8.981  -1.433  18.000  1.00  0.00           O  
ATOM    967  CG1 VAL A  63      -7.444  -4.678  17.191  1.00  0.00           C  
ATOM    968 HG11 VAL A  63      -7.538  -5.310  16.308  1.00  0.00           H  
ATOM    969 HG12 VAL A  63      -7.001  -3.731  16.882  1.00  0.00           H  
ATOM    970 HG13 VAL A  63      -6.787  -5.172  17.906  1.00  0.00           H  
ATOM    971  CG2 VAL A  63      -9.435  -5.822  18.122  1.00  0.00           C  
ATOM    972 HG21 VAL A  63     -10.467  -5.718  18.458  1.00  0.00           H  
ATOM    973 HG22 VAL A  63      -9.434  -6.438  17.224  1.00  0.00           H  
ATOM    974 HG23 VAL A  63      -8.855  -6.320  18.900  1.00  0.00           H  
ATOM    975  N   PRO A  64      -7.083  -1.667  19.172  1.00  0.00           N  
ATOM    976  CA  PRO A  64      -6.564  -0.356  18.795  1.00  0.00           C  
ATOM    977  HA  PRO A  64      -7.353   0.393  18.866  1.00  0.00           H  
ATOM    978  C   PRO A  64      -6.024  -0.384  17.357  1.00  0.00           C  
ATOM    979  CB  PRO A  64      -5.481  -0.039  19.830  1.00  0.00           C  
ATOM    980  HB2 PRO A  64      -5.938   0.442  20.694  1.00  0.00           H  
ATOM    981  HB3 PRO A  64      -4.690   0.590  19.422  1.00  0.00           H  
ATOM    982  O   PRO A  64      -5.095  -1.127  17.049  1.00  0.00           O  
ATOM    983  CG  PRO A  64      -4.958  -1.417  20.238  1.00  0.00           C  
ATOM    984  HG2 PRO A  64      -4.558  -1.414  21.252  1.00  0.00           H  
ATOM    985  HG3 PRO A  64      -4.196  -1.747  19.532  1.00  0.00           H  
ATOM    986  CD  PRO A  64      -6.189  -2.318  20.121  1.00  0.00           C  
ATOM    987  HD2 PRO A  64      -6.683  -2.398  21.089  1.00  0.00           H  
ATOM    988  HD3 PRO A  64      -5.890  -3.306  19.768  1.00  0.00           H  
ATOM    989  N   MET A  65      -6.576   0.458  16.479  1.00  0.00           N  
ATOM    990  H   MET A  65      -7.371   1.006  16.775  1.00  0.00           H  
ATOM    991  CA  MET A  65      -6.140   0.574  15.083  1.00  0.00           C  
ATOM    992  HA  MET A  65      -5.279  -0.073  14.911  1.00  0.00           H  
ATOM    993  C   MET A  65      -5.725   1.999  14.720  1.00  0.00           C  
ATOM    994  CB  MET A  65      -7.250   0.121  14.130  1.00  0.00           C  
ATOM    995  HB2 MET A  65      -6.968   0.417  13.119  1.00  0.00           H  
ATOM    996  HB3 MET A  65      -8.185   0.623  14.382  1.00  0.00           H  
ATOM    997  O   MET A  65      -6.534   2.924  14.782  1.00  0.00           O  
ATOM    998  CG  MET A  65      -7.486  -1.387  14.142  1.00  0.00           C  
ATOM    999  HG2 MET A  65      -6.534  -1.911  14.056  1.00  0.00           H  
ATOM   1000  HG3 MET A  65      -7.946  -1.664  15.091  1.00  0.00           H  
ATOM   1001  SD  MET A  65      -8.570  -1.917  12.792  1.00  0.00           S  
ATOM   1002  CE  MET A  65      -7.437  -1.775  11.380  1.00  0.00           C  
ATOM   1003  HE1 MET A  65      -7.913  -2.190  10.491  1.00  0.00           H  
ATOM   1004  HE2 MET A  65      -7.189  -0.729  11.199  1.00  0.00           H  
ATOM   1005  HE3 MET A  65      -6.528  -2.340  11.585  1.00  0.00           H  
ATOM   1006  N   GLY A  66      -4.499   2.153  14.225  1.00  0.00           N  
ATOM   1007  H   GLY A  66      -3.867   1.366  14.254  1.00  0.00           H  
ATOM   1008  CA  GLY A  66      -4.036   3.376  13.574  1.00  0.00           C  
ATOM   1009  HA2 GLY A  66      -3.951   4.172  14.314  1.00  0.00           H  
ATOM   1010  HA3 GLY A  66      -4.757   3.686  12.817  1.00  0.00           H  
ATOM   1011  C   GLY A  66      -2.674   3.172  12.922  1.00  0.00           C  
ATOM   1012  O   GLY A  66      -1.670   3.117  13.625  1.00  0.00           O  
ATOM   1013  N   VAL A  67      -2.628   3.061  11.588  1.00  0.00           N  
ATOM   1014  H   VAL A  67      -3.489   3.091  11.060  1.00  0.00           H  
ATOM   1015  CA  VAL A  67      -1.380   2.942  10.820  1.00  0.00           C  
ATOM   1016  HA  VAL A  67      -0.586   3.425  11.389  1.00  0.00           H  
ATOM   1017  C   VAL A  67      -1.478   3.666   9.467  1.00  0.00           C  
ATOM   1018  CB  VAL A  67      -0.953   1.468  10.630  1.00  0.00           C  
ATOM   1019  HB  VAL A  67      -1.720   0.926  10.076  1.00  0.00           H  
ATOM   1020  O   VAL A  67      -1.905   3.129   8.440  1.00  0.00           O  
ATOM   1021  CG1 VAL A  67       0.362   1.408   9.852  1.00  0.00           C  
ATOM   1022 HG11 VAL A  67       1.105   2.031  10.351  1.00  0.00           H  
ATOM   1023 HG12 VAL A  67       0.208   1.745   8.827  1.00  0.00           H  
ATOM   1024 HG13 VAL A  67       0.709   0.376   9.808  1.00  0.00           H  
ATOM   1025  CG2 VAL A  67      -0.687   0.733  11.951  1.00  0.00           C  
ATOM   1026 HG21 VAL A  67      -0.304  -0.269  11.762  1.00  0.00           H  
ATOM   1027 HG22 VAL A  67      -1.618   0.622  12.508  1.00  0.00           H  
ATOM   1028 HG23 VAL A  67       0.031   1.286  12.558  1.00  0.00           H  
ATOM   1029  N   SER A  68      -0.957   4.890   9.423  1.00  0.00           N  
ATOM   1030  H   SER A  68      -0.658   5.316  10.288  1.00  0.00           H  
ATOM   1031  CA  SER A  68      -0.708   5.607   8.171  1.00  0.00           C  
ATOM   1032  HA  SER A  68      -1.343   5.196   7.386  1.00  0.00           H  
ATOM   1033  C   SER A  68       0.754   5.467   7.737  1.00  0.00           C  
ATOM   1034  CB  SER A  68      -1.087   7.081   8.331  1.00  0.00           C  
ATOM   1035  HB2 SER A  68      -2.129   7.158   8.642  1.00  0.00           H  
ATOM   1036  HB3 SER A  68      -0.975   7.586   7.372  1.00  0.00           H  
ATOM   1037  O   SER A  68       1.642   5.852   8.494  1.00  0.00           O  
ATOM   1038  OG  SER A  68      -0.273   7.719   9.291  1.00  0.00           O  
ATOM   1039  HG  SER A  68       0.563   7.250   9.345  1.00  0.00           H  
ATOM   1040  N   PHE A  69       1.017   5.038   6.495  1.00  0.00           N  
ATOM   1041  H   PHE A  69       0.263   4.674   5.931  1.00  0.00           H  
ATOM   1042  CA  PHE A  69       2.366   5.086   5.911  1.00  0.00           C  
ATOM   1043  HA  PHE A  69       2.972   5.742   6.535  1.00  0.00           H  
ATOM   1044  C   PHE A  69       2.402   5.720   4.514  1.00  0.00           C  
ATOM   1045  CB  PHE A  69       3.052   3.711   5.958  1.00  0.00           C  
ATOM   1046  HB2 PHE A  69       2.326   2.927   5.743  1.00  0.00           H  
ATOM   1047  HB3 PHE A  69       3.820   3.667   5.186  1.00  0.00           H  
ATOM   1048  O   PHE A  69       1.558   5.492   3.645  1.00  0.00           O  
ATOM   1049  CG  PHE A  69       3.730   3.454   7.293  1.00  0.00           C  
ATOM   1050  CD1 PHE A  69       4.923   4.132   7.619  1.00  0.00           C  
ATOM   1051  HD1 PHE A  69       5.384   4.799   6.906  1.00  0.00           H  
ATOM   1052  CD2 PHE A  69       3.152   2.585   8.234  1.00  0.00           C  
ATOM   1053  HD2 PHE A  69       2.249   2.049   7.985  1.00  0.00           H  
ATOM   1054  CE1 PHE A  69       5.517   3.958   8.881  1.00  0.00           C  
ATOM   1055  HE1 PHE A  69       6.426   4.484   9.133  1.00  0.00           H  
ATOM   1056  CE2 PHE A  69       3.747   2.416   9.499  1.00  0.00           C  
ATOM   1057  HE2 PHE A  69       3.309   1.757  10.233  1.00  0.00           H  
ATOM   1058  CZ  PHE A  69       4.925   3.105   9.825  1.00  0.00           C  
ATOM   1059  HZ  PHE A  69       5.376   2.973  10.797  1.00  0.00           H  
ATOM   1060  N   LYS A  70       3.406   6.568   4.294  1.00  0.00           N  
ATOM   1061  H   LYS A  70       4.061   6.710   5.050  1.00  0.00           H  
ATOM   1062  CA  LYS A  70       3.663   7.303   3.050  1.00  0.00           C  
ATOM   1063  HA  LYS A  70       3.129   6.850   2.214  1.00  0.00           H  
ATOM   1064  C   LYS A  70       5.162   7.206   2.766  1.00  0.00           C  
ATOM   1065  CB  LYS A  70       3.194   8.766   3.250  1.00  0.00           C  
ATOM   1066  HB2 LYS A  70       2.126   8.768   3.464  1.00  0.00           H  
ATOM   1067  HB3 LYS A  70       3.702   9.168   4.127  1.00  0.00           H  
ATOM   1068  O   LYS A  70       5.921   7.968   3.348  1.00  0.00           O  
ATOM   1069  CG  LYS A  70       3.458   9.712   2.058  1.00  0.00           C  
ATOM   1070  HG2 LYS A  70       2.802   9.442   1.230  1.00  0.00           H  
ATOM   1071  HG3 LYS A  70       4.492   9.613   1.730  1.00  0.00           H  
ATOM   1072  CD  LYS A  70       3.217  11.181   2.458  1.00  0.00           C  
ATOM   1073  HD2 LYS A  70       3.853  11.413   3.312  1.00  0.00           H  
ATOM   1074  HD3 LYS A  70       2.176  11.312   2.752  1.00  0.00           H  
ATOM   1075  CE  LYS A  70       3.558  12.144   1.308  1.00  0.00           C  
ATOM   1076  HE2 LYS A  70       2.874  11.965   0.479  1.00  0.00           H  
ATOM   1077  HE3 LYS A  70       4.566  11.916   0.961  1.00  0.00           H  
ATOM   1078  NZ  LYS A  70       3.494  13.568   1.735  1.00  0.00           N  
ATOM   1079  HZ1 LYS A  70       3.743  14.183   0.974  1.00  0.00           H  
ATOM   1080  HZ2 LYS A  70       4.151  13.741   2.483  1.00  0.00           H  
ATOM   1081  HZ3 LYS A  70       2.572  13.819   2.062  1.00  0.00           H  
ATOM   1082  N   SER A  71       5.583   6.310   1.875  1.00  0.00           N  
ATOM   1083  H   SER A  71       4.949   5.620   1.497  1.00  0.00           H  
ATOM   1084  CA  SER A  71       6.952   6.309   1.344  1.00  0.00           C  
ATOM   1085  HA  SER A  71       7.552   7.031   1.899  1.00  0.00           H  
ATOM   1086  C   SER A  71       6.960   6.781  -0.109  1.00  0.00           C  
ATOM   1087  CB  SER A  71       7.672   4.972   1.560  1.00  0.00           C  
ATOM   1088  HB2 SER A  71       7.877   4.848   2.623  1.00  0.00           H  
ATOM   1089  HB3 SER A  71       8.622   4.986   1.025  1.00  0.00           H  
ATOM   1090  O   SER A  71       6.782   6.022  -1.057  1.00  0.00           O  
ATOM   1091  OG  SER A  71       6.900   3.881   1.120  1.00  0.00           O  
ATOM   1092  HG  SER A  71       7.468   3.110   1.059  1.00  0.00           H  
ATOM   1093  N   SER A  72       7.185   8.082  -0.278  1.00  0.00           N  
ATOM   1094  H   SER A  72       7.295   8.663   0.540  1.00  0.00           H  
ATOM   1095  CA  SER A  72       7.735   8.633  -1.514  1.00  0.00           C  
ATOM   1096  HA  SER A  72       7.227   8.211  -2.381  1.00  0.00           H  
ATOM   1097  C   SER A  72       9.214   8.256  -1.570  1.00  0.00           C  
ATOM   1098  CB  SER A  72       7.555  10.157  -1.527  1.00  0.00           C  
ATOM   1099  HB2 SER A  72       6.503  10.387  -1.692  1.00  0.00           H  
ATOM   1100  HB3 SER A  72       8.140  10.591  -2.337  1.00  0.00           H  
ATOM   1101  O   SER A  72      10.043   8.932  -0.965  1.00  0.00           O  
ATOM   1102  OG  SER A  72       7.956  10.715  -0.287  1.00  0.00           O  
ATOM   1103  HG  SER A  72       8.901  10.560  -0.213  1.00  0.00           H  
ATOM   1104  N   MET A  73       9.532   7.140  -2.221  1.00  0.00           N  
ATOM   1105  H   MET A  73       8.804   6.607  -2.675  1.00  0.00           H  
ATOM   1106  CA  MET A  73      10.921   6.708  -2.392  1.00  0.00           C  
ATOM   1107  HA  MET A  73      11.460   6.929  -1.471  1.00  0.00           H  
ATOM   1108  C   MET A  73      11.559   7.496  -3.542  1.00  0.00           C  
ATOM   1109  CB  MET A  73      10.999   5.194  -2.614  1.00  0.00           C  
ATOM   1110  HB2 MET A  73      10.522   4.926  -3.557  1.00  0.00           H  
ATOM   1111  HB3 MET A  73      12.046   4.894  -2.649  1.00  0.00           H  
ATOM   1112  O   MET A  73      10.891   7.674  -4.567  1.00  0.00           O  
ATOM   1113  CG  MET A  73      10.294   4.475  -1.461  1.00  0.00           C  
ATOM   1114  HG2 MET A  73       9.224   4.671  -1.527  1.00  0.00           H  
ATOM   1115  HG3 MET A  73      10.655   4.873  -0.513  1.00  0.00           H  
ATOM   1116  SD  MET A  73      10.516   2.694  -1.453  1.00  0.00           S  
ATOM   1117  CE  MET A  73      12.115   2.584  -0.601  1.00  0.00           C  
ATOM   1118  HE1 MET A  73      12.400   1.539  -0.483  1.00  0.00           H  
ATOM   1119  HE2 MET A  73      12.884   3.090  -1.185  1.00  0.00           H  
ATOM   1120  HE3 MET A  73      12.047   3.047   0.384  1.00  0.00           H  
ATOM   1121  N   PRO A  74      12.798   7.996  -3.384  1.00  0.00           N  
ATOM   1122  CA  PRO A  74      13.456   8.778  -4.421  1.00  0.00           C  
ATOM   1123  HA  PRO A  74      12.793   9.577  -4.754  1.00  0.00           H  
ATOM   1124  C   PRO A  74      13.781   7.896  -5.637  1.00  0.00           C  
ATOM   1125  CB  PRO A  74      14.665   9.411  -3.730  1.00  0.00           C  
ATOM   1126  HB2 PRO A  74      15.474   9.642  -4.423  1.00  0.00           H  
ATOM   1127  HB3 PRO A  74      14.351  10.322  -3.220  1.00  0.00           H  
ATOM   1128  O   PRO A  74      13.755   6.666  -5.566  1.00  0.00           O  
ATOM   1129  CG  PRO A  74      15.055   8.366  -2.688  1.00  0.00           C  
ATOM   1130  HG2 PRO A  74      15.648   7.587  -3.166  1.00  0.00           H  
ATOM   1131  HG3 PRO A  74      15.605   8.808  -1.858  1.00  0.00           H  
ATOM   1132  CD  PRO A  74      13.694   7.819  -2.245  1.00  0.00           C  
ATOM   1133  HD2 PRO A  74      13.786   6.769  -1.967  1.00  0.00           H  
ATOM   1134  HD3 PRO A  74      13.326   8.403  -1.402  1.00  0.00           H  
ATOM   1135  N   GLU A  75      13.976   8.511  -6.803  1.00  0.00           N  
ATOM   1136  H   GLU A  75      14.100   9.513  -6.814  1.00  0.00           H  
ATOM   1137  CA  GLU A  75      13.941   7.779  -8.078  1.00  0.00           C  
ATOM   1138  HA  GLU A  75      13.082   7.110  -8.034  1.00  0.00           H  
ATOM   1139  C   GLU A  75      15.157   6.879  -8.346  1.00  0.00           C  
ATOM   1140  CB  GLU A  75      13.773   8.760  -9.244  1.00  0.00           C  
ATOM   1141  HB2 GLU A  75      13.732   8.158 -10.152  1.00  0.00           H  
ATOM   1142  HB3 GLU A  75      14.651   9.402  -9.312  1.00  0.00           H  
ATOM   1143  O   GLU A  75      15.081   5.948  -9.157  1.00  0.00           O  
ATOM   1144  CG  GLU A  75      12.513   9.644  -9.154  1.00  0.00           C  
ATOM   1145  HG2 GLU A  75      11.775   9.136  -8.532  1.00  0.00           H  
ATOM   1146  HG3 GLU A  75      12.762  10.593  -8.680  1.00  0.00           H  
ATOM   1147  CD  GLU A  75      11.903   9.879 -10.542  1.00  0.00           C  
ATOM   1148  OE1 GLU A  75      10.696   9.564 -10.681  1.00  0.00           O  
ATOM   1149  OE2 GLU A  75      12.653   9.969 -11.532  1.00  0.00           O  
ATOM   1150  N   ASP A  76      16.244   7.193  -7.656  1.00  0.00           N  
ATOM   1151  H   ASP A  76      16.169   7.958  -7.001  1.00  0.00           H  
ATOM   1152  CA  ASP A  76      17.551   6.552  -7.610  1.00  0.00           C  
ATOM   1153  HA  ASP A  76      17.743   6.052  -8.559  1.00  0.00           H  
ATOM   1154  C   ASP A  76      17.678   5.504  -6.496  1.00  0.00           C  
ATOM   1155  CB  ASP A  76      18.602   7.660  -7.415  1.00  0.00           C  
ATOM   1156  HB2 ASP A  76      19.594   7.211  -7.468  1.00  0.00           H  
ATOM   1157  HB3 ASP A  76      18.521   8.373  -8.234  1.00  0.00           H  
ATOM   1158  O   ASP A  76      18.642   4.739  -6.521  1.00  0.00           O  
ATOM   1159  CG  ASP A  76      18.458   8.418  -6.082  1.00  0.00           C  
ATOM   1160  OD1 ASP A  76      17.298   8.657  -5.663  1.00  0.00           O  
ATOM   1161  OD2 ASP A  76      19.503   8.794  -5.516  1.00  0.00           O  
ATOM   1162  N   ALA A  77      16.710   5.430  -5.567  1.00  0.00           N  
ATOM   1163  H   ALA A  77      15.961   6.106  -5.606  1.00  0.00           H  
ATOM   1164  CA  ALA A  77      16.673   4.409  -4.521  1.00  0.00           C  
ATOM   1165  HA  ALA A  77      17.469   4.615  -3.806  1.00  0.00           H  
ATOM   1166  C   ALA A  77      16.905   3.023  -5.128  1.00  0.00           C  
ATOM   1167  CB  ALA A  77      15.324   4.448  -3.791  1.00  0.00           C  
ATOM   1168  HB1 ALA A  77      15.296   3.659  -3.039  1.00  0.00           H  
ATOM   1169  HB2 ALA A  77      15.202   5.411  -3.295  1.00  0.00           H  
ATOM   1170  HB3 ALA A  77      14.513   4.302  -4.505  1.00  0.00           H  
ATOM   1171  O   ALA A  77      16.296   2.690  -6.156  1.00  0.00           O  
ATOM   1172  N   ASP A  78      17.766   2.220  -4.489  1.00  0.00           N  
ATOM   1173  H   ASP A  78      18.200   2.534  -3.633  1.00  0.00           H  
ATOM   1174  CA  ASP A  78      18.098   0.895  -5.001  1.00  0.00           C  
ATOM   1175  HA  ASP A  78      18.640   1.036  -5.936  1.00  0.00           H  
ATOM   1176  C   ASP A  78      16.783   0.139  -5.240  1.00  0.00           C  
ATOM   1177  CB  ASP A  78      19.039   0.117  -4.062  1.00  0.00           C  
ATOM   1178  HB2 ASP A  78      18.545  -0.007  -3.098  1.00  0.00           H  
ATOM   1179  HB3 ASP A  78      19.939   0.711  -3.906  1.00  0.00           H  
ATOM   1180  O   ASP A  78      15.955   0.011  -4.336  1.00  0.00           O  
ATOM   1181  CG  ASP A  78      19.450  -1.276  -4.589  1.00  0.00           C  
ATOM   1182  OD1 ASP A  78      18.817  -1.791  -5.545  1.00  0.00           O  
ATOM   1183  OD2 ASP A  78      20.374  -1.874  -4.007  1.00  0.00           O  
ATOM   1184  N   PRO A  79      16.535  -0.363  -6.453  1.00  0.00           N  
ATOM   1185  CA  PRO A  79      15.407  -1.233  -6.721  1.00  0.00           C  
ATOM   1186  HA  PRO A  79      14.499  -0.632  -6.772  1.00  0.00           H  
ATOM   1187  C   PRO A  79      15.196  -2.383  -5.729  1.00  0.00           C  
ATOM   1188  CB  PRO A  79      15.745  -1.790  -8.082  1.00  0.00           C  
ATOM   1189  HB2 PRO A  79      16.455  -2.609  -7.969  1.00  0.00           H  
ATOM   1190  HB3 PRO A  79      14.824  -2.128  -8.556  1.00  0.00           H  
ATOM   1191  O   PRO A  79      14.059  -2.817  -5.546  1.00  0.00           O  
ATOM   1192  CG  PRO A  79      16.406  -0.601  -8.781  1.00  0.00           C  
ATOM   1193  HG2 PRO A  79      17.026  -0.896  -9.627  1.00  0.00           H  
ATOM   1194  HG3 PRO A  79      15.655   0.135  -9.068  1.00  0.00           H  
ATOM   1195  CD  PRO A  79      17.272  -0.054  -7.665  1.00  0.00           C  
ATOM   1196  HD2 PRO A  79      18.236  -0.563  -7.653  1.00  0.00           H  
ATOM   1197  HD3 PRO A  79      17.411   1.020  -7.787  1.00  0.00           H  
ATOM   1198  N   ALA A  80      16.257  -2.882  -5.090  1.00  0.00           N  
ATOM   1199  H   ALA A  80      17.168  -2.488  -5.279  1.00  0.00           H  
ATOM   1200  CA  ALA A  80      16.153  -3.824  -3.983  1.00  0.00           C  
ATOM   1201  HA  ALA A  80      15.534  -4.665  -4.295  1.00  0.00           H  
ATOM   1202  C   ALA A  80      15.483  -3.188  -2.750  1.00  0.00           C  
ATOM   1203  CB  ALA A  80      17.555  -4.352  -3.661  1.00  0.00           C  
ATOM   1204  HB1 ALA A  80      18.007  -4.787  -4.552  1.00  0.00           H  
ATOM   1205  HB2 ALA A  80      18.192  -3.540  -3.310  1.00  0.00           H  
ATOM   1206  HB3 ALA A  80      17.495  -5.112  -2.882  1.00  0.00           H  
ATOM   1207  O   ALA A  80      14.599  -3.806  -2.158  1.00  0.00           O  
ATOM   1208  N   GLU A  81      15.825  -1.946  -2.398  1.00  0.00           N  
ATOM   1209  H   GLU A  81      16.491  -1.451  -2.974  1.00  0.00           H  
ATOM   1210  CA  GLU A  81      15.171  -1.169  -1.338  1.00  0.00           C  
ATOM   1211  HA  GLU A  81      15.136  -1.771  -0.430  1.00  0.00           H  
ATOM   1212  C   GLU A  81      13.734  -0.783  -1.692  1.00  0.00           C  
ATOM   1213  CB  GLU A  81      15.948   0.111  -1.015  1.00  0.00           C  
ATOM   1214  HB2 GLU A  81      16.090   0.704  -1.919  1.00  0.00           H  
ATOM   1215  HB3 GLU A  81      15.349   0.696  -0.317  1.00  0.00           H  
ATOM   1216  O   GLU A  81      12.844  -0.930  -0.853  1.00  0.00           O  
ATOM   1217  CG  GLU A  81      17.299  -0.176  -0.358  1.00  0.00           C  
ATOM   1218  HG2 GLU A  81      17.130  -0.849   0.482  1.00  0.00           H  
ATOM   1219  HG3 GLU A  81      17.956  -0.686  -1.063  1.00  0.00           H  
ATOM   1220  CD  GLU A  81      17.962   1.110   0.151  1.00  0.00           C  
ATOM   1221  OE1 GLU A  81      18.727   0.980   1.130  1.00  0.00           O  
ATOM   1222  OE2 GLU A  81      17.636   2.196  -0.382  1.00  0.00           O  
ATOM   1223  N   VAL A  82      13.470  -0.354  -2.931  1.00  0.00           N  
ATOM   1224  H   VAL A  82      14.254  -0.203  -3.549  1.00  0.00           H  
ATOM   1225  CA  VAL A  82      12.108  -0.017  -3.380  1.00  0.00           C  
ATOM   1226  HA  VAL A  82      11.698   0.708  -2.677  1.00  0.00           H  
ATOM   1227  C   VAL A  82      11.197  -1.243  -3.315  1.00  0.00           C  
ATOM   1228  CB  VAL A  82      12.102   0.632  -4.778  1.00  0.00           C  
ATOM   1229  HB  VAL A  82      12.529  -0.062  -5.503  1.00  0.00           H  
ATOM   1230  O   VAL A  82      10.089  -1.172  -2.781  1.00  0.00           O  
ATOM   1231  CG1 VAL A  82      10.677   0.992  -5.221  1.00  0.00           C  
ATOM   1232 HG11 VAL A  82      10.108   0.079  -5.393  1.00  0.00           H  
ATOM   1233 HG12 VAL A  82      10.188   1.587  -4.449  1.00  0.00           H  
ATOM   1234 HG13 VAL A  82      10.709   1.564  -6.148  1.00  0.00           H  
ATOM   1235  CG2 VAL A  82      12.917   1.929  -4.796  1.00  0.00           C  
ATOM   1236 HG21 VAL A  82      12.904   2.375  -5.791  1.00  0.00           H  
ATOM   1237 HG22 VAL A  82      13.958   1.726  -4.543  1.00  0.00           H  
ATOM   1238 HG23 VAL A  82      12.514   2.640  -4.075  1.00  0.00           H  
ATOM   1239  N   LEU A  83      11.690  -2.401  -3.765  1.00  0.00           N  
ATOM   1240  H   LEU A  83      12.599  -2.396  -4.206  1.00  0.00           H  
ATOM   1241  CA  LEU A  83      10.991  -3.676  -3.625  1.00  0.00           C  
ATOM   1242  HA  LEU A  83       9.986  -3.550  -4.027  1.00  0.00           H  
ATOM   1243  C   LEU A  83      10.851  -4.107  -2.153  1.00  0.00           C  
ATOM   1244  CB  LEU A  83      11.743  -4.718  -4.471  1.00  0.00           C  
ATOM   1245  HB2 LEU A  83      12.752  -4.824  -4.072  1.00  0.00           H  
ATOM   1246  HB3 LEU A  83      11.826  -4.341  -5.490  1.00  0.00           H  
ATOM   1247  O   LEU A  83       9.814  -4.649  -1.774  1.00  0.00           O  
ATOM   1248  CG  LEU A  83      11.087  -6.107  -4.519  1.00  0.00           C  
ATOM   1249  HG  LEU A  83      11.011  -6.515  -3.511  1.00  0.00           H  
ATOM   1250  CD1 LEU A  83       9.692  -6.074  -5.148  1.00  0.00           C  
ATOM   1251 HD11 LEU A  83       9.734  -5.597  -6.127  1.00  0.00           H  
ATOM   1252 HD12 LEU A  83       9.303  -7.086  -5.260  1.00  0.00           H  
ATOM   1253 HD13 LEU A  83       9.008  -5.517  -4.507  1.00  0.00           H  
ATOM   1254  CD2 LEU A  83      11.960  -7.053  -5.344  1.00  0.00           C  
ATOM   1255 HD21 LEU A  83      12.056  -6.674  -6.362  1.00  0.00           H  
ATOM   1256 HD22 LEU A  83      12.952  -7.118  -4.898  1.00  0.00           H  
ATOM   1257 HD23 LEU A  83      11.514  -8.048  -5.374  1.00  0.00           H  
ATOM   1258  N   LYS A  84      11.858  -3.856  -1.306  1.00  0.00           N  
ATOM   1259  H   LYS A  84      12.699  -3.447  -1.687  1.00  0.00           H  
ATOM   1260  CA  LYS A  84      11.834  -4.164   0.135  1.00  0.00           C  
ATOM   1261  HA  LYS A  84      11.553  -5.209   0.267  1.00  0.00           H  
ATOM   1262  C   LYS A  84      10.785  -3.337   0.879  1.00  0.00           C  
ATOM   1263  CB  LYS A  84      13.248  -3.962   0.705  1.00  0.00           C  
ATOM   1264  HB2 LYS A  84      13.543  -2.925   0.546  1.00  0.00           H  
ATOM   1265  HB3 LYS A  84      13.935  -4.604   0.154  1.00  0.00           H  
ATOM   1266  O   LYS A  84      10.021  -3.902   1.655  1.00  0.00           O  
ATOM   1267  CG  LYS A  84      13.407  -4.279   2.199  1.00  0.00           C  
ATOM   1268  HG2 LYS A  84      13.169  -5.327   2.378  1.00  0.00           H  
ATOM   1269  HG3 LYS A  84      12.737  -3.650   2.786  1.00  0.00           H  
ATOM   1270  CD  LYS A  84      14.859  -3.995   2.617  1.00  0.00           C  
ATOM   1271  HD2 LYS A  84      15.085  -2.949   2.410  1.00  0.00           H  
ATOM   1272  HD3 LYS A  84      15.530  -4.617   2.025  1.00  0.00           H  
ATOM   1273  CE  LYS A  84      15.089  -4.273   4.107  1.00  0.00           C  
ATOM   1274  HE2 LYS A  84      14.900  -5.329   4.302  1.00  0.00           H  
ATOM   1275  HE3 LYS A  84      14.371  -3.690   4.684  1.00  0.00           H  
ATOM   1276  NZ  LYS A  84      16.474  -3.912   4.511  1.00  0.00           N  
ATOM   1277  HZ1 LYS A  84      16.656  -2.935   4.328  1.00  0.00           H  
ATOM   1278  HZ2 LYS A  84      17.155  -4.446   3.990  1.00  0.00           H  
ATOM   1279  HZ3 LYS A  84      16.623  -4.078   5.496  1.00  0.00           H  
ATOM   1280  N   ALA A  85      10.697  -2.034   0.624  1.00  0.00           N  
ATOM   1281  H   ALA A  85      11.368  -1.622  -0.009  1.00  0.00           H  
ATOM   1282  CA  ALA A  85       9.696  -1.167   1.241  1.00  0.00           C  
ATOM   1283  HA  ALA A  85       9.685  -1.344   2.316  1.00  0.00           H  
ATOM   1284  C   ALA A  85       8.280  -1.439   0.709  1.00  0.00           C  
ATOM   1285  CB  ALA A  85      10.104   0.280   1.000  1.00  0.00           C  
ATOM   1286  HB1 ALA A  85      11.090   0.467   1.426  1.00  0.00           H  
ATOM   1287  HB2 ALA A  85       9.379   0.955   1.455  1.00  0.00           H  
ATOM   1288  HB3 ALA A  85      10.136   0.445  -0.077  1.00  0.00           H  
ATOM   1289  O   ALA A  85       7.328  -1.401   1.485  1.00  0.00           O  
ATOM   1290  N   ALA A  86       8.137  -1.781  -0.577  1.00  0.00           N  
ATOM   1291  H   ALA A  86       8.935  -1.718  -1.194  1.00  0.00           H  
ATOM   1292  CA  ALA A  86       6.870  -2.254  -1.134  1.00  0.00           C  
ATOM   1293  HA  ALA A  86       6.115  -1.482  -0.986  1.00  0.00           H  
ATOM   1294  C   ALA A  86       6.382  -3.526  -0.417  1.00  0.00           C  
ATOM   1295  CB  ALA A  86       7.050  -2.479  -2.638  1.00  0.00           C  
ATOM   1296  HB1 ALA A  86       6.096  -2.757  -3.086  1.00  0.00           H  
ATOM   1297  HB2 ALA A  86       7.773  -3.275  -2.820  1.00  0.00           H  
ATOM   1298  HB3 ALA A  86       7.412  -1.560  -3.099  1.00  0.00           H  
ATOM   1299  O   ALA A  86       5.243  -3.569   0.044  1.00  0.00           O  
ATOM   1300  N   LYS A  87       7.268  -4.519  -0.240  1.00  0.00           N  
ATOM   1301  H   LYS A  87       8.178  -4.419  -0.666  1.00  0.00           H  
ATOM   1302  CA  LYS A  87       6.988  -5.746   0.527  1.00  0.00           C  
ATOM   1303  HA  LYS A  87       6.102  -6.232   0.119  1.00  0.00           H  
ATOM   1304  C   LYS A  87       6.660  -5.462   1.995  1.00  0.00           C  
ATOM   1305  CB  LYS A  87       8.180  -6.710   0.430  1.00  0.00           C  
ATOM   1306  HB2 LYS A  87       9.106  -6.167   0.622  1.00  0.00           H  
ATOM   1307  HB3 LYS A  87       8.072  -7.475   1.199  1.00  0.00           H  
ATOM   1308  O   LYS A  87       5.713  -6.034   2.517  1.00  0.00           O  
ATOM   1309  CG  LYS A  87       8.262  -7.413  -0.932  1.00  0.00           C  
ATOM   1310  HG2 LYS A  87       8.287  -6.682  -1.740  1.00  0.00           H  
ATOM   1311  HG3 LYS A  87       7.377  -8.036  -1.059  1.00  0.00           H  
ATOM   1312  CD  LYS A  87       9.517  -8.292  -0.993  1.00  0.00           C  
ATOM   1313  HD2 LYS A  87      10.404  -7.662  -0.918  1.00  0.00           H  
ATOM   1314  HD3 LYS A  87       9.496  -8.986  -0.152  1.00  0.00           H  
ATOM   1315  CE  LYS A  87       9.543  -9.079  -2.305  1.00  0.00           C  
ATOM   1316  HE2 LYS A  87       8.572  -9.557  -2.434  1.00  0.00           H  
ATOM   1317  HE3 LYS A  87       9.682  -8.381  -3.131  1.00  0.00           H  
ATOM   1318  NZ  LYS A  87      10.611 -10.111  -2.298  1.00  0.00           N  
ATOM   1319  HZ1 LYS A  87      11.521  -9.690  -2.181  1.00  0.00           H  
ATOM   1320  HZ2 LYS A  87      10.457 -10.760  -1.539  1.00  0.00           H  
ATOM   1321  HZ3 LYS A  87      10.597 -10.639  -3.159  1.00  0.00           H  
ATOM   1322  N   ALA A  88       7.400  -4.569   2.653  1.00  0.00           N  
ATOM   1323  H   ALA A  88       8.205  -4.173   2.187  1.00  0.00           H  
ATOM   1324  CA  ALA A  88       7.153  -4.207   4.049  1.00  0.00           C  
ATOM   1325  HA  ALA A  88       7.144  -5.116   4.651  1.00  0.00           H  
ATOM   1326  C   ALA A  88       5.789  -3.520   4.241  1.00  0.00           C  
ATOM   1327  CB  ALA A  88       8.303  -3.316   4.534  1.00  0.00           C  
ATOM   1328  HB1 ALA A  88       8.324  -2.387   3.964  1.00  0.00           H  
ATOM   1329  HB2 ALA A  88       9.252  -3.838   4.415  1.00  0.00           H  
ATOM   1330  HB3 ALA A  88       8.159  -3.081   5.589  1.00  0.00           H  
ATOM   1331  O   ALA A  88       5.067  -3.829   5.186  1.00  0.00           O  
ATOM   1332  N   ALA A  89       5.412  -2.619   3.331  1.00  0.00           N  
ATOM   1333  H   ALA A  89       6.049  -2.382   2.584  1.00  0.00           H  
ATOM   1334  CA  ALA A  89       4.123  -1.938   3.379  1.00  0.00           C  
ATOM   1335  HA  ALA A  89       3.950  -1.596   4.400  1.00  0.00           H  
ATOM   1336  C   ALA A  89       2.942  -2.859   3.015  1.00  0.00           C  
ATOM   1337  CB  ALA A  89       4.214  -0.708   2.476  1.00  0.00           C  
ATOM   1338  HB1 ALA A  89       5.001  -0.045   2.835  1.00  0.00           H  
ATOM   1339  HB2 ALA A  89       4.451  -1.025   1.461  1.00  0.00           H  
ATOM   1340  HB3 ALA A  89       3.263  -0.176   2.493  1.00  0.00           H  
ATOM   1341  O   ALA A  89       1.856  -2.669   3.559  1.00  0.00           O  
ATOM   1342  N   LEU A  90       3.154  -3.865   2.155  1.00  0.00           N  
ATOM   1343  H   LEU A  90       4.047  -3.921   1.687  1.00  0.00           H  
ATOM   1344  CA  LEU A  90       2.181  -4.930   1.886  1.00  0.00           C  
ATOM   1345  HA  LEU A  90       1.217  -4.468   1.671  1.00  0.00           H  
ATOM   1346  C   LEU A  90       1.983  -5.834   3.114  1.00  0.00           C  
ATOM   1347  CB  LEU A  90       2.630  -5.719   0.641  1.00  0.00           C  
ATOM   1348  HB2 LEU A  90       3.630  -6.114   0.821  1.00  0.00           H  
ATOM   1349  HB3 LEU A  90       2.684  -5.036  -0.207  1.00  0.00           H  
ATOM   1350  O   LEU A  90       0.860  -5.966   3.588  1.00  0.00           O  
ATOM   1351  CG  LEU A  90       1.710  -6.901   0.272  1.00  0.00           C  
ATOM   1352  HG  LEU A  90       1.672  -7.598   1.109  1.00  0.00           H  
ATOM   1353  CD1 LEU A  90       0.293  -6.441  -0.077  1.00  0.00           C  
ATOM   1354 HD11 LEU A  90      -0.187  -6.010   0.801  1.00  0.00           H  
ATOM   1355 HD12 LEU A  90      -0.294  -7.315  -0.363  1.00  0.00           H  
ATOM   1356 HD13 LEU A  90       0.307  -5.724  -0.898  1.00  0.00           H  
ATOM   1357  CD2 LEU A  90       2.296  -7.631  -0.937  1.00  0.00           C  
ATOM   1358 HD21 LEU A  90       1.668  -8.495  -1.153  1.00  0.00           H  
ATOM   1359 HD22 LEU A  90       2.322  -6.974  -1.806  1.00  0.00           H  
ATOM   1360 HD23 LEU A  90       3.296  -7.991  -0.699  1.00  0.00           H  
ATOM   1361  N   ALA A  91       3.065  -6.352   3.702  1.00  0.00           N  
ATOM   1362  H   ALA A  91       3.964  -6.236   3.255  1.00  0.00           H  
ATOM   1363  CA  ALA A  91       2.997  -7.199   4.896  1.00  0.00           C  
ATOM   1364  HA  ALA A  91       2.400  -8.082   4.668  1.00  0.00           H  
ATOM   1365  C   ALA A  91       2.338  -6.480   6.089  1.00  0.00           C  
ATOM   1366  CB  ALA A  91       4.424  -7.642   5.241  1.00  0.00           C  
ATOM   1367  HB1 ALA A  91       5.047  -6.775   5.460  1.00  0.00           H  
ATOM   1368  HB2 ALA A  91       4.397  -8.298   6.111  1.00  0.00           H  
ATOM   1369  HB3 ALA A  91       4.847  -8.193   4.400  1.00  0.00           H  
ATOM   1370  O   ALA A  91       1.567  -7.070   6.844  1.00  0.00           O  
ATOM   1371  N   LEU A  92       2.597  -5.177   6.247  1.00  0.00           N  
ATOM   1372  H   LEU A  92       3.286  -4.751   5.645  1.00  0.00           H  
ATOM   1373  CA  LEU A  92       1.940  -4.357   7.264  1.00  0.00           C  
ATOM   1374  HA  LEU A  92       1.988  -4.899   8.208  1.00  0.00           H  
ATOM   1375  C   LEU A  92       0.454  -4.112   6.953  1.00  0.00           C  
ATOM   1376  CB  LEU A  92       2.729  -3.048   7.396  1.00  0.00           C  
ATOM   1377  HB2 LEU A  92       2.677  -2.514   6.447  1.00  0.00           H  
ATOM   1378  HB3 LEU A  92       3.773  -3.298   7.586  1.00  0.00           H  
ATOM   1379  O   LEU A  92      -0.345  -3.986   7.879  1.00  0.00           O  
ATOM   1380  CG  LEU A  92       2.242  -2.113   8.515  1.00  0.00           C  
ATOM   1381  HG  LEU A  92       1.223  -1.787   8.312  1.00  0.00           H  
ATOM   1382  CD1 LEU A  92       2.299  -2.753   9.905  1.00  0.00           C  
ATOM   1383 HD11 LEU A  92       3.303  -3.129  10.104  1.00  0.00           H  
ATOM   1384 HD12 LEU A  92       1.590  -3.578   9.968  1.00  0.00           H  
ATOM   1385 HD13 LEU A  92       2.034  -2.019  10.666  1.00  0.00           H  
ATOM   1386  CD2 LEU A  92       3.146  -0.884   8.526  1.00  0.00           C  
ATOM   1387 HD21 LEU A  92       2.847  -0.225   9.341  1.00  0.00           H  
ATOM   1388 HD22 LEU A  92       4.183  -1.182   8.681  1.00  0.00           H  
ATOM   1389 HD23 LEU A  92       3.060  -0.355   7.577  1.00  0.00           H  
ATOM   1390  N   PHE A  93       0.070  -4.050   5.677  1.00  0.00           N  
ATOM   1391  H   PHE A  93       0.755  -4.207   4.952  1.00  0.00           H  
ATOM   1392  CA  PHE A  93      -1.332  -3.965   5.274  1.00  0.00           C  
ATOM   1393  HA  PHE A  93      -1.797  -3.171   5.858  1.00  0.00           H  
ATOM   1394  C   PHE A  93      -2.086  -5.259   5.617  1.00  0.00           C  
ATOM   1395  CB  PHE A  93      -1.419  -3.556   3.797  1.00  0.00           C  
ATOM   1396  HB2 PHE A  93      -0.810  -4.229   3.194  1.00  0.00           H  
ATOM   1397  HB3 PHE A  93      -0.990  -2.560   3.691  1.00  0.00           H  
ATOM   1398  O   PHE A  93      -3.090  -5.212   6.325  1.00  0.00           O  
ATOM   1399  CG  PHE A  93      -2.814  -3.543   3.208  1.00  0.00           C  
ATOM   1400  CD1 PHE A  93      -3.245  -4.621   2.412  1.00  0.00           C  
ATOM   1401  HD1 PHE A  93      -2.605  -5.477   2.259  1.00  0.00           H  
ATOM   1402  CD2 PHE A  93      -3.667  -2.444   3.422  1.00  0.00           C  
ATOM   1403  HD2 PHE A  93      -3.348  -1.627   4.052  1.00  0.00           H  
ATOM   1404  CE1 PHE A  93      -4.512  -4.585   1.806  1.00  0.00           C  
ATOM   1405  HE1 PHE A  93      -4.842  -5.418   1.201  1.00  0.00           H  
ATOM   1406  CE2 PHE A  93      -4.938  -2.412   2.820  1.00  0.00           C  
ATOM   1407  HE2 PHE A  93      -5.600  -1.575   2.990  1.00  0.00           H  
ATOM   1408  CZ  PHE A  93      -5.354  -3.475   2.000  1.00  0.00           C  
ATOM   1409  HZ  PHE A  93      -6.333  -3.458   1.544  1.00  0.00           H  
ATOM   1410  N   GLU A  94      -1.535  -6.407   5.221  1.00  0.00           N  
ATOM   1411  H   GLU A  94      -0.700  -6.362   4.655  1.00  0.00           H  
ATOM   1412  CA  GLU A  94      -2.058  -7.747   5.521  1.00  0.00           C  
ATOM   1413  HA  GLU A  94      -3.052  -7.864   5.089  1.00  0.00           H  
ATOM   1414  C   GLU A  94      -2.178  -7.995   7.034  1.00  0.00           C  
ATOM   1415  CB  GLU A  94      -1.119  -8.789   4.890  1.00  0.00           C  
ATOM   1416  HB2 GLU A  94      -1.409  -9.785   5.225  1.00  0.00           H  
ATOM   1417  HB3 GLU A  94      -0.110  -8.587   5.249  1.00  0.00           H  
ATOM   1418  O   GLU A  94      -3.230  -8.414   7.515  1.00  0.00           O  
ATOM   1419  CG  GLU A  94      -1.146  -8.759   3.349  1.00  0.00           C  
ATOM   1420  HG2 GLU A  94      -2.089  -9.193   3.016  1.00  0.00           H  
ATOM   1421  HG3 GLU A  94      -1.127  -7.726   3.003  1.00  0.00           H  
ATOM   1422  CD  GLU A  94       0.032  -9.500   2.689  1.00  0.00           C  
ATOM   1423  OE1 GLU A  94      -0.023  -9.658   1.450  1.00  0.00           O  
ATOM   1424  OE2 GLU A  94       1.018  -9.828   3.392  1.00  0.00           O  
ATOM   1425  N   ALA A  95      -1.144  -7.659   7.815  1.00  0.00           N  
ATOM   1426  H   ALA A  95      -0.284  -7.370   7.370  1.00  0.00           H  
ATOM   1427  CA  ALA A  95      -1.151  -7.829   9.269  1.00  0.00           C  
ATOM   1428  HA  ALA A  95      -1.333  -8.880   9.493  1.00  0.00           H  
ATOM   1429  C   ALA A  95      -2.256  -7.013   9.965  1.00  0.00           C  
ATOM   1430  CB  ALA A  95       0.234  -7.451   9.807  1.00  0.00           C  
ATOM   1431  HB1 ALA A  95       0.258  -7.594  10.888  1.00  0.00           H  
ATOM   1432  HB2 ALA A  95       0.992  -8.088   9.350  1.00  0.00           H  
ATOM   1433  HB3 ALA A  95       0.454  -6.409   9.577  1.00  0.00           H  
ATOM   1434  O   ALA A  95      -2.914  -7.513  10.879  1.00  0.00           O  
ATOM   1435  N   ASN A  96      -2.493  -5.771   9.528  1.00  0.00           N  
ATOM   1436  H   ASN A  96      -1.960  -5.429   8.741  1.00  0.00           H  
ATOM   1437  CA  ASN A  96      -3.557  -4.937  10.089  1.00  0.00           C  
ATOM   1438  HA  ASN A  96      -3.507  -4.980  11.177  1.00  0.00           H  
ATOM   1439  C   ASN A  96      -4.955  -5.438   9.705  1.00  0.00           C  
ATOM   1440  CB  ASN A  96      -3.360  -3.483   9.655  1.00  0.00           C  
ATOM   1441  HB2 ASN A  96      -4.307  -2.952   9.751  1.00  0.00           H  
ATOM   1442  HB3 ASN A  96      -3.056  -3.459   8.608  1.00  0.00           H  
ATOM   1443  O   ASN A  96      -5.857  -5.363  10.536  1.00  0.00           O  
ATOM   1444  CG  ASN A  96      -2.355  -2.749  10.521  1.00  0.00           C  
ATOM   1445  ND2 ASN A  96      -1.187  -2.448  10.018  1.00  0.00           N  
ATOM   1446 HD21 ASN A  96      -0.522  -2.048  10.664  1.00  0.00           H  
ATOM   1447 HD22 ASN A  96      -0.917  -2.864   9.138  1.00  0.00           H  
ATOM   1448  OD1 ASN A  96      -2.603  -2.427  11.667  1.00  0.00           O  
ATOM   1449  N   LEU A  97      -5.143  -5.975   8.494  1.00  0.00           N  
ATOM   1450  H   LEU A  97      -4.370  -6.009   7.845  1.00  0.00           H  
ATOM   1451  CA  LEU A  97      -6.409  -6.603   8.111  1.00  0.00           C  
ATOM   1452  HA  LEU A  97      -7.227  -5.933   8.377  1.00  0.00           H  
ATOM   1453  C   LEU A  97      -6.654  -7.889   8.909  1.00  0.00           C  
ATOM   1454  CB  LEU A  97      -6.449  -6.853   6.595  1.00  0.00           C  
ATOM   1455  HB2 LEU A  97      -5.573  -7.437   6.312  1.00  0.00           H  
ATOM   1456  HB3 LEU A  97      -7.331  -7.452   6.369  1.00  0.00           H  
ATOM   1457  O   LEU A  97      -7.716  -8.028   9.506  1.00  0.00           O  
ATOM   1458  CG  LEU A  97      -6.496  -5.575   5.737  1.00  0.00           C  
ATOM   1459  HG  LEU A  97      -5.618  -4.957   5.927  1.00  0.00           H  
ATOM   1460  CD1 LEU A  97      -6.514  -5.975   4.268  1.00  0.00           C  
ATOM   1461 HD11 LEU A  97      -6.566  -5.082   3.645  1.00  0.00           H  
ATOM   1462 HD12 LEU A  97      -7.392  -6.591   4.072  1.00  0.00           H  
ATOM   1463 HD13 LEU A  97      -5.609  -6.532   4.025  1.00  0.00           H  
ATOM   1464  CD2 LEU A  97      -7.749  -4.725   5.963  1.00  0.00           C  
ATOM   1465 HD21 LEU A  97      -7.718  -3.851   5.312  1.00  0.00           H  
ATOM   1466 HD22 LEU A  97      -8.631  -5.320   5.726  1.00  0.00           H  
ATOM   1467 HD23 LEU A  97      -7.794  -4.381   6.997  1.00  0.00           H  
ATOM   1468  N   ASN A  98      -5.665  -8.776   9.022  1.00  0.00           N  
ATOM   1469  H   ASN A  98      -4.826  -8.633   8.479  1.00  0.00           H  
ATOM   1470  CA  ASN A  98      -5.789 -10.010   9.808  1.00  0.00           C  
ATOM   1471  HA  ASN A  98      -6.632 -10.585   9.426  1.00  0.00           H  
ATOM   1472  C   ASN A  98      -6.086  -9.732  11.294  1.00  0.00           C  
ATOM   1473  CB  ASN A  98      -4.501 -10.834   9.624  1.00  0.00           C  
ATOM   1474  HB2 ASN A  98      -3.631 -10.208   9.824  1.00  0.00           H  
ATOM   1475  HB3 ASN A  98      -4.502 -11.663  10.332  1.00  0.00           H  
ATOM   1476  O   ASN A  98      -6.886 -10.438  11.906  1.00  0.00           O  
ATOM   1477  CG  ASN A  98      -4.383 -11.431   8.231  1.00  0.00           C  
ATOM   1478  ND2 ASN A  98      -3.208 -11.856   7.830  1.00  0.00           N  
ATOM   1479 HD21 ASN A  98      -3.188 -12.238   6.896  1.00  0.00           H  
ATOM   1480 HD22 ASN A  98      -2.384 -11.749   8.404  1.00  0.00           H  
ATOM   1481  OD1 ASN A  98      -5.342 -11.551   7.493  1.00  0.00           O  
ATOM   1482  N   SER A  99      -5.489  -8.675  11.857  1.00  0.00           N  
ATOM   1483  H   SER A  99      -4.802  -8.177  11.309  1.00  0.00           H  
ATOM   1484  CA  SER A  99      -5.771  -8.202  13.219  1.00  0.00           C  
ATOM   1485  HA  SER A  99      -5.674  -9.038  13.911  1.00  0.00           H  
ATOM   1486  C   SER A  99      -7.194  -7.640  13.363  1.00  0.00           C  
ATOM   1487  CB  SER A  99      -4.728  -7.144  13.594  1.00  0.00           C  
ATOM   1488  HB2 SER A  99      -3.731  -7.554  13.435  1.00  0.00           H  
ATOM   1489  HB3 SER A  99      -4.853  -6.268  12.957  1.00  0.00           H  
ATOM   1490  O   SER A  99      -7.904  -7.983  14.307  1.00  0.00           O  
ATOM   1491  OG  SER A  99      -4.852  -6.766  14.949  1.00  0.00           O  
ATOM   1492  HG  SER A  99      -4.271  -6.021  15.120  1.00  0.00           H  
ATOM   1493  N   ALA A 100      -7.644  -6.822  12.405  1.00  0.00           N  
ATOM   1494  H   ALA A 100      -7.027  -6.579  11.643  1.00  0.00           H  
ATOM   1495  CA  ALA A 100      -8.972  -6.205  12.419  1.00  0.00           C  
ATOM   1496  HA  ALA A 100      -9.130  -5.733  13.389  1.00  0.00           H  
ATOM   1497  C   ALA A 100     -10.119  -7.204  12.195  1.00  0.00           C  
ATOM   1498  CB  ALA A 100      -8.998  -5.124  11.334  1.00  0.00           C  
ATOM   1499  HB1 ALA A 100      -8.909  -5.580  10.348  1.00  0.00           H  
ATOM   1500  HB2 ALA A 100      -9.935  -4.571  11.391  1.00  0.00           H  
ATOM   1501  HB3 ALA A 100      -8.163  -4.440  11.486  1.00  0.00           H  
ATOM   1502  O   ALA A 100     -11.178  -7.072  12.805  1.00  0.00           O  
ATOM   1503  N   PHE A 101      -9.915  -8.189  11.316  1.00  0.00           N  
ATOM   1504  H   PHE A 101      -9.035  -8.200  10.819  1.00  0.00           H  
ATOM   1505  CA  PHE A 101     -10.950  -9.126  10.871  1.00  0.00           C  
ATOM   1506  HA  PHE A 101     -11.922  -8.696  11.111  1.00  0.00           H  
ATOM   1507  C   PHE A 101     -10.945 -10.475  11.604  1.00  0.00           C  
ATOM   1508  CB  PHE A 101     -10.896  -9.263   9.339  1.00  0.00           C  
ATOM   1509  HB2 PHE A 101      -9.877  -9.481   9.021  1.00  0.00           H  
ATOM   1510  HB3 PHE A 101     -11.516 -10.105   9.032  1.00  0.00           H  
ATOM   1511  O   PHE A 101     -11.819 -11.287  11.331  1.00  0.00           O  
ATOM   1512  CG  PHE A 101     -11.421  -8.028   8.630  1.00  0.00           C  
ATOM   1513  CD1 PHE A 101     -12.808  -7.787   8.612  1.00  0.00           C  
ATOM   1514  HD1 PHE A 101     -13.481  -8.499   9.067  1.00  0.00           H  
ATOM   1515  CD2 PHE A 101     -10.550  -7.097   8.033  1.00  0.00           C  
ATOM   1516  HD2 PHE A 101      -9.485  -7.278   8.029  1.00  0.00           H  
ATOM   1517  CE1 PHE A 101     -13.320  -6.622   8.015  1.00  0.00           C  
ATOM   1518  HE1 PHE A 101     -14.386  -6.447   8.007  1.00  0.00           H  
ATOM   1519  CE2 PHE A 101     -11.061  -5.923   7.451  1.00  0.00           C  
ATOM   1520  HE2 PHE A 101     -10.392  -5.195   7.017  1.00  0.00           H  
ATOM   1521  CZ  PHE A 101     -12.446  -5.687   7.438  1.00  0.00           C  
ATOM   1522  HZ  PHE A 101     -12.840  -4.789   6.985  1.00  0.00           H  
ATOM   1523  N   ASN A 102     -10.001 -10.698  12.531  1.00  0.00           N  
ATOM   1524  H   ASN A 102      -9.295  -9.981  12.624  1.00  0.00           H  
ATOM   1525  CA  ASN A 102      -9.936 -11.797  13.508  1.00  0.00           C  
ATOM   1526  HA  ASN A 102      -8.894 -12.113  13.546  1.00  0.00           H  
ATOM   1527  C   ASN A 102     -10.757 -13.059  13.144  1.00  0.00           C  
ATOM   1528  CB  ASN A 102     -10.279 -11.240  14.903  1.00  0.00           C  
ATOM   1529  HB2 ASN A 102      -9.701 -10.333  15.078  1.00  0.00           H  
ATOM   1530  HB3 ASN A 102     -11.338 -10.981  14.936  1.00  0.00           H  
ATOM   1531  O   ASN A 102     -11.820 -13.298  13.728  1.00  0.00           O  
ATOM   1532  CG  ASN A 102      -9.969 -12.215  16.032  1.00  0.00           C  
ATOM   1533  ND2 ASN A 102     -10.352 -11.881  17.242  1.00  0.00           N  
ATOM   1534 HD21 ASN A 102     -10.805 -10.990  17.387  1.00  0.00           H  
ATOM   1535 HD22 ASN A 102     -10.053 -12.489  17.990  1.00  0.00           H  
ATOM   1536  OD1 ASN A 102      -9.363 -13.264  15.876  1.00  0.00           O  
ATOM   1537  N   LYS A 103     -10.181 -13.850  12.217  1.00  0.00           N  
ATOM   1538  H   LYS A 103      -9.355 -13.437  11.807  1.00  0.00           H  
ATOM   1539  CA  LYS A 103     -10.583 -15.157  11.633  1.00  0.00           C  
ATOM   1540  HA  LYS A 103      -9.734 -15.830  11.753  1.00  0.00           H  
ATOM   1541  C   LYS A 103     -10.862 -15.087  10.122  1.00  0.00           C  
ATOM   1542  CB  LYS A 103     -11.764 -15.844  12.344  1.00  0.00           C  
ATOM   1543  HB2 LYS A 103     -12.053 -16.727  11.773  1.00  0.00           H  
ATOM   1544  HB3 LYS A 103     -12.623 -15.173  12.337  1.00  0.00           H  
ATOM   1545  O   LYS A 103     -11.830 -14.485   9.678  1.00  0.00           O  
ATOM   1546  CG  LYS A 103     -11.425 -16.302  13.773  1.00  0.00           C  
ATOM   1547  HG2 LYS A 103     -10.809 -15.560  14.281  1.00  0.00           H  
ATOM   1548  HG3 LYS A 103     -10.858 -17.231  13.725  1.00  0.00           H  
ATOM   1549  CD  LYS A 103     -12.709 -16.517  14.578  1.00  0.00           C  
ATOM   1550  HD2 LYS A 103     -13.307 -15.607  14.537  1.00  0.00           H  
ATOM   1551  HD3 LYS A 103     -13.272 -17.341  14.141  1.00  0.00           H  
ATOM   1552  CE  LYS A 103     -12.346 -16.820  16.031  1.00  0.00           C  
ATOM   1553  HE2 LYS A 103     -11.767 -15.980  16.416  1.00  0.00           H  
ATOM   1554  HE3 LYS A 103     -11.711 -17.705  16.053  1.00  0.00           H  
ATOM   1555  NZ  LYS A 103     -13.566 -17.027  16.846  1.00  0.00           N  
ATOM   1556  HZ1 LYS A 103     -14.136 -16.194  16.810  1.00  0.00           H  
ATOM   1557  HZ2 LYS A 103     -13.322 -17.215  17.808  1.00  0.00           H  
ATOM   1558  HZ3 LYS A 103     -14.102 -17.799  16.477  1.00  0.00           H  
ATOM   1559  N   ASN A 104     -10.056 -15.844   9.377  1.00  0.00           N  
ATOM   1560  H   ASN A 104      -9.325 -16.331   9.877  1.00  0.00           H  
ATOM   1561  CA  ASN A 104     -10.403 -16.463   8.093  1.00  0.00           C  
ATOM   1562  HA  ASN A 104      -9.499 -16.947   7.724  1.00  0.00           H  
ATOM   1563  C   ASN A 104     -10.818 -15.508   6.955  1.00  0.00           C  
ATOM   1564  CB  ASN A 104     -11.418 -17.601   8.324  1.00  0.00           C  
ATOM   1565  HB2 ASN A 104     -12.391 -17.166   8.550  1.00  0.00           H  
ATOM   1566  HB3 ASN A 104     -11.516 -18.151   7.389  1.00  0.00           H  
ATOM   1567  O   ASN A 104     -11.831 -15.723   6.291  1.00  0.00           O  
ATOM   1568  CG  ASN A 104     -11.082 -18.604   9.418  1.00  0.00           C  
ATOM   1569  ND2 ASN A 104     -11.864 -19.651   9.506  1.00  0.00           N  
ATOM   1570 HD21 ASN A 104     -12.498 -19.820   8.739  1.00  0.00           H  
ATOM   1571 HD22 ASN A 104     -11.556 -20.380  10.133  1.00  0.00           H  
ATOM   1572  OD1 ASN A 104     -10.184 -18.467  10.240  1.00  0.00           O  
ATOM   1573  N   VAL A 105     -10.004 -14.488   6.668  1.00  0.00           N  
ATOM   1574  H   VAL A 105      -9.187 -14.347   7.244  1.00  0.00           H  
ATOM   1575  CA  VAL A 105      -9.987 -13.908   5.313  1.00  0.00           C  
ATOM   1576  HA  VAL A 105     -10.989 -13.964   4.887  1.00  0.00           H  
ATOM   1577  C   VAL A 105      -9.074 -14.792   4.461  1.00  0.00           C  
ATOM   1578  CB  VAL A 105      -9.580 -12.421   5.294  1.00  0.00           C  
ATOM   1579  HB  VAL A 105      -8.537 -12.312   5.594  1.00  0.00           H  
ATOM   1580  O   VAL A 105      -7.890 -14.505   4.315  1.00  0.00           O  
ATOM   1581  CG1 VAL A 105      -9.770 -11.843   3.885  1.00  0.00           C  
ATOM   1582 HG11 VAL A 105      -9.503 -10.786   3.882  1.00  0.00           H  
ATOM   1583 HG12 VAL A 105     -10.807 -11.952   3.567  1.00  0.00           H  
ATOM   1584 HG13 VAL A 105      -9.127 -12.365   3.176  1.00  0.00           H  
ATOM   1585  CG2 VAL A 105     -10.443 -11.581   6.247  1.00  0.00           C  
ATOM   1586 HG21 VAL A 105     -10.162 -10.530   6.176  1.00  0.00           H  
ATOM   1587 HG22 VAL A 105     -10.289 -11.907   7.276  1.00  0.00           H  
ATOM   1588 HG23 VAL A 105     -11.497 -11.694   5.994  1.00  0.00           H  
ATOM   1589  N   ASP A 106      -9.616 -15.912   3.975  1.00  0.00           N  
ATOM   1590  H   ASP A 106     -10.571 -16.130   4.220  1.00  0.00           H  
ATOM   1591  CA  ASP A 106      -8.827 -16.972   3.323  1.00  0.00           C  
ATOM   1592  HA  ASP A 106      -7.994 -17.228   3.978  1.00  0.00           H  
ATOM   1593  C   ASP A 106      -8.182 -16.540   1.992  1.00  0.00           C  
ATOM   1594  CB  ASP A 106      -9.688 -18.239   3.153  1.00  0.00           C  
ATOM   1595  HB2 ASP A 106     -10.632 -17.973   2.677  1.00  0.00           H  
ATOM   1596  HB3 ASP A 106      -9.167 -18.935   2.495  1.00  0.00           H  
ATOM   1597  O   ASP A 106      -7.217 -17.162   1.551  1.00  0.00           O  
ATOM   1598  CG  ASP A 106      -9.948 -18.962   4.483  1.00  0.00           C  
ATOM   1599  OD1 ASP A 106      -8.986 -19.127   5.267  1.00  0.00           O  
ATOM   1600  OD2 ASP A 106     -11.117 -19.332   4.736  1.00  0.00           O  
ATOM   1601  N   GLU A 107      -8.648 -15.449   1.370  1.00  0.00           N  
ATOM   1602  H   GLU A 107      -9.450 -14.976   1.760  1.00  0.00           H  
ATOM   1603  CA  GLU A 107      -7.979 -14.855   0.211  1.00  0.00           C  
ATOM   1604  HA  GLU A 107      -6.905 -14.971   0.361  1.00  0.00           H  
ATOM   1605  C   GLU A 107      -8.289 -13.353   0.073  1.00  0.00           C  
ATOM   1606  CB  GLU A 107      -8.371 -15.636  -1.061  1.00  0.00           C  
ATOM   1607  HB2 GLU A 107      -9.256 -15.191  -1.516  1.00  0.00           H  
ATOM   1608  HB3 GLU A 107      -8.611 -16.665  -0.793  1.00  0.00           H  
ATOM   1609  O   GLU A 107      -9.451 -12.946   0.018  1.00  0.00           O  
ATOM   1610  CG  GLU A 107      -7.221 -15.670  -2.077  1.00  0.00           C  
ATOM   1611  HG2 GLU A 107      -6.986 -14.644  -2.360  1.00  0.00           H  
ATOM   1612  HG3 GLU A 107      -6.338 -16.092  -1.596  1.00  0.00           H  
ATOM   1613  CD  GLU A 107      -7.539 -16.491  -3.340  1.00  0.00           C  
ATOM   1614  OE1 GLU A 107      -6.856 -16.232  -4.359  1.00  0.00           O  
ATOM   1615  OE2 GLU A 107      -8.460 -17.338  -3.310  1.00  0.00           O  
ATOM   1616  N   ILE A 108      -7.253 -12.512  -0.039  1.00  0.00           N  
ATOM   1617  H   ILE A 108      -6.323 -12.897   0.034  1.00  0.00           H  
ATOM   1618  CA  ILE A 108      -7.383 -11.132  -0.536  1.00  0.00           C  
ATOM   1619  HA  ILE A 108      -8.440 -10.887  -0.644  1.00  0.00           H  
ATOM   1620  C   ILE A 108      -6.770 -11.098  -1.931  1.00  0.00           C  
ATOM   1621  CB  ILE A 108      -6.779 -10.072   0.417  1.00  0.00           C  
ATOM   1622  HB  ILE A 108      -5.708 -10.251   0.515  1.00  0.00           H  
ATOM   1623  O   ILE A 108      -5.582 -10.826  -2.102  1.00  0.00           O  
ATOM   1624  CG1 ILE A 108      -7.427 -10.187   1.814  1.00  0.00           C  
ATOM   1625 HG12 ILE A 108      -8.509 -10.099   1.716  1.00  0.00           H  
ATOM   1626 HG13 ILE A 108      -7.200 -11.170   2.228  1.00  0.00           H  
ATOM   1627  CG2 ILE A 108      -6.996  -8.657  -0.170  1.00  0.00           C  
ATOM   1628 HG21 ILE A 108      -8.061  -8.428  -0.207  1.00  0.00           H  
ATOM   1629 HG22 ILE A 108      -6.480  -7.914   0.438  1.00  0.00           H  
ATOM   1630 HG23 ILE A 108      -6.583  -8.589  -1.176  1.00  0.00           H  
ATOM   1631  CD1 ILE A 108      -6.939  -9.146   2.825  1.00  0.00           C  
ATOM   1632 HD11 ILE A 108      -7.346  -9.378   3.809  1.00  0.00           H  
ATOM   1633 HD12 ILE A 108      -5.851  -9.156   2.878  1.00  0.00           H  
ATOM   1634 HD13 ILE A 108      -7.289  -8.158   2.525  1.00  0.00           H  
ATOM   1635  N   SER A 109      -7.589 -11.392  -2.939  1.00  0.00           N  
ATOM   1636  H   SER A 109      -8.539 -11.665  -2.729  1.00  0.00           H  
ATOM   1637  CA  SER A 109      -7.167 -11.288  -4.333  1.00  0.00           C  
ATOM   1638  HA  SER A 109      -6.201 -11.784  -4.431  1.00  0.00           H  
ATOM   1639  C   SER A 109      -7.006  -9.811  -4.717  1.00  0.00           C  
ATOM   1640  CB  SER A 109      -8.153 -12.020  -5.245  1.00  0.00           C  
ATOM   1641  HB2 SER A 109      -8.474 -12.946  -4.768  1.00  0.00           H  
ATOM   1642  HB3 SER A 109      -9.026 -11.394  -5.428  1.00  0.00           H  
ATOM   1643  O   SER A 109      -7.954  -9.026  -4.633  1.00  0.00           O  
ATOM   1644  OG  SER A 109      -7.518 -12.340  -6.463  1.00  0.00           O  
ATOM   1645  HG  SER A 109      -7.216 -13.249  -6.397  1.00  0.00           H  
ATOM   1646  N   VAL A 110      -5.788  -9.418  -5.100  1.00  0.00           N  
ATOM   1647  H   VAL A 110      -5.066 -10.122  -5.157  1.00  0.00           H  
ATOM   1648  CA  VAL A 110      -5.441  -8.050  -5.514  1.00  0.00           C  
ATOM   1649  HA  VAL A 110      -6.253  -7.377  -5.238  1.00  0.00           H  
ATOM   1650  C   VAL A 110      -5.290  -8.019  -7.034  1.00  0.00           C  
ATOM   1651  CB  VAL A 110      -4.161  -7.545  -4.813  1.00  0.00           C  
ATOM   1652  HB  VAL A 110      -3.314  -8.162  -5.113  1.00  0.00           H  
ATOM   1653  O   VAL A 110      -4.445  -8.729  -7.577  1.00  0.00           O  
ATOM   1654  CG1 VAL A 110      -3.857  -6.084  -5.180  1.00  0.00           C  
ATOM   1655 HG11 VAL A 110      -3.688  -5.998  -6.254  1.00  0.00           H  
ATOM   1656 HG12 VAL A 110      -2.955  -5.753  -4.667  1.00  0.00           H  
ATOM   1657 HG13 VAL A 110      -4.695  -5.445  -4.903  1.00  0.00           H  
ATOM   1658  CG2 VAL A 110      -4.280  -7.606  -3.283  1.00  0.00           C  
ATOM   1659 HG21 VAL A 110      -3.381  -7.201  -2.818  1.00  0.00           H  
ATOM   1660 HG22 VAL A 110      -5.153  -7.044  -2.950  1.00  0.00           H  
ATOM   1661 HG23 VAL A 110      -4.384  -8.642  -2.961  1.00  0.00           H  
ATOM   1662  N   ALA A 111      -6.102  -7.191  -7.696  1.00  0.00           N  
ATOM   1663  H   ALA A 111      -6.747  -6.630  -7.157  1.00  0.00           H  
ATOM   1664  CA  ALA A 111      -6.043  -6.932  -9.139  1.00  0.00           C  
ATOM   1665  HA  ALA A 111      -5.809  -7.866  -9.650  1.00  0.00           H  
ATOM   1666  C   ALA A 111      -4.921  -5.948  -9.531  1.00  0.00           C  
ATOM   1667  CB  ALA A 111      -7.430  -6.459  -9.602  1.00  0.00           C  
ATOM   1668  HB1 ALA A 111      -8.180  -7.209  -9.351  1.00  0.00           H  
ATOM   1669  HB2 ALA A 111      -7.675  -5.512  -9.121  1.00  0.00           H  
ATOM   1670  HB3 ALA A 111      -7.413  -6.317 -10.682  1.00  0.00           H  
ATOM   1671  O   ALA A 111      -4.642  -5.017  -8.735  1.00  0.00           O  
ATOM   1672  OXT ALA A 111      -4.398  -6.098 -10.657  1.00  0.00           O  
TER    1673      ALA A 111                                                       
END   
