# Supplementary material for: Improving deep learning protein monomer and complex structure prediction using DeepMSA2 with huge metagenomics data
Source: Nat Methods. 2024 Jan 2;21(2):279–89. doi: 10.1038/s41592-023-02130-4 (PMC10864179; doi:10.1038/s41592-023-02130-4)
Supplement: Supplementary file 6 — Structure coordinate files for Supplementary Fig. 4. [file 41592_2023_2130_MOESM6_ESM.zip › FigureS4/T0991-D1.DMFold_model.pdb]

ATOM      1  N   ALA A   1     -11.691  13.240   0.232  1.00  0.00           N  
ATOM      2  H   ALA A   1     -11.709  14.046   0.840  1.00  0.00           H  
ATOM      3  H2  ALA A   1     -11.845  13.527  -0.724  1.00  0.00           H  
ATOM      4  H3  ALA A   1     -12.430  12.614   0.520  1.00  0.00           H  
ATOM      5  CA  ALA A   1     -10.382  12.570   0.370  1.00  0.00           C  
ATOM      6  HA  ALA A   1     -10.393  11.640  -0.200  1.00  0.00           H  
ATOM      7  C   ALA A   1     -10.175  12.229   1.836  1.00  0.00           C  
ATOM      8  CB  ALA A   1      -9.242  13.456  -0.151  1.00  0.00           C  
ATOM      9  HB1 ALA A   1      -8.292  12.936  -0.030  1.00  0.00           H  
ATOM     10  HB2 ALA A   1      -9.205  14.391   0.408  1.00  0.00           H  
ATOM     11  HB3 ALA A   1      -9.393  13.673  -1.208  1.00  0.00           H  
ATOM     12  O   ALA A   1     -10.470  13.072   2.674  1.00  0.00           O  
ATOM     13  N   TYR A   2      -9.738  11.012   2.145  1.00  0.00           N  
ATOM     14  H   TYR A   2      -9.521  10.343   1.421  1.00  0.00           H  
ATOM     15  CA  TYR A   2      -9.481  10.592   3.524  1.00  0.00           C  
ATOM     16  HA  TYR A   2     -10.195  11.087   4.182  1.00  0.00           H  
ATOM     17  C   TYR A   2      -8.078  11.003   3.961  1.00  0.00           C  
ATOM     18  CB  TYR A   2      -9.700   9.080   3.650  1.00  0.00           C  
ATOM     19  HB2 TYR A   2      -8.896   8.557   3.132  1.00  0.00           H  
ATOM     20  HB3 TYR A   2      -9.656   8.800   4.703  1.00  0.00           H  
ATOM     21  O   TYR A   2      -7.166  11.076   3.134  1.00  0.00           O  
ATOM     22  CG  TYR A   2     -11.033   8.641   3.082  1.00  0.00           C  
ATOM     23  CD1 TYR A   2     -12.224   9.090   3.681  1.00  0.00           C  
ATOM     24  HD1 TYR A   2     -12.189   9.695   4.576  1.00  0.00           H  
ATOM     25  CD2 TYR A   2     -11.090   7.851   1.917  1.00  0.00           C  
ATOM     26  HD2 TYR A   2     -10.192   7.484   1.443  1.00  0.00           H  
ATOM     27  CE1 TYR A   2     -13.470   8.741   3.126  1.00  0.00           C  
ATOM     28  HE1 TYR A   2     -14.381   9.085   3.593  1.00  0.00           H  
ATOM     29  CE2 TYR A   2     -12.335   7.475   1.381  1.00  0.00           C  
ATOM     30  HE2 TYR A   2     -12.378   6.834   0.513  1.00  0.00           H  
ATOM     31  OH  TYR A   2     -14.729   7.486   1.517  1.00  0.00           O  
ATOM     32  HH  TYR A   2     -15.482   7.908   1.937  1.00  0.00           H  
ATOM     33  CZ  TYR A   2     -13.528   7.900   1.996  1.00  0.00           C  
ATOM     34  N   LYS A   3      -7.903  11.258   5.258  1.00  0.00           N  
ATOM     35  H   LYS A   3      -8.685  11.156   5.889  1.00  0.00           H  
ATOM     36  CA  LYS A   3      -6.595  11.541   5.846  1.00  0.00           C  
ATOM     37  HA  LYS A   3      -5.916  11.849   5.051  1.00  0.00           H  
ATOM     38  C   LYS A   3      -6.026  10.269   6.464  1.00  0.00           C  
ATOM     39  CB  LYS A   3      -6.718  12.726   6.810  1.00  0.00           C  
ATOM     40  HB2 LYS A   3      -7.419  12.476   7.606  1.00  0.00           H  
ATOM     41  HB3 LYS A   3      -7.126  13.568   6.251  1.00  0.00           H  
ATOM     42  O   LYS A   3      -6.718   9.545   7.179  1.00  0.00           O  
ATOM     43  CG  LYS A   3      -5.375  13.144   7.429  1.00  0.00           C  
ATOM     44  HG2 LYS A   3      -4.572  13.045   6.698  1.00  0.00           H  
ATOM     45  HG3 LYS A   3      -5.164  12.488   8.274  1.00  0.00           H  
ATOM     46  CD  LYS A   3      -5.437  14.606   7.896  1.00  0.00           C  
ATOM     47  HD2 LYS A   3      -6.436  14.827   8.273  1.00  0.00           H  
ATOM     48  HD3 LYS A   3      -5.267  15.255   7.037  1.00  0.00           H  
ATOM     49  CE  LYS A   3      -4.389  14.910   8.971  1.00  0.00           C  
ATOM     50  HE2 LYS A   3      -3.735  15.710   8.622  1.00  0.00           H  
ATOM     51  HE3 LYS A   3      -3.786  14.017   9.137  1.00  0.00           H  
ATOM     52  NZ  LYS A   3      -5.051  15.301  10.238  1.00  0.00           N  
ATOM     53  HZ1 LYS A   3      -5.685  14.575  10.542  1.00  0.00           H  
ATOM     54  HZ2 LYS A   3      -5.636  16.119  10.141  1.00  0.00           H  
ATOM     55  HZ3 LYS A   3      -4.413  15.409  11.012  1.00  0.00           H  
ATOM     56  N   LEU A   4      -4.768   9.993   6.137  1.00  0.00           N  
ATOM     57  H   LEU A   4      -4.266  10.659   5.568  1.00  0.00           H  
ATOM     58  CA  LEU A   4      -4.016   8.865   6.666  1.00  0.00           C  
ATOM     59  HA  LEU A   4      -4.705   8.153   7.122  1.00  0.00           H  
ATOM     60  C   LEU A   4      -3.069   9.356   7.762  1.00  0.00           C  
ATOM     61  CB  LEU A   4      -3.261   8.154   5.529  1.00  0.00           C  
ATOM     62  HB2 LEU A   4      -2.628   8.884   5.024  1.00  0.00           H  
ATOM     63  HB3 LEU A   4      -2.603   7.409   5.976  1.00  0.00           H  
ATOM     64  O   LEU A   4      -2.329  10.318   7.558  1.00  0.00           O  
ATOM     65  CG  LEU A   4      -4.143   7.452   4.478  1.00  0.00           C  
ATOM     66  HG  LEU A   4      -4.779   8.188   3.987  1.00  0.00           H  
ATOM     67  CD1 LEU A   4      -3.246   6.806   3.421  1.00  0.00           C  
ATOM     68 HD11 LEU A   4      -2.617   7.564   2.956  1.00  0.00           H  
ATOM     69 HD12 LEU A   4      -2.615   6.045   3.881  1.00  0.00           H  
ATOM     70 HD13 LEU A   4      -3.862   6.342   2.651  1.00  0.00           H  
ATOM     71  CD2 LEU A   4      -5.028   6.358   5.080  1.00  0.00           C  
ATOM     72 HD21 LEU A   4      -5.774   6.804   5.737  1.00  0.00           H  
ATOM     73 HD22 LEU A   4      -4.423   5.650   5.647  1.00  0.00           H  
ATOM     74 HD23 LEU A   4      -5.553   5.826   4.286  1.00  0.00           H  
ATOM     75  N   ILE A   5      -3.074   8.675   8.904  1.00  0.00           N  
ATOM     76  H   ILE A   5      -3.713   7.896   8.984  1.00  0.00           H  
ATOM     77  CA  ILE A   5      -2.125   8.873  10.001  1.00  0.00           C  
ATOM     78  HA  ILE A   5      -1.591   9.809   9.836  1.00  0.00           H  
ATOM     79  C   ILE A   5      -1.084   7.757   9.972  1.00  0.00           C  
ATOM     80  CB  ILE A   5      -2.838   8.996  11.366  1.00  0.00           C  
ATOM     81  HB  ILE A   5      -2.066   9.041  12.135  1.00  0.00           H  
ATOM     82  O   ILE A   5      -1.411   6.591   9.760  1.00  0.00           O  
ATOM     83  CG1 ILE A   5      -3.760   7.795  11.680  1.00  0.00           C  
ATOM     84 HG12 ILE A   5      -4.606   7.787  10.993  1.00  0.00           H  
ATOM     85 HG13 ILE A   5      -3.202   6.868  11.549  1.00  0.00           H  
ATOM     86  CG2 ILE A   5      -3.611  10.327  11.404  1.00  0.00           C  
ATOM     87 HG21 ILE A   5      -4.436  10.306  10.691  1.00  0.00           H  
ATOM     88 HG22 ILE A   5      -4.015  10.504  12.401  1.00  0.00           H  
ATOM     89 HG23 ILE A   5      -2.948  11.156  11.158  1.00  0.00           H  
ATOM     90  CD1 ILE A   5      -4.304   7.798  13.111  1.00  0.00           C  
ATOM     91 HD11 ILE A   5      -3.485   7.899  13.822  1.00  0.00           H  
ATOM     92 HD12 ILE A   5      -5.014   8.614  13.249  1.00  0.00           H  
ATOM     93 HD13 ILE A   5      -4.816   6.854  13.299  1.00  0.00           H  
ATOM     94  N   LYS A   6       0.193   8.102  10.137  1.00  0.00           N  
ATOM     95  H   LYS A   6       0.407   9.061  10.370  1.00  0.00           H  
ATOM     96  CA  LYS A   6       1.275   7.114  10.157  1.00  0.00           C  
ATOM     97  HA  LYS A   6       1.095   6.379   9.373  1.00  0.00           H  
ATOM     98  C   LYS A   6       1.263   6.380  11.499  1.00  0.00           C  
ATOM     99  CB  LYS A   6       2.608   7.812   9.870  1.00  0.00           C  
ATOM    100  HB2 LYS A   6       2.870   8.466  10.702  1.00  0.00           H  
ATOM    101  HB3 LYS A   6       2.502   8.417   8.969  1.00  0.00           H  
ATOM    102  O   LYS A   6       1.383   7.018  12.537  1.00  0.00           O  
ATOM    103  CG  LYS A   6       3.719   6.784   9.647  1.00  0.00           C  
ATOM    104  HG2 LYS A   6       3.419   6.102   8.852  1.00  0.00           H  
ATOM    105  HG3 LYS A   6       3.877   6.211  10.560  1.00  0.00           H  
ATOM    106  CD  LYS A   6       5.028   7.473   9.251  1.00  0.00           C  
ATOM    107  HD2 LYS A   6       4.881   8.065   8.347  1.00  0.00           H  
ATOM    108  HD3 LYS A   6       5.368   8.111  10.066  1.00  0.00           H  
ATOM    109  CE  LYS A   6       6.037   6.362   8.990  1.00  0.00           C  
ATOM    110  HE2 LYS A   6       5.672   5.714   8.194  1.00  0.00           H  
ATOM    111  HE3 LYS A   6       6.092   5.745   9.887  1.00  0.00           H  
ATOM    112  NZ  LYS A   6       7.390   6.858   8.653  1.00  0.00           N  
ATOM    113  HZ1 LYS A   6       7.988   6.045   8.668  1.00  0.00           H  
ATOM    114  HZ2 LYS A   6       7.736   7.489   9.363  1.00  0.00           H  
ATOM    115  HZ3 LYS A   6       7.431   7.259   7.727  1.00  0.00           H  
ATOM    116  N   MET A   7       1.144   5.057  11.461  1.00  0.00           N  
ATOM    117  H   MET A   7       1.073   4.613  10.556  1.00  0.00           H  
ATOM    118  CA  MET A   7       1.083   4.201  12.650  1.00  0.00           C  
ATOM    119  HA  MET A   7       0.815   4.795  13.524  1.00  0.00           H  
ATOM    120  C   MET A   7       2.427   3.535  12.946  1.00  0.00           C  
ATOM    121  CB  MET A   7       0.012   3.118  12.454  1.00  0.00           C  
ATOM    122  HB2 MET A   7       0.281   2.499  11.598  1.00  0.00           H  
ATOM    123  HB3 MET A   7      -0.008   2.476  13.335  1.00  0.00           H  
ATOM    124  O   MET A   7       2.786   3.362  14.106  1.00  0.00           O  
ATOM    125  CG  MET A   7      -1.392   3.681  12.218  1.00  0.00           C  
ATOM    126  HG2 MET A   7      -1.381   4.288  11.312  1.00  0.00           H  
ATOM    127  HG3 MET A   7      -2.059   2.836  12.045  1.00  0.00           H  
ATOM    128  SD  MET A   7      -2.088   4.683  13.559  1.00  0.00           S  
ATOM    129  CE  MET A   7      -2.385   3.398  14.805  1.00  0.00           C  
ATOM    130  HE1 MET A   7      -3.046   2.634  14.396  1.00  0.00           H  
ATOM    131  HE2 MET A   7      -2.856   3.848  15.679  1.00  0.00           H  
ATOM    132  HE3 MET A   7      -1.441   2.945  15.106  1.00  0.00           H  
ATOM    133  N   ALA A   8       3.171   3.149  11.903  1.00  0.00           N  
ATOM    134  H   ALA A   8       2.826   3.321  10.969  1.00  0.00           H  
ATOM    135  CA  ALA A   8       4.452   2.464  12.046  1.00  0.00           C  
ATOM    136  HA  ALA A   8       4.960   2.866  12.923  1.00  0.00           H  
ATOM    137  C   ALA A   8       5.380   2.671  10.837  1.00  0.00           C  
ATOM    138  CB  ALA A   8       4.192   0.969  12.290  1.00  0.00           C  
ATOM    139  HB1 ALA A   8       5.131   0.453  12.486  1.00  0.00           H  
ATOM    140  HB2 ALA A   8       3.543   0.839  13.156  1.00  0.00           H  
ATOM    141  HB3 ALA A   8       3.718   0.520  11.417  1.00  0.00           H  
ATOM    142  O   ALA A   8       4.936   3.013   9.737  1.00  0.00           O  
ATOM    143  N   GLY A   9       6.670   2.406  11.065  1.00  0.00           N  
ATOM    144  H   GLY A   9       6.917   2.137  12.006  1.00  0.00           H  
ATOM    145  CA  GLY A   9       7.754   2.453  10.080  1.00  0.00           C  
ATOM    146  HA2 GLY A   9       8.413   1.601  10.250  1.00  0.00           H  
ATOM    147  HA3 GLY A   9       7.349   2.340   9.075  1.00  0.00           H  
ATOM    148  C   GLY A   9       8.585   3.741  10.164  1.00  0.00           C  
ATOM    149  O   GLY A   9       8.057   4.836  10.338  1.00  0.00           O  
ATOM    150  N   GLY A  10       9.913   3.628  10.106  1.00  0.00           N  
ATOM    151  H   GLY A  10      10.300   2.703   9.986  1.00  0.00           H  
ATOM    152  CA  GLY A  10      10.844   4.766  10.156  1.00  0.00           C  
ATOM    153  HA2 GLY A  10      10.373   5.637  10.611  1.00  0.00           H  
ATOM    154  HA3 GLY A  10      11.699   4.492  10.776  1.00  0.00           H  
ATOM    155  C   GLY A  10      11.331   5.150   8.758  1.00  0.00           C  
ATOM    156  O   GLY A  10      10.522   5.399   7.863  1.00  0.00           O  
ATOM    157  N   ASN A  11      12.651   5.083   8.554  1.00  0.00           N  
ATOM    158  H   ASN A  11      13.244   4.943   9.360  1.00  0.00           H  
ATOM    159  CA  ASN A  11      13.298   4.974   7.231  1.00  0.00           C  
ATOM    160  HA  ASN A  11      12.794   5.644   6.534  1.00  0.00           H  
ATOM    161  C   ASN A  11      13.165   3.560   6.624  1.00  0.00           C  
ATOM    162  CB  ASN A  11      14.778   5.404   7.351  1.00  0.00           C  
ATOM    163  HB2 ASN A  11      15.334   5.043   6.486  1.00  0.00           H  
ATOM    164  HB3 ASN A  11      15.230   4.968   8.242  1.00  0.00           H  
ATOM    165  O   ASN A  11      13.895   3.181   5.711  1.00  0.00           O  
ATOM    166  CG  ASN A  11      14.971   6.907   7.367  1.00  0.00           C  
ATOM    167  ND2 ASN A  11      16.186   7.365   7.553  1.00  0.00           N  
ATOM    168 HD21 ASN A  11      16.288   8.370   7.537  1.00  0.00           H  
ATOM    169 HD22 ASN A  11      16.972   6.741   7.661  1.00  0.00           H  
ATOM    170  OD1 ASN A  11      14.048   7.683   7.202  1.00  0.00           O  
ATOM    171  N   SER A  12      12.271   2.746   7.182  1.00  0.00           N  
ATOM    172  H   SER A  12      11.662   3.123   7.894  1.00  0.00           H  
ATOM    173  CA  SER A  12      12.095   1.343   6.843  1.00  0.00           C  
ATOM    174  HA  SER A  12      13.073   0.861   6.851  1.00  0.00           H  
ATOM    175  C   SER A  12      11.480   1.171   5.455  1.00  0.00           C  
ATOM    176  CB  SER A  12      11.210   0.675   7.903  1.00  0.00           C  
ATOM    177  HB2 SER A  12      11.136  -0.395   7.710  1.00  0.00           H  
ATOM    178  HB3 SER A  12      10.212   1.112   7.854  1.00  0.00           H  
ATOM    179  O   SER A  12      10.663   1.977   5.012  1.00  0.00           O  
ATOM    180  OG  SER A  12      11.739   0.896   9.202  1.00  0.00           O  
ATOM    181  HG  SER A  12      12.422   0.245   9.381  1.00  0.00           H  
ATOM    182  N   ALA A  13      11.816   0.049   4.816  1.00  0.00           N  
ATOM    183  H   ALA A  13      12.554  -0.522   5.202  1.00  0.00           H  
ATOM    184  CA  ALA A  13      11.166  -0.429   3.598  1.00  0.00           C  
ATOM    185  HA  ALA A  13      11.365   0.265   2.781  1.00  0.00           H  
ATOM    186  C   ALA A  13       9.644  -0.547   3.758  1.00  0.00           C  
ATOM    187  CB  ALA A  13      11.775  -1.797   3.263  1.00  0.00           C  
ATOM    188  HB1 ALA A  13      12.819  -1.677   2.975  1.00  0.00           H  
ATOM    189  HB2 ALA A  13      11.228  -2.252   2.437  1.00  0.00           H  
ATOM    190  HB3 ALA A  13      11.708  -2.463   4.123  1.00  0.00           H  
ATOM    191  O   ALA A  13       8.933  -0.392   2.776  1.00  0.00           O  
ATOM    192  N   ILE A  14       9.155  -0.809   4.976  1.00  0.00           N  
ATOM    193  H   ILE A  14       9.803  -0.849   5.749  1.00  0.00           H  
ATOM    194  CA  ILE A  14       7.735  -0.970   5.291  1.00  0.00           C  
ATOM    195  HA  ILE A  14       7.186  -1.006   4.350  1.00  0.00           H  
ATOM    196  C   ILE A  14       7.239   0.232   6.098  1.00  0.00           C  
ATOM    197  CB  ILE A  14       7.459  -2.305   6.019  1.00  0.00           C  
ATOM    198  HB  ILE A  14       7.954  -2.278   6.990  1.00  0.00           H  
ATOM    199  O   ILE A  14       7.820   0.565   7.131  1.00  0.00           O  
ATOM    200  CG1 ILE A  14       8.021  -3.502   5.216  1.00  0.00           C  
ATOM    201 HG12 ILE A  14       7.475  -3.582   4.276  1.00  0.00           H  
ATOM    202 HG13 ILE A  14       9.074  -3.336   4.989  1.00  0.00           H  
ATOM    203  CG2 ILE A  14       5.943  -2.477   6.246  1.00  0.00           C  
ATOM    204 HG21 ILE A  14       5.548  -1.662   6.852  1.00  0.00           H  
ATOM    205 HG22 ILE A  14       5.737  -3.403   6.783  1.00  0.00           H  
ATOM    206 HG23 ILE A  14       5.418  -2.495   5.291  1.00  0.00           H  
ATOM    207  CD1 ILE A  14       7.940  -4.847   5.945  1.00  0.00           C  
ATOM    208 HD11 ILE A  14       6.904  -5.175   6.029  1.00  0.00           H  
ATOM    209 HD12 ILE A  14       8.379  -4.759   6.939  1.00  0.00           H  
ATOM    210 HD13 ILE A  14       8.492  -5.598   5.382  1.00  0.00           H  
ATOM    211  N   GLN A  15       6.140   0.834   5.657  1.00  0.00           N  
ATOM    212  H   GLN A  15       5.723   0.478   4.809  1.00  0.00           H  
ATOM    213  CA  GLN A  15       5.390   1.860   6.376  1.00  0.00           C  
ATOM    214  HA  GLN A  15       5.841   2.041   7.351  1.00  0.00           H  
ATOM    215  C   GLN A  15       3.961   1.362   6.587  1.00  0.00           C  
ATOM    216  CB  GLN A  15       5.373   3.174   5.581  1.00  0.00           C  
ATOM    217  HB2 GLN A  15       4.850   3.932   6.164  1.00  0.00           H  
ATOM    218  HB3 GLN A  15       4.795   3.003   4.672  1.00  0.00           H  
ATOM    219  O   GLN A  15       3.422   0.661   5.739  1.00  0.00           O  
ATOM    220  CG  GLN A  15       6.740   3.734   5.158  1.00  0.00           C  
ATOM    221  HG2 GLN A  15       6.554   4.506   4.411  1.00  0.00           H  
ATOM    222  HG3 GLN A  15       7.343   2.963   4.677  1.00  0.00           H  
ATOM    223  CD  GLN A  15       7.546   4.362   6.288  1.00  0.00           C  
ATOM    224  NE2 GLN A  15       8.362   5.350   6.003  1.00  0.00           N  
ATOM    225 HE21 GLN A  15       9.126   5.450   6.656  1.00  0.00           H  
ATOM    226 HE22 GLN A  15       8.525   5.561   5.029  1.00  0.00           H  
ATOM    227  OE1 GLN A  15       7.454   4.035   7.453  1.00  0.00           O  
ATOM    228  N   THR A  16       3.325   1.719   7.699  1.00  0.00           N  
ATOM    229  H   THR A  16       3.805   2.304   8.367  1.00  0.00           H  
ATOM    230  CA  THR A  16       1.899   1.437   7.923  1.00  0.00           C  
ATOM    231  HA  THR A  16       1.444   1.106   6.989  1.00  0.00           H  
ATOM    232  C   THR A  16       1.177   2.703   8.330  1.00  0.00           C  
ATOM    233  CB  THR A  16       1.677   0.312   8.940  1.00  0.00           C  
ATOM    234  HB  THR A  16       2.130   0.586   9.893  1.00  0.00           H  
ATOM    235  O   THR A  16       1.621   3.433   9.218  1.00  0.00           O  
ATOM    236  CG2 THR A  16       0.200  -0.013   9.160  1.00  0.00           C  
ATOM    237 HG21 THR A  16      -0.293   0.802   9.690  1.00  0.00           H  
ATOM    238 HG22 THR A  16       0.109  -0.918   9.760  1.00  0.00           H  
ATOM    239 HG23 THR A  16      -0.299  -0.171   8.203  1.00  0.00           H  
ATOM    240  OG1 THR A  16       2.286  -0.861   8.447  1.00  0.00           O  
ATOM    241  HG1 THR A  16       3.198  -0.644   8.241  1.00  0.00           H  
ATOM    242  N   TYR A  17       0.050   2.943   7.680  1.00  0.00           N  
ATOM    243  H   TYR A  17      -0.233   2.289   6.964  1.00  0.00           H  
ATOM    244  CA  TYR A  17      -0.843   4.061   7.909  1.00  0.00           C  
ATOM    245  HA  TYR A  17      -0.447   4.680   8.714  1.00  0.00           H  
ATOM    246  C   TYR A  17      -2.212   3.539   8.328  1.00  0.00           C  
ATOM    247  CB  TYR A  17      -0.944   4.909   6.638  1.00  0.00           C  
ATOM    248  HB2 TYR A  17      -1.425   4.326   5.853  1.00  0.00           H  
ATOM    249  HB3 TYR A  17      -1.589   5.759   6.863  1.00  0.00           H  
ATOM    250  O   TYR A  17      -2.582   2.423   7.977  1.00  0.00           O  
ATOM    251  CG  TYR A  17       0.385   5.423   6.120  1.00  0.00           C  
ATOM    252  CD1 TYR A  17       0.848   6.694   6.509  1.00  0.00           C  
ATOM    253  HD1 TYR A  17       0.239   7.312   7.153  1.00  0.00           H  
ATOM    254  CD2 TYR A  17       1.165   4.620   5.264  1.00  0.00           C  
ATOM    255  HD2 TYR A  17       0.805   3.649   4.958  1.00  0.00           H  
ATOM    256  CE1 TYR A  17       2.096   7.160   6.054  1.00  0.00           C  
ATOM    257  HE1 TYR A  17       2.441   8.141   6.346  1.00  0.00           H  
ATOM    258  CE2 TYR A  17       2.419   5.076   4.818  1.00  0.00           C  
ATOM    259  HE2 TYR A  17       3.018   4.462   4.161  1.00  0.00           H  
ATOM    260  OH  TYR A  17       4.099   6.784   4.782  1.00  0.00           O  
ATOM    261  HH  TYR A  17       4.237   7.708   5.004  1.00  0.00           H  
ATOM    262  CZ  TYR A  17       2.888   6.344   5.215  1.00  0.00           C  
ATOM    263  N   ALA A  18      -2.977   4.349   9.043  1.00  0.00           N  
ATOM    264  H   ALA A  18      -2.610   5.250   9.316  1.00  0.00           H  
ATOM    265  CA  ALA A  18      -4.381   4.094   9.314  1.00  0.00           C  
ATOM    266  HA  ALA A  18      -4.710   3.232   8.733  1.00  0.00           H  
ATOM    267  C   ALA A  18      -5.231   5.278   8.868  1.00  0.00           C  
ATOM    268  CB  ALA A  18      -4.572   3.759  10.792  1.00  0.00           C  
ATOM    269  HB1 ALA A  18      -5.617   3.498  10.960  1.00  0.00           H  
ATOM    270  HB2 ALA A  18      -4.301   4.610  11.417  1.00  0.00           H  
ATOM    271  HB3 ALA A  18      -3.971   2.889  11.053  1.00  0.00           H  
ATOM    272  O   ALA A  18      -4.738   6.403   8.760  1.00  0.00           O  
ATOM    273  N   ARG A  19      -6.513   5.034   8.607  1.00  0.00           N  
ATOM    274  H   ARG A  19      -6.855   4.090   8.718  1.00  0.00           H  
ATOM    275  CA  ARG A  19      -7.468   6.114   8.349  1.00  0.00           C  
ATOM    276  HA  ARG A  19      -7.015   6.815   7.648  1.00  0.00           H  
ATOM    277  C   ARG A  19      -7.736   6.876   9.647  1.00  0.00           C  
ATOM    278  CB  ARG A  19      -8.741   5.523   7.729  1.00  0.00           C  
ATOM    279  HB2 ARG A  19      -8.513   4.554   7.284  1.00  0.00           H  
ATOM    280  HB3 ARG A  19      -9.497   5.372   8.499  1.00  0.00           H  
ATOM    281  O   ARG A  19      -7.998   6.254  10.673  1.00  0.00           O  
ATOM    282  CG  ARG A  19      -9.297   6.423   6.624  1.00  0.00           C  
ATOM    283  HG2 ARG A  19      -8.531   6.557   5.860  1.00  0.00           H  
ATOM    284  HG3 ARG A  19      -9.533   7.410   7.022  1.00  0.00           H  
ATOM    285  CD  ARG A  19     -10.518   5.758   5.968  1.00  0.00           C  
ATOM    286  HD2 ARG A  19     -10.762   4.837   6.498  1.00  0.00           H  
ATOM    287  HD3 ARG A  19     -10.256   5.496   4.943  1.00  0.00           H  
ATOM    288  NE  ARG A  19     -11.703   6.621   5.978  1.00  0.00           N  
ATOM    289  HE  ARG A  19     -11.759   7.273   6.747  1.00  0.00           H  
ATOM    290  NH1 ARG A  19     -12.938   5.511   4.401  1.00  0.00           N  
ATOM    291 HH11 ARG A  19     -13.718   5.512   3.760  1.00  0.00           H  
ATOM    292 HH12 ARG A  19     -12.139   4.919   4.220  1.00  0.00           H  
ATOM    293  NH2 ARG A  19     -13.853   7.176   5.557  1.00  0.00           N  
ATOM    294 HH21 ARG A  19     -13.792   7.772   6.370  1.00  0.00           H  
ATOM    295 HH22 ARG A  19     -14.750   6.980   5.136  1.00  0.00           H  
ATOM    296  CZ  ARG A  19     -12.816   6.440   5.305  1.00  0.00           C  
ATOM    297  N   GLU A  20      -7.670   8.204   9.609  1.00  0.00           N  
ATOM    298  H   GLU A  20      -7.430   8.655   8.738  1.00  0.00           H  
ATOM    299  CA  GLU A  20      -7.835   9.051  10.803  1.00  0.00           C  
ATOM    300  HA  GLU A  20      -7.088   8.770  11.545  1.00  0.00           H  
ATOM    301  C   GLU A  20      -9.212   8.873  11.465  1.00  0.00           C  
ATOM    302  CB  GLU A  20      -7.593  10.516  10.396  1.00  0.00           C  
ATOM    303  HB2 GLU A  20      -8.356  10.817   9.678  1.00  0.00           H  
ATOM    304  HB3 GLU A  20      -6.624  10.577   9.900  1.00  0.00           H  
ATOM    305  O   GLU A  20      -9.313   8.802  12.684  1.00  0.00           O  
ATOM    306  CG  GLU A  20      -7.594  11.502  11.578  1.00  0.00           C  
ATOM    307  HG2 GLU A  20      -6.922  11.118  12.346  1.00  0.00           H  
ATOM    308  HG3 GLU A  20      -8.598  11.565  11.997  1.00  0.00           H  
ATOM    309  CD  GLU A  20      -7.130  12.908  11.156  1.00  0.00           C  
ATOM    310  OE1 GLU A  20      -6.371  13.573  11.896  1.00  0.00           O  
ATOM    311  OE2 GLU A  20      -7.406  13.351  10.020  1.00  0.00           O  
ATOM    312  N   ASP A  21     -10.266   8.730  10.663  1.00  0.00           N  
ATOM    313  H   ASP A  21     -10.117   8.706   9.664  1.00  0.00           H  
ATOM    314  CA  ASP A  21     -11.651   8.521  11.106  1.00  0.00           C  
ATOM    315  HA  ASP A  21     -11.804   9.067  12.037  1.00  0.00           H  
ATOM    316  C   ASP A  21     -11.991   7.048  11.390  1.00  0.00           C  
ATOM    317  CB  ASP A  21     -12.608   9.108  10.048  1.00  0.00           C  
ATOM    318  HB2 ASP A  21     -13.629   9.042  10.424  1.00  0.00           H  
ATOM    319  HB3 ASP A  21     -12.373  10.162   9.906  1.00  0.00           H  
ATOM    320  O   ASP A  21     -13.055   6.751  11.936  1.00  0.00           O  
ATOM    321  CG  ASP A  21     -12.531   8.401   8.691  1.00  0.00           C  
ATOM    322  OD1 ASP A  21     -11.476   7.815   8.373  1.00  0.00           O  
ATOM    323  OD2 ASP A  21     -13.491   8.465   7.892  1.00  0.00           O  
ATOM    324  N   LYS A  22     -11.118   6.106  11.010  1.00  0.00           N  
ATOM    325  H   LYS A  22     -10.252   6.422  10.598  1.00  0.00           H  
ATOM    326  CA  LYS A  22     -11.353   4.668  11.183  1.00  0.00           C  
ATOM    327  HA  LYS A  22     -11.874   4.539  12.132  1.00  0.00           H  
ATOM    328  C   LYS A  22     -10.037   3.905  11.280  1.00  0.00           C  
ATOM    329  CB  LYS A  22     -12.278   4.176  10.055  1.00  0.00           C  
ATOM    330  HB2 LYS A  22     -13.051   4.927   9.892  1.00  0.00           H  
ATOM    331  HB3 LYS A  22     -11.726   4.064   9.122  1.00  0.00           H  
ATOM    332  O   LYS A  22      -9.613   3.239  10.340  1.00  0.00           O  
ATOM    333  CG  LYS A  22     -12.973   2.859  10.432  1.00  0.00           C  
ATOM    334  HG2 LYS A  22     -12.256   2.039  10.376  1.00  0.00           H  
ATOM    335  HG3 LYS A  22     -13.356   2.924  11.450  1.00  0.00           H  
ATOM    336  CD  LYS A  22     -14.150   2.604   9.484  1.00  0.00           C  
ATOM    337  HD2 LYS A  22     -13.790   2.630   8.455  1.00  0.00           H  
ATOM    338  HD3 LYS A  22     -14.877   3.406   9.612  1.00  0.00           H  
ATOM    339  CE  LYS A  22     -14.823   1.261   9.785  1.00  0.00           C  
ATOM    340  HE2 LYS A  22     -14.075   0.473   9.700  1.00  0.00           H  
ATOM    341  HE3 LYS A  22     -15.177   1.277  10.816  1.00  0.00           H  
ATOM    342  NZ  LYS A  22     -15.956   1.002   8.859  1.00  0.00           N  
ATOM    343  HZ1 LYS A  22     -16.657   1.724   8.951  1.00  0.00           H  
ATOM    344  HZ2 LYS A  22     -16.395   0.114   9.057  1.00  0.00           H  
ATOM    345  HZ3 LYS A  22     -15.639   0.995   7.900  1.00  0.00           H  
ATOM    346  N   THR A  23      -9.411   3.972  12.451  1.00  0.00           N  
ATOM    347  H   THR A  23      -9.809   4.560  13.170  1.00  0.00           H  
ATOM    348  CA  THR A  23      -8.055   3.446  12.689  1.00  0.00           C  
ATOM    349  HA  THR A  23      -7.402   3.896  11.941  1.00  0.00           H  
ATOM    350  C   THR A  23      -7.924   1.926  12.547  1.00  0.00           C  
ATOM    351  CB  THR A  23      -7.541   3.868  14.069  1.00  0.00           C  
ATOM    352  HB  THR A  23      -6.553   3.438  14.235  1.00  0.00           H  
ATOM    353  O   THR A  23      -6.816   1.416  12.408  1.00  0.00           O  
ATOM    354  CG2 THR A  23      -7.448   5.388  14.201  1.00  0.00           C  
ATOM    355 HG21 THR A  23      -6.888   5.793  13.358  1.00  0.00           H  
ATOM    356 HG22 THR A  23      -8.439   5.840  14.207  1.00  0.00           H  
ATOM    357 HG23 THR A  23      -6.931   5.647  15.125  1.00  0.00           H  
ATOM    358  OG1 THR A  23      -8.432   3.411  15.061  1.00  0.00           O  
ATOM    359  HG1 THR A  23      -8.112   3.735  15.906  1.00  0.00           H  
ATOM    360  N   THR A  24      -9.045   1.197  12.524  1.00  0.00           N  
ATOM    361  H   THR A  24      -9.923   1.674  12.669  1.00  0.00           H  
ATOM    362  CA  THR A  24      -9.092  -0.238  12.195  1.00  0.00           C  
ATOM    363  HA  THR A  24      -8.310  -0.751  12.755  1.00  0.00           H  
ATOM    364  C   THR A  24      -8.829  -0.524  10.715  1.00  0.00           C  
ATOM    365  CB  THR A  24     -10.444  -0.850  12.586  1.00  0.00           C  
ATOM    366  HB  THR A  24     -10.465  -1.896  12.283  1.00  0.00           H  
ATOM    367  O   THR A  24      -8.514  -1.657  10.360  1.00  0.00           O  
ATOM    368  CG2 THR A  24     -10.693  -0.778  14.092  1.00  0.00           C  
ATOM    369 HG21 THR A  24     -10.755   0.258  14.425  1.00  0.00           H  
ATOM    370 HG22 THR A  24     -11.620  -1.294  14.341  1.00  0.00           H  
ATOM    371 HG23 THR A  24      -9.873  -1.268  14.618  1.00  0.00           H  
ATOM    372  OG1 THR A  24     -11.525  -0.170  11.978  1.00  0.00           O  
ATOM    373  HG1 THR A  24     -12.303  -0.445  12.468  1.00  0.00           H  
ATOM    374  N   GLN A  25      -8.945   0.484   9.846  1.00  0.00           N  
ATOM    375  H   GLN A  25      -9.168   1.402  10.204  1.00  0.00           H  
ATOM    376  CA  GLN A  25      -8.556   0.403   8.444  1.00  0.00           C  
ATOM    377  HA  GLN A  25      -8.642  -0.629   8.105  1.00  0.00           H  
ATOM    378  C   GLN A  25      -7.108   0.839   8.301  1.00  0.00           C  
ATOM    379  CB  GLN A  25      -9.464   1.268   7.561  1.00  0.00           C  
ATOM    380  HB2 GLN A  25      -9.423   2.309   7.881  1.00  0.00           H  
ATOM    381  HB3 GLN A  25      -9.105   1.206   6.534  1.00  0.00           H  
ATOM    382  O   GLN A  25      -6.781   2.012   8.504  1.00  0.00           O  
ATOM    383  CG  GLN A  25     -10.909   0.774   7.610  1.00  0.00           C  
ATOM    384  HG2 GLN A  25     -11.310   0.904   8.615  1.00  0.00           H  
ATOM    385  HG3 GLN A  25     -10.909  -0.290   7.377  1.00  0.00           H  
ATOM    386  CD  GLN A  25     -11.830   1.477   6.622  1.00  0.00           C  
ATOM    387  NE2 GLN A  25     -13.073   1.061   6.530  1.00  0.00           N  
ATOM    388 HE21 GLN A  25     -13.279   0.127   6.856  1.00  0.00           H  
ATOM    389 HE22 GLN A  25     -13.547   1.447   5.726  1.00  0.00           H  
ATOM    390  OE1 GLN A  25     -11.483   2.385   5.891  1.00  0.00           O  
ATOM    391  N   THR A  26      -6.251  -0.104   7.922  1.00  0.00           N  
ATOM    392  H   THR A  26      -6.598  -1.034   7.736  1.00  0.00           H  
ATOM    393  CA  THR A  26      -4.826   0.158   7.727  1.00  0.00           C  
ATOM    394  HA  THR A  26      -4.635   1.196   8.002  1.00  0.00           H  
ATOM    395  C   THR A  26      -4.427   0.036   6.262  1.00  0.00           C  
ATOM    396  CB  THR A  26      -3.930  -0.674   8.653  1.00  0.00           C  
ATOM    397  HB  THR A  26      -2.908  -0.311   8.538  1.00  0.00           H  
ATOM    398  O   THR A  26      -5.081  -0.647   5.470  1.00  0.00           O  
ATOM    399  CG2 THR A  26      -4.305  -0.526  10.129  1.00  0.00           C  
ATOM    400 HG21 THR A  26      -3.561  -1.034  10.743  1.00  0.00           H  
ATOM    401 HG22 THR A  26      -5.285  -0.960  10.327  1.00  0.00           H  
ATOM    402 HG23 THR A  26      -4.321   0.530  10.402  1.00  0.00           H  
ATOM    403  OG1 THR A  26      -3.934  -2.036   8.302  1.00  0.00           O  
ATOM    404  HG1 THR A  26      -4.810  -2.420   8.387  1.00  0.00           H  
ATOM    405  N   LEU A  27      -3.364   0.750   5.908  1.00  0.00           N  
ATOM    406  H   LEU A  27      -2.934   1.307   6.633  1.00  0.00           H  
ATOM    407  CA  LEU A  27      -2.677   0.723   4.630  1.00  0.00           C  
ATOM    408  HA  LEU A  27      -3.035  -0.121   4.040  1.00  0.00           H  
ATOM    409  C   LEU A  27      -1.185   0.547   4.915  1.00  0.00           C  
ATOM    410  CB  LEU A  27      -2.961   2.033   3.873  1.00  0.00           C  
ATOM    411  HB2 LEU A  27      -4.038   2.184   3.802  1.00  0.00           H  
ATOM    412  HB3 LEU A  27      -2.553   2.864   4.449  1.00  0.00           H  
ATOM    413  O   LEU A  27      -0.522   1.477   5.373  1.00  0.00           O  
ATOM    414  CG  LEU A  27      -2.348   2.049   2.460  1.00  0.00           C  
ATOM    415  HG  LEU A  27      -1.319   1.691   2.486  1.00  0.00           H  
ATOM    416  CD1 LEU A  27      -3.167   1.163   1.524  1.00  0.00           C  
ATOM    417 HD11 LEU A  27      -4.230   1.375   1.634  1.00  0.00           H  
ATOM    418 HD12 LEU A  27      -2.982   0.113   1.752  1.00  0.00           H  
ATOM    419 HD13 LEU A  27      -2.894   1.360   0.487  1.00  0.00           H  
ATOM    420  CD2 LEU A  27      -2.331   3.471   1.902  1.00  0.00           C  
ATOM    421 HD21 LEU A  27      -1.723   4.107   2.544  1.00  0.00           H  
ATOM    422 HD22 LEU A  27      -1.897   3.467   0.902  1.00  0.00           H  
ATOM    423 HD23 LEU A  27      -3.347   3.864   1.853  1.00  0.00           H  
ATOM    424  N   SER A  28      -0.649  -0.632   4.644  1.00  0.00           N  
ATOM    425  H   SER A  28      -1.251  -1.359   4.284  1.00  0.00           H  
ATOM    426  CA  SER A  28       0.779  -0.911   4.721  1.00  0.00           C  
ATOM    427  HA  SER A  28       1.252  -0.170   5.365  1.00  0.00           H  
ATOM    428  C   SER A  28       1.397  -0.807   3.335  1.00  0.00           C  
ATOM    429  CB  SER A  28       1.047  -2.281   5.340  1.00  0.00           C  
ATOM    430  HB2 SER A  28       0.569  -3.048   4.730  1.00  0.00           H  
ATOM    431  HB3 SER A  28       2.120  -2.469   5.365  1.00  0.00           H  
ATOM    432  O   SER A  28       0.877  -1.375   2.382  1.00  0.00           O  
ATOM    433  OG  SER A  28       0.530  -2.345   6.654  1.00  0.00           O  
ATOM    434  HG  SER A  28       1.121  -1.902   7.267  1.00  0.00           H  
ATOM    435  N   THR A  29       2.519  -0.110   3.211  1.00  0.00           N  
ATOM    436  H   THR A  29       2.917   0.314   4.037  1.00  0.00           H  
ATOM    437  CA  THR A  29       3.312  -0.042   1.984  1.00  0.00           C  
ATOM    438  HA  THR A  29       2.824  -0.639   1.213  1.00  0.00           H  
ATOM    439  C   THR A  29       4.683  -0.646   2.242  1.00  0.00           C  
ATOM    440  CB  THR A  29       3.422   1.385   1.428  1.00  0.00           C  
ATOM    441  HB  THR A  29       3.940   1.342   0.469  1.00  0.00           H  
ATOM    442  O   THR A  29       5.273  -0.420   3.291  1.00  0.00           O  
ATOM    443  CG2 THR A  29       2.056   2.037   1.214  1.00  0.00           C  
ATOM    444 HG21 THR A  29       1.571   2.224   2.172  1.00  0.00           H  
ATOM    445 HG22 THR A  29       1.424   1.375   0.623  1.00  0.00           H  
ATOM    446 HG23 THR A  29       2.174   2.980   0.679  1.00  0.00           H  
ATOM    447  OG1 THR A  29       4.136   2.241   2.287  1.00  0.00           O  
ATOM    448  HG1 THR A  29       4.116   3.117   1.895  1.00  0.00           H  
ATOM    449  N   GLN A  30       5.202  -1.422   1.300  1.00  0.00           N  
ATOM    450  H   GLN A  30       4.625  -1.650   0.503  1.00  0.00           H  
ATOM    451  CA  GLN A  30       6.547  -1.974   1.325  1.00  0.00           C  
ATOM    452  HA  GLN A  30       7.088  -1.542   2.166  1.00  0.00           H  
ATOM    453  C   GLN A  30       7.257  -1.604   0.026  1.00  0.00           C  
ATOM    454  CB  GLN A  30       6.499  -3.487   1.560  1.00  0.00           C  
ATOM    455  HB2 GLN A  30       5.863  -3.936   0.797  1.00  0.00           H  
ATOM    456  HB3 GLN A  30       6.042  -3.684   2.530  1.00  0.00           H  
ATOM    457  O   GLN A  30       6.775  -1.923  -1.054  1.00  0.00           O  
ATOM    458  CG  GLN A  30       7.886  -4.150   1.497  1.00  0.00           C  
ATOM    459  HG2 GLN A  30       8.544  -3.698   2.238  1.00  0.00           H  
ATOM    460  HG3 GLN A  30       8.328  -3.995   0.513  1.00  0.00           H  
ATOM    461  CD  GLN A  30       7.803  -5.657   1.720  1.00  0.00           C  
ATOM    462  NE2 GLN A  30       8.605  -6.223   2.594  1.00  0.00           N  
ATOM    463 HE21 GLN A  30       9.258  -5.681   3.142  1.00  0.00           H  
ATOM    464 HE22 GLN A  30       8.483  -7.220   2.698  1.00  0.00           H  
ATOM    465  OE1 GLN A  30       7.023  -6.361   1.108  1.00  0.00           O  
ATOM    466  N   LYS A  31       8.412  -0.950   0.129  1.00  0.00           N  
ATOM    467  H   LYS A  31       8.711  -0.701   1.061  1.00  0.00           H  
ATOM    468  CA  LYS A  31       9.315  -0.632  -0.975  1.00  0.00           C  
ATOM    469  HA  LYS A  31       8.812  -0.832  -1.921  1.00  0.00           H  
ATOM    470  C   LYS A  31      10.547  -1.526  -0.883  1.00  0.00           C  
ATOM    471  CB  LYS A  31       9.676   0.864  -0.918  1.00  0.00           C  
ATOM    472  HB2 LYS A  31      10.212   1.072   0.008  1.00  0.00           H  
ATOM    473  HB3 LYS A  31       8.759   1.452  -0.926  1.00  0.00           H  
ATOM    474  O   LYS A  31      11.299  -1.443   0.084  1.00  0.00           O  
ATOM    475  CG  LYS A  31      10.541   1.278  -2.117  1.00  0.00           C  
ATOM    476  HG2 LYS A  31      11.433   0.652  -2.158  1.00  0.00           H  
ATOM    477  HG3 LYS A  31       9.949   1.118  -3.018  1.00  0.00           H  
ATOM    478  CD  LYS A  31      10.979   2.750  -2.072  1.00  0.00           C  
ATOM    479  HD2 LYS A  31      11.488   2.951  -1.130  1.00  0.00           H  
ATOM    480  HD3 LYS A  31      10.096   3.385  -2.148  1.00  0.00           H  
ATOM    481  CE  LYS A  31      11.933   3.029  -3.246  1.00  0.00           C  
ATOM    482  HE2 LYS A  31      12.834   2.429  -3.115  1.00  0.00           H  
ATOM    483  HE3 LYS A  31      11.450   2.688  -4.162  1.00  0.00           H  
ATOM    484  NZ  LYS A  31      12.298   4.464  -3.390  1.00  0.00           N  
ATOM    485  HZ1 LYS A  31      12.902   4.591  -4.189  1.00  0.00           H  
ATOM    486  HZ2 LYS A  31      11.480   5.033  -3.556  1.00  0.00           H  
ATOM    487  HZ3 LYS A  31      12.785   4.810  -2.575  1.00  0.00           H  
ATOM    488  N   THR A  32      10.803  -2.331  -1.904  1.00  0.00           N  
ATOM    489  H   THR A  32      10.124  -2.388  -2.649  1.00  0.00           H  
ATOM    490  CA  THR A  32      12.004  -3.173  -1.979  1.00  0.00           C  
ATOM    491  HA  THR A  32      12.672  -2.935  -1.152  1.00  0.00           H  
ATOM    492  C   THR A  32      12.750  -2.890  -3.268  1.00  0.00           C  
ATOM    493  CB  THR A  32      11.654  -4.662  -1.875  1.00  0.00           C  
ATOM    494  HB  THR A  32      11.078  -4.966  -2.749  1.00  0.00           H  
ATOM    495  O   THR A  32      12.152  -2.883  -4.339  1.00  0.00           O  
ATOM    496  CG2 THR A  32      12.898  -5.544  -1.756  1.00  0.00           C  
ATOM    497 HG21 THR A  32      13.516  -5.221  -0.917  1.00  0.00           H  
ATOM    498 HG22 THR A  32      12.592  -6.578  -1.595  1.00  0.00           H  
ATOM    499 HG23 THR A  32      13.483  -5.500  -2.674  1.00  0.00           H  
ATOM    500  OG1 THR A  32      10.882  -4.892  -0.721  1.00  0.00           O  
ATOM    501  HG1 THR A  32      11.393  -4.622   0.045  1.00  0.00           H  
ATOM    502  N   ILE A  33      14.062  -2.688  -3.182  1.00  0.00           N  
ATOM    503  H   ILE A  33      14.520  -2.747  -2.283  1.00  0.00           H  
ATOM    504  CA  ILE A  33      14.904  -2.574  -4.372  1.00  0.00           C  
ATOM    505  HA  ILE A  33      14.294  -2.216  -5.200  1.00  0.00           H  
ATOM    506  C   ILE A  33      15.401  -3.974  -4.719  1.00  0.00           C  
ATOM    507  CB  ILE A  33      16.040  -1.549  -4.189  1.00  0.00           C  
ATOM    508  HB  ILE A  33      16.713  -1.897  -3.406  1.00  0.00           H  
ATOM    509  O   ILE A  33      16.019  -4.640  -3.894  1.00  0.00           O  
ATOM    510  CG1 ILE A  33      15.465  -0.173  -3.768  1.00  0.00           C  
ATOM    511 HG12 ILE A  33      14.767  -0.298  -2.941  1.00  0.00           H  
ATOM    512 HG13 ILE A  33      14.918   0.264  -4.604  1.00  0.00           H  
ATOM    513  CG2 ILE A  33      16.811  -1.462  -5.521  1.00  0.00           C  
ATOM    514 HG21 ILE A  33      17.559  -2.254  -5.577  1.00  0.00           H  
ATOM    515 HG22 ILE A  33      17.280  -0.486  -5.642  1.00  0.00           H  
ATOM    516 HG23 ILE A  33      16.129  -1.564  -6.365  1.00  0.00           H  
ATOM    517  CD1 ILE A  33      16.518   0.824  -3.279  1.00  0.00           C  
ATOM    518 HD11 ILE A  33      16.020   1.668  -2.802  1.00  0.00           H  
ATOM    519 HD12 ILE A  33      17.185   0.350  -2.558  1.00  0.00           H  
ATOM    520 HD13 ILE A  33      17.090   1.206  -4.125  1.00  0.00           H  
ATOM    521  N   SER A  34      15.085  -4.441  -5.921  1.00  0.00           N  
ATOM    522  H   SER A  34      14.613  -3.814  -6.557  1.00  0.00           H  
ATOM    523  CA  SER A  34      15.552  -5.716  -6.465  1.00  0.00           C  
ATOM    524  HA  SER A  34      16.131  -6.254  -5.715  1.00  0.00           H  
ATOM    525  C   SER A  34      16.456  -5.458  -7.663  1.00  0.00           C  
ATOM    526  CB  SER A  34      14.371  -6.600  -6.876  1.00  0.00           C  
ATOM    527  HB2 SER A  34      14.743  -7.541  -7.282  1.00  0.00           H  
ATOM    528  HB3 SER A  34      13.794  -6.092  -7.649  1.00  0.00           H  
ATOM    529  O   SER A  34      16.269  -4.486  -8.387  1.00  0.00           O  
ATOM    530  OG  SER A  34      13.528  -6.867  -5.772  1.00  0.00           O  
ATOM    531  HG  SER A  34      13.593  -6.107  -5.190  1.00  0.00           H  
ATOM    532  N   VAL A  35      17.420  -6.342  -7.898  1.00  0.00           N  
ATOM    533  H   VAL A  35      17.521  -7.138  -7.285  1.00  0.00           H  
ATOM    534  CA  VAL A  35      18.208  -6.336  -9.134  1.00  0.00           C  
ATOM    535  HA  VAL A  35      18.127  -5.369  -9.629  1.00  0.00           H  
ATOM    536  C   VAL A  35      17.619  -7.391 -10.059  1.00  0.00           C  
ATOM    537  CB  VAL A  35      19.700  -6.585  -8.855  1.00  0.00           C  
ATOM    538  HB  VAL A  35      19.829  -7.563  -8.392  1.00  0.00           H  
ATOM    539  O   VAL A  35      17.615  -8.572  -9.718  1.00  0.00           O  
ATOM    540  CG1 VAL A  35      20.509  -6.543 -10.156  1.00  0.00           C  
ATOM    541 HG11 VAL A  35      21.571  -6.663  -9.943  1.00  0.00           H  
ATOM    542 HG12 VAL A  35      20.351  -5.587 -10.655  1.00  0.00           H  
ATOM    543 HG13 VAL A  35      20.198  -7.345 -10.826  1.00  0.00           H  
ATOM    544  CG2 VAL A  35      20.274  -5.520  -7.911  1.00  0.00           C  
ATOM    545 HG21 VAL A  35      20.160  -4.532  -8.356  1.00  0.00           H  
ATOM    546 HG22 VAL A  35      19.762  -5.546  -6.949  1.00  0.00           H  
ATOM    547 HG23 VAL A  35      21.333  -5.711  -7.739  1.00  0.00           H  
ATOM    548  N   LEU A  36      17.113  -6.969 -11.213  1.00  0.00           N  
ATOM    549  H   LEU A  36      17.160  -5.985 -11.435  1.00  0.00           H  
ATOM    550  CA  LEU A  36      16.695  -7.865 -12.281  1.00  0.00           C  
ATOM    551  HA  LEU A  36      16.386  -8.816 -11.846  1.00  0.00           H  
ATOM    552  C   LEU A  36      17.901  -8.107 -13.194  1.00  0.00           C  
ATOM    553  CB  LEU A  36      15.499  -7.238 -13.022  1.00  0.00           C  
ATOM    554  HB2 LEU A  36      15.871  -6.478 -13.709  1.00  0.00           H  
ATOM    555  HB3 LEU A  36      14.843  -6.737 -12.310  1.00  0.00           H  
ATOM    556  O   LEU A  36      18.431  -7.157 -13.766  1.00  0.00           O  
ATOM    557  CG  LEU A  36      14.673  -8.277 -13.800  1.00  0.00           C  
ATOM    558  HG  LEU A  36      15.345  -8.954 -14.329  1.00  0.00           H  
ATOM    559  CD1 LEU A  36      13.778  -9.087 -12.854  1.00  0.00           C  
ATOM    560 HD11 LEU A  36      14.380  -9.634 -12.128  1.00  0.00           H  
ATOM    561 HD12 LEU A  36      13.084  -8.424 -12.336  1.00  0.00           H  
ATOM    562 HD13 LEU A  36      13.206  -9.809 -13.436  1.00  0.00           H  
ATOM    563  CD2 LEU A  36      13.777  -7.584 -14.822  1.00  0.00           C  
ATOM    564 HD21 LEU A  36      13.202  -8.326 -15.375  1.00  0.00           H  
ATOM    565 HD22 LEU A  36      14.389  -7.026 -15.531  1.00  0.00           H  
ATOM    566 HD23 LEU A  36      13.092  -6.897 -14.325  1.00  0.00           H  
ATOM    567  N   ARG A  37      18.364  -9.357 -13.301  1.00  0.00           N  
ATOM    568  H   ARG A  37      17.857 -10.100 -12.842  1.00  0.00           H  
ATOM    569  CA  ARG A  37      19.476  -9.727 -14.190  1.00  0.00           C  
ATOM    570  HA  ARG A  37      20.032  -8.833 -14.472  1.00  0.00           H  
ATOM    571  C   ARG A  37      18.931 -10.334 -15.477  1.00  0.00           C  
ATOM    572  CB  ARG A  37      20.461 -10.687 -13.503  1.00  0.00           C  
ATOM    573  HB2 ARG A  37      19.946 -11.608 -13.230  1.00  0.00           H  
ATOM    574  HB3 ARG A  37      21.242 -10.933 -14.223  1.00  0.00           H  
ATOM    575  O   ARG A  37      18.173 -11.296 -15.411  1.00  0.00           O  
ATOM    576  CG  ARG A  37      21.114 -10.079 -12.255  1.00  0.00           C  
ATOM    577  HG2 ARG A  37      21.484  -9.081 -12.489  1.00  0.00           H  
ATOM    578  HG3 ARG A  37      20.373 -10.000 -11.460  1.00  0.00           H  
ATOM    579  CD  ARG A  37      22.279 -10.955 -11.782  1.00  0.00           C  
ATOM    580  HD2 ARG A  37      21.899 -11.956 -11.578  1.00  0.00           H  
ATOM    581  HD3 ARG A  37      23.016 -11.014 -12.583  1.00  0.00           H  
ATOM    582  NE  ARG A  37      22.914 -10.405 -10.570  1.00  0.00           N  
ATOM    583  HE  ARG A  37      22.606  -9.487 -10.282  1.00  0.00           H  
ATOM    584  NH1 ARG A  37      24.405 -12.116 -10.220  1.00  0.00           N  
ATOM    585 HH11 ARG A  37      25.159 -12.532  -9.691  1.00  0.00           H  
ATOM    586 HH12 ARG A  37      24.074 -12.559 -11.065  1.00  0.00           H  
ATOM    587  NH2 ARG A  37      24.356 -10.395  -8.803  1.00  0.00           N  
ATOM    588 HH21 ARG A  37      24.005  -9.492  -8.519  1.00  0.00           H  
ATOM    589 HH22 ARG A  37      25.107 -10.831  -8.286  1.00  0.00           H  
ATOM    590  CZ  ARG A  37      23.884 -10.972  -9.872  1.00  0.00           C  
ATOM    591  N   ASN A  38      19.345  -9.800 -16.622  1.00  0.00           N  
ATOM    592  H   ASN A  38      19.981  -9.016 -16.576  1.00  0.00           H  
ATOM    593  CA  ASN A  38      19.065 -10.351 -17.944  1.00  0.00           C  
ATOM    594  HA  ASN A  38      18.615 -11.338 -17.837  1.00  0.00           H  
ATOM    595  C   ASN A  38      20.390 -10.519 -18.708  1.00  0.00           C  
ATOM    596  CB  ASN A  38      18.050  -9.450 -18.670  1.00  0.00           C  
ATOM    597  HB2 ASN A  38      18.499  -8.479 -18.880  1.00  0.00           H  
ATOM    598  HB3 ASN A  38      17.177  -9.299 -18.036  1.00  0.00           H  
ATOM    599  O   ASN A  38      20.960  -9.554 -19.225  1.00  0.00           O  
ATOM    600  CG  ASN A  38      17.578 -10.073 -19.972  1.00  0.00           C  
ATOM    601  ND2 ASN A  38      16.869  -9.335 -20.791  1.00  0.00           N  
ATOM    602 HD21 ASN A  38      16.570  -9.779 -21.648  1.00  0.00           H  
ATOM    603 HD22 ASN A  38      16.678  -8.365 -20.582  1.00  0.00           H  
ATOM    604  OD1 ASN A  38      17.824 -11.232 -20.260  1.00  0.00           O  
ATOM    605  N   GLY A  39      20.931 -11.740 -18.707  1.00  0.00           N  
ATOM    606  H   GLY A  39      20.408 -12.500 -18.297  1.00  0.00           H  
ATOM    607  CA  GLY A  39      22.277 -12.014 -19.217  1.00  0.00           C  
ATOM    608  HA2 GLY A  39      22.318 -11.753 -20.275  1.00  0.00           H  
ATOM    609  HA3 GLY A  39      22.497 -13.077 -19.119  1.00  0.00           H  
ATOM    610  C   GLY A  39      23.354 -11.230 -18.458  1.00  0.00           C  
ATOM    611  O   GLY A  39      23.449 -11.320 -17.234  1.00  0.00           O  
ATOM    612  N   SER A  40      24.162 -10.450 -19.182  1.00  0.00           N  
ATOM    613  H   SER A  40      24.023 -10.392 -20.181  1.00  0.00           H  
ATOM    614  CA  SER A  40      25.192  -9.566 -18.613  1.00  0.00           C  
ATOM    615  HA  SER A  40      25.665 -10.071 -17.771  1.00  0.00           H  
ATOM    616  C   SER A  40      24.639  -8.238 -18.085  1.00  0.00           C  
ATOM    617  CB  SER A  40      26.272  -9.293 -19.665  1.00  0.00           C  
ATOM    618  HB2 SER A  40      26.986  -8.566 -19.278  1.00  0.00           H  
ATOM    619  HB3 SER A  40      26.800 -10.221 -19.886  1.00  0.00           H  
ATOM    620  O   SER A  40      25.356  -7.504 -17.405  1.00  0.00           O  
ATOM    621  OG  SER A  40      25.680  -8.801 -20.854  1.00  0.00           O  
ATOM    622  HG  SER A  40      26.374  -8.517 -21.454  1.00  0.00           H  
ATOM    623  N   THR A  41      23.374  -7.918 -18.370  1.00  0.00           N  
ATOM    624  H   THR A  41      22.811  -8.587 -18.877  1.00  0.00           H  
ATOM    625  CA  THR A  41      22.746  -6.663 -17.943  1.00  0.00           C  
ATOM    626  HA  THR A  41      23.538  -5.931 -17.782  1.00  0.00           H  
ATOM    627  C   THR A  41      22.023  -6.831 -16.610  1.00  0.00           C  
ATOM    628  CB  THR A  41      21.836  -6.056 -19.021  1.00  0.00           C  
ATOM    629  HB  THR A  41      21.490  -5.087 -18.662  1.00  0.00           H  
ATOM    630  O   THR A  41      21.444  -7.878 -16.315  1.00  0.00           O  
ATOM    631  CG2 THR A  41      22.576  -5.829 -20.339  1.00  0.00           C  
ATOM    632 HG21 THR A  41      22.889  -6.778 -20.775  1.00  0.00           H  
ATOM    633 HG22 THR A  41      21.912  -5.322 -21.039  1.00  0.00           H  
ATOM    634 HG23 THR A  41      23.451  -5.202 -20.170  1.00  0.00           H  
ATOM    635  OG1 THR A  41      20.704  -6.851 -19.275  1.00  0.00           O  
ATOM    636  HG1 THR A  41      20.962  -7.769 -19.387  1.00  0.00           H  
ATOM    637  N   SER A  42      22.086  -5.803 -15.766  1.00  0.00           N  
ATOM    638  H   SER A  42      22.550  -4.958 -16.066  1.00  0.00           H  
ATOM    639  CA  SER A  42      21.390  -5.751 -14.481  1.00  0.00           C  
ATOM    640  HA  SER A  42      20.656  -6.555 -14.420  1.00  0.00           H  
ATOM    641  C   SER A  42      20.665  -4.420 -14.358  1.00  0.00           C  
ATOM    642  CB  SER A  42      22.376  -5.908 -13.321  1.00  0.00           C  
ATOM    643  HB2 SER A  42      21.860  -5.726 -12.378  1.00  0.00           H  
ATOM    644  HB3 SER A  42      23.178  -5.176 -13.424  1.00  0.00           H  
ATOM    645  O   SER A  42      21.298  -3.372 -14.453  1.00  0.00           O  
ATOM    646  OG  SER A  42      22.923  -7.211 -13.308  1.00  0.00           O  
ATOM    647  HG  SER A  42      23.208  -7.407 -14.204  1.00  0.00           H  
ATOM    648  N   THR A  43      19.364  -4.459 -14.094  1.00  0.00           N  
ATOM    649  H   THR A  43      18.903  -5.358 -14.071  1.00  0.00           H  
ATOM    650  CA  THR A  43      18.546  -3.262 -13.875  1.00  0.00           C  
ATOM    651  HA  THR A  43      19.163  -2.373 -14.006  1.00  0.00           H  
ATOM    652  C   THR A  43      18.022  -3.271 -12.449  1.00  0.00           C  
ATOM    653  CB  THR A  43      17.401  -3.162 -14.892  1.00  0.00           C  
ATOM    654  HB  THR A  43      16.697  -3.978 -14.730  1.00  0.00           H  
ATOM    655  O   THR A  43      17.494  -4.280 -11.975  1.00  0.00           O  
ATOM    656  CG2 THR A  43      16.662  -1.827 -14.816  1.00  0.00           C  
ATOM    657 HG21 THR A  43      15.909  -1.778 -15.603  1.00  0.00           H  
ATOM    658 HG22 THR A  43      17.357  -0.995 -14.933  1.00  0.00           H  
ATOM    659 HG23 THR A  43      16.149  -1.733 -13.858  1.00  0.00           H  
ATOM    660  OG1 THR A  43      17.925  -3.261 -16.193  1.00  0.00           O  
ATOM    661  HG1 THR A  43      17.732  -2.442 -16.654  1.00  0.00           H  
ATOM    662  N   ARG A  44      18.174  -2.154 -11.734  1.00  0.00           N  
ATOM    663  H   ARG A  44      18.560  -1.338 -12.186  1.00  0.00           H  
ATOM    664  CA  ARG A  44      17.564  -1.990 -10.412  1.00  0.00           C  
ATOM    665  HA  ARG A  44      17.597  -2.941  -9.881  1.00  0.00           H  
ATOM    666  C   ARG A  44      16.098  -1.627 -10.602  1.00  0.00           C  
ATOM    667  CB  ARG A  44      18.316  -0.951  -9.568  1.00  0.00           C  
ATOM    668  HB2 ARG A  44      18.358  -0.002 -10.103  1.00  0.00           H  
ATOM    669  HB3 ARG A  44      17.772  -0.795  -8.637  1.00  0.00           H  
ATOM    670  O   ARG A  44      15.777  -0.661 -11.285  1.00  0.00           O  
ATOM    671  CG  ARG A  44      19.741  -1.429  -9.246  1.00  0.00           C  
ATOM    672  HG2 ARG A  44      19.693  -2.394  -8.741  1.00  0.00           H  
ATOM    673  HG3 ARG A  44      20.293  -1.554 -10.178  1.00  0.00           H  
ATOM    674  CD  ARG A  44      20.522  -0.446  -8.368  1.00  0.00           C  
ATOM    675  HD2 ARG A  44      20.441   0.544  -8.819  1.00  0.00           H  
ATOM    676  HD3 ARG A  44      21.574  -0.731  -8.377  1.00  0.00           H  
ATOM    677  NE  ARG A  44      20.048  -0.431  -6.967  1.00  0.00           N  
ATOM    678  HE  ARG A  44      19.602  -1.266  -6.616  1.00  0.00           H  
ATOM    679  NH1 ARG A  44      20.478   1.795  -6.574  1.00  0.00           N  
ATOM    680 HH11 ARG A  44      20.216   1.949  -7.538  1.00  0.00           H  
ATOM    681 HH12 ARG A  44      20.196   2.579  -6.004  1.00  0.00           H  
ATOM    682  NH2 ARG A  44      19.443   0.634  -5.035  1.00  0.00           N  
ATOM    683 HH21 ARG A  44      19.005  -0.216  -4.708  1.00  0.00           H  
ATOM    684 HH22 ARG A  44      18.964   1.509  -4.877  1.00  0.00           H  
ATOM    685  CZ  ARG A  44      20.019   0.644  -6.195  1.00  0.00           C  
ATOM    686  N   ILE A  45      15.226  -2.425 -10.002  1.00  0.00           N  
ATOM    687  H   ILE A  45      15.585  -3.197  -9.459  1.00  0.00           H  
ATOM    688  CA  ILE A  45      13.786  -2.201  -9.996  1.00  0.00           C  
ATOM    689  HA  ILE A  45      13.585  -1.284 -10.550  1.00  0.00           H  
ATOM    690  C   ILE A  45      13.312  -1.961  -8.569  1.00  0.00           C  
ATOM    691  CB  ILE A  45      13.005  -3.332 -10.707  1.00  0.00           C  
ATOM    692  HB  ILE A  45      11.948  -3.073 -10.662  1.00  0.00           H  
ATOM    693  O   ILE A  45      13.759  -2.613  -7.622  1.00  0.00           O  
ATOM    694  CG1 ILE A  45      13.192  -4.703 -10.019  1.00  0.00           C  
ATOM    695 HG12 ILE A  45      12.954  -4.598  -8.960  1.00  0.00           H  
ATOM    696 HG13 ILE A  45      14.231  -5.020 -10.113  1.00  0.00           H  
ATOM    697  CG2 ILE A  45      13.407  -3.385 -12.191  1.00  0.00           C  
ATOM    698 HG21 ILE A  45      12.729  -4.031 -12.748  1.00  0.00           H  
ATOM    699 HG22 ILE A  45      13.341  -2.387 -12.624  1.00  0.00           H  
ATOM    700 HG23 ILE A  45      14.428  -3.750 -12.303  1.00  0.00           H  
ATOM    701  CD1 ILE A  45      12.292  -5.819 -10.559  1.00  0.00           C  
ATOM    702 HD11 ILE A  45      12.502  -6.005 -11.612  1.00  0.00           H  
ATOM    703 HD12 ILE A  45      11.244  -5.540 -10.440  1.00  0.00           H  
ATOM    704 HD13 ILE A  45      12.482  -6.736 -10.002  1.00  0.00           H  
ATOM    705  N   ILE A  46      12.373  -1.044  -8.409  1.00  0.00           N  
ATOM    706  H   ILE A  46      12.050  -0.554  -9.231  1.00  0.00           H  
ATOM    707  CA  ILE A  46      11.627  -0.863  -7.176  1.00  0.00           C  
ATOM    708  HA  ILE A  46      12.222  -1.208  -6.330  1.00  0.00           H  
ATOM    709  C   ILE A  46      10.372  -1.714  -7.273  1.00  0.00           C  
ATOM    710  CB  ILE A  46      11.295   0.621  -6.949  1.00  0.00           C  
ATOM    711  HB  ILE A  46      10.772   1.007  -7.824  1.00  0.00           H  
ATOM    712  O   ILE A  46       9.575  -1.537  -8.186  1.00  0.00           O  
ATOM    713  CG1 ILE A  46      12.581   1.440  -6.717  1.00  0.00           C  
ATOM    714 HG12 ILE A  46      12.980   1.224  -5.726  1.00  0.00           H  
ATOM    715 HG13 ILE A  46      13.341   1.149  -7.442  1.00  0.00           H  
ATOM    716  CG2 ILE A  46      10.388   0.752  -5.715  1.00  0.00           C  
ATOM    717 HG21 ILE A  46      10.898   0.334  -4.847  1.00  0.00           H  
ATOM    718 HG22 ILE A  46       9.459   0.205  -5.872  1.00  0.00           H  
ATOM    719 HG23 ILE A  46      10.113   1.793  -5.547  1.00  0.00           H  
ATOM    720  CD1 ILE A  46      12.341   2.951  -6.848  1.00  0.00           C  
ATOM    721 HD11 ILE A  46      13.278   3.486  -6.695  1.00  0.00           H  
ATOM    722 HD12 ILE A  46      11.960   3.181  -7.843  1.00  0.00           H  
ATOM    723 HD13 ILE A  46      11.618   3.306  -6.114  1.00  0.00           H  
ATOM    724  N   LYS A  47      10.177  -2.595  -6.295  1.00  0.00           N  
ATOM    725  H   LYS A  47      10.899  -2.678  -5.593  1.00  0.00           H  
ATOM    726  CA  LYS A  47       8.910  -3.273  -6.046  1.00  0.00           C  
ATOM    727  HA  LYS A  47       8.311  -3.237  -6.956  1.00  0.00           H  
ATOM    728  C   LYS A  47       8.159  -2.530  -4.953  1.00  0.00           C  
ATOM    729  CB  LYS A  47       9.134  -4.745  -5.692  1.00  0.00           C  
ATOM    730  HB2 LYS A  47       9.809  -4.815  -4.838  1.00  0.00           H  
ATOM    731  HB3 LYS A  47       8.178  -5.190  -5.419  1.00  0.00           H  
ATOM    732  O   LYS A  47       8.710  -2.331  -3.869  1.00  0.00           O  
ATOM    733  CG  LYS A  47       9.719  -5.509  -6.887  1.00  0.00           C  
ATOM    734  HG2 LYS A  47      10.674  -5.071  -7.175  1.00  0.00           H  
ATOM    735  HG3 LYS A  47       9.030  -5.440  -7.729  1.00  0.00           H  
ATOM    736  CD  LYS A  47       9.939  -6.981  -6.532  1.00  0.00           C  
ATOM    737  HD2 LYS A  47       8.987  -7.438  -6.264  1.00  0.00           H  
ATOM    738  HD3 LYS A  47      10.622  -7.043  -5.685  1.00  0.00           H  
ATOM    739  CE  LYS A  47      10.543  -7.703  -7.739  1.00  0.00           C  
ATOM    740  HE2 LYS A  47      11.424  -7.150  -8.064  1.00  0.00           H  
ATOM    741  HE3 LYS A  47       9.820  -7.689  -8.554  1.00  0.00           H  
ATOM    742  NZ  LYS A  47      10.920  -9.096  -7.401  1.00  0.00           N  
ATOM    743  HZ1 LYS A  47      11.297  -9.564  -8.213  1.00  0.00           H  
ATOM    744  HZ2 LYS A  47      11.620  -9.097  -6.673  1.00  0.00           H  
ATOM    745  HZ3 LYS A  47      10.113  -9.615  -7.085  1.00  0.00           H  
ATOM    746  N   VAL A  48       6.924  -2.133  -5.230  1.00  0.00           N  
ATOM    747  H   VAL A  48       6.568  -2.306  -6.159  1.00  0.00           H  
ATOM    748  CA  VAL A  48       6.016  -1.570  -4.228  1.00  0.00           C  
ATOM    749  HA  VAL A  48       6.562  -1.422  -3.297  1.00  0.00           H  
ATOM    750  C   VAL A  48       4.909  -2.567  -3.967  1.00  0.00           C  
ATOM    751  CB  VAL A  48       5.476  -0.190  -4.632  1.00  0.00           C  
ATOM    752  HB  VAL A  48       4.998  -0.244  -5.610  1.00  0.00           H  
ATOM    753  O   VAL A  48       4.207  -2.946  -4.897  1.00  0.00           O  
ATOM    754  CG1 VAL A  48       4.475   0.360  -3.609  1.00  0.00           C  
ATOM    755 HG11 VAL A  48       4.172   1.368  -3.892  1.00  0.00           H  
ATOM    756 HG12 VAL A  48       4.917   0.375  -2.613  1.00  0.00           H  
ATOM    757 HG13 VAL A  48       3.584  -0.268  -3.602  1.00  0.00           H  
ATOM    758  CG2 VAL A  48       6.643   0.797  -4.688  1.00  0.00           C  
ATOM    759 HG21 VAL A  48       7.333   0.490  -5.474  1.00  0.00           H  
ATOM    760 HG22 VAL A  48       7.168   0.817  -3.732  1.00  0.00           H  
ATOM    761 HG23 VAL A  48       6.269   1.795  -4.913  1.00  0.00           H  
ATOM    762  N   HIS A  49       4.768  -2.987  -2.712  1.00  0.00           N  
ATOM    763  H   HIS A  49       5.420  -2.640  -2.023  1.00  0.00           H  
ATOM    764  CA  HIS A  49       3.659  -3.800  -2.232  1.00  0.00           C  
ATOM    765  HA  HIS A  49       3.084  -4.132  -3.097  1.00  0.00           H  
ATOM    766  C   HIS A  49       2.766  -2.951  -1.332  1.00  0.00           C  
ATOM    767  CB  HIS A  49       4.180  -5.070  -1.548  1.00  0.00           C  
ATOM    768  HB2 HIS A  49       4.857  -5.582  -2.232  1.00  0.00           H  
ATOM    769  HB3 HIS A  49       4.751  -4.796  -0.661  1.00  0.00           H  
ATOM    770  O   HIS A  49       3.258  -2.321  -0.402  1.00  0.00           O  
ATOM    771  CG  HIS A  49       3.124  -6.060  -1.127  1.00  0.00           C  
ATOM    772  CD2 HIS A  49       1.886  -6.209  -1.675  1.00  0.00           C  
ATOM    773  HD2 HIS A  49       1.440  -5.621  -2.463  1.00  0.00           H  
ATOM    774  ND1 HIS A  49       3.304  -7.055  -0.164  1.00  0.00           N  
ATOM    775  CE1 HIS A  49       2.186  -7.792  -0.167  1.00  0.00           C  
ATOM    776  HE1 HIS A  49       1.992  -8.631   0.484  1.00  0.00           H  
ATOM    777  NE2 HIS A  49       1.316  -7.287  -1.048  1.00  0.00           N  
ATOM    778  HE2 HIS A  49       0.376  -7.621  -1.202  1.00  0.00           H  
ATOM    779  N   ILE A  50       1.469  -2.898  -1.608  1.00  0.00           N  
ATOM    780  H   ILE A  50       1.133  -3.380  -2.429  1.00  0.00           H  
ATOM    781  CA  ILE A  50       0.499  -2.160  -0.795  1.00  0.00           C  
ATOM    782  HA  ILE A  50       1.003  -1.718   0.064  1.00  0.00           H  
ATOM    783  C   ILE A  50      -0.536  -3.144  -0.294  1.00  0.00           C  
ATOM    784  CB  ILE A  50      -0.158  -1.016  -1.585  1.00  0.00           C  
ATOM    785  HB  ILE A  50      -0.741  -1.444  -2.401  1.00  0.00           H  
ATOM    786  O   ILE A  50      -1.185  -3.774  -1.116  1.00  0.00           O  
ATOM    787  CG1 ILE A  50       0.934  -0.116  -2.190  1.00  0.00           C  
ATOM    788 HG12 ILE A  50       1.515  -0.708  -2.897  1.00  0.00           H  
ATOM    789 HG13 ILE A  50       1.604   0.239  -1.407  1.00  0.00           H  
ATOM    790  CG2 ILE A  50      -1.132  -0.238  -0.692  1.00  0.00           C  
ATOM    791 HG21 ILE A  50      -1.911  -0.902  -0.316  1.00  0.00           H  
ATOM    792 HG22 ILE A  50      -0.602   0.206   0.151  1.00  0.00           H  
ATOM    793 HG23 ILE A  50      -1.629   0.540  -1.271  1.00  0.00           H  
ATOM    794  CD1 ILE A  50       0.398   1.075  -2.969  1.00  0.00           C  
ATOM    795 HD11 ILE A  50      -0.356   0.744  -3.683  1.00  0.00           H  
ATOM    796 HD12 ILE A  50       1.233   1.530  -3.502  1.00  0.00           H  
ATOM    797 HD13 ILE A  50      -0.029   1.808  -2.285  1.00  0.00           H  
ATOM    798  N   ASN A  51      -0.693  -3.250   1.021  1.00  0.00           N  
ATOM    799  H   ASN A  51      -0.145  -2.639   1.610  1.00  0.00           H  
ATOM    800  CA  ASN A  51      -1.719  -4.057   1.664  1.00  0.00           C  
ATOM    801  HA  ASN A  51      -2.248  -4.632   0.904  1.00  0.00           H  
ATOM    802  C   ASN A  51      -2.703  -3.140   2.382  1.00  0.00           C  
ATOM    803  CB  ASN A  51      -1.094  -5.093   2.602  1.00  0.00           C  
ATOM    804  HB2 ASN A  51      -1.885  -5.673   3.078  1.00  0.00           H  
ATOM    805  HB3 ASN A  51      -0.516  -4.593   3.379  1.00  0.00           H  
ATOM    806  O   ASN A  51      -2.280  -2.344   3.216  1.00  0.00           O  
ATOM    807  CG  ASN A  51      -0.220  -6.050   1.824  1.00  0.00           C  
ATOM    808  ND2 ASN A  51       1.078  -5.950   1.997  1.00  0.00           N  
ATOM    809 HD21 ASN A  51       1.672  -6.457   1.358  1.00  0.00           H  
ATOM    810 HD22 ASN A  51       1.453  -5.249   2.621  1.00  0.00           H  
ATOM    811  OD1 ASN A  51      -0.688  -6.850   1.031  1.00  0.00           O  
ATOM    812  N   SER A  52      -3.997  -3.247   2.101  1.00  0.00           N  
ATOM    813  H   SER A  52      -4.281  -3.882   1.368  1.00  0.00           H  
ATOM    814  CA  SER A  52      -5.025  -2.575   2.901  1.00  0.00           C  
ATOM    815  HA  SER A  52      -4.531  -2.013   3.694  1.00  0.00           H  
ATOM    816  C   SER A  52      -5.941  -3.583   3.561  1.00  0.00           C  
ATOM    817  CB  SER A  52      -5.841  -1.583   2.076  1.00  0.00           C  
ATOM    818  HB2 SER A  52      -6.455  -2.114   1.349  1.00  0.00           H  
ATOM    819  HB3 SER A  52      -5.168  -0.907   1.548  1.00  0.00           H  
ATOM    820  O   SER A  52      -6.394  -4.495   2.885  1.00  0.00           O  
ATOM    821  OG  SER A  52      -6.666  -0.835   2.951  1.00  0.00           O  
ATOM    822  HG  SER A  52      -6.145  -0.567   3.712  1.00  0.00           H  
ATOM    823  N   THR A  53      -6.225  -3.408   4.852  1.00  0.00           N  
ATOM    824  H   THR A  53      -5.778  -2.644   5.338  1.00  0.00           H  
ATOM    825  CA  THR A  53      -7.205  -4.211   5.592  1.00  0.00           C  
ATOM    826  HA  THR A  53      -7.543  -5.041   4.971  1.00  0.00           H  
ATOM    827  C   THR A  53      -8.420  -3.346   5.907  1.00  0.00           C  
ATOM    828  CB  THR A  53      -6.606  -4.825   6.873  1.00  0.00           C  
ATOM    829  HB  THR A  53      -7.380  -5.421   7.356  1.00  0.00           H  
ATOM    830  O   THR A  53      -8.510  -2.778   6.998  1.00  0.00           O  
ATOM    831  CG2 THR A  53      -5.420  -5.740   6.577  1.00  0.00           C  
ATOM    832 HG21 THR A  53      -5.120  -6.251   7.492  1.00  0.00           H  
ATOM    833 HG22 THR A  53      -4.578  -5.160   6.201  1.00  0.00           H  
ATOM    834 HG23 THR A  53      -5.707  -6.485   5.834  1.00  0.00           H  
ATOM    835  OG1 THR A  53      -6.190  -3.816   7.773  1.00  0.00           O  
ATOM    836  HG1 THR A  53      -7.003  -3.366   8.014  1.00  0.00           H  
ATOM    837  N   ALA A  54      -9.352  -3.192   4.966  1.00  0.00           N  
ATOM    838  H   ALA A  54      -9.273  -3.726   4.112  1.00  0.00           H  
ATOM    839  CA  ALA A  54     -10.630  -2.566   5.298  1.00  0.00           C  
ATOM    840  HA  ALA A  54     -10.474  -1.995   6.213  1.00  0.00           H  
ATOM    841  C   ALA A  54     -11.686  -3.641   5.569  1.00  0.00           C  
ATOM    842  CB  ALA A  54     -11.091  -1.493   4.312  1.00  0.00           C  
ATOM    843  HB1 ALA A  54     -11.878  -0.898   4.775  1.00  0.00           H  
ATOM    844  HB2 ALA A  54     -10.258  -0.833   4.072  1.00  0.00           H  
ATOM    845  HB3 ALA A  54     -11.522  -1.943   3.418  1.00  0.00           H  
ATOM    846  O   ALA A  54     -11.843  -4.571   4.777  1.00  0.00           O  
ATOM    847  N   PRO A  55     -12.428  -3.529   6.680  1.00  0.00           N  
ATOM    848  CA  PRO A  55     -13.595  -4.358   6.890  1.00  0.00           C  
ATOM    849  HA  PRO A  55     -13.324  -5.409   6.795  1.00  0.00           H  
ATOM    850  C   PRO A  55     -14.677  -4.016   5.864  1.00  0.00           C  
ATOM    851  CB  PRO A  55     -14.054  -4.080   8.319  1.00  0.00           C  
ATOM    852  HB2 PRO A  55     -15.028  -3.591   8.315  1.00  0.00           H  
ATOM    853  HB3 PRO A  55     -14.068  -5.009   8.889  1.00  0.00           H  
ATOM    854  O   PRO A  55     -14.968  -2.836   5.647  1.00  0.00           O  
ATOM    855  CG  PRO A  55     -13.040  -3.130   8.941  1.00  0.00           C  
ATOM    856  HG2 PRO A  55     -13.525  -2.337   9.509  1.00  0.00           H  
ATOM    857  HG3 PRO A  55     -12.360  -3.693   9.582  1.00  0.00           H  
ATOM    858  CD  PRO A  55     -12.268  -2.574   7.761  1.00  0.00           C  
ATOM    859  HD2 PRO A  55     -11.224  -2.459   8.052  1.00  0.00           H  
ATOM    860  HD3 PRO A  55     -12.703  -1.622   7.459  1.00  0.00           H  
ATOM    861  N   VAL A  56     -15.298  -5.046   5.301  1.00  0.00           N  
ATOM    862  H   VAL A  56     -14.959  -5.976   5.502  1.00  0.00           H  
ATOM    863  CA  VAL A  56     -16.426  -4.958   4.369  1.00  0.00           C  
ATOM    864  HA  VAL A  56     -16.654  -3.909   4.179  1.00  0.00           H  
ATOM    865  C   VAL A  56     -17.622  -5.620   5.014  1.00  0.00           C  
ATOM    866  CB  VAL A  56     -16.126  -5.630   3.018  1.00  0.00           C  
ATOM    867  HB  VAL A  56     -16.159  -6.714   3.127  1.00  0.00           H  
ATOM    868  O   VAL A  56     -17.542  -6.760   5.470  1.00  0.00           O  
ATOM    869  CG1 VAL A  56     -17.159  -5.220   1.961  1.00  0.00           C  
ATOM    870 HG11 VAL A  56     -18.162  -5.518   2.267  1.00  0.00           H  
ATOM    871 HG12 VAL A  56     -17.132  -4.143   1.798  1.00  0.00           H  
ATOM    872 HG13 VAL A  56     -16.932  -5.720   1.019  1.00  0.00           H  
ATOM    873  CG2 VAL A  56     -14.720  -5.245   2.575  1.00  0.00           C  
ATOM    874 HG21 VAL A  56     -14.613  -5.343   1.495  1.00  0.00           H  
ATOM    875 HG22 VAL A  56     -14.015  -5.907   3.077  1.00  0.00           H  
ATOM    876 HG23 VAL A  56     -14.481  -4.232   2.901  1.00  0.00           H  
ATOM    877  N   THR A  57     -18.734  -4.903   5.087  1.00  0.00           N  
ATOM    878  H   THR A  57     -18.755  -3.976   4.685  1.00  0.00           H  
ATOM    879  CA  THR A  57     -19.981  -5.452   5.614  1.00  0.00           C  
ATOM    880  HA  THR A  57     -19.760  -6.180   6.395  1.00  0.00           H  
ATOM    881  C   THR A  57     -20.709  -6.179   4.491  1.00  0.00           C  
ATOM    882  CB  THR A  57     -20.833  -4.351   6.251  1.00  0.00           C  
ATOM    883  HB  THR A  57     -21.135  -3.635   5.486  1.00  0.00           H  
ATOM    884  O   THR A  57     -21.166  -5.551   3.542  1.00  0.00           O  
ATOM    885  CG2 THR A  57     -22.077  -4.919   6.927  1.00  0.00           C  
ATOM    886 HG21 THR A  57     -22.614  -4.114   7.431  1.00  0.00           H  
ATOM    887 HG22 THR A  57     -21.793  -5.677   7.657  1.00  0.00           H  
ATOM    888 HG23 THR A  57     -22.738  -5.360   6.181  1.00  0.00           H  
ATOM    889  OG1 THR A  57     -20.080  -3.670   7.237  1.00  0.00           O  
ATOM    890  HG1 THR A  57     -19.857  -4.286   7.939  1.00  0.00           H  
ATOM    891  N   ILE A  58     -20.822  -7.502   4.596  1.00  0.00           N  
ATOM    892  H   ILE A  58     -20.439  -7.955   5.414  1.00  0.00           H  
ATOM    893  CA  ILE A  58     -21.520  -8.348   3.623  1.00  0.00           C  
ATOM    894  HA  ILE A  58     -21.805  -7.759   2.751  1.00  0.00           H  
ATOM    895  C   ILE A  58     -22.784  -8.870   4.298  1.00  0.00           C  
ATOM    896  CB  ILE A  58     -20.613  -9.506   3.138  1.00  0.00           C  
ATOM    897  HB  ILE A  58     -20.372 -10.140   3.991  1.00  0.00           H  
ATOM    898  O   ILE A  58     -22.693  -9.765   5.126  1.00  0.00           O  
ATOM    899  CG1 ILE A  58     -19.281  -8.986   2.547  1.00  0.00           C  
ATOM    900 HG12 ILE A  58     -18.780  -8.357   3.283  1.00  0.00           H  
ATOM    901 HG13 ILE A  58     -19.485  -8.374   1.668  1.00  0.00           H  
ATOM    902  CG2 ILE A  58     -21.381 -10.355   2.101  1.00  0.00           C  
ATOM    903 HG21 ILE A  58     -21.611  -9.752   1.223  1.00  0.00           H  
ATOM    904 HG22 ILE A  58     -22.307 -10.740   2.529  1.00  0.00           H  
ATOM    905 HG23 ILE A  58     -20.782 -11.216   1.803  1.00  0.00           H  
ATOM    906  CD1 ILE A  58     -18.291 -10.095   2.169  1.00  0.00           C  
ATOM    907 HD11 ILE A  58     -17.335  -9.644   1.903  1.00  0.00           H  
ATOM    908 HD12 ILE A  58     -18.654 -10.659   1.310  1.00  0.00           H  
ATOM    909 HD13 ILE A  58     -18.141 -10.765   3.015  1.00  0.00           H  
ATOM    910  N   ASN A  59     -23.964  -8.338   3.958  1.00  0.00           N  
ATOM    911  H   ASN A  59     -23.976  -7.618   3.249  1.00  0.00           H  
ATOM    912  CA  ASN A  59     -25.263  -8.810   4.474  1.00  0.00           C  
ATOM    913  HA  ASN A  59     -26.003  -8.047   4.233  1.00  0.00           H  
ATOM    914  C   ASN A  59     -25.338  -8.965   6.013  1.00  0.00           C  
ATOM    915  CB  ASN A  59     -25.675 -10.098   3.728  1.00  0.00           C  
ATOM    916  HB2 ASN A  59     -26.605 -10.479   4.148  1.00  0.00           H  
ATOM    917  HB3 ASN A  59     -24.907 -10.858   3.871  1.00  0.00           H  
ATOM    918  O   ASN A  59     -25.999  -9.873   6.513  1.00  0.00           O  
ATOM    919  CG  ASN A  59     -25.921  -9.892   2.248  1.00  0.00           C  
ATOM    920  ND2 ASN A  59     -25.877 -10.945   1.468  1.00  0.00           N  
ATOM    921 HD21 ASN A  59     -26.117 -10.776   0.502  1.00  0.00           H  
ATOM    922 HD22 ASN A  59     -25.748 -11.864   1.868  1.00  0.00           H  
ATOM    923  OD1 ASN A  59     -26.170  -8.802   1.769  1.00  0.00           O  
ATOM    924  N   GLY A  60     -24.641  -8.111   6.772  1.00  0.00           N  
ATOM    925  H   GLY A  60     -24.070  -7.423   6.303  1.00  0.00           H  
ATOM    926  CA  GLY A  60     -24.596  -8.164   8.239  1.00  0.00           C  
ATOM    927  HA2 GLY A  60     -25.214  -8.980   8.614  1.00  0.00           H  
ATOM    928  HA3 GLY A  60     -25.000  -7.233   8.637  1.00  0.00           H  
ATOM    929  C   GLY A  60     -23.182  -8.347   8.798  1.00  0.00           C  
ATOM    930  O   GLY A  60     -22.662  -7.405   9.401  1.00  0.00           O  
ATOM    931  N   PRO A  61     -22.523  -9.510   8.621  1.00  0.00           N  
ATOM    932  CA  PRO A  61     -21.163  -9.703   9.104  1.00  0.00           C  
ATOM    933  HA  PRO A  61     -21.139  -9.521  10.178  1.00  0.00           H  
ATOM    934  C   PRO A  61     -20.182  -8.748   8.422  1.00  0.00           C  
ATOM    935  CB  PRO A  61     -20.818 -11.174   8.854  1.00  0.00           C  
ATOM    936  HB2 PRO A  61     -21.061 -11.758   9.741  1.00  0.00           H  
ATOM    937  HB3 PRO A  61     -19.772 -11.316   8.580  1.00  0.00           H  
ATOM    938  O   PRO A  61     -20.195  -8.542   7.209  1.00  0.00           O  
ATOM    939  CG  PRO A  61     -21.753 -11.565   7.714  1.00  0.00           C  
ATOM    940  HG2 PRO A  61     -21.960 -12.636   7.704  1.00  0.00           H  
ATOM    941  HG3 PRO A  61     -21.322 -11.249   6.764  1.00  0.00           H  
ATOM    942  CD  PRO A  61     -23.007 -10.749   8.029  1.00  0.00           C  
ATOM    943  HD2 PRO A  61     -23.604 -10.593   7.130  1.00  0.00           H  
ATOM    944  HD3 PRO A  61     -23.609 -11.281   8.765  1.00  0.00           H  
ATOM    945  N   THR A  62     -19.302  -8.171   9.233  1.00  0.00           N  
ATOM    946  H   THR A  62     -19.316  -8.429  10.209  1.00  0.00           H  
ATOM    947  CA  THR A  62     -18.184  -7.364   8.759  1.00  0.00           C  
ATOM    948  HA  THR A  62     -18.397  -6.982   7.760  1.00  0.00           H  
ATOM    949  C   THR A  62     -16.949  -8.251   8.664  1.00  0.00           C  
ATOM    950  CB  THR A  62     -17.999  -6.154   9.674  1.00  0.00           C  
ATOM    951  HB  THR A  62     -17.917  -6.476  10.713  1.00  0.00           H  
ATOM    952  O   THR A  62     -16.483  -8.768   9.676  1.00  0.00           O  
ATOM    953  CG2 THR A  62     -16.774  -5.346   9.301  1.00  0.00           C  
ATOM    954 HG21 THR A  62     -16.813  -5.095   8.241  1.00  0.00           H  
ATOM    955 HG22 THR A  62     -15.891  -5.946   9.521  1.00  0.00           H  
ATOM    956 HG23 THR A  62     -16.745  -4.437   9.902  1.00  0.00           H  
ATOM    957  OG1 THR A  62     -19.111  -5.294   9.532  1.00  0.00           O  
ATOM    958  HG1 THR A  62     -19.880  -5.762   9.865  1.00  0.00           H  
ATOM    959  N   VAL A  63     -16.433  -8.435   7.450  1.00  0.00           N  
ATOM    960  H   VAL A  63     -16.871  -7.969   6.668  1.00  0.00           H  
ATOM    961  CA  VAL A  63     -15.301  -9.317   7.143  1.00  0.00           C  
ATOM    962  HA  VAL A  63     -15.057  -9.891   8.036  1.00  0.00           H  
ATOM    963  C   VAL A  63     -14.102  -8.458   6.730  1.00  0.00           C  
ATOM    964  CB  VAL A  63     -15.663 -10.324   6.031  1.00  0.00           C  
ATOM    965  HB  VAL A  63     -15.780  -9.792   5.087  1.00  0.00           H  
ATOM    966  O   VAL A  63     -14.260  -7.583   5.879  1.00  0.00           O  
ATOM    967  CG1 VAL A  63     -14.564 -11.382   5.869  1.00  0.00           C  
ATOM    968 HG11 VAL A  63     -14.428 -11.937   6.797  1.00  0.00           H  
ATOM    969 HG12 VAL A  63     -13.623 -10.912   5.582  1.00  0.00           H  
ATOM    970 HG13 VAL A  63     -14.841 -12.079   5.077  1.00  0.00           H  
ATOM    971  CG2 VAL A  63     -16.978 -11.061   6.330  1.00  0.00           C  
ATOM    972 HG21 VAL A  63     -17.814 -10.362   6.325  1.00  0.00           H  
ATOM    973 HG22 VAL A  63     -16.921 -11.552   7.302  1.00  0.00           H  
ATOM    974 HG23 VAL A  63     -17.165 -11.808   5.559  1.00  0.00           H  
ATOM    975  N   PRO A  64     -12.904  -8.640   7.308  1.00  0.00           N  
ATOM    976  CA  PRO A  64     -11.715  -7.938   6.837  1.00  0.00           C  
ATOM    977  HA  PRO A  64     -11.868  -6.858   6.849  1.00  0.00           H  
ATOM    978  C   PRO A  64     -11.383  -8.378   5.406  1.00  0.00           C  
ATOM    979  CB  PRO A  64     -10.615  -8.290   7.844  1.00  0.00           C  
ATOM    980  HB2 PRO A  64      -9.629  -8.333   7.380  1.00  0.00           H  
ATOM    981  HB3 PRO A  64     -10.619  -7.558   8.651  1.00  0.00           H  
ATOM    982  O   PRO A  64     -11.151  -9.560   5.168  1.00  0.00           O  
ATOM    983  CG  PRO A  64     -11.043  -9.651   8.394  1.00  0.00           C  
ATOM    984  HG2 PRO A  64     -10.697 -10.441   7.728  1.00  0.00           H  
ATOM    985  HG3 PRO A  64     -10.669  -9.815   9.405  1.00  0.00           H  
ATOM    986  CD  PRO A  64     -12.568  -9.588   8.361  1.00  0.00           C  
ATOM    987  HD2 PRO A  64     -12.946  -9.218   9.315  1.00  0.00           H  
ATOM    988  HD3 PRO A  64     -12.969 -10.581   8.156  1.00  0.00           H  
ATOM    989  N   MET A  65     -11.335  -7.438   4.459  1.00  0.00           N  
ATOM    990  H   MET A  65     -11.577  -6.484   4.684  1.00  0.00           H  
ATOM    991  CA  MET A  65     -10.771  -7.685   3.132  1.00  0.00           C  
ATOM    992  HA  MET A  65     -10.650  -8.759   2.989  1.00  0.00           H  
ATOM    993  C   MET A  65      -9.383  -7.065   3.029  1.00  0.00           C  
ATOM    994  CB  MET A  65     -11.687  -7.200   2.004  1.00  0.00           C  
ATOM    995  HB2 MET A  65     -11.119  -7.220   1.073  1.00  0.00           H  
ATOM    996  HB3 MET A  65     -11.997  -6.171   2.187  1.00  0.00           H  
ATOM    997  O   MET A  65      -9.173  -5.902   3.382  1.00  0.00           O  
ATOM    998  CG  MET A  65     -12.901  -8.126   1.848  1.00  0.00           C  
ATOM    999  HG2 MET A  65     -12.545  -9.151   1.736  1.00  0.00           H  
ATOM   1000  HG3 MET A  65     -13.495  -8.085   2.761  1.00  0.00           H  
ATOM   1001  SD  MET A  65     -13.988  -7.764   0.440  1.00  0.00           S  
ATOM   1002  CE  MET A  65     -12.890  -8.095  -0.965  1.00  0.00           C  
ATOM   1003  HE1 MET A  65     -12.074  -7.372  -0.985  1.00  0.00           H  
ATOM   1004  HE2 MET A  65     -12.484  -9.104  -0.888  1.00  0.00           H  
ATOM   1005  HE3 MET A  65     -13.459  -8.014  -1.891  1.00  0.00           H  
ATOM   1006  N   GLY A  66      -8.449  -7.881   2.545  1.00  0.00           N  
ATOM   1007  H   GLY A  66      -8.737  -8.809   2.267  1.00  0.00           H  
ATOM   1008  CA  GLY A  66      -7.104  -7.485   2.161  1.00  0.00           C  
ATOM   1009  HA2 GLY A  66      -6.431  -8.328   2.316  1.00  0.00           H  
ATOM   1010  HA3 GLY A  66      -6.751  -6.673   2.797  1.00  0.00           H  
ATOM   1011  C   GLY A  66      -7.056  -7.129   0.676  1.00  0.00           C  
ATOM   1012  O   GLY A  66      -7.477  -7.950  -0.132  1.00  0.00           O  
ATOM   1013  N   VAL A  67      -6.510  -5.975   0.288  1.00  0.00           N  
ATOM   1014  H   VAL A  67      -6.264  -5.303   1.001  1.00  0.00           H  
ATOM   1015  CA  VAL A  67      -6.047  -5.764  -1.100  1.00  0.00           C  
ATOM   1016  HA  VAL A  67      -6.272  -6.656  -1.684  1.00  0.00           H  
ATOM   1017  C   VAL A  67      -4.547  -5.629  -1.126  1.00  0.00           C  
ATOM   1018  CB  VAL A  67      -6.739  -4.590  -1.815  1.00  0.00           C  
ATOM   1019  HB  VAL A  67      -6.856  -3.746  -1.136  1.00  0.00           H  
ATOM   1020  O   VAL A  67      -4.006  -4.808  -0.396  1.00  0.00           O  
ATOM   1021  CG1 VAL A  67      -6.014  -4.118  -3.090  1.00  0.00           C  
ATOM   1022 HG11 VAL A  67      -6.607  -3.360  -3.601  1.00  0.00           H  
ATOM   1023 HG12 VAL A  67      -5.853  -4.955  -3.770  1.00  0.00           H  
ATOM   1024 HG13 VAL A  67      -5.056  -3.666  -2.834  1.00  0.00           H  
ATOM   1025  CG2 VAL A  67      -8.105  -5.096  -2.269  1.00  0.00           C  
ATOM   1026 HG21 VAL A  67      -7.988  -5.976  -2.902  1.00  0.00           H  
ATOM   1027 HG22 VAL A  67      -8.605  -4.333  -2.866  1.00  0.00           H  
ATOM   1028 HG23 VAL A  67      -8.702  -5.381  -1.403  1.00  0.00           H  
ATOM   1029  N   SER A  68      -3.915  -6.424  -1.989  1.00  0.00           N  
ATOM   1030  H   SER A  68      -4.484  -7.037  -2.555  1.00  0.00           H  
ATOM   1031  CA  SER A  68      -2.482  -6.445  -2.248  1.00  0.00           C  
ATOM   1032  HA  SER A  68      -1.962  -5.844  -1.501  1.00  0.00           H  
ATOM   1033  C   SER A  68      -2.207  -5.903  -3.652  1.00  0.00           C  
ATOM   1034  CB  SER A  68      -1.962  -7.874  -2.077  1.00  0.00           C  
ATOM   1035  HB2 SER A  68      -2.683  -8.575  -2.498  1.00  0.00           H  
ATOM   1036  HB3 SER A  68      -1.845  -8.093  -1.015  1.00  0.00           H  
ATOM   1037  O   SER A  68      -2.557  -6.551  -4.633  1.00  0.00           O  
ATOM   1038  OG  SER A  68      -0.730  -8.049  -2.750  1.00  0.00           O  
ATOM   1039  HG  SER A  68      -0.964  -8.087  -3.681  1.00  0.00           H  
ATOM   1040  N   PHE A  69      -1.526  -4.765  -3.766  1.00  0.00           N  
ATOM   1041  H   PHE A  69      -1.300  -4.270  -2.915  1.00  0.00           H  
ATOM   1042  CA  PHE A  69      -1.037  -4.240  -5.044  1.00  0.00           C  
ATOM   1043  HA  PHE A  69      -1.496  -4.782  -5.870  1.00  0.00           H  
ATOM   1044  C   PHE A  69       0.468  -4.399  -5.148  1.00  0.00           C  
ATOM   1045  CB  PHE A  69      -1.420  -2.772  -5.186  1.00  0.00           C  
ATOM   1046  HB2 PHE A  69      -1.081  -2.225  -4.306  1.00  0.00           H  
ATOM   1047  HB3 PHE A  69      -2.509  -2.723  -5.215  1.00  0.00           H  
ATOM   1048  O   PHE A  69       1.177  -3.979  -4.237  1.00  0.00           O  
ATOM   1049  CG  PHE A  69      -0.842  -2.109  -6.420  1.00  0.00           C  
ATOM   1050  CD1 PHE A  69       0.204  -1.170  -6.311  1.00  0.00           C  
ATOM   1051  HD1 PHE A  69       0.596  -0.905  -5.340  1.00  0.00           H  
ATOM   1052  CD2 PHE A  69      -1.321  -2.480  -7.687  1.00  0.00           C  
ATOM   1053  HD2 PHE A  69      -2.101  -3.221  -7.786  1.00  0.00           H  
ATOM   1054  CE1 PHE A  69       0.745  -0.579  -7.467  1.00  0.00           C  
ATOM   1055  HE1 PHE A  69       1.545   0.142  -7.390  1.00  0.00           H  
ATOM   1056  CE2 PHE A  69      -0.767  -1.904  -8.836  1.00  0.00           C  
ATOM   1057  HE2 PHE A  69      -1.101  -2.232  -9.809  1.00  0.00           H  
ATOM   1058  CZ  PHE A  69       0.251  -0.948  -8.729  1.00  0.00           C  
ATOM   1059  HZ  PHE A  69       0.680  -0.538  -9.632  1.00  0.00           H  
ATOM   1060  N   LYS A  70       0.952  -4.972  -6.252  1.00  0.00           N  
ATOM   1061  H   LYS A  70       0.305  -5.239  -6.980  1.00  0.00           H  
ATOM   1062  CA  LYS A  70       2.379  -5.103  -6.547  1.00  0.00           C  
ATOM   1063  HA  LYS A  70       2.957  -4.616  -5.761  1.00  0.00           H  
ATOM   1064  C   LYS A  70       2.687  -4.403  -7.862  1.00  0.00           C  
ATOM   1065  CB  LYS A  70       2.798  -6.578  -6.578  1.00  0.00           C  
ATOM   1066  HB2 LYS A  70       3.834  -6.644  -6.910  1.00  0.00           H  
ATOM   1067  HB3 LYS A  70       2.173  -7.105  -7.299  1.00  0.00           H  
ATOM   1068  O   LYS A  70       2.062  -4.701  -8.872  1.00  0.00           O  
ATOM   1069  CG  LYS A  70       2.674  -7.247  -5.198  1.00  0.00           C  
ATOM   1070  HG2 LYS A  70       3.357  -6.770  -4.495  1.00  0.00           H  
ATOM   1071  HG3 LYS A  70       1.654  -7.140  -4.830  1.00  0.00           H  
ATOM   1072  CD  LYS A  70       3.000  -8.739  -5.309  1.00  0.00           C  
ATOM   1073  HD2 LYS A  70       2.375  -9.167  -6.093  1.00  0.00           H  
ATOM   1074  HD3 LYS A  70       4.047  -8.869  -5.584  1.00  0.00           H  
ATOM   1075  CE  LYS A  70       2.705  -9.459  -3.990  1.00  0.00           C  
ATOM   1076  HE2 LYS A  70       1.725  -9.140  -3.638  1.00  0.00           H  
ATOM   1077  HE3 LYS A  70       3.438  -9.159  -3.241  1.00  0.00           H  
ATOM   1078  NZ  LYS A  70       2.704 -10.931  -4.185  1.00  0.00           N  
ATOM   1079  HZ1 LYS A  70       2.014 -11.181  -4.879  1.00  0.00           H  
ATOM   1080  HZ2 LYS A  70       2.453 -11.409  -3.331  1.00  0.00           H  
ATOM   1081  HZ3 LYS A  70       3.600 -11.266  -4.510  1.00  0.00           H  
ATOM   1082  N   SER A  71       3.673  -3.516  -7.857  1.00  0.00           N  
ATOM   1083  H   SER A  71       4.104  -3.281  -6.975  1.00  0.00           H  
ATOM   1084  CA  SER A  71       4.214  -2.922  -9.083  1.00  0.00           C  
ATOM   1085  HA  SER A  71       3.889  -3.509  -9.943  1.00  0.00           H  
ATOM   1086  C   SER A  71       5.731  -2.950  -9.056  1.00  0.00           C  
ATOM   1087  CB  SER A  71       3.677  -1.507  -9.274  1.00  0.00           C  
ATOM   1088  HB2 SER A  71       3.915  -0.904  -8.397  1.00  0.00           H  
ATOM   1089  HB3 SER A  71       2.596  -1.564  -9.394  1.00  0.00           H  
ATOM   1090  O   SER A  71       6.333  -2.808  -7.988  1.00  0.00           O  
ATOM   1091  OG  SER A  71       4.231  -0.900 -10.420  1.00  0.00           O  
ATOM   1092  HG  SER A  71       3.755  -1.160 -11.212  1.00  0.00           H  
ATOM   1093  N   SER A  72       6.335  -3.173 -10.222  1.00  0.00           N  
ATOM   1094  H   SER A  72       5.760  -3.244 -11.050  1.00  0.00           H  
ATOM   1095  CA  SER A  72       7.772  -3.079 -10.443  1.00  0.00           C  
ATOM   1096  HA  SER A  72       8.254  -2.808  -9.504  1.00  0.00           H  
ATOM   1097  C   SER A  72       8.070  -2.009 -11.477  1.00  0.00           C  
ATOM   1098  CB  SER A  72       8.373  -4.410 -10.887  1.00  0.00           C  
ATOM   1099  HB2 SER A  72       9.435  -4.266 -11.084  1.00  0.00           H  
ATOM   1100  HB3 SER A  72       8.261  -5.141 -10.086  1.00  0.00           H  
ATOM   1101  O   SER A  72       7.545  -2.073 -12.582  1.00  0.00           O  
ATOM   1102  OG  SER A  72       7.751  -4.906 -12.052  1.00  0.00           O  
ATOM   1103  HG  SER A  72       7.571  -4.175 -12.647  1.00  0.00           H  
ATOM   1104  N   MET A  73       8.960  -1.086 -11.143  1.00  0.00           N  
ATOM   1105  H   MET A  73       9.344  -1.096 -10.209  1.00  0.00           H  
ATOM   1106  CA  MET A  73       9.397  -0.015 -12.040  1.00  0.00           C  
ATOM   1107  HA  MET A  73       9.185  -0.307 -13.069  1.00  0.00           H  
ATOM   1108  C   MET A  73      10.903   0.208 -11.911  1.00  0.00           C  
ATOM   1109  CB  MET A  73       8.604   1.267 -11.749  1.00  0.00           C  
ATOM   1110  HB2 MET A  73       7.559   1.075 -11.994  1.00  0.00           H  
ATOM   1111  HB3 MET A  73       8.940   2.076 -12.397  1.00  0.00           H  
ATOM   1112  O   MET A  73      11.479  -0.206 -10.898  1.00  0.00           O  
ATOM   1113  CG  MET A  73       8.709   1.720 -10.291  1.00  0.00           C  
ATOM   1114  HG2 MET A  73       9.298   2.635 -10.231  1.00  0.00           H  
ATOM   1115  HG3 MET A  73       9.223   0.962  -9.701  1.00  0.00           H  
ATOM   1116  SD  MET A  73       7.088   2.007  -9.567  1.00  0.00           S  
ATOM   1117  CE  MET A  73       7.558   1.818  -7.846  1.00  0.00           C  
ATOM   1118  HE1 MET A  73       6.653   1.766  -7.241  1.00  0.00           H  
ATOM   1119  HE2 MET A  73       8.198   2.643  -7.535  1.00  0.00           H  
ATOM   1120  HE3 MET A  73       8.095   0.877  -7.733  1.00  0.00           H  
ATOM   1121  N   PRO A  74      11.556   0.838 -12.901  1.00  0.00           N  
ATOM   1122  CA  PRO A  74      12.931   1.303 -12.763  1.00  0.00           C  
ATOM   1123  HA  PRO A  74      13.599   0.442 -12.746  1.00  0.00           H  
ATOM   1124  C   PRO A  74      13.119   2.127 -11.486  1.00  0.00           C  
ATOM   1125  CB  PRO A  74      13.206   2.134 -14.018  1.00  0.00           C  
ATOM   1126  HB2 PRO A  74      12.947   3.177 -13.837  1.00  0.00           H  
ATOM   1127  HB3 PRO A  74      14.243   2.044 -14.344  1.00  0.00           H  
ATOM   1128  O   PRO A  74      12.189   2.762 -10.990  1.00  0.00           O  
ATOM   1129  CG  PRO A  74      12.238   1.565 -15.049  1.00  0.00           C  
ATOM   1130  HG2 PRO A  74      11.998   2.292 -15.824  1.00  0.00           H  
ATOM   1131  HG3 PRO A  74      12.655   0.657 -15.485  1.00  0.00           H  
ATOM   1132  CD  PRO A  74      11.020   1.219 -14.200  1.00  0.00           C  
ATOM   1133  HD2 PRO A  74      10.464   0.405 -14.667  1.00  0.00           H  
ATOM   1134  HD3 PRO A  74      10.389   2.102 -14.100  1.00  0.00           H  
ATOM   1135  N   GLU A  75      14.311   2.086 -10.901  1.00  0.00           N  
ATOM   1136  H   GLU A  75      15.057   1.560 -11.333  1.00  0.00           H  
ATOM   1137  CA  GLU A  75      14.565   2.819  -9.659  1.00  0.00           C  
ATOM   1138  HA  GLU A  75      13.783   2.549  -8.950  1.00  0.00           H  
ATOM   1139  C   GLU A  75      14.495   4.344  -9.812  1.00  0.00           C  
ATOM   1140  CB  GLU A  75      15.911   2.380  -9.102  1.00  0.00           C  
ATOM   1141  HB2 GLU A  75      16.688   2.684  -9.804  1.00  0.00           H  
ATOM   1142  HB3 GLU A  75      15.912   1.293  -9.023  1.00  0.00           H  
ATOM   1143  O   GLU A  75      14.167   5.042  -8.853  1.00  0.00           O  
ATOM   1144  CG  GLU A  75      16.205   2.971  -7.713  1.00  0.00           C  
ATOM   1145  HG2 GLU A  75      16.224   4.060  -7.755  1.00  0.00           H  
ATOM   1146  HG3 GLU A  75      15.430   2.653  -7.016  1.00  0.00           H  
ATOM   1147  CD  GLU A  75      17.555   2.502  -7.203  1.00  0.00           C  
ATOM   1148  OE1 GLU A  75      17.853   2.683  -5.993  1.00  0.00           O  
ATOM   1149  OE2 GLU A  75      18.301   1.887  -7.997  1.00  0.00           O  
ATOM   1150  N   ASP A  76      14.772   4.832 -11.014  1.00  0.00           N  
ATOM   1151  H   ASP A  76      14.975   4.190 -11.768  1.00  0.00           H  
ATOM   1152  CA  ASP A  76      14.679   6.223 -11.444  1.00  0.00           C  
ATOM   1153  HA  ASP A  76      14.896   6.866 -10.591  1.00  0.00           H  
ATOM   1154  C   ASP A  76      13.280   6.618 -11.940  1.00  0.00           C  
ATOM   1155  CB  ASP A  76      15.757   6.479 -12.513  1.00  0.00           C  
ATOM   1156  HB2 ASP A  76      15.741   7.535 -12.782  1.00  0.00           H  
ATOM   1157  HB3 ASP A  76      16.734   6.273 -12.075  1.00  0.00           H  
ATOM   1158  O   ASP A  76      13.086   7.762 -12.348  1.00  0.00           O  
ATOM   1159  CG  ASP A  76      15.611   5.630 -13.788  1.00  0.00           C  
ATOM   1160  OD1 ASP A  76      15.169   4.459 -13.675  1.00  0.00           O  
ATOM   1161  OD2 ASP A  76      16.039   6.116 -14.854  1.00  0.00           O  
ATOM   1162  N   ALA A  77      12.296   5.710 -11.879  1.00  0.00           N  
ATOM   1163  H   ALA A  77      12.501   4.788 -11.521  1.00  0.00           H  
ATOM   1164  CA  ALA A  77      10.917   6.041 -12.214  1.00  0.00           C  
ATOM   1165  HA  ALA A  77      10.894   6.378 -13.250  1.00  0.00           H  
ATOM   1166  C   ALA A  77      10.393   7.180 -11.328  1.00  0.00           C  
ATOM   1167  CB  ALA A  77      10.035   4.799 -12.090  1.00  0.00           C  
ATOM   1168  HB1 ALA A  77       9.019   5.037 -12.405  1.00  0.00           H  
ATOM   1169  HB2 ALA A  77      10.024   4.475 -11.049  1.00  0.00           H  
ATOM   1170  HB3 ALA A  77      10.430   4.006 -12.725  1.00  0.00           H  
ATOM   1171  O   ALA A  77      10.671   7.241 -10.123  1.00  0.00           O  
ATOM   1172  N   ASP A  78       9.593   8.062 -11.925  1.00  0.00           N  
ATOM   1173  H   ASP A  78       9.366   7.934 -12.901  1.00  0.00           H  
ATOM   1174  CA  ASP A  78       9.027   9.214 -11.234  1.00  0.00           C  
ATOM   1175  HA  ASP A  78       9.856   9.826 -10.879  1.00  0.00           H  
ATOM   1176  C   ASP A  78       8.156   8.747 -10.043  1.00  0.00           C  
ATOM   1177  CB  ASP A  78       8.240  10.078 -12.236  1.00  0.00           C  
ATOM   1178  HB2 ASP A  78       8.904  10.346 -13.058  1.00  0.00           H  
ATOM   1179  HB3 ASP A  78       7.421   9.486 -12.645  1.00  0.00           H  
ATOM   1180  O   ASP A  78       7.186   8.002 -10.237  1.00  0.00           O  
ATOM   1181  CG  ASP A  78       7.664  11.371 -11.635  1.00  0.00           C  
ATOM   1182  OD1 ASP A  78       7.656  11.514 -10.388  1.00  0.00           O  
ATOM   1183  OD2 ASP A  78       7.170  12.208 -12.416  1.00  0.00           O  
ATOM   1184  N   PRO A  79       8.441   9.188  -8.797  1.00  0.00           N  
ATOM   1185  CA  PRO A  79       7.601   8.915  -7.629  1.00  0.00           C  
ATOM   1186  HA  PRO A  79       7.726   7.869  -7.350  1.00  0.00           H  
ATOM   1187  C   PRO A  79       6.106   9.209  -7.838  1.00  0.00           C  
ATOM   1188  CB  PRO A  79       8.174   9.801  -6.519  1.00  0.00           C  
ATOM   1189  HB2 PRO A  79       8.043   9.348  -5.536  1.00  0.00           H  
ATOM   1190  HB3 PRO A  79       7.711  10.787  -6.550  1.00  0.00           H  
ATOM   1191  O   PRO A  79       5.260   8.570  -7.203  1.00  0.00           O  
ATOM   1192  CG  PRO A  79       9.649   9.930  -6.891  1.00  0.00           C  
ATOM   1193  HG2 PRO A  79      10.097  10.833  -6.476  1.00  0.00           H  
ATOM   1194  HG3 PRO A  79      10.191   9.043  -6.565  1.00  0.00           H  
ATOM   1195  CD  PRO A  79       9.609   9.970  -8.413  1.00  0.00           C  
ATOM   1196  HD2 PRO A  79       9.492  10.999  -8.752  1.00  0.00           H  
ATOM   1197  HD3 PRO A  79      10.526   9.543  -8.819  1.00  0.00           H  
ATOM   1198  N   ALA A  80       5.760  10.157  -8.715  1.00  0.00           N  
ATOM   1199  H   ALA A  80       6.488  10.629  -9.232  1.00  0.00           H  
ATOM   1200  CA  ALA A  80       4.380  10.468  -9.063  1.00  0.00           C  
ATOM   1201  HA  ALA A  80       3.830  10.665  -8.142  1.00  0.00           H  
ATOM   1202  C   ALA A  80       3.673   9.307  -9.786  1.00  0.00           C  
ATOM   1203  CB  ALA A  80       4.367  11.743  -9.911  1.00  0.00           C  
ATOM   1204  HB1 ALA A  80       4.876  11.566 -10.858  1.00  0.00           H  
ATOM   1205  HB2 ALA A  80       3.340  12.046 -10.114  1.00  0.00           H  
ATOM   1206  HB3 ALA A  80       4.885  12.547  -9.387  1.00  0.00           H  
ATOM   1207  O   ALA A  80       2.500   9.042  -9.502  1.00  0.00           O  
ATOM   1208  N   GLU A  81       4.367   8.576 -10.662  1.00  0.00           N  
ATOM   1209  H   GLU A  81       5.342   8.788 -10.814  1.00  0.00           H  
ATOM   1210  CA  GLU A  81       3.815   7.403 -11.354  1.00  0.00           C  
ATOM   1211  HA  GLU A  81       2.857   7.667 -11.802  1.00  0.00           H  
ATOM   1212  C   GLU A  81       3.556   6.256 -10.376  1.00  0.00           C  
ATOM   1213  CB  GLU A  81       4.748   6.935 -12.477  1.00  0.00           C  
ATOM   1214  HB2 GLU A  81       5.749   6.758 -12.082  1.00  0.00           H  
ATOM   1215  HB3 GLU A  81       4.356   5.994 -12.863  1.00  0.00           H  
ATOM   1216  O   GLU A  81       2.478   5.655 -10.385  1.00  0.00           O  
ATOM   1217  CG  GLU A  81       4.803   7.946 -13.630  1.00  0.00           C  
ATOM   1218  HG2 GLU A  81       5.308   8.852 -13.295  1.00  0.00           H  
ATOM   1219  HG3 GLU A  81       3.781   8.215 -13.895  1.00  0.00           H  
ATOM   1220  CD  GLU A  81       5.509   7.382 -14.871  1.00  0.00           C  
ATOM   1221  OE1 GLU A  81       5.201   7.902 -15.967  1.00  0.00           O  
ATOM   1222  OE2 GLU A  81       6.291   6.417 -14.722  1.00  0.00           O  
ATOM   1223  N   VAL A  82       4.485   6.039  -9.440  1.00  0.00           N  
ATOM   1224  H   VAL A  82       5.351   6.551  -9.531  1.00  0.00           H  
ATOM   1225  CA  VAL A  82       4.337   5.069  -8.345  1.00  0.00           C  
ATOM   1226  HA  VAL A  82       4.259   4.070  -8.775  1.00  0.00           H  
ATOM   1227  C   VAL A  82       3.081   5.350  -7.524  1.00  0.00           C  
ATOM   1228  CB  VAL A  82       5.548   5.125  -7.396  1.00  0.00           C  
ATOM   1229  HB  VAL A  82       5.533   6.060  -6.837  1.00  0.00           H  
ATOM   1230  O   VAL A  82       2.275   4.458  -7.244  1.00  0.00           O  
ATOM   1231  CG1 VAL A  82       5.444   4.007  -6.353  1.00  0.00           C  
ATOM   1232 HG11 VAL A  82       6.401   3.887  -5.846  1.00  0.00           H  
ATOM   1233 HG12 VAL A  82       5.137   3.080  -6.837  1.00  0.00           H  
ATOM   1234 HG13 VAL A  82       4.690   4.268  -5.610  1.00  0.00           H  
ATOM   1235  CG2 VAL A  82       6.878   5.108  -8.154  1.00  0.00           C  
ATOM   1236 HG21 VAL A  82       7.099   6.116  -8.507  1.00  0.00           H  
ATOM   1237 HG22 VAL A  82       7.704   4.794  -7.517  1.00  0.00           H  
ATOM   1238 HG23 VAL A  82       6.806   4.494  -9.052  1.00  0.00           H  
ATOM   1239  N   LEU A  83       2.900   6.616  -7.140  1.00  0.00           N  
ATOM   1240  H   LEU A  83       3.607   7.290  -7.397  1.00  0.00           H  
ATOM   1241  CA  LEU A  83       1.753   7.061  -6.360  1.00  0.00           C  
ATOM   1242  HA  LEU A  83       1.670   6.413  -5.487  1.00  0.00           H  
ATOM   1243  C   LEU A  83       0.447   6.945  -7.156  1.00  0.00           C  
ATOM   1244  CB  LEU A  83       2.014   8.504  -5.901  1.00  0.00           C  
ATOM   1245  HB2 LEU A  83       2.138   9.132  -6.783  1.00  0.00           H  
ATOM   1246  HB3 LEU A  83       2.950   8.530  -5.343  1.00  0.00           H  
ATOM   1247  O   LEU A  83      -0.594   6.625  -6.582  1.00  0.00           O  
ATOM   1248  CG  LEU A  83       0.893   9.093  -5.028  1.00  0.00           C  
ATOM   1249  HG  LEU A  83      -0.047   9.088  -5.580  1.00  0.00           H  
ATOM   1250  CD1 LEU A  83       0.700   8.321  -3.720  1.00  0.00           C  
ATOM   1251 HD11 LEU A  83      -0.025   8.828  -3.082  1.00  0.00           H  
ATOM   1252 HD12 LEU A  83       1.650   8.246  -3.191  1.00  0.00           H  
ATOM   1253 HD13 LEU A  83       0.328   7.318  -3.930  1.00  0.00           H  
ATOM   1254  CD2 LEU A  83       1.211  10.547  -4.687  1.00  0.00           C  
ATOM   1255 HD21 LEU A  83       0.420  10.979  -4.073  1.00  0.00           H  
ATOM   1256 HD22 LEU A  83       2.152  10.596  -4.139  1.00  0.00           H  
ATOM   1257 HD23 LEU A  83       1.319  11.124  -5.605  1.00  0.00           H  
ATOM   1258  N   LYS A  84       0.478   7.196  -8.467  1.00  0.00           N  
ATOM   1259  H   LYS A  84       1.357   7.475  -8.878  1.00  0.00           H  
ATOM   1260  CA  LYS A  84      -0.687   7.044  -9.345  1.00  0.00           C  
ATOM   1261  HA  LYS A  84      -1.521   7.609  -8.928  1.00  0.00           H  
ATOM   1262  C   LYS A  84      -1.136   5.584  -9.417  1.00  0.00           C  
ATOM   1263  CB  LYS A  84      -0.342   7.617 -10.725  1.00  0.00           C  
ATOM   1264  HB2 LYS A  84       0.025   8.636 -10.601  1.00  0.00           H  
ATOM   1265  HB3 LYS A  84       0.453   7.023 -11.175  1.00  0.00           H  
ATOM   1266  O   LYS A  84      -2.324   5.320  -9.239  1.00  0.00           O  
ATOM   1267  CG  LYS A  84      -1.546   7.643 -11.676  1.00  0.00           C  
ATOM   1268  HG2 LYS A  84      -2.328   8.278 -11.261  1.00  0.00           H  
ATOM   1269  HG3 LYS A  84      -1.935   6.634 -11.810  1.00  0.00           H  
ATOM   1270  CD  LYS A  84      -1.103   8.191 -13.038  1.00  0.00           C  
ATOM   1271  HD2 LYS A  84      -0.300   7.562 -13.421  1.00  0.00           H  
ATOM   1272  HD3 LYS A  84      -0.719   9.203 -12.912  1.00  0.00           H  
ATOM   1273  CE  LYS A  84      -2.260   8.199 -14.041  1.00  0.00           C  
ATOM   1274  HE2 LYS A  84      -3.039   8.870 -13.681  1.00  0.00           H  
ATOM   1275  HE3 LYS A  84      -2.676   7.193 -14.097  1.00  0.00           H  
ATOM   1276  NZ  LYS A  84      -1.787   8.623 -15.384  1.00  0.00           N  
ATOM   1277  HZ1 LYS A  84      -1.068   7.996 -15.715  1.00  0.00           H  
ATOM   1278  HZ2 LYS A  84      -1.383   9.548 -15.356  1.00  0.00           H  
ATOM   1279  HZ3 LYS A  84      -2.538   8.613 -16.061  1.00  0.00           H  
ATOM   1280  N   ALA A  85      -0.203   4.650  -9.596  1.00  0.00           N  
ATOM   1281  H   ALA A  85       0.750   4.941  -9.759  1.00  0.00           H  
ATOM   1282  CA  ALA A  85      -0.499   3.219  -9.617  1.00  0.00           C  
ATOM   1283  HA  ALA A  85      -1.259   3.030 -10.376  1.00  0.00           H  
ATOM   1284  C   ALA A  85      -1.058   2.735  -8.264  1.00  0.00           C  
ATOM   1285  CB  ALA A  85       0.781   2.490 -10.033  1.00  0.00           C  
ATOM   1286  HB1 ALA A  85       1.518   2.511  -9.231  1.00  0.00           H  
ATOM   1287  HB2 ALA A  85       0.538   1.459 -10.292  1.00  0.00           H  
ATOM   1288  HB3 ALA A  85       1.209   2.960 -10.918  1.00  0.00           H  
ATOM   1289  O   ALA A  85      -2.086   2.060  -8.209  1.00  0.00           O  
ATOM   1290  N   ALA A  86      -0.460   3.194  -7.159  1.00  0.00           N  
ATOM   1291  H   ALA A  86       0.403   3.707  -7.268  1.00  0.00           H  
ATOM   1292  CA  ALA A  86      -0.953   2.951  -5.804  1.00  0.00           C  
ATOM   1293  HA  ALA A  86      -0.943   1.878  -5.613  1.00  0.00           H  
ATOM   1294  C   ALA A  86      -2.391   3.457  -5.583  1.00  0.00           C  
ATOM   1295  CB  ALA A  86       0.008   3.654  -4.838  1.00  0.00           C  
ATOM   1296  HB1 ALA A  86       0.045   4.722  -5.052  1.00  0.00           H  
ATOM   1297  HB2 ALA A  86       1.012   3.246  -4.952  1.00  0.00           H  
ATOM   1298  HB3 ALA A  86      -0.340   3.529  -3.813  1.00  0.00           H  
ATOM   1299  O   ALA A  86      -3.226   2.754  -5.012  1.00  0.00           O  
ATOM   1300  N   LYS A  87      -2.697   4.675  -6.046  1.00  0.00           N  
ATOM   1301  H   LYS A  87      -1.958   5.210  -6.482  1.00  0.00           H  
ATOM   1302  CA  LYS A  87      -4.041   5.264  -5.958  1.00  0.00           C  
ATOM   1303  HA  LYS A  87      -4.401   5.190  -4.932  1.00  0.00           H  
ATOM   1304  C   LYS A  87      -5.056   4.511  -6.810  1.00  0.00           C  
ATOM   1305  CB  LYS A  87      -4.008   6.736  -6.381  1.00  0.00           C  
ATOM   1306  HB2 LYS A  87      -3.416   6.839  -7.290  1.00  0.00           H  
ATOM   1307  HB3 LYS A  87      -5.025   7.060  -6.603  1.00  0.00           H  
ATOM   1308  O   LYS A  87      -6.181   4.338  -6.359  1.00  0.00           O  
ATOM   1309  CG  LYS A  87      -3.451   7.650  -5.284  1.00  0.00           C  
ATOM   1310  HG2 LYS A  87      -2.467   7.306  -4.966  1.00  0.00           H  
ATOM   1311  HG3 LYS A  87      -4.123   7.630  -4.426  1.00  0.00           H  
ATOM   1312  CD  LYS A  87      -3.349   9.080  -5.823  1.00  0.00           C  
ATOM   1313  HD2 LYS A  87      -4.332   9.405  -6.162  1.00  0.00           H  
ATOM   1314  HD3 LYS A  87      -2.659   9.087  -6.667  1.00  0.00           H  
ATOM   1315  CE  LYS A  87      -2.840  10.028  -4.736  1.00  0.00           C  
ATOM   1316  HE2 LYS A  87      -1.878   9.658  -4.381  1.00  0.00           H  
ATOM   1317  HE3 LYS A  87      -3.538  10.002  -3.899  1.00  0.00           H  
ATOM   1318  NZ  LYS A  87      -2.701  11.411  -5.254  1.00  0.00           N  
ATOM   1319  HZ1 LYS A  87      -2.366  12.034  -4.533  1.00  0.00           H  
ATOM   1320  HZ2 LYS A  87      -2.039  11.432  -6.017  1.00  0.00           H  
ATOM   1321  HZ3 LYS A  87      -3.587  11.754  -5.596  1.00  0.00           H  
ATOM   1322  N   ALA A  88      -4.676   4.053  -8.002  1.00  0.00           N  
ATOM   1323  H   ALA A  88      -3.743   4.256  -8.331  1.00  0.00           H  
ATOM   1324  CA  ALA A  88      -5.549   3.237  -8.843  1.00  0.00           C  
ATOM   1325  HA  ALA A  88      -6.478   3.780  -9.020  1.00  0.00           H  
ATOM   1326  C   ALA A  88      -5.915   1.917  -8.148  1.00  0.00           C  
ATOM   1327  CB  ALA A  88      -4.861   3.004 -10.193  1.00  0.00           C  
ATOM   1328  HB1 ALA A  88      -4.634   3.960 -10.665  1.00  0.00           H  
ATOM   1329  HB2 ALA A  88      -5.525   2.436 -10.845  1.00  0.00           H  
ATOM   1330  HB3 ALA A  88      -3.937   2.442 -10.058  1.00  0.00           H  
ATOM   1331  O   ALA A  88      -7.081   1.532  -8.139  1.00  0.00           O  
ATOM   1332  N   ALA A  89      -4.950   1.275  -7.484  1.00  0.00           N  
ATOM   1333  H   ALA A  89      -3.997   1.597  -7.569  1.00  0.00           H  
ATOM   1334  CA  ALA A  89      -5.212   0.077  -6.695  1.00  0.00           C  
ATOM   1335  HA  ALA A  89      -5.709  -0.658  -7.328  1.00  0.00           H  
ATOM   1336  C   ALA A  89      -6.126   0.340  -5.489  1.00  0.00           C  
ATOM   1337  CB  ALA A  89      -3.878  -0.502  -6.249  1.00  0.00           C  
ATOM   1338  HB1 ALA A  89      -3.350   0.191  -5.593  1.00  0.00           H  
ATOM   1339  HB2 ALA A  89      -4.088  -1.426  -5.709  1.00  0.00           H  
ATOM   1340  HB3 ALA A  89      -3.265  -0.714  -7.125  1.00  0.00           H  
ATOM   1341  O   ALA A  89      -7.039  -0.442  -5.228  1.00  0.00           O  
ATOM   1342  N   LEU A  90      -5.923   1.456  -4.780  1.00  0.00           N  
ATOM   1343  H   LEU A  90      -5.123   2.032  -5.002  1.00  0.00           H  
ATOM   1344  CA  LEU A  90      -6.815   1.863  -3.693  1.00  0.00           C  
ATOM   1345  HA  LEU A  90      -6.894   1.027  -2.998  1.00  0.00           H  
ATOM   1346  C   LEU A  90      -8.234   2.163  -4.205  1.00  0.00           C  
ATOM   1347  CB  LEU A  90      -6.208   3.071  -2.958  1.00  0.00           C  
ATOM   1348  HB2 LEU A  90      -5.204   2.811  -2.623  1.00  0.00           H  
ATOM   1349  HB3 LEU A  90      -6.128   3.899  -3.662  1.00  0.00           H  
ATOM   1350  O   LEU A  90      -9.203   1.752  -3.581  1.00  0.00           O  
ATOM   1351  CG  LEU A  90      -7.036   3.539  -1.743  1.00  0.00           C  
ATOM   1352  HG  LEU A  90      -8.048   3.793  -2.060  1.00  0.00           H  
ATOM   1353  CD1 LEU A  90      -7.103   2.473  -0.647  1.00  0.00           C  
ATOM   1354 HD11 LEU A  90      -7.653   2.866   0.208  1.00  0.00           H  
ATOM   1355 HD12 LEU A  90      -7.645   1.602  -1.016  1.00  0.00           H  
ATOM   1356 HD13 LEU A  90      -6.101   2.177  -0.336  1.00  0.00           H  
ATOM   1357  CD2 LEU A  90      -6.399   4.795  -1.146  1.00  0.00           C  
ATOM   1358 HD21 LEU A  90      -7.016   5.145  -0.319  1.00  0.00           H  
ATOM   1359 HD22 LEU A  90      -6.361   5.576  -1.905  1.00  0.00           H  
ATOM   1360 HD23 LEU A  90      -5.394   4.572  -0.788  1.00  0.00           H  
ATOM   1361  N   ALA A  91      -8.369   2.826  -5.354  1.00  0.00           N  
ATOM   1362  H   ALA A  91      -7.541   3.172  -5.817  1.00  0.00           H  
ATOM   1363  CA  ALA A  91      -9.668   3.104  -5.962  1.00  0.00           C  
ATOM   1364  HA  ALA A  91     -10.303   3.593  -5.224  1.00  0.00           H  
ATOM   1365  C   ALA A  91     -10.383   1.817  -6.405  1.00  0.00           C  
ATOM   1366  CB  ALA A  91      -9.462   4.065  -7.137  1.00  0.00           C  
ATOM   1367  HB1 ALA A  91      -8.989   4.982  -6.783  1.00  0.00           H  
ATOM   1368  HB2 ALA A  91      -8.834   3.603  -7.898  1.00  0.00           H  
ATOM   1369  HB3 ALA A  91     -10.429   4.312  -7.574  1.00  0.00           H  
ATOM   1370  O   ALA A  91     -11.588   1.692  -6.211  1.00  0.00           O  
ATOM   1371  N   LEU A  92      -9.651   0.838  -6.948  1.00  0.00           N  
ATOM   1372  H   LEU A  92      -8.675   1.017  -7.137  1.00  0.00           H  
ATOM   1373  CA  LEU A  92     -10.187  -0.494  -7.249  1.00  0.00           C  
ATOM   1374  HA  LEU A  92     -11.068  -0.388  -7.881  1.00  0.00           H  
ATOM   1375  C   LEU A  92     -10.648  -1.208  -5.977  1.00  0.00           C  
ATOM   1376  CB  LEU A  92      -9.123  -1.324  -7.988  1.00  0.00           C  
ATOM   1377  HB2 LEU A  92      -9.361  -2.383  -7.894  1.00  0.00           H  
ATOM   1378  HB3 LEU A  92      -8.155  -1.163  -7.512  1.00  0.00           H  
ATOM   1379  O   LEU A  92     -11.718  -1.808  -5.969  1.00  0.00           O  
ATOM   1380  CG  LEU A  92      -9.035  -0.967  -9.481  1.00  0.00           C  
ATOM   1381  HG  LEU A  92      -9.120   0.113  -9.603  1.00  0.00           H  
ATOM   1382  CD1 LEU A  92      -7.699  -1.402 -10.078  1.00  0.00           C  
ATOM   1383 HD11 LEU A  92      -6.875  -0.988  -9.496  1.00  0.00           H  
ATOM   1384 HD12 LEU A  92      -7.633  -2.490 -10.096  1.00  0.00           H  
ATOM   1385 HD13 LEU A  92      -7.623  -1.035 -11.102  1.00  0.00           H  
ATOM   1386  CD2 LEU A  92     -10.153  -1.651 -10.273  1.00  0.00           C  
ATOM   1387 HD21 LEU A  92     -10.086  -2.734 -10.167  1.00  0.00           H  
ATOM   1388 HD22 LEU A  92     -10.067  -1.391 -11.328  1.00  0.00           H  
ATOM   1389 HD23 LEU A  92     -11.127  -1.318  -9.914  1.00  0.00           H  
ATOM   1390  N   PHE A  93      -9.889  -1.100  -4.885  1.00  0.00           N  
ATOM   1391  H   PHE A  93      -9.001  -0.624  -4.950  1.00  0.00           H  
ATOM   1392  CA  PHE A  93     -10.324  -1.611  -3.589  1.00  0.00           C  
ATOM   1393  HA  PHE A  93     -10.523  -2.678  -3.694  1.00  0.00           H  
ATOM   1394  C   PHE A  93     -11.621  -0.954  -3.116  1.00  0.00           C  
ATOM   1395  CB  PHE A  93      -9.220  -1.417  -2.553  1.00  0.00           C  
ATOM   1396  HB2 PHE A  93      -8.915  -0.371  -2.525  1.00  0.00           H  
ATOM   1397  HB3 PHE A  93      -8.345  -1.992  -2.856  1.00  0.00           H  
ATOM   1398  O   PHE A  93     -12.560  -1.661  -2.766  1.00  0.00           O  
ATOM   1399  CG  PHE A  93      -9.614  -1.835  -1.156  1.00  0.00           C  
ATOM   1400  CD1 PHE A  93      -9.494  -0.936  -0.086  1.00  0.00           C  
ATOM   1401  HD1 PHE A  93      -9.196   0.088  -0.262  1.00  0.00           H  
ATOM   1402  CD2 PHE A  93     -10.075  -3.140  -0.915  1.00  0.00           C  
ATOM   1403  HD2 PHE A  93     -10.317  -3.797  -1.737  1.00  0.00           H  
ATOM   1404  CE1 PHE A  93      -9.687  -1.392   1.226  1.00  0.00           C  
ATOM   1405  HE1 PHE A  93      -9.506  -0.714   2.047  1.00  0.00           H  
ATOM   1406  CE2 PHE A  93     -10.226  -3.611   0.392  1.00  0.00           C  
ATOM   1407  HE2 PHE A  93     -10.519  -4.635   0.574  1.00  0.00           H  
ATOM   1408  CZ  PHE A  93      -9.996  -2.745   1.461  1.00  0.00           C  
ATOM   1409  HZ  PHE A  93     -10.057  -3.145   2.462  1.00  0.00           H  
ATOM   1410  N   GLU A  94     -11.713   0.375  -3.153  1.00  0.00           N  
ATOM   1411  H   GLU A  94     -10.901   0.907  -3.432  1.00  0.00           H  
ATOM   1412  CA  GLU A  94     -12.927   1.106  -2.772  1.00  0.00           C  
ATOM   1413  HA  GLU A  94     -13.207   0.825  -1.757  1.00  0.00           H  
ATOM   1414  C   GLU A  94     -14.120   0.758  -3.674  1.00  0.00           C  
ATOM   1415  CB  GLU A  94     -12.661   2.618  -2.804  1.00  0.00           C  
ATOM   1416  HB2 GLU A  94     -12.217   2.883  -3.764  1.00  0.00           H  
ATOM   1417  HB3 GLU A  94     -13.615   3.137  -2.711  1.00  0.00           H  
ATOM   1418  O   GLU A  94     -15.235   0.572  -3.187  1.00  0.00           O  
ATOM   1419  CG  GLU A  94     -11.747   3.090  -1.659  1.00  0.00           C  
ATOM   1420  HG2 GLU A  94     -10.798   2.556  -1.703  1.00  0.00           H  
ATOM   1421  HG3 GLU A  94     -12.225   2.829  -0.715  1.00  0.00           H  
ATOM   1422  CD  GLU A  94     -11.472   4.606  -1.677  1.00  0.00           C  
ATOM   1423  OE1 GLU A  94     -10.893   5.099  -0.678  1.00  0.00           O  
ATOM   1424  OE2 GLU A  94     -11.843   5.290  -2.658  1.00  0.00           O  
ATOM   1425  N   ALA A  95     -13.895   0.596  -4.979  1.00  0.00           N  
ATOM   1426  H   ALA A  95     -12.975   0.802  -5.341  1.00  0.00           H  
ATOM   1427  CA  ALA A  95     -14.914   0.113  -5.905  1.00  0.00           C  
ATOM   1428  HA  ALA A  95     -15.789   0.759  -5.827  1.00  0.00           H  
ATOM   1429  C   ALA A  95     -15.362  -1.315  -5.553  1.00  0.00           C  
ATOM   1430  CB  ALA A  95     -14.366   0.208  -7.333  1.00  0.00           C  
ATOM   1431  HB1 ALA A  95     -15.136  -0.103  -8.040  1.00  0.00           H  
ATOM   1432  HB2 ALA A  95     -14.075   1.235  -7.550  1.00  0.00           H  
ATOM   1433  HB3 ALA A  95     -13.499  -0.443  -7.446  1.00  0.00           H  
ATOM   1434  O   ALA A  95     -16.553  -1.619  -5.625  1.00  0.00           O  
ATOM   1435  N   ASN A  96     -14.438  -2.172  -5.103  1.00  0.00           N  
ATOM   1436  H   ASN A  96     -13.472  -1.877  -5.112  1.00  0.00           H  
ATOM   1437  CA  ASN A  96     -14.749  -3.519  -4.628  1.00  0.00           C  
ATOM   1438  HA  ASN A  96     -15.389  -3.997  -5.370  1.00  0.00           H  
ATOM   1439  C   ASN A  96     -15.557  -3.505  -3.323  1.00  0.00           C  
ATOM   1440  CB  ASN A  96     -13.461  -4.358  -4.487  1.00  0.00           C  
ATOM   1441  HB2 ASN A  96     -12.754  -3.856  -3.828  1.00  0.00           H  
ATOM   1442  HB3 ASN A  96     -13.714  -5.316  -4.032  1.00  0.00           H  
ATOM   1443  O   ASN A  96     -16.437  -4.346  -3.182  1.00  0.00           O  
ATOM   1444  CG  ASN A  96     -12.776  -4.652  -5.808  1.00  0.00           C  
ATOM   1445  ND2 ASN A  96     -11.543  -5.092  -5.800  1.00  0.00           N  
ATOM   1446 HD21 ASN A  96     -11.041  -5.221  -4.933  1.00  0.00           H  
ATOM   1447 HD22 ASN A  96     -11.133  -5.275  -6.705  1.00  0.00           H  
ATOM   1448  OD1 ASN A  96     -13.354  -4.551  -6.870  1.00  0.00           O  
ATOM   1449  N   LEU A  97     -15.331  -2.543  -2.413  1.00  0.00           N  
ATOM   1450  H   LEU A  97     -14.565  -1.906  -2.579  1.00  0.00           H  
ATOM   1451  CA  LEU A  97     -16.144  -2.381  -1.194  1.00  0.00           C  
ATOM   1452  HA  LEU A  97     -16.093  -3.298  -0.608  1.00  0.00           H  
ATOM   1453  C   LEU A  97     -17.625  -2.147  -1.515  1.00  0.00           C  
ATOM   1454  CB  LEU A  97     -15.649  -1.188  -0.343  1.00  0.00           C  
ATOM   1455  HB2 LEU A  97     -16.334  -1.076   0.497  1.00  0.00           H  
ATOM   1456  HB3 LEU A  97     -15.732  -0.275  -0.932  1.00  0.00           H  
ATOM   1457  O   LEU A  97     -18.497  -2.629  -0.797  1.00  0.00           O  
ATOM   1458  CG  LEU A  97     -14.223  -1.278   0.219  1.00  0.00           C  
ATOM   1459  HG  LEU A  97     -13.499  -1.382  -0.589  1.00  0.00           H  
ATOM   1460  CD1 LEU A  97     -13.867  -0.028   1.023  1.00  0.00           C  
ATOM   1461 HD11 LEU A  97     -14.530   0.065   1.884  1.00  0.00           H  
ATOM   1462 HD12 LEU A  97     -12.831  -0.095   1.356  1.00  0.00           H  
ATOM   1463 HD13 LEU A  97     -13.974   0.853   0.391  1.00  0.00           H  
ATOM   1464  CD2 LEU A  97     -14.092  -2.460   1.154  1.00  0.00           C  
ATOM   1465 HD21 LEU A  97     -13.102  -2.469   1.610  1.00  0.00           H  
ATOM   1466 HD22 LEU A  97     -14.865  -2.390   1.919  1.00  0.00           H  
ATOM   1467 HD23 LEU A  97     -14.202  -3.373   0.570  1.00  0.00           H  
ATOM   1468  N   ASN A  98     -17.898  -1.410  -2.594  1.00  0.00           N  
ATOM   1469  H   ASN A  98     -17.117  -1.031  -3.111  1.00  0.00           H  
ATOM   1470  CA  ASN A  98     -19.254  -1.070  -3.023  1.00  0.00           C  
ATOM   1471  HA  ASN A  98     -19.911  -1.057  -2.153  1.00  0.00           H  
ATOM   1472  C   ASN A  98     -19.855  -2.095  -3.998  1.00  0.00           C  
ATOM   1473  CB  ASN A  98     -19.224   0.343  -3.625  1.00  0.00           C  
ATOM   1474  HB2 ASN A  98     -20.195   0.565  -4.067  1.00  0.00           H  
ATOM   1475  HB3 ASN A  98     -18.472   0.379  -4.414  1.00  0.00           H  
ATOM   1476  O   ASN A  98     -21.036  -2.004  -4.332  1.00  0.00           O  
ATOM   1477  CG  ASN A  98     -18.938   1.427  -2.600  1.00  0.00           C  
ATOM   1478  ND2 ASN A  98     -18.480   2.572  -3.044  1.00  0.00           N  
ATOM   1479 HD21 ASN A  98     -18.237   3.252  -2.338  1.00  0.00           H  
ATOM   1480 HD22 ASN A  98     -18.238   2.674  -4.020  1.00  0.00           H  
ATOM   1481  OD1 ASN A  98     -19.141   1.292  -1.404  1.00  0.00           O  
ATOM   1482  N   SER A  99     -19.065  -3.060  -4.474  1.00  0.00           N  
ATOM   1483  H   SER A  99     -18.124  -3.134  -4.115  1.00  0.00           H  
ATOM   1484  CA  SER A  99     -19.501  -4.030  -5.474  1.00  0.00           C  
ATOM   1485  HA  SER A  99     -20.346  -3.615  -6.025  1.00  0.00           H  
ATOM   1486  C   SER A  99     -19.946  -5.332  -4.815  1.00  0.00           C  
ATOM   1487  CB  SER A  99     -18.393  -4.275  -6.495  1.00  0.00           C  
ATOM   1488  HB2 SER A  99     -18.072  -3.323  -6.919  1.00  0.00           H  
ATOM   1489  HB3 SER A  99     -17.545  -4.755  -6.007  1.00  0.00           H  
ATOM   1490  O   SER A  99     -19.145  -6.068  -4.242  1.00  0.00           O  
ATOM   1491  OG  SER A  99     -18.884  -5.103  -7.533  1.00  0.00           O  
ATOM   1492  HG  SER A  99     -18.152  -5.280  -8.129  1.00  0.00           H  
ATOM   1493  N   ALA A 100     -21.223  -5.683  -4.976  1.00  0.00           N  
ATOM   1494  H   ALA A 100     -21.845  -5.018  -5.413  1.00  0.00           H  
ATOM   1495  CA  ALA A 100     -21.770  -6.974  -4.548  1.00  0.00           C  
ATOM   1496  HA  ALA A 100     -21.595  -7.082  -3.478  1.00  0.00           H  
ATOM   1497  C   ALA A 100     -21.111  -8.193  -5.244  1.00  0.00           C  
ATOM   1498  CB  ALA A 100     -23.284  -6.941  -4.798  1.00  0.00           C  
ATOM   1499  HB1 ALA A 100     -23.486  -6.840  -5.865  1.00  0.00           H  
ATOM   1500  HB2 ALA A 100     -23.733  -7.867  -4.439  1.00  0.00           H  
ATOM   1501  HB3 ALA A 100     -23.731  -6.104  -4.262  1.00  0.00           H  
ATOM   1502  O   ALA A 100     -21.355  -9.335  -4.848  1.00  0.00           O  
ATOM   1503  N   PHE A 101     -20.292  -7.968  -6.279  1.00  0.00           N  
ATOM   1504  H   PHE A 101     -20.087  -7.009  -6.518  1.00  0.00           H  
ATOM   1505  CA  PHE A 101     -19.793  -9.007  -7.182  1.00  0.00           C  
ATOM   1506  HA  PHE A 101     -20.469  -9.860  -7.125  1.00  0.00           H  
ATOM   1507  C   PHE A 101     -18.410  -9.587  -6.844  1.00  0.00           C  
ATOM   1508  CB  PHE A 101     -19.866  -8.480  -8.625  1.00  0.00           C  
ATOM   1509  HB2 PHE A 101     -19.635  -7.415  -8.654  1.00  0.00           H  
ATOM   1510  HB3 PHE A 101     -19.110  -8.982  -9.228  1.00  0.00           H  
ATOM   1511  O   PHE A 101     -18.055 -10.630  -7.388  1.00  0.00           O  
ATOM   1512  CG  PHE A 101     -21.214  -8.737  -9.266  1.00  0.00           C  
ATOM   1513  CD1 PHE A 101     -21.439  -9.966  -9.914  1.00  0.00           C  
ATOM   1514  HD1 PHE A 101     -20.645 -10.696  -9.975  1.00  0.00           H  
ATOM   1515  CD2 PHE A 101     -22.252  -7.789  -9.186  1.00  0.00           C  
ATOM   1516  HD2 PHE A 101     -22.084  -6.845  -8.688  1.00  0.00           H  
ATOM   1517  CE1 PHE A 101     -22.691 -10.247 -10.486  1.00  0.00           C  
ATOM   1518  HE1 PHE A 101     -22.856 -11.187 -10.990  1.00  0.00           H  
ATOM   1519  CE2 PHE A 101     -23.507  -8.071  -9.758  1.00  0.00           C  
ATOM   1520  HE2 PHE A 101     -24.301  -7.341  -9.703  1.00  0.00           H  
ATOM   1521  CZ  PHE A 101     -23.726  -9.299 -10.407  1.00  0.00           C  
ATOM   1522  HZ  PHE A 101     -24.687  -9.511 -10.852  1.00  0.00           H  
ATOM   1523  N   ASN A 102     -17.628  -9.005  -5.931  1.00  0.00           N  
ATOM   1524  H   ASN A 102     -17.970  -8.188  -5.446  1.00  0.00           H  
ATOM   1525  CA  ASN A 102     -16.191  -9.321  -5.853  1.00  0.00           C  
ATOM   1526  HA  ASN A 102     -15.916  -9.843  -6.770  1.00  0.00           H  
ATOM   1527  C   ASN A 102     -15.798 -10.356  -4.795  1.00  0.00           C  
ATOM   1528  CB  ASN A 102     -15.385  -8.015  -5.883  1.00  0.00           C  
ATOM   1529  HB2 ASN A 102     -14.334  -8.212  -5.670  1.00  0.00           H  
ATOM   1530  HB3 ASN A 102     -15.769  -7.316  -5.140  1.00  0.00           H  
ATOM   1531  O   ASN A 102     -14.876 -10.152  -4.013  1.00  0.00           O  
ATOM   1532  CG  ASN A 102     -15.470  -7.408  -7.274  1.00  0.00           C  
ATOM   1533  ND2 ASN A 102     -15.404  -6.120  -7.427  1.00  0.00           N  
ATOM   1534 HD21 ASN A 102     -15.310  -5.831  -8.390  1.00  0.00           H  
ATOM   1535 HD22 ASN A 102     -14.963  -5.544  -6.724  1.00  0.00           H  
ATOM   1536  OD1 ASN A 102     -15.634  -8.077  -8.277  1.00  0.00           O  
ATOM   1537  N   LYS A 103     -16.455 -11.520  -4.838  1.00  0.00           N  
ATOM   1538  H   LYS A 103     -17.181 -11.609  -5.535  1.00  0.00           H  
ATOM   1539  CA  LYS A 103     -16.035 -12.712  -4.081  1.00  0.00           C  
ATOM   1540  HA  LYS A 103     -15.772 -12.403  -3.069  1.00  0.00           H  
ATOM   1541  C   LYS A 103     -14.752 -13.368  -4.632  1.00  0.00           C  
ATOM   1542  CB  LYS A 103     -17.192 -13.726  -3.989  1.00  0.00           C  
ATOM   1543  HB2 LYS A 103     -16.851 -14.592  -3.422  1.00  0.00           H  
ATOM   1544  HB3 LYS A 103     -17.455 -14.060  -4.993  1.00  0.00           H  
ATOM   1545  O   LYS A 103     -14.183 -14.189  -3.929  1.00  0.00           O  
ATOM   1546  CG  LYS A 103     -18.434 -13.134  -3.299  1.00  0.00           C  
ATOM   1547  HG2 LYS A 103     -18.156 -12.771  -2.309  1.00  0.00           H  
ATOM   1548  HG3 LYS A 103     -18.811 -12.297  -3.886  1.00  0.00           H  
ATOM   1549  CD  LYS A 103     -19.552 -14.174  -3.157  1.00  0.00           C  
ATOM   1550  HD2 LYS A 103     -19.784 -14.579  -4.142  1.00  0.00           H  
ATOM   1551  HD3 LYS A 103     -19.211 -14.981  -2.509  1.00  0.00           H  
ATOM   1552  CE  LYS A 103     -20.799 -13.508  -2.564  1.00  0.00           C  
ATOM   1553  HE2 LYS A 103     -21.074 -12.666  -3.199  1.00  0.00           H  
ATOM   1554  HE3 LYS A 103     -20.546 -13.111  -1.581  1.00  0.00           H  
ATOM   1555  NZ  LYS A 103     -21.929 -14.464  -2.465  1.00  0.00           N  
ATOM   1556  HZ1 LYS A 103     -21.678 -15.241  -1.871  1.00  0.00           H  
ATOM   1557  HZ2 LYS A 103     -22.745 -14.006  -2.085  1.00  0.00           H  
ATOM   1558  HZ3 LYS A 103     -22.159 -14.821  -3.381  1.00  0.00           H  
ATOM   1559  N   ASN A 104     -14.296 -13.006  -5.842  1.00  0.00           N  
ATOM   1560  H   ASN A 104     -14.801 -12.286  -6.337  1.00  0.00           H  
ATOM   1561  CA  ASN A 104     -13.285 -13.771  -6.597  1.00  0.00           C  
ATOM   1562  HA  ASN A 104     -12.751 -14.433  -5.914  1.00  0.00           H  
ATOM   1563  C   ASN A 104     -12.194 -12.915  -7.294  1.00  0.00           C  
ATOM   1564  CB  ASN A 104     -14.014 -14.650  -7.639  1.00  0.00           C  
ATOM   1565  HB2 ASN A 104     -14.491 -13.999  -8.372  1.00  0.00           H  
ATOM   1566  HB3 ASN A 104     -13.272 -15.251  -8.166  1.00  0.00           H  
ATOM   1567  O   ASN A 104     -11.666 -13.329  -8.323  1.00  0.00           O  
ATOM   1568  CG  ASN A 104     -15.044 -15.629  -7.104  1.00  0.00           C  
ATOM   1569  ND2 ASN A 104     -15.985 -16.021  -7.929  1.00  0.00           N  
ATOM   1570 HD21 ASN A 104     -15.942 -15.746  -8.900  1.00  0.00           H  
ATOM   1571 HD22 ASN A 104     -16.585 -16.755  -7.581  1.00  0.00           H  
ATOM   1572  OD1 ASN A 104     -15.062 -16.063  -5.969  1.00  0.00           O  
ATOM   1573  N   VAL A 105     -11.883 -11.696  -6.830  1.00  0.00           N  
ATOM   1574  H   VAL A 105     -12.253 -11.405  -5.936  1.00  0.00           H  
ATOM   1575  CA  VAL A 105     -10.784 -10.909  -7.437  1.00  0.00           C  
ATOM   1576  HA  VAL A 105     -10.702 -11.164  -8.493  1.00  0.00           H  
ATOM   1577  C   VAL A 105      -9.462 -11.307  -6.777  1.00  0.00           C  
ATOM   1578  CB  VAL A 105     -11.024  -9.385  -7.385  1.00  0.00           C  
ATOM   1579  HB  VAL A 105     -11.063  -9.052  -6.348  1.00  0.00           H  
ATOM   1580  O   VAL A 105      -9.114 -10.759  -5.734  1.00  0.00           O  
ATOM   1581  CG1 VAL A 105      -9.909  -8.619  -8.118  1.00  0.00           C  
ATOM   1582 HG11 VAL A 105      -9.840  -8.953  -9.153  1.00  0.00           H  
ATOM   1583 HG12 VAL A 105      -8.951  -8.790  -7.628  1.00  0.00           H  
ATOM   1584 HG13 VAL A 105     -10.116  -7.549  -8.099  1.00  0.00           H  
ATOM   1585  CG2 VAL A 105     -12.350  -9.004  -8.058  1.00  0.00           C  
ATOM   1586 HG21 VAL A 105     -13.184  -9.482  -7.544  1.00  0.00           H  
ATOM   1587 HG22 VAL A 105     -12.492  -7.924  -8.019  1.00  0.00           H  
ATOM   1588 HG23 VAL A 105     -12.347  -9.328  -9.099  1.00  0.00           H  
ATOM   1589  N   ASP A 106      -8.747 -12.263  -7.373  1.00  0.00           N  
ATOM   1590  H   ASP A 106      -9.173 -12.772  -8.134  1.00  0.00           H  
ATOM   1591  CA  ASP A 106      -7.508 -12.814  -6.800  1.00  0.00           C  
ATOM   1592  HA  ASP A 106      -7.586 -12.781  -5.713  1.00  0.00           H  
ATOM   1593  C   ASP A 106      -6.239 -12.004  -7.139  1.00  0.00           C  
ATOM   1594  CB  ASP A 106      -7.368 -14.296  -7.195  1.00  0.00           C  
ATOM   1595  HB2 ASP A 106      -7.533 -14.402  -8.268  1.00  0.00           H  
ATOM   1596  HB3 ASP A 106      -6.350 -14.622  -6.982  1.00  0.00           H  
ATOM   1597  O   ASP A 106      -5.276 -12.034  -6.373  1.00  0.00           O  
ATOM   1598  CG  ASP A 106      -8.322 -15.213  -6.415  1.00  0.00           C  
ATOM   1599  OD1 ASP A 106      -8.458 -15.008  -5.187  1.00  0.00           O  
ATOM   1600  OD2 ASP A 106      -8.901 -16.124  -7.048  1.00  0.00           O  
ATOM   1601  N   GLU A 107      -6.208 -11.224  -8.228  1.00  0.00           N  
ATOM   1602  H   GLU A 107      -6.999 -11.223  -8.857  1.00  0.00           H  
ATOM   1603  CA  GLU A 107      -5.028 -10.418  -8.579  1.00  0.00           C  
ATOM   1604  HA  GLU A 107      -4.630 -10.004  -7.652  1.00  0.00           H  
ATOM   1605  C   GLU A 107      -5.368  -9.241  -9.513  1.00  0.00           C  
ATOM   1606  CB  GLU A 107      -3.945 -11.335  -9.191  1.00  0.00           C  
ATOM   1607  HB2 GLU A 107      -4.188 -11.548 -10.231  1.00  0.00           H  
ATOM   1608  HB3 GLU A 107      -3.933 -12.279  -8.646  1.00  0.00           H  
ATOM   1609  O   GLU A 107      -6.180  -9.367 -10.428  1.00  0.00           O  
ATOM   1610  CG  GLU A 107      -2.535 -10.729  -9.096  1.00  0.00           C  
ATOM   1611  HG2 GLU A 107      -2.463  -9.893  -9.792  1.00  0.00           H  
ATOM   1612  HG3 GLU A 107      -2.397 -10.330  -8.092  1.00  0.00           H  
ATOM   1613  CD  GLU A 107      -1.402 -11.736  -9.383  1.00  0.00           C  
ATOM   1614  OE1 GLU A 107      -0.246 -11.400  -9.017  1.00  0.00           O  
ATOM   1615  OE2 GLU A 107      -1.671 -12.824  -9.936  1.00  0.00           O  
ATOM   1616  N   ILE A 108      -4.729  -8.084  -9.296  1.00  0.00           N  
ATOM   1617  H   ILE A 108      -4.056  -8.057  -8.543  1.00  0.00           H  
ATOM   1618  CA  ILE A 108      -4.742  -6.941 -10.221  1.00  0.00           C  
ATOM   1619  HA  ILE A 108      -5.317  -7.197 -11.111  1.00  0.00           H  
ATOM   1620  C   ILE A 108      -3.293  -6.689 -10.645  1.00  0.00           C  
ATOM   1621  CB  ILE A 108      -5.386  -5.679  -9.587  1.00  0.00           C  
ATOM   1622  HB  ILE A 108      -4.799  -5.403  -8.711  1.00  0.00           H  
ATOM   1623  O   ILE A 108      -2.503  -6.156  -9.864  1.00  0.00           O  
ATOM   1624  CG1 ILE A 108      -6.835  -5.956  -9.118  1.00  0.00           C  
ATOM   1625 HG12 ILE A 108      -7.450  -6.227  -9.975  1.00  0.00           H  
ATOM   1626 HG13 ILE A 108      -6.826  -6.810  -8.441  1.00  0.00           H  
ATOM   1627  CG2 ILE A 108      -5.350  -4.498 -10.580  1.00  0.00           C  
ATOM   1628 HG21 ILE A 108      -4.332  -4.310 -10.923  1.00  0.00           H  
ATOM   1629 HG22 ILE A 108      -5.696  -3.588 -10.090  1.00  0.00           H  
ATOM   1630 HG23 ILE A 108      -5.979  -4.713 -11.444  1.00  0.00           H  
ATOM   1631  CD1 ILE A 108      -7.507  -4.799  -8.363  1.00  0.00           C  
ATOM   1632 HD11 ILE A 108      -6.766  -4.102  -7.972  1.00  0.00           H  
ATOM   1633 HD12 ILE A 108      -8.082  -5.200  -7.528  1.00  0.00           H  
ATOM   1634 HD13 ILE A 108      -8.198  -4.285  -9.031  1.00  0.00           H  
ATOM   1635  N   SER A 109      -2.945  -7.050 -11.880  1.00  0.00           N  
ATOM   1636  H   SER A 109      -3.616  -7.547 -12.448  1.00  0.00           H  
ATOM   1637  CA  SER A 109      -1.704  -6.602 -12.520  1.00  0.00           C  
ATOM   1638  HA  SER A 109      -0.937  -6.457 -11.760  1.00  0.00           H  
ATOM   1639  C   SER A 109      -1.939  -5.267 -13.222  1.00  0.00           C  
ATOM   1640  CB  SER A 109      -1.176  -7.629 -13.527  1.00  0.00           C  
ATOM   1641  HB2 SER A 109      -1.990  -7.976 -14.162  1.00  0.00           H  
ATOM   1642  HB3 SER A 109      -0.422  -7.158 -14.157  1.00  0.00           H  
ATOM   1643  O   SER A 109      -2.880  -5.126 -14.000  1.00  0.00           O  
ATOM   1644  OG  SER A 109      -0.584  -8.727 -12.866  1.00  0.00           O  
ATOM   1645  HG  SER A 109       0.106  -8.431 -12.267  1.00  0.00           H  
ATOM   1646  N   VAL A 110      -1.065  -4.292 -12.970  1.00  0.00           N  
ATOM   1647  H   VAL A 110      -0.291  -4.495 -12.354  1.00  0.00           H  
ATOM   1648  CA  VAL A 110      -0.934  -3.092 -13.806  1.00  0.00           C  
ATOM   1649  HA  VAL A 110      -1.808  -2.995 -14.451  1.00  0.00           H  
ATOM   1650  C   VAL A 110       0.285  -3.314 -14.697  1.00  0.00           C  
ATOM   1651  CB  VAL A 110      -0.841  -1.810 -12.958  1.00  0.00           C  
ATOM   1652  HB  VAL A 110      -0.003  -1.890 -12.265  1.00  0.00           H  
ATOM   1653  O   VAL A 110       1.337  -3.697 -14.182  1.00  0.00           O  
ATOM   1654  CG1 VAL A 110      -0.663  -0.553 -13.817  1.00  0.00           C  
ATOM   1655 HG11 VAL A 110      -1.476  -0.464 -14.538  1.00  0.00           H  
ATOM   1656 HG12 VAL A 110      -0.636   0.334 -13.184  1.00  0.00           H  
ATOM   1657 HG13 VAL A 110       0.281  -0.607 -14.361  1.00  0.00           H  
ATOM   1658  CG2 VAL A 110      -2.135  -1.610 -12.153  1.00  0.00           C  
ATOM   1659 HG21 VAL A 110      -2.969  -1.439 -12.834  1.00  0.00           H  
ATOM   1660 HG22 VAL A 110      -2.364  -2.497 -11.563  1.00  0.00           H  
ATOM   1661 HG23 VAL A 110      -2.032  -0.750 -11.491  1.00  0.00           H  
ATOM   1662  N   ALA A 111       0.081  -3.160 -16.007  1.00  0.00           N  
ATOM   1663  H   ALA A 111      -0.817  -2.811 -16.310  1.00  0.00           H  
ATOM   1664  CA  ALA A 111       1.097  -3.317 -17.047  1.00  0.00           C  
ATOM   1665  HA  ALA A 111       1.534  -4.312 -16.970  1.00  0.00           H  
ATOM   1666  C   ALA A 111       2.260  -2.330 -16.887  1.00  0.00           C  
ATOM   1667  CB  ALA A 111       0.417  -3.172 -18.417  1.00  0.00           C  
ATOM   1668  HB1 ALA A 111      -0.371  -3.917 -18.527  1.00  0.00           H  
ATOM   1669  HB2 ALA A 111       1.163  -3.321 -19.197  1.00  0.00           H  
ATOM   1670  HB3 ALA A 111       0.003  -2.169 -18.517  1.00  0.00           H  
ATOM   1671  O   ALA A 111       2.005  -1.199 -16.409  1.00  0.00           O  
ATOM   1672  OXT ALA A 111       3.368  -2.746 -17.283  1.00  0.00           O  
TER    1673      ALA A 111                                                       
END   
