# Supplementary material for: Improving deep learning protein monomer and complex structure prediction using DeepMSA2 with huge metagenomics data
Source: Nat Methods. 2024 Jan 2;21(2):279–89. doi: 10.1038/s41592-023-02130-4 (PMC10864179; doi:10.1038/s41592-023-02130-4)
Supplement: Supplementary file 6 — Structure coordinate files for Supplementary Fig. 4. [file 41592_2023_2130_MOESM6_ESM.zip › FigureS4/T1064-D1.AlphaFold2_model.pdb]

ATOM      1  N   GLN A   1     -20.917   0.929  13.656  1.00  0.00           N  
ATOM      2  H   GLN A   1     -20.324   0.608  14.408  1.00  0.00           H  
ATOM      3  H2  GLN A   1     -20.376   1.669  13.232  1.00  0.00           H  
ATOM      4  H3  GLN A   1     -21.782   1.311  14.009  1.00  0.00           H  
ATOM      5  CA  GLN A   1     -21.127  -0.128  12.646  1.00  0.00           C  
ATOM      6  HA  GLN A   1     -21.682  -0.958  13.083  1.00  0.00           H  
ATOM      7  C   GLN A   1     -19.729  -0.590  12.302  1.00  0.00           C  
ATOM      8  CB  GLN A   1     -21.891   0.437  11.423  1.00  0.00           C  
ATOM      9  HB2 GLN A   1     -21.278   1.193  10.932  1.00  0.00           H  
ATOM     10  HB3 GLN A   1     -22.785   0.938  11.795  1.00  0.00           H  
ATOM     11  O   GLN A   1     -19.014   0.199  11.709  1.00  0.00           O  
ATOM     12  CG  GLN A   1     -22.350  -0.600  10.382  1.00  0.00           C  
ATOM     13  HG2 GLN A   1     -21.481  -1.096   9.949  1.00  0.00           H  
ATOM     14  HG3 GLN A   1     -22.965  -1.351  10.878  1.00  0.00           H  
ATOM     15  CD  GLN A   1     -23.154   0.049   9.250  1.00  0.00           C  
ATOM     16  NE2 GLN A   1     -24.243  -0.544   8.814  1.00  0.00           N  
ATOM     17 HE21 GLN A   1     -24.540  -1.435   9.184  1.00  0.00           H  
ATOM     18 HE22 GLN A   1     -24.728  -0.065   8.068  1.00  0.00           H  
ATOM     19  OE1 GLN A   1     -22.832   1.107   8.739  1.00  0.00           O  
ATOM     20  N   GLU A   2     -19.306  -1.773  12.761  1.00  0.00           N  
ATOM     21  H   GLU A   2     -19.935  -2.413  13.224  1.00  0.00           H  
ATOM     22  CA  GLU A   2     -17.889  -2.177  12.719  1.00  0.00           C  
ATOM     23  HA  GLU A   2     -17.356  -1.656  13.514  1.00  0.00           H  
ATOM     24  C   GLU A   2     -17.233  -1.799  11.387  1.00  0.00           C  
ATOM     25  CB  GLU A   2     -17.737  -3.685  12.956  1.00  0.00           C  
ATOM     26  HB2 GLU A   2     -16.700  -3.964  12.769  1.00  0.00           H  
ATOM     27  HB3 GLU A   2     -18.375  -4.221  12.254  1.00  0.00           H  
ATOM     28  O   GLU A   2     -17.720  -2.158  10.310  1.00  0.00           O  
ATOM     29  CG  GLU A   2     -18.091  -4.076  14.397  1.00  0.00           C  
ATOM     30  HG2 GLU A   2     -19.137  -3.831  14.586  1.00  0.00           H  
ATOM     31  HG3 GLU A   2     -17.479  -3.485  15.077  1.00  0.00           H  
ATOM     32  CD  GLU A   2     -17.869  -5.573  14.660  1.00  0.00           C  
ATOM     33  OE1 GLU A   2     -17.474  -5.901  15.800  1.00  0.00           O  
ATOM     34  OE2 GLU A   2     -18.131  -6.371  13.732  1.00  0.00           O  
ATOM     35  N   CYS A   3     -16.177  -0.989  11.472  1.00  0.00           N  
ATOM     36  H   CYS A   3     -15.852  -0.701  12.384  1.00  0.00           H  
ATOM     37  CA  CYS A   3     -15.503  -0.458  10.302  1.00  0.00           C  
ATOM     38  HA  CYS A   3     -16.231   0.087   9.702  1.00  0.00           H  
ATOM     39  C   CYS A   3     -14.953  -1.629   9.485  1.00  0.00           C  
ATOM     40  CB  CYS A   3     -14.414   0.518  10.761  1.00  0.00           C  
ATOM     41  HB2 CYS A   3     -13.604  -0.026  11.249  1.00  0.00           H  
ATOM     42  HB3 CYS A   3     -14.834   1.236  11.464  1.00  0.00           H  
ATOM     43  O   CYS A   3     -14.016  -2.309   9.903  1.00  0.00           O  
ATOM     44  SG  CYS A   3     -13.772   1.416   9.327  1.00  0.00           S  
ATOM     45  HG  CYS A   3     -13.000   2.246  10.033  1.00  0.00           H  
ATOM     46  N   SER A   4     -15.566  -1.904   8.333  1.00  0.00           N  
ATOM     47  H   SER A   4     -16.395  -1.384   8.082  1.00  0.00           H  
ATOM     48  CA  SER A   4     -15.103  -2.979   7.469  1.00  0.00           C  
ATOM     49  HA  SER A   4     -14.675  -3.752   8.108  1.00  0.00           H  
ATOM     50  C   SER A   4     -13.991  -2.466   6.567  1.00  0.00           C  
ATOM     51  CB  SER A   4     -16.248  -3.662   6.713  1.00  0.00           C  
ATOM     52  HB2 SER A   4     -15.881  -4.606   6.311  1.00  0.00           H  
ATOM     53  HB3 SER A   4     -17.050  -3.882   7.418  1.00  0.00           H  
ATOM     54  O   SER A   4     -14.061  -1.373   6.007  1.00  0.00           O  
ATOM     55  OG  SER A   4     -16.762  -2.890   5.640  1.00  0.00           O  
ATOM     56  HG  SER A   4     -17.524  -3.362   5.298  1.00  0.00           H  
ATOM     57  N   LEU A   5     -12.979  -3.299   6.368  1.00  0.00           N  
ATOM     58  H   LEU A   5     -12.929  -4.125   6.947  1.00  0.00           H  
ATOM     59  CA  LEU A   5     -11.879  -3.045   5.443  1.00  0.00           C  
ATOM     60  HA  LEU A   5     -11.254  -2.244   5.838  1.00  0.00           H  
ATOM     61  C   LEU A   5     -12.373  -2.652   4.035  1.00  0.00           C  
ATOM     62  CB  LEU A   5     -11.107  -4.364   5.398  1.00  0.00           C  
ATOM     63  HB2 LEU A   5     -11.665  -5.071   4.784  1.00  0.00           H  
ATOM     64  HB3 LEU A   5     -11.028  -4.790   6.398  1.00  0.00           H  
ATOM     65  O   LEU A   5     -11.818  -1.782   3.369  1.00  0.00           O  
ATOM     66  CG  LEU A   5      -9.704  -4.200   4.836  1.00  0.00           C  
ATOM     67  HG  LEU A   5      -9.761  -3.494   4.007  1.00  0.00           H  
ATOM     68  CD1 LEU A   5      -8.744  -3.639   5.871  1.00  0.00           C  
ATOM     69 HD11 LEU A   5      -7.722  -3.821   5.538  1.00  0.00           H  
ATOM     70 HD12 LEU A   5      -8.874  -4.138   6.832  1.00  0.00           H  
ATOM     71 HD13 LEU A   5      -8.907  -2.568   5.989  1.00  0.00           H  
ATOM     72  CD2 LEU A   5      -9.231  -5.578   4.370  1.00  0.00           C  
ATOM     73 HD21 LEU A   5      -8.155  -5.603   4.192  1.00  0.00           H  
ATOM     74 HD22 LEU A   5      -9.747  -5.834   3.445  1.00  0.00           H  
ATOM     75 HD23 LEU A   5      -9.446  -6.318   5.141  1.00  0.00           H  
ATOM     76  N   GLN A   6     -13.471  -3.276   3.606  1.00  0.00           N  
ATOM     77  H   GLN A   6     -13.882  -3.969   4.215  1.00  0.00           H  
ATOM     78  CA  GLN A   6     -14.141  -2.987   2.344  1.00  0.00           C  
ATOM     79  HA  GLN A   6     -13.403  -3.034   1.543  1.00  0.00           H  
ATOM     80  C   GLN A   6     -14.762  -1.581   2.333  1.00  0.00           C  
ATOM     81  CB  GLN A   6     -15.185  -4.087   2.121  1.00  0.00           C  
ATOM     82  HB2 GLN A   6     -16.099  -3.844   2.661  1.00  0.00           H  
ATOM     83  HB3 GLN A   6     -14.795  -5.025   2.516  1.00  0.00           H  
ATOM     84  O   GLN A   6     -14.705  -0.900   1.319  1.00  0.00           O  
ATOM     85  CG  GLN A   6     -15.495  -4.317   0.638  1.00  0.00           C  
ATOM     86  HG2 GLN A   6     -14.568  -4.512   0.099  1.00  0.00           H  
ATOM     87  HG3 GLN A   6     -15.954  -3.421   0.220  1.00  0.00           H  
ATOM     88  CD  GLN A   6     -16.437  -5.500   0.429  1.00  0.00           C  
ATOM     89  NE2 GLN A   6     -16.717  -5.866  -0.802  1.00  0.00           N  
ATOM     90 HE21 GLN A   6     -17.348  -6.649  -0.896  1.00  0.00           H  
ATOM     91 HE22 GLN A   6     -16.302  -5.392  -1.592  1.00  0.00           H  
ATOM     92  OE1 GLN A   6     -16.941  -6.117   1.353  1.00  0.00           O  
ATOM     93  N   SER A   7     -15.287  -1.107   3.469  1.00  0.00           N  
ATOM     94  H   SER A   7     -15.239  -1.673   4.303  1.00  0.00           H  
ATOM     95  CA  SER A   7     -15.723   0.289   3.617  1.00  0.00           C  
ATOM     96  HA  SER A   7     -16.388   0.546   2.793  1.00  0.00           H  
ATOM     97  C   SER A   7     -14.541   1.258   3.578  1.00  0.00           C  
ATOM     98  CB  SER A   7     -16.476   0.512   4.932  1.00  0.00           C  
ATOM     99  HB2 SER A   7     -16.805   1.551   4.966  1.00  0.00           H  
ATOM    100  HB3 SER A   7     -15.815   0.340   5.782  1.00  0.00           H  
ATOM    101  O   SER A   7     -14.659   2.322   2.977  1.00  0.00           O  
ATOM    102  OG  SER A   7     -17.608  -0.325   5.039  1.00  0.00           O  
ATOM    103  HG  SER A   7     -17.286  -1.205   5.246  1.00  0.00           H  
ATOM    104  N   CYS A   8     -13.397   0.890   4.173  1.00  0.00           N  
ATOM    105  H   CYS A   8     -13.383   0.035   4.711  1.00  0.00           H  
ATOM    106  CA  CYS A   8     -12.200   1.735   4.185  1.00  0.00           C  
ATOM    107  HA  CYS A   8     -12.488   2.687   4.630  1.00  0.00           H  
ATOM    108  C   CYS A   8     -11.596   1.965   2.783  1.00  0.00           C  
ATOM    109  CB  CYS A   8     -11.110   1.128   5.073  1.00  0.00           C  
ATOM    110  HB2 CYS A   8     -10.835   0.151   4.676  1.00  0.00           H  
ATOM    111  HB3 CYS A   8     -10.232   1.771   5.003  1.00  0.00           H  
ATOM    112  O   CYS A   8     -10.870   2.924   2.553  1.00  0.00           O  
ATOM    113  SG  CYS A   8     -11.469   0.953   6.829  1.00  0.00           S  
ATOM    114  N   THR A   9     -11.847   1.054   1.845  1.00  0.00           N  
ATOM    115  H   THR A   9     -12.465   0.290   2.078  1.00  0.00           H  
ATOM    116  CA  THR A   9     -11.170   0.999   0.538  1.00  0.00           C  
ATOM    117  HA  THR A   9     -10.307   1.665   0.542  1.00  0.00           H  
ATOM    118  C   THR A   9     -12.037   1.462  -0.628  1.00  0.00           C  
ATOM    119  CB  THR A   9     -10.664  -0.418   0.273  1.00  0.00           C  
ATOM    120  HB  THR A   9     -10.370  -0.521  -0.772  1.00  0.00           H  
ATOM    121  O   THR A   9     -11.578   1.470  -1.765  1.00  0.00           O  
ATOM    122  CG2 THR A   9      -9.475  -0.767   1.154  1.00  0.00           C  
ATOM    123 HG21 THR A   9      -9.768  -0.884   2.198  1.00  0.00           H  
ATOM    124 HG22 THR A   9      -8.724   0.021   1.096  1.00  0.00           H  
ATOM    125 HG23 THR A   9      -9.051  -1.693   0.767  1.00  0.00           H  
ATOM    126  OG1 THR A   9     -11.656  -1.362   0.597  1.00  0.00           O  
ATOM    127  HG1 THR A   9     -11.619  -1.479   1.549  1.00  0.00           H  
ATOM    128  N   GLN A  10     -13.284   1.856  -0.361  1.00  0.00           N  
ATOM    129  H   GLN A  10     -13.608   1.808   0.595  1.00  0.00           H  
ATOM    130  CA  GLN A  10     -14.220   2.324  -1.387  1.00  0.00           C  
ATOM    131  HA  GLN A  10     -14.173   1.644  -2.237  1.00  0.00           H  
ATOM    132  C   GLN A  10     -13.892   3.711  -1.952  1.00  0.00           C  
ATOM    133  CB  GLN A  10     -15.646   2.304  -0.812  1.00  0.00           C  
ATOM    134  HB2 GLN A  10     -15.622   2.554   0.249  1.00  0.00           H  
ATOM    135  HB3 GLN A  10     -16.262   3.045  -1.321  1.00  0.00           H  
ATOM    136  O   GLN A  10     -14.395   4.045  -3.022  1.00  0.00           O  
ATOM    137  CG  GLN A  10     -16.291   0.930  -1.025  1.00  0.00           C  
ATOM    138  HG2 GLN A  10     -15.622   0.147  -0.670  1.00  0.00           H  
ATOM    139  HG3 GLN A  10     -16.434   0.777  -2.094  1.00  0.00           H  
ATOM    140  CD  GLN A  10     -17.644   0.775  -0.338  1.00  0.00           C  
ATOM    141  NE2 GLN A  10     -18.280  -0.366  -0.486  1.00  0.00           N  
ATOM    142 HE21 GLN A  10     -17.877  -1.100  -1.051  1.00  0.00           H  
ATOM    143 HE22 GLN A  10     -19.186  -0.422  -0.043  1.00  0.00           H  
ATOM    144  OE1 GLN A  10     -18.171   1.646   0.335  1.00  0.00           O  
ATOM    145  N   HIS A  11     -13.068   4.509  -1.271  1.00  0.00           N  
ATOM    146  H   HIS A  11     -12.588   4.144  -0.461  1.00  0.00           H  
ATOM    147  CA  HIS A  11     -12.735   5.863  -1.714  1.00  0.00           C  
ATOM    148  HA  HIS A  11     -13.378   6.133  -2.552  1.00  0.00           H  
ATOM    149  C   HIS A  11     -11.299   5.955  -2.222  1.00  0.00           C  
ATOM    150  CB  HIS A  11     -13.012   6.891  -0.618  1.00  0.00           C  
ATOM    151  HB2 HIS A  11     -12.252   6.789   0.157  1.00  0.00           H  
ATOM    152  HB3 HIS A  11     -12.883   7.890  -1.035  1.00  0.00           H  
ATOM    153  O   HIS A  11     -10.474   5.064  -2.002  1.00  0.00           O  
ATOM    154  CG  HIS A  11     -14.407   6.810  -0.038  1.00  0.00           C  
ATOM    155  CD2 HIS A  11     -15.424   7.699  -0.259  1.00  0.00           C  
ATOM    156  HD2 HIS A  11     -15.379   8.570  -0.895  1.00  0.00           H  
ATOM    157  ND1 HIS A  11     -14.871   5.896   0.884  1.00  0.00           N  
ATOM    158  HD1 HIS A  11     -14.298   5.244   1.400  1.00  0.00           H  
ATOM    159  CE1 HIS A  11     -16.115   6.249   1.233  1.00  0.00           C  
ATOM    160  HE1 HIS A  11     -16.707   5.760   1.991  1.00  0.00           H  
ATOM    161  NE2 HIS A  11     -16.511   7.321   0.537  1.00  0.00           N  
ATOM    162  N   GLN A  12     -11.014   7.051  -2.925  1.00  0.00           N  
ATOM    163  H   GLN A  12     -11.701   7.788  -2.991  1.00  0.00           H  
ATOM    164  CA  GLN A  12      -9.680   7.311  -3.434  1.00  0.00           C  
ATOM    165  HA  GLN A  12      -9.390   6.424  -3.997  1.00  0.00           H  
ATOM    166  C   GLN A  12      -8.713   7.535  -2.259  1.00  0.00           C  
ATOM    167  CB  GLN A  12      -9.719   8.494  -4.408  1.00  0.00           C  
ATOM    168  HB2 GLN A  12     -10.500   8.306  -5.144  1.00  0.00           H  
ATOM    169  HB3 GLN A  12      -9.950   9.417  -3.875  1.00  0.00           H  
ATOM    170  O   GLN A  12      -8.996   8.369  -1.401  1.00  0.00           O  
ATOM    171  CG  GLN A  12      -8.377   8.634  -5.139  1.00  0.00           C  
ATOM    172  HG2 GLN A  12      -7.621   9.011  -4.451  1.00  0.00           H  
ATOM    173  HG3 GLN A  12      -8.061   7.652  -5.491  1.00  0.00           H  
ATOM    174  CD  GLN A  12      -8.434   9.545  -6.358  1.00  0.00           C  
ATOM    175  NE2 GLN A  12      -7.386   9.558  -7.151  1.00  0.00           N  
ATOM    176 HE21 GLN A  12      -7.373  10.299  -7.837  1.00  0.00           H  
ATOM    177 HE22 GLN A  12      -6.561   9.043  -6.878  1.00  0.00           H  
ATOM    178  OE1 GLN A  12      -9.402  10.223  -6.658  1.00  0.00           O  
ATOM    179  N   PRO A  13      -7.592   6.798  -2.195  1.00  0.00           N  
ATOM    180  CA  PRO A  13      -6.618   6.969  -1.126  1.00  0.00           C  
ATOM    181  HA  PRO A  13      -7.090   6.796  -0.158  1.00  0.00           H  
ATOM    182  C   PRO A  13      -5.999   8.368  -1.144  1.00  0.00           C  
ATOM    183  CB  PRO A  13      -5.558   5.899  -1.387  1.00  0.00           C  
ATOM    184  HB2 PRO A  13      -4.554   6.267  -1.176  1.00  0.00           H  
ATOM    185  HB3 PRO A  13      -5.793   5.009  -0.803  1.00  0.00           H  
ATOM    186  O   PRO A  13      -5.626   8.861  -2.211  1.00  0.00           O  
ATOM    187  CG  PRO A  13      -5.673   5.580  -2.871  1.00  0.00           C  
ATOM    188  HG2 PRO A  13      -5.108   6.312  -3.448  1.00  0.00           H  
ATOM    189  HG3 PRO A  13      -5.341   4.568  -3.105  1.00  0.00           H  
ATOM    190  CD  PRO A  13      -7.158   5.769  -3.132  1.00  0.00           C  
ATOM    191  HD2 PRO A  13      -7.695   4.844  -2.923  1.00  0.00           H  
ATOM    192  HD3 PRO A  13      -7.300   6.068  -4.170  1.00  0.00           H  
ATOM    193  N   TYR A  14      -5.805   8.959   0.037  1.00  0.00           N  
ATOM    194  H   TYR A  14      -6.122   8.508   0.883  1.00  0.00           H  
ATOM    195  CA  TYR A  14      -4.931  10.116   0.194  1.00  0.00           C  
ATOM    196  HA  TYR A  14      -4.892  10.663  -0.748  1.00  0.00           H  
ATOM    197  C   TYR A  14      -3.518   9.631   0.524  1.00  0.00           C  
ATOM    198  CB  TYR A  14      -5.481  11.086   1.240  1.00  0.00           C  
ATOM    199  HB2 TYR A  14      -5.534  10.589   2.209  1.00  0.00           H  
ATOM    200  HB3 TYR A  14      -6.494  11.375   0.959  1.00  0.00           H  
ATOM    201  O   TYR A  14      -3.257   9.035   1.575  1.00  0.00           O  
ATOM    202  CG  TYR A  14      -4.630  12.337   1.354  1.00  0.00           C  
ATOM    203  CD1 TYR A  14      -3.683  12.453   2.390  1.00  0.00           C  
ATOM    204  HD1 TYR A  14      -3.578  11.658   3.112  1.00  0.00           H  
ATOM    205  CD2 TYR A  14      -4.751  13.359   0.393  1.00  0.00           C  
ATOM    206  HD2 TYR A  14      -5.475  13.268  -0.403  1.00  0.00           H  
ATOM    207  CE1 TYR A  14      -2.862  13.594   2.472  1.00  0.00           C  
ATOM    208  HE1 TYR A  14      -2.128  13.677   3.260  1.00  0.00           H  
ATOM    209  CE2 TYR A  14      -3.935  14.504   0.474  1.00  0.00           C  
ATOM    210  HE2 TYR A  14      -4.019  15.295  -0.256  1.00  0.00           H  
ATOM    211  OH  TYR A  14      -2.201  15.727   1.585  1.00  0.00           O  
ATOM    212  HH  TYR A  14      -1.522  15.629   2.256  1.00  0.00           H  
ATOM    213  CZ  TYR A  14      -2.989  14.623   1.512  1.00  0.00           C  
ATOM    214  N   VAL A  15      -2.599   9.841  -0.411  1.00  0.00           N  
ATOM    215  H   VAL A  15      -2.852  10.373  -1.232  1.00  0.00           H  
ATOM    216  CA  VAL A  15      -1.207   9.412  -0.274  1.00  0.00           C  
ATOM    217  HA  VAL A  15      -1.170   8.491   0.308  1.00  0.00           H  
ATOM    218  C   VAL A  15      -0.441  10.486   0.482  1.00  0.00           C  
ATOM    219  CB  VAL A  15      -0.593   9.110  -1.647  1.00  0.00           C  
ATOM    220  HB  VAL A  15      -0.597  10.010  -2.262  1.00  0.00           H  
ATOM    221  O   VAL A  15      -0.413  11.638   0.059  1.00  0.00           O  
ATOM    222  CG1 VAL A  15       0.842   8.603  -1.513  1.00  0.00           C  
ATOM    223 HG11 VAL A  15       1.467   9.397  -1.105  1.00  0.00           H  
ATOM    224 HG12 VAL A  15       1.242   8.341  -2.493  1.00  0.00           H  
ATOM    225 HG13 VAL A  15       0.891   7.729  -0.863  1.00  0.00           H  
ATOM    226  CG2 VAL A  15      -1.413   8.028  -2.353  1.00  0.00           C  
ATOM    227 HG21 VAL A  15      -0.892   7.779  -3.277  1.00  0.00           H  
ATOM    228 HG22 VAL A  15      -2.408   8.395  -2.604  1.00  0.00           H  
ATOM    229 HG23 VAL A  15      -1.487   7.134  -1.733  1.00  0.00           H  
ATOM    230  N   VAL A  16       0.146  10.111   1.621  1.00  0.00           N  
ATOM    231  H   VAL A  16       0.117   9.139   1.894  1.00  0.00           H  
ATOM    232  CA  VAL A  16       0.936  11.043   2.440  1.00  0.00           C  
ATOM    233  HA  VAL A  16       0.449  12.018   2.443  1.00  0.00           H  
ATOM    234  C   VAL A  16       2.315  11.245   1.830  1.00  0.00           C  
ATOM    235  CB  VAL A  16       1.046  10.550   3.893  1.00  0.00           C  
ATOM    236  HB  VAL A  16       1.491   9.555   3.911  1.00  0.00           H  
ATOM    237  O   VAL A  16       2.779  12.375   1.746  1.00  0.00           O  
ATOM    238  CG1 VAL A  16       1.894  11.475   4.773  1.00  0.00           C  
ATOM    239 HG11 VAL A  16       2.926  11.471   4.423  1.00  0.00           H  
ATOM    240 HG12 VAL A  16       1.513  12.496   4.723  1.00  0.00           H  
ATOM    241 HG13 VAL A  16       1.892  11.126   5.805  1.00  0.00           H  
ATOM    242  CG2 VAL A  16      -0.348  10.472   4.525  1.00  0.00           C  
ATOM    243 HG21 VAL A  16      -0.256  10.155   5.563  1.00  0.00           H  
ATOM    244 HG22 VAL A  16      -0.828  11.450   4.486  1.00  0.00           H  
ATOM    245 HG23 VAL A  16      -0.961   9.754   3.980  1.00  0.00           H  
ATOM    246  N   ASP A  17       2.918  10.155   1.358  1.00  0.00           N  
ATOM    247  H   ASP A  17       2.450   9.263   1.444  1.00  0.00           H  
ATOM    248  CA  ASP A  17       4.239  10.142   0.744  1.00  0.00           C  
ATOM    249  HA  ASP A  17       4.594  11.160   0.583  1.00  0.00           H  
ATOM    250  C   ASP A  17       4.142   9.432  -0.608  1.00  0.00           C  
ATOM    251  CB  ASP A  17       5.227   9.432   1.684  1.00  0.00           C  
ATOM    252  HB2 ASP A  17       4.883   8.414   1.868  1.00  0.00           H  
ATOM    253  HB3 ASP A  17       6.198   9.374   1.192  1.00  0.00           H  
ATOM    254  O   ASP A  17       3.851   8.238  -0.650  1.00  0.00           O  
ATOM    255  CG  ASP A  17       5.401  10.160   3.022  1.00  0.00           C  
ATOM    256  OD1 ASP A  17       5.736  11.364   2.996  1.00  0.00           O  
ATOM    257  OD2 ASP A  17       5.199   9.504   4.074  1.00  0.00           O  
ATOM    258  N   ASP A  18       4.340  10.150  -1.716  1.00  0.00           N  
ATOM    259  H   ASP A  18       4.586  11.126  -1.632  1.00  0.00           H  
ATOM    260  CA  ASP A  18       4.460   9.526  -3.036  1.00  0.00           C  
ATOM    261  HA  ASP A  18       3.764   8.689  -3.087  1.00  0.00           H  
ATOM    262  C   ASP A  18       5.904   9.022  -3.209  1.00  0.00           C  
ATOM    263  CB  ASP A  18       4.052  10.502  -4.156  1.00  0.00           C  
ATOM    264  HB2 ASP A  18       3.050  10.875  -3.942  1.00  0.00           H  
ATOM    265  HB3 ASP A  18       4.733  11.352  -4.170  1.00  0.00           H  
ATOM    266  O   ASP A  18       6.810   9.842  -3.367  1.00  0.00           O  
ATOM    267  CG  ASP A  18       4.035   9.838  -5.543  1.00  0.00           C  
ATOM    268  OD1 ASP A  18       4.339   8.628  -5.647  1.00  0.00           O  
ATOM    269  OD2 ASP A  18       3.633  10.511  -6.516  1.00  0.00           O  
ATOM    270  N   PRO A  19       6.166   7.701  -3.162  1.00  0.00           N  
ATOM    271  CA  PRO A  19       7.504   7.163  -3.384  1.00  0.00           C  
ATOM    272  HA  PRO A  19       8.238   7.664  -2.753  1.00  0.00           H  
ATOM    273  C   PRO A  19       7.946   7.256  -4.846  1.00  0.00           C  
ATOM    274  CB  PRO A  19       7.393   5.684  -3.015  1.00  0.00           C  
ATOM    275  HB2 PRO A  19       8.156   5.069  -3.492  1.00  0.00           H  
ATOM    276  HB3 PRO A  19       7.413   5.560  -1.933  1.00  0.00           H  
ATOM    277  O   PRO A  19       9.067   6.848  -5.142  1.00  0.00           O  
ATOM    278  CG  PRO A  19       6.001   5.392  -3.562  1.00  0.00           C  
ATOM    279  HG2 PRO A  19       5.640   4.410  -3.255  1.00  0.00           H  
ATOM    280  HG3 PRO A  19       5.994   5.429  -4.652  1.00  0.00           H  
ATOM    281  CD  PRO A  19       5.236   6.594  -3.007  1.00  0.00           C  
ATOM    282  HD2 PRO A  19       5.019   6.450  -1.948  1.00  0.00           H  
ATOM    283  HD3 PRO A  19       4.312   6.760  -3.560  1.00  0.00           H  
ATOM    284  N   CYS A  20       7.069   7.650  -5.781  1.00  0.00           N  
ATOM    285  H   CYS A  20       6.167   8.018  -5.516  1.00  0.00           H  
ATOM    286  CA  CYS A  20       7.410   7.617  -7.190  1.00  0.00           C  
ATOM    287  HA  CYS A  20       7.671   6.585  -7.424  1.00  0.00           H  
ATOM    288  C   CYS A  20       8.615   8.541  -7.421  1.00  0.00           C  
ATOM    289  CB  CYS A  20       6.207   8.005  -8.055  1.00  0.00           C  
ATOM    290  HB2 CYS A  20       5.312   7.487  -7.710  1.00  0.00           H  
ATOM    291  HB3 CYS A  20       6.029   9.077  -7.978  1.00  0.00           H  
ATOM    292  O   CYS A  20       8.509   9.750  -7.206  1.00  0.00           O  
ATOM    293  SG  CYS A  20       6.566   7.543  -9.775  1.00  0.00           S  
ATOM    294  HG  CYS A  20       6.529   6.220  -9.593  1.00  0.00           H  
ATOM    295  N   PRO A  21       9.766   8.008  -7.876  1.00  0.00           N  
ATOM    296  CA  PRO A  21      10.967   8.819  -8.072  1.00  0.00           C  
ATOM    297  HA  PRO A  21      11.216   9.343  -7.149  1.00  0.00           H  
ATOM    298  C   PRO A  21      10.780   9.862  -9.179  1.00  0.00           C  
ATOM    299  CB  PRO A  21      12.074   7.812  -8.406  1.00  0.00           C  
ATOM    300  HB2 PRO A  21      12.802   8.214  -9.111  1.00  0.00           H  
ATOM    301  HB3 PRO A  21      12.573   7.514  -7.484  1.00  0.00           H  
ATOM    302  O   PRO A  21      11.586  10.776  -9.338  1.00  0.00           O  
ATOM    303  CG  PRO A  21      11.334   6.606  -8.984  1.00  0.00           C  
ATOM    304  HG2 PRO A  21      11.881   5.678  -8.814  1.00  0.00           H  
ATOM    305  HG3 PRO A  21      11.163   6.756 -10.050  1.00  0.00           H  
ATOM    306  CD  PRO A  21      10.006   6.618  -8.238  1.00  0.00           C  
ATOM    307  HD2 PRO A  21       9.220   6.226  -8.884  1.00  0.00           H  
ATOM    308  HD3 PRO A  21      10.091   6.013  -7.335  1.00  0.00           H  
ATOM    309  N   ILE A  22       9.717   9.718  -9.966  1.00  0.00           N  
ATOM    310  H   ILE A  22       9.030   9.025  -9.702  1.00  0.00           H  
ATOM    311  CA  ILE A  22       9.413  10.539 -11.117  1.00  0.00           C  
ATOM    312  HA  ILE A  22      10.236  11.237 -11.272  1.00  0.00           H  
ATOM    313  C   ILE A  22       8.164  11.333 -10.755  1.00  0.00           C  
ATOM    314  CB  ILE A  22       9.256   9.672 -12.395  1.00  0.00           C  
ATOM    315  HB  ILE A  22       8.202   9.428 -12.530  1.00  0.00           H  
ATOM    316  O   ILE A  22       7.110  10.747 -10.542  1.00  0.00           O  
ATOM    317  CG1 ILE A  22      10.038   8.332 -12.338  1.00  0.00           C  
ATOM    318 HG12 ILE A  22       9.644   7.735 -11.516  1.00  0.00           H  
ATOM    319 HG13 ILE A  22      11.093   8.533 -12.149  1.00  0.00           H  
ATOM    320  CG2 ILE A  22       9.725  10.523 -13.587  1.00  0.00           C  
ATOM    321 HG21 ILE A  22      10.800  10.687 -13.521  1.00  0.00           H  
ATOM    322 HG22 ILE A  22       9.506  10.015 -14.526  1.00  0.00           H  
ATOM    323 HG23 ILE A  22       9.219  11.489 -13.583  1.00  0.00           H  
ATOM    324  CD1 ILE A  22       9.919   7.450 -13.584  1.00  0.00           C  
ATOM    325 HD11 ILE A  22       8.869   7.292 -13.829  1.00  0.00           H  
ATOM    326 HD12 ILE A  22      10.386   6.485 -13.387  1.00  0.00           H  
ATOM    327 HD13 ILE A  22      10.428   7.912 -14.430  1.00  0.00           H  
ATOM    328  N   HIS A  23       8.272  12.662 -10.709  1.00  0.00           N  
ATOM    329  H   HIS A  23       9.204  13.044 -10.787  1.00  0.00           H  
ATOM    330  CA  HIS A  23       7.182  13.613 -10.439  1.00  0.00           C  
ATOM    331  HA  HIS A  23       6.724  13.336  -9.489  1.00  0.00           H  
ATOM    332  C   HIS A  23       6.046  13.606 -11.491  1.00  0.00           C  
ATOM    333  CB  HIS A  23       7.781  15.025 -10.308  1.00  0.00           C  
ATOM    334  HB2 HIS A  23       8.269  15.293 -11.245  1.00  0.00           H  
ATOM    335  HB3 HIS A  23       6.974  15.739 -10.141  1.00  0.00           H  
ATOM    336  O   HIS A  23       5.432  14.637 -11.767  1.00  0.00           O  
ATOM    337  CG  HIS A  23       8.751  15.206  -9.173  1.00  0.00           C  
ATOM    338  CD2 HIS A  23      10.076  15.535  -9.270  1.00  0.00           C  
ATOM    339  HD2 HIS A  23      10.631  15.675 -10.186  1.00  0.00           H  
ATOM    340  ND1 HIS A  23       8.439  15.166  -7.835  1.00  0.00           N  
ATOM    341  HD1 HIS A  23       7.562  14.864  -7.434  1.00  0.00           H  
ATOM    342  CE1 HIS A  23       9.551  15.460  -7.142  1.00  0.00           C  
ATOM    343  HE1 HIS A  23       9.627  15.462  -6.065  1.00  0.00           H  
ATOM    344  NE2 HIS A  23      10.573  15.708  -7.976  1.00  0.00           N  
ATOM    345  N   PHE A  24       5.772  12.472 -12.134  1.00  0.00           N  
ATOM    346  H   PHE A  24       6.206  11.635 -11.773  1.00  0.00           H  
ATOM    347  CA  PHE A  24       4.555  12.289 -12.901  1.00  0.00           C  
ATOM    348  HA  PHE A  24       4.419  13.155 -13.548  1.00  0.00           H  
ATOM    349  C   PHE A  24       3.357  12.235 -11.959  1.00  0.00           C  
ATOM    350  CB  PHE A  24       4.655  11.038 -13.784  1.00  0.00           C  
ATOM    351  HB2 PHE A  24       3.651  10.674 -14.005  1.00  0.00           H  
ATOM    352  HB3 PHE A  24       5.177  10.244 -13.251  1.00  0.00           H  
ATOM    353  O   PHE A  24       3.460  11.786 -10.821  1.00  0.00           O  
ATOM    354  CG  PHE A  24       5.342  11.338 -15.098  1.00  0.00           C  
ATOM    355  CD1 PHE A  24       4.615  11.926 -16.149  1.00  0.00           C  
ATOM    356  HD1 PHE A  24       3.559  12.119 -16.033  1.00  0.00           H  
ATOM    357  CD2 PHE A  24       6.712  11.085 -15.256  1.00  0.00           C  
ATOM    358  HD2 PHE A  24       7.253  10.613 -14.449  1.00  0.00           H  
ATOM    359  CE1 PHE A  24       5.262  12.268 -17.350  1.00  0.00           C  
ATOM    360  HE1 PHE A  24       4.703  12.718 -18.156  1.00  0.00           H  
ATOM    361  CE2 PHE A  24       7.366  11.432 -16.452  1.00  0.00           C  
ATOM    362  HE2 PHE A  24       8.421  11.232 -16.569  1.00  0.00           H  
ATOM    363  CZ  PHE A  24       6.639  12.026 -17.500  1.00  0.00           C  
ATOM    364  HZ  PHE A  24       7.139  12.285 -18.421  1.00  0.00           H  
ATOM    365  N   TYR A  25       2.206  12.683 -12.460  1.00  0.00           N  
ATOM    366  H   TYR A  25       2.205  13.073 -13.391  1.00  0.00           H  
ATOM    367  CA  TYR A  25       0.925  12.504 -11.790  1.00  0.00           C  
ATOM    368  HA  TYR A  25       0.969  12.959 -10.800  1.00  0.00           H  
ATOM    369  C   TYR A  25       0.654  11.007 -11.618  1.00  0.00           C  
ATOM    370  CB  TYR A  25      -0.183  13.190 -12.601  1.00  0.00           C  
ATOM    371  HB2 TYR A  25      -0.123  12.872 -13.642  1.00  0.00           H  
ATOM    372  HB3 TYR A  25      -1.147  12.852 -12.219  1.00  0.00           H  
ATOM    373  O   TYR A  25       0.134  10.349 -12.517  1.00  0.00           O  
ATOM    374  CG  TYR A  25      -0.159  14.703 -12.527  1.00  0.00           C  
ATOM    375  CD1 TYR A  25      -0.757  15.349 -11.428  1.00  0.00           C  
ATOM    376  HD1 TYR A  25      -1.209  14.763 -10.642  1.00  0.00           H  
ATOM    377  CD2 TYR A  25       0.454  15.464 -13.543  1.00  0.00           C  
ATOM    378  HD2 TYR A  25       0.918  14.971 -14.385  1.00  0.00           H  
ATOM    379  CE1 TYR A  25      -0.751  16.754 -11.343  1.00  0.00           C  
ATOM    380  HE1 TYR A  25      -1.203  17.243 -10.492  1.00  0.00           H  
ATOM    381  CE2 TYR A  25       0.462  16.870 -13.460  1.00  0.00           C  
ATOM    382  HE2 TYR A  25       0.935  17.465 -14.228  1.00  0.00           H  
ATOM    383  OH  TYR A  25      -0.133  18.872 -12.286  1.00  0.00           O  
ATOM    384  HH  TYR A  25      -0.521  19.180 -11.464  1.00  0.00           H  
ATOM    385  CZ  TYR A  25      -0.140  17.516 -12.361  1.00  0.00           C  
ATOM    386  N   SER A  26       1.041  10.473 -10.466  1.00  0.00           N  
ATOM    387  H   SER A  26       1.575  11.037  -9.822  1.00  0.00           H  
ATOM    388  CA  SER A  26       0.798   9.100 -10.070  1.00  0.00           C  
ATOM    389  HA  SER A  26       0.976   8.443 -10.922  1.00  0.00           H  
ATOM    390  C   SER A  26      -0.671   8.988  -9.656  1.00  0.00           C  
ATOM    391  CB  SER A  26       1.801   8.726  -8.968  1.00  0.00           C  
ATOM    392  HB2 SER A  26       2.816   8.824  -9.354  1.00  0.00           H  
ATOM    393  HB3 SER A  26       1.639   7.693  -8.658  1.00  0.00           H  
ATOM    394  O   SER A  26      -1.151   9.669  -8.743  1.00  0.00           O  
ATOM    395  OG  SER A  26       1.645   9.574  -7.851  1.00  0.00           O  
ATOM    396  HG  SER A  26       2.489   9.873  -7.506  1.00  0.00           H  
ATOM    397  N   LYS A  27      -1.450   8.172 -10.372  1.00  0.00           N  
ATOM    398  H   LYS A  27      -1.039   7.659 -11.139  1.00  0.00           H  
ATOM    399  CA  LYS A  27      -2.844   7.932  -9.983  1.00  0.00           C  
ATOM    400  HA  LYS A  27      -3.180   8.772  -9.374  1.00  0.00           H  
ATOM    401  C   LYS A  27      -2.904   6.694  -9.109  1.00  0.00           C  
ATOM    402  CB  LYS A  27      -3.779   7.900 -11.191  1.00  0.00           C  
ATOM    403  HB2 LYS A  27      -3.581   7.014 -11.796  1.00  0.00           H  
ATOM    404  HB3 LYS A  27      -3.601   8.787 -11.799  1.00  0.00           H  
ATOM    405  O   LYS A  27      -2.810   5.567  -9.591  1.00  0.00           O  
ATOM    406  CG  LYS A  27      -5.239   7.892 -10.715  1.00  0.00           C  
ATOM    407  HG2 LYS A  27      -5.434   6.987 -10.139  1.00  0.00           H  
ATOM    408  HG3 LYS A  27      -5.420   8.761 -10.082  1.00  0.00           H  
ATOM    409  CD  LYS A  27      -6.188   7.937 -11.912  1.00  0.00           C  
ATOM    410  HD2 LYS A  27      -5.990   8.840 -12.490  1.00  0.00           H  
ATOM    411  HD3 LYS A  27      -6.007   7.065 -12.540  1.00  0.00           H  
ATOM    412  CE  LYS A  27      -7.635   7.938 -11.416  1.00  0.00           C  
ATOM    413  HE2 LYS A  27      -7.780   8.796 -10.760  1.00  0.00           H  
ATOM    414  HE3 LYS A  27      -7.797   7.036 -10.826  1.00  0.00           H  
ATOM    415  NZ  LYS A  27      -8.578   7.989 -12.556  1.00  0.00           N  
ATOM    416  HZ1 LYS A  27      -9.532   7.981 -12.225  1.00  0.00           H  
ATOM    417  HZ2 LYS A  27      -8.422   8.830 -13.095  1.00  0.00           H  
ATOM    418  HZ3 LYS A  27      -8.427   7.194 -13.160  1.00  0.00           H  
ATOM    419  N   TRP A  28      -3.094   6.925  -7.818  1.00  0.00           N  
ATOM    420  H   TRP A  28      -3.052   7.881  -7.496  1.00  0.00           H  
ATOM    421  CA  TRP A  28      -3.230   5.872  -6.823  1.00  0.00           C  
ATOM    422  HA  TRP A  28      -2.605   5.030  -7.120  1.00  0.00           H  
ATOM    423  C   TRP A  28      -4.671   5.392  -6.729  1.00  0.00           C  
ATOM    424  CB  TRP A  28      -2.708   6.369  -5.480  1.00  0.00           C  
ATOM    425  HB2 TRP A  28      -2.890   5.605  -4.725  1.00  0.00           H  
ATOM    426  HB3 TRP A  28      -3.252   7.266  -5.184  1.00  0.00           H  
ATOM    427  O   TRP A  28      -5.615   6.188  -6.710  1.00  0.00           O  
ATOM    428  CG  TRP A  28      -1.246   6.670  -5.500  1.00  0.00           C  
ATOM    429  CD1 TRP A  28      -0.666   7.786  -5.998  1.00  0.00           C  
ATOM    430  HD1 TRP A  28      -1.174   8.626  -6.448  1.00  0.00           H  
ATOM    431  CD2 TRP A  28      -0.149   5.855  -4.990  1.00  0.00           C  
ATOM    432  CE2 TRP A  28       1.076   6.527  -5.256  1.00  0.00           C  
ATOM    433  CE3 TRP A  28      -0.066   4.605  -4.352  1.00  0.00           C  
ATOM    434  HE3 TRP A  28      -0.989   4.070  -4.186  1.00  0.00           H  
ATOM    435  NE1 TRP A  28       0.701   7.700  -5.860  1.00  0.00           N  
ATOM    436  HE1 TRP A  28       1.333   8.403  -6.215  1.00  0.00           H  
ATOM    437  CH2 TRP A  28       2.371   4.731  -4.294  1.00  0.00           C  
ATOM    438  HH2 TRP A  28       3.328   4.280  -4.076  1.00  0.00           H  
ATOM    439  CZ2 TRP A  28       2.316   5.969  -4.949  1.00  0.00           C  
ATOM    440  HZ2 TRP A  28       3.214   6.489  -5.250  1.00  0.00           H  
ATOM    441  CZ3 TRP A  28       1.182   4.048  -3.999  1.00  0.00           C  
ATOM    442  HZ3 TRP A  28       1.253   3.058  -3.572  1.00  0.00           H  
ATOM    443  N   TYR A  29      -4.843   4.080  -6.650  1.00  0.00           N  
ATOM    444  H   TYR A  29      -4.037   3.477  -6.740  1.00  0.00           H  
ATOM    445  CA  TYR A  29      -6.138   3.458  -6.423  1.00  0.00           C  
ATOM    446  HA  TYR A  29      -6.732   4.116  -5.789  1.00  0.00           H  
ATOM    447  C   TYR A  29      -5.974   2.135  -5.682  1.00  0.00           C  
ATOM    448  CB  TYR A  29      -6.883   3.287  -7.753  1.00  0.00           C  
ATOM    449  HB2 TYR A  29      -7.021   4.269  -8.208  1.00  0.00           H  
ATOM    450  HB3 TYR A  29      -7.878   2.891  -7.548  1.00  0.00           H  
ATOM    451  O   TYR A  29      -4.930   1.487  -5.740  1.00  0.00           O  
ATOM    452  CG  TYR A  29      -6.191   2.387  -8.753  1.00  0.00           C  
ATOM    453  CD1 TYR A  29      -5.175   2.890  -9.589  1.00  0.00           C  
ATOM    454  HD1 TYR A  29      -4.863   3.921  -9.507  1.00  0.00           H  
ATOM    455  CD2 TYR A  29      -6.556   1.035  -8.830  1.00  0.00           C  
ATOM    456  HD2 TYR A  29      -7.311   0.637  -8.168  1.00  0.00           H  
ATOM    457  CE1 TYR A  29      -4.529   2.050 -10.514  1.00  0.00           C  
ATOM    458  HE1 TYR A  29      -3.731   2.440 -11.128  1.00  0.00           H  
ATOM    459  CE2 TYR A  29      -5.922   0.208  -9.766  1.00  0.00           C  
ATOM    460  HE2 TYR A  29      -6.190  -0.838  -9.799  1.00  0.00           H  
ATOM    461  OH  TYR A  29      -4.312  -0.120 -11.516  1.00  0.00           O  
ATOM    462  HH  TYR A  29      -3.626   0.354 -11.993  1.00  0.00           H  
ATOM    463  CZ  TYR A  29      -4.915   0.702 -10.618  1.00  0.00           C  
ATOM    464  N   ILE A  30      -7.020   1.732  -4.967  1.00  0.00           N  
ATOM    465  H   ILE A  30      -7.868   2.279  -4.978  1.00  0.00           H  
ATOM    466  CA  ILE A  30      -7.026   0.489  -4.199  1.00  0.00           C  
ATOM    467  HA  ILE A  30      -6.002   0.134  -4.081  1.00  0.00           H  
ATOM    468  C   ILE A  30      -7.796  -0.567  -4.984  1.00  0.00           C  
ATOM    469  CB  ILE A  30      -7.590   0.713  -2.782  1.00  0.00           C  
ATOM    470  HB  ILE A  30      -8.621   1.061  -2.858  1.00  0.00           H  
ATOM    471  O   ILE A  30      -8.928  -0.340  -5.412  1.00  0.00           O  
ATOM    472  CG1 ILE A  30      -6.755   1.772  -2.027  1.00  0.00           C  
ATOM    473 HG12 ILE A  30      -6.656   2.666  -2.643  1.00  0.00           H  
ATOM    474 HG13 ILE A  30      -5.756   1.380  -1.836  1.00  0.00           H  
ATOM    475  CG2 ILE A  30      -7.564  -0.626  -2.028  1.00  0.00           C  
ATOM    476 HG21 ILE A  30      -8.284  -1.320  -2.460  1.00  0.00           H  
ATOM    477 HG22 ILE A  30      -6.565  -1.057  -2.089  1.00  0.00           H  
ATOM    478 HG23 ILE A  30      -7.823  -0.479  -0.980  1.00  0.00           H  
ATOM    479  CD1 ILE A  30      -7.378   2.224  -0.706  1.00  0.00           C  
ATOM    480 HD11 ILE A  30      -6.838   3.101  -0.349  1.00  0.00           H  
ATOM    481 HD12 ILE A  30      -7.293   1.440   0.046  1.00  0.00           H  
ATOM    482 HD13 ILE A  30      -8.424   2.493  -0.854  1.00  0.00           H  
ATOM    483  N   ARG A  31      -7.196  -1.744  -5.154  1.00  0.00           N  
ATOM    484  H   ARG A  31      -6.259  -1.848  -4.791  1.00  0.00           H  
ATOM    485  CA  ARG A  31      -7.880  -2.950  -5.615  1.00  0.00           C  
ATOM    486  HA  ARG A  31      -8.826  -2.673  -6.081  1.00  0.00           H  
ATOM    487  C   ARG A  31      -8.196  -3.828  -4.415  1.00  0.00           C  
ATOM    488  CB  ARG A  31      -7.031  -3.695  -6.653  1.00  0.00           C  
ATOM    489  HB2 ARG A  31      -6.030  -3.865  -6.256  1.00  0.00           H  
ATOM    490  HB3 ARG A  31      -7.493  -4.663  -6.849  1.00  0.00           H  
ATOM    491  O   ARG A  31      -7.313  -4.173  -3.637  1.00  0.00           O  
ATOM    492  CG  ARG A  31      -6.932  -2.917  -7.970  1.00  0.00           C  
ATOM    493  HG2 ARG A  31      -7.934  -2.653  -8.309  1.00  0.00           H  
ATOM    494  HG3 ARG A  31      -6.355  -2.006  -7.806  1.00  0.00           H  
ATOM    495  CD  ARG A  31      -6.248  -3.776  -9.041  1.00  0.00           C  
ATOM    496  HD2 ARG A  31      -5.224  -3.974  -8.725  1.00  0.00           H  
ATOM    497  HD3 ARG A  31      -6.774  -4.728  -9.119  1.00  0.00           H  
ATOM    498  NE  ARG A  31      -6.257  -3.111 -10.358  1.00  0.00           N  
ATOM    499  HE  ARG A  31      -6.846  -2.295 -10.452  1.00  0.00           H  
ATOM    500  NH1 ARG A  31      -4.824  -4.501 -11.463  1.00  0.00           N  
ATOM    501 HH11 ARG A  31      -4.189  -4.671 -12.230  1.00  0.00           H  
ATOM    502 HH12 ARG A  31      -4.783  -5.079 -10.636  1.00  0.00           H  
ATOM    503  NH2 ARG A  31      -5.462  -2.591 -12.425  1.00  0.00           N  
ATOM    504 HH21 ARG A  31      -4.856  -2.810 -13.203  1.00  0.00           H  
ATOM    505 HH22 ARG A  31      -5.663  -1.613 -12.268  1.00  0.00           H  
ATOM    506  CZ  ARG A  31      -5.517  -3.403 -11.409  1.00  0.00           C  
ATOM    507  N   VAL A  32      -9.463  -4.205  -4.282  1.00  0.00           N  
ATOM    508  H   VAL A  32     -10.141  -3.857  -4.945  1.00  0.00           H  
ATOM    509  CA  VAL A  32      -9.916  -5.158  -3.266  1.00  0.00           C  
ATOM    510  HA  VAL A  32      -9.094  -5.379  -2.585  1.00  0.00           H  
ATOM    511  C   VAL A  32     -10.314  -6.443  -3.974  1.00  0.00           C  
ATOM    512  CB  VAL A  32     -11.061  -4.602  -2.409  1.00  0.00           C  
ATOM    513  HB  VAL A  32     -11.962  -4.506  -3.015  1.00  0.00           H  
ATOM    514  O   VAL A  32     -11.363  -6.523  -4.609  1.00  0.00           O  
ATOM    515  CG1 VAL A  32     -11.350  -5.537  -1.225  1.00  0.00           C  
ATOM    516 HG11 VAL A  32     -10.454  -5.655  -0.616  1.00  0.00           H  
ATOM    517 HG12 VAL A  32     -12.147  -5.117  -0.611  1.00  0.00           H  
ATOM    518 HG13 VAL A  32     -11.667  -6.514  -1.588  1.00  0.00           H  
ATOM    519  CG2 VAL A  32     -10.727  -3.223  -1.843  1.00  0.00           C  
ATOM    520 HG21 VAL A  32      -9.862  -3.273  -1.181  1.00  0.00           H  
ATOM    521 HG22 VAL A  32     -10.537  -2.507  -2.642  1.00  0.00           H  
ATOM    522 HG23 VAL A  32     -11.602  -2.870  -1.297  1.00  0.00           H  
ATOM    523  N   GLY A  33      -9.444  -7.441  -3.903  1.00  0.00           N  
ATOM    524  H   GLY A  33      -8.617  -7.285  -3.345  1.00  0.00           H  
ATOM    525  CA  GLY A  33      -9.704  -8.796  -4.361  1.00  0.00           C  
ATOM    526  HA2 GLY A  33     -10.435  -8.781  -5.170  1.00  0.00           H  
ATOM    527  HA3 GLY A  33      -8.778  -9.221  -4.749  1.00  0.00           H  
ATOM    528  C   GLY A  33     -10.222  -9.700  -3.243  1.00  0.00           C  
ATOM    529  O   GLY A  33     -10.204  -9.362  -2.058  1.00  0.00           O  
ATOM    530  N   ALA A  34     -10.635 -10.907  -3.618  1.00  0.00           N  
ATOM    531  H   ALA A  34     -10.614 -11.143  -4.600  1.00  0.00           H  
ATOM    532  CA  ALA A  34     -10.985 -11.964  -2.678  1.00  0.00           C  
ATOM    533  HA  ALA A  34     -11.104 -11.549  -1.677  1.00  0.00           H  
ATOM    534  C   ALA A  34      -9.864 -13.014  -2.626  1.00  0.00           C  
ATOM    535  CB  ALA A  34     -12.339 -12.556  -3.087  1.00  0.00           C  
ATOM    536  HB1 ALA A  34     -12.628 -13.332  -2.379  1.00  0.00           H  
ATOM    537  HB2 ALA A  34     -12.273 -12.990  -4.085  1.00  0.00           H  
ATOM    538  HB3 ALA A  34     -13.099 -11.775  -3.084  1.00  0.00           H  
ATOM    539  O   ALA A  34      -9.500 -13.590  -3.652  1.00  0.00           O  
ATOM    540  N   ARG A  35      -9.331 -13.302  -1.434  1.00  0.00           N  
ATOM    541  H   ARG A  35      -9.642 -12.780  -0.627  1.00  0.00           H  
ATOM    542  CA  ARG A  35      -8.576 -14.536  -1.159  1.00  0.00           C  
ATOM    543  HA  ARG A  35      -8.405 -15.061  -2.099  1.00  0.00           H  
ATOM    544  C   ARG A  35      -9.423 -15.467  -0.298  1.00  0.00           C  
ATOM    545  CB  ARG A  35      -7.208 -14.235  -0.518  1.00  0.00           C  
ATOM    546  HB2 ARG A  35      -6.821 -15.145  -0.058  1.00  0.00           H  
ATOM    547  HB3 ARG A  35      -7.301 -13.485   0.267  1.00  0.00           H  
ATOM    548  O   ARG A  35     -10.371 -15.044   0.353  1.00  0.00           O  
ATOM    549  CG  ARG A  35      -6.179 -13.756  -1.544  1.00  0.00           C  
ATOM    550  HG2 ARG A  35      -5.991 -14.557  -2.259  1.00  0.00           H  
ATOM    551  HG3 ARG A  35      -6.573 -12.898  -2.089  1.00  0.00           H  
ATOM    552  CD  ARG A  35      -4.868 -13.398  -0.830  1.00  0.00           C  
ATOM    553  HD2 ARG A  35      -5.056 -12.581  -0.133  1.00  0.00           H  
ATOM    554  HD3 ARG A  35      -4.531 -14.267  -0.265  1.00  0.00           H  
ATOM    555  NE  ARG A  35      -3.825 -12.986  -1.787  1.00  0.00           N  
ATOM    556  HE  ARG A  35      -4.139 -12.624  -2.676  1.00  0.00           H  
ATOM    557  NH1 ARG A  35      -1.976 -13.369  -0.475  1.00  0.00           N  
ATOM    558 HH11 ARG A  35      -2.570 -13.713   0.266  1.00  0.00           H  
ATOM    559 HH12 ARG A  35      -0.983 -13.261  -0.327  1.00  0.00           H  
ATOM    560  NH2 ARG A  35      -1.735 -12.408  -2.475  1.00  0.00           N  
ATOM    561 HH21 ARG A  35      -0.743 -12.316  -2.309  1.00  0.00           H  
ATOM    562 HH22 ARG A  35      -2.113 -11.950  -3.292  1.00  0.00           H  
ATOM    563  CZ  ARG A  35      -2.521 -12.928  -1.576  1.00  0.00           C  
ATOM    564  N   LYS A  36      -9.051 -16.752  -0.278  1.00  0.00           N  
ATOM    565  H   LYS A  36      -8.261 -17.012  -0.850  1.00  0.00           H  
ATOM    566  CA  LYS A  36      -9.788 -17.810   0.438  1.00  0.00           C  
ATOM    567  HA  LYS A  36     -10.779 -17.914  -0.005  1.00  0.00           H  
ATOM    568  C   LYS A  36     -10.049 -17.500   1.919  1.00  0.00           C  
ATOM    569  CB  LYS A  36      -9.042 -19.151   0.325  1.00  0.00           C  
ATOM    570  HB2 LYS A  36      -8.006 -19.020   0.637  1.00  0.00           H  
ATOM    571  HB3 LYS A  36      -9.511 -19.857   1.010  1.00  0.00           H  
ATOM    572  O   LYS A  36     -11.059 -17.948   2.441  1.00  0.00           O  
ATOM    573  CG  LYS A  36      -9.089 -19.757  -1.086  1.00  0.00           C  
ATOM    574  HG2 LYS A  36      -8.548 -19.115  -1.780  1.00  0.00           H  
ATOM    575  HG3 LYS A  36     -10.128 -19.832  -1.407  1.00  0.00           H  
ATOM    576  CD  LYS A  36      -8.461 -21.159  -1.086  1.00  0.00           C  
ATOM    577  HD2 LYS A  36      -8.988 -21.784  -0.365  1.00  0.00           H  
ATOM    578  HD3 LYS A  36      -7.415 -21.082  -0.789  1.00  0.00           H  
ATOM    579  CE  LYS A  36      -8.558 -21.798  -2.478  1.00  0.00           C  
ATOM    580  HE2 LYS A  36      -9.608 -21.832  -2.769  1.00  0.00           H  
ATOM    581  HE3 LYS A  36      -8.037 -21.161  -3.192  1.00  0.00           H  
ATOM    582  NZ  LYS A  36      -7.982 -23.168  -2.496  1.00  0.00           N  
ATOM    583  HZ1 LYS A  36      -8.060 -23.571  -3.419  1.00  0.00           H  
ATOM    584  HZ2 LYS A  36      -8.472 -23.768  -1.849  1.00  0.00           H  
ATOM    585  HZ3 LYS A  36      -7.005 -23.150  -2.241  1.00  0.00           H  
ATOM    586  N   SER A  37      -9.145 -16.782   2.587  1.00  0.00           N  
ATOM    587  H   SER A  37      -8.304 -16.491   2.108  1.00  0.00           H  
ATOM    588  CA  SER A  37      -9.206 -16.518   4.032  1.00  0.00           C  
ATOM    589  HA  SER A  37     -10.064 -17.032   4.466  1.00  0.00           H  
ATOM    590  C   SER A  37      -9.359 -15.043   4.409  1.00  0.00           C  
ATOM    591  CB  SER A  37      -7.947 -17.082   4.697  1.00  0.00           C  
ATOM    592  HB2 SER A  37      -7.937 -16.803   5.751  1.00  0.00           H  
ATOM    593  HB3 SER A  37      -7.960 -18.170   4.627  1.00  0.00           H  
ATOM    594  O   SER A  37      -9.614 -14.751   5.572  1.00  0.00           O  
ATOM    595  OG  SER A  37      -6.780 -16.588   4.056  1.00  0.00           O  
ATOM    596  HG  SER A  37      -6.096 -16.505   4.724  1.00  0.00           H  
ATOM    597  N   ALA A  38      -9.182 -14.115   3.467  1.00  0.00           N  
ATOM    598  H   ALA A  38      -9.083 -14.400   2.503  1.00  0.00           H  
ATOM    599  CA  ALA A  38      -9.223 -12.681   3.731  1.00  0.00           C  
ATOM    600  HA  ALA A  38     -10.044 -12.477   4.418  1.00  0.00           H  
ATOM    601  C   ALA A  38      -9.445 -11.893   2.429  1.00  0.00           C  
ATOM    602  CB  ALA A  38      -7.898 -12.259   4.390  1.00  0.00           C  
ATOM    603  HB1 ALA A  38      -7.772 -12.772   5.343  1.00  0.00           H  
ATOM    604  HB2 ALA A  38      -7.895 -11.184   4.572  1.00  0.00           H  
ATOM    605  HB3 ALA A  38      -7.062 -12.503   3.735  1.00  0.00           H  
ATOM    606  O   ALA A  38      -9.086 -12.378   1.353  1.00  0.00           O  
ATOM    607  N   PRO A  39      -9.989 -10.670   2.487  1.00  0.00           N  
ATOM    608  CA  PRO A  39      -9.876  -9.737   1.371  1.00  0.00           C  
ATOM    609  HA  PRO A  39     -10.359 -10.149   0.485  1.00  0.00           H  
ATOM    610  C   PRO A  39      -8.393  -9.469   1.064  1.00  0.00           C  
ATOM    611  CB  PRO A  39     -10.628  -8.480   1.818  1.00  0.00           C  
ATOM    612  HB2 PRO A  39     -11.672  -8.556   1.517  1.00  0.00           H  
ATOM    613  HB3 PRO A  39     -10.183  -7.569   1.418  1.00  0.00           H  
ATOM    614  O   PRO A  39      -7.595  -9.215   1.966  1.00  0.00           O  
ATOM    615  CG  PRO A  39     -10.531  -8.542   3.343  1.00  0.00           C  
ATOM    616  HG2 PRO A  39     -11.340  -7.997   3.829  1.00  0.00           H  
ATOM    617  HG3 PRO A  39      -9.558  -8.163   3.656  1.00  0.00           H  
ATOM    618  CD  PRO A  39     -10.576 -10.029   3.652  1.00  0.00           C  
ATOM    619  HD2 PRO A  39     -11.611 -10.354   3.762  1.00  0.00           H  
ATOM    620  HD3 PRO A  39     -10.017 -10.231   4.566  1.00  0.00           H  
ATOM    621  N   LEU A  40      -8.017  -9.544  -0.213  1.00  0.00           N  
ATOM    622  H   LEU A  40      -8.749  -9.636  -0.903  1.00  0.00           H  
ATOM    623  CA  LEU A  40      -6.719  -9.068  -0.680  1.00  0.00           C  
ATOM    624  HA  LEU A  40      -5.977  -9.194   0.109  1.00  0.00           H  
ATOM    625  C   LEU A  40      -6.862  -7.586  -0.984  1.00  0.00           C  
ATOM    626  CB  LEU A  40      -6.269  -9.869  -1.912  1.00  0.00           C  
ATOM    627  HB2 LEU A  40      -6.082 -10.892  -1.586  1.00  0.00           H  
ATOM    628  HB3 LEU A  40      -7.078  -9.874  -2.642  1.00  0.00           H  
ATOM    629  O   LEU A  40      -7.681  -7.213  -1.813  1.00  0.00           O  
ATOM    630  CG  LEU A  40      -4.998  -9.332  -2.598  1.00  0.00           C  
ATOM    631  HG  LEU A  40      -5.169  -8.298  -2.898  1.00  0.00           H  
ATOM    632  CD1 LEU A  40      -3.777  -9.383  -1.676  1.00  0.00           C  
ATOM    633 HD11 LEU A  40      -3.619 -10.382  -1.268  1.00  0.00           H  
ATOM    634 HD12 LEU A  40      -2.899  -9.055  -2.232  1.00  0.00           H  
ATOM    635 HD13 LEU A  40      -3.909  -8.675  -0.858  1.00  0.00           H  
ATOM    636  CD2 LEU A  40      -4.722 -10.143  -3.864  1.00  0.00           C  
ATOM    637 HD21 LEU A  40      -5.508  -9.936  -4.591  1.00  0.00           H  
ATOM    638 HD22 LEU A  40      -3.786  -9.809  -4.313  1.00  0.00           H  
ATOM    639 HD23 LEU A  40      -4.688 -11.213  -3.662  1.00  0.00           H  
ATOM    640  N   ILE A  41      -6.066  -6.756  -0.332  1.00  0.00           N  
ATOM    641  H   ILE A  41      -5.385  -7.129   0.315  1.00  0.00           H  
ATOM    642  CA  ILE A  41      -5.945  -5.347  -0.689  1.00  0.00           C  
ATOM    643  HA  ILE A  41      -6.754  -5.053  -1.358  1.00  0.00           H  
ATOM    644  C   ILE A  41      -4.655  -5.188  -1.456  1.00  0.00           C  
ATOM    645  CB  ILE A  41      -6.023  -4.466   0.567  1.00  0.00           C  
ATOM    646  HB  ILE A  41      -5.340  -4.849   1.326  1.00  0.00           H  
ATOM    647  O   ILE A  41      -3.633  -5.693  -1.021  1.00  0.00           O  
ATOM    648  CG1 ILE A  41      -7.472  -4.591   1.065  1.00  0.00           C  
ATOM    649 HG12 ILE A  41      -8.147  -4.380   0.235  1.00  0.00           H  
ATOM    650 HG13 ILE A  41      -7.667  -5.607   1.407  1.00  0.00           H  
ATOM    651  CG2 ILE A  41      -5.640  -3.005   0.262  1.00  0.00           C  
ATOM    652 HG21 ILE A  41      -6.381  -2.560  -0.402  1.00  0.00           H  
ATOM    653 HG22 ILE A  41      -5.565  -2.424   1.181  1.00  0.00           H  
ATOM    654 HG23 ILE A  41      -4.658  -2.947  -0.206  1.00  0.00           H  
ATOM    655  CD1 ILE A  41      -7.836  -3.640   2.188  1.00  0.00           C  
ATOM    656 HD11 ILE A  41      -7.523  -2.614   1.992  1.00  0.00           H  
ATOM    657 HD12 ILE A  41      -8.925  -3.641   2.216  1.00  0.00           H  
ATOM    658 HD13 ILE A  41      -7.381  -3.955   3.127  1.00  0.00           H  
ATOM    659  N   GLU A  42      -4.693  -4.491  -2.575  1.00  0.00           N  
ATOM    660  H   GLU A  42      -5.585  -4.171  -2.926  1.00  0.00           H  
ATOM    661  CA  GLU A  42      -3.507  -4.090  -3.318  1.00  0.00           C  
ATOM    662  HA  GLU A  42      -2.611  -4.254  -2.720  1.00  0.00           H  
ATOM    663  C   GLU A  42      -3.625  -2.599  -3.580  1.00  0.00           C  
ATOM    664  CB  GLU A  42      -3.366  -4.907  -4.610  1.00  0.00           C  
ATOM    665  HB2 GLU A  42      -2.578  -4.473  -5.225  1.00  0.00           H  
ATOM    666  HB3 GLU A  42      -4.305  -4.873  -5.162  1.00  0.00           H  
ATOM    667  O   GLU A  42      -4.665  -2.113  -4.027  1.00  0.00           O  
ATOM    668  CG  GLU A  42      -2.998  -6.361  -4.283  1.00  0.00           C  
ATOM    669  HG2 GLU A  42      -2.030  -6.371  -3.783  1.00  0.00           H  
ATOM    670  HG3 GLU A  42      -3.731  -6.770  -3.587  1.00  0.00           H  
ATOM    671  CD  GLU A  42      -2.962  -7.280  -5.509  1.00  0.00           C  
ATOM    672  OE1 GLU A  42      -2.051  -8.141  -5.545  1.00  0.00           O  
ATOM    673  OE2 GLU A  42      -3.897  -7.206  -6.341  1.00  0.00           O  
ATOM    674  N   LEU A  43      -2.570  -1.859  -3.261  1.00  0.00           N  
ATOM    675  H   LEU A  43      -1.719  -2.327  -2.981  1.00  0.00           H  
ATOM    676  CA  LEU A  43      -2.481  -0.468  -3.664  1.00  0.00           C  
ATOM    677  HA  LEU A  43      -3.484  -0.063  -3.803  1.00  0.00           H  
ATOM    678  C   LEU A  43      -1.768  -0.442  -5.011  1.00  0.00           C  
ATOM    679  CB  LEU A  43      -1.797   0.341  -2.561  1.00  0.00           C  
ATOM    680  HB2 LEU A  43      -0.777  -0.025  -2.450  1.00  0.00           H  
ATOM    681  HB3 LEU A  43      -2.325   0.180  -1.621  1.00  0.00           H  
ATOM    682  O   LEU A  43      -0.690  -1.015  -5.158  1.00  0.00           O  
ATOM    683  CG  LEU A  43      -1.758   1.844  -2.853  1.00  0.00           C  
ATOM    684  HG  LEU A  43      -1.368   2.000  -3.858  1.00  0.00           H  
ATOM    685  CD1 LEU A  43      -3.131   2.504  -2.720  1.00  0.00           C  
ATOM    686 HD11 LEU A  43      -3.039   3.574  -2.908  1.00  0.00           H  
ATOM    687 HD12 LEU A  43      -3.525   2.353  -1.715  1.00  0.00           H  
ATOM    688 HD13 LEU A  43      -3.821   2.088  -3.454  1.00  0.00           H  
ATOM    689  CD2 LEU A  43      -0.842   2.518  -1.844  1.00  0.00           C  
ATOM    690 HD21 LEU A  43      -1.144   2.275  -0.825  1.00  0.00           H  
ATOM    691 HD22 LEU A  43       0.187   2.198  -2.007  1.00  0.00           H  
ATOM    692 HD23 LEU A  43      -0.849   3.597  -1.995  1.00  0.00           H  
ATOM    693  N   CYS A  44      -2.399   0.172  -5.999  1.00  0.00           N  
ATOM    694  H   CYS A  44      -3.283   0.626  -5.820  1.00  0.00           H  
ATOM    695  CA  CYS A  44      -1.875   0.249  -7.348  1.00  0.00           C  
ATOM    696  HA  CYS A  44      -0.951  -0.324  -7.419  1.00  0.00           H  
ATOM    697  C   CYS A  44      -1.556   1.698  -7.691  1.00  0.00           C  
ATOM    698  CB  CYS A  44      -2.883  -0.353  -8.326  1.00  0.00           C  
ATOM    699  HB2 CYS A  44      -3.822   0.190  -8.216  1.00  0.00           H  
ATOM    700  HB3 CYS A  44      -2.509  -0.224  -9.342  1.00  0.00           H  
ATOM    701  O   CYS A  44      -2.337   2.604  -7.389  1.00  0.00           O  
ATOM    702  SG  CYS A  44      -3.160  -2.120  -8.005  1.00  0.00           S  
ATOM    703  HG  CYS A  44      -1.874  -2.483  -8.000  1.00  0.00           H  
ATOM    704  N   VAL A  45      -0.427   1.886  -8.366  1.00  0.00           N  
ATOM    705  H   VAL A  45       0.164   1.089  -8.551  1.00  0.00           H  
ATOM    706  CA  VAL A  45      -0.029   3.170  -8.944  1.00  0.00           C  
ATOM    707  HA  VAL A  45      -0.726   3.944  -8.625  1.00  0.00           H  
ATOM    708  C   VAL A  45      -0.088   3.042 -10.447  1.00  0.00           C  
ATOM    709  CB  VAL A  45       1.387   3.607  -8.536  1.00  0.00           C  
ATOM    710  HB  VAL A  45       2.131   3.113  -9.161  1.00  0.00           H  
ATOM    711  O   VAL A  45       0.531   2.138 -11.010  1.00  0.00           O  
ATOM    712  CG1 VAL A  45       1.536   5.116  -8.726  1.00  0.00           C  
ATOM    713 HG11 VAL A  45       2.553   5.420  -8.480  1.00  0.00           H  
ATOM    714 HG12 VAL A  45       1.327   5.394  -9.759  1.00  0.00           H  
ATOM    715 HG13 VAL A  45       0.842   5.640  -8.068  1.00  0.00           H  
ATOM    716  CG2 VAL A  45       1.681   3.264  -7.084  1.00  0.00           C  
ATOM    717 HG21 VAL A  45       1.789   2.186  -6.959  1.00  0.00           H  
ATOM    718 HG22 VAL A  45       0.842   3.616  -6.484  1.00  0.00           H  
ATOM    719 HG23 VAL A  45       2.611   3.740  -6.772  1.00  0.00           H  
ATOM    720  N   ASP A  46      -0.831   3.935 -11.084  1.00  0.00           N  
ATOM    721  H   ASP A  46      -1.354   4.613 -10.547  1.00  0.00           H  
ATOM    722  CA  ASP A  46      -0.762   4.135 -12.524  1.00  0.00           C  
ATOM    723  HA  ASP A  46      -0.393   3.230 -13.007  1.00  0.00           H  
ATOM    724  C   ASP A  46       0.218   5.277 -12.824  1.00  0.00           C  
ATOM    725  CB  ASP A  46      -2.175   4.400 -13.053  1.00  0.00           C  
ATOM    726  HB2 ASP A  46      -2.852   3.652 -12.641  1.00  0.00           H  
ATOM    727  HB3 ASP A  46      -2.508   5.382 -12.720  1.00  0.00           H  
ATOM    728  O   ASP A  46       0.005   6.417 -12.397  1.00  0.00           O  
ATOM    729  CG  ASP A  46      -2.283   4.323 -14.572  1.00  0.00           C  
ATOM    730  OD1 ASP A  46      -1.225   4.229 -15.228  1.00  0.00           O  
ATOM    731  OD2 ASP A  46      -3.446   4.343 -15.037  1.00  0.00           O  
ATOM    732  N   ILE A  47       1.310   4.947 -13.514  1.00  0.00           N  
ATOM    733  H   ILE A  47       1.387   3.987 -13.819  1.00  0.00           H  
ATOM    734  CA  ILE A  47       2.355   5.869 -13.968  1.00  0.00           C  
ATOM    735  HA  ILE A  47       2.064   6.885 -13.703  1.00  0.00           H  
ATOM    736  C   ILE A  47       2.394   5.789 -15.501  1.00  0.00           C  
ATOM    737  CB  ILE A  47       3.724   5.586 -13.298  1.00  0.00           C  
ATOM    738  HB  ILE A  47       4.111   4.647 -13.694  1.00  0.00           H  
ATOM    739  O   ILE A  47       3.336   5.280 -16.115  1.00  0.00           O  
ATOM    740  CG1 ILE A  47       3.630   5.445 -11.760  1.00  0.00           C  
ATOM    741 HG12 ILE A  47       2.802   4.787 -11.497  1.00  0.00           H  
ATOM    742 HG13 ILE A  47       3.444   6.421 -11.311  1.00  0.00           H  
ATOM    743  CG2 ILE A  47       4.710   6.724 -13.646  1.00  0.00           C  
ATOM    744 HG21 ILE A  47       5.708   6.493 -13.275  1.00  0.00           H  
ATOM    745 HG22 ILE A  47       4.789   6.854 -14.725  1.00  0.00           H  
ATOM    746 HG23 ILE A  47       4.374   7.659 -13.198  1.00  0.00           H  
ATOM    747  CD1 ILE A  47       4.880   4.819 -11.134  1.00  0.00           C  
ATOM    748 HD11 ILE A  47       4.748   4.776 -10.053  1.00  0.00           H  
ATOM    749 HD12 ILE A  47       5.013   3.808 -11.519  1.00  0.00           H  
ATOM    750 HD13 ILE A  47       5.773   5.400 -11.365  1.00  0.00           H  
ATOM    751  N   GLY A  48       1.312   6.239 -16.137  1.00  0.00           N  
ATOM    752  H   GLY A  48       0.492   6.429 -15.578  1.00  0.00           H  
ATOM    753  CA  GLY A  48       1.162   6.233 -17.591  1.00  0.00           C  
ATOM    754  HA2 GLY A  48       0.261   6.786 -17.858  1.00  0.00           H  
ATOM    755  HA3 GLY A  48       2.021   6.723 -18.050  1.00  0.00           H  
ATOM    756  C   GLY A  48       1.026   4.820 -18.158  1.00  0.00           C  
ATOM    757  O   GLY A  48      -0.069   4.280 -18.227  1.00  0.00           O  
ATOM    758  N   ASN A  49       2.139   4.235 -18.605  1.00  0.00           N  
ATOM    759  H   ASN A  49       3.017   4.700 -18.424  1.00  0.00           H  
ATOM    760  CA  ASN A  49       2.158   2.869 -19.146  1.00  0.00           C  
ATOM    761  HA  ASN A  49       1.153   2.591 -19.461  1.00  0.00           H  
ATOM    762  C   ASN A  49       2.569   1.823 -18.103  1.00  0.00           C  
ATOM    763  CB  ASN A  49       3.071   2.825 -20.378  1.00  0.00           C  
ATOM    764  HB2 ASN A  49       3.219   1.787 -20.675  1.00  0.00           H  
ATOM    765  HB3 ASN A  49       4.045   3.243 -20.124  1.00  0.00           H  
ATOM    766  O   ASN A  49       2.501   0.623 -18.374  1.00  0.00           O  
ATOM    767  CG  ASN A  49       2.492   3.553 -21.577  1.00  0.00           C  
ATOM    768  ND2 ASN A  49       3.329   3.923 -22.517  1.00  0.00           N  
ATOM    769 HD21 ASN A  49       2.921   4.392 -23.313  1.00  0.00           H  
ATOM    770 HD22 ASN A  49       4.316   3.738 -22.413  1.00  0.00           H  
ATOM    771  OD1 ASN A  49       1.304   3.784 -21.719  1.00  0.00           O  
ATOM    772  N   TYR A  50       2.994   2.264 -16.921  1.00  0.00           N  
ATOM    773  H   TYR A  50       3.002   3.257 -16.740  1.00  0.00           H  
ATOM    774  CA  TYR A  50       3.489   1.386 -15.874  1.00  0.00           C  
ATOM    775  HA  TYR A  50       3.664   0.393 -16.288  1.00  0.00           H  
ATOM    776  C   TYR A  50       2.461   1.261 -14.763  1.00  0.00           C  
ATOM    777  CB  TYR A  50       4.838   1.898 -15.375  1.00  0.00           C  
ATOM    778  HB2 TYR A  50       4.715   2.893 -14.946  1.00  0.00           H  
ATOM    779  HB3 TYR A  50       5.203   1.236 -14.590  1.00  0.00           H  
ATOM    780  O   TYR A  50       2.025   2.251 -14.181  1.00  0.00           O  
ATOM    781  CG  TYR A  50       5.862   1.951 -16.483  1.00  0.00           C  
ATOM    782  CD1 TYR A  50       6.442   0.752 -16.929  1.00  0.00           C  
ATOM    783  HD1 TYR A  50       6.186  -0.192 -16.472  1.00  0.00           H  
ATOM    784  CD2 TYR A  50       6.203   3.176 -17.092  1.00  0.00           C  
ATOM    785  HD2 TYR A  50       5.751   4.094 -16.747  1.00  0.00           H  
ATOM    786  CE1 TYR A  50       7.398   0.783 -17.951  1.00  0.00           C  
ATOM    787  HE1 TYR A  50       7.860  -0.136 -18.280  1.00  0.00           H  
ATOM    788  CE2 TYR A  50       7.174   3.205 -18.114  1.00  0.00           C  
ATOM    789  HE2 TYR A  50       7.501   4.139 -18.546  1.00  0.00           H  
ATOM    790  OH  TYR A  50       8.833   2.024 -19.396  1.00  0.00           O  
ATOM    791  HH  TYR A  50       9.419   1.305 -19.148  1.00  0.00           H  
ATOM    792  CZ  TYR A  50       7.805   2.007 -18.514  1.00  0.00           C  
ATOM    793  N   THR A  51       2.086   0.022 -14.451  1.00  0.00           N  
ATOM    794  H   THR A  51       2.500  -0.745 -14.961  1.00  0.00           H  
ATOM    795  CA  THR A  51       1.297  -0.281 -13.257  1.00  0.00           C  
ATOM    796  HA  THR A  51       0.866   0.639 -12.862  1.00  0.00           H  
ATOM    797  C   THR A  51       2.210  -0.876 -12.201  1.00  0.00           C  
ATOM    798  CB  THR A  51       0.128  -1.220 -13.560  1.00  0.00           C  
ATOM    799  HB  THR A  51       0.506  -2.172 -13.933  1.00  0.00           H  
ATOM    800  O   THR A  51       2.751  -1.966 -12.379  1.00  0.00           O  
ATOM    801  CG2 THR A  51      -0.743  -1.460 -12.324  1.00  0.00           C  
ATOM    802 HG21 THR A  51      -1.062  -0.504 -11.906  1.00  0.00           H  
ATOM    803 HG22 THR A  51      -0.181  -2.011 -11.570  1.00  0.00           H  
ATOM    804 HG23 THR A  51      -1.619  -2.044 -12.604  1.00  0.00           H  
ATOM    805  OG1 THR A  51      -0.720  -0.648 -14.527  1.00  0.00           O  
ATOM    806  HG1 THR A  51      -0.223   0.028 -14.992  1.00  0.00           H  
ATOM    807  N   VAL A  52       2.344  -0.181 -11.079  1.00  0.00           N  
ATOM    808  H   VAL A  52       1.866   0.705 -11.006  1.00  0.00           H  
ATOM    809  CA  VAL A  52       3.081  -0.675  -9.914  1.00  0.00           C  
ATOM    810  HA  VAL A  52       3.790  -1.440 -10.229  1.00  0.00           H  
ATOM    811  C   VAL A  52       2.078  -1.299  -8.960  1.00  0.00           C  
ATOM    812  CB  VAL A  52       3.889   0.448  -9.252  1.00  0.00           C  
ATOM    813  HB  VAL A  52       3.203   1.228  -8.921  1.00  0.00           H  
ATOM    814  O   VAL A  52       1.082  -0.672  -8.600  1.00  0.00           O  
ATOM    815  CG1 VAL A  52       4.673  -0.053  -8.035  1.00  0.00           C  
ATOM    816 HG11 VAL A  52       5.343  -0.859  -8.335  1.00  0.00           H  
ATOM    817 HG12 VAL A  52       3.993  -0.407  -7.260  1.00  0.00           H  
ATOM    818 HG13 VAL A  52       5.266   0.763  -7.622  1.00  0.00           H  
ATOM    819  CG2 VAL A  52       4.871   1.047 -10.264  1.00  0.00           C  
ATOM    820 HG21 VAL A  52       5.305   1.950  -9.835  1.00  0.00           H  
ATOM    821 HG22 VAL A  52       5.657   0.333 -10.509  1.00  0.00           H  
ATOM    822 HG23 VAL A  52       4.363   1.353 -11.179  1.00  0.00           H  
ATOM    823  N   SER A  53       2.324  -2.549  -8.571  1.00  0.00           N  
ATOM    824  H   SER A  53       3.195  -2.974  -8.854  1.00  0.00           H  
ATOM    825  CA  SER A  53       1.508  -3.247  -7.577  1.00  0.00           C  
ATOM    826  HA  SER A  53       0.554  -2.735  -7.455  1.00  0.00           H  
ATOM    827  C   SER A  53       2.223  -3.228  -6.235  1.00  0.00           C  
ATOM    828  CB  SER A  53       1.196  -4.677  -8.020  1.00  0.00           C  
ATOM    829  HB2 SER A  53       2.124  -5.230  -8.168  1.00  0.00           H  
ATOM    830  HB3 SER A  53       0.603  -5.175  -7.253  1.00  0.00           H  
ATOM    831  O   SER A  53       3.388  -3.615  -6.140  1.00  0.00           O  
ATOM    832  OG  SER A  53       0.461  -4.638  -9.228  1.00  0.00           O  
ATOM    833  HG  SER A  53       0.990  -4.166  -9.875  1.00  0.00           H  
ATOM    834  N   CYS A  54       1.523  -2.779  -5.201  1.00  0.00           N  
ATOM    835  H   CYS A  54       0.608  -2.382  -5.359  1.00  0.00           H  
ATOM    836  CA  CYS A  54       2.041  -2.706  -3.848  1.00  0.00           C  
ATOM    837  HA  CYS A  54       3.094  -2.989  -3.850  1.00  0.00           H  
ATOM    838  C   CYS A  54       1.288  -3.680  -2.946  1.00  0.00           C  
ATOM    839  CB  CYS A  54       1.948  -1.274  -3.327  1.00  0.00           C  
ATOM    840  HB2 CYS A  54       0.905  -1.081  -3.076  1.00  0.00           H  
ATOM    841  HB3 CYS A  54       2.537  -1.202  -2.413  1.00  0.00           H  
ATOM    842  O   CYS A  54       0.055  -3.761  -2.971  1.00  0.00           O  
ATOM    843  SG  CYS A  54       2.482   0.030  -4.465  1.00  0.00           S  
ATOM    844  N   LEU A  55       2.040  -4.401  -2.120  1.00  0.00           N  
ATOM    845  H   LEU A  55       3.032  -4.210  -2.091  1.00  0.00           H  
ATOM    846  CA  LEU A  55       1.493  -5.379  -1.190  1.00  0.00           C  
ATOM    847  HA  LEU A  55       0.533  -5.715  -1.581  1.00  0.00           H  
ATOM    848  C   LEU A  55       1.269  -4.729   0.180  1.00  0.00           C  
ATOM    849  CB  LEU A  55       2.425  -6.595  -1.100  1.00  0.00           C  
ATOM    850  HB2 LEU A  55       2.087  -7.240  -0.289  1.00  0.00           H  
ATOM    851  HB3 LEU A  55       3.425  -6.240  -0.849  1.00  0.00           H  
ATOM    852  O   LEU A  55       2.169  -4.060   0.694  1.00  0.00           O  
ATOM    853  CG  LEU A  55       2.494  -7.421  -2.398  1.00  0.00           C  
ATOM    854  HG  LEU A  55       2.733  -6.772  -3.241  1.00  0.00           H  
ATOM    855  CD1 LEU A  55       3.603  -8.464  -2.269  1.00  0.00           C  
ATOM    856 HD11 LEU A  55       3.674  -9.038  -3.193  1.00  0.00           H  
ATOM    857 HD12 LEU A  55       4.556  -7.960  -2.107  1.00  0.00           H  
ATOM    858 HD13 LEU A  55       3.400  -9.133  -1.433  1.00  0.00           H  
ATOM    859  CD2 LEU A  55       1.180  -8.157  -2.687  1.00  0.00           C  
ATOM    860 HD21 LEU A  55       0.894  -8.773  -1.835  1.00  0.00           H  
ATOM    861 HD22 LEU A  55       1.299  -8.780  -3.574  1.00  0.00           H  
ATOM    862 HD23 LEU A  55       0.390  -7.438  -2.904  1.00  0.00           H  
ATOM    863  N   PRO A  56       0.101  -4.923   0.806  1.00  0.00           N  
ATOM    864  CA  PRO A  56      -0.180  -4.377   2.119  1.00  0.00           C  
ATOM    865  HA  PRO A  56       0.091  -3.323   2.169  1.00  0.00           H  
ATOM    866  C   PRO A  56       0.614  -5.146   3.170  1.00  0.00           C  
ATOM    867  CB  PRO A  56      -1.688  -4.538   2.296  1.00  0.00           C  
ATOM    868  HB2 PRO A  56      -2.201  -3.730   1.776  1.00  0.00           H  
ATOM    869  HB3 PRO A  56      -1.981  -4.589   3.345  1.00  0.00           H  
ATOM    870  O   PRO A  56       0.629  -6.378   3.168  1.00  0.00           O  
ATOM    871  CG  PRO A  56      -1.972  -5.833   1.546  1.00  0.00           C  
ATOM    872  HG2 PRO A  56      -1.694  -6.692   2.156  1.00  0.00           H  
ATOM    873  HG3 PRO A  56      -3.025  -5.909   1.276  1.00  0.00           H  
ATOM    874  CD  PRO A  56      -1.024  -5.714   0.345  1.00  0.00           C  
ATOM    875  HD2 PRO A  56      -0.715  -6.704   0.009  1.00  0.00           H  
ATOM    876  HD3 PRO A  56      -1.484  -5.156  -0.471  1.00  0.00           H  
ATOM    877  N   PHE A  57       1.240  -4.425   4.097  1.00  0.00           N  
ATOM    878  H   PHE A  57       1.235  -3.418   4.024  1.00  0.00           H  
ATOM    879  CA  PHE A  57       1.899  -5.048   5.246  1.00  0.00           C  
ATOM    880  HA  PHE A  57       1.840  -6.133   5.159  1.00  0.00           H  
ATOM    881  C   PHE A  57       1.214  -4.703   6.568  1.00  0.00           C  
ATOM    882  CB  PHE A  57       3.384  -4.697   5.243  1.00  0.00           C  
ATOM    883  HB2 PHE A  57       3.792  -4.876   4.249  1.00  0.00           H  
ATOM    884  HB3 PHE A  57       3.895  -5.380   5.922  1.00  0.00           H  
ATOM    885  O   PHE A  57       1.250  -5.507   7.493  1.00  0.00           O  
ATOM    886  CG  PHE A  57       3.703  -3.285   5.672  1.00  0.00           C  
ATOM    887  CD1 PHE A  57       3.968  -2.304   4.705  1.00  0.00           C  
ATOM    888  HD1 PHE A  57       3.899  -2.541   3.653  1.00  0.00           H  
ATOM    889  CD2 PHE A  57       3.847  -2.990   7.040  1.00  0.00           C  
ATOM    890  HD2 PHE A  57       3.705  -3.770   7.774  1.00  0.00           H  
ATOM    891  CE1 PHE A  57       4.464  -1.059   5.105  1.00  0.00           C  
ATOM    892  HE1 PHE A  57       4.803  -0.361   4.354  1.00  0.00           H  
ATOM    893  CE2 PHE A  57       4.270  -1.716   7.447  1.00  0.00           C  
ATOM    894  HE2 PHE A  57       4.427  -1.499   8.493  1.00  0.00           H  
ATOM    895  CZ  PHE A  57       4.637  -0.776   6.474  1.00  0.00           C  
ATOM    896  HZ  PHE A  57       5.114   0.144   6.777  1.00  0.00           H  
ATOM    897  N   THR A  58       0.555  -3.542   6.657  1.00  0.00           N  
ATOM    898  H   THR A  58       0.589  -2.904   5.874  1.00  0.00           H  
ATOM    899  CA  THR A  58      -0.250  -3.152   7.823  1.00  0.00           C  
ATOM    900  HA  THR A  58      -0.525  -4.042   8.388  1.00  0.00           H  
ATOM    901  C   THR A  58      -1.517  -2.455   7.363  1.00  0.00           C  
ATOM    902  CB  THR A  58       0.524  -2.214   8.763  1.00  0.00           C  
ATOM    903  HB  THR A  58       0.774  -1.292   8.239  1.00  0.00           H  
ATOM    904  O   THR A  58      -1.446  -1.501   6.591  1.00  0.00           O  
ATOM    905  CG2 THR A  58      -0.252  -1.875  10.036  1.00  0.00           C  
ATOM    906 HG21 THR A  58      -1.135  -1.284   9.794  1.00  0.00           H  
ATOM    907 HG22 THR A  58       0.384  -1.286  10.697  1.00  0.00           H  
ATOM    908 HG23 THR A  58      -0.546  -2.790  10.551  1.00  0.00           H  
ATOM    909  OG1 THR A  58       1.708  -2.828   9.193  1.00  0.00           O  
ATOM    910  HG1 THR A  58       2.267  -2.916   8.418  1.00  0.00           H  
ATOM    911  N   ILE A  59      -2.671  -2.898   7.868  1.00  0.00           N  
ATOM    912  H   ILE A  59      -2.662  -3.672   8.517  1.00  0.00           H  
ATOM    913  CA  ILE A  59      -3.951  -2.224   7.646  1.00  0.00           C  
ATOM    914  HA  ILE A  59      -3.735  -1.240   7.228  1.00  0.00           H  
ATOM    915  C   ILE A  59      -4.628  -2.004   8.986  1.00  0.00           C  
ATOM    916  CB  ILE A  59      -4.893  -2.964   6.663  1.00  0.00           C  
ATOM    917  HB  ILE A  59      -5.489  -3.692   7.213  1.00  0.00           H  
ATOM    918  O   ILE A  59      -4.888  -2.955   9.721  1.00  0.00           O  
ATOM    919  CG1 ILE A  59      -4.108  -3.760   5.594  1.00  0.00           C  
ATOM    920 HG12 ILE A  59      -3.598  -4.581   6.098  1.00  0.00           H  
ATOM    921 HG13 ILE A  59      -3.335  -3.134   5.148  1.00  0.00           H  
ATOM    922  CG2 ILE A  59      -5.850  -1.891   6.101  1.00  0.00           C  
ATOM    923 HG21 ILE A  59      -5.294  -1.007   5.789  1.00  0.00           H  
ATOM    924 HG22 ILE A  59      -6.387  -2.241   5.220  1.00  0.00           H  
ATOM    925 HG23 ILE A  59      -6.570  -1.595   6.864  1.00  0.00           H  
ATOM    926  CD1 ILE A  59      -4.937  -4.392   4.476  1.00  0.00           C  
ATOM    927 HD11 ILE A  59      -5.288  -3.614   3.798  1.00  0.00           H  
ATOM    928 HD12 ILE A  59      -4.313  -5.083   3.909  1.00  0.00           H  
ATOM    929 HD13 ILE A  59      -5.776  -4.944   4.899  1.00  0.00           H  
ATOM    930  N   ASN A  60      -4.899  -0.745   9.299  1.00  0.00           N  
ATOM    931  H   ASN A  60      -4.640  -0.016   8.650  1.00  0.00           H  
ATOM    932  CA  ASN A  60      -5.640  -0.361  10.484  1.00  0.00           C  
ATOM    933  HA  ASN A  60      -5.969  -1.248  11.025  1.00  0.00           H  
ATOM    934  C   ASN A  60      -6.879   0.404  10.029  1.00  0.00           C  
ATOM    935  CB  ASN A  60      -4.705   0.438  11.403  1.00  0.00           C  
ATOM    936  HB2 ASN A  60      -3.772  -0.115  11.518  1.00  0.00           H  
ATOM    937  HB3 ASN A  60      -4.481   1.406  10.956  1.00  0.00           H  
ATOM    938  O   ASN A  60      -6.742   1.420   9.354  1.00  0.00           O  
ATOM    939  CG  ASN A  60      -5.290   0.656  12.785  1.00  0.00           C  
ATOM    940  ND2 ASN A  60      -4.465   0.995  13.746  1.00  0.00           N  
ATOM    941 HD21 ASN A  60      -4.884   1.180  14.646  1.00  0.00           H  
ATOM    942 HD22 ASN A  60      -3.481   1.122  13.560  1.00  0.00           H  
ATOM    943  OD1 ASN A  60      -6.473   0.515  13.032  1.00  0.00           O  
ATOM    944  N   CYS A  61      -8.057  -0.109  10.369  1.00  0.00           N  
ATOM    945  H   CYS A  61      -8.064  -0.908  10.986  1.00  0.00           H  
ATOM    946  CA  CYS A  61      -9.343   0.539  10.150  1.00  0.00           C  
ATOM    947  HA  CYS A  61      -9.212   1.505   9.663  1.00  0.00           H  
ATOM    948  C   CYS A  61      -9.979   0.765  11.514  1.00  0.00           C  
ATOM    949  CB  CYS A  61     -10.235  -0.341   9.267  1.00  0.00           C  
ATOM    950  HB2 CYS A  61     -10.127  -1.381   9.577  1.00  0.00           H  
ATOM    951  HB3 CYS A  61     -11.276  -0.066   9.438  1.00  0.00           H  
ATOM    952  O   CYS A  61     -10.196  -0.186  12.266  1.00  0.00           O  
ATOM    953  SG  CYS A  61      -9.917  -0.213   7.492  1.00  0.00           S  
ATOM    954  N   GLN A  62     -10.271   2.018  11.827  1.00  0.00           N  
ATOM    955  H   GLN A  62     -10.052   2.755  11.172  1.00  0.00           H  
ATOM    956  CA  GLN A  62     -10.928   2.417  13.062  1.00  0.00           C  
ATOM    957  HA  GLN A  62     -11.120   1.537  13.675  1.00  0.00           H  
ATOM    958  C   GLN A  62     -12.291   3.032  12.752  1.00  0.00           C  
ATOM    959  CB  GLN A  62     -10.005   3.345  13.869  1.00  0.00           C  
ATOM    960  HB2 GLN A  62      -9.798   4.251  13.300  1.00  0.00           H  
ATOM    961  HB3 GLN A  62     -10.505   3.621  14.797  1.00  0.00           H  
ATOM    962  O   GLN A  62     -12.616   3.315  11.596  1.00  0.00           O  
ATOM    963  CG  GLN A  62      -8.686   2.629  14.206  1.00  0.00           C  
ATOM    964  HG2 GLN A  62      -8.080   2.547  13.303  1.00  0.00           H  
ATOM    965  HG3 GLN A  62      -8.907   1.623  14.560  1.00  0.00           H  
ATOM    966  CD  GLN A  62      -7.857   3.347  15.261  1.00  0.00           C  
ATOM    967  NE2 GLN A  62      -7.205   2.619  16.143  1.00  0.00           N  
ATOM    968 HE21 GLN A  62      -6.724   3.140  16.862  1.00  0.00           H  
ATOM    969 HE22 GLN A  62      -7.307   1.614  16.132  1.00  0.00           H  
ATOM    970  OE1 GLN A  62      -7.764   4.559  15.327  1.00  0.00           O  
ATOM    971  N   GLU A  63     -13.109   3.176  13.792  1.00  0.00           N  
ATOM    972  H   GLU A  63     -12.752   2.971  14.714  1.00  0.00           H  
ATOM    973  CA  GLU A  63     -14.354   3.938  13.748  1.00  0.00           C  
ATOM    974  HA  GLU A  63     -14.570   4.148  12.701  1.00  0.00           H  
ATOM    975  C   GLU A  63     -14.140   5.262  14.523  1.00  0.00           C  
ATOM    976  CB  GLU A  63     -15.517   3.064  14.256  1.00  0.00           C  
ATOM    977  HB2 GLU A  63     -15.537   3.051  15.346  1.00  0.00           H  
ATOM    978  HB3 GLU A  63     -15.365   2.046  13.898  1.00  0.00           H  
ATOM    979  O   GLU A  63     -13.612   5.200  15.637  1.00  0.00           O  
ATOM    980  CG  GLU A  63     -16.861   3.554  13.700  1.00  0.00           C  
ATOM    981  HG2 GLU A  63     -17.129   4.484  14.201  1.00  0.00           H  
ATOM    982  HG3 GLU A  63     -16.735   3.779  12.641  1.00  0.00           H  
ATOM    983  CD  GLU A  63     -18.023   2.550  13.833  1.00  0.00           C  
ATOM    984  OE1 GLU A  63     -18.980   2.676  13.037  1.00  0.00           O  
ATOM    985  OE2 GLU A  63     -18.062   1.686  14.737  1.00  0.00           O  
ATOM    986  N   PRO A  64     -14.490   6.452  13.983  1.00  0.00           N  
ATOM    987  CA  PRO A  64     -15.106   6.700  12.673  1.00  0.00           C  
ATOM    988  HA  PRO A  64     -16.068   6.192  12.600  1.00  0.00           H  
ATOM    989  C   PRO A  64     -14.194   6.230  11.546  1.00  0.00           C  
ATOM    990  CB  PRO A  64     -15.315   8.215  12.600  1.00  0.00           C  
ATOM    991  HB2 PRO A  64     -15.285   8.595  11.579  1.00  0.00           H  
ATOM    992  HB3 PRO A  64     -16.262   8.475  13.074  1.00  0.00           H  
ATOM    993  O   PRO A  64     -13.004   6.095  11.794  1.00  0.00           O  
ATOM    994  CG  PRO A  64     -14.162   8.757  13.440  1.00  0.00           C  
ATOM    995  HG2 PRO A  64     -14.379   9.748  13.839  1.00  0.00           H  
ATOM    996  HG3 PRO A  64     -13.251   8.776  12.841  1.00  0.00           H  
ATOM    997  CD  PRO A  64     -14.030   7.714  14.549  1.00  0.00           C  
ATOM    998  HD2 PRO A  64     -12.992   7.646  14.875  1.00  0.00           H  
ATOM    999  HD3 PRO A  64     -14.668   7.984  15.390  1.00  0.00           H  
ATOM   1000  N   LYS A  65     -14.771   5.924  10.371  1.00  0.00           N  
ATOM   1001  H   LYS A  65     -15.752   6.138  10.270  1.00  0.00           H  
ATOM   1002  CA  LYS A  65     -14.103   5.261   9.237  1.00  0.00           C  
ATOM   1003  HA  LYS A  65     -13.804   4.259   9.544  1.00  0.00           H  
ATOM   1004  C   LYS A  65     -12.820   6.006   8.846  1.00  0.00           C  
ATOM   1005  CB  LYS A  65     -15.047   5.144   8.025  1.00  0.00           C  
ATOM   1006  HB2 LYS A  65     -15.285   6.146   7.665  1.00  0.00           H  
ATOM   1007  HB3 LYS A  65     -14.506   4.610   7.244  1.00  0.00           H  
ATOM   1008  O   LYS A  65     -12.820   6.839   7.959  1.00  0.00           O  
ATOM   1009  CG  LYS A  65     -16.356   4.377   8.235  1.00  0.00           C  
ATOM   1010  HG2 LYS A  65     -16.138   3.356   8.548  1.00  0.00           H  
ATOM   1011  HG3 LYS A  65     -16.957   4.870   9.000  1.00  0.00           H  
ATOM   1012  CD  LYS A  65     -17.127   4.363   6.905  1.00  0.00           C  
ATOM   1013  HD2 LYS A  65     -16.518   3.876   6.143  1.00  0.00           H  
ATOM   1014  HD3 LYS A  65     -17.315   5.391   6.595  1.00  0.00           H  
ATOM   1015  CE  LYS A  65     -18.458   3.621   7.049  1.00  0.00           C  
ATOM   1016  HE2 LYS A  65     -19.030   4.089   7.850  1.00  0.00           H  
ATOM   1017  HE3 LYS A  65     -18.255   2.592   7.343  1.00  0.00           H  
ATOM   1018  NZ  LYS A  65     -19.229   3.654   5.781  1.00  0.00           N  
ATOM   1019  HZ1 LYS A  65     -20.112   3.175   5.891  1.00  0.00           H  
ATOM   1020  HZ2 LYS A  65     -18.711   3.202   5.041  1.00  0.00           H  
ATOM   1021  HZ3 LYS A  65     -19.406   4.608   5.500  1.00  0.00           H  
ATOM   1022  N   LEU A  66     -11.743   5.709   9.543  1.00  0.00           N  
ATOM   1023  H   LEU A  66     -11.880   5.120  10.352  1.00  0.00           H  
ATOM   1024  CA  LEU A  66     -10.438   6.319   9.407  1.00  0.00           C  
ATOM   1025  HA  LEU A  66     -10.358   6.847   8.458  1.00  0.00           H  
ATOM   1026  C   LEU A  66      -9.485   5.153   9.403  1.00  0.00           C  
ATOM   1027  CB  LEU A  66     -10.136   7.278  10.574  1.00  0.00           C  
ATOM   1028  HB2 LEU A  66     -10.358   6.766  11.510  1.00  0.00           H  
ATOM   1029  HB3 LEU A  66      -9.070   7.505  10.567  1.00  0.00           H  
ATOM   1030  O   LEU A  66      -9.520   4.291  10.290  1.00  0.00           O  
ATOM   1031  CG  LEU A  66     -10.909   8.608  10.532  1.00  0.00           C  
ATOM   1032  HG  LEU A  66     -11.980   8.413  10.480  1.00  0.00           H  
ATOM   1033  CD1 LEU A  66     -10.623   9.392  11.815  1.00  0.00           C  
ATOM   1034 HD11 LEU A  66     -10.891   8.789  12.683  1.00  0.00           H  
ATOM   1035 HD12 LEU A  66      -9.565   9.648  11.865  1.00  0.00           H  
ATOM   1036 HD13 LEU A  66     -11.212  10.309  11.817  1.00  0.00           H  
ATOM   1037  CD2 LEU A  66     -10.495   9.474   9.342  1.00  0.00           C  
ATOM   1038 HD21 LEU A  66     -10.802   9.009   8.406  1.00  0.00           H  
ATOM   1039 HD22 LEU A  66      -9.416   9.631   9.326  1.00  0.00           H  
ATOM   1040 HD23 LEU A  66     -10.986  10.446   9.389  1.00  0.00           H  
ATOM   1041  N   GLY A  67      -8.671   5.095   8.365  1.00  0.00           N  
ATOM   1042  H   GLY A  67      -8.715   5.814   7.656  1.00  0.00           H  
ATOM   1043  CA  GLY A  67      -7.715   4.026   8.230  1.00  0.00           C  
ATOM   1044  HA2 GLY A  67      -8.046   3.311   7.478  1.00  0.00           H  
ATOM   1045  HA3 GLY A  67      -7.628   3.516   9.189  1.00  0.00           H  
ATOM   1046  C   GLY A  67      -6.343   4.535   7.873  1.00  0.00           C  
ATOM   1047  O   GLY A  67      -6.168   5.594   7.275  1.00  0.00           O  
ATOM   1048  N   SER A  68      -5.351   3.730   8.212  1.00  0.00           N  
ATOM   1049  H   SER A  68      -5.603   2.849   8.638  1.00  0.00           H  
ATOM   1050  CA  SER A  68      -4.055   3.838   7.569  1.00  0.00           C  
ATOM   1051  HA  SER A  68      -4.134   4.534   6.734  1.00  0.00           H  
ATOM   1052  C   SER A  68      -3.699   2.493   6.976  1.00  0.00           C  
ATOM   1053  CB  SER A  68      -2.984   4.417   8.489  1.00  0.00           C  
ATOM   1054  HB2 SER A  68      -3.301   5.409   8.808  1.00  0.00           H  
ATOM   1055  HB3 SER A  68      -2.050   4.514   7.935  1.00  0.00           H  
ATOM   1056  O   SER A  68      -3.881   1.440   7.595  1.00  0.00           O  
ATOM   1057  OG  SER A  68      -2.772   3.608   9.626  1.00  0.00           O  
ATOM   1058  HG  SER A  68      -3.629   3.255   9.876  1.00  0.00           H  
ATOM   1059  N   LEU A  69      -3.225   2.559   5.746  1.00  0.00           N  
ATOM   1060  H   LEU A  69      -3.111   3.468   5.321  1.00  0.00           H  
ATOM   1061  CA  LEU A  69      -2.714   1.433   5.010  1.00  0.00           C  
ATOM   1062  HA  LEU A  69      -2.802   0.523   5.604  1.00  0.00           H  
ATOM   1063  C   LEU A  69      -1.247   1.721   4.759  1.00  0.00           C  
ATOM   1064  CB  LEU A  69      -3.538   1.282   3.725  1.00  0.00           C  
ATOM   1065  HB2 LEU A  69      -4.571   1.055   3.989  1.00  0.00           H  
ATOM   1066  HB3 LEU A  69      -3.527   2.229   3.186  1.00  0.00           H  
ATOM   1067  O   LEU A  69      -0.908   2.741   4.164  1.00  0.00           O  
ATOM   1068  CG  LEU A  69      -3.003   0.185   2.800  1.00  0.00           C  
ATOM   1069  HG  LEU A  69      -1.949   0.376   2.598  1.00  0.00           H  
ATOM   1070  CD1 LEU A  69      -3.137  -1.188   3.434  1.00  0.00           C  
ATOM   1071 HD11 LEU A  69      -2.839  -1.944   2.707  1.00  0.00           H  
ATOM   1072 HD12 LEU A  69      -4.172  -1.360   3.732  1.00  0.00           H  
ATOM   1073 HD13 LEU A  69      -2.469  -1.258   4.293  1.00  0.00           H  
ATOM   1074  CD2 LEU A  69      -3.763   0.176   1.476  1.00  0.00           C  
ATOM   1075 HD21 LEU A  69      -3.643   1.142   0.985  1.00  0.00           H  
ATOM   1076 HD22 LEU A  69      -4.824  -0.006   1.650  1.00  0.00           H  
ATOM   1077 HD23 LEU A  69      -3.361  -0.595   0.820  1.00  0.00           H  
ATOM   1078  N   VAL A  70      -0.382   0.829   5.215  1.00  0.00           N  
ATOM   1079  H   VAL A  70      -0.723   0.003   5.685  1.00  0.00           H  
ATOM   1080  CA  VAL A  70       1.022   0.887   4.841  1.00  0.00           C  
ATOM   1081  HA  VAL A  70       1.181   1.796   4.260  1.00  0.00           H  
ATOM   1082  C   VAL A  70       1.298  -0.276   3.906  1.00  0.00           C  
ATOM   1083  CB  VAL A  70       1.975   0.984   6.039  1.00  0.00           C  
ATOM   1084  HB  VAL A  70       2.239  -0.023   6.362  1.00  0.00           H  
ATOM   1085  O   VAL A  70       0.999  -1.438   4.216  1.00  0.00           O  
ATOM   1086  CG1 VAL A  70       3.197   1.803   5.601  1.00  0.00           C  
ATOM   1087 HG11 VAL A  70       3.644   1.402   4.691  1.00  0.00           H  
ATOM   1088 HG12 VAL A  70       2.893   2.825   5.374  1.00  0.00           H  
ATOM   1089 HG13 VAL A  70       3.938   1.865   6.398  1.00  0.00           H  
ATOM   1090  CG2 VAL A  70       1.406   1.725   7.256  1.00  0.00           C  
ATOM   1091 HG21 VAL A  70       2.177   1.828   8.019  1.00  0.00           H  
ATOM   1092 HG22 VAL A  70       0.578   1.157   7.682  1.00  0.00           H  
ATOM   1093 HG23 VAL A  70       1.048   2.711   6.960  1.00  0.00           H  
ATOM   1094  N   VAL A  71       1.794   0.057   2.721  1.00  0.00           N  
ATOM   1095  H   VAL A  71       2.039   1.022   2.553  1.00  0.00           H  
ATOM   1096  CA  VAL A  71       2.097  -0.908   1.670  1.00  0.00           C  
ATOM   1097  HA  VAL A  71       1.897  -1.914   2.039  1.00  0.00           H  
ATOM   1098  C   VAL A  71       3.569  -0.857   1.322  1.00  0.00           C  
ATOM   1099  CB  VAL A  71       1.247  -0.717   0.406  1.00  0.00           C  
ATOM   1100  HB  VAL A  71       1.457  -1.558  -0.254  1.00  0.00           H  
ATOM   1101  O   VAL A  71       4.215   0.173   1.469  1.00  0.00           O  
ATOM   1102  CG1 VAL A  71      -0.257  -0.720   0.686  1.00  0.00           C  
ATOM   1103 HG11 VAL A  71      -0.568   0.281   0.985  1.00  0.00           H  
ATOM   1104 HG12 VAL A  71      -0.502  -1.426   1.480  1.00  0.00           H  
ATOM   1105 HG13 VAL A  71      -0.794  -1.004  -0.219  1.00  0.00           H  
ATOM   1106  CG2 VAL A  71       1.579   0.564  -0.353  1.00  0.00           C  
ATOM   1107 HG21 VAL A  71       2.648   0.652  -0.546  1.00  0.00           H  
ATOM   1108 HG22 VAL A  71       1.096   0.503  -1.328  1.00  0.00           H  
ATOM   1109 HG23 VAL A  71       1.239   1.442   0.196  1.00  0.00           H  
ATOM   1110  N   ARG A  72       4.078  -1.969   0.813  1.00  0.00           N  
ATOM   1111  H   ARG A  72       3.473  -2.773   0.728  1.00  0.00           H  
ATOM   1112  CA  ARG A  72       5.394  -2.046   0.201  1.00  0.00           C  
ATOM   1113  HA  ARG A  72       5.966  -1.147   0.431  1.00  0.00           H  
ATOM   1114  C   ARG A  72       5.219  -2.128  -1.306  1.00  0.00           C  
ATOM   1115  CB  ARG A  72       6.133  -3.233   0.811  1.00  0.00           C  
ATOM   1116  HB2 ARG A  72       5.571  -4.152   0.645  1.00  0.00           H  
ATOM   1117  HB3 ARG A  72       6.203  -3.061   1.885  1.00  0.00           H  
ATOM   1118  O   ARG A  72       4.639  -3.093  -1.808  1.00  0.00           O  
ATOM   1119  CG  ARG A  72       7.533  -3.378   0.205  1.00  0.00           C  
ATOM   1120  HG2 ARG A  72       7.996  -2.397   0.094  1.00  0.00           H  
ATOM   1121  HG3 ARG A  72       7.443  -3.838  -0.779  1.00  0.00           H  
ATOM   1122  CD  ARG A  72       8.415  -4.249   1.100  1.00  0.00           C  
ATOM   1123  HD2 ARG A  72       9.338  -4.483   0.570  1.00  0.00           H  
ATOM   1124  HD3 ARG A  72       7.892  -5.178   1.327  1.00  0.00           H  
ATOM   1125  NE  ARG A  72       8.734  -3.525   2.339  1.00  0.00           N  
ATOM   1126  HE  ARG A  72       8.383  -2.581   2.421  1.00  0.00           H  
ATOM   1127  NH1 ARG A  72       9.969  -5.116   3.409  1.00  0.00           N  
ATOM   1128 HH11 ARG A  72       9.897  -5.686   2.578  1.00  0.00           H  
ATOM   1129 HH12 ARG A  72      10.543  -5.377   4.198  1.00  0.00           H  
ATOM   1130  NH2 ARG A  72       9.592  -3.124   4.384  1.00  0.00           N  
ATOM   1131 HH21 ARG A  72       9.202  -2.194   4.331  1.00  0.00           H  
ATOM   1132 HH22 ARG A  72      10.165  -3.343   5.186  1.00  0.00           H  
ATOM   1133  CZ  ARG A  72       9.430  -3.927   3.373  1.00  0.00           C  
ATOM   1134  N   CYS A  73       5.689  -1.110  -2.011  1.00  0.00           N  
ATOM   1135  H   CYS A  73       6.157  -0.362  -1.519  1.00  0.00           H  
ATOM   1136  CA  CYS A  73       5.673  -1.056  -3.466  1.00  0.00           C  
ATOM   1137  HA  CYS A  73       4.849  -1.658  -3.850  1.00  0.00           H  
ATOM   1138  C   CYS A  73       6.975  -1.628  -4.029  1.00  0.00           C  
ATOM   1139  CB  CYS A  73       5.440   0.391  -3.907  1.00  0.00           C  
ATOM   1140  HB2 CYS A  73       6.233   1.012  -3.491  1.00  0.00           H  
ATOM   1141  HB3 CYS A  73       5.511   0.450  -4.993  1.00  0.00           H  
ATOM   1142  O   CYS A  73       8.047  -1.377  -3.481  1.00  0.00           O  
ATOM   1143  SG  CYS A  73       3.846   1.090  -3.402  1.00  0.00           S  
ATOM   1144  N   SER A  74       6.877  -2.390  -5.119  1.00  0.00           N  
ATOM   1145  H   SER A  74       5.961  -2.595  -5.492  1.00  0.00           H  
ATOM   1146  CA  SER A  74       8.029  -2.867  -5.891  1.00  0.00           C  
ATOM   1147  HA  SER A  74       8.954  -2.496  -5.449  1.00  0.00           H  
ATOM   1148  C   SER A  74       7.936  -2.336  -7.316  1.00  0.00           C  
ATOM   1149  CB  SER A  74       8.098  -4.399  -5.894  1.00  0.00           C  
ATOM   1150  HB2 SER A  74       8.963  -4.714  -6.479  1.00  0.00           H  
ATOM   1151  HB3 SER A  74       8.220  -4.758  -4.872  1.00  0.00           H  
ATOM   1152  O   SER A  74       6.997  -2.681  -8.038  1.00  0.00           O  
ATOM   1153  OG  SER A  74       6.925  -4.962  -6.455  1.00  0.00           O  
ATOM   1154  HG  SER A  74       6.678  -4.406  -7.198  1.00  0.00           H  
ATOM   1155  N   PHE A  75       8.900  -1.518  -7.723  1.00  0.00           N  
ATOM   1156  H   PHE A  75       9.655  -1.289  -7.093  1.00  0.00           H  
ATOM   1157  CA  PHE A  75       8.970  -0.975  -9.074  1.00  0.00           C  
ATOM   1158  HA  PHE A  75       7.967  -0.910  -9.495  1.00  0.00           H  
ATOM   1159  C   PHE A  75       9.794  -1.932  -9.939  1.00  0.00           C  
ATOM   1160  CB  PHE A  75       9.532   0.454  -9.023  1.00  0.00           C  
ATOM   1161  HB2 PHE A  75      10.533   0.431  -8.592  1.00  0.00           H  
ATOM   1162  HB3 PHE A  75       9.625   0.829 -10.042  1.00  0.00           H  
ATOM   1163  O   PHE A  75      10.979  -2.144  -9.696  1.00  0.00           O  
ATOM   1164  CG  PHE A  75       8.670   1.413  -8.216  1.00  0.00           C  
ATOM   1165  CD1 PHE A  75       7.730   2.238  -8.862  1.00  0.00           C  
ATOM   1166  HD1 PHE A  75       7.651   2.222  -9.939  1.00  0.00           H  
ATOM   1167  CD2 PHE A  75       8.797   1.477  -6.814  1.00  0.00           C  
ATOM   1168  HD2 PHE A  75       9.539   0.875  -6.311  1.00  0.00           H  
ATOM   1169  CE1 PHE A  75       6.907   3.098  -8.110  1.00  0.00           C  
ATOM   1170  HE1 PHE A  75       6.197   3.743  -8.605  1.00  0.00           H  
ATOM   1171  CE2 PHE A  75       7.968   2.330  -6.064  1.00  0.00           C  
ATOM   1172  HE2 PHE A  75       8.078   2.385  -4.991  1.00  0.00           H  
ATOM   1173  CZ  PHE A  75       7.016   3.133  -6.712  1.00  0.00           C  
ATOM   1174  HZ  PHE A  75       6.387   3.800  -6.140  1.00  0.00           H  
ATOM   1175  N   TYR A  76       9.157  -2.560 -10.925  1.00  0.00           N  
ATOM   1176  H   TYR A  76       8.187  -2.341 -11.100  1.00  0.00           H  
ATOM   1177  CA  TYR A  76       9.873  -3.313 -11.948  1.00  0.00           C  
ATOM   1178  HA  TYR A  76      10.757  -3.794 -11.530  1.00  0.00           H  
ATOM   1179  C   TYR A  76      10.320  -2.313 -13.006  1.00  0.00           C  
ATOM   1180  CB  TYR A  76       8.967  -4.396 -12.563  1.00  0.00           C  
ATOM   1181  HB2 TYR A  76       9.395  -4.694 -13.520  1.00  0.00           H  
ATOM   1182  HB3 TYR A  76       7.985  -3.973 -12.776  1.00  0.00           H  
ATOM   1183  O   TYR A  76       9.506  -1.958 -13.846  1.00  0.00           O  
ATOM   1184  CG  TYR A  76       8.802  -5.647 -11.725  1.00  0.00           C  
ATOM   1185  CD1 TYR A  76       9.683  -6.731 -11.912  1.00  0.00           C  
ATOM   1186  HD1 TYR A  76      10.479  -6.656 -12.638  1.00  0.00           H  
ATOM   1187  CD2 TYR A  76       7.767  -5.736 -10.776  1.00  0.00           C  
ATOM   1188  HD2 TYR A  76       7.102  -4.898 -10.630  1.00  0.00           H  
ATOM   1189  CE1 TYR A  76       9.526  -7.907 -11.154  1.00  0.00           C  
ATOM   1190  HE1 TYR A  76      10.199  -8.741 -11.289  1.00  0.00           H  
ATOM   1191  CE2 TYR A  76       7.609  -6.908 -10.011  1.00  0.00           C  
ATOM   1192  HE2 TYR A  76       6.823  -6.965  -9.273  1.00  0.00           H  
ATOM   1193  OH  TYR A  76       8.340  -9.126  -9.464  1.00  0.00           O  
ATOM   1194  HH  TYR A  76       7.631  -9.022  -8.826  1.00  0.00           H  
ATOM   1195  CZ  TYR A  76       8.490  -7.996 -10.203  1.00  0.00           C  
ATOM   1196  N   GLU A  77      11.570  -1.852 -12.959  1.00  0.00           N  
ATOM   1197  H   GLU A  77      12.110  -2.047 -12.128  1.00  0.00           H  
ATOM   1198  CA  GLU A  77      12.321  -1.756 -14.217  1.00  0.00           C  
ATOM   1199  HA  GLU A  77      12.139  -2.703 -14.725  1.00  0.00           H  
ATOM   1200  C   GLU A  77      13.840  -1.783 -14.042  1.00  0.00           C  
ATOM   1201  CB  GLU A  77      11.814  -0.649 -15.176  1.00  0.00           C  
ATOM   1202  HB2 GLU A  77      12.642  -0.009 -15.483  1.00  0.00           H  
ATOM   1203  HB3 GLU A  77      11.057  -0.032 -14.692  1.00  0.00           H  
ATOM   1204  O   GLU A  77      14.456  -2.541 -14.771  1.00  0.00           O  
ATOM   1205  CG  GLU A  77      11.223  -1.362 -16.416  1.00  0.00           C  
ATOM   1206  HG2 GLU A  77      10.515  -2.129 -16.100  1.00  0.00           H  
ATOM   1207  HG3 GLU A  77      12.038  -1.886 -16.916  1.00  0.00           H  
ATOM   1208  CD  GLU A  77      10.517  -0.484 -17.455  1.00  0.00           C  
ATOM   1209  OE1 GLU A  77       9.964  -1.077 -18.412  1.00  0.00           O  
ATOM   1210  OE2 GLU A  77      10.511   0.760 -17.343  1.00  0.00           O  
ATOM   1211  N   ASP A  78      14.458  -1.160 -13.032  1.00  0.00           N  
ATOM   1212  H   ASP A  78      13.948  -0.450 -12.525  1.00  0.00           H  
ATOM   1213  CA  ASP A  78      15.940  -1.202 -12.951  1.00  0.00           C  
ATOM   1214  HA  ASP A  78      16.317  -2.082 -13.474  1.00  0.00           H  
ATOM   1215  C   ASP A  78      16.536  -1.328 -11.548  1.00  0.00           C  
ATOM   1216  CB  ASP A  78      16.508   0.018 -13.679  1.00  0.00           C  
ATOM   1217  HB2 ASP A  78      15.995   0.919 -13.343  1.00  0.00           H  
ATOM   1218  HB3 ASP A  78      17.564   0.124 -13.430  1.00  0.00           H  
ATOM   1219  O   ASP A  78      17.681  -1.748 -11.379  1.00  0.00           O  
ATOM   1220  CG  ASP A  78      16.399  -0.133 -15.200  1.00  0.00           C  
ATOM   1221  OD1 ASP A  78      16.945  -1.130 -15.725  1.00  0.00           O  
ATOM   1222  OD2 ASP A  78      15.840   0.795 -15.824  1.00  0.00           O  
ATOM   1223  N   PHE A  79      15.751  -1.054 -10.514  1.00  0.00           N  
ATOM   1224  H   PHE A  79      14.807  -0.737 -10.683  1.00  0.00           H  
ATOM   1225  CA  PHE A  79      16.176  -1.227  -9.137  1.00  0.00           C  
ATOM   1226  HA  PHE A  79      17.037  -1.894  -9.096  1.00  0.00           H  
ATOM   1227  C   PHE A  79      15.023  -1.890  -8.411  1.00  0.00           C  
ATOM   1228  CB  PHE A  79      16.605   0.123  -8.546  1.00  0.00           C  
ATOM   1229  HB2 PHE A  79      16.990  -0.053  -7.541  1.00  0.00           H  
ATOM   1230  HB3 PHE A  79      15.745   0.789  -8.476  1.00  0.00           H  
ATOM   1231  O   PHE A  79      13.912  -1.364  -8.393  1.00  0.00           O  
ATOM   1232  CG  PHE A  79      17.705   0.798  -9.344  1.00  0.00           C  
ATOM   1233  CD1 PHE A  79      19.050   0.460  -9.108  1.00  0.00           C  
ATOM   1234  HD1 PHE A  79      19.300  -0.236  -8.320  1.00  0.00           H  
ATOM   1235  CD2 PHE A  79      17.382   1.699 -10.376  1.00  0.00           C  
ATOM   1236  HD2 PHE A  79      16.350   1.952 -10.569  1.00  0.00           H  
ATOM   1237  CE1 PHE A  79      20.068   1.010  -9.907  1.00  0.00           C  
ATOM   1238  HE1 PHE A  79      21.098   0.740  -9.731  1.00  0.00           H  
ATOM   1239  CE2 PHE A  79      18.397   2.242 -11.181  1.00  0.00           C  
ATOM   1240  HE2 PHE A  79      18.140   2.910 -11.989  1.00  0.00           H  
ATOM   1241  CZ  PHE A  79      19.740   1.895 -10.949  1.00  0.00           C  
ATOM   1242  HZ  PHE A  79      20.516   2.303 -11.579  1.00  0.00           H  
ATOM   1243  N   LEU A  80      15.268  -3.071  -7.841  1.00  0.00           N  
ATOM   1244  H   LEU A  80      16.199  -3.452  -7.931  1.00  0.00           H  
ATOM   1245  CA  LEU A  80      14.324  -3.748  -6.956  1.00  0.00           C  
ATOM   1246  HA  LEU A  80      13.339  -3.684  -7.417  1.00  0.00           H  
ATOM   1247  C   LEU A  80      14.264  -2.975  -5.624  1.00  0.00           C  
ATOM   1248  CB  LEU A  80      14.726  -5.235  -6.821  1.00  0.00           C  
ATOM   1249  HB2 LEU A  80      15.372  -5.514  -7.654  1.00  0.00           H  
ATOM   1250  HB3 LEU A  80      15.328  -5.375  -5.923  1.00  0.00           H  
ATOM   1251  O   LEU A  80      14.604  -3.489  -4.561  1.00  0.00           O  
ATOM   1252  CG  LEU A  80      13.511  -6.182  -6.807  1.00  0.00           C  
ATOM   1253  HG  LEU A  80      12.613  -5.639  -6.514  1.00  0.00           H  
ATOM   1254  CD1 LEU A  80      13.310  -6.795  -8.195  1.00  0.00           C  
ATOM   1255 HD11 LEU A  80      12.421  -7.426  -8.195  1.00  0.00           H  
ATOM   1256 HD12 LEU A  80      14.178  -7.387  -8.485  1.00  0.00           H  
ATOM   1257 HD13 LEU A  80      13.164  -5.996  -8.922  1.00  0.00           H  
ATOM   1258  CD2 LEU A  80      13.712  -7.328  -5.818  1.00  0.00           C  
ATOM   1259 HD21 LEU A  80      14.583  -7.917  -6.106  1.00  0.00           H  
ATOM   1260 HD22 LEU A  80      13.874  -6.907  -4.826  1.00  0.00           H  
ATOM   1261 HD23 LEU A  80      12.824  -7.961  -5.813  1.00  0.00           H  
ATOM   1262  N   GLU A  81      13.932  -1.692  -5.698  1.00  0.00           N  
ATOM   1263  H   GLU A  81      13.677  -1.315  -6.600  1.00  0.00           H  
ATOM   1264  CA  GLU A  81      13.786  -0.828  -4.551  1.00  0.00           C  
ATOM   1265  HA  GLU A  81      14.495  -1.136  -3.782  1.00  0.00           H  
ATOM   1266  C   GLU A  81      12.384  -1.014  -4.001  1.00  0.00           C  
ATOM   1267  CB  GLU A  81      14.097   0.629  -4.884  1.00  0.00           C  
ATOM   1268  HB2 GLU A  81      13.627   0.910  -5.826  1.00  0.00           H  
ATOM   1269  HB3 GLU A  81      13.691   1.237  -4.075  1.00  0.00           H  
ATOM   1270  O   GLU A  81      11.367  -0.816  -4.673  1.00  0.00           O  
ATOM   1271  CG  GLU A  81      15.611   0.865  -4.935  1.00  0.00           C  
ATOM   1272  HG2 GLU A  81      16.046   0.196  -5.679  1.00  0.00           H  
ATOM   1273  HG3 GLU A  81      16.035   0.594  -3.968  1.00  0.00           H  
ATOM   1274  CD  GLU A  81      15.980   2.323  -5.240  1.00  0.00           C  
ATOM   1275  OE1 GLU A  81      17.182   2.554  -5.502  1.00  0.00           O  
ATOM   1276  OE2 GLU A  81      15.074   3.188  -5.157  1.00  0.00           O  
ATOM   1277  N   TYR A  82      12.363  -1.459  -2.752  1.00  0.00           N  
ATOM   1278  H   TYR A  82      13.245  -1.583  -2.276  1.00  0.00           H  
ATOM   1279  CA  TYR A  82      11.157  -1.534  -1.965  1.00  0.00           C  
ATOM   1280  HA  TYR A  82      10.306  -1.734  -2.616  1.00  0.00           H  
ATOM   1281  C   TYR A  82      10.967  -0.194  -1.283  1.00  0.00           C  
ATOM   1282  CB  TYR A  82      11.270  -2.665  -0.948  1.00  0.00           C  
ATOM   1283  HB2 TYR A  82      12.130  -2.484  -0.303  1.00  0.00           H  
ATOM   1284  HB3 TYR A  82      10.383  -2.648  -0.315  1.00  0.00           H  
ATOM   1285  O   TYR A  82      11.797   0.206  -0.467  1.00  0.00           O  
ATOM   1286  CG  TYR A  82      11.398  -4.031  -1.583  1.00  0.00           C  
ATOM   1287  CD1 TYR A  82      10.253  -4.694  -2.064  1.00  0.00           C  
ATOM   1288  HD1 TYR A  82       9.292  -4.203  -2.025  1.00  0.00           H  
ATOM   1289  CD2 TYR A  82      12.668  -4.620  -1.729  1.00  0.00           C  
ATOM   1290  HD2 TYR A  82      13.551  -4.084  -1.415  1.00  0.00           H  
ATOM   1291  CE1 TYR A  82      10.369  -5.974  -2.635  1.00  0.00           C  
ATOM   1292  HE1 TYR A  82       9.500  -6.491  -3.014  1.00  0.00           H  
ATOM   1293  CE2 TYR A  82      12.792  -5.890  -2.319  1.00  0.00           C  
ATOM   1294  HE2 TYR A  82      13.772  -6.328  -2.443  1.00  0.00           H  
ATOM   1295  OH  TYR A  82      11.743  -7.814  -3.302  1.00  0.00           O  
ATOM   1296  HH  TYR A  82      12.662  -8.059  -3.433  1.00  0.00           H  
ATOM   1297  CZ  TYR A  82      11.638  -6.575  -2.759  1.00  0.00           C  
ATOM   1298  N   HIS A  83       9.854   0.459  -1.589  1.00  0.00           N  
ATOM   1299  H   HIS A  83       9.240   0.072  -2.292  1.00  0.00           H  
ATOM   1300  CA  HIS A  83       9.463   1.688  -0.915  1.00  0.00           C  
ATOM   1301  HA  HIS A  83      10.256   2.002  -0.236  1.00  0.00           H  
ATOM   1302  C   HIS A  83       8.223   1.419  -0.075  1.00  0.00           C  
ATOM   1303  CB  HIS A  83       9.315   2.817  -1.937  1.00  0.00           C  
ATOM   1304  HB2 HIS A  83       8.622   2.516  -2.724  1.00  0.00           H  
ATOM   1305  HB3 HIS A  83       8.906   3.690  -1.430  1.00  0.00           H  
ATOM   1306  O   HIS A  83       7.221   0.894  -0.574  1.00  0.00           O  
ATOM   1307  CG  HIS A  83      10.646   3.208  -2.541  1.00  0.00           C  
ATOM   1308  CD2 HIS A  83      11.089   2.945  -3.808  1.00  0.00           C  
ATOM   1309  HD2 HIS A  83      10.552   2.423  -4.586  1.00  0.00           H  
ATOM   1310  ND1 HIS A  83      11.665   3.846  -1.833  1.00  0.00           N  
ATOM   1311  CE1 HIS A  83      12.688   3.971  -2.693  1.00  0.00           C  
ATOM   1312  HE1 HIS A  83      13.646   4.409  -2.456  1.00  0.00           H  
ATOM   1313  NE2 HIS A  83      12.375   3.446  -3.885  1.00  0.00           N  
ATOM   1314  HE2 HIS A  83      13.037   3.371  -4.644  1.00  0.00           H  
ATOM   1315  N   ASP A  84       8.314   1.741   1.214  1.00  0.00           N  
ATOM   1316  H   ASP A  84       9.151   2.203   1.541  1.00  0.00           H  
ATOM   1317  CA  ASP A  84       7.187   1.651   2.133  1.00  0.00           C  
ATOM   1318  HA  ASP A  84       6.544   0.828   1.819  1.00  0.00           H  
ATOM   1319  C   ASP A  84       6.377   2.945   2.032  1.00  0.00           C  
ATOM   1320  CB  ASP A  84       7.651   1.337   3.568  1.00  0.00           C  
ATOM   1321  HB2 ASP A  84       6.805   1.479   4.240  1.00  0.00           H  
ATOM   1322  HB3 ASP A  84       8.433   2.039   3.857  1.00  0.00           H  
ATOM   1323  O   ASP A  84       6.869   4.033   2.318  1.00  0.00           O  
ATOM   1324  CG  ASP A  84       8.161  -0.104   3.750  1.00  0.00           C  
ATOM   1325  OD1 ASP A  84       7.879  -0.988   2.909  1.00  0.00           O  
ATOM   1326  OD2 ASP A  84       8.820  -0.408   4.769  1.00  0.00           O  
ATOM   1327  N   VAL A  85       5.125   2.815   1.606  1.00  0.00           N  
ATOM   1328  H   VAL A  85       4.796   1.883   1.400  1.00  0.00           H  
ATOM   1329  CA  VAL A  85       4.214   3.930   1.355  1.00  0.00           C  
ATOM   1330  HA  VAL A  85       4.764   4.870   1.402  1.00  0.00           H  
ATOM   1331  C   VAL A  85       3.137   3.924   2.404  1.00  0.00           C  
ATOM   1332  CB  VAL A  85       3.555   3.834  -0.022  1.00  0.00           C  
ATOM   1333  HB  VAL A  85       2.911   2.956  -0.063  1.00  0.00           H  
ATOM   1334  O   VAL A  85       2.412   2.934   2.561  1.00  0.00           O  
ATOM   1335  CG1 VAL A  85       2.700   5.068  -0.325  1.00  0.00           C  
ATOM   1336 HG11 VAL A  85       2.324   5.031  -1.348  1.00  0.00           H  
ATOM   1337 HG12 VAL A  85       1.849   5.128   0.353  1.00  0.00           H  
ATOM   1338 HG13 VAL A  85       3.312   5.962  -0.206  1.00  0.00           H  
ATOM   1339  CG2 VAL A  85       4.618   3.673  -1.089  1.00  0.00           C  
ATOM   1340 HG21 VAL A  85       4.114   3.688  -2.055  1.00  0.00           H  
ATOM   1341 HG22 VAL A  85       5.348   4.477  -0.996  1.00  0.00           H  
ATOM   1342 HG23 VAL A  85       5.126   2.714  -0.987  1.00  0.00           H  
ATOM   1343  N   ARG A  86       2.989   5.053   3.092  1.00  0.00           N  
ATOM   1344  H   ARG A  86       3.609   5.824   2.888  1.00  0.00           H  
ATOM   1345  CA  ARG A  86       1.869   5.267   3.993  1.00  0.00           C  
ATOM   1346  HA  ARG A  86       1.479   4.295   4.293  1.00  0.00           H  
ATOM   1347  C   ARG A  86       0.750   5.997   3.269  1.00  0.00           C  
ATOM   1348  CB  ARG A  86       2.346   5.979   5.256  1.00  0.00           C  
ATOM   1349  HB2 ARG A  86       3.205   5.443   5.659  1.00  0.00           H  
ATOM   1350  HB3 ARG A  86       2.650   6.999   5.018  1.00  0.00           H  
ATOM   1351  O   ARG A  86       0.890   7.131   2.819  1.00  0.00           O  
ATOM   1352  CG  ARG A  86       1.225   5.990   6.298  1.00  0.00           C  
ATOM   1353  HG2 ARG A  86       0.406   6.623   5.955  1.00  0.00           H  
ATOM   1354  HG3 ARG A  86       0.854   4.976   6.448  1.00  0.00           H  
ATOM   1355  CD  ARG A  86       1.766   6.532   7.616  1.00  0.00           C  
ATOM   1356  HD2 ARG A  86       2.612   5.920   7.931  1.00  0.00           H  
ATOM   1357  HD3 ARG A  86       2.129   7.544   7.439  1.00  0.00           H  
ATOM   1358  NE  ARG A  86       0.727   6.501   8.664  1.00  0.00           N  
ATOM   1359  HE  ARG A  86       0.203   5.641   8.750  1.00  0.00           H  
ATOM   1360  NH1 ARG A  86       1.015   8.639   9.453  1.00  0.00           N  
ATOM   1361 HH11 ARG A  86       0.716   9.409  10.035  1.00  0.00           H  
ATOM   1362 HH12 ARG A  86       1.748   8.781   8.773  1.00  0.00           H  
ATOM   1363  NH2 ARG A  86      -0.554   7.326  10.350  1.00  0.00           N  
ATOM   1364 HH21 ARG A  86      -1.057   6.451  10.394  1.00  0.00           H  
ATOM   1365 HH22 ARG A  86      -0.824   8.096  10.945  1.00  0.00           H  
ATOM   1366  CZ  ARG A  86       0.405   7.486   9.481  1.00  0.00           C  
ATOM   1367  N   VAL A  87      -0.396   5.343   3.233  1.00  0.00           N  
ATOM   1368  H   VAL A  87      -0.422   4.399   3.592  1.00  0.00           H  
ATOM   1369  CA  VAL A  87      -1.642   5.895   2.729  1.00  0.00           C  
ATOM   1370  HA  VAL A  87      -1.459   6.857   2.252  1.00  0.00           H  
ATOM   1371  C   VAL A  87      -2.590   6.121   3.889  1.00  0.00           C  
ATOM   1372  CB  VAL A  87      -2.239   4.961   1.680  1.00  0.00           C  
ATOM   1373  HB  VAL A  87      -2.380   3.965   2.101  1.00  0.00           H  
ATOM   1374  O   VAL A  87      -2.798   5.238   4.728  1.00  0.00           O  
ATOM   1375  CG1 VAL A  87      -3.586   5.466   1.185  1.00  0.00           C  
ATOM   1376 HG11 VAL A  87      -4.307   5.509   2.002  1.00  0.00           H  
ATOM   1377 HG12 VAL A  87      -3.474   6.460   0.753  1.00  0.00           H  
ATOM   1378 HG13 VAL A  87      -3.964   4.756   0.450  1.00  0.00           H  
ATOM   1379  CG2 VAL A  87      -1.298   4.865   0.482  1.00  0.00           C  
ATOM   1380 HG21 VAL A  87      -0.918   5.850   0.214  1.00  0.00           H  
ATOM   1381 HG22 VAL A  87      -0.459   4.207   0.711  1.00  0.00           H  
ATOM   1382 HG23 VAL A  87      -1.860   4.473  -0.365  1.00  0.00           H  
ATOM   1383  N   VAL A  88      -3.184   7.308   3.922  1.00  0.00           N  
ATOM   1384  H   VAL A  88      -3.033   7.950   3.158  1.00  0.00           H  
ATOM   1385  CA  VAL A  88      -4.307   7.591   4.805  1.00  0.00           C  
ATOM   1386  HA  VAL A  88      -4.294   6.896   5.644  1.00  0.00           H  
ATOM   1387  C   VAL A  88      -5.582   7.334   4.012  1.00  0.00           C  
ATOM   1388  CB  VAL A  88      -4.224   9.000   5.409  1.00  0.00           C  
ATOM   1389  HB  VAL A  88      -4.203   9.744   4.613  1.00  0.00           H  
ATOM   1390  O   VAL A  88      -5.793   7.853   2.916  1.00  0.00           O  
ATOM   1391  CG1 VAL A  88      -5.408   9.265   6.341  1.00  0.00           C  
ATOM   1392 HG11 VAL A  88      -6.345   9.101   5.809  1.00  0.00           H  
ATOM   1393 HG12 VAL A  88      -5.386  10.299   6.686  1.00  0.00           H  
ATOM   1394 HG13 VAL A  88      -5.389   8.592   7.198  1.00  0.00           H  
ATOM   1395  CG2 VAL A  88      -2.965   9.130   6.280  1.00  0.00           C  
ATOM   1396 HG21 VAL A  88      -2.837  10.171   6.576  1.00  0.00           H  
ATOM   1397 HG22 VAL A  88      -2.086   8.802   5.724  1.00  0.00           H  
ATOM   1398 HG23 VAL A  88      -3.055   8.506   7.169  1.00  0.00           H  
ATOM   1399  N   LEU A  89      -6.421   6.475   4.573  1.00  0.00           N  
ATOM   1400  H   LEU A  89      -6.206   6.150   5.505  1.00  0.00           H  
ATOM   1401  CA  LEU A  89      -7.770   6.229   4.094  1.00  0.00           C  
ATOM   1402  HA  LEU A  89      -7.836   6.423   3.023  1.00  0.00           H  
ATOM   1403  C   LEU A  89      -8.654   7.252   4.811  1.00  0.00           C  
ATOM   1404  CB  LEU A  89      -8.155   4.757   4.359  1.00  0.00           C  
ATOM   1405  HB2 LEU A  89      -8.259   4.613   5.434  1.00  0.00           H  
ATOM   1406  HB3 LEU A  89      -9.129   4.572   3.906  1.00  0.00           H  
ATOM   1407  O   LEU A  89      -9.235   6.940   5.851  1.00  0.00           O  
ATOM   1408  CG  LEU A  89      -7.145   3.714   3.840  1.00  0.00           C  
ATOM   1409  HG  LEU A  89      -6.175   3.875   4.309  1.00  0.00           H  
ATOM   1410  CD1 LEU A  89      -7.602   2.301   4.204  1.00  0.00           C  
ATOM   1411 HD11 LEU A  89      -6.838   1.582   3.909  1.00  0.00           H  
ATOM   1412 HD12 LEU A  89      -8.524   2.073   3.669  1.00  0.00           H  
ATOM   1413 HD13 LEU A  89      -7.765   2.228   5.279  1.00  0.00           H  
ATOM   1414  CD2 LEU A  89      -6.979   3.772   2.324  1.00  0.00           C  
ATOM   1415 HD21 LEU A  89      -7.945   3.617   1.843  1.00  0.00           H  
ATOM   1416 HD22 LEU A  89      -6.271   3.008   2.003  1.00  0.00           H  
ATOM   1417 HD23 LEU A  89      -6.594   4.749   2.031  1.00  0.00           H  
ATOM   1418  N   ASP A  90      -8.625   8.492   4.321  1.00  0.00           N  
ATOM   1419  H   ASP A  90      -8.108   8.668   3.471  1.00  0.00           H  
ATOM   1420  CA  ASP A  90      -9.492   9.575   4.791  1.00  0.00           C  
ATOM   1421  HA  ASP A  90      -9.929   9.271   5.742  1.00  0.00           H  
ATOM   1422  C   ASP A  90     -10.638   9.787   3.799  1.00  0.00           C  
ATOM   1423  CB  ASP A  90      -8.710  10.881   5.035  1.00  0.00           C  
ATOM   1424  HB2 ASP A  90      -7.724  10.648   5.438  1.00  0.00           H  
ATOM   1425  HB3 ASP A  90      -8.565  11.401   4.089  1.00  0.00           H  
ATOM   1426  O   ASP A  90     -10.463   9.634   2.587  1.00  0.00           O  
ATOM   1427  CG  ASP A  90      -9.398  11.816   6.040  1.00  0.00           C  
ATOM   1428  OD1 ASP A  90     -10.539  11.505   6.455  1.00  0.00           O  
ATOM   1429  OD2 ASP A  90      -8.744  12.807   6.431  1.00  0.00           O  
ATOM   1430  N   PHE A  91     -11.809  10.128   4.327  1.00  0.00           N  
ATOM   1431  H   PHE A  91     -11.795  10.407   5.298  1.00  0.00           H  
ATOM   1432  CA  PHE A  91     -13.031  10.374   3.566  1.00  0.00           C  
ATOM   1433  HA  PHE A  91     -12.831  10.258   2.501  1.00  0.00           H  
ATOM   1434  C   PHE A  91     -13.453  11.825   3.782  1.00  0.00           C  
ATOM   1435  CB  PHE A  91     -14.137   9.374   3.963  1.00  0.00           C  
ATOM   1436  HB2 PHE A  91     -14.476   9.608   4.972  1.00  0.00           H  
ATOM   1437  HB3 PHE A  91     -14.984   9.508   3.290  1.00  0.00           H  
ATOM   1438  O   PHE A  91     -14.363  12.094   4.569  1.00  0.00           O  
ATOM   1439  CG  PHE A  91     -13.717   7.923   3.928  1.00  0.00           C  
ATOM   1440  CD1 PHE A  91     -13.179   7.384   2.756  1.00  0.00           C  
ATOM   1441  HD1 PHE A  91     -13.087   8.021   1.888  1.00  0.00           H  
ATOM   1442  CD2 PHE A  91     -13.720   7.156   5.102  1.00  0.00           C  
ATOM   1443  HD2 PHE A  91     -14.063   7.604   6.023  1.00  0.00           H  
ATOM   1444  CE1 PHE A  91     -12.648   6.082   2.750  1.00  0.00           C  
ATOM   1445  HE1 PHE A  91     -12.118   5.693   1.893  1.00  0.00           H  
ATOM   1446  CE2 PHE A  91     -13.156   5.870   5.101  1.00  0.00           C  
ATOM   1447  HE2 PHE A  91     -13.001   5.333   6.025  1.00  0.00           H  
ATOM   1448  CZ  PHE A  91     -12.626   5.344   3.926  1.00  0.00           C  
ATOM   1449  HZ  PHE A  91     -12.033   4.442   3.961  1.00  0.00           H  
ATOM   1450  N   ILE A  92     -12.773  12.756   3.110  1.00  0.00           N  
ATOM   1451  H   ILE A  92     -12.050  12.447   2.475  1.00  0.00           H  
ATOM   1452  CA  ILE A  92     -13.342  14.091   2.874  1.00  0.00           C  
ATOM   1453  HA  ILE A  92     -13.963  14.365   3.727  1.00  0.00           H  
ATOM   1454  C   ILE A  92     -14.303  13.995   1.690  1.00  0.00           C  
ATOM   1455  CB  ILE A  92     -12.261  15.179   2.709  1.00  0.00           C  
ATOM   1456  HB  ILE A  92     -11.695  14.969   1.801  1.00  0.00           H  
ATOM   1457  O   ILE A  92     -13.907  13.397   0.663  1.00  0.00           O  
ATOM   1458  CG1 ILE A  92     -11.294  15.190   3.916  1.00  0.00           C  
ATOM   1459 HG12 ILE A  92     -10.813  14.215   3.998  1.00  0.00           H  
ATOM   1460 HG13 ILE A  92     -11.858  15.359   4.833  1.00  0.00           H  
ATOM   1461  CG2 ILE A  92     -12.963  16.544   2.565  1.00  0.00           C  
ATOM   1462 HG21 ILE A  92     -13.529  16.764   3.470  1.00  0.00           H  
ATOM   1463 HG22 ILE A  92     -13.650  16.523   1.720  1.00  0.00           H  
ATOM   1464 HG23 ILE A  92     -12.234  17.333   2.378  1.00  0.00           H  
ATOM   1465  CD1 ILE A  92     -10.176  16.237   3.819  1.00  0.00           C  
ATOM   1466 HD11 ILE A  92     -10.583  17.243   3.923  1.00  0.00           H  
ATOM   1467 HD12 ILE A  92      -9.462  16.070   4.625  1.00  0.00           H  
ATOM   1468 HD13 ILE A  92      -9.661  16.143   2.864  1.00  0.00           H  
ATOM   1469  OXT ILE A  92     -15.427  14.516   1.851  1.00  0.00           O  
TER    1470      ILE A  92                                                       
END   
