# Supplementary material for: Improving deep learning protein monomer and complex structure prediction using DeepMSA2 with huge metagenomics data
Source: Nat Methods. 2024 Jan 2;21(2):279–89. doi: 10.1038/s41592-023-02130-4 (PMC10864179; doi:10.1038/s41592-023-02130-4)
Supplement: Supplementary file 6 — Structure coordinate files for Supplementary Fig. 4. [file 41592_2023_2130_MOESM6_ESM.zip › FigureS4/T1064-D1.DMFold_model.pdb]

ATOM      1  N   GLN A   1       8.638  10.556   3.777  1.00  0.00           N  
ATOM      2  H   GLN A   1       9.399  10.114   4.272  1.00  0.00           H  
ATOM      3  H2  GLN A   1       8.961  10.861   2.870  1.00  0.00           H  
ATOM      4  H3  GLN A   1       8.317  11.374   4.274  1.00  0.00           H  
ATOM      5  CA  GLN A   1       7.500   9.630   3.599  1.00  0.00           C  
ATOM      6  HA  GLN A   1       7.791   8.793   2.963  1.00  0.00           H  
ATOM      7  C   GLN A   1       6.465  10.423   2.849  1.00  0.00           C  
ATOM      8  CB  GLN A   1       6.927   9.083   4.927  1.00  0.00           C  
ATOM      9  HB2 GLN A   1       5.885   8.804   4.772  1.00  0.00           H  
ATOM     10  HB3 GLN A   1       6.969   9.850   5.700  1.00  0.00           H  
ATOM     11  O   GLN A   1       5.945  11.375   3.416  1.00  0.00           O  
ATOM     12  CG  GLN A   1       7.687   7.828   5.378  1.00  0.00           C  
ATOM     13  HG2 GLN A   1       8.730   8.084   5.566  1.00  0.00           H  
ATOM     14  HG3 GLN A   1       7.663   7.105   4.563  1.00  0.00           H  
ATOM     15  CD  GLN A   1       7.127   7.146   6.628  1.00  0.00           C  
ATOM     16  NE2 GLN A   1       7.536   5.927   6.898  1.00  0.00           N  
ATOM     17 HE21 GLN A   1       8.101   5.467   6.199  1.00  0.00           H  
ATOM     18 HE22 GLN A   1       6.907   5.383   7.471  1.00  0.00           H  
ATOM     19  OE1 GLN A   1       6.387   7.669   7.443  1.00  0.00           O  
ATOM     20  N   GLU A   2       6.290  10.116   1.571  1.00  0.00           N  
ATOM     21  H   GLU A   2       6.722   9.309   1.143  1.00  0.00           H  
ATOM     22  CA  GLU A   2       5.299  10.788   0.741  1.00  0.00           C  
ATOM     23  HA  GLU A   2       5.354  11.865   0.898  1.00  0.00           H  
ATOM     24  C   GLU A   2       3.912  10.315   1.178  1.00  0.00           C  
ATOM     25  CB  GLU A   2       5.588  10.525  -0.742  1.00  0.00           C  
ATOM     26  HB2 GLU A   2       4.755  10.898  -1.338  1.00  0.00           H  
ATOM     27  HB3 GLU A   2       5.694   9.452  -0.899  1.00  0.00           H  
ATOM     28  O   GLU A   2       3.646   9.114   1.303  1.00  0.00           O  
ATOM     29  CG  GLU A   2       6.876  11.259  -1.154  1.00  0.00           C  
ATOM     30  HG2 GLU A   2       6.734  12.326  -0.984  1.00  0.00           H  
ATOM     31  HG3 GLU A   2       7.694  10.930  -0.513  1.00  0.00           H  
ATOM     32  CD  GLU A   2       7.284  11.025  -2.613  1.00  0.00           C  
ATOM     33  OE1 GLU A   2       8.236  11.720  -3.027  1.00  0.00           O  
ATOM     34  OE2 GLU A   2       6.695  10.126  -3.245  1.00  0.00           O  
ATOM     35  N   CYS A   3       3.065  11.281   1.509  1.00  0.00           N  
ATOM     36  H   CYS A   3       3.340  12.239   1.349  1.00  0.00           H  
ATOM     37  CA  CYS A   3       1.655  11.062   1.771  1.00  0.00           C  
ATOM     38  HA  CYS A   3       1.433   9.995   1.762  1.00  0.00           H  
ATOM     39  C   CYS A   3       0.890  11.737   0.635  1.00  0.00           C  
ATOM     40  CB  CYS A   3       1.263  11.640   3.139  1.00  0.00           C  
ATOM     41  HB2 CYS A   3       0.177  11.613   3.227  1.00  0.00           H  
ATOM     42  HB3 CYS A   3       1.578  12.683   3.183  1.00  0.00           H  
ATOM     43  O   CYS A   3       1.114  12.918   0.377  1.00  0.00           O  
ATOM     44  SG  CYS A   3       1.997  10.706   4.520  1.00  0.00           S  
ATOM     45  HG  CYS A   3       1.649  11.597   5.452  1.00  0.00           H  
ATOM     46  N   SER A   4      -0.007  11.001  -0.012  1.00  0.00           N  
ATOM     47  H   SER A   4      -0.150  10.047   0.287  1.00  0.00           H  
ATOM     48  CA  SER A   4      -0.983  11.558  -0.945  1.00  0.00           C  
ATOM     49  HA  SER A   4      -0.630  12.513  -1.335  1.00  0.00           H  
ATOM     50  C   SER A   4      -2.281  11.781  -0.178  1.00  0.00           C  
ATOM     51  CB  SER A   4      -1.175  10.611  -2.130  1.00  0.00           C  
ATOM     52  HB2 SER A   4      -0.227  10.475  -2.650  1.00  0.00           H  
ATOM     53  HB3 SER A   4      -1.520   9.643  -1.765  1.00  0.00           H  
ATOM     54  O   SER A   4      -2.833  10.830   0.378  1.00  0.00           O  
ATOM     55  OG  SER A   4      -2.135  11.131  -3.025  1.00  0.00           O  
ATOM     56  HG  SER A   4      -1.702  11.612  -3.734  1.00  0.00           H  
ATOM     57  N   LEU A   5      -2.717  13.037  -0.076  1.00  0.00           N  
ATOM     58  H   LEU A   5      -2.247  13.754  -0.609  1.00  0.00           H  
ATOM     59  CA  LEU A   5      -4.008  13.389   0.507  1.00  0.00           C  
ATOM     60  HA  LEU A   5      -4.303  12.617   1.218  1.00  0.00           H  
ATOM     61  C   LEU A   5      -5.039  13.444  -0.618  1.00  0.00           C  
ATOM     62  CB  LEU A   5      -3.905  14.731   1.251  1.00  0.00           C  
ATOM     63  HB2 LEU A   5      -3.740  15.519   0.516  1.00  0.00           H  
ATOM     64  HB3 LEU A   5      -3.042  14.711   1.917  1.00  0.00           H  
ATOM     65  O   LEU A   5      -4.847  14.186  -1.579  1.00  0.00           O  
ATOM     66  CG  LEU A   5      -5.165  15.071   2.073  1.00  0.00           C  
ATOM     67  HG  LEU A   5      -6.058  14.958   1.459  1.00  0.00           H  
ATOM     68  CD1 LEU A   5      -5.273  14.163   3.303  1.00  0.00           C  
ATOM     69 HD11 LEU A   5      -4.319  14.115   3.828  1.00  0.00           H  
ATOM     70 HD12 LEU A   5      -5.586  13.166   2.994  1.00  0.00           H  
ATOM     71 HD13 LEU A   5      -6.026  14.556   3.986  1.00  0.00           H  
ATOM     72  CD2 LEU A   5      -5.093  16.520   2.552  1.00  0.00           C  
ATOM     73 HD21 LEU A   5      -4.226  16.668   3.196  1.00  0.00           H  
ATOM     74 HD22 LEU A   5      -6.002  16.763   3.101  1.00  0.00           H  
ATOM     75 HD23 LEU A   5      -5.032  17.186   1.691  1.00  0.00           H  
ATOM     76  N   GLN A   6      -6.110  12.670  -0.487  1.00  0.00           N  
ATOM     77  H   GLN A   6      -6.193  12.080   0.328  1.00  0.00           H  
ATOM     78  CA  GLN A   6      -7.188  12.612  -1.467  1.00  0.00           C  
ATOM     79  HA  GLN A   6      -7.058  13.395  -2.215  1.00  0.00           H  
ATOM     80  C   GLN A   6      -8.516  12.856  -0.766  1.00  0.00           C  
ATOM     81  CB  GLN A   6      -7.169  11.265  -2.195  1.00  0.00           C  
ATOM     82  HB2 GLN A   6      -8.041  11.214  -2.847  1.00  0.00           H  
ATOM     83  HB3 GLN A   6      -7.228  10.451  -1.472  1.00  0.00           H  
ATOM     84  O   GLN A   6      -8.823  12.210   0.235  1.00  0.00           O  
ATOM     85  CG  GLN A   6      -5.895  11.107  -3.039  1.00  0.00           C  
ATOM     86  HG2 GLN A   6      -5.025  11.093  -2.382  1.00  0.00           H  
ATOM     87  HG3 GLN A   6      -5.799  11.954  -3.718  1.00  0.00           H  
ATOM     88  CD  GLN A   6      -5.888   9.835  -3.873  1.00  0.00           C  
ATOM     89  NE2 GLN A   6      -4.720   9.317  -4.179  1.00  0.00           N  
ATOM     90 HE21 GLN A   6      -4.729   8.607  -4.897  1.00  0.00           H  
ATOM     91 HE22 GLN A   6      -3.878   9.832  -3.965  1.00  0.00           H  
ATOM     92  OE1 GLN A   6      -6.909   9.280  -4.238  1.00  0.00           O  
ATOM     93  N   SER A   7      -9.285  13.815  -1.267  1.00  0.00           N  
ATOM     94  H   SER A   7      -8.989  14.300  -2.102  1.00  0.00           H  
ATOM     95  CA  SER A   7     -10.579  14.167  -0.695  1.00  0.00           C  
ATOM     96  HA  SER A   7     -10.528  14.096   0.392  1.00  0.00           H  
ATOM     97  C   SER A   7     -11.646  13.214  -1.193  1.00  0.00           C  
ATOM     98  CB  SER A   7     -10.967  15.594  -1.059  1.00  0.00           C  
ATOM     99  HB2 SER A   7     -11.961  15.805  -0.665  1.00  0.00           H  
ATOM    100  HB3 SER A   7     -10.988  15.702  -2.143  1.00  0.00           H  
ATOM    101  O   SER A   7     -11.805  13.029  -2.399  1.00  0.00           O  
ATOM    102  OG  SER A   7     -10.032  16.504  -0.513  1.00  0.00           O  
ATOM    103  HG  SER A   7     -10.051  16.433   0.444  1.00  0.00           H  
ATOM    104  N   CYS A   8     -12.410  12.657  -0.264  1.00  0.00           N  
ATOM    105  H   CYS A   8     -12.240  12.858   0.712  1.00  0.00           H  
ATOM    106  CA  CYS A   8     -13.481  11.754  -0.601  1.00  0.00           C  
ATOM    107  HA  CYS A   8     -13.718  11.870  -1.658  1.00  0.00           H  
ATOM    108  C   CYS A   8     -14.765  12.021   0.182  1.00  0.00           C  
ATOM    109  CB  CYS A   8     -13.013  10.331  -0.386  1.00  0.00           C  
ATOM    110  HB2 CYS A   8     -12.968  10.104   0.679  1.00  0.00           H  
ATOM    111  HB3 CYS A   8     -12.044  10.169  -0.858  1.00  0.00           H  
ATOM    112  O   CYS A   8     -14.742  12.179   1.399  1.00  0.00           O  
ATOM    113  SG  CYS A   8     -14.248   9.353  -1.205  1.00  0.00           S  
ATOM    114  N   THR A   9     -15.900  12.006  -0.519  1.00  0.00           N  
ATOM    115  H   THR A   9     -15.855  11.863  -1.518  1.00  0.00           H  
ATOM    116  CA  THR A   9     -17.223  12.180   0.083  1.00  0.00           C  
ATOM    117  HA  THR A   9     -17.165  13.012   0.785  1.00  0.00           H  
ATOM    118  C   THR A   9     -17.651  10.937   0.853  1.00  0.00           C  
ATOM    119  CB  THR A   9     -18.265  12.536  -0.980  1.00  0.00           C  
ATOM    120  HB  THR A   9     -18.389  11.704  -1.673  1.00  0.00           H  
ATOM    121  O   THR A   9     -17.701   9.830   0.304  1.00  0.00           O  
ATOM    122  CG2 THR A   9     -19.617  12.899  -0.368  1.00  0.00           C  
ATOM    123 HG21 THR A   9     -20.063  12.021   0.100  1.00  0.00           H  
ATOM    124 HG22 THR A   9     -19.490  13.677   0.385  1.00  0.00           H  
ATOM    125 HG23 THR A   9     -20.283  13.258  -1.152  1.00  0.00           H  
ATOM    126  OG1 THR A   9     -17.824  13.667  -1.695  1.00  0.00           O  
ATOM    127  HG1 THR A   9     -17.629  14.347  -1.046  1.00  0.00           H  
ATOM    128  N   GLN A  10     -18.001  11.118   2.128  1.00  0.00           N  
ATOM    129  H   GLN A  10     -17.917  12.045   2.520  1.00  0.00           H  
ATOM    130  CA  GLN A  10     -18.368  10.003   2.998  1.00  0.00           C  
ATOM    131  HA  GLN A  10     -17.489   9.362   3.063  1.00  0.00           H  
ATOM    132  C   GLN A  10     -19.538   9.174   2.426  1.00  0.00           C  
ATOM    133  CB  GLN A  10     -18.675  10.527   4.409  1.00  0.00           C  
ATOM    134  HB2 GLN A  10     -17.934  11.278   4.683  1.00  0.00           H  
ATOM    135  HB3 GLN A  10     -19.659  10.995   4.415  1.00  0.00           H  
ATOM    136  O   GLN A  10     -20.560   9.709   1.994  1.00  0.00           O  
ATOM    137  CG  GLN A  10     -18.621   9.396   5.447  1.00  0.00           C  
ATOM    138  HG2 GLN A  10     -17.603   9.012   5.495  1.00  0.00           H  
ATOM    139  HG3 GLN A  10     -19.270   8.577   5.138  1.00  0.00           H  
ATOM    140  CD  GLN A  10     -19.032   9.833   6.851  1.00  0.00           C  
ATOM    141  NE2 GLN A  10     -19.145   8.912   7.781  1.00  0.00           N  
ATOM    142 HE21 GLN A  10     -19.025   7.935   7.552  1.00  0.00           H  
ATOM    143 HE22 GLN A  10     -19.360   9.258   8.706  1.00  0.00           H  
ATOM    144  OE1 GLN A  10     -19.297  10.979   7.157  1.00  0.00           O  
ATOM    145  N   HIS A  11     -19.405   7.846   2.475  1.00  0.00           N  
ATOM    146  H   HIS A  11     -18.513   7.503   2.804  1.00  0.00           H  
ATOM    147  CA  HIS A  11     -20.369   6.854   1.973  1.00  0.00           C  
ATOM    148  HA  HIS A  11     -19.935   5.880   2.199  1.00  0.00           H  
ATOM    149  C   HIS A  11     -20.589   6.843   0.452  1.00  0.00           C  
ATOM    150  CB  HIS A  11     -21.711   6.938   2.724  1.00  0.00           C  
ATOM    151  HB2 HIS A  11     -22.269   7.798   2.355  1.00  0.00           H  
ATOM    152  HB3 HIS A  11     -22.299   6.050   2.493  1.00  0.00           H  
ATOM    153  O   HIS A  11     -21.544   6.214  -0.013  1.00  0.00           O  
ATOM    154  CG  HIS A  11     -21.601   7.045   4.218  1.00  0.00           C  
ATOM    155  CD2 HIS A  11     -21.145   6.087   5.078  1.00  0.00           C  
ATOM    156  HD2 HIS A  11     -20.788   5.106   4.802  1.00  0.00           H  
ATOM    157  ND1 HIS A  11     -21.960   8.134   4.974  1.00  0.00           N  
ATOM    158  HD1 HIS A  11     -22.244   9.033   4.612  1.00  0.00           H  
ATOM    159  CE1 HIS A  11     -21.735   7.833   6.263  1.00  0.00           C  
ATOM    160  HE1 HIS A  11     -21.885   8.513   7.088  1.00  0.00           H  
ATOM    161  NE2 HIS A  11     -21.224   6.593   6.377  1.00  0.00           N  
ATOM    162  N   GLN A  12     -19.728   7.505  -0.324  1.00  0.00           N  
ATOM    163  H   GLN A  12     -18.984   8.044   0.096  1.00  0.00           H  
ATOM    164  CA  GLN A  12     -19.761   7.432  -1.781  1.00  0.00           C  
ATOM    165  HA  GLN A  12     -20.707   6.976  -2.075  1.00  0.00           H  
ATOM    166  C   GLN A  12     -18.626   6.551  -2.322  1.00  0.00           C  
ATOM    167  CB  GLN A  12     -19.763   8.832  -2.403  1.00  0.00           C  
ATOM    168  HB2 GLN A  12     -18.884   9.391  -2.082  1.00  0.00           H  
ATOM    169  HB3 GLN A  12     -19.728   8.723  -3.487  1.00  0.00           H  
ATOM    170  O   GLN A  12     -17.533   6.523  -1.748  1.00  0.00           O  
ATOM    171  CG  GLN A  12     -21.042   9.594  -2.013  1.00  0.00           C  
ATOM    172  HG2 GLN A  12     -20.992   9.864  -0.958  1.00  0.00           H  
ATOM    173  HG3 GLN A  12     -21.906   8.946  -2.159  1.00  0.00           H  
ATOM    174  CD  GLN A  12     -21.266  10.864  -2.825  1.00  0.00           C  
ATOM    175  NE2 GLN A  12     -22.376  11.540  -2.631  1.00  0.00           N  
ATOM    176 HE21 GLN A  12     -22.441  12.404  -3.150  1.00  0.00           H  
ATOM    177 HE22 GLN A  12     -23.007  11.285  -1.884  1.00  0.00           H  
ATOM    178  OE1 GLN A  12     -20.482  11.277  -3.657  1.00  0.00           O  
ATOM    179  N   PRO A  13     -18.865   5.809  -3.420  1.00  0.00           N  
ATOM    180  CA  PRO A  13     -17.792   5.194  -4.184  1.00  0.00           C  
ATOM    181  HA  PRO A  13     -17.262   4.489  -3.543  1.00  0.00           H  
ATOM    182  C   PRO A  13     -16.832   6.263  -4.708  1.00  0.00           C  
ATOM    183  CB  PRO A  13     -18.457   4.435  -5.337  1.00  0.00           C  
ATOM    184  HB2 PRO A  13     -17.975   3.474  -5.513  1.00  0.00           H  
ATOM    185  HB3 PRO A  13     -18.444   5.035  -6.247  1.00  0.00           H  
ATOM    186  O   PRO A  13     -17.265   7.277  -5.252  1.00  0.00           O  
ATOM    187  CG  PRO A  13     -19.901   4.263  -4.873  1.00  0.00           C  
ATOM    188  HG2 PRO A  13     -20.592   4.197  -5.714  1.00  0.00           H  
ATOM    189  HG3 PRO A  13     -19.978   3.378  -4.241  1.00  0.00           H  
ATOM    190  CD  PRO A  13     -20.149   5.511  -4.033  1.00  0.00           C  
ATOM    191  HD2 PRO A  13     -20.918   5.301  -3.290  1.00  0.00           H  
ATOM    192  HD3 PRO A  13     -20.447   6.341  -4.674  1.00  0.00           H  
ATOM    193  N   TYR A  14     -15.538   6.007  -4.584  1.00  0.00           N  
ATOM    194  H   TYR A  14     -15.255   5.183  -4.074  1.00  0.00           H  
ATOM    195  CA  TYR A  14     -14.479   6.896  -5.032  1.00  0.00           C  
ATOM    196  HA  TYR A  14     -14.875   7.626  -5.737  1.00  0.00           H  
ATOM    197  C   TYR A  14     -13.384   6.103  -5.708  1.00  0.00           C  
ATOM    198  CB  TYR A  14     -13.934   7.640  -3.832  1.00  0.00           C  
ATOM    199  HB2 TYR A  14     -14.783   8.201  -3.444  1.00  0.00           H  
ATOM    200  HB3 TYR A  14     -13.614   6.902  -3.097  1.00  0.00           H  
ATOM    201  O   TYR A  14     -12.930   5.077  -5.197  1.00  0.00           O  
ATOM    202  CG  TYR A  14     -12.788   8.599  -4.100  1.00  0.00           C  
ATOM    203  CD1 TYR A  14     -11.475   8.259  -3.719  1.00  0.00           C  
ATOM    204  HD1 TYR A  14     -11.274   7.307  -3.250  1.00  0.00           H  
ATOM    205  CD2 TYR A  14     -13.042   9.844  -4.707  1.00  0.00           C  
ATOM    206  HD2 TYR A  14     -14.052  10.120  -4.975  1.00  0.00           H  
ATOM    207  CE1 TYR A  14     -10.418   9.158  -3.959  1.00  0.00           C  
ATOM    208  HE1 TYR A  14      -9.403   8.914  -3.683  1.00  0.00           H  
ATOM    209  CE2 TYR A  14     -11.980  10.728  -4.982  1.00  0.00           C  
ATOM    210  HE2 TYR A  14     -12.163  11.679  -5.459  1.00  0.00           H  
ATOM    211  OH  TYR A  14      -9.615  11.201  -4.894  1.00  0.00           O  
ATOM    212  HH  TYR A  14      -9.763  11.785  -5.641  1.00  0.00           H  
ATOM    213  CZ  TYR A  14     -10.661  10.380  -4.618  1.00  0.00           C  
ATOM    214  N   VAL A  15     -12.983   6.589  -6.872  1.00  0.00           N  
ATOM    215  H   VAL A  15     -13.334   7.491  -7.159  1.00  0.00           H  
ATOM    216  CA  VAL A  15     -11.831   6.073  -7.595  1.00  0.00           C  
ATOM    217  HA  VAL A  15     -11.740   4.998  -7.442  1.00  0.00           H  
ATOM    218  C   VAL A  15     -10.609   6.756  -7.012  1.00  0.00           C  
ATOM    219  CB  VAL A  15     -11.980   6.338  -9.099  1.00  0.00           C  
ATOM    220  HB  VAL A  15     -12.148   7.400  -9.275  1.00  0.00           H  
ATOM    221  O   VAL A  15     -10.481   7.970  -7.126  1.00  0.00           O  
ATOM    222  CG1 VAL A  15     -10.711   5.910  -9.841  1.00  0.00           C  
ATOM    223 HG11 VAL A  15     -10.376   4.936  -9.487  1.00  0.00           H  
ATOM    224 HG12 VAL A  15      -9.918   6.631  -9.641  1.00  0.00           H  
ATOM    225 HG13 VAL A  15     -10.885   5.894 -10.917  1.00  0.00           H  
ATOM    226  CG2 VAL A  15     -13.184   5.563  -9.657  1.00  0.00           C  
ATOM    227 HG21 VAL A  15     -13.050   4.495  -9.485  1.00  0.00           H  
ATOM    228 HG22 VAL A  15     -13.271   5.747 -10.728  1.00  0.00           H  
ATOM    229 HG23 VAL A  15     -14.104   5.893  -9.175  1.00  0.00           H  
ATOM    230  N   VAL A  16      -9.751   5.978  -6.360  1.00  0.00           N  
ATOM    231  H   VAL A  16      -9.898   4.979  -6.357  1.00  0.00           H  
ATOM    232  CA  VAL A  16      -8.513   6.499  -5.783  1.00  0.00           C  
ATOM    233  HA  VAL A  16      -8.741   7.402  -5.216  1.00  0.00           H  
ATOM    234  C   VAL A  16      -7.573   6.878  -6.918  1.00  0.00           C  
ATOM    235  CB  VAL A  16      -7.860   5.480  -4.838  1.00  0.00           C  
ATOM    236  HB  VAL A  16      -7.523   4.624  -5.421  1.00  0.00           H  
ATOM    237  O   VAL A  16      -7.311   6.064  -7.808  1.00  0.00           O  
ATOM    238  CG1 VAL A  16      -6.661   6.066  -4.093  1.00  0.00           C  
ATOM    239 HG11 VAL A  16      -6.991   6.876  -3.443  1.00  0.00           H  
ATOM    240 HG12 VAL A  16      -6.183   5.292  -3.494  1.00  0.00           H  
ATOM    241 HG13 VAL A  16      -5.937   6.460  -4.807  1.00  0.00           H  
ATOM    242  CG2 VAL A  16      -8.843   5.005  -3.758  1.00  0.00           C  
ATOM    243 HG21 VAL A  16      -9.266   5.868  -3.243  1.00  0.00           H  
ATOM    244 HG22 VAL A  16      -9.646   4.430  -4.220  1.00  0.00           H  
ATOM    245 HG23 VAL A  16      -8.333   4.368  -3.036  1.00  0.00           H  
ATOM    246  N   ASP A  17      -7.057   8.101  -6.868  1.00  0.00           N  
ATOM    247  H   ASP A  17      -7.313   8.713  -6.106  1.00  0.00           H  
ATOM    248  CA  ASP A  17      -6.052   8.563  -7.814  1.00  0.00           C  
ATOM    249  HA  ASP A  17      -6.398   8.350  -8.825  1.00  0.00           H  
ATOM    250  C   ASP A  17      -4.749   7.802  -7.570  1.00  0.00           C  
ATOM    251  CB  ASP A  17      -5.835  10.078  -7.690  1.00  0.00           C  
ATOM    252  HB2 ASP A  17      -5.564  10.326  -6.664  1.00  0.00           H  
ATOM    253  HB3 ASP A  17      -5.000  10.360  -8.331  1.00  0.00           H  
ATOM    254  O   ASP A  17      -4.325   7.633  -6.423  1.00  0.00           O  
ATOM    255  CG  ASP A  17      -7.058  10.897  -8.115  1.00  0.00           C  
ATOM    256  OD1 ASP A  17      -7.650  10.554  -9.164  1.00  0.00           O  
ATOM    257  OD2 ASP A  17      -7.347  11.904  -7.428  1.00  0.00           O  
ATOM    258  N   ASP A  18      -4.100   7.352  -8.640  1.00  0.00           N  
ATOM    259  H   ASP A  18      -4.481   7.538  -9.557  1.00  0.00           H  
ATOM    260  CA  ASP A  18      -2.779   6.738  -8.555  1.00  0.00           C  
ATOM    261  HA  ASP A  18      -2.780   6.027  -7.728  1.00  0.00           H  
ATOM    262  C   ASP A  18      -1.727   7.831  -8.294  1.00  0.00           C  
ATOM    263  CB  ASP A  18      -2.487   5.941  -9.835  1.00  0.00           C  
ATOM    264  HB2 ASP A  18      -2.378   6.622 -10.680  1.00  0.00           H  
ATOM    265  HB3 ASP A  18      -3.335   5.287 -10.036  1.00  0.00           H  
ATOM    266  O   ASP A  18      -1.490   8.667  -9.170  1.00  0.00           O  
ATOM    267  CG  ASP A  18      -1.231   5.074  -9.711  1.00  0.00           C  
ATOM    268  OD1 ASP A  18      -0.470   5.247  -8.731  1.00  0.00           O  
ATOM    269  OD2 ASP A  18      -1.073   4.168 -10.560  1.00  0.00           O  
ATOM    270  N   PRO A  19      -1.098   7.882  -7.104  1.00  0.00           N  
ATOM    271  CA  PRO A  19      -0.097   8.893  -6.802  1.00  0.00           C  
ATOM    272  HA  PRO A  19      -0.380   9.850  -7.241  1.00  0.00           H  
ATOM    273  C   PRO A  19       1.294   8.516  -7.333  1.00  0.00           C  
ATOM    274  CB  PRO A  19      -0.132   8.999  -5.280  1.00  0.00           C  
ATOM    275  HB2 PRO A  19      -1.013   9.562  -4.973  1.00  0.00           H  
ATOM    276  HB3 PRO A  19       0.776   9.443  -4.871  1.00  0.00           H  
ATOM    277  O   PRO A  19       2.245   9.264  -7.095  1.00  0.00           O  
ATOM    278  CG  PRO A  19      -0.296   7.540  -4.888  1.00  0.00           C  
ATOM    279  HG2 PRO A  19       0.682   7.068  -4.975  1.00  0.00           H  
ATOM    280  HG3 PRO A  19      -0.698   7.433  -3.880  1.00  0.00           H  
ATOM    281  CD  PRO A  19      -1.259   7.002  -5.954  1.00  0.00           C  
ATOM    282  HD2 PRO A  19      -1.026   5.974  -6.233  1.00  0.00           H  
ATOM    283  HD3 PRO A  19      -2.275   7.052  -5.562  1.00  0.00           H  
ATOM    284  N   CYS A  20       1.456   7.362  -7.989  1.00  0.00           N  
ATOM    285  H   CYS A  20       0.659   6.775  -8.189  1.00  0.00           H  
ATOM    286  CA  CYS A  20       2.732   6.982  -8.572  1.00  0.00           C  
ATOM    287  HA  CYS A  20       3.479   7.100  -7.787  1.00  0.00           H  
ATOM    288  C   CYS A  20       3.105   7.902  -9.747  1.00  0.00           C  
ATOM    289  CB  CYS A  20       2.712   5.507  -8.987  1.00  0.00           C  
ATOM    290  HB2 CYS A  20       3.636   5.280  -9.517  1.00  0.00           H  
ATOM    291  HB3 CYS A  20       1.887   5.345  -9.681  1.00  0.00           H  
ATOM    292  O   CYS A  20       2.238   8.309 -10.523  1.00  0.00           O  
ATOM    293  SG  CYS A  20       2.552   4.343  -7.606  1.00  0.00           S  
ATOM    294  N   PRO A  21       4.398   8.232  -9.925  1.00  0.00           N  
ATOM    295  CA  PRO A  21       4.831   9.005 -11.081  1.00  0.00           C  
ATOM    296  HA  PRO A  21       4.305   9.959 -11.070  1.00  0.00           H  
ATOM    297  C   PRO A  21       4.530   8.280 -12.400  1.00  0.00           C  
ATOM    298  CB  PRO A  21       6.331   9.251 -10.891  1.00  0.00           C  
ATOM    299  HB2 PRO A  21       6.908   8.523 -11.461  1.00  0.00           H  
ATOM    300  HB3 PRO A  21       6.611  10.261 -11.190  1.00  0.00           H  
ATOM    301  O   PRO A  21       4.448   7.053 -12.459  1.00  0.00           O  
ATOM    302  CG  PRO A  21       6.561   9.026  -9.397  1.00  0.00           C  
ATOM    303  HG2 PRO A  21       7.572   8.674  -9.192  1.00  0.00           H  
ATOM    304  HG3 PRO A  21       6.359   9.949  -8.854  1.00  0.00           H  
ATOM    305  CD  PRO A  21       5.515   7.981  -9.027  1.00  0.00           C  
ATOM    306  HD2 PRO A  21       5.240   8.107  -7.980  1.00  0.00           H  
ATOM    307  HD3 PRO A  21       5.906   6.979  -9.203  1.00  0.00           H  
ATOM    308  N   ILE A  22       4.437   9.044 -13.490  1.00  0.00           N  
ATOM    309  H   ILE A  22       4.517  10.045 -13.383  1.00  0.00           H  
ATOM    310  CA  ILE A  22       4.268   8.486 -14.839  1.00  0.00           C  
ATOM    311  HA  ILE A  22       3.323   7.943 -14.857  1.00  0.00           H  
ATOM    312  C   ILE A  22       5.406   7.485 -15.114  1.00  0.00           C  
ATOM    313  CB  ILE A  22       4.211   9.609 -15.905  1.00  0.00           C  
ATOM    314  HB  ILE A  22       5.178  10.112 -15.924  1.00  0.00           H  
ATOM    315  O   ILE A  22       6.563   7.765 -14.802  1.00  0.00           O  
ATOM    316  CG1 ILE A  22       3.118  10.653 -15.565  1.00  0.00           C  
ATOM    317 HG12 ILE A  22       2.143  10.166 -15.547  1.00  0.00           H  
ATOM    318 HG13 ILE A  22       3.304  11.062 -14.572  1.00  0.00           H  
ATOM    319  CG2 ILE A  22       3.940   9.022 -17.304  1.00  0.00           C  
ATOM    320 HG21 ILE A  22       4.665   8.246 -17.551  1.00  0.00           H  
ATOM    321 HG22 ILE A  22       4.040   9.796 -18.066  1.00  0.00           H  
ATOM    322 HG23 ILE A  22       2.937   8.597 -17.347  1.00  0.00           H  
ATOM    323  CD1 ILE A  22       3.058  11.848 -16.526  1.00  0.00           C  
ATOM    324 HD11 ILE A  22       2.367  12.592 -16.130  1.00  0.00           H  
ATOM    325 HD12 ILE A  22       2.699  11.535 -17.506  1.00  0.00           H  
ATOM    326 HD13 ILE A  22       4.046  12.299 -16.622  1.00  0.00           H  
ATOM    327  N   HIS A  23       5.067   6.341 -15.718  1.00  0.00           N  
ATOM    328  H   HIS A  23       4.084   6.203 -15.901  1.00  0.00           H  
ATOM    329  CA  HIS A  23       5.956   5.199 -15.996  1.00  0.00           C  
ATOM    330  HA  HIS A  23       5.399   4.554 -16.676  1.00  0.00           H  
ATOM    331  C   HIS A  23       6.285   4.287 -14.802  1.00  0.00           C  
ATOM    332  CB  HIS A  23       7.229   5.620 -16.758  1.00  0.00           C  
ATOM    333  HB2 HIS A  23       7.932   6.086 -16.068  1.00  0.00           H  
ATOM    334  HB3 HIS A  23       7.716   4.725 -17.145  1.00  0.00           H  
ATOM    335  O   HIS A  23       7.085   3.369 -14.961  1.00  0.00           O  
ATOM    336  CG  HIS A  23       6.981   6.552 -17.913  1.00  0.00           C  
ATOM    337  CD2 HIS A  23       7.329   7.873 -17.995  1.00  0.00           C  
ATOM    338  HD2 HIS A  23       7.833   8.442 -17.228  1.00  0.00           H  
ATOM    339  ND1 HIS A  23       6.342   6.223 -19.084  1.00  0.00           N  
ATOM    340  HD1 HIS A  23       5.978   5.311 -19.321  1.00  0.00           H  
ATOM    341  CE1 HIS A  23       6.307   7.319 -19.858  1.00  0.00           C  
ATOM    342  HE1 HIS A  23       5.867   7.369 -20.843  1.00  0.00           H  
ATOM    343  NE2 HIS A  23       6.896   8.353 -19.239  1.00  0.00           N  
ATOM    344  N   PHE A  24       5.663   4.488 -13.638  1.00  0.00           N  
ATOM    345  H   PHE A  24       5.030   5.267 -13.531  1.00  0.00           H  
ATOM    346  CA  PHE A  24       5.747   3.543 -12.523  1.00  0.00           C  
ATOM    347  HA  PHE A  24       6.620   2.905 -12.653  1.00  0.00           H  
ATOM    348  C   PHE A  24       4.522   2.623 -12.499  1.00  0.00           C  
ATOM    349  CB  PHE A  24       5.930   4.287 -11.193  1.00  0.00           C  
ATOM    350  HB2 PHE A  24       5.746   3.582 -10.382  1.00  0.00           H  
ATOM    351  HB3 PHE A  24       5.178   5.071 -11.108  1.00  0.00           H  
ATOM    352  O   PHE A  24       3.404   3.044 -12.784  1.00  0.00           O  
ATOM    353  CG  PHE A  24       7.308   4.893 -10.999  1.00  0.00           C  
ATOM    354  CD1 PHE A  24       8.177   4.367 -10.025  1.00  0.00           C  
ATOM    355  HD1 PHE A  24       7.858   3.544  -9.402  1.00  0.00           H  
ATOM    356  CD2 PHE A  24       7.738   5.973 -11.794  1.00  0.00           C  
ATOM    357  HD2 PHE A  24       7.080   6.393 -12.541  1.00  0.00           H  
ATOM    358  CE1 PHE A  24       9.465   4.903  -9.855  1.00  0.00           C  
ATOM    359  HE1 PHE A  24      10.131   4.493  -9.111  1.00  0.00           H  
ATOM    360  CE2 PHE A  24       9.025   6.510 -11.628  1.00  0.00           C  
ATOM    361  HE2 PHE A  24       9.348   7.332 -12.250  1.00  0.00           H  
ATOM    362  CZ  PHE A  24       9.891   5.973 -10.660  1.00  0.00           C  
ATOM    363  HZ  PHE A  24      10.883   6.381 -10.534  1.00  0.00           H  
ATOM    364  N   TYR A  25       4.739   1.367 -12.120  1.00  0.00           N  
ATOM    365  H   TYR A  25       5.691   1.087 -11.929  1.00  0.00           H  
ATOM    366  CA  TYR A  25       3.687   0.407 -11.807  1.00  0.00           C  
ATOM    367  HA  TYR A  25       2.846   0.565 -12.482  1.00  0.00           H  
ATOM    368  C   TYR A  25       3.214   0.614 -10.370  1.00  0.00           C  
ATOM    369  CB  TYR A  25       4.207  -1.023 -12.007  1.00  0.00           C  
ATOM    370  HB2 TYR A  25       3.429  -1.722 -11.701  1.00  0.00           H  
ATOM    371  HB3 TYR A  25       5.067  -1.189 -11.359  1.00  0.00           H  
ATOM    372  O   TYR A  25       4.038   0.687  -9.452  1.00  0.00           O  
ATOM    373  CG  TYR A  25       4.594  -1.335 -13.438  1.00  0.00           C  
ATOM    374  CD1 TYR A  25       3.611  -1.770 -14.347  1.00  0.00           C  
ATOM    375  HD1 TYR A  25       2.594  -1.923 -14.019  1.00  0.00           H  
ATOM    376  CD2 TYR A  25       5.927  -1.173 -13.866  1.00  0.00           C  
ATOM    377  HD2 TYR A  25       6.682  -0.825 -13.177  1.00  0.00           H  
ATOM    378  CE1 TYR A  25       3.957  -2.035 -15.684  1.00  0.00           C  
ATOM    379  HE1 TYR A  25       3.217  -2.406 -16.379  1.00  0.00           H  
ATOM    380  CE2 TYR A  25       6.275  -1.431 -15.204  1.00  0.00           C  
ATOM    381  HE2 TYR A  25       7.292  -1.274 -15.531  1.00  0.00           H  
ATOM    382  OH  TYR A  25       5.618  -2.098 -17.413  1.00  0.00           O  
ATOM    383  HH  TYR A  25       6.563  -1.993 -17.549  1.00  0.00           H  
ATOM    384  CZ  TYR A  25       5.287  -1.863 -16.116  1.00  0.00           C  
ATOM    385  N   SER A  26       1.898   0.672 -10.174  1.00  0.00           N  
ATOM    386  H   SER A  26       1.273   0.672 -10.967  1.00  0.00           H  
ATOM    387  CA  SER A  26       1.264   0.776  -8.863  1.00  0.00           C  
ATOM    388  HA  SER A  26       1.993   1.157  -8.148  1.00  0.00           H  
ATOM    389  C   SER A  26       0.788  -0.590  -8.370  1.00  0.00           C  
ATOM    390  CB  SER A  26       0.125   1.802  -8.896  1.00  0.00           C  
ATOM    391  HB2 SER A  26      -0.458   1.742  -7.977  1.00  0.00           H  
ATOM    392  HB3 SER A  26       0.563   2.798  -8.964  1.00  0.00           H  
ATOM    393  O   SER A  26      -0.008  -1.278  -9.010  1.00  0.00           O  
ATOM    394  OG  SER A  26      -0.737   1.625  -9.998  1.00  0.00           O  
ATOM    395  HG  SER A  26      -0.920   2.514 -10.311  1.00  0.00           H  
ATOM    396  N   LYS A  27       1.267  -0.993  -7.190  1.00  0.00           N  
ATOM    397  H   LYS A  27       1.998  -0.437  -6.771  1.00  0.00           H  
ATOM    398  CA  LYS A  27       0.720  -2.134  -6.443  1.00  0.00           C  
ATOM    399  HA  LYS A  27      -0.055  -2.614  -7.040  1.00  0.00           H  
ATOM    400  C   LYS A  27       0.054  -1.634  -5.173  1.00  0.00           C  
ATOM    401  CB  LYS A  27       1.797  -3.189  -6.165  1.00  0.00           C  
ATOM    402  HB2 LYS A  27       2.670  -2.716  -5.715  1.00  0.00           H  
ATOM    403  HB3 LYS A  27       1.391  -3.925  -5.471  1.00  0.00           H  
ATOM    404  O   LYS A  27       0.690  -0.976  -4.350  1.00  0.00           O  
ATOM    405  CG  LYS A  27       2.222  -3.913  -7.448  1.00  0.00           C  
ATOM    406  HG2 LYS A  27       2.719  -3.207  -8.114  1.00  0.00           H  
ATOM    407  HG3 LYS A  27       1.335  -4.302  -7.948  1.00  0.00           H  
ATOM    408  CD  LYS A  27       3.171  -5.078  -7.141  1.00  0.00           C  
ATOM    409  HD2 LYS A  27       2.661  -5.797  -6.499  1.00  0.00           H  
ATOM    410  HD3 LYS A  27       4.061  -4.701  -6.639  1.00  0.00           H  
ATOM    411  CE  LYS A  27       3.555  -5.747  -8.466  1.00  0.00           C  
ATOM    412  HE2 LYS A  27       4.014  -5.001  -9.115  1.00  0.00           H  
ATOM    413  HE3 LYS A  27       2.639  -6.083  -8.953  1.00  0.00           H  
ATOM    414  NZ  LYS A  27       4.474  -6.896  -8.281  1.00  0.00           N  
ATOM    415  HZ1 LYS A  27       4.039  -7.593  -7.693  1.00  0.00           H  
ATOM    416  HZ2 LYS A  27       4.674  -7.312  -9.179  1.00  0.00           H  
ATOM    417  HZ3 LYS A  27       5.355  -6.594  -7.889  1.00  0.00           H  
ATOM    418  N   TRP A  28      -1.227  -1.938  -5.015  1.00  0.00           N  
ATOM    419  H   TRP A  28      -1.685  -2.476  -5.737  1.00  0.00           H  
ATOM    420  CA  TRP A  28      -2.033  -1.457  -3.897  1.00  0.00           C  
ATOM    421  HA  TRP A  28      -1.634  -0.499  -3.564  1.00  0.00           H  
ATOM    422  C   TRP A  28      -1.980  -2.413  -2.711  1.00  0.00           C  
ATOM    423  CB  TRP A  28      -3.462  -1.198  -4.373  1.00  0.00           C  
ATOM    424  HB2 TRP A  28      -3.845  -2.076  -4.894  1.00  0.00           H  
ATOM    425  HB3 TRP A  28      -4.097  -1.024  -3.505  1.00  0.00           H  
ATOM    426  O   TRP A  28      -2.146  -3.623  -2.857  1.00  0.00           O  
ATOM    427  CG  TRP A  28      -3.576   0.000  -5.257  1.00  0.00           C  
ATOM    428  CD1 TRP A  28      -3.549   0.006  -6.610  1.00  0.00           C  
ATOM    429  HD1 TRP A  28      -3.463  -0.866  -7.242  1.00  0.00           H  
ATOM    430  CD2 TRP A  28      -3.697   1.398  -4.854  1.00  0.00           C  
ATOM    431  CE2 TRP A  28      -3.753   2.202  -6.031  1.00  0.00           C  
ATOM    432  CE3 TRP A  28      -3.745   2.064  -3.610  1.00  0.00           C  
ATOM    433  HE3 TRP A  28      -3.679   1.484  -2.702  1.00  0.00           H  
ATOM    434  NE1 TRP A  28      -3.641   1.304  -7.069  1.00  0.00           N  
ATOM    435  HE1 TRP A  28      -3.598   1.553  -8.047  1.00  0.00           H  
ATOM    436  CH2 TRP A  28      -3.909   4.231  -4.733  1.00  0.00           C  
ATOM    437  HH2 TRP A  28      -3.968   5.308  -4.692  1.00  0.00           H  
ATOM    438  CZ2 TRP A  28      -3.868   3.595  -5.982  1.00  0.00           C  
ATOM    439  HZ2 TRP A  28      -3.910   4.174  -6.893  1.00  0.00           H  
ATOM    440  CZ3 TRP A  28      -3.850   3.467  -3.553  1.00  0.00           C  
ATOM    441  HZ3 TRP A  28      -3.866   3.972  -2.599  1.00  0.00           H  
ATOM    442  N   TYR A  29      -1.794  -1.852  -1.520  1.00  0.00           N  
ATOM    443  H   TYR A  29      -1.653  -0.852  -1.480  1.00  0.00           H  
ATOM    444  CA  TYR A  29      -1.720  -2.570  -0.258  1.00  0.00           C  
ATOM    445  HA  TYR A  29      -2.089  -3.583  -0.423  1.00  0.00           H  
ATOM    446  C   TYR A  29      -2.590  -1.909   0.808  1.00  0.00           C  
ATOM    447  CB  TYR A  29      -0.269  -2.653   0.245  1.00  0.00           C  
ATOM    448  HB2 TYR A  29      -0.274  -3.150   1.215  1.00  0.00           H  
ATOM    449  HB3 TYR A  29       0.108  -1.642   0.399  1.00  0.00           H  
ATOM    450  O   TYR A  29      -2.728  -0.686   0.865  1.00  0.00           O  
ATOM    451  CG  TYR A  29       0.688  -3.391  -0.668  1.00  0.00           C  
ATOM    452  CD1 TYR A  29       0.901  -4.775  -0.511  1.00  0.00           C  
ATOM    453  HD1 TYR A  29       0.397  -5.312   0.278  1.00  0.00           H  
ATOM    454  CD2 TYR A  29       1.343  -2.698  -1.701  1.00  0.00           C  
ATOM    455  HD2 TYR A  29       1.169  -1.642  -1.844  1.00  0.00           H  
ATOM    456  CE1 TYR A  29       1.724  -5.475  -1.413  1.00  0.00           C  
ATOM    457  HE1 TYR A  29       1.853  -6.543  -1.318  1.00  0.00           H  
ATOM    458  CE2 TYR A  29       2.172  -3.398  -2.595  1.00  0.00           C  
ATOM    459  HE2 TYR A  29       2.623  -2.889  -3.434  1.00  0.00           H  
ATOM    460  OH  TYR A  29       3.104  -5.460  -3.381  1.00  0.00           O  
ATOM    461  HH  TYR A  29       2.860  -6.389  -3.400  1.00  0.00           H  
ATOM    462  CZ  TYR A  29       2.350  -4.787  -2.472  1.00  0.00           C  
ATOM    463  N   ILE A  30      -3.094  -2.721   1.734  1.00  0.00           N  
ATOM    464  H   ILE A  30      -2.983  -3.716   1.597  1.00  0.00           H  
ATOM    465  CA  ILE A  30      -3.618  -2.252   3.014  1.00  0.00           C  
ATOM    466  HA  ILE A  30      -3.675  -1.164   2.978  1.00  0.00           H  
ATOM    467  C   ILE A  30      -2.642  -2.608   4.132  1.00  0.00           C  
ATOM    468  CB  ILE A  30      -5.058  -2.741   3.246  1.00  0.00           C  
ATOM    469  HB  ILE A  30      -5.634  -2.426   2.375  1.00  0.00           H  
ATOM    470  O   ILE A  30      -2.205  -3.752   4.271  1.00  0.00           O  
ATOM    471  CG1 ILE A  30      -5.663  -2.029   4.471  1.00  0.00           C  
ATOM    472 HG12 ILE A  30      -5.433  -0.965   4.415  1.00  0.00           H  
ATOM    473 HG13 ILE A  30      -5.227  -2.425   5.389  1.00  0.00           H  
ATOM    474  CG2 ILE A  30      -5.168  -4.271   3.359  1.00  0.00           C  
ATOM    475 HG21 ILE A  30      -6.214  -4.575   3.394  1.00  0.00           H  
ATOM    476 HG22 ILE A  30      -4.665  -4.630   4.257  1.00  0.00           H  
ATOM    477 HG23 ILE A  30      -4.729  -4.734   2.476  1.00  0.00           H  
ATOM    478  CD1 ILE A  30      -7.185  -2.167   4.535  1.00  0.00           C  
ATOM    479 HD11 ILE A  30      -7.463  -3.205   4.717  1.00  0.00           H  
ATOM    480 HD12 ILE A  30      -7.561  -1.544   5.347  1.00  0.00           H  
ATOM    481 HD13 ILE A  30      -7.631  -1.829   3.600  1.00  0.00           H  
ATOM    482  N   ARG A  31      -2.278  -1.613   4.941  1.00  0.00           N  
ATOM    483  H   ARG A  31      -2.646  -0.692   4.750  1.00  0.00           H  
ATOM    484  CA  ARG A  31      -1.459  -1.807   6.135  1.00  0.00           C  
ATOM    485  HA  ARG A  31      -0.826  -2.683   5.990  1.00  0.00           H  
ATOM    486  C   ARG A  31      -2.353  -2.067   7.337  1.00  0.00           C  
ATOM    487  CB  ARG A  31      -0.563  -0.587   6.350  1.00  0.00           C  
ATOM    488  HB2 ARG A  31       0.035  -0.415   5.455  1.00  0.00           H  
ATOM    489  HB3 ARG A  31      -1.182   0.295   6.516  1.00  0.00           H  
ATOM    490  O   ARG A  31      -2.982  -1.138   7.839  1.00  0.00           O  
ATOM    491  CG  ARG A  31       0.339  -0.821   7.569  1.00  0.00           C  
ATOM    492  HG2 ARG A  31       0.854  -1.776   7.471  1.00  0.00           H  
ATOM    493  HG3 ARG A  31      -0.273  -0.846   8.471  1.00  0.00           H  
ATOM    494  CD  ARG A  31       1.368   0.293   7.731  1.00  0.00           C  
ATOM    495  HD2 ARG A  31       1.850   0.170   8.701  1.00  0.00           H  
ATOM    496  HD3 ARG A  31       0.852   1.253   7.704  1.00  0.00           H  
ATOM    497  NE  ARG A  31       2.384   0.223   6.669  1.00  0.00           N  
ATOM    498  HE  ARG A  31       2.272  -0.522   5.996  1.00  0.00           H  
ATOM    499  NH1 ARG A  31       3.676   1.960   7.376  1.00  0.00           N  
ATOM    500 HH11 ARG A  31       4.475   2.558   7.220  1.00  0.00           H  
ATOM    501 HH12 ARG A  31       3.000   2.088   8.115  1.00  0.00           H  
ATOM    502  NH2 ARG A  31       4.255   0.837   5.527  1.00  0.00           N  
ATOM    503 HH21 ARG A  31       5.070   1.414   5.378  1.00  0.00           H  
ATOM    504 HH22 ARG A  31       4.081   0.107   4.851  1.00  0.00           H  
ATOM    505  CZ  ARG A  31       3.439   0.997   6.530  1.00  0.00           C  
ATOM    506  N   VAL A  32      -2.343  -3.297   7.845  1.00  0.00           N  
ATOM    507  H   VAL A  32      -1.772  -3.994   7.389  1.00  0.00           H  
ATOM    508  CA  VAL A  32      -3.206  -3.703   8.964  1.00  0.00           C  
ATOM    509  HA  VAL A  32      -4.091  -3.067   8.953  1.00  0.00           H  
ATOM    510  C   VAL A  32      -2.513  -3.478  10.306  1.00  0.00           C  
ATOM    511  CB  VAL A  32      -3.716  -5.147   8.798  1.00  0.00           C  
ATOM    512  HB  VAL A  32      -2.877  -5.840   8.850  1.00  0.00           H  
ATOM    513  O   VAL A  32      -1.712  -4.293  10.761  1.00  0.00           O  
ATOM    514  CG1 VAL A  32      -4.720  -5.506   9.902  1.00  0.00           C  
ATOM    515 HG11 VAL A  32      -5.566  -4.819   9.877  1.00  0.00           H  
ATOM    516 HG12 VAL A  32      -4.243  -5.464  10.881  1.00  0.00           H  
ATOM    517 HG13 VAL A  32      -5.087  -6.521   9.748  1.00  0.00           H  
ATOM    518  CG2 VAL A  32      -4.413  -5.338   7.445  1.00  0.00           C  
ATOM    519 HG21 VAL A  32      -4.868  -6.328   7.402  1.00  0.00           H  
ATOM    520 HG22 VAL A  32      -3.693  -5.253   6.631  1.00  0.00           H  
ATOM    521 HG23 VAL A  32      -5.194  -4.590   7.307  1.00  0.00           H  
ATOM    522  N   GLY A  33      -2.830  -2.357  10.957  1.00  0.00           N  
ATOM    523  H   GLY A  33      -3.428  -1.703  10.472  1.00  0.00           H  
ATOM    524  CA  GLY A  33      -2.343  -1.999  12.292  1.00  0.00           C  
ATOM    525  HA2 GLY A  33      -3.194  -1.993  12.973  1.00  0.00           H  
ATOM    526  HA3 GLY A  33      -1.636  -2.748  12.650  1.00  0.00           H  
ATOM    527  C   GLY A  33      -1.660  -0.629  12.358  1.00  0.00           C  
ATOM    528  O   GLY A  33      -1.321  -0.019  11.350  1.00  0.00           O  
ATOM    529  N   ALA A  34      -1.438  -0.133  13.578  1.00  0.00           N  
ATOM    530  H   ALA A  34      -1.803  -0.643  14.370  1.00  0.00           H  
ATOM    531  CA  ALA A  34      -0.942   1.231  13.808  1.00  0.00           C  
ATOM    532  HA  ALA A  34      -1.433   1.902  13.103  1.00  0.00           H  
ATOM    533  C   ALA A  34       0.578   1.406  13.609  1.00  0.00           C  
ATOM    534  CB  ALA A  34      -1.363   1.642  15.225  1.00  0.00           C  
ATOM    535  HB1 ALA A  34      -2.447   1.578  15.324  1.00  0.00           H  
ATOM    536  HB2 ALA A  34      -0.891   0.996  15.965  1.00  0.00           H  
ATOM    537  HB3 ALA A  34      -1.063   2.674  15.409  1.00  0.00           H  
ATOM    538  O   ALA A  34       1.080   2.527  13.526  1.00  0.00           O  
ATOM    539  N   ARG A  35       1.346   0.309  13.579  1.00  0.00           N  
ATOM    540  H   ARG A  35       0.876  -0.582  13.512  1.00  0.00           H  
ATOM    541  CA  ARG A  35       2.817   0.355  13.533  1.00  0.00           C  
ATOM    542  HA  ARG A  35       3.142   1.268  14.031  1.00  0.00           H  
ATOM    543  C   ARG A  35       3.316   0.441  12.093  1.00  0.00           C  
ATOM    544  CB  ARG A  35       3.420  -0.844  14.285  1.00  0.00           C  
ATOM    545  HB2 ARG A  35       3.058  -1.772  13.842  1.00  0.00           H  
ATOM    546  HB3 ARG A  35       4.505  -0.816  14.181  1.00  0.00           H  
ATOM    547  O   ARG A  35       2.735  -0.149  11.192  1.00  0.00           O  
ATOM    548  CG  ARG A  35       3.067  -0.812  15.783  1.00  0.00           C  
ATOM    549  HG2 ARG A  35       1.988  -0.908  15.906  1.00  0.00           H  
ATOM    550  HG3 ARG A  35       3.387   0.140  16.207  1.00  0.00           H  
ATOM    551  CD  ARG A  35       3.756  -1.954  16.538  1.00  0.00           C  
ATOM    552  HD2 ARG A  35       4.834  -1.857  16.412  1.00  0.00           H  
ATOM    553  HD3 ARG A  35       3.435  -2.902  16.107  1.00  0.00           H  
ATOM    554  NE  ARG A  35       3.422  -1.929  17.976  1.00  0.00           N  
ATOM    555  HE  ARG A  35       2.770  -1.222  18.283  1.00  0.00           H  
ATOM    556  NH1 ARG A  35       4.716  -3.717  18.618  1.00  0.00           N  
ATOM    557 HH11 ARG A  35       5.045  -4.346  19.337  1.00  0.00           H  
ATOM    558 HH12 ARG A  35       5.006  -3.854  17.660  1.00  0.00           H  
ATOM    559  NH2 ARG A  35       3.499  -2.638  20.142  1.00  0.00           N  
ATOM    560 HH21 ARG A  35       2.848  -1.916  20.415  1.00  0.00           H  
ATOM    561 HH22 ARG A  35       3.839  -3.282  20.842  1.00  0.00           H  
ATOM    562  CZ  ARG A  35       3.879  -2.758  18.901  1.00  0.00           C  
ATOM    563  N   LYS A  36       4.456   1.104  11.866  1.00  0.00           N  
ATOM    564  H   LYS A  36       4.890   1.587  12.639  1.00  0.00           H  
ATOM    565  CA  LYS A  36       5.106   1.117  10.539  1.00  0.00           C  
ATOM    566  HA  LYS A  36       4.381   1.468   9.805  1.00  0.00           H  
ATOM    567  C   LYS A  36       5.508  -0.282  10.054  1.00  0.00           C  
ATOM    568  CB  LYS A  36       6.330   2.047  10.524  1.00  0.00           C  
ATOM    569  HB2 LYS A  36       6.892   1.859   9.609  1.00  0.00           H  
ATOM    570  HB3 LYS A  36       6.979   1.819  11.369  1.00  0.00           H  
ATOM    571  O   LYS A  36       5.538  -0.501   8.853  1.00  0.00           O  
ATOM    572  CG  LYS A  36       5.943   3.534  10.547  1.00  0.00           C  
ATOM    573  HG2 LYS A  36       5.463   3.772  11.497  1.00  0.00           H  
ATOM    574  HG3 LYS A  36       5.240   3.732   9.738  1.00  0.00           H  
ATOM    575  CD  LYS A  36       7.181   4.427  10.361  1.00  0.00           C  
ATOM    576  HD2 LYS A  36       7.883   4.247  11.175  1.00  0.00           H  
ATOM    577  HD3 LYS A  36       7.665   4.171   9.418  1.00  0.00           H  
ATOM    578  CE  LYS A  36       6.775   5.908  10.348  1.00  0.00           C  
ATOM    579  HE2 LYS A  36       5.959   6.045   9.638  1.00  0.00           H  
ATOM    580  HE3 LYS A  36       6.397   6.179  11.334  1.00  0.00           H  
ATOM    581  NZ  LYS A  36       7.899   6.801   9.969  1.00  0.00           N  
ATOM    582  HZ1 LYS A  36       8.670   6.738  10.618  1.00  0.00           H  
ATOM    583  HZ2 LYS A  36       7.577   7.758   9.935  1.00  0.00           H  
ATOM    584  HZ3 LYS A  36       8.220   6.587   9.035  1.00  0.00           H  
ATOM    585  N   SER A  37       5.780  -1.194  10.986  1.00  0.00           N  
ATOM    586  H   SER A  37       5.742  -0.918  11.956  1.00  0.00           H  
ATOM    587  CA  SER A  37       6.097  -2.604  10.741  1.00  0.00           C  
ATOM    588  HA  SER A  37       6.659  -2.689   9.811  1.00  0.00           H  
ATOM    589  C   SER A  37       4.865  -3.505  10.601  1.00  0.00           C  
ATOM    590  CB  SER A  37       6.976  -3.116  11.885  1.00  0.00           C  
ATOM    591  HB2 SER A  37       7.221  -4.165  11.717  1.00  0.00           H  
ATOM    592  HB3 SER A  37       7.906  -2.548  11.909  1.00  0.00           H  
ATOM    593  O   SER A  37       5.008  -4.723  10.566  1.00  0.00           O  
ATOM    594  OG  SER A  37       6.304  -2.972  13.130  1.00  0.00           O  
ATOM    595  HG  SER A  37       6.404  -3.816  13.577  1.00  0.00           H  
ATOM    596  N   ALA A  38       3.658  -2.933  10.589  1.00  0.00           N  
ATOM    597  H   ALA A  38       3.577  -1.927  10.578  1.00  0.00           H  
ATOM    598  CA  ALA A  38       2.443  -3.695  10.349  1.00  0.00           C  
ATOM    599  HA  ALA A  38       2.376  -4.472  11.110  1.00  0.00           H  
ATOM    600  C   ALA A  38       2.479  -4.358   8.960  1.00  0.00           C  
ATOM    601  CB  ALA A  38       1.241  -2.764  10.492  1.00  0.00           C  
ATOM    602  HB1 ALA A  38       1.397  -1.863   9.898  1.00  0.00           H  
ATOM    603  HB2 ALA A  38       1.090  -2.493  11.537  1.00  0.00           H  
ATOM    604  HB3 ALA A  38       0.351  -3.259  10.105  1.00  0.00           H  
ATOM    605  O   ALA A  38       3.038  -3.775   8.023  1.00  0.00           O  
ATOM    606  N   PRO A  39       1.883  -5.553   8.820  1.00  0.00           N  
ATOM    607  CA  PRO A  39       1.849  -6.265   7.552  1.00  0.00           C  
ATOM    608  HA  PRO A  39       2.867  -6.476   7.225  1.00  0.00           H  
ATOM    609  C   PRO A  39       1.141  -5.437   6.474  1.00  0.00           C  
ATOM    610  CB  PRO A  39       1.130  -7.587   7.842  1.00  0.00           C  
ATOM    611  HB2 PRO A  39       1.864  -8.346   8.116  1.00  0.00           H  
ATOM    612  HB3 PRO A  39       0.533  -7.927   6.996  1.00  0.00           H  
ATOM    613  O   PRO A  39       0.118  -4.796   6.734  1.00  0.00           O  
ATOM    614  CG  PRO A  39       0.260  -7.265   9.056  1.00  0.00           C  
ATOM    615  HG2 PRO A  39       0.037  -8.154   9.646  1.00  0.00           H  
ATOM    616  HG3 PRO A  39      -0.659  -6.779   8.727  1.00  0.00           H  
ATOM    617  CD  PRO A  39       1.116  -6.270   9.829  1.00  0.00           C  
ATOM    618  HD2 PRO A  39       0.475  -5.605  10.407  1.00  0.00           H  
ATOM    619  HD3 PRO A  39       1.799  -6.806  10.489  1.00  0.00           H  
ATOM    620  N   LEU A  40       1.707  -5.469   5.266  1.00  0.00           N  
ATOM    621  H   LEU A  40       2.522  -6.052   5.144  1.00  0.00           H  
ATOM    622  CA  LEU A  40       1.069  -4.995   4.043  1.00  0.00           C  
ATOM    623  HA  LEU A  40       0.306  -4.252   4.278  1.00  0.00           H  
ATOM    624  C   LEU A  40       0.382  -6.186   3.376  1.00  0.00           C  
ATOM    625  CB  LEU A  40       2.115  -4.372   3.098  1.00  0.00           C  
ATOM    626  HB2 LEU A  40       1.627  -4.148   2.150  1.00  0.00           H  
ATOM    627  HB3 LEU A  40       2.883  -5.118   2.895  1.00  0.00           H  
ATOM    628  O   LEU A  40       1.034  -7.192   3.103  1.00  0.00           O  
ATOM    629  CG  LEU A  40       2.795  -3.090   3.603  1.00  0.00           C  
ATOM    630  HG  LEU A  40       3.336  -3.300   4.526  1.00  0.00           H  
ATOM    631  CD1 LEU A  40       3.798  -2.599   2.561  1.00  0.00           C  
ATOM    632 HD11 LEU A  40       4.524  -3.387   2.358  1.00  0.00           H  
ATOM    633 HD12 LEU A  40       3.284  -2.354   1.632  1.00  0.00           H  
ATOM    634 HD13 LEU A  40       4.328  -1.715   2.915  1.00  0.00           H  
ATOM    635  CD2 LEU A  40       1.791  -1.969   3.867  1.00  0.00           C  
ATOM    636 HD21 LEU A  40       2.311  -1.030   4.057  1.00  0.00           H  
ATOM    637 HD22 LEU A  40       1.150  -1.839   2.995  1.00  0.00           H  
ATOM    638 HD23 LEU A  40       1.175  -2.243   4.724  1.00  0.00           H  
ATOM    639  N   ILE A  41      -0.916  -6.067   3.125  1.00  0.00           N  
ATOM    640  H   ILE A  41      -1.390  -5.222   3.409  1.00  0.00           H  
ATOM    641  CA  ILE A  41      -1.703  -7.067   2.403  1.00  0.00           C  
ATOM    642  HA  ILE A  41      -1.129  -7.986   2.287  1.00  0.00           H  
ATOM    643  C   ILE A  41      -1.989  -6.501   1.021  1.00  0.00           C  
ATOM    644  CB  ILE A  41      -2.996  -7.407   3.169  1.00  0.00           C  
ATOM    645  HB  ILE A  41      -3.590  -6.498   3.263  1.00  0.00           H  
ATOM    646  O   ILE A  41      -2.547  -5.411   0.920  1.00  0.00           O  
ATOM    647  CG1 ILE A  41      -2.672  -7.907   4.595  1.00  0.00           C  
ATOM    648 HG12 ILE A  41      -2.131  -7.129   5.134  1.00  0.00           H  
ATOM    649 HG13 ILE A  41      -2.033  -8.788   4.537  1.00  0.00           H  
ATOM    650  CG2 ILE A  41      -3.825  -8.435   2.378  1.00  0.00           C  
ATOM    651 HG21 ILE A  41      -4.065  -8.057   1.385  1.00  0.00           H  
ATOM    652 HG22 ILE A  41      -3.273  -9.370   2.275  1.00  0.00           H  
ATOM    653 HG23 ILE A  41      -4.775  -8.631   2.875  1.00  0.00           H  
ATOM    654  CD1 ILE A  41      -3.913  -8.245   5.426  1.00  0.00           C  
ATOM    655 HD11 ILE A  41      -4.366  -9.170   5.069  1.00  0.00           H  
ATOM    656 HD12 ILE A  41      -3.623  -8.383   6.468  1.00  0.00           H  
ATOM    657 HD13 ILE A  41      -4.639  -7.436   5.354  1.00  0.00           H  
ATOM    658  N   GLU A  42      -1.573  -7.210  -0.025  1.00  0.00           N  
ATOM    659  H   GLU A  42      -1.166  -8.123   0.120  1.00  0.00           H  
ATOM    660  CA  GLU A  42      -1.814  -6.794  -1.405  1.00  0.00           C  
ATOM    661  HA  GLU A  42      -1.481  -5.763  -1.524  1.00  0.00           H  
ATOM    662  C   GLU A  42      -3.312  -6.857  -1.704  1.00  0.00           C  
ATOM    663  CB  GLU A  42      -0.989  -7.670  -2.355  1.00  0.00           C  
ATOM    664  HB2 GLU A  42      -1.414  -8.672  -2.397  1.00  0.00           H  
ATOM    665  HB3 GLU A  42       0.017  -7.745  -1.940  1.00  0.00           H  
ATOM    666  O   GLU A  42      -3.951  -7.888  -1.509  1.00  0.00           O  
ATOM    667  CG  GLU A  42      -0.903  -7.070  -3.769  1.00  0.00           C  
ATOM    668  HG2 GLU A  42      -1.889  -7.106  -4.232  1.00  0.00           H  
ATOM    669  HG3 GLU A  42      -0.614  -6.023  -3.682  1.00  0.00           H  
ATOM    670  CD  GLU A  42       0.133  -7.780  -4.661  1.00  0.00           C  
ATOM    671  OE1 GLU A  42       0.169  -7.458  -5.868  1.00  0.00           O  
ATOM    672  OE2 GLU A  42       0.955  -8.560  -4.125  1.00  0.00           O  
ATOM    673  N   LEU A  43      -3.876  -5.737  -2.148  1.00  0.00           N  
ATOM    674  H   LEU A  43      -3.285  -4.934  -2.312  1.00  0.00           H  
ATOM    675  CA  LEU A  43      -5.299  -5.622  -2.459  1.00  0.00           C  
ATOM    676  HA  LEU A  43      -5.871  -6.201  -1.735  1.00  0.00           H  
ATOM    677  C   LEU A  43      -5.634  -6.230  -3.822  1.00  0.00           C  
ATOM    678  CB  LEU A  43      -5.708  -4.141  -2.368  1.00  0.00           C  
ATOM    679  HB2 LEU A  43      -5.047  -3.554  -3.006  1.00  0.00           H  
ATOM    680  HB3 LEU A  43      -6.721  -4.030  -2.754  1.00  0.00           H  
ATOM    681  O   LEU A  43      -6.793  -6.493  -4.087  1.00  0.00           O  
ATOM    682  CG  LEU A  43      -5.664  -3.585  -0.932  1.00  0.00           C  
ATOM    683  HG  LEU A  43      -4.680  -3.753  -0.495  1.00  0.00           H  
ATOM    684  CD1 LEU A  43      -5.923  -2.082  -0.944  1.00  0.00           C  
ATOM    685 HD11 LEU A  43      -5.861  -1.680   0.068  1.00  0.00           H  
ATOM    686 HD12 LEU A  43      -5.178  -1.582  -1.563  1.00  0.00           H  
ATOM    687 HD13 LEU A  43      -6.916  -1.897  -1.353  1.00  0.00           H  
ATOM    688  CD2 LEU A  43      -6.727  -4.235  -0.041  1.00  0.00           C  
ATOM    689 HD21 LEU A  43      -6.792  -3.717   0.916  1.00  0.00           H  
ATOM    690 HD22 LEU A  43      -6.464  -5.276   0.148  1.00  0.00           H  
ATOM    691 HD23 LEU A  43      -7.698  -4.194  -0.533  1.00  0.00           H  
ATOM    692  N   CYS A  44      -4.626  -6.476  -4.656  1.00  0.00           N  
ATOM    693  H   CYS A  44      -3.698  -6.252  -4.327  1.00  0.00           H  
ATOM    694  CA  CYS A  44      -4.741  -6.952  -6.033  1.00  0.00           C  
ATOM    695  HA  CYS A  44      -5.742  -6.726  -6.402  1.00  0.00           H  
ATOM    696  C   CYS A  44      -4.569  -8.464  -6.216  1.00  0.00           C  
ATOM    697  CB  CYS A  44      -3.720  -6.162  -6.850  1.00  0.00           C  
ATOM    698  HB2 CYS A  44      -2.891  -5.833  -6.223  1.00  0.00           H  
ATOM    699  HB3 CYS A  44      -3.303  -6.787  -7.639  1.00  0.00           H  
ATOM    700  O   CYS A  44      -4.490  -8.955  -7.341  1.00  0.00           O  
ATOM    701  SG  CYS A  44      -4.508  -4.755  -7.612  1.00  0.00           S  
ATOM    702  N   VAL A  45      -4.493  -9.201  -5.111  1.00  0.00           N  
ATOM    703  H   VAL A  45      -4.662  -8.750  -4.224  1.00  0.00           H  
ATOM    704  CA  VAL A  45      -4.381 -10.658  -5.115  1.00  0.00           C  
ATOM    705  HA  VAL A  45      -4.197 -11.006  -6.131  1.00  0.00           H  
ATOM    706  C   VAL A  45      -5.720 -11.216  -4.664  1.00  0.00           C  
ATOM    707  CB  VAL A  45      -3.201 -11.126  -4.245  1.00  0.00           C  
ATOM    708  HB  VAL A  45      -3.372 -10.835  -3.209  1.00  0.00           H  
ATOM    709  O   VAL A  45      -6.327 -10.696  -3.733  1.00  0.00           O  
ATOM    710  CG1 VAL A  45      -3.007 -12.645  -4.314  1.00  0.00           C  
ATOM    711 HG11 VAL A  45      -2.140 -12.933  -3.718  1.00  0.00           H  
ATOM    712 HG12 VAL A  45      -3.884 -13.152  -3.912  1.00  0.00           H  
ATOM    713 HG13 VAL A  45      -2.853 -12.958  -5.347  1.00  0.00           H  
ATOM    714  CG2 VAL A  45      -1.893 -10.490  -4.730  1.00  0.00           C  
ATOM    715 HG21 VAL A  45      -1.976  -9.404  -4.702  1.00  0.00           H  
ATOM    716 HG22 VAL A  45      -1.064 -10.789  -4.089  1.00  0.00           H  
ATOM    717 HG23 VAL A  45      -1.682 -10.789  -5.756  1.00  0.00           H  
ATOM    718  N   ASP A  46      -6.195 -12.254  -5.341  1.00  0.00           N  
ATOM    719  H   ASP A  46      -5.664 -12.610  -6.122  1.00  0.00           H  
ATOM    720  CA  ASP A  46      -7.472 -12.903  -5.053  1.00  0.00           C  
ATOM    721  HA  ASP A  46      -8.255 -12.146  -5.081  1.00  0.00           H  
ATOM    722  C   ASP A  46      -7.438 -13.526  -3.639  1.00  0.00           C  
ATOM    723  CB  ASP A  46      -7.732 -13.923  -6.183  1.00  0.00           C  
ATOM    724  HB2 ASP A  46      -7.326 -13.520  -7.111  1.00  0.00           H  
ATOM    725  HB3 ASP A  46      -7.201 -14.852  -5.979  1.00  0.00           H  
ATOM    726  O   ASP A  46      -6.900 -14.615  -3.423  1.00  0.00           O  
ATOM    727  CG  ASP A  46      -9.210 -14.220  -6.448  1.00  0.00           C  
ATOM    728  OD1 ASP A  46     -10.066 -13.665  -5.725  1.00  0.00           O  
ATOM    729  OD2 ASP A  46      -9.461 -14.974  -7.415  1.00  0.00           O  
ATOM    730  N   ILE A  47      -7.936 -12.801  -2.629  1.00  0.00           N  
ATOM    731  H   ILE A  47      -8.264 -11.872  -2.852  1.00  0.00           H  
ATOM    732  CA  ILE A  47      -8.027 -13.281  -1.241  1.00  0.00           C  
ATOM    733  HA  ILE A  47      -7.363 -14.139  -1.130  1.00  0.00           H  
ATOM    734  C   ILE A  47      -9.454 -13.797  -1.014  1.00  0.00           C  
ATOM    735  CB  ILE A  47      -7.546 -12.231  -0.203  1.00  0.00           C  
ATOM    736  HB  ILE A  47      -8.190 -11.354  -0.270  1.00  0.00           H  
ATOM    737  O   ILE A  47     -10.320 -13.113  -0.466  1.00  0.00           O  
ATOM    738  CG1 ILE A  47      -6.082 -11.798  -0.458  1.00  0.00           C  
ATOM    739 HG12 ILE A  47      -5.420 -12.656  -0.335  1.00  0.00           H  
ATOM    740 HG13 ILE A  47      -5.981 -11.459  -1.489  1.00  0.00           H  
ATOM    741  CG2 ILE A  47      -7.635 -12.818   1.225  1.00  0.00           C  
ATOM    742 HG21 ILE A  47      -6.959 -13.668   1.321  1.00  0.00           H  
ATOM    743 HG22 ILE A  47      -7.373 -12.058   1.961  1.00  0.00           H  
ATOM    744 HG23 ILE A  47      -8.651 -13.141   1.447  1.00  0.00           H  
ATOM    745  CD1 ILE A  47      -5.583 -10.651   0.431  1.00  0.00           C  
ATOM    746 HD11 ILE A  47      -6.283  -9.816   0.388  1.00  0.00           H  
ATOM    747 HD12 ILE A  47      -5.466 -10.985   1.462  1.00  0.00           H  
ATOM    748 HD13 ILE A  47      -4.613 -10.316   0.064  1.00  0.00           H  
ATOM    749  N   GLY A  48      -9.712 -15.036  -1.436  1.00  0.00           N  
ATOM    750  H   GLY A  48      -9.029 -15.469  -2.041  1.00  0.00           H  
ATOM    751  CA  GLY A  48     -10.999 -15.709  -1.232  1.00  0.00           C  
ATOM    752  HA2 GLY A  48     -11.299 -15.604  -0.190  1.00  0.00           H  
ATOM    753  HA3 GLY A  48     -10.882 -16.770  -1.452  1.00  0.00           H  
ATOM    754  C   GLY A  48     -12.114 -15.172  -2.138  1.00  0.00           C  
ATOM    755  O   GLY A  48     -12.006 -15.251  -3.348  1.00  0.00           O  
ATOM    756  N   ASN A  49     -13.207 -14.665  -1.554  1.00  0.00           N  
ATOM    757  H   ASN A  49     -13.206 -14.588  -0.547  1.00  0.00           H  
ATOM    758  CA  ASN A  49     -14.376 -14.146  -2.290  1.00  0.00           C  
ATOM    759  HA  ASN A  49     -14.418 -14.635  -3.264  1.00  0.00           H  
ATOM    760  C   ASN A  49     -14.292 -12.637  -2.596  1.00  0.00           C  
ATOM    761  CB  ASN A  49     -15.670 -14.491  -1.520  1.00  0.00           C  
ATOM    762  HB2 ASN A  49     -15.559 -14.205  -0.474  1.00  0.00           H  
ATOM    763  HB3 ASN A  49     -16.499 -13.919  -1.936  1.00  0.00           H  
ATOM    764  O   ASN A  49     -15.302 -12.020  -2.940  1.00  0.00           O  
ATOM    765  CG  ASN A  49     -16.090 -15.944  -1.607  1.00  0.00           C  
ATOM    766  ND2 ASN A  49     -17.066 -16.337  -0.822  1.00  0.00           N  
ATOM    767 HD21 ASN A  49     -17.348 -17.300  -0.939  1.00  0.00           H  
ATOM    768 HD22 ASN A  49     -17.541 -15.675  -0.226  1.00  0.00           H  
ATOM    769  OD1 ASN A  49     -15.590 -16.751  -2.364  1.00  0.00           O  
ATOM    770  N   TYR A  50     -13.125 -12.017  -2.421  1.00  0.00           N  
ATOM    771  H   TYR A  50     -12.303 -12.570  -2.226  1.00  0.00           H  
ATOM    772  CA  TYR A  50     -12.940 -10.588  -2.655  1.00  0.00           C  
ATOM    773  HA  TYR A  50     -13.910 -10.099  -2.752  1.00  0.00           H  
ATOM    774  C   TYR A  50     -12.208 -10.366  -3.981  1.00  0.00           C  
ATOM    775  CB  TYR A  50     -12.245  -9.938  -1.448  1.00  0.00           C  
ATOM    776  HB2 TYR A  50     -11.291 -10.437  -1.274  1.00  0.00           H  
ATOM    777  HB3 TYR A  50     -12.024  -8.899  -1.695  1.00  0.00           H  
ATOM    778  O   TYR A  50     -10.995 -10.188  -4.007  1.00  0.00           O  
ATOM    779  CG  TYR A  50     -13.067  -9.960  -0.169  1.00  0.00           C  
ATOM    780  CD1 TYR A  50     -14.064  -8.988   0.051  1.00  0.00           C  
ATOM    781  HD1 TYR A  50     -14.244  -8.230  -0.697  1.00  0.00           H  
ATOM    782  CD2 TYR A  50     -12.835 -10.954   0.799  1.00  0.00           C  
ATOM    783  HD2 TYR A  50     -12.064 -11.691   0.627  1.00  0.00           H  
ATOM    784  CE1 TYR A  50     -14.824  -9.010   1.238  1.00  0.00           C  
ATOM    785  HE1 TYR A  50     -15.591  -8.269   1.410  1.00  0.00           H  
ATOM    786  CE2 TYR A  50     -13.593 -10.984   1.986  1.00  0.00           C  
ATOM    787  HE2 TYR A  50     -13.401 -11.749   2.723  1.00  0.00           H  
ATOM    788  OH  TYR A  50     -15.320 -10.033   3.353  1.00  0.00           O  
ATOM    789  HH  TYR A  50     -15.059 -10.771   3.909  1.00  0.00           H  
ATOM    790  CZ  TYR A  50     -14.589 -10.008   2.206  1.00  0.00           C  
ATOM    791  N   THR A  51     -12.958 -10.323  -5.085  1.00  0.00           N  
ATOM    792  H   THR A  51     -13.931 -10.592  -5.040  1.00  0.00           H  
ATOM    793  CA  THR A  51     -12.464  -9.751  -6.345  1.00  0.00           C  
ATOM    794  HA  THR A  51     -11.480 -10.166  -6.562  1.00  0.00           H  
ATOM    795  C   THR A  51     -12.331  -8.242  -6.185  1.00  0.00           C  
ATOM    796  CB  THR A  51     -13.387 -10.053  -7.538  1.00  0.00           C  
ATOM    797  HB  THR A  51     -13.254  -9.279  -8.295  1.00  0.00           H  
ATOM    798  O   THR A  51     -13.327  -7.515  -6.212  1.00  0.00           O  
ATOM    799  CG2 THR A  51     -13.054 -11.387  -8.193  1.00  0.00           C  
ATOM    800 HG21 THR A  51     -13.124 -12.188  -7.458  1.00  0.00           H  
ATOM    801 HG22 THR A  51     -13.751 -11.580  -9.009  1.00  0.00           H  
ATOM    802 HG23 THR A  51     -12.039 -11.361  -8.589  1.00  0.00           H  
ATOM    803  OG1 THR A  51     -14.741 -10.064  -7.136  1.00  0.00           O  
ATOM    804  HG1 THR A  51     -14.919  -9.176  -6.819  1.00  0.00           H  
ATOM    805  N   VAL A  52     -11.102  -7.768  -6.012  1.00  0.00           N  
ATOM    806  H   VAL A  52     -10.344  -8.427  -5.912  1.00  0.00           H  
ATOM    807  CA  VAL A  52     -10.761  -6.345  -6.055  1.00  0.00           C  
ATOM    808  HA  VAL A  52     -11.652  -5.736  -5.905  1.00  0.00           H  
ATOM    809  C   VAL A  52     -10.192  -6.058  -7.445  1.00  0.00           C  
ATOM    810  CB  VAL A  52      -9.761  -6.003  -4.941  1.00  0.00           C  
ATOM    811  HB  VAL A  52      -8.871  -6.603  -5.135  1.00  0.00           H  
ATOM    812  O   VAL A  52      -9.105  -6.515  -7.788  1.00  0.00           O  
ATOM    813  CG1 VAL A  52      -9.392  -4.513  -4.941  1.00  0.00           C  
ATOM    814 HG11 VAL A  52     -10.277  -3.901  -4.769  1.00  0.00           H  
ATOM    815 HG12 VAL A  52      -8.657  -4.328  -4.158  1.00  0.00           H  
ATOM    816 HG13 VAL A  52      -8.939  -4.238  -5.894  1.00  0.00           H  
ATOM    817  CG2 VAL A  52     -10.294  -6.356  -3.542  1.00  0.00           C  
ATOM    818 HG21 VAL A  52      -9.553  -6.078  -2.793  1.00  0.00           H  
ATOM    819 HG22 VAL A  52     -11.230  -5.830  -3.351  1.00  0.00           H  
ATOM    820 HG23 VAL A  52     -10.455  -7.431  -3.467  1.00  0.00           H  
ATOM    821  N   SER A  53     -10.942  -5.336  -8.281  1.00  0.00           N  
ATOM    822  H   SER A  53     -11.866  -5.048  -7.990  1.00  0.00           H  
ATOM    823  CA  SER A  53     -10.449  -4.887  -9.588  1.00  0.00           C  
ATOM    824  HA  SER A  53     -10.121  -5.755 -10.159  1.00  0.00           H  
ATOM    825  C   SER A  53      -9.265  -3.942  -9.394  1.00  0.00           C  
ATOM    826  CB  SER A  53     -11.546  -4.175 -10.383  1.00  0.00           C  
ATOM    827  HB2 SER A  53     -11.119  -3.773 -11.302  1.00  0.00           H  
ATOM    828  HB3 SER A  53     -11.951  -3.351  -9.794  1.00  0.00           H  
ATOM    829  O   SER A  53      -9.399  -2.904  -8.748  1.00  0.00           O  
ATOM    830  OG  SER A  53     -12.579  -5.085 -10.712  1.00  0.00           O  
ATOM    831  HG  SER A  53     -13.236  -4.622 -11.237  1.00  0.00           H  
ATOM    832  N   CYS A  54      -8.110  -4.300  -9.958  1.00  0.00           N  
ATOM    833  H   CYS A  54      -8.049  -5.225 -10.360  1.00  0.00           H  
ATOM    834  CA  CYS A  54      -6.854  -3.603  -9.692  1.00  0.00           C  
ATOM    835  HA  CYS A  54      -6.735  -3.535  -8.611  1.00  0.00           H  
ATOM    836  C   CYS A  54      -6.795  -2.171 -10.197  1.00  0.00           C  
ATOM    837  CB  CYS A  54      -5.704  -4.425 -10.266  1.00  0.00           C  
ATOM    838  HB2 CYS A  54      -4.813  -3.804 -10.343  1.00  0.00           H  
ATOM    839  HB3 CYS A  54      -5.957  -4.803 -11.256  1.00  0.00           H  
ATOM    840  O   CYS A  54      -6.128  -1.354  -9.575  1.00  0.00           O  
ATOM    841  SG  CYS A  54      -5.346  -5.779  -9.156  1.00  0.00           S  
ATOM    842  N   LEU A  55      -7.499  -1.848 -11.279  1.00  0.00           N  
ATOM    843  H   LEU A  55      -8.038  -2.567 -11.740  1.00  0.00           H  
ATOM    844  CA  LEU A  55      -7.605  -0.494 -11.805  1.00  0.00           C  
ATOM    845  HA  LEU A  55      -7.589   0.201 -10.965  1.00  0.00           H  
ATOM    846  C   LEU A  55      -8.930  -0.358 -12.581  1.00  0.00           C  
ATOM    847  CB  LEU A  55      -6.399  -0.187 -12.718  1.00  0.00           C  
ATOM    848  HB2 LEU A  55      -6.319  -0.985 -13.456  1.00  0.00           H  
ATOM    849  HB3 LEU A  55      -6.604   0.736 -13.260  1.00  0.00           H  
ATOM    850  O   LEU A  55      -9.244  -1.247 -13.376  1.00  0.00           O  
ATOM    851  CG  LEU A  55      -5.030  -0.024 -12.017  1.00  0.00           C  
ATOM    852  HG  LEU A  55      -4.774  -0.930 -11.467  1.00  0.00           H  
ATOM    853  CD1 LEU A  55      -3.926   0.124 -13.056  1.00  0.00           C  
ATOM    854 HD11 LEU A  55      -2.963   0.209 -12.552  1.00  0.00           H  
ATOM    855 HD12 LEU A  55      -3.902  -0.754 -13.702  1.00  0.00           H  
ATOM    856 HD13 LEU A  55      -4.089   1.019 -13.656  1.00  0.00           H  
ATOM    857  CD2 LEU A  55      -4.989   1.201 -11.095  1.00  0.00           C  
ATOM    858 HD21 LEU A  55      -3.984   1.311 -10.686  1.00  0.00           H  
ATOM    859 HD22 LEU A  55      -5.679   1.078 -10.260  1.00  0.00           H  
ATOM    860 HD23 LEU A  55      -5.238   2.103 -11.653  1.00  0.00           H  
ATOM    861  N   PRO A  56      -9.699   0.732 -12.398  1.00  0.00           N  
ATOM    862  CA  PRO A  56      -9.538   1.748 -11.355  1.00  0.00           C  
ATOM    863  HA  PRO A  56      -8.527   2.156 -11.374  1.00  0.00           H  
ATOM    864  C   PRO A  56      -9.835   1.184  -9.953  1.00  0.00           C  
ATOM    865  CB  PRO A  56     -10.518   2.861 -11.737  1.00  0.00           C  
ATOM    866  HB2 PRO A  56     -10.940   3.348 -10.858  1.00  0.00           H  
ATOM    867  HB3 PRO A  56     -10.018   3.585 -12.380  1.00  0.00           H  
ATOM    868  O   PRO A  56     -10.873   0.550  -9.740  1.00  0.00           O  
ATOM    869  CG  PRO A  56     -11.615   2.146 -12.521  1.00  0.00           C  
ATOM    870  HG2 PRO A  56     -12.348   1.733 -11.827  1.00  0.00           H  
ATOM    871  HG3 PRO A  56     -12.098   2.811 -13.237  1.00  0.00           H  
ATOM    872  CD  PRO A  56     -10.873   1.009 -13.214  1.00  0.00           C  
ATOM    873  HD2 PRO A  56     -10.551   1.328 -14.205  1.00  0.00           H  
ATOM    874  HD3 PRO A  56     -11.515   0.132 -13.293  1.00  0.00           H  
ATOM    875  N   PHE A  57      -8.940   1.434  -8.988  1.00  0.00           N  
ATOM    876  H   PHE A  57      -8.123   1.991  -9.197  1.00  0.00           H  
ATOM    877  CA  PHE A  57      -9.136   1.024  -7.596  1.00  0.00           C  
ATOM    878  HA  PHE A  57      -9.461  -0.017  -7.589  1.00  0.00           H  
ATOM    879  C   PHE A  57     -10.244   1.880  -6.973  1.00  0.00           C  
ATOM    880  CB  PHE A  57      -7.816   1.095  -6.808  1.00  0.00           C  
ATOM    881  HB2 PHE A  57      -7.427   2.112  -6.853  1.00  0.00           H  
ATOM    882  HB3 PHE A  57      -7.086   0.443  -7.288  1.00  0.00           H  
ATOM    883  O   PHE A  57     -10.054   3.055  -6.659  1.00  0.00           O  
ATOM    884  CG  PHE A  57      -7.953   0.669  -5.354  1.00  0.00           C  
ATOM    885  CD1 PHE A  57      -7.832   1.619  -4.326  1.00  0.00           C  
ATOM    886  HD1 PHE A  57      -7.589   2.642  -4.573  1.00  0.00           H  
ATOM    887  CD2 PHE A  57      -8.225  -0.672  -5.024  1.00  0.00           C  
ATOM    888  HD2 PHE A  57      -8.302  -1.413  -5.806  1.00  0.00           H  
ATOM    889  CE1 PHE A  57      -8.016   1.246  -2.985  1.00  0.00           C  
ATOM    890  HE1 PHE A  57      -7.940   1.991  -2.207  1.00  0.00           H  
ATOM    891  CE2 PHE A  57      -8.417  -1.046  -3.681  1.00  0.00           C  
ATOM    892  HE2 PHE A  57      -8.649  -2.072  -3.436  1.00  0.00           H  
ATOM    893  CZ  PHE A  57      -8.333  -0.081  -2.663  1.00  0.00           C  
ATOM    894  HZ  PHE A  57      -8.514  -0.355  -1.634  1.00  0.00           H  
ATOM    895  N   THR A  58     -11.435   1.293  -6.850  1.00  0.00           N  
ATOM    896  H   THR A  58     -11.519   0.328  -7.138  1.00  0.00           H  
ATOM    897  CA  THR A  58     -12.610   1.964  -6.291  1.00  0.00           C  
ATOM    898  HA  THR A  58     -12.444   3.041  -6.319  1.00  0.00           H  
ATOM    899  C   THR A  58     -12.807   1.537  -4.847  1.00  0.00           C  
ATOM    900  CB  THR A  58     -13.879   1.691  -7.106  1.00  0.00           C  
ATOM    901  HB  THR A  58     -14.137   0.635  -7.031  1.00  0.00           H  
ATOM    902  O   THR A  58     -12.900   0.347  -4.549  1.00  0.00           O  
ATOM    903  CG2 THR A  58     -15.066   2.535  -6.632  1.00  0.00           C  
ATOM    904 HG21 THR A  58     -15.348   2.250  -5.619  1.00  0.00           H  
ATOM    905 HG22 THR A  58     -14.800   3.592  -6.652  1.00  0.00           H  
ATOM    906 HG23 THR A  58     -15.915   2.368  -7.295  1.00  0.00           H  
ATOM    907  OG1 THR A  58     -13.660   2.005  -8.463  1.00  0.00           O  
ATOM    908  HG1 THR A  58     -12.868   1.545  -8.749  1.00  0.00           H  
ATOM    909  N   ILE A  59     -12.934   2.510  -3.954  1.00  0.00           N  
ATOM    910  H   ILE A  59     -12.863   3.464  -4.280  1.00  0.00           H  
ATOM    911  CA  ILE A  59     -13.253   2.297  -2.545  1.00  0.00           C  
ATOM    912  HA  ILE A  59     -13.335   1.227  -2.350  1.00  0.00           H  
ATOM    913  C   ILE A  59     -14.601   2.917  -2.216  1.00  0.00           C  
ATOM    914  CB  ILE A  59     -12.145   2.849  -1.636  1.00  0.00           C  
ATOM    915  HB  ILE A  59     -12.453   2.690  -0.602  1.00  0.00           H  
ATOM    916  O   ILE A  59     -15.007   3.907  -2.813  1.00  0.00           O  
ATOM    917  CG1 ILE A  59     -11.943   4.361  -1.859  1.00  0.00           C  
ATOM    918 HG12 ILE A  59     -11.581   4.557  -2.868  1.00  0.00           H  
ATOM    919 HG13 ILE A  59     -12.891   4.884  -1.730  1.00  0.00           H  
ATOM    920  CG2 ILE A  59     -10.855   2.053  -1.868  1.00  0.00           C  
ATOM    921 HG21 ILE A  59     -10.457   2.288  -2.855  1.00  0.00           H  
ATOM    922 HG22 ILE A  59     -11.058   0.983  -1.820  1.00  0.00           H  
ATOM    923 HG23 ILE A  59     -10.114   2.301  -1.108  1.00  0.00           H  
ATOM    924  CD1 ILE A  59     -10.972   4.959  -0.860  1.00  0.00           C  
ATOM    925 HD11 ILE A  59     -11.300   4.681   0.142  1.00  0.00           H  
ATOM    926 HD12 ILE A  59     -10.982   6.044  -0.967  1.00  0.00           H  
ATOM    927 HD13 ILE A  59      -9.961   4.593  -1.040  1.00  0.00           H  
ATOM    928  N   ASN A  60     -15.300   2.363  -1.233  1.00  0.00           N  
ATOM    929  H   ASN A  60     -14.898   1.577  -0.742  1.00  0.00           H  
ATOM    930  CA  ASN A  60     -16.374   3.101  -0.583  1.00  0.00           C  
ATOM    931  HA  ASN A  60     -16.877   3.747  -1.303  1.00  0.00           H  
ATOM    932  C   ASN A  60     -15.735   3.981   0.489  1.00  0.00           C  
ATOM    933  CB  ASN A  60     -17.399   2.106  -0.026  1.00  0.00           C  
ATOM    934  HB2 ASN A  60     -16.966   1.554   0.808  1.00  0.00           H  
ATOM    935  HB3 ASN A  60     -17.665   1.401  -0.814  1.00  0.00           H  
ATOM    936  O   ASN A  60     -15.036   3.449   1.356  1.00  0.00           O  
ATOM    937  CG  ASN A  60     -18.674   2.781   0.444  1.00  0.00           C  
ATOM    938  ND2 ASN A  60     -19.710   2.014   0.685  1.00  0.00           N  
ATOM    939 HD21 ASN A  60     -20.574   2.501   0.875  1.00  0.00           H  
ATOM    940 HD22 ASN A  60     -19.654   1.018   0.528  1.00  0.00           H  
ATOM    941  OD1 ASN A  60     -18.784   3.982   0.601  1.00  0.00           O  
ATOM    942  N   CYS A  61     -15.946   5.294   0.427  1.00  0.00           N  
ATOM    943  H   CYS A  61     -16.491   5.674  -0.334  1.00  0.00           H  
ATOM    944  CA  CYS A  61     -15.320   6.234   1.346  1.00  0.00           C  
ATOM    945  HA  CYS A  61     -14.281   5.931   1.475  1.00  0.00           H  
ATOM    946  C   CYS A  61     -15.940   6.194   2.728  1.00  0.00           C  
ATOM    947  CB  CYS A  61     -15.287   7.606   0.733  1.00  0.00           C  
ATOM    948  HB2 CYS A  61     -15.049   8.362   1.481  1.00  0.00           H  
ATOM    949  HB3 CYS A  61     -16.244   7.839   0.265  1.00  0.00           H  
ATOM    950  O   CYS A  61     -16.767   7.001   3.144  1.00  0.00           O  
ATOM    951  SG  CYS A  61     -13.995   7.555  -0.490  1.00  0.00           S  
ATOM    952  N   GLN A  62     -15.487   5.184   3.439  1.00  0.00           N  
ATOM    953  H   GLN A  62     -14.861   4.548   2.966  1.00  0.00           H  
ATOM    954  CA  GLN A  62     -15.642   4.975   4.852  1.00  0.00           C  
ATOM    955  HA  GLN A  62     -16.125   5.834   5.316  1.00  0.00           H  
ATOM    956  C   GLN A  62     -14.226   4.841   5.396  1.00  0.00           C  
ATOM    957  CB  GLN A  62     -16.482   3.710   5.076  1.00  0.00           C  
ATOM    958  HB2 GLN A  62     -16.593   3.543   6.148  1.00  0.00           H  
ATOM    959  HB3 GLN A  62     -15.966   2.855   4.641  1.00  0.00           H  
ATOM    960  O   GLN A  62     -13.335   4.355   4.691  1.00  0.00           O  
ATOM    961  CG  GLN A  62     -17.875   3.841   4.436  1.00  0.00           C  
ATOM    962  HG2 GLN A  62     -17.783   4.019   3.365  1.00  0.00           H  
ATOM    963  HG3 GLN A  62     -18.387   4.696   4.878  1.00  0.00           H  
ATOM    964  CD  GLN A  62     -18.747   2.604   4.606  1.00  0.00           C  
ATOM    965  NE2 GLN A  62     -19.986   2.667   4.171  1.00  0.00           N  
ATOM    966 HE21 GLN A  62     -20.541   1.830   4.274  1.00  0.00           H  
ATOM    967 HE22 GLN A  62     -20.292   3.476   3.650  1.00  0.00           H  
ATOM    968  OE1 GLN A  62     -18.362   1.563   5.117  1.00  0.00           O  
ATOM    969  N   GLU A  63     -14.006   5.259   6.640  1.00  0.00           N  
ATOM    970  H   GLU A  63     -14.742   5.700   7.173  1.00  0.00           H  
ATOM    971  CA  GLU A  63     -12.725   5.015   7.289  1.00  0.00           C  
ATOM    972  HA  GLU A  63     -11.971   5.604   6.766  1.00  0.00           H  
ATOM    973  C   GLU A  63     -12.404   3.516   7.182  1.00  0.00           C  
ATOM    974  CB  GLU A  63     -12.751   5.505   8.738  1.00  0.00           C  
ATOM    975  HB2 GLU A  63     -13.440   4.890   9.317  1.00  0.00           H  
ATOM    976  HB3 GLU A  63     -13.101   6.537   8.749  1.00  0.00           H  
ATOM    977  O   GLU A  63     -13.219   2.683   7.607  1.00  0.00           O  
ATOM    978  CG  GLU A  63     -11.345   5.451   9.355  1.00  0.00           C  
ATOM    979  HG2 GLU A  63     -11.006   4.416   9.378  1.00  0.00           H  
ATOM    980  HG3 GLU A  63     -10.664   6.014   8.716  1.00  0.00           H  
ATOM    981  CD  GLU A  63     -11.290   6.025  10.779  1.00  0.00           C  
ATOM    982  OE1 GLU A  63     -10.152   6.241  11.256  1.00  0.00           O  
ATOM    983  OE2 GLU A  63     -12.366   6.198  11.396  1.00  0.00           O  
ATOM    984  N   PRO A  64     -11.277   3.138   6.552  1.00  0.00           N  
ATOM    985  CA  PRO A  64     -10.952   1.738   6.371  1.00  0.00           C  
ATOM    986  HA  PRO A  64     -11.753   1.245   5.821  1.00  0.00           H  
ATOM    987  C   PRO A  64     -10.802   1.094   7.748  1.00  0.00           C  
ATOM    988  CB  PRO A  64      -9.673   1.708   5.527  1.00  0.00           C  
ATOM    989  HB2 PRO A  64      -9.940   1.612   4.475  1.00  0.00           H  
ATOM    990  HB3 PRO A  64      -9.002   0.900   5.819  1.00  0.00           H  
ATOM    991  O   PRO A  64      -9.802   1.281   8.439  1.00  0.00           O  
ATOM    992  CG  PRO A  64      -9.060   3.090   5.763  1.00  0.00           C  
ATOM    993  HG2 PRO A  64      -8.424   3.408   4.936  1.00  0.00           H  
ATOM    994  HG3 PRO A  64      -8.519   3.111   6.709  1.00  0.00           H  
ATOM    995  CD  PRO A  64     -10.271   3.987   5.932  1.00  0.00           C  
ATOM    996  HD2 PRO A  64     -10.010   4.837   6.562  1.00  0.00           H  
ATOM    997  HD3 PRO A  64     -10.626   4.324   4.958  1.00  0.00           H  
ATOM    998  N   LYS A  65     -11.787   0.269   8.127  1.00  0.00           N  
ATOM    999  H   LYS A  65     -12.643   0.339   7.597  1.00  0.00           H  
ATOM   1000  CA  LYS A  65     -11.790  -0.482   9.398  1.00  0.00           C  
ATOM   1001  HA  LYS A  65     -11.843   0.222  10.228  1.00  0.00           H  
ATOM   1002  C   LYS A  65     -10.512  -1.300   9.606  1.00  0.00           C  
ATOM   1003  CB  LYS A  65     -12.995  -1.437   9.439  1.00  0.00           C  
ATOM   1004  HB2 LYS A  65     -13.003  -2.050   8.538  1.00  0.00           H  
ATOM   1005  HB3 LYS A  65     -12.878  -2.098  10.297  1.00  0.00           H  
ATOM   1006  O   LYS A  65     -10.187  -1.665  10.730  1.00  0.00           O  
ATOM   1007  CG  LYS A  65     -14.337  -0.708   9.580  1.00  0.00           C  
ATOM   1008  HG2 LYS A  65     -14.308  -0.077  10.468  1.00  0.00           H  
ATOM   1009  HG3 LYS A  65     -14.510  -0.081   8.706  1.00  0.00           H  
ATOM   1010  CD  LYS A  65     -15.479  -1.724   9.717  1.00  0.00           C  
ATOM   1011  HD2 LYS A  65     -15.290  -2.366  10.578  1.00  0.00           H  
ATOM   1012  HD3 LYS A  65     -15.522  -2.333   8.814  1.00  0.00           H  
ATOM   1013  CE  LYS A  65     -16.805  -0.983   9.908  1.00  0.00           C  
ATOM   1014  HE2 LYS A  65     -16.732  -0.366  10.804  1.00  0.00           H  
ATOM   1015  HE3 LYS A  65     -16.950  -0.312   9.062  1.00  0.00           H  
ATOM   1016  NZ  LYS A  65     -17.948  -1.923  10.019  1.00  0.00           N  
ATOM   1017  HZ1 LYS A  65     -17.823  -2.545  10.804  1.00  0.00           H  
ATOM   1018  HZ2 LYS A  65     -18.030  -2.466   9.171  1.00  0.00           H  
ATOM   1019  HZ3 LYS A  65     -18.806  -1.404  10.143  1.00  0.00           H  
ATOM   1020  N   LEU A  66      -9.833  -1.631   8.508  1.00  0.00           N  
ATOM   1021  H   LEU A  66     -10.160  -1.231   7.640  1.00  0.00           H  
ATOM   1022  CA  LEU A  66      -8.725  -2.572   8.448  1.00  0.00           C  
ATOM   1023  HA  LEU A  66      -8.706  -3.151   9.371  1.00  0.00           H  
ATOM   1024  C   LEU A  66      -7.342  -1.904   8.381  1.00  0.00           C  
ATOM   1025  CB  LEU A  66      -8.992  -3.541   7.281  1.00  0.00           C  
ATOM   1026  HB2 LEU A  66      -9.110  -2.952   6.372  1.00  0.00           H  
ATOM   1027  HB3 LEU A  66      -8.127  -4.192   7.153  1.00  0.00           H  
ATOM   1028  O   LEU A  66      -6.352  -2.624   8.451  1.00  0.00           O  
ATOM   1029  CG  LEU A  66     -10.250  -4.416   7.446  1.00  0.00           C  
ATOM   1030  HG  LEU A  66     -11.123  -3.781   7.599  1.00  0.00           H  
ATOM   1031  CD1 LEU A  66     -10.480  -5.227   6.172  1.00  0.00           C  
ATOM   1032 HD11 LEU A  66     -11.393  -5.816   6.265  1.00  0.00           H  
ATOM   1033 HD12 LEU A  66     -10.587  -4.557   5.319  1.00  0.00           H  
ATOM   1034 HD13 LEU A  66      -9.639  -5.897   5.993  1.00  0.00           H  
ATOM   1035  CD2 LEU A  66     -10.135  -5.385   8.624  1.00  0.00           C  
ATOM   1036 HD21 LEU A  66      -9.233  -5.987   8.522  1.00  0.00           H  
ATOM   1037 HD22 LEU A  66     -10.100  -4.834   9.565  1.00  0.00           H  
ATOM   1038 HD23 LEU A  66     -11.002  -6.045   8.645  1.00  0.00           H  
ATOM   1039  N   GLY A  67      -7.238  -0.570   8.305  1.00  0.00           N  
ATOM   1040  H   GLY A  67      -8.076  -0.007   8.262  1.00  0.00           H  
ATOM   1041  CA  GLY A  67      -5.952   0.139   8.378  1.00  0.00           C  
ATOM   1042  HA2 GLY A  67      -5.136  -0.584   8.393  1.00  0.00           H  
ATOM   1043  HA3 GLY A  67      -5.913   0.692   9.317  1.00  0.00           H  
ATOM   1044  C   GLY A  67      -5.701   1.134   7.245  1.00  0.00           C  
ATOM   1045  O   GLY A  67      -6.643   1.639   6.657  1.00  0.00           O  
ATOM   1046  N   SER A  68      -4.443   1.479   6.952  1.00  0.00           N  
ATOM   1047  H   SER A  68      -3.684   0.950   7.357  1.00  0.00           H  
ATOM   1048  CA  SER A  68      -4.124   2.553   5.992  1.00  0.00           C  
ATOM   1049  HA  SER A  68      -4.999   3.198   5.908  1.00  0.00           H  
ATOM   1050  C   SER A  68      -3.839   2.045   4.581  1.00  0.00           C  
ATOM   1051  CB  SER A  68      -3.000   3.457   6.501  1.00  0.00           C  
ATOM   1052  HB2 SER A  68      -2.766   4.194   5.732  1.00  0.00           H  
ATOM   1053  HB3 SER A  68      -3.362   3.984   7.384  1.00  0.00           H  
ATOM   1054  O   SER A  68      -3.180   1.021   4.400  1.00  0.00           O  
ATOM   1055  OG  SER A  68      -1.822   2.753   6.848  1.00  0.00           O  
ATOM   1056  HG  SER A  68      -1.171   3.382   7.167  1.00  0.00           H  
ATOM   1057  N   LEU A  69      -4.306   2.794   3.581  1.00  0.00           N  
ATOM   1058  H   LEU A  69      -4.841   3.626   3.786  1.00  0.00           H  
ATOM   1059  CA  LEU A  69      -4.042   2.517   2.175  1.00  0.00           C  
ATOM   1060  HA  LEU A  69      -4.137   1.442   2.021  1.00  0.00           H  
ATOM   1061  C   LEU A  69      -2.607   2.931   1.820  1.00  0.00           C  
ATOM   1062  CB  LEU A  69      -5.109   3.232   1.327  1.00  0.00           C  
ATOM   1063  HB2 LEU A  69      -6.093   3.007   1.737  1.00  0.00           H  
ATOM   1064  HB3 LEU A  69      -4.955   4.307   1.413  1.00  0.00           H  
ATOM   1065  O   LEU A  69      -2.139   4.015   2.183  1.00  0.00           O  
ATOM   1066  CG  LEU A  69      -5.114   2.843  -0.162  1.00  0.00           C  
ATOM   1067  HG  LEU A  69      -4.122   3.009  -0.581  1.00  0.00           H  
ATOM   1068  CD1 LEU A  69      -5.511   1.379  -0.367  1.00  0.00           C  
ATOM   1069 HD11 LEU A  69      -5.607   1.171  -1.433  1.00  0.00           H  
ATOM   1070 HD12 LEU A  69      -4.745   0.715   0.033  1.00  0.00           H  
ATOM   1071 HD13 LEU A  69      -6.467   1.173   0.114  1.00  0.00           H  
ATOM   1072  CD2 LEU A  69      -6.129   3.711  -0.904  1.00  0.00           C  
ATOM   1073 HD21 LEU A  69      -5.872   4.766  -0.812  1.00  0.00           H  
ATOM   1074 HD22 LEU A  69      -6.131   3.452  -1.963  1.00  0.00           H  
ATOM   1075 HD23 LEU A  69      -7.130   3.557  -0.500  1.00  0.00           H  
ATOM   1076  N   VAL A  70      -1.892   2.044   1.140  1.00  0.00           N  
ATOM   1077  H   VAL A  70      -2.320   1.165   0.887  1.00  0.00           H  
ATOM   1078  CA  VAL A  70      -0.514   2.254   0.697  1.00  0.00           C  
ATOM   1079  HA  VAL A  70      -0.270   3.316   0.737  1.00  0.00           H  
ATOM   1080  C   VAL A  70      -0.418   1.798  -0.746  1.00  0.00           C  
ATOM   1081  CB  VAL A  70       0.489   1.480   1.579  1.00  0.00           C  
ATOM   1082  HB  VAL A  70       0.284   0.412   1.512  1.00  0.00           H  
ATOM   1083  O   VAL A  70      -0.825   0.686  -1.063  1.00  0.00           O  
ATOM   1084  CG1 VAL A  70       1.940   1.724   1.140  1.00  0.00           C  
ATOM   1085 HG11 VAL A  70       2.630   1.188   1.792  1.00  0.00           H  
ATOM   1086 HG12 VAL A  70       2.167   2.790   1.159  1.00  0.00           H  
ATOM   1087 HG13 VAL A  70       2.093   1.356   0.125  1.00  0.00           H  
ATOM   1088  CG2 VAL A  70       0.385   1.885   3.060  1.00  0.00           C  
ATOM   1089 HG21 VAL A  70       0.515   2.963   3.154  1.00  0.00           H  
ATOM   1090 HG22 VAL A  70      -0.595   1.606   3.448  1.00  0.00           H  
ATOM   1091 HG23 VAL A  70       1.145   1.363   3.641  1.00  0.00           H  
ATOM   1092  N   VAL A  71       0.154   2.621  -1.610  1.00  0.00           N  
ATOM   1093  H   VAL A  71       0.500   3.515  -1.292  1.00  0.00           H  
ATOM   1094  CA  VAL A  71       0.551   2.189  -2.948  1.00  0.00           C  
ATOM   1095  HA  VAL A  71       0.137   1.200  -3.146  1.00  0.00           H  
ATOM   1096  C   VAL A  71       2.064   2.066  -2.996  1.00  0.00           C  
ATOM   1097  CB  VAL A  71      -0.028   3.101  -4.029  1.00  0.00           C  
ATOM   1098  HB  VAL A  71      -1.104   3.173  -3.874  1.00  0.00           H  
ATOM   1099  O   VAL A  71       2.790   2.895  -2.446  1.00  0.00           O  
ATOM   1100  CG1 VAL A  71       0.550   4.501  -3.961  1.00  0.00           C  
ATOM   1101 HG11 VAL A  71       0.245   4.998  -3.040  1.00  0.00           H  
ATOM   1102 HG12 VAL A  71       1.634   4.488  -4.072  1.00  0.00           H  
ATOM   1103 HG13 VAL A  71       0.145   5.027  -4.826  1.00  0.00           H  
ATOM   1104  CG2 VAL A  71       0.201   2.541  -5.432  1.00  0.00           C  
ATOM   1105 HG21 VAL A  71      -0.243   1.548  -5.510  1.00  0.00           H  
ATOM   1106 HG22 VAL A  71       1.264   2.490  -5.666  1.00  0.00           H  
ATOM   1107 HG23 VAL A  71      -0.286   3.188  -6.162  1.00  0.00           H  
ATOM   1108  N   ARG A  72       2.542   0.996  -3.616  1.00  0.00           N  
ATOM   1109  H   ARG A  72       1.876   0.349  -4.015  1.00  0.00           H  
ATOM   1110  CA  ARG A  72       3.950   0.787  -3.916  1.00  0.00           C  
ATOM   1111  HA  ARG A  72       4.565   1.451  -3.308  1.00  0.00           H  
ATOM   1112  C   ARG A  72       4.181   1.112  -5.380  1.00  0.00           C  
ATOM   1113  CB  ARG A  72       4.316  -0.654  -3.584  1.00  0.00           C  
ATOM   1114  HB2 ARG A  72       4.079  -0.838  -2.536  1.00  0.00           H  
ATOM   1115  HB3 ARG A  72       3.723  -1.315  -4.216  1.00  0.00           H  
ATOM   1116  O   ARG A  72       3.645   0.424  -6.243  1.00  0.00           O  
ATOM   1117  CG  ARG A  72       5.796  -0.932  -3.856  1.00  0.00           C  
ATOM   1118  HG2 ARG A  72       5.962  -0.987  -4.932  1.00  0.00           H  
ATOM   1119  HG3 ARG A  72       6.390  -0.115  -3.445  1.00  0.00           H  
ATOM   1120  CD  ARG A  72       6.227  -2.246  -3.208  1.00  0.00           C  
ATOM   1121  HD2 ARG A  72       7.216  -2.512  -3.581  1.00  0.00           H  
ATOM   1122  HD3 ARG A  72       5.516  -3.028  -3.473  1.00  0.00           H  
ATOM   1123  NE  ARG A  72       6.289  -2.064  -1.753  1.00  0.00           N  
ATOM   1124  HE  ARG A  72       6.226  -1.110  -1.427  1.00  0.00           H  
ATOM   1125  NH1 ARG A  72       6.524  -4.238  -1.100  1.00  0.00           N  
ATOM   1126 HH11 ARG A  72       6.611  -4.931  -0.371  1.00  0.00           H  
ATOM   1127 HH12 ARG A  72       6.396  -4.500  -2.067  1.00  0.00           H  
ATOM   1128  NH2 ARG A  72       6.533  -2.566   0.418  1.00  0.00           N  
ATOM   1129 HH21 ARG A  72       6.719  -3.211   1.174  1.00  0.00           H  
ATOM   1130 HH22 ARG A  72       6.453  -1.574   0.589  1.00  0.00           H  
ATOM   1131  CZ  ARG A  72       6.451  -2.965  -0.818  1.00  0.00           C  
ATOM   1132  N   CYS A  73       4.990   2.130  -5.623  1.00  0.00           N  
ATOM   1133  H   CYS A  73       5.344   2.659  -4.839  1.00  0.00           H  
ATOM   1134  CA  CYS A  73       5.384   2.569  -6.952  1.00  0.00           C  
ATOM   1135  HA  CYS A  73       4.628   2.270  -7.679  1.00  0.00           H  
ATOM   1136  C   CYS A  73       6.726   1.935  -7.314  1.00  0.00           C  
ATOM   1137  CB  CYS A  73       5.471   4.098  -6.949  1.00  0.00           C  
ATOM   1138  HB2 CYS A  73       5.645   4.449  -7.966  1.00  0.00           H  
ATOM   1139  HB3 CYS A  73       6.319   4.402  -6.335  1.00  0.00           H  
ATOM   1140  O   CYS A  73       7.699   2.132  -6.585  1.00  0.00           O  
ATOM   1141  SG  CYS A  73       3.995   4.914  -6.299  1.00  0.00           S  
ATOM   1142  N   SER A  74       6.796   1.202  -8.423  1.00  0.00           N  
ATOM   1143  H   SER A  74       5.942   1.019  -8.929  1.00  0.00           H  
ATOM   1144  CA  SER A  74       8.035   0.576  -8.916  1.00  0.00           C  
ATOM   1145  HA  SER A  74       8.893   1.010  -8.402  1.00  0.00           H  
ATOM   1146  C   SER A  74       8.230   0.821 -10.410  1.00  0.00           C  
ATOM   1147  CB  SER A  74       8.040  -0.929  -8.626  1.00  0.00           C  
ATOM   1148  HB2 SER A  74       8.116  -1.083  -7.550  1.00  0.00           H  
ATOM   1149  HB3 SER A  74       8.906  -1.388  -9.104  1.00  0.00           H  
ATOM   1150  O   SER A  74       7.280   0.700 -11.174  1.00  0.00           O  
ATOM   1151  OG  SER A  74       6.860  -1.557  -9.091  1.00  0.00           O  
ATOM   1152  HG  SER A  74       6.702  -1.280  -9.996  1.00  0.00           H  
ATOM   1153  N   PHE A  75       9.454   1.134 -10.840  1.00  0.00           N  
ATOM   1154  H   PHE A  75      10.195   1.245 -10.163  1.00  0.00           H  
ATOM   1155  CA  PHE A  75       9.751   1.424 -12.252  1.00  0.00           C  
ATOM   1156  HA  PHE A  75       8.968   2.066 -12.654  1.00  0.00           H  
ATOM   1157  C   PHE A  75       9.784   0.160 -13.137  1.00  0.00           C  
ATOM   1158  CB  PHE A  75      11.074   2.199 -12.310  1.00  0.00           C  
ATOM   1159  HB2 PHE A  75      11.019   3.042 -11.620  1.00  0.00           H  
ATOM   1160  HB3 PHE A  75      11.884   1.553 -11.972  1.00  0.00           H  
ATOM   1161  O   PHE A  75       9.428   0.205 -14.310  1.00  0.00           O  
ATOM   1162  CG  PHE A  75      11.404   2.747 -13.683  1.00  0.00           C  
ATOM   1163  CD1 PHE A  75      12.355   2.103 -14.487  1.00  0.00           C  
ATOM   1164  HD1 PHE A  75      12.840   1.215 -14.109  1.00  0.00           H  
ATOM   1165  CD2 PHE A  75      10.749   3.892 -14.167  1.00  0.00           C  
ATOM   1166  HD2 PHE A  75       9.997   4.380 -13.564  1.00  0.00           H  
ATOM   1167  CE1 PHE A  75      12.657   2.592 -15.770  1.00  0.00           C  
ATOM   1168  HE1 PHE A  75      13.374   2.082 -16.396  1.00  0.00           H  
ATOM   1169  CE2 PHE A  75      11.051   4.389 -15.447  1.00  0.00           C  
ATOM   1170  HE2 PHE A  75      10.530   5.259 -15.819  1.00  0.00           H  
ATOM   1171  CZ  PHE A  75      12.005   3.739 -16.249  1.00  0.00           C  
ATOM   1172  HZ  PHE A  75      12.222   4.111 -17.240  1.00  0.00           H  
ATOM   1173  N   TYR A  76      10.147  -0.987 -12.561  1.00  0.00           N  
ATOM   1174  H   TYR A  76      10.362  -0.976 -11.575  1.00  0.00           H  
ATOM   1175  CA  TYR A  76      10.087  -2.300 -13.206  1.00  0.00           C  
ATOM   1176  HA  TYR A  76       9.646  -2.206 -14.198  1.00  0.00           H  
ATOM   1177  C   TYR A  76       9.190  -3.228 -12.385  1.00  0.00           C  
ATOM   1178  CB  TYR A  76      11.503  -2.881 -13.357  1.00  0.00           C  
ATOM   1179  HB2 TYR A  76      11.420  -3.897 -13.744  1.00  0.00           H  
ATOM   1180  HB3 TYR A  76      11.965  -2.952 -12.372  1.00  0.00           H  
ATOM   1181  O   TYR A  76       9.221  -3.168 -11.154  1.00  0.00           O  
ATOM   1182  CG  TYR A  76      12.411  -2.098 -14.291  1.00  0.00           C  
ATOM   1183  CD1 TYR A  76      12.164  -2.114 -15.677  1.00  0.00           C  
ATOM   1184  HD1 TYR A  76      11.326  -2.672 -16.068  1.00  0.00           H  
ATOM   1185  CD2 TYR A  76      13.504  -1.366 -13.785  1.00  0.00           C  
ATOM   1186  HD2 TYR A  76      13.699  -1.356 -12.722  1.00  0.00           H  
ATOM   1187  CE1 TYR A  76      12.991  -1.388 -16.555  1.00  0.00           C  
ATOM   1188  HE1 TYR A  76      12.792  -1.381 -17.616  1.00  0.00           H  
ATOM   1189  CE2 TYR A  76      14.349  -0.656 -14.662  1.00  0.00           C  
ATOM   1190  HE2 TYR A  76      15.185  -0.097 -14.267  1.00  0.00           H  
ATOM   1191  OH  TYR A  76      14.875   0.059 -16.894  1.00  0.00           O  
ATOM   1192  HH  TYR A  76      15.570   0.515 -16.414  1.00  0.00           H  
ATOM   1193  CZ  TYR A  76      14.082  -0.653 -16.049  1.00  0.00           C  
ATOM   1194  N   GLU A  77       8.426  -4.104 -13.045  1.00  0.00           N  
ATOM   1195  H   GLU A  77       8.383  -4.081 -14.054  1.00  0.00           H  
ATOM   1196  CA  GLU A  77       7.662  -5.159 -12.355  1.00  0.00           C  
ATOM   1197  HA  GLU A  77       6.970  -4.692 -11.654  1.00  0.00           H  
ATOM   1198  C   GLU A  77       8.589  -6.071 -11.524  1.00  0.00           C  
ATOM   1199  CB  GLU A  77       6.842  -5.984 -13.367  1.00  0.00           C  
ATOM   1200  HB2 GLU A  77       7.506  -6.377 -14.137  1.00  0.00           H  
ATOM   1201  HB3 GLU A  77       6.396  -6.821 -12.831  1.00  0.00           H  
ATOM   1202  O   GLU A  77       8.199  -6.550 -10.456  1.00  0.00           O  
ATOM   1203  CG  GLU A  77       5.708  -5.170 -14.019  1.00  0.00           C  
ATOM   1204  HG2 GLU A  77       6.149  -4.417 -14.672  1.00  0.00           H  
ATOM   1205  HG3 GLU A  77       5.161  -4.655 -13.230  1.00  0.00           H  
ATOM   1206  CD  GLU A  77       4.725  -6.037 -14.830  1.00  0.00           C  
ATOM   1207  OE1 GLU A  77       3.560  -5.604 -14.972  1.00  0.00           O  
ATOM   1208  OE2 GLU A  77       5.129  -7.128 -15.289  1.00  0.00           O  
ATOM   1209  N   ASP A  78       9.850  -6.191 -11.961  1.00  0.00           N  
ATOM   1210  H   ASP A  78      10.046  -5.792 -12.868  1.00  0.00           H  
ATOM   1211  CA  ASP A  78      10.921  -6.984 -11.359  1.00  0.00           C  
ATOM   1212  HA  ASP A  78      10.456  -7.762 -10.755  1.00  0.00           H  
ATOM   1213  C   ASP A  78      11.818  -6.155 -10.399  1.00  0.00           C  
ATOM   1214  CB  ASP A  78      11.695  -7.707 -12.478  1.00  0.00           C  
ATOM   1215  HB2 ASP A  78      12.111  -6.964 -13.158  1.00  0.00           H  
ATOM   1216  HB3 ASP A  78      12.522  -8.256 -12.029  1.00  0.00           H  
ATOM   1217  O   ASP A  78      12.998  -5.908 -10.635  1.00  0.00           O  
ATOM   1218  CG  ASP A  78      10.835  -8.707 -13.267  1.00  0.00           C  
ATOM   1219  OD1 ASP A  78       9.984  -9.373 -12.634  1.00  0.00           O  
ATOM   1220  OD2 ASP A  78      11.080  -8.826 -14.488  1.00  0.00           O  
ATOM   1221  N   PHE A  79      11.232  -5.701  -9.288  1.00  0.00           N  
ATOM   1222  H   PHE A  79      10.227  -5.803  -9.300  1.00  0.00           H  
ATOM   1223  CA  PHE A  79      11.840  -5.595  -7.940  1.00  0.00           C  
ATOM   1224  HA  PHE A  79      11.157  -4.956  -7.379  1.00  0.00           H  
ATOM   1225  C   PHE A  79      13.218  -4.928  -7.687  1.00  0.00           C  
ATOM   1226  CB  PHE A  79      11.775  -6.982  -7.272  1.00  0.00           C  
ATOM   1227  HB2 PHE A  79      12.300  -7.706  -7.895  1.00  0.00           H  
ATOM   1228  HB3 PHE A  79      12.273  -6.973  -6.303  1.00  0.00           H  
ATOM   1229  O   PHE A  79      13.893  -5.325  -6.736  1.00  0.00           O  
ATOM   1230  CG  PHE A  79      10.375  -7.462  -6.997  1.00  0.00           C  
ATOM   1231  CD1 PHE A  79       9.689  -6.988  -5.863  1.00  0.00           C  
ATOM   1232  HD1 PHE A  79      10.163  -6.271  -5.208  1.00  0.00           H  
ATOM   1233  CD2 PHE A  79       9.767  -8.393  -7.853  1.00  0.00           C  
ATOM   1234  HD2 PHE A  79      10.285  -8.753  -8.729  1.00  0.00           H  
ATOM   1235  CE1 PHE A  79       8.396  -7.458  -5.579  1.00  0.00           C  
ATOM   1236  HE1 PHE A  79       7.871  -7.105  -4.703  1.00  0.00           H  
ATOM   1237  CE2 PHE A  79       8.473  -8.858  -7.572  1.00  0.00           C  
ATOM   1238  HE2 PHE A  79       8.011  -9.568  -8.242  1.00  0.00           H  
ATOM   1239  CZ  PHE A  79       7.791  -8.398  -6.432  1.00  0.00           C  
ATOM   1240  HZ  PHE A  79       6.804  -8.776  -6.211  1.00  0.00           H  
ATOM   1241  N   LEU A  80      13.644  -3.879  -8.396  1.00  0.00           N  
ATOM   1242  H   LEU A  80      13.151  -3.632  -9.242  1.00  0.00           H  
ATOM   1243  CA  LEU A  80      14.913  -3.206  -8.033  1.00  0.00           C  
ATOM   1244  HA  LEU A  80      15.503  -3.870  -7.401  1.00  0.00           H  
ATOM   1245  C   LEU A  80      14.748  -1.968  -7.140  1.00  0.00           C  
ATOM   1246  CB  LEU A  80      15.764  -2.990  -9.289  1.00  0.00           C  
ATOM   1247  HB2 LEU A  80      15.134  -2.576 -10.076  1.00  0.00           H  
ATOM   1248  HB3 LEU A  80      16.555  -2.270  -9.075  1.00  0.00           H  
ATOM   1249  O   LEU A  80      15.468  -1.834  -6.154  1.00  0.00           O  
ATOM   1250  CG  LEU A  80      16.403  -4.316  -9.758  1.00  0.00           C  
ATOM   1251  HG  LEU A  80      15.664  -5.117  -9.734  1.00  0.00           H  
ATOM   1252  CD1 LEU A  80      16.889  -4.175 -11.198  1.00  0.00           C  
ATOM   1253 HD11 LEU A  80      16.041  -3.945 -11.843  1.00  0.00           H  
ATOM   1254 HD12 LEU A  80      17.628  -3.377 -11.270  1.00  0.00           H  
ATOM   1255 HD13 LEU A  80      17.326  -5.116 -11.533  1.00  0.00           H  
ATOM   1256  CD2 LEU A  80      17.604  -4.728  -8.895  1.00  0.00           C  
ATOM   1257 HD21 LEU A  80      18.347  -3.930  -8.885  1.00  0.00           H  
ATOM   1258 HD22 LEU A  80      17.283  -4.935  -7.874  1.00  0.00           H  
ATOM   1259 HD23 LEU A  80      18.050  -5.636  -9.301  1.00  0.00           H  
ATOM   1260  N   GLU A  81      13.770  -1.105  -7.411  1.00  0.00           N  
ATOM   1261  H   GLU A  81      13.190  -1.255  -8.223  1.00  0.00           H  
ATOM   1262  CA  GLU A  81      13.535   0.111  -6.624  1.00  0.00           C  
ATOM   1263  HA  GLU A  81      13.940  -0.019  -5.621  1.00  0.00           H  
ATOM   1264  C   GLU A  81      12.033   0.361  -6.491  1.00  0.00           C  
ATOM   1265  CB  GLU A  81      14.248   1.320  -7.254  1.00  0.00           C  
ATOM   1266  HB2 GLU A  81      13.928   1.428  -8.291  1.00  0.00           H  
ATOM   1267  HB3 GLU A  81      13.959   2.214  -6.702  1.00  0.00           H  
ATOM   1268  O   GLU A  81      11.301   0.386  -7.485  1.00  0.00           O  
ATOM   1269  CG  GLU A  81      15.781   1.175  -7.194  1.00  0.00           C  
ATOM   1270  HG2 GLU A  81      16.071   1.015  -6.156  1.00  0.00           H  
ATOM   1271  HG3 GLU A  81      16.081   0.302  -7.774  1.00  0.00           H  
ATOM   1272  CD  GLU A  81      16.553   2.382  -7.743  1.00  0.00           C  
ATOM   1273  OE1 GLU A  81      17.799   2.358  -7.623  1.00  0.00           O  
ATOM   1274  OE2 GLU A  81      15.912   3.313  -8.278  1.00  0.00           O  
ATOM   1275  N   TYR A  82      11.566   0.509  -5.251  1.00  0.00           N  
ATOM   1276  H   TYR A  82      12.214   0.515  -4.476  1.00  0.00           H  
ATOM   1277  CA  TYR A  82      10.177   0.831  -4.962  1.00  0.00           C  
ATOM   1278  HA  TYR A  82       9.736   1.214  -5.882  1.00  0.00           H  
ATOM   1279  C   TYR A  82      10.054   1.941  -3.924  1.00  0.00           C  
ATOM   1280  CB  TYR A  82       9.383  -0.419  -4.562  1.00  0.00           C  
ATOM   1281  HB2 TYR A  82       8.335  -0.130  -4.484  1.00  0.00           H  
ATOM   1282  HB3 TYR A  82       9.450  -1.143  -5.373  1.00  0.00           H  
ATOM   1283  O   TYR A  82      10.871   2.071  -3.009  1.00  0.00           O  
ATOM   1284  CG  TYR A  82       9.808  -1.090  -3.266  1.00  0.00           C  
ATOM   1285  CD1 TYR A  82      10.737  -2.146  -3.311  1.00  0.00           C  
ATOM   1286  HD1 TYR A  82      11.147  -2.458  -4.260  1.00  0.00           H  
ATOM   1287  CD2 TYR A  82       9.286  -0.668  -2.025  1.00  0.00           C  
ATOM   1288  HD2 TYR A  82       8.576   0.144  -1.986  1.00  0.00           H  
ATOM   1289  CE1 TYR A  82      11.156  -2.776  -2.125  1.00  0.00           C  
ATOM   1290  HE1 TYR A  82      11.883  -3.573  -2.174  1.00  0.00           H  
ATOM   1291  CE2 TYR A  82       9.702  -1.295  -0.834  1.00  0.00           C  
ATOM   1292  HE2 TYR A  82       9.310  -0.965   0.117  1.00  0.00           H  
ATOM   1293  OH  TYR A  82      11.050  -2.957   0.263  1.00  0.00           O  
ATOM   1294  HH  TYR A  82      11.722  -3.614   0.070  1.00  0.00           H  
ATOM   1295  CZ  TYR A  82      10.641  -2.348  -0.882  1.00  0.00           C  
ATOM   1296  N   HIS A  83       8.974   2.705  -4.049  1.00  0.00           N  
ATOM   1297  H   HIS A  83       8.383   2.562  -4.856  1.00  0.00           H  
ATOM   1298  CA  HIS A  83       8.600   3.757  -3.118  1.00  0.00           C  
ATOM   1299  HA  HIS A  83       9.269   3.732  -2.258  1.00  0.00           H  
ATOM   1300  C   HIS A  83       7.180   3.515  -2.614  1.00  0.00           C  
ATOM   1301  CB  HIS A  83       8.765   5.121  -3.795  1.00  0.00           C  
ATOM   1302  HB2 HIS A  83       8.120   5.170  -4.673  1.00  0.00           H  
ATOM   1303  HB3 HIS A  83       8.452   5.905  -3.105  1.00  0.00           H  
ATOM   1304  O   HIS A  83       6.239   3.414  -3.396  1.00  0.00           O  
ATOM   1305  CG  HIS A  83      10.189   5.389  -4.213  1.00  0.00           C  
ATOM   1306  CD2 HIS A  83      10.664   5.465  -5.495  1.00  0.00           C  
ATOM   1307  HD2 HIS A  83      10.080   5.369  -6.398  1.00  0.00           H  
ATOM   1308  ND1 HIS A  83      11.271   5.534  -3.373  1.00  0.00           N  
ATOM   1309  HD1 HIS A  83      11.261   5.443  -2.367  1.00  0.00           H  
ATOM   1310  CE1 HIS A  83      12.368   5.698  -4.131  1.00  0.00           C  
ATOM   1311  HE1 HIS A  83      13.378   5.808  -3.763  1.00  0.00           H  
ATOM   1312  NE2 HIS A  83      12.044   5.668  -5.427  1.00  0.00           N  
ATOM   1313  N   ASP A  84       7.031   3.409  -1.294  1.00  0.00           N  
ATOM   1314  H   ASP A  84       7.849   3.479  -0.706  1.00  0.00           H  
ATOM   1315  CA  ASP A  84       5.723   3.284  -0.652  1.00  0.00           C  
ATOM   1316  HA  ASP A  84       5.045   2.744  -1.313  1.00  0.00           H  
ATOM   1317  C   ASP A  84       5.145   4.686  -0.400  1.00  0.00           C  
ATOM   1318  CB  ASP A  84       5.829   2.484   0.662  1.00  0.00           C  
ATOM   1319  HB2 ASP A  84       4.888   2.595   1.201  1.00  0.00           H  
ATOM   1320  HB3 ASP A  84       6.611   2.922   1.282  1.00  0.00           H  
ATOM   1321  O   ASP A  84       5.690   5.455   0.403  1.00  0.00           O  
ATOM   1322  CG  ASP A  84       6.100   0.976   0.518  1.00  0.00           C  
ATOM   1323  OD1 ASP A  84       6.134   0.431  -0.604  1.00  0.00           O  
ATOM   1324  OD2 ASP A  84       6.269   0.309   1.567  1.00  0.00           O  
ATOM   1325  N   VAL A  85       4.014   4.991  -1.035  1.00  0.00           N  
ATOM   1326  H   VAL A  85       3.643   4.317  -1.689  1.00  0.00           H  
ATOM   1327  CA  VAL A  85       3.233   6.214  -0.824  1.00  0.00           C  
ATOM   1328  HA  VAL A  85       3.847   6.942  -0.294  1.00  0.00           H  
ATOM   1329  C   VAL A  85       2.020   5.874   0.032  1.00  0.00           C  
ATOM   1330  CB  VAL A  85       2.814   6.867  -2.155  1.00  0.00           C  
ATOM   1331  HB  VAL A  85       2.152   6.187  -2.691  1.00  0.00           H  
ATOM   1332  O   VAL A  85       1.219   4.997  -0.298  1.00  0.00           O  
ATOM   1333  CG1 VAL A  85       2.053   8.178  -1.910  1.00  0.00           C  
ATOM   1334 HG11 VAL A  85       1.828   8.646  -2.868  1.00  0.00           H  
ATOM   1335 HG12 VAL A  85       1.112   7.986  -1.396  1.00  0.00           H  
ATOM   1336 HG13 VAL A  85       2.667   8.864  -1.326  1.00  0.00           H  
ATOM   1337  CG2 VAL A  85       4.020   7.159  -3.053  1.00  0.00           C  
ATOM   1338 HG21 VAL A  85       4.532   6.233  -3.317  1.00  0.00           H  
ATOM   1339 HG22 VAL A  85       4.721   7.828  -2.554  1.00  0.00           H  
ATOM   1340 HG23 VAL A  85       3.688   7.629  -3.978  1.00  0.00           H  
ATOM   1341  N   ARG A  86       1.869   6.565   1.166  1.00  0.00           N  
ATOM   1342  H   ARG A  86       2.499   7.338   1.326  1.00  0.00           H  
ATOM   1343  CA  ARG A  86       0.671   6.414   2.002  1.00  0.00           C  
ATOM   1344  HA  ARG A  86       0.345   5.375   1.973  1.00  0.00           H  
ATOM   1345  C   ARG A  86      -0.447   7.259   1.408  1.00  0.00           C  
ATOM   1346  CB  ARG A  86       0.979   6.796   3.454  1.00  0.00           C  
ATOM   1347  HB2 ARG A  86       1.804   6.181   3.813  1.00  0.00           H  
ATOM   1348  HB3 ARG A  86       1.278   7.843   3.494  1.00  0.00           H  
ATOM   1349  O   ARG A  86      -0.293   8.473   1.308  1.00  0.00           O  
ATOM   1350  CG  ARG A  86      -0.247   6.573   4.353  1.00  0.00           C  
ATOM   1351  HG2 ARG A  86      -0.523   5.518   4.334  1.00  0.00           H  
ATOM   1352  HG3 ARG A  86      -1.088   7.163   3.989  1.00  0.00           H  
ATOM   1353  CD  ARG A  86       0.065   7.003   5.786  1.00  0.00           C  
ATOM   1354  HD2 ARG A  86       0.899   6.410   6.160  1.00  0.00           H  
ATOM   1355  HD3 ARG A  86       0.350   8.055   5.769  1.00  0.00           H  
ATOM   1356  NE  ARG A  86      -1.110   6.825   6.659  1.00  0.00           N  
ATOM   1357  HE  ARG A  86      -1.955   6.514   6.201  1.00  0.00           H  
ATOM   1358  NH1 ARG A  86      -0.208   7.729   8.563  1.00  0.00           N  
ATOM   1359 HH11 ARG A  86      -0.352   8.092   9.495  1.00  0.00           H  
ATOM   1360 HH12 ARG A  86       0.594   8.010   8.017  1.00  0.00           H  
ATOM   1361  NH2 ARG A  86      -2.318   6.999   8.584  1.00  0.00           N  
ATOM   1362 HH21 ARG A  86      -3.146   6.687   8.098  1.00  0.00           H  
ATOM   1363 HH22 ARG A  86      -2.429   7.334   9.531  1.00  0.00           H  
ATOM   1364  CZ  ARG A  86      -1.207   7.180   7.928  1.00  0.00           C  
ATOM   1365  N   VAL A  87      -1.579   6.642   1.100  1.00  0.00           N  
ATOM   1366  H   VAL A  87      -1.662   5.647   1.255  1.00  0.00           H  
ATOM   1367  CA  VAL A  87      -2.775   7.365   0.667  1.00  0.00           C  
ATOM   1368  HA  VAL A  87      -2.477   8.330   0.258  1.00  0.00           H  
ATOM   1369  C   VAL A  87      -3.647   7.630   1.888  1.00  0.00           C  
ATOM   1370  CB  VAL A  87      -3.505   6.639  -0.471  1.00  0.00           C  
ATOM   1371  HB  VAL A  87      -3.852   5.666  -0.122  1.00  0.00           H  
ATOM   1372  O   VAL A  87      -4.036   6.716   2.620  1.00  0.00           O  
ATOM   1373  CG1 VAL A  87      -4.702   7.466  -0.951  1.00  0.00           C  
ATOM   1374 HG11 VAL A  87      -5.450   7.560  -0.164  1.00  0.00           H  
ATOM   1375 HG12 VAL A  87      -4.377   8.460  -1.259  1.00  0.00           H  
ATOM   1376 HG13 VAL A  87      -5.170   6.981  -1.808  1.00  0.00           H  
ATOM   1377  CG2 VAL A  87      -2.548   6.426  -1.651  1.00  0.00           C  
ATOM   1378 HG21 VAL A  87      -3.102   6.082  -2.525  1.00  0.00           H  
ATOM   1379 HG22 VAL A  87      -2.066   7.367  -1.914  1.00  0.00           H  
ATOM   1380 HG23 VAL A  87      -1.790   5.682  -1.405  1.00  0.00           H  
ATOM   1381  N   VAL A  88      -3.878   8.909   2.158  1.00  0.00           N  
ATOM   1382  H   VAL A  88      -3.564   9.596   1.488  1.00  0.00           H  
ATOM   1383  CA  VAL A  88      -4.739   9.390   3.234  1.00  0.00           C  
ATOM   1384  HA  VAL A  88      -5.012   8.562   3.888  1.00  0.00           H  
ATOM   1385  C   VAL A  88      -6.003   9.925   2.588  1.00  0.00           C  
ATOM   1386  CB  VAL A  88      -4.043  10.464   4.089  1.00  0.00           C  
ATOM   1387  HB  VAL A  88      -3.787  11.322   3.468  1.00  0.00           H  
ATOM   1388  O   VAL A  88      -5.948  10.850   1.784  1.00  0.00           O  
ATOM   1389  CG1 VAL A  88      -4.954  10.927   5.234  1.00  0.00           C  
ATOM   1390 HG11 VAL A  88      -5.854  11.392   4.832  1.00  0.00           H  
ATOM   1391 HG12 VAL A  88      -4.442  11.676   5.838  1.00  0.00           H  
ATOM   1392 HG13 VAL A  88      -5.246  10.085   5.861  1.00  0.00           H  
ATOM   1393  CG2 VAL A  88      -2.749   9.915   4.715  1.00  0.00           C  
ATOM   1394 HG21 VAL A  88      -2.972   9.026   5.305  1.00  0.00           H  
ATOM   1395 HG22 VAL A  88      -2.041   9.663   3.925  1.00  0.00           H  
ATOM   1396 HG23 VAL A  88      -2.300  10.680   5.348  1.00  0.00           H  
ATOM   1397  N   LEU A  89      -7.130   9.323   2.945  1.00  0.00           N  
ATOM   1398  H   LEU A  89      -7.103   8.592   3.642  1.00  0.00           H  
ATOM   1399  CA  LEU A  89      -8.441   9.762   2.498  1.00  0.00           C  
ATOM   1400  HA  LEU A  89      -8.363  10.229   1.517  1.00  0.00           H  
ATOM   1401  C   LEU A  89      -8.951  10.791   3.498  1.00  0.00           C  
ATOM   1402  CB  LEU A  89      -9.378   8.558   2.387  1.00  0.00           C  
ATOM   1403  HB2 LEU A  89      -9.521   8.149   3.388  1.00  0.00           H  
ATOM   1404  HB3 LEU A  89     -10.349   8.899   2.027  1.00  0.00           H  
ATOM   1405  O   LEU A  89      -9.108  10.474   4.678  1.00  0.00           O  
ATOM   1406  CG  LEU A  89      -8.847   7.456   1.459  1.00  0.00           C  
ATOM   1407  HG  LEU A  89      -7.827   7.188   1.733  1.00  0.00           H  
ATOM   1408  CD1 LEU A  89      -9.699   6.221   1.698  1.00  0.00           C  
ATOM   1409 HD11 LEU A  89     -10.733   6.438   1.430  1.00  0.00           H  
ATOM   1410 HD12 LEU A  89      -9.664   5.940   2.751  1.00  0.00           H  
ATOM   1411 HD13 LEU A  89      -9.295   5.393   1.115  1.00  0.00           H  
ATOM   1412  CD2 LEU A  89      -8.859   7.865  -0.015  1.00  0.00           C  
ATOM   1413 HD21 LEU A  89      -8.179   8.702  -0.176  1.00  0.00           H  
ATOM   1414 HD22 LEU A  89      -8.531   7.033  -0.638  1.00  0.00           H  
ATOM   1415 HD23 LEU A  89      -9.861   8.166  -0.317  1.00  0.00           H  
ATOM   1416  N   ASP A  90      -9.151  12.013   3.028  1.00  0.00           N  
ATOM   1417  H   ASP A  90      -9.020  12.174   2.040  1.00  0.00           H  
ATOM   1418  CA  ASP A  90      -9.777  13.078   3.796  1.00  0.00           C  
ATOM   1419  HA  ASP A  90      -9.569  12.920   4.855  1.00  0.00           H  
ATOM   1420  C   ASP A  90     -11.286  13.013   3.572  1.00  0.00           C  
ATOM   1421  CB  ASP A  90      -9.186  14.431   3.384  1.00  0.00           C  
ATOM   1422  HB2 ASP A  90      -8.103  14.333   3.312  1.00  0.00           H  
ATOM   1423  HB3 ASP A  90      -9.555  14.714   2.399  1.00  0.00           H  
ATOM   1424  O   ASP A  90     -11.756  13.178   2.443  1.00  0.00           O  
ATOM   1425  CG  ASP A  90      -9.496  15.542   4.390  1.00  0.00           C  
ATOM   1426  OD1 ASP A  90      -9.847  15.209   5.545  1.00  0.00           O  
ATOM   1427  OD2 ASP A  90      -9.294  16.715   4.008  1.00  0.00           O  
ATOM   1428  N   PHE A  91     -12.037  12.697   4.625  1.00  0.00           N  
ATOM   1429  H   PHE A  91     -11.602  12.686   5.537  1.00  0.00           H  
ATOM   1430  CA  PHE A  91     -13.483  12.525   4.537  1.00  0.00           C  
ATOM   1431  HA  PHE A  91     -13.722  12.102   3.562  1.00  0.00           H  
ATOM   1432  C   PHE A  91     -14.165  13.886   4.644  1.00  0.00           C  
ATOM   1433  CB  PHE A  91     -13.985  11.531   5.592  1.00  0.00           C  
ATOM   1434  HB2 PHE A  91     -13.772  11.927   6.585  1.00  0.00           H  
ATOM   1435  HB3 PHE A  91     -15.067  11.444   5.498  1.00  0.00           H  
ATOM   1436  O   PHE A  91     -14.121  14.518   5.702  1.00  0.00           O  
ATOM   1437  CG  PHE A  91     -13.373  10.150   5.458  1.00  0.00           C  
ATOM   1438  CD1 PHE A  91     -13.827   9.271   4.456  1.00  0.00           C  
ATOM   1439  HD1 PHE A  91     -14.628   9.576   3.799  1.00  0.00           H  
ATOM   1440  CD2 PHE A  91     -12.306   9.769   6.292  1.00  0.00           C  
ATOM   1441  HD2 PHE A  91     -11.941  10.451   7.046  1.00  0.00           H  
ATOM   1442  CE1 PHE A  91     -13.197   8.027   4.277  1.00  0.00           C  
ATOM   1443  HE1 PHE A  91     -13.508   7.373   3.476  1.00  0.00           H  
ATOM   1444  CE2 PHE A  91     -11.683   8.521   6.118  1.00  0.00           C  
ATOM   1445  HE2 PHE A  91     -10.842   8.253   6.740  1.00  0.00           H  
ATOM   1446  CZ  PHE A  91     -12.120   7.658   5.098  1.00  0.00           C  
ATOM   1447  HZ  PHE A  91     -11.612   6.722   4.919  1.00  0.00           H  
ATOM   1448  N   ILE A  92     -14.794  14.305   3.545  1.00  0.00           N  
ATOM   1449  H   ILE A  92     -14.815  13.678   2.753  1.00  0.00           H  
ATOM   1450  CA  ILE A  92     -15.616  15.520   3.455  1.00  0.00           C  
ATOM   1451  HA  ILE A  92     -15.462  16.112   4.358  1.00  0.00           H  
ATOM   1452  C   ILE A  92     -17.098  15.141   3.477  1.00  0.00           C  
ATOM   1453  CB  ILE A  92     -15.204  16.390   2.244  1.00  0.00           C  
ATOM   1454  HB  ILE A  92     -15.477  15.856   1.334  1.00  0.00           H  
ATOM   1455  O   ILE A  92     -17.463  14.094   2.881  1.00  0.00           O  
ATOM   1456  CG1 ILE A  92     -13.676  16.650   2.222  1.00  0.00           C  
ATOM   1457 HG12 ILE A  92     -13.154  15.697   2.132  1.00  0.00           H  
ATOM   1458 HG13 ILE A  92     -13.373  17.109   3.163  1.00  0.00           H  
ATOM   1459  CG2 ILE A  92     -15.973  17.725   2.289  1.00  0.00           C  
ATOM   1460 HG21 ILE A  92     -15.763  18.327   1.405  1.00  0.00           H  
ATOM   1461 HG22 ILE A  92     -17.046  17.537   2.310  1.00  0.00           H  
ATOM   1462 HG23 ILE A  92     -15.700  18.276   3.190  1.00  0.00           H  
ATOM   1463  CD1 ILE A  92     -13.201  17.532   1.061  1.00  0.00           C  
ATOM   1464 HD11 ILE A  92     -12.111  17.527   1.033  1.00  0.00           H  
ATOM   1465 HD12 ILE A  92     -13.595  17.153   0.117  1.00  0.00           H  
ATOM   1466 HD13 ILE A  92     -13.528  18.562   1.206  1.00  0.00           H  
ATOM   1467  OXT ILE A  92     -17.850  15.921   4.096  1.00  0.00           O  
TER    1468      ILE A  92                                                       
END   
