# Supplementary material for: Improving deep learning protein monomer and complex structure prediction using DeepMSA2 with huge metagenomics data
Source: Nat Methods. 2024 Jan 2;21(2):279–89. doi: 10.1038/s41592-023-02130-4 (PMC10864179; doi:10.1038/s41592-023-02130-4)
Supplement: Supplementary file 6 — Structure coordinate files for Supplementary Fig. 4. [file 41592_2023_2130_MOESM6_ESM.zip › FigureS4/T1125-D1.AlphaFold2_model.pdb]

ATOM   5093  N   ASN     1     -22.553   4.254  35.415  1.00 22.50           N  
ATOM   5095  CA  ASN     1     -22.625   5.611  34.864  1.00 22.50           C  
ATOM   5097  C   ASN     1     -22.346   6.661  35.959  1.00 22.50           C  
ATOM   5098  CB  ASN     1     -24.043   5.894  34.322  1.00 22.50           C  
ATOM   5101  O   ASN     1     -23.081   6.707  36.949  1.00 22.50           O  
ATOM   5102  CG  ASN     1     -24.455   5.164  33.058  1.00 22.50           C  
ATOM   5103  ND2 ASN     1     -25.744   5.050  32.836  1.00 22.50           N  
ATOM   5106  OD1 ASN     1     -23.664   4.720  32.244  1.00 22.50           O  
ATOM   5107  N   LYS     2     -21.424   7.598  35.705  1.00 21.50           N  
ATOM   5109  CA  LYS     2     -21.565   9.017  36.094  1.00 21.50           C  
ATOM   5111  C   LYS     2     -20.581   9.901  35.309  1.00 21.50           C  
ATOM   5112  CB  LYS     2     -21.362   9.206  37.613  1.00 21.50           C  
ATOM   5115  O   LYS     2     -19.406   9.553  35.241  1.00 21.50           O  
ATOM   5116  CG  LYS     2     -22.687   9.596  38.291  1.00 21.50           C  
ATOM   5119  CD  LYS     2     -22.609   9.432  39.811  1.00 21.50           C  
ATOM   5122  CE  LYS     2     -23.997   9.659  40.417  1.00 21.50           C  
ATOM   5125  NZ  LYS     2     -23.979   9.460  41.886  1.00 21.50           N  
ATOM   5129  N   PRO     3     -21.021  11.032  34.726  1.00 25.50           N  
ATOM   5130  CA  PRO     3     -20.108  12.023  34.166  1.00 25.50           C  
ATOM   5132  C   PRO     3     -19.444  12.816  35.299  1.00 25.50           C  
ATOM   5133  CB  PRO     3     -20.985  12.917  33.286  1.00 25.50           C  
ATOM   5136  O   PRO     3     -20.070  13.054  36.333  1.00 25.50           O  
ATOM   5137  CG  PRO     3     -22.322  12.919  34.030  1.00 25.50           C  
ATOM   5140  CD  PRO     3     -22.395  11.514  34.635  1.00 25.50           C  
ATOM   5143  N   PHE     4     -18.202  13.262  35.095  1.00 21.80           N  
ATOM   5145  CA  PHE     4     -17.535  14.150  36.048  1.00 21.80           C  
ATOM   5147  C   PHE     4     -16.626  15.180  35.370  1.00 21.80           C  
ATOM   5148  CB  PHE     4     -16.847  13.343  37.159  1.00 21.80           C  
ATOM   5151  O   PHE     4     -15.402  15.140  35.456  1.00 21.80           O  
ATOM   5152  CG  PHE     4     -16.788  14.129  38.453  1.00 21.80           C  
ATOM   5153  CD1 PHE     4     -15.604  14.778  38.845  1.00 21.80           C  
ATOM   5155  CD2 PHE     4     -17.948  14.250  39.242  1.00 21.80           C  
ATOM   5157  CE1 PHE     4     -15.575  15.525  40.034  1.00 21.80           C  
ATOM   5159  CE2 PHE     4     -17.923  15.009  40.426  1.00 21.80           C  
ATOM   5161  CZ  PHE     4     -16.733  15.644  40.824  1.00 21.80           C  
ATOM   5163  N   ALA     5     -17.262  16.156  34.724  1.00 23.50           N  
ATOM   5165  CA  ALA     5     -16.715  17.505  34.759  1.00 23.50           C  
ATOM   5167  C   ALA     5     -16.893  18.078  36.185  1.00 23.50           C  
ATOM   5168  CB  ALA     5     -17.425  18.353  33.694  1.00 23.50           C  
ATOM   5172  O   ALA     5     -17.831  17.701  36.882  1.00 23.50           O  
ATOM   5173  N   GLN     6     -16.050  19.046  36.564  1.00 20.20           N  
ATOM   5175  CA  GLN     6     -16.158  19.876  37.782  1.00 20.20           C  
ATOM   5177  C   GLN     6     -15.809  19.242  39.151  1.00 20.20           C  
ATOM   5178  CB  GLN     6     -17.503  20.628  37.845  1.00 20.20           C  
ATOM   5181  O   GLN     6     -16.649  19.163  40.044  1.00 20.20           O  
ATOM   5182  CG  GLN     6     -17.854  21.436  36.589  1.00 20.20           C  
ATOM   5185  CD  GLN     6     -19.142  22.238  36.761  1.00 20.20           C  
ATOM   5186  NE2 GLN     6     -19.499  23.057  35.798  1.00 20.20           N  
ATOM   5189  OE1 GLN     6     -19.849  22.168  37.751  1.00 20.20           O  
ATOM   5190  N   GLN     7     -14.518  18.965  39.365  1.00 21.70           N  
ATOM   5192  CA  GLN     7     -13.726  19.335  40.564  1.00 21.70           C  
ATOM   5194  C   GLN     7     -12.284  18.845  40.316  1.00 21.70           C  
ATOM   5195  CB  GLN     7     -14.276  18.688  41.861  1.00 21.70           C  
ATOM   5198  O   GLN     7     -12.097  17.646  40.165  1.00 21.70           O  
ATOM   5199  CG  GLN     7     -15.175  19.622  42.691  1.00 21.70           C  
ATOM   5202  CD  GLN     7     -16.114  18.847  43.616  1.00 21.70           C  
ATOM   5203  NE2 GLN     7     -17.404  19.094  43.565  1.00 21.70           N  
ATOM   5206  OE1 GLN     7     -15.715  18.015  44.412  1.00 21.70           O  
ATOM   5207  N   THR     8     -11.234  19.668  40.216  1.00 24.10           N  
ATOM   5209  CA  THR     8     -11.031  21.123  40.427  1.00 24.10           C  
ATOM   5211  C   THR     8     -10.332  21.754  39.192  1.00 24.10           C  
ATOM   5212  CB  THR     8     -10.148  21.309  41.682  1.00 24.10           C  
ATOM   5214  O   THR     8      -9.921  21.040  38.289  1.00 24.10           O  
ATOM   5215  CG2 THR     8     -10.836  20.841  42.964  1.00 24.10           C  
ATOM   5219  OG1 THR     8      -8.966  20.567  41.533  1.00 24.10           O  
ATOM   5221  N   GLY     9     -10.183  23.076  39.021  1.00 20.50           N  
ATOM   5223  CA  GLY     9     -10.722  24.189  39.819  1.00 20.50           C  
ATOM   5226  C   GLY     9     -10.095  25.586  39.617  1.00 20.50           C  
ATOM   5227  O   GLY     9     -10.388  26.450  40.437  1.00 20.50           O  
ATOM   5228  N   ARG    10      -9.246  25.823  38.597  1.00 20.30           N  
ATOM   5230  CA  ARG    10      -8.720  27.130  38.092  1.00 20.30           C  
ATOM   5232  C   ARG    10      -7.925  26.836  36.793  1.00 20.30           C  
ATOM   5233  CB  ARG    10      -7.852  27.796  39.187  1.00 20.30           C  
ATOM   5236  O   ARG    10      -7.344  25.763  36.714  1.00 20.30           O  
ATOM   5237  CG  ARG    10      -8.602  28.908  39.951  1.00 20.30           C  
ATOM   5240  CD  ARG    10      -8.103  29.035  41.397  1.00 20.30           C  
ATOM   5243  NE  ARG    10      -8.958  29.944  42.187  1.00 20.30           N  
ATOM   5245  NH1 ARG    10      -7.471  30.394  43.879  1.00 20.30           N  
ATOM   5248  NH2 ARG    10      -9.513  31.289  43.942  1.00 20.30           N  
ATOM   5251  CZ  ARG    10      -8.644  30.535  43.327  1.00 20.30           C  
ATOM   5252  N   PHE    11      -8.034  27.565  35.671  1.00 19.70           N  
ATOM   5254  CA  PHE    11      -7.610  28.955  35.384  1.00 19.70           C  
ATOM   5256  C   PHE    11      -6.112  29.190  35.709  1.00 19.70           C  
ATOM   5257  CB  PHE    11      -8.558  29.999  36.002  1.00 19.70           C  
ATOM   5260  O   PHE    11      -5.702  28.937  36.831  1.00 19.70           O  
ATOM   5261  CG  PHE    11      -9.942  30.081  35.373  1.00 19.70           C  
ATOM   5262  CD1 PHE    11     -10.097  30.634  34.086  1.00 19.70           C  
ATOM   5264  CD2 PHE    11     -11.083  29.648  36.080  1.00 19.70           C  
ATOM   5266  CE1 PHE    11     -11.375  30.737  33.505  1.00 19.70           C  
ATOM   5268  CE2 PHE    11     -12.359  29.748  35.497  1.00 19.70           C  
ATOM   5270  CZ  PHE    11     -12.506  30.290  34.209  1.00 19.70           C  
ATOM   5272  N   HIS    12      -5.233  29.653  34.808  1.00 20.40           N  
ATOM   5274  CA  HIS    12      -5.415  30.485  33.604  1.00 20.40           C  
ATOM   5276  C   HIS    12      -4.468  30.105  32.442  1.00 20.40           C  
ATOM   5277  CB  HIS    12      -5.059  31.935  33.987  1.00 20.40           C  
ATOM   5280  O   HIS    12      -3.493  29.385  32.626  1.00 20.40           O  
ATOM   5281  CG  HIS    12      -6.000  32.593  34.953  1.00 20.40           C  
ATOM   5282  CD2 HIS    12      -5.896  32.612  36.318  1.00 20.40           C  
ATOM   5284  ND1 HIS    12      -7.091  33.359  34.612  1.00 20.40           N  
ATOM   5286  CE1 HIS    12      -7.639  33.822  35.747  1.00 20.40           C  
ATOM   5288  NE2 HIS    12      -6.956  33.379  36.815  1.00 20.40           N  
ATOM   5289  N   THR    13      -4.687  30.708  31.268  1.00 24.00           N  
ATOM   5291  CA  THR    13      -3.609  31.023  30.313  1.00 24.00           C  
ATOM   5293  C   THR    13      -2.611  32.006  30.936  1.00 24.00           C  
ATOM   5294  CB  THR    13      -4.189  31.726  29.070  1.00 24.00           C  
ATOM   5296  O   THR    13      -3.016  33.121  31.257  1.00 24.00           O  
ATOM   5297  CG2 THR    13      -4.938  30.777  28.140  1.00 24.00           C  
ATOM   5301  OG1 THR    13      -5.100  32.730  29.472  1.00 24.00           O  
ATOM   5303  N   ILE    14      -1.334  31.632  31.052  1.00 20.10           N  
ATOM   5305  CA  ILE    14      -0.185  32.520  31.325  1.00 20.10           C  
ATOM   5307  C   ILE    14       1.091  31.882  30.741  1.00 20.10           C  
ATOM   5308  CB  ILE    14      -0.121  32.893  32.838  1.00 20.10           C  
ATOM   5310  O   ILE    14       1.078  30.733  30.295  1.00 20.10           O  
ATOM   5311  CG1 ILE    14      -0.731  34.301  33.077  1.00 20.10           C  
ATOM   5314  CG2 ILE    14       1.268  32.872  33.507  1.00 20.10           C  
ATOM   5318  CD1 ILE    14      -1.593  34.361  34.343  1.00 20.10           C  
ATOM   5322  N   GLU    15       2.148  32.683  30.632  1.00 18.50           N  
ATOM   5324  CA  GLU    15       3.404  32.392  29.937  1.00 18.50           C  
ATOM   5326  C   GLU    15       4.337  31.393  30.660  1.00 18.50           C  
ATOM   5327  CB  GLU    15       4.106  33.745  29.701  1.00 18.50           C  
ATOM   5330  O   GLU    15       4.025  30.823  31.701  1.00 18.50           O  
ATOM   5331  CG  GLU    15       3.300  34.674  28.772  1.00 18.50           C  
ATOM   5334  CD  GLU    15       3.273  36.121  29.275  1.00 18.50           C  
ATOM   5335  OE1 GLU    15       3.697  37.000  28.491  1.00 18.50           O  
ATOM   5336  OE2 GLU    15       2.785  36.320  30.409  1.00 18.50           O  
ATOM   5337  N   LEU    16       5.516  31.177  30.064  1.00 22.40           N  
ATOM   5339  CA  LEU    16       6.638  30.421  30.627  1.00 22.40           C  
ATOM   5341  C   LEU    16       7.064  30.955  32.007  1.00 22.40           C  
ATOM   5342  CB  LEU    16       7.852  30.624  29.686  1.00 22.40           C  
ATOM   5345  O   LEU    16       7.583  32.068  32.059  1.00 22.40           O  
ATOM   5346  CG  LEU    16       7.788  29.931  28.319  1.00 22.40           C  
ATOM   5348  CD1 LEU    16       8.594  30.724  27.285  1.00 22.40           C  
ATOM   5352  CD2 LEU    16       8.383  28.523  28.394  1.00 22.40           C  
ATOM   5356  N   GLN    17       7.019  30.121  33.054  1.00 18.90           N  
ATOM   5358  CA  GLN    17       8.068  30.085  34.087  1.00 18.90           C  
ATOM   5360  C   GLN    17       8.052  28.789  34.926  1.00 18.90           C  
ATOM   5361  CB  GLN    17       8.115  31.399  34.909  1.00 18.90           C  
ATOM   5364  O   GLN    17       7.385  27.823  34.560  1.00 18.90           O  
ATOM   5365  CG  GLN    17       9.467  32.088  34.616  1.00 18.90           C  
ATOM   5368  CD  GLN    17       9.535  33.582  34.903  1.00 18.90           C  
ATOM   5369  NE2 GLN    17      10.672  34.191  34.647  1.00 18.90           N  
ATOM   5372  OE1 GLN    17       8.612  34.242  35.347  1.00 18.90           O  
ATOM   5373  N   GLU    18       8.940  28.724  35.919  1.00 22.00           N  
ATOM   5375  CA  GLU    18       9.550  27.506  36.474  1.00 22.00           C  
ATOM   5377  C   GLU    18       8.781  26.859  37.661  1.00 22.00           C  
ATOM   5378  CB  GLU    18      11.012  27.884  36.826  1.00 22.00           C  
ATOM   5381  O   GLU    18       7.694  27.285  38.027  1.00 22.00           O  
ATOM   5382  CG  GLU    18      11.858  28.164  35.564  1.00 22.00           C  
ATOM   5385  CD  GLU    18      12.950  29.229  35.759  1.00 22.00           C  
ATOM   5386  OE1 GLU    18      14.135  28.884  35.544  1.00 22.00           O  
ATOM   5387  OE2 GLU    18      12.575  30.403  35.982  1.00 22.00           O  
ATOM   5388  N   GLU    19       9.381  25.812  38.248  1.00 22.60           N  
ATOM   5390  CA  GLU    19       9.081  25.235  39.580  1.00 22.60           C  
ATOM   5392  C   GLU    19       7.742  24.485  39.815  1.00 22.60           C  
ATOM   5393  CB  GLU    19       9.452  26.224  40.703  1.00 22.60           C  
ATOM   5396  O   GLU    19       6.828  24.937  40.493  1.00 22.60           O  
ATOM   5397  CG  GLU    19      10.961  26.536  40.668  1.00 22.60           C  
ATOM   5400  CD  GLU    19      11.469  27.394  41.837  1.00 22.60           C  
ATOM   5401  OE1 GLU    19      12.711  27.453  41.980  1.00 22.60           O  
ATOM   5402  OE2 GLU    19      10.642  27.967  42.580  1.00 22.60           O  
ATOM   5403  N   GLY    20       7.720  23.217  39.384  1.00 21.60           N  
ATOM   5405  CA  GLY    20       7.754  22.081  40.327  1.00 21.60           C  
ATOM   5408  C   GLY    20       6.537  21.731  41.211  1.00 21.60           C  
ATOM   5409  O   GLY    20       6.305  22.328  42.254  1.00 21.60           O  
ATOM   5410  N   SER    21       5.924  20.575  40.923  1.00 22.70           N  
ATOM   5412  CA  SER    21       5.327  19.679  41.934  1.00 22.70           C  
ATOM   5414  C   SER    21       5.491  18.215  41.481  1.00 22.70           C  
ATOM   5415  CB  SER    21       3.844  19.987  42.150  1.00 22.70           C  
ATOM   5418  O   SER    21       5.042  17.892  40.379  1.00 22.70           O  
ATOM   5419  OG  SER    21       3.320  19.067  43.091  1.00 22.70           O  
ATOM   5421  N   PRO    22       6.149  17.316  42.247  1.00 27.20           N  
ATOM   5422  CA  PRO    22       6.363  15.926  41.813  1.00 27.20           C  
ATOM   5424  C   PRO    22       5.158  14.986  42.007  1.00 27.20           C  
ATOM   5425  CB  PRO    22       7.570  15.420  42.619  1.00 27.20           C  
ATOM   5428  O   PRO    22       5.166  13.864  41.497  1.00 27.20           O  
ATOM   5429  CG  PRO    22       8.223  16.683  43.175  1.00 27.20           C  
ATOM   5432  CD  PRO    22       7.024  17.603  43.375  1.00 27.20           C  
ATOM   5435  N   ASP    23       4.146  15.394  42.777  1.00 28.10           N  
ATOM   5437  CA  ASP    23       3.370  14.432  43.574  1.00 28.10           C  
ATOM   5439  C   ASP    23       2.154  13.814  42.866  1.00 28.10           C  
ATOM   5440  CB  ASP    23       3.035  15.062  44.936  1.00 28.10           C  
ATOM   5443  O   ASP    23       1.797  12.674  43.155  1.00 28.10           O  
ATOM   5444  CG  ASP    23       4.289  15.335  45.783  1.00 28.10           C  
ATOM   5445  OD1 ASP    23       5.359  14.756  45.471  1.00 28.10           O  
ATOM   5446  OD2 ASP    23       4.176  16.116  46.750  1.00 28.10           O  
ATOM   5447  N   GLU    24       1.574  14.465  41.856  1.00 28.50           N  
ATOM   5449  CA  GLU    24       0.515  13.838  41.040  1.00 28.50           C  
ATOM   5451  C   GLU    24       1.081  12.775  40.078  1.00 28.50           C  
ATOM   5452  CB  GLU    24      -0.298  14.910  40.301  1.00 28.50           C  
ATOM   5455  O   GLU    24       0.408  11.800  39.740  1.00 28.50           O  
ATOM   5456  CG  GLU    24      -1.071  15.799  41.292  1.00 28.50           C  
ATOM   5459  CD  GLU    24      -2.021  16.793  40.606  1.00 28.50           C  
ATOM   5460  OE1 GLU    24      -2.997  17.206  41.273  1.00 28.50           O  
ATOM   5461  OE2 GLU    24      -1.754  17.156  39.438  1.00 28.50           O  
ATOM   5462  N   PHE    25       2.366  12.881  39.714  1.00 26.90           N  
ATOM   5464  CA  PHE    25       3.077  11.796  39.030  1.00 26.90           C  
ATOM   5466  C   PHE    25       3.414  10.643  39.997  1.00 26.90           C  
ATOM   5467  CB  PHE    25       4.312  12.364  38.311  1.00 26.90           C  
ATOM   5470  O   PHE    25       3.520   9.493  39.562  1.00 26.90           O  
ATOM   5471  CG  PHE    25       4.854  11.480  37.199  1.00 26.90           C  
ATOM   5472  CD1 PHE    25       6.015  10.710  37.398  1.00 26.90           C  
ATOM   5474  CD2 PHE    25       4.192  11.427  35.957  1.00 26.90           C  
ATOM   5476  CE1 PHE    25       6.506   9.886  36.368  1.00 26.90           C  
ATOM   5478  CE2 PHE    25       4.684  10.606  34.924  1.00 26.90           C  
ATOM   5480  CZ  PHE    25       5.839   9.832  35.131  1.00 26.90           C  
ATOM   5482  N   GLN    26       3.510  10.905  41.312  1.00 27.90           N  
ATOM   5484  CA  GLN    26       3.701   9.845  42.306  1.00 27.90           C  
ATOM   5486  C   GLN    26       2.491   8.907  42.421  1.00 27.90           C  
ATOM   5487  CB  GLN    26       4.098  10.363  43.702  1.00 27.90           C  
ATOM   5490  O   GLN    26       2.716   7.718  42.621  1.00 27.90           O  
ATOM   5491  CG  GLN    26       5.496  10.997  43.778  1.00 27.90           C  
ATOM   5494  CD  GLN    26       5.987  11.107  45.224  1.00 27.90           C  
ATOM   5495  NE2 GLN    26       6.410  12.254  45.698  1.00 27.90           N  
ATOM   5498  OE1 GLN    26       6.013  10.139  45.970  1.00 27.90           O  
ATOM   5499  N   GLU    27       1.235   9.343  42.252  1.00 27.20           N  
ATOM   5501  CA  GLU    27       0.097   8.398  42.302  1.00 27.20           C  
ATOM   5503  C   GLU    27       0.074   7.416  41.119  1.00 27.20           C  
ATOM   5504  CB  GLU    27      -1.261   9.104  42.453  1.00 27.20           C  
ATOM   5507  O   GLU    27      -0.217   6.232  41.308  1.00 27.20           O  
ATOM   5508  CG  GLU    27      -1.501   9.599  43.890  1.00 27.20           C  
ATOM   5511  CD  GLU    27      -2.981   9.515  44.299  1.00 27.20           C  
ATOM   5512  OE1 GLU    27      -3.229   8.959  45.398  1.00 27.20           O  
ATOM   5513  OE2 GLU    27      -3.843   9.957  43.509  1.00 27.20           O  
ATOM   5514  N   LEU    28       0.478   7.850  39.920  1.00 29.70           N  
ATOM   5516  CA  LEU    28       0.648   6.945  38.776  1.00 29.70           C  
ATOM   5518  C   LEU    28       1.824   5.974  38.978  1.00 29.70           C  
ATOM   5519  CB  LEU    28       0.774   7.768  37.480  1.00 29.70           C  
ATOM   5522  O   LEU    28       1.692   4.787  38.674  1.00 29.70           O  
ATOM   5523  CG  LEU    28      -0.587   8.280  36.967  1.00 29.70           C  
ATOM   5525  CD1 LEU    28      -0.378   9.363  35.909  1.00 29.70           C  
ATOM   5529  CD2 LEU    28      -1.412   7.158  36.321  1.00 29.70           C  
ATOM   5533  N   LEU    29       2.935   6.429  39.572  1.00 27.80           N  
ATOM   5535  CA  LEU    29       4.035   5.548  39.995  1.00 27.80           C  
ATOM   5537  C   LEU    29       3.597   4.557  41.094  1.00 27.80           C  
ATOM   5538  CB  LEU    29       5.221   6.412  40.469  1.00 27.80           C  
ATOM   5541  O   LEU    29       3.997   3.390  41.084  1.00 27.80           O  
ATOM   5542  CG  LEU    29       5.977   7.141  39.340  1.00 27.80           C  
ATOM   5544  CD1 LEU    29       6.905   8.203  39.932  1.00 27.80           C  
ATOM   5548  CD2 LEU    29       6.840   6.173  38.526  1.00 27.80           C  
ATOM   5552  N   ARG    30       2.722   4.983  42.014  1.00 26.70           N  
ATOM   5554  CA  ARG    30       2.228   4.187  43.151  1.00 26.70           C  
ATOM   5556  C   ARG    30       1.372   2.992  42.726  1.00 26.70           C  
ATOM   5557  CB  ARG    30       1.479   5.131  44.104  1.00 26.70           C  
ATOM   5560  O   ARG    30       1.356   1.991  43.438  1.00 26.70           O  
ATOM   5561  CG  ARG    30       1.237   4.561  45.503  1.00 26.70           C  
ATOM   5564  CD  ARG    30       0.625   5.666  46.374  1.00 26.70           C  
ATOM   5567  NE  ARG    30       0.633   5.301  47.801  1.00 26.70           N  
ATOM   5569  NH1 ARG    30      -0.141   7.315  48.588  1.00 26.70           N  
ATOM   5572  NH2 ARG    30       0.455   5.715  50.030  1.00 26.70           N  
ATOM   5575  CZ  ARG    30       0.314   6.110  48.795  1.00 26.70           C  
ATOM   5576  N   LEU    31       0.721   3.054  41.561  1.00 26.30           N  
ATOM   5578  CA  LEU    31      -0.011   1.922  40.973  1.00 26.30           C  
ATOM   5580  C   LEU    31       0.886   0.894  40.260  1.00 26.30           C  
ATOM   5581  CB  LEU    31      -1.115   2.459  40.039  1.00 26.30           C  
ATOM   5584  O   LEU    31       0.474  -0.256  40.109  1.00 26.30           O  
ATOM   5585  CG  LEU    31      -2.431   2.762  40.779  1.00 26.30           C  
ATOM   5587  CD1 LEU    31      -3.355   3.589  39.887  1.00 26.30           C  
ATOM   5591  CD2 LEU    31      -3.180   1.476  41.154  1.00 26.30           C  
ATOM   5595  N   GLN    32       2.110   1.254  39.855  1.00 28.10           N  
ATOM   5597  CA  GLN    32       3.069   0.308  39.257  1.00 28.10           C  
ATOM   5599  C   GLN    32       4.015  -0.354  40.277  1.00 28.10           C  
ATOM   5600  CB  GLN    32       3.815   0.975  38.082  1.00 28.10           C  
ATOM   5603  O   GLN    32       4.676  -1.342  39.951  1.00 28.10           O  
ATOM   5604  CG  GLN    32       3.178   0.555  36.745  1.00 28.10           C  
ATOM   5607  CD  GLN    32       3.871   1.131  35.512  1.00 28.10           C  
ATOM   5608  NE2 GLN    32       3.633   0.577  34.342  1.00 28.10           N  
ATOM   5611  OE1 GLN    32       4.633   2.078  35.551  1.00 28.10           O  
ATOM   5612  N   ALA    33       4.047   0.120  41.524  1.00 22.20           N  
ATOM   5614  CA  ALA    33       4.939  -0.372  42.572  1.00 22.20           C  
ATOM   5616  C   ALA    33       4.345  -1.534  43.406  1.00 22.20           C  
ATOM   5617  CB  ALA    33       5.365   0.833  43.421  1.00 22.20           C  
ATOM   5621  O   ALA    33       3.959  -1.354  44.562  1.00 22.20           O  
ATOM   5622  N   SER    34       4.329  -2.762  42.868  1.00 22.40           N  
ATOM   5624  CA  SER    34       4.110  -3.977  43.682  1.00 22.40           C  
ATOM   5626  C   SER    34       5.012  -5.158  43.280  1.00 22.40           C  
ATOM   5627  CB  SER    34       2.622  -4.364  43.739  1.00 22.40           C  
ATOM   5630  O   SER    34       5.034  -5.574  42.125  1.00 22.40           O  
ATOM   5631  OG  SER    34       2.056  -4.565  42.462  1.00 22.40           O  
ATOM   5633  N   THR    35       5.747  -5.704  44.267  1.00 25.00           N  
ATOM   5635  CA  THR    35       6.660  -6.881  44.207  1.00 25.00           C  
ATOM   5637  C   THR    35       7.750  -6.820  43.112  1.00 25.00           C  
ATOM   5638  CB  THR    35       5.869  -8.204  44.148  1.00 25.00           C  
ATOM   5640  O   THR    35       7.479  -7.125  41.957  1.00 25.00           O  
ATOM   5641  CG2 THR    35       5.061  -8.426  45.430  1.00 25.00           C  
ATOM   5645  OG1 THR    35       4.941  -8.227  43.089  1.00 25.00           O  
ATOM   5647  N   GLN    36       8.964  -6.293  43.348  1.00 23.20           N  
ATOM   5649  CA  GLN    36      10.073  -6.732  44.240  1.00 23.20           C  
ATOM   5651  C   GLN    36      10.724  -8.089  43.890  1.00 23.20           C  
ATOM   5652  CB  GLN    36       9.772  -6.722  45.751  1.00 23.20           C  
ATOM   5655  O   GLN    36      10.026  -9.095  43.826  1.00 23.20           O  
ATOM   5656  CG  GLN    36       9.442  -5.357  46.367  1.00 23.20           C  
ATOM   5659  CD  GLN    36       9.407  -5.440  47.895  1.00 23.20           C  
ATOM   5660  NE2 GLN    36       9.913  -4.452  48.600  1.00 23.20           N  
ATOM   5663  OE1 GLN    36       8.931  -6.392  48.489  1.00 23.20           O  
ATOM   5664  N   GLY    37      12.069  -8.128  43.820  1.00 21.40           N  
ATOM   5666  CA  GLY    37      12.858  -9.369  43.959  1.00 21.40           C  
ATOM   5669  C   GLY    37      14.163  -9.457  43.145  1.00 21.40           C  
ATOM   5670  O   GLY    37      14.127  -9.950  42.026  1.00 21.40           O  
ATOM   5671  N   HIS    38      15.288  -9.060  43.762  1.00 23.80           N  
ATOM   5673  CA  HIS    38      16.703  -9.285  43.380  1.00 23.80           C  
ATOM   5675  C   HIS    38      17.195  -8.928  41.954  1.00 23.80           C  
ATOM   5676  CB  HIS    38      17.139 -10.706  43.777  1.00 23.80           C  
ATOM   5679  O   HIS    38      16.710  -9.419  40.940  1.00 23.80           O  
ATOM   5680  CG  HIS    38      17.113 -10.928  45.270  1.00 23.80           C  
ATOM   5681  CD2 HIS    38      16.263 -11.746  45.963  1.00 23.80           C  
ATOM   5683  ND1 HIS    38      17.938 -10.324  46.193  1.00 23.80           N  
ATOM   5685  CE1 HIS    38      17.585 -10.762  47.413  1.00 23.80           C  
ATOM   5687  NE2 HIS    38      16.555 -11.617  47.325  1.00 23.80           N  
ATOM   5688  N   VAL    39      18.283  -8.147  41.913  1.00 24.90           N  
ATOM   5690  CA  VAL    39      19.174  -7.978  40.753  1.00 24.90           C  
ATOM   5692  C   VAL    39      20.546  -8.508  41.164  1.00 24.90           C  
ATOM   5693  CB  VAL    39      19.274  -6.500  40.317  1.00 24.90           C  
ATOM   5695  O   VAL    39      21.126  -7.994  42.119  1.00 24.90           O  
ATOM   5696  CG1 VAL    39      20.229  -6.312  39.130  1.00 24.90           C  
ATOM   5700  CG2 VAL    39      17.904  -5.951  39.895  1.00 24.90           C  
ATOM   5704  N   ASP    40      21.035  -9.534  40.471  1.00 24.90           N  
ATOM   5706  CA  ASP    40      22.366 -10.111  40.700  1.00 24.90           C  
ATOM   5708  C   ASP    40      23.455  -9.340  39.935  1.00 24.90           C  
ATOM   5709  CB  ASP    40      22.372 -11.609  40.325  1.00 24.90           C  
ATOM   5712  O   ASP    40      23.184  -8.727  38.895  1.00 24.90           O  
ATOM   5713  CG  ASP    40      22.637 -12.529  41.522  1.00 24.90           C  
ATOM   5714  OD1 ASP    40      23.419 -12.116  42.406  1.00 24.90           O  
ATOM   5715  OD2 ASP    40      22.060 -13.638  41.525  1.00 24.90           O  
ATOM   5716  N   GLU    41      24.700  -9.401  40.418  1.00 26.00           N  
ATOM   5718  CA  GLU    41      25.825  -8.587  39.912  1.00 26.00           C  
ATOM   5720  C   GLU    41      26.096  -8.792  38.404  1.00 26.00           C  
ATOM   5721  CB  GLU    41      27.090  -8.854  40.761  1.00 26.00           C  
ATOM   5724  O   GLU    41      26.500  -7.865  37.700  1.00 26.00           O  
ATOM   5725  CG  GLU    41      26.893  -8.445  42.237  1.00 26.00           C  
ATOM   5728  CD  GLU    41      28.171  -8.519  43.096  1.00 26.00           C  
ATOM   5729  OE1 GLU    41      28.365  -7.589  43.923  1.00 26.00           O  
ATOM   5730  OE2 GLU    41      28.928  -9.503  42.947  1.00 26.00           O  
ATOM   5731  N   THR    42      25.760  -9.968  37.864  1.00 26.80           N  
ATOM   5733  CA  THR    42      25.859 -10.309  36.433  1.00 26.80           C  
ATOM   5735  C   THR    42      24.898  -9.535  35.524  1.00 26.80           C  
ATOM   5736  CB  THR    42      25.590 -11.807  36.227  1.00 26.80           C  
ATOM   5738  O   THR    42      25.158  -9.416  34.326  1.00 26.80           O  
ATOM   5739  CG2 THR    42      26.660 -12.684  36.873  1.00 26.80           C  
ATOM   5743  OG1 THR    42      24.352 -12.151  36.808  1.00 26.80           O  
ATOM   5745  N   THR    43      23.801  -8.984  36.056  1.00 27.20           N  
ATOM   5747  CA  THR    43      22.808  -8.236  35.258  1.00 27.20           C  
ATOM   5749  C   THR    43      23.275  -6.807  34.975  1.00 27.20           C  
ATOM   5750  CB  THR    43      21.437  -8.232  35.948  1.00 27.20           C  
ATOM   5752  O   THR    43      23.015  -6.272  33.899  1.00 27.20           O  
ATOM   5753  CG2 THR    43      20.326  -7.645  35.076  1.00 27.20           C  
ATOM   5757  OG1 THR    43      21.045  -9.554  36.241  1.00 27.20           O  
ATOM   5759  N   LEU    44      24.036  -6.211  35.898  1.00 24.90           N  
ATOM   5761  CA  LEU    44      24.695  -4.915  35.695  1.00 24.90           C  
ATOM   5763  C   LEU    44      25.848  -5.008  34.674  1.00 24.90           C  
ATOM   5764  CB  LEU    44      25.188  -4.406  37.064  1.00 24.90           C  
ATOM   5767  O   LEU    44      26.167  -4.023  34.014  1.00 24.90           O  
ATOM   5768  CG  LEU    44      24.068  -3.938  38.014  1.00 24.90           C  
ATOM   5770  CD1 LEU    44      24.590  -3.857  39.449  1.00 24.90           C  
ATOM   5774  CD2 LEU    44      23.552  -2.550  37.622  1.00 24.90           C  
ATOM   5778  N   ALA    45      26.436  -6.197  34.501  1.00 24.70           N  
ATOM   5780  CA  ALA    45      27.625  -6.434  33.681  1.00 24.70           C  
ATOM   5782  C   ALA    45      27.380  -6.577  32.160  1.00 24.70           C  
ATOM   5783  CB  ALA    45      28.342  -7.662  34.258  1.00 24.70           C  
ATOM   5787  O   ALA    45      28.337  -6.772  31.415  1.00 24.70           O  
ATOM   5788  N   ARG    46      26.136  -6.498  31.655  1.00 22.60           N  
ATOM   5790  CA  ARG    46      25.834  -6.611  30.200  1.00 22.60           C  
ATOM   5792  C   ARG    46      25.457  -5.295  29.531  1.00 22.60           C  
ATOM   5793  CB  ARG    46      24.938  -7.823  29.904  1.00 22.60           C  
ATOM   5796  O   ARG    46      24.528  -5.185  28.731  1.00 22.60           O  
ATOM   5797  CG  ARG    46      25.876  -9.034  29.806  1.00 22.60           C  
ATOM   5800  CD  ARG    46      25.177 -10.309  29.347  1.00 22.60           C  
ATOM   5803  NE  ARG    46      26.162 -11.207  28.716  1.00 22.60           N  
ATOM   5805  NH1 ARG    46      24.946 -13.147  28.738  1.00 22.60           N  
ATOM   5808  NH2 ARG    46      26.946 -13.108  27.745  1.00 22.60           N  
ATOM   5811  CZ  ARG    46      26.015 -12.479  28.404  1.00 22.60           C  
ATOM   5812  N   LEU    47      26.212  -4.292  29.942  1.00 23.20           N  
ATOM   5814  CA  LEU    47      26.144  -2.914  29.520  1.00 23.20           C  
ATOM   5816  C   LEU    47      26.585  -2.685  28.019  1.00 23.20           C  
ATOM   5817  CB  LEU    47      25.049  -2.187  30.371  1.00 23.20           C  
ATOM   5820  O   LEU    47      27.659  -3.182  27.713  1.00 23.20           O  
ATOM   5821  CG  LEU    47      23.555  -2.594  30.426  1.00 23.20           C  
ATOM   5823  CD1 LEU    47      23.222  -3.709  31.429  1.00 23.20           C  
ATOM   5827  CD2 LEU    47      22.741  -1.392  30.933  1.00 23.20           C  
ATOM   5831  N   VAL    48      25.933  -1.951  27.083  1.00 23.80           N  
ATOM   5833  CA  VAL    48      26.497  -1.478  25.762  1.00 23.80           C  
ATOM   5835  C   VAL    48      25.912  -0.121  25.226  1.00 23.80           C  
ATOM   5836  CB  VAL    48      26.340  -2.537  24.630  1.00 23.80           C  
ATOM   5838  O   VAL    48      24.806  -0.126  24.694  1.00 23.80           O  
ATOM   5839  CG1 VAL    48      27.176  -2.129  23.404  1.00 23.80           C  
ATOM   5843  CG2 VAL    48      26.771  -3.966  24.981  1.00 23.80           C  
ATOM   5847  N   VAL    49      26.622   1.037  25.276  1.00 27.10           N  
ATOM   5849  CA  VAL    49      26.160   2.388  24.782  1.00 27.10           C  
ATOM   5851  C   VAL    49      27.037   2.862  23.625  1.00 27.10           C  
ATOM   5852  CB  VAL    49      26.093   3.547  25.853  1.00 27.10           C  
ATOM   5854  O   VAL    49      28.258   2.793  23.708  1.00 27.10           O  
ATOM   5855  CG1 VAL    49      26.617   4.939  25.434  1.00 27.10           C  
ATOM   5859  CG2 VAL    49      24.654   3.880  26.306  1.00 27.10           C  
ATOM   5863  N   GLN    50      26.421   3.483  22.612  1.00 24.40           N  
ATOM   5865  CA  GLN    50      27.101   4.050  21.435  1.00 24.40           C  
ATOM   5867  C   GLN    50      26.870   5.572  21.243  1.00 24.40           C  
ATOM   5868  CB  GLN    50      26.686   3.252  20.186  1.00 24.40           C  
ATOM   5871  O   GLN    50      26.725   6.045  20.120  1.00 24.40           O  
ATOM   5872  CG  GLN    50      27.140   1.782  20.174  1.00 24.40           C  
ATOM   5875  CD  GLN    50      26.699   1.089  18.883  1.00 24.40           C  
ATOM   5876  NE2 GLN    50      27.438   0.119  18.391  1.00 24.40           N  
ATOM   5879  OE1 GLN    50      25.679   1.425  18.301  1.00 24.40           O  
ATOM   5880  N   LYS    51      26.769   6.379  22.314  1.00 26.20           N  
ATOM   5882  CA  LYS    51      26.416   7.816  22.204  1.00 26.20           C  
ATOM   5884  C   LYS    51      27.262   8.752  23.065  1.00 26.20           C  
ATOM   5885  CB  LYS    51      24.945   8.026  22.569  1.00 26.20           C  
ATOM   5888  O   LYS    51      27.276   8.656  24.291  1.00 26.20           O  
ATOM   5889  CG  LYS    51      23.944   7.454  21.558  1.00 26.20           C  
ATOM   5892  CD  LYS    51      22.559   7.828  22.086  1.00 26.20           C  
ATOM   5895  CE  LYS    51      21.403   7.249  21.286  1.00 26.20           C  
ATOM   5898  NZ  LYS    51      20.163   7.858  21.813  1.00 26.20           N  
ATOM   5902  N   ARG    52      27.858   9.763  22.420  1.00 28.30           N  
ATOM   5904  CA  ARG    52      28.595  10.859  23.079  1.00 28.30           C  
ATOM   5906  C   ARG    52      27.738  11.692  24.035  1.00 28.30           C  
ATOM   5907  CB  ARG    52      29.211  11.780  22.018  1.00 28.30           C  
ATOM   5910  O   ARG    52      28.213  12.020  25.116  1.00 28.30           O  
ATOM   5911  CG  ARG    52      30.452  11.171  21.354  1.00 28.30           C  
ATOM   5914  CD  ARG    52      30.887  12.123  20.241  1.00 28.30           C  
ATOM   5917  NE  ARG    52      32.202  11.800  19.671  1.00 28.30           N  
ATOM   5919  NH1 ARG    52      32.229  13.594  18.230  1.00 28.30           N  
ATOM   5922  NH2 ARG    52      33.952  12.178  18.269  1.00 28.30           N  
ATOM   5925  CZ  ARG    52      32.784  12.525  18.732  1.00 28.30           C  
ATOM   5926  N   ALA    53      26.492  12.003  23.669  1.00 29.20           N  
ATOM   5928  CA  ALA    53      25.590  12.801  24.506  1.00 29.20           C  
ATOM   5930  C   ALA    53      25.297  12.106  25.848  1.00 29.20           C  
ATOM   5931  CB  ALA    53      24.307  13.088  23.714  1.00 29.20           C  
ATOM   5935  O   ALA    53      25.546  12.670  26.912  1.00 29.20           O  
ATOM   5936  N   THR    54      24.878  10.840  25.801  1.00 34.40           N  
ATOM   5938  CA  THR    54      24.621  10.016  26.989  1.00 34.40           C  
ATOM   5940  C   THR    54      25.897   9.807  27.818  1.00 34.40           C  
ATOM   5941  CB  THR    54      24.013   8.660  26.582  1.00 34.40           C  
ATOM   5943  O   THR    54      25.838   9.871  29.042  1.00 34.40           O  
ATOM   5944  CG2 THR    54      23.072   8.102  27.645  1.00 34.40           C  
ATOM   5948  OG1 THR    54      23.313   8.742  25.352  1.00 34.40           O  
ATOM   5950  N   LYS    55      27.070   9.657  27.176  1.00 33.00           N  
ATOM   5952  CA  LYS    55      28.381   9.579  27.854  1.00 33.00           C  
ATOM   5954  C   LYS    55      28.766  10.880  28.574  1.00 33.00           C  
ATOM   5955  CB  LYS    55      29.452   9.102  26.847  1.00 33.00           C  
ATOM   5958  O   LYS    55      29.327  10.826  29.666  1.00 33.00           O  
ATOM   5959  CG  LYS    55      30.823   8.817  27.493  1.00 33.00           C  
ATOM   5962  CD  LYS    55      31.754   7.982  26.589  1.00 33.00           C  
ATOM   5965  CE  LYS    55      33.020   7.578  27.369  1.00 33.00           C  
ATOM   5968  NZ  LYS    55      33.806   6.495  26.715  1.00 33.00           N  
ATOM   5972  N   ALA    56      28.432  12.043  28.010  1.00 38.30           N  
ATOM   5974  CA  ALA    56      28.626  13.336  28.667  1.00 38.30           C  
ATOM   5976  C   ALA    56      27.672  13.529  29.859  1.00 38.30           C  
ATOM   5977  CB  ALA    56      28.474  14.452  27.626  1.00 38.30           C  
ATOM   5981  O   ALA    56      28.096  14.030  30.896  1.00 38.30           O  
ATOM   5982  N   ILE    57      26.413  13.089  29.742  1.00 38.60           N  
ATOM   5984  CA  ILE    57      25.430  13.137  30.836  1.00 38.60           C  
ATOM   5986  C   ILE    57      25.847  12.208  31.984  1.00 38.60           C  
ATOM   5987  CB  ILE    57      24.009  12.833  30.303  1.00 38.60           C  
ATOM   5989  O   ILE    57      25.882  12.656  33.127  1.00 38.60           O  
ATOM   5990  CG1 ILE    57      23.542  13.979  29.374  1.00 38.60           C  
ATOM   5993  CG2 ILE    57      22.999  12.644  31.452  1.00 38.60           C  
ATOM   5997  CD1 ILE    57      22.318  13.627  28.519  1.00 38.60           C  
ATOM   6001  N   LEU    58      26.229  10.955  31.699  1.00 38.80           N  
ATOM   6003  CA  LEU    58      26.651  10.007  32.737  1.00 38.80           C  
ATOM   6005  C   LEU    58      27.917  10.487  33.463  1.00 38.80           C  
ATOM   6006  CB  LEU    58      26.862   8.601  32.137  1.00 38.80           C  
ATOM   6009  O   LEU    58      27.984  10.424  34.688  1.00 38.80           O  
ATOM   6010  CG  LEU    58      26.596   7.507  33.195  1.00 38.80           C  
ATOM   6012  CD1 LEU    58      25.148   7.019  33.088  1.00 38.80           C  
ATOM   6016  CD2 LEU    58      27.520   6.302  33.036  1.00 38.80           C  
ATOM   6020  N   LYS    59      28.892  11.033  32.721  1.00 42.30           N  
ATOM   6022  CA  LYS    59      30.092  11.644  33.306  1.00 42.30           C  
ATOM   6024  C   LYS    59      29.745  12.851  34.184  1.00 42.30           C  
ATOM   6025  CB  LYS    59      31.103  11.989  32.200  1.00 42.30           C  
ATOM   6028  O   LYS    59      30.214  12.918  35.312  1.00 42.30           O  
ATOM   6029  CG  LYS    59      32.326  12.683  32.809  1.00 42.30           C  
ATOM   6032  CD  LYS    59      33.497  12.867  31.841  1.00 42.30           C  
ATOM   6035  CE  LYS    59      34.486  13.730  32.624  1.00 42.30           C  
ATOM   6038  NZ  LYS    59      35.802  13.912  31.985  1.00 42.30           N  
ATOM   6042  N   LYS    60      28.902  13.769  33.700  1.00 43.50           N  
ATOM   6044  CA  LYS    60      28.524  14.975  34.450  1.00 43.50           C  
ATOM   6046  C   LYS    60      27.744  14.641  35.726  1.00 43.50           C  
ATOM   6047  CB  LYS    60      27.760  15.928  33.523  1.00 43.50           C  
ATOM   6050  O   LYS    60      27.981  15.270  36.745  1.00 43.50           O  
ATOM   6051  CG  LYS    60      27.615  17.317  34.155  1.00 43.50           C  
ATOM   6054  CD  LYS    60      26.911  18.283  33.199  1.00 43.50           C  
ATOM   6057  CE  LYS    60      26.869  19.664  33.857  1.00 43.50           C  
ATOM   6060  NZ  LYS    60      26.079  20.633  33.060  1.00 43.50           N  
ATOM   6064  N   LEU    61      26.884  13.620  35.689  1.00 41.70           N  
ATOM   6066  CA  LEU    61      26.227  13.072  36.879  1.00 41.70           C  
ATOM   6068  C   LEU    61      27.253  12.484  37.864  1.00 41.70           C  
ATOM   6069  CB  LEU    61      25.187  12.021  36.438  1.00 41.70           C  
ATOM   6072  O   LEU    61      27.213  12.802  39.051  1.00 41.70           O  
ATOM   6073  CG  LEU    61      23.884  12.609  35.865  1.00 41.70           C  
ATOM   6075  CD1 LEU    61      23.067  11.498  35.200  1.00 41.70           C  
ATOM   6079  CD2 LEU    61      23.009  13.243  36.949  1.00 41.70           C  
ATOM   6083  N   LEU    62      28.212  11.676  37.394  1.00 46.70           N  
ATOM   6085  CA  LEU    62      29.306  11.142  38.229  1.00 46.70           C  
ATOM   6087  C   LEU    62      30.207  12.239  38.828  1.00 46.70           C  
ATOM   6088  CB  LEU    62      30.123  10.123  37.409  1.00 46.70           C  
ATOM   6091  O   LEU    62      30.829  12.012  39.861  1.00 46.70           O  
ATOM   6092  CG  LEU    62      29.423   8.763  37.219  1.00 46.70           C  
ATOM   6094  CD1 LEU    62      30.132   7.951  36.132  1.00 46.70           C  
ATOM   6098  CD2 LEU    62      29.440   7.931  38.505  1.00 46.70           C  
ATOM   6102  N   GLU    63      30.240  13.428  38.224  1.00 53.80           N  
ATOM   6104  CA  GLU    63      30.919  14.627  38.736  1.00 53.80           C  
ATOM   6106  C   GLU    63      30.054  15.462  39.713  1.00 53.80           C  
ATOM   6107  CB  GLU    63      31.420  15.466  37.538  1.00 53.80           C  
ATOM   6110  O   GLU    63      30.585  16.365  40.362  1.00 53.80           O  
ATOM   6111  CG  GLU    63      32.586  14.783  36.790  1.00 53.80           C  
ATOM   6114  CD  GLU    63      32.959  15.419  35.435  1.00 53.80           C  
ATOM   6115  OE1 GLU    63      34.096  15.153  34.968  1.00 53.80           O  
ATOM   6116  OE2 GLU    63      32.127  16.110  34.802  1.00 53.80           O  
ATOM   6117  N   THR    64      28.751  15.172  39.862  1.00 48.10           N  
ATOM   6119  CA  THR    64      27.828  15.896  40.768  1.00 48.10           C  
ATOM   6121  C   THR    64      27.137  15.038  41.837  1.00 48.10           C  
ATOM   6122  CB  THR    64      26.769  16.711  40.006  1.00 48.10           C  
ATOM   6124  O   THR    64      26.421  15.588  42.671  1.00 48.10           O  
ATOM   6125  CG2 THR    64      27.388  17.771  39.093  1.00 48.10           C  
ATOM   6129  OG1 THR    64      25.908  15.905  39.240  1.00 48.10           O  
ATOM   6131  N   ALA    65      27.376  13.722  41.886  1.00 36.90           N  
ATOM   6133  CA  ALA    65      26.704  12.780  42.799  1.00 36.90           C  
ATOM   6135  C   ALA    65      26.759  13.149  44.300  1.00 36.90           C  
ATOM   6136  CB  ALA    65      27.322  11.396  42.567  1.00 36.90           C  
ATOM   6140  O   ALA    65      25.811  12.882  45.042  1.00 36.90           O  
ATOM   6141  N   ASP    66      27.836  13.803  44.743  1.00 47.90           N  
ATOM   6143  CA  ASP    66      28.017  14.243  46.134  1.00 47.90           C  
ATOM   6145  C   ASP    66      27.229  15.529  46.492  1.00 47.90           C  
ATOM   6146  CB  ASP    66      29.522  14.388  46.429  1.00 47.90           C  
ATOM   6149  O   ASP    66      27.325  16.023  47.617  1.00 47.90           O  
ATOM   6150  CG  ASP    66      30.285  13.059  46.340  1.00 47.90           C  
ATOM   6151  OD1 ASP    66      29.834  12.073  46.968  1.00 47.90           O  
ATOM   6152  OD2 ASP    66      31.332  13.045  45.655  1.00 47.90           O  
ATOM   6153  N   ARG    67      26.442  16.099  45.564  1.00 49.20           N  
ATOM   6155  CA  ARG    67      25.638  17.316  45.790  1.00 49.20           C  
ATOM   6157  C   ARG    67      24.194  16.972  46.174  1.00 49.20           C  
ATOM   6158  CB  ARG    67      25.646  18.209  44.545  1.00 49.20           C  
ATOM   6161  O   ARG    67      23.485  16.397  45.349  1.00 49.20           O  
ATOM   6162  CG  ARG    67      27.054  18.709  44.220  1.00 49.20           C  
ATOM   6165  CD  ARG    67      26.984  19.601  42.986  1.00 49.20           C  
ATOM   6168  NE  ARG    67      28.285  20.235  42.725  1.00 49.20           N  
ATOM   6170  NH1 ARG    67      27.540  21.543  41.007  1.00 49.20           N  
ATOM   6173  NH2 ARG    67      29.654  21.754  41.740  1.00 49.20           N  
ATOM   6176  CZ  ARG    67      28.487  21.175  41.826  1.00 49.20           C  
ATOM   6177  N   PRO    68      23.703  17.366  47.366  1.00 42.10           N  
ATOM   6178  CA  PRO    68      22.405  16.916  47.879  1.00 42.10           C  
ATOM   6180  C   PRO    68      21.211  17.350  47.014  1.00 42.10           C  
ATOM   6181  CB  PRO    68      22.316  17.472  49.305  1.00 42.10           C  
ATOM   6184  O   PRO    68      20.255  16.594  46.876  1.00 42.10           O  
ATOM   6185  CG  PRO    68      23.250  18.682  49.290  1.00 42.10           C  
ATOM   6188  CD  PRO    68      24.354  18.238  48.334  1.00 42.10           C  
ATOM   6191  N   GLU    69      21.281  18.523  46.382  1.00 46.10           N  
ATOM   6193  CA  GLU    69      20.233  19.040  45.487  1.00 46.10           C  
ATOM   6195  C   GLU    69      20.087  18.200  44.204  1.00 46.10           C  
ATOM   6196  CB  GLU    69      20.566  20.503  45.150  1.00 46.10           C  
ATOM   6199  O   GLU    69      18.979  17.985  43.716  1.00 46.10           O  
ATOM   6200  CG  GLU    69      20.419  21.426  46.374  1.00 46.10           C  
ATOM   6203  CD  GLU    69      21.162  22.758  46.192  1.00 46.10           C  
ATOM   6204  OE1 GLU    69      21.837  23.166  47.165  1.00 46.10           O  
ATOM   6205  OE2 GLU    69      21.101  23.322  45.078  1.00 46.10           O  
ATOM   6206  N   GLU    70      21.187  17.638  43.691  1.00 42.50           N  
ATOM   6208  CA  GLU    70      21.164  16.766  42.511  1.00 42.50           C  
ATOM   6210  C   GLU    70      20.840  15.299  42.865  1.00 42.50           C  
ATOM   6211  CB  GLU    70      22.463  16.921  41.687  1.00 42.50           C  
ATOM   6214  O   GLU    70      20.504  14.529  41.967  1.00 42.50           O  
ATOM   6215  CG  GLU    70      22.574  18.317  41.034  1.00 42.50           C  
ATOM   6218  CD  GLU    70      23.792  18.462  40.102  1.00 42.50           C  
ATOM   6219  OE1 GLU    70      24.622  19.384  40.319  1.00 42.50           O  
ATOM   6220  OE2 GLU    70      23.917  17.644  39.158  1.00 42.50           O  
ATOM   6221  N   GLN    71      20.839  14.893  44.146  1.00 42.60           N  
ATOM   6223  CA  GLN    71      20.553  13.501  44.549  1.00 42.60           C  
ATOM   6225  C   GLN    71      19.136  13.028  44.186  1.00 42.60           C  
ATOM   6226  CB  GLN    71      20.806  13.276  46.048  1.00 42.60           C  
ATOM   6229  O   GLN    71      18.945  11.849  43.881  1.00 42.60           O  
ATOM   6230  CG  GLN    71      22.307  13.254  46.358  1.00 42.60           C  
ATOM   6233  CD  GLN    71      22.647  12.871  47.793  1.00 42.60           C  
ATOM   6234  NE2 GLN    71      23.923  12.764  48.085  1.00 42.60           N  
ATOM   6237  OE1 GLN    71      21.802  12.634  48.647  1.00 42.60           O  
ATOM   6238  N   ALA    72      18.141  13.921  44.169  1.00 42.30           N  
ATOM   6240  CA  ALA    72      16.790  13.588  43.709  1.00 42.30           C  
ATOM   6242  C   ALA    72      16.755  13.322  42.191  1.00 42.30           C  
ATOM   6243  CB  ALA    72      15.844  14.723  44.116  1.00 42.30           C  
ATOM   6247  O   ALA    72      16.166  12.337  41.740  1.00 42.30           O  
ATOM   6248  N   VAL    73      17.460  14.151  41.411  1.00 36.70           N  
ATOM   6250  CA  VAL    73      17.626  13.982  39.958  1.00 36.70           C  
ATOM   6252  C   VAL    73      18.395  12.692  39.655  1.00 36.70           C  
ATOM   6253  CB  VAL    73      18.338  15.206  39.340  1.00 36.70           C  
ATOM   6255  O   VAL    73      18.018  11.945  38.756  1.00 36.70           O  
ATOM   6256  CG1 VAL    73      18.421  15.100  37.812  1.00 36.70           C  
ATOM   6260  CG2 VAL    73      17.606  16.515  39.674  1.00 36.70           C  
ATOM   6264  N   TRP    74      19.419  12.385  40.453  1.00 45.40           N  
ATOM   6266  CA  TRP    74      20.202  11.150  40.388  1.00 45.40           C  
ATOM   6268  C   TRP    74      19.366   9.891  40.649  1.00 45.40           C  
ATOM   6269  CB  TRP    74      21.360  11.247  41.388  1.00 45.40           C  
ATOM   6272  O   TRP    74      19.483   8.924  39.898  1.00 45.40           O  
ATOM   6273  CG  TRP    74      22.716  11.338  40.778  1.00 45.40           C  
ATOM   6274  CD1 TRP    74      23.507  12.434  40.721  1.00 45.40           C  
ATOM   6276  CD2 TRP    74      23.478  10.257  40.171  1.00 45.40           C  
ATOM   6277  CE2 TRP    74      24.784  10.735  39.880  1.00 45.40           C  
ATOM   6278  CE3 TRP    74      23.200   8.910  39.867  1.00 45.40           C  
ATOM   6280  NE1 TRP    74      24.723  12.082  40.169  1.00 45.40           N  
ATOM   6282  CH2 TRP    74      25.489   8.545  39.106  1.00 45.40           C  
ATOM   6284  CZ2 TRP    74      25.788   9.886  39.390  1.00 45.40           C  
ATOM   6286  CZ3 TRP    74      24.188   8.065  39.326  1.00 45.40           C  
ATOM   6288  N   ARG    75      18.490   9.896  41.666  1.00 43.20           N  
ATOM   6290  CA  ARG    75      17.567   8.776  41.935  1.00 43.20           C  
ATOM   6292  C   ARG    75      16.617   8.550  40.759  1.00 43.20           C  
ATOM   6293  CB  ARG    75      16.798   9.011  43.245  1.00 43.20           C  
ATOM   6296  O   ARG    75      16.588   7.449  40.218  1.00 43.20           O  
ATOM   6297  CG  ARG    75      17.695   8.800  44.473  1.00 43.20           C  
ATOM   6300  CD  ARG    75      16.967   9.236  45.748  1.00 43.20           C  
ATOM   6303  NE  ARG    75      17.861   9.175  46.919  1.00 43.20           N  
ATOM   6305  NH1 ARG    75      16.260   8.926  48.548  1.00 43.20           N  
ATOM   6308  NH2 ARG    75      18.409   9.106  49.125  1.00 43.20           N  
ATOM   6311  CZ  ARG    75      17.505   9.064  48.186  1.00 43.20           C  
ATOM   6312  N   ALA    76      15.957   9.606  40.281  1.00 40.80           N  
ATOM   6314  CA  ALA    76      15.067   9.529  39.121  1.00 40.80           C  
ATOM   6316  C   ALA    76      15.798   9.122  37.820  1.00 40.80           C  
ATOM   6317  CB  ALA    76      14.376  10.890  38.974  1.00 40.80           C  
ATOM   6321  O   ALA    76      15.214   8.473  36.949  1.00 40.80           O  
ATOM   6322  N   ALA    77      17.081   9.474  37.672  1.00 36.70           N  
ATOM   6324  CA  ALA    77      17.920   9.036  36.558  1.00 36.70           C  
ATOM   6326  C   ALA    77      18.283   7.543  36.653  1.00 36.70           C  
ATOM   6327  CB  ALA    77      19.167   9.928  36.482  1.00 36.70           C  
ATOM   6331  O   ALA    77      18.188   6.842  35.646  1.00 36.70           O  
ATOM   6332  N   ILE    78      18.635   7.039  37.844  1.00 36.30           N  
ATOM   6334  CA  ILE    78      18.885   5.607  38.082  1.00 36.30           C  
ATOM   6336  C   ILE    78      17.609   4.789  37.844  1.00 36.30           C  
ATOM   6337  CB  ILE    78      19.488   5.368  39.490  1.00 36.30           C  
ATOM   6339  O   ILE    78      17.657   3.799  37.121  1.00 36.30           O  
ATOM   6340  CG1 ILE    78      20.953   5.864  39.522  1.00 36.30           C  
ATOM   6343  CG2 ILE    78      19.440   3.877  39.886  1.00 36.30           C  
ATOM   6347  CD1 ILE    78      21.567   5.900  40.931  1.00 36.30           C  
ATOM   6351  N   GLU    79      16.457   5.210  38.368  1.00 34.50           N  
ATOM   6353  CA  GLU    79      15.184   4.498  38.165  1.00 34.50           C  
ATOM   6355  C   GLU    79      14.802   4.420  36.675  1.00 34.50           C  
ATOM   6356  CB  GLU    79      14.082   5.172  38.998  1.00 34.50           C  
ATOM   6359  O   GLU    79      14.405   3.360  36.183  1.00 34.50           O  
ATOM   6360  CG  GLU    79      14.281   4.911  40.502  1.00 34.50           C  
ATOM   6363  CD  GLU    79      13.265   5.650  41.386  1.00 34.50           C  
ATOM   6364  OE1 GLU    79      12.901   5.076  42.438  1.00 34.50           O  
ATOM   6365  OE2 GLU    79      12.893   6.791  41.027  1.00 34.50           O  
ATOM   6366  N   ARG    80      15.028   5.498  35.908  1.00 32.30           N  
ATOM   6368  CA  ARG    80      14.862   5.498  34.441  1.00 32.30           C  
ATOM   6370  C   ARG    80      15.879   4.612  33.710  1.00 32.30           C  
ATOM   6371  CB  ARG    80      14.903   6.943  33.920  1.00 32.30           C  
ATOM   6374  O   ARG    80      15.522   3.998  32.704  1.00 32.30           O  
ATOM   6375  CG  ARG    80      13.579   7.668  34.204  1.00 32.30           C  
ATOM   6378  CD  ARG    80      13.660   9.141  33.790  1.00 32.30           C  
ATOM   6381  NE  ARG    80      12.330   9.779  33.839  1.00 32.30           N  
ATOM   6383  NH1 ARG    80      12.979  11.921  33.332  1.00 32.30           N  
ATOM   6386  NH2 ARG    80      10.818  11.472  33.659  1.00 32.30           N  
ATOM   6389  CZ  ARG    80      12.050  11.049  33.609  1.00 32.30           C  
ATOM   6390  N   LEU    81      17.116   4.515  34.203  1.00 32.70           N  
ATOM   6392  CA  LEU    81      18.151   3.619  33.665  1.00 32.70           C  
ATOM   6394  C   LEU    81      17.871   2.134  33.957  1.00 32.70           C  
ATOM   6395  CB  LEU    81      19.532   4.045  34.208  1.00 32.70           C  
ATOM   6398  O   LEU    81      18.253   1.287  33.155  1.00 32.70           O  
ATOM   6399  CG  LEU    81      20.170   5.204  33.421  1.00 32.70           C  
ATOM   6401  CD1 LEU    81      21.283   5.869  34.233  1.00 32.70           C  
ATOM   6405  CD2 LEU    81      20.789   4.705  32.110  1.00 32.70           C  
ATOM   6409  N   VAL    82      17.181   1.816  35.057  1.00 28.20           N  
ATOM   6411  CA  VAL    82      16.853   0.434  35.461  1.00 28.20           C  
ATOM   6413  C   VAL    82      15.615  -0.123  34.741  1.00 28.20           C  
ATOM   6414  CB  VAL    82      16.734   0.364  37.001  1.00 28.20           C  
ATOM   6416  O   VAL    82      15.521  -1.334  34.551  1.00 28.20           O  
ATOM   6417  CG1 VAL    82      16.161  -0.955  37.538  1.00 28.20           C  
ATOM   6421  CG2 VAL    82      18.120   0.528  37.645  1.00 28.20           C  
ATOM   6425  N   ILE    83      14.672   0.726  34.311  1.00 26.10           N  
ATOM   6427  CA  ILE    83      13.392   0.276  33.721  1.00 26.10           C  
ATOM   6429  C   ILE    83      13.384   0.304  32.177  1.00 26.10           C  
ATOM   6430  CB  ILE    83      12.227   1.053  34.390  1.00 26.10           C  
ATOM   6432  O   ILE    83      12.699  -0.506  31.549  1.00 26.10           O  
ATOM   6433  CG1 ILE    83      12.147   0.638  35.884  1.00 26.10           C  
ATOM   6436  CG2 ILE    83      10.874   0.806  33.694  1.00 26.10           C  
ATOM   6440  CD1 ILE    83      11.107   1.394  36.719  1.00 26.10           C  
ATOM   6444  N   GLY    84      14.147   1.191  31.529  1.00 25.10           N  
ATOM   6446  CA  GLY    84      14.102   1.359  30.070  1.00 25.10           C  
ATOM   6449  C   GLY    84      15.251   0.685  29.313  1.00 25.10           C  
ATOM   6450  O   GLY    84      16.292   1.316  29.144  1.00 25.10           O  
ATOM   6451  N   ASN    85      15.034  -0.510  28.743  1.00 23.70           N  
ATOM   6453  CA  ASN    85      15.999  -1.275  27.920  1.00 23.70           C  
ATOM   6455  C   ASN    85      16.757  -0.441  26.852  1.00 23.70           C  
ATOM   6456  CB  ASN    85      15.259  -2.454  27.229  1.00 23.70           C  
ATOM   6459  O   ASN    85      16.313  -0.310  25.713  1.00 23.70           O  
ATOM   6460  CG  ASN    85      15.239  -3.758  28.006  1.00 23.70           C  
ATOM   6461  ND2 ASN    85      14.504  -4.741  27.540  1.00 23.70           N  
ATOM   6464  OD1 ASN    85      15.905  -3.943  29.004  1.00 23.70           O  
ATOM   6465  N   THR    86      17.944   0.058  27.204  1.00 26.40           N  
ATOM   6467  CA  THR    86      19.037   0.466  26.302  1.00 26.40           C  
ATOM   6469  C   THR    86      20.340   0.288  27.067  1.00 26.40           C  
ATOM   6470  CB  THR    86      18.983   1.937  25.848  1.00 26.40           C  
ATOM   6472  O   THR    86      20.486   0.864  28.142  1.00 26.40           O  
ATOM   6473  CG2 THR    86      17.962   2.206  24.747  1.00 26.40           C  
ATOM   6477  OG1 THR    86      18.692   2.799  26.928  1.00 26.40           O  
ATOM   6479  N   ALA    87      21.263  -0.506  26.540  1.00 25.80           N  
ATOM   6481  CA  ALA    87      22.467  -0.898  27.261  1.00 25.80           C  
ATOM   6483  C   ALA    87      23.504   0.267  27.350  1.00 25.80           C  
ATOM   6484  CB  ALA    87      22.918  -2.209  26.593  1.00 25.80           C  
ATOM   6488  O   ALA    87      23.372   1.232  26.606  1.00 25.80           O  
ATOM   6489  N   TYR    88      24.506   0.191  28.252  1.00 29.30           N  
ATOM   6491  CA  TYR    88      25.685   1.093  28.420  1.00 29.30           C  
ATOM   6493  C   TYR    88      27.050   0.384  28.712  1.00 29.30           C  
ATOM   6494  CB  TYR    88      25.384   2.125  29.529  1.00 29.30           C  
ATOM   6497  O   TYR    88      27.205  -0.168  29.791  1.00 29.30           O  
ATOM   6498  CG  TYR    88      26.319   3.331  29.552  1.00 29.30           C  
ATOM   6499  CD1 TYR    88      27.694   3.167  29.804  1.00 29.30           C  
ATOM   6501  CD2 TYR    88      25.819   4.629  29.318  1.00 29.30           C  
ATOM   6503  CE1 TYR    88      28.572   4.258  29.793  1.00 29.30           C  
ATOM   6505  CE2 TYR    88      26.695   5.735  29.295  1.00 29.30           C  
ATOM   6507  OH  TYR    88      28.925   6.601  29.564  1.00 29.30           O  
ATOM   6509  CZ  TYR    88      28.073   5.546  29.532  1.00 29.30           C  
ATOM   6510  N   ASP    89      28.083   0.432  27.847  1.00 27.20           N  
ATOM   6512  CA  ASP    89      29.328  -0.368  28.050  1.00 27.20           C  
ATOM   6514  C   ASP    89      30.198   0.213  29.178  1.00 27.20           C  
ATOM   6515  CB  ASP    89      30.150  -0.578  26.750  1.00 27.20           C  
ATOM   6518  O   ASP    89      30.579   1.387  29.136  1.00 27.20           O  
ATOM   6519  CG  ASP    89      31.065  -1.827  26.784  1.00 27.20           C  
ATOM   6520  OD1 ASP    89      31.280  -2.384  27.882  1.00 27.20           O  
ATOM   6521  OD2 ASP    89      31.590  -2.208  25.712  1.00 27.20           O  
ATOM   6522  N   LEU    90      30.477  -0.603  30.196  1.00 29.00           N  
ATOM   6524  CA  LEU    90      31.111  -0.222  31.464  1.00 29.00           C  
ATOM   6526  C   LEU    90      32.346  -1.094  31.731  1.00 29.00           C  
ATOM   6527  CB  LEU    90      30.065  -0.236  32.608  1.00 29.00           C  
ATOM   6530  O   LEU    90      32.412  -1.826  32.711  1.00 29.00           O  
ATOM   6531  CG  LEU    90      29.251   1.068  32.665  1.00 29.00           C  
ATOM   6533  CD1 LEU    90      27.898   0.889  33.355  1.00 29.00           C  
ATOM   6537  CD2 LEU    90      30.009   2.190  33.384  1.00 29.00           C  
ATOM   6541  N   LYS    91      33.343  -0.975  30.847  1.00 27.30           N  
ATOM   6543  CA  LYS    91      34.687  -1.571  30.997  1.00 27.30           C  
ATOM   6545  C   LYS    91      35.699  -0.671  31.735  1.00 27.30           C  
ATOM   6546  CB  LYS    91      35.190  -2.069  29.627  1.00 27.30           C  
ATOM   6549  O   LYS    91      36.881  -0.989  31.765  1.00 27.30           O  
ATOM   6550  CG  LYS    91      34.419  -3.325  29.191  1.00 27.30           C  
ATOM   6553  CD  LYS    91      34.764  -3.760  27.762  1.00 27.30           C  
ATOM   6556  CE  LYS    91      33.897  -4.975  27.412  1.00 27.30           C  
ATOM   6559  NZ  LYS    91      33.978  -5.324  25.974  1.00 27.30           N  
ATOM   6563  N   ASP    92      35.241   0.434  32.331  1.00 32.90           N  
ATOM   6565  CA  ASP    92      36.021   1.268  33.262  1.00 32.90           C  
ATOM   6567  C   ASP    92      35.651   0.896  34.714  1.00 32.90           C  
ATOM   6568  CB  ASP    92      35.777   2.773  32.999  1.00 32.90           C  
ATOM   6571  O   ASP    92      34.700   1.450  35.283  1.00 32.90           O  
ATOM   6572  CG  ASP    92      36.506   3.361  31.781  1.00 32.90           C  
ATOM   6573  OD1 ASP    92      37.677   2.993  31.551  1.00 32.90           O  
ATOM   6574  OD2 ASP    92      35.902   4.238  31.112  1.00 32.90           O  
ATOM   6575  N   ASP    93      36.405  -0.032  35.317  1.00 36.30           N  
ATOM   6577  CA  ASP    93      36.112  -0.632  36.634  1.00 36.30           C  
ATOM   6579  C   ASP    93      35.857   0.406  37.746  1.00 36.30           C  
ATOM   6580  CB  ASP    93      37.277  -1.547  37.064  1.00 36.30           C  
ATOM   6583  O   ASP    93      34.929   0.251  38.543  1.00 36.30           O  
ATOM   6584  CG  ASP    93      37.396  -2.841  36.250  1.00 36.30           C  
ATOM   6585  OD1 ASP    93      36.338  -3.418  35.919  1.00 36.30           O  
ATOM   6586  OD2 ASP    93      38.551  -3.249  35.996  1.00 36.30           O  
ATOM   6587  N   GLU    94      36.617   1.509  37.785  1.00 42.00           N  
ATOM   6589  CA  GLU    94      36.444   2.567  38.796  1.00 42.00           C  
ATOM   6591  C   GLU    94      35.073   3.263  38.727  1.00 42.00           C  
ATOM   6592  CB  GLU    94      37.511   3.661  38.643  1.00 42.00           C  
ATOM   6595  O   GLU    94      34.519   3.662  39.756  1.00 42.00           O  
ATOM   6596  CG  GLU    94      38.952   3.220  38.937  1.00 42.00           C  
ATOM   6599  CD  GLU    94      39.878   4.434  39.155  1.00 42.00           C  
ATOM   6600  OE1 GLU    94      40.875   4.277  39.893  1.00 42.00           O  
ATOM   6601  OE2 GLU    94      39.554   5.535  38.645  1.00 42.00           O  
ATOM   6602  N   SER    95      34.511   3.421  37.523  1.00 38.40           N  
ATOM   6604  CA  SER    95      33.214   4.086  37.332  1.00 38.40           C  
ATOM   6606  C   SER    95      32.058   3.170  37.734  1.00 38.40           C  
ATOM   6607  CB  SER    95      33.041   4.540  35.879  1.00 38.40           C  
ATOM   6610  O   SER    95      31.089   3.621  38.347  1.00 38.40           O  
ATOM   6611  OG  SER    95      33.995   5.534  35.558  1.00 38.40           O  
ATOM   6613  N   PHE    96      32.186   1.874  37.441  1.00 36.30           N  
ATOM   6615  CA  PHE    96      31.233   0.844  37.848  1.00 36.30           C  
ATOM   6617  C   PHE    96      31.248   0.638  39.372  1.00 36.30           C  
ATOM   6618  CB  PHE    96      31.584  -0.435  37.079  1.00 36.30           C  
ATOM   6621  O   PHE    96      30.194   0.637  40.014  1.00 36.30           O  
ATOM   6622  CG  PHE    96      30.550  -1.536  37.170  1.00 36.30           C  
ATOM   6623  CD1 PHE    96      30.767  -2.650  38.001  1.00 36.30           C  
ATOM   6625  CD2 PHE    96      29.404  -1.484  36.357  1.00 36.30           C  
ATOM   6627  CE1 PHE    96      29.851  -3.716  37.998  1.00 36.30           C  
ATOM   6629  CE2 PHE    96      28.487  -2.548  36.353  1.00 36.30           C  
ATOM   6631  CZ  PHE    96      28.717  -3.670  37.170  1.00 36.30           C  
ATOM   6633  N   ALA    97      32.442   0.578  39.975  1.00 41.20           N  
ATOM   6635  CA  ALA    97      32.621   0.480  41.421  1.00 41.20           C  
ATOM   6637  C   ALA    97      31.980   1.664  42.167  1.00 41.20           C  
ATOM   6638  CB  ALA    97      34.119   0.360  41.721  1.00 41.20           C  
ATOM   6642  O   ALA    97      31.214   1.443  43.106  1.00 41.20           O  
ATOM   6643  N   LYS    98      32.206   2.909  41.716  1.00 45.50           N  
ATOM   6645  CA  LYS    98      31.575   4.107  42.304  1.00 45.50           C  
ATOM   6647  C   LYS    98      30.050   4.097  42.195  1.00 45.50           C  
ATOM   6648  CB  LYS    98      32.143   5.379  41.660  1.00 45.50           C  
ATOM   6651  O   LYS    98      29.381   4.470  43.155  1.00 45.50           O  
ATOM   6652  CG  LYS    98      33.495   5.749  42.279  1.00 45.50           C  
ATOM   6655  CD  LYS    98      34.099   6.964  41.571  1.00 45.50           C  
ATOM   6658  CE  LYS    98      35.398   7.362  42.274  1.00 45.50           C  
ATOM   6661  NZ  LYS    98      36.124   8.407  41.516  1.00 45.50           N  
ATOM   6665  N   LEU    99      29.489   3.640  41.073  1.00 40.70           N  
ATOM   6667  CA  LEU    99      28.037   3.485  40.906  1.00 40.70           C  
ATOM   6669  C   LEU    99      27.445   2.498  41.925  1.00 40.70           C  
ATOM   6670  CB  LEU    99      27.738   3.056  39.453  1.00 40.70           C  
ATOM   6673  O   LEU    99      26.433   2.798  42.560  1.00 40.70           O  
ATOM   6674  CG  LEU    99      27.219   4.225  38.599  1.00 40.70           C  
ATOM   6676  CD1 LEU    99      27.416   3.946  37.110  1.00 40.70           C  
ATOM   6680  CD2 LEU    99      25.729   4.467  38.853  1.00 40.70           C  
ATOM   6684  N   ILE   100      28.105   1.357  42.136  1.00 39.90           N  
ATOM   6686  CA  ILE   100      27.704   0.362  43.140  1.00 39.90           C  
ATOM   6688  C   ILE   100      27.887   0.901  44.570  1.00 39.90           C  
ATOM   6689  CB  ILE   100      28.453  -0.968  42.873  1.00 39.90           C  
ATOM   6691  O   ILE   100      27.047   0.643  45.434  1.00 39.90           O  
ATOM   6692  CG1 ILE   100      27.886  -1.603  41.580  1.00 39.90           C  
ATOM   6695  CG2 ILE   100      28.336  -1.947  44.057  1.00 39.90           C  
ATOM   6699  CD1 ILE   100      28.590  -2.886  41.123  1.00 39.90           C  
ATOM   6703  N   GLU   101      28.941   1.673  44.840  1.00 47.10           N  
ATOM   6705  CA  GLU   101      29.177   2.290  46.150  1.00 47.10           C  
ATOM   6707  C   GLU   101      28.124   3.367  46.481  1.00 47.10           C  
ATOM   6708  CB  GLU   101      30.603   2.868  46.201  1.00 47.10           C  
ATOM   6711  O   GLU   101      27.612   3.408  47.599  1.00 47.10           O  
ATOM   6712  CG  GLU   101      31.120   2.947  47.645  1.00 47.10           C  
ATOM   6715  CD  GLU   101      32.332   3.877  47.812  1.00 47.10           C  
ATOM   6716  OE1 GLU   101      32.489   4.394  48.945  1.00 47.10           O  
ATOM   6717  OE2 GLU   101      33.012   4.195  46.818  1.00 47.10           O  
ATOM   6718  N   LEU   102      27.738   4.196  45.505  1.00 44.40           N  
ATOM   6720  CA  LEU   102      26.683   5.208  45.643  1.00 44.40           C  
ATOM   6722  C   LEU   102      25.296   4.574  45.828  1.00 44.40           C  
ATOM   6723  CB  LEU   102      26.715   6.142  44.418  1.00 44.40           C  
ATOM   6726  O   LEU   102      24.548   4.990  46.715  1.00 44.40           O  
ATOM   6727  CG  LEU   102      27.887   7.144  44.430  1.00 44.40           C  
ATOM   6729  CD1 LEU   102      28.054   7.763  43.041  1.00 44.40           C  
ATOM   6733  CD2 LEU   102      27.652   8.276  45.435  1.00 44.40           C  
ATOM   6737  N   ALA   103      24.976   3.516  45.075  1.00 39.20           N  
ATOM   6739  CA  ALA   103      23.741   2.752  45.266  1.00 39.20           C  
ATOM   6741  C   ALA   103      23.666   2.107  46.666  1.00 39.20           C  
ATOM   6742  CB  ALA   103      23.643   1.705  44.149  1.00 39.20           C  
ATOM   6746  O   ALA   103      22.604   2.092  47.287  1.00 39.20           O  
ATOM   6747  N   LYS   104      24.803   1.641  47.208  1.00 39.80           N  
ATOM   6749  CA  LYS   104      24.909   1.123  48.585  1.00 39.80           C  
ATOM   6751  C   LYS   104      24.809   2.226  49.656  1.00 39.80           C  
ATOM   6752  CB  LYS   104      26.196   0.279  48.719  1.00 39.80           C  
ATOM   6755  O   LYS   104      24.357   1.938  50.762  1.00 39.80           O  
ATOM   6756  CG  LYS   104      26.061  -1.086  48.010  1.00 39.80           C  
ATOM   6759  CD  LYS   104      27.391  -1.851  47.870  1.00 39.80           C  
ATOM   6762  CE  LYS   104      27.136  -3.183  47.135  1.00 39.80           C  
ATOM   6765  NZ  LYS   104      28.378  -3.919  46.766  1.00 39.80           N  
ATOM   6769  N   LYS   105      25.170   3.480  49.346  1.00 42.90           N  
ATOM   6771  CA  LYS   105      25.041   4.647  50.251  1.00 42.90           C  
ATOM   6773  C   LYS   105      23.627   5.242  50.311  1.00 42.90           C  
ATOM   6774  CB  LYS   105      26.065   5.729  49.854  1.00 42.90           C  
ATOM   6777  O   LYS   105      23.290   5.878  51.310  1.00 42.90           O  
ATOM   6778  CG  LYS   105      27.497   5.366  50.282  1.00 42.90           C  
ATOM   6781  CD  LYS   105      28.528   6.300  49.631  1.00 42.90           C  
ATOM   6784  CE  LYS   105      29.945   5.840  49.988  1.00 42.90           C  
ATOM   6787  NZ  LYS   105      30.985   6.548  49.203  1.00 42.90           N  
ATOM   6791  N   HIS   106      22.792   5.043  49.287  1.00 40.50           N  
ATOM   6793  CA  HIS   106      21.458   5.657  49.192  1.00 40.50           C  
ATOM   6795  C   HIS   106      20.328   4.658  48.853  1.00 40.50           C  
ATOM   6796  CB  HIS   106      21.526   6.848  48.220  1.00 40.50           C  
ATOM   6799  O   HIS   106      19.719   4.762  47.786  1.00 40.50           O  
ATOM   6800  CG  HIS   106      22.418   7.968  48.700  1.00 40.50           C  
ATOM   6801  CD2 HIS   106      23.414   8.580  47.986  1.00 40.50           C  
ATOM   6803  ND1 HIS   106      22.414   8.537  49.956  1.00 40.50           N  
ATOM   6805  CE1 HIS   106      23.373   9.476  49.990  1.00 40.50           C  
ATOM   6807  NE2 HIS   106      24.013   9.532  48.815  1.00 40.50           N  
ATOM   6808  N   PRO   107      19.995   3.717  49.761  1.00 35.70           N  
ATOM   6809  CA  PRO   107      18.843   2.828  49.595  1.00 35.70           C  
ATOM   6811  C   PRO   107      17.500   3.587  49.599  1.00 35.70           C  
ATOM   6812  CB  PRO   107      18.939   1.824  50.750  1.00 35.70           C  
ATOM   6815  O   PRO   107      17.349   4.623  50.250  1.00 35.70           O  
ATOM   6816  CG  PRO   107      19.653   2.617  51.845  1.00 35.70           C  
ATOM   6819  CD  PRO   107      20.631   3.482  51.052  1.00 35.70           C  
ATOM   6822  N   LEU   108      16.508   3.040  48.887  1.00 28.70           N  
ATOM   6824  CA  LEU   108      15.144   3.575  48.761  1.00 28.70           C  
ATOM   6826  C   LEU   108      14.182   2.824  49.709  1.00 28.70           C  
ATOM   6827  CB  LEU   108      14.703   3.466  47.283  1.00 28.70           C  
ATOM   6830  O   LEU   108      14.199   1.594  49.749  1.00 28.70           O  
ATOM   6831  CG  LEU   108      15.569   4.249  46.270  1.00 28.70           C  
ATOM   6833  CD1 LEU   108      15.210   3.850  44.839  1.00 28.70           C  
ATOM   6837  CD2 LEU   108      15.384   5.762  46.405  1.00 28.70           C  
ATOM   6841  N   GLU   109      13.337   3.534  50.470  1.00 29.50           N  
ATOM   6843  CA  GLU   109      12.506   2.951  51.545  1.00 29.50           C  
ATOM   6845  C   GLU   109      11.075   3.533  51.670  1.00 29.50           C  
ATOM   6846  CB  GLU   109      13.187   3.169  52.915  1.00 29.50           C  
ATOM   6849  O   GLU   109      10.920   4.749  51.749  1.00 29.50           O  
ATOM   6850  CG  GLU   109      14.153   2.076  53.394  1.00 29.50           C  
ATOM   6853  CD  GLU   109      14.176   2.064  54.933  1.00 29.50           C  
ATOM   6854  OE1 GLU   109      13.792   1.041  55.545  1.00 29.50           O  
ATOM   6855  OE2 GLU   109      14.350   3.133  55.563  1.00 29.50           O  
ATOM   6856  N   LYS   110      10.090   2.635  51.919  1.00 27.00           N  
ATOM   6858  CA  LYS   110       8.748   2.853  52.557  1.00 27.00           C  
ATOM   6860  C   LYS   110       7.731   3.692  51.724  1.00 27.00           C  
ATOM   6861  CB  LYS   110       8.993   3.375  53.992  1.00 27.00           C  
ATOM   6864  O   LYS   110       8.133   4.398  50.818  1.00 27.00           O  
ATOM   6865  CG  LYS   110       9.784   2.397  54.891  1.00 27.00           C  
ATOM   6868  CD  LYS   110      10.544   3.110  56.021  1.00 27.00           C  
ATOM   6871  CE  LYS   110      11.293   2.074  56.873  1.00 27.00           C  
ATOM   6874  NZ  LYS   110      12.529   2.624  57.478  1.00 27.00           N  
ATOM   6878  N   VAL   111       6.388   3.641  51.876  1.00 23.90           N  
ATOM   6880  CA  VAL   111       5.404   3.072  52.852  1.00 23.90           C  
ATOM   6882  C   VAL   111       4.201   2.446  52.065  1.00 23.90           C  
ATOM   6883  CB  VAL   111       4.811   4.240  53.696  1.00 23.90           C  
ATOM   6885  O   VAL   111       3.794   3.069  51.091  1.00 23.90           O  
ATOM   6886  CG1 VAL   111       3.756   3.802  54.723  1.00 23.90           C  
ATOM   6890  CG2 VAL   111       5.839   5.060  54.486  1.00 23.90           C  
ATOM   6894  N   VAL   112       3.501   1.312  52.317  1.00 21.10           N  
ATOM   6896  CA  VAL   112       3.421   0.208  53.326  1.00 21.10           C  
ATOM   6898  C   VAL   112       2.043   0.085  54.058  1.00 21.10           C  
ATOM   6899  CB  VAL   112       4.632   0.142  54.288  1.00 21.10           C  
ATOM   6901  O   VAL   112       1.611   1.037  54.693  1.00 21.10           O  
ATOM   6902  CG1 VAL   112       4.463  -0.826  55.464  1.00 21.10           C  
ATOM   6906  CG2 VAL   112       5.896  -0.310  53.538  1.00 21.10           C  
ATOM   6910  N   LYS   113       1.462  -1.146  54.067  1.00 21.60           N  
ATOM   6912  CA  LYS   113       0.327  -1.737  54.868  1.00 21.60           C  
ATOM   6914  C   LYS   113      -1.162  -1.615  54.432  1.00 21.60           C  
ATOM   6915  CB  LYS   113       0.438  -1.405  56.371  1.00 21.60           C  
ATOM   6918  O   LYS   113      -1.746  -0.543  54.506  1.00 21.60           O  
ATOM   6919  CG  LYS   113       1.474  -2.275  57.089  1.00 21.60           C  
ATOM   6922  CD  LYS   113       1.790  -1.707  58.476  1.00 21.60           C  
ATOM   6925  CE  LYS   113       2.872  -2.560  59.146  1.00 21.60           C  
ATOM   6928  NZ  LYS   113       3.238  -2.019  60.477  1.00 21.60           N  
ATOM   6932  N   ASN   114      -1.754  -2.802  54.159  1.00 21.60           N  
ATOM   6934  CA  ASN   114      -3.138  -3.330  54.372  1.00 21.60           C  
ATOM   6936  C   ASN   114      -3.592  -4.139  53.125  1.00 21.60           C  
ATOM   6937  CB  ASN   114      -4.174  -2.231  54.702  1.00 21.60           C  
ATOM   6940  O   ASN   114      -3.917  -3.515  52.126  1.00 21.60           O  
ATOM   6941  CG  ASN   114      -4.070  -1.685  56.119  1.00 21.60           C  
ATOM   6942  ND2 ASN   114      -4.836  -0.667  56.433  1.00 21.60           N  
ATOM   6945  OD1 ASN   114      -3.335  -2.176  56.965  1.00 21.60           O  
ATOM   6946  N   VAL   115      -3.558  -5.479  52.983  1.00 20.60           N  
ATOM   6948  CA  VAL   115      -3.564  -6.701  53.843  1.00 20.60           C  
ATOM   6950  C   VAL   115      -4.951  -7.273  54.193  1.00 20.60           C  
ATOM   6951  CB  VAL   115      -2.626  -6.702  55.075  1.00 20.60           C  
ATOM   6953  O   VAL   115      -5.582  -6.801  55.133  1.00 20.60           O  
ATOM   6954  CG1 VAL   115      -2.617  -8.065  55.790  1.00 20.60           C  
ATOM   6958  CG2 VAL   115      -1.172  -6.412  54.680  1.00 20.60           C  
ATOM   6962  N   ARG   116      -5.328  -8.365  53.496  1.00 19.70           N  
ATOM   6964  CA  ARG   116      -5.853  -9.671  53.991  1.00 19.70           C  
ATOM   6966  C   ARG   116      -5.798 -10.706  52.836  1.00 19.70           C  
ATOM   6967  CB  ARG   116      -7.273  -9.523  54.576  1.00 19.70           C  
ATOM   6970  O   ARG   116      -5.998 -10.309  51.697  1.00 19.70           O  
ATOM   6971  CG  ARG   116      -7.186  -9.412  56.107  1.00 19.70           C  
ATOM   6974  CD  ARG   116      -8.531  -9.589  56.808  1.00 19.70           C  
ATOM   6977  NE  ARG   116      -8.300  -9.956  58.214  1.00 19.70           N  
ATOM   6979  NH1 ARG   116      -9.846  -8.594  59.240  1.00 19.70           N  
ATOM   6982  NH2 ARG   116      -8.501  -9.893  60.466  1.00 19.70           N  
ATOM   6985  CZ  ARG   116      -8.883  -9.475  59.294  1.00 19.70           C  
ATOM   6986  N   GLU   117      -5.201 -11.898  53.003  1.00 19.30           N  
ATOM   6988  CA  GLU   117      -5.811 -13.192  53.436  1.00 19.30           C  
ATOM   6990  C   GLU   117      -6.901 -13.692  52.437  1.00 19.30           C  
ATOM   6991  CB  GLU   117      -6.262 -13.146  54.917  1.00 19.30           C  
ATOM   6994  O   GLU   117      -7.781 -12.913  52.101  1.00 19.30           O  
ATOM   6995  CG  GLU   117      -5.107 -12.901  55.907  1.00 19.30           C  
ATOM   6998  CD  GLU   117      -5.539 -12.868  57.390  1.00 19.30           C  
ATOM   6999  OE1 GLU   117      -4.783 -13.425  58.211  1.00 19.30           O  
ATOM   7000  OE2 GLU   117      -6.572 -12.229  57.724  1.00 19.30           O  
ATOM   7001  N   VAL   118      -6.927 -14.925  51.880  1.00 19.20           N  
ATOM   7003  CA  VAL   118      -6.566 -16.273  52.403  1.00 19.20           C  
ATOM   7005  C   VAL   118      -6.048 -17.273  51.316  1.00 19.20           C  
ATOM   7006  CB  VAL   118      -7.843 -16.891  53.047  1.00 19.20           C  
ATOM   7008  O   VAL   118      -6.453 -17.225  50.163  1.00 19.20           O  
ATOM   7009  CG1 VAL   118      -7.724 -18.363  53.470  1.00 19.20           C  
ATOM   7013  CG2 VAL   118      -8.284 -16.141  54.311  1.00 19.20           C  
ATOM   7017  N   GLN   119      -5.172 -18.188  51.768  1.00 18.60           N  
ATOM   7019  CA  GLN   119      -4.682 -19.525  51.318  1.00 18.60           C  
ATOM   7021  C   GLN   119      -5.253 -20.301  50.089  1.00 18.60           C  
ATOM   7022  CB  GLN   119      -4.870 -20.470  52.527  1.00 18.60           C  
ATOM   7025  O   GLN   119      -6.435 -20.265  49.771  1.00 18.60           O  
ATOM   7026  CG  GLN   119      -4.139 -20.038  53.817  1.00 18.60           C  
ATOM   7029  CD  GLN   119      -4.697 -20.696  55.079  1.00 18.60           C  
ATOM   7030  NE2 GLN   119      -3.942 -20.725  56.154  1.00 18.60           N  
ATOM   7033  OE1 GLN   119      -5.824 -21.147  55.157  1.00 18.60           O  
ATOM   7034  N   PHE   120      -4.392 -21.175  49.528  1.00 26.70           N  
ATOM   7036  CA  PHE   120      -4.719 -22.342  48.676  1.00 26.70           C  
ATOM   7038  C   PHE   120      -5.239 -23.555  49.485  1.00 26.70           C  
ATOM   7039  CB  PHE   120      -3.430 -22.837  47.974  1.00 26.70           C  
ATOM   7042  O   PHE   120      -4.777 -23.787  50.600  1.00 26.70           O  
ATOM   7043  CG  PHE   120      -3.026 -22.184  46.665  1.00 26.70           C  
ATOM   7044  CD1 PHE   120      -3.219 -22.877  45.452  1.00 26.70           C  
ATOM   7046  CD2 PHE   120      -2.362 -20.943  46.658  1.00 26.70           C  
ATOM   7048  CE1 PHE   120      -2.752 -22.333  44.242  1.00 26.70           C  
ATOM   7050  CE2 PHE   120      -1.897 -20.398  45.447  1.00 26.70           C  
ATOM   7052  CZ  PHE   120      -2.090 -21.094  44.240  1.00 26.70           C  
ATOM   7054  N   SER   121      -6.067 -24.417  48.872  1.00 19.30           N  
ATOM   7056  CA  SER   121      -6.158 -25.861  49.197  1.00 19.30           C  
ATOM   7058  C   SER   121      -6.748 -26.682  48.029  1.00 19.30           C  
ATOM   7059  CB  SER   121      -6.933 -26.112  50.499  1.00 19.30           C  
ATOM   7062  O   SER   121      -7.286 -26.118  47.078  1.00 19.30           O  
ATOM   7063  OG  SER   121      -8.250 -25.615  50.428  1.00 19.30           O  
ATOM   7065  N   GLU   122      -6.585 -28.008  48.055  1.00 24.70           N  
ATOM   7067  CA  GLU   122      -6.888 -28.925  46.940  1.00 24.70           C  
ATOM   7069  C   GLU   122      -8.366 -29.361  46.871  1.00 24.70           C  
ATOM   7070  CB  GLU   122      -6.085 -30.230  47.114  1.00 24.70           C  
ATOM   7073  O   GLU   122      -8.927 -29.712  47.912  1.00 24.70           O  
ATOM   7074  CG  GLU   122      -4.578 -30.103  47.385  1.00 24.70           C  
ATOM   7077  CD  GLU   122      -4.032 -31.456  47.863  1.00 24.70           C  
ATOM   7078  OE1 GLU   122      -3.247 -32.069  47.109  1.00 24.70           O  
ATOM   7079  OE2 GLU   122      -4.454 -31.884  48.963  1.00 24.70           O  
ATOM   7080  N   LYS   123      -8.934 -29.517  45.652  1.00 19.70           N  
ATOM   7082  CA  LYS   123      -9.599 -30.773  45.199  1.00 19.70           C  
ATOM   7084  C   LYS   123     -10.236 -30.748  43.791  1.00 19.70           C  
ATOM   7085  CB  LYS   123     -10.679 -31.244  46.205  1.00 19.70           C  
ATOM   7088  O   LYS   123     -10.817 -29.758  43.374  1.00 19.70           O  
ATOM   7089  CG  LYS   123     -10.120 -32.413  47.037  1.00 19.70           C  
ATOM   7092  CD  LYS   123     -10.931 -32.676  48.306  1.00 19.70           C  
ATOM   7095  CE  LYS   123     -10.187 -33.728  49.135  1.00 19.70           C  
ATOM   7098  NZ  LYS   123     -10.807 -33.910  50.467  1.00 19.70           N  
ATOM   7102  N   VAL   124     -10.259 -31.951  43.193  1.00 20.10           N  
ATOM   7104  CA  VAL   124     -11.293 -32.516  42.285  1.00 20.10           C  
ATOM   7106  C   VAL   124     -11.308 -32.124  40.784  1.00 20.10           C  
ATOM   7107  CB  VAL   124     -12.678 -32.519  42.989  1.00 20.10           C  
ATOM   7109  O   VAL   124     -11.829 -31.101  40.362  1.00 20.10           O  
ATOM   7110  CG1 VAL   124     -13.900 -32.804  42.115  1.00 20.10           C  
ATOM   7114  CG2 VAL   124     -12.691 -33.619  44.068  1.00 20.10           C  
ATOM   7118  N   THR   125     -10.860 -33.115  39.993  1.00 20.70           N  
ATOM   7120  CA  THR   125     -11.236 -33.514  38.611  1.00 20.70           C  
ATOM   7122  C   THR   125     -10.946 -32.640  37.385  1.00 20.70           C  
ATOM   7123  CB  THR   125     -12.672 -34.051  38.498  1.00 20.70           C  
ATOM   7125  O   THR   125     -11.243 -31.455  37.308  1.00 20.70           O  
ATOM   7126  CG2 THR   125     -12.836 -35.379  39.239  1.00 20.70           C  
ATOM   7130  OG1 THR   125     -13.601 -33.140  39.018  1.00 20.70           O  
ATOM   7132  N   LEU   126     -10.464 -33.346  36.357  1.00 22.80           N  
ATOM   7134  CA  LEU   126     -10.310 -32.923  34.967  1.00 22.80           C  
ATOM   7136  C   LEU   126     -11.645 -32.520  34.317  1.00 22.80           C  
ATOM   7137  CB  LEU   126      -9.754 -34.132  34.179  1.00 22.80           C  
ATOM   7140  O   LEU   126     -12.619 -33.268  34.369  1.00 22.80           O  
ATOM   7141  CG  LEU   126      -8.318 -34.558  34.538  1.00 22.80           C  
ATOM   7143  CD1 LEU   126      -8.100 -36.035  34.210  1.00 22.80           C  
ATOM   7147  CD2 LEU   126      -7.297 -33.730  33.760  1.00 22.80           C  
ATOM   7151  N   SER   127     -11.626 -31.415  33.573  1.00 20.00           N  
ATOM   7153  CA  SER   127     -12.396 -31.260  32.333  1.00 20.00           C  
ATOM   7155  C   SER   127     -11.591 -30.401  31.346  1.00 20.00           C  
ATOM   7156  CB  SER   127     -13.804 -30.708  32.585  1.00 20.00           C  
ATOM   7159  O   SER   127     -10.742 -29.603  31.748  1.00 20.00           O  
ATOM   7160  OG  SER   127     -13.758 -29.404  33.122  1.00 20.00           O  
ATOM   7162  N   ASP   128     -11.770 -30.618  30.044  1.00 20.40           N  
ATOM   7164  CA  ASP   128     -10.743 -30.291  29.047  1.00 20.40           C  
ATOM   7166  C   ASP   128     -10.673 -28.830  28.569  1.00 20.40           C  
ATOM   7167  CB  ASP   128     -10.840 -31.293  27.882  1.00 20.40           C  
ATOM   7170  O   ASP   128     -10.939 -28.541  27.399  1.00 20.40           O  
ATOM   7171  CG  ASP   128      -9.979 -32.501  28.196  1.00 20.40           C  
ATOM   7172  OD1 ASP   128      -8.748 -32.259  28.269  1.00 20.40           O  
ATOM   7173  OD2 ASP   128     -10.560 -33.587  28.390  1.00 20.40           O  
ATOM   7174  N   LYS   129     -10.197 -27.905  29.418  1.00 19.10           N  
ATOM   7176  CA  LYS   129      -9.565 -26.651  28.952  1.00 19.10           C  
ATOM   7178  C   LYS   129      -8.550 -26.040  29.952  1.00 19.10           C  
ATOM   7179  CB  LYS   129     -10.649 -25.651  28.455  1.00 19.10           C  
ATOM   7182  O   LYS   129      -8.789 -26.002  31.149  1.00 19.10           O  
ATOM   7183  CG  LYS   129     -10.785 -25.597  26.907  1.00 19.10           C  
ATOM   7186  CD  LYS   129     -12.168 -25.940  26.315  1.00 19.10           C  
ATOM   7189  CE  LYS   129     -11.989 -26.405  24.855  1.00 19.10           C  
ATOM   7192  NZ  LYS   129     -13.265 -26.797  24.203  1.00 19.10           N  
ATOM   7196  N   TYR   130      -7.449 -25.508  29.395  1.00 23.60           N  
ATOM   7198  CA  TYR   130      -6.293 -24.808  30.018  1.00 23.60           C  
ATOM   7200  C   TYR   130      -5.186 -25.627  30.711  1.00 23.60           C  
ATOM   7201  CB  TYR   130      -6.755 -23.586  30.834  1.00 23.60           C  
ATOM   7204  O   TYR   130      -5.344 -26.818  30.972  1.00 23.60           O  
ATOM   7205  CG  TYR   130      -7.623 -22.702  29.975  1.00 23.60           C  
ATOM   7206  CD1 TYR   130      -7.040 -22.087  28.855  1.00 23.60           C  
ATOM   7208  CD2 TYR   130      -9.017 -22.675  30.160  1.00 23.60           C  
ATOM   7210  CE1 TYR   130      -7.858 -21.536  27.863  1.00 23.60           C  
ATOM   7212  CE2 TYR   130      -9.841 -22.091  29.180  1.00 23.60           C  
ATOM   7214  OH  TYR   130     -10.065 -21.140  26.995  1.00 23.60           O  
ATOM   7216  CZ  TYR   130      -9.262 -21.562  28.006  1.00 23.60           C  
ATOM   7217  N   ALA   131      -4.028 -24.962  30.862  1.00 19.40           N  
ATOM   7219  CA  ALA   131      -2.831 -25.271  31.660  1.00 19.40           C  
ATOM   7221  C   ALA   131      -1.939 -23.996  31.711  1.00 19.40           C  
ATOM   7222  CB  ALA   131      -2.063 -26.445  31.036  1.00 19.40           C  
ATOM   7226  O   ALA   131      -2.020 -23.173  30.799  1.00 19.40           O  
ATOM   7227  N   PHE   132      -1.115 -23.823  32.752  1.00 20.30           N  
ATOM   7229  CA  PHE   132      -0.203 -22.680  32.979  1.00 20.30           C  
ATOM   7231  C   PHE   132       1.151 -23.188  33.515  1.00 20.30           C  
ATOM   7232  CB  PHE   132      -0.798 -21.720  34.039  1.00 20.30           C  
ATOM   7235  O   PHE   132       1.172 -24.205  34.205  1.00 20.30           O  
ATOM   7236  CG  PHE   132      -1.527 -20.479  33.550  1.00 20.30           C  
ATOM   7237  CD1 PHE   132      -0.838 -19.253  33.448  1.00 20.30           C  
ATOM   7239  CD2 PHE   132      -2.914 -20.515  33.316  1.00 20.30           C  
ATOM   7241  CE1 PHE   132      -1.533 -18.073  33.125  1.00 20.30           C  
ATOM   7243  CE2 PHE   132      -3.610 -19.334  32.993  1.00 20.30           C  
ATOM   7245  CZ  PHE   132      -2.920 -18.112  32.903  1.00 20.30           C  
ATOM   7247  N   VAL   133       2.241 -22.438  33.296  1.00 20.60           N  
ATOM   7249  CA  VAL   133       3.534 -22.586  34.005  1.00 20.60           C  
ATOM   7251  C   VAL   133       4.101 -21.185  34.330  1.00 20.60           C  
ATOM   7252  CB  VAL   133       4.570 -23.392  33.186  1.00 20.60           C  
ATOM   7254  O   VAL   133       4.051 -20.324  33.449  1.00 20.60           O  
ATOM   7255  CG1 VAL   133       5.873 -23.585  33.975  1.00 20.60           C  
ATOM   7259  CG2 VAL   133       4.057 -24.792  32.819  1.00 20.60           C  
ATOM   7263  N   PRO   134       4.602 -20.912  35.557  1.00 24.50           N  
ATOM   7264  CA  PRO   134       5.203 -19.617  35.916  1.00 24.50           C  
ATOM   7266  C   PRO   134       6.677 -19.692  36.388  1.00 24.50           C  
ATOM   7267  CB  PRO   134       4.305 -19.143  37.062  1.00 24.50           C  
ATOM   7270  O   PRO   134       6.978 -20.435  37.321  1.00 24.50           O  
ATOM   7271  CG  PRO   134       3.978 -20.436  37.823  1.00 24.50           C  
ATOM   7274  CD  PRO   134       4.128 -21.552  36.781  1.00 24.50           C  
