# Supplementary material for: Improving deep learning protein monomer and complex structure prediction using DeepMSA2 with huge metagenomics data
Source: Nat Methods. 2024 Jan 2;21(2):279–89. doi: 10.1038/s41592-023-02130-4 (PMC10864179; doi:10.1038/s41592-023-02130-4)
Supplement: Supplementary file 6 — Structure coordinate files for Supplementary Fig. 4. [file 41592_2023_2130_MOESM6_ESM.zip › FigureS4/T1125-D1.DMFold_model.pdb]

ATOM   5093  N   ASN A   1       4.879  17.332 -18.985  1.00  0.00           N  
ATOM   5094  H   ASN A   1       5.482  17.833 -19.621  1.00  0.00           H  
ATOM   5095  CA  ASN A   1       5.516  16.319 -18.130  1.00  0.00           C  
ATOM   5096  HA  ASN A   1       4.750  15.808 -17.546  1.00  0.00           H  
ATOM   5097  C   ASN A   1       6.463  16.932 -17.084  1.00  0.00           C  
ATOM   5098  CB  ASN A   1       6.240  15.279 -19.014  1.00  0.00           C  
ATOM   5099  HB2 ASN A   1       6.664  15.761 -19.894  1.00  0.00           H  
ATOM   5100  HB3 ASN A   1       7.065  14.834 -18.457  1.00  0.00           H  
ATOM   5101  O   ASN A   1       7.165  16.204 -16.384  1.00  0.00           O  
ATOM   5102  CG  ASN A   1       5.361  14.120 -19.446  1.00  0.00           C  
ATOM   5103  ND2 ASN A   1       5.883  13.241 -20.267  1.00  0.00           N  
ATOM   5104 HD21 ASN A   1       6.855  13.298 -20.537  1.00  0.00           H  
ATOM   5105 HD22 ASN A   1       5.307  12.441 -20.486  1.00  0.00           H  
ATOM   5106  OD1 ASN A   1       4.214  13.974 -19.063  1.00  0.00           O  
ATOM   5107  N   LYS A   2       6.499  18.265 -16.952  1.00  0.00           N  
ATOM   5108  H   LYS A   2       5.886  18.822 -17.530  1.00  0.00           H  
ATOM   5109  CA  LYS A   2       7.269  18.908 -15.884  1.00  0.00           C  
ATOM   5110  HA  LYS A   2       8.301  18.567 -15.960  1.00  0.00           H  
ATOM   5111  C   LYS A   2       6.694  18.467 -14.534  1.00  0.00           C  
ATOM   5112  CB  LYS A   2       7.251  20.438 -16.019  1.00  0.00           C  
ATOM   5113  HB2 LYS A   2       7.613  20.880 -15.090  1.00  0.00           H  
ATOM   5114  HB3 LYS A   2       6.229  20.784 -16.177  1.00  0.00           H  
ATOM   5115  O   LYS A   2       5.483  18.614 -14.337  1.00  0.00           O  
ATOM   5116  CG  LYS A   2       8.145  20.909 -17.169  1.00  0.00           C  
ATOM   5117  HG2 LYS A   2       7.667  20.571 -18.089  1.00  0.00           H  
ATOM   5118  HG3 LYS A   2       9.125  20.435 -17.121  1.00  0.00           H  
ATOM   5119  CD  LYS A   2       8.302  22.432 -17.260  1.00  0.00           C  
ATOM   5120  HD2 LYS A   2       8.802  22.804 -16.365  1.00  0.00           H  
ATOM   5121  HD3 LYS A   2       7.315  22.891 -17.313  1.00  0.00           H  
ATOM   5122  CE  LYS A   2       9.125  22.789 -18.508  1.00  0.00           C  
ATOM   5123  HE2 LYS A   2       8.712  22.246 -19.359  1.00  0.00           H  
ATOM   5124  HE3 LYS A   2      10.145  22.437 -18.354  1.00  0.00           H  
ATOM   5125  NZ  LYS A   2       9.113  24.250 -18.795  1.00  0.00           N  
ATOM   5126  HZ1 LYS A   2       9.674  24.474 -19.605  1.00  0.00           H  
ATOM   5127  HZ2 LYS A   2       8.181  24.573 -19.013  1.00  0.00           H  
ATOM   5128  HZ3 LYS A   2       9.449  24.787 -18.008  1.00  0.00           H  
ATOM   5129  N   PRO A   3       7.522  17.995 -13.583  1.00  0.00           N  
ATOM   5130  CA  PRO A   3       7.082  17.798 -12.210  1.00  0.00           C  
ATOM   5131  HA  PRO A   3       6.412  16.940 -12.169  1.00  0.00           H  
ATOM   5132  C   PRO A   3       6.377  19.064 -11.721  1.00  0.00           C  
ATOM   5133  CB  PRO A   3       8.357  17.517 -11.402  1.00  0.00           C  
ATOM   5134  HB2 PRO A   3       8.753  18.447 -10.994  1.00  0.00           H  
ATOM   5135  HB3 PRO A   3       8.179  16.796 -10.605  1.00  0.00           H  
ATOM   5136  O   PRO A   3       6.824  20.172 -12.027  1.00  0.00           O  
ATOM   5137  CG  PRO A   3       9.337  16.976 -12.442  1.00  0.00           C  
ATOM   5138  HG2 PRO A   3      10.374  17.166 -12.168  1.00  0.00           H  
ATOM   5139  HG3 PRO A   3       9.167  15.908 -12.578  1.00  0.00           H  
ATOM   5140  CD  PRO A   3       8.943  17.714 -13.716  1.00  0.00           C  
ATOM   5141  HD2 PRO A   3       9.495  18.651 -13.781  1.00  0.00           H  
ATOM   5142  HD3 PRO A   3       9.149  17.088 -14.584  1.00  0.00           H  
ATOM   5143  N   PHE A   4       5.309  18.933 -10.932  1.00  0.00           N  
ATOM   5144  H   PHE A   4       4.935  18.006 -10.782  1.00  0.00           H  
ATOM   5145  CA  PHE A   4       4.574  20.084 -10.387  1.00  0.00           C  
ATOM   5146  HA  PHE A   4       4.027  20.572 -11.194  1.00  0.00           H  
ATOM   5147  C   PHE A   4       5.520  21.130  -9.763  1.00  0.00           C  
ATOM   5148  CB  PHE A   4       3.568  19.560  -9.353  1.00  0.00           C  
ATOM   5149  HB2 PHE A   4       2.881  18.876  -9.851  1.00  0.00           H  
ATOM   5150  HB3 PHE A   4       4.101  18.990  -8.593  1.00  0.00           H  
ATOM   5151  O   PHE A   4       5.360  22.329  -9.971  1.00  0.00           O  
ATOM   5152  CG  PHE A   4       2.753  20.642  -8.673  1.00  0.00           C  
ATOM   5153  CD1 PHE A   4       3.081  21.065  -7.370  1.00  0.00           C  
ATOM   5154  HD1 PHE A   4       3.913  20.614  -6.849  1.00  0.00           H  
ATOM   5155  CD2 PHE A   4       1.664  21.227  -9.345  1.00  0.00           C  
ATOM   5156  HD2 PHE A   4       1.417  20.920 -10.350  1.00  0.00           H  
ATOM   5157  CE1 PHE A   4       2.316  22.063  -6.739  1.00  0.00           C  
ATOM   5158  HE1 PHE A   4       2.556  22.379  -5.734  1.00  0.00           H  
ATOM   5159  CE2 PHE A   4       0.897  22.220  -8.711  1.00  0.00           C  
ATOM   5160  HE2 PHE A   4       0.062  22.667  -9.230  1.00  0.00           H  
ATOM   5161  CZ  PHE A   4       1.222  22.637  -7.409  1.00  0.00           C  
ATOM   5162  HZ  PHE A   4       0.626  23.398  -6.925  1.00  0.00           H  
ATOM   5163  N   ALA A   5       6.590  20.682  -9.096  1.00  0.00           N  
ATOM   5164  H   ALA A   5       6.701  19.682  -9.008  1.00  0.00           H  
ATOM   5165  CA  ALA A   5       7.639  21.543  -8.547  1.00  0.00           C  
ATOM   5166  HA  ALA A   5       7.196  22.179  -7.781  1.00  0.00           H  
ATOM   5167  C   ALA A   5       8.291  22.479  -9.590  1.00  0.00           C  
ATOM   5168  CB  ALA A   5       8.684  20.640  -7.882  1.00  0.00           C  
ATOM   5169  HB1 ALA A   5       9.132  19.976  -8.622  1.00  0.00           H  
ATOM   5170  HB2 ALA A   5       9.471  21.251  -7.440  1.00  0.00           H  
ATOM   5171  HB3 ALA A   5       8.220  20.041  -7.098  1.00  0.00           H  
ATOM   5172  O   ALA A   5       8.514  23.652  -9.290  1.00  0.00           O  
ATOM   5173  N   GLN A   6       8.525  22.009 -10.817  1.00  0.00           N  
ATOM   5174  H   GLN A   6       8.221  21.073 -11.042  1.00  0.00           H  
ATOM   5175  CA  GLN A   6       9.079  22.806 -11.914  1.00  0.00           C  
ATOM   5176  HA  GLN A   6       9.909  23.397 -11.528  1.00  0.00           H  
ATOM   5177  C   GLN A   6       8.041  23.780 -12.502  1.00  0.00           C  
ATOM   5178  CB  GLN A   6       9.624  21.838 -12.973  1.00  0.00           C  
ATOM   5179  HB2 GLN A   6       8.781  21.341 -13.455  1.00  0.00           H  
ATOM   5180  HB3 GLN A   6      10.215  21.066 -12.479  1.00  0.00           H  
ATOM   5181  O   GLN A   6       8.407  24.863 -12.951  1.00  0.00           O  
ATOM   5182  CG  GLN A   6      10.513  22.520 -14.025  1.00  0.00           C  
ATOM   5183  HG2 GLN A   6      11.381  22.948 -13.523  1.00  0.00           H  
ATOM   5184  HG3 GLN A   6       9.969  23.334 -14.503  1.00  0.00           H  
ATOM   5185  CD  GLN A   6      11.002  21.555 -15.102  1.00  0.00           C  
ATOM   5186  NE2 GLN A   6      11.878  21.977 -15.987  1.00  0.00           N  
ATOM   5187 HE21 GLN A   6      12.269  21.235 -16.550  1.00  0.00           H  
ATOM   5188 HE22 GLN A   6      12.368  22.848 -15.838  1.00  0.00           H  
ATOM   5189  OE1 GLN A   6      10.599  20.414 -15.197  1.00  0.00           O  
ATOM   5190  N   GLN A   7       6.746  23.445 -12.453  1.00  0.00           N  
ATOM   5191  H   GLN A   7       6.497  22.543 -12.071  1.00  0.00           H  
ATOM   5192  CA  GLN A   7       5.661  24.345 -12.874  1.00  0.00           C  
ATOM   5193  HA  GLN A   7       5.921  24.786 -13.836  1.00  0.00           H  
ATOM   5194  C   GLN A   7       5.449  25.514 -11.899  1.00  0.00           C  
ATOM   5195  CB  GLN A   7       4.353  23.558 -13.047  1.00  0.00           C  
ATOM   5196  HB2 GLN A   7       4.098  23.064 -12.110  1.00  0.00           H  
ATOM   5197  HB3 GLN A   7       3.555  24.262 -13.284  1.00  0.00           H  
ATOM   5198  O   GLN A   7       4.998  26.579 -12.306  1.00  0.00           O  
ATOM   5199  CG  GLN A   7       4.422  22.516 -14.176  1.00  0.00           C  
ATOM   5200  HG2 GLN A   7       4.660  23.019 -15.114  1.00  0.00           H  
ATOM   5201  HG3 GLN A   7       5.208  21.791 -13.963  1.00  0.00           H  
ATOM   5202  CD  GLN A   7       3.114  21.748 -14.351  1.00  0.00           C  
ATOM   5203  NE2 GLN A   7       2.956  21.009 -15.428  1.00  0.00           N  
ATOM   5204 HE21 GLN A   7       3.668  20.931 -16.141  1.00  0.00           H  
ATOM   5205 HE22 GLN A   7       2.100  20.478 -15.486  1.00  0.00           H  
ATOM   5206  OE1 GLN A   7       2.215  21.785 -13.524  1.00  0.00           O  
ATOM   5207  N   THR A   8       5.809  25.354 -10.619  1.00  0.00           N  
ATOM   5208  H   THR A   8       6.074  24.426 -10.323  1.00  0.00           H  
ATOM   5209  CA  THR A   8       5.653  26.429  -9.620  1.00  0.00           C  
ATOM   5210  HA  THR A   8       4.682  26.899  -9.779  1.00  0.00           H  
ATOM   5211  C   THR A   8       6.686  27.555  -9.727  1.00  0.00           C  
ATOM   5212  CB  THR A   8       5.675  25.901  -8.177  1.00  0.00           C  
ATOM   5213  HB  THR A   8       5.508  26.750  -7.513  1.00  0.00           H  
ATOM   5214  O   THR A   8       6.529  28.569  -9.051  1.00  0.00           O  
ATOM   5215  CG2 THR A   8       4.567  24.899  -7.867  1.00  0.00           C  
ATOM   5216 HG21 THR A   8       3.597  25.364  -8.039  1.00  0.00           H  
ATOM   5217 HG22 THR A   8       4.646  24.017  -8.502  1.00  0.00           H  
ATOM   5218 HG23 THR A   8       4.630  24.592  -6.823  1.00  0.00           H  
ATOM   5219  OG1 THR A   8       6.926  25.343  -7.820  1.00  0.00           O  
ATOM   5220  HG1 THR A   8       7.242  24.762  -8.516  1.00  0.00           H  
ATOM   5221  N   GLY A   9       7.781  27.367 -10.477  1.00  0.00           N  
ATOM   5222  H   GLY A   9       7.825  26.547 -11.065  1.00  0.00           H  
ATOM   5223  CA  GLY A   9       8.909  28.311 -10.526  1.00  0.00           C  
ATOM   5224  HA2 GLY A   9       9.597  27.997 -11.311  1.00  0.00           H  
ATOM   5225  HA3 GLY A   9       8.531  29.301 -10.780  1.00  0.00           H  
ATOM   5226  C   GLY A   9       9.709  28.434  -9.218  1.00  0.00           C  
ATOM   5227  O   GLY A   9      10.691  29.165  -9.166  1.00  0.00           O  
ATOM   5228  N   ARG A  10       9.328  27.706  -8.159  1.00  0.00           N  
ATOM   5229  H   ARG A  10       8.491  27.149  -8.260  1.00  0.00           H  
ATOM   5230  CA  ARG A  10       9.996  27.734  -6.845  1.00  0.00           C  
ATOM   5231  HA  ARG A  10      10.319  28.754  -6.639  1.00  0.00           H  
ATOM   5232  C   ARG A  10      11.273  26.890  -6.794  1.00  0.00           C  
ATOM   5233  CB  ARG A  10       9.007  27.297  -5.751  1.00  0.00           C  
ATOM   5234  HB2 ARG A  10       9.541  27.242  -4.802  1.00  0.00           H  
ATOM   5235  HB3 ARG A  10       8.626  26.304  -5.989  1.00  0.00           H  
ATOM   5236  O   ARG A  10      12.027  26.999  -5.830  1.00  0.00           O  
ATOM   5237  CG  ARG A  10       7.829  28.267  -5.586  1.00  0.00           C  
ATOM   5238  HG2 ARG A  10       8.212  29.259  -5.346  1.00  0.00           H  
ATOM   5239  HG3 ARG A  10       7.261  28.322  -6.515  1.00  0.00           H  
ATOM   5240  CD  ARG A  10       6.901  27.791  -4.462  1.00  0.00           C  
ATOM   5241  HD2 ARG A  10       7.480  27.717  -3.542  1.00  0.00           H  
ATOM   5242  HD3 ARG A  10       6.516  26.807  -4.727  1.00  0.00           H  
ATOM   5243  NE  ARG A  10       5.775  28.723  -4.262  1.00  0.00           N  
ATOM   5244  HE  ARG A  10       5.757  29.536  -4.861  1.00  0.00           H  
ATOM   5245  NH1 ARG A  10       4.726  27.603  -2.551  1.00  0.00           N  
ATOM   5246 HH11 ARG A  10       4.000  27.577  -1.849  1.00  0.00           H  
ATOM   5247 HH12 ARG A  10       5.492  26.945  -2.530  1.00  0.00           H  
ATOM   5248  NH2 ARG A  10       3.862  29.513  -3.305  1.00  0.00           N  
ATOM   5249 HH21 ARG A  10       3.128  29.441  -2.615  1.00  0.00           H  
ATOM   5250 HH22 ARG A  10       3.886  30.318  -3.914  1.00  0.00           H  
ATOM   5251  CZ  ARG A  10       4.797  28.608  -3.379  1.00  0.00           C  
ATOM   5252  N   PHE A  11      11.504  26.047  -7.801  1.00  0.00           N  
ATOM   5253  H   PHE A  11      10.870  26.066  -8.587  1.00  0.00           H  
ATOM   5254  CA  PHE A  11      12.655  25.149  -7.895  1.00  0.00           C  
ATOM   5255  HA  PHE A  11      13.395  25.429  -7.145  1.00  0.00           H  
ATOM   5256  C   PHE A  11      13.296  25.262  -9.261  1.00  0.00           C  
ATOM   5257  CB  PHE A  11      12.262  23.678  -7.661  1.00  0.00           C  
ATOM   5258  HB2 PHE A  11      11.507  23.378  -8.387  1.00  0.00           H  
ATOM   5259  HB3 PHE A  11      13.138  23.047  -7.809  1.00  0.00           H  
ATOM   5260  O   PHE A  11      12.620  25.146 -10.286  1.00  0.00           O  
ATOM   5261  CG  PHE A  11      11.736  23.461  -6.273  1.00  0.00           C  
ATOM   5262  CD1 PHE A  11      12.601  23.063  -5.238  1.00  0.00           C  
ATOM   5263  HD1 PHE A  11      13.618  22.773  -5.454  1.00  0.00           H  
ATOM   5264  CD2 PHE A  11      10.421  23.859  -5.999  1.00  0.00           C  
ATOM   5265  HD2 PHE A  11       9.770  24.175  -6.801  1.00  0.00           H  
ATOM   5266  CE1 PHE A  11      12.160  23.111  -3.910  1.00  0.00           C  
ATOM   5267  HE1 PHE A  11      12.822  22.812  -3.110  1.00  0.00           H  
ATOM   5268  CE2 PHE A  11      10.032  24.033  -4.674  1.00  0.00           C  
ATOM   5269  HE2 PHE A  11       9.084  24.513  -4.478  1.00  0.00           H  
ATOM   5270  CZ  PHE A  11      10.905  23.666  -3.636  1.00  0.00           C  
ATOM   5271  HZ  PHE A  11      10.607  23.788  -2.605  1.00  0.00           H  
ATOM   5272  N   HIS A  12      14.617  25.334  -9.271  1.00  0.00           N  
ATOM   5273  H   HIS A  12      15.106  25.401  -8.389  1.00  0.00           H  
ATOM   5274  CA  HIS A  12      15.368  24.814 -10.388  1.00  0.00           C  
ATOM   5275  HA  HIS A  12      14.911  25.161 -11.315  1.00  0.00           H  
ATOM   5276  C   HIS A  12      15.319  23.287 -10.343  1.00  0.00           C  
ATOM   5277  CB  HIS A  12      16.794  25.332 -10.352  1.00  0.00           C  
ATOM   5278  HB2 HIS A  12      17.302  24.963  -9.461  1.00  0.00           H  
ATOM   5279  HB3 HIS A  12      17.276  24.928 -11.242  1.00  0.00           H  
ATOM   5280  O   HIS A  12      15.582  22.666  -9.315  1.00  0.00           O  
ATOM   5281  CG  HIS A  12      16.883  26.831 -10.396  1.00  0.00           C  
ATOM   5282  CD2 HIS A  12      17.207  27.652  -9.352  1.00  0.00           C  
ATOM   5283  HD2 HIS A  12      17.456  27.333  -8.350  1.00  0.00           H  
ATOM   5284  ND1 HIS A  12      16.619  27.636 -11.482  1.00  0.00           N  
ATOM   5285  HD1 HIS A  12      16.411  27.339 -12.425  1.00  0.00           H  
ATOM   5286  CE1 HIS A  12      16.781  28.913 -11.099  1.00  0.00           C  
ATOM   5287  HE1 HIS A  12      16.675  29.779 -11.736  1.00  0.00           H  
ATOM   5288  NE2 HIS A  12      17.127  28.969  -9.806  1.00  0.00           N  
ATOM   5289  N   THR A  13      14.933  22.681 -11.461  1.00  0.00           N  
ATOM   5290  H   THR A  13      14.795  23.237 -12.292  1.00  0.00           H  
ATOM   5291  CA  THR A  13      14.846  21.224 -11.603  1.00  0.00           C  
ATOM   5292  HA  THR A  13      15.081  20.739 -10.655  1.00  0.00           H  
ATOM   5293  C   THR A  13      15.871  20.790 -12.638  1.00  0.00           C  
ATOM   5294  CB  THR A  13      13.428  20.795 -12.002  1.00  0.00           C  
ATOM   5295  HB  THR A  13      13.217  21.139 -13.015  1.00  0.00           H  
ATOM   5296  O   THR A  13      15.879  21.346 -13.737  1.00  0.00           O  
ATOM   5297  CG2 THR A  13      13.236  19.284 -11.933  1.00  0.00           C  
ATOM   5298 HG21 THR A  13      13.842  18.796 -12.697  1.00  0.00           H  
ATOM   5299 HG22 THR A  13      12.189  19.038 -12.113  1.00  0.00           H  
ATOM   5300 HG23 THR A  13      13.530  18.916 -10.950  1.00  0.00           H  
ATOM   5301  OG1 THR A  13      12.490  21.388 -11.126  1.00  0.00           O  
ATOM   5302  HG1 THR A  13      12.812  22.269 -10.923  1.00  0.00           H  
ATOM   5303  N   ILE A  14      16.728  19.827 -12.295  1.00  0.00           N  
ATOM   5304  H   ILE A  14      16.674  19.437 -11.365  1.00  0.00           H  
ATOM   5305  CA  ILE A  14      17.655  19.199 -13.244  1.00  0.00           C  
ATOM   5306  HA  ILE A  14      17.466  19.608 -14.237  1.00  0.00           H  
ATOM   5307  C   ILE A  14      17.366  17.707 -13.301  1.00  0.00           C  
ATOM   5308  CB  ILE A  14      19.146  19.445 -12.922  1.00  0.00           C  
ATOM   5309  HB  ILE A  14      19.407  18.889 -12.021  1.00  0.00           H  
ATOM   5310  O   ILE A  14      17.191  17.061 -12.272  1.00  0.00           O  
ATOM   5311  CG1 ILE A  14      19.490  20.927 -12.701  1.00  0.00           C  
ATOM   5312 HG12 ILE A  14      19.454  21.463 -13.650  1.00  0.00           H  
ATOM   5313 HG13 ILE A  14      18.757  21.373 -12.028  1.00  0.00           H  
ATOM   5314  CG2 ILE A  14      19.980  18.920 -14.110  1.00  0.00           C  
ATOM   5315 HG21 ILE A  14      19.605  19.326 -15.049  1.00  0.00           H  
ATOM   5316 HG22 ILE A  14      19.936  17.832 -14.150  1.00  0.00           H  
ATOM   5317 HG23 ILE A  14      21.034  19.190 -14.036  1.00  0.00           H  
ATOM   5318  CD1 ILE A  14      20.879  21.091 -12.065  1.00  0.00           C  
ATOM   5319 HD11 ILE A  14      21.659  20.606 -12.651  1.00  0.00           H  
ATOM   5320 HD12 ILE A  14      21.141  22.148 -12.025  1.00  0.00           H  
ATOM   5321 HD13 ILE A  14      20.881  20.663 -11.063  1.00  0.00           H  
ATOM   5322  N   GLU A  15      17.328  17.170 -14.510  1.00  0.00           N  
ATOM   5323  H   GLU A  15      17.534  17.752 -15.309  1.00  0.00           H  
ATOM   5324  CA  GLU A  15      17.205  15.742 -14.769  1.00  0.00           C  
ATOM   5325  HA  GLU A  15      16.443  15.328 -14.108  1.00  0.00           H  
ATOM   5326  C   GLU A  15      18.543  15.043 -14.479  1.00  0.00           C  
ATOM   5327  CB  GLU A  15      16.714  15.593 -16.213  1.00  0.00           C  
ATOM   5328  HB2 GLU A  15      15.987  16.386 -16.389  1.00  0.00           H  
ATOM   5329  HB3 GLU A  15      17.545  15.742 -16.903  1.00  0.00           H  
ATOM   5330  O   GLU A  15      19.601  15.466 -14.942  1.00  0.00           O  
ATOM   5331  CG  GLU A  15      16.012  14.267 -16.515  1.00  0.00           C  
ATOM   5332  HG2 GLU A  15      16.759  13.485 -16.651  1.00  0.00           H  
ATOM   5333  HG3 GLU A  15      15.387  13.998 -15.662  1.00  0.00           H  
ATOM   5334  CD  GLU A  15      15.129  14.407 -17.768  1.00  0.00           C  
ATOM   5335  OE1 GLU A  15      14.000  13.867 -17.733  1.00  0.00           O  
ATOM   5336  OE2 GLU A  15      15.514  15.166 -18.692  1.00  0.00           O  
ATOM   5337  N   LEU A  16      18.507  14.006 -13.646  1.00  0.00           N  
ATOM   5338  H   LEU A  16      17.601  13.700 -13.323  1.00  0.00           H  
ATOM   5339  CA  LEU A  16      19.689  13.298 -13.151  1.00  0.00           C  
ATOM   5340  HA  LEU A  16      20.499  14.010 -12.994  1.00  0.00           H  
ATOM   5341  C   LEU A  16      20.224  12.267 -14.137  1.00  0.00           C  
ATOM   5342  CB  LEU A  16      19.322  12.599 -11.830  1.00  0.00           C  
ATOM   5343  HB2 LEU A  16      18.460  11.952 -11.993  1.00  0.00           H  
ATOM   5344  HB3 LEU A  16      20.149  11.957 -11.528  1.00  0.00           H  
ATOM   5345  O   LEU A  16      21.389  11.877 -14.060  1.00  0.00           O  
ATOM   5346  CG  LEU A  16      19.012  13.554 -10.675  1.00  0.00           C  
ATOM   5347  HG  LEU A  16      18.053  14.038 -10.860  1.00  0.00           H  
ATOM   5348  CD1 LEU A  16      18.926  12.762  -9.376  1.00  0.00           C  
ATOM   5349 HD11 LEU A  16      18.564  13.401  -8.570  1.00  0.00           H  
ATOM   5350 HD12 LEU A  16      18.224  11.939  -9.507  1.00  0.00           H  
ATOM   5351 HD13 LEU A  16      19.903  12.357  -9.110  1.00  0.00           H  
ATOM   5352  CD2 LEU A  16      20.085  14.625 -10.532  1.00  0.00           C  
ATOM   5353 HD21 LEU A  16      19.889  15.434 -11.237  1.00  0.00           H  
ATOM   5354 HD22 LEU A  16      21.058  14.184 -10.748  1.00  0.00           H  
ATOM   5355 HD23 LEU A  16      20.077  15.021  -9.516  1.00  0.00           H  
ATOM   5356  N   GLN A  17      19.367  11.800 -15.038  1.00  0.00           N  
ATOM   5357  H   GLN A  17      18.440  12.199 -15.078  1.00  0.00           H  
ATOM   5358  CA  GLN A  17      19.707  10.782 -16.008  1.00  0.00           C  
ATOM   5359  HA  GLN A  17      20.755  10.505 -15.891  1.00  0.00           H  
ATOM   5360  C   GLN A  17      19.536  11.357 -17.406  1.00  0.00           C  
ATOM   5361  CB  GLN A  17      18.869   9.528 -15.728  1.00  0.00           C  
ATOM   5362  HB2 GLN A  17      17.826   9.699 -15.995  1.00  0.00           H  
ATOM   5363  HB3 GLN A  17      18.925   9.306 -14.662  1.00  0.00           H  
ATOM   5364  O   GLN A  17      18.424  11.563 -17.877  1.00  0.00           O  
ATOM   5365  CG  GLN A  17      19.423   8.330 -16.505  1.00  0.00           C  
ATOM   5366  HG2 GLN A  17      19.280   8.497 -17.573  1.00  0.00           H  
ATOM   5367  HG3 GLN A  17      20.491   8.244 -16.307  1.00  0.00           H  
ATOM   5368  CD  GLN A  17      18.786   7.000 -16.124  1.00  0.00           C  
ATOM   5369  NE2 GLN A  17      19.118   5.939 -16.823  1.00  0.00           N  
ATOM   5370 HE21 GLN A  17      18.675   5.070 -16.559  1.00  0.00           H  
ATOM   5371 HE22 GLN A  17      19.762   6.033 -17.596  1.00  0.00           H  
ATOM   5372  OE1 GLN A  17      18.055   6.848 -15.157  1.00  0.00           O  
ATOM   5373  N   GLU A  18      20.660  11.595 -18.075  1.00  0.00           N  
ATOM   5374  H   GLU A  18      21.546  11.445 -17.614  1.00  0.00           H  
ATOM   5375  CA  GLU A  18      20.653  11.773 -19.521  1.00  0.00           C  
ATOM   5376  HA  GLU A  18      19.868  12.477 -19.797  1.00  0.00           H  
ATOM   5377  C   GLU A  18      20.334  10.421 -20.155  1.00  0.00           C  
ATOM   5378  CB  GLU A  18      22.000  12.316 -20.020  1.00  0.00           C  
ATOM   5379  HB2 GLU A  18      22.795  11.674 -19.641  1.00  0.00           H  
ATOM   5380  HB3 GLU A  18      22.016  12.285 -21.109  1.00  0.00           H  
ATOM   5381  O   GLU A  18      20.864   9.378 -19.745  1.00  0.00           O  
ATOM   5382  CG  GLU A  18      22.234  13.766 -19.564  1.00  0.00           C  
ATOM   5383  HG2 GLU A  18      21.470  14.400 -20.014  1.00  0.00           H  
ATOM   5384  HG3 GLU A  18      22.120  13.823 -18.481  1.00  0.00           H  
ATOM   5385  CD  GLU A  18      23.626  14.313 -19.921  1.00  0.00           C  
ATOM   5386  OE1 GLU A  18      23.803  15.556 -19.855  1.00  0.00           O  
ATOM   5387  OE2 GLU A  18      24.559  13.514 -20.160  1.00  0.00           O  
ATOM   5388  N   GLU A  19      19.464  10.428 -21.150  1.00  0.00           N  
ATOM   5389  H   GLU A  19      19.033  11.296 -21.436  1.00  0.00           H  
ATOM   5390  CA  GLU A  19      19.165   9.247 -21.940  1.00  0.00           C  
ATOM   5391  HA  GLU A  19      18.684   8.517 -21.288  1.00  0.00           H  
ATOM   5392  C   GLU A  19      20.475   8.648 -22.496  1.00  0.00           C  
ATOM   5393  CB  GLU A  19      18.159   9.671 -23.011  1.00  0.00           C  
ATOM   5394  HB2 GLU A  19      17.440  10.340 -22.540  1.00  0.00           H  
ATOM   5395  HB3 GLU A  19      18.669  10.214 -23.807  1.00  0.00           H  
ATOM   5396  O   GLU A  19      21.282   9.340 -23.112  1.00  0.00           O  
ATOM   5397  CG  GLU A  19      17.386   8.485 -23.587  1.00  0.00           C  
ATOM   5398  HG2 GLU A  19      17.076   7.838 -22.766  1.00  0.00           H  
ATOM   5399  HG3 GLU A  19      18.044   7.909 -24.237  1.00  0.00           H  
ATOM   5400  CD  GLU A  19      16.145   8.948 -24.359  1.00  0.00           C  
ATOM   5401  OE1 GLU A  19      15.248   8.088 -24.502  1.00  0.00           O  
ATOM   5402  OE2 GLU A  19      16.108  10.139 -24.733  1.00  0.00           O  
ATOM   5403  N   GLY A  20      20.755   7.375 -22.179  1.00  0.00           N  
ATOM   5404  H   GLY A  20      20.052   6.856 -21.674  1.00  0.00           H  
ATOM   5405  CA  GLY A  20      22.006   6.694 -22.560  1.00  0.00           C  
ATOM   5406  HA2 GLY A  20      21.773   5.652 -22.779  1.00  0.00           H  
ATOM   5407  HA3 GLY A  20      22.383   7.139 -23.481  1.00  0.00           H  
ATOM   5408  C   GLY A  20      23.159   6.713 -21.537  1.00  0.00           C  
ATOM   5409  O   GLY A  20      24.193   6.085 -21.779  1.00  0.00           O  
ATOM   5410  N   SER A  21      23.010   7.343 -20.367  1.00  0.00           N  
ATOM   5411  H   SER A  21      22.168   7.882 -20.218  1.00  0.00           H  
ATOM   5412  CA  SER A  21      24.067   7.358 -19.337  1.00  0.00           C  
ATOM   5413  HA  SER A  21      24.987   7.597 -19.872  1.00  0.00           H  
ATOM   5414  C   SER A  21      24.289   5.996 -18.625  1.00  0.00           C  
ATOM   5415  CB  SER A  21      23.865   8.513 -18.345  1.00  0.00           C  
ATOM   5416  HB2 SER A  21      24.542   8.387 -17.500  1.00  0.00           H  
ATOM   5417  HB3 SER A  21      24.118   9.447 -18.847  1.00  0.00           H  
ATOM   5418  O   SER A  21      23.342   5.219 -18.471  1.00  0.00           O  
ATOM   5419  OG  SER A  21      22.543   8.618 -17.870  1.00  0.00           O  
ATOM   5420  HG  SER A  21      21.970   8.927 -18.576  1.00  0.00           H  
ATOM   5421  N   PRO A  22      25.537   5.672 -18.200  1.00  0.00           N  
ATOM   5422  CA  PRO A  22      25.892   4.535 -17.341  1.00  0.00           C  
ATOM   5423  HA  PRO A  22      26.017   3.636 -17.945  1.00  0.00           H  
ATOM   5424  C   PRO A  22      24.898   4.208 -16.227  1.00  0.00           C  
ATOM   5425  CB  PRO A  22      27.319   4.777 -16.866  1.00  0.00           C  
ATOM   5426  HB2 PRO A  22      27.839   3.847 -16.634  1.00  0.00           H  
ATOM   5427  HB3 PRO A  22      27.322   5.448 -16.007  1.00  0.00           H  
ATOM   5428  O   PRO A  22      24.521   5.076 -15.443  1.00  0.00           O  
ATOM   5429  CG  PRO A  22      27.916   5.481 -18.082  1.00  0.00           C  
ATOM   5430  HG2 PRO A  22      28.796   6.067 -17.815  1.00  0.00           H  
ATOM   5431  HG3 PRO A  22      28.158   4.751 -18.854  1.00  0.00           H  
ATOM   5432  CD  PRO A  22      26.764   6.373 -18.549  1.00  0.00           C  
ATOM   5433  HD2 PRO A  22      26.800   7.324 -18.019  1.00  0.00           H  
ATOM   5434  HD3 PRO A  22      26.839   6.535 -19.625  1.00  0.00           H  
ATOM   5435  N   ASP A  23      24.493   2.937 -16.127  1.00  0.00           N  
ATOM   5436  H   ASP A  23      24.861   2.259 -16.779  1.00  0.00           H  
ATOM   5437  CA  ASP A  23      23.712   2.451 -14.991  1.00  0.00           C  
ATOM   5438  HA  ASP A  23      23.014   3.239 -14.710  1.00  0.00           H  
ATOM   5439  C   ASP A  23      24.643   2.227 -13.795  1.00  0.00           C  
ATOM   5440  CB  ASP A  23      22.858   1.225 -15.340  1.00  0.00           C  
ATOM   5441  HB2 ASP A  23      22.349   1.408 -16.287  1.00  0.00           H  
ATOM   5442  HB3 ASP A  23      23.498   0.351 -15.454  1.00  0.00           H  
ATOM   5443  O   ASP A  23      25.014   1.107 -13.446  1.00  0.00           O  
ATOM   5444  CG  ASP A  23      21.802   0.960 -14.259  1.00  0.00           C  
ATOM   5445  OD1 ASP A  23      21.786   1.707 -13.253  1.00  0.00           O  
ATOM   5446  OD2 ASP A  23      21.011   0.021 -14.475  1.00  0.00           O  
ATOM   5447  N   GLU A  24      25.072   3.343 -13.208  1.00  0.00           N  
ATOM   5448  H   GLU A  24      24.841   4.218 -13.655  1.00  0.00           H  
ATOM   5449  CA  GLU A  24      25.944   3.392 -12.035  1.00  0.00           C  
ATOM   5450  HA  GLU A  24      26.925   2.992 -12.292  1.00  0.00           H  
ATOM   5451  C   GLU A  24      25.390   2.558 -10.863  1.00  0.00           C  
ATOM   5452  CB  GLU A  24      26.105   4.860 -11.598  1.00  0.00           C  
ATOM   5453  HB2 GLU A  24      26.654   4.885 -10.657  1.00  0.00           H  
ATOM   5454  HB3 GLU A  24      25.110   5.273 -11.429  1.00  0.00           H  
ATOM   5455  O   GLU A  24      26.168   2.095 -10.032  1.00  0.00           O  
ATOM   5456  CG  GLU A  24      26.846   5.749 -12.616  1.00  0.00           C  
ATOM   5457  HG2 GLU A  24      27.843   5.337 -12.773  1.00  0.00           H  
ATOM   5458  HG3 GLU A  24      26.316   5.719 -13.568  1.00  0.00           H  
ATOM   5459  CD  GLU A  24      26.966   7.220 -12.171  1.00  0.00           C  
ATOM   5460  OE1 GLU A  24      27.736   7.965 -12.820  1.00  0.00           O  
ATOM   5461  OE2 GLU A  24      26.293   7.610 -11.188  1.00  0.00           O  
ATOM   5462  N   PHE A  25      24.069   2.319 -10.798  1.00  0.00           N  
ATOM   5463  H   PHE A  25      23.483   2.630 -11.559  1.00  0.00           H  
ATOM   5464  CA  PHE A  25      23.443   1.493  -9.756  1.00  0.00           C  
ATOM   5465  HA  PHE A  25      23.790   1.807  -8.772  1.00  0.00           H  
ATOM   5466  C   PHE A  25      23.870   0.047  -9.844  1.00  0.00           C  
ATOM   5467  CB  PHE A  25      21.912   1.598  -9.854  1.00  0.00           C  
ATOM   5468  HB2 PHE A  25      21.596   2.640  -9.798  1.00  0.00           H  
ATOM   5469  HB3 PHE A  25      21.602   1.235 -10.834  1.00  0.00           H  
ATOM   5470  O   PHE A  25      24.267  -0.558  -8.856  1.00  0.00           O  
ATOM   5471  CG  PHE A  25      21.164   0.806  -8.799  1.00  0.00           C  
ATOM   5472  CD1 PHE A  25      20.305  -0.235  -9.196  1.00  0.00           C  
ATOM   5473  HD1 PHE A  25      20.170  -0.460 -10.244  1.00  0.00           H  
ATOM   5474  CD2 PHE A  25      21.332   1.082  -7.427  1.00  0.00           C  
ATOM   5475  HD2 PHE A  25      22.011   1.854  -7.096  1.00  0.00           H  
ATOM   5476  CE1 PHE A  25      19.607  -0.982  -8.231  1.00  0.00           C  
ATOM   5477  HE1 PHE A  25      18.948  -1.781  -8.535  1.00  0.00           H  
ATOM   5478  CE2 PHE A  25      20.645   0.322  -6.464  1.00  0.00           C  
ATOM   5479  HE2 PHE A  25      20.792   0.503  -5.410  1.00  0.00           H  
ATOM   5480  CZ  PHE A  25      19.784  -0.710  -6.865  1.00  0.00           C  
ATOM   5481  HZ  PHE A  25      19.270  -1.305  -6.125  1.00  0.00           H  
ATOM   5482  N   GLN A  26      23.863  -0.485 -11.047  1.00  0.00           N  
ATOM   5483  H   GLN A  26      23.558   0.087 -11.822  1.00  0.00           H  
ATOM   5484  CA  GLN A  26      24.293  -1.841 -11.304  1.00  0.00           C  
ATOM   5485  HA  GLN A  26      23.830  -2.527 -10.595  1.00  0.00           H  
ATOM   5486  C   GLN A  26      25.822  -2.001 -11.206  1.00  0.00           C  
ATOM   5487  CB  GLN A  26      23.798  -2.158 -12.692  1.00  0.00           C  
ATOM   5488  HB2 GLN A  26      24.092  -1.296 -13.290  1.00  0.00           H  
ATOM   5489  HB3 GLN A  26      24.297  -3.066 -13.032  1.00  0.00           H  
ATOM   5490  O   GLN A  26      26.293  -3.067 -10.813  1.00  0.00           O  
ATOM   5491  CG  GLN A  26      22.283  -2.325 -12.849  1.00  0.00           C  
ATOM   5492  HG2 GLN A  26      22.034  -2.318 -13.910  1.00  0.00           H  
ATOM   5493  HG3 GLN A  26      21.764  -1.493 -12.374  1.00  0.00           H  
ATOM   5494  CD  GLN A  26      21.777  -3.634 -12.273  1.00  0.00           C  
ATOM   5495  NE2 GLN A  26      20.524  -3.696 -11.889  1.00  0.00           N  
ATOM   5496 HE21 GLN A  26      19.919  -2.893 -11.981  1.00  0.00           H  
ATOM   5497 HE22 GLN A  26      20.217  -4.566 -11.478  1.00  0.00           H  
ATOM   5498  OE1 GLN A  26      22.495  -4.619 -12.190  1.00  0.00           O  
ATOM   5499  N   GLU A  27      26.617  -0.963 -11.507  1.00  0.00           N  
ATOM   5500  H   GLU A  27      26.195  -0.114 -11.855  1.00  0.00           H  
ATOM   5501  CA  GLU A  27      28.056  -0.962 -11.170  1.00  0.00           C  
ATOM   5502  HA  GLU A  27      28.535  -1.838 -11.607  1.00  0.00           H  
ATOM   5503  C   GLU A  27      28.272  -1.049  -9.651  1.00  0.00           C  
ATOM   5504  CB  GLU A  27      28.778   0.298 -11.681  1.00  0.00           C  
ATOM   5505  HB2 GLU A  27      29.717   0.378 -11.132  1.00  0.00           H  
ATOM   5506  HB3 GLU A  27      28.183   1.182 -11.453  1.00  0.00           H  
ATOM   5507  O   GLU A  27      29.119  -1.808  -9.177  1.00  0.00           O  
ATOM   5508  CG  GLU A  27      29.130   0.282 -13.174  1.00  0.00           C  
ATOM   5509  HG2 GLU A  27      28.216   0.411 -13.753  1.00  0.00           H  
ATOM   5510  HG3 GLU A  27      29.557  -0.691 -13.418  1.00  0.00           H  
ATOM   5511  CD  GLU A  27      30.141   1.388 -13.546  1.00  0.00           C  
ATOM   5512  OE1 GLU A  27      30.849   1.216 -14.564  1.00  0.00           O  
ATOM   5513  OE2 GLU A  27      30.219   2.409 -12.823  1.00  0.00           O  
ATOM   5514  N   LEU A  28      27.483  -0.300  -8.881  1.00  0.00           N  
ATOM   5515  H   LEU A  28      26.830   0.323  -9.334  1.00  0.00           H  
ATOM   5516  CA  LEU A  28      27.542  -0.279  -7.422  1.00  0.00           C  
ATOM   5517  HA  LEU A  28      28.590  -0.218  -7.127  1.00  0.00           H  
ATOM   5518  C   LEU A  28      27.019  -1.582  -6.789  1.00  0.00           C  
ATOM   5519  CB  LEU A  28      26.815   0.994  -6.946  1.00  0.00           C  
ATOM   5520  HB2 LEU A  28      26.479   0.879  -5.915  1.00  0.00           H  
ATOM   5521  HB3 LEU A  28      25.915   1.137  -7.544  1.00  0.00           H  
ATOM   5522  O   LEU A  28      27.650  -2.081  -5.858  1.00  0.00           O  
ATOM   5523  CG  LEU A  28      27.689   2.260  -7.025  1.00  0.00           C  
ATOM   5524  HG  LEU A  28      28.130   2.350  -8.017  1.00  0.00           H  
ATOM   5525  CD1 LEU A  28      26.836   3.496  -6.760  1.00  0.00           C  
ATOM   5526 HD11 LEU A  28      26.220   3.354  -5.873  1.00  0.00           H  
ATOM   5527 HD12 LEU A  28      26.200   3.642  -7.634  1.00  0.00           H  
ATOM   5528 HD13 LEU A  28      27.456   4.385  -6.645  1.00  0.00           H  
ATOM   5529  CD2 LEU A  28      28.819   2.265  -5.990  1.00  0.00           C  
ATOM   5530 HD21 LEU A  28      28.403   2.135  -4.991  1.00  0.00           H  
ATOM   5531 HD22 LEU A  28      29.365   3.207  -6.032  1.00  0.00           H  
ATOM   5532 HD23 LEU A  28      29.519   1.453  -6.189  1.00  0.00           H  
ATOM   5533  N   LEU A  29      25.961  -2.191  -7.337  1.00  0.00           N  
ATOM   5534  H   LEU A  29      25.445  -1.688  -8.045  1.00  0.00           H  
ATOM   5535  CA  LEU A  29      25.478  -3.529  -6.957  1.00  0.00           C  
ATOM   5536  HA  LEU A  29      25.247  -3.552  -5.892  1.00  0.00           H  
ATOM   5537  C   LEU A  29      26.551  -4.599  -7.183  1.00  0.00           C  
ATOM   5538  CB  LEU A  29      24.213  -3.885  -7.762  1.00  0.00           C  
ATOM   5539  HB2 LEU A  29      24.376  -3.602  -8.802  1.00  0.00           H  
ATOM   5540  HB3 LEU A  29      24.083  -4.967  -7.742  1.00  0.00           H  
ATOM   5541  O   LEU A  29      26.743  -5.478  -6.345  1.00  0.00           O  
ATOM   5542  CG  LEU A  29      22.902  -3.256  -7.258  1.00  0.00           C  
ATOM   5543  HG  LEU A  29      23.032  -2.187  -7.092  1.00  0.00           H  
ATOM   5544  CD1 LEU A  29      21.816  -3.479  -8.310  1.00  0.00           C  
ATOM   5545 HD11 LEU A  29      21.810  -4.522  -8.629  1.00  0.00           H  
ATOM   5546 HD12 LEU A  29      20.840  -3.254  -7.881  1.00  0.00           H  
ATOM   5547 HD13 LEU A  29      21.994  -2.831  -9.168  1.00  0.00           H  
ATOM   5548  CD2 LEU A  29      22.414  -3.912  -5.967  1.00  0.00           C  
ATOM   5549 HD21 LEU A  29      21.545  -3.376  -5.586  1.00  0.00           H  
ATOM   5550 HD22 LEU A  29      22.132  -4.949  -6.148  1.00  0.00           H  
ATOM   5551 HD23 LEU A  29      23.195  -3.903  -5.206  1.00  0.00           H  
ATOM   5552  N   ARG A  30      27.320  -4.508  -8.276  1.00  0.00           N  
ATOM   5553  H   ARG A  30      27.100  -3.795  -8.957  1.00  0.00           H  
ATOM   5554  CA  ARG A  30      28.467  -5.405  -8.493  1.00  0.00           C  
ATOM   5555  HA  ARG A  30      28.139  -6.433  -8.342  1.00  0.00           H  
ATOM   5556  C   ARG A  30      29.589  -5.194  -7.497  1.00  0.00           C  
ATOM   5557  CB  ARG A  30      29.045  -5.245  -9.895  1.00  0.00           C  
ATOM   5558  HB2 ARG A  30      29.090  -4.194 -10.182  1.00  0.00           H  
ATOM   5559  HB3 ARG A  30      30.055  -5.655  -9.913  1.00  0.00           H  
ATOM   5560  O   ARG A  30      30.172  -6.171  -7.034  1.00  0.00           O  
ATOM   5561  CG  ARG A  30      28.199  -6.025 -10.875  1.00  0.00           C  
ATOM   5562  HG2 ARG A  30      28.034  -7.037 -10.505  1.00  0.00           H  
ATOM   5563  HG3 ARG A  30      27.232  -5.531 -10.966  1.00  0.00           H  
ATOM   5564  CD  ARG A  30      28.943  -6.112 -12.213  1.00  0.00           C  
ATOM   5565  HD2 ARG A  30      29.318  -5.133 -12.510  1.00  0.00           H  
ATOM   5566  HD3 ARG A  30      29.796  -6.783 -12.104  1.00  0.00           H  
ATOM   5567  NE  ARG A  30      28.027  -6.639 -13.219  1.00  0.00           N  
ATOM   5568  HE  ARG A  30      28.011  -7.638 -13.366  1.00  0.00           H  
ATOM   5569  NH1 ARG A  30      26.954  -4.664 -13.457  1.00  0.00           N  
ATOM   5570 HH11 ARG A  30      26.117  -4.136 -13.658  1.00  0.00           H  
ATOM   5571 HH12 ARG A  30      27.808  -4.169 -13.245  1.00  0.00           H  
ATOM   5572  NH2 ARG A  30      25.862  -6.604 -13.797  1.00  0.00           N  
ATOM   5573 HH21 ARG A  30      25.808  -7.610 -13.726  1.00  0.00           H  
ATOM   5574 HH22 ARG A  30      25.036  -6.068 -14.022  1.00  0.00           H  
ATOM   5575  CZ  ARG A  30      26.955  -5.963 -13.527  1.00  0.00           C  
ATOM   5576  N   LEU A  31      29.903  -3.942  -7.173  1.00  0.00           N  
ATOM   5577  H   LEU A  31      29.409  -3.191  -7.634  1.00  0.00           H  
ATOM   5578  CA  LEU A  31      30.903  -3.632  -6.157  1.00  0.00           C  
ATOM   5579  HA  LEU A  31      31.829  -4.144  -6.421  1.00  0.00           H  
ATOM   5580  C   LEU A  31      30.479  -4.190  -4.790  1.00  0.00           C  
ATOM   5581  CB  LEU A  31      31.172  -2.119  -6.125  1.00  0.00           C  
ATOM   5582  HB2 LEU A  31      31.602  -1.849  -5.161  1.00  0.00           H  
ATOM   5583  HB3 LEU A  31      30.223  -1.591  -6.219  1.00  0.00           H  
ATOM   5584  O   LEU A  31      31.296  -4.845  -4.153  1.00  0.00           O  
ATOM   5585  CG  LEU A  31      32.134  -1.663  -7.238  1.00  0.00           C  
ATOM   5586  HG  LEU A  31      31.890  -2.169  -8.172  1.00  0.00           H  
ATOM   5587  CD1 LEU A  31      32.000  -0.156  -7.457  1.00  0.00           C  
ATOM   5588 HD11 LEU A  31      30.999   0.059  -7.829  1.00  0.00           H  
ATOM   5589 HD12 LEU A  31      32.723   0.174  -8.204  1.00  0.00           H  
ATOM   5590 HD13 LEU A  31      32.166   0.374  -6.519  1.00  0.00           H  
ATOM   5591  CD2 LEU A  31      33.593  -1.961  -6.870  1.00  0.00           C  
ATOM   5592 HD21 LEU A  31      33.867  -1.436  -5.955  1.00  0.00           H  
ATOM   5593 HD22 LEU A  31      33.727  -3.032  -6.717  1.00  0.00           H  
ATOM   5594 HD23 LEU A  31      34.246  -1.647  -7.683  1.00  0.00           H  
ATOM   5595  N   GLN A  32      29.209  -4.047  -4.397  1.00  0.00           N  
ATOM   5596  H   GLN A  32      28.590  -3.493  -4.972  1.00  0.00           H  
ATOM   5597  CA  GLN A  32      28.641  -4.665  -3.187  1.00  0.00           C  
ATOM   5598  HA  GLN A  32      29.203  -4.327  -2.316  1.00  0.00           H  
ATOM   5599  C   GLN A  32      28.721  -6.199  -3.225  1.00  0.00           C  
ATOM   5600  CB  GLN A  32      27.186  -4.200  -3.047  1.00  0.00           C  
ATOM   5601  HB2 GLN A  32      27.185  -3.112  -2.984  1.00  0.00           H  
ATOM   5602  HB3 GLN A  32      26.660  -4.493  -3.956  1.00  0.00           H  
ATOM   5603  O   GLN A  32      29.115  -6.817  -2.237  1.00  0.00           O  
ATOM   5604  CG  GLN A  32      26.429  -4.756  -1.822  1.00  0.00           C  
ATOM   5605  HG2 GLN A  32      26.675  -4.161  -0.942  1.00  0.00           H  
ATOM   5606  HG3 GLN A  32      26.738  -5.781  -1.618  1.00  0.00           H  
ATOM   5607  CD  GLN A  32      24.909  -4.795  -2.018  1.00  0.00           C  
ATOM   5608  NE2 GLN A  32      24.144  -5.371  -1.128  1.00  0.00           N  
ATOM   5609 HE21 GLN A  32      24.453  -5.338  -0.167  1.00  0.00           H  
ATOM   5610 HE22 GLN A  32      23.163  -5.378  -1.368  1.00  0.00           H  
ATOM   5611  OE1 GLN A  32      24.359  -4.374  -3.009  1.00  0.00           O  
ATOM   5612  N   ALA A  33      28.408  -6.823  -4.365  1.00  0.00           N  
ATOM   5613  H   ALA A  33      27.990  -6.289  -5.114  1.00  0.00           H  
ATOM   5614  CA  ALA A  33      28.557  -8.268  -4.541  1.00  0.00           C  
ATOM   5615  HA  ALA A  33      27.990  -8.770  -3.757  1.00  0.00           H  
ATOM   5616  C   ALA A  33      30.024  -8.728  -4.411  1.00  0.00           C  
ATOM   5617  CB  ALA A  33      27.953  -8.661  -5.895  1.00  0.00           C  
ATOM   5618  HB1 ALA A  33      26.915  -8.333  -5.946  1.00  0.00           H  
ATOM   5619  HB2 ALA A  33      28.517  -8.202  -6.708  1.00  0.00           H  
ATOM   5620  HB3 ALA A  33      27.986  -9.745  -6.007  1.00  0.00           H  
ATOM   5621  O   ALA A  33      30.286  -9.852  -3.984  1.00  0.00           O  
ATOM   5622  N   SER A  34      30.989  -7.856  -4.734  1.00  0.00           N  
ATOM   5623  H   SER A  34      30.701  -6.979  -5.144  1.00  0.00           H  
ATOM   5624  CA  SER A  34      32.425  -8.120  -4.570  1.00  0.00           C  
ATOM   5625  HA  SER A  34      32.591  -9.178  -4.774  1.00  0.00           H  
ATOM   5626  C   SER A  34      32.955  -7.869  -3.149  1.00  0.00           C  
ATOM   5627  CB  SER A  34      33.226  -7.342  -5.621  1.00  0.00           C  
ATOM   5628  HB2 SER A  34      34.221  -7.780  -5.694  1.00  0.00           H  
ATOM   5629  HB3 SER A  34      32.738  -7.446  -6.590  1.00  0.00           H  
ATOM   5630  O   SER A  34      33.973  -8.446  -2.769  1.00  0.00           O  
ATOM   5631  OG  SER A  34      33.371  -5.968  -5.316  1.00  0.00           O  
ATOM   5632  HG  SER A  34      32.586  -5.650  -4.864  1.00  0.00           H  
ATOM   5633  N   THR A  35      32.267  -7.062  -2.335  1.00  0.00           N  
ATOM   5634  H   THR A  35      31.445  -6.598  -2.696  1.00  0.00           H  
ATOM   5635  CA  THR A  35      32.655  -6.707  -0.961  1.00  0.00           C  
ATOM   5636  HA  THR A  35      33.640  -7.126  -0.750  1.00  0.00           H  
ATOM   5637  C   THR A  35      31.706  -7.323   0.070  1.00  0.00           C  
ATOM   5638  CB  THR A  35      32.779  -5.181  -0.777  1.00  0.00           C  
ATOM   5639  HB  THR A  35      32.903  -4.963   0.284  1.00  0.00           H  
ATOM   5640  O   THR A  35      30.940  -6.614   0.712  1.00  0.00           O  
ATOM   5641  CG2 THR A  35      33.987  -4.611  -1.518  1.00  0.00           C  
ATOM   5642 HG21 THR A  35      33.872  -4.770  -2.590  1.00  0.00           H  
ATOM   5643 HG22 THR A  35      34.895  -5.110  -1.179  1.00  0.00           H  
ATOM   5644 HG23 THR A  35      34.070  -3.543  -1.320  1.00  0.00           H  
ATOM   5645  OG1 THR A  35      31.648  -4.493  -1.257  1.00  0.00           O  
ATOM   5646  HG1 THR A  35      31.630  -3.627  -0.844  1.00  0.00           H  
ATOM   5647  N   GLN A  36      31.761  -8.656   0.218  1.00  0.00           N  
ATOM   5648  H   GLN A  36      32.365  -9.139  -0.432  1.00  0.00           H  
ATOM   5649  CA  GLN A  36      31.147  -9.477   1.287  1.00  0.00           C  
ATOM   5650  HA  GLN A  36      30.627 -10.295   0.788  1.00  0.00           H  
ATOM   5651  C   GLN A  36      30.050  -8.796   2.151  1.00  0.00           C  
ATOM   5652  CB  GLN A  36      32.242 -10.120   2.173  1.00  0.00           C  
ATOM   5653  HB2 GLN A  36      32.921  -9.350   2.539  1.00  0.00           H  
ATOM   5654  HB3 GLN A  36      31.760 -10.583   3.035  1.00  0.00           H  
ATOM   5655  O   GLN A  36      30.184  -8.677   3.364  1.00  0.00           O  
ATOM   5656  CG  GLN A  36      33.036 -11.230   1.467  1.00  0.00           C  
ATOM   5657  HG2 GLN A  36      33.676 -10.795   0.700  1.00  0.00           H  
ATOM   5658  HG3 GLN A  36      32.334 -11.909   0.983  1.00  0.00           H  
ATOM   5659  CD  GLN A  36      33.903 -12.047   2.430  1.00  0.00           C  
ATOM   5660  NE2 GLN A  36      34.278 -13.255   2.069  1.00  0.00           N  
ATOM   5661 HE21 GLN A  36      34.830 -13.752   2.754  1.00  0.00           H  
ATOM   5662 HE22 GLN A  36      33.986 -13.647   1.185  1.00  0.00           H  
ATOM   5663  OE1 GLN A  36      34.274 -11.637   3.514  1.00  0.00           O  
ATOM   5664  N   GLY A  37      28.935  -8.383   1.537  1.00  0.00           N  
ATOM   5665  H   GLY A  37      28.928  -8.364   0.528  1.00  0.00           H  
ATOM   5666  CA  GLY A  37      27.682  -8.091   2.248  1.00  0.00           C  
ATOM   5667  HA2 GLY A  37      26.885  -8.009   1.510  1.00  0.00           H  
ATOM   5668  HA3 GLY A  37      27.447  -8.935   2.897  1.00  0.00           H  
ATOM   5669  C   GLY A  37      27.625  -6.823   3.116  1.00  0.00           C  
ATOM   5670  O   GLY A  37      26.784  -6.763   4.007  1.00  0.00           O  
ATOM   5671  N   HIS A  38      28.469  -5.810   2.890  1.00  0.00           N  
ATOM   5672  H   HIS A  38      29.197  -5.945   2.203  1.00  0.00           H  
ATOM   5673  CA  HIS A  38      28.546  -4.651   3.801  1.00  0.00           C  
ATOM   5674  HA  HIS A  38      28.172  -4.962   4.777  1.00  0.00           H  
ATOM   5675  C   HIS A  38      27.691  -3.421   3.454  1.00  0.00           C  
ATOM   5676  CB  HIS A  38      30.014  -4.263   4.002  1.00  0.00           C  
ATOM   5677  HB2 HIS A  38      30.073  -3.295   4.500  1.00  0.00           H  
ATOM   5678  HB3 HIS A  38      30.506  -4.174   3.034  1.00  0.00           H  
ATOM   5679  O   HIS A  38      27.638  -2.489   4.254  1.00  0.00           O  
ATOM   5680  CG  HIS A  38      30.749  -5.251   4.864  1.00  0.00           C  
ATOM   5681  CD2 HIS A  38      31.883  -5.941   4.537  1.00  0.00           C  
ATOM   5682  HD2 HIS A  38      32.410  -5.887   3.596  1.00  0.00           H  
ATOM   5683  ND1 HIS A  38      30.395  -5.628   6.139  1.00  0.00           N  
ATOM   5684  HD1 HIS A  38      29.564  -5.341   6.636  1.00  0.00           H  
ATOM   5685  CE1 HIS A  38      31.297  -6.525   6.569  1.00  0.00           C  
ATOM   5686  HE1 HIS A  38      31.270  -7.023   7.526  1.00  0.00           H  
ATOM   5687  NE2 HIS A  38      32.240  -6.726   5.637  1.00  0.00           N  
ATOM   5688  N   VAL A  39      27.034  -3.369   2.296  1.00  0.00           N  
ATOM   5689  H   VAL A  39      27.026  -4.185   1.701  1.00  0.00           H  
ATOM   5690  CA  VAL A  39      26.248  -2.191   1.879  1.00  0.00           C  
ATOM   5691  HA  VAL A  39      26.125  -1.509   2.720  1.00  0.00           H  
ATOM   5692  C   VAL A  39      24.861  -2.659   1.469  1.00  0.00           C  
ATOM   5693  CB  VAL A  39      26.958  -1.423   0.743  1.00  0.00           C  
ATOM   5694  HB  VAL A  39      26.932  -2.013  -0.173  1.00  0.00           H  
ATOM   5695  O   VAL A  39      24.776  -3.639   0.751  1.00  0.00           O  
ATOM   5696  CG1 VAL A  39      26.267  -0.084   0.479  1.00  0.00           C  
ATOM   5697 HG11 VAL A  39      26.244   0.501   1.398  1.00  0.00           H  
ATOM   5698 HG12 VAL A  39      25.248  -0.258   0.131  1.00  0.00           H  
ATOM   5699 HG13 VAL A  39      26.802   0.472  -0.291  1.00  0.00           H  
ATOM   5700  CG2 VAL A  39      28.430  -1.122   1.074  1.00  0.00           C  
ATOM   5701 HG21 VAL A  39      28.869  -0.507   0.288  1.00  0.00           H  
ATOM   5702 HG22 VAL A  39      28.495  -0.597   2.026  1.00  0.00           H  
ATOM   5703 HG23 VAL A  39      28.998  -2.050   1.135  1.00  0.00           H  
ATOM   5704  N   ASP A  40      23.782  -2.029   1.926  1.00  0.00           N  
ATOM   5705  H   ASP A  40      23.886  -1.245   2.554  1.00  0.00           H  
ATOM   5706  CA  ASP A  40      22.415  -2.385   1.523  1.00  0.00           C  
ATOM   5707  HA  ASP A  40      22.365  -3.464   1.379  1.00  0.00           H  
ATOM   5708  C   ASP A  40      22.016  -1.723   0.180  1.00  0.00           C  
ATOM   5709  CB  ASP A  40      21.457  -2.040   2.672  1.00  0.00           C  
ATOM   5710  HB2 ASP A  40      20.470  -2.442   2.445  1.00  0.00           H  
ATOM   5711  HB3 ASP A  40      21.809  -2.500   3.596  1.00  0.00           H  
ATOM   5712  O   ASP A  40      22.578  -0.697  -0.218  1.00  0.00           O  
ATOM   5713  CG  ASP A  40      21.359  -0.531   2.845  1.00  0.00           C  
ATOM   5714  OD1 ASP A  40      20.583   0.071   2.077  1.00  0.00           O  
ATOM   5715  OD2 ASP A  40      22.124   0.045   3.645  1.00  0.00           O  
ATOM   5716  N   GLU A  41      21.031  -2.286  -0.533  1.00  0.00           N  
ATOM   5717  H   GLU A  41      20.612  -3.141  -0.196  1.00  0.00           H  
ATOM   5718  CA  GLU A  41      20.566  -1.773  -1.839  1.00  0.00           C  
ATOM   5719  HA  GLU A  41      21.386  -1.813  -2.557  1.00  0.00           H  
ATOM   5720  C   GLU A  41      20.061  -0.321  -1.778  1.00  0.00           C  
ATOM   5721  CB  GLU A  41      19.405  -2.628  -2.365  1.00  0.00           C  
ATOM   5722  HB2 GLU A  41      18.614  -2.637  -1.615  1.00  0.00           H  
ATOM   5723  HB3 GLU A  41      19.018  -2.152  -3.265  1.00  0.00           H  
ATOM   5724  O   GLU A  41      20.193   0.433  -2.747  1.00  0.00           O  
ATOM   5725  CG  GLU A  41      19.788  -4.069  -2.719  1.00  0.00           C  
ATOM   5726  HG2 GLU A  41      20.105  -4.585  -1.813  1.00  0.00           H  
ATOM   5727  HG3 GLU A  41      20.631  -4.043  -3.409  1.00  0.00           H  
ATOM   5728  CD  GLU A  41      18.614  -4.831  -3.358  1.00  0.00           C  
ATOM   5729  OE1 GLU A  41      18.901  -5.843  -4.028  1.00  0.00           O  
ATOM   5730  OE2 GLU A  41      17.452  -4.393  -3.177  1.00  0.00           O  
ATOM   5731  N   THR A  42      19.510   0.101  -0.635  1.00  0.00           N  
ATOM   5732  H   THR A  42      19.600  -0.492   0.178  1.00  0.00           H  
ATOM   5733  CA  THR A  42      19.021   1.473  -0.431  1.00  0.00           C  
ATOM   5734  HA  THR A  42      18.385   1.739  -1.275  1.00  0.00           H  
ATOM   5735  C   THR A  42      20.192   2.451  -0.396  1.00  0.00           C  
ATOM   5736  CB  THR A  42      18.194   1.607   0.862  1.00  0.00           C  
ATOM   5737  HB  THR A  42      18.836   1.570   1.742  1.00  0.00           H  
ATOM   5738  O   THR A  42      20.130   3.521  -1.009  1.00  0.00           O  
ATOM   5739  CG2 THR A  42      17.425   2.925   0.917  1.00  0.00           C  
ATOM   5740 HG21 THR A  42      16.831   2.953   1.830  1.00  0.00           H  
ATOM   5741 HG22 THR A  42      18.122   3.763   0.928  1.00  0.00           H  
ATOM   5742 HG23 THR A  42      16.765   3.005   0.053  1.00  0.00           H  
ATOM   5743  OG1 THR A  42      17.233   0.582   0.948  1.00  0.00           O  
ATOM   5744  HG1 THR A  42      17.692  -0.182   1.303  1.00  0.00           H  
ATOM   5745  N   THR A  43      21.288   2.066   0.256  1.00  0.00           N  
ATOM   5746  H   THR A  43      21.234   1.210   0.789  1.00  0.00           H  
ATOM   5747  CA  THR A  43      22.540   2.820   0.299  1.00  0.00           C  
ATOM   5748  HA  THR A  43      22.318   3.835   0.629  1.00  0.00           H  
ATOM   5749  C   THR A  43      23.175   2.925  -1.087  1.00  0.00           C  
ATOM   5750  CB  THR A  43      23.500   2.207   1.331  1.00  0.00           C  
ATOM   5751  HB  THR A  43      23.680   1.152   1.122  1.00  0.00           H  
ATOM   5752  O   THR A  43      23.607   4.013  -1.475  1.00  0.00           O  
ATOM   5753  CG2 THR A  43      24.830   2.964   1.384  1.00  0.00           C  
ATOM   5754 HG21 THR A  43      25.396   2.802   0.467  1.00  0.00           H  
ATOM   5755 HG22 THR A  43      24.647   4.030   1.516  1.00  0.00           H  
ATOM   5756 HG23 THR A  43      25.417   2.598   2.227  1.00  0.00           H  
ATOM   5757  OG1 THR A  43      22.939   2.355   2.613  1.00  0.00           O  
ATOM   5758  HG1 THR A  43      22.604   1.511   2.924  1.00  0.00           H  
ATOM   5759  N   LEU A  44      23.166   1.859  -1.894  1.00  0.00           N  
ATOM   5760  H   LEU A  44      22.809   0.984  -1.537  1.00  0.00           H  
ATOM   5761  CA  LEU A  44      23.654   1.940  -3.276  1.00  0.00           C  
ATOM   5762  HA  LEU A  44      24.654   2.374  -3.273  1.00  0.00           H  
ATOM   5763  C   LEU A  44      22.787   2.843  -4.152  1.00  0.00           C  
ATOM   5764  CB  LEU A  44      23.715   0.560  -3.917  1.00  0.00           C  
ATOM   5765  HB2 LEU A  44      24.014   0.693  -4.957  1.00  0.00           H  
ATOM   5766  HB3 LEU A  44      22.713   0.130  -3.910  1.00  0.00           H  
ATOM   5767  O   LEU A  44      23.323   3.679  -4.877  1.00  0.00           O  
ATOM   5768  CG  LEU A  44      24.672  -0.431  -3.252  1.00  0.00           C  
ATOM   5769  HG  LEU A  44      24.354  -0.624  -2.227  1.00  0.00           H  
ATOM   5770  CD1 LEU A  44      24.518  -1.689  -4.072  1.00  0.00           C  
ATOM   5771 HD11 LEU A  44      23.563  -2.152  -3.827  1.00  0.00           H  
ATOM   5772 HD12 LEU A  44      24.545  -1.468  -5.140  1.00  0.00           H  
ATOM   5773 HD13 LEU A  44      25.335  -2.375  -3.848  1.00  0.00           H  
ATOM   5774  CD2 LEU A  44      26.155  -0.047  -3.238  1.00  0.00           C  
ATOM   5775 HD21 LEU A  44      26.662  -0.689  -2.518  1.00  0.00           H  
ATOM   5776 HD22 LEU A  44      26.293   0.990  -2.932  1.00  0.00           H  
ATOM   5777 HD23 LEU A  44      26.617  -0.236  -4.207  1.00  0.00           H  
ATOM   5778  N   ALA A  45      21.459   2.730  -4.060  1.00  0.00           N  
ATOM   5779  H   ALA A  45      21.072   2.001  -3.478  1.00  0.00           H  
ATOM   5780  CA  ALA A  45      20.543   3.599  -4.796  1.00  0.00           C  
ATOM   5781  HA  ALA A  45      20.730   3.488  -5.864  1.00  0.00           H  
ATOM   5782  C   ALA A  45      20.774   5.074  -4.433  1.00  0.00           C  
ATOM   5783  CB  ALA A  45      19.105   3.157  -4.504  1.00  0.00           C  
ATOM   5784  HB1 ALA A  45      18.969   2.118  -4.807  1.00  0.00           H  
ATOM   5785  HB2 ALA A  45      18.893   3.245  -3.439  1.00  0.00           H  
ATOM   5786  HB3 ALA A  45      18.411   3.781  -5.067  1.00  0.00           H  
ATOM   5787  O   ALA A  45      20.823   5.938  -5.310  1.00  0.00           O  
ATOM   5788  N   ARG A  46      21.005   5.362  -3.144  1.00  0.00           N  
ATOM   5789  H   ARG A  46      20.930   4.609  -2.476  1.00  0.00           H  
ATOM   5790  CA  ARG A  46      21.372   6.698  -2.663  1.00  0.00           C  
ATOM   5791  HA  ARG A  46      20.609   7.404  -2.992  1.00  0.00           H  
ATOM   5792  C   ARG A  46      22.690   7.184  -3.269  1.00  0.00           C  
ATOM   5793  CB  ARG A  46      21.400   6.681  -1.127  1.00  0.00           C  
ATOM   5794  HB2 ARG A  46      20.418   6.383  -0.760  1.00  0.00           H  
ATOM   5795  HB3 ARG A  46      22.128   5.945  -0.786  1.00  0.00           H  
ATOM   5796  O   ARG A  46      22.739   8.320  -3.730  1.00  0.00           O  
ATOM   5797  CG  ARG A  46      21.764   8.046  -0.530  1.00  0.00           C  
ATOM   5798  HG2 ARG A  46      21.036   8.795  -0.843  1.00  0.00           H  
ATOM   5799  HG3 ARG A  46      22.754   8.341  -0.876  1.00  0.00           H  
ATOM   5800  CD  ARG A  46      21.792   7.958   0.997  1.00  0.00           C  
ATOM   5801  HD2 ARG A  46      22.409   7.108   1.286  1.00  0.00           H  
ATOM   5802  HD3 ARG A  46      20.777   7.797   1.362  1.00  0.00           H  
ATOM   5803  NE  ARG A  46      22.355   9.184   1.592  1.00  0.00           N  
ATOM   5804  HE  ARG A  46      22.721   9.875   0.951  1.00  0.00           H  
ATOM   5805  NH1 ARG A  46      22.178   8.541   3.791  1.00  0.00           N  
ATOM   5806 HH11 ARG A  46      22.305   8.738   4.773  1.00  0.00           H  
ATOM   5807 HH12 ARG A  46      21.820   7.642   3.499  1.00  0.00           H  
ATOM   5808  NH2 ARG A  46      23.004  10.551   3.298  1.00  0.00           N  
ATOM   5809 HH21 ARG A  46      23.235  11.284   2.643  1.00  0.00           H  
ATOM   5810 HH22 ARG A  46      23.102  10.729   4.288  1.00  0.00           H  
ATOM   5811  CZ  ARG A  46      22.509   9.419   2.884  1.00  0.00           C  
ATOM   5812  N   LEU A  47      23.732   6.350  -3.311  1.00  0.00           N  
ATOM   5813  H   LEU A  47      23.624   5.435  -2.897  1.00  0.00           H  
ATOM   5814  CA  LEU A  47      25.038   6.717  -3.878  1.00  0.00           C  
ATOM   5815  HA  LEU A  47      25.396   7.618  -3.379  1.00  0.00           H  
ATOM   5816  C   LEU A  47      24.959   7.053  -5.376  1.00  0.00           C  
ATOM   5817  CB  LEU A  47      26.038   5.571  -3.639  1.00  0.00           C  
ATOM   5818  HB2 LEU A  47      25.564   4.632  -3.923  1.00  0.00           H  
ATOM   5819  HB3 LEU A  47      26.900   5.713  -4.291  1.00  0.00           H  
ATOM   5820  O   LEU A  47      25.614   7.991  -5.829  1.00  0.00           O  
ATOM   5821  CG  LEU A  47      26.546   5.458  -2.191  1.00  0.00           C  
ATOM   5822  HG  LEU A  47      25.707   5.469  -1.496  1.00  0.00           H  
ATOM   5823  CD1 LEU A  47      27.308   4.142  -2.026  1.00  0.00           C  
ATOM   5824 HD11 LEU A  47      28.148   4.097  -2.718  1.00  0.00           H  
ATOM   5825 HD12 LEU A  47      27.674   4.057  -1.002  1.00  0.00           H  
ATOM   5826 HD13 LEU A  47      26.632   3.308  -2.215  1.00  0.00           H  
ATOM   5827  CD2 LEU A  47      27.491   6.606  -1.828  1.00  0.00           C  
ATOM   5828 HD21 LEU A  47      27.867   6.461  -0.815  1.00  0.00           H  
ATOM   5829 HD22 LEU A  47      28.332   6.642  -2.521  1.00  0.00           H  
ATOM   5830 HD23 LEU A  47      26.958   7.556  -1.853  1.00  0.00           H  
ATOM   5831  N   VAL A  48      24.133   6.334  -6.137  1.00  0.00           N  
ATOM   5832  H   VAL A  48      23.662   5.549  -5.709  1.00  0.00           H  
ATOM   5833  CA  VAL A  48      23.883   6.610  -7.565  1.00  0.00           C  
ATOM   5834  HA  VAL A  48      24.823   6.620  -8.117  1.00  0.00           H  
ATOM   5835  C   VAL A  48      23.208   7.951  -7.751  1.00  0.00           C  
ATOM   5836  CB  VAL A  48      22.953   5.557  -8.167  1.00  0.00           C  
ATOM   5837  HB  VAL A  48      22.038   5.500  -7.577  1.00  0.00           H  
ATOM   5838  O   VAL A  48      23.670   8.785  -8.524  1.00  0.00           O  
ATOM   5839  CG1 VAL A  48      22.566   5.833  -9.626  1.00  0.00           C  
ATOM   5840 HG11 VAL A  48      22.080   4.960 -10.061  1.00  0.00           H  
ATOM   5841 HG12 VAL A  48      21.865   6.667  -9.672  1.00  0.00           H  
ATOM   5842 HG13 VAL A  48      23.455   6.086 -10.204  1.00  0.00           H  
ATOM   5843  CG2 VAL A  48      23.623   4.211  -8.106  1.00  0.00           C  
ATOM   5844 HG21 VAL A  48      24.382   4.138  -8.885  1.00  0.00           H  
ATOM   5845 HG22 VAL A  48      22.814   3.492  -8.233  1.00  0.00           H  
ATOM   5846 HG23 VAL A  48      24.075   4.015  -7.133  1.00  0.00           H  
ATOM   5847  N   VAL A  49      22.116   8.171  -7.018  1.00  0.00           N  
ATOM   5848  H   VAL A  49      21.784   7.436  -6.410  1.00  0.00           H  
ATOM   5849  CA  VAL A  49      21.367   9.426  -7.070  1.00  0.00           C  
ATOM   5850  HA  VAL A  49      21.037   9.604  -8.094  1.00  0.00           H  
ATOM   5851  C   VAL A  49      22.275  10.593  -6.684  1.00  0.00           C  
ATOM   5852  CB  VAL A  49      20.122   9.326  -6.172  1.00  0.00           C  
ATOM   5853  HB  VAL A  49      20.409   8.946  -5.192  1.00  0.00           H  
ATOM   5854  O   VAL A  49      22.277  11.615  -7.364  1.00  0.00           O  
ATOM   5855  CG1 VAL A  49      19.440  10.679  -5.981  1.00  0.00           C  
ATOM   5856 HG11 VAL A  49      18.494  10.548  -5.455  1.00  0.00           H  
ATOM   5857 HG12 VAL A  49      20.075  11.335  -5.385  1.00  0.00           H  
ATOM   5858 HG13 VAL A  49      19.242  11.140  -6.949  1.00  0.00           H  
ATOM   5859  CG2 VAL A  49      19.097   8.372  -6.797  1.00  0.00           C  
ATOM   5860 HG21 VAL A  49      19.535   7.388  -6.967  1.00  0.00           H  
ATOM   5861 HG22 VAL A  49      18.757   8.775  -7.751  1.00  0.00           H  
ATOM   5862 HG23 VAL A  49      18.240   8.262  -6.132  1.00  0.00           H  
ATOM   5863  N   GLN A  50      23.115  10.423  -5.661  1.00  0.00           N  
ATOM   5864  H   GLN A  50      23.063   9.560  -5.138  1.00  0.00           H  
ATOM   5865  CA  GLN A  50      24.088  11.428  -5.241  1.00  0.00           C  
ATOM   5866  HA  GLN A  50      23.556  12.362  -5.056  1.00  0.00           H  
ATOM   5867  C   GLN A  50      25.143  11.720  -6.317  1.00  0.00           C  
ATOM   5868  CB  GLN A  50      24.761  10.975  -3.939  1.00  0.00           C  
ATOM   5869  HB2 GLN A  50      25.050   9.928  -4.026  1.00  0.00           H  
ATOM   5870  HB3 GLN A  50      25.669  11.559  -3.792  1.00  0.00           H  
ATOM   5871  O   GLN A  50      25.425  12.889  -6.582  1.00  0.00           O  
ATOM   5872  CG  GLN A  50      23.869  11.171  -2.702  1.00  0.00           C  
ATOM   5873  HG2 GLN A  50      22.924  10.640  -2.820  1.00  0.00           H  
ATOM   5874  HG3 GLN A  50      23.637  12.230  -2.594  1.00  0.00           H  
ATOM   5875  CD  GLN A  50      24.546  10.688  -1.423  1.00  0.00           C  
ATOM   5876  NE2 GLN A  50      24.182  11.216  -0.273  1.00  0.00           N  
ATOM   5877 HE21 GLN A  50      24.892  11.071   0.430  1.00  0.00           H  
ATOM   5878 HE22 GLN A  50      23.637  12.066  -0.300  1.00  0.00           H  
ATOM   5879  OE1 GLN A  50      25.426   9.848  -1.412  1.00  0.00           O  
ATOM   5880  N   LYS A  51      25.711  10.702  -6.978  1.00  0.00           N  
ATOM   5881  H   LYS A  51      25.459   9.760  -6.717  1.00  0.00           H  
ATOM   5882  CA  LYS A  51      26.680  10.896  -8.074  1.00  0.00           C  
ATOM   5883  HA  LYS A  51      27.485  11.549  -7.736  1.00  0.00           H  
ATOM   5884  C   LYS A  51      26.055  11.587  -9.280  1.00  0.00           C  
ATOM   5885  CB  LYS A  51      27.277   9.553  -8.505  1.00  0.00           C  
ATOM   5886  HB2 LYS A  51      26.501   8.788  -8.529  1.00  0.00           H  
ATOM   5887  HB3 LYS A  51      27.679   9.652  -9.513  1.00  0.00           H  
ATOM   5888  O   LYS A  51      26.605  12.579  -9.760  1.00  0.00           O  
ATOM   5889  CG  LYS A  51      28.417   9.127  -7.576  1.00  0.00           C  
ATOM   5890  HG2 LYS A  51      29.186   9.899  -7.576  1.00  0.00           H  
ATOM   5891  HG3 LYS A  51      28.044   8.996  -6.560  1.00  0.00           H  
ATOM   5892  CD  LYS A  51      29.019   7.816  -8.081  1.00  0.00           C  
ATOM   5893  HD2 LYS A  51      28.266   7.031  -8.016  1.00  0.00           H  
ATOM   5894  HD3 LYS A  51      29.314   7.936  -9.123  1.00  0.00           H  
ATOM   5895  CE  LYS A  51      30.241   7.449  -7.238  1.00  0.00           C  
ATOM   5896  HE2 LYS A  51      30.957   8.269  -7.291  1.00  0.00           H  
ATOM   5897  HE3 LYS A  51      29.932   7.340  -6.199  1.00  0.00           H  
ATOM   5898  NZ  LYS A  51      30.858   6.197  -7.734  1.00  0.00           N  
ATOM   5899  HZ1 LYS A  51      31.695   5.987  -7.210  1.00  0.00           H  
ATOM   5900  HZ2 LYS A  51      30.205   5.431  -7.647  1.00  0.00           H  
ATOM   5901  HZ3 LYS A  51      31.092   6.294  -8.711  1.00  0.00           H  
ATOM   5902  N   ARG A  52      24.877  11.134  -9.712  1.00  0.00           N  
ATOM   5903  H   ARG A  52      24.515  10.294  -9.283  1.00  0.00           H  
ATOM   5904  CA  ARG A  52      24.112  11.759 -10.797  1.00  0.00           C  
ATOM   5905  HA  ARG A  52      24.717  11.780 -11.704  1.00  0.00           H  
ATOM   5906  C   ARG A  52      23.757  13.210 -10.478  1.00  0.00           C  
ATOM   5907  CB  ARG A  52      22.847  10.944 -11.070  1.00  0.00           C  
ATOM   5908  HB2 ARG A  52      22.297  10.791 -10.141  1.00  0.00           H  
ATOM   5909  HB3 ARG A  52      22.227  11.530 -11.749  1.00  0.00           H  
ATOM   5910  O   ARG A  52      23.986  14.087 -11.305  1.00  0.00           O  
ATOM   5911  CG  ARG A  52      23.129   9.592 -11.738  1.00  0.00           C  
ATOM   5912  HG2 ARG A  52      23.768   8.981 -11.102  1.00  0.00           H  
ATOM   5913  HG3 ARG A  52      23.634   9.756 -12.690  1.00  0.00           H  
ATOM   5914  CD  ARG A  52      21.803   8.865 -11.983  1.00  0.00           C  
ATOM   5915  HD2 ARG A  52      21.182   9.480 -12.635  1.00  0.00           H  
ATOM   5916  HD3 ARG A  52      21.293   8.735 -11.029  1.00  0.00           H  
ATOM   5917  NE  ARG A  52      22.019   7.550 -12.609  1.00  0.00           N  
ATOM   5918  HE  ARG A  52      22.978   7.284 -12.781  1.00  0.00           H  
ATOM   5919  NH1 ARG A  52      19.809   6.933 -12.757  1.00  0.00           N  
ATOM   5920 HH11 ARG A  52      19.529   7.786 -12.295  1.00  0.00           H  
ATOM   5921 HH12 ARG A  52      19.099   6.428 -13.268  1.00  0.00           H  
ATOM   5922  NH2 ARG A  52      21.400   5.578 -13.553  1.00  0.00           N  
ATOM   5923 HH21 ARG A  52      20.695   4.869 -13.699  1.00  0.00           H  
ATOM   5924 HH22 ARG A  52      22.358   5.404 -13.819  1.00  0.00           H  
ATOM   5925  CZ  ARG A  52      21.076   6.695 -12.964  1.00  0.00           C  
ATOM   5926  N   ALA A  53      23.291  13.486  -9.260  1.00  0.00           N  
ATOM   5927  H   ALA A  53      23.082  12.717  -8.639  1.00  0.00           H  
ATOM   5928  CA  ALA A  53      23.012  14.842  -8.789  1.00  0.00           C  
ATOM   5929  HA  ALA A  53      22.333  15.337  -9.483  1.00  0.00           H  
ATOM   5930  C   ALA A  53      24.266  15.717  -8.754  1.00  0.00           C  
ATOM   5931  CB  ALA A  53      22.326  14.757  -7.425  1.00  0.00           C  
ATOM   5932  HB1 ALA A  53      21.398  14.193  -7.519  1.00  0.00           H  
ATOM   5933  HB2 ALA A  53      22.100  15.761  -7.065  1.00  0.00           H  
ATOM   5934  HB3 ALA A  53      22.972  14.254  -6.705  1.00  0.00           H  
ATOM   5935  O   ALA A  53      24.224  16.862  -9.197  1.00  0.00           O  
ATOM   5936  N   THR A  54      25.400  15.167  -8.316  1.00  0.00           N  
ATOM   5937  H   THR A  54      25.360  14.228  -7.944  1.00  0.00           H  
ATOM   5938  CA  THR A  54      26.687  15.875  -8.326  1.00  0.00           C  
ATOM   5939  HA  THR A  54      26.582  16.803  -7.763  1.00  0.00           H  
ATOM   5940  C   THR A  54      27.088  16.229  -9.754  1.00  0.00           C  
ATOM   5941  CB  THR A  54      27.803  15.045  -7.677  1.00  0.00           C  
ATOM   5942  HB  THR A  54      28.016  14.162  -8.280  1.00  0.00           H  
ATOM   5943  O   THR A  54      27.417  17.379 -10.027  1.00  0.00           O  
ATOM   5944  CG2 THR A  54      29.090  15.851  -7.506  1.00  0.00           C  
ATOM   5945 HG21 THR A  54      29.815  15.254  -6.953  1.00  0.00           H  
ATOM   5946 HG22 THR A  54      29.512  16.105  -8.479  1.00  0.00           H  
ATOM   5947 HG23 THR A  54      28.886  16.766  -6.951  1.00  0.00           H  
ATOM   5948  OG1 THR A  54      27.431  14.630  -6.391  1.00  0.00           O  
ATOM   5949  HG1 THR A  54      26.704  14.007  -6.465  1.00  0.00           H  
ATOM   5950  N   LYS A  55      27.004  15.271 -10.689  1.00  0.00           N  
ATOM   5951  H   LYS A  55      26.718  14.348 -10.397  1.00  0.00           H  
ATOM   5952  CA  LYS A  55      27.277  15.497 -12.117  1.00  0.00           C  
ATOM   5953  HA  LYS A  55      28.306  15.840 -12.225  1.00  0.00           H  
ATOM   5954  C   LYS A  55      26.381  16.597 -12.688  1.00  0.00           C  
ATOM   5955  CB  LYS A  55      27.089  14.182 -12.901  1.00  0.00           C  
ATOM   5956  HB2 LYS A  55      27.630  13.371 -12.412  1.00  0.00           H  
ATOM   5957  HB3 LYS A  55      26.033  13.912 -12.915  1.00  0.00           H  
ATOM   5958  O   LYS A  55      26.883  17.521 -13.325  1.00  0.00           O  
ATOM   5959  CG  LYS A  55      27.592  14.321 -14.348  1.00  0.00           C  
ATOM   5960  HG2 LYS A  55      27.126  15.190 -14.812  1.00  0.00           H  
ATOM   5961  HG3 LYS A  55      28.671  14.475 -14.333  1.00  0.00           H  
ATOM   5962  CD  LYS A  55      27.267  13.095 -15.215  1.00  0.00           C  
ATOM   5963  HD2 LYS A  55      26.188  12.938 -15.229  1.00  0.00           H  
ATOM   5964  HD3 LYS A  55      27.759  12.211 -14.809  1.00  0.00           H  
ATOM   5965  CE  LYS A  55      27.771  13.380 -16.637  1.00  0.00           C  
ATOM   5966  HE2 LYS A  55      27.393  14.348 -16.966  1.00  0.00           H  
ATOM   5967  HE3 LYS A  55      28.859  13.453 -16.608  1.00  0.00           H  
ATOM   5968  NZ  LYS A  55      27.393  12.354 -17.637  1.00  0.00           N  
ATOM   5969  HZ1 LYS A  55      26.488  12.537 -18.045  1.00  0.00           H  
ATOM   5970  HZ2 LYS A  55      27.445  11.418 -17.260  1.00  0.00           H  
ATOM   5971  HZ3 LYS A  55      28.070  12.414 -18.384  1.00  0.00           H  
ATOM   5972  N   ALA A  56      25.076  16.503 -12.442  1.00  0.00           N  
ATOM   5973  H   ALA A  56      24.749  15.694 -11.932  1.00  0.00           H  
ATOM   5974  CA  ALA A  56      24.069  17.442 -12.920  1.00  0.00           C  
ATOM   5975  HA  ALA A  56      24.106  17.486 -14.009  1.00  0.00           H  
ATOM   5976  C   ALA A  56      24.304  18.867 -12.389  1.00  0.00           C  
ATOM   5977  CB  ALA A  56      22.701  16.889 -12.501  1.00  0.00           C  
ATOM   5978  HB1 ALA A  56      22.660  16.758 -11.420  1.00  0.00           H  
ATOM   5979  HB2 ALA A  56      21.913  17.583 -12.792  1.00  0.00           H  
ATOM   5980  HB3 ALA A  56      22.522  15.929 -12.985  1.00  0.00           H  
ATOM   5981  O   ALA A  56      24.284  19.826 -13.160  1.00  0.00           O  
ATOM   5982  N   ILE A  57      24.598  19.011 -11.094  1.00  0.00           N  
ATOM   5983  H   ILE A  57      24.580  18.192 -10.502  1.00  0.00           H  
ATOM   5984  CA  ILE A  57      24.876  20.310 -10.468  1.00  0.00           C  
ATOM   5985  HA  ILE A  57      24.117  21.019 -10.799  1.00  0.00           H  
ATOM   5986  C   ILE A  57      26.219  20.883 -10.941  1.00  0.00           C  
ATOM   5987  CB  ILE A  57      24.762  20.196  -8.929  1.00  0.00           C  
ATOM   5988  HB  ILE A  57      25.316  19.319  -8.594  1.00  0.00           H  
ATOM   5989  O   ILE A  57      26.282  22.066 -11.261  1.00  0.00           O  
ATOM   5990  CG1 ILE A  57      23.269  20.041  -8.554  1.00  0.00           C  
ATOM   5991 HG12 ILE A  57      22.779  21.009  -8.660  1.00  0.00           H  
ATOM   5992 HG13 ILE A  57      22.777  19.356  -9.244  1.00  0.00           H  
ATOM   5993  CG2 ILE A  57      25.344  21.443  -8.234  1.00  0.00           C  
ATOM   5994 HG21 ILE A  57      24.898  22.350  -8.643  1.00  0.00           H  
ATOM   5995 HG22 ILE A  57      25.155  21.419  -7.161  1.00  0.00           H  
ATOM   5996 HG23 ILE A  57      26.425  21.488  -8.372  1.00  0.00           H  
ATOM   5997  CD1 ILE A  57      23.003  19.514  -7.142  1.00  0.00           C  
ATOM   5998 HD11 ILE A  57      23.624  20.015  -6.399  1.00  0.00           H  
ATOM   5999 HD12 ILE A  57      23.187  18.440  -7.139  1.00  0.00           H  
ATOM   6000 HD13 ILE A  57      21.955  19.676  -6.891  1.00  0.00           H  
ATOM   6001  N   LEU A  58      27.276  20.070 -11.075  1.00  0.00           N  
ATOM   6002  H   LEU A  58      27.186  19.108 -10.784  1.00  0.00           H  
ATOM   6003  CA  LEU A  58      28.557  20.519 -11.644  1.00  0.00           C  
ATOM   6004  HA  LEU A  58      28.920  21.377 -11.078  1.00  0.00           H  
ATOM   6005  C   LEU A  58      28.405  20.993 -13.093  1.00  0.00           C  
ATOM   6006  CB  LEU A  58      29.600  19.389 -11.584  1.00  0.00           C  
ATOM   6007  HB2 LEU A  58      30.441  19.668 -12.219  1.00  0.00           H  
ATOM   6008  HB3 LEU A  58      29.158  18.486 -12.004  1.00  0.00           H  
ATOM   6009  O   LEU A  58      28.949  22.034 -13.459  1.00  0.00           O  
ATOM   6010  CG  LEU A  58      30.153  19.075 -10.185  1.00  0.00           C  
ATOM   6011  HG  LEU A  58      29.340  18.843  -9.496  1.00  0.00           H  
ATOM   6012  CD1 LEU A  58      31.084  17.864 -10.282  1.00  0.00           C  
ATOM   6013 HD11 LEU A  58      31.921  18.085 -10.945  1.00  0.00           H  
ATOM   6014 HD12 LEU A  58      30.528  17.010 -10.669  1.00  0.00           H  
ATOM   6015 HD13 LEU A  58      31.464  17.614  -9.291  1.00  0.00           H  
ATOM   6016  CD2 LEU A  58      30.951  20.233  -9.593  1.00  0.00           C  
ATOM   6017 HD21 LEU A  58      30.299  21.084  -9.401  1.00  0.00           H  
ATOM   6018 HD22 LEU A  58      31.754  20.530 -10.269  1.00  0.00           H  
ATOM   6019 HD23 LEU A  58      31.374  19.910  -8.642  1.00  0.00           H  
ATOM   6020  N   LYS A  59      27.635  20.263 -13.908  1.00  0.00           N  
ATOM   6021  H   LYS A  59      27.244  19.402 -13.552  1.00  0.00           H  
ATOM   6022  CA  LYS A  59      27.294  20.681 -15.272  1.00  0.00           C  
ATOM   6023  HA  LYS A  59      28.213  20.822 -15.842  1.00  0.00           H  
ATOM   6024  C   LYS A  59      26.577  22.028 -15.254  1.00  0.00           C  
ATOM   6025  CB  LYS A  59      26.444  19.592 -15.944  1.00  0.00           C  
ATOM   6026  HB2 LYS A  59      26.958  18.635 -15.858  1.00  0.00           H  
ATOM   6027  HB3 LYS A  59      25.484  19.513 -15.436  1.00  0.00           H  
ATOM   6028  O   LYS A  59      26.946  22.928 -16.001  1.00  0.00           O  
ATOM   6029  CG  LYS A  59      26.206  19.888 -17.430  1.00  0.00           C  
ATOM   6030  HG2 LYS A  59      25.727  20.860 -17.540  1.00  0.00           H  
ATOM   6031  HG3 LYS A  59      27.162  19.903 -17.953  1.00  0.00           H  
ATOM   6032  CD  LYS A  59      25.299  18.820 -18.052  1.00  0.00           C  
ATOM   6033  HD2 LYS A  59      24.341  18.821 -17.532  1.00  0.00           H  
ATOM   6034  HD3 LYS A  59      25.761  17.837 -17.950  1.00  0.00           H  
ATOM   6035  CE  LYS A  59      25.072  19.127 -19.533  1.00  0.00           C  
ATOM   6036  HE2 LYS A  59      24.686  20.143 -19.619  1.00  0.00           H  
ATOM   6037  HE3 LYS A  59      26.029  19.087 -20.052  1.00  0.00           H  
ATOM   6038  NZ  LYS A  59      24.118  18.168 -20.142  1.00  0.00           N  
ATOM   6039  HZ1 LYS A  59      24.359  17.201 -19.984  1.00  0.00           H  
ATOM   6040  HZ2 LYS A  59      23.200  18.262 -19.731  1.00  0.00           H  
ATOM   6041  HZ3 LYS A  59      24.036  18.293 -21.141  1.00  0.00           H  
ATOM   6042  N   LYS A  60      25.616  22.204 -14.345  1.00  0.00           N  
ATOM   6043  H   LYS A  60      25.342  21.417 -13.774  1.00  0.00           H  
ATOM   6044  CA  LYS A  60      24.877  23.457 -14.232  1.00  0.00           C  
ATOM   6045  HA  LYS A  60      24.552  23.698 -15.244  1.00  0.00           H  
ATOM   6046  C   LYS A  60      25.748  24.630 -13.777  1.00  0.00           C  
ATOM   6047  CB  LYS A  60      23.657  23.237 -13.333  1.00  0.00           C  
ATOM   6048  HB2 LYS A  60      23.169  22.305 -13.619  1.00  0.00           H  
ATOM   6049  HB3 LYS A  60      23.973  23.153 -12.293  1.00  0.00           H  
ATOM   6050  O   LYS A  60      25.629  25.710 -14.337  1.00  0.00           O  
ATOM   6051  CG  LYS A  60      22.632  24.365 -13.454  1.00  0.00           C  
ATOM   6052  HG2 LYS A  60      23.079  25.303 -13.125  1.00  0.00           H  
ATOM   6053  HG3 LYS A  60      21.793  24.110 -12.806  1.00  0.00           H  
ATOM   6054  CD  LYS A  60      22.081  24.526 -14.869  1.00  0.00           C  
ATOM   6055  HD2 LYS A  60      21.657  23.584 -15.216  1.00  0.00           H  
ATOM   6056  HD3 LYS A  60      22.887  24.824 -15.540  1.00  0.00           H  
ATOM   6057  CE  LYS A  60      21.032  25.627 -14.911  1.00  0.00           C  
ATOM   6058  HE2 LYS A  60      20.150  25.332 -14.342  1.00  0.00           H  
ATOM   6059  HE3 LYS A  60      21.448  26.522 -14.450  1.00  0.00           H  
ATOM   6060  NZ  LYS A  60      20.700  25.916 -16.319  1.00  0.00           N  
ATOM   6061  HZ1 LYS A  60      21.559  25.969 -16.847  1.00  0.00           H  
ATOM   6062  HZ2 LYS A  60      20.160  25.168 -16.730  1.00  0.00           H  
ATOM   6063  HZ3 LYS A  60      20.227  26.808 -16.366  1.00  0.00           H  
ATOM   6064  N   LEU A  61      26.685  24.404 -12.856  1.00  0.00           N  
ATOM   6065  H   LEU A  61      26.691  23.497 -12.410  1.00  0.00           H  
ATOM   6066  CA  LEU A  61      27.677  25.401 -12.435  1.00  0.00           C  
ATOM   6067  HA  LEU A  61      27.152  26.288 -12.081  1.00  0.00           H  
ATOM   6068  C   LEU A  61      28.588  25.864 -13.583  1.00  0.00           C  
ATOM   6069  CB  LEU A  61      28.530  24.805 -11.299  1.00  0.00           C  
ATOM   6070  HB2 LEU A  61      29.438  25.398 -11.186  1.00  0.00           H  
ATOM   6071  HB3 LEU A  61      28.836  23.798 -11.581  1.00  0.00           H  
ATOM   6072  O   LEU A  61      28.970  27.035 -13.614  1.00  0.00           O  
ATOM   6073  CG  LEU A  61      27.810  24.757  -9.945  1.00  0.00           C  
ATOM   6074  HG  LEU A  61      26.802  24.362 -10.070  1.00  0.00           H  
ATOM   6075  CD1 LEU A  61      28.565  23.848  -8.976  1.00  0.00           C  
ATOM   6076 HD11 LEU A  61      29.593  24.187  -8.852  1.00  0.00           H  
ATOM   6077 HD12 LEU A  61      28.559  22.828  -9.362  1.00  0.00           H  
ATOM   6078 HD13 LEU A  61      28.057  23.847  -8.012  1.00  0.00           H  
ATOM   6079  CD2 LEU A  61      27.725  26.153  -9.330  1.00  0.00           C  
ATOM   6080 HD21 LEU A  61      27.103  26.801  -9.947  1.00  0.00           H  
ATOM   6081 HD22 LEU A  61      28.718  26.594  -9.239  1.00  0.00           H  
ATOM   6082 HD23 LEU A  61      27.278  26.081  -8.339  1.00  0.00           H  
ATOM   6083  N   LEU A  62      28.927  24.963 -14.516  1.00  0.00           N  
ATOM   6084  H   LEU A  62      28.613  24.011 -14.390  1.00  0.00           H  
ATOM   6085  CA  LEU A  62      29.652  25.300 -15.747  1.00  0.00           C  
ATOM   6086  HA  LEU A  62      30.504  25.931 -15.496  1.00  0.00           H  
ATOM   6087  C   LEU A  62      28.780  26.110 -16.719  1.00  0.00           C  
ATOM   6088  CB  LEU A  62      30.151  24.014 -16.439  1.00  0.00           C  
ATOM   6089  HB2 LEU A  62      29.308  23.335 -16.563  1.00  0.00           H  
ATOM   6090  HB3 LEU A  62      30.491  24.277 -17.441  1.00  0.00           H  
ATOM   6091  O   LEU A  62      29.272  27.065 -17.316  1.00  0.00           O  
ATOM   6092  CG  LEU A  62      31.289  23.257 -15.733  1.00  0.00           C  
ATOM   6093  HG  LEU A  62      31.013  23.032 -14.703  1.00  0.00           H  
ATOM   6094  CD1 LEU A  62      31.540  21.941 -16.473  1.00  0.00           C  
ATOM   6095 HD11 LEU A  62      31.843  22.140 -17.501  1.00  0.00           H  
ATOM   6096 HD12 LEU A  62      30.625  21.348 -16.480  1.00  0.00           H  
ATOM   6097 HD13 LEU A  62      32.325  21.374 -15.973  1.00  0.00           H  
ATOM   6098  CD2 LEU A  62      32.590  24.061 -15.737  1.00  0.00           C  
ATOM   6099 HD21 LEU A  62      33.402  23.454 -15.338  1.00  0.00           H  
ATOM   6100 HD22 LEU A  62      32.833  24.369 -16.754  1.00  0.00           H  
ATOM   6101 HD23 LEU A  62      32.470  24.943 -15.108  1.00  0.00           H  
ATOM   6102  N   GLU A  63      27.503  25.747 -16.865  1.00  0.00           N  
ATOM   6103  H   GLU A  63      27.186  24.922 -16.377  1.00  0.00           H  
ATOM   6104  CA  GLU A  63      26.540  26.437 -17.739  1.00  0.00           C  
ATOM   6105  HA  GLU A  63      26.965  26.548 -18.736  1.00  0.00           H  
ATOM   6106  C   GLU A  63      26.180  27.845 -17.250  1.00  0.00           C  
ATOM   6107  CB  GLU A  63      25.238  25.627 -17.838  1.00  0.00           C  
ATOM   6108  HB2 GLU A  63      24.910  25.373 -16.829  1.00  0.00           H  
ATOM   6109  HB3 GLU A  63      24.470  26.256 -18.289  1.00  0.00           H  
ATOM   6110  O   GLU A  63      25.903  28.710 -18.071  1.00  0.00           O  
ATOM   6111  CG  GLU A  63      25.338  24.344 -18.676  1.00  0.00           C  
ATOM   6112  HG2 GLU A  63      26.184  23.749 -18.332  1.00  0.00           H  
ATOM   6113  HG3 GLU A  63      25.530  24.622 -19.713  1.00  0.00           H  
ATOM   6114  CD  GLU A  63      24.055  23.492 -18.606  1.00  0.00           C  
ATOM   6115  OE1 GLU A  63      24.098  22.347 -19.122  1.00  0.00           O  
ATOM   6116  OE2 GLU A  63      23.033  23.967 -18.038  1.00  0.00           O  
ATOM   6117  N   THR A  64      26.167  28.083 -15.934  1.00  0.00           N  
ATOM   6118  H   THR A  64      26.307  27.302 -15.310  1.00  0.00           H  
ATOM   6119  CA  THR A  64      25.798  29.376 -15.329  1.00  0.00           C  
ATOM   6120  HA  THR A  64      25.233  29.950 -16.063  1.00  0.00           H  
ATOM   6121  C   THR A  64      27.013  30.236 -14.984  1.00  0.00           C  
ATOM   6122  CB  THR A  64      24.888  29.196 -14.100  1.00  0.00           C  
ATOM   6123  HB  THR A  64      24.588  30.179 -13.738  1.00  0.00           H  
ATOM   6124  O   THR A  64      26.923  31.118 -14.132  1.00  0.00           O  
ATOM   6125  CG2 THR A  64      23.613  28.418 -14.420  1.00  0.00           C  
ATOM   6126 HG21 THR A  64      23.032  28.292 -13.507  1.00  0.00           H  
ATOM   6127 HG22 THR A  64      23.025  28.975 -15.150  1.00  0.00           H  
ATOM   6128 HG23 THR A  64      23.849  27.434 -14.825  1.00  0.00           H  
ATOM   6129  OG1 THR A  64      25.577  28.539 -13.058  1.00  0.00           O  
ATOM   6130  HG1 THR A  64      26.269  29.148 -12.790  1.00  0.00           H  
ATOM   6131  N   ALA A  65      28.175  29.972 -15.589  1.00  0.00           N  
ATOM   6132  H   ALA A  65      28.198  29.236 -16.280  1.00  0.00           H  
ATOM   6133  CA  ALA A  65      29.407  30.713 -15.308  1.00  0.00           C  
ATOM   6134  HA  ALA A  65      29.608  30.653 -14.239  1.00  0.00           H  
ATOM   6135  C   ALA A  65      29.314  32.213 -15.648  1.00  0.00           C  
ATOM   6136  CB  ALA A  65      30.557  30.030 -16.056  1.00  0.00           C  
ATOM   6137  HB1 ALA A  65      30.369  30.061 -17.129  1.00  0.00           H  
ATOM   6138  HB2 ALA A  65      30.637  28.991 -15.735  1.00  0.00           H  
ATOM   6139  HB3 ALA A  65      31.491  30.548 -15.838  1.00  0.00           H  
ATOM   6140  O   ALA A  65      30.039  33.020 -15.074  1.00  0.00           O  
ATOM   6141  N   ASP A  66      28.409  32.583 -16.551  1.00  0.00           N  
ATOM   6142  H   ASP A  66      27.822  31.873 -16.966  1.00  0.00           H  
ATOM   6143  CA  ASP A  66      28.090  33.947 -16.977  1.00  0.00           C  
ATOM   6144  HA  ASP A  66      28.969  34.574 -16.826  1.00  0.00           H  
ATOM   6145  C   ASP A  66      26.941  34.594 -16.172  1.00  0.00           C  
ATOM   6146  CB  ASP A  66      27.787  33.916 -18.491  1.00  0.00           C  
ATOM   6147  HB2 ASP A  66      27.658  34.940 -18.841  1.00  0.00           H  
ATOM   6148  HB3 ASP A  66      28.647  33.497 -19.013  1.00  0.00           H  
ATOM   6149  O   ASP A  66      26.587  35.746 -16.428  1.00  0.00           O  
ATOM   6150  CG  ASP A  66      26.537  33.096 -18.865  1.00  0.00           C  
ATOM   6151  OD1 ASP A  66      26.205  32.144 -18.122  1.00  0.00           O  
ATOM   6152  OD2 ASP A  66      25.897  33.422 -19.890  1.00  0.00           O  
ATOM   6153  N   ARG A  67      26.355  33.885 -15.191  1.00  0.00           N  
ATOM   6154  H   ARG A  67      26.709  32.953 -15.028  1.00  0.00           H  
ATOM   6155  CA  ARG A  67      25.171  34.313 -14.416  1.00  0.00           C  
ATOM   6156  HA  ARG A  67      24.946  35.356 -14.641  1.00  0.00           H  
ATOM   6157  C   ARG A  67      25.408  34.190 -12.905  1.00  0.00           C  
ATOM   6158  CB  ARG A  67      23.953  33.486 -14.837  1.00  0.00           C  
ATOM   6159  HB2 ARG A  67      24.178  32.430 -14.686  1.00  0.00           H  
ATOM   6160  HB3 ARG A  67      23.102  33.752 -14.211  1.00  0.00           H  
ATOM   6161  O   ARG A  67      25.013  33.188 -12.305  1.00  0.00           O  
ATOM   6162  CG  ARG A  67      23.579  33.717 -16.298  1.00  0.00           C  
ATOM   6163  HG2 ARG A  67      23.260  34.748 -16.454  1.00  0.00           H  
ATOM   6164  HG3 ARG A  67      24.435  33.507 -16.939  1.00  0.00           H  
ATOM   6165  CD  ARG A  67      22.453  32.758 -16.649  1.00  0.00           C  
ATOM   6166  HD2 ARG A  67      21.522  33.119 -16.213  1.00  0.00           H  
ATOM   6167  HD3 ARG A  67      22.678  31.778 -16.229  1.00  0.00           H  
ATOM   6168  NE  ARG A  67      22.334  32.623 -18.101  1.00  0.00           N  
ATOM   6169  HE  ARG A  67      23.093  32.998 -18.652  1.00  0.00           H  
ATOM   6170  NH1 ARG A  67      20.575  31.167 -18.003  1.00  0.00           N  
ATOM   6171 HH11 ARG A  67      20.646  31.180 -16.995  1.00  0.00           H  
ATOM   6172 HH12 ARG A  67      19.878  30.588 -18.449  1.00  0.00           H  
ATOM   6173  NH2 ARG A  67      21.437  31.788 -19.995  1.00  0.00           N  
ATOM   6174 HH21 ARG A  67      22.187  32.251 -20.489  1.00  0.00           H  
ATOM   6175 HH22 ARG A  67      20.810  31.157 -20.474  1.00  0.00           H  
ATOM   6176  CZ  ARG A  67      21.445  31.862 -18.694  1.00  0.00           C  
ATOM   6177  N   PRO A  68      26.003  35.209 -12.259  1.00  0.00           N  
ATOM   6178  CA  PRO A  68      26.438  35.136 -10.859  1.00  0.00           C  
ATOM   6179  HA  PRO A  68      27.211  34.372 -10.777  1.00  0.00           H  
ATOM   6180  C   PRO A  68      25.316  34.806  -9.863  1.00  0.00           C  
ATOM   6181  CB  PRO A  68      27.055  36.507 -10.557  1.00  0.00           C  
ATOM   6182  HB2 PRO A  68      26.302  37.179 -10.147  1.00  0.00           H  
ATOM   6183  HB3 PRO A  68      27.898  36.423  -9.870  1.00  0.00           H  
ATOM   6184  O   PRO A  68      25.523  34.026  -8.936  1.00  0.00           O  
ATOM   6185  CG  PRO A  68      27.493  37.026 -11.925  1.00  0.00           C  
ATOM   6186  HG2 PRO A  68      27.518  38.115 -11.958  1.00  0.00           H  
ATOM   6187  HG3 PRO A  68      28.469  36.611 -12.176  1.00  0.00           H  
ATOM   6188  CD  PRO A  68      26.442  36.456 -12.868  1.00  0.00           C  
ATOM   6189  HD2 PRO A  68      26.888  36.299 -13.850  1.00  0.00           H  
ATOM   6190  HD3 PRO A  68      25.599  37.142 -12.941  1.00  0.00           H  
ATOM   6191  N   GLU A  69      24.117  35.359 -10.068  1.00  0.00           N  
ATOM   6192  H   GLU A  69      24.010  36.026 -10.819  1.00  0.00           H  
ATOM   6193  CA  GLU A  69      22.961  35.127  -9.189  1.00  0.00           C  
ATOM   6194  HA  GLU A  69      23.252  35.311  -8.155  1.00  0.00           H  
ATOM   6195  C   GLU A  69      22.457  33.677  -9.264  1.00  0.00           C  
ATOM   6196  CB  GLU A  69      21.823  36.094  -9.552  1.00  0.00           C  
ATOM   6197  HB2 GLU A  69      21.550  35.946 -10.596  1.00  0.00           H  
ATOM   6198  HB3 GLU A  69      20.964  35.849  -8.928  1.00  0.00           H  
ATOM   6199  O   GLU A  69      22.214  33.050  -8.234  1.00  0.00           O  
ATOM   6200  CG  GLU A  69      22.190  37.570  -9.325  1.00  0.00           C  
ATOM   6201  HG2 GLU A  69      22.531  37.687  -8.297  1.00  0.00           H  
ATOM   6202  HG3 GLU A  69      23.016  37.834  -9.986  1.00  0.00           H  
ATOM   6203  CD  GLU A  69      21.016  38.532  -9.582  1.00  0.00           C  
ATOM   6204  OE1 GLU A  69      21.218  39.744  -9.346  1.00  0.00           O  
ATOM   6205  OE2 GLU A  69      19.941  38.063 -10.019  1.00  0.00           O  
ATOM   6206  N   GLU A  70      22.363  33.112 -10.474  1.00  0.00           N  
ATOM   6207  H   GLU A  70      22.631  33.663 -11.277  1.00  0.00           H  
ATOM   6208  CA  GLU A  70      21.973  31.711 -10.686  1.00  0.00           C  
ATOM   6209  HA  GLU A  70      21.070  31.513 -10.109  1.00  0.00           H  
ATOM   6210  C   GLU A  70      23.071  30.768 -10.163  1.00  0.00           C  
ATOM   6211  CB  GLU A  70      21.660  31.481 -12.187  1.00  0.00           C  
ATOM   6212  HB2 GLU A  70      21.054  32.312 -12.547  1.00  0.00           H  
ATOM   6213  HB3 GLU A  70      22.593  31.469 -12.751  1.00  0.00           H  
ATOM   6214  O   GLU A  70      22.787  29.778  -9.489  1.00  0.00           O  
ATOM   6215  CG  GLU A  70      20.886  30.174 -12.453  1.00  0.00           C  
ATOM   6216  HG2 GLU A  70      21.468  29.347 -12.046  1.00  0.00           H  
ATOM   6217  HG3 GLU A  70      19.947  30.213 -11.902  1.00  0.00           H  
ATOM   6218  CD  GLU A  70      20.570  29.867 -13.941  1.00  0.00           C  
ATOM   6219  OE1 GLU A  70      20.260  28.680 -14.229  1.00  0.00           O  
ATOM   6220  OE2 GLU A  70      20.636  30.769 -14.816  1.00  0.00           O  
ATOM   6221  N   GLN A  71      24.344  31.107 -10.396  1.00  0.00           N  
ATOM   6222  H   GLN A  71      24.524  31.935 -10.945  1.00  0.00           H  
ATOM   6223  CA  GLN A  71      25.490  30.332  -9.923  1.00  0.00           C  
ATOM   6224  HA  GLN A  71      25.387  29.315 -10.300  1.00  0.00           H  
ATOM   6225  C   GLN A  71      25.550  30.257  -8.390  1.00  0.00           C  
ATOM   6226  CB  GLN A  71      26.775  30.943 -10.499  1.00  0.00           C  
ATOM   6227  HB2 GLN A  71      26.636  31.126 -11.565  1.00  0.00           H  
ATOM   6228  HB3 GLN A  71      26.977  31.896 -10.010  1.00  0.00           H  
ATOM   6229  O   GLN A  71      25.878  29.201  -7.851  1.00  0.00           O  
ATOM   6230  CG  GLN A  71      27.980  30.009 -10.329  1.00  0.00           C  
ATOM   6231  HG2 GLN A  71      28.140  29.795  -9.272  1.00  0.00           H  
ATOM   6232  HG3 GLN A  71      27.781  29.069 -10.844  1.00  0.00           H  
ATOM   6233  CD  GLN A  71      29.254  30.632 -10.879  1.00  0.00           C  
ATOM   6234  NE2 GLN A  71      29.895  30.020 -11.850  1.00  0.00           N  
ATOM   6235 HE21 GLN A  71      30.684  30.531 -12.221  1.00  0.00           H  
ATOM   6236 HE22 GLN A  71      29.511  29.201 -12.299  1.00  0.00           H  
ATOM   6237  OE1 GLN A  71      29.711  31.669 -10.434  1.00  0.00           O  
ATOM   6238  N   ALA A  72      25.194  31.331  -7.678  1.00  0.00           N  
ATOM   6239  H   ALA A  72      24.970  32.185  -8.167  1.00  0.00           H  
ATOM   6240  CA  ALA A  72      25.157  31.344  -6.215  1.00  0.00           C  
ATOM   6241  HA  ALA A  72      26.148  31.090  -5.841  1.00  0.00           H  
ATOM   6242  C   ALA A  72      24.167  30.312  -5.641  1.00  0.00           C  
ATOM   6243  CB  ALA A  72      24.819  32.765  -5.752  1.00  0.00           C  
ATOM   6244  HB1 ALA A  72      24.835  32.810  -4.663  1.00  0.00           H  
ATOM   6245  HB2 ALA A  72      25.555  33.467  -6.146  1.00  0.00           H  
ATOM   6246  HB3 ALA A  72      23.829  33.053  -6.108  1.00  0.00           H  
ATOM   6247  O   ALA A  72      24.478  29.647  -4.650  1.00  0.00           O  
ATOM   6248  N   VAL A  73      23.011  30.122  -6.290  1.00  0.00           N  
ATOM   6249  H   VAL A  73      22.826  30.689  -7.105  1.00  0.00           H  
ATOM   6250  CA  VAL A  73      22.012  29.109  -5.905  1.00  0.00           C  
ATOM   6251  HA  VAL A  73      21.766  29.242  -4.851  1.00  0.00           H  
ATOM   6252  C   VAL A  73      22.579  27.694  -6.055  1.00  0.00           C  
ATOM   6253  CB  VAL A  73      20.716  29.281  -6.726  1.00  0.00           C  
ATOM   6254  HB  VAL A  73      20.946  29.230  -7.790  1.00  0.00           H  
ATOM   6255  O   VAL A  73      22.450  26.871  -5.149  1.00  0.00           O  
ATOM   6256  CG1 VAL A  73      19.695  28.186  -6.413  1.00  0.00           C  
ATOM   6257 HG11 VAL A  73      18.744  28.427  -6.889  1.00  0.00           H  
ATOM   6258 HG12 VAL A  73      19.540  28.108  -5.337  1.00  0.00           H  
ATOM   6259 HG13 VAL A  73      20.042  27.230  -6.805  1.00  0.00           H  
ATOM   6260  CG2 VAL A  73      20.054  30.635  -6.435  1.00  0.00           C  
ATOM   6261 HG21 VAL A  73      20.725  31.451  -6.703  1.00  0.00           H  
ATOM   6262 HG22 VAL A  73      19.148  30.738  -7.032  1.00  0.00           H  
ATOM   6263 HG23 VAL A  73      19.796  30.709  -5.378  1.00  0.00           H  
ATOM   6264  N   TRP A  74      23.275  27.417  -7.160  1.00  0.00           N  
ATOM   6265  H   TRP A  74      23.325  28.122  -7.882  1.00  0.00           H  
ATOM   6266  CA  TRP A  74      23.895  26.111  -7.408  1.00  0.00           C  
ATOM   6267  HA  TRP A  74      23.165  25.334  -7.185  1.00  0.00           H  
ATOM   6268  C   TRP A  74      25.109  25.836  -6.518  1.00  0.00           C  
ATOM   6269  CB  TRP A  74      24.271  26.003  -8.885  1.00  0.00           C  
ATOM   6270  HB2 TRP A  74      24.923  26.834  -9.151  1.00  0.00           H  
ATOM   6271  HB3 TRP A  74      24.813  25.070  -9.041  1.00  0.00           H  
ATOM   6272  O   TRP A  74      25.295  24.699  -6.089  1.00  0.00           O  
ATOM   6273  CG  TRP A  74      23.091  26.001  -9.794  1.00  0.00           C  
ATOM   6274  CD1 TRP A  74      22.764  26.969 -10.676  1.00  0.00           C  
ATOM   6275  HD1 TRP A  74      23.345  27.862 -10.857  1.00  0.00           H  
ATOM   6276  CD2 TRP A  74      22.038  25.004  -9.881  1.00  0.00           C  
ATOM   6277  CE2 TRP A  74      21.059  25.477 -10.800  1.00  0.00           C  
ATOM   6278  CE3 TRP A  74      21.816  23.747  -9.281  1.00  0.00           C  
ATOM   6279  HE3 TRP A  74      22.550  23.357  -8.591  1.00  0.00           H  
ATOM   6280  NE1 TRP A  74      21.550  26.679 -11.259  1.00  0.00           N  
ATOM   6281  HE1 TRP A  74      21.078  27.317 -11.884  1.00  0.00           H  
ATOM   6282  CH2 TRP A  74      19.680  23.530 -10.444  1.00  0.00           C  
ATOM   6283  HH2 TRP A  74      18.771  22.975 -10.622  1.00  0.00           H  
ATOM   6284  CZ2 TRP A  74      19.913  24.745 -11.108  1.00  0.00           C  
ATOM   6285  HZ2 TRP A  74      19.233  25.136 -11.850  1.00  0.00           H  
ATOM   6286  CZ3 TRP A  74      20.649  23.016  -9.565  1.00  0.00           C  
ATOM   6287  HZ3 TRP A  74      20.499  22.045  -9.118  1.00  0.00           H  
ATOM   6288  N   ARG A  75      25.911  26.859  -6.191  1.00  0.00           N  
ATOM   6289  H   ARG A  75      25.726  27.757  -6.615  1.00  0.00           H  
ATOM   6290  CA  ARG A  75      27.027  26.737  -5.234  1.00  0.00           C  
ATOM   6291  HA  ARG A  75      27.673  25.913  -5.534  1.00  0.00           H  
ATOM   6292  C   ARG A  75      26.503  26.363  -3.847  1.00  0.00           C  
ATOM   6293  CB  ARG A  75      27.857  28.039  -5.190  1.00  0.00           C  
ATOM   6294  HB2 ARG A  75      27.187  28.889  -5.058  1.00  0.00           H  
ATOM   6295  HB3 ARG A  75      28.526  28.000  -4.330  1.00  0.00           H  
ATOM   6296  O   ARG A  75      27.078  25.503  -3.194  1.00  0.00           O  
ATOM   6297  CG  ARG A  75      28.711  28.249  -6.456  1.00  0.00           C  
ATOM   6298  HG2 ARG A  75      29.436  27.440  -6.540  1.00  0.00           H  
ATOM   6299  HG3 ARG A  75      28.066  28.198  -7.333  1.00  0.00           H  
ATOM   6300  CD  ARG A  75      29.451  29.600  -6.496  1.00  0.00           C  
ATOM   6301  HD2 ARG A  75      28.773  30.398  -6.193  1.00  0.00           H  
ATOM   6302  HD3 ARG A  75      29.768  29.787  -7.523  1.00  0.00           H  
ATOM   6303  NE  ARG A  75      30.648  29.594  -5.642  1.00  0.00           N  
ATOM   6304  HE  ARG A  75      30.813  28.761  -5.095  1.00  0.00           H  
ATOM   6305  NH1 ARG A  75      31.451  31.741  -5.912  1.00  0.00           N  
ATOM   6306 HH11 ARG A  75      30.734  31.989  -6.579  1.00  0.00           H  
ATOM   6307 HH12 ARG A  75      32.150  32.402  -5.603  1.00  0.00           H  
ATOM   6308  NH2 ARG A  75      32.511  30.371  -4.580  1.00  0.00           N  
ATOM   6309 HH21 ARG A  75      32.611  29.510  -4.062  1.00  0.00           H  
ATOM   6310 HH22 ARG A  75      33.081  31.176  -4.362  1.00  0.00           H  
ATOM   6311  CZ  ARG A  75      31.519  30.556  -5.393  1.00  0.00           C  
ATOM   6312  N   ALA A  76      25.372  26.941  -3.436  1.00  0.00           N  
ATOM   6313  H   ALA A  76      24.960  27.655  -4.020  1.00  0.00           H  
ATOM   6314  CA  ALA A  76      24.719  26.632  -2.165  1.00  0.00           C  
ATOM   6315  HA  ALA A  76      25.481  26.622  -1.385  1.00  0.00           H  
ATOM   6316  C   ALA A  76      24.034  25.251  -2.127  1.00  0.00           C  
ATOM   6317  CB  ALA A  76      23.727  27.759  -1.855  1.00  0.00           C  
ATOM   6318  HB1 ALA A  76      23.269  27.584  -0.881  1.00  0.00           H  
ATOM   6319  HB2 ALA A  76      24.245  28.717  -1.842  1.00  0.00           H  
ATOM   6320  HB3 ALA A  76      22.946  27.784  -2.614  1.00  0.00           H  
ATOM   6321  O   ALA A  76      23.692  24.783  -1.043  1.00  0.00           O  
ATOM   6322  N   ALA A  77      23.833  24.591  -3.274  1.00  0.00           N  
ATOM   6323  H   ALA A  77      24.107  25.030  -4.141  1.00  0.00           H  
ATOM   6324  CA  ALA A  77      23.195  23.277  -3.342  1.00  0.00           C  
ATOM   6325  HA  ALA A  77      22.290  23.304  -2.734  1.00  0.00           H  
ATOM   6326  C   ALA A  77      24.082  22.144  -2.792  1.00  0.00           C  
ATOM   6327  CB  ALA A  77      22.789  23.007  -4.797  1.00  0.00           C  
ATOM   6328  HB1 ALA A  77      23.677  22.871  -5.414  1.00  0.00           H  
ATOM   6329  HB2 ALA A  77      22.189  22.099  -4.855  1.00  0.00           H  
ATOM   6330  HB3 ALA A  77      22.206  23.845  -5.181  1.00  0.00           H  
ATOM   6331  O   ALA A  77      23.558  21.106  -2.392  1.00  0.00           O  
ATOM   6332  N   ILE A  78      25.407  22.330  -2.766  1.00  0.00           N  
ATOM   6333  H   ILE A  78      25.768  23.229  -3.051  1.00  0.00           H  
ATOM   6334  CA  ILE A  78      26.376  21.359  -2.247  1.00  0.00           C  
ATOM   6335  HA  ILE A  78      25.852  20.477  -1.879  1.00  0.00           H  
ATOM   6336  C   ILE A  78      27.106  21.987  -1.058  1.00  0.00           C  
ATOM   6337  CB  ILE A  78      27.340  20.887  -3.359  1.00  0.00           C  
ATOM   6338  HB  ILE A  78      27.847  21.758  -3.774  1.00  0.00           H  
ATOM   6339  O   ILE A  78      27.831  22.965  -1.208  1.00  0.00           O  
ATOM   6340  CG1 ILE A  78      26.570  20.179  -4.499  1.00  0.00           C  
ATOM   6341 HG12 ILE A  78      25.792  20.845  -4.872  1.00  0.00           H  
ATOM   6342 HG13 ILE A  78      26.085  19.289  -4.098  1.00  0.00           H  
ATOM   6343  CG2 ILE A  78      28.391  19.934  -2.765  1.00  0.00           C  
ATOM   6344 HG21 ILE A  78      27.904  19.083  -2.289  1.00  0.00           H  
ATOM   6345 HG22 ILE A  78      29.051  19.576  -3.555  1.00  0.00           H  
ATOM   6346 HG23 ILE A  78      29.006  20.452  -2.029  1.00  0.00           H  
ATOM   6347  CD1 ILE A  78      27.430  19.770  -5.705  1.00  0.00           C  
ATOM   6348 HD11 ILE A  78      26.779  19.409  -6.502  1.00  0.00           H  
ATOM   6349 HD12 ILE A  78      28.113  18.964  -5.439  1.00  0.00           H  
ATOM   6350 HD13 ILE A  78      27.994  20.629  -6.068  1.00  0.00           H  
ATOM   6351  N   GLU A  79      26.921  21.407   0.124  1.00  0.00           N  
ATOM   6352  H   GLU A  79      26.364  20.565   0.165  1.00  0.00           H  
ATOM   6353  CA  GLU A  79      27.574  21.838   1.364  1.00  0.00           C  
ATOM   6354  HA  GLU A  79      27.638  22.926   1.395  1.00  0.00           H  
ATOM   6355  C   GLU A  79      28.997  21.302   1.476  1.00  0.00           C  
ATOM   6356  CB  GLU A  79      26.764  21.346   2.568  1.00  0.00           C  
ATOM   6357  HB2 GLU A  79      26.561  20.281   2.452  1.00  0.00           H  
ATOM   6358  HB3 GLU A  79      27.347  21.496   3.477  1.00  0.00           H  
ATOM   6359  O   GLU A  79      29.886  21.996   1.961  1.00  0.00           O  
ATOM   6360  CG  GLU A  79      25.453  22.122   2.696  1.00  0.00           C  
ATOM   6361  HG2 GLU A  79      24.896  22.035   1.763  1.00  0.00           H  
ATOM   6362  HG3 GLU A  79      25.688  23.176   2.843  1.00  0.00           H  
ATOM   6363  CD  GLU A  79      24.563  21.636   3.845  1.00  0.00           C  
ATOM   6364  OE1 GLU A  79      23.556  22.351   4.066  1.00  0.00           O  
ATOM   6365  OE2 GLU A  79      24.853  20.562   4.424  1.00  0.00           O  
ATOM   6366  N   ARG A  80      29.219  20.068   1.013  1.00  0.00           N  
ATOM   6367  H   ARG A  80      28.432  19.563   0.632  1.00  0.00           H  
ATOM   6368  CA  ARG A  80      30.526  19.416   1.058  1.00  0.00           C  
ATOM   6369  HA  ARG A  80      31.294  20.189   1.077  1.00  0.00           H  
ATOM   6370  C   ARG A  80      30.731  18.562  -0.177  1.00  0.00           C  
ATOM   6371  CB  ARG A  80      30.622  18.588   2.349  1.00  0.00           C  
ATOM   6372  HB2 ARG A  80      30.306  19.205   3.190  1.00  0.00           H  
ATOM   6373  HB3 ARG A  80      29.958  17.726   2.280  1.00  0.00           H  
ATOM   6374  O   ARG A  80      29.865  17.766  -0.532  1.00  0.00           O  
ATOM   6375  CG  ARG A  80      32.038  18.079   2.622  1.00  0.00           C  
ATOM   6376  HG2 ARG A  80      32.724  18.925   2.676  1.00  0.00           H  
ATOM   6377  HG3 ARG A  80      32.351  17.405   1.825  1.00  0.00           H  
ATOM   6378  CD  ARG A  80      32.049  17.329   3.953  1.00  0.00           C  
ATOM   6379  HD2 ARG A  80      31.321  16.519   3.907  1.00  0.00           H  
ATOM   6380  HD3 ARG A  80      31.750  18.012   4.749  1.00  0.00           H  
ATOM   6381  NE  ARG A  80      33.383  16.781   4.246  1.00  0.00           N  
ATOM   6382  HE  ARG A  80      34.110  16.924   3.560  1.00  0.00           H  
ATOM   6383  NH1 ARG A  80      32.785  15.702   6.175  1.00  0.00           N  
ATOM   6384 HH11 ARG A  80      33.026  15.061   6.918  1.00  0.00           H  
ATOM   6385 HH12 ARG A  80      31.889  15.534   5.741  1.00  0.00           H  
ATOM   6386  NH2 ARG A  80      34.894  15.601   5.465  1.00  0.00           N  
ATOM   6387 HH21 ARG A  80      35.467  15.569   4.634  1.00  0.00           H  
ATOM   6388 HH22 ARG A  80      35.028  14.897   6.177  1.00  0.00           H  
ATOM   6389  CZ  ARG A  80      33.681  16.043   5.299  1.00  0.00           C  
ATOM   6390  N   LEU A  81      31.898  18.688  -0.801  1.00  0.00           N  
ATOM   6391  H   LEU A  81      32.526  19.421  -0.505  1.00  0.00           H  
ATOM   6392  CA  LEU A  81      32.301  17.866  -1.938  1.00  0.00           C  
ATOM   6393  HA  LEU A  81      31.662  16.985  -1.993  1.00  0.00           H  
ATOM   6394  C   LEU A  81      33.744  17.405  -1.760  1.00  0.00           C  
ATOM   6395  CB  LEU A  81      32.119  18.701  -3.215  1.00  0.00           C  
ATOM   6396  HB2 LEU A  81      31.080  19.027  -3.266  1.00  0.00           H  
ATOM   6397  HB3 LEU A  81      32.736  19.596  -3.135  1.00  0.00           H  
ATOM   6398  O   LEU A  81      34.649  18.226  -1.655  1.00  0.00           O  
ATOM   6399  CG  LEU A  81      32.469  17.975  -4.523  1.00  0.00           C  
ATOM   6400  HG  LEU A  81      33.514  17.665  -4.501  1.00  0.00           H  
ATOM   6401  CD1 LEU A  81      31.589  16.747  -4.764  1.00  0.00           C  
ATOM   6402 HD11 LEU A  81      30.537  17.026  -4.717  1.00  0.00           H  
ATOM   6403 HD12 LEU A  81      31.805  16.329  -5.748  1.00  0.00           H  
ATOM   6404 HD13 LEU A  81      31.790  15.983  -4.013  1.00  0.00           H  
ATOM   6405  CD2 LEU A  81      32.279  18.941  -5.693  1.00  0.00           C  
ATOM   6406 HD21 LEU A  81      32.518  18.446  -6.634  1.00  0.00           H  
ATOM   6407 HD22 LEU A  81      31.247  19.290  -5.725  1.00  0.00           H  
ATOM   6408 HD23 LEU A  81      32.943  19.796  -5.565  1.00  0.00           H  
ATOM   6409  N   VAL A  82      33.982  16.097  -1.760  1.00  0.00           N  
ATOM   6410  H   VAL A  82      33.195  15.466  -1.810  1.00  0.00           H  
ATOM   6411  CA  VAL A  82      35.331  15.521  -1.703  1.00  0.00           C  
ATOM   6412  HA  VAL A  82      36.067  16.325  -1.689  1.00  0.00           H  
ATOM   6413  C   VAL A  82      35.567  14.697  -2.955  1.00  0.00           C  
ATOM   6414  CB  VAL A  82      35.558  14.686  -0.431  1.00  0.00           C  
ATOM   6415  HB  VAL A  82      34.911  13.810  -0.459  1.00  0.00           H  
ATOM   6416  O   VAL A  82      34.906  13.681  -3.171  1.00  0.00           O  
ATOM   6417  CG1 VAL A  82      37.012  14.200  -0.348  1.00  0.00           C  
ATOM   6418 HG11 VAL A  82      37.253  13.562  -1.198  1.00  0.00           H  
ATOM   6419 HG12 VAL A  82      37.150  13.620   0.565  1.00  0.00           H  
ATOM   6420 HG13 VAL A  82      37.691  15.053  -0.334  1.00  0.00           H  
ATOM   6421  CG2 VAL A  82      35.259  15.495   0.840  1.00  0.00           C  
ATOM   6422 HG21 VAL A  82      34.211  15.794   0.858  1.00  0.00           H  
ATOM   6423 HG22 VAL A  82      35.439  14.876   1.719  1.00  0.00           H  
ATOM   6424 HG23 VAL A  82      35.888  16.385   0.878  1.00  0.00           H  
ATOM   6425  N   ILE A  83      36.535  15.114  -3.770  1.00  0.00           N  
ATOM   6426  H   ILE A  83      37.082  15.913  -3.481  1.00  0.00           H  
ATOM   6427  CA  ILE A  83      36.955  14.401  -4.979  1.00  0.00           C  
ATOM   6428  HA  ILE A  83      36.335  13.514  -5.106  1.00  0.00           H  
ATOM   6429  C   ILE A  83      38.399  13.937  -4.770  1.00  0.00           C  
ATOM   6430  CB  ILE A  83      36.763  15.265  -6.246  1.00  0.00           C  
ATOM   6431  HB  ILE A  83      37.367  16.166  -6.146  1.00  0.00           H  
ATOM   6432  O   ILE A  83      39.311  14.738  -4.561  1.00  0.00           O  
ATOM   6433  CG1 ILE A  83      35.285  15.674  -6.442  1.00  0.00           C  
ATOM   6434 HG12 ILE A  83      34.729  14.818  -6.824  1.00  0.00           H  
ATOM   6435 HG13 ILE A  83      34.838  15.964  -5.491  1.00  0.00           H  
ATOM   6436  CG2 ILE A  83      37.246  14.494  -7.488  1.00  0.00           C  
ATOM   6437 HG21 ILE A  83      37.144  15.108  -8.383  1.00  0.00           H  
ATOM   6438 HG22 ILE A  83      36.648  13.591  -7.612  1.00  0.00           H  
ATOM   6439 HG23 ILE A  83      38.300  14.230  -7.391  1.00  0.00           H  
ATOM   6440  CD1 ILE A  83      35.103  16.856  -7.400  1.00  0.00           C  
ATOM   6441 HD11 ILE A  83      35.598  16.669  -8.353  1.00  0.00           H  
ATOM   6442 HD12 ILE A  83      35.526  17.754  -6.950  1.00  0.00           H  
ATOM   6443 HD13 ILE A  83      34.040  17.011  -7.584  1.00  0.00           H  
ATOM   6444  N   GLY A  84      38.618  12.622  -4.796  1.00  0.00           N  
ATOM   6445  H   GLY A  84      37.826  12.017  -4.961  1.00  0.00           H  
ATOM   6446  CA  GLY A  84      39.901  12.017  -4.450  1.00  0.00           C  
ATOM   6447  HA2 GLY A  84      40.674  12.409  -5.111  1.00  0.00           H  
ATOM   6448  HA3 GLY A  84      39.840  10.937  -4.587  1.00  0.00           H  
ATOM   6449  C   GLY A  84      40.278  12.299  -2.993  1.00  0.00           C  
ATOM   6450  O   GLY A  84      39.589  11.857  -2.079  1.00  0.00           O  
ATOM   6451  N   ASN A  85      41.380  13.022  -2.782  1.00  0.00           N  
ATOM   6452  H   ASN A  85      41.844  13.413  -3.589  1.00  0.00           H  
ATOM   6453  CA  ASN A  85      41.856  13.442  -1.456  1.00  0.00           C  
ATOM   6454  HA  ASN A  85      41.281  12.930  -0.684  1.00  0.00           H  
ATOM   6455  C   ASN A  85      41.647  14.949  -1.201  1.00  0.00           C  
ATOM   6456  CB  ASN A  85      43.335  13.040  -1.296  1.00  0.00           C  
ATOM   6457  HB2 ASN A  85      43.912  13.486  -2.106  1.00  0.00           H  
ATOM   6458  HB3 ASN A  85      43.715  13.450  -0.360  1.00  0.00           H  
ATOM   6459  O   ASN A  85      42.166  15.477  -0.222  1.00  0.00           O  
ATOM   6460  CG  ASN A  85      43.597  11.545  -1.253  1.00  0.00           C  
ATOM   6461  ND2 ASN A  85      44.808  11.143  -1.555  1.00  0.00           N  
ATOM   6462 HD21 ASN A  85      45.009  10.157  -1.470  1.00  0.00           H  
ATOM   6463 HD22 ASN A  85      45.525  11.823  -1.764  1.00  0.00           H  
ATOM   6464  OD1 ASN A  85      42.758  10.713  -0.933  1.00  0.00           O  
ATOM   6465  N   THR A  86      40.932  15.651  -2.084  1.00  0.00           N  
ATOM   6466  H   THR A  86      40.490  15.178  -2.859  1.00  0.00           H  
ATOM   6467  CA  THR A  86      40.747  17.104  -2.014  1.00  0.00           C  
ATOM   6468  HA  THR A  86      41.382  17.517  -1.230  1.00  0.00           H  
ATOM   6469  C   THR A  86      39.300  17.424  -1.663  1.00  0.00           C  
ATOM   6470  CB  THR A  86      41.162  17.769  -3.335  1.00  0.00           C  
ATOM   6471  HB  THR A  86      40.495  17.445  -4.134  1.00  0.00           H  
ATOM   6472  O   THR A  86      38.377  16.968  -2.339  1.00  0.00           O  
ATOM   6473  CG2 THR A  86      41.157  19.295  -3.249  1.00  0.00           C  
ATOM   6474 HG21 THR A  86      40.138  19.654  -3.103  1.00  0.00           H  
ATOM   6475 HG22 THR A  86      41.529  19.712  -4.185  1.00  0.00           H  
ATOM   6476 HG23 THR A  86      41.779  19.637  -2.422  1.00  0.00           H  
ATOM   6477  OG1 THR A  86      42.484  17.388  -3.660  1.00  0.00           O  
ATOM   6478  HG1 THR A  86      43.067  17.841  -3.047  1.00  0.00           H  
ATOM   6479  N   ALA A  87      39.106  18.204  -0.601  1.00  0.00           N  
ATOM   6480  H   ALA A  87      39.908  18.562  -0.103  1.00  0.00           H  
ATOM   6481  CA  ALA A  87      37.815  18.779  -0.251  1.00  0.00           C  
ATOM   6482  HA  ALA A  87      37.019  18.111  -0.580  1.00  0.00           H  
ATOM   6483  C   ALA A  87      37.640  20.123  -0.970  1.00  0.00           C  
ATOM   6484  CB  ALA A  87      37.716  18.912   1.272  1.00  0.00           C  
ATOM   6485  HB1 ALA A  87      38.485  19.592   1.638  1.00  0.00           H  
ATOM   6486  HB2 ALA A  87      37.839  17.936   1.740  1.00  0.00           H  
ATOM   6487  HB3 ALA A  87      36.738  19.314   1.538  1.00  0.00           H  
ATOM   6488  O   ALA A  87      38.555  20.948  -0.980  1.00  0.00           O  
ATOM   6489  N   TYR A  88      36.468  20.322  -1.559  1.00  0.00           N  
ATOM   6490  H   TYR A  88      35.765  19.601  -1.485  1.00  0.00           H  
ATOM   6491  CA  TYR A  88      36.062  21.540  -2.239  1.00  0.00           C  
ATOM   6492  HA  TYR A  88      36.907  22.227  -2.285  1.00  0.00           H  
ATOM   6493  C   TYR A  88      34.936  22.196  -1.445  1.00  0.00           C  
ATOM   6494  CB  TYR A  88      35.639  21.223  -3.678  1.00  0.00           C  
ATOM   6495  HB2 TYR A  88      35.237  22.130  -4.128  1.00  0.00           H  
ATOM   6496  HB3 TYR A  88      34.839  20.483  -3.664  1.00  0.00           H  
ATOM   6497  O   TYR A  88      33.906  21.568  -1.190  1.00  0.00           O  
ATOM   6498  CG  TYR A  88      36.772  20.712  -4.546  1.00  0.00           C  
ATOM   6499  CD1 TYR A  88      37.579  21.629  -5.244  1.00  0.00           C  
ATOM   6500  HD1 TYR A  88      37.394  22.688  -5.141  1.00  0.00           H  
ATOM   6501  CD2 TYR A  88      37.045  19.333  -4.623  1.00  0.00           C  
ATOM   6502  HD2 TYR A  88      36.456  18.636  -4.047  1.00  0.00           H  
ATOM   6503  CE1 TYR A  88      38.622  21.172  -6.069  1.00  0.00           C  
ATOM   6504  HE1 TYR A  88      39.224  21.884  -6.614  1.00  0.00           H  
ATOM   6505  CE2 TYR A  88      38.121  18.877  -5.409  1.00  0.00           C  
ATOM   6506  HE2 TYR A  88      38.392  17.831  -5.423  1.00  0.00           H  
ATOM   6507  OH  TYR A  88      39.923  19.349  -6.917  1.00  0.00           O  
ATOM   6508  HH  TYR A  88      40.357  20.080  -7.362  1.00  0.00           H  
ATOM   6509  CZ  TYR A  88      38.892  19.791  -6.152  1.00  0.00           C  
ATOM   6510  N   ASP A  89      35.139  23.456  -1.075  1.00  0.00           N  
ATOM   6511  H   ASP A  89      35.963  23.928  -1.419  1.00  0.00           H  
ATOM   6512  CA  ASP A  89      34.110  24.312  -0.497  1.00  0.00           C  
ATOM   6513  HA  ASP A  89      33.288  23.709  -0.111  1.00  0.00           H  
ATOM   6514  C   ASP A  89      33.579  25.198  -1.619  1.00  0.00           C  
ATOM   6515  CB  ASP A  89      34.670  25.129   0.678  1.00  0.00           C  
ATOM   6516  HB2 ASP A  89      35.490  25.756   0.329  1.00  0.00           H  
ATOM   6517  HB3 ASP A  89      35.066  24.438   1.423  1.00  0.00           H  
ATOM   6518  O   ASP A  89      34.276  26.082  -2.114  1.00  0.00           O  
ATOM   6519  CG  ASP A  89      33.601  26.011   1.344  1.00  0.00           C  
ATOM   6520  OD1 ASP A  89      32.474  26.105   0.798  1.00  0.00           O  
ATOM   6521  OD2 ASP A  89      33.909  26.584   2.407  1.00  0.00           O  
ATOM   6522  N   LEU A  90      32.349  24.945  -2.063  1.00  0.00           N  
ATOM   6523  H   LEU A  90      31.786  24.258  -1.582  1.00  0.00           H  
ATOM   6524  CA  LEU A  90      31.775  25.723  -3.150  1.00  0.00           C  
ATOM   6525  HA  LEU A  90      32.531  25.823  -3.928  1.00  0.00           H  
ATOM   6526  C   LEU A  90      31.442  27.155  -2.725  1.00  0.00           C  
ATOM   6527  CB  LEU A  90      30.555  25.017  -3.766  1.00  0.00           C  
ATOM   6528  HB2 LEU A  90      30.062  25.739  -4.417  1.00  0.00           H  
ATOM   6529  HB3 LEU A  90      29.841  24.750  -2.987  1.00  0.00           H  
ATOM   6530  O   LEU A  90      31.222  27.967  -3.612  1.00  0.00           O  
ATOM   6531  CG  LEU A  90      30.919  23.783  -4.613  1.00  0.00           C  
ATOM   6532  HG  LEU A  90      31.892  23.932  -5.082  1.00  0.00           H  
ATOM   6533  CD1 LEU A  90      30.957  22.498  -3.784  1.00  0.00           C  
ATOM   6534 HD11 LEU A  90      30.031  22.395  -3.218  1.00  0.00           H  
ATOM   6535 HD12 LEU A  90      31.087  21.633  -4.435  1.00  0.00           H  
ATOM   6536 HD13 LEU A  90      31.792  22.530  -3.084  1.00  0.00           H  
ATOM   6537  CD2 LEU A  90      29.893  23.608  -5.732  1.00  0.00           C  
ATOM   6538 HD21 LEU A  90      30.145  22.735  -6.334  1.00  0.00           H  
ATOM   6539 HD22 LEU A  90      28.900  23.479  -5.303  1.00  0.00           H  
ATOM   6540 HD23 LEU A  90      29.898  24.491  -6.371  1.00  0.00           H  
ATOM   6541  N   LYS A  91      31.417  27.507  -1.434  1.00  0.00           N  
ATOM   6542  H   LYS A  91      31.679  26.822  -0.739  1.00  0.00           H  
ATOM   6543  CA  LYS A  91      31.217  28.893  -0.977  1.00  0.00           C  
ATOM   6544  HA  LYS A  91      30.507  29.397  -1.632  1.00  0.00           H  
ATOM   6545  C   LYS A  91      32.504  29.717  -1.041  1.00  0.00           C  
ATOM   6546  CB  LYS A  91      30.656  28.901   0.451  1.00  0.00           C  
ATOM   6547  HB2 LYS A  91      30.562  29.935   0.784  1.00  0.00           H  
ATOM   6548  HB3 LYS A  91      31.359  28.399   1.115  1.00  0.00           H  
ATOM   6549  O   LYS A  91      32.420  30.929  -1.200  1.00  0.00           O  
ATOM   6550  CG  LYS A  91      29.280  28.227   0.546  1.00  0.00           C  
ATOM   6551  HG2 LYS A  91      28.560  28.781  -0.057  1.00  0.00           H  
ATOM   6552  HG3 LYS A  91      29.343  27.205   0.172  1.00  0.00           H  
ATOM   6553  CD  LYS A  91      28.811  28.184   2.004  1.00  0.00           C  
ATOM   6554  HD2 LYS A  91      29.562  27.653   2.589  1.00  0.00           H  
ATOM   6555  HD3 LYS A  91      28.710  29.199   2.387  1.00  0.00           H  
ATOM   6556  CE  LYS A  91      27.472  27.445   2.096  1.00  0.00           C  
ATOM   6557  HE2 LYS A  91      26.706  28.031   1.587  1.00  0.00           H  
ATOM   6558  HE3 LYS A  91      27.575  26.498   1.568  1.00  0.00           H  
ATOM   6559  NZ  LYS A  91      27.092  27.186   3.507  1.00  0.00           N  
ATOM   6560  HZ1 LYS A  91      26.986  28.047   4.025  1.00  0.00           H  
ATOM   6561  HZ2 LYS A  91      26.237  26.650   3.556  1.00  0.00           H  
ATOM   6562  HZ3 LYS A  91      27.812  26.635   3.952  1.00  0.00           H  
ATOM   6563  N   ASP A  92      33.665  29.068  -0.976  1.00  0.00           N  
ATOM   6564  H   ASP A  92      33.648  28.065  -0.861  1.00  0.00           H  
ATOM   6565  CA  ASP A  92      34.971  29.706  -1.137  1.00  0.00           C  
ATOM   6566  HA  ASP A  92      34.943  30.691  -0.672  1.00  0.00           H  
ATOM   6567  C   ASP A  92      35.314  29.892  -2.623  1.00  0.00           C  
ATOM   6568  CB  ASP A  92      36.042  28.890  -0.404  1.00  0.00           C  
ATOM   6569  HB2 ASP A  92      36.023  27.861  -0.765  1.00  0.00           H  
ATOM   6570  HB3 ASP A  92      35.826  28.884   0.664  1.00  0.00           H  
ATOM   6571  O   ASP A  92      35.229  28.959  -3.426  1.00  0.00           O  
ATOM   6572  CG  ASP A  92      37.425  29.492  -0.641  1.00  0.00           C  
ATOM   6573  OD1 ASP A  92      37.618  30.664  -0.260  1.00  0.00           O  
ATOM   6574  OD2 ASP A  92      38.248  28.811  -1.293  1.00  0.00           O  
ATOM   6575  N   ASP A  93      35.690  31.108  -3.012  1.00  0.00           N  
ATOM   6576  H   ASP A  93      35.787  31.830  -2.312  1.00  0.00           H  
ATOM   6577  CA  ASP A  93      35.945  31.445  -4.417  1.00  0.00           C  
ATOM   6578  HA  ASP A  93      35.123  31.071  -5.027  1.00  0.00           H  
ATOM   6579  C   ASP A  93      37.208  30.771  -4.966  1.00  0.00           C  
ATOM   6580  CB  ASP A  93      36.013  32.971  -4.585  1.00  0.00           C  
ATOM   6581  HB2 ASP A  93      36.423  33.193  -5.570  1.00  0.00           H  
ATOM   6582  HB3 ASP A  93      36.690  33.388  -3.838  1.00  0.00           H  
ATOM   6583  O   ASP A  93      37.230  30.363  -6.131  1.00  0.00           O  
ATOM   6584  CG  ASP A  93      34.644  33.655  -4.489  1.00  0.00           C  
ATOM   6585  OD1 ASP A  93      33.617  32.969  -4.736  1.00  0.00           O  
ATOM   6586  OD2 ASP A  93      34.631  34.876  -4.230  1.00  0.00           O  
ATOM   6587  N   GLU A  94      38.244  30.588  -4.141  1.00  0.00           N  
ATOM   6588  H   GLU A  94      38.143  30.841  -3.169  1.00  0.00           H  
ATOM   6589  CA  GLU A  94      39.482  29.927  -4.563  1.00  0.00           C  
ATOM   6590  HA  GLU A  94      39.795  30.361  -5.513  1.00  0.00           H  
ATOM   6591  C   GLU A  94      39.256  28.423  -4.785  1.00  0.00           C  
ATOM   6592  CB  GLU A  94      40.589  30.180  -3.522  1.00  0.00           C  
ATOM   6593  HB2 GLU A  94      40.583  31.230  -3.231  1.00  0.00           H  
ATOM   6594  HB3 GLU A  94      40.409  29.567  -2.639  1.00  0.00           H  
ATOM   6595  O   GLU A  94      39.682  27.847  -5.794  1.00  0.00           O  
ATOM   6596  CG  GLU A  94      41.970  29.843  -4.104  1.00  0.00           C  
ATOM   6597  HG2 GLU A  94      42.219  30.575  -4.871  1.00  0.00           H  
ATOM   6598  HG3 GLU A  94      41.917  28.868  -4.590  1.00  0.00           H  
ATOM   6599  CD  GLU A  94      43.098  29.792  -3.063  1.00  0.00           C  
ATOM   6600  OE1 GLU A  94      44.035  28.985  -3.306  1.00  0.00           O  
ATOM   6601  OE2 GLU A  94      43.034  30.488  -2.033  1.00  0.00           O  
ATOM   6602  N   SER A  95      38.551  27.779  -3.858  1.00  0.00           N  
ATOM   6603  H   SER A  95      38.294  28.295  -3.028  1.00  0.00           H  
ATOM   6604  CA  SER A  95      38.187  26.366  -3.923  1.00  0.00           C  
ATOM   6605  HA  SER A  95      39.092  25.780  -4.084  1.00  0.00           H  
ATOM   6606  C   SER A  95      37.227  26.084  -5.081  1.00  0.00           C  
ATOM   6607  CB  SER A  95      37.588  25.963  -2.579  1.00  0.00           C  
ATOM   6608  HB2 SER A  95      38.202  26.376  -1.779  1.00  0.00           H  
ATOM   6609  HB3 SER A  95      36.581  26.370  -2.485  1.00  0.00           H  
ATOM   6610  O   SER A  95      37.447  25.147  -5.859  1.00  0.00           O  
ATOM   6611  OG  SER A  95      37.590  24.557  -2.441  1.00  0.00           O  
ATOM   6612  HG  SER A  95      37.922  24.381  -1.557  1.00  0.00           H  
ATOM   6613  N   PHE A  96      36.231  26.950  -5.288  1.00  0.00           N  
ATOM   6614  H   PHE A  96      36.073  27.677  -4.606  1.00  0.00           H  
ATOM   6615  CA  PHE A  96      35.349  26.893  -6.450  1.00  0.00           C  
ATOM   6616  HA  PHE A  96      34.865  25.916  -6.464  1.00  0.00           H  
ATOM   6617  C   PHE A  96      36.123  27.041  -7.769  1.00  0.00           C  
ATOM   6618  CB  PHE A  96      34.265  27.967  -6.312  1.00  0.00           C  
ATOM   6619  HB2 PHE A  96      34.740  28.942  -6.207  1.00  0.00           H  
ATOM   6620  HB3 PHE A  96      33.696  27.775  -5.402  1.00  0.00           H  
ATOM   6621  O   PHE A  96      35.938  26.232  -8.682  1.00  0.00           O  
ATOM   6622  CG  PHE A  96      33.301  28.003  -7.478  1.00  0.00           C  
ATOM   6623  CD1 PHE A  96      33.253  29.121  -8.332  1.00  0.00           C  
ATOM   6624  HD1 PHE A  96      33.885  29.976  -8.141  1.00  0.00           H  
ATOM   6625  CD2 PHE A  96      32.464  26.899  -7.719  1.00  0.00           C  
ATOM   6626  HD2 PHE A  96      32.498  26.042  -7.062  1.00  0.00           H  
ATOM   6627  CE1 PHE A  96      32.371  29.131  -9.427  1.00  0.00           C  
ATOM   6628  HE1 PHE A  96      32.321  29.996 -10.071  1.00  0.00           H  
ATOM   6629  CE2 PHE A  96      31.594  26.905  -8.820  1.00  0.00           C  
ATOM   6630  HE2 PHE A  96      30.967  26.047  -9.013  1.00  0.00           H  
ATOM   6631  CZ  PHE A  96      31.547  28.018  -9.674  1.00  0.00           C  
ATOM   6632  HZ  PHE A  96      30.878  28.012 -10.522  1.00  0.00           H  
ATOM   6633  N   ALA A  97      37.053  27.996  -7.869  1.00  0.00           N  
ATOM   6634  H   ALA A  97      37.161  28.656  -7.112  1.00  0.00           H  
ATOM   6635  CA  ALA A  97      37.880  28.168  -9.064  1.00  0.00           C  
ATOM   6636  HA  ALA A  97      37.220  28.342  -9.914  1.00  0.00           H  
ATOM   6637  C   ALA A  97      38.717  26.913  -9.382  1.00  0.00           C  
ATOM   6638  CB  ALA A  97      38.761  29.409  -8.884  1.00  0.00           C  
ATOM   6639  HB1 ALA A  97      38.133  30.285  -8.724  1.00  0.00           H  
ATOM   6640  HB2 ALA A  97      39.365  29.565  -9.778  1.00  0.00           H  
ATOM   6641  HB3 ALA A  97      39.418  29.285  -8.024  1.00  0.00           H  
ATOM   6642  O   ALA A  97      38.781  26.488 -10.539  1.00  0.00           O  
ATOM   6643  N   LYS A  98      39.295  26.262  -8.360  1.00  0.00           N  
ATOM   6644  H   LYS A  98      39.214  26.678  -7.443  1.00  0.00           H  
ATOM   6645  CA  LYS A  98      40.030  24.990  -8.508  1.00  0.00           C  
ATOM   6646  HA  LYS A  98      40.805  25.117  -9.264  1.00  0.00           H  
ATOM   6647  C   LYS A  98      39.135  23.849  -9.001  1.00  0.00           C  
ATOM   6648  CB  LYS A  98      40.689  24.605  -7.172  1.00  0.00           C  
ATOM   6649  HB2 LYS A  98      41.030  23.571  -7.224  1.00  0.00           H  
ATOM   6650  HB3 LYS A  98      39.950  24.677  -6.374  1.00  0.00           H  
ATOM   6651  O   LYS A  98      39.570  23.057  -9.839  1.00  0.00           O  
ATOM   6652  CG  LYS A  98      41.897  25.490  -6.835  1.00  0.00           C  
ATOM   6653  HG2 LYS A  98      42.703  25.284  -7.540  1.00  0.00           H  
ATOM   6654  HG3 LYS A  98      41.616  26.538  -6.933  1.00  0.00           H  
ATOM   6655  CD  LYS A  98      42.391  25.241  -5.401  1.00  0.00           C  
ATOM   6656  HD2 LYS A  98      41.551  25.371  -4.719  1.00  0.00           H  
ATOM   6657  HD3 LYS A  98      42.783  24.228  -5.305  1.00  0.00           H  
ATOM   6658  CE  LYS A  98      43.475  26.272  -5.064  1.00  0.00           C  
ATOM   6659  HE2 LYS A  98      44.383  26.062  -5.630  1.00  0.00           H  
ATOM   6660  HE3 LYS A  98      43.109  27.248  -5.384  1.00  0.00           H  
ATOM   6661  NZ  LYS A  98      43.763  26.362  -3.613  1.00  0.00           N  
ATOM   6662  HZ1 LYS A  98      42.914  26.536  -3.094  1.00  0.00           H  
ATOM   6663  HZ2 LYS A  98      44.262  27.223  -3.439  1.00  0.00           H  
ATOM   6664  HZ3 LYS A  98      44.264  25.573  -3.231  1.00  0.00           H  
ATOM   6665  N   LEU A  99      37.899  23.756  -8.504  1.00  0.00           N  
ATOM   6666  H   LEU A  99      37.623  24.421  -7.795  1.00  0.00           H  
ATOM   6667  CA  LEU A  99      36.920  22.755  -8.941  1.00  0.00           C  
ATOM   6668  HA  LEU A  99      37.363  21.764  -8.841  1.00  0.00           H  
ATOM   6669  C   LEU A  99      36.523  22.955 -10.407  1.00  0.00           C  
ATOM   6670  CB  LEU A  99      35.681  22.849  -8.035  1.00  0.00           C  
ATOM   6671  HB2 LEU A  99      35.984  22.705  -6.997  1.00  0.00           H  
ATOM   6672  HB3 LEU A  99      35.269  23.855  -8.110  1.00  0.00           H  
ATOM   6673  O   LEU A  99      36.488  21.997 -11.178  1.00  0.00           O  
ATOM   6674  CG  LEU A  99      34.556  21.853  -8.364  1.00  0.00           C  
ATOM   6675  HG  LEU A  99      34.207  22.009  -9.385  1.00  0.00           H  
ATOM   6676  CD1 LEU A  99      34.996  20.396  -8.209  1.00  0.00           C  
ATOM   6677 HD11 LEU A  99      34.142  19.738  -8.369  1.00  0.00           H  
ATOM   6678 HD12 LEU A  99      35.761  20.156  -8.947  1.00  0.00           H  
ATOM   6679 HD13 LEU A  99      35.393  20.236  -7.206  1.00  0.00           H  
ATOM   6680  CD2 LEU A  99      33.391  22.134  -7.416  1.00  0.00           C  
ATOM   6681 HD21 LEU A  99      32.572  21.439  -7.601  1.00  0.00           H  
ATOM   6682 HD22 LEU A  99      33.026  23.149  -7.572  1.00  0.00           H  
ATOM   6683 HD23 LEU A  99      33.715  22.030  -6.381  1.00  0.00           H  
ATOM   6684  N   ILE A 100      36.257  24.200 -10.803  1.00  0.00           N  
ATOM   6685  H   ILE A 100      36.269  24.932 -10.108  1.00  0.00           H  
ATOM   6686  CA  ILE A 100      35.891  24.547 -12.179  1.00  0.00           C  
ATOM   6687  HA  ILE A 100      35.082  23.889 -12.497  1.00  0.00           H  
ATOM   6688  C   ILE A 100      37.054  24.278 -13.143  1.00  0.00           C  
ATOM   6689  CB  ILE A 100      35.388  26.007 -12.229  1.00  0.00           C  
ATOM   6690  HB  ILE A 100      36.140  26.639 -11.755  1.00  0.00           H  
ATOM   6691  O   ILE A 100      36.838  23.729 -14.221  1.00  0.00           O  
ATOM   6692  CG1 ILE A 100      34.068  26.196 -11.442  1.00  0.00           C  
ATOM   6693 HG12 ILE A 100      34.208  25.872 -10.411  1.00  0.00           H  
ATOM   6694 HG13 ILE A 100      33.836  27.261 -11.408  1.00  0.00           H  
ATOM   6695  CG2 ILE A 100      35.223  26.503 -13.676  1.00  0.00           C  
ATOM   6696 HG21 ILE A 100      36.206  26.617 -14.134  1.00  0.00           H  
ATOM   6697 HG22 ILE A 100      34.725  27.473 -13.674  1.00  0.00           H  
ATOM   6698 HG23 ILE A 100      34.631  25.790 -14.250  1.00  0.00           H  
ATOM   6699  CD1 ILE A 100      32.840  25.453 -11.988  1.00  0.00           C  
ATOM   6700 HD11 ILE A 100      32.001  25.598 -11.307  1.00  0.00           H  
ATOM   6701 HD12 ILE A 100      33.032  24.383 -12.068  1.00  0.00           H  
ATOM   6702 HD13 ILE A 100      32.561  25.856 -12.961  1.00  0.00           H  
ATOM   6703  N   GLU A 101      38.294  24.584 -12.754  1.00  0.00           N  
ATOM   6704  H   GLU A 101      38.416  25.085 -11.886  1.00  0.00           H  
ATOM   6705  CA  GLU A 101      39.497  24.206 -13.512  1.00  0.00           C  
ATOM   6706  HA  GLU A 101      39.449  24.638 -14.512  1.00  0.00           H  
ATOM   6707  C   GLU A 101      39.619  22.683 -13.692  1.00  0.00           C  
ATOM   6708  CB  GLU A 101      40.742  24.747 -12.789  1.00  0.00           C  
ATOM   6709  HB2 GLU A 101      40.558  24.772 -11.715  1.00  0.00           H  
ATOM   6710  HB3 GLU A 101      41.581  24.069 -12.943  1.00  0.00           H  
ATOM   6711  O   GLU A 101      39.917  22.210 -14.790  1.00  0.00           O  
ATOM   6712  CG  GLU A 101      41.145  26.152 -13.259  1.00  0.00           C  
ATOM   6713  HG2 GLU A 101      40.268  26.799 -13.259  1.00  0.00           H  
ATOM   6714  HG3 GLU A 101      41.864  26.558 -12.547  1.00  0.00           H  
ATOM   6715  CD  GLU A 101      41.797  26.118 -14.649  1.00  0.00           C  
ATOM   6716  OE1 GLU A 101      41.323  26.857 -15.537  1.00  0.00           O  
ATOM   6717  OE2 GLU A 101      42.754  25.315 -14.825  1.00  0.00           O  
ATOM   6718  N   LEU A 102      39.351  21.900 -12.640  1.00  0.00           N  
ATOM   6719  H   LEU A 102      39.127  22.340 -11.759  1.00  0.00           H  
ATOM   6720  CA  LEU A 102      39.344  20.435 -12.713  1.00  0.00           C  
ATOM   6721  HA  LEU A 102      40.310  20.108 -13.096  1.00  0.00           H  
ATOM   6722  C   LEU A 102      38.266  19.926 -13.685  1.00  0.00           C  
ATOM   6723  CB  LEU A 102      39.139  19.865 -11.294  1.00  0.00           C  
ATOM   6724  HB2 LEU A 102      39.905  20.266 -10.629  1.00  0.00           H  
ATOM   6725  HB3 LEU A 102      38.172  20.200 -10.920  1.00  0.00           H  
ATOM   6726  O   LEU A 102      38.551  19.077 -14.531  1.00  0.00           O  
ATOM   6727  CG  LEU A 102      39.168  18.327 -11.232  1.00  0.00           C  
ATOM   6728  HG  LEU A 102      38.548  17.908 -12.025  1.00  0.00           H  
ATOM   6729  CD1 LEU A 102      40.594  17.793 -11.381  1.00  0.00           C  
ATOM   6730 HD11 LEU A 102      41.031  18.137 -12.318  1.00  0.00           H  
ATOM   6731 HD12 LEU A 102      40.578  16.703 -11.378  1.00  0.00           H  
ATOM   6732 HD13 LEU A 102      41.209  18.144 -10.553  1.00  0.00           H  
ATOM   6733  CD2 LEU A 102      38.607  17.833  -9.902  1.00  0.00           C  
ATOM   6734 HD21 LEU A 102      37.586  18.193  -9.772  1.00  0.00           H  
ATOM   6735 HD22 LEU A 102      39.219  18.199  -9.078  1.00  0.00           H  
ATOM   6736 HD23 LEU A 102      38.602  16.743  -9.883  1.00  0.00           H  
ATOM   6737  N   ALA A 103      37.052  20.471 -13.584  1.00  0.00           N  
ATOM   6738  H   ALA A 103      36.900  21.149 -12.850  1.00  0.00           H  
ATOM   6739  CA  ALA A 103      35.910  20.120 -14.426  1.00  0.00           C  
ATOM   6740  HA  ALA A 103      35.778  19.039 -14.411  1.00  0.00           H  
ATOM   6741  C   ALA A 103      36.095  20.525 -15.899  1.00  0.00           C  
ATOM   6742  CB  ALA A 103      34.664  20.769 -13.815  1.00  0.00           C  
ATOM   6743  HB1 ALA A 103      34.540  20.442 -12.782  1.00  0.00           H  
ATOM   6744  HB2 ALA A 103      34.759  21.855 -13.837  1.00  0.00           H  
ATOM   6745  HB3 ALA A 103      33.784  20.477 -14.387  1.00  0.00           H  
ATOM   6746  O   ALA A 103      35.537  19.884 -16.784  1.00  0.00           O  
ATOM   6747  N   LYS A 104      36.901  21.557 -16.182  1.00  0.00           N  
ATOM   6748  H   LYS A 104      37.233  22.113 -15.407  1.00  0.00           H  
ATOM   6749  CA  LYS A 104      37.286  21.947 -17.549  1.00  0.00           C  
ATOM   6750  HA  LYS A 104      36.425  21.839 -18.210  1.00  0.00           H  
ATOM   6751  C   LYS A 104      38.378  21.050 -18.141  1.00  0.00           C  
ATOM   6752  CB  LYS A 104      37.738  23.415 -17.552  1.00  0.00           C  
ATOM   6753  HB2 LYS A 104      38.260  23.622 -18.486  1.00  0.00           H  
ATOM   6754  HB3 LYS A 104      38.438  23.577 -16.732  1.00  0.00           H  
ATOM   6755  O   LYS A 104      38.395  20.833 -19.349  1.00  0.00           O  
ATOM   6756  CG  LYS A 104      36.561  24.396 -17.437  1.00  0.00           C  
ATOM   6757  HG2 LYS A 104      35.941  24.148 -16.575  1.00  0.00           H  
ATOM   6758  HG3 LYS A 104      35.949  24.324 -18.336  1.00  0.00           H  
ATOM   6759  CD  LYS A 104      37.091  25.827 -17.290  1.00  0.00           C  
ATOM   6760  HD2 LYS A 104      37.681  25.891 -16.377  1.00  0.00           H  
ATOM   6761  HD3 LYS A 104      37.730  26.063 -18.141  1.00  0.00           H  
ATOM   6762  CE  LYS A 104      35.932  26.826 -17.223  1.00  0.00           C  
ATOM   6763  HE2 LYS A 104      35.283  26.547 -16.392  1.00  0.00           H  
ATOM   6764  HE3 LYS A 104      35.348  26.749 -18.140  1.00  0.00           H  
ATOM   6765  NZ  LYS A 104      36.430  28.212 -17.041  1.00  0.00           N  
ATOM   6766  HZ1 LYS A 104      35.661  28.862 -16.975  1.00  0.00           H  
ATOM   6767  HZ2 LYS A 104      37.024  28.482 -17.812  1.00  0.00           H  
ATOM   6768  HZ3 LYS A 104      36.976  28.276 -16.193  1.00  0.00           H  
ATOM   6769  N   LYS A 105      39.299  20.537 -17.314  1.00  0.00           N  
ATOM   6770  H   LYS A 105      39.244  20.806 -16.343  1.00  0.00           H  
ATOM   6771  CA  LYS A 105      40.439  19.701 -17.754  1.00  0.00           C  
ATOM   6772  HA  LYS A 105      40.805  20.075 -18.710  1.00  0.00           H  
ATOM   6773  C   LYS A 105      40.078  18.240 -18.007  1.00  0.00           C  
ATOM   6774  CB  LYS A 105      41.568  19.783 -16.717  1.00  0.00           C  
ATOM   6775  HB2 LYS A 105      41.152  19.687 -15.714  1.00  0.00           H  
ATOM   6776  HB3 LYS A 105      42.275  18.968 -16.876  1.00  0.00           H  
ATOM   6777  O   LYS A 105      40.790  17.553 -18.742  1.00  0.00           O  
ATOM   6778  CG  LYS A 105      42.323  21.107 -16.856  1.00  0.00           C  
ATOM   6779  HG2 LYS A 105      41.610  21.931 -16.826  1.00  0.00           H  
ATOM   6780  HG3 LYS A 105      42.830  21.128 -17.820  1.00  0.00           H  
ATOM   6781  CD  LYS A 105      43.350  21.299 -15.737  1.00  0.00           C  
ATOM   6782  HD2 LYS A 105      44.123  20.531 -15.785  1.00  0.00           H  
ATOM   6783  HD3 LYS A 105      42.831  21.249 -14.780  1.00  0.00           H  
ATOM   6784  CE  LYS A 105      43.953  22.691 -15.936  1.00  0.00           C  
ATOM   6785  HE2 LYS A 105      44.687  22.680 -16.741  1.00  0.00           H  
ATOM   6786  HE3 LYS A 105      43.143  23.350 -16.247  1.00  0.00           H  
ATOM   6787  NZ  LYS A 105      44.511  23.262 -14.696  1.00  0.00           N  
ATOM   6788  HZ1 LYS A 105      45.519  23.217 -14.647  1.00  0.00           H  
ATOM   6789  HZ2 LYS A 105      44.064  22.861 -13.884  1.00  0.00           H  
ATOM   6790  HZ3 LYS A 105      44.201  24.223 -14.683  1.00  0.00           H  
ATOM   6791  N   HIS A 106      39.007  17.747 -17.394  1.00  0.00           N  
ATOM   6792  H   HIS A 106      38.463  18.359 -16.802  1.00  0.00           H  
ATOM   6793  CA  HIS A 106      38.597  16.351 -17.487  1.00  0.00           C  
ATOM   6794  HA  HIS A 106      39.139  15.884 -18.309  1.00  0.00           H  
ATOM   6795  C   HIS A 106      37.095  16.229 -17.760  1.00  0.00           C  
ATOM   6796  CB  HIS A 106      38.972  15.624 -16.190  1.00  0.00           C  
ATOM   6797  HB2 HIS A 106      38.634  14.589 -16.249  1.00  0.00           H  
ATOM   6798  HB3 HIS A 106      38.450  16.098 -15.359  1.00  0.00           H  
ATOM   6799  O   HIS A 106      36.327  17.027 -17.233  1.00  0.00           O  
ATOM   6800  CG  HIS A 106      40.451  15.629 -15.905  1.00  0.00           C  
ATOM   6801  CD2 HIS A 106      41.073  16.280 -14.876  1.00  0.00           C  
ATOM   6802  HD2 HIS A 106      40.579  16.870 -14.118  1.00  0.00           H  
ATOM   6803  ND1 HIS A 106      41.436  15.050 -16.673  1.00  0.00           N  
ATOM   6804  HD1 HIS A 106      41.320  14.727 -17.623  1.00  0.00           H  
ATOM   6805  CE1 HIS A 106      42.621  15.330 -16.106  1.00  0.00           C  
ATOM   6806  HE1 HIS A 106      43.586  15.075 -16.518  1.00  0.00           H  
ATOM   6807  NE2 HIS A 106      42.450  16.071 -15.003  1.00  0.00           N  
ATOM   6808  N   PRO A 107      36.650  15.197 -18.506  1.00  0.00           N  
ATOM   6809  CA  PRO A 107      35.230  14.871 -18.611  1.00  0.00           C  
ATOM   6810  HA  PRO A 107      34.725  15.656 -19.174  1.00  0.00           H  
ATOM   6811  C   PRO A 107      34.599  14.736 -17.220  1.00  0.00           C  
ATOM   6812  CB  PRO A 107      35.161  13.551 -19.389  1.00  0.00           C  
ATOM   6813  HB2 PRO A 107      35.135  12.705 -18.701  1.00  0.00           H  
ATOM   6814  HB3 PRO A 107      34.297  13.523 -20.052  1.00  0.00           H  
ATOM   6815  O   PRO A 107      35.200  14.113 -16.336  1.00  0.00           O  
ATOM   6816  CG  PRO A 107      36.470  13.522 -20.175  1.00  0.00           C  
ATOM   6817  HG2 PRO A 107      36.350  14.090 -21.098  1.00  0.00           H  
ATOM   6818  HG3 PRO A 107      36.791  12.503 -20.391  1.00  0.00           H  
ATOM   6819  CD  PRO A 107      37.452  14.246 -19.258  1.00  0.00           C  
ATOM   6820  HD2 PRO A 107      38.211  14.748 -19.858  1.00  0.00           H  
ATOM   6821  HD3 PRO A 107      37.909  13.538 -18.567  1.00  0.00           H  
ATOM   6822  N   LEU A 108      33.397  15.288 -17.023  1.00  0.00           N  
ATOM   6823  H   LEU A 108      32.944  15.743 -17.802  1.00  0.00           H  
ATOM   6824  CA  LEU A 108      32.706  15.272 -15.726  1.00  0.00           C  
ATOM   6825  HA  LEU A 108      33.312  15.813 -14.999  1.00  0.00           H  
ATOM   6826  C   LEU A 108      32.537  13.848 -15.183  1.00  0.00           C  
ATOM   6827  CB  LEU A 108      31.328  15.947 -15.854  1.00  0.00           C  
ATOM   6828  HB2 LEU A 108      30.819  15.537 -16.726  1.00  0.00           H  
ATOM   6829  HB3 LEU A 108      30.736  15.685 -14.977  1.00  0.00           H  
ATOM   6830  O   LEU A 108      32.613  13.639 -13.978  1.00  0.00           O  
ATOM   6831  CG  LEU A 108      31.352  17.484 -15.956  1.00  0.00           C  
ATOM   6832  HG  LEU A 108      31.959  17.787 -16.809  1.00  0.00           H  
ATOM   6833  CD1 LEU A 108      29.923  17.988 -16.166  1.00  0.00           C  
ATOM   6834 HD11 LEU A 108      29.503  17.546 -17.070  1.00  0.00           H  
ATOM   6835 HD12 LEU A 108      29.930  19.071 -16.283  1.00  0.00           H  
ATOM   6836 HD13 LEU A 108      29.299  17.727 -15.311  1.00  0.00           H  
ATOM   6837  CD2 LEU A 108      31.899  18.137 -14.683  1.00  0.00           C  
ATOM   6838 HD21 LEU A 108      32.967  17.942 -14.592  1.00  0.00           H  
ATOM   6839 HD22 LEU A 108      31.754  19.216 -14.737  1.00  0.00           H  
ATOM   6840 HD23 LEU A 108      31.376  17.753 -13.807  1.00  0.00           H  
ATOM   6841  N   GLU A 109      32.402  12.852 -16.059  1.00  0.00           N  
ATOM   6842  H   GLU A 109      32.358  13.092 -17.039  1.00  0.00           H  
ATOM   6843  CA  GLU A 109      32.348  11.431 -15.709  1.00  0.00           C  
ATOM   6844  HA  GLU A 109      31.486  11.244 -15.068  1.00  0.00           H  
ATOM   6845  C   GLU A 109      33.604  10.986 -14.947  1.00  0.00           C  
ATOM   6846  CB  GLU A 109      32.223  10.571 -16.983  1.00  0.00           C  
ATOM   6847  HB2 GLU A 109      33.108  10.706 -17.604  1.00  0.00           H  
ATOM   6848  HB3 GLU A 109      32.211   9.527 -16.671  1.00  0.00           H  
ATOM   6849  O   GLU A 109      33.512  10.272 -13.950  1.00  0.00           O  
ATOM   6850  CG  GLU A 109      30.961  10.809 -17.830  1.00  0.00           C  
ATOM   6851  HG2 GLU A 109      30.091  10.733 -17.179  1.00  0.00           H  
ATOM   6852  HG3 GLU A 109      30.892  10.006 -18.564  1.00  0.00           H  
ATOM   6853  CD  GLU A 109      30.934  12.150 -18.577  1.00  0.00           C  
ATOM   6854  OE1 GLU A 109      29.801  12.614 -18.831  1.00  0.00           O  
ATOM   6855  OE2 GLU A 109      32.017  12.745 -18.794  1.00  0.00           O  
ATOM   6856  N   LYS A 110      34.794  11.441 -15.372  1.00  0.00           N  
ATOM   6857  H   LYS A 110      34.786  12.138 -16.103  1.00  0.00           H  
ATOM   6858  CA  LYS A 110      36.059  11.141 -14.681  1.00  0.00           C  
ATOM   6859  HA  LYS A 110      36.080  10.080 -14.430  1.00  0.00           H  
ATOM   6860  C   LYS A 110      36.175  11.876 -13.350  1.00  0.00           C  
ATOM   6861  CB  LYS A 110      37.275  11.480 -15.559  1.00  0.00           C  
ATOM   6862  HB2 LYS A 110      37.163  12.475 -15.989  1.00  0.00           H  
ATOM   6863  HB3 LYS A 110      38.156  11.493 -14.917  1.00  0.00           H  
ATOM   6864  O   LYS A 110      36.762  11.335 -12.416  1.00  0.00           O  
ATOM   6865  CG  LYS A 110      37.515  10.453 -16.672  1.00  0.00           C  
ATOM   6866  HG2 LYS A 110      36.727  10.536 -17.420  1.00  0.00           H  
ATOM   6867  HG3 LYS A 110      37.497   9.450 -16.246  1.00  0.00           H  
ATOM   6868  CD  LYS A 110      38.884  10.693 -17.326  1.00  0.00           C  
ATOM   6869  HD2 LYS A 110      39.660  10.639 -16.562  1.00  0.00           H  
ATOM   6870  HD3 LYS A 110      38.897  11.687 -17.773  1.00  0.00           H  
ATOM   6871  CE  LYS A 110      39.154   9.635 -18.401  1.00  0.00           C  
ATOM   6872  HE2 LYS A 110      39.119   8.650 -17.935  1.00  0.00           H  
ATOM   6873  HE3 LYS A 110      38.350   9.679 -19.136  1.00  0.00           H  
ATOM   6874  NZ  LYS A 110      40.466   9.842 -19.066  1.00  0.00           N  
ATOM   6875  HZ1 LYS A 110      40.495  10.744 -19.520  1.00  0.00           H  
ATOM   6876  HZ2 LYS A 110      41.220   9.789 -18.397  1.00  0.00           H  
ATOM   6877  HZ3 LYS A 110      40.615   9.136 -19.772  1.00  0.00           H  
ATOM   6878  N   VAL A 111      35.633  13.088 -13.260  1.00  0.00           N  
ATOM   6879  H   VAL A 111      35.170  13.461 -14.077  1.00  0.00           H  
ATOM   6880  CA  VAL A 111      35.632  13.883 -12.025  1.00  0.00           C  
ATOM   6881  HA  VAL A 111      36.637  13.886 -11.604  1.00  0.00           H  
ATOM   6882  C   VAL A 111      34.712  13.236 -10.983  1.00  0.00           C  
ATOM   6883  CB  VAL A 111      35.241  15.345 -12.325  1.00  0.00           C  
ATOM   6884  HB  VAL A 111      34.243  15.375 -12.762  1.00  0.00           H  
ATOM   6885  O   VAL A 111      35.146  12.958  -9.866  1.00  0.00           O  
ATOM   6886  CG1 VAL A 111      35.236  16.199 -11.057  1.00  0.00           C  
ATOM   6887 HG11 VAL A 111      34.993  17.232 -11.305  1.00  0.00           H  
ATOM   6888 HG12 VAL A 111      34.483  15.835 -10.358  1.00  0.00           H  
ATOM   6889 HG13 VAL A 111      36.217  16.167 -10.584  1.00  0.00           H  
ATOM   6890  CG2 VAL A 111      36.229  15.983 -13.312  1.00  0.00           C  
ATOM   6891 HG21 VAL A 111      35.967  17.029 -13.470  1.00  0.00           H  
ATOM   6892 HG22 VAL A 111      36.182  15.482 -14.279  1.00  0.00           H  
ATOM   6893 HG23 VAL A 111      37.245  15.927 -12.921  1.00  0.00           H  
ATOM   6894  N   VAL A 112      33.477  12.903 -11.371  1.00  0.00           N  
ATOM   6895  H   VAL A 112      33.197  13.145 -12.310  1.00  0.00           H  
ATOM   6896  CA  VAL A 112      32.448  12.327 -10.489  1.00  0.00           C  
ATOM   6897  HA  VAL A 112      32.404  12.935  -9.585  1.00  0.00           H  
ATOM   6898  C   VAL A 112      32.783  10.898 -10.058  1.00  0.00           C  
ATOM   6899  CB  VAL A 112      31.056  12.418 -11.142  1.00  0.00           C  
ATOM   6900  HB  VAL A 112      31.085  11.935 -12.118  1.00  0.00           H  
ATOM   6901  O   VAL A 112      32.494  10.513  -8.924  1.00  0.00           O  
ATOM   6902  CG1 VAL A 112      29.959  11.760 -10.295  1.00  0.00           C  
ATOM   6903 HG11 VAL A 112      28.987  11.929 -10.758  1.00  0.00           H  
ATOM   6904 HG12 VAL A 112      29.951  12.175  -9.287  1.00  0.00           H  
ATOM   6905 HG13 VAL A 112      30.112  10.682 -10.243  1.00  0.00           H  
ATOM   6906  CG2 VAL A 112      30.661  13.892 -11.320  1.00  0.00           C  
ATOM   6907 HG21 VAL A 112      30.531  14.367 -10.348  1.00  0.00           H  
ATOM   6908 HG22 VAL A 112      29.725  13.948 -11.875  1.00  0.00           H  
ATOM   6909 HG23 VAL A 112      31.417  14.442 -11.881  1.00  0.00           H  
ATOM   6910  N   LYS A 113      33.482  10.120 -10.899  1.00  0.00           N  
ATOM   6911  H   LYS A 113      33.623  10.446 -11.844  1.00  0.00           H  
ATOM   6912  CA  LYS A 113      33.988   8.786 -10.527  1.00  0.00           C  
ATOM   6913  HA  LYS A 113      33.130   8.156 -10.292  1.00  0.00           H  
ATOM   6914  C   LYS A 113      34.869   8.809  -9.272  1.00  0.00           C  
ATOM   6915  CB  LYS A 113      34.730   8.175 -11.729  1.00  0.00           C  
ATOM   6916  HB2 LYS A 113      34.062   8.197 -12.589  1.00  0.00           H  
ATOM   6917  HB3 LYS A 113      35.616   8.768 -11.956  1.00  0.00           H  
ATOM   6918  O   LYS A 113      34.886   7.830  -8.531  1.00  0.00           O  
ATOM   6919  CG  LYS A 113      35.134   6.713 -11.482  1.00  0.00           C  
ATOM   6920  HG2 LYS A 113      35.902   6.670 -10.710  1.00  0.00           H  
ATOM   6921  HG3 LYS A 113      34.259   6.161 -11.140  1.00  0.00           H  
ATOM   6922  CD  LYS A 113      35.674   6.045 -12.753  1.00  0.00           C  
ATOM   6923  HD2 LYS A 113      34.919   6.118 -13.536  1.00  0.00           H  
ATOM   6924  HD3 LYS A 113      36.584   6.550 -13.076  1.00  0.00           H  
ATOM   6925  CE  LYS A 113      35.962   4.569 -12.451  1.00  0.00           C  
ATOM   6926  HE2 LYS A 113      36.783   4.507 -11.736  1.00  0.00           H  
ATOM   6927  HE3 LYS A 113      35.079   4.145 -11.972  1.00  0.00           H  
ATOM   6928  NZ  LYS A 113      36.269   3.786 -13.674  1.00  0.00           N  
ATOM   6929  HZ1 LYS A 113      35.481   3.813 -14.305  1.00  0.00           H  
ATOM   6930  HZ2 LYS A 113      37.093   4.132 -14.144  1.00  0.00           H  
ATOM   6931  HZ3 LYS A 113      36.406   2.813 -13.438  1.00  0.00           H  
ATOM   6932  N   ASN A 114      35.558   9.924  -9.023  1.00  0.00           N  
ATOM   6933  H   ASN A 114      35.436  10.703  -9.655  1.00  0.00           H  
ATOM   6934  CA  ASN A 114      36.439  10.113  -7.874  1.00  0.00           C  
ATOM   6935  HA  ASN A 114      36.746   9.135  -7.503  1.00  0.00           H  
ATOM   6936  C   ASN A 114      35.759  10.810  -6.682  1.00  0.00           C  
ATOM   6937  CB  ASN A 114      37.700  10.854  -8.350  1.00  0.00           C  
ATOM   6938  HB2 ASN A 114      37.406  11.780  -8.845  1.00  0.00           H  
ATOM   6939  HB3 ASN A 114      38.325  11.110  -7.494  1.00  0.00           H  
ATOM   6940  O   ASN A 114      36.446  11.111  -5.706  1.00  0.00           O  
ATOM   6941  CG  ASN A 114      38.549  10.027  -9.295  1.00  0.00           C  
ATOM   6942  ND2 ASN A 114      39.113  10.642 -10.305  1.00  0.00           N  
ATOM   6943 HD21 ASN A 114      39.644  10.060 -10.938  1.00  0.00           H  
ATOM   6944 HD22 ASN A 114      38.843  11.589 -10.527  1.00  0.00           H  
ATOM   6945  OD1 ASN A 114      38.733   8.831  -9.144  1.00  0.00           O  
ATOM   6946  N   VAL A 115      34.448  11.074  -6.725  1.00  0.00           N  
ATOM   6947  H   VAL A 115      33.913  10.802  -7.537  1.00  0.00           H  
ATOM   6948  CA  VAL A 115      33.708  11.625  -5.578  1.00  0.00           C  
ATOM   6949  HA  VAL A 115      34.226  12.515  -5.222  1.00  0.00           H  
ATOM   6950  C   VAL A 115      33.696  10.589  -4.456  1.00  0.00           C  
ATOM   6951  CB  VAL A 115      32.278  12.052  -5.963  1.00  0.00           C  
ATOM   6952  HB  VAL A 115      31.775  11.222  -6.459  1.00  0.00           H  
ATOM   6953  O   VAL A 115      33.128   9.507  -4.604  1.00  0.00           O  
ATOM   6954  CG1 VAL A 115      31.436  12.483  -4.755  1.00  0.00           C  
ATOM   6955 HG11 VAL A 115      31.947  13.265  -4.194  1.00  0.00           H  
ATOM   6956 HG12 VAL A 115      30.472  12.864  -5.093  1.00  0.00           H  
ATOM   6957 HG13 VAL A 115      31.249  11.634  -4.098  1.00  0.00           H  
ATOM   6958  CG2 VAL A 115      32.327  13.251  -6.915  1.00  0.00           C  
ATOM   6959 HG21 VAL A 115      31.360  13.367  -7.406  1.00  0.00           H  
ATOM   6960 HG22 VAL A 115      32.552  14.159  -6.356  1.00  0.00           H  
ATOM   6961 HG23 VAL A 115      33.108  13.112  -7.663  1.00  0.00           H  
ATOM   6962  N   ARG A 116      34.351  10.920  -3.341  1.00  0.00           N  
ATOM   6963  H   ARG A 116      34.775  11.836  -3.316  1.00  0.00           H  
ATOM   6964  CA  ARG A 116      34.358  10.114  -2.113  1.00  0.00           C  
ATOM   6965  HA  ARG A 116      34.194   9.063  -2.354  1.00  0.00           H  
ATOM   6966  C   ARG A 116      33.230  10.489  -1.169  1.00  0.00           C  
ATOM   6967  CB  ARG A 116      35.691  10.270  -1.377  1.00  0.00           C  
ATOM   6968  HB2 ARG A 116      35.938  11.325  -1.260  1.00  0.00           H  
ATOM   6969  HB3 ARG A 116      35.570   9.839  -0.382  1.00  0.00           H  
ATOM   6970  O   ARG A 116      32.728   9.633  -0.455  1.00  0.00           O  
ATOM   6971  CG  ARG A 116      36.832   9.540  -2.089  1.00  0.00           C  
ATOM   6972  HG2 ARG A 116      36.484   8.569  -2.441  1.00  0.00           H  
ATOM   6973  HG3 ARG A 116      37.181  10.131  -2.936  1.00  0.00           H  
ATOM   6974  CD  ARG A 116      37.963   9.327  -1.083  1.00  0.00           C  
ATOM   6975  HD2 ARG A 116      38.306  10.301  -0.734  1.00  0.00           H  
ATOM   6976  HD3 ARG A 116      37.573   8.776  -0.228  1.00  0.00           H  
ATOM   6977  NE  ARG A 116      39.073   8.557  -1.669  1.00  0.00           N  
ATOM   6978  HE  ARG A 116      38.878   8.047  -2.518  1.00  0.00           H  
ATOM   6979  NH1 ARG A 116      40.630   9.130  -0.093  1.00  0.00           N  
ATOM   6980 HH11 ARG A 116      41.579   9.472  -0.042  1.00  0.00           H  
ATOM   6981 HH12 ARG A 116      39.916   9.689   0.351  1.00  0.00           H  
ATOM   6982  NH2 ARG A 116      41.228   7.824  -1.785  1.00  0.00           N  
ATOM   6983 HH21 ARG A 116      41.019   7.295  -2.619  1.00  0.00           H  
ATOM   6984 HH22 ARG A 116      42.145   7.805  -1.362  1.00  0.00           H  
ATOM   6985  CZ  ARG A 116      40.297   8.504  -1.181  1.00  0.00           C  
ATOM   6986  N   GLU A 117      32.857  11.761  -1.166  1.00  0.00           N  
ATOM   6987  H   GLU A 117      33.313  12.407  -1.794  1.00  0.00           H  
ATOM   6988  CA  GLU A 117      31.842  12.302  -0.274  1.00  0.00           C  
ATOM   6989  HA  GLU A 117      31.116  11.527  -0.031  1.00  0.00           H  
ATOM   6990  C   GLU A 117      31.130  13.454  -0.977  1.00  0.00           C  
ATOM   6991  CB  GLU A 117      32.516  12.767   1.025  1.00  0.00           C  
ATOM   6992  HB2 GLU A 117      33.121  13.646   0.807  1.00  0.00           H  
ATOM   6993  HB3 GLU A 117      33.169  11.972   1.387  1.00  0.00           H  
ATOM   6994  O   GLU A 117      31.772  14.310  -1.593  1.00  0.00           O  
ATOM   6995  CG  GLU A 117      31.529  13.127   2.140  1.00  0.00           C  
ATOM   6996  HG2 GLU A 117      30.859  13.907   1.780  1.00  0.00           H  
ATOM   6997  HG3 GLU A 117      30.931  12.248   2.378  1.00  0.00           H  
ATOM   6998  CD  GLU A 117      32.241  13.628   3.410  1.00  0.00           C  
ATOM   6999  OE1 GLU A 117      31.528  14.043   4.349  1.00  0.00           O  
ATOM   7000  OE2 GLU A 117      33.497  13.664   3.449  1.00  0.00           O  
ATOM   7001  N   VAL A 118      29.804  13.474  -0.879  1.00  0.00           N  
ATOM   7002  H   VAL A 118      29.338  12.745  -0.358  1.00  0.00           H  
ATOM   7003  CA  VAL A 118      28.993  14.627  -1.254  1.00  0.00           C  
ATOM   7004  HA  VAL A 118      29.634  15.507  -1.201  1.00  0.00           H  
ATOM   7005  C   VAL A 118      27.876  14.807  -0.239  1.00  0.00           C  
ATOM   7006  CB  VAL A 118      28.478  14.548  -2.704  1.00  0.00           C  
ATOM   7007  HB  VAL A 118      29.343  14.423  -3.356  1.00  0.00           H  
ATOM   7008  O   VAL A 118      27.147  13.867   0.086  1.00  0.00           O  
ATOM   7009  CG1 VAL A 118      27.526  13.375  -2.961  1.00  0.00           C  
ATOM   7010 HG11 VAL A 118      26.592  13.515  -2.416  1.00  0.00           H  
ATOM   7011 HG12 VAL A 118      27.991  12.439  -2.652  1.00  0.00           H  
ATOM   7012 HG13 VAL A 118      27.308  13.323  -4.028  1.00  0.00           H  
ATOM   7013  CG2 VAL A 118      27.793  15.862  -3.098  1.00  0.00           C  
ATOM   7014 HG21 VAL A 118      27.548  15.851  -4.160  1.00  0.00           H  
ATOM   7015 HG22 VAL A 118      26.872  16.007  -2.533  1.00  0.00           H  
ATOM   7016 HG23 VAL A 118      28.465  16.699  -2.911  1.00  0.00           H  
ATOM   7017  N   GLN A 119      27.745  16.032   0.246  1.00  0.00           N  
ATOM   7018  H   GLN A 119      28.404  16.736  -0.053  1.00  0.00           H  
ATOM   7019  CA  GLN A 119      26.654  16.472   1.095  1.00  0.00           C  
ATOM   7020  HA  GLN A 119      25.963  15.648   1.273  1.00  0.00           H  
ATOM   7021  C   GLN A 119      25.920  17.586   0.357  1.00  0.00           C  
ATOM   7022  CB  GLN A 119      27.219  16.914   2.446  1.00  0.00           C  
ATOM   7023  HB2 GLN A 119      27.868  16.124   2.825  1.00  0.00           H  
ATOM   7024  HB3 GLN A 119      27.801  17.826   2.311  1.00  0.00           H  
ATOM   7025  O   GLN A 119      26.490  18.643   0.084  1.00  0.00           O  
ATOM   7026  CG  GLN A 119      26.124  17.198   3.478  1.00  0.00           C  
ATOM   7027  HG2 GLN A 119      25.476  16.328   3.580  1.00  0.00           H  
ATOM   7028  HG3 GLN A 119      25.518  18.040   3.143  1.00  0.00           H  
ATOM   7029  CD  GLN A 119      26.700  17.526   4.852  1.00  0.00           C  
ATOM   7030  NE2 GLN A 119      25.915  18.112   5.720  1.00  0.00           N  
ATOM   7031 HE21 GLN A 119      26.324  18.363   6.609  1.00  0.00           H  
ATOM   7032 HE22 GLN A 119      25.152  18.675   5.371  1.00  0.00           H  
ATOM   7033  OE1 GLN A 119      27.850  17.250   5.164  1.00  0.00           O  
ATOM   7034  N   PHE A 120      24.670  17.321  -0.014  1.00  0.00           N  
ATOM   7035  H   PHE A 120      24.244  16.466   0.314  1.00  0.00           H  
ATOM   7036  CA  PHE A 120      23.781  18.343  -0.556  1.00  0.00           C  
ATOM   7037  HA  PHE A 120      24.355  19.024  -1.185  1.00  0.00           H  
ATOM   7038  C   PHE A 120      23.183  19.152   0.587  1.00  0.00           C  
ATOM   7039  CB  PHE A 120      22.687  17.708  -1.419  1.00  0.00           C  
ATOM   7040  HB2 PHE A 120      21.993  18.489  -1.730  1.00  0.00           H  
ATOM   7041  HB3 PHE A 120      22.127  16.984  -0.826  1.00  0.00           H  
ATOM   7042  O   PHE A 120      23.014  18.622   1.682  1.00  0.00           O  
ATOM   7043  CG  PHE A 120      23.240  17.047  -2.660  1.00  0.00           C  
ATOM   7044  CD1 PHE A 120      23.597  17.836  -3.767  1.00  0.00           C  
ATOM   7045  HD1 PHE A 120      23.440  18.904  -3.744  1.00  0.00           H  
ATOM   7046  CD2 PHE A 120      23.494  15.664  -2.672  1.00  0.00           C  
ATOM   7047  HD2 PHE A 120      23.246  15.063  -1.809  1.00  0.00           H  
ATOM   7048  CE1 PHE A 120      24.229  17.243  -4.872  1.00  0.00           C  
ATOM   7049  HE1 PHE A 120      24.599  17.855  -5.682  1.00  0.00           H  
ATOM   7050  CE2 PHE A 120      24.095  15.071  -3.794  1.00  0.00           C  
ATOM   7051  HE2 PHE A 120      24.329  14.017  -3.797  1.00  0.00           H  
ATOM   7052  CZ  PHE A 120      24.462  15.862  -4.891  1.00  0.00           C  
ATOM   7053  HZ  PHE A 120      24.979  15.413  -5.726  1.00  0.00           H  
ATOM   7054  N   SER A 121      22.834  20.406   0.314  1.00  0.00           N  
ATOM   7055  H   SER A 121      22.988  20.764  -0.618  1.00  0.00           H  
ATOM   7056  CA  SER A 121      22.086  21.210   1.274  1.00  0.00           C  
ATOM   7057  HA  SER A 121      22.657  21.244   2.202  1.00  0.00           H  
ATOM   7058  C   SER A 121      20.750  20.555   1.601  1.00  0.00           C  
ATOM   7059  CB  SER A 121      21.898  22.637   0.753  1.00  0.00           C  
ATOM   7060  HB2 SER A 121      22.878  23.099   0.637  1.00  0.00           H  
ATOM   7061  HB3 SER A 121      21.397  22.617  -0.216  1.00  0.00           H  
ATOM   7062  O   SER A 121      20.094  20.019   0.709  1.00  0.00           O  
ATOM   7063  OG  SER A 121      21.129  23.399   1.664  1.00  0.00           O  
ATOM   7064  HG  SER A 121      21.608  23.372   2.496  1.00  0.00           H  
ATOM   7065  N   GLU A 122      20.298  20.668   2.849  1.00  0.00           N  
ATOM   7066  H   GLU A 122      20.930  21.010   3.558  1.00  0.00           H  
ATOM   7067  CA  GLU A 122      18.967  20.213   3.290  1.00  0.00           C  
ATOM   7068  HA  GLU A 122      18.901  19.129   3.203  1.00  0.00           H  
ATOM   7069  C   GLU A 122      17.817  20.825   2.475  1.00  0.00           C  
ATOM   7070  CB  GLU A 122      18.766  20.606   4.753  1.00  0.00           C  
ATOM   7071  HB2 GLU A 122      18.805  21.692   4.835  1.00  0.00           H  
ATOM   7072  HB3 GLU A 122      17.779  20.266   5.064  1.00  0.00           H  
ATOM   7073  O   GLU A 122      16.710  20.294   2.403  1.00  0.00           O  
ATOM   7074  CG  GLU A 122      19.817  19.984   5.679  1.00  0.00           C  
ATOM   7075  HG2 GLU A 122      20.794  20.417   5.463  1.00  0.00           H  
ATOM   7076  HG3 GLU A 122      19.865  18.913   5.479  1.00  0.00           H  
ATOM   7077  CD  GLU A 122      19.472  20.220   7.151  1.00  0.00           C  
ATOM   7078  OE1 GLU A 122      19.908  19.377   7.962  1.00  0.00           O  
ATOM   7079  OE2 GLU A 122      18.767  21.221   7.423  1.00  0.00           O  
ATOM   7080  N   LYS A 123      18.094  21.946   1.805  1.00  0.00           N  
ATOM   7081  H   LYS A 123      19.028  22.311   1.920  1.00  0.00           H  
ATOM   7082  CA  LYS A 123      17.186  22.615   0.875  1.00  0.00           C  
ATOM   7083  HA  LYS A 123      16.199  22.674   1.334  1.00  0.00           H  
ATOM   7084  C   LYS A 123      16.995  21.850  -0.443  1.00  0.00           C  
ATOM   7085  CB  LYS A 123      17.737  24.028   0.647  1.00  0.00           C  
ATOM   7086  HB2 LYS A 123      18.774  23.967   0.315  1.00  0.00           H  
ATOM   7087  HB3 LYS A 123      17.174  24.519  -0.147  1.00  0.00           H  
ATOM   7088  O   LYS A 123      16.021  22.106  -1.149  1.00  0.00           O  
ATOM   7089  CG  LYS A 123      17.653  24.887   1.918  1.00  0.00           C  
ATOM   7090  HG2 LYS A 123      18.351  24.501   2.661  1.00  0.00           H  
ATOM   7091  HG3 LYS A 123      16.643  24.840   2.324  1.00  0.00           H  
ATOM   7092  CD  LYS A 123      17.999  26.347   1.610  1.00  0.00           C  
ATOM   7093  HD2 LYS A 123      18.961  26.388   1.098  1.00  0.00           H  
ATOM   7094  HD3 LYS A 123      17.231  26.771   0.963  1.00  0.00           H  
ATOM   7095  CE  LYS A 123      18.087  27.141   2.915  1.00  0.00           C  
ATOM   7096  HE2 LYS A 123      17.170  26.996   3.485  1.00  0.00           H  
ATOM   7097  HE3 LYS A 123      18.910  26.729   3.500  1.00  0.00           H  
ATOM   7098  NZ  LYS A 123      18.313  28.584   2.658  1.00  0.00           N  
ATOM   7099  HZ1 LYS A 123      17.468  29.044   2.349  1.00  0.00           H  
ATOM   7100  HZ2 LYS A 123      19.001  28.713   1.930  1.00  0.00           H  
ATOM   7101  HZ3 LYS A 123      18.634  29.053   3.493  1.00  0.00           H  
ATOM   7102  N   VAL A 124      17.907  20.944  -0.801  1.00  0.00           N  
ATOM   7103  H   VAL A 124      18.618  20.707  -0.124  1.00  0.00           H  
ATOM   7104  CA  VAL A 124      17.897  20.175  -2.053  1.00  0.00           C  
ATOM   7105  HA  VAL A 124      17.397  20.770  -2.817  1.00  0.00           H  
ATOM   7106  C   VAL A 124      17.125  18.874  -1.870  1.00  0.00           C  
ATOM   7107  CB  VAL A 124      19.327  19.883  -2.550  1.00  0.00           C  
ATOM   7108  HB  VAL A 124      19.858  19.300  -1.798  1.00  0.00           H  
ATOM   7109  O   VAL A 124      17.425  18.068  -0.996  1.00  0.00           O  
ATOM   7110  CG1 VAL A 124      19.338  19.082  -3.862  1.00  0.00           C  
ATOM   7111 HG11 VAL A 124      18.919  18.089  -3.694  1.00  0.00           H  
ATOM   7112 HG12 VAL A 124      18.754  19.597  -4.625  1.00  0.00           H  
ATOM   7113 HG13 VAL A 124      20.363  18.958  -4.210  1.00  0.00           H  
ATOM   7114  CG2 VAL A 124      20.093  21.189  -2.789  1.00  0.00           C  
ATOM   7115 HG21 VAL A 124      21.078  20.959  -3.194  1.00  0.00           H  
ATOM   7116 HG22 VAL A 124      19.545  21.835  -3.475  1.00  0.00           H  
ATOM   7117 HG23 VAL A 124      20.229  21.711  -1.841  1.00  0.00           H  
ATOM   7118  N   THR A 125      16.153  18.620  -2.745  1.00  0.00           N  
ATOM   7119  H   THR A 125      15.986  19.297  -3.475  1.00  0.00           H  
ATOM   7120  CA  THR A 125      15.439  17.335  -2.791  1.00  0.00           C  
ATOM   7121  HA  THR A 125      15.642  16.773  -1.879  1.00  0.00           H  
ATOM   7122  C   THR A 125      15.934  16.512  -3.971  1.00  0.00           C  
ATOM   7123  CB  THR A 125      13.921  17.525  -2.877  1.00  0.00           C  
ATOM   7124  HB  THR A 125      13.654  17.872  -3.875  1.00  0.00           H  
ATOM   7125  O   THR A 125      15.963  17.006  -5.097  1.00  0.00           O  
ATOM   7126  CG2 THR A 125      13.155  16.232  -2.606  1.00  0.00           C  
ATOM   7127 HG21 THR A 125      13.427  15.836  -1.627  1.00  0.00           H  
ATOM   7128 HG22 THR A 125      12.084  16.435  -2.623  1.00  0.00           H  
ATOM   7129 HG23 THR A 125      13.381  15.491  -3.372  1.00  0.00           H  
ATOM   7130  OG1 THR A 125      13.483  18.488  -1.948  1.00  0.00           O  
ATOM   7131  HG1 THR A 125      14.219  18.680  -1.363  1.00  0.00           H  
ATOM   7132  N   LEU A 126      16.290  15.251  -3.736  1.00  0.00           N  
ATOM   7133  H   LEU A 126      16.219  14.889  -2.796  1.00  0.00           H  
ATOM   7134  CA  LEU A 126      16.695  14.320  -4.788  1.00  0.00           C  
ATOM   7135  HA  LEU A 126      16.784  14.850  -5.736  1.00  0.00           H  
ATOM   7136  C   LEU A 126      15.628  13.238  -4.983  1.00  0.00           C  
ATOM   7137  CB  LEU A 126      18.071  13.713  -4.467  1.00  0.00           C  
ATOM   7138  HB2 LEU A 126      18.345  13.066  -5.300  1.00  0.00           H  
ATOM   7139  HB3 LEU A 126      17.978  13.094  -3.574  1.00  0.00           H  
ATOM   7140  O   LEU A 126      15.076  12.715  -4.018  1.00  0.00           O  
ATOM   7141  CG  LEU A 126      19.210  14.726  -4.246  1.00  0.00           C  
ATOM   7142  HG  LEU A 126      18.977  15.358  -3.388  1.00  0.00           H  
ATOM   7143  CD1 LEU A 126      20.509  13.982  -3.947  1.00  0.00           C  
ATOM   7144 HD11 LEU A 126      20.371  13.319  -3.093  1.00  0.00           H  
ATOM   7145 HD12 LEU A 126      20.826  13.410  -4.819  1.00  0.00           H  
ATOM   7146 HD13 LEU A 126      21.281  14.713  -3.707  1.00  0.00           H  
ATOM   7147  CD2 LEU A 126      19.439  15.615  -5.468  1.00  0.00           C  
ATOM   7148 HD21 LEU A 126      19.550  14.999  -6.360  1.00  0.00           H  
ATOM   7149 HD22 LEU A 126      18.592  16.290  -5.595  1.00  0.00           H  
ATOM   7150 HD23 LEU A 126      20.334  16.220  -5.322  1.00  0.00           H  
ATOM   7151  N   SER A 127      15.369  12.896  -6.238  1.00  0.00           N  
ATOM   7152  H   SER A 127      15.895  13.367  -6.961  1.00  0.00           H  
ATOM   7153  CA  SER A 127      14.613  11.712  -6.664  1.00  0.00           C  
ATOM   7154  HA  SER A 127      14.316  11.129  -5.792  1.00  0.00           H  
ATOM   7155  C   SER A 127      15.513  10.817  -7.521  1.00  0.00           C  
ATOM   7156  CB  SER A 127      13.334  12.128  -7.402  1.00  0.00           C  
ATOM   7157  HB2 SER A 127      12.787  11.243  -7.727  1.00  0.00           H  
ATOM   7158  HB3 SER A 127      12.699  12.701  -6.727  1.00  0.00           H  
ATOM   7159  O   SER A 127      16.692  11.110  -7.701  1.00  0.00           O  
ATOM   7160  OG  SER A 127      13.655  12.917  -8.524  1.00  0.00           O  
ATOM   7161  HG  SER A 127      14.293  13.579  -8.247  1.00  0.00           H  
ATOM   7162  N   ASP A 128      14.980   9.723  -8.051  1.00  0.00           N  
ATOM   7163  H   ASP A 128      13.979   9.589  -8.008  1.00  0.00           H  
ATOM   7164  CA  ASP A 128      15.669   8.877  -9.030  1.00  0.00           C  
ATOM   7165  HA  ASP A 128      16.654   8.618  -8.642  1.00  0.00           H  
ATOM   7166  C   ASP A 128      15.885   9.590 -10.383  1.00  0.00           C  
ATOM   7167  CB  ASP A 128      14.865   7.577  -9.198  1.00  0.00           C  
ATOM   7168  HB2 ASP A 128      15.427   6.909  -9.850  1.00  0.00           H  
ATOM   7169  HB3 ASP A 128      14.772   7.091  -8.227  1.00  0.00           H  
ATOM   7170  O   ASP A 128      16.909   9.370 -11.036  1.00  0.00           O  
ATOM   7171  CG  ASP A 128      13.460   7.791  -9.781  1.00  0.00           C  
ATOM   7172  OD1 ASP A 128      12.860   8.853  -9.493  1.00  0.00           O  
ATOM   7173  OD2 ASP A 128      13.015   6.899 -10.525  1.00  0.00           O  
ATOM   7174  N   LYS A 129      14.953  10.476 -10.770  1.00  0.00           N  
ATOM   7175  H   LYS A 129      14.099  10.465 -10.231  1.00  0.00           H  
ATOM   7176  CA  LYS A 129      14.956  11.195 -12.059  1.00  0.00           C  
ATOM   7177  HA  LYS A 129      15.672  10.717 -12.728  1.00  0.00           H  
ATOM   7178  C   LYS A 129      15.389  12.658 -11.977  1.00  0.00           C  
ATOM   7179  CB  LYS A 129      13.565  11.082 -12.711  1.00  0.00           C  
ATOM   7180  HB2 LYS A 129      12.808  11.421 -12.005  1.00  0.00           H  
ATOM   7181  HB3 LYS A 129      13.527  11.723 -13.592  1.00  0.00           H  
ATOM   7182  O   LYS A 129      15.952  13.163 -12.942  1.00  0.00           O  
ATOM   7183  CG  LYS A 129      13.254   9.641 -13.147  1.00  0.00           C  
ATOM   7184  HG2 LYS A 129      13.362   8.983 -12.285  1.00  0.00           H  
ATOM   7185  HG3 LYS A 129      13.973   9.330 -13.905  1.00  0.00           H  
ATOM   7186  CD  LYS A 129      11.829   9.480 -13.701  1.00  0.00           C  
ATOM   7187  HD2 LYS A 129      11.125   9.927 -12.999  1.00  0.00           H  
ATOM   7188  HD3 LYS A 129      11.744   9.971 -14.671  1.00  0.00           H  
ATOM   7189  CE  LYS A 129      11.532   7.978 -13.818  1.00  0.00           C  
ATOM   7190  HE2 LYS A 129      11.803   7.523 -12.865  1.00  0.00           H  
ATOM   7191  HE3 LYS A 129      12.174   7.536 -14.580  1.00  0.00           H  
ATOM   7192  NZ  LYS A 129      10.103   7.664 -14.081  1.00  0.00           N  
ATOM   7193  HZ1 LYS A 129       9.476   8.110 -13.426  1.00  0.00           H  
ATOM   7194  HZ2 LYS A 129       9.785   7.837 -15.024  1.00  0.00           H  
ATOM   7195  HZ3 LYS A 129       9.905   6.711 -13.811  1.00  0.00           H  
ATOM   7196  N   TYR A 130      15.171  13.348 -10.858  1.00  0.00           N  
ATOM   7197  H   TYR A 130      14.699  12.863 -10.108  1.00  0.00           H  
ATOM   7198  CA  TYR A 130      15.359  14.803 -10.739  1.00  0.00           C  
ATOM   7199  HA  TYR A 130      15.957  15.143 -11.585  1.00  0.00           H  
ATOM   7200  C   TYR A 130      16.083  15.242  -9.457  1.00  0.00           C  
ATOM   7201  CB  TYR A 130      14.000  15.516 -10.817  1.00  0.00           C  
ATOM   7202  HB2 TYR A 130      14.164  16.591 -10.741  1.00  0.00           H  
ATOM   7203  HB3 TYR A 130      13.404  15.212  -9.957  1.00  0.00           H  
ATOM   7204  O   TYR A 130      15.842  14.694  -8.379  1.00  0.00           O  
ATOM   7205  CG  TYR A 130      13.204  15.243 -12.077  1.00  0.00           C  
ATOM   7206  CD1 TYR A 130      13.627  15.796 -13.301  1.00  0.00           C  
ATOM   7207  HD1 TYR A 130      14.503  16.426 -13.334  1.00  0.00           H  
ATOM   7208  CD2 TYR A 130      12.078  14.396 -12.036  1.00  0.00           C  
ATOM   7209  HD2 TYR A 130      11.766  13.950 -11.103  1.00  0.00           H  
ATOM   7210  CE1 TYR A 130      12.956  15.465 -14.493  1.00  0.00           C  
ATOM   7211  HE1 TYR A 130      13.317  15.827 -15.445  1.00  0.00           H  
ATOM   7212  CE2 TYR A 130      11.387  14.089 -13.225  1.00  0.00           C  
ATOM   7213  HE2 TYR A 130      10.542  13.417 -13.215  1.00  0.00           H  
ATOM   7214  OH  TYR A 130      11.241  14.224 -15.616  1.00  0.00           O  
ATOM   7215  HH  TYR A 130      11.824  14.351 -16.368  1.00  0.00           H  
ATOM   7216  CZ  TYR A 130      11.842  14.602 -14.459  1.00  0.00           C  
ATOM   7217  N   ALA A 131      16.895  16.297  -9.563  1.00  0.00           N  
ATOM   7218  H   ALA A 131      17.058  16.659 -10.492  1.00  0.00           H  
ATOM   7219  CA  ALA A 131      17.322  17.144  -8.449  1.00  0.00           C  
ATOM   7220  HA  ALA A 131      17.145  16.624  -7.508  1.00  0.00           H  
ATOM   7221  C   ALA A 131      16.507  18.442  -8.436  1.00  0.00           C  
ATOM   7222  CB  ALA A 131      18.821  17.451  -8.547  1.00  0.00           C  
ATOM   7223  HB1 ALA A 131      19.080  17.767  -9.557  1.00  0.00           H  
ATOM   7224  HB2 ALA A 131      19.396  16.568  -8.268  1.00  0.00           H  
ATOM   7225  HB3 ALA A 131      19.078  18.246  -7.847  1.00  0.00           H  
ATOM   7226  O   ALA A 131      16.409  19.135  -9.452  1.00  0.00           O  
ATOM   7227  N   PHE A 132      15.960  18.788  -7.273  1.00  0.00           N  
ATOM   7228  H   PHE A 132      16.085  18.166  -6.488  1.00  0.00           H  
ATOM   7229  CA  PHE A 132      15.192  20.005  -7.034  1.00  0.00           C  
ATOM   7230  HA  PHE A 132      15.010  20.518  -7.978  1.00  0.00           H  
ATOM   7231  C   PHE A 132      15.985  20.935  -6.116  1.00  0.00           C  
ATOM   7232  CB  PHE A 132      13.832  19.649  -6.417  1.00  0.00           C  
ATOM   7233  HB2 PHE A 132      13.256  20.566  -6.294  1.00  0.00           H  
ATOM   7234  HB3 PHE A 132      13.996  19.236  -5.422  1.00  0.00           H  
ATOM   7235  O   PHE A 132      16.188  20.626  -4.942  1.00  0.00           O  
ATOM   7236  CG  PHE A 132      13.001  18.670  -7.221  1.00  0.00           C  
ATOM   7237  CD1 PHE A 132      12.170  19.143  -8.253  1.00  0.00           C  
ATOM   7238  HD1 PHE A 132      12.137  20.198  -8.483  1.00  0.00           H  
ATOM   7239  CD2 PHE A 132      13.076  17.288  -6.964  1.00  0.00           C  
ATOM   7240  HD2 PHE A 132      13.723  16.911  -6.185  1.00  0.00           H  
ATOM   7241  CE1 PHE A 132      11.416  18.238  -9.019  1.00  0.00           C  
ATOM   7242  HE1 PHE A 132      10.816  18.601  -9.841  1.00  0.00           H  
ATOM   7243  CE2 PHE A 132      12.330  16.384  -7.738  1.00  0.00           C  
ATOM   7244  HE2 PHE A 132      12.406  15.323  -7.555  1.00  0.00           H  
ATOM   7245  CZ  PHE A 132      11.491  16.859  -8.760  1.00  0.00           C  
ATOM   7246  HZ  PHE A 132      10.935  16.160  -9.367  1.00  0.00           H  
ATOM   7247  N   VAL A 133      16.404  22.084  -6.642  1.00  0.00           N  
ATOM   7248  H   VAL A 133      16.195  22.269  -7.612  1.00  0.00           H  
ATOM   7249  CA  VAL A 133      17.143  23.121  -5.910  1.00  0.00           C  
ATOM   7250  HA  VAL A 133      17.396  22.748  -4.917  1.00  0.00           H  
ATOM   7251  C   VAL A 133      16.256  24.360  -5.783  1.00  0.00           C  
ATOM   7252  CB  VAL A 133      18.478  23.446  -6.605  1.00  0.00           C  
ATOM   7253  HB  VAL A 133      18.291  23.811  -7.615  1.00  0.00           H  
ATOM   7254  O   VAL A 133      15.775  24.849  -6.806  1.00  0.00           O  
ATOM   7255  CG1 VAL A 133      19.269  24.508  -5.835  1.00  0.00           C  
ATOM   7256 HG11 VAL A 133      18.702  25.437  -5.773  1.00  0.00           H  
ATOM   7257 HG12 VAL A 133      19.498  24.159  -4.828  1.00  0.00           H  
ATOM   7258 HG13 VAL A 133      20.201  24.722  -6.359  1.00  0.00           H  
ATOM   7259  CG2 VAL A 133      19.336  22.176  -6.686  1.00  0.00           C  
ATOM   7260 HG21 VAL A 133      18.931  21.497  -7.438  1.00  0.00           H  
ATOM   7261 HG22 VAL A 133      20.364  22.433  -6.941  1.00  0.00           H  
ATOM   7262 HG23 VAL A 133      19.349  21.668  -5.722  1.00  0.00           H  
ATOM   7263  N   PRO A 134      15.976  24.875  -4.574  1.00  0.00           N  
ATOM   7264  CA  PRO A 134      15.120  26.044  -4.402  1.00  0.00           C  
ATOM   7265  HA  PRO A 134      14.120  25.798  -4.761  1.00  0.00           H  
ATOM   7266  C   PRO A 134      15.657  27.258  -5.156  1.00  0.00           C  
ATOM   7267  CB  PRO A 134      15.051  26.302  -2.898  1.00  0.00           C  
ATOM   7268  HB2 PRO A 134      14.093  26.730  -2.601  1.00  0.00           H  
ATOM   7269  HB3 PRO A 134      15.877  26.938  -2.579  1.00  0.00           H  
ATOM   7270  O   PRO A 134      16.837  27.578  -5.066  1.00  0.00           O  
ATOM   7271  CG  PRO A 134      15.242  24.901  -2.341  1.00  0.00           C  
ATOM   7272  HG2 PRO A 134      14.309  24.344  -2.427  1.00  0.00           H  
ATOM   7273  HG3 PRO A 134      15.551  24.932  -1.296  1.00  0.00           H  
ATOM   7274  CD  PRO A 134      16.288  24.302  -3.279  1.00  0.00           C  
ATOM   7275  HD2 PRO A 134      17.288  24.603  -2.966  1.00  0.00           H  
ATOM   7276  HD3 PRO A 134      16.194  23.217  -3.294  1.00  0.00           H  
