# Supplementary material for: Improving deep learning protein monomer and complex structure prediction using DeepMSA2 with huge metagenomics data
Source: Nat Methods. 2024 Jan 2;21(2):279–89. doi: 10.1038/s41592-023-02130-4 (PMC10864179; doi:10.1038/s41592-023-02130-4)
Supplement: Supplementary file 6 — Structure coordinate files for Supplementary Fig. 4. [file 41592_2023_2130_MOESM6_ESM.zip › FigureS4/T1125-D2.AlphaFold2_model.pdb]

ATOM   7277  N   ALA     1       7.572 -18.839  35.857  1.00 20.90           N  
ATOM   7279  CA  ALA     1       8.890 -18.551  36.460  1.00 20.90           C  
ATOM   7281  C   ALA     1       9.539 -17.213  36.002  1.00 20.90           C  
ATOM   7282  CB  ALA     1       9.852 -19.715  36.178  1.00 20.90           C  
ATOM   7286  O   ALA     1       9.409 -16.804  34.854  1.00 20.90           O  
ATOM   7287  N   SER     2      10.238 -16.560  36.943  1.00 18.70           N  
ATOM   7289  CA  SER     2      11.374 -15.604  36.833  1.00 18.70           C  
ATOM   7291  C   SER     2      11.580 -14.651  35.624  1.00 18.70           C  
ATOM   7292  CB  SER     2      12.679 -16.384  37.044  1.00 18.70           C  
ATOM   7295  O   SER     2      12.024 -15.047  34.554  1.00 18.70           O  
ATOM   7296  OG  SER     2      12.779 -17.437  36.112  1.00 18.70           O  
ATOM   7298  N   ASN     3      11.502 -13.344  35.919  1.00 22.10           N  
ATOM   7300  CA  ASN     3      12.442 -12.265  35.539  1.00 22.10           C  
ATOM   7302  C   ASN     3      13.044 -12.180  34.106  1.00 22.10           C  
ATOM   7303  CB  ASN     3      13.544 -12.164  36.628  1.00 22.10           C  
ATOM   7306  O   ASN     3      14.262 -12.285  33.941  1.00 22.10           O  
ATOM   7307  CG  ASN     3      13.044 -11.743  38.002  1.00 22.10           C  
ATOM   7308  ND2 ASN     3      13.935 -11.460  38.925  1.00 22.10           N  
ATOM   7311  OD1 ASN     3      11.850 -11.661  38.249  1.00 22.10           O  
ATOM   7312  N   GLN     4      12.245 -11.760  33.112  1.00 21.60           N  
ATOM   7314  CA  GLN     4      12.635 -10.717  32.131  1.00 21.60           C  
ATOM   7316  C   GLN     4      11.429 -10.210  31.303  1.00 21.60           C  
ATOM   7317  CB  GLN     4      13.779 -11.198  31.200  1.00 21.60           C  
ATOM   7320  O   GLN     4      10.560 -10.989  30.941  1.00 21.60           O  
ATOM   7321  CG  GLN     4      15.110 -10.477  31.509  1.00 21.60           C  
ATOM   7324  CD  GLN     4      16.341 -11.313  31.165  1.00 21.60           C  
ATOM   7325  NE2 GLN     4      16.742 -12.193  32.055  1.00 21.60           N  
ATOM   7328  OE1 GLN     4      16.953 -11.178  30.112  1.00 21.60           O  
ATOM   7329  N   GLY     5      11.377  -8.898  31.016  1.00 21.50           N  
ATOM   7331  CA  GLY     5      10.548  -8.254  29.972  1.00 21.50           C  
ATOM   7334  C   GLY     5       9.046  -8.597  29.878  1.00 21.50           C  
ATOM   7335  O   GLY     5       8.651  -9.437  29.077  1.00 21.50           O  
ATOM   7336  N   ARG     6       8.166  -7.865  30.583  1.00 20.80           N  
ATOM   7338  CA  ARG     6       6.701  -8.015  30.426  1.00 20.80           C  
ATOM   7340  C   ARG     6       6.168  -7.325  29.157  1.00 20.80           C  
ATOM   7341  CB  ARG     6       5.947  -7.480  31.660  1.00 20.80           C  
ATOM   7344  O   ARG     6       6.139  -6.100  29.096  1.00 20.80           O  
ATOM   7345  CG  ARG     6       6.092  -8.361  32.910  1.00 20.80           C  
ATOM   7348  CD  ARG     6       5.250  -7.786  34.061  1.00 20.80           C  
ATOM   7351  NE  ARG     6       5.314  -8.633  35.271  1.00 20.80           N  
ATOM   7353  NH1 ARG     6       4.366  -7.155  36.763  1.00 20.80           N  
ATOM   7356  NH2 ARG     6       5.067  -9.139  37.482  1.00 20.80           N  
ATOM   7359  CZ  ARG     6       4.914  -8.307  36.491  1.00 20.80           C  
ATOM   7360  N   ILE     7       5.630  -8.104  28.216  1.00 21.90           N  
ATOM   7362  CA  ILE     7       4.645  -7.648  27.214  1.00 21.90           C  
ATOM   7364  C   ILE     7       3.251  -8.081  27.698  1.00 21.90           C  
ATOM   7365  CB  ILE     7       4.991  -8.179  25.796  1.00 21.90           C  
ATOM   7367  O   ILE     7       3.090  -9.172  28.244  1.00 21.90           O  
ATOM   7368  CG1 ILE     7       6.365  -7.628  25.342  1.00 21.90           C  
ATOM   7371  CG2 ILE     7       3.919  -7.811  24.746  1.00 21.90           C  
ATOM   7375  CD1 ILE     7       6.845  -8.158  23.985  1.00 21.90           C  
ATOM   7379  N   PHE     8       2.236  -7.231  27.524  1.00 20.70           N  
ATOM   7381  CA  PHE     8       0.862  -7.534  27.937  1.00 20.70           C  
ATOM   7383  C   PHE     8       0.226  -8.625  27.058  1.00 20.70           C  
ATOM   7384  CB  PHE     8       0.013  -6.253  27.922  1.00 20.70           C  
ATOM   7387  O   PHE     8       0.069  -8.449  25.851  1.00 20.70           O  
ATOM   7388  CG  PHE     8       0.165  -5.381  29.156  1.00 20.70           C  
ATOM   7389  CD1 PHE     8      -0.799  -5.445  30.182  1.00 20.70           C  
ATOM   7391  CD2 PHE     8       1.251  -4.491  29.278  1.00 20.70           C  
ATOM   7393  CE1 PHE     8      -0.685  -4.619  31.314  1.00 20.70           C  
ATOM   7395  CE2 PHE     8       1.368  -3.670  30.414  1.00 20.70           C  
ATOM   7397  CZ  PHE     8       0.396  -3.729  31.429  1.00 20.70           C  
ATOM   7399  N   LEU     9      -0.202  -9.726  27.683  1.00 20.50           N  
ATOM   7401  CA  LEU     9      -1.035 -10.759  27.063  1.00 20.50           C  
ATOM   7403  C   LEU     9      -2.521 -10.443  27.266  1.00 20.50           C  
ATOM   7404  CB  LEU     9      -0.699 -12.137  27.674  1.00 20.50           C  
ATOM   7407  O   LEU     9      -3.016 -10.488  28.392  1.00 20.50           O  
ATOM   7408  CG  LEU     9       0.565 -12.802  27.104  1.00 20.50           C  
ATOM   7410  CD1 LEU     9       0.973 -13.978  27.992  1.00 20.50           C  
ATOM   7414  CD2 LEU     9       0.324 -13.348  25.693  1.00 20.50           C  
ATOM   7418  N   SER    10      -3.255 -10.211  26.178  1.00 20.10           N  
ATOM   7420  CA  SER    10      -4.720 -10.210  26.176  1.00 20.10           C  
ATOM   7422  C   SER    10      -5.264 -11.490  25.524  1.00 20.10           C  
ATOM   7423  CB  SER    10      -5.282  -8.914  25.572  1.00 20.10           C  
ATOM   7426  O   SER    10      -5.116 -11.722  24.331  1.00 20.10           O  
ATOM   7427  OG  SER    10      -4.659  -8.575  24.349  1.00 20.10           O  
ATOM   7429  N   HIS    11      -5.939 -12.300  26.348  1.00 22.10           N  
ATOM   7431  CA  HIS    11      -6.713 -13.505  26.002  1.00 22.10           C  
ATOM   7433  C   HIS    11      -5.943 -14.766  25.556  1.00 22.10           C  
ATOM   7434  CB  HIS    11      -7.874 -13.153  25.060  1.00 22.10           C  
ATOM   7437  O   HIS    11      -5.829 -15.091  24.379  1.00 22.10           O  
ATOM   7438  CG  HIS    11      -8.694 -11.991  25.556  1.00 22.10           C  
ATOM   7439  CD2 HIS    11      -8.798 -10.766  24.955  1.00 22.10           C  
ATOM   7441  ND1 HIS    11      -9.399 -11.927  26.737  1.00 22.10           N  
ATOM   7443  CE1 HIS    11      -9.921 -10.693  26.840  1.00 22.10           C  
ATOM   7445  NE2 HIS    11      -9.587  -9.949  25.773  1.00 22.10           N  
ATOM   7446  N   LEU    12      -5.596 -15.592  26.549  1.00 20.40           N  
ATOM   7448  CA  LEU    12      -5.486 -17.045  26.383  1.00 20.40           C  
ATOM   7450  C   LEU    12      -6.873 -17.663  26.099  1.00 20.40           C  
ATOM   7451  CB  LEU    12      -4.919 -17.641  27.692  1.00 20.40           C  
ATOM   7454  O   LEU    12      -7.758 -17.598  26.955  1.00 20.40           O  
ATOM   7455  CG  LEU    12      -3.395 -17.502  27.854  1.00 20.40           C  
ATOM   7457  CD1 LEU    12      -3.006 -17.569  29.331  1.00 20.40           C  
ATOM   7461  CD2 LEU    12      -2.676 -18.633  27.119  1.00 20.40           C  
ATOM   7465  N   ARG    13      -7.041 -18.340  24.955  1.00 20.00           N  
ATOM   7467  CA  ARG    13      -7.996 -19.457  24.772  1.00 20.00           C  
ATOM   7469  C   ARG    13      -7.283 -20.637  24.083  1.00 20.00           C  
ATOM   7470  CB  ARG    13      -9.325 -19.022  24.119  1.00 20.00           C  
ATOM   7473  O   ARG    13      -6.258 -20.433  23.449  1.00 20.00           O  
ATOM   7474  CG  ARG    13     -10.223 -18.271  25.132  1.00 20.00           C  
ATOM   7477  CD  ARG    13     -11.726 -18.385  24.830  1.00 20.00           C  
ATOM   7480  NE  ARG    13     -12.546 -17.984  25.998  1.00 20.00           N  
ATOM   7482  NH1 ARG    13     -14.624 -18.217  25.035  1.00 20.00           N  
ATOM   7485  NH2 ARG    13     -14.470 -17.585  27.163  1.00 20.00           N  
ATOM   7488  CZ  ARG    13     -13.869 -17.932  26.058  1.00 20.00           C  
ATOM   7489  N   ARG    14      -7.739 -21.880  24.320  1.00 20.60           N  
ATOM   7491  CA  ARG    14      -6.923 -23.124  24.217  1.00 20.60           C  
ATOM   7493  C   ARG    14      -6.656 -23.653  22.785  1.00 20.60           C  
ATOM   7494  CB  ARG    14      -7.493 -24.226  25.157  1.00 20.60           C  
ATOM   7497  O   ARG    14      -6.750 -24.858  22.577  1.00 20.60           O  
ATOM   7498  CG  ARG    14      -6.441 -25.252  25.665  1.00 20.60           C  
ATOM   7501  CD  ARG    14      -7.016 -26.667  25.938  1.00 20.60           C  
ATOM   7504  NE  ARG    14      -6.459 -27.331  27.150  1.00 20.60           N  
ATOM   7506  NH1 ARG    14      -7.690 -29.307  27.149  1.00 20.60           N  
ATOM   7509  NH2 ARG    14      -6.384 -28.838  28.873  1.00 20.60           N  
ATOM   7512  CZ  ARG    14      -6.837 -28.486  27.702  1.00 20.60           C  
ATOM   7513  N   GLU    15      -6.309 -22.788  21.833  1.00 21.60           N  
ATOM   7515  CA  GLU    15      -5.783 -23.165  20.506  1.00 21.60           C  
ATOM   7517  C   GLU    15      -4.495 -22.369  20.233  1.00 21.60           C  
ATOM   7518  CB  GLU    15      -6.845 -22.996  19.405  1.00 21.60           C  
ATOM   7521  O   GLU    15      -4.425 -21.163  20.459  1.00 21.60           O  
ATOM   7522  CG  GLU    15      -7.947 -24.062  19.554  1.00 21.60           C  
ATOM   7525  CD  GLU    15      -9.060 -23.978  18.501  1.00 21.60           C  
ATOM   7526  OE1 GLU    15     -10.174 -24.443  18.838  1.00 21.60           O  
ATOM   7527  OE2 GLU    15      -8.793 -23.467  17.389  1.00 21.60           O  
ATOM   7528  N   ASN    16      -3.422 -23.065  19.857  1.00 21.40           N  
ATOM   7530  CA  ASN    16      -2.062 -22.732  20.304  1.00 21.40           C  
ATOM   7532  C   ASN    16      -1.279 -21.754  19.386  1.00 21.40           C  
ATOM   7533  CB  ASN    16      -1.332 -24.064  20.599  1.00 21.40           C  
ATOM   7536  O   ASN    16      -0.079 -21.939  19.175  1.00 21.40           O  
ATOM   7537  CG  ASN    16      -1.550 -24.667  21.970  1.00 21.40           C  
ATOM   7538  ND2 ASN    16      -1.290 -25.948  22.101  1.00 21.40           N  
ATOM   7541  OD1 ASN    16      -1.919 -24.024  22.936  1.00 21.40           O  
ATOM   7542  N   ILE    17      -1.919 -20.703  18.857  1.00 24.80           N  
ATOM   7544  CA  ILE    17      -1.223 -19.637  18.104  1.00 24.80           C  
ATOM   7546  C   ILE    17      -0.909 -18.455  19.025  1.00 24.80           C  
ATOM   7547  CB  ILE    17      -2.008 -19.158  16.859  1.00 24.80           C  
ATOM   7549  O   ILE    17      -1.783 -17.638  19.322  1.00 24.80           O  
ATOM   7550  CG1 ILE    17      -2.404 -20.336  15.946  1.00 24.80           C  
ATOM   7553  CG2 ILE    17      -1.154 -18.135  16.071  1.00 24.80           C  
ATOM   7557  CD1 ILE    17      -3.227 -19.901  14.730  1.00 24.80           C  
ATOM   7561  N   TYR    18       0.360 -18.283  19.403  1.00 24.90           N  
ATOM   7563  CA  TYR    18       0.793 -17.049  20.058  1.00 24.90           C  
ATOM   7565  C   TYR    18       0.982 -15.936  19.020  1.00 24.90           C  
ATOM   7566  CB  TYR    18       2.023 -17.282  20.942  1.00 24.90           C  
ATOM   7569  O   TYR    18       1.958 -15.887  18.266  1.00 24.90           O  
ATOM   7570  CG  TYR    18       1.664 -17.646  22.373  1.00 24.90           C  
ATOM   7571  CD1 TYR    18       1.783 -16.684  23.397  1.00 24.90           C  
ATOM   7573  CD2 TYR    18       1.213 -18.944  22.683  1.00 24.90           C  
ATOM   7575  CE1 TYR    18       1.488 -17.026  24.732  1.00 24.90           C  
ATOM   7577  CE2 TYR    18       0.924 -19.293  24.016  1.00 24.90           C  
ATOM   7579  OH  TYR    18       0.835 -18.688  26.334  1.00 24.90           O  
ATOM   7581  CZ  TYR    18       1.069 -18.337  25.043  1.00 24.90           C  
ATOM   7582  N   ARG    19       0.020 -15.009  18.993  1.00 23.80           N  
ATOM   7584  CA  ARG    19       0.138 -13.730  18.287  1.00 23.80           C  
ATOM   7586  C   ARG    19       0.844 -12.710  19.169  1.00 23.80           C  
ATOM   7587  CB  ARG    19      -1.247 -13.222  17.865  1.00 23.80           C  
ATOM   7590  O   ARG    19       0.199 -12.020  19.951  1.00 23.80           O  
ATOM   7591  CG  ARG    19      -1.742 -13.925  16.601  1.00 23.80           C  
ATOM   7594  CD  ARG    19      -3.075 -13.313  16.159  1.00 23.80           C  
ATOM   7597  NE  ARG    19      -3.175 -13.304  14.691  1.00 23.80           N  
ATOM   7599  NH1 ARG    19      -4.690 -11.583  14.488  1.00 23.80           N  
ATOM   7602  NH2 ARG    19      -3.777 -12.504  12.665  1.00 23.80           N  
ATOM   7605  CZ  ARG    19      -3.882 -12.465  13.961  1.00 23.80           C  
ATOM   7606  N   THR    20       2.154 -12.578  19.003  1.00 24.90           N  
ATOM   7608  CA  THR    20       2.926 -11.473  19.579  1.00 24.90           C  
ATOM   7610  C   THR    20       2.829 -10.258  18.645  1.00 24.90           C  
ATOM   7611  CB  THR    20       4.407 -11.859  19.800  1.00 24.90           C  
ATOM   7613  O   THR    20       3.362 -10.315  17.537  1.00 24.90           O  
ATOM   7614  CG2 THR    20       4.925 -11.284  21.117  1.00 24.90           C  
ATOM   7618  OG1 THR    20       4.581 -13.255  19.882  1.00 24.90           O  
ATOM   7620  N   PRO    21       2.173  -9.143  19.023  1.00 22.30           N  
ATOM   7621  CA  PRO    21       2.222  -7.906  18.249  1.00 22.30           C  
ATOM   7623  C   PRO    21       3.549  -7.180  18.528  1.00 22.30           C  
ATOM   7624  CB  PRO    21       0.972  -7.126  18.669  1.00 22.30           C  
ATOM   7627  O   PRO    21       3.586  -6.148  19.196  1.00 22.30           O  
ATOM   7628  CG  PRO    21       0.817  -7.516  20.139  1.00 22.30           C  
ATOM   7631  CD  PRO    21       1.290  -8.972  20.171  1.00 22.30           C  
ATOM   7634  N   THR    22       4.662  -7.738  18.046  1.00 25.10           N  
ATOM   7636  CA  THR    22       6.004  -7.156  18.185  1.00 25.10           C  
ATOM   7638  C   THR    22       6.148  -5.891  17.337  1.00 25.10           C  
ATOM   7639  CB  THR    22       7.110  -8.183  17.856  1.00 25.10           C  
ATOM   7641  O   THR    22       6.719  -5.909  16.255  1.00 25.10           O  
ATOM   7642  CG2 THR    22       7.341  -9.119  19.042  1.00 25.10           C  
ATOM   7646  OG1 THR    22       6.751  -8.992  16.757  1.00 25.10           O  
ATOM   7648  N   GLN    23       5.686  -4.752  17.863  1.00 24.30           N  
ATOM   7650  CA  GLN    23       5.974  -3.407  17.328  1.00 24.30           C  
ATOM   7652  C   GLN    23       7.422  -2.941  17.613  1.00 24.30           C  
ATOM   7653  CB  GLN    23       4.930  -2.389  17.830  1.00 24.30           C  
ATOM   7656  O   GLN    23       7.721  -1.750  17.608  1.00 24.30           O  
ATOM   7657  CG  GLN    23       3.526  -2.647  17.264  1.00 24.30           C  
ATOM   7660  CD  GLN    23       2.549  -1.501  17.537  1.00 24.30           C  
ATOM   7661  NE2 GLN    23       1.471  -1.410  16.790  1.00 24.30           N  
ATOM   7664  OE1 GLN    23       2.716  -0.667  18.414  1.00 24.30           O  
ATOM   7665  N   ARG    24       8.332  -3.882  17.879  1.00 26.40           N  
ATOM   7667  CA  ARG    24       9.778  -3.677  17.996  1.00 26.40           C  
ATOM   7669  C   ARG    24      10.451  -4.701  17.064  1.00 26.40           C  
ATOM   7670  CB  ARG    24      10.246  -3.850  19.458  1.00 26.40           C  
ATOM   7673  O   ARG    24      10.009  -5.852  17.076  1.00 26.40           O  
ATOM   7674  CG  ARG    24       9.596  -2.875  20.464  1.00 26.40           C  
ATOM   7677  CD  ARG    24      10.201  -3.060  21.869  1.00 26.40           C  
ATOM   7680  NE  ARG    24       9.544  -2.226  22.905  1.00 26.40           N  
ATOM   7682  NH1 ARG    24      11.316  -2.019  24.362  1.00 26.40           N  
ATOM   7685  NH2 ARG    24       9.370  -1.115  24.893  1.00 26.40           N  
ATOM   7688  CZ  ARG    24      10.074  -1.791  24.040  1.00 26.40           C  
ATOM   7689  N   PRO    25      11.478  -4.327  16.276  1.00 26.70           N  
ATOM   7690  CA  PRO    25      12.248  -5.291  15.490  1.00 26.70           C  
ATOM   7692  C   PRO    25      12.881  -6.343  16.409  1.00 26.70           C  
ATOM   7693  CB  PRO    25      13.299  -4.469  14.734  1.00 26.70           C  
ATOM   7696  O   PRO    25      13.238  -6.046  17.554  1.00 26.70           O  
ATOM   7697  CG  PRO    25      13.485  -3.234  15.613  1.00 26.70           C  
ATOM   7700  CD  PRO    25      12.086  -3.007  16.184  1.00 26.70           C  
ATOM   7703  N   LEU    26      13.021  -7.575  15.915  1.00 29.10           N  
ATOM   7705  CA  LEU    26      13.655  -8.656  16.668  1.00 29.10           C  
ATOM   7707  C   LEU    26      15.173  -8.520  16.538  1.00 29.10           C  
ATOM   7708  CB  LEU    26      13.136 -10.032  16.205  1.00 29.10           C  
ATOM   7711  O   LEU    26      15.790  -9.066  15.627  1.00 29.10           O  
ATOM   7712  CG  LEU    26      11.751 -10.413  16.762  1.00 29.10           C  
ATOM   7714  CD1 LEU    26      11.244 -11.666  16.050  1.00 29.10           C  
ATOM   7718  CD2 LEU    26      11.781 -10.720  18.264  1.00 29.10           C  
ATOM   7722  N   SER    27      15.778  -7.786  17.469  1.00 26.60           N  
ATOM   7724  CA  SER    27      17.227  -7.786  17.660  1.00 26.60           C  
ATOM   7726  C   SER    27      17.659  -9.129  18.260  1.00 26.60           C  
ATOM   7727  CB  SER    27      17.647  -6.595  18.532  1.00 26.60           C  
ATOM   7730  O   SER    27      17.659  -9.297  19.485  1.00 26.60           O  
ATOM   7731  OG  SER    27      16.942  -6.609  19.762  1.00 26.60           O  
ATOM   7733  N   LEU    28      17.996 -10.091  17.396  1.00 25.80           N  
ATOM   7735  CA  LEU    28      18.664 -11.330  17.799  1.00 25.80           C  
ATOM   7737  C   LEU    28      19.945 -10.979  18.570  1.00 25.80           C  
ATOM   7738  CB  LEU    28      18.995 -12.196  16.563  1.00 25.80           C  
ATOM   7741  O   LEU    28      20.726 -10.128  18.143  1.00 25.80           O  
ATOM   7742  CG  LEU    28      17.795 -12.896  15.896  1.00 25.80           C  
ATOM   7744  CD1 LEU    28      18.253 -13.618  14.627  1.00 25.80           C  
ATOM   7748  CD2 LEU    28      17.157 -13.940  16.818  1.00 25.80           C  
ATOM   7752  N   LYS    29      20.177 -11.642  19.710  1.00 26.00           N  
ATOM   7754  CA  LYS    29      21.423 -11.501  20.478  1.00 26.00           C  
ATOM   7756  C   LYS    29      22.551 -12.267  19.780  1.00 26.00           C  
ATOM   7757  CB  LYS    29      21.239 -11.945  21.941  1.00 26.00           C  
ATOM   7760  O   LYS    29      22.919 -13.355  20.214  1.00 26.00           O  
ATOM   7761  CG  LYS    29      20.533 -10.896  22.812  1.00 26.00           C  
ATOM   7764  CD  LYS    29      20.425 -11.410  24.256  1.00 26.00           C  
ATOM   7767  CE  LYS    29      19.791 -10.358  25.174  1.00 26.00           C  
ATOM   7770  NZ  LYS    29      19.476 -10.918  26.515  1.00 26.00           N  
ATOM   7774  N   VAL    30      23.075 -11.677  18.706  1.00 26.10           N  
ATOM   7776  CA  VAL    30      24.297 -12.115  18.019  1.00 26.10           C  
ATOM   7778  C   VAL    30      25.418 -12.294  19.049  1.00 26.10           C  
ATOM   7779  CB  VAL    30      24.684 -11.094  16.926  1.00 26.10           C  
ATOM   7781  O   VAL    30      25.697 -11.386  19.835  1.00 26.10           O  
ATOM   7782  CG1 VAL    30      26.057 -11.360  16.305  1.00 26.10           C  
ATOM   7786  CG2 VAL    30      23.648 -11.106  15.792  1.00 26.10           C  
ATOM   7790  N   ALA    31      26.019 -13.484  19.070  1.00 24.00           N  
ATOM   7792  CA  ALA    31      27.175 -13.791  19.907  1.00 24.00           C  
ATOM   7794  C   ALA    31      28.471 -13.229  19.287  1.00 24.00           C  
ATOM   7795  CB  ALA    31      27.219 -15.303  20.158  1.00 24.00           C  
ATOM   7799  O   ALA    31      28.494 -12.805  18.134  1.00 24.00           O  
ATOM   7800  N   GLU    32      29.540 -13.172  20.079  1.00 24.30           N  
ATOM   7802  CA  GLU    32      30.726 -12.363  19.774  1.00 24.30           C  
ATOM   7804  C   GLU    32      31.509 -12.811  18.518  1.00 24.30           C  
ATOM   7805  CB  GLU    32      31.625 -12.282  21.025  1.00 24.30           C  
ATOM   7808  O   GLU    32      31.658 -13.997  18.238  1.00 24.30           O  
ATOM   7809  CG  GLU    32      30.938 -11.489  22.156  1.00 24.30           C  
ATOM   7812  CD  GLU    32      31.673 -11.564  23.504  1.00 24.30           C  
ATOM   7813  OE1 GLU    32      31.978 -10.487  24.067  1.00 24.30           O  
ATOM   7814  OE2 GLU    32      31.818 -12.696  24.021  1.00 24.30           O  
ATOM   7815  N   GLU    33      32.021 -11.806  17.797  1.00 26.00           N  
ATOM   7817  CA  GLU    33      33.068 -11.839  16.758  1.00 26.00           C  
ATOM   7819  C   GLU    33      33.009 -12.944  15.675  1.00 26.00           C  
ATOM   7820  CB  GLU    33      34.461 -11.700  17.399  1.00 26.00           C  
ATOM   7823  O   GLU    33      33.620 -14.006  15.767  1.00 26.00           O  
ATOM   7824  CG  GLU    33      34.572 -10.380  18.189  1.00 26.00           C  
ATOM   7827  CD  GLU    33      36.018  -9.978  18.515  1.00 26.00           C  
ATOM   7828  OE1 GLU    33      36.279  -8.752  18.510  1.00 26.00           O  
ATOM   7829  OE2 GLU    33      36.856 -10.877  18.749  1.00 26.00           O  
ATOM   7830  N   GLY    34      32.375 -12.608  14.542  1.00 30.40           N  
ATOM   7832  CA  GLY    34      32.477 -13.372  13.285  1.00 30.40           C  
ATOM   7835  C   GLY    34      31.324 -13.154  12.298  1.00 30.40           C  
ATOM   7836  O   GLY    34      31.416 -13.503  11.122  1.00 30.40           O  
ATOM   7837  N   GLU    35      30.219 -12.559  12.753  1.00 31.20           N  
ATOM   7839  CA  GLU    35      28.918 -12.736  12.096  1.00 31.20           C  
ATOM   7841  C   GLU    35      28.595 -11.774  10.939  1.00 31.20           C  
ATOM   7842  CB  GLU    35      27.798 -12.816  13.147  1.00 31.20           C  
ATOM   7845  O   GLU    35      27.513 -11.858  10.372  1.00 31.20           O  
ATOM   7846  CG  GLU    35      28.069 -13.929  14.184  1.00 31.20           C  
ATOM   7849  CD  GLU    35      26.868 -14.845  14.459  1.00 31.20           C  
ATOM   7850  OE1 GLU    35      27.122 -16.054  14.675  1.00 31.20           O  
ATOM   7851  OE2 GLU    35      25.713 -14.381  14.382  1.00 31.20           O  
ATOM   7852  N   GLY    36      29.535 -10.941  10.477  1.00 28.10           N  
ATOM   7854  CA  GLY    36      29.346 -10.139   9.251  1.00 28.10           C  
ATOM   7857  C   GLY    36      29.116 -10.985   7.982  1.00 28.10           C  
ATOM   7858  O   GLY    36      28.534 -10.507   7.009  1.00 28.10           O  
ATOM   7859  N   VAL    37      29.534 -12.258   8.007  1.00 29.30           N  
ATOM   7861  CA  VAL    37      29.193 -13.266   6.986  1.00 29.30           C  
ATOM   7863  C   VAL    37      27.888 -13.990   7.338  1.00 29.30           C  
ATOM   7864  CB  VAL    37      30.352 -14.265   6.786  1.00 29.30           C  
ATOM   7866  O   VAL    37      27.046 -14.172   6.465  1.00 29.30           O  
ATOM   7867  CG1 VAL    37      30.041 -15.306   5.704  1.00 29.30           C  
ATOM   7871  CG2 VAL    37      31.639 -13.536   6.368  1.00 29.30           C  
ATOM   7875  N   ARG    38      27.666 -14.345   8.612  1.00 30.60           N  
ATOM   7877  CA  ARG    38      26.450 -15.054   9.054  1.00 30.60           C  
ATOM   7879  C   ARG    38      25.176 -14.221   8.939  1.00 30.60           C  
ATOM   7880  CB  ARG    38      26.599 -15.577  10.486  1.00 30.60           C  
ATOM   7883  O   ARG    38      24.153 -14.785   8.581  1.00 30.60           O  
ATOM   7884  CG  ARG    38      27.429 -16.864  10.549  1.00 30.60           C  
ATOM   7887  CD  ARG    38      27.560 -17.265  12.017  1.00 30.60           C  
ATOM   7890  NE  ARG    38      28.135 -18.606  12.201  1.00 30.60           N  
ATOM   7892  NH1 ARG    38      28.295 -18.481  14.498  1.00 30.60           N  
ATOM   7895  NH2 ARG    38      28.911 -20.340  13.450  1.00 30.60           N  
ATOM   7898  CZ  ARG    38      28.443 -19.126  13.377  1.00 30.60           C  
ATOM   7899  N   LEU    39      25.226 -12.905   9.147  1.00 30.90           N  
ATOM   7901  CA  LEU    39      24.089 -12.017   8.887  1.00 30.90           C  
ATOM   7903  C   LEU    39      23.730 -11.978   7.396  1.00 30.90           C  
ATOM   7904  CB  LEU    39      24.372 -10.607   9.440  1.00 30.90           C  
ATOM   7907  O   LEU    39      22.548 -11.925   7.081  1.00 30.90           O  
ATOM   7908  CG  LEU    39      24.140 -10.481  10.959  1.00 30.90           C  
ATOM   7910  CD1 LEU    39      24.687  -9.144  11.458  1.00 30.90           C  
ATOM   7914  CD2 LEU    39      22.651 -10.538  11.324  1.00 30.90           C  
ATOM   7918  N   LYS    40      24.706 -12.104   6.484  1.00 32.40           N  
ATOM   7920  CA  LYS    40      24.447 -12.261   5.041  1.00 32.40           C  
ATOM   7922  C   LYS    40      23.958 -13.654   4.666  1.00 32.40           C  
ATOM   7923  CB  LYS    40      25.684 -11.907   4.216  1.00 32.40           C  
ATOM   7926  O   LYS    40      23.041 -13.769   3.866  1.00 32.40           O  
ATOM   7927  CG  LYS    40      25.816 -10.391   4.084  1.00 32.40           C  
ATOM   7930  CD  LYS    40      26.927 -10.060   3.091  1.00 32.40           C  
ATOM   7933  CE  LYS    40      26.874  -8.563   2.806  1.00 32.40           C  
ATOM   7936  NZ  LYS    40      27.845  -8.197   1.753  1.00 32.40           N  
ATOM   7940  N   GLU    41      24.505 -14.712   5.263  1.00 33.70           N  
ATOM   7942  CA  GLU    41      23.932 -16.050   5.093  1.00 33.70           C  
ATOM   7944  C   GLU    41      22.501 -16.116   5.634  1.00 33.70           C  
ATOM   7945  CB  GLU    41      24.767 -17.125   5.788  1.00 33.70           C  
ATOM   7948  O   GLU    41      21.662 -16.770   5.027  1.00 33.70           O  
ATOM   7949  CG  GLU    41      26.049 -17.493   5.027  1.00 33.70           C  
ATOM   7952  CD  GLU    41      26.691 -18.770   5.593  1.00 33.70           C  
ATOM   7953  OE1 GLU    41      27.934 -18.876   5.548  1.00 33.70           O  
ATOM   7954  OE2 GLU    41      25.926 -19.655   6.059  1.00 33.70           O  
ATOM   7955  N   MET    42      22.188 -15.418   6.731  1.00 32.50           N  
ATOM   7957  CA  MET    42      20.810 -15.229   7.172  1.00 32.50           C  
ATOM   7959  C   MET    42      20.031 -14.369   6.175  1.00 32.50           C  
ATOM   7960  CB  MET    42      20.722 -14.672   8.600  1.00 32.50           C  
ATOM   7963  O   MET    42      18.935 -14.765   5.827  1.00 32.50           O  
ATOM   7964  CG  MET    42      21.073 -15.736   9.649  1.00 32.50           C  
ATOM   7967  SD  MET    42      20.595 -15.277  11.338  1.00 32.50           S  
ATOM   7968  CE  MET    42      21.307 -16.668  12.259  1.00 32.50           C  
ATOM   7972  N   GLU    43      20.568 -13.283   5.621  1.00 33.50           N  
ATOM   7974  CA  GLU    43      19.908 -12.496   4.561  1.00 33.50           C  
ATOM   7976  C   GLU    43      19.557 -13.350   3.316  1.00 33.50           C  
ATOM   7977  CB  GLU    43      20.797 -11.282   4.220  1.00 33.50           C  
ATOM   7980  O   GLU    43      18.530 -13.124   2.677  1.00 33.50           O  
ATOM   7981  CG  GLU    43      20.044 -10.119   3.560  1.00 33.50           C  
ATOM   7984  CD  GLU    43      20.918  -8.861   3.364  1.00 33.50           C  
ATOM   7985  OE1 GLU    43      20.320  -7.762   3.299  1.00 33.50           O  
ATOM   7986  OE2 GLU    43      22.162  -8.983   3.231  1.00 33.50           O  
ATOM   7987  N   GLU    44      20.341 -14.397   3.021  1.00 33.90           N  
ATOM   7989  CA  GLU    44      20.062 -15.394   1.972  1.00 33.90           C  
ATOM   7991  C   GLU    44      19.203 -16.598   2.432  1.00 33.90           C  
ATOM   7992  CB  GLU    44      21.384 -15.857   1.325  1.00 33.90           C  
ATOM   7995  O   GLU    44      18.628 -17.292   1.589  1.00 33.90           O  
ATOM   7996  CG  GLU    44      22.090 -14.707   0.580  1.00 33.90           C  
ATOM   7999  CD  GLU    44      23.227 -15.176  -0.341  1.00 33.90           C  
ATOM   8000  OE1 GLU    44      23.281 -14.645  -1.482  1.00 33.90           O  
ATOM   8001  OE2 GLU    44      24.018 -16.052   0.075  1.00 33.90           O  
ATOM   8002  N   LYS    45      19.066 -16.841   3.745  1.00 35.40           N  
ATOM   8004  CA  LYS    45      18.282 -17.940   4.360  1.00 35.40           C  
ATOM   8006  C   LYS    45      17.007 -17.474   5.093  1.00 35.40           C  
ATOM   8007  CB  LYS    45      19.183 -18.758   5.315  1.00 35.40           C  
ATOM   8010  O   LYS    45      16.277 -18.317   5.616  1.00 35.40           O  
ATOM   8011  CG  LYS    45      20.313 -19.550   4.628  1.00 35.40           C  
ATOM   8014  CD  LYS    45      21.351 -20.027   5.661  1.00 35.40           C  
ATOM   8017  CE  LYS    45      22.504 -20.770   4.974  1.00 35.40           C  
ATOM   8020  NZ  LYS    45      23.645 -21.018   5.895  1.00 35.40           N  
ATOM   8024  N   ALA    46      16.732 -16.173   5.181  1.00 33.10           N  
ATOM   8026  CA  ALA    46      15.696 -15.588   6.038  1.00 33.10           C  
ATOM   8028  C   ALA    46      14.296 -15.539   5.401  1.00 33.10           C  
ATOM   8029  CB  ALA    46      16.152 -14.209   6.546  1.00 33.10           C  
ATOM   8033  O   ALA    46      14.067 -15.888   4.243  1.00 33.10           O  
ATOM   8034  N   LEU    47      13.323 -15.154   6.231  1.00 35.00           N  
ATOM   8036  CA  LEU    47      11.896 -15.357   6.003  1.00 35.00           C  
ATOM   8038  C   LEU    47      11.310 -14.393   4.957  1.00 35.00           C  
ATOM   8039  CB  LEU    47      11.152 -15.245   7.353  1.00 35.00           C  
ATOM   8042  O   LEU    47      10.800 -13.327   5.302  1.00 35.00           O  
ATOM   8043  CG  LEU    47      11.556 -16.274   8.430  1.00 35.00           C  
ATOM   8045  CD1 LEU    47      11.016 -15.853   9.796  1.00 35.00           C  
ATOM   8049  CD2 LEU    47      10.997 -17.663   8.130  1.00 35.00           C  
ATOM   8053  N   GLY    48      11.282 -14.830   3.695  1.00 33.60           N  
ATOM   8055  CA  GLY    48      10.312 -14.331   2.714  1.00 33.60           C  
ATOM   8058  C   GLY    48       8.862 -14.557   3.178  1.00 33.60           C  
ATOM   8059  O   GLY    48       8.601 -15.409   4.032  1.00 33.60           O  
ATOM   8060  N   ASP    49       7.922 -13.787   2.618  1.00 31.40           N  
ATOM   8062  CA  ASP    49       6.520 -13.705   3.065  1.00 31.40           C  
ATOM   8064  C   ASP    49       5.848 -15.101   3.171  1.00 31.40           C  
ATOM   8065  CB  ASP    49       5.743 -12.716   2.150  1.00 31.40           C  
ATOM   8068  O   ASP    49       5.504 -15.740   2.177  1.00 31.40           O  
ATOM   8069  CG  ASP    49       5.141 -11.521   2.912  1.00 31.40           C  
ATOM   8070  OD1 ASP    49       4.446 -11.757   3.924  1.00 31.40           O  
ATOM   8071  OD2 ASP    49       5.371 -10.341   2.541  1.00 31.40           O  
ATOM   8072  N   GLY    50       5.670 -15.594   4.404  1.00 33.60           N  
ATOM   8074  CA  GLY    50       5.039 -16.884   4.713  1.00 33.60           C  
ATOM   8077  C   GLY    50       5.979 -18.072   4.979  1.00 33.60           C  
ATOM   8078  O   GLY    50       5.487 -19.195   5.131  1.00 33.60           O  
ATOM   8079  N   ALA    51       7.295 -17.878   5.062  1.00 39.10           N  
ATOM   8081  CA  ALA    51       8.234 -18.958   5.384  1.00 39.10           C  
ATOM   8083  C   ALA    51       8.077 -19.505   6.829  1.00 39.10           C  
ATOM   8084  CB  ALA    51       9.649 -18.468   5.060  1.00 39.10           C  
ATOM   8088  O   ALA    51       7.491 -18.858   7.706  1.00 39.10           O  
ATOM   8089  N   LEU    52       8.597 -20.718   7.072  1.00 42.30           N  
ATOM   8091  CA  LEU    52       8.582 -21.390   8.379  1.00 42.30           C  
ATOM   8093  C   LEU    52       9.984 -21.854   8.808  1.00 42.30           C  
ATOM   8094  CB  LEU    52       7.598 -22.581   8.399  1.00 42.30           C  
ATOM   8097  O   LEU    52      10.838 -22.148   7.976  1.00 42.30           O  
ATOM   8098  CG  LEU    52       6.112 -22.234   8.180  1.00 42.30           C  
ATOM   8100  CD1 LEU    52       5.633 -22.638   6.782  1.00 42.30           C  
ATOM   8104  CD2 LEU    52       5.230 -22.975   9.186  1.00 42.30           C  
ATOM   8108  N   GLY    53      10.199 -21.968  10.119  1.00 51.20           N  
ATOM   8110  CA  GLY    53      11.437 -22.476  10.721  1.00 51.20           C  
ATOM   8113  C   GLY    53      11.255 -22.834  12.196  1.00 51.20           C  
ATOM   8114  O   GLY    53      10.162 -22.655  12.741  1.00 51.20           O  
ATOM   8115  N   ILE    54      12.315 -23.326  12.836  1.00 51.90           N  
ATOM   8117  CA  ILE    54      12.369 -23.612  14.275  1.00 51.90           C  
ATOM   8119  C   ILE    54      13.270 -22.574  14.966  1.00 51.90           C  
ATOM   8120  CB  ILE    54      12.789 -25.074  14.580  1.00 51.90           C  
ATOM   8122  O   ILE    54      14.370 -22.286  14.497  1.00 51.90           O  
ATOM   8123  CG1 ILE    54      12.005 -26.097  13.718  1.00 51.90           C  
ATOM   8126  CG2 ILE    54      12.597 -25.371  16.081  1.00 51.90           C  
ATOM   8130  CD1 ILE    54      12.369 -27.565  13.980  1.00 51.90           C  
ATOM   8134  N   LEU    55      12.808 -22.014  16.084  1.00 56.00           N  
ATOM   8136  CA  LEU    55      13.552 -21.107  16.963  1.00 56.00           C  
ATOM   8138  C   LEU    55      13.757 -21.747  18.337  1.00 56.00           C  
ATOM   8139  CB  LEU    55      12.776 -19.787  17.139  1.00 56.00           C  
ATOM   8142  O   LEU    55      12.887 -22.473  18.824  1.00 56.00           O  
ATOM   8143  CG  LEU    55      12.692 -18.885  15.899  1.00 56.00           C  
ATOM   8145  CD1 LEU    55      11.836 -17.668  16.213  1.00 56.00           C  
ATOM   8149  CD2 LEU    55      14.040 -18.316  15.503  1.00 56.00           C  
ATOM   8153  N   ARG    56      14.855 -21.394  19.010  1.00 55.20           N  
ATOM   8155  CA  ARG    56      14.974 -21.586  20.463  1.00 55.20           C  
ATOM   8157  C   ARG    56      14.206 -20.478  21.210  1.00 55.20           C  
ATOM   8158  CB  ARG    56      16.451 -21.703  20.873  1.00 55.20           C  
ATOM   8161  O   ARG    56      14.146 -19.353  20.703  1.00 55.20           O  
ATOM   8162  CG  ARG    56      17.251 -20.414  20.672  1.00 55.20           C  
ATOM   8165  CD  ARG    56      18.722 -20.605  21.041  1.00 55.20           C  
ATOM   8168  NE  ARG    56      19.465 -19.342  20.893  1.00 55.20           N  
ATOM   8170  NH1 ARG    56      21.556 -20.126  21.427  1.00 55.20           N  
ATOM   8173  NH2 ARG    56      21.242 -17.954  21.071  1.00 55.20           N  
ATOM   8176  CZ  ARG    56      20.745 -19.148  21.142  1.00 55.20           C  
ATOM   8177  N   PRO    57      13.629 -20.734  22.398  1.00 52.40           N  
ATOM   8178  CA  PRO    57      12.821 -19.741  23.117  1.00 52.40           C  
ATOM   8180  C   PRO    57      13.542 -18.419  23.399  1.00 52.40           C  
ATOM   8181  CB  PRO    57      12.430 -20.418  24.428  1.00 52.40           C  
ATOM   8184  O   PRO    57      12.969 -17.336  23.245  1.00 52.40           O  
ATOM   8185  CG  PRO    57      12.489 -21.909  24.121  1.00 52.40           C  
ATOM   8188  CD  PRO    57      13.599 -22.020  23.084  1.00 52.40           C  
ATOM   8191  N   GLN    58      14.829 -18.505  23.738  1.00 51.90           N  
ATOM   8193  CA  GLN    58      15.679 -17.375  24.102  1.00 51.90           C  
ATOM   8195  C   GLN    58      15.799 -16.341  22.966  1.00 51.90           C  
ATOM   8196  CB  GLN    58      17.075 -17.884  24.518  1.00 51.90           C  
ATOM   8199  O   GLN    58      15.914 -15.147  23.243  1.00 51.90           O  
ATOM   8200  CG  GLN    58      17.102 -18.833  25.738  1.00 51.90           C  
ATOM   8203  CD  GLN    58      16.840 -20.309  25.427  1.00 51.90           C  
ATOM   8204  NE2 GLN    58      17.058 -21.191  26.369  1.00 51.90           N  
ATOM   8207  OE1 GLN    58      16.443 -20.691  24.335  1.00 51.90           O  
ATOM   8208  N   SER    59      15.701 -16.767  21.701  1.00 49.10           N  
ATOM   8210  CA  SER    59      15.772 -15.895  20.514  1.00 49.10           C  
ATOM   8212  C   SER    59      14.522 -15.023  20.319  1.00 49.10           C  
ATOM   8213  CB  SER    59      16.017 -16.741  19.260  1.00 49.10           C  
ATOM   8216  O   SER    59      14.572 -14.043  19.581  1.00 49.10           O  
ATOM   8217  OG  SER    59      17.116 -17.599  19.483  1.00 49.10           O  
ATOM   8219  N   LEU    60      13.416 -15.340  21.006  1.00 44.70           N  
ATOM   8221  CA  LEU    60      12.201 -14.516  21.077  1.00 44.70           C  
ATOM   8223  C   LEU    60      11.976 -13.880  22.462  1.00 44.70           C  
ATOM   8224  CB  LEU    60      10.981 -15.359  20.662  1.00 44.70           C  
ATOM   8227  O   LEU    60      10.954 -13.229  22.672  1.00 44.70           O  
ATOM   8228  CG  LEU    60      10.947 -15.826  19.198  1.00 44.70           C  
ATOM   8230  CD1 LEU    60       9.613 -16.536  18.957  1.00 44.70           C  
ATOM   8234  CD2 LEU    60      11.053 -14.670  18.199  1.00 44.70           C  
ATOM   8238  N   GLY    61      12.894 -14.073  23.417  1.00 40.80           N  
ATOM   8240  CA  GLY    61      12.697 -13.656  24.810  1.00 40.80           C  
ATOM   8243  C   GLY    61      11.627 -14.466  25.556  1.00 40.80           C  
ATOM   8244  O   GLY    61      11.010 -13.949  26.485  1.00 40.80           O  
ATOM   8245  N   LEU    62      11.383 -15.711  25.137  1.00 45.10           N  
ATOM   8247  CA  LEU    62      10.445 -16.639  25.775  1.00 45.10           C  
ATOM   8249  C   LEU    62      11.171 -17.518  26.821  1.00 45.10           C  
ATOM   8250  CB  LEU    62       9.749 -17.472  24.680  1.00 45.10           C  
ATOM   8253  O   LEU    62      12.387 -17.699  26.706  1.00 45.10           O  
ATOM   8254  CG  LEU    62       8.900 -16.637  23.700  1.00 45.10           C  
ATOM   8256  CD1 LEU    62       8.477 -17.489  22.506  1.00 45.10           C  
ATOM   8260  CD2 LEU    62       7.629 -16.092  24.358  1.00 45.10           C  
ATOM   8264  N   PRO    63      10.457 -18.070  27.827  1.00 48.10           N  
ATOM   8265  CA  PRO    63      11.033 -18.968  28.836  1.00 48.10           C  
ATOM   8267  C   PRO    63      11.779 -20.156  28.221  1.00 48.10           C  
ATOM   8268  CB  PRO    63       9.852 -19.453  29.682  1.00 48.10           C  
ATOM   8271  O   PRO    63      11.352 -20.682  27.198  1.00 48.10           O  
ATOM   8272  CG  PRO    63       8.847 -18.313  29.560  1.00 48.10           C  
ATOM   8275  CD  PRO    63       9.048 -17.842  28.121  1.00 48.10           C  
ATOM   8278  N   GLU    64      12.873 -20.602  28.843  1.00 50.20           N  
ATOM   8280  CA  GLU    64      13.783 -21.605  28.256  1.00 50.20           C  
ATOM   8282  C   GLU    64      13.133 -22.975  27.986  1.00 50.20           C  
ATOM   8283  CB  GLU    64      15.013 -21.795  29.158  1.00 50.20           C  
ATOM   8286  O   GLU    64      13.638 -23.743  27.172  1.00 50.20           O  
ATOM   8287  CG  GLU    64      15.739 -20.479  29.471  1.00 50.20           C  
ATOM   8290  CD  GLU    64      17.229 -20.723  29.731  1.00 50.20           C  
ATOM   8291  OE1 GLU    64      18.020 -20.331  28.838  1.00 50.20           O  
ATOM   8292  OE2 GLU    64      17.562 -21.321  30.775  1.00 50.20           O  
ATOM   8293  N   ASP    65      12.008 -23.268  28.638  1.00 54.80           N  
ATOM   8295  CA  ASP    65      11.186 -24.473  28.504  1.00 54.80           C  
ATOM   8297  C   ASP    65       9.989 -24.314  27.540  1.00 54.80           C  
ATOM   8298  CB  ASP    65      10.716 -24.884  29.913  1.00 54.80           C  
ATOM   8301  O   ASP    65       9.278 -25.284  27.259  1.00 54.80           O  
ATOM   8302  CG  ASP    65       9.762 -23.877  30.583  1.00 54.80           C  
ATOM   8303  OD1 ASP    65       9.938 -22.652  30.374  1.00 54.80           O  
ATOM   8304  OD2 ASP    65       8.867 -24.340  31.325  1.00 54.80           O  
ATOM   8305  N   TYR    66       9.751 -23.112  27.006  1.00 46.90           N  
ATOM   8307  CA  TYR    66       8.583 -22.809  26.179  1.00 46.90           C  
ATOM   8309  C   TYR    66       8.587 -23.603  24.863  1.00 46.90           C  
ATOM   8310  CB  TYR    66       8.513 -21.294  25.923  1.00 46.90           C  
ATOM   8313  O   TYR    66       9.469 -23.437  24.021  1.00 46.90           O  
ATOM   8314  CG  TYR    66       7.342 -20.846  25.065  1.00 46.90           C  
ATOM   8315  CD1 TYR    66       7.442 -20.912  23.663  1.00 46.90           C  
ATOM   8317  CD2 TYR    66       6.157 -20.369  25.660  1.00 46.90           C  
ATOM   8319  CE1 TYR    66       6.363 -20.518  22.852  1.00 46.90           C  
ATOM   8321  CE2 TYR    66       5.073 -19.964  24.853  1.00 46.90           C  
ATOM   8323  OH  TYR    66       4.147 -19.665  22.646  1.00 46.90           O  
ATOM   8325  CZ  TYR    66       5.178 -20.043  23.446  1.00 46.90           C  
ATOM   8326  N   THR    67       7.536 -24.394  24.621  1.00 51.30           N  
ATOM   8328  CA  THR    67       7.237 -24.937  23.285  1.00 51.30           C  
ATOM   8330  C   THR    67       5.965 -24.312  22.728  1.00 51.30           C  
ATOM   8331  CB  THR    67       7.136 -26.469  23.229  1.00 51.30           C  
ATOM   8333  O   THR    67       4.966 -24.182  23.434  1.00 51.30           O  
ATOM   8334  CG2 THR    67       8.413 -27.203  23.611  1.00 51.30           C  
ATOM   8338  OG1 THR    67       6.108 -26.984  24.039  1.00 51.30           O  
ATOM   8340  N   GLY    68       5.961 -23.951  21.445  1.00 48.10           N  
ATOM   8342  CA  GLY    68       4.798 -23.296  20.847  1.00 48.10           C  
ATOM   8345  C   GLY    68       4.954 -22.972  19.369  1.00 48.10           C  
ATOM   8346  O   GLY    68       5.868 -23.454  18.703  1.00 48.10           O  
ATOM   8347  N   VAL    69       4.041 -22.146  18.860  1.00 46.90           N  
ATOM   8349  CA  VAL    69       4.093 -21.585  17.507  1.00 46.90           C  
ATOM   8351  C   VAL    69       3.811 -20.091  17.594  1.00 46.90           C  
ATOM   8352  CB  VAL    69       3.103 -22.284  16.559  1.00 46.90           C  
ATOM   8354  O   VAL    69       2.821 -19.668  18.196  1.00 46.90           O  
ATOM   8355  CG1 VAL    69       3.114 -21.652  15.161  1.00 46.90           C  
ATOM   8359  CG2 VAL    69       3.457 -23.768  16.396  1.00 46.90           C  
ATOM   8363  N   VAL    70       4.689 -19.298  16.985  1.00 42.40           N  
ATOM   8365  CA  VAL    70       4.640 -17.834  16.998  1.00 42.40           C  
ATOM   8367  C   VAL    70       4.553 -17.316  15.565  1.00 42.40           C  
ATOM   8368  CB  VAL    70       5.849 -17.252  17.762  1.00 42.40           C  
ATOM   8370  O   VAL    70       5.250 -17.796  14.670  1.00 42.40           O  
ATOM   8371  CG1 VAL    70       5.845 -15.718  17.756  1.00 42.40           C  
ATOM   8375  CG2 VAL    70       5.843 -17.711  19.228  1.00 42.40           C  
ATOM   8379  N   GLN    71       3.703 -16.316  15.332  1.00 43.70           N  
ATOM   8381  CA  GLN    71       3.735 -15.543  14.088  1.00 43.70           C  
ATOM   8383  C   GLN    71       4.705 -14.373  14.255  1.00 43.70           C  
ATOM   8384  CB  GLN    71       2.324 -15.087  13.678  1.00 43.70           C  
ATOM   8387  O   GLN    71       4.414 -13.426  14.982  1.00 43.70           O  
ATOM   8388  CG  GLN    71       1.494 -16.283  13.191  1.00 43.70           C  
ATOM   8391  CD  GLN    71       0.163 -15.905  12.541  1.00 43.70           C  
ATOM   8392  NE2 GLN    71      -0.295 -16.710  11.607  1.00 43.70           N  
ATOM   8395  OE1 GLN    71      -0.502 -14.920  12.853  1.00 43.70           O  
ATOM   8396  N   VAL    72       5.852 -14.439  13.579  1.00 41.90           N  
ATOM   8398  CA  VAL    72       6.833 -13.352  13.567  1.00 41.90           C  
ATOM   8400  C   VAL    72       6.425 -12.334  12.510  1.00 41.90           C  
ATOM   8401  CB  VAL    72       8.269 -13.871  13.353  1.00 41.90           C  
ATOM   8403  O   VAL    72       6.349 -12.650  11.321  1.00 41.90           O  
ATOM   8404  CG1 VAL    72       9.270 -12.735  13.108  1.00 41.90           C  
ATOM   8408  CG2 VAL    72       8.733 -14.633  14.601  1.00 41.90           C  
ATOM   8412  N   ARG    73       6.191 -11.102  12.965  1.00 38.80           N  
ATOM   8414  CA  ARG    73       6.254  -9.882  12.158  1.00 38.80           C  
ATOM   8416  C   ARG    73       7.263  -8.954  12.822  1.00 38.80           C  
ATOM   8417  CB  ARG    73       4.879  -9.208  12.050  1.00 38.80           C  
ATOM   8420  O   ARG    73       7.002  -8.456  13.915  1.00 38.80           O  
ATOM   8421  CG  ARG    73       3.936  -9.925  11.076  1.00 38.80           C  
ATOM   8424  CD  ARG    73       2.661  -9.089  10.892  1.00 38.80           C  
ATOM   8427  NE  ARG    73       1.814  -9.599   9.795  1.00 38.80           N  
ATOM   8429  NH1 ARG    73       0.392  -7.795   9.645  1.00 38.80           N  
ATOM   8432  NH2 ARG    73       0.174  -9.487   8.212  1.00 38.80           N  
ATOM   8435  CZ  ARG    73       0.800  -8.963   9.228  1.00 38.80           C  
ATOM   8436  N   GLY    74       8.404  -8.751  12.179  1.00 35.10           N  
ATOM   8438  CA  GLY    74       9.453  -7.873  12.685  1.00 35.10           C  
ATOM   8441  C   GLY    74      10.646  -7.839  11.743  1.00 35.10           C  
ATOM   8442  O   GLY    74      10.958  -8.823  11.084  1.00 35.10           O  
ATOM   8443  N   GLU    75      11.310  -6.698  11.664  1.00 34.50           N  
ATOM   8445  CA  GLU    75      12.557  -6.562  10.914  1.00 34.50           C  
ATOM   8447  C   GLU    75      13.726  -7.092  11.756  1.00 34.50           C  
ATOM   8448  CB  GLU    75      12.726  -5.099  10.490  1.00 34.50           C  
ATOM   8451  O   GLU    75      13.661  -7.073  12.992  1.00 34.50           O  
ATOM   8452  CG  GLU    75      11.558  -4.588   9.616  1.00 34.50           C  
ATOM   8455  CD  GLU    75      11.439  -3.057   9.574  1.00 34.50           C  
ATOM   8456  OE1 GLU    75      11.163  -2.537   8.470  1.00 34.50           O  
ATOM   8457  OE2 GLU    75      11.545  -2.428  10.653  1.00 34.50           O  
ATOM   8458  N   LEU    76      14.781  -7.583  11.102  1.00 31.20           N  
ATOM   8460  CA  LEU    76      16.017  -7.950  11.792  1.00 31.20           C  
ATOM   8462  C   LEU    76      16.840  -6.684  12.012  1.00 31.20           C  
ATOM   8463  CB  LEU    76      16.810  -8.998  10.988  1.00 31.20           C  
ATOM   8466  O   LEU    76      17.227  -6.026  11.051  1.00 31.20           O  
ATOM   8467  CG  LEU    76      16.297 -10.436  11.155  1.00 31.20           C  
ATOM   8469  CD1 LEU    76      17.023 -11.364  10.180  1.00 31.20           C  
ATOM   8473  CD2 LEU    76      16.519 -10.979  12.572  1.00 31.20           C  
ATOM   8477  N   ALA    77      17.114  -6.355  13.270  1.00 30.60           N  
ATOM   8479  CA  ALA    77      18.048  -5.292  13.619  1.00 30.60           C  
ATOM   8481  C   ALA    77      19.389  -5.905  14.033  1.00 30.60           C  
ATOM   8482  CB  ALA    77      17.435  -4.405  14.706  1.00 30.60           C  
ATOM   8486  O   ALA    77      19.422  -6.757  14.925  1.00 30.60           O  
ATOM   8487  N   ASP    78      20.480  -5.457  13.414  1.00 33.20           N  
ATOM   8489  CA  ASP    78      21.830  -5.765  13.897  1.00 33.20           C  
ATOM   8491  C   ASP    78      22.138  -5.012  15.221  1.00 33.20           C  
ATOM   8492  CB  ASP    78      22.852  -5.546  12.759  1.00 33.20           C  
ATOM   8495  O   ASP    78      21.340  -4.172  15.664  1.00 33.20           O  
ATOM   8496  CG  ASP    78      23.233  -4.092  12.467  1.00 33.20           C  
ATOM   8497  OD1 ASP    78      22.802  -3.181  13.205  1.00 33.20           O  
ATOM   8498  OD2 ASP    78      23.973  -3.871  11.491  1.00 33.20           O  
ATOM   8499  N   PRO    79      23.277  -5.284  15.893  1.00 28.00           N  
ATOM   8500  CA  PRO    79      23.630  -4.611  17.147  1.00 28.00           C  
ATOM   8502  C   PRO    79      23.806  -3.085  17.039  1.00 28.00           C  
ATOM   8503  CB  PRO    79      24.926  -5.284  17.615  1.00 28.00           C  
ATOM   8506  O   PRO    79      23.705  -2.386  18.048  1.00 28.00           O  
ATOM   8507  CG  PRO    79      24.854  -6.673  16.984  1.00 28.00           C  
ATOM   8510  CD  PRO    79      24.206  -6.375  15.636  1.00 28.00           C  
ATOM   8513  N   GLU    80      24.056  -2.553  15.841  1.00 27.10           N  
ATOM   8515  CA  GLU    80      24.209  -1.116  15.584  1.00 27.10           C  
ATOM   8517  C   GLU    80      22.846  -0.442  15.349  1.00 27.10           C  
ATOM   8518  CB  GLU    80      25.155  -0.907  14.390  1.00 27.10           C  
ATOM   8521  O   GLU    80      22.650   0.732  15.684  1.00 27.10           O  
ATOM   8522  CG  GLU    80      26.531  -1.557  14.622  1.00 27.10           C  
ATOM   8525  CD  GLU    80      27.550  -1.277  13.506  1.00 27.10           C  
ATOM   8526  OE1 GLU    80      28.740  -1.572  13.759  1.00 27.10           O  
ATOM   8527  OE2 GLU    80      27.157  -0.735  12.446  1.00 27.10           O  
ATOM   8528  N   GLY    81      21.858  -1.209  14.880  1.00 27.80           N  
ATOM   8530  CA  GLY    81      20.479  -0.818  14.600  1.00 27.80           C  
ATOM   8533  C   GLY    81      20.134  -0.714  13.117  1.00 27.80           C  
ATOM   8534  O   GLY    81      19.126  -0.080  12.798  1.00 27.80           O  
ATOM   8535  N   ASN    82      20.948  -1.283  12.226  1.00 32.10           N  
ATOM   8537  CA  ASN    82      20.641  -1.356  10.803  1.00 32.10           C  
ATOM   8539  C   ASN    82      19.538  -2.398  10.577  1.00 32.10           C  
ATOM   8540  CB  ASN    82      21.907  -1.654   9.991  1.00 32.10           C  
ATOM   8543  O   ASN    82      19.552  -3.478  11.168  1.00 32.10           O  
ATOM   8544  CG  ASN    82      23.037  -0.682  10.285  1.00 32.10           C  
ATOM   8545  ND2 ASN    82      24.151  -1.174  10.776  1.00 32.10           N  
ATOM   8548  OD1 ASN    82      22.899   0.518  10.083  1.00 32.10           O  
ATOM   8549  N   VAL    83      18.554  -2.034   9.756  1.00 34.20           N  
ATOM   8551  CA  VAL    83      17.288  -2.759   9.607  1.00 34.20           C  
ATOM   8553  C   VAL    83      17.322  -3.588   8.325  1.00 34.20           C  
ATOM   8554  CB  VAL    83      16.107  -1.768   9.635  1.00 34.20           C  
ATOM   8556  O   VAL    83      17.244  -3.047   7.223  1.00 34.20           O  
ATOM   8557  CG1 VAL    83      14.760  -2.469   9.495  1.00 34.20           C  
ATOM   8561  CG2 VAL    83      16.058  -0.998  10.966  1.00 34.20           C  
ATOM   8565  N   TYR    84      17.433  -4.902   8.487  1.00 29.30           N  
ATOM   8567  CA  TYR    84      17.420  -5.898   7.419  1.00 29.30           C  
ATOM   8569  C   TYR    84      16.018  -6.504   7.248  1.00 29.30           C  
ATOM   8570  CB  TYR    84      18.519  -6.938   7.683  1.00 29.30           C  
ATOM   8573  O   TYR    84      15.175  -6.433   8.147  1.00 29.30           O  
ATOM   8574  CG  TYR    84      19.913  -6.335   7.657  1.00 29.30           C  
ATOM   8575  CD1 TYR    84      20.587  -6.188   6.428  1.00 29.30           C  
ATOM   8577  CD2 TYR    84      20.515  -5.876   8.847  1.00 29.30           C  
ATOM   8579  CE1 TYR    84      21.853  -5.576   6.384  1.00 29.30           C  
ATOM   8581  CE2 TYR    84      21.786  -5.270   8.806  1.00 29.30           C  
ATOM   8583  OH  TYR    84      23.664  -4.501   7.527  1.00 29.30           O  
ATOM   8585  CZ  TYR    84      22.451  -5.110   7.574  1.00 29.30           C  
ATOM   8586  N   ALA    85      15.761  -7.052   6.055  1.00 29.70           N  
ATOM   8588  CA  ALA    85      14.421  -7.260   5.497  1.00 29.70           C  
ATOM   8590  C   ALA    85      13.382  -7.875   6.463  1.00 29.70           C  
ATOM   8591  CB  ALA    85      14.554  -8.094   4.216  1.00 29.70           C  
ATOM   8595  O   ALA    85      13.648  -8.839   7.180  1.00 29.70           O  
ATOM   8596  N   GLY    86      12.167  -7.312   6.438  1.00 34.30           N  
ATOM   8598  CA  GLY    86      11.075  -7.641   7.356  1.00 34.30           C  
ATOM   8601  C   GLY    86      10.667  -9.113   7.349  1.00 34.30           C  
ATOM   8602  O   GLY    86       9.978  -9.561   6.432  1.00 34.30           O  
ATOM   8603  N   LEU    87      11.008  -9.836   8.420  1.00 36.80           N  
ATOM   8605  CA  LEU    87      10.579 -11.211   8.636  1.00 36.80           C  
ATOM   8607  C   LEU    87       9.057 -11.257   8.802  1.00 36.80           C  
ATOM   8608  CB  LEU    87      11.242 -11.819   9.888  1.00 36.80           C  
ATOM   8611  O   LEU    87       8.491 -10.672   9.733  1.00 36.80           O  
ATOM   8612  CG  LEU    87      12.777 -11.794   9.958  1.00 36.80           C  
ATOM   8614  CD1 LEU    87      13.204 -12.432  11.285  1.00 36.80           C  
ATOM   8618  CD2 LEU    87      13.446 -12.570   8.825  1.00 36.80           C  
ATOM   8622  N   LYS    88       8.401 -12.013   7.922  1.00 40.90           N  
ATOM   8624  CA  LYS    88       6.982 -12.365   8.026  1.00 40.90           C  
ATOM   8626  C   LYS    88       6.842 -13.877   7.895  1.00 40.90           C  
ATOM   8627  CB  LYS    88       6.186 -11.641   6.943  1.00 40.90           C  
ATOM   8630  O   LYS    88       6.717 -14.409   6.795  1.00 40.90           O  
ATOM   8631  CG  LYS    88       6.093 -10.109   7.098  1.00 40.90           C  
ATOM   8634  CD  LYS    88       5.376  -9.659   5.827  1.00 40.90           C  
ATOM   8637  CE  LYS    88       5.245  -8.183   5.491  1.00 40.90           C  
ATOM   8640  NZ  LYS    88       4.746  -8.119   4.091  1.00 40.90           N  
ATOM   8644  N   GLY    89       6.875 -14.578   9.023  1.00 41.60           N  
ATOM   8646  CA  GLY    89       6.898 -16.040   9.047  1.00 41.60           C  
ATOM   8649  C   GLY    89       6.107 -16.647  10.198  1.00 41.60           C  
ATOM   8650  O   GLY    89       5.639 -15.956  11.102  1.00 41.60           O  
ATOM   8651  N   THR    90       5.945 -17.967  10.156  1.00 45.60           N  
ATOM   8653  CA  THR    90       5.357 -18.751  11.253  1.00 45.60           C  
ATOM   8655  C   THR    90       6.406 -19.729  11.754  1.00 45.60           C  
ATOM   8656  CB  THR    90       4.080 -19.468  10.802  1.00 45.60           C  
ATOM   8658  O   THR    90       6.836 -20.608  11.015  1.00 45.60           O  
ATOM   8659  CG2 THR    90       3.400 -20.230  11.935  1.00 45.60           C  
ATOM   8663  OG1 THR    90       3.158 -18.502  10.343  1.00 45.60           O  
ATOM   8665  N   VAL    91       6.849 -19.552  12.994  1.00 49.20           N  
ATOM   8667  CA  VAL    91       7.996 -20.266  13.562  1.00 49.20           C  
ATOM   8669  C   VAL    91       7.556 -21.170  14.704  1.00 49.20           C  
ATOM   8670  CB  VAL    91       9.124 -19.305  13.982  1.00 49.20           C  
ATOM   8672  O   VAL    91       6.744 -20.783  15.546  1.00 49.20           O  
ATOM   8673  CG1 VAL    91       9.737 -18.621  12.751  1.00 49.20           C  
ATOM   8677  CG2 VAL    91       8.635 -18.224  14.953  1.00 49.20           C  
ATOM   8681  N   ILE    92       8.087 -22.388  14.718  1.00 52.40           N  
ATOM   8683  CA  ILE    92       7.922 -23.339  15.815  1.00 52.40           C  
ATOM   8685  C   ILE    92       8.984 -23.002  16.858  1.00 52.40           C  
ATOM   8686  CB  ILE    92       8.045 -24.794  15.308  1.00 52.40           C  
ATOM   8688  O   ILE    92      10.154 -22.870  16.519  1.00 52.40           O  
ATOM   8689  CG1 ILE    92       7.004 -25.078  14.197  1.00 52.40           C  
ATOM   8692  CG2 ILE    92       7.880 -25.774  16.485  1.00 52.40           C  
ATOM   8696  CD1 ILE    92       7.128 -26.463  13.552  1.00 52.40           C  
ATOM   8700  N   VAL    93       8.597 -22.854  18.117  1.00 54.20           N  
ATOM   8702  CA  VAL    93       9.544 -22.629  19.213  1.00 54.20           C  
ATOM   8704  C   VAL    93       9.758 -23.955  19.936  1.00 54.20           C  
ATOM   8705  CB  VAL    93       9.077 -21.505  20.151  1.00 54.20           C  
ATOM   8707  O   VAL    93       8.779 -24.572  20.367  1.00 54.20           O  
ATOM   8708  CG1 VAL    93      10.208 -21.125  21.108  1.00 54.20           C  
ATOM   8712  CG2 VAL    93       8.675 -20.232  19.389  1.00 54.20           C  
ATOM   8716  N   ASP    94      11.012 -24.404  20.038  1.00 60.60           N  
ATOM   8718  CA  ASP    94      11.391 -25.661  20.696  1.00 60.60           C  
ATOM   8720  C   ASP    94      12.705 -25.504  21.498  1.00 60.60           C  
ATOM   8721  CB  ASP    94      11.514 -26.790  19.656  1.00 60.60           C  
ATOM   8724  O   ASP    94      13.729 -25.149  20.909  1.00 60.60           O  
ATOM   8725  CG  ASP    94      11.519 -28.175  20.314  1.00 60.60           C  
ATOM   8726  OD1 ASP    94      12.410 -28.473  21.141  1.00 60.60           O  
ATOM   8727  OD2 ASP    94      10.608 -28.979  20.022  1.00 60.60           O  
ATOM   8728  N   PRO    95      12.728 -25.810  22.813  1.00 58.00           N  
ATOM   8729  CA  PRO    95      13.925 -25.767  23.664  1.00 58.00           C  
ATOM   8731  C   PRO    95      15.108 -26.627  23.198  1.00 58.00           C  
ATOM   8732  CB  PRO    95      13.453 -26.262  25.035  1.00 58.00           C  
ATOM   8735  O   PRO    95      16.223 -26.461  23.687  1.00 58.00           O  
ATOM   8736  CG  PRO    95      11.991 -25.838  25.076  1.00 58.00           C  
ATOM   8739  CD  PRO    95      11.568 -26.101  23.638  1.00 58.00           C  
ATOM   8742  N   ARG    96      14.888 -27.581  22.283  1.00 61.60           N  
ATOM   8744  CA  ARG    96      15.942 -28.442  21.724  1.00 61.60           C  
ATOM   8746  C   ARG    96      16.648 -27.811  20.521  1.00 61.60           C  
ATOM   8747  CB  ARG    96      15.350 -29.810  21.359  1.00 61.60           C  
ATOM   8750  O   ARG    96      17.673 -28.334  20.088  1.00 61.60           O  
ATOM   8751  CG  ARG    96      14.702 -30.533  22.552  1.00 61.60           C  
ATOM   8754  CD  ARG    96      13.902 -31.748  22.077  1.00 61.60           C  
ATOM   8757  NE  ARG    96      12.698 -31.344  21.328  1.00 61.60           N  
ATOM   8759  NH1 ARG    96      12.030 -33.435  20.647  1.00 61.60           N  
ATOM   8762  NH2 ARG    96      10.788 -31.667  20.142  1.00 61.60           N  
ATOM   8765  CZ  ARG    96      11.849 -32.144  20.714  1.00 61.60           C  
ATOM   8766  N   ALA    97      16.124 -26.718  19.961  1.00 57.30           N  
ATOM   8768  CA  ALA    97      16.875 -25.895  19.015  1.00 57.30           C  
ATOM   8770  C   ALA    97      18.032 -25.191  19.747  1.00 57.30           C  
ATOM   8771  CB  ALA    97      15.924 -24.905  18.336  1.00 57.30           C  
ATOM   8775  O   ALA    97      17.858 -24.699  20.858  1.00 57.30           O  
ATOM   8776  N   LYS    98      19.223 -25.160  19.138  1.00 49.20           N  
ATOM   8778  CA  LYS    98      20.425 -24.554  19.752  1.00 49.20           C  
ATOM   8780  C   LYS    98      20.964 -23.357  18.977  1.00 49.20           C  
ATOM   8781  CB  LYS    98      21.506 -25.615  19.999  1.00 49.20           C  
ATOM   8784  O   LYS    98      21.526 -22.450  19.588  1.00 49.20           O  
ATOM   8785  CG  LYS    98      20.953 -26.756  20.865  1.00 49.20           C  
ATOM   8788  CD  LYS    98      22.044 -27.747  21.254  1.00 49.20           C  
ATOM   8791  CE  LYS    98      21.436 -28.763  22.222  1.00 49.20           C  
ATOM   8794  NZ  LYS    98      22.490 -29.554  22.886  1.00 49.20           N  
ATOM   8798  N   GLU    99      20.730 -23.332  17.668  1.00 49.20           N  
ATOM   8800  CA  GLU    99      20.949 -22.169  16.807  1.00 49.20           C  
ATOM   8802  C   GLU    99      19.801 -21.157  16.954  1.00 49.20           C  
ATOM   8803  CB  GLU    99      21.104 -22.616  15.342  1.00 49.20           C  
ATOM   8806  O   GLU    99      18.675 -21.525  17.301  1.00 49.20           O  
ATOM   8807  CG  GLU    99      22.278 -23.595  15.159  1.00 49.20           C  
ATOM   8810  CD  GLU    99      22.586 -23.919  13.689  1.00 49.20           C  
ATOM   8811  OE1 GLU    99      23.751 -24.284  13.418  1.00 49.20           O  
ATOM   8812  OE2 GLU    99      21.658 -23.835  12.855  1.00 49.20           O  
ATOM   8813  N   ASP   100      20.077 -19.880  16.677  1.00 44.20           N  
ATOM   8815  CA  ASP   100      19.088 -18.803  16.802  1.00 44.20           C  
ATOM   8817  C   ASP   100      17.984 -18.831  15.738  1.00 44.20           C  
ATOM   8818  CB  ASP   100      19.792 -17.438  16.825  1.00 44.20           C  
ATOM   8821  O   ASP   100      16.946 -18.221  15.967  1.00 44.20           O  
ATOM   8822  CG  ASP   100      20.362 -17.160  18.210  1.00 44.20           C  
ATOM   8823  OD1 ASP   100      19.567 -16.867  19.140  1.00 44.20           O  
ATOM   8824  OD2 ASP   100      21.577 -17.343  18.412  1.00 44.20           O  
ATOM   8825  N   PHE   101      18.164 -19.540  14.615  1.00 44.00           N  
ATOM   8827  CA  PHE   101      17.096 -19.871  13.662  1.00 44.00           C  
ATOM   8829  C   PHE   101      17.479 -21.062  12.775  1.00 44.00           C  
ATOM   8830  CB  PHE   101      16.754 -18.645  12.795  1.00 44.00           C  
ATOM   8833  O   PHE   101      18.370 -20.963  11.936  1.00 44.00           O  
ATOM   8834  CG  PHE   101      15.739 -18.896  11.688  1.00 44.00           C  
ATOM   8835  CD1 PHE   101      16.137 -18.817  10.339  1.00 44.00           C  
ATOM   8837  CD2 PHE   101      14.395 -19.186  11.993  1.00 44.00           C  
ATOM   8839  CE1 PHE   101      15.200 -19.016   9.309  1.00 44.00           C  
ATOM   8841  CE2 PHE   101      13.455 -19.375  10.965  1.00 44.00           C  
ATOM   8843  CZ  PHE   101      13.862 -19.306   9.621  1.00 44.00           C  
ATOM   8845  N   LEU   102      16.750 -22.171  12.916  1.00 49.20           N  
ATOM   8847  CA  LEU   102      16.822 -23.326  12.024  1.00 49.20           C  
ATOM   8849  C   LEU   102      15.749 -23.175  10.938  1.00 49.20           C  
ATOM   8850  CB  LEU   102      16.604 -24.615  12.841  1.00 49.20           C  
ATOM   8853  O   LEU   102      14.569 -23.447  11.179  1.00 49.20           O  
ATOM   8854  CG  LEU   102      17.715 -24.970  13.843  1.00 49.20           C  
ATOM   8856  CD1 LEU   102      17.207 -26.027  14.830  1.00 49.20           C  
ATOM   8860  CD2 LEU   102      18.934 -25.550  13.131  1.00 49.20           C  
ATOM   8864  N   ASN   103      16.125 -22.754   9.729  1.00 49.10           N  
ATOM   8866  CA  ASN   103      15.180 -22.728   8.611  1.00 49.10           C  
ATOM   8868  C   ASN   103      14.687 -24.162   8.322  1.00 49.10           C  
ATOM   8869  CB  ASN   103      15.833 -22.048   7.390  1.00 49.10           C  
ATOM   8872  O   ASN   103      15.496 -25.081   8.179  1.00 49.10           O  
ATOM   8873  CG  ASN   103      14.843 -21.773   6.269  1.00 49.10           C  
ATOM   8874  ND2 ASN   103      15.060 -20.786   5.442  1.00 49.10           N  
ATOM   8877  OD1 ASN   103      13.837 -22.441   6.104  1.00 49.10           O  
ATOM   8878  N   LEU   104      13.370 -24.372   8.192  1.00 46.80           N  
ATOM   8880  CA  LEU   104      12.834 -25.696   7.847  1.00 46.80           C  
ATOM   8882  C   LEU   104      13.312 -26.178   6.471  1.00 46.80           C  
ATOM   8883  CB  LEU   104      11.301 -25.710   7.975  1.00 46.80           C  
ATOM   8886  O   LEU   104      13.422 -27.380   6.252  1.00 46.80           O  
ATOM   8887  CG  LEU   104      10.845 -26.056   9.405  1.00 46.80           C  
ATOM   8889  CD1 LEU   104       9.365 -25.731   9.592  1.00 46.80           C  
ATOM   8893  CD2 LEU   104      11.033 -27.540   9.708  1.00 46.80           C  
ATOM   8897  N   ASN   105      13.694 -25.261   5.583  1.00 42.00           N  
ATOM   8899  CA  ASN   105      14.353 -25.576   4.318  1.00 42.00           C  
ATOM   8901  C   ASN   105      15.699 -26.278   4.541  1.00 42.00           C  
ATOM   8902  CB  ASN   105      14.559 -24.275   3.523  1.00 42.00           C  
ATOM   8905  O   ASN   105      16.004 -27.242   3.846  1.00 42.00           O  
ATOM   8906  CG  ASN   105      13.272 -23.534   3.214  1.00 42.00           C  
ATOM   8907  ND2 ASN   105      13.366 -22.370   2.617  1.00 42.00           N  
ATOM   8910  OD1 ASN   105      12.169 -24.003   3.447  1.00 42.00           O  
ATOM   8911  N   ASP   106      16.482 -25.833   5.525  1.00 43.10           N  
ATOM   8913  CA  ASP   106      17.828 -26.346   5.805  1.00 43.10           C  
ATOM   8915  C   ASP   106      17.798 -27.599   6.705  1.00 43.10           C  
ATOM   8916  CB  ASP   106      18.700 -25.204   6.352  1.00 43.10           C  
ATOM   8919  O   ASP   106      18.711 -28.428   6.667  1.00 43.10           O  
ATOM   8920  CG  ASP   106      18.851 -24.044   5.349  1.00 43.10           C  
ATOM   8921  OD1 ASP   106      18.776 -24.291   4.118  1.00 43.10           O  
ATOM   8922  OD2 ASP   106      19.017 -22.893   5.805  1.00 43.10           O  
ATOM   8923  N   LEU   107      16.693 -27.805   7.432  1.00 41.40           N  
ATOM   8925  CA  LEU   107      16.333 -29.086   8.053  1.00 41.40           C  
ATOM   8927  C   LEU   107      15.913 -30.124   6.992  1.00 41.40           C  
ATOM   8928  CB  LEU   107      15.234 -28.844   9.108  1.00 41.40           C  
ATOM   8931  O   LEU   107      16.453 -31.229   6.971  1.00 41.40           O  
ATOM   8932  CG  LEU   107      15.733 -28.110  10.373  1.00 41.40           C  
ATOM   8934  CD1 LEU   107      14.556 -27.516  11.148  1.00 41.40           C  
ATOM   8938  CD2 LEU   107      16.458 -29.059  11.330  1.00 41.40           C  
ATOM   8942  N   TYR   108      15.027 -29.772   6.049  1.00 40.60           N  
ATOM   8944  CA  TYR   108      14.614 -30.674   4.959  1.00 40.60           C  
ATOM   8946  C   TYR   108      15.689 -30.895   3.876  1.00 40.60           C  
ATOM   8947  CB  TYR   108      13.292 -30.198   4.326  1.00 40.60           C  
ATOM   8950  O   TYR   108      15.627 -31.898   3.163  1.00 40.60           O  
ATOM   8951  CG  TYR   108      12.034 -30.508   5.124  1.00 40.60           C  
ATOM   8952  CD1 TYR   108      11.719 -31.843   5.455  1.00 40.60           C  
ATOM   8954  CD2 TYR   108      11.152 -29.473   5.493  1.00 40.60           C  
ATOM   8956  CE1 TYR   108      10.542 -32.139   6.171  1.00 40.60           C  
ATOM   8958  CE2 TYR   108       9.970 -29.767   6.202  1.00 40.60           C  
ATOM   8960  OH  TYR   108       8.521 -31.369   7.225  1.00 40.60           O  
ATOM   8962  CZ  TYR   108       9.664 -31.099   6.546  1.00 40.60           C  
ATOM   8963  N   ARG   109      16.693 -30.013   3.755  1.00 37.40           N  
ATOM   8965  CA  ARG   109      17.897 -30.238   2.927  1.00 37.40           C  
ATOM   8967  C   ARG   109      18.782 -31.365   3.480  1.00 37.40           C  
ATOM   8968  CB  ARG   109      18.688 -28.923   2.779  1.00 37.40           C  
ATOM   8971  O   ARG   109      19.352 -32.109   2.680  1.00 37.40           O  
ATOM   8972  CG  ARG   109      18.156 -28.017   1.651  1.00 37.40           C  
ATOM   8975  CD  ARG   109      18.642 -26.566   1.810  1.00 37.40           C  
ATOM   8978  NE  ARG   109      18.561 -25.796   0.548  1.00 37.40           N  
ATOM   8980  NH1 ARG   109      18.537 -23.676   1.459  1.00 37.40           N  
ATOM   8983  NH2 ARG   109      18.680 -23.937  -0.756  1.00 37.40           N  
ATOM   8986  CZ  ARG   109      18.585 -24.479   0.430  1.00 37.40           C  
ATOM   8987  N   GLY   110      18.801 -31.542   4.808  1.00 34.00           N  
ATOM   8989  CA  GLY   110      19.494 -32.625   5.525  1.00 34.00           C  
ATOM   8992  C   GLY   110      20.846 -32.245   6.145  1.00 34.00           C  
ATOM   8993  O   GLY   110      21.527 -33.114   6.704  1.00 34.00           O  
ATOM   8994  N   ASP   111      21.233 -30.970   6.062  1.00 40.40           N  
ATOM   8996  CA  ASP   111      22.609 -30.503   6.284  1.00 40.40           C  
ATOM   8998  C   ASP   111      22.856 -29.879   7.674  1.00 40.40           C  
ATOM   8999  CB  ASP   111      22.986 -29.557   5.130  1.00 40.40           C  
ATOM   9002  O   ASP   111      24.002 -29.665   8.062  1.00 40.40           O  
ATOM   9003  CG  ASP   111      22.918 -30.269   3.770  1.00 40.40           C  
ATOM   9004  OD1 ASP   111      23.521 -31.362   3.657  1.00 40.40           O  
ATOM   9005  OD2 ASP   111      22.224 -29.749   2.866  1.00 40.40           O  
ATOM   9006  N   THR   112      21.805 -29.644   8.464  1.00 37.70           N  
ATOM   9008  CA  THR   112      21.892 -29.085   9.827  1.00 37.70           C  
ATOM   9010  C   THR   112      22.225 -30.151  10.888  1.00 37.70           C  
ATOM   9011  CB  THR   112      20.618 -28.293  10.187  1.00 37.70           C  
ATOM   9013  O   THR   112      21.718 -31.277  10.865  1.00 37.70           O  
ATOM   9014  CG2 THR   112      20.675 -26.857   9.671  1.00 37.70           C  
ATOM   9018  OG1 THR   112      19.469 -28.868   9.604  1.00 37.70           O  
ATOM   9020  N   VAL   113      23.102 -29.809  11.842  1.00 36.30           N  
ATOM   9022  CA  VAL   113      23.562 -30.684  12.943  1.00 36.30           C  
ATOM   9024  C   VAL   113      23.522 -29.900  14.252  1.00 36.30           C  
ATOM   9025  CB  VAL   113      24.997 -31.208  12.702  1.00 36.30           C  
ATOM   9027  O   VAL   113      24.165 -28.864  14.359  1.00 36.30           O  
ATOM   9028  CG1 VAL   113      25.482 -32.087  13.869  1.00 36.30           C  
ATOM   9032  CG2 VAL   113      25.100 -32.062  11.433  1.00 36.30           C  
ATOM   9036  N   VAL   114      22.808 -30.406  15.261  1.00 33.50           N  
ATOM   9038  CA  VAL   114      22.515 -29.666  16.499  1.00 33.50           C  
ATOM   9040  C   VAL   114      23.086 -30.436  17.701  1.00 33.50           C  
ATOM   9041  CB  VAL   114      20.995 -29.387  16.574  1.00 33.50           C  
ATOM   9043  O   VAL   114      22.469 -31.356  18.227  1.00 33.50           O  
ATOM   9044  CG1 VAL   114      20.624 -28.568  17.810  1.00 33.50           C  
ATOM   9048  CG2 VAL   114      20.516 -28.579  15.353  1.00 33.50           C  
ATOM   9052  N   ASP   115      24.312 -30.092  18.112  1.00 31.60           N  
ATOM   9054  CA  ASP   115      25.112 -30.784  19.147  1.00 31.60           C  
ATOM   9056  C   ASP   115      25.201 -32.312  18.974  1.00 31.60           C  
ATOM   9057  CB  ASP   115      24.661 -30.401  20.563  1.00 31.60           C  
ATOM   9060  O   ASP   115      24.793 -33.098  19.832  1.00 31.60           O  
ATOM   9061  CG  ASP   115      25.091 -29.010  21.014  1.00 31.60           C  
ATOM   9062  OD1 ASP   115      25.496 -28.195  20.166  1.00 31.60           O  
ATOM   9063  OD2 ASP   115      24.915 -28.775  22.233  1.00 31.60           O  
ATOM   9064  N   GLY   116      25.745 -32.761  17.840  1.00 36.70           N  
ATOM   9066  CA  GLY   116      26.075 -34.176  17.613  1.00 36.70           C  
ATOM   9069  C   GLY   116      24.875 -35.117  17.445  1.00 36.70           C  
ATOM   9070  O   GLY   116      25.066 -36.291  17.132  1.00 36.70           O  
ATOM   9071  N   LYS   117      23.643 -34.616  17.582  1.00 39.60           N  
ATOM   9073  CA  LYS   117      22.417 -35.286  17.146  1.00 39.60           C  
ATOM   9075  C   LYS   117      21.780 -34.440  16.049  1.00 39.60           C  
ATOM   9076  CB  LYS   117      21.479 -35.524  18.340  1.00 39.60           C  
ATOM   9079  O   LYS   117      21.536 -33.250  16.224  1.00 39.60           O  
ATOM   9080  CG  LYS   117      22.093 -36.532  19.326  1.00 39.60           C  
ATOM   9083  CD  LYS   117      21.111 -36.892  20.444  1.00 39.60           C  
ATOM   9086  CE  LYS   117      21.752 -37.928  21.373  1.00 39.60           C  
ATOM   9089  NZ  LYS   117      20.799 -38.365  22.421  1.00 39.60           N  
ATOM   9093  N   LYS   118      21.539 -35.036  14.882  1.00 47.70           N  
ATOM   9095  CA  LYS   118      20.699 -34.383  13.875  1.00 47.70           C  
ATOM   9097  C   LYS   118      19.271 -34.350  14.405  1.00 47.70           C  
ATOM   9098  CB  LYS   118      20.760 -35.111  12.523  1.00 47.70           C  
ATOM   9101  O   LYS   118      18.810 -35.368  14.908  1.00 47.70           O  
ATOM   9102  CG  LYS   118      22.117 -34.919  11.832  1.00 47.70           C  
ATOM   9105  CD  LYS   118      22.042 -35.291  10.343  1.00 47.70           C  
ATOM   9108  CE  LYS   118      23.328 -34.864   9.623  1.00 47.70           C  
ATOM   9111  NZ  LYS   118      23.150 -34.800   8.151  1.00 47.70           N  
ATOM   9115  N   TYR   119      18.578 -33.229  14.218  1.00 48.80           N  
ATOM   9117  CA  TYR   119      17.127 -33.276  14.074  1.00 48.80           C  
ATOM   9119  C   TYR   119      16.848 -34.172  12.864  1.00 48.80           C  
ATOM   9120  CB  TYR   119      16.580 -31.858  13.839  1.00 48.80           C  
ATOM   9123  O   TYR   119      17.159 -33.801  11.731  1.00 48.80           O  
ATOM   9124  CG  TYR   119      16.054 -31.141  15.066  1.00 48.80           C  
ATOM   9125  CD1 TYR   119      14.746 -31.405  15.519  1.00 48.80           C  
ATOM   9127  CD2 TYR   119      16.834 -30.155  15.702  1.00 48.80           C  
ATOM   9129  CE1 TYR   119      14.205 -30.657  16.582  1.00 48.80           C  
ATOM   9131  CE2 TYR   119      16.296 -29.405  16.767  1.00 48.80           C  
ATOM   9133  OH  TYR   119      14.410 -28.876  18.161  1.00 48.80           O  
ATOM   9135  CZ  TYR   119      14.970 -29.642  17.192  1.00 48.80           C  
ATOM   9136  N   THR   120      16.358 -35.386  13.095  1.00 53.40           N  
ATOM   9138  CA  THR   120      15.988 -36.283  11.995  1.00 53.40           C  
ATOM   9140  C   THR   120      14.779 -35.723  11.250  1.00 53.40           C  
ATOM   9141  CB  THR   120      15.726 -37.715  12.474  1.00 53.40           C  
ATOM   9143  O   THR   120      13.990 -34.952  11.806  1.00 53.40           O  
ATOM   9144  CG2 THR   120      16.974 -38.369  13.064  1.00 53.40           C  
ATOM   9148  OG1 THR   120      14.724 -37.731  13.451  1.00 53.40           O  
ATOM   9150  N   LYS   121      14.604 -36.113   9.981  1.00 48.50           N  
ATOM   9152  CA  LYS   121      13.411 -35.720   9.219  1.00 48.50           C  
ATOM   9154  C   LYS   121      12.150 -36.216   9.933  1.00 48.50           C  
ATOM   9155  CB  LYS   121      13.516 -36.266   7.790  1.00 48.50           C  
ATOM   9158  O   LYS   121      11.162 -35.499  10.006  1.00 48.50           O  
ATOM   9159  CG  LYS   121      12.346 -35.763   6.936  1.00 48.50           C  
ATOM   9162  CD  LYS   121      12.344 -36.402   5.549  1.00 48.50           C  
ATOM   9165  CE  LYS   121      11.035 -36.007   4.862  1.00 48.50           C  
ATOM   9168  NZ  LYS   121      10.843 -36.759   3.600  1.00 48.50           N  
ATOM   9172  N   GLU   122      12.231 -37.401  10.526  1.00 51.60           N  
ATOM   9174  CA  GLU   122      11.213 -38.023  11.358  1.00 51.60           C  
ATOM   9176  C   GLU   122      10.886 -37.190  12.607  1.00 51.60           C  
ATOM   9177  CB  GLU   122      11.680 -39.435  11.762  1.00 51.60           C  
ATOM   9180  O   GLU   122       9.709 -37.000  12.897  1.00 51.60           O  
ATOM   9181  CG  GLU   122      11.838 -40.433  10.595  1.00 51.60           C  
ATOM   9184  CD  GLU   122      13.108 -40.290   9.726  1.00 51.60           C  
ATOM   9185  OE1 GLU   122      13.198 -41.044   8.734  1.00 51.60           O  
ATOM   9186  OE2 GLU   122      13.970 -39.420  10.005  1.00 51.60           O  
ATOM   9187  N   GLU   123      11.875 -36.645  13.326  1.00 56.10           N  
ATOM   9189  CA  GLU   123      11.648 -35.768  14.490  1.00 56.10           C  
ATOM   9191  C   GLU   123      11.083 -34.396  14.102  1.00 56.10           C  
ATOM   9192  CB  GLU   123      12.951 -35.566  15.277  1.00 56.10           C  
ATOM   9195  O   GLU   123      10.212 -33.880  14.801  1.00 56.10           O  
ATOM   9196  CG  GLU   123      13.320 -36.791  16.130  1.00 56.10           C  
ATOM   9199  CD  GLU   123      14.798 -36.768  16.545  1.00 56.10           C  
ATOM   9200  OE1 GLU   123      15.078 -36.953  17.751  1.00 56.10           O  
ATOM   9201  OE2 GLU   123      15.641 -36.582  15.633  1.00 56.10           O  
ATOM   9202  N   VAL   124      11.536 -33.814  12.988  1.00 50.90           N  
ATOM   9204  CA  VAL   124      11.006 -32.543  12.460  1.00 50.90           C  
ATOM   9206  C   VAL   124       9.569 -32.724  11.977  1.00 50.90           C  
ATOM   9207  CB  VAL   124      11.910 -31.996  11.339  1.00 50.90           C  
ATOM   9209  O   VAL   124       8.684 -31.967  12.378  1.00 50.90           O  
ATOM   9210  CG1 VAL   124      11.325 -30.754  10.660  1.00 50.90           C  
ATOM   9214  CG2 VAL   124      13.274 -31.597  11.909  1.00 50.90           C  
ATOM   9218  N   ASP   125       9.303 -33.770  11.193  1.00 51.10           N  
ATOM   9220  CA  ASP   125       7.954 -34.125  10.762  1.00 51.10           C  
ATOM   9222  C   ASP   125       7.067 -34.493  11.961  1.00 51.10           C  
ATOM   9223  CB  ASP   125       7.963 -35.307   9.775  1.00 51.10           C  
ATOM   9226  O   ASP   125       5.881 -34.173  11.942  1.00 51.10           O  
ATOM   9227  CG  ASP   125       8.438 -35.016   8.347  1.00 51.10           C  
ATOM   9228  OD1 ASP   125       8.422 -33.836   7.939  1.00 51.10           O  
ATOM   9229  OD2 ASP   125       8.669 -35.999   7.605  1.00 51.10           O  
ATOM   9230  N   ALA   126       7.595 -35.148  13.002  1.00 58.70           N  
ATOM   9232  CA  ALA   126       6.849 -35.465  14.221  1.00 58.70           C  
ATOM   9234  C   ALA   126       6.518 -34.209  15.036  1.00 58.70           C  
ATOM   9235  CB  ALA   126       7.619 -36.483  15.069  1.00 58.70           C  
ATOM   9239  O   ALA   126       5.390 -34.089  15.504  1.00 58.70           O  
ATOM   9240  N   LEU   127       7.443 -33.252  15.156  1.00 55.90           N  
ATOM   9242  CA  LEU   127       7.211 -31.969  15.823  1.00 55.90           C  
ATOM   9244  C   LEU   127       6.183 -31.121  15.056  1.00 55.90           C  
ATOM   9245  CB  LEU   127       8.566 -31.255  15.976  1.00 55.90           C  
ATOM   9248  O   LEU   127       5.244 -30.597  15.653  1.00 55.90           O  
ATOM   9249  CG  LEU   127       8.500 -29.883  16.669  1.00 55.90           C  
ATOM   9251  CD1 LEU   127       7.981 -29.972  18.105  1.00 55.90           C  
ATOM   9255  CD2 LEU   127       9.895 -29.263  16.688  1.00 55.90           C  
ATOM   9259  N   ILE   128       6.295 -31.047  13.726  1.00 49.50           N  
ATOM   9261  CA  ILE   128       5.301 -30.401  12.855  1.00 49.50           C  
ATOM   9263  C   ILE   128       3.935 -31.084  13.004  1.00 49.50           C  
ATOM   9264  CB  ILE   128       5.807 -30.395  11.392  1.00 49.50           C  
ATOM   9266  O   ILE   128       2.931 -30.400  13.200  1.00 49.50           O  
ATOM   9267  CG1 ILE   128       6.960 -29.379  11.251  1.00 49.50           C  
ATOM   9270  CG2 ILE   128       4.689 -30.059  10.386  1.00 49.50           C  
ATOM   9274  CD1 ILE   128       7.751 -29.538   9.950  1.00 49.50           C  
ATOM   9278  N   ARG   129       3.884 -32.424  12.988  1.00 52.50           N  
ATOM   9280  CA  ARG   129       2.658 -33.206  13.221  1.00 52.50           C  
ATOM   9282  C   ARG   129       2.076 -32.987  14.614  1.00 52.50           C  
ATOM   9283  CB  ARG   129       2.931 -34.701  12.995  1.00 52.50           C  
ATOM   9286  O   ARG   129       0.862 -32.882  14.732  1.00 52.50           O  
ATOM   9287  CG  ARG   129       2.937 -35.088  11.509  1.00 52.50           C  
ATOM   9290  CD  ARG   129       3.318 -36.567  11.338  1.00 52.50           C  
ATOM   9293  NE  ARG   129       4.696 -36.774  10.842  1.00 52.50           N  
ATOM   9295  NH1 ARG   129       4.576 -39.046  10.805  1.00 52.50           N  
ATOM   9298  NH2 ARG   129       6.158 -38.083   9.616  1.00 52.50           N  
ATOM   9301  CZ  ARG   129       5.154 -37.948  10.431  1.00 52.50           C  
ATOM   9302  N   GLU   130       2.896 -32.890  15.657  1.00 54.30           N  
ATOM   9304  CA  GLU   130       2.458 -32.602  17.026  1.00 54.30           C  
ATOM   9306  C   GLU   130       1.839 -31.203  17.113  1.00 54.30           C  
ATOM   9307  CB  GLU   130       3.650 -32.733  17.989  1.00 54.30           C  
ATOM   9310  O   GLU   130       0.726 -31.049  17.621  1.00 54.30           O  
ATOM   9311  CG  GLU   130       3.236 -32.665  19.466  1.00 54.30           C  
ATOM   9314  CD  GLU   130       4.391 -32.138  20.322  1.00 54.30           C  
ATOM   9315  OE1 GLU   130       4.232 -31.017  20.864  1.00 54.30           O  
ATOM   9316  OE2 GLU   130       5.438 -32.812  20.389  1.00 54.30           O  
ATOM   9317  N   LYS   131       2.508 -30.183  16.560  1.00 52.60           N  
ATOM   9319  CA  LYS   131       1.997 -28.807  16.566  1.00 52.60           C  
ATOM   9321  C   LYS   131       0.776 -28.633  15.648  1.00 52.60           C  
ATOM   9322  CB  LYS   131       3.138 -27.803  16.306  1.00 52.60           C  
ATOM   9325  O   LYS   131      -0.125 -27.887  16.017  1.00 52.60           O  
ATOM   9326  CG  LYS   131       4.291 -27.799  17.342  1.00 52.60           C  
ATOM   9329  CD  LYS   131       3.913 -27.966  18.829  1.00 52.60           C  
ATOM   9332  CE  LYS   131       5.182 -27.917  19.701  1.00 52.60           C  
ATOM   9335  NZ  LYS   131       4.955 -28.442  21.073  1.00 52.60           N  
ATOM   9339  N   LEU   132       0.656 -29.364  14.535  1.00 41.60           N  
ATOM   9341  CA  LEU   132      -0.588 -29.455  13.744  1.00 41.60           C  
ATOM   9343  C   LEU   132      -1.719 -30.118  14.554  1.00 41.60           C  
ATOM   9344  CB  LEU   132      -0.332 -30.245  12.441  1.00 41.60           C  
ATOM   9347  O   LEU   132      -2.790 -29.541  14.722  1.00 41.60           O  
ATOM   9348  CG  LEU   132       0.370 -29.443  11.329  1.00 41.60           C  
ATOM   9350  CD1 LEU   132       0.989 -30.384  10.295  1.00 41.60           C  
ATOM   9354  CD2 LEU   132      -0.612 -28.550  10.569  1.00 41.60           C  
ATOM   9358  N   LYS   133      -1.469 -31.307  15.117  1.00 45.50           N  
ATOM   9360  CA  LYS   133      -2.451 -32.125  15.857  1.00 45.50           C  
ATOM   9362  C   LYS   133      -2.931 -31.480  17.164  1.00 45.50           C  
ATOM   9363  CB  LYS   133      -1.817 -33.506  16.092  1.00 45.50           C  
ATOM   9366  O   LYS   133      -4.016 -31.803  17.636  1.00 45.50           O  
ATOM   9367  CG  LYS   133      -2.753 -34.540  16.731  1.00 45.50           C  
ATOM   9370  CD  LYS   133      -2.043 -35.895  16.839  1.00 45.50           C  
ATOM   9373  CE  LYS   133      -2.976 -36.918  17.494  1.00 45.50           C  
ATOM   9376  NZ  LYS   133      -2.310 -38.235  17.654  1.00 45.50           N  
ATOM   9380  N   THR   134      -2.147 -30.570  17.740  1.00 43.60           N  
ATOM   9382  CA  THR   134      -2.519 -29.751  18.910  1.00 43.60           C  
ATOM   9384  C   THR   134      -3.092 -28.375  18.540  1.00 43.60           C  
ATOM   9385  CB  THR   134      -1.346 -29.600  19.896  1.00 43.60           C  
ATOM   9387  O   THR   134      -3.297 -27.544  19.424  1.00 43.60           O  
ATOM   9388  CG2 THR   134      -0.950 -30.926  20.542  1.00 43.60           C  
ATOM   9392  OG1 THR   134      -0.206 -29.088  19.251  1.00 43.60           O  
ATOM   9394  N   GLY   135      -3.340 -28.103  17.251  1.00 34.20           N  
ATOM   9396  CA  GLY   135      -3.887 -26.827  16.775  1.00 34.20           C  
ATOM   9399  C   GLY   135      -2.954 -25.623  16.963  1.00 34.20           C  
ATOM   9400  O   GLY   135      -3.413 -24.486  16.908  1.00 34.20           O  
ATOM   9401  N   ALA   136      -1.662 -25.855  17.216  1.00 37.40           N  
ATOM   9403  CA  ALA   136      -0.650 -24.815  17.393  1.00 37.40           C  
ATOM   9405  C   ALA   136      -0.163 -24.258  16.056  1.00 37.40           C  
ATOM   9406  CB  ALA   136       0.515 -25.400  18.210  1.00 37.40           C  
ATOM   9410  O   ALA   136      -0.089 -23.049  15.852  1.00 37.40           O  
ATOM   9411  N   LEU   137       0.140 -25.153  15.119  1.00 35.40           N  
ATOM   9413  CA  LEU   137       0.544 -24.793  13.773  1.00 35.40           C  
ATOM   9415  C   LEU   137      -0.690 -24.791  12.872  1.00 35.40           C  
ATOM   9416  CB  LEU   137       1.655 -25.756  13.310  1.00 35.40           C  
ATOM   9419  O   LEU   137      -1.099 -25.839  12.389  1.00 35.40           O  
ATOM   9420  CG  LEU   137       2.358 -25.310  12.017  1.00 35.40           C  
ATOM   9422  CD1 LEU   137       3.115 -23.993  12.199  1.00 35.40           C  
ATOM   9426  CD2 LEU   137       3.368 -26.374  11.593  1.00 35.40           C  
ATOM   9430  N   GLN   138      -1.277 -23.621  12.618  1.00 39.50           N  
ATOM   9432  CA  GLN   138      -2.257 -23.470  11.539  1.00 39.50           C  
ATOM   9434  C   GLN   138      -1.545 -22.976  10.278  1.00 39.50           C  
ATOM   9435  CB  GLN   138      -3.430 -22.570  11.946  1.00 39.50           C  
ATOM   9438  O   GLN   138      -1.178 -21.804  10.156  1.00 39.50           O  
ATOM   9439  CG  GLN   138      -4.271 -23.196  13.076  1.00 39.50           C  
ATOM   9442  CD  GLN   138      -5.544 -22.411  13.399  1.00 39.50           C  
ATOM   9443  NE2 GLN   138      -6.221 -22.749  14.475  1.00 39.50           N  
ATOM   9446  OE1 GLN   138      -5.948 -21.495  12.695  1.00 39.50           O  
ATOM   9447  N   LEU   139      -1.339 -23.885   9.326  1.00 30.00           N  
ATOM   9449  CA  LEU   139      -0.790 -23.551   8.016  1.00 30.00           C  
ATOM   9451  C   LEU   139      -1.877 -22.859   7.175  1.00 30.00           C  
ATOM   9452  CB  LEU   139      -0.219 -24.820   7.351  1.00 30.00           C  
ATOM   9455  O   LEU   139      -2.677 -23.509   6.510  1.00 30.00           O  
ATOM   9456  CG  LEU   139       0.977 -25.471   8.070  1.00 30.00           C  
ATOM   9458  CD1 LEU   139       1.363 -26.774   7.370  1.00 30.00           C  
ATOM   9462  CD2 LEU   139       2.205 -24.558   8.077  1.00 30.00           C  
ATOM   9466  N   ASN   140      -1.911 -21.523   7.211  1.00 31.20           N  
ATOM   9468  CA  ASN   140      -2.748 -20.709   6.321  1.00 31.20           C  
ATOM   9470  C   ASN   140      -2.242 -20.894   4.872  1.00 31.20           C  
ATOM   9471  CB  ASN   140      -2.712 -19.229   6.788  1.00 31.20           C  
ATOM   9474  O   ASN   140      -1.248 -20.276   4.479  1.00 31.20           O  
ATOM   9475  CG  ASN   140      -4.038 -18.636   7.258  1.00 31.20           C  
ATOM   9476  ND2 ASN   140      -4.106 -17.324   7.263  1.00 31.20           N  
ATOM   9479  OD1 ASN   140      -4.989 -19.296   7.657  1.00 31.20           O  
ATOM   9480  N   LEU   141      -2.887 -21.779   4.106  1.00 24.40           N  
ATOM   9482  CA  LEU   141      -2.434 -22.271   2.799  1.00 24.40           C  
ATOM   9484  C   LEU   141      -3.393 -21.860   1.676  1.00 24.40           C  
ATOM   9485  CB  LEU   141      -2.227 -23.796   2.887  1.00 24.40           C  
ATOM   9488  O   LEU   141      -4.083 -22.685   1.087  1.00 24.40           O  
ATOM   9489  CG  LEU   141      -0.951 -24.190   3.647  1.00 24.40           C  
ATOM   9491  CD1 LEU   141      -1.014 -25.667   4.020  1.00 24.40           C  
ATOM   9495  CD2 LEU   141       0.310 -23.932   2.816  1.00 24.40           C  
ATOM   9499  N   GLY   142      -3.430 -20.556   1.391  1.00 23.70           N  
ATOM   9501  CA  GLY   142      -4.103 -19.970   0.226  1.00 23.70           C  
ATOM   9504  C   GLY   142      -5.633 -20.006   0.269  1.00 23.70           C  
ATOM   9505  O   GLY   142      -6.258 -18.954   0.325  1.00 23.70           O  
ATOM   9506  N   ILE   143      -6.223 -21.203   0.207  1.00 22.40           N  
ATOM   9508  CA  ILE   143      -7.637 -21.420  -0.142  1.00 22.40           C  
ATOM   9510  C   ILE   143      -8.373 -22.306   0.885  1.00 22.40           C  
ATOM   9511  CB  ILE   143      -7.713 -21.939  -1.606  1.00 22.40           C  
ATOM   9513  O   ILE   143      -9.568 -22.108   1.099  1.00 22.40           O  
ATOM   9514  CG1 ILE   143      -7.084 -20.889  -2.565  1.00 22.40           C  
ATOM   9517  CG2 ILE   143      -9.161 -22.243  -2.030  1.00 22.40           C  
ATOM   9521  CD1 ILE   143      -7.035 -21.275  -4.045  1.00 22.40           C  
ATOM   9525  N   HIS   144      -7.688 -23.207   1.608  1.00 22.50           N  
ATOM   9527  CA  HIS   144      -8.322 -24.048   2.639  1.00 22.50           C  
ATOM   9529  C   HIS   144      -7.566 -24.081   3.978  1.00 22.50           C  
ATOM   9530  CB  HIS   144      -8.542 -25.471   2.100  1.00 22.50           C  
ATOM   9533  O   HIS   144      -6.367 -24.348   4.043  1.00 22.50           O  
ATOM   9534  CG  HIS   144      -9.641 -25.567   1.069  1.00 22.50           C  
ATOM   9535  CD2 HIS   144      -9.499 -25.932  -0.244  1.00 22.50           C  
ATOM   9537  ND1 HIS   144     -10.981 -25.318   1.277  1.00 22.50           N  
ATOM   9539  CE1 HIS   144     -11.628 -25.524   0.118  1.00 22.50           C  
ATOM   9541  NE2 HIS   144     -10.768 -25.910  -0.834  1.00 22.50           N  
ATOM   9542  N   ARG   145      -8.305 -23.900   5.085  1.00 24.70           N  
ATOM   9544  CA  ARG   145      -7.852 -24.236   6.446  1.00 24.70           C  
ATOM   9546  C   ARG   145      -8.114 -25.714   6.730  1.00 24.70           C  
ATOM   9547  CB  ARG   145      -8.540 -23.349   7.501  1.00 24.70           C  
ATOM   9550  O   ARG   145      -9.175 -26.077   7.228  1.00 24.70           O  
ATOM   9551  CG  ARG   145      -7.894 -21.967   7.601  1.00 24.70           C  
ATOM   9554  CD  ARG   145      -8.461 -21.197   8.798  1.00 24.70           C  
ATOM   9557  NE  ARG   145      -7.647 -20.003   9.047  1.00 24.70           N  
ATOM   9559  NH1 ARG   145      -8.730 -19.156  10.910  1.00 24.70           N  
ATOM   9562  NH2 ARG   145      -6.930 -18.145  10.039  1.00 24.70           N  
ATOM   9565  CZ  ARG   145      -7.786 -19.116  10.009  1.00 24.70           C  
ATOM   9566  N   VAL   146      -7.147 -26.567   6.408  1.00 23.80           N  
ATOM   9568  CA  VAL   146      -7.242 -28.010   6.668  1.00 23.80           C  
ATOM   9570  C   VAL   146      -6.744 -28.311   8.085  1.00 23.80           C  
ATOM   9571  CB  VAL   146      -6.486 -28.821   5.596  1.00 23.80           C  
ATOM   9573  O   VAL   146      -5.549 -28.239   8.357  1.00 23.80           O  
ATOM   9574  CG1 VAL   146      -6.773 -30.317   5.764  1.00 23.80           C  
ATOM   9578  CG2 VAL   146      -6.901 -28.428   4.171  1.00 23.80           C  
ATOM   9582  N   SER   147      -7.655 -28.662   8.996  1.00 26.60           N  
ATOM   9584  CA  SER   147      -7.340 -29.007  10.396  1.00 26.60           C  
ATOM   9586  C   SER   147      -6.690 -30.390  10.574  1.00 26.60           C  
ATOM   9587  CB  SER   147      -8.608 -28.887  11.251  1.00 26.60           C  
ATOM   9590  O   SER   147      -6.193 -30.705  11.654  1.00 26.60           O  
ATOM   9591  OG  SER   147      -9.681 -29.585  10.645  1.00 26.60           O  
ATOM   9593  N   THR   148      -6.656 -31.211   9.521  1.00 25.10           N  
ATOM   9595  CA  THR   148      -6.072 -32.562   9.500  1.00 25.10           C  
ATOM   9597  C   THR   148      -5.290 -32.803   8.202  1.00 25.10           C  
ATOM   9598  CB  THR   148      -7.165 -33.634   9.680  1.00 25.10           C  
ATOM   9600  O   THR   148      -5.839 -33.217   7.182  1.00 25.10           O  
ATOM   9601  CG2 THR   148      -7.612 -33.752  11.137  1.00 25.10           C  
ATOM   9605  OG1 THR   148      -8.319 -33.329   8.929  1.00 25.10           O  
