# Supplementary material for: Improving deep learning protein monomer and complex structure prediction using DeepMSA2 with huge metagenomics data
Source: Nat Methods. 2024 Jan 2;21(2):279–89. doi: 10.1038/s41592-023-02130-4 (PMC10864179; doi:10.1038/s41592-023-02130-4)
Supplement: Supplementary file 6 — Structure coordinate files for Supplementary Fig. 4. [file 41592_2023_2130_MOESM6_ESM.zip › FigureS4/T1125-D2.DMFold_model.pdb]

ATOM   7277  N   ALA A   1      14.775  27.947  -5.878  1.00  0.00           N  
ATOM   7278  H   ALA A   1      13.813  27.637  -5.885  1.00  0.00           H  
ATOM   7279  CA  ALA A   1      15.125  29.135  -6.657  1.00  0.00           C  
ATOM   7280  HA  ALA A   1      16.038  28.932  -7.218  1.00  0.00           H  
ATOM   7281  C   ALA A   1      15.421  30.368  -5.781  1.00  0.00           C  
ATOM   7282  CB  ALA A   1      13.994  29.395  -7.658  1.00  0.00           C  
ATOM   7283  HB1 ALA A   1      14.261  30.243  -8.290  1.00  0.00           H  
ATOM   7284  HB2 ALA A   1      13.066  29.622  -7.133  1.00  0.00           H  
ATOM   7285  HB3 ALA A   1      13.850  28.522  -8.294  1.00  0.00           H  
ATOM   7286  O   ALA A   1      15.949  31.364  -6.264  1.00  0.00           O  
ATOM   7287  N   SER A   2      15.089  30.318  -4.487  1.00  0.00           N  
ATOM   7288  H   SER A   2      14.678  29.470  -4.124  1.00  0.00           H  
ATOM   7289  CA  SER A   2      15.437  31.355  -3.519  1.00  0.00           C  
ATOM   7290  HA  SER A   2      16.270  31.930  -3.922  1.00  0.00           H  
ATOM   7291  C   SER A   2      15.903  30.742  -2.200  1.00  0.00           C  
ATOM   7292  CB  SER A   2      14.268  32.329  -3.313  1.00  0.00           C  
ATOM   7293  HB2 SER A   2      13.877  32.635  -4.283  1.00  0.00           H  
ATOM   7294  HB3 SER A   2      14.635  33.215  -2.793  1.00  0.00           H  
ATOM   7295  O   SER A   2      15.461  29.673  -1.780  1.00  0.00           O  
ATOM   7296  OG  SER A   2      13.238  31.743  -2.541  1.00  0.00           O  
ATOM   7297  HG  SER A   2      12.520  32.373  -2.434  1.00  0.00           H  
ATOM   7298  N   ASN A   3      16.794  31.456  -1.508  1.00  0.00           N  
ATOM   7299  H   ASN A   3      17.158  32.299  -1.929  1.00  0.00           H  
ATOM   7300  CA  ASN A   3      17.273  31.070  -0.180  1.00  0.00           C  
ATOM   7301  HA  ASN A   3      17.392  29.987  -0.193  1.00  0.00           H  
ATOM   7302  C   ASN A   3      16.249  31.354   0.941  1.00  0.00           C  
ATOM   7303  CB  ASN A   3      18.647  31.743   0.069  1.00  0.00           C  
ATOM   7304  HB2 ASN A   3      18.631  32.284   1.015  1.00  0.00           H  
ATOM   7305  HB3 ASN A   3      18.862  32.471  -0.713  1.00  0.00           H  
ATOM   7306  O   ASN A   3      16.518  31.035   2.102  1.00  0.00           O  
ATOM   7307  CG  ASN A   3      19.801  30.755   0.131  1.00  0.00           C  
ATOM   7308  ND2 ASN A   3      21.017  31.209  -0.048  1.00  0.00           N  
ATOM   7309 HD21 ASN A   3      21.185  32.175  -0.292  1.00  0.00           H  
ATOM   7310 HD22 ASN A   3      21.761  30.526  -0.054  1.00  0.00           H  
ATOM   7311  OD1 ASN A   3      19.631  29.577   0.403  1.00  0.00           O  
ATOM   7312  N   GLN A   4      15.096  31.943   0.601  1.00  0.00           N  
ATOM   7313  H   GLN A   4      14.888  32.026  -0.384  1.00  0.00           H  
ATOM   7314  CA  GLN A   4      14.079  32.441   1.524  1.00  0.00           C  
ATOM   7315  HA  GLN A   4      14.526  32.596   2.506  1.00  0.00           H  
ATOM   7316  C   GLN A   4      12.940  31.419   1.696  1.00  0.00           C  
ATOM   7317  CB  GLN A   4      13.564  33.807   1.026  1.00  0.00           C  
ATOM   7318  HB2 GLN A   4      12.707  34.093   1.636  1.00  0.00           H  
ATOM   7319  HB3 GLN A   4      13.228  33.711  -0.006  1.00  0.00           H  
ATOM   7320  O   GLN A   4      11.952  31.447   0.967  1.00  0.00           O  
ATOM   7321  CG  GLN A   4      14.613  34.930   1.125  1.00  0.00           C  
ATOM   7322  HG2 GLN A   4      15.465  34.699   0.485  1.00  0.00           H  
ATOM   7323  HG3 GLN A   4      14.964  34.994   2.154  1.00  0.00           H  
ATOM   7324  CD  GLN A   4      14.061  36.297   0.716  1.00  0.00           C  
ATOM   7325  NE2 GLN A   4      14.713  37.379   1.083  1.00  0.00           N  
ATOM   7326 HE21 GLN A   4      14.309  38.254   0.784  1.00  0.00           H  
ATOM   7327 HE22 GLN A   4      15.555  37.326   1.639  1.00  0.00           H  
ATOM   7328  OE1 GLN A   4      13.048  36.425   0.052  1.00  0.00           O  
ATOM   7329  N   GLY A   5      13.079  30.527   2.681  1.00  0.00           N  
ATOM   7330  H   GLY A   5      13.964  30.503   3.167  1.00  0.00           H  
ATOM   7331  CA  GLY A   5      11.985  29.697   3.208  1.00  0.00           C  
ATOM   7332  HA2 GLY A   5      11.658  30.117   4.159  1.00  0.00           H  
ATOM   7333  HA3 GLY A   5      11.132  29.723   2.530  1.00  0.00           H  
ATOM   7334  C   GLY A   5      12.354  28.224   3.414  1.00  0.00           C  
ATOM   7335  O   GLY A   5      12.874  27.584   2.503  1.00  0.00           O  
ATOM   7336  N   ARG A   6      12.070  27.672   4.606  1.00  0.00           N  
ATOM   7337  H   ARG A   6      11.623  28.255   5.299  1.00  0.00           H  
ATOM   7338  CA  ARG A   6      12.053  26.215   4.849  1.00  0.00           C  
ATOM   7339  HA  ARG A   6      12.966  25.772   4.451  1.00  0.00           H  
ATOM   7340  C   ARG A   6      10.876  25.601   4.084  1.00  0.00           C  
ATOM   7341  CB  ARG A   6      11.955  25.887   6.356  1.00  0.00           C  
ATOM   7342  HB2 ARG A   6      11.692  24.834   6.459  1.00  0.00           H  
ATOM   7343  HB3 ARG A   6      11.154  26.473   6.807  1.00  0.00           H  
ATOM   7344  O   ARG A   6       9.791  26.180   4.050  1.00  0.00           O  
ATOM   7345  CG  ARG A   6      13.265  26.117   7.131  1.00  0.00           C  
ATOM   7346  HG2 ARG A   6      14.069  25.559   6.650  1.00  0.00           H  
ATOM   7347  HG3 ARG A   6      13.512  27.179   7.114  1.00  0.00           H  
ATOM   7348  CD  ARG A   6      13.143  25.647   8.591  1.00  0.00           C  
ATOM   7349  HD2 ARG A   6      12.935  24.577   8.603  1.00  0.00           H  
ATOM   7350  HD3 ARG A   6      12.306  26.163   9.062  1.00  0.00           H  
ATOM   7351  NE  ARG A   6      14.376  25.911   9.362  1.00  0.00           N  
ATOM   7352  HE  ARG A   6      15.205  26.187   8.855  1.00  0.00           H  
ATOM   7353  NH1 ARG A   6      13.616  25.231  11.424  1.00  0.00           N  
ATOM   7354 HH11 ARG A   6      12.903  24.679  10.969  1.00  0.00           H  
ATOM   7355 HH12 ARG A   6      13.859  25.040  12.385  1.00  0.00           H  
ATOM   7356  NH2 ARG A   6      15.614  26.180  11.257  1.00  0.00           N  
ATOM   7357 HH21 ARG A   6      15.762  26.010  12.241  1.00  0.00           H  
ATOM   7358 HH22 ARG A   6      16.429  26.492  10.748  1.00  0.00           H  
ATOM   7359  CZ  ARG A   6      14.526  25.777  10.670  1.00  0.00           C  
ATOM   7360  N   ILE A   7      11.090  24.458   3.437  1.00  0.00           N  
ATOM   7361  H   ILE A   7      11.978  23.993   3.562  1.00  0.00           H  
ATOM   7362  CA  ILE A   7      10.098  23.809   2.570  1.00  0.00           C  
ATOM   7363  HA  ILE A   7       9.157  24.357   2.615  1.00  0.00           H  
ATOM   7364  C   ILE A   7       9.846  22.402   3.113  1.00  0.00           C  
ATOM   7365  CB  ILE A   7      10.573  23.802   1.094  1.00  0.00           C  
ATOM   7366  HB  ILE A   7      11.482  23.205   1.027  1.00  0.00           H  
ATOM   7367  O   ILE A   7      10.712  21.543   3.005  1.00  0.00           O  
ATOM   7368  CG1 ILE A   7      10.911  25.244   0.635  1.00  0.00           C  
ATOM   7369 HG12 ILE A   7      10.043  25.888   0.779  1.00  0.00           H  
ATOM   7370 HG13 ILE A   7      11.710  25.623   1.273  1.00  0.00           H  
ATOM   7371  CG2 ILE A   7       9.501  23.147   0.199  1.00  0.00           C  
ATOM   7372 HG21 ILE A   7       9.916  22.982  -0.795  1.00  0.00           H  
ATOM   7373 HG22 ILE A   7       9.229  22.167   0.591  1.00  0.00           H  
ATOM   7374 HG23 ILE A   7       8.612  23.778   0.154  1.00  0.00           H  
ATOM   7375  CD1 ILE A   7      11.419  25.416  -0.795  1.00  0.00           C  
ATOM   7376 HD11 ILE A   7      10.565  25.512  -1.467  1.00  0.00           H  
ATOM   7377 HD12 ILE A   7      11.992  26.341  -0.859  1.00  0.00           H  
ATOM   7378 HD13 ILE A   7      12.070  24.586  -1.068  1.00  0.00           H  
ATOM   7379  N   PHE A   8       8.657  22.161   3.669  1.00  0.00           N  
ATOM   7380  H   PHE A   8       8.025  22.935   3.819  1.00  0.00           H  
ATOM   7381  CA  PHE A   8       8.292  20.866   4.253  1.00  0.00           C  
ATOM   7382  HA  PHE A   8       9.153  20.491   4.805  1.00  0.00           H  
ATOM   7383  C   PHE A   8       7.941  19.843   3.160  1.00  0.00           C  
ATOM   7384  CB  PHE A   8       7.147  21.045   5.267  1.00  0.00           C  
ATOM   7385  HB2 PHE A   8       6.977  20.098   5.780  1.00  0.00           H  
ATOM   7386  HB3 PHE A   8       6.231  21.304   4.735  1.00  0.00           H  
ATOM   7387  O   PHE A   8       7.082  20.090   2.308  1.00  0.00           O  
ATOM   7388  CG  PHE A   8       7.444  22.115   6.298  1.00  0.00           C  
ATOM   7389  CD1 PHE A   8       8.315  21.845   7.370  1.00  0.00           C  
ATOM   7390  HD1 PHE A   8       8.712  20.855   7.538  1.00  0.00           H  
ATOM   7391  CD2 PHE A   8       6.959  23.424   6.104  1.00  0.00           C  
ATOM   7392  HD2 PHE A   8       6.273  23.634   5.296  1.00  0.00           H  
ATOM   7393  CE1 PHE A   8       8.758  22.909   8.171  1.00  0.00           C  
ATOM   7394  HE1 PHE A   8       9.497  22.749   8.942  1.00  0.00           H  
ATOM   7395  CE2 PHE A   8       7.405  24.477   6.918  1.00  0.00           C  
ATOM   7396  HE2 PHE A   8       7.071  25.488   6.741  1.00  0.00           H  
ATOM   7397  CZ  PHE A   8       8.346  24.220   7.919  1.00  0.00           C  
ATOM   7398  HZ  PHE A   8       8.782  25.041   8.467  1.00  0.00           H  
ATOM   7399  N   LEU A   9       8.593  18.679   3.188  1.00  0.00           N  
ATOM   7400  H   LEU A   9       9.279  18.544   3.917  1.00  0.00           H  
ATOM   7401  CA  LEU A   9       8.317  17.536   2.313  1.00  0.00           C  
ATOM   7402  HA  LEU A   9       7.776  17.867   1.427  1.00  0.00           H  
ATOM   7403  C   LEU A   9       7.444  16.526   3.070  1.00  0.00           C  
ATOM   7404  CB  LEU A   9       9.648  16.891   1.878  1.00  0.00           C  
ATOM   7405  HB2 LEU A   9       9.440  15.946   1.375  1.00  0.00           H  
ATOM   7406  HB3 LEU A   9      10.211  16.655   2.781  1.00  0.00           H  
ATOM   7407  O   LEU A   9       7.804  16.087   4.155  1.00  0.00           O  
ATOM   7408  CG  LEU A   9      10.531  17.755   0.958  1.00  0.00           C  
ATOM   7409  HG  LEU A   9      10.594  18.770   1.350  1.00  0.00           H  
ATOM   7410  CD1 LEU A   9      11.942  17.172   0.915  1.00  0.00           C  
ATOM   7411 HD11 LEU A   9      11.934  16.174   0.476  1.00  0.00           H  
ATOM   7412 HD12 LEU A   9      12.347  17.118   1.926  1.00  0.00           H  
ATOM   7413 HD13 LEU A   9      12.592  17.828   0.338  1.00  0.00           H  
ATOM   7414  CD2 LEU A   9       9.981  17.807  -0.474  1.00  0.00           C  
ATOM   7415 HD21 LEU A   9       9.904  16.798  -0.878  1.00  0.00           H  
ATOM   7416 HD22 LEU A   9      10.665  18.388  -1.092  1.00  0.00           H  
ATOM   7417 HD23 LEU A   9       9.001  18.285  -0.472  1.00  0.00           H  
ATOM   7418  N   SER A  10       6.307  16.111   2.507  1.00  0.00           N  
ATOM   7419  H   SER A  10       6.046  16.468   1.599  1.00  0.00           H  
ATOM   7420  CA  SER A  10       5.580  14.937   3.012  1.00  0.00           C  
ATOM   7421  HA  SER A  10       6.298  14.286   3.510  1.00  0.00           H  
ATOM   7422  C   SER A  10       4.989  14.131   1.853  1.00  0.00           C  
ATOM   7423  CB  SER A  10       4.543  15.325   4.077  1.00  0.00           C  
ATOM   7424  HB2 SER A  10       5.064  15.747   4.936  1.00  0.00           H  
ATOM   7425  HB3 SER A  10       4.014  14.430   4.405  1.00  0.00           H  
ATOM   7426  O   SER A  10       4.414  14.712   0.937  1.00  0.00           O  
ATOM   7427  OG  SER A  10       3.619  16.279   3.587  1.00  0.00           O  
ATOM   7428  HG  SER A  10       4.140  17.037   3.315  1.00  0.00           H  
ATOM   7429  N   HIS A  11       5.141  12.802   1.939  1.00  0.00           N  
ATOM   7430  H   HIS A  11       5.593  12.477   2.782  1.00  0.00           H  
ATOM   7431  CA  HIS A  11       4.890  11.753   0.930  1.00  0.00           C  
ATOM   7432  HA  HIS A  11       4.839  10.816   1.486  1.00  0.00           H  
ATOM   7433  C   HIS A  11       6.016  11.533  -0.093  1.00  0.00           C  
ATOM   7434  CB  HIS A  11       3.498  11.878   0.293  1.00  0.00           C  
ATOM   7435  HB2 HIS A  11       3.360  11.044  -0.395  1.00  0.00           H  
ATOM   7436  HB3 HIS A  11       3.422  12.795  -0.291  1.00  0.00           H  
ATOM   7437  O   HIS A  11       6.073  12.162  -1.146  1.00  0.00           O  
ATOM   7438  CG  HIS A  11       2.390  11.817   1.313  1.00  0.00           C  
ATOM   7439  CD2 HIS A  11       1.220  12.518   1.284  1.00  0.00           C  
ATOM   7440  HD2 HIS A  11       0.946  13.227   0.518  1.00  0.00           H  
ATOM   7441  ND1 HIS A  11       2.326  10.893   2.352  1.00  0.00           N  
ATOM   7442  CE1 HIS A  11       1.120  11.020   2.907  1.00  0.00           C  
ATOM   7443  HE1 HIS A  11       0.737  10.357   3.668  1.00  0.00           H  
ATOM   7444  NE2 HIS A  11       0.420  11.980   2.275  1.00  0.00           N  
ATOM   7445  HE2 HIS A  11      -0.590  12.008   2.291  1.00  0.00           H  
ATOM   7446  N   LEU A  12       6.888  10.565   0.211  1.00  0.00           N  
ATOM   7447  H   LEU A  12       6.785  10.093   1.097  1.00  0.00           H  
ATOM   7448  CA  LEU A  12       7.773   9.921  -0.760  1.00  0.00           C  
ATOM   7449  HA  LEU A  12       8.256  10.674  -1.383  1.00  0.00           H  
ATOM   7450  C   LEU A  12       6.929   9.016  -1.670  1.00  0.00           C  
ATOM   7451  CB  LEU A  12       8.849   9.101  -0.009  1.00  0.00           C  
ATOM   7452  HB2 LEU A  12       9.245   8.337  -0.677  1.00  0.00           H  
ATOM   7453  HB3 LEU A  12       8.366   8.576   0.815  1.00  0.00           H  
ATOM   7454  O   LEU A  12       6.715   7.851  -1.354  1.00  0.00           O  
ATOM   7455  CG  LEU A  12      10.032   9.922   0.530  1.00  0.00           C  
ATOM   7456  HG  LEU A  12       9.668  10.863   0.943  1.00  0.00           H  
ATOM   7457  CD1 LEU A  12      10.747   9.151   1.640  1.00  0.00           C  
ATOM   7458 HD11 LEU A  12      11.588   9.736   2.013  1.00  0.00           H  
ATOM   7459 HD12 LEU A  12      11.111   8.195   1.262  1.00  0.00           H  
ATOM   7460 HD13 LEU A  12      10.061   8.971   2.467  1.00  0.00           H  
ATOM   7461  CD2 LEU A  12      11.049  10.214  -0.578  1.00  0.00           C  
ATOM   7462 HD21 LEU A  12      10.577  10.783  -1.378  1.00  0.00           H  
ATOM   7463 HD22 LEU A  12      11.446   9.283  -0.982  1.00  0.00           H  
ATOM   7464 HD23 LEU A  12      11.870  10.806  -0.172  1.00  0.00           H  
ATOM   7465  N   ARG A  13       6.463   9.555  -2.798  1.00  0.00           N  
ATOM   7466  H   ARG A  13       6.551  10.556  -2.900  1.00  0.00           H  
ATOM   7467  CA  ARG A  13       6.402   8.777  -4.038  1.00  0.00           C  
ATOM   7468  HA  ARG A  13       6.539   7.716  -3.828  1.00  0.00           H  
ATOM   7469  C   ARG A  13       7.562   9.252  -4.895  1.00  0.00           C  
ATOM   7470  CB  ARG A  13       5.067   8.953  -4.764  1.00  0.00           C  
ATOM   7471  HB2 ARG A  13       4.904  10.010  -4.974  1.00  0.00           H  
ATOM   7472  HB3 ARG A  13       5.136   8.437  -5.721  1.00  0.00           H  
ATOM   7473  O   ARG A  13       7.620  10.446  -5.191  1.00  0.00           O  
ATOM   7474  CG  ARG A  13       3.866   8.426  -3.972  1.00  0.00           C  
ATOM   7475  HG2 ARG A  13       3.461   9.244  -3.376  1.00  0.00           H  
ATOM   7476  HG3 ARG A  13       4.158   7.628  -3.289  1.00  0.00           H  
ATOM   7477  CD  ARG A  13       2.804   7.921  -4.953  1.00  0.00           C  
ATOM   7478  HD2 ARG A  13       3.167   7.020  -5.449  1.00  0.00           H  
ATOM   7479  HD3 ARG A  13       2.638   8.677  -5.721  1.00  0.00           H  
ATOM   7480  NE  ARG A  13       1.544   7.642  -4.265  1.00  0.00           N  
ATOM   7481  HE  ARG A  13       1.351   8.194  -3.441  1.00  0.00           H  
ATOM   7482  NH1 ARG A  13       0.863   5.850  -5.533  1.00  0.00           N  
ATOM   7483 HH11 ARG A  13       1.791   5.786  -5.927  1.00  0.00           H  
ATOM   7484 HH12 ARG A  13       0.246   5.051  -5.533  1.00  0.00           H  
ATOM   7485  NH2 ARG A  13      -0.410   6.615  -3.870  1.00  0.00           N  
ATOM   7486 HH21 ARG A  13      -0.544   7.182  -3.045  1.00  0.00           H  
ATOM   7487 HH22 ARG A  13      -0.929   5.756  -3.978  1.00  0.00           H  
ATOM   7488  CZ  ARG A  13       0.677   6.707  -4.573  1.00  0.00           C  
ATOM   7489  N   ARG A  14       8.502   8.369  -5.249  1.00  0.00           N  
ATOM   7490  H   ARG A  14       8.285   7.392  -5.110  1.00  0.00           H  
ATOM   7491  CA  ARG A  14       9.782   8.756  -5.889  1.00  0.00           C  
ATOM   7492  HA  ARG A  14      10.305   9.458  -5.241  1.00  0.00           H  
ATOM   7493  C   ARG A  14       9.583   9.531  -7.199  1.00  0.00           C  
ATOM   7494  CB  ARG A  14      10.673   7.517  -6.099  1.00  0.00           C  
ATOM   7495  HB2 ARG A  14      10.061   6.670  -6.409  1.00  0.00           H  
ATOM   7496  HB3 ARG A  14      11.381   7.727  -6.902  1.00  0.00           H  
ATOM   7497  O   ARG A  14      10.402  10.384  -7.518  1.00  0.00           O  
ATOM   7498  CG  ARG A  14      11.478   7.161  -4.838  1.00  0.00           C  
ATOM   7499  HG2 ARG A  14      12.119   8.003  -4.576  1.00  0.00           H  
ATOM   7500  HG3 ARG A  14      10.794   6.962  -4.013  1.00  0.00           H  
ATOM   7501  CD  ARG A  14      12.348   5.920  -5.085  1.00  0.00           C  
ATOM   7502  HD2 ARG A  14      12.940   6.085  -5.986  1.00  0.00           H  
ATOM   7503  HD3 ARG A  14      11.687   5.070  -5.258  1.00  0.00           H  
ATOM   7504  NE  ARG A  14      13.255   5.636  -3.951  1.00  0.00           N  
ATOM   7505  HE  ARG A  14      13.305   6.335  -3.223  1.00  0.00           H  
ATOM   7506  NH1 ARG A  14      14.004   3.594  -4.689  1.00  0.00           N  
ATOM   7507 HH11 ARG A  14      13.420   3.691  -5.507  1.00  0.00           H  
ATOM   7508 HH12 ARG A  14      14.577   2.770  -4.574  1.00  0.00           H  
ATOM   7509  NH2 ARG A  14      14.790   4.417  -2.773  1.00  0.00           N  
ATOM   7510 HH21 ARG A  14      15.339   3.575  -2.670  1.00  0.00           H  
ATOM   7511 HH22 ARG A  14      14.825   5.130  -2.059  1.00  0.00           H  
ATOM   7512  CZ  ARG A  14      14.009   4.556  -3.809  1.00  0.00           C  
ATOM   7513  N   GLU A  15       8.447   9.325  -7.866  1.00  0.00           N  
ATOM   7514  H   GLU A  15       7.892   8.535  -7.572  1.00  0.00           H  
ATOM   7515  CA  GLU A  15       8.105   9.962  -9.145  1.00  0.00           C  
ATOM   7516  HA  GLU A  15       8.997  10.437  -9.553  1.00  0.00           H  
ATOM   7517  C   GLU A  15       7.024  11.059  -9.041  1.00  0.00           C  
ATOM   7518  CB  GLU A  15       7.683   8.873 -10.143  1.00  0.00           C  
ATOM   7519  HB2 GLU A  15       7.673   9.346 -11.125  1.00  0.00           H  
ATOM   7520  HB3 GLU A  15       6.672   8.537  -9.911  1.00  0.00           H  
ATOM   7521  O   GLU A  15       6.826  11.836  -9.972  1.00  0.00           O  
ATOM   7522  CG  GLU A  15       8.621   7.642 -10.149  1.00  0.00           C  
ATOM   7523  HG2 GLU A  15       9.643   7.987  -9.990  1.00  0.00           H  
ATOM   7524  HG3 GLU A  15       8.350   6.987  -9.320  1.00  0.00           H  
ATOM   7525  CD  GLU A  15       8.593   6.857 -11.471  1.00  0.00           C  
ATOM   7526  OE1 GLU A  15       9.381   5.907 -11.646  1.00  0.00           O  
ATOM   7527  OE2 GLU A  15       7.956   7.319 -12.444  1.00  0.00           O  
ATOM   7528  N   ASN A  16       6.339  11.169  -7.896  1.00  0.00           N  
ATOM   7529  H   ASN A  16       6.648  10.605  -7.116  1.00  0.00           H  
ATOM   7530  CA  ASN A  16       5.234  12.102  -7.676  1.00  0.00           C  
ATOM   7531  HA  ASN A  16       5.214  12.847  -8.471  1.00  0.00           H  
ATOM   7532  C   ASN A  16       5.438  12.849  -6.356  1.00  0.00           C  
ATOM   7533  CB  ASN A  16       3.891  11.344  -7.701  1.00  0.00           C  
ATOM   7534  HB2 ASN A  16       3.126  11.991  -7.272  1.00  0.00           H  
ATOM   7535  HB3 ASN A  16       3.961  10.440  -7.096  1.00  0.00           H  
ATOM   7536  O   ASN A  16       4.895  12.461  -5.320  1.00  0.00           O  
ATOM   7537  CG  ASN A  16       3.407  10.996  -9.095  1.00  0.00           C  
ATOM   7538  ND2 ASN A  16       2.973   9.779  -9.328  1.00  0.00           N  
ATOM   7539 HD21 ASN A  16       2.787   9.559 -10.295  1.00  0.00           H  
ATOM   7540 HD22 ASN A  16       3.145   9.020  -8.684  1.00  0.00           H  
ATOM   7541  OD1 ASN A  16       3.353  11.836  -9.973  1.00  0.00           O  
ATOM   7542  N   ILE A  17       6.173  13.965  -6.384  1.00  0.00           N  
ATOM   7543  H   ILE A  17       6.656  14.201  -7.239  1.00  0.00           H  
ATOM   7544  CA  ILE A  17       6.135  14.928  -5.276  1.00  0.00           C  
ATOM   7545  HA  ILE A  17       6.279  14.377  -4.347  1.00  0.00           H  
ATOM   7546  C   ILE A  17       4.726  15.540  -5.250  1.00  0.00           C  
ATOM   7547  CB  ILE A  17       7.251  16.001  -5.357  1.00  0.00           C  
ATOM   7548  HB  ILE A  17       7.067  16.638  -6.222  1.00  0.00           H  
ATOM   7549  O   ILE A  17       4.485  16.621  -5.794  1.00  0.00           O  
ATOM   7550  CG1 ILE A  17       8.650  15.365  -5.510  1.00  0.00           C  
ATOM   7551 HG12 ILE A  17       8.678  14.770  -6.422  1.00  0.00           H  
ATOM   7552 HG13 ILE A  17       8.837  14.697  -4.669  1.00  0.00           H  
ATOM   7553  CG2 ILE A  17       7.220  16.868  -4.079  1.00  0.00           C  
ATOM   7554 HG21 ILE A  17       7.628  16.301  -3.243  1.00  0.00           H  
ATOM   7555 HG22 ILE A  17       7.810  17.774  -4.224  1.00  0.00           H  
ATOM   7556 HG23 ILE A  17       6.198  17.146  -3.823  1.00  0.00           H  
ATOM   7557  CD1 ILE A  17       9.794  16.383  -5.592  1.00  0.00           C  
ATOM   7558 HD11 ILE A  17      10.728  15.837  -5.722  1.00  0.00           H  
ATOM   7559 HD12 ILE A  17       9.639  17.055  -6.436  1.00  0.00           H  
ATOM   7560 HD13 ILE A  17       9.876  16.958  -4.670  1.00  0.00           H  
ATOM   7561  N   TYR A  18       3.777  14.851  -4.613  1.00  0.00           N  
ATOM   7562  H   TYR A  18       4.005  13.913  -4.317  1.00  0.00           H  
ATOM   7563  CA  TYR A  18       2.498  15.420  -4.223  1.00  0.00           C  
ATOM   7564  HA  TYR A  18       2.073  15.968  -5.064  1.00  0.00           H  
ATOM   7565  C   TYR A  18       2.766  16.403  -3.093  1.00  0.00           C  
ATOM   7566  CB  TYR A  18       1.493  14.344  -3.791  1.00  0.00           C  
ATOM   7567  HB2 TYR A  18       1.945  13.726  -3.016  1.00  0.00           H  
ATOM   7568  HB3 TYR A  18       0.629  14.839  -3.347  1.00  0.00           H  
ATOM   7569  O   TYR A  18       2.600  16.100  -1.914  1.00  0.00           O  
ATOM   7570  CG  TYR A  18       0.983  13.460  -4.907  1.00  0.00           C  
ATOM   7571  CD1 TYR A  18       0.065  13.965  -5.851  1.00  0.00           C  
ATOM   7572  HD1 TYR A  18      -0.262  14.993  -5.793  1.00  0.00           H  
ATOM   7573  CD2 TYR A  18       1.409  12.122  -4.980  1.00  0.00           C  
ATOM   7574  HD2 TYR A  18       2.131  11.740  -4.273  1.00  0.00           H  
ATOM   7575  CE1 TYR A  18      -0.413  13.134  -6.884  1.00  0.00           C  
ATOM   7576  HE1 TYR A  18      -1.100  13.522  -7.621  1.00  0.00           H  
ATOM   7577  CE2 TYR A  18       0.907  11.284  -5.991  1.00  0.00           C  
ATOM   7578  HE2 TYR A  18       1.222  10.254  -6.071  1.00  0.00           H  
ATOM   7579  OH  TYR A  18      -0.424  10.969  -7.941  1.00  0.00           O  
ATOM   7580  HH  TYR A  18      -0.928  11.430  -8.616  1.00  0.00           H  
ATOM   7581  CZ  TYR A  18       0.013  11.790  -6.953  1.00  0.00           C  
ATOM   7582  N   ARG A  19       3.166  17.624  -3.445  1.00  0.00           N  
ATOM   7583  H   ARG A  19       3.347  17.797  -4.423  1.00  0.00           H  
ATOM   7584  CA  ARG A  19       2.959  18.732  -2.521  1.00  0.00           C  
ATOM   7585  HA  ARG A  19       3.361  18.480  -1.540  1.00  0.00           H  
ATOM   7586  C   ARG A  19       1.463  18.886  -2.407  1.00  0.00           C  
ATOM   7587  CB  ARG A  19       3.596  20.026  -3.023  1.00  0.00           C  
ATOM   7588  HB2 ARG A  19       3.210  20.284  -4.009  1.00  0.00           H  
ATOM   7589  HB3 ARG A  19       3.361  20.830  -2.325  1.00  0.00           H  
ATOM   7590  O   ARG A  19       0.829  19.291  -3.376  1.00  0.00           O  
ATOM   7591  CG  ARG A  19       5.100  19.834  -3.097  1.00  0.00           C  
ATOM   7592  HG2 ARG A  19       5.475  19.453  -2.147  1.00  0.00           H  
ATOM   7593  HG3 ARG A  19       5.323  19.126  -3.896  1.00  0.00           H  
ATOM   7594  CD  ARG A  19       5.786  21.142  -3.423  1.00  0.00           C  
ATOM   7595  HD2 ARG A  19       5.412  21.523  -4.373  1.00  0.00           H  
ATOM   7596  HD3 ARG A  19       5.571  21.856  -2.628  1.00  0.00           H  
ATOM   7597  NE  ARG A  19       7.219  20.876  -3.522  1.00  0.00           N  
ATOM   7598  HE  ARG A  19       7.494  19.928  -3.738  1.00  0.00           H  
ATOM   7599  NH1 ARG A  19       7.921  22.956  -2.972  1.00  0.00           N  
ATOM   7600 HH11 ARG A  19       6.955  23.227  -2.852  1.00  0.00           H  
ATOM   7601 HH12 ARG A  19       8.685  23.563  -2.711  1.00  0.00           H  
ATOM   7602  NH2 ARG A  19       9.409  21.283  -3.352  1.00  0.00           N  
ATOM   7603 HH21 ARG A  19       9.611  20.306  -3.511  1.00  0.00           H  
ATOM   7604 HH22 ARG A  19      10.196  21.912  -3.283  1.00  0.00           H  
ATOM   7605  CZ  ARG A  19       8.186  21.719  -3.286  1.00  0.00           C  
ATOM   7606  N   THR A  20       0.894  18.587  -1.246  1.00  0.00           N  
ATOM   7607  H   THR A  20       1.455  18.203  -0.500  1.00  0.00           H  
ATOM   7608  CA  THR A  20      -0.312  19.331  -0.919  1.00  0.00           C  
ATOM   7609  HA  THR A  20      -0.899  19.421  -1.833  1.00  0.00           H  
ATOM   7610  C   THR A  20       0.169  20.700  -0.460  1.00  0.00           C  
ATOM   7611  CB  THR A  20      -1.216  18.680   0.115  1.00  0.00           C  
ATOM   7612  HB  THR A  20      -0.906  19.004   1.109  1.00  0.00           H  
ATOM   7613  O   THR A  20       0.914  20.764   0.520  1.00  0.00           O  
ATOM   7614  CG2 THR A  20      -2.662  19.123  -0.161  1.00  0.00           C  
ATOM   7615 HG21 THR A  20      -2.861  19.229  -1.227  1.00  0.00           H  
ATOM   7616 HG22 THR A  20      -2.850  20.079   0.328  1.00  0.00           H  
ATOM   7617 HG23 THR A  20      -3.383  18.390   0.200  1.00  0.00           H  
ATOM   7618  OG1 THR A  20      -1.151  17.267   0.071  1.00  0.00           O  
ATOM   7619  HG1 THR A  20      -0.889  17.032  -0.823  1.00  0.00           H  
ATOM   7620  N   PRO A  21      -0.114  21.773  -1.212  1.00  0.00           N  
ATOM   7621  CA  PRO A  21       0.326  23.100  -0.828  1.00  0.00           C  
ATOM   7622  HA  PRO A  21       1.415  23.141  -0.790  1.00  0.00           H  
ATOM   7623  C   PRO A  21      -0.240  23.415   0.557  1.00  0.00           C  
ATOM   7624  CB  PRO A  21      -0.186  24.037  -1.928  1.00  0.00           C  
ATOM   7625  HB2 PRO A  21      -0.505  25.002  -1.534  1.00  0.00           H  
ATOM   7626  HB3 PRO A  21       0.600  24.177  -2.670  1.00  0.00           H  
ATOM   7627  O   PRO A  21      -1.451  23.478   0.733  1.00  0.00           O  
ATOM   7628  CG  PRO A  21      -1.347  23.277  -2.568  1.00  0.00           C  
ATOM   7629  HG2 PRO A  21      -2.261  23.471  -2.007  1.00  0.00           H  
ATOM   7630  HG3 PRO A  21      -1.479  23.543  -3.617  1.00  0.00           H  
ATOM   7631  CD  PRO A  21      -0.951  21.820  -2.400  1.00  0.00           C  
ATOM   7632  HD2 PRO A  21      -1.854  21.218  -2.292  1.00  0.00           H  
ATOM   7633  HD3 PRO A  21      -0.378  21.497  -3.270  1.00  0.00           H  
ATOM   7634  N   THR A  22       0.632  23.594   1.546  1.00  0.00           N  
ATOM   7635  H   THR A  22       1.618  23.428   1.399  1.00  0.00           H  
ATOM   7636  CA  THR A  22       0.222  24.185   2.815  1.00  0.00           C  
ATOM   7637  HA  THR A  22      -0.706  23.715   3.140  1.00  0.00           H  
ATOM   7638  C   THR A  22      -0.028  25.662   2.552  1.00  0.00           C  
ATOM   7639  CB  THR A  22       1.274  23.990   3.911  1.00  0.00           C  
ATOM   7640  HB  THR A  22       0.980  24.564   4.790  1.00  0.00           H  
ATOM   7641  O   THR A  22       0.867  26.364   2.075  1.00  0.00           O  
ATOM   7642  CG2 THR A  22       1.407  22.514   4.295  1.00  0.00           C  
ATOM   7643 HG21 THR A  22       1.596  21.905   3.412  1.00  0.00           H  
ATOM   7644 HG22 THR A  22       0.489  22.179   4.777  1.00  0.00           H  
ATOM   7645 HG23 THR A  22       2.239  22.384   4.987  1.00  0.00           H  
ATOM   7646  OG1 THR A  22       2.528  24.449   3.458  1.00  0.00           O  
ATOM   7647  HG1 THR A  22       2.398  25.348   3.148  1.00  0.00           H  
ATOM   7648  N   GLN A  23      -1.241  26.133   2.809  1.00  0.00           N  
ATOM   7649  H   GLN A  23      -1.916  25.511   3.230  1.00  0.00           H  
ATOM   7650  CA  GLN A  23      -1.656  27.493   2.471  1.00  0.00           C  
ATOM   7651  HA  GLN A  23      -1.405  27.697   1.430  1.00  0.00           H  
ATOM   7652  C   GLN A  23      -0.938  28.544   3.325  1.00  0.00           C  
ATOM   7653  CB  GLN A  23      -3.174  27.608   2.641  1.00  0.00           C  
ATOM   7654  HB2 GLN A  23      -3.456  28.650   2.489  1.00  0.00           H  
ATOM   7655  HB3 GLN A  23      -3.447  27.324   3.657  1.00  0.00           H  
ATOM   7656  O   GLN A  23      -0.729  29.667   2.870  1.00  0.00           O  
ATOM   7657  CG  GLN A  23      -3.959  26.745   1.635  1.00  0.00           C  
ATOM   7658  HG2 GLN A  23      -3.764  25.688   1.815  1.00  0.00           H  
ATOM   7659  HG3 GLN A  23      -3.637  26.990   0.623  1.00  0.00           H  
ATOM   7660  CD  GLN A  23      -5.464  26.983   1.737  1.00  0.00           C  
ATOM   7661  NE2 GLN A  23      -6.246  26.540   0.777  1.00  0.00           N  
ATOM   7662 HE21 GLN A  23      -5.890  25.993   0.007  1.00  0.00           H  
ATOM   7663 HE22 GLN A  23      -7.233  26.720   0.895  1.00  0.00           H  
ATOM   7664  OE1 GLN A  23      -5.959  27.584   2.674  1.00  0.00           O  
ATOM   7665  N   ARG A  24      -0.555  28.184   4.557  1.00  0.00           N  
ATOM   7666  H   ARG A  24      -0.787  27.248   4.857  1.00  0.00           H  
ATOM   7667  CA  ARG A  24       0.056  29.091   5.536  1.00  0.00           C  
ATOM   7668  HA  ARG A  24       0.525  29.933   5.026  1.00  0.00           H  
ATOM   7669  C   ARG A  24       1.119  28.357   6.358  1.00  0.00           C  
ATOM   7670  CB  ARG A  24      -1.036  29.663   6.456  1.00  0.00           C  
ATOM   7671  HB2 ARG A  24      -1.550  28.848   6.966  1.00  0.00           H  
ATOM   7672  HB3 ARG A  24      -0.562  30.291   7.210  1.00  0.00           H  
ATOM   7673  O   ARG A  24       0.738  27.600   7.249  1.00  0.00           O  
ATOM   7674  CG  ARG A  24      -2.066  30.502   5.687  1.00  0.00           C  
ATOM   7675  HG2 ARG A  24      -2.603  29.873   4.977  1.00  0.00           H  
ATOM   7676  HG3 ARG A  24      -1.562  31.307   5.152  1.00  0.00           H  
ATOM   7677  CD  ARG A  24      -3.085  31.093   6.653  1.00  0.00           C  
ATOM   7678  HD2 ARG A  24      -3.525  30.285   7.239  1.00  0.00           H  
ATOM   7679  HD3 ARG A  24      -2.575  31.776   7.333  1.00  0.00           H  
ATOM   7680  NE  ARG A  24      -4.159  31.805   5.939  1.00  0.00           N  
ATOM   7681  HE  ARG A  24      -4.104  31.859   4.932  1.00  0.00           H  
ATOM   7682  NH1 ARG A  24      -5.327  32.319   7.824  1.00  0.00           N  
ATOM   7683 HH11 ARG A  24      -4.667  31.787   8.373  1.00  0.00           H  
ATOM   7684 HH12 ARG A  24      -5.921  32.945   8.349  1.00  0.00           H  
ATOM   7685  NH2 ARG A  24      -6.059  33.071   5.851  1.00  0.00           N  
ATOM   7686 HH21 ARG A  24      -6.840  33.477   6.346  1.00  0.00           H  
ATOM   7687 HH22 ARG A  24      -6.008  33.118   4.844  1.00  0.00           H  
ATOM   7688  CZ  ARG A  24      -5.179  32.395   6.534  1.00  0.00           C  
ATOM   7689  N   PRO A  25       2.418  28.511   6.044  1.00  0.00           N  
ATOM   7690  CA  PRO A  25       3.484  28.114   6.951  1.00  0.00           C  
ATOM   7691  HA  PRO A  25       3.305  27.111   7.337  1.00  0.00           H  
ATOM   7692  C   PRO A  25       3.549  29.110   8.118  1.00  0.00           C  
ATOM   7693  CB  PRO A  25       4.758  28.102   6.107  1.00  0.00           C  
ATOM   7694  HB2 PRO A  25       4.858  27.132   5.620  1.00  0.00           H  
ATOM   7695  HB3 PRO A  25       5.646  28.322   6.700  1.00  0.00           H  
ATOM   7696  O   PRO A  25       3.553  30.322   7.914  1.00  0.00           O  
ATOM   7697  CG  PRO A  25       4.491  29.178   5.055  1.00  0.00           C  
ATOM   7698  HG2 PRO A  25       4.780  30.152   5.450  1.00  0.00           H  
ATOM   7699  HG3 PRO A  25       5.025  28.974   4.127  1.00  0.00           H  
ATOM   7700  CD  PRO A  25       2.973  29.141   4.853  1.00  0.00           C  
ATOM   7701  HD2 PRO A  25       2.729  28.539   3.978  1.00  0.00           H  
ATOM   7702  HD3 PRO A  25       2.602  30.158   4.729  1.00  0.00           H  
ATOM   7703  N   LEU A  26       3.587  28.588   9.332  1.00  0.00           N  
ATOM   7704  H   LEU A  26       3.533  27.582   9.411  1.00  0.00           H  
ATOM   7705  CA  LEU A  26       3.609  29.305  10.596  1.00  0.00           C  
ATOM   7706  HA  LEU A  26       3.794  30.367  10.437  1.00  0.00           H  
ATOM   7707  C   LEU A  26       4.738  28.715  11.434  1.00  0.00           C  
ATOM   7708  CB  LEU A  26       2.263  29.102  11.313  1.00  0.00           C  
ATOM   7709  HB2 LEU A  26       2.333  29.505  12.324  1.00  0.00           H  
ATOM   7710  HB3 LEU A  26       2.093  28.030  11.404  1.00  0.00           H  
ATOM   7711  O   LEU A  26       4.823  27.499  11.576  1.00  0.00           O  
ATOM   7712  CG  LEU A  26       1.055  29.738  10.606  1.00  0.00           C  
ATOM   7713  HG  LEU A  26       1.077  29.527   9.537  1.00  0.00           H  
ATOM   7714  CD1 LEU A  26      -0.215  29.124  11.178  1.00  0.00           C  
ATOM   7715 HD11 LEU A  26      -0.199  29.245  12.261  1.00  0.00           H  
ATOM   7716 HD12 LEU A  26      -0.249  28.061  10.938  1.00  0.00           H  
ATOM   7717 HD13 LEU A  26      -1.091  29.613  10.751  1.00  0.00           H  
ATOM   7718  CD2 LEU A  26       1.008  31.252  10.817  1.00  0.00           C  
ATOM   7719 HD21 LEU A  26       0.969  31.478  11.882  1.00  0.00           H  
ATOM   7720 HD22 LEU A  26       1.893  31.713  10.379  1.00  0.00           H  
ATOM   7721 HD23 LEU A  26       0.121  31.663  10.335  1.00  0.00           H  
ATOM   7722  N   SER A  27       5.584  29.563  12.003  1.00  0.00           N  
ATOM   7723  H   SER A  27       5.470  30.554  11.844  1.00  0.00           H  
ATOM   7724  CA  SER A  27       6.546  29.151  13.024  1.00  0.00           C  
ATOM   7725  HA  SER A  27       6.615  28.065  13.072  1.00  0.00           H  
ATOM   7726  C   SER A  27       6.030  29.655  14.362  1.00  0.00           C  
ATOM   7727  CB  SER A  27       7.949  29.671  12.708  1.00  0.00           C  
ATOM   7728  HB2 SER A  27       8.618  29.449  13.539  1.00  0.00           H  
ATOM   7729  HB3 SER A  27       7.916  30.751  12.559  1.00  0.00           H  
ATOM   7730  O   SER A  27       5.999  30.859  14.608  1.00  0.00           O  
ATOM   7731  OG  SER A  27       8.439  29.041  11.537  1.00  0.00           O  
ATOM   7732  HG  SER A  27       8.742  28.164  11.783  1.00  0.00           H  
ATOM   7733  N   LEU A  28       5.564  28.734  15.199  1.00  0.00           N  
ATOM   7734  H   LEU A  28       5.624  27.764  14.923  1.00  0.00           H  
ATOM   7735  CA  LEU A  28       5.024  29.028  16.519  1.00  0.00           C  
ATOM   7736  HA  LEU A  28       4.799  30.093  16.586  1.00  0.00           H  
ATOM   7737  C   LEU A  28       6.077  28.730  17.578  1.00  0.00           C  
ATOM   7738  CB  LEU A  28       3.718  28.252  16.759  1.00  0.00           C  
ATOM   7739  HB2 LEU A  28       3.329  28.535  17.738  1.00  0.00           H  
ATOM   7740  HB3 LEU A  28       3.943  27.185  16.780  1.00  0.00           H  
ATOM   7741  O   LEU A  28       6.744  27.695  17.542  1.00  0.00           O  
ATOM   7742  CG  LEU A  28       2.623  28.494  15.705  1.00  0.00           C  
ATOM   7743  HG  LEU A  28       2.970  28.137  14.735  1.00  0.00           H  
ATOM   7744  CD1 LEU A  28       1.362  27.715  16.075  1.00  0.00           C  
ATOM   7745 HD11 LEU A  28       0.637  27.786  15.263  1.00  0.00           H  
ATOM   7746 HD12 LEU A  28       0.919  28.131  16.980  1.00  0.00           H  
ATOM   7747 HD13 LEU A  28       1.606  26.668  16.252  1.00  0.00           H  
ATOM   7748  CD2 LEU A  28       2.252  29.973  15.583  1.00  0.00           C  
ATOM   7749 HD21 LEU A  28       3.119  30.566  15.291  1.00  0.00           H  
ATOM   7750 HD22 LEU A  28       1.507  30.090  14.796  1.00  0.00           H  
ATOM   7751 HD23 LEU A  28       1.847  30.346  16.524  1.00  0.00           H  
ATOM   7752  N   LYS A  29       6.218  29.639  18.542  1.00  0.00           N  
ATOM   7753  H   LYS A  29       5.627  30.458  18.524  1.00  0.00           H  
ATOM   7754  CA  LYS A  29       7.086  29.417  19.696  1.00  0.00           C  
ATOM   7755  HA  LYS A  29       8.078  29.141  19.338  1.00  0.00           H  
ATOM   7756  C   LYS A  29       6.535  28.254  20.516  1.00  0.00           C  
ATOM   7757  CB  LYS A  29       7.185  30.708  20.513  1.00  0.00           C  
ATOM   7758  HB2 LYS A  29       7.465  31.527  19.851  1.00  0.00           H  
ATOM   7759  HB3 LYS A  29       6.215  30.933  20.956  1.00  0.00           H  
ATOM   7760  O   LYS A  29       5.344  28.240  20.831  1.00  0.00           O  
ATOM   7761  CG  LYS A  29       8.237  30.587  21.620  1.00  0.00           C  
ATOM   7762  HG2 LYS A  29       9.212  30.375  21.179  1.00  0.00           H  
ATOM   7763  HG3 LYS A  29       7.966  29.773  22.293  1.00  0.00           H  
ATOM   7764  CD  LYS A  29       8.301  31.886  22.423  1.00  0.00           C  
ATOM   7765  HD2 LYS A  29       7.318  32.078  22.851  1.00  0.00           H  
ATOM   7766  HD3 LYS A  29       8.579  32.714  21.771  1.00  0.00           H  
ATOM   7767  CE  LYS A  29       9.328  31.736  23.546  1.00  0.00           C  
ATOM   7768  HE2 LYS A  29      10.321  31.621  23.110  1.00  0.00           H  
ATOM   7769  HE3 LYS A  29       9.102  30.823  24.096  1.00  0.00           H  
ATOM   7770  NZ  LYS A  29       9.279  32.903  24.458  1.00  0.00           N  
ATOM   7771  HZ1 LYS A  29       9.935  32.780  25.216  1.00  0.00           H  
ATOM   7772  HZ2 LYS A  29       8.352  32.981  24.851  1.00  0.00           H  
ATOM   7773  HZ3 LYS A  29       9.491  33.757  23.960  1.00  0.00           H  
ATOM   7774  N   VAL A  30       7.399  27.310  20.874  1.00  0.00           N  
ATOM   7775  H   VAL A  30       8.366  27.384  20.591  1.00  0.00           H  
ATOM   7776  CA  VAL A  30       7.055  26.237  21.805  1.00  0.00           C  
ATOM   7777  HA  VAL A  30       5.972  26.121  21.833  1.00  0.00           H  
ATOM   7778  C   VAL A  30       7.529  26.647  23.192  1.00  0.00           C  
ATOM   7779  CB  VAL A  30       7.644  24.894  21.356  1.00  0.00           C  
ATOM   7780  HB  VAL A  30       8.732  24.951  21.357  1.00  0.00           H  
ATOM   7781  O   VAL A  30       8.663  27.096  23.351  1.00  0.00           O  
ATOM   7782  CG1 VAL A  30       7.202  23.755  22.269  1.00  0.00           C  
ATOM   7783 HG11 VAL A  30       7.721  22.839  21.986  1.00  0.00           H  
ATOM   7784 HG12 VAL A  30       7.445  23.993  23.304  1.00  0.00           H  
ATOM   7785 HG13 VAL A  30       6.124  23.613  22.187  1.00  0.00           H  
ATOM   7786  CG2 VAL A  30       7.154  24.547  19.949  1.00  0.00           C  
ATOM   7787 HG21 VAL A  30       6.064  24.519  19.934  1.00  0.00           H  
ATOM   7788 HG22 VAL A  30       7.504  25.296  19.239  1.00  0.00           H  
ATOM   7789 HG23 VAL A  30       7.548  23.576  19.649  1.00  0.00           H  
ATOM   7790  N   ALA A  31       6.653  26.538  24.186  1.00  0.00           N  
ATOM   7791  H   ALA A  31       5.752  26.119  24.006  1.00  0.00           H  
ATOM   7792  CA  ALA A  31       6.950  26.963  25.549  1.00  0.00           C  
ATOM   7793  HA  ALA A  31       8.025  27.111  25.657  1.00  0.00           H  
ATOM   7794  C   ALA A  31       6.543  25.888  26.562  1.00  0.00           C  
ATOM   7795  CB  ALA A  31       6.266  28.311  25.815  1.00  0.00           C  
ATOM   7796  HB1 ALA A  31       6.584  29.045  25.074  1.00  0.00           H  
ATOM   7797  HB2 ALA A  31       6.537  28.669  26.808  1.00  0.00           H  
ATOM   7798  HB3 ALA A  31       5.184  28.197  25.763  1.00  0.00           H  
ATOM   7799  O   ALA A  31       5.492  25.260  26.429  1.00  0.00           O  
ATOM   7800  N   GLU A  32       7.373  25.695  27.590  1.00  0.00           N  
ATOM   7801  H   GLU A  32       8.255  26.185  27.614  1.00  0.00           H  
ATOM   7802  CA  GLU A  32       7.025  24.864  28.748  1.00  0.00           C  
ATOM   7803  HA  GLU A  32       6.662  23.898  28.396  1.00  0.00           H  
ATOM   7804  C   GLU A  32       5.899  25.527  29.559  1.00  0.00           C  
ATOM   7805  CB  GLU A  32       8.293  24.630  29.591  1.00  0.00           C  
ATOM   7806  HB2 GLU A  32       9.110  24.378  28.916  1.00  0.00           H  
ATOM   7807  HB3 GLU A  32       8.558  25.552  30.108  1.00  0.00           H  
ATOM   7808  O   GLU A  32       4.913  24.876  29.903  1.00  0.00           O  
ATOM   7809  CG  GLU A  32       8.139  23.488  30.611  1.00  0.00           C  
ATOM   7810  HG2 GLU A  32       7.750  22.614  30.089  1.00  0.00           H  
ATOM   7811  HG3 GLU A  32       7.408  23.783  31.364  1.00  0.00           H  
ATOM   7812  CD  GLU A  32       9.465  23.104  31.302  1.00  0.00           C  
ATOM   7813  OE1 GLU A  32       9.491  22.056  31.990  1.00  0.00           O  
ATOM   7814  OE2 GLU A  32      10.477  23.818  31.114  1.00  0.00           O  
ATOM   7815  N   GLU A  33       5.985  26.846  29.769  1.00  0.00           N  
ATOM   7816  H   GLU A  33       6.810  27.322  29.433  1.00  0.00           H  
ATOM   7817  CA  GLU A  33       4.982  27.693  30.429  1.00  0.00           C  
ATOM   7818  HA  GLU A  33       4.007  27.210  30.371  1.00  0.00           H  
ATOM   7819  C   GLU A  33       4.874  29.064  29.729  1.00  0.00           C  
ATOM   7820  CB  GLU A  33       5.336  27.896  31.916  1.00  0.00           C  
ATOM   7821  HB2 GLU A  33       4.577  28.544  32.355  1.00  0.00           H  
ATOM   7822  HB3 GLU A  33       6.302  28.396  31.988  1.00  0.00           H  
ATOM   7823  O   GLU A  33       5.856  29.570  29.182  1.00  0.00           O  
ATOM   7824  CG  GLU A  33       5.387  26.589  32.724  1.00  0.00           C  
ATOM   7825  HG2 GLU A  33       6.235  25.994  32.384  1.00  0.00           H  
ATOM   7826  HG3 GLU A  33       4.475  26.027  32.524  1.00  0.00           H  
ATOM   7827  CD  GLU A  33       5.505  26.808  34.240  1.00  0.00           C  
ATOM   7828  OE1 GLU A  33       5.089  25.883  34.974  1.00  0.00           O  
ATOM   7829  OE2 GLU A  33       5.952  27.901  34.657  1.00  0.00           O  
ATOM   7830  N   GLY A  34       3.693  29.693  29.767  1.00  0.00           N  
ATOM   7831  H   GLY A  34       2.906  29.218  30.186  1.00  0.00           H  
ATOM   7832  CA  GLY A  34       3.472  31.050  29.243  1.00  0.00           C  
ATOM   7833  HA2 GLY A  34       2.716  31.546  29.851  1.00  0.00           H  
ATOM   7834  HA3 GLY A  34       4.395  31.621  29.340  1.00  0.00           H  
ATOM   7835  C   GLY A  34       3.011  31.115  27.780  1.00  0.00           C  
ATOM   7836  O   GLY A  34       2.262  30.259  27.315  1.00  0.00           O  
ATOM   7837  N   GLU A  35       3.402  32.178  27.067  1.00  0.00           N  
ATOM   7838  H   GLU A  35       4.021  32.851  27.497  1.00  0.00           H  
ATOM   7839  CA  GLU A  35       2.973  32.437  25.684  1.00  0.00           C  
ATOM   7840  HA  GLU A  35       1.910  32.212  25.607  1.00  0.00           H  
ATOM   7841  C   GLU A  35       3.706  31.535  24.669  1.00  0.00           C  
ATOM   7842  CB  GLU A  35       3.151  33.924  25.320  1.00  0.00           C  
ATOM   7843  HB2 GLU A  35       4.174  34.227  25.544  1.00  0.00           H  
ATOM   7844  HB3 GLU A  35       2.985  34.030  24.248  1.00  0.00           H  
ATOM   7845  O   GLU A  35       4.906  31.691  24.420  1.00  0.00           O  
ATOM   7846  CG  GLU A  35       2.164  34.851  26.051  1.00  0.00           C  
ATOM   7847  HG2 GLU A  35       1.154  34.478  25.881  1.00  0.00           H  
ATOM   7848  HG3 GLU A  35       2.364  34.805  27.121  1.00  0.00           H  
ATOM   7849  CD  GLU A  35       2.248  36.317  25.583  1.00  0.00           C  
ATOM   7850  OE1 GLU A  35       1.294  37.067  25.890  1.00  0.00           O  
ATOM   7851  OE2 GLU A  35       3.261  36.681  24.942  1.00  0.00           O  
ATOM   7852  N   GLY A  36       2.962  30.600  24.068  1.00  0.00           N  
ATOM   7853  H   GLY A  36       2.034  30.429  24.429  1.00  0.00           H  
ATOM   7854  CA  GLY A  36       3.418  29.673  23.028  1.00  0.00           C  
ATOM   7855  HA2 GLY A  36       3.425  30.181  22.063  1.00  0.00           H  
ATOM   7856  HA3 GLY A  36       4.432  29.343  23.251  1.00  0.00           H  
ATOM   7857  C   GLY A  36       2.521  28.433  22.925  1.00  0.00           C  
ATOM   7858  O   GLY A  36       1.549  28.302  23.668  1.00  0.00           O  
ATOM   7859  N   VAL A  37       2.856  27.512  22.017  1.00  0.00           N  
ATOM   7860  H   VAL A  37       3.688  27.674  21.467  1.00  0.00           H  
ATOM   7861  CA  VAL A  37       2.229  26.182  21.950  1.00  0.00           C  
ATOM   7862  HA  VAL A  37       1.180  26.277  22.229  1.00  0.00           H  
ATOM   7863  C   VAL A  37       2.905  25.263  22.963  1.00  0.00           C  
ATOM   7864  CB  VAL A  37       2.283  25.576  20.534  1.00  0.00           C  
ATOM   7865  HB  VAL A  37       3.321  25.436  20.232  1.00  0.00           H  
ATOM   7866  O   VAL A  37       4.125  25.092  22.931  1.00  0.00           O  
ATOM   7867  CG1 VAL A  37       1.565  24.219  20.485  1.00  0.00           C  
ATOM   7868 HG11 VAL A  37       0.544  24.323  20.851  1.00  0.00           H  
ATOM   7869 HG12 VAL A  37       2.094  23.486  21.095  1.00  0.00           H  
ATOM   7870 HG13 VAL A  37       1.534  23.852  19.459  1.00  0.00           H  
ATOM   7871  CG2 VAL A  37       1.601  26.503  19.521  1.00  0.00           C  
ATOM   7872 HG21 VAL A  37       0.584  26.725  19.844  1.00  0.00           H  
ATOM   7873 HG22 VAL A  37       2.156  27.438  19.441  1.00  0.00           H  
ATOM   7874 HG23 VAL A  37       1.564  26.029  18.541  1.00  0.00           H  
ATOM   7875  N   ARG A  38       2.127  24.654  23.856  1.00  0.00           N  
ATOM   7876  H   ARG A  38       1.140  24.867  23.850  1.00  0.00           H  
ATOM   7877  CA  ARG A  38       2.631  23.702  24.852  1.00  0.00           C  
ATOM   7878  HA  ARG A  38       3.649  23.990  25.116  1.00  0.00           H  
ATOM   7879  C   ARG A  38       2.693  22.292  24.281  1.00  0.00           C  
ATOM   7880  CB  ARG A  38       1.790  23.757  26.134  1.00  0.00           C  
ATOM   7881  HB2 ARG A  38       2.205  23.050  26.853  1.00  0.00           H  
ATOM   7882  HB3 ARG A  38       0.764  23.466  25.912  1.00  0.00           H  
ATOM   7883  O   ARG A  38       1.786  21.856  23.577  1.00  0.00           O  
ATOM   7884  CG  ARG A  38       1.799  25.162  26.753  1.00  0.00           C  
ATOM   7885  HG2 ARG A  38       2.819  25.539  26.837  1.00  0.00           H  
ATOM   7886  HG3 ARG A  38       1.236  25.834  26.106  1.00  0.00           H  
ATOM   7887  CD  ARG A  38       1.136  25.161  28.128  1.00  0.00           C  
ATOM   7888  HD2 ARG A  38       0.716  26.152  28.297  1.00  0.00           H  
ATOM   7889  HD3 ARG A  38       0.320  24.438  28.119  1.00  0.00           H  
ATOM   7890  NE  ARG A  38       2.067  24.855  29.230  1.00  0.00           N  
ATOM   7891  HE  ARG A  38       3.056  24.799  29.034  1.00  0.00           H  
ATOM   7892  NH1 ARG A  38       0.478  24.851  30.886  1.00  0.00           N  
ATOM   7893 HH11 ARG A  38      -0.236  25.053  30.201  1.00  0.00           H  
ATOM   7894 HH12 ARG A  38       0.227  24.786  31.862  1.00  0.00           H  
ATOM   7895  NH2 ARG A  38       2.640  24.580  31.402  1.00  0.00           N  
ATOM   7896 HH21 ARG A  38       2.441  24.567  32.392  1.00  0.00           H  
ATOM   7897 HH22 ARG A  38       3.602  24.562  31.095  1.00  0.00           H  
ATOM   7898  CZ  ARG A  38       1.721  24.759  30.499  1.00  0.00           C  
ATOM   7899  N   LEU A  39       3.737  21.549  24.627  1.00  0.00           N  
ATOM   7900  H   LEU A  39       4.437  21.958  25.230  1.00  0.00           H  
ATOM   7901  CA  LEU A  39       3.816  20.113  24.361  1.00  0.00           C  
ATOM   7902  HA  LEU A  39       3.119  19.832  23.571  1.00  0.00           H  
ATOM   7903  C   LEU A  39       3.396  19.370  25.627  1.00  0.00           C  
ATOM   7904  CB  LEU A  39       5.234  19.735  23.900  1.00  0.00           C  
ATOM   7905  HB2 LEU A  39       5.941  20.001  24.685  1.00  0.00           H  
ATOM   7906  HB3 LEU A  39       5.277  18.655  23.764  1.00  0.00           H  
ATOM   7907  O   LEU A  39       4.125  19.375  26.616  1.00  0.00           O  
ATOM   7908  CG  LEU A  39       5.671  20.414  22.593  1.00  0.00           C  
ATOM   7909  HG  LEU A  39       5.667  21.494  22.740  1.00  0.00           H  
ATOM   7910  CD1 LEU A  39       7.094  19.984  22.247  1.00  0.00           C  
ATOM   7911 HD11 LEU A  39       7.433  20.528  21.365  1.00  0.00           H  
ATOM   7912 HD12 LEU A  39       7.126  18.914  22.040  1.00  0.00           H  
ATOM   7913 HD13 LEU A  39       7.764  20.207  23.077  1.00  0.00           H  
ATOM   7914  CD2 LEU A  39       4.759  20.081  21.410  1.00  0.00           C  
ATOM   7915 HD21 LEU A  39       4.648  19.001  21.319  1.00  0.00           H  
ATOM   7916 HD22 LEU A  39       3.781  20.537  21.564  1.00  0.00           H  
ATOM   7917 HD23 LEU A  39       5.182  20.485  20.490  1.00  0.00           H  
ATOM   7918  N   LYS A  40       2.204  18.771  25.615  1.00  0.00           N  
ATOM   7919  H   LYS A  40       1.684  18.765  24.750  1.00  0.00           H  
ATOM   7920  CA  LYS A  40       1.680  18.003  26.750  1.00  0.00           C  
ATOM   7921  HA  LYS A  40       2.182  18.321  27.664  1.00  0.00           H  
ATOM   7922  C   LYS A  40       1.974  16.525  26.565  1.00  0.00           C  
ATOM   7923  CB  LYS A  40       0.173  18.229  26.924  1.00  0.00           C  
ATOM   7924  HB2 LYS A  40      -0.197  17.507  27.651  1.00  0.00           H  
ATOM   7925  HB3 LYS A  40      -0.336  18.050  25.977  1.00  0.00           H  
ATOM   7926  O   LYS A  40       1.710  15.972  25.505  1.00  0.00           O  
ATOM   7927  CG  LYS A  40      -0.152  19.639  27.432  1.00  0.00           C  
ATOM   7928  HG2 LYS A  40       0.107  20.375  26.671  1.00  0.00           H  
ATOM   7929  HG3 LYS A  40       0.424  19.842  28.335  1.00  0.00           H  
ATOM   7930  CD  LYS A  40      -1.647  19.727  27.758  1.00  0.00           C  
ATOM   7931  HD2 LYS A  40      -1.895  18.989  28.520  1.00  0.00           H  
ATOM   7932  HD3 LYS A  40      -2.224  19.509  26.859  1.00  0.00           H  
ATOM   7933  CE  LYS A  40      -2.001  21.121  28.269  1.00  0.00           C  
ATOM   7934  HE2 LYS A  40      -1.441  21.327  29.182  1.00  0.00           H  
ATOM   7935  HE3 LYS A  40      -1.700  21.860  27.527  1.00  0.00           H  
ATOM   7936  NZ  LYS A  40      -3.452  21.258  28.531  1.00  0.00           N  
ATOM   7937  HZ1 LYS A  40      -3.603  22.202  28.857  1.00  0.00           H  
ATOM   7938  HZ2 LYS A  40      -3.785  20.621  29.240  1.00  0.00           H  
ATOM   7939  HZ3 LYS A  40      -3.994  21.141  27.686  1.00  0.00           H  
ATOM   7940  N   GLU A  41       2.455  15.873  27.613  1.00  0.00           N  
ATOM   7941  H   GLU A  41       2.671  16.381  28.459  1.00  0.00           H  
ATOM   7942  CA  GLU A  41       2.467  14.414  27.674  1.00  0.00           C  
ATOM   7943  HA  GLU A  41       2.710  14.002  26.694  1.00  0.00           H  
ATOM   7944  C   GLU A  41       1.061  13.932  28.046  1.00  0.00           C  
ATOM   7945  CB  GLU A  41       3.538  13.921  28.663  1.00  0.00           C  
ATOM   7946  HB2 GLU A  41       3.392  12.854  28.828  1.00  0.00           H  
ATOM   7947  HB3 GLU A  41       3.432  14.445  29.613  1.00  0.00           H  
ATOM   7948  O   GLU A  41       0.620  14.082  29.184  1.00  0.00           O  
ATOM   7949  CG  GLU A  41       4.949  14.142  28.097  1.00  0.00           C  
ATOM   7950  HG2 GLU A  41       5.005  13.632  27.135  1.00  0.00           H  
ATOM   7951  HG3 GLU A  41       5.101  15.208  27.924  1.00  0.00           H  
ATOM   7952  CD  GLU A  41       6.087  13.619  28.993  1.00  0.00           C  
ATOM   7953  OE1 GLU A  41       7.259  13.716  28.571  1.00  0.00           O  
ATOM   7954  OE2 GLU A  41       5.852  13.113  30.111  1.00  0.00           O  
ATOM   7955  N   MET A  42       0.336  13.396  27.067  1.00  0.00           N  
ATOM   7956  H   MET A  42       0.716  13.363  26.132  1.00  0.00           H  
ATOM   7957  CA  MET A  42      -0.955  12.734  27.263  1.00  0.00           C  
ATOM   7958  HA  MET A  42      -1.192  12.696  28.327  1.00  0.00           H  
ATOM   7959  C   MET A  42      -0.853  11.293  26.759  1.00  0.00           C  
ATOM   7960  CB  MET A  42      -2.078  13.503  26.547  1.00  0.00           C  
ATOM   7961  HB2 MET A  42      -1.966  13.389  25.469  1.00  0.00           H  
ATOM   7962  HB3 MET A  42      -3.033  13.058  26.827  1.00  0.00           H  
ATOM   7963  O   MET A  42       0.095  10.950  26.058  1.00  0.00           O  
ATOM   7964  CG  MET A  42      -2.108  15.001  26.880  1.00  0.00           C  
ATOM   7965  HG2 MET A  42      -1.131  15.428  26.655  1.00  0.00           H  
ATOM   7966  HG3 MET A  42      -2.292  15.123  27.947  1.00  0.00           H  
ATOM   7967  SD  MET A  42      -3.327  15.975  25.952  1.00  0.00           S  
ATOM   7968  CE  MET A  42      -4.881  15.262  26.554  1.00  0.00           C  
ATOM   7969  HE1 MET A  42      -5.719  15.824  26.144  1.00  0.00           H  
ATOM   7970  HE2 MET A  42      -4.959  14.223  26.234  1.00  0.00           H  
ATOM   7971  HE3 MET A  42      -4.912  15.314  27.642  1.00  0.00           H  
ATOM   7972  N   GLU A  43      -1.807  10.424  27.093  1.00  0.00           N  
ATOM   7973  H   GLU A  43      -2.585  10.718  27.666  1.00  0.00           H  
ATOM   7974  CA  GLU A  43      -1.853   9.086  26.484  1.00  0.00           C  
ATOM   7975  HA  GLU A  43      -0.934   8.558  26.739  1.00  0.00           H  
ATOM   7976  C   GLU A  43      -1.897   9.200  24.944  1.00  0.00           C  
ATOM   7977  CB  GLU A  43      -3.033   8.269  27.048  1.00  0.00           C  
ATOM   7978  HB2 GLU A  43      -3.088   7.324  26.508  1.00  0.00           H  
ATOM   7979  HB3 GLU A  43      -3.962   8.817  26.890  1.00  0.00           H  
ATOM   7980  O   GLU A  43      -2.487  10.143  24.404  1.00  0.00           O  
ATOM   7981  CG  GLU A  43      -2.855   7.971  28.551  1.00  0.00           C  
ATOM   7982  HG2 GLU A  43      -2.827   8.915  29.095  1.00  0.00           H  
ATOM   7983  HG3 GLU A  43      -1.891   7.480  28.689  1.00  0.00           H  
ATOM   7984  CD  GLU A  43      -3.956   7.085  29.168  1.00  0.00           C  
ATOM   7985  OE1 GLU A  43      -3.793   6.700  30.346  1.00  0.00           O  
ATOM   7986  OE2 GLU A  43      -4.977   6.803  28.501  1.00  0.00           O  
ATOM   7987  N   GLU A  44      -1.236   8.284  24.223  1.00  0.00           N  
ATOM   7988  H   GLU A  44      -0.784   7.512  24.693  1.00  0.00           H  
ATOM   7989  CA  GLU A  44      -1.328   8.231  22.754  1.00  0.00           C  
ATOM   7990  HA  GLU A  44      -0.913   9.146  22.331  1.00  0.00           H  
ATOM   7991  C   GLU A  44      -2.810   8.167  22.352  1.00  0.00           C  
ATOM   7992  CB  GLU A  44      -0.548   7.027  22.170  1.00  0.00           C  
ATOM   7993  HB2 GLU A  44      -0.872   6.883  21.140  1.00  0.00           H  
ATOM   7994  HB3 GLU A  44      -0.794   6.129  22.736  1.00  0.00           H  
ATOM   7995  O   GLU A  44      -3.581   7.388  22.918  1.00  0.00           O  
ATOM   7996  CG  GLU A  44       0.983   7.232  22.161  1.00  0.00           C  
ATOM   7997  HG2 GLU A  44       1.318   7.360  23.190  1.00  0.00           H  
ATOM   7998  HG3 GLU A  44       1.186   8.155  21.618  1.00  0.00           H  
ATOM   7999  CD  GLU A  44       1.809   6.098  21.505  1.00  0.00           C  
ATOM   8000  OE1 GLU A  44       3.070   6.213  21.483  1.00  0.00           O  
ATOM   8001  OE2 GLU A  44       1.203   5.102  21.045  1.00  0.00           O  
ATOM   8002  N   LYS A  45      -3.222   8.994  21.383  1.00  0.00           N  
ATOM   8003  H   LYS A  45      -2.534   9.576  20.928  1.00  0.00           H  
ATOM   8004  CA  LYS A  45      -4.607   9.080  20.889  1.00  0.00           C  
ATOM   8005  HA  LYS A  45      -4.607   9.859  20.127  1.00  0.00           H  
ATOM   8006  C   LYS A  45      -5.636   9.523  21.935  1.00  0.00           C  
ATOM   8007  CB  LYS A  45      -5.021   7.761  20.207  1.00  0.00           C  
ATOM   8008  HB2 LYS A  45      -5.941   7.928  19.647  1.00  0.00           H  
ATOM   8009  HB3 LYS A  45      -5.228   7.013  20.973  1.00  0.00           H  
ATOM   8010  O   LYS A  45      -6.835   9.319  21.727  1.00  0.00           O  
ATOM   8011  CG  LYS A  45      -3.955   7.210  19.254  1.00  0.00           C  
ATOM   8012  HG2 LYS A  45      -3.017   7.038  19.783  1.00  0.00           H  
ATOM   8013  HG3 LYS A  45      -3.779   7.930  18.455  1.00  0.00           H  
ATOM   8014  CD  LYS A  45      -4.398   5.874  18.664  1.00  0.00           C  
ATOM   8015  HD2 LYS A  45      -4.546   5.144  19.460  1.00  0.00           H  
ATOM   8016  HD3 LYS A  45      -5.330   6.018  18.118  1.00  0.00           H  
ATOM   8017  CE  LYS A  45      -3.290   5.410  17.721  1.00  0.00           C  
ATOM   8018  HE2 LYS A  45      -2.965   6.272  17.138  1.00  0.00           H  
ATOM   8019  HE3 LYS A  45      -2.441   5.061  18.309  1.00  0.00           H  
ATOM   8020  NZ  LYS A  45      -3.773   4.373  16.787  1.00  0.00           N  
ATOM   8021  HZ1 LYS A  45      -4.197   3.593  17.267  1.00  0.00           H  
ATOM   8022  HZ2 LYS A  45      -3.035   4.087  16.159  1.00  0.00           H  
ATOM   8023  HZ3 LYS A  45      -4.464   4.792  16.181  1.00  0.00           H  
ATOM   8024  N   ALA A  46      -5.224  10.175  23.028  1.00  0.00           N  
ATOM   8025  H   ALA A  46      -4.230  10.231  23.199  1.00  0.00           H  
ATOM   8026  CA  ALA A  46      -6.145  10.710  24.040  1.00  0.00           C  
ATOM   8027  HA  ALA A  46      -6.661   9.878  24.518  1.00  0.00           H  
ATOM   8028  C   ALA A  46      -7.218  11.642  23.434  1.00  0.00           C  
ATOM   8029  CB  ALA A  46      -5.323  11.453  25.101  1.00  0.00           C  
ATOM   8030  HB1 ALA A  46      -4.674  10.747  25.620  1.00  0.00           H  
ATOM   8031  HB2 ALA A  46      -4.713  12.226  24.635  1.00  0.00           H  
ATOM   8032  HB3 ALA A  46      -5.993  11.907  25.832  1.00  0.00           H  
ATOM   8033  O   ALA A  46      -8.380  11.644  23.851  1.00  0.00           O  
ATOM   8034  N   LEU A  47      -6.850  12.401  22.398  1.00  0.00           N  
ATOM   8035  H   LEU A  47      -5.890  12.343  22.090  1.00  0.00           H  
ATOM   8036  CA  LEU A  47      -7.746  13.295  21.659  1.00  0.00           C  
ATOM   8037  HA  LEU A  47      -8.551  13.620  22.319  1.00  0.00           H  
ATOM   8038  C   LEU A  47      -8.439  12.621  20.461  1.00  0.00           C  
ATOM   8039  CB  LEU A  47      -6.954  14.538  21.226  1.00  0.00           C  
ATOM   8040  HB2 LEU A  47      -6.154  14.217  20.559  1.00  0.00           H  
ATOM   8041  HB3 LEU A  47      -7.612  15.194  20.656  1.00  0.00           H  
ATOM   8042  O   LEU A  47      -9.214  13.275  19.772  1.00  0.00           O  
ATOM   8043  CG  LEU A  47      -6.338  15.348  22.380  1.00  0.00           C  
ATOM   8044  HG  LEU A  47      -5.637  14.729  22.940  1.00  0.00           H  
ATOM   8045  CD1 LEU A  47      -5.572  16.518  21.777  1.00  0.00           C  
ATOM   8046 HD11 LEU A  47      -5.127  17.116  22.573  1.00  0.00           H  
ATOM   8047 HD12 LEU A  47      -6.240  17.143  21.184  1.00  0.00           H  
ATOM   8048 HD13 LEU A  47      -4.776  16.134  21.139  1.00  0.00           H  
ATOM   8049  CD2 LEU A  47      -7.379  15.915  23.349  1.00  0.00           C  
ATOM   8050 HD21 LEU A  47      -8.071  16.559  22.806  1.00  0.00           H  
ATOM   8051 HD22 LEU A  47      -7.924  15.107  23.837  1.00  0.00           H  
ATOM   8052 HD23 LEU A  47      -6.878  16.505  24.117  1.00  0.00           H  
ATOM   8053  N   GLY A  48      -8.206  11.327  20.230  1.00  0.00           N  
ATOM   8054  H   GLY A  48      -7.579  10.848  20.861  1.00  0.00           H  
ATOM   8055  CA  GLY A  48      -8.610  10.585  19.035  1.00  0.00           C  
ATOM   8056  HA2 GLY A  48      -9.070   9.647  19.344  1.00  0.00           H  
ATOM   8057  HA3 GLY A  48      -9.341  11.156  18.463  1.00  0.00           H  
ATOM   8058  C   GLY A  48      -7.424  10.276  18.113  1.00  0.00           C  
ATOM   8059  O   GLY A  48      -6.487  11.059  18.006  1.00  0.00           O  
ATOM   8060  N   ASP A  49      -7.463   9.124  17.439  1.00  0.00           N  
ATOM   8061  H   ASP A  49      -8.271   8.526  17.536  1.00  0.00           H  
ATOM   8062  CA  ASP A  49      -6.411   8.687  16.508  1.00  0.00           C  
ATOM   8063  HA  ASP A  49      -5.475   8.601  17.061  1.00  0.00           H  
ATOM   8064  C   ASP A  49      -6.214   9.702  15.371  1.00  0.00           C  
ATOM   8065  CB  ASP A  49      -6.796   7.302  15.947  1.00  0.00           C  
ATOM   8066  HB2 ASP A  49      -7.571   7.407  15.188  1.00  0.00           H  
ATOM   8067  HB3 ASP A  49      -7.216   6.707  16.758  1.00  0.00           H  
ATOM   8068  O   ASP A  49      -7.136   9.911  14.596  1.00  0.00           O  
ATOM   8069  CG  ASP A  49      -5.614   6.520  15.368  1.00  0.00           C  
ATOM   8070  OD1 ASP A  49      -4.475   7.030  15.388  1.00  0.00           O  
ATOM   8071  OD2 ASP A  49      -5.766   5.294  15.156  1.00  0.00           O  
ATOM   8072  N   GLY A  50      -5.057  10.363  15.283  1.00  0.00           N  
ATOM   8073  H   GLY A  50      -4.333  10.139  15.950  1.00  0.00           H  
ATOM   8074  CA  GLY A  50      -4.783  11.405  14.280  1.00  0.00           C  
ATOM   8075  HA2 GLY A  50      -3.723  11.375  14.030  1.00  0.00           H  
ATOM   8076  HA3 GLY A  50      -5.349  11.179  13.376  1.00  0.00           H  
ATOM   8077  C   GLY A  50      -5.128  12.847  14.691  1.00  0.00           C  
ATOM   8078  O   GLY A  50      -4.775  13.778  13.960  1.00  0.00           O  
ATOM   8079  N   ALA A  51      -5.745  13.060  15.858  1.00  0.00           N  
ATOM   8080  H   ALA A  51      -5.958  12.265  16.445  1.00  0.00           H  
ATOM   8081  CA  ALA A  51      -5.937  14.386  16.445  1.00  0.00           C  
ATOM   8082  HA  ALA A  51      -6.018  15.124  15.647  1.00  0.00           H  
ATOM   8083  C   ALA A  51      -4.732  14.753  17.326  1.00  0.00           C  
ATOM   8084  CB  ALA A  51      -7.254  14.410  17.225  1.00  0.00           C  
ATOM   8085  HB1 ALA A  51      -8.083  14.170  16.559  1.00  0.00           H  
ATOM   8086  HB2 ALA A  51      -7.215  13.677  18.031  1.00  0.00           H  
ATOM   8087  HB3 ALA A  51      -7.413  15.401  17.650  1.00  0.00           H  
ATOM   8088  O   ALA A  51      -4.462  14.109  18.333  1.00  0.00           O  
ATOM   8089  N   LEU A  52      -4.005  15.803  16.949  1.00  0.00           N  
ATOM   8090  H   LEU A  52      -4.315  16.312  16.133  1.00  0.00           H  
ATOM   8091  CA  LEU A  52      -2.718  16.173  17.540  1.00  0.00           C  
ATOM   8092  HA  LEU A  52      -2.207  15.274  17.883  1.00  0.00           H  
ATOM   8093  C   LEU A  52      -2.837  17.101  18.748  1.00  0.00           C  
ATOM   8094  CB  LEU A  52      -1.858  16.875  16.475  1.00  0.00           C  
ATOM   8095  HB2 LEU A  52      -2.361  17.797  16.185  1.00  0.00           H  
ATOM   8096  HB3 LEU A  52      -0.907  17.145  16.934  1.00  0.00           H  
ATOM   8097  O   LEU A  52      -1.907  17.174  19.543  1.00  0.00           O  
ATOM   8098  CG  LEU A  52      -1.566  16.060  15.207  1.00  0.00           C  
ATOM   8099  HG  LEU A  52      -2.500  15.786  14.715  1.00  0.00           H  
ATOM   8100  CD1 LEU A  52      -0.762  16.943  14.253  1.00  0.00           C  
ATOM   8101 HD11 LEU A  52      -1.378  17.795  13.963  1.00  0.00           H  
ATOM   8102 HD12 LEU A  52       0.135  17.299  14.759  1.00  0.00           H  
ATOM   8103 HD13 LEU A  52      -0.485  16.376  13.365  1.00  0.00           H  
ATOM   8104  CD2 LEU A  52      -0.762  14.795  15.496  1.00  0.00           C  
ATOM   8105 HD21 LEU A  52      -1.351  14.120  16.117  1.00  0.00           H  
ATOM   8106 HD22 LEU A  52       0.162  15.035  16.021  1.00  0.00           H  
ATOM   8107 HD23 LEU A  52      -0.531  14.272  14.568  1.00  0.00           H  
ATOM   8108  N   GLY A  53      -3.908  17.885  18.865  1.00  0.00           N  
ATOM   8109  H   GLY A  53      -4.660  17.796  18.196  1.00  0.00           H  
ATOM   8110  CA  GLY A  53      -3.976  18.942  19.871  1.00  0.00           C  
ATOM   8111  HA2 GLY A  53      -3.051  19.517  19.825  1.00  0.00           H  
ATOM   8112  HA3 GLY A  53      -4.041  18.507  20.868  1.00  0.00           H  
ATOM   8113  C   GLY A  53      -5.121  19.925  19.687  1.00  0.00           C  
ATOM   8114  O   GLY A  53      -5.964  19.768  18.800  1.00  0.00           O  
ATOM   8115  N   ILE A  54      -5.123  20.954  20.532  1.00  0.00           N  
ATOM   8116  H   ILE A  54      -4.326  21.065  21.143  1.00  0.00           H  
ATOM   8117  CA  ILE A  54      -6.123  22.022  20.553  1.00  0.00           C  
ATOM   8118  HA  ILE A  54      -6.754  21.923  19.670  1.00  0.00           H  
ATOM   8119  C   ILE A  54      -5.397  23.367  20.496  1.00  0.00           C  
ATOM   8120  CB  ILE A  54      -7.033  21.921  21.795  1.00  0.00           C  
ATOM   8121  HB  ILE A  54      -6.415  22.083  22.678  1.00  0.00           H  
ATOM   8122  O   ILE A  54      -4.502  23.619  21.299  1.00  0.00           O  
ATOM   8123  CG1 ILE A  54      -7.693  20.523  21.907  1.00  0.00           C  
ATOM   8124 HG12 ILE A  54      -6.913  19.762  21.944  1.00  0.00           H  
ATOM   8125 HG13 ILE A  54      -8.299  20.336  21.020  1.00  0.00           H  
ATOM   8126  CG2 ILE A  54      -8.091  23.035  21.758  1.00  0.00           C  
ATOM   8127 HG21 ILE A  54      -8.743  22.908  20.894  1.00  0.00           H  
ATOM   8128 HG22 ILE A  54      -7.617  24.015  21.702  1.00  0.00           H  
ATOM   8129 HG23 ILE A  54      -8.677  23.011  22.677  1.00  0.00           H  
ATOM   8130  CD1 ILE A  54      -8.567  20.306  23.148  1.00  0.00           C  
ATOM   8131 HD11 ILE A  54      -8.027  20.590  24.050  1.00  0.00           H  
ATOM   8132 HD12 ILE A  54      -9.484  20.892  23.077  1.00  0.00           H  
ATOM   8133 HD13 ILE A  54      -8.837  19.252  23.213  1.00  0.00           H  
ATOM   8134  N   LEU A  55      -5.782  24.231  19.559  1.00  0.00           N  
ATOM   8135  H   LEU A  55      -6.580  23.981  18.992  1.00  0.00           H  
ATOM   8136  CA  LEU A  55      -5.196  25.556  19.354  1.00  0.00           C  
ATOM   8137  HA  LEU A  55      -4.535  25.797  20.187  1.00  0.00           H  
ATOM   8138  C   LEU A  55      -6.288  26.635  19.333  1.00  0.00           C  
ATOM   8139  CB  LEU A  55      -4.368  25.577  18.050  1.00  0.00           C  
ATOM   8140  HB2 LEU A  55      -3.917  26.564  17.949  1.00  0.00           H  
ATOM   8141  HB3 LEU A  55      -5.057  25.445  17.216  1.00  0.00           H  
ATOM   8142  O   LEU A  55      -7.441  26.382  18.992  1.00  0.00           O  
ATOM   8143  CG  LEU A  55      -3.255  24.514  17.927  1.00  0.00           C  
ATOM   8144  HG  LEU A  55      -3.692  23.517  17.977  1.00  0.00           H  
ATOM   8145  CD1 LEU A  55      -2.551  24.665  16.577  1.00  0.00           C  
ATOM   8146 HD11 LEU A  55      -3.289  24.583  15.780  1.00  0.00           H  
ATOM   8147 HD12 LEU A  55      -2.065  25.639  16.513  1.00  0.00           H  
ATOM   8148 HD13 LEU A  55      -1.806  23.878  16.460  1.00  0.00           H  
ATOM   8149  CD2 LEU A  55      -2.161  24.634  18.984  1.00  0.00           C  
ATOM   8150 HD21 LEU A  55      -1.452  23.813  18.874  1.00  0.00           H  
ATOM   8151 HD22 LEU A  55      -1.639  25.584  18.871  1.00  0.00           H  
ATOM   8152 HD23 LEU A  55      -2.596  24.569  19.982  1.00  0.00           H  
ATOM   8153  N   ARG A  56      -5.919  27.871  19.646  1.00  0.00           N  
ATOM   8154  H   ARG A  56      -4.988  28.004  20.015  1.00  0.00           H  
ATOM   8155  CA  ARG A  56      -6.748  29.062  19.466  1.00  0.00           C  
ATOM   8156  HA  ARG A  56      -7.783  28.778  19.661  1.00  0.00           H  
ATOM   8157  C   ARG A  56      -6.625  29.575  18.028  1.00  0.00           C  
ATOM   8158  CB  ARG A  56      -6.340  30.140  20.474  1.00  0.00           C  
ATOM   8159  HB2 ARG A  56      -5.276  30.344  20.356  1.00  0.00           H  
ATOM   8160  HB3 ARG A  56      -6.888  31.059  20.262  1.00  0.00           H  
ATOM   8161  O   ARG A  56      -5.569  29.415  17.405  1.00  0.00           O  
ATOM   8162  CG  ARG A  56      -6.661  29.719  21.918  1.00  0.00           C  
ATOM   8163  HG2 ARG A  56      -7.742  29.712  22.053  1.00  0.00           H  
ATOM   8164  HG3 ARG A  56      -6.281  28.717  22.118  1.00  0.00           H  
ATOM   8165  CD  ARG A  56      -6.036  30.676  22.931  1.00  0.00           C  
ATOM   8166  HD2 ARG A  56      -6.387  30.398  23.925  1.00  0.00           H  
ATOM   8167  HD3 ARG A  56      -6.362  31.691  22.707  1.00  0.00           H  
ATOM   8168  NE  ARG A  56      -4.567  30.587  22.884  1.00  0.00           N  
ATOM   8169  HE  ARG A  56      -4.182  29.910  22.241  1.00  0.00           H  
ATOM   8170  NH1 ARG A  56      -4.107  32.167  24.476  1.00  0.00           N  
ATOM   8171 HH11 ARG A  56      -3.434  32.699  25.010  1.00  0.00           H  
ATOM   8172 HH12 ARG A  56      -5.098  32.229  24.657  1.00  0.00           H  
ATOM   8173  NH2 ARG A  56      -2.436  31.162  23.370  1.00  0.00           N  
ATOM   8174 HH21 ARG A  56      -1.747  31.715  23.860  1.00  0.00           H  
ATOM   8175 HH22 ARG A  56      -2.153  30.556  22.613  1.00  0.00           H  
ATOM   8176  CZ  ARG A  56      -3.711  31.306  23.578  1.00  0.00           C  
ATOM   8177  N   PRO A  57      -7.660  30.237  17.485  1.00  0.00           N  
ATOM   8178  CA  PRO A  57      -7.641  30.715  16.103  1.00  0.00           C  
ATOM   8179  HA  PRO A  57      -7.599  29.855  15.434  1.00  0.00           H  
ATOM   8180  C   PRO A  57      -6.480  31.656  15.771  1.00  0.00           C  
ATOM   8181  CB  PRO A  57      -8.970  31.437  15.914  1.00  0.00           C  
ATOM   8182  HB2 PRO A  57      -8.871  32.497  16.147  1.00  0.00           H  
ATOM   8183  HB3 PRO A  57      -9.331  31.299  14.895  1.00  0.00           H  
ATOM   8184  O   PRO A  57      -5.878  31.546  14.699  1.00  0.00           O  
ATOM   8185  CG  PRO A  57      -9.894  30.787  16.933  1.00  0.00           C  
ATOM   8186  HG2 PRO A  57     -10.702  31.456  17.228  1.00  0.00           H  
ATOM   8187  HG3 PRO A  57     -10.287  29.861  16.513  1.00  0.00           H  
ATOM   8188  CD  PRO A  57      -8.968  30.455  18.093  1.00  0.00           C  
ATOM   8189  HD2 PRO A  57      -8.920  31.299  18.782  1.00  0.00           H  
ATOM   8190  HD3 PRO A  57      -9.344  29.568  18.602  1.00  0.00           H  
ATOM   8191  N   GLN A  58      -6.128  32.542  16.705  1.00  0.00           N  
ATOM   8192  H   GLN A  58      -6.645  32.550  17.573  1.00  0.00           H  
ATOM   8193  CA  GLN A  58      -5.077  33.547  16.531  1.00  0.00           C  
ATOM   8194  HA  GLN A  58      -5.331  34.173  15.676  1.00  0.00           H  
ATOM   8195  C   GLN A  58      -3.719  32.895  16.236  1.00  0.00           C  
ATOM   8196  CB  GLN A  58      -4.973  34.441  17.782  1.00  0.00           C  
ATOM   8197  HB2 GLN A  58      -4.702  33.839  18.649  1.00  0.00           H  
ATOM   8198  HB3 GLN A  58      -4.158  35.144  17.610  1.00  0.00           H  
ATOM   8199  O   GLN A  58      -2.972  33.382  15.388  1.00  0.00           O  
ATOM   8200  CG  GLN A  58      -6.234  35.271  18.094  1.00  0.00           C  
ATOM   8201  HG2 GLN A  58      -6.638  35.679  17.168  1.00  0.00           H  
ATOM   8202  HG3 GLN A  58      -5.941  36.113  18.721  1.00  0.00           H  
ATOM   8203  CD  GLN A  58      -7.340  34.518  18.836  1.00  0.00           C  
ATOM   8204  NE2 GLN A  58      -8.458  35.155  19.095  1.00  0.00           N  
ATOM   8205 HE21 GLN A  58      -9.197  34.637  19.548  1.00  0.00           H  
ATOM   8206 HE22 GLN A  58      -8.559  36.132  18.856  1.00  0.00           H  
ATOM   8207  OE1 GLN A  58      -7.227  33.351  19.180  1.00  0.00           O  
ATOM   8208  N   SER A  59      -3.438  31.747  16.855  1.00  0.00           N  
ATOM   8209  H   SER A  59      -4.084  31.396  17.548  1.00  0.00           H  
ATOM   8210  CA  SER A  59      -2.188  30.993  16.691  1.00  0.00           C  
ATOM   8211  HA  SER A  59      -1.352  31.677  16.840  1.00  0.00           H  
ATOM   8212  C   SER A  59      -2.035  30.391  15.294  1.00  0.00           C  
ATOM   8213  CB  SER A  59      -2.109  29.915  17.778  1.00  0.00           C  
ATOM   8214  HB2 SER A  59      -1.131  29.434  17.757  1.00  0.00           H  
ATOM   8215  HB3 SER A  59      -2.894  29.172  17.635  1.00  0.00           H  
ATOM   8216  O   SER A  59      -0.927  30.081  14.870  1.00  0.00           O  
ATOM   8217  OG  SER A  59      -2.297  30.590  19.005  1.00  0.00           O  
ATOM   8218  HG  SER A  59      -2.140  30.025  19.765  1.00  0.00           H  
ATOM   8219  N   LEU A  60      -3.131  30.270  14.541  1.00  0.00           N  
ATOM   8220  H   LEU A  60      -4.011  30.550  14.952  1.00  0.00           H  
ATOM   8221  CA  LEU A  60      -3.141  29.821  13.148  1.00  0.00           C  
ATOM   8222  HA  LEU A  60      -2.149  29.443  12.897  1.00  0.00           H  
ATOM   8223  C   LEU A  60      -3.403  30.957  12.140  1.00  0.00           C  
ATOM   8224  CB  LEU A  60      -4.124  28.649  13.021  1.00  0.00           C  
ATOM   8225  HB2 LEU A  60      -5.097  28.980  13.385  1.00  0.00           H  
ATOM   8226  HB3 LEU A  60      -4.235  28.392  11.968  1.00  0.00           H  
ATOM   8227  O   LEU A  60      -3.531  30.714  10.934  1.00  0.00           O  
ATOM   8228  CG  LEU A  60      -3.714  27.377  13.790  1.00  0.00           C  
ATOM   8229  HG  LEU A  60      -3.703  27.578  14.861  1.00  0.00           H  
ATOM   8230  CD1 LEU A  60      -4.768  26.311  13.506  1.00  0.00           C  
ATOM   8231 HD11 LEU A  60      -4.787  26.063  12.445  1.00  0.00           H  
ATOM   8232 HD12 LEU A  60      -5.740  26.701  13.808  1.00  0.00           H  
ATOM   8233 HD13 LEU A  60      -4.563  25.412  14.086  1.00  0.00           H  
ATOM   8234  CD2 LEU A  60      -2.349  26.819  13.373  1.00  0.00           C  
ATOM   8235 HD21 LEU A  60      -2.188  25.848  13.843  1.00  0.00           H  
ATOM   8236 HD22 LEU A  60      -1.558  27.489  13.710  1.00  0.00           H  
ATOM   8237 HD23 LEU A  60      -2.302  26.709  12.290  1.00  0.00           H  
ATOM   8238  N   GLY A  61      -3.508  32.204  12.609  1.00  0.00           N  
ATOM   8239  H   GLY A  61      -3.355  32.361  13.595  1.00  0.00           H  
ATOM   8240  CA  GLY A  61      -3.927  33.343  11.788  1.00  0.00           C  
ATOM   8241  HA2 GLY A  61      -3.897  34.242  12.404  1.00  0.00           H  
ATOM   8242  HA3 GLY A  61      -3.237  33.465  10.954  1.00  0.00           H  
ATOM   8243  C   GLY A  61      -5.352  33.195  11.236  1.00  0.00           C  
ATOM   8244  O   GLY A  61      -5.651  33.692  10.147  1.00  0.00           O  
ATOM   8245  N   LEU A  62      -6.212  32.445  11.928  1.00  0.00           N  
ATOM   8246  H   LEU A  62      -5.921  32.122  12.840  1.00  0.00           H  
ATOM   8247  CA  LEU A  62      -7.627  32.275  11.598  1.00  0.00           C  
ATOM   8248  HA  LEU A  62      -7.753  32.387  10.521  1.00  0.00           H  
ATOM   8249  C   LEU A  62      -8.466  33.376  12.279  1.00  0.00           C  
ATOM   8250  CB  LEU A  62      -8.070  30.854  12.003  1.00  0.00           C  
ATOM   8251  HB2 LEU A  62      -7.875  30.727  13.067  1.00  0.00           H  
ATOM   8252  HB3 LEU A  62      -9.145  30.748  11.855  1.00  0.00           H  
ATOM   8253  O   LEU A  62      -7.990  33.978  13.245  1.00  0.00           O  
ATOM   8254  CG  LEU A  62      -7.353  29.728  11.234  1.00  0.00           C  
ATOM   8255  HG  LEU A  62      -6.274  29.853  11.320  1.00  0.00           H  
ATOM   8256  CD1 LEU A  62      -7.716  28.372  11.827  1.00  0.00           C  
ATOM   8257 HD11 LEU A  62      -7.148  27.594  11.317  1.00  0.00           H  
ATOM   8258 HD12 LEU A  62      -8.784  28.184  11.716  1.00  0.00           H  
ATOM   8259 HD13 LEU A  62      -7.453  28.358  12.885  1.00  0.00           H  
ATOM   8260  CD2 LEU A  62      -7.720  29.703   9.747  1.00  0.00           C  
ATOM   8261 HD21 LEU A  62      -7.232  28.856   9.265  1.00  0.00           H  
ATOM   8262 HD22 LEU A  62      -8.800  29.602   9.636  1.00  0.00           H  
ATOM   8263 HD23 LEU A  62      -7.384  30.619   9.261  1.00  0.00           H  
ATOM   8264  N   PRO A  63      -9.690  33.668  11.789  1.00  0.00           N  
ATOM   8265  CA  PRO A  63     -10.601  34.612  12.444  1.00  0.00           C  
ATOM   8266  HA  PRO A  63     -10.202  35.621  12.338  1.00  0.00           H  
ATOM   8267  C   PRO A  63     -10.784  34.284  13.929  1.00  0.00           C  
ATOM   8268  CB  PRO A  63     -11.928  34.498  11.685  1.00  0.00           C  
ATOM   8269  HB2 PRO A  63     -12.559  33.735  12.140  1.00  0.00           H  
ATOM   8270  HB3 PRO A  63     -12.457  35.450  11.648  1.00  0.00           H  
ATOM   8271  O   PRO A  63     -10.895  33.112  14.276  1.00  0.00           O  
ATOM   8272  CG  PRO A  63     -11.501  34.028  10.296  1.00  0.00           C  
ATOM   8273  HG2 PRO A  63     -11.166  34.882   9.707  1.00  0.00           H  
ATOM   8274  HG3 PRO A  63     -12.303  33.497   9.785  1.00  0.00           H  
ATOM   8275  CD  PRO A  63     -10.316  33.113  10.596  1.00  0.00           C  
ATOM   8276  HD2 PRO A  63      -9.632  33.102   9.747  1.00  0.00           H  
ATOM   8277  HD3 PRO A  63     -10.677  32.107  10.807  1.00  0.00           H  
ATOM   8278  N   GLU A  64     -10.824  35.293  14.803  1.00  0.00           N  
ATOM   8279  H   GLU A  64     -10.745  36.240  14.461  1.00  0.00           H  
ATOM   8280  CA  GLU A  64     -10.856  35.104  16.268  1.00  0.00           C  
ATOM   8281  HA  GLU A  64      -9.944  34.596  16.584  1.00  0.00           H  
ATOM   8282  C   GLU A  64     -12.036  34.259  16.767  1.00  0.00           C  
ATOM   8283  CB  GLU A  64     -10.934  36.465  16.973  1.00  0.00           C  
ATOM   8284  HB2 GLU A  64     -10.990  36.288  18.047  1.00  0.00           H  
ATOM   8285  HB3 GLU A  64     -11.844  36.978  16.661  1.00  0.00           H  
ATOM   8286  O   GLU A  64     -11.980  33.685  17.852  1.00  0.00           O  
ATOM   8287  CG  GLU A  64      -9.724  37.363  16.697  1.00  0.00           C  
ATOM   8288  HG2 GLU A  64      -8.815  36.777  16.833  1.00  0.00           H  
ATOM   8289  HG3 GLU A  64      -9.755  37.697  15.660  1.00  0.00           H  
ATOM   8290  CD  GLU A  64      -9.688  38.584  17.626  1.00  0.00           C  
ATOM   8291  OE1 GLU A  64      -8.556  39.028  17.918  1.00  0.00           O  
ATOM   8292  OE2 GLU A  64     -10.769  39.047  18.052  1.00  0.00           O  
ATOM   8293  N   ASP A  65     -13.100  34.179  15.974  1.00  0.00           N  
ATOM   8294  H   ASP A  65     -13.078  34.654  15.084  1.00  0.00           H  
ATOM   8295  CA  ASP A  65     -14.313  33.425  16.249  1.00  0.00           C  
ATOM   8296  HA  ASP A  65     -14.349  33.212  17.317  1.00  0.00           H  
ATOM   8297  C   ASP A  65     -14.381  32.063  15.534  1.00  0.00           C  
ATOM   8298  CB  ASP A  65     -15.511  34.322  15.916  1.00  0.00           C  
ATOM   8299  HB2 ASP A  65     -15.418  35.260  16.463  1.00  0.00           H  
ATOM   8300  HB3 ASP A  65     -16.408  33.820  16.278  1.00  0.00           H  
ATOM   8301  O   ASP A  65     -15.385  31.356  15.664  1.00  0.00           O  
ATOM   8302  CG  ASP A  65     -15.695  34.632  14.425  1.00  0.00           C  
ATOM   8303  OD1 ASP A  65     -14.688  34.650  13.678  1.00  0.00           O  
ATOM   8304  OD2 ASP A  65     -16.871  34.884  14.070  1.00  0.00           O  
ATOM   8305  N   TYR A  66     -13.330  31.670  14.803  1.00  0.00           N  
ATOM   8306  H   TYR A  66     -12.531  32.285  14.756  1.00  0.00           H  
ATOM   8307  CA  TYR A  66     -13.264  30.393  14.095  1.00  0.00           C  
ATOM   8308  HA  TYR A  66     -14.120  30.333  13.424  1.00  0.00           H  
ATOM   8309  C   TYR A  66     -13.332  29.220  15.076  1.00  0.00           C  
ATOM   8310  CB  TYR A  66     -11.984  30.310  13.251  1.00  0.00           C  
ATOM   8311  HB2 TYR A  66     -11.120  30.383  13.912  1.00  0.00           H  
ATOM   8312  HB3 TYR A  66     -11.956  31.164  12.574  1.00  0.00           H  
ATOM   8313  O   TYR A  66     -12.556  29.148  16.023  1.00  0.00           O  
ATOM   8314  CG  TYR A  66     -11.861  29.032  12.440  1.00  0.00           C  
ATOM   8315  CD1 TYR A  66     -11.317  27.870  13.024  1.00  0.00           C  
ATOM   8316  HD1 TYR A  66     -10.991  27.897  14.053  1.00  0.00           H  
ATOM   8317  CD2 TYR A  66     -12.332  28.990  11.114  1.00  0.00           C  
ATOM   8318  HD2 TYR A  66     -12.769  29.872  10.671  1.00  0.00           H  
ATOM   8319  CE1 TYR A  66     -11.252  26.667  12.293  1.00  0.00           C  
ATOM   8320  HE1 TYR A  66     -10.863  25.770  12.751  1.00  0.00           H  
ATOM   8321  CE2 TYR A  66     -12.260  27.792  10.377  1.00  0.00           C  
ATOM   8322  HE2 TYR A  66     -12.632  27.747   9.364  1.00  0.00           H  
ATOM   8323  OH  TYR A  66     -11.693  25.467  10.256  1.00  0.00           O  
ATOM   8324  HH  TYR A  66     -11.405  24.712  10.774  1.00  0.00           H  
ATOM   8325  CZ  TYR A  66     -11.728  26.626  10.967  1.00  0.00           C  
ATOM   8326  N   THR A  67     -14.226  28.266  14.821  1.00  0.00           N  
ATOM   8327  H   THR A  67     -14.817  28.354  14.007  1.00  0.00           H  
ATOM   8328  CA  THR A  67     -14.315  27.004  15.566  1.00  0.00           C  
ATOM   8329  HA  THR A  67     -13.428  26.896  16.190  1.00  0.00           H  
ATOM   8330  C   THR A  67     -14.353  25.842  14.572  1.00  0.00           C  
ATOM   8331  CB  THR A  67     -15.531  27.004  16.504  1.00  0.00           C  
ATOM   8332  HB  THR A  67     -16.447  27.056  15.914  1.00  0.00           H  
ATOM   8333  O   THR A  67     -15.045  25.901  13.561  1.00  0.00           O  
ATOM   8334  CG2 THR A  67     -15.584  25.770  17.402  1.00  0.00           C  
ATOM   8335 HG21 THR A  67     -14.638  25.656  17.932  1.00  0.00           H  
ATOM   8336 HG22 THR A  67     -16.387  25.885  18.131  1.00  0.00           H  
ATOM   8337 HG23 THR A  67     -15.777  24.879  16.804  1.00  0.00           H  
ATOM   8338  OG1 THR A  67     -15.490  28.136  17.344  1.00  0.00           O  
ATOM   8339  HG1 THR A  67     -15.184  28.872  16.808  1.00  0.00           H  
ATOM   8340  N   GLY A  68     -13.594  24.773  14.797  1.00  0.00           N  
ATOM   8341  H   GLY A  68     -12.973  24.765  15.594  1.00  0.00           H  
ATOM   8342  CA  GLY A  68     -13.609  23.625  13.890  1.00  0.00           C  
ATOM   8343  HA2 GLY A  68     -13.717  23.974  12.863  1.00  0.00           H  
ATOM   8344  HA3 GLY A  68     -14.468  22.995  14.123  1.00  0.00           H  
ATOM   8345  C   GLY A  68     -12.359  22.767  13.954  1.00  0.00           C  
ATOM   8346  O   GLY A  68     -11.602  22.812  14.917  1.00  0.00           O  
ATOM   8347  N   VAL A  69     -12.144  21.979  12.905  1.00  0.00           N  
ATOM   8348  H   VAL A  69     -12.775  22.026  12.118  1.00  0.00           H  
ATOM   8349  CA  VAL A  69     -10.989  21.086  12.776  1.00  0.00           C  
ATOM   8350  HA  VAL A  69     -10.388  21.126  13.684  1.00  0.00           H  
ATOM   8351  C   VAL A  69     -10.129  21.572  11.617  1.00  0.00           C  
ATOM   8352  CB  VAL A  69     -11.441  19.628  12.586  1.00  0.00           C  
ATOM   8353  HB  VAL A  69     -11.995  19.539  11.651  1.00  0.00           H  
ATOM   8354  O   VAL A  69     -10.638  21.923  10.554  1.00  0.00           O  
ATOM   8355  CG1 VAL A  69     -10.249  18.675  12.555  1.00  0.00           C  
ATOM   8356 HG11 VAL A  69      -9.575  18.938  11.740  1.00  0.00           H  
ATOM   8357 HG12 VAL A  69      -9.716  18.728  13.505  1.00  0.00           H  
ATOM   8358 HG13 VAL A  69     -10.595  17.653  12.403  1.00  0.00           H  
ATOM   8359  CG2 VAL A  69     -12.330  19.151  13.738  1.00  0.00           C  
ATOM   8360 HG21 VAL A  69     -11.786  19.197  14.681  1.00  0.00           H  
ATOM   8361 HG22 VAL A  69     -13.230  19.761  13.817  1.00  0.00           H  
ATOM   8362 HG23 VAL A  69     -12.622  18.119  13.539  1.00  0.00           H  
ATOM   8363  N   VAL A  70      -8.815  21.620  11.817  1.00  0.00           N  
ATOM   8364  H   VAL A  70      -8.456  21.362  12.725  1.00  0.00           H  
ATOM   8365  CA  VAL A  70      -7.858  22.041  10.789  1.00  0.00           C  
ATOM   8366  HA  VAL A  70      -8.376  22.193   9.842  1.00  0.00           H  
ATOM   8367  C   VAL A  70      -6.848  20.932  10.580  1.00  0.00           C  
ATOM   8368  CB  VAL A  70      -7.186  23.371  11.166  1.00  0.00           C  
ATOM   8369  HB  VAL A  70      -6.694  23.275  12.134  1.00  0.00           H  
ATOM   8370  O   VAL A  70      -6.234  20.458  11.533  1.00  0.00           O  
ATOM   8371  CG1 VAL A  70      -6.146  23.806  10.127  1.00  0.00           C  
ATOM   8372 HG11 VAL A  70      -5.723  24.770  10.410  1.00  0.00           H  
ATOM   8373 HG12 VAL A  70      -6.618  23.893   9.148  1.00  0.00           H  
ATOM   8374 HG13 VAL A  70      -5.333  23.081  10.075  1.00  0.00           H  
ATOM   8375  CG2 VAL A  70      -8.237  24.485  11.248  1.00  0.00           C  
ATOM   8376 HG21 VAL A  70      -7.751  25.433  11.477  1.00  0.00           H  
ATOM   8377 HG22 VAL A  70      -8.953  24.267  12.041  1.00  0.00           H  
ATOM   8378 HG23 VAL A  70      -8.770  24.573  10.301  1.00  0.00           H  
ATOM   8379  N   GLN A  71      -6.649  20.523   9.328  1.00  0.00           N  
ATOM   8380  H   GLN A  71      -7.130  20.997   8.577  1.00  0.00           H  
ATOM   8381  CA  GLN A  71      -5.595  19.572   9.005  1.00  0.00           C  
ATOM   8382  HA  GLN A  71      -5.536  18.844   9.814  1.00  0.00           H  
ATOM   8383  C   GLN A  71      -4.260  20.311   8.926  1.00  0.00           C  
ATOM   8384  CB  GLN A  71      -5.925  18.799   7.723  1.00  0.00           C  
ATOM   8385  HB2 GLN A  71      -5.785  19.440   6.853  1.00  0.00           H  
ATOM   8386  HB3 GLN A  71      -6.966  18.477   7.761  1.00  0.00           H  
ATOM   8387  O   GLN A  71      -4.111  21.281   8.173  1.00  0.00           O  
ATOM   8388  CG  GLN A  71      -5.036  17.552   7.604  1.00  0.00           C  
ATOM   8389  HG2 GLN A  71      -5.106  16.984   8.531  1.00  0.00           H  
ATOM   8390  HG3 GLN A  71      -3.997  17.846   7.462  1.00  0.00           H  
ATOM   8391  CD  GLN A  71      -5.444  16.634   6.456  1.00  0.00           C  
ATOM   8392  NE2 GLN A  71      -5.208  15.346   6.575  1.00  0.00           N  
ATOM   8393 HE21 GLN A  71      -5.735  14.771   5.933  1.00  0.00           H  
ATOM   8394 HE22 GLN A  71      -5.114  14.985   7.513  1.00  0.00           H  
ATOM   8395  OE1 GLN A  71      -5.972  17.036   5.432  1.00  0.00           O  
ATOM   8396  N   VAL A  72      -3.279  19.835   9.686  1.00  0.00           N  
ATOM   8397  H   VAL A  72      -3.457  19.009  10.240  1.00  0.00           H  
ATOM   8398  CA  VAL A  72      -1.946  20.428   9.775  1.00  0.00           C  
ATOM   8399  HA  VAL A  72      -1.868  21.229   9.039  1.00  0.00           H  
ATOM   8400  C   VAL A  72      -0.869  19.411   9.424  1.00  0.00           C  
ATOM   8401  CB  VAL A  72      -1.678  21.073  11.146  1.00  0.00           C  
ATOM   8402  HB  VAL A  72      -0.666  21.477  11.111  1.00  0.00           H  
ATOM   8403  O   VAL A  72      -1.009  18.200   9.616  1.00  0.00           O  
ATOM   8404  CG1 VAL A  72      -2.632  22.242  11.412  1.00  0.00           C  
ATOM   8405 HG11 VAL A  72      -3.661  21.885  11.450  1.00  0.00           H  
ATOM   8406 HG12 VAL A  72      -2.382  22.714  12.363  1.00  0.00           H  
ATOM   8407 HG13 VAL A  72      -2.540  22.983  10.617  1.00  0.00           H  
ATOM   8408  CG2 VAL A  72      -1.754  20.079  12.308  1.00  0.00           C  
ATOM   8409 HG21 VAL A  72      -1.473  20.579  13.234  1.00  0.00           H  
ATOM   8410 HG22 VAL A  72      -1.064  19.252  12.141  1.00  0.00           H  
ATOM   8411 HG23 VAL A  72      -2.766  19.686  12.406  1.00  0.00           H  
ATOM   8412  N   ARG A  73       0.238  19.919   8.889  1.00  0.00           N  
ATOM   8413  H   ARG A  73       0.270  20.914   8.723  1.00  0.00           H  
ATOM   8414  CA  ARG A  73       1.483  19.168   8.713  1.00  0.00           C  
ATOM   8415  HA  ARG A  73       1.482  18.292   9.362  1.00  0.00           H  
ATOM   8416  C   ARG A  73       2.645  20.034   9.132  1.00  0.00           C  
ATOM   8417  CB  ARG A  73       1.673  18.733   7.261  1.00  0.00           C  
ATOM   8418  HB2 ARG A  73       1.620  19.601   6.603  1.00  0.00           H  
ATOM   8419  HB3 ARG A  73       2.661  18.284   7.165  1.00  0.00           H  
ATOM   8420  O   ARG A  73       2.600  21.235   8.906  1.00  0.00           O  
ATOM   8421  CG  ARG A  73       0.621  17.707   6.851  1.00  0.00           C  
ATOM   8422  HG2 ARG A  73      -0.350  18.193   6.758  1.00  0.00           H  
ATOM   8423  HG3 ARG A  73       0.563  16.925   7.608  1.00  0.00           H  
ATOM   8424  CD  ARG A  73       1.017  17.083   5.518  1.00  0.00           C  
ATOM   8425  HD2 ARG A  73       1.965  16.562   5.652  1.00  0.00           H  
ATOM   8426  HD3 ARG A  73       1.146  17.869   4.774  1.00  0.00           H  
ATOM   8427  NE  ARG A  73      -0.020  16.147   5.073  1.00  0.00           N  
ATOM   8428  HE  ARG A  73      -0.947  16.315   5.437  1.00  0.00           H  
ATOM   8429  NH1 ARG A  73       1.276  14.804   3.713  1.00  0.00           N  
ATOM   8430 HH11 ARG A  73       2.064  15.426   3.833  1.00  0.00           H  
ATOM   8431 HH12 ARG A  73       1.390  13.998   3.115  1.00  0.00           H  
ATOM   8432  NH2 ARG A  73      -0.885  14.385   3.962  1.00  0.00           N  
ATOM   8433 HH21 ARG A  73      -1.796  14.660   4.301  1.00  0.00           H  
ATOM   8434 HH22 ARG A  73      -0.778  13.722   3.208  1.00  0.00           H  
ATOM   8435  CZ  ARG A  73       0.141  15.122   4.263  1.00  0.00           C  
ATOM   8436  N   GLY A  74       3.680  19.446   9.700  1.00  0.00           N  
ATOM   8437  H   GLY A  74       3.672  18.454   9.889  1.00  0.00           H  
ATOM   8438  CA  GLY A  74       4.776  20.244  10.214  1.00  0.00           C  
ATOM   8439  HA2 GLY A  74       4.364  20.917  10.966  1.00  0.00           H  
ATOM   8440  HA3 GLY A  74       5.222  20.842   9.419  1.00  0.00           H  
ATOM   8441  C   GLY A  74       5.868  19.434  10.877  1.00  0.00           C  
ATOM   8442  O   GLY A  74       5.936  18.211  10.739  1.00  0.00           O  
ATOM   8443  N   GLU A  75       6.686  20.145  11.633  1.00  0.00           N  
ATOM   8444  H   GLU A  75       6.548  21.144  11.684  1.00  0.00           H  
ATOM   8445  CA  GLU A  75       7.796  19.594  12.394  1.00  0.00           C  
ATOM   8446  HA  GLU A  75       7.545  18.576  12.692  1.00  0.00           H  
ATOM   8447  C   GLU A  75       8.041  20.405  13.670  1.00  0.00           C  
ATOM   8448  CB  GLU A  75       9.059  19.527  11.517  1.00  0.00           C  
ATOM   8449  HB2 GLU A  75       9.858  19.054  12.087  1.00  0.00           H  
ATOM   8450  HB3 GLU A  75       8.842  18.911  10.645  1.00  0.00           H  
ATOM   8451  O   GLU A  75       7.776  21.608  13.736  1.00  0.00           O  
ATOM   8452  CG  GLU A  75       9.527  20.918  11.074  1.00  0.00           C  
ATOM   8453  HG2 GLU A  75       8.684  21.427  10.608  1.00  0.00           H  
ATOM   8454  HG3 GLU A  75       9.826  21.490  11.951  1.00  0.00           H  
ATOM   8455  CD  GLU A  75      10.677  20.918  10.065  1.00  0.00           C  
ATOM   8456  OE1 GLU A  75      11.400  21.948  10.083  1.00  0.00           O  
ATOM   8457  OE2 GLU A  75      10.710  20.018   9.197  1.00  0.00           O  
ATOM   8458  N   LEU A  76       8.573  19.725  14.678  1.00  0.00           N  
ATOM   8459  H   LEU A  76       8.761  18.745  14.524  1.00  0.00           H  
ATOM   8460  CA  LEU A  76       9.171  20.320  15.859  1.00  0.00           C  
ATOM   8461  HA  LEU A  76       8.765  21.320  16.016  1.00  0.00           H  
ATOM   8462  C   LEU A  76      10.677  20.413  15.612  1.00  0.00           C  
ATOM   8463  CB  LEU A  76       8.832  19.423  17.057  1.00  0.00           C  
ATOM   8464  HB2 LEU A  76       9.288  18.447  16.888  1.00  0.00           H  
ATOM   8465  HB3 LEU A  76       7.752  19.286  17.109  1.00  0.00           H  
ATOM   8466  O   LEU A  76      11.337  19.381  15.483  1.00  0.00           O  
ATOM   8467  CG  LEU A  76       9.331  19.963  18.404  1.00  0.00           C  
ATOM   8468  HG  LEU A  76      10.397  20.186  18.343  1.00  0.00           H  
ATOM   8469  CD1 LEU A  76       8.571  21.226  18.807  1.00  0.00           C  
ATOM   8470 HD11 LEU A  76       8.795  22.035  18.111  1.00  0.00           H  
ATOM   8471 HD12 LEU A  76       8.890  21.537  19.802  1.00  0.00           H  
ATOM   8472 HD13 LEU A  76       7.498  21.035  18.814  1.00  0.00           H  
ATOM   8473  CD2 LEU A  76       9.122  18.888  19.469  1.00  0.00           C  
ATOM   8474 HD21 LEU A  76       8.065  18.635  19.548  1.00  0.00           H  
ATOM   8475 HD22 LEU A  76       9.481  19.241  20.435  1.00  0.00           H  
ATOM   8476 HD23 LEU A  76       9.686  17.995  19.199  1.00  0.00           H  
ATOM   8477  N   ALA A  77      11.206  21.629  15.532  1.00  0.00           N  
ATOM   8478  H   ALA A  77      10.622  22.434  15.707  1.00  0.00           H  
ATOM   8479  CA  ALA A  77      12.602  21.875  15.195  1.00  0.00           C  
ATOM   8480  HA  ALA A  77      13.159  20.949  15.342  1.00  0.00           H  
ATOM   8481  C   ALA A  77      13.230  22.927  16.110  1.00  0.00           C  
ATOM   8482  CB  ALA A  77      12.696  22.271  13.716  1.00  0.00           C  
ATOM   8483  HB1 ALA A  77      13.742  22.389  13.433  1.00  0.00           H  
ATOM   8484  HB2 ALA A  77      12.165  23.209  13.552  1.00  0.00           H  
ATOM   8485  HB3 ALA A  77      12.257  21.491  13.094  1.00  0.00           H  
ATOM   8486  O   ALA A  77      12.520  23.690  16.761  1.00  0.00           O  
ATOM   8487  N   ASP A  78      14.553  23.011  16.133  1.00  0.00           N  
ATOM   8488  H   ASP A  78      15.095  22.367  15.574  1.00  0.00           H  
ATOM   8489  CA  ASP A  78      15.263  24.135  16.750  1.00  0.00           C  
ATOM   8490  HA  ASP A  78      14.624  24.548  17.530  1.00  0.00           H  
ATOM   8491  C   ASP A  78      15.497  25.290  15.740  1.00  0.00           C  
ATOM   8492  CB  ASP A  78      16.515  23.616  17.485  1.00  0.00           C  
ATOM   8493  HB2 ASP A  78      16.993  24.418  18.048  1.00  0.00           H  
ATOM   8494  HB3 ASP A  78      16.186  22.894  18.231  1.00  0.00           H  
ATOM   8495  O   ASP A  78      15.131  25.191  14.549  1.00  0.00           O  
ATOM   8496  CG  ASP A  78      17.571  22.964  16.601  1.00  0.00           C  
ATOM   8497  OD1 ASP A  78      17.522  23.169  15.364  1.00  0.00           O  
ATOM   8498  OD2 ASP A  78      18.352  22.172  17.193  1.00  0.00           O  
ATOM   8499  N   PRO A  79      16.009  26.454  16.192  1.00  0.00           N  
ATOM   8500  CA  PRO A  79      16.389  27.562  15.316  1.00  0.00           C  
ATOM   8501  HA  PRO A  79      15.495  27.955  14.833  1.00  0.00           H  
ATOM   8502  C   PRO A  79      17.405  27.169  14.238  1.00  0.00           C  
ATOM   8503  CB  PRO A  79      16.959  28.637  16.247  1.00  0.00           C  
ATOM   8504  HB2 PRO A  79      16.776  29.641  15.863  1.00  0.00           H  
ATOM   8505  HB3 PRO A  79      18.025  28.475  16.402  1.00  0.00           H  
ATOM   8506  O   PRO A  79      17.354  27.713  13.134  1.00  0.00           O  
ATOM   8507  CG  PRO A  79      16.217  28.386  17.555  1.00  0.00           C  
ATOM   8508  HG2 PRO A  79      15.212  28.803  17.501  1.00  0.00           H  
ATOM   8509  HG3 PRO A  79      16.761  28.780  18.414  1.00  0.00           H  
ATOM   8510  CD  PRO A  79      16.147  26.866  17.583  1.00  0.00           C  
ATOM   8511  HD2 PRO A  79      15.293  26.552  18.183  1.00  0.00           H  
ATOM   8512  HD3 PRO A  79      17.081  26.487  17.996  1.00  0.00           H  
ATOM   8513  N   GLU A  80      18.263  26.190  14.517  1.00  0.00           N  
ATOM   8514  H   GLU A  80      18.272  25.801  15.450  1.00  0.00           H  
ATOM   8515  CA  GLU A  80      19.289  25.685  13.605  1.00  0.00           C  
ATOM   8516  HA  GLU A  80      19.793  26.533  13.141  1.00  0.00           H  
ATOM   8517  C   GLU A  80      18.692  24.854  12.459  1.00  0.00           C  
ATOM   8518  CB  GLU A  80      20.347  24.894  14.395  1.00  0.00           C  
ATOM   8519  HB2 GLU A  80      19.888  24.042  14.898  1.00  0.00           H  
ATOM   8520  HB3 GLU A  80      21.065  24.496  13.678  1.00  0.00           H  
ATOM   8521  O   GLU A  80      19.207  24.896  11.345  1.00  0.00           O  
ATOM   8522  CG  GLU A  80      21.136  25.738  15.417  1.00  0.00           C  
ATOM   8523  HG2 GLU A  80      21.555  26.598  14.895  1.00  0.00           H  
ATOM   8524  HG3 GLU A  80      21.974  25.138  15.771  1.00  0.00           H  
ATOM   8525  CD  GLU A  80      20.337  26.219  16.647  1.00  0.00           C  
ATOM   8526  OE1 GLU A  80      20.687  27.300  17.173  1.00  0.00           O  
ATOM   8527  OE2 GLU A  80      19.364  25.545  17.056  1.00  0.00           O  
ATOM   8528  N   GLY A  81      17.536  24.218  12.675  1.00  0.00           N  
ATOM   8529  H   GLY A  81      17.261  24.114  13.642  1.00  0.00           H  
ATOM   8530  CA  GLY A  81      16.816  23.442  11.654  1.00  0.00           C  
ATOM   8531  HA2 GLY A  81      17.235  23.615  10.663  1.00  0.00           H  
ATOM   8532  HA3 GLY A  81      15.764  23.728  11.664  1.00  0.00           H  
ATOM   8533  C   GLY A  81      16.793  21.951  11.892  1.00  0.00           C  
ATOM   8534  O   GLY A  81      16.189  21.226  11.107  1.00  0.00           O  
ATOM   8535  N   ASN A  82      17.347  21.511  13.013  1.00  0.00           N  
ATOM   8536  H   ASN A  82      17.731  22.173  13.673  1.00  0.00           H  
ATOM   8537  CA  ASN A  82      17.297  20.126  13.412  1.00  0.00           C  
ATOM   8538  HA  ASN A  82      17.621  19.504  12.577  1.00  0.00           H  
ATOM   8539  C   ASN A  82      15.872  19.741  13.793  1.00  0.00           C  
ATOM   8540  CB  ASN A  82      18.258  19.934  14.577  1.00  0.00           C  
ATOM   8541  HB2 ASN A  82      18.015  20.634  15.376  1.00  0.00           H  
ATOM   8542  HB3 ASN A  82      18.136  18.927  14.977  1.00  0.00           H  
ATOM   8543  O   ASN A  82      15.265  20.352  14.675  1.00  0.00           O  
ATOM   8544  CG  ASN A  82      19.694  20.098  14.143  1.00  0.00           C  
ATOM   8545  ND2 ASN A  82      20.505  20.769  14.918  1.00  0.00           N  
ATOM   8546 HD21 ASN A  82      21.472  20.518  14.768  1.00  0.00           H  
ATOM   8547 HD22 ASN A  82      20.156  21.210  15.756  1.00  0.00           H  
ATOM   8548  OD1 ASN A  82      20.088  19.566  13.121  1.00  0.00           O  
ATOM   8549  N   VAL A  83      15.345  18.718  13.125  1.00  0.00           N  
ATOM   8550  H   VAL A  83      15.905  18.291  12.401  1.00  0.00           H  
ATOM   8551  CA  VAL A  83      13.989  18.210  13.338  1.00  0.00           C  
ATOM   8552  HA  VAL A  83      13.361  19.025  13.697  1.00  0.00           H  
ATOM   8553  C   VAL A  83      14.007  17.117  14.398  1.00  0.00           C  
ATOM   8554  CB  VAL A  83      13.377  17.699  12.022  1.00  0.00           C  
ATOM   8555  HB  VAL A  83      14.009  16.918  11.600  1.00  0.00           H  
ATOM   8556  O   VAL A  83      14.626  16.074  14.213  1.00  0.00           O  
ATOM   8557  CG1 VAL A  83      11.979  17.115  12.266  1.00  0.00           C  
ATOM   8558 HG11 VAL A  83      11.459  16.978  11.318  1.00  0.00           H  
ATOM   8559 HG12 VAL A  83      12.066  16.145  12.756  1.00  0.00           H  
ATOM   8560 HG13 VAL A  83      11.404  17.784  12.907  1.00  0.00           H  
ATOM   8561  CG2 VAL A  83      13.279  18.840  11.005  1.00  0.00           C  
ATOM   8562 HG21 VAL A  83      14.272  19.200  10.737  1.00  0.00           H  
ATOM   8563 HG22 VAL A  83      12.789  18.495  10.095  1.00  0.00           H  
ATOM   8564 HG23 VAL A  83      12.710  19.669  11.426  1.00  0.00           H  
ATOM   8565  N   TYR A  84      13.277  17.333  15.488  1.00  0.00           N  
ATOM   8566  H   TYR A  84      12.798  18.219  15.564  1.00  0.00           H  
ATOM   8567  CA  TYR A  84      13.140  16.374  16.586  1.00  0.00           C  
ATOM   8568  HA  TYR A  84      14.010  15.716  16.601  1.00  0.00           H  
ATOM   8569  C   TYR A  84      11.902  15.488  16.415  1.00  0.00           C  
ATOM   8570  CB  TYR A  84      13.104  17.129  17.923  1.00  0.00           C  
ATOM   8571  HB2 TYR A  84      12.248  17.804  17.935  1.00  0.00           H  
ATOM   8572  HB3 TYR A  84      12.961  16.399  18.720  1.00  0.00           H  
ATOM   8573  O   TYR A  84      11.922  14.314  16.775  1.00  0.00           O  
ATOM   8574  CG  TYR A  84      14.365  17.921  18.219  1.00  0.00           C  
ATOM   8575  CD1 TYR A  84      15.401  17.359  18.993  1.00  0.00           C  
ATOM   8576  HD1 TYR A  84      15.290  16.369  19.410  1.00  0.00           H  
ATOM   8577  CD2 TYR A  84      14.526  19.206  17.669  1.00  0.00           C  
ATOM   8578  HD2 TYR A  84      13.746  19.637  17.059  1.00  0.00           H  
ATOM   8579  CE1 TYR A  84      16.597  18.081  19.201  1.00  0.00           C  
ATOM   8580  HE1 TYR A  84      17.410  17.650  19.767  1.00  0.00           H  
ATOM   8581  CE2 TYR A  84      15.730  19.908  17.847  1.00  0.00           C  
ATOM   8582  HE2 TYR A  84      15.873  20.860  17.357  1.00  0.00           H  
ATOM   8583  OH  TYR A  84      17.940  20.035  18.764  1.00  0.00           O  
ATOM   8584  HH  TYR A  84      18.016  20.750  18.128  1.00  0.00           H  
ATOM   8585  CZ  TYR A  84      16.771  19.353  18.614  1.00  0.00           C  
ATOM   8586  N   ALA A  85      10.822  16.025  15.841  1.00  0.00           N  
ATOM   8587  H   ALA A  85      10.868  16.986  15.534  1.00  0.00           H  
ATOM   8588  CA  ALA A  85       9.594  15.275  15.583  1.00  0.00           C  
ATOM   8589  HA  ALA A  85       9.845  14.226  15.426  1.00  0.00           H  
ATOM   8590  C   ALA A  85       8.878  15.780  14.326  1.00  0.00           C  
ATOM   8591  CB  ALA A  85       8.677  15.371  16.810  1.00  0.00           C  
ATOM   8592  HB1 ALA A  85       7.832  14.696  16.678  1.00  0.00           H  
ATOM   8593  HB2 ALA A  85       9.224  15.089  17.710  1.00  0.00           H  
ATOM   8594  HB3 ALA A  85       8.301  16.388  16.925  1.00  0.00           H  
ATOM   8595  O   ALA A  85       8.821  16.984  14.083  1.00  0.00           O  
ATOM   8596  N   GLY A  86       8.285  14.870  13.555  1.00  0.00           N  
ATOM   8597  H   GLY A  86       8.317  13.908  13.861  1.00  0.00           H  
ATOM   8598  CA  GLY A  86       7.348  15.210  12.483  1.00  0.00           C  
ATOM   8599  HA2 GLY A  86       7.439  14.482  11.677  1.00  0.00           H  
ATOM   8600  HA3 GLY A  86       7.577  16.195  12.077  1.00  0.00           H  
ATOM   8601  C   GLY A  86       5.906  15.197  12.988  1.00  0.00           C  
ATOM   8602  O   GLY A  86       5.583  14.513  13.957  1.00  0.00           O  
ATOM   8603  N   LEU A  87       5.003  15.914  12.323  1.00  0.00           N  
ATOM   8604  H   LEU A  87       5.311  16.529  11.584  1.00  0.00           H  
ATOM   8605  CA  LEU A  87       3.578  15.866  12.655  1.00  0.00           C  
ATOM   8606  HA  LEU A  87       3.377  14.923  13.163  1.00  0.00           H  
ATOM   8607  C   LEU A  87       2.699  15.875  11.401  1.00  0.00           C  
ATOM   8608  CB  LEU A  87       3.256  16.961  13.686  1.00  0.00           C  
ATOM   8609  HB2 LEU A  87       4.007  16.876  14.472  1.00  0.00           H  
ATOM   8610  HB3 LEU A  87       2.285  16.764  14.142  1.00  0.00           H  
ATOM   8611  O   LEU A  87       2.935  16.615  10.442  1.00  0.00           O  
ATOM   8612  CG  LEU A  87       3.295  18.385  13.123  1.00  0.00           C  
ATOM   8613  HG  LEU A  87       3.950  18.399  12.253  1.00  0.00           H  
ATOM   8614  CD1 LEU A  87       1.914  18.861  12.676  1.00  0.00           C  
ATOM   8615 HD11 LEU A  87       1.406  18.094  12.091  1.00  0.00           H  
ATOM   8616 HD12 LEU A  87       1.301  19.101  13.545  1.00  0.00           H  
ATOM   8617 HD13 LEU A  87       2.029  19.745  12.048  1.00  0.00           H  
ATOM   8618  CD2 LEU A  87       3.861  19.367  14.139  1.00  0.00           C  
ATOM   8619 HD21 LEU A  87       4.874  19.074  14.412  1.00  0.00           H  
ATOM   8620 HD22 LEU A  87       3.900  20.360  13.691  1.00  0.00           H  
ATOM   8621 HD23 LEU A  87       3.237  19.380  15.033  1.00  0.00           H  
ATOM   8622  N   LYS A  88       1.661  15.038  11.427  1.00  0.00           N  
ATOM   8623  H   LYS A  88       1.547  14.470  12.254  1.00  0.00           H  
ATOM   8624  CA  LYS A  88       0.579  14.984  10.440  1.00  0.00           C  
ATOM   8625  HA  LYS A  88       0.430  15.972  10.006  1.00  0.00           H  
ATOM   8626  C   LYS A  88      -0.689  14.576  11.171  1.00  0.00           C  
ATOM   8627  CB  LYS A  88       0.905  13.969   9.325  1.00  0.00           C  
ATOM   8628  HB2 LYS A  88       1.105  12.999   9.780  1.00  0.00           H  
ATOM   8629  HB3 LYS A  88       1.804  14.286   8.797  1.00  0.00           H  
ATOM   8630  O   LYS A  88      -0.718  13.510  11.775  1.00  0.00           O  
ATOM   8631  CG  LYS A  88      -0.251  13.813   8.314  1.00  0.00           C  
ATOM   8632  HG2 LYS A  88      -1.202  13.721   8.839  1.00  0.00           H  
ATOM   8633  HG3 LYS A  88      -0.297  14.697   7.678  1.00  0.00           H  
ATOM   8634  CD  LYS A  88      -0.095  12.560   7.444  1.00  0.00           C  
ATOM   8635  HD2 LYS A  88       0.783  12.666   6.806  1.00  0.00           H  
ATOM   8636  HD3 LYS A  88       0.050  11.696   8.094  1.00  0.00           H  
ATOM   8637  CE  LYS A  88      -1.353  12.361   6.581  1.00  0.00           C  
ATOM   8638  HE2 LYS A  88      -1.061  12.349   5.531  1.00  0.00           H  
ATOM   8639  HE3 LYS A  88      -2.025  13.204   6.747  1.00  0.00           H  
ATOM   8640  NZ  LYS A  88      -2.088  11.114   6.913  1.00  0.00           N  
ATOM   8641  HZ1 LYS A  88      -2.489  11.147   7.840  1.00  0.00           H  
ATOM   8642  HZ2 LYS A  88      -1.540  10.266   6.910  1.00  0.00           H  
ATOM   8643  HZ3 LYS A  88      -2.956  10.984   6.415  1.00  0.00           H  
ATOM   8644  N   GLY A  89      -1.723  15.392  11.055  1.00  0.00           N  
ATOM   8645  H   GLY A  89      -1.623  16.279  10.583  1.00  0.00           H  
ATOM   8646  CA  GLY A  89      -3.015  15.093  11.652  1.00  0.00           C  
ATOM   8647  HA2 GLY A  89      -2.869  14.746  12.675  1.00  0.00           H  
ATOM   8648  HA3 GLY A  89      -3.520  14.305  11.093  1.00  0.00           H  
ATOM   8649  C   GLY A  89      -3.901  16.322  11.669  1.00  0.00           C  
ATOM   8650  O   GLY A  89      -3.701  17.256  10.885  1.00  0.00           O  
ATOM   8651  N   THR A  90      -4.862  16.335  12.580  1.00  0.00           N  
ATOM   8652  H   THR A  90      -4.975  15.536  13.188  1.00  0.00           H  
ATOM   8653  CA  THR A  90      -5.730  17.488  12.798  1.00  0.00           C  
ATOM   8654  HA  THR A  90      -5.543  18.223  12.015  1.00  0.00           H  
ATOM   8655  C   THR A  90      -5.441  18.178  14.117  1.00  0.00           C  
ATOM   8656  CB  THR A  90      -7.210  17.134  12.712  1.00  0.00           C  
ATOM   8657  HB  THR A  90      -7.760  18.066  12.838  1.00  0.00           H  
ATOM   8658  O   THR A  90      -4.957  17.575  15.069  1.00  0.00           O  
ATOM   8659  CG2 THR A  90      -7.579  16.538  11.362  1.00  0.00           C  
ATOM   8660 HG21 THR A  90      -7.016  15.615  11.222  1.00  0.00           H  
ATOM   8661 HG22 THR A  90      -7.325  17.237  10.565  1.00  0.00           H  
ATOM   8662 HG23 THR A  90      -8.644  16.309  11.343  1.00  0.00           H  
ATOM   8663  OG1 THR A  90      -7.587  16.256  13.739  1.00  0.00           O  
ATOM   8664  HG1 THR A  90      -7.633  15.360  13.397  1.00  0.00           H  
ATOM   8665  N   VAL A  91      -5.743  19.466  14.178  1.00  0.00           N  
ATOM   8666  H   VAL A  91      -6.095  19.912  13.343  1.00  0.00           H  
ATOM   8667  CA  VAL A  91      -5.865  20.217  15.426  1.00  0.00           C  
ATOM   8668  HA  VAL A  91      -5.708  19.545  16.270  1.00  0.00           H  
ATOM   8669  C   VAL A  91      -7.287  20.733  15.525  1.00  0.00           C  
ATOM   8670  CB  VAL A  91      -4.833  21.352  15.543  1.00  0.00           C  
ATOM   8671  HB  VAL A  91      -5.045  21.923  16.447  1.00  0.00           H  
ATOM   8672  O   VAL A  91      -7.870  21.173  14.527  1.00  0.00           O  
ATOM   8673  CG1 VAL A  91      -3.422  20.770  15.684  1.00  0.00           C  
ATOM   8674 HG11 VAL A  91      -3.376  20.158  16.585  1.00  0.00           H  
ATOM   8675 HG12 VAL A  91      -2.694  21.576  15.772  1.00  0.00           H  
ATOM   8676 HG13 VAL A  91      -3.180  20.147  14.823  1.00  0.00           H  
ATOM   8677  CG2 VAL A  91      -4.873  22.317  14.349  1.00  0.00           C  
ATOM   8678 HG21 VAL A  91      -4.791  21.766  13.412  1.00  0.00           H  
ATOM   8679 HG22 VAL A  91      -4.044  23.022  14.410  1.00  0.00           H  
ATOM   8680 HG23 VAL A  91      -5.810  22.874  14.360  1.00  0.00           H  
ATOM   8681  N   ILE A  92      -7.852  20.678  16.724  1.00  0.00           N  
ATOM   8682  H   ILE A  92      -7.314  20.322  17.501  1.00  0.00           H  
ATOM   8683  CA  ILE A  92      -9.124  21.335  17.004  1.00  0.00           C  
ATOM   8684  HA  ILE A  92      -9.756  21.293  16.117  1.00  0.00           H  
ATOM   8685  C   ILE A  92      -8.828  22.795  17.288  1.00  0.00           C  
ATOM   8686  CB  ILE A  92      -9.876  20.619  18.131  1.00  0.00           C  
ATOM   8687  HB  ILE A  92      -9.183  20.435  18.953  1.00  0.00           H  
ATOM   8688  O   ILE A  92      -7.965  23.122  18.099  1.00  0.00           O  
ATOM   8689  CG1 ILE A  92     -10.384  19.280  17.560  1.00  0.00           C  
ATOM   8690 HG12 ILE A  92     -11.299  19.448  16.992  1.00  0.00           H  
ATOM   8691 HG13 ILE A  92      -9.650  18.838  16.887  1.00  0.00           H  
ATOM   8692  CG2 ILE A  92     -11.065  21.450  18.652  1.00  0.00           C  
ATOM   8693 HG21 ILE A  92     -11.732  21.713  17.831  1.00  0.00           H  
ATOM   8694 HG22 ILE A  92     -11.626  20.889  19.398  1.00  0.00           H  
ATOM   8695 HG23 ILE A  92     -10.709  22.364  19.128  1.00  0.00           H  
ATOM   8696  CD1 ILE A  92     -10.654  18.260  18.647  1.00  0.00           C  
ATOM   8697 HD11 ILE A  92      -9.697  18.008  19.104  1.00  0.00           H  
ATOM   8698 HD12 ILE A  92     -11.348  18.658  19.388  1.00  0.00           H  
ATOM   8699 HD13 ILE A  92     -11.082  17.363  18.199  1.00  0.00           H  
ATOM   8700  N   VAL A  93      -9.529  23.672  16.587  1.00  0.00           N  
ATOM   8701  H   VAL A  93     -10.254  23.327  15.975  1.00  0.00           H  
ATOM   8702  CA  VAL A  93      -9.410  25.110  16.752  1.00  0.00           C  
ATOM   8703  HA  VAL A  93      -8.554  25.314  17.395  1.00  0.00           H  
ATOM   8704  C   VAL A  93     -10.669  25.601  17.433  1.00  0.00           C  
ATOM   8705  CB  VAL A  93      -9.147  25.823  15.426  1.00  0.00           C  
ATOM   8706  HB  VAL A  93     -10.028  25.736  14.791  1.00  0.00           H  
ATOM   8707  O   VAL A  93     -11.758  25.440  16.886  1.00  0.00           O  
ATOM   8708  CG1 VAL A  93      -8.846  27.303  15.678  1.00  0.00           C  
ATOM   8709 HG11 VAL A  93      -8.685  27.818  14.731  1.00  0.00           H  
ATOM   8710 HG12 VAL A  93      -9.693  27.764  16.185  1.00  0.00           H  
ATOM   8711 HG13 VAL A  93      -7.959  27.403  16.304  1.00  0.00           H  
ATOM   8712  CG2 VAL A  93      -7.949  25.215  14.690  1.00  0.00           C  
ATOM   8713 HG21 VAL A  93      -7.066  25.248  15.328  1.00  0.00           H  
ATOM   8714 HG22 VAL A  93      -7.770  25.780  13.775  1.00  0.00           H  
ATOM   8715 HG23 VAL A  93      -8.156  24.179  14.421  1.00  0.00           H  
ATOM   8716  N   ASP A  94     -10.530  26.169  18.626  1.00  0.00           N  
ATOM   8717  H   ASP A  94      -9.606  26.256  19.025  1.00  0.00           H  
ATOM   8718  CA  ASP A  94     -11.672  26.640  19.405  1.00  0.00           C  
ATOM   8719  HA  ASP A  94     -12.477  26.888  18.713  1.00  0.00           H  
ATOM   8720  C   ASP A  94     -11.288  27.882  20.233  1.00  0.00           C  
ATOM   8721  CB  ASP A  94     -12.195  25.498  20.291  1.00  0.00           C  
ATOM   8722  HB2 ASP A  94     -12.205  24.575  19.712  1.00  0.00           H  
ATOM   8723  HB3 ASP A  94     -11.522  25.354  21.137  1.00  0.00           H  
ATOM   8724  O   ASP A  94     -10.299  27.834  20.971  1.00  0.00           O  
ATOM   8725  CG  ASP A  94     -13.615  25.764  20.797  1.00  0.00           C  
ATOM   8726  OD1 ASP A  94     -13.851  26.815  21.430  1.00  0.00           O  
ATOM   8727  OD2 ASP A  94     -14.501  24.905  20.595  1.00  0.00           O  
ATOM   8728  N   PRO A  95     -12.048  28.994  20.166  1.00  0.00           N  
ATOM   8729  CA  PRO A  95     -11.782  30.191  20.966  1.00  0.00           C  
ATOM   8730  HA  PRO A  95     -10.779  30.550  20.737  1.00  0.00           H  
ATOM   8731  C   PRO A  95     -11.890  29.949  22.479  1.00  0.00           C  
ATOM   8732  CB  PRO A  95     -12.813  31.233  20.508  1.00  0.00           C  
ATOM   8733  HB2 PRO A  95     -13.660  31.249  21.193  1.00  0.00           H  
ATOM   8734  HB3 PRO A  95     -12.370  32.226  20.435  1.00  0.00           H  
ATOM   8735  O   PRO A  95     -11.356  30.729  23.264  1.00  0.00           O  
ATOM   8736  CG  PRO A  95     -13.290  30.735  19.146  1.00  0.00           C  
ATOM   8737  HG2 PRO A  95     -14.311  31.049  18.928  1.00  0.00           H  
ATOM   8738  HG3 PRO A  95     -12.611  31.075  18.364  1.00  0.00           H  
ATOM   8739  CD  PRO A  95     -13.183  29.224  19.289  1.00  0.00           C  
ATOM   8740  HD2 PRO A  95     -13.040  28.775  18.306  1.00  0.00           H  
ATOM   8741  HD3 PRO A  95     -14.089  28.830  19.751  1.00  0.00           H  
ATOM   8742  N   ARG A  96     -12.579  28.879  22.907  1.00  0.00           N  
ATOM   8743  H   ARG A  96     -12.994  28.276  22.211  1.00  0.00           H  
ATOM   8744  CA  ARG A  96     -12.720  28.475  24.317  1.00  0.00           C  
ATOM   8745  HA  ARG A  96     -12.865  29.367  24.926  1.00  0.00           H  
ATOM   8746  C   ARG A  96     -11.469  27.788  24.869  1.00  0.00           C  
ATOM   8747  CB  ARG A  96     -13.936  27.546  24.482  1.00  0.00           C  
ATOM   8748  HB2 ARG A  96     -14.029  27.268  25.532  1.00  0.00           H  
ATOM   8749  HB3 ARG A  96     -13.759  26.628  23.922  1.00  0.00           H  
ATOM   8750  O   ARG A  96     -11.401  27.544  26.075  1.00  0.00           O  
ATOM   8751  CG  ARG A  96     -15.260  28.189  24.039  1.00  0.00           C  
ATOM   8752  HG2 ARG A  96     -15.172  28.613  23.039  1.00  0.00           H  
ATOM   8753  HG3 ARG A  96     -15.505  28.993  24.733  1.00  0.00           H  
ATOM   8754  CD  ARG A  96     -16.402  27.167  24.035  1.00  0.00           C  
ATOM   8755  HD2 ARG A  96     -17.344  27.710  23.961  1.00  0.00           H  
ATOM   8756  HD3 ARG A  96     -16.389  26.613  24.974  1.00  0.00           H  
ATOM   8757  NE  ARG A  96     -16.304  26.229  22.902  1.00  0.00           N  
ATOM   8758  HE  ARG A  96     -15.495  26.303  22.302  1.00  0.00           H  
ATOM   8759  NH1 ARG A  96     -18.261  25.092  23.300  1.00  0.00           N  
ATOM   8760 HH11 ARG A  96     -18.358  25.582  24.178  1.00  0.00           H  
ATOM   8761 HH12 ARG A  96     -18.872  24.311  23.107  1.00  0.00           H  
ATOM   8762  NH2 ARG A  96     -16.987  24.511  21.581  1.00  0.00           N  
ATOM   8763 HH21 ARG A  96     -16.114  24.609  21.083  1.00  0.00           H  
ATOM   8764 HH22 ARG A  96     -17.639  23.764  21.386  1.00  0.00           H  
ATOM   8765  CZ  ARG A  96     -17.178  25.286  22.600  1.00  0.00           C  
ATOM   8766  N   ALA A  97     -10.491  27.456  24.024  1.00  0.00           N  
ATOM   8767  H   ALA A  97     -10.585  27.692  23.047  1.00  0.00           H  
ATOM   8768  CA  ALA A  97      -9.248  26.838  24.464  1.00  0.00           C  
ATOM   8769  HA  ALA A  97      -9.494  25.913  24.986  1.00  0.00           H  
ATOM   8770  C   ALA A  97      -8.496  27.762  25.439  1.00  0.00           C  
ATOM   8771  CB  ALA A  97      -8.406  26.473  23.237  1.00  0.00           C  
ATOM   8772  HB1 ALA A  97      -8.150  27.374  22.680  1.00  0.00           H  
ATOM   8773  HB2 ALA A  97      -7.489  25.972  23.546  1.00  0.00           H  
ATOM   8774  HB3 ALA A  97      -8.974  25.813  22.581  1.00  0.00           H  
ATOM   8775  O   ALA A  97      -8.179  28.909  25.123  1.00  0.00           O  
ATOM   8776  N   LYS A  98      -8.196  27.253  26.642  1.00  0.00           N  
ATOM   8777  H   LYS A  98      -8.522  26.320  26.848  1.00  0.00           H  
ATOM   8778  CA  LYS A  98      -7.454  28.000  27.676  1.00  0.00           C  
ATOM   8779  HA  LYS A  98      -7.916  28.979  27.810  1.00  0.00           H  
ATOM   8780  C   LYS A  98      -6.004  28.270  27.273  1.00  0.00           C  
ATOM   8781  CB  LYS A  98      -7.480  27.231  29.005  1.00  0.00           C  
ATOM   8782  HB2 LYS A  98      -6.828  27.741  29.714  1.00  0.00           H  
ATOM   8783  HB3 LYS A  98      -7.086  26.227  28.844  1.00  0.00           H  
ATOM   8784  O   LYS A  98      -5.419  29.261  27.700  1.00  0.00           O  
ATOM   8785  CG  LYS A  98      -8.885  27.143  29.614  1.00  0.00           C  
ATOM   8786  HG2 LYS A  98      -9.557  26.640  28.918  1.00  0.00           H  
ATOM   8787  HG3 LYS A  98      -9.261  28.148  29.807  1.00  0.00           H  
ATOM   8788  CD  LYS A  98      -8.836  26.352  30.924  1.00  0.00           C  
ATOM   8789  HD2 LYS A  98      -8.178  26.858  31.631  1.00  0.00           H  
ATOM   8790  HD3 LYS A  98      -8.439  25.358  30.716  1.00  0.00           H  
ATOM   8791  CE  LYS A  98     -10.242  26.229  31.514  1.00  0.00           C  
ATOM   8792  HE2 LYS A  98     -10.599  27.221  31.788  1.00  0.00           H  
ATOM   8793  HE3 LYS A  98     -10.903  25.838  30.740  1.00  0.00           H  
ATOM   8794  NZ  LYS A  98     -10.246  25.321  32.686  1.00  0.00           N  
ATOM   8795  HZ1 LYS A  98     -11.182  25.223  33.053  1.00  0.00           H  
ATOM   8796  HZ2 LYS A  98      -9.629  25.664  33.407  1.00  0.00           H  
ATOM   8797  HZ3 LYS A  98      -9.928  24.406  32.400  1.00  0.00           H  
ATOM   8798  N   GLU A  99      -5.433  27.377  26.475  1.00  0.00           N  
ATOM   8799  H   GLU A  99      -5.998  26.621  26.115  1.00  0.00           H  
ATOM   8800  CA  GLU A  99      -4.056  27.416  25.997  1.00  0.00           C  
ATOM   8801  HA  GLU A  99      -3.775  28.452  25.812  1.00  0.00           H  
ATOM   8802  C   GLU A  99      -3.943  26.653  24.673  1.00  0.00           C  
ATOM   8803  CB  GLU A  99      -3.105  26.841  27.067  1.00  0.00           C  
ATOM   8804  HB2 GLU A  99      -3.249  27.404  27.989  1.00  0.00           H  
ATOM   8805  HB3 GLU A  99      -2.076  26.994  26.742  1.00  0.00           H  
ATOM   8806  O   GLU A  99      -4.782  25.805  24.365  1.00  0.00           O  
ATOM   8807  CG  GLU A  99      -3.316  25.346  27.357  1.00  0.00           C  
ATOM   8808  HG2 GLU A  99      -2.963  24.764  26.506  1.00  0.00           H  
ATOM   8809  HG3 GLU A  99      -4.382  25.150  27.475  1.00  0.00           H  
ATOM   8810  CD  GLU A  99      -2.597  24.857  28.625  1.00  0.00           C  
ATOM   8811  OE1 GLU A  99      -3.005  23.788  29.127  1.00  0.00           O  
ATOM   8812  OE2 GLU A  99      -1.623  25.481  29.105  1.00  0.00           O  
ATOM   8813  N   ASP A 100      -2.886  26.943  23.919  1.00  0.00           N  
ATOM   8814  H   ASP A 100      -2.193  27.587  24.273  1.00  0.00           H  
ATOM   8815  CA  ASP A 100      -2.532  26.194  22.718  1.00  0.00           C  
ATOM   8816  HA  ASP A 100      -3.434  25.838  22.220  1.00  0.00           H  
ATOM   8817  C   ASP A 100      -1.665  25.008  23.115  1.00  0.00           C  
ATOM   8818  CB  ASP A 100      -1.747  27.093  21.759  1.00  0.00           C  
ATOM   8819  HB2 ASP A 100      -0.822  27.410  22.239  1.00  0.00           H  
ATOM   8820  HB3 ASP A 100      -1.486  26.525  20.866  1.00  0.00           H  
ATOM   8821  O   ASP A 100      -0.634  25.195  23.765  1.00  0.00           O  
ATOM   8822  CG  ASP A 100      -2.527  28.327  21.351  1.00  0.00           C  
ATOM   8823  OD1 ASP A 100      -3.756  28.259  21.192  1.00  0.00           O  
ATOM   8824  OD2 ASP A 100      -1.922  29.412  21.248  1.00  0.00           O  
ATOM   8825  N   PHE A 101      -2.033  23.794  22.719  1.00  0.00           N  
ATOM   8826  H   PHE A 101      -2.897  23.668  22.211  1.00  0.00           H  
ATOM   8827  CA  PHE A 101      -1.205  22.631  22.995  1.00  0.00           C  
ATOM   8828  HA  PHE A 101      -0.171  22.976  23.020  1.00  0.00           H  
ATOM   8829  C   PHE A 101      -1.273  21.560  21.910  1.00  0.00           C  
ATOM   8830  CB  PHE A 101      -1.542  22.054  24.377  1.00  0.00           C  
ATOM   8831  HB2 PHE A 101      -0.716  21.411  24.682  1.00  0.00           H  
ATOM   8832  HB3 PHE A 101      -1.600  22.863  25.106  1.00  0.00           H  
ATOM   8833  O   PHE A 101      -2.285  21.394  21.230  1.00  0.00           O  
ATOM   8834  CG  PHE A 101      -2.818  21.242  24.426  1.00  0.00           C  
ATOM   8835  CD1 PHE A 101      -4.049  21.859  24.714  1.00  0.00           C  
ATOM   8836  HD1 PHE A 101      -4.098  22.926  24.871  1.00  0.00           H  
ATOM   8837  CD2 PHE A 101      -2.767  19.858  24.182  1.00  0.00           C  
ATOM   8838  HD2 PHE A 101      -1.826  19.377  23.960  1.00  0.00           H  
ATOM   8839  CE1 PHE A 101      -5.220  21.084  24.782  1.00  0.00           C  
ATOM   8840  HE1 PHE A 101      -6.162  21.559  25.013  1.00  0.00           H  
ATOM   8841  CE2 PHE A 101      -3.940  19.092  24.228  1.00  0.00           C  
ATOM   8842  HE2 PHE A 101      -3.885  18.027  24.057  1.00  0.00           H  
ATOM   8843  CZ  PHE A 101      -5.170  19.702  24.526  1.00  0.00           C  
ATOM   8844  HZ  PHE A 101      -6.071  19.109  24.570  1.00  0.00           H  
ATOM   8845  N   LEU A 102      -0.195  20.785  21.813  1.00  0.00           N  
ATOM   8846  H   LEU A 102       0.580  20.996  22.425  1.00  0.00           H  
ATOM   8847  CA  LEU A 102      -0.137  19.516  21.097  1.00  0.00           C  
ATOM   8848  HA  LEU A 102      -1.112  19.298  20.660  1.00  0.00           H  
ATOM   8849  C   LEU A 102       0.179  18.384  22.079  1.00  0.00           C  
ATOM   8850  CB  LEU A 102       0.901  19.579  19.964  1.00  0.00           C  
ATOM   8851  HB2 LEU A 102       0.929  18.599  19.488  1.00  0.00           H  
ATOM   8852  HB3 LEU A 102       1.881  19.760  20.405  1.00  0.00           H  
ATOM   8853  O   LEU A 102       0.957  18.570  23.018  1.00  0.00           O  
ATOM   8854  CG  LEU A 102       0.649  20.641  18.877  1.00  0.00           C  
ATOM   8855  HG  LEU A 102       0.710  21.638  19.311  1.00  0.00           H  
ATOM   8856  CD1 LEU A 102       1.734  20.507  17.807  1.00  0.00           C  
ATOM   8857 HD11 LEU A 102       1.521  21.175  16.973  1.00  0.00           H  
ATOM   8858 HD12 LEU A 102       2.706  20.752  18.237  1.00  0.00           H  
ATOM   8859 HD13 LEU A 102       1.757  19.485  17.428  1.00  0.00           H  
ATOM   8860  CD2 LEU A 102      -0.703  20.490  18.180  1.00  0.00           C  
ATOM   8861 HD21 LEU A 102      -0.767  21.175  17.334  1.00  0.00           H  
ATOM   8862 HD22 LEU A 102      -1.502  20.748  18.875  1.00  0.00           H  
ATOM   8863 HD23 LEU A 102      -0.836  19.464  17.836  1.00  0.00           H  
ATOM   8864  N   ASN A 103      -0.406  17.209  21.857  1.00  0.00           N  
ATOM   8865  H   ASN A 103      -1.002  17.115  21.047  1.00  0.00           H  
ATOM   8866  CA  ASN A 103      -0.011  15.983  22.529  1.00  0.00           C  
ATOM   8867  HA  ASN A 103       0.103  16.184  23.594  1.00  0.00           H  
ATOM   8868  C   ASN A 103       1.332  15.531  21.961  1.00  0.00           C  
ATOM   8869  CB  ASN A 103      -1.081  14.895  22.358  1.00  0.00           C  
ATOM   8870  HB2 ASN A 103      -1.189  14.642  21.303  1.00  0.00           H  
ATOM   8871  HB3 ASN A 103      -2.041  15.263  22.719  1.00  0.00           H  
ATOM   8872  O   ASN A 103       1.434  15.137  20.799  1.00  0.00           O  
ATOM   8873  CG  ASN A 103      -0.740  13.630  23.136  1.00  0.00           C  
ATOM   8874  ND2 ASN A 103      -1.507  12.587  22.955  1.00  0.00           N  
ATOM   8875 HD21 ASN A 103      -1.368  11.752  23.506  1.00  0.00           H  
ATOM   8876 HD22 ASN A 103      -2.068  12.545  22.116  1.00  0.00           H  
ATOM   8877  OD1 ASN A 103       0.192  13.579  23.929  1.00  0.00           O  
ATOM   8878  N   LEU A 104       2.362  15.569  22.799  1.00  0.00           N  
ATOM   8879  H   LEU A 104       2.176  15.847  23.752  1.00  0.00           H  
ATOM   8880  CA  LEU A 104       3.704  15.137  22.450  1.00  0.00           C  
ATOM   8881  HA  LEU A 104       4.077  15.788  21.658  1.00  0.00           H  
ATOM   8882  C   LEU A 104       3.670  13.702  21.901  1.00  0.00           C  
ATOM   8883  CB  LEU A 104       4.578  15.313  23.710  1.00  0.00           C  
ATOM   8884  HB2 LEU A 104       4.539  16.359  24.014  1.00  0.00           H  
ATOM   8885  HB3 LEU A 104       4.154  14.717  24.518  1.00  0.00           H  
ATOM   8886  O   LEU A 104       4.276  13.428  20.866  1.00  0.00           O  
ATOM   8887  CG  LEU A 104       6.049  14.909  23.543  1.00  0.00           C  
ATOM   8888  HG  LEU A 104       6.068  13.832  23.379  1.00  0.00           H  
ATOM   8889  CD1 LEU A 104       6.735  15.627  22.379  1.00  0.00           C  
ATOM   8890 HD11 LEU A 104       6.298  15.297  21.436  1.00  0.00           H  
ATOM   8891 HD12 LEU A 104       7.793  15.364  22.364  1.00  0.00           H  
ATOM   8892 HD13 LEU A 104       6.626  16.706  22.489  1.00  0.00           H  
ATOM   8893  CD2 LEU A 104       6.850  15.193  24.810  1.00  0.00           C  
ATOM   8894 HD21 LEU A 104       7.880  14.860  24.682  1.00  0.00           H  
ATOM   8895 HD22 LEU A 104       6.840  16.260  25.035  1.00  0.00           H  
ATOM   8896 HD23 LEU A 104       6.421  14.647  25.650  1.00  0.00           H  
ATOM   8897  N   ASN A 105       2.900  12.810  22.532  1.00  0.00           N  
ATOM   8898  H   ASN A 105       2.320  13.143  23.289  1.00  0.00           H  
ATOM   8899  CA  ASN A 105       2.814  11.383  22.200  1.00  0.00           C  
ATOM   8900  HA  ASN A 105       3.813  10.960  22.094  1.00  0.00           H  
ATOM   8901  C   ASN A 105       2.187  11.071  20.836  1.00  0.00           C  
ATOM   8902  CB  ASN A 105       2.200  10.647  23.397  1.00  0.00           C  
ATOM   8903  HB2 ASN A 105       1.970   9.620  23.112  1.00  0.00           H  
ATOM   8904  HB3 ASN A 105       1.272  11.130  23.705  1.00  0.00           H  
ATOM   8905  O   ASN A 105       2.503  10.026  20.276  1.00  0.00           O  
ATOM   8906  CG  ASN A 105       3.177  10.578  24.562  1.00  0.00           C  
ATOM   8907  ND2 ASN A 105       2.711  10.299  25.750  1.00  0.00           N  
ATOM   8908 HD21 ASN A 105       3.372  10.260  26.512  1.00  0.00           H  
ATOM   8909 HD22 ASN A 105       1.711  10.271  25.886  1.00  0.00           H  
ATOM   8910  OD1 ASN A 105       4.377  10.784  24.425  1.00  0.00           O  
ATOM   8911  N   ASP A 106       1.448  12.009  20.243  1.00  0.00           N  
ATOM   8912  H   ASP A 106       1.269  12.876  20.730  1.00  0.00           H  
ATOM   8913  CA  ASP A 106       0.902  11.867  18.887  1.00  0.00           C  
ATOM   8914  HA  ASP A 106       0.797  10.806  18.663  1.00  0.00           H  
ATOM   8915  C   ASP A 106       1.834  12.434  17.793  1.00  0.00           C  
ATOM   8916  CB  ASP A 106      -0.512  12.473  18.839  1.00  0.00           C  
ATOM   8917  HB2 ASP A 106      -0.877  12.438  17.812  1.00  0.00           H  
ATOM   8918  HB3 ASP A 106      -0.466  13.518  19.145  1.00  0.00           H  
ATOM   8919  O   ASP A 106       1.535  12.346  16.600  1.00  0.00           O  
ATOM   8920  CG  ASP A 106      -1.515  11.709  19.715  1.00  0.00           C  
ATOM   8921  OD1 ASP A 106      -1.454  10.460  19.765  1.00  0.00           O  
ATOM   8922  OD2 ASP A 106      -2.345  12.365  20.384  1.00  0.00           O  
ATOM   8923  N   LEU A 107       2.988  13.008  18.165  1.00  0.00           N  
ATOM   8924  H   LEU A 107       3.196  13.055  19.152  1.00  0.00           H  
ATOM   8925  CA  LEU A 107       4.006  13.452  17.210  1.00  0.00           C  
ATOM   8926  HA  LEU A 107       3.495  13.852  16.334  1.00  0.00           H  
ATOM   8927  C   LEU A 107       4.863  12.269  16.740  1.00  0.00           C  
ATOM   8928  CB  LEU A 107       4.877  14.581  17.793  1.00  0.00           C  
ATOM   8929  HB2 LEU A 107       5.524  14.158  18.561  1.00  0.00           H  
ATOM   8930  HB3 LEU A 107       5.511  14.958  16.991  1.00  0.00           H  
ATOM   8931  O   LEU A 107       5.361  11.478  17.546  1.00  0.00           O  
ATOM   8932  CG  LEU A 107       4.115  15.769  18.410  1.00  0.00           C  
ATOM   8933  HG  LEU A 107       3.584  15.436  19.303  1.00  0.00           H  
ATOM   8934  CD1 LEU A 107       5.113  16.854  18.821  1.00  0.00           C  
ATOM   8935 HD11 LEU A 107       4.580  17.665  19.318  1.00  0.00           H  
ATOM   8936 HD12 LEU A 107       5.845  16.438  19.513  1.00  0.00           H  
ATOM   8937 HD13 LEU A 107       5.630  17.243  17.945  1.00  0.00           H  
ATOM   8938  CD2 LEU A 107       3.106  16.414  17.460  1.00  0.00           C  
ATOM   8939 HD21 LEU A 107       2.367  15.677  17.146  1.00  0.00           H  
ATOM   8940 HD22 LEU A 107       3.625  16.827  16.595  1.00  0.00           H  
ATOM   8941 HD23 LEU A 107       2.581  17.210  17.987  1.00  0.00           H  
ATOM   8942  N   TYR A 108       5.103  12.188  15.430  1.00  0.00           N  
ATOM   8943  H   TYR A 108       4.788  12.948  14.844  1.00  0.00           H  
ATOM   8944  CA  TYR A 108       5.914  11.142  14.816  1.00  0.00           C  
ATOM   8945  HA  TYR A 108       5.564  10.181  15.192  1.00  0.00           H  
ATOM   8946  C   TYR A 108       7.381  11.308  15.206  1.00  0.00           C  
ATOM   8947  CB  TYR A 108       5.756  11.130  13.290  1.00  0.00           C  
ATOM   8948  HB2 TYR A 108       6.446  10.394  12.877  1.00  0.00           H  
ATOM   8949  HB3 TYR A 108       6.043  12.101  12.887  1.00  0.00           H  
ATOM   8950  O   TYR A 108       8.094  12.179  14.700  1.00  0.00           O  
ATOM   8951  CG  TYR A 108       4.362  10.780  12.817  1.00  0.00           C  
ATOM   8952  CD1 TYR A 108       3.954   9.434  12.747  1.00  0.00           C  
ATOM   8953  HD1 TYR A 108       4.636   8.646  13.031  1.00  0.00           H  
ATOM   8954  CD2 TYR A 108       3.462  11.807  12.483  1.00  0.00           C  
ATOM   8955  HD2 TYR A 108       3.775  12.837  12.572  1.00  0.00           H  
ATOM   8956  CE1 TYR A 108       2.648   9.115  12.327  1.00  0.00           C  
ATOM   8957  HE1 TYR A 108       2.315   8.088  12.287  1.00  0.00           H  
ATOM   8958  CE2 TYR A 108       2.146  11.491  12.099  1.00  0.00           C  
ATOM   8959  HE2 TYR A 108       1.427  12.274  11.909  1.00  0.00           H  
ATOM   8960  OH  TYR A 108       0.472   9.843  11.627  1.00  0.00           O  
ATOM   8961  HH  TYR A 108      -0.118  10.594  11.724  1.00  0.00           H  
ATOM   8962  CZ  TYR A 108       1.739  10.144  12.012  1.00  0.00           C  
ATOM   8963  N   ARG A 109       7.823  10.424  16.097  1.00  0.00           N  
ATOM   8964  H   ARG A 109       7.135   9.822  16.526  1.00  0.00           H  
ATOM   8965  CA  ARG A 109       9.202  10.293  16.561  1.00  0.00           C  
ATOM   8966  HA  ARG A 109       9.863  10.963  16.010  1.00  0.00           H  
ATOM   8967  C   ARG A 109       9.629   8.860  16.270  1.00  0.00           C  
ATOM   8968  CB  ARG A 109       9.262  10.679  18.050  1.00  0.00           C  
ATOM   8969  HB2 ARG A 109      10.250  10.446  18.447  1.00  0.00           H  
ATOM   8970  HB3 ARG A 109       8.523  10.102  18.605  1.00  0.00           H  
ATOM   8971  O   ARG A 109       9.164   7.923  16.913  1.00  0.00           O  
ATOM   8972  CG  ARG A 109       8.992  12.184  18.229  1.00  0.00           C  
ATOM   8973  HG2 ARG A 109       9.842  12.728  17.817  1.00  0.00           H  
ATOM   8974  HG3 ARG A 109       8.098  12.487  17.683  1.00  0.00           H  
ATOM   8975  CD  ARG A 109       8.816  12.596  19.691  1.00  0.00           C  
ATOM   8976  HD2 ARG A 109       8.954  13.675  19.762  1.00  0.00           H  
ATOM   8977  HD3 ARG A 109       9.589  12.112  20.289  1.00  0.00           H  
ATOM   8978  NE  ARG A 109       7.474  12.270  20.205  1.00  0.00           N  
ATOM   8979  HE  ARG A 109       6.757  12.023  19.537  1.00  0.00           H  
ATOM   8980  NH1 ARG A 109       7.968  12.424  22.453  1.00  0.00           N  
ATOM   8981 HH11 ARG A 109       8.949  12.305  22.241  1.00  0.00           H  
ATOM   8982 HH12 ARG A 109       7.749  12.060  23.369  1.00  0.00           H  
ATOM   8983  NH2 ARG A 109       6.015  11.711  21.843  1.00  0.00           N  
ATOM   8984 HH21 ARG A 109       5.803  11.549  22.817  1.00  0.00           H  
ATOM   8985 HH22 ARG A 109       5.265  11.782  21.170  1.00  0.00           H  
ATOM   8986  CZ  ARG A 109       7.166  12.154  21.483  1.00  0.00           C  
ATOM   8987  N   GLY A 110      10.383   8.696  15.190  1.00  0.00           N  
ATOM   8988  H   GLY A 110      10.769   9.528  14.767  1.00  0.00           H  
ATOM   8989  CA  GLY A 110      10.992   7.420  14.823  1.00  0.00           C  
ATOM   8990  HA2 GLY A 110      10.472   6.586  15.294  1.00  0.00           H  
ATOM   8991  HA3 GLY A 110      10.947   7.297  13.741  1.00  0.00           H  
ATOM   8992  C   GLY A 110      12.446   7.397  15.263  1.00  0.00           C  
ATOM   8993  O   GLY A 110      12.869   8.233  16.054  1.00  0.00           O  
ATOM   8994  N   ASP A 111      13.217   6.482  14.686  1.00  0.00           N  
ATOM   8995  H   ASP A 111      12.787   5.773  14.110  1.00  0.00           H  
ATOM   8996  CA  ASP A 111      14.675   6.546  14.690  1.00  0.00           C  
ATOM   8997  HA  ASP A 111      15.043   6.580  15.715  1.00  0.00           H  
ATOM   8998  C   ASP A 111      15.151   7.817  13.947  1.00  0.00           C  
ATOM   8999  CB  ASP A 111      15.214   5.297  13.995  1.00  0.00           C  
ATOM   9000  HB2 ASP A 111      14.666   5.129  13.068  1.00  0.00           H  
ATOM   9001  HB3 ASP A 111      16.239   5.551  13.724  1.00  0.00           H  
ATOM   9002  O   ASP A 111      15.562   7.773  12.781  1.00  0.00           O  
ATOM   9003  CG  ASP A 111      15.246   3.999  14.807  1.00  0.00           C  
ATOM   9004  OD1 ASP A 111      15.142   4.041  16.045  1.00  0.00           O  
ATOM   9005  OD2 ASP A 111      15.515   2.957  14.154  1.00  0.00           O  
ATOM   9006  N   THR A 112      14.998   8.976  14.583  1.00  0.00           N  
ATOM   9007  H   THR A 112      14.574   8.950  15.499  1.00  0.00           H  
ATOM   9008  CA  THR A 112      15.251  10.278  13.978  1.00  0.00           C  
ATOM   9009  HA  THR A 112      14.852  10.261  12.964  1.00  0.00           H  
ATOM   9010  C   THR A 112      16.752  10.495  13.906  1.00  0.00           C  
ATOM   9011  CB  THR A 112      14.550  11.422  14.728  1.00  0.00           C  
ATOM   9012  HB  THR A 112      14.977  11.522  15.725  1.00  0.00           H  
ATOM   9013  O   THR A 112      17.496  10.217  14.850  1.00  0.00           O  
ATOM   9014  CG2 THR A 112      14.656  12.754  13.987  1.00  0.00           C  
ATOM   9015 HG21 THR A 112      14.097  13.516  14.531  1.00  0.00           H  
ATOM   9016 HG22 THR A 112      14.247  12.664  12.980  1.00  0.00           H  
ATOM   9017 HG23 THR A 112      15.694  13.081  13.928  1.00  0.00           H  
ATOM   9018  OG1 THR A 112      13.163  11.178  14.836  1.00  0.00           O  
ATOM   9019  HG1 THR A 112      12.838  11.811  15.480  1.00  0.00           H  
ATOM   9020  N   VAL A 113      17.206  10.994  12.761  1.00  0.00           N  
ATOM   9021  H   VAL A 113      16.542  11.238  12.040  1.00  0.00           H  
ATOM   9022  CA  VAL A 113      18.588  11.421  12.592  1.00  0.00           C  
ATOM   9023  HA  VAL A 113      19.200  10.889  13.320  1.00  0.00           H  
ATOM   9024  C   VAL A 113      18.658  12.912  12.899  1.00  0.00           C  
ATOM   9025  CB  VAL A 113      19.140  11.046  11.208  1.00  0.00           C  
ATOM   9026  HB  VAL A 113      18.540  11.515  10.428  1.00  0.00           H  
ATOM   9027  O   VAL A 113      18.206  13.718  12.092  1.00  0.00           O  
ATOM   9028  CG1 VAL A 113      20.594  11.512  11.066  1.00  0.00           C  
ATOM   9029 HG11 VAL A 113      21.044  11.634  12.052  1.00  0.00           H  
ATOM   9030 HG12 VAL A 113      21.189  10.799  10.495  1.00  0.00           H  
ATOM   9031 HG13 VAL A 113      20.607  12.474  10.554  1.00  0.00           H  
ATOM   9032  CG2 VAL A 113      19.087   9.524  10.999  1.00  0.00           C  
ATOM   9033 HG21 VAL A 113      19.484   9.272  10.015  1.00  0.00           H  
ATOM   9034 HG22 VAL A 113      18.056   9.174  11.050  1.00  0.00           H  
ATOM   9035 HG23 VAL A 113      19.671   9.022  11.770  1.00  0.00           H  
ATOM   9036  N   VAL A 114      19.199  13.263  14.064  1.00  0.00           N  
ATOM   9037  H   VAL A 114      19.592  12.531  14.637  1.00  0.00           H  
ATOM   9038  CA  VAL A 114      19.449  14.650  14.488  1.00  0.00           C  
ATOM   9039  HA  VAL A 114      18.955  15.339  13.804  1.00  0.00           H  
ATOM   9040  C   VAL A 114      20.956  14.885  14.393  1.00  0.00           C  
ATOM   9041  CB  VAL A 114      18.886  14.916  15.903  1.00  0.00           C  
ATOM   9042  HB  VAL A 114      19.355  14.238  16.617  1.00  0.00           H  
ATOM   9043  O   VAL A 114      21.733  14.046  14.848  1.00  0.00           O  
ATOM   9044  CG1 VAL A 114      19.169  16.342  16.371  1.00  0.00           C  
ATOM   9045 HG11 VAL A 114      18.707  16.521  17.342  1.00  0.00           H  
ATOM   9046 HG12 VAL A 114      20.242  16.507  16.469  1.00  0.00           H  
ATOM   9047 HG13 VAL A 114      18.765  17.044  15.642  1.00  0.00           H  
ATOM   9048  CG2 VAL A 114      17.375  14.667  15.973  1.00  0.00           C  
ATOM   9049 HG21 VAL A 114      16.866  15.288  15.235  1.00  0.00           H  
ATOM   9050 HG22 VAL A 114      17.159  13.617  15.779  1.00  0.00           H  
ATOM   9051 HG23 VAL A 114      17.002  14.915  16.967  1.00  0.00           H  
ATOM   9052  N   ASP A 115      21.401  15.954  13.726  1.00  0.00           N  
ATOM   9053  H   ASP A 115      20.747  16.670  13.442  1.00  0.00           H  
ATOM   9054  CA  ASP A 115      22.832  16.232  13.497  1.00  0.00           C  
ATOM   9055  HA  ASP A 115      22.887  17.023  12.749  1.00  0.00           H  
ATOM   9056  C   ASP A 115      23.625  15.031  12.914  1.00  0.00           C  
ATOM   9057  CB  ASP A 115      23.482  16.786  14.779  1.00  0.00           C  
ATOM   9058  HB2 ASP A 115      23.378  16.058  15.583  1.00  0.00           H  
ATOM   9059  HB3 ASP A 115      24.548  16.925  14.600  1.00  0.00           H  
ATOM   9060  O   ASP A 115      24.782  14.777  13.262  1.00  0.00           O  
ATOM   9061  CG  ASP A 115      22.934  18.139  15.232  1.00  0.00           C  
ATOM   9062  OD1 ASP A 115      22.742  19.016  14.366  1.00  0.00           O  
ATOM   9063  OD2 ASP A 115      22.805  18.321  16.462  1.00  0.00           O  
ATOM   9064  N   GLY A 116      22.996  14.214  12.060  1.00  0.00           N  
ATOM   9065  H   GLY A 116      22.040  14.441  11.825  1.00  0.00           H  
ATOM   9066  CA  GLY A 116      23.632  13.026  11.472  1.00  0.00           C  
ATOM   9067  HA2 GLY A 116      23.055  12.712  10.602  1.00  0.00           H  
ATOM   9068  HA3 GLY A 116      24.630  13.300  11.130  1.00  0.00           H  
ATOM   9069  C   GLY A 116      23.780  11.819  12.414  1.00  0.00           C  
ATOM   9070  O   GLY A 116      24.285  10.779  11.985  1.00  0.00           O  
ATOM   9071  N   LYS A 117      23.317  11.908  13.667  1.00  0.00           N  
ATOM   9072  H   LYS A 117      22.905  12.783  13.957  1.00  0.00           H  
ATOM   9073  CA  LYS A 117      23.264  10.793  14.623  1.00  0.00           C  
ATOM   9074  HA  LYS A 117      23.921   9.993  14.281  1.00  0.00           H  
ATOM   9075  C   LYS A 117      21.854  10.233  14.718  1.00  0.00           C  
ATOM   9076  CB  LYS A 117      23.732  11.251  16.003  1.00  0.00           C  
ATOM   9077  HB2 LYS A 117      23.515  10.470  16.731  1.00  0.00           H  
ATOM   9078  HB3 LYS A 117      23.181  12.148  16.287  1.00  0.00           H  
ATOM   9079  O   LYS A 117      20.889  10.977  14.824  1.00  0.00           O  
ATOM   9080  CG  LYS A 117      25.232  11.550  16.025  1.00  0.00           C  
ATOM   9081  HG2 LYS A 117      25.461  12.341  15.311  1.00  0.00           H  
ATOM   9082  HG3 LYS A 117      25.792  10.652  15.763  1.00  0.00           H  
ATOM   9083  CD  LYS A 117      25.613  12.009  17.430  1.00  0.00           C  
ATOM   9084  HD2 LYS A 117      25.004  12.875  17.688  1.00  0.00           H  
ATOM   9085  HD3 LYS A 117      25.411  11.209  18.143  1.00  0.00           H  
ATOM   9086  CE  LYS A 117      27.090  12.392  17.471  1.00  0.00           C  
ATOM   9087  HE2 LYS A 117      27.693  11.506  17.272  1.00  0.00           H  
ATOM   9088  HE3 LYS A 117      27.273  13.119  16.680  1.00  0.00           H  
ATOM   9089  NZ  LYS A 117      27.421  12.977  18.790  1.00  0.00           N  
ATOM   9090  HZ1 LYS A 117      28.388  13.266  18.829  1.00  0.00           H  
ATOM   9091  HZ2 LYS A 117      27.224  12.316  19.528  1.00  0.00           H  
ATOM   9092  HZ3 LYS A 117      26.838  13.788  18.941  1.00  0.00           H  
ATOM   9093  N   LYS A 118      21.747   8.908  14.687  1.00  0.00           N  
ATOM   9094  H   LYS A 118      22.602   8.372  14.670  1.00  0.00           H  
ATOM   9095  CA  LYS A 118      20.491   8.182  14.882  1.00  0.00           C  
ATOM   9096  HA  LYS A 118      19.677   8.720  14.396  1.00  0.00           H  
ATOM   9097  C   LYS A 118      20.188   8.116  16.382  1.00  0.00           C  
ATOM   9098  CB  LYS A 118      20.651   6.796  14.238  1.00  0.00           C  
ATOM   9099  HB2 LYS A 118      21.353   6.203  14.824  1.00  0.00           H  
ATOM   9100  HB3 LYS A 118      21.058   6.919  13.234  1.00  0.00           H  
ATOM   9101  O   LYS A 118      21.018   7.595  17.122  1.00  0.00           O  
ATOM   9102  CG  LYS A 118      19.324   6.048  14.121  1.00  0.00           C  
ATOM   9103  HG2 LYS A 118      18.650   6.626  13.489  1.00  0.00           H  
ATOM   9104  HG3 LYS A 118      18.878   5.950  15.111  1.00  0.00           H  
ATOM   9105  CD  LYS A 118      19.529   4.648  13.517  1.00  0.00           C  
ATOM   9106  HD2 LYS A 118      19.994   4.716  12.533  1.00  0.00           H  
ATOM   9107  HD3 LYS A 118      20.142   4.048  14.190  1.00  0.00           H  
ATOM   9108  CE  LYS A 118      18.130   4.062  13.406  1.00  0.00           C  
ATOM   9109  HE2 LYS A 118      17.576   4.613  12.646  1.00  0.00           H  
ATOM   9110  HE3 LYS A 118      17.644   4.254  14.363  1.00  0.00           H  
ATOM   9111  NZ  LYS A 118      18.018   2.614  13.154  1.00  0.00           N  
ATOM   9112  HZ1 LYS A 118      18.546   2.089  13.837  1.00  0.00           H  
ATOM   9113  HZ2 LYS A 118      17.049   2.396  13.338  1.00  0.00           H  
ATOM   9114  HZ3 LYS A 118      18.251   2.362  12.204  1.00  0.00           H  
ATOM   9115  N   TYR A 119      19.034   8.625  16.797  1.00  0.00           N  
ATOM   9116  H   TYR A 119      18.425   9.065  16.123  1.00  0.00           H  
ATOM   9117  CA  TYR A 119      18.554   8.582  18.180  1.00  0.00           C  
ATOM   9118  HA  TYR A 119      19.341   8.218  18.840  1.00  0.00           H  
ATOM   9119  C   TYR A 119      17.364   7.626  18.302  1.00  0.00           C  
ATOM   9120  CB  TYR A 119      18.178   9.998  18.633  1.00  0.00           C  
ATOM   9121  HB2 TYR A 119      17.680   9.935  19.601  1.00  0.00           H  
ATOM   9122  HB3 TYR A 119      17.465  10.418  17.924  1.00  0.00           H  
ATOM   9123  O   TYR A 119      16.559   7.507  17.378  1.00  0.00           O  
ATOM   9124  CG  TYR A 119      19.353  10.947  18.768  1.00  0.00           C  
ATOM   9125  CD1 TYR A 119      20.042  11.045  19.990  1.00  0.00           C  
ATOM   9126  HD1 TYR A 119      19.763  10.397  20.808  1.00  0.00           H  
ATOM   9127  CD2 TYR A 119      19.773  11.720  17.673  1.00  0.00           C  
ATOM   9128  HD2 TYR A 119      19.255  11.639  16.728  1.00  0.00           H  
ATOM   9129  CE1 TYR A 119      21.102  11.955  20.148  1.00  0.00           C  
ATOM   9130  HE1 TYR A 119      21.601  12.033  21.103  1.00  0.00           H  
ATOM   9131  CE2 TYR A 119      20.874  12.586  17.811  1.00  0.00           C  
ATOM   9132  HE2 TYR A 119      21.218  13.179  16.976  1.00  0.00           H  
ATOM   9133  OH  TYR A 119      22.545  13.613  19.192  1.00  0.00           O  
ATOM   9134  HH  TYR A 119      22.685  13.803  20.122  1.00  0.00           H  
ATOM   9135  CZ  TYR A 119      21.517  12.734  19.051  1.00  0.00           C  
ATOM   9136  N   THR A 120      17.254   6.952  19.443  1.00  0.00           N  
ATOM   9137  H   THR A 120      17.981   7.094  20.129  1.00  0.00           H  
ATOM   9138  CA  THR A 120      16.065   6.193  19.865  1.00  0.00           C  
ATOM   9139  HA  THR A 120      15.729   5.569  19.037  1.00  0.00           H  
ATOM   9140  C   THR A 120      14.916   7.136  20.242  1.00  0.00           C  
ATOM   9141  CB  THR A 120      16.390   5.285  21.063  1.00  0.00           C  
ATOM   9142  HB  THR A 120      15.481   4.773  21.380  1.00  0.00           H  
ATOM   9143  O   THR A 120      15.142   8.320  20.505  1.00  0.00           O  
ATOM   9144  CG2 THR A 120      17.454   4.236  20.739  1.00  0.00           C  
ATOM   9145 HG21 THR A 120      17.602   3.600  21.611  1.00  0.00           H  
ATOM   9146 HG22 THR A 120      18.398   4.715  20.481  1.00  0.00           H  
ATOM   9147 HG23 THR A 120      17.116   3.623  19.903  1.00  0.00           H  
ATOM   9148  OG1 THR A 120      16.881   6.054  22.129  1.00  0.00           O  
ATOM   9149  HG1 THR A 120      17.749   6.369  21.866  1.00  0.00           H  
ATOM   9150  N   LYS A 121      13.674   6.627  20.313  1.00  0.00           N  
ATOM   9151  H   LYS A 121      13.555   5.636  20.161  1.00  0.00           H  
ATOM   9152  CA  LYS A 121      12.500   7.419  20.739  1.00  0.00           C  
ATOM   9153  HA  LYS A 121      12.360   8.240  20.036  1.00  0.00           H  
ATOM   9154  C   LYS A 121      12.745   8.063  22.110  1.00  0.00           C  
ATOM   9155  CB  LYS A 121      11.235   6.528  20.729  1.00  0.00           C  
ATOM   9156  HB2 LYS A 121      11.136   6.081  19.741  1.00  0.00           H  
ATOM   9157  HB3 LYS A 121      11.363   5.725  21.455  1.00  0.00           H  
ATOM   9158  O   LYS A 121      12.502   9.251  22.280  1.00  0.00           O  
ATOM   9159  CG  LYS A 121       9.928   7.289  21.051  1.00  0.00           C  
ATOM   9160  HG2 LYS A 121       9.806   8.103  20.336  1.00  0.00           H  
ATOM   9161  HG3 LYS A 121      10.002   7.719  22.051  1.00  0.00           H  
ATOM   9162  CD  LYS A 121       8.678   6.381  20.999  1.00  0.00           C  
ATOM   9163  HD2 LYS A 121       8.822   5.553  21.693  1.00  0.00           H  
ATOM   9164  HD3 LYS A 121       8.576   5.983  19.989  1.00  0.00           H  
ATOM   9165  CE  LYS A 121       7.392   7.151  21.382  1.00  0.00           C  
ATOM   9166  HE2 LYS A 121       7.531   7.563  22.381  1.00  0.00           H  
ATOM   9167  HE3 LYS A 121       7.284   7.994  20.700  1.00  0.00           H  
ATOM   9168  NZ  LYS A 121       6.149   6.313  21.349  1.00  0.00           N  
ATOM   9169  HZ1 LYS A 121       5.971   5.929  20.432  1.00  0.00           H  
ATOM   9170  HZ2 LYS A 121       5.310   6.830  21.575  1.00  0.00           H  
ATOM   9171  HZ3 LYS A 121       6.190   5.556  22.016  1.00  0.00           H  
ATOM   9172  N   GLU A 122      13.307   7.316  23.057  1.00  0.00           N  
ATOM   9173  H   GLU A 122      13.497   6.345  22.851  1.00  0.00           H  
ATOM   9174  CA  GLU A 122      13.601   7.781  24.415  1.00  0.00           C  
ATOM   9175  HA  GLU A 122      12.691   8.187  24.857  1.00  0.00           H  
ATOM   9176  C   GLU A 122      14.661   8.895  24.442  1.00  0.00           C  
ATOM   9177  CB  GLU A 122      14.087   6.600  25.277  1.00  0.00           C  
ATOM   9178  HB2 GLU A 122      14.998   6.181  24.847  1.00  0.00           H  
ATOM   9179  HB3 GLU A 122      14.349   6.995  26.259  1.00  0.00           H  
ATOM   9180  O   GLU A 122      14.547   9.848  25.216  1.00  0.00           O  
ATOM   9181  CG  GLU A 122      13.054   5.478  25.499  1.00  0.00           C  
ATOM   9182  HG2 GLU A 122      13.434   4.826  26.286  1.00  0.00           H  
ATOM   9183  HG3 GLU A 122      12.134   5.930  25.869  1.00  0.00           H  
ATOM   9184  CD  GLU A 122      12.748   4.611  24.262  1.00  0.00           C  
ATOM   9185  OE1 GLU A 122      11.644   4.024  24.230  1.00  0.00           O  
ATOM   9186  OE2 GLU A 122      13.586   4.558  23.331  1.00  0.00           O  
ATOM   9187  N   GLU A 123      15.683   8.807  23.587  1.00  0.00           N  
ATOM   9188  H   GLU A 123      15.737   8.003  22.977  1.00  0.00           H  
ATOM   9189  CA  GLU A 123      16.715   9.842  23.475  1.00  0.00           C  
ATOM   9190  HA  GLU A 123      17.059  10.119  24.472  1.00  0.00           H  
ATOM   9191  C   GLU A 123      16.180  11.115  22.809  1.00  0.00           C  
ATOM   9192  CB  GLU A 123      17.909   9.323  22.675  1.00  0.00           C  
ATOM   9193  HB2 GLU A 123      17.540   8.936  21.725  1.00  0.00           H  
ATOM   9194  HB3 GLU A 123      18.560  10.176  22.482  1.00  0.00           H  
ATOM   9195  O   GLU A 123      16.480  12.218  23.269  1.00  0.00           O  
ATOM   9196  CG  GLU A 123      18.750   8.263  23.403  1.00  0.00           C  
ATOM   9197  HG2 GLU A 123      18.097   7.529  23.876  1.00  0.00           H  
ATOM   9198  HG3 GLU A 123      19.309   8.756  24.198  1.00  0.00           H  
ATOM   9199  CD  GLU A 123      19.713   7.540  22.447  1.00  0.00           C  
ATOM   9200  OE1 GLU A 123      20.874   7.297  22.842  1.00  0.00           O  
ATOM   9201  OE2 GLU A 123      19.272   7.203  21.323  1.00  0.00           O  
ATOM   9202  N   VAL A 124      15.353  10.982  21.766  1.00  0.00           N  
ATOM   9203  H   VAL A 124      15.147  10.051  21.436  1.00  0.00           H  
ATOM   9204  CA  VAL A 124      14.656  12.122  21.148  1.00  0.00           C  
ATOM   9205  HA  VAL A 124      15.395  12.853  20.821  1.00  0.00           H  
ATOM   9206  C   VAL A 124      13.759  12.813  22.175  1.00  0.00           C  
ATOM   9207  CB  VAL A 124      13.842  11.671  19.920  1.00  0.00           C  
ATOM   9208  HB  VAL A 124      13.192  10.841  20.199  1.00  0.00           H  
ATOM   9209  O   VAL A 124      13.750  14.040  22.258  1.00  0.00           O  
ATOM   9210  CG1 VAL A 124      12.968  12.795  19.354  1.00  0.00           C  
ATOM   9211 HG11 VAL A 124      13.576  13.665  19.111  1.00  0.00           H  
ATOM   9212 HG12 VAL A 124      12.201  13.073  20.078  1.00  0.00           H  
ATOM   9213 HG13 VAL A 124      12.462  12.440  18.456  1.00  0.00           H  
ATOM   9214  CG2 VAL A 124      14.762  11.212  18.782  1.00  0.00           C  
ATOM   9215 HG21 VAL A 124      15.379  10.379  19.118  1.00  0.00           H  
ATOM   9216 HG22 VAL A 124      15.406  12.031  18.461  1.00  0.00           H  
ATOM   9217 HG23 VAL A 124      14.163  10.862  17.942  1.00  0.00           H  
ATOM   9218  N   ASP A 125      13.057  12.050  23.009  1.00  0.00           N  
ATOM   9219  H   ASP A 125      13.022  11.056  22.833  1.00  0.00           H  
ATOM   9220  CA  ASP A 125      12.199  12.591  24.063  1.00  0.00           C  
ATOM   9221  HA  ASP A 125      11.495  13.293  23.619  1.00  0.00           H  
ATOM   9222  C   ASP A 125      13.002  13.355  25.118  1.00  0.00           C  
ATOM   9223  CB  ASP A 125      11.405  11.449  24.716  1.00  0.00           C  
ATOM   9224  HB2 ASP A 125      12.079  10.645  25.014  1.00  0.00           H  
ATOM   9225  HB3 ASP A 125      10.925  11.834  25.615  1.00  0.00           H  
ATOM   9226  O   ASP A 125      12.579  14.423  25.568  1.00  0.00           O  
ATOM   9227  CG  ASP A 125      10.318  10.887  23.801  1.00  0.00           C  
ATOM   9228  OD1 ASP A 125      10.269  11.279  22.612  1.00  0.00           O  
ATOM   9229  OD2 ASP A 125       9.424  10.188  24.322  1.00  0.00           O  
ATOM   9230  N   ALA A 126      14.176  12.847  25.499  1.00  0.00           N  
ATOM   9231  H   ALA A 126      14.461  11.959  25.113  1.00  0.00           H  
ATOM   9232  CA  ALA A 126      15.088  13.549  26.397  1.00  0.00           C  
ATOM   9233  HA  ALA A 126      14.549  13.798  27.311  1.00  0.00           H  
ATOM   9234  C   ALA A 126      15.587  14.871  25.786  1.00  0.00           C  
ATOM   9235  CB  ALA A 126      16.240  12.607  26.764  1.00  0.00           C  
ATOM   9236  HB1 ALA A 126      16.813  12.350  25.873  1.00  0.00           H  
ATOM   9237  HB2 ALA A 126      15.845  11.693  27.206  1.00  0.00           H  
ATOM   9238  HB3 ALA A 126      16.901  13.098  27.479  1.00  0.00           H  
ATOM   9239  O   ALA A 126      15.562  15.900  26.466  1.00  0.00           O  
ATOM   9240  N   LEU A 127      15.957  14.867  24.500  1.00  0.00           N  
ATOM   9241  H   LEU A 127      15.960  13.984  24.011  1.00  0.00           H  
ATOM   9242  CA  LEU A 127      16.373  16.068  23.768  1.00  0.00           C  
ATOM   9243  HA  LEU A 127      17.190  16.548  24.306  1.00  0.00           H  
ATOM   9244  C   LEU A 127      15.245  17.097  23.665  1.00  0.00           C  
ATOM   9245  CB  LEU A 127      16.838  15.679  22.355  1.00  0.00           C  
ATOM   9246  HB2 LEU A 127      16.912  16.587  21.757  1.00  0.00           H  
ATOM   9247  HB3 LEU A 127      16.078  15.047  21.896  1.00  0.00           H  
ATOM   9248  O   LEU A 127      15.473  18.283  23.899  1.00  0.00           O  
ATOM   9249  CG  LEU A 127      18.191  14.956  22.292  1.00  0.00           C  
ATOM   9250  HG  LEU A 127      18.203  14.111  22.981  1.00  0.00           H  
ATOM   9251  CD1 LEU A 127      18.406  14.438  20.869  1.00  0.00           C  
ATOM   9252 HD11 LEU A 127      17.635  13.707  20.624  1.00  0.00           H  
ATOM   9253 HD12 LEU A 127      18.372  15.258  20.152  1.00  0.00           H  
ATOM   9254 HD13 LEU A 127      19.375  13.945  20.803  1.00  0.00           H  
ATOM   9255  CD2 LEU A 127      19.352  15.889  22.643  1.00  0.00           C  
ATOM   9256 HD21 LEU A 127      20.295  15.353  22.540  1.00  0.00           H  
ATOM   9257 HD22 LEU A 127      19.268  16.227  23.676  1.00  0.00           H  
ATOM   9258 HD23 LEU A 127      19.355  16.755  21.980  1.00  0.00           H  
ATOM   9259  N   ILE A 128      14.017  16.658  23.372  1.00  0.00           N  
ATOM   9260  H   ILE A 128      13.902  15.680  23.149  1.00  0.00           H  
ATOM   9261  CA  ILE A 128      12.847  17.540  23.345  1.00  0.00           C  
ATOM   9262  HA  ILE A 128      13.048  18.351  22.646  1.00  0.00           H  
ATOM   9263  C   ILE A 128      12.650  18.182  24.719  1.00  0.00           C  
ATOM   9264  CB  ILE A 128      11.585  16.791  22.857  1.00  0.00           C  
ATOM   9265  HB  ILE A 128      11.506  15.849  23.399  1.00  0.00           H  
ATOM   9266  O   ILE A 128      12.501  19.398  24.786  1.00  0.00           O  
ATOM   9267  CG1 ILE A 128      11.715  16.496  21.347  1.00  0.00           C  
ATOM   9268 HG12 ILE A 128      12.692  16.057  21.143  1.00  0.00           H  
ATOM   9269 HG13 ILE A 128      11.658  17.431  20.789  1.00  0.00           H  
ATOM   9270  CG2 ILE A 128      10.307  17.615  23.124  1.00  0.00           C  
ATOM   9271 HG21 ILE A 128       9.430  17.104  22.727  1.00  0.00           H  
ATOM   9272 HG22 ILE A 128      10.389  18.598  22.660  1.00  0.00           H  
ATOM   9273 HG23 ILE A 128      10.144  17.736  24.195  1.00  0.00           H  
ATOM   9274  CD1 ILE A 128      10.655  15.528  20.809  1.00  0.00           C  
ATOM   9275 HD11 ILE A 128       9.667  15.988  20.823  1.00  0.00           H  
ATOM   9276 HD12 ILE A 128      10.646  14.618  21.410  1.00  0.00           H  
ATOM   9277 HD13 ILE A 128      10.898  15.269  19.779  1.00  0.00           H  
ATOM   9278  N   ARG A 129      12.708  17.417  25.820  1.00  0.00           N  
ATOM   9279  H   ARG A 129      12.846  16.424  25.699  1.00  0.00           H  
ATOM   9280  CA  ARG A 129      12.585  17.971  27.184  1.00  0.00           C  
ATOM   9281  HA  ARG A 129      11.639  18.507  27.267  1.00  0.00           H  
ATOM   9282  C   ARG A 129      13.680  18.991  27.501  1.00  0.00           C  
ATOM   9283  CB  ARG A 129      12.625  16.848  28.230  1.00  0.00           C  
ATOM   9284  HB2 ARG A 129      13.506  16.231  28.048  1.00  0.00           H  
ATOM   9285  HB3 ARG A 129      12.731  17.300  29.217  1.00  0.00           H  
ATOM   9286  O   ARG A 129      13.404  20.010  28.128  1.00  0.00           O  
ATOM   9287  CG  ARG A 129      11.379  15.953  28.256  1.00  0.00           C  
ATOM   9288  HG2 ARG A 129      10.499  16.545  28.506  1.00  0.00           H  
ATOM   9289  HG3 ARG A 129      11.218  15.510  27.273  1.00  0.00           H  
ATOM   9290  CD  ARG A 129      11.574  14.852  29.314  1.00  0.00           C  
ATOM   9291  HD2 ARG A 129      12.639  14.726  29.512  1.00  0.00           H  
ATOM   9292  HD3 ARG A 129      11.103  15.167  30.245  1.00  0.00           H  
ATOM   9293  NE  ARG A 129      11.062  13.545  28.865  1.00  0.00           N  
ATOM   9294  HE  ARG A 129      11.485  13.164  28.030  1.00  0.00           H  
ATOM   9295  NH1 ARG A 129       9.314  13.287  30.345  1.00  0.00           N  
ATOM   9296 HH11 ARG A 129       9.494  14.226  30.671  1.00  0.00           H  
ATOM   9297 HH12 ARG A 129       8.331  13.084  30.232  1.00  0.00           H  
ATOM   9298  NH2 ARG A 129       9.659  11.755  28.788  1.00  0.00           N  
ATOM   9299 HH21 ARG A 129       8.730  11.436  29.023  1.00  0.00           H  
ATOM   9300 HH22 ARG A 129      10.070  11.446  27.919  1.00  0.00           H  
ATOM   9301  CZ  ARG A 129      10.030  12.871  29.342  1.00  0.00           C  
ATOM   9302  N   GLU A 130      14.918  18.733  27.092  1.00  0.00           N  
ATOM   9303  H   GLU A 130      15.094  17.861  26.613  1.00  0.00           H  
ATOM   9304  CA  GLU A 130      16.043  19.655  27.287  1.00  0.00           C  
ATOM   9305  HA  GLU A 130      16.116  19.921  28.341  1.00  0.00           H  
ATOM   9306  C   GLU A 130      15.857  20.958  26.491  1.00  0.00           C  
ATOM   9307  CB  GLU A 130      17.337  18.936  26.875  1.00  0.00           C  
ATOM   9308  HB2 GLU A 130      17.313  18.746  25.802  1.00  0.00           H  
ATOM   9309  HB3 GLU A 130      17.392  17.980  27.396  1.00  0.00           H  
ATOM   9310  O   GLU A 130      15.975  22.065  27.028  1.00  0.00           O  
ATOM   9311  CG  GLU A 130      18.589  19.755  27.218  1.00  0.00           C  
ATOM   9312  HG2 GLU A 130      18.694  19.794  28.302  1.00  0.00           H  
ATOM   9313  HG3 GLU A 130      18.462  20.775  26.857  1.00  0.00           H  
ATOM   9314  CD  GLU A 130      19.867  19.176  26.595  1.00  0.00           C  
ATOM   9315  OE1 GLU A 130      20.827  19.966  26.449  1.00  0.00           O  
ATOM   9316  OE2 GLU A 130      19.887  17.966  26.281  1.00  0.00           O  
ATOM   9317  N   LYS A 131      15.506  20.838  25.209  1.00  0.00           N  
ATOM   9318  H   LYS A 131      15.432  19.906  24.825  1.00  0.00           H  
ATOM   9319  CA  LYS A 131      15.298  21.977  24.310  1.00  0.00           C  
ATOM   9320  HA  LYS A 131      16.140  22.663  24.406  1.00  0.00           H  
ATOM   9321  C   LYS A 131      14.040  22.774  24.675  1.00  0.00           C  
ATOM   9322  CB  LYS A 131      15.275  21.475  22.861  1.00  0.00           C  
ATOM   9323  HB2 LYS A 131      15.037  22.311  22.203  1.00  0.00           H  
ATOM   9324  HB3 LYS A 131      14.500  20.715  22.761  1.00  0.00           H  
ATOM   9325  O   LYS A 131      14.026  23.994  24.531  1.00  0.00           O  
ATOM   9326  CG  LYS A 131      16.612  20.891  22.380  1.00  0.00           C  
ATOM   9327  HG2 LYS A 131      17.056  20.255  23.146  1.00  0.00           H  
ATOM   9328  HG3 LYS A 131      16.413  20.276  21.502  1.00  0.00           H  
ATOM   9329  CD  LYS A 131      17.608  21.989  21.984  1.00  0.00           C  
ATOM   9330  HD2 LYS A 131      17.835  22.627  22.838  1.00  0.00           H  
ATOM   9331  HD3 LYS A 131      17.158  22.591  21.194  1.00  0.00           H  
ATOM   9332  CE  LYS A 131      18.898  21.344  21.467  1.00  0.00           C  
ATOM   9333  HE2 LYS A 131      18.635  20.419  20.954  1.00  0.00           H  
ATOM   9334  HE3 LYS A 131      19.527  21.079  22.317  1.00  0.00           H  
ATOM   9335  NZ  LYS A 131      19.620  22.229  20.518  1.00  0.00           N  
ATOM   9336  HZ1 LYS A 131      19.848  23.126  20.922  1.00  0.00           H  
ATOM   9337  HZ2 LYS A 131      19.061  22.387  19.692  1.00  0.00           H  
ATOM   9338  HZ3 LYS A 131      20.460  21.779  20.180  1.00  0.00           H  
ATOM   9339  N   LEU A 132      13.019  22.114  25.224  1.00  0.00           N  
ATOM   9340  H   LEU A 132      13.069  21.106  25.241  1.00  0.00           H  
ATOM   9341  CA  LEU A 132      11.816  22.753  25.756  1.00  0.00           C  
ATOM   9342  HA  LEU A 132      11.398  23.383  24.972  1.00  0.00           H  
ATOM   9343  C   LEU A 132      12.146  23.663  26.950  1.00  0.00           C  
ATOM   9344  CB  LEU A 132      10.793  21.659  26.124  1.00  0.00           C  
ATOM   9345  HB2 LEU A 132      11.178  21.093  26.972  1.00  0.00           H  
ATOM   9346  HB3 LEU A 132      10.682  20.975  25.282  1.00  0.00           H  
ATOM   9347  O   LEU A 132      11.742  24.824  26.947  1.00  0.00           O  
ATOM   9348  CG  LEU A 132       9.393  22.187  26.468  1.00  0.00           C  
ATOM   9349  HG  LEU A 132       9.471  22.983  27.209  1.00  0.00           H  
ATOM   9350  CD1 LEU A 132       8.685  22.722  25.226  1.00  0.00           C  
ATOM   9351 HD11 LEU A 132       8.646  21.954  24.454  1.00  0.00           H  
ATOM   9352 HD12 LEU A 132       7.672  23.023  25.492  1.00  0.00           H  
ATOM   9353 HD13 LEU A 132       9.214  23.598  24.850  1.00  0.00           H  
ATOM   9354  CD2 LEU A 132       8.536  21.065  27.051  1.00  0.00           C  
ATOM   9355 HD21 LEU A 132       7.544  21.444  27.296  1.00  0.00           H  
ATOM   9356 HD22 LEU A 132       8.445  20.246  26.338  1.00  0.00           H  
ATOM   9357 HD23 LEU A 132       8.995  20.697  27.969  1.00  0.00           H  
ATOM   9358  N   LYS A 133      12.961  23.184  27.905  1.00  0.00           N  
ATOM   9359  H   LYS A 133      13.230  22.213  27.845  1.00  0.00           H  
ATOM   9360  CA  LYS A 133      13.415  23.964  29.079  1.00  0.00           C  
ATOM   9361  HA  LYS A 133      12.548  24.314  29.641  1.00  0.00           H  
ATOM   9362  C   LYS A 133      14.229  25.199  28.710  1.00  0.00           C  
ATOM   9363  CB  LYS A 133      14.283  23.080  29.981  1.00  0.00           C  
ATOM   9364  HB2 LYS A 133      15.021  22.553  29.378  1.00  0.00           H  
ATOM   9365  HB3 LYS A 133      14.812  23.711  30.696  1.00  0.00           H  
ATOM   9366  O   LYS A 133      14.199  26.210  29.404  1.00  0.00           O  
ATOM   9367  CG  LYS A 133      13.439  22.081  30.768  1.00  0.00           C  
ATOM   9368  HG2 LYS A 133      12.804  21.508  30.093  1.00  0.00           H  
ATOM   9369  HG3 LYS A 133      12.803  22.624  31.467  1.00  0.00           H  
ATOM   9370  CD  LYS A 133      14.351  21.137  31.548  1.00  0.00           C  
ATOM   9371  HD2 LYS A 133      14.938  21.714  32.263  1.00  0.00           H  
ATOM   9372  HD3 LYS A 133      15.013  20.618  30.854  1.00  0.00           H  
ATOM   9373  CE  LYS A 133      13.462  20.133  32.273  1.00  0.00           C  
ATOM   9374  HE2 LYS A 133      12.889  19.584  31.526  1.00  0.00           H  
ATOM   9375  HE3 LYS A 133      12.745  20.685  32.882  1.00  0.00           H  
ATOM   9376  NZ  LYS A 133      14.269  19.214  33.104  1.00  0.00           N  
ATOM   9377  HZ1 LYS A 133      14.773  19.744  33.801  1.00  0.00           H  
ATOM   9378  HZ2 LYS A 133      13.658  18.555  33.565  1.00  0.00           H  
ATOM   9379  HZ3 LYS A 133      14.925  18.714  32.521  1.00  0.00           H  
ATOM   9380  N   THR A 134      14.993  25.108  27.626  1.00  0.00           N  
ATOM   9381  H   THR A 134      14.983  24.234  27.121  1.00  0.00           H  
ATOM   9382  CA  THR A 134      15.827  26.212  27.126  1.00  0.00           C  
ATOM   9383  HA  THR A 134      16.139  26.825  27.972  1.00  0.00           H  
ATOM   9384  C   THR A 134      15.067  27.158  26.192  1.00  0.00           C  
ATOM   9385  CB  THR A 134      17.104  25.682  26.460  1.00  0.00           C  
ATOM   9386  HB  THR A 134      17.645  26.509  25.999  1.00  0.00           H  
ATOM   9387  O   THR A 134      15.612  28.187  25.798  1.00  0.00           O  
ATOM   9388  CG2 THR A 134      18.026  24.987  27.462  1.00  0.00           C  
ATOM   9389 HG21 THR A 134      18.282  25.681  28.263  1.00  0.00           H  
ATOM   9390 HG22 THR A 134      18.943  24.681  26.959  1.00  0.00           H  
ATOM   9391 HG23 THR A 134      17.546  24.108  27.892  1.00  0.00           H  
ATOM   9392  OG1 THR A 134      16.796  24.727  25.481  1.00  0.00           O  
ATOM   9393  HG1 THR A 134      16.613  23.906  25.944  1.00  0.00           H  
ATOM   9394  N   GLY A 135      13.813  26.842  25.839  1.00  0.00           N  
ATOM   9395  H   GLY A 135      13.397  26.006  26.224  1.00  0.00           H  
ATOM   9396  CA  GLY A 135      13.023  27.606  24.870  1.00  0.00           C  
ATOM   9397  HA2 GLY A 135      12.987  28.651  25.178  1.00  0.00           H  
ATOM   9398  HA3 GLY A 135      12.010  27.206  24.855  1.00  0.00           H  
ATOM   9399  C   GLY A 135      13.581  27.541  23.444  1.00  0.00           C  
ATOM   9400  O   GLY A 135      13.279  28.408  22.626  1.00  0.00           O  
ATOM   9401  N   ALA A 136      14.402  26.532  23.150  1.00  0.00           N  
ATOM   9402  H   ALA A 136      14.554  25.830  23.860  1.00  0.00           H  
ATOM   9403  CA  ALA A 136      15.103  26.349  21.883  1.00  0.00           C  
ATOM   9404  HA  ALA A 136      15.246  27.327  21.424  1.00  0.00           H  
ATOM   9405  C   ALA A 136      14.303  25.505  20.875  1.00  0.00           C  
ATOM   9406  CB  ALA A 136      16.491  25.768  22.183  1.00  0.00           C  
ATOM   9407  HB1 ALA A 136      17.019  26.416  22.883  1.00  0.00           H  
ATOM   9408  HB2 ALA A 136      17.069  25.697  21.262  1.00  0.00           H  
ATOM   9409  HB3 ALA A 136      16.387  24.775  22.622  1.00  0.00           H  
ATOM   9410  O   ALA A 136      14.884  24.934  19.958  1.00  0.00           O  
ATOM   9411  N   LEU A 137      12.981  25.397  21.044  1.00  0.00           N  
ATOM   9412  H   LEU A 137      12.556  25.934  21.786  1.00  0.00           H  
ATOM   9413  CA  LEU A 137      12.094  24.693  20.121  1.00  0.00           C  
ATOM   9414  HA  LEU A 137      12.686  24.270  19.308  1.00  0.00           H  
ATOM   9415  C   LEU A 137      11.099  25.650  19.471  1.00  0.00           C  
ATOM   9416  CB  LEU A 137      11.360  23.536  20.819  1.00  0.00           C  
ATOM   9417  HB2 LEU A 137      10.596  23.153  20.141  1.00  0.00           H  
ATOM   9418  HB3 LEU A 137      10.859  23.928  21.704  1.00  0.00           H  
ATOM   9419  O   LEU A 137      10.512  26.528  20.106  1.00  0.00           O  
ATOM   9420  CG  LEU A 137      12.262  22.368  21.237  1.00  0.00           C  
ATOM   9421  HG  LEU A 137      13.015  22.762  21.919  1.00  0.00           H  
ATOM   9422  CD1 LEU A 137      11.441  21.333  22.002  1.00  0.00           C  
ATOM   9423 HD11 LEU A 137      10.985  21.797  22.877  1.00  0.00           H  
ATOM   9424 HD12 LEU A 137      10.660  20.928  21.358  1.00  0.00           H  
ATOM   9425 HD13 LEU A 137      12.089  20.524  22.337  1.00  0.00           H  
ATOM   9426  CD2 LEU A 137      12.938  21.673  20.049  1.00  0.00           C  
ATOM   9427 HD21 LEU A 137      12.197  21.392  19.300  1.00  0.00           H  
ATOM   9428 HD22 LEU A 137      13.464  20.780  20.384  1.00  0.00           H  
ATOM   9429 HD23 LEU A 137      13.672  22.339  19.593  1.00  0.00           H  
ATOM   9430  N   GLN A 138      10.863  25.410  18.192  1.00  0.00           N  
ATOM   9431  H   GLN A 138      11.393  24.674  17.747  1.00  0.00           H  
ATOM   9432  CA  GLN A 138       9.829  26.033  17.392  1.00  0.00           C  
ATOM   9433  HA  GLN A 138       9.145  26.565  18.055  1.00  0.00           H  
ATOM   9434  C   GLN A 138       9.023  24.959  16.672  1.00  0.00           C  
ATOM   9435  CB  GLN A 138      10.420  27.071  16.429  1.00  0.00           C  
ATOM   9436  HB2 GLN A 138      10.855  27.879  17.017  1.00  0.00           H  
ATOM   9437  HB3 GLN A 138       9.613  27.488  15.826  1.00  0.00           H  
ATOM   9438  O   GLN A 138       9.530  23.925  16.233  1.00  0.00           O  
ATOM   9439  CG  GLN A 138      11.502  26.496  15.502  1.00  0.00           C  
ATOM   9440  HG2 GLN A 138      11.094  25.678  14.909  1.00  0.00           H  
ATOM   9441  HG3 GLN A 138      12.324  26.114  16.108  1.00  0.00           H  
ATOM   9442  CD  GLN A 138      12.094  27.526  14.556  1.00  0.00           C  
ATOM   9443  NE2 GLN A 138      13.144  27.173  13.852  1.00  0.00           N  
ATOM   9444 HE21 GLN A 138      13.673  26.364  14.146  1.00  0.00           H  
ATOM   9445 HE22 GLN A 138      13.561  27.913  13.305  1.00  0.00           H  
ATOM   9446  OE1 GLN A 138      11.662  28.660  14.436  1.00  0.00           O  
ATOM   9447  N   LEU A 139       7.736  25.227  16.556  1.00  0.00           N  
ATOM   9448  H   LEU A 139       7.397  26.104  16.926  1.00  0.00           H  
ATOM   9449  CA  LEU A 139       6.779  24.381  15.887  1.00  0.00           C  
ATOM   9450  HA  LEU A 139       7.186  23.379  15.752  1.00  0.00           H  
ATOM   9451  C   LEU A 139       6.503  24.992  14.520  1.00  0.00           C  
ATOM   9452  CB  LEU A 139       5.561  24.296  16.804  1.00  0.00           C  
ATOM   9453  HB2 LEU A 139       5.257  25.306  17.081  1.00  0.00           H  
ATOM   9454  HB3 LEU A 139       5.849  23.764  17.710  1.00  0.00           H  
ATOM   9455  O   LEU A 139       5.857  26.033  14.412  1.00  0.00           O  
ATOM   9456  CG  LEU A 139       4.369  23.579  16.187  1.00  0.00           C  
ATOM   9457  HG  LEU A 139       4.085  24.099  15.272  1.00  0.00           H  
ATOM   9458  CD1 LEU A 139       4.663  22.110  15.898  1.00  0.00           C  
ATOM   9459 HD11 LEU A 139       5.386  22.020  15.087  1.00  0.00           H  
ATOM   9460 HD12 LEU A 139       3.732  21.625  15.604  1.00  0.00           H  
ATOM   9461 HD13 LEU A 139       5.053  21.620  16.790  1.00  0.00           H  
ATOM   9462  CD2 LEU A 139       3.215  23.677  17.173  1.00  0.00           C  
ATOM   9463 HD21 LEU A 139       2.969  24.726  17.334  1.00  0.00           H  
ATOM   9464 HD22 LEU A 139       3.498  23.223  18.123  1.00  0.00           H  
ATOM   9465 HD23 LEU A 139       2.333  23.166  16.787  1.00  0.00           H  
ATOM   9466  N   ASN A 140       7.009  24.347  13.478  1.00  0.00           N  
ATOM   9467  H   ASN A 140       7.485  23.470  13.634  1.00  0.00           H  
ATOM   9468  CA  ASN A 140       6.806  24.786  12.113  1.00  0.00           C  
ATOM   9469  HA  ASN A 140       6.611  25.858  12.093  1.00  0.00           H  
ATOM   9470  C   ASN A 140       5.593  24.060  11.528  1.00  0.00           C  
ATOM   9471  CB  ASN A 140       8.078  24.534  11.311  1.00  0.00           C  
ATOM   9472  HB2 ASN A 140       7.863  24.877  10.299  1.00  0.00           H  
ATOM   9473  HB3 ASN A 140       8.295  23.466  11.297  1.00  0.00           H  
ATOM   9474  O   ASN A 140       5.670  22.882  11.193  1.00  0.00           O  
ATOM   9475  CG  ASN A 140       9.288  25.294  11.806  1.00  0.00           C  
ATOM   9476  ND2 ASN A 140      10.444  24.672  11.840  1.00  0.00           N  
ATOM   9477 HD21 ASN A 140      11.190  25.168  12.307  1.00  0.00           H  
ATOM   9478 HD22 ASN A 140      10.519  23.703  11.566  1.00  0.00           H  
ATOM   9479  OD1 ASN A 140       9.221  26.473  12.124  1.00  0.00           O  
ATOM   9480  N   LEU A 141       4.466  24.758  11.421  1.00  0.00           N  
ATOM   9481  H   LEU A 141       4.501  25.732  11.688  1.00  0.00           H  
ATOM   9482  CA  LEU A 141       3.178  24.230  10.983  1.00  0.00           C  
ATOM   9483  HA  LEU A 141       3.247  23.148  10.874  1.00  0.00           H  
ATOM   9484  C   LEU A 141       2.765  24.805   9.636  1.00  0.00           C  
ATOM   9485  CB  LEU A 141       2.108  24.572  12.030  1.00  0.00           C  
ATOM   9486  HB2 LEU A 141       1.121  24.533  11.569  1.00  0.00           H  
ATOM   9487  HB3 LEU A 141       2.270  25.596  12.367  1.00  0.00           H  
ATOM   9488  O   LEU A 141       2.715  26.011   9.443  1.00  0.00           O  
ATOM   9489  CG  LEU A 141       2.113  23.630  13.236  1.00  0.00           C  
ATOM   9490  HG  LEU A 141       3.140  23.445  13.550  1.00  0.00           H  
ATOM   9491  CD1 LEU A 141       1.300  24.272  14.356  1.00  0.00           C  
ATOM   9492 HD11 LEU A 141       1.884  25.087  14.784  1.00  0.00           H  
ATOM   9493 HD12 LEU A 141       1.065  23.537  15.126  1.00  0.00           H  
ATOM   9494 HD13 LEU A 141       0.361  24.667  13.968  1.00  0.00           H  
ATOM   9495  CD2 LEU A 141       1.468  22.291  12.916  1.00  0.00           C  
ATOM   9496 HD21 LEU A 141       1.895  21.886  11.999  1.00  0.00           H  
ATOM   9497 HD22 LEU A 141       0.393  22.428  12.795  1.00  0.00           H  
ATOM   9498 HD23 LEU A 141       1.645  21.602  13.742  1.00  0.00           H  
ATOM   9499  N   GLY A 142       2.373  23.940   8.716  1.00  0.00           N  
ATOM   9500  H   GLY A 142       2.471  22.958   8.930  1.00  0.00           H  
ATOM   9501  CA  GLY A 142       1.647  24.285   7.510  1.00  0.00           C  
ATOM   9502  HA2 GLY A 142       1.734  25.351   7.301  1.00  0.00           H  
ATOM   9503  HA3 GLY A 142       2.090  23.740   6.677  1.00  0.00           H  
ATOM   9504  C   GLY A 142       0.177  23.895   7.629  1.00  0.00           C  
ATOM   9505  O   GLY A 142      -0.145  22.719   7.821  1.00  0.00           O  
ATOM   9506  N   ILE A 143      -0.721  24.866   7.451  1.00  0.00           N  
ATOM   9507  H   ILE A 143      -0.395  25.820   7.407  1.00  0.00           H  
ATOM   9508  CA  ILE A 143      -2.156  24.583   7.304  1.00  0.00           C  
ATOM   9509  HA  ILE A 143      -2.455  23.885   8.086  1.00  0.00           H  
ATOM   9510  C   ILE A 143      -2.373  23.908   5.954  1.00  0.00           C  
ATOM   9511  CB  ILE A 143      -3.019  25.850   7.457  1.00  0.00           C  
ATOM   9512  HB  ILE A 143      -2.697  26.588   6.722  1.00  0.00           H  
ATOM   9513  O   ILE A 143      -2.117  24.504   4.907  1.00  0.00           O  
ATOM   9514  CG1 ILE A 143      -2.810  26.438   8.870  1.00  0.00           C  
ATOM   9515 HG12 ILE A 143      -3.077  25.696   9.622  1.00  0.00           H  
ATOM   9516 HG13 ILE A 143      -1.757  26.687   9.000  1.00  0.00           H  
ATOM   9517  CG2 ILE A 143      -4.500  25.517   7.192  1.00  0.00           C  
ATOM   9518 HG21 ILE A 143      -5.125  26.395   7.354  1.00  0.00           H  
ATOM   9519 HG22 ILE A 143      -4.649  25.205   6.159  1.00  0.00           H  
ATOM   9520 HG23 ILE A 143      -4.828  24.717   7.857  1.00  0.00           H  
ATOM   9521  CD1 ILE A 143      -3.607  27.716   9.136  1.00  0.00           C  
ATOM   9522 HD11 ILE A 143      -4.651  27.480   9.338  1.00  0.00           H  
ATOM   9523 HD12 ILE A 143      -3.540  28.383   8.276  1.00  0.00           H  
ATOM   9524 HD13 ILE A 143      -3.181  28.219  10.004  1.00  0.00           H  
ATOM   9525  N   HIS A 144      -2.813  22.655   5.985  1.00  0.00           N  
ATOM   9526  H   HIS A 144      -3.031  22.251   6.884  1.00  0.00           H  
ATOM   9527  CA  HIS A 144      -3.046  21.836   4.799  1.00  0.00           C  
ATOM   9528  HA  HIS A 144      -2.380  22.142   3.991  1.00  0.00           H  
ATOM   9529  C   HIS A 144      -4.471  22.014   4.272  1.00  0.00           C  
ATOM   9530  CB  HIS A 144      -2.725  20.386   5.171  1.00  0.00           C  
ATOM   9531  HB2 HIS A 144      -1.677  20.320   5.466  1.00  0.00           H  
ATOM   9532  HB3 HIS A 144      -3.330  20.089   6.027  1.00  0.00           H  
ATOM   9533  O   HIS A 144      -4.652  22.288   3.087  1.00  0.00           O  
ATOM   9534  CG  HIS A 144      -2.988  19.398   4.076  1.00  0.00           C  
ATOM   9535  CD2 HIS A 144      -2.047  18.721   3.366  1.00  0.00           C  
ATOM   9536  HD2 HIS A 144      -0.978  18.850   3.444  1.00  0.00           H  
ATOM   9537  ND1 HIS A 144      -4.246  18.959   3.691  1.00  0.00           N  
ATOM   9538  CE1 HIS A 144      -4.055  18.020   2.765  1.00  0.00           C  
ATOM   9539  HE1 HIS A 144      -4.853  17.504   2.252  1.00  0.00           H  
ATOM   9540  NE2 HIS A 144      -2.738  17.838   2.565  1.00  0.00           N  
ATOM   9541  HE2 HIS A 144      -2.341  17.282   1.821  1.00  0.00           H  
ATOM   9542  N   ARG A 145      -5.466  21.929   5.162  1.00  0.00           N  
ATOM   9543  H   ARG A 145      -5.228  21.722   6.121  1.00  0.00           H  
ATOM   9544  CA  ARG A 145      -6.885  22.085   4.831  1.00  0.00           C  
ATOM   9545  HA  ARG A 145      -6.969  22.711   3.942  1.00  0.00           H  
ATOM   9546  C   ARG A 145      -7.619  22.771   5.978  1.00  0.00           C  
ATOM   9547  CB  ARG A 145      -7.482  20.699   4.517  1.00  0.00           C  
ATOM   9548  HB2 ARG A 145      -7.561  20.119   5.437  1.00  0.00           H  
ATOM   9549  HB3 ARG A 145      -6.809  20.171   3.841  1.00  0.00           H  
ATOM   9550  O   ARG A 145      -7.468  22.373   7.131  1.00  0.00           O  
ATOM   9551  CG  ARG A 145      -8.863  20.777   3.847  1.00  0.00           C  
ATOM   9552  HG2 ARG A 145      -9.567  21.284   4.506  1.00  0.00           H  
ATOM   9553  HG3 ARG A 145      -8.775  21.340   2.919  1.00  0.00           H  
ATOM   9554  CD  ARG A 145      -9.393  19.369   3.539  1.00  0.00           C  
ATOM   9555  HD2 ARG A 145      -9.583  18.858   4.483  1.00  0.00           H  
ATOM   9556  HD3 ARG A 145      -8.629  18.817   2.992  1.00  0.00           H  
ATOM   9557  NE  ARG A 145     -10.631  19.415   2.731  1.00  0.00           N  
ATOM   9558  HE  ARG A 145     -10.935  20.323   2.411  1.00  0.00           H  
ATOM   9559  NH1 ARG A 145     -11.148  17.176   2.808  1.00  0.00           N  
ATOM   9560 HH11 ARG A 145     -10.443  17.043   3.519  1.00  0.00           H  
ATOM   9561 HH12 ARG A 145     -11.811  16.436   2.630  1.00  0.00           H  
ATOM   9562  NH2 ARG A 145     -12.413  18.565   1.593  1.00  0.00           N  
ATOM   9563 HH21 ARG A 145     -13.000  17.789   1.320  1.00  0.00           H  
ATOM   9564 HH22 ARG A 145     -12.636  19.479   1.228  1.00  0.00           H  
ATOM   9565  CZ  ARG A 145     -11.391  18.389   2.386  1.00  0.00           C  
ATOM   9566  N   VAL A 146      -8.426  23.774   5.644  1.00  0.00           N  
ATOM   9567  H   VAL A 146      -8.514  24.012   4.667  1.00  0.00           H  
ATOM   9568  CA  VAL A 146      -9.415  24.376   6.547  1.00  0.00           C  
ATOM   9569  HA  VAL A 146      -9.188  24.109   7.580  1.00  0.00           H  
ATOM   9570  C   VAL A 146     -10.772  23.784   6.179  1.00  0.00           C  
ATOM   9571  CB  VAL A 146      -9.411  25.916   6.437  1.00  0.00           C  
ATOM   9572  HB  VAL A 146      -9.746  26.206   5.441  1.00  0.00           H  
ATOM   9573  O   VAL A 146     -11.097  23.685   4.996  1.00  0.00           O  
ATOM   9574  CG1 VAL A 146     -10.332  26.562   7.475  1.00  0.00           C  
ATOM   9575 HG11 VAL A 146     -10.340  27.644   7.341  1.00  0.00           H  
ATOM   9576 HG12 VAL A 146      -9.978  26.333   8.480  1.00  0.00           H  
ATOM   9577 HG13 VAL A 146     -11.354  26.202   7.358  1.00  0.00           H  
ATOM   9578  CG2 VAL A 146      -8.005  26.492   6.665  1.00  0.00           C  
ATOM   9579 HG21 VAL A 146      -7.331  26.166   5.874  1.00  0.00           H  
ATOM   9580 HG22 VAL A 146      -7.623  26.165   7.632  1.00  0.00           H  
ATOM   9581 HG23 VAL A 146      -8.047  27.582   6.645  1.00  0.00           H  
ATOM   9582  N   SER A 147     -11.551  23.340   7.159  1.00  0.00           N  
ATOM   9583  H   SER A 147     -11.248  23.399   8.121  1.00  0.00           H  
ATOM   9584  CA  SER A 147     -12.914  22.864   6.925  1.00  0.00           C  
ATOM   9585  HA  SER A 147     -12.906  22.105   6.143  1.00  0.00           H  
ATOM   9586  C   SER A 147     -13.810  24.028   6.475  1.00  0.00           C  
ATOM   9587  CB  SER A 147     -13.449  22.220   8.211  1.00  0.00           C  
ATOM   9588  HB2 SER A 147     -14.512  22.009   8.093  1.00  0.00           H  
ATOM   9589  HB3 SER A 147     -12.923  21.284   8.398  1.00  0.00           H  
ATOM   9590  O   SER A 147     -14.097  24.919   7.276  1.00  0.00           O  
ATOM   9591  OG  SER A 147     -13.243  23.087   9.313  1.00  0.00           O  
ATOM   9592  HG  SER A 147     -13.504  23.967   9.032  1.00  0.00           H  
ATOM   9593  N   THR A 148     -14.262  24.025   5.218  1.00  0.00           N  
ATOM   9594  H   THR A 148     -13.919  23.328   4.573  1.00  0.00           H  
ATOM   9595  CA  THR A 148     -15.336  24.902   4.719  1.00  0.00           C  
ATOM   9596  HA  THR A 148     -15.700  25.518   5.541  1.00  0.00           H  
ATOM   9597  C   THR A 148     -16.509  24.044   4.241  1.00  0.00           C  
ATOM   9598  CB  THR A 148     -14.862  25.867   3.612  1.00  0.00           C  
ATOM   9599  HB  THR A 148     -15.693  26.519   3.344  1.00  0.00           H  
ATOM   9600  O   THR A 148     -16.315  22.953   3.704  1.00  0.00           O  
ATOM   9601  CG2 THR A 148     -13.686  26.742   4.038  1.00  0.00           C  
ATOM   9602 HG21 THR A 148     -12.804  26.127   4.215  1.00  0.00           H  
ATOM   9603 HG22 THR A 148     -13.463  27.457   3.247  1.00  0.00           H  
ATOM   9604 HG23 THR A 148     -13.940  27.283   4.950  1.00  0.00           H  
ATOM   9605  OG1 THR A 148     -14.474  25.151   2.474  1.00  0.00           O  
ATOM   9606  HG1 THR A 148     -13.707  25.580   2.088  1.00  0.00           H  
