# Supplementary material for: Improving deep learning protein monomer and complex structure prediction using DeepMSA2 with huge metagenomics data
Source: Nat Methods. 2024 Jan 2;21(2):279–89. doi: 10.1038/s41592-023-02130-4 (PMC10864179; doi:10.1038/s41592-023-02130-4)
Supplement: Supplementary file 6 — Structure coordinate files for Supplementary Fig. 4. [file 41592_2023_2130_MOESM6_ESM.zip › FigureS4/T1125-D5.AlphaFold2_model.pdb]

ATOM  14913  N   GLN     1     -24.459  -1.728 -27.662  1.00 25.50           N  
ATOM  14915  CA  GLN     1     -25.500  -2.027 -28.663  1.00 25.50           C  
ATOM  14917  C   GLN     1     -26.464  -3.139 -28.197  1.00 25.50           C  
ATOM  14918  CB  GLN     1     -24.852  -2.334 -30.030  1.00 25.50           C  
ATOM  14921  O   GLN     1     -27.222  -3.696 -28.987  1.00 25.50           O  
ATOM  14922  CG  GLN     1     -24.545  -1.046 -30.807  1.00 25.50           C  
ATOM  14925  CD  GLN     1     -24.018  -1.298 -32.219  1.00 25.50           C  
ATOM  14926  NE2 GLN     1     -24.010  -0.290 -33.065  1.00 25.50           N  
ATOM  14929  OE1 GLN     1     -23.616  -2.378 -32.615  1.00 25.50           O  
ATOM  14930  N   VAL     2     -26.452  -3.475 -26.903  1.00 25.30           N  
ATOM  14932  CA  VAL     2     -27.192  -4.612 -26.316  1.00 25.30           C  
ATOM  14934  C   VAL     2     -28.668  -4.283 -25.998  1.00 25.30           C  
ATOM  14935  CB  VAL     2     -26.368  -5.189 -25.135  1.00 25.30           C  
ATOM  14937  O   VAL     2     -29.402  -5.126 -25.497  1.00 25.30           O  
ATOM  14938  CG1 VAL     2     -27.019  -6.360 -24.384  1.00 25.30           C  
ATOM  14942  CG2 VAL     2     -25.015  -5.710 -25.658  1.00 25.30           C  
ATOM  14946  N   GLU     3     -29.140  -3.091 -26.363  1.00 25.30           N  
ATOM  14948  CA  GLU     3     -30.476  -2.559 -26.038  1.00 25.30           C  
ATOM  14950  C   GLU     3     -31.584  -2.923 -27.053  1.00 25.30           C  
ATOM  14951  CB  GLU     3     -30.336  -1.040 -25.839  1.00 25.30           C  
ATOM  14954  O   GLU     3     -32.724  -2.472 -26.945  1.00 25.30           O  
ATOM  14955  CG  GLU     3     -30.956  -0.545 -24.528  1.00 25.30           C  
ATOM  14958  CD  GLU     3     -30.357   0.827 -24.214  1.00 25.30           C  
ATOM  14959  OE1 GLU     3     -29.391   0.859 -23.417  1.00 25.30           O  
ATOM  14960  OE2 GLU     3     -30.754   1.793 -24.904  1.00 25.30           O  
ATOM  14961  N   ALA     4     -31.277  -3.761 -28.049  1.00 24.70           N  
ATOM  14963  CA  ALA     4     -32.226  -4.203 -29.069  1.00 24.70           C  
ATOM  14965  C   ALA     4     -32.507  -5.718 -29.004  1.00 24.70           C  
ATOM  14966  CB  ALA     4     -31.728  -3.746 -30.446  1.00 24.70           C  
ATOM  14970  O   ALA     4     -31.595  -6.533 -28.902  1.00 24.70           O  
ATOM  14971  N   HIS     5     -33.788  -6.070 -29.187  1.00 24.40           N  
ATOM  14973  CA  HIS     5     -34.341  -7.429 -29.363  1.00 24.40           C  
ATOM  14975  C   HIS     5     -34.581  -8.280 -28.096  1.00 24.40           C  
ATOM  14976  CB  HIS     5     -33.664  -8.165 -30.530  1.00 24.40           C  
ATOM  14979  O   HIS     5     -33.936  -9.289 -27.831  1.00 24.40           O  
ATOM  14980  CG  HIS     5     -33.593  -7.302 -31.767  1.00 24.40           C  
ATOM  14981  CD2 HIS     5     -32.462  -6.745 -32.300  1.00 24.40           C  
ATOM  14983  ND1 HIS     5     -34.665  -6.800 -32.474  1.00 24.40           N  
ATOM  14985  CE1 HIS     5     -34.189  -5.965 -33.412  1.00 24.40           C  
ATOM  14987  NE2 HIS     5     -32.853  -5.901 -33.346  1.00 24.40           N  
ATOM  14988  N   LYS     6     -35.654  -7.893 -27.393  1.00 23.70           N  
ATOM  14990  CA  LYS     6     -36.460  -8.668 -26.428  1.00 23.70           C  
ATOM  14992  C   LYS     6     -36.556 -10.180 -26.727  1.00 23.70           C  
ATOM  14993  CB  LYS     6     -37.918  -8.145 -26.507  1.00 23.70           C  
ATOM  14996  O   LYS     6     -36.983 -10.531 -27.829  1.00 23.70           O  
ATOM  14997  CG  LYS     6     -38.129  -6.639 -26.274  1.00 23.70           C  
ATOM  15000  CD  LYS     6     -39.561  -6.216 -26.650  1.00 23.70           C  
ATOM  15003  CE  LYS     6     -39.740  -4.716 -26.375  1.00 23.70           C  
ATOM  15006  NZ  LYS     6     -41.092  -4.223 -26.743  1.00 23.70           N  
ATOM  15010  N   LYS     7     -36.433 -11.022 -25.687  1.00 24.40           N  
ATOM  15012  CA  LYS     7     -37.502 -11.956 -25.251  1.00 24.40           C  
ATOM  15014  C   LYS     7     -37.209 -12.649 -23.910  1.00 24.40           C  
ATOM  15015  CB  LYS     7     -37.802 -13.031 -26.314  1.00 24.40           C  
ATOM  15018  O   LYS     7     -36.082 -13.047 -23.672  1.00 24.40           O  
ATOM  15019  CG  LYS     7     -39.149 -12.719 -26.981  1.00 24.40           C  
ATOM  15022  CD  LYS     7     -39.427 -13.692 -28.120  1.00 24.40           C  
ATOM  15025  CE  LYS     7     -40.795 -13.364 -28.716  1.00 24.40           C  
ATOM  15028  NZ  LYS     7     -41.223 -14.437 -29.638  1.00 24.40           N  
ATOM  15032  N   GLU     8     -38.276 -12.781 -23.115  1.00 26.20           N  
ATOM  15034  CA  GLU     8     -38.486 -13.653 -21.939  1.00 26.20           C  
ATOM  15036  C   GLU     8     -37.375 -13.734 -20.861  1.00 26.20           C  
ATOM  15037  CB  GLU     8     -39.031 -15.012 -22.423  1.00 26.20           C  
ATOM  15040  O   GLU     8     -36.315 -14.323 -21.035  1.00 26.20           O  
ATOM  15041  CG  GLU     8     -40.516 -14.864 -22.840  1.00 26.20           C  
ATOM  15044  CD  GLU     8     -40.907 -15.694 -24.073  1.00 26.20           C  
ATOM  15045  OE1 GLU     8     -41.372 -15.071 -25.064  1.00 26.20           O  
ATOM  15046  OE2 GLU     8     -40.725 -16.928 -24.044  1.00 26.20           O  
ATOM  15047  N   TYR     9     -37.693 -13.164 -19.692  1.00 23.20           N  
ATOM  15049  CA  TYR     9     -36.895 -13.125 -18.462  1.00 23.20           C  
ATOM  15051  C   TYR     9     -37.655 -13.895 -17.371  1.00 23.20           C  
ATOM  15052  CB  TYR     9     -36.703 -11.642 -18.089  1.00 23.20           C  
ATOM  15055  O   TYR     9     -38.835 -13.615 -17.154  1.00 23.20           O  
ATOM  15056  CG  TYR     9     -35.840 -11.337 -16.876  1.00 23.20           C  
ATOM  15057  CD1 TYR     9     -36.381 -11.419 -15.576  1.00 23.20           C  
ATOM  15059  CD2 TYR     9     -34.515 -10.893 -17.055  1.00 23.20           C  
ATOM  15061  CE1 TYR     9     -35.601 -11.056 -14.459  1.00 23.20           C  
ATOM  15063  CE2 TYR     9     -33.739 -10.515 -15.943  1.00 23.20           C  
ATOM  15065  OH  TYR     9     -33.525 -10.204 -13.586  1.00 23.20           O  
ATOM  15067  CZ  TYR     9     -34.282 -10.589 -14.645  1.00 23.20           C  
ATOM  15068  N   ASP    10     -37.012 -14.853 -16.698  1.00 30.40           N  
ATOM  15070  CA  ASP    10     -37.630 -15.630 -15.614  1.00 30.40           C  
ATOM  15072  C   ASP    10     -37.437 -14.899 -14.267  1.00 30.40           C  
ATOM  15073  CB  ASP    10     -37.049 -17.054 -15.587  1.00 30.40           C  
ATOM  15076  O   ASP    10     -36.294 -14.682 -13.859  1.00 30.40           O  
ATOM  15077  CG  ASP    10     -37.849 -18.000 -14.680  1.00 30.40           C  
ATOM  15078  OD1 ASP    10     -38.325 -17.547 -13.610  1.00 30.40           O  
ATOM  15079  OD2 ASP    10     -37.987 -19.179 -15.063  1.00 30.40           O  
ATOM  15080  N   PRO    11     -38.510 -14.485 -13.564  1.00 27.10           N  
ATOM  15081  CA  PRO    11     -38.402 -13.694 -12.337  1.00 27.10           C  
ATOM  15083  C   PRO    11     -38.067 -14.524 -11.080  1.00 27.10           C  
ATOM  15084  CB  PRO    11     -39.751 -12.969 -12.236  1.00 27.10           C  
ATOM  15087  O   PRO    11     -38.046 -13.964  -9.986  1.00 27.10           O  
ATOM  15088  CG  PRO    11     -40.723 -13.991 -12.823  1.00 27.10           C  
ATOM  15091  CD  PRO    11     -39.907 -14.606 -13.959  1.00 27.10           C  
ATOM  15094  N   SER    12     -37.842 -15.840 -11.208  1.00 29.30           N  
ATOM  15096  CA  SER    12     -37.648 -16.762 -10.075  1.00 29.30           C  
ATOM  15098  C   SER    12     -36.192 -16.997  -9.637  1.00 29.30           C  
ATOM  15099  CB  SER    12     -38.374 -18.089 -10.341  1.00 29.30           C  
ATOM  15102  O   SER    12     -35.977 -17.528  -8.547  1.00 29.30           O  
ATOM  15103  OG  SER    12     -37.789 -18.835 -11.390  1.00 29.30           O  
ATOM  15105  N   ASP    13     -35.188 -16.586 -10.421  1.00 31.70           N  
ATOM  15107  CA  ASP    13     -33.762 -16.810 -10.122  1.00 31.70           C  
ATOM  15109  C   ASP    13     -33.186 -15.686  -9.224  1.00 31.70           C  
ATOM  15110  CB  ASP    13     -33.009 -16.992 -11.457  1.00 31.70           C  
ATOM  15113  O   ASP    13     -33.095 -14.539  -9.674  1.00 31.70           O  
ATOM  15114  CG  ASP    13     -31.483 -17.151 -11.345  1.00 31.70           C  
ATOM  15115  OD1 ASP    13     -30.919 -16.914 -10.252  1.00 31.70           O  
ATOM  15116  OD2 ASP    13     -30.861 -17.468 -12.380  1.00 31.70           O  
ATOM  15117  N   PRO    14     -32.743 -15.971  -7.977  1.00 26.90           N  
ATOM  15118  CA  PRO    14     -32.184 -14.955  -7.081  1.00 26.90           C  
ATOM  15120  C   PRO    14     -30.856 -14.358  -7.558  1.00 26.90           C  
ATOM  15121  CB  PRO    14     -31.983 -15.645  -5.726  1.00 26.90           C  
ATOM  15124  O   PRO    14     -30.545 -13.221  -7.211  1.00 26.90           O  
ATOM  15125  CG  PRO    14     -32.905 -16.859  -5.788  1.00 26.90           C  
ATOM  15128  CD  PRO    14     -32.855 -17.235  -7.264  1.00 26.90           C  
ATOM  15131  N   VAL    15     -30.066 -15.093  -8.347  1.00 27.70           N  
ATOM  15133  CA  VAL    15     -28.809 -14.603  -8.928  1.00 27.70           C  
ATOM  15135  C   VAL    15     -29.115 -13.703 -10.120  1.00 27.70           C  
ATOM  15136  CB  VAL    15     -27.869 -15.759  -9.326  1.00 27.70           C  
ATOM  15138  O   VAL    15     -28.499 -12.647 -10.243  1.00 27.70           O  
ATOM  15139  CG1 VAL    15     -26.519 -15.232  -9.833  1.00 27.70           C  
ATOM  15143  CG2 VAL    15     -27.582 -16.676  -8.128  1.00 27.70           C  
ATOM  15147  N   ALA    16     -30.121 -14.039 -10.934  1.00 27.10           N  
ATOM  15149  CA  ALA    16     -30.649 -13.118 -11.940  1.00 27.10           C  
ATOM  15151  C   ALA    16     -31.264 -11.866 -11.294  1.00 27.10           C  
ATOM  15152  CB  ALA    16     -31.662 -13.836 -12.835  1.00 27.10           C  
ATOM  15156  O   ALA    16     -31.069 -10.770 -11.805  1.00 27.10           O  
ATOM  15157  N   LEU    17     -31.932 -11.982 -10.142  1.00 26.50           N  
ATOM  15159  CA  LEU    17     -32.467 -10.838  -9.394  1.00 26.50           C  
ATOM  15161  C   LEU    17     -31.366  -9.985  -8.742  1.00 26.50           C  
ATOM  15162  CB  LEU    17     -33.521 -11.327  -8.376  1.00 26.50           C  
ATOM  15165  O   LEU    17     -31.445  -8.765  -8.810  1.00 26.50           O  
ATOM  15166  CG  LEU    17     -34.919 -10.743  -8.645  1.00 26.50           C  
ATOM  15168  CD1 LEU    17     -35.987 -11.550  -7.909  1.00 26.50           C  
ATOM  15172  CD2 LEU    17     -35.012  -9.284  -8.188  1.00 26.50           C  
ATOM  15176  N   ALA    18     -30.313 -10.580  -8.176  1.00 26.90           N  
ATOM  15178  CA  ALA    18     -29.202  -9.846  -7.562  1.00 26.90           C  
ATOM  15180  C   ALA    18     -28.257  -9.220  -8.606  1.00 26.90           C  
ATOM  15181  CB  ALA    18     -28.457 -10.786  -6.609  1.00 26.90           C  
ATOM  15185  O   ALA    18     -27.915  -8.042  -8.503  1.00 26.90           O  
ATOM  15186  N   ALA    19     -27.875  -9.961  -9.652  1.00 25.90           N  
ATOM  15188  CA  ALA    19     -27.128  -9.418 -10.788  1.00 25.90           C  
ATOM  15190  C   ALA    19     -27.980  -8.425 -11.589  1.00 25.90           C  
ATOM  15191  CB  ALA    19     -26.646 -10.563 -11.684  1.00 25.90           C  
ATOM  15195  O   ALA    19     -27.472  -7.397 -12.034  1.00 25.90           O  
ATOM  15196  N   GLY    20     -29.280  -8.692 -11.718  1.00 24.00           N  
ATOM  15198  CA  GLY    20     -30.280  -7.800 -12.298  1.00 24.00           C  
ATOM  15201  C   GLY    20     -30.454  -6.519 -11.489  1.00 24.00           C  
ATOM  15202  O   GLY    20     -30.519  -5.450 -12.077  1.00 24.00           O  
ATOM  15203  N   GLN    21     -30.434  -6.565 -10.154  1.00 25.70           N  
ATOM  15205  CA  GLN    21     -30.457  -5.365  -9.309  1.00 25.70           C  
ATOM  15207  C   GLN    21     -29.116  -4.631  -9.304  1.00 25.70           C  
ATOM  15208  CB  GLN    21     -30.901  -5.697  -7.879  1.00 25.70           C  
ATOM  15211  O   GLN    21     -29.111  -3.407  -9.291  1.00 25.70           O  
ATOM  15212  CG  GLN    21     -32.428  -5.846  -7.790  1.00 25.70           C  
ATOM  15215  CD  GLN    21     -32.906  -6.218  -6.389  1.00 25.70           C  
ATOM  15216  NE2 GLN    21     -34.197  -6.355  -6.187  1.00 25.70           N  
ATOM  15219  OE1 GLN    21     -32.149  -6.372  -5.446  1.00 25.70           O  
ATOM  15220  N   LEU    22     -27.975  -5.322  -9.375  1.00 25.60           N  
ATOM  15222  CA  LEU    22     -26.662  -4.673  -9.497  1.00 25.60           C  
ATOM  15224  C   LEU    22     -26.439  -4.049 -10.882  1.00 25.60           C  
ATOM  15225  CB  LEU    22     -25.555  -5.678  -9.136  1.00 25.60           C  
ATOM  15228  O   LEU    22     -25.803  -3.000 -10.976  1.00 25.60           O  
ATOM  15229  CG  LEU    22     -25.407  -5.884  -7.616  1.00 25.60           C  
ATOM  15231  CD1 LEU    22     -24.569  -7.132  -7.339  1.00 25.60           C  
ATOM  15235  CD2 LEU    22     -24.704  -4.695  -6.946  1.00 25.60           C  
ATOM  15239  N   THR    23     -27.002  -4.635 -11.942  1.00 26.30           N  
ATOM  15241  CA  THR    23     -27.058  -4.000 -13.263  1.00 26.30           C  
ATOM  15243  C   THR    23     -28.100  -2.893 -13.289  1.00 26.30           C  
ATOM  15244  CB  THR    23     -27.224  -4.979 -14.432  1.00 26.30           C  
ATOM  15246  O   THR    23     -27.708  -1.775 -13.562  1.00 26.30           O  
ATOM  15247  CG2 THR    23     -25.918  -5.710 -14.733  1.00 26.30           C  
ATOM  15251  OG1 THR    23     -28.206  -5.944 -14.185  1.00 26.30           O  
ATOM  15253  N   THR    24     -29.363  -3.091 -12.906  1.00 24.70           N  
ATOM  15255  CA  THR    24     -30.377  -2.009 -12.870  1.00 24.70           C  
ATOM  15257  C   THR    24     -30.132  -0.925 -11.808  1.00 24.70           C  
ATOM  15258  CB  THR    24     -31.824  -2.514 -12.755  1.00 24.70           C  
ATOM  15260  O   THR    24     -30.681   0.157 -11.939  1.00 24.70           O  
ATOM  15261  CG2 THR    24     -32.253  -3.316 -13.986  1.00 24.70           C  
ATOM  15265  OG1 THR    24     -31.986  -3.301 -11.607  1.00 24.70           O  
ATOM  15267  N   SER    25     -29.238  -1.110 -10.833  1.00 25.70           N  
ATOM  15269  CA  SER    25     -28.752  -0.012  -9.966  1.00 25.70           C  
ATOM  15271  C   SER    25     -27.612   0.804 -10.588  1.00 25.70           C  
ATOM  15272  CB  SER    25     -28.292  -0.518  -8.597  1.00 25.70           C  
ATOM  15275  O   SER    25     -27.218   1.820 -10.024  1.00 25.70           O  
ATOM  15276  OG  SER    25     -29.349  -1.135  -7.896  1.00 25.70           O  
ATOM  15278  N   PHE    26     -27.063   0.380 -11.732  1.00 27.20           N  
ATOM  15280  CA  PHE    26     -26.079   1.145 -12.511  1.00 27.20           C  
ATOM  15282  C   PHE    26     -26.596   1.542 -13.898  1.00 27.20           C  
ATOM  15283  CB  PHE    26     -24.744   0.383 -12.589  1.00 27.20           C  
ATOM  15286  O   PHE    26     -26.293   2.639 -14.338  1.00 27.20           O  
ATOM  15287  CG  PHE    26     -23.746   0.809 -11.525  1.00 27.20           C  
ATOM  15288  CD1 PHE    26     -23.138   2.077 -11.613  1.00 27.20           C  
ATOM  15290  CD2 PHE    26     -23.461  -0.027 -10.429  1.00 27.20           C  
ATOM  15292  CE1 PHE    26     -22.255   2.512 -10.606  1.00 27.20           C  
ATOM  15294  CE2 PHE    26     -22.567   0.403  -9.430  1.00 27.20           C  
ATOM  15296  CZ  PHE    26     -21.965   1.671  -9.518  1.00 27.20           C  
ATOM  15298  N   LEU    27     -27.408   0.703 -14.545  1.00 25.30           N  
ATOM  15300  CA  LEU    27     -28.146   0.928 -15.790  1.00 25.30           C  
ATOM  15302  C   LEU    27     -29.476   1.634 -15.513  1.00 25.30           C  
ATOM  15303  CB  LEU    27     -28.325  -0.404 -16.540  1.00 25.30           C  
ATOM  15306  O   LEU    27     -29.656   2.737 -15.988  1.00 25.30           O  
ATOM  15307  CG  LEU    27     -27.063  -0.818 -17.320  1.00 25.30           C  
ATOM  15309  CD1 LEU    27     -26.975  -2.337 -17.448  1.00 25.30           C  
ATOM  15313  CD2 LEU    27     -27.054  -0.219 -18.726  1.00 25.30           C  
ATOM  15317  N   GLY    28     -30.309   1.198 -14.570  1.00 26.40           N  
ATOM  15319  CA  GLY    28     -31.421   2.028 -14.058  1.00 26.40           C  
ATOM  15322  C   GLY    28     -30.971   3.268 -13.258  1.00 26.40           C  
ATOM  15323  O   GLY    28     -31.803   3.962 -12.678  1.00 26.40           O  
ATOM  15324  N   LEU    29     -29.664   3.570 -13.260  1.00 27.90           N  
ATOM  15326  CA  LEU    29     -29.091   4.881 -12.955  1.00 27.90           C  
ATOM  15328  C   LEU    29     -28.357   5.526 -14.150  1.00 27.90           C  
ATOM  15329  CB  LEU    29     -28.204   4.792 -11.695  1.00 27.90           C  
ATOM  15332  O   LEU    29     -28.272   6.741 -14.162  1.00 27.90           O  
ATOM  15333  CG  LEU    29     -28.806   5.528 -10.482  1.00 27.90           C  
ATOM  15335  CD1 LEU    29     -28.033   5.178  -9.211  1.00 27.90           C  
ATOM  15339  CD2 LEU    29     -28.758   7.050 -10.649  1.00 27.90           C  
ATOM  15343  N   SER    30     -27.873   4.798 -15.169  1.00 28.30           N  
ATOM  15345  CA  SER    30     -27.214   5.363 -16.366  1.00 28.30           C  
ATOM  15347  C   SER    30     -28.100   5.443 -17.610  1.00 28.30           C  
ATOM  15348  CB  SER    30     -25.907   4.641 -16.714  1.00 28.30           C  
ATOM  15351  O   SER    30     -27.977   6.412 -18.336  1.00 28.30           O  
ATOM  15352  OG  SER    30     -26.117   3.377 -17.320  1.00 28.30           O  
ATOM  15354  N   GLU    31     -28.992   4.481 -17.855  1.00 27.10           N  
ATOM  15356  CA  GLU    31     -30.225   4.653 -18.639  1.00 27.10           C  
ATOM  15358  C   GLU    31     -31.138   5.658 -17.953  1.00 27.10           C  
ATOM  15359  CB  GLU    31     -31.078   3.378 -18.747  1.00 27.10           C  
ATOM  15362  O   GLU    31     -31.728   6.468 -18.645  1.00 27.10           O  
ATOM  15363  CG  GLU    31     -30.461   2.181 -19.463  1.00 27.10           C  
ATOM  15366  CD  GLU    31     -31.435   1.001 -19.327  1.00 27.10           C  
ATOM  15367  OE1 GLU    31     -32.432   0.955 -20.083  1.00 27.10           O  
ATOM  15368  OE2 GLU    31     -31.223   0.196 -18.388  1.00 27.10           O  
ATOM  15369  N   LYS    32     -31.244   5.661 -16.613  1.00 31.10           N  
ATOM  15371  CA  LYS    32     -32.042   6.696 -15.945  1.00 31.10           C  
ATOM  15373  C   LYS    32     -31.363   8.060 -16.000  1.00 31.10           C  
ATOM  15374  CB  LYS    32     -32.507   6.300 -14.544  1.00 31.10           C  
ATOM  15377  O   LYS    32     -32.052   9.011 -16.308  1.00 31.10           O  
ATOM  15378  CG  LYS    32     -33.555   7.315 -14.069  1.00 31.10           C  
ATOM  15381  CD  LYS    32     -34.214   6.934 -12.747  1.00 31.10           C  
ATOM  15384  CE  LYS    32     -35.188   8.070 -12.428  1.00 31.10           C  
ATOM  15387  NZ  LYS    32     -35.879   7.851 -11.139  1.00 31.10           N  
ATOM  15391  N   LEU    33     -30.038   8.178 -15.846  1.00 32.70           N  
ATOM  15393  CA  LEU    33     -29.360   9.429 -16.206  1.00 32.70           C  
ATOM  15395  C   LEU    33     -29.484   9.725 -17.705  1.00 32.70           C  
ATOM  15396  CB  LEU    33     -27.877   9.480 -15.777  1.00 32.70           C  
ATOM  15399  O   LEU    33     -29.658  10.879 -18.041  1.00 32.70           O  
ATOM  15400  CG  LEU    33     -27.638  10.333 -14.518  1.00 32.70           C  
ATOM  15402  CD1 LEU    33     -28.052   9.666 -13.209  1.00 32.70           C  
ATOM  15406  CD2 LEU    33     -26.157  10.705 -14.406  1.00 32.70           C  
ATOM  15410  N   ALA    34     -29.406   8.750 -18.613  1.00 30.80           N  
ATOM  15412  CA  ALA    34     -29.505   9.012 -20.052  1.00 30.80           C  
ATOM  15414  C   ALA    34     -30.920   9.417 -20.480  1.00 30.80           C  
ATOM  15415  CB  ALA    34     -29.004   7.809 -20.857  1.00 30.80           C  
ATOM  15419  O   ALA    34     -31.046  10.281 -21.332  1.00 30.80           O  
ATOM  15420  N   GLN    35     -31.966   8.869 -19.863  1.00 31.90           N  
ATOM  15422  CA  GLN    35     -33.356   9.277 -20.046  1.00 31.90           C  
ATOM  15424  C   GLN    35     -33.605  10.603 -19.325  1.00 31.90           C  
ATOM  15425  CB  GLN    35     -34.314   8.161 -19.590  1.00 31.90           C  
ATOM  15428  O   GLN    35     -34.060  11.533 -19.968  1.00 31.90           O  
ATOM  15429  CG  GLN    35     -34.276   6.959 -20.556  1.00 31.90           C  
ATOM  15432  CD  GLN    35     -34.991   5.710 -20.038  1.00 31.90           C  
ATOM  15433  NE2 GLN    35     -34.743   4.563 -20.635  1.00 31.90           N  
ATOM  15436  OE1 GLN    35     -35.782   5.721 -19.107  1.00 31.90           O  
ATOM  15437  N   ASP    36     -33.181  10.780 -18.070  1.00 34.40           N  
ATOM  15439  CA  ASP    36     -33.246  12.075 -17.377  1.00 34.40           C  
ATOM  15441  C   ASP    36     -32.406  13.157 -18.110  1.00 34.40           C  
ATOM  15442  CB  ASP    36     -32.833  11.964 -15.886  1.00 34.40           C  
ATOM  15445  O   ASP    36     -32.710  14.340 -17.991  1.00 34.40           O  
ATOM  15446  CG  ASP    36     -33.756  11.150 -14.943  1.00 34.40           C  
ATOM  15447  OD1 ASP    36     -34.895  10.796 -15.322  1.00 34.40           O  
ATOM  15448  OD2 ASP    36     -33.344  10.913 -13.779  1.00 34.40           O  
ATOM  15449  N   LEU    37     -31.408  12.794 -18.927  1.00 33.10           N  
ATOM  15451  CA  LEU    37     -30.695  13.691 -19.848  1.00 33.10           C  
ATOM  15453  C   LEU    37     -31.469  13.894 -21.167  1.00 33.10           C  
ATOM  15454  CB  LEU    37     -29.261  13.169 -20.106  1.00 33.10           C  
ATOM  15457  O   LEU    37     -31.666  15.032 -21.570  1.00 33.10           O  
ATOM  15458  CG  LEU    37     -28.255  13.370 -18.950  1.00 33.10           C  
ATOM  15460  CD1 LEU    37     -27.011  12.496 -19.155  1.00 33.10           C  
ATOM  15464  CD2 LEU    37     -27.770  14.812 -18.868  1.00 33.10           C  
ATOM  15468  N   GLU    38     -31.931  12.843 -21.849  1.00 32.30           N  
ATOM  15470  CA  GLU    38     -32.638  12.933 -23.144  1.00 32.30           C  
ATOM  15472  C   GLU    38     -34.080  13.469 -23.034  1.00 32.30           C  
ATOM  15473  CB  GLU    38     -32.628  11.572 -23.880  1.00 32.30           C  
ATOM  15476  O   GLU    38     -34.607  13.990 -24.016  1.00 32.30           O  
ATOM  15477  CG  GLU    38     -31.262  11.220 -24.505  1.00 32.30           C  
ATOM  15480  CD  GLU    38     -31.280   9.970 -25.414  1.00 32.30           C  
ATOM  15481  OE1 GLU    38     -30.380   9.885 -26.291  1.00 32.30           O  
ATOM  15482  OE2 GLU    38     -32.184   9.116 -25.273  1.00 32.30           O  
ATOM  15483  N   THR    39     -34.718  13.381 -21.862  1.00 37.00           N  
ATOM  15485  CA  THR    39     -36.064  13.916 -21.585  1.00 37.00           C  
ATOM  15487  C   THR    39     -36.059  15.172 -20.721  1.00 37.00           C  
ATOM  15488  CB  THR    39     -37.016  12.882 -20.948  1.00 37.00           C  
ATOM  15490  O   THR    39     -37.091  15.835 -20.635  1.00 37.00           O  
ATOM  15491  CG2 THR    39     -37.078  11.571 -21.732  1.00 37.00           C  
ATOM  15495  OG1 THR    39     -36.698  12.555 -19.613  1.00 37.00           O  
ATOM  15497  N   SER    40     -34.935  15.502 -20.075  1.00 35.70           N  
ATOM  15499  CA  SER    40     -34.851  16.634 -19.136  1.00 35.70           C  
ATOM  15501  C   SER    40     -33.658  17.576 -19.372  1.00 35.70           C  
ATOM  15502  CB  SER    40     -34.988  16.198 -17.665  1.00 35.70           C  
ATOM  15505  O   SER    40     -33.532  18.575 -18.671  1.00 35.70           O  
ATOM  15506  OG  SER    40     -35.276  14.828 -17.492  1.00 35.70           O  
ATOM  15508  N   ILE    41     -32.844  17.352 -20.410  1.00 38.60           N  
ATOM  15510  CA  ILE    41     -32.082  18.414 -21.079  1.00 38.60           C  
ATOM  15512  C   ILE    41     -32.597  18.552 -22.510  1.00 38.60           C  
ATOM  15513  CB  ILE    41     -30.554  18.180 -21.048  1.00 38.60           C  
ATOM  15515  O   ILE    41     -32.460  17.652 -23.338  1.00 38.60           O  
ATOM  15516  CG1 ILE    41     -30.058  18.098 -19.589  1.00 38.60           C  
ATOM  15519  CG2 ILE    41     -29.823  19.290 -21.841  1.00 38.60           C  
ATOM  15523  CD1 ILE    41     -28.531  18.083 -19.466  1.00 38.60           C  
ATOM  15527  N   ASP    42     -33.112  19.736 -22.834  1.00 49.90           N  
ATOM  15529  CA  ASP    42     -33.391  20.140 -24.212  1.00 49.90           C  
ATOM  15531  C   ASP    42     -32.059  20.418 -24.940  1.00 49.90           C  
ATOM  15532  CB  ASP    42     -34.378  21.316 -24.197  1.00 49.90           C  
ATOM  15535  O   ASP    42     -31.598  21.555 -25.075  1.00 49.90           O  
ATOM  15536  CG  ASP    42     -34.917  21.697 -25.580  1.00 49.90           C  
ATOM  15537  OD1 ASP    42     -34.301  21.312 -26.603  1.00 49.90           O  
ATOM  15538  OD2 ASP    42     -35.915  22.451 -25.597  1.00 49.90           O  
ATOM  15539  N   PHE    43     -31.383  19.341 -25.351  1.00 39.60           N  
ATOM  15541  CA  PHE    43     -30.118  19.405 -26.083  1.00 39.60           C  
ATOM  15543  C   PHE    43     -30.206  20.218 -27.386  1.00 39.60           C  
ATOM  15544  CB  PHE    43     -29.575  17.995 -26.354  1.00 39.60           C  
ATOM  15547  O   PHE    43     -29.235  20.925 -27.668  1.00 39.60           O  
ATOM  15548  CG  PHE    43     -28.934  17.325 -25.156  1.00 39.60           C  
ATOM  15549  CD1 PHE    43     -27.675  17.762 -24.698  1.00 39.60           C  
ATOM  15551  CD2 PHE    43     -29.576  16.251 -24.515  1.00 39.60           C  
ATOM  15553  CE1 PHE    43     -27.058  17.122 -23.607  1.00 39.60           C  
ATOM  15555  CE2 PHE    43     -28.949  15.601 -23.439  1.00 39.60           C  
ATOM  15557  CZ  PHE    43     -27.694  16.036 -22.982  1.00 39.60           C  
ATOM  15559  N   PRO    44     -31.306  20.184 -28.172  1.00 49.30           N  
ATOM  15560  CA  PRO    44     -31.532  21.135 -29.258  1.00 49.30           C  
ATOM  15562  C   PRO    44     -31.442  22.594 -28.795  1.00 49.30           C  
ATOM  15563  CB  PRO    44     -32.905  20.791 -29.846  1.00 49.30           C  
ATOM  15566  O   PRO    44     -30.599  23.326 -29.308  1.00 49.30           O  
ATOM  15567  CG  PRO    44     -33.037  19.300 -29.547  1.00 49.30           C  
ATOM  15570  CD  PRO    44     -32.354  19.169 -28.188  1.00 49.30           C  
ATOM  15573  N   LYS    45     -32.210  23.002 -27.779  1.00 57.30           N  
ATOM  15575  CA  LYS    45     -32.231  24.380 -27.257  1.00 57.30           C  
ATOM  15577  C   LYS    45     -30.895  24.812 -26.642  1.00 57.30           C  
ATOM  15578  CB  LYS    45     -33.380  24.441 -26.251  1.00 57.30           C  
ATOM  15581  O   LYS    45     -30.465  25.944 -26.848  1.00 57.30           O  
ATOM  15582  CG  LYS    45     -33.712  25.809 -25.650  1.00 57.30           C  
ATOM  15585  CD  LYS    45     -34.827  25.580 -24.618  1.00 57.30           C  
ATOM  15588  CE  LYS    45     -35.265  26.871 -23.927  1.00 57.30           C  
ATOM  15591  NZ  LYS    45     -36.117  26.554 -22.753  1.00 57.30           N  
ATOM  15595  N   LEU    46     -30.185  23.914 -25.953  1.00 47.50           N  
ATOM  15597  CA  LEU    46     -28.823  24.168 -25.464  1.00 47.50           C  
ATOM  15599  C   LEU    46     -27.823  24.315 -26.624  1.00 47.50           C  
ATOM  15600  CB  LEU    46     -28.430  23.057 -24.471  1.00 47.50           C  
ATOM  15603  O   LEU    46     -26.983  25.214 -26.605  1.00 47.50           O  
ATOM  15604  CG  LEU    46     -26.998  23.159 -23.907  1.00 47.50           C  
ATOM  15606  CD1 LEU    46     -26.740  24.445 -23.117  1.00 47.50           C  
ATOM  15610  CD2 LEU    46     -26.725  21.975 -22.979  1.00 47.50           C  
ATOM  15614  N   ALA    47     -27.923  23.482 -27.663  1.00 42.80           N  
ATOM  15616  CA  ALA    47     -27.090  23.606 -28.856  1.00 42.80           C  
ATOM  15618  C   ALA    47     -27.408  24.880 -29.656  1.00 42.80           C  
ATOM  15619  CB  ALA    47     -27.240  22.343 -29.712  1.00 42.80           C  
ATOM  15623  O   ALA    47     -26.486  25.501 -30.183  1.00 42.80           O  
ATOM  15624  N   GLU    48     -28.671  25.301 -29.727  1.00 63.00           N  
ATOM  15626  CA  GLU    48     -29.090  26.567 -30.335  1.00 63.00           C  
ATOM  15628  C   GLU    48     -28.597  27.774 -29.535  1.00 63.00           C  
ATOM  15629  CB  GLU    48     -30.613  26.606 -30.523  1.00 63.00           C  
ATOM  15632  O   GLU    48     -28.029  28.684 -30.132  1.00 63.00           O  
ATOM  15633  CG  GLU    48     -31.032  25.728 -31.713  1.00 63.00           C  
ATOM  15636  CD  GLU    48     -32.535  25.783 -32.028  1.00 63.00           C  
ATOM  15637  OE1 GLU    48     -32.887  25.278 -33.120  1.00 63.00           O  
ATOM  15638  OE2 GLU    48     -33.303  26.341 -31.214  1.00 63.00           O  
ATOM  15639  N   ALA    49     -28.684  27.759 -28.203  1.00 56.70           N  
ATOM  15641  CA  ALA    49     -28.129  28.819 -27.361  1.00 56.70           C  
ATOM  15643  C   ALA    49     -26.595  28.922 -27.491  1.00 56.70           C  
ATOM  15644  CB  ALA    49     -28.575  28.574 -25.917  1.00 56.70           C  
ATOM  15648  O   ALA    49     -26.052  30.017 -27.640  1.00 56.70           O  
ATOM  15649  N   ILE    50     -25.884  27.787 -27.534  1.00 42.80           N  
ATOM  15651  CA  ILE    50     -24.433  27.747 -27.790  1.00 42.80           C  
ATOM  15653  C   ILE    50     -24.102  28.237 -29.212  1.00 42.80           C  
ATOM  15654  CB  ILE    50     -23.878  26.329 -27.497  1.00 42.80           C  
ATOM  15656  O   ILE    50     -23.096  28.922 -29.404  1.00 42.80           O  
ATOM  15657  CG1 ILE    50     -23.916  26.052 -25.975  1.00 42.80           C  
ATOM  15660  CG2 ILE    50     -22.438  26.150 -28.018  1.00 42.80           C  
ATOM  15664  CD1 ILE    50     -23.634  24.594 -25.587  1.00 42.80           C  
ATOM  15668  N   ARG    51     -24.925  27.931 -30.226  1.00 51.80           N  
ATOM  15670  CA  ARG    51     -24.754  28.467 -31.591  1.00 51.80           C  
ATOM  15672  C   ARG    51     -24.997  29.967 -31.641  1.00 51.80           C  
ATOM  15673  CB  ARG    51     -25.701  27.786 -32.580  1.00 51.80           C  
ATOM  15676  O   ARG    51     -24.165  30.663 -32.206  1.00 51.80           O  
ATOM  15677  CG  ARG    51     -25.264  26.367 -32.949  1.00 51.80           C  
ATOM  15680  CD  ARG    51     -26.455  25.674 -33.614  1.00 51.80           C  
ATOM  15683  NE  ARG    51     -26.243  24.226 -33.727  1.00 51.80           N  
ATOM  15685  NH1 ARG    51     -27.294  23.902 -35.755  1.00 51.80           N  
ATOM  15688  NH2 ARG    51     -26.473  22.178 -34.684  1.00 51.80           N  
ATOM  15691  CZ  ARG    51     -26.665  23.458 -34.710  1.00 51.80           C  
ATOM  15692  N   ALA    52     -26.079  30.456 -31.041  1.00 61.00           N  
ATOM  15694  CA  ALA    52     -26.409  31.875 -30.981  1.00 61.00           C  
ATOM  15696  C   ALA    52     -25.293  32.661 -30.282  1.00 61.00           C  
ATOM  15697  CB  ALA    52     -27.757  32.035 -30.265  1.00 61.00           C  
ATOM  15701  O   ALA    52     -24.841  33.675 -30.810  1.00 61.00           O  
ATOM  15702  N   TYR    53     -24.778  32.151 -29.157  1.00 47.30           N  
ATOM  15704  CA  TYR    53     -23.653  32.764 -28.453  1.00 47.30           C  
ATOM  15706  C   TYR    53     -22.386  32.785 -29.313  1.00 47.30           C  
ATOM  15707  CB  TYR    53     -23.427  32.061 -27.110  1.00 47.30           C  
ATOM  15710  O   TYR    53     -21.793  33.844 -29.489  1.00 47.30           O  
ATOM  15711  CG  TYR    53     -22.288  32.673 -26.317  1.00 47.30           C  
ATOM  15712  CD1 TYR    53     -21.054  32.001 -26.210  1.00 47.30           C  
ATOM  15714  CD2 TYR    53     -22.442  33.953 -25.750  1.00 47.30           C  
ATOM  15716  CE1 TYR    53     -19.977  32.603 -25.530  1.00 47.30           C  
ATOM  15718  CE2 TYR    53     -21.367  34.557 -25.074  1.00 47.30           C  
ATOM  15720  OH  TYR    53     -19.104  34.487 -24.312  1.00 47.30           O  
ATOM  15722  CZ  TYR    53     -20.135  33.885 -24.959  1.00 47.30           C  
ATOM  15723  N   ASN    54     -22.006  31.663 -29.933  1.00 45.80           N  
ATOM  15725  CA  ASN    54     -20.828  31.620 -30.806  1.00 45.80           C  
ATOM  15727  C   ASN    54     -20.985  32.475 -32.078  1.00 45.80           C  
ATOM  15728  CB  ASN    54     -20.507  30.160 -31.156  1.00 45.80           C  
ATOM  15731  O   ASN    54     -20.009  33.070 -32.528  1.00 45.80           O  
ATOM  15732  CG  ASN    54     -19.883  29.399 -29.999  1.00 45.80           C  
ATOM  15733  ND2 ASN    54     -20.345  28.209 -29.717  1.00 45.80           N  
ATOM  15736  OD1 ASN    54     -18.960  29.840 -29.342  1.00 45.80           O  
ATOM  15737  N   GLN    55     -22.186  32.570 -32.658  1.00 66.50           N  
ATOM  15739  CA  GLN    55     -22.471  33.416 -33.823  1.00 66.50           C  
ATOM  15741  C   GLN    55     -22.422  34.903 -33.468  1.00 66.50           C  
ATOM  15742  CB  GLN    55     -23.835  33.054 -34.435  1.00 66.50           C  
ATOM  15745  O   GLN    55     -21.827  35.671 -34.217  1.00 66.50           O  
ATOM  15746  CG  GLN    55     -23.765  31.762 -35.264  1.00 66.50           C  
ATOM  15749  CD  GLN    55     -25.116  31.328 -35.828  1.00 66.50           C  
ATOM  15750  NE2 GLN    55     -25.139  30.367 -36.726  1.00 66.50           N  
ATOM  15753  OE1 GLN    55     -26.177  31.821 -35.494  1.00 66.50           O  
ATOM  15754  N   ALA    56     -22.968  35.300 -32.317  1.00 59.40           N  
ATOM  15756  CA  ALA    56     -22.864  36.664 -31.812  1.00 59.40           C  
ATOM  15758  C   ALA    56     -21.418  37.030 -31.431  1.00 59.40           C  
ATOM  15759  CB  ALA    56     -23.811  36.799 -30.621  1.00 59.40           C  
ATOM  15763  O   ALA    56     -20.920  38.090 -31.799  1.00 59.40           O  
ATOM  15764  N   TYR    57     -20.697  36.122 -30.767  1.00 38.50           N  
ATOM  15766  CA  TYR    57     -19.287  36.321 -30.418  1.00 38.50           C  
ATOM  15768  C   TYR    57     -18.405  36.424 -31.674  1.00 38.50           C  
ATOM  15769  CB  TYR    57     -18.851  35.195 -29.470  1.00 38.50           C  
ATOM  15772  O   TYR    57     -17.463  37.209 -31.713  1.00 38.50           O  
ATOM  15773  CG  TYR    57     -17.596  35.504 -28.683  1.00 38.50           C  
ATOM  15774  CD1 TYR    57     -16.331  35.147 -29.189  1.00 38.50           C  
ATOM  15776  CD2 TYR    57     -17.698  36.170 -27.445  1.00 38.50           C  
ATOM  15778  CE1 TYR    57     -15.169  35.459 -28.458  1.00 38.50           C  
ATOM  15780  CE2 TYR    57     -16.537  36.494 -26.717  1.00 38.50           C  
ATOM  15782  OH  TYR    57     -14.141  36.451 -26.539  1.00 38.50           O  
ATOM  15784  CZ  TYR    57     -15.269  36.139 -27.227  1.00 38.50           C  
ATOM  15785  N   SER    58     -18.765  35.705 -32.744  1.00 49.00           N  
ATOM  15787  CA  SER    58     -18.122  35.819 -34.063  1.00 49.00           C  
ATOM  15789  C   SER    58     -18.574  37.040 -34.879  1.00 49.00           C  
ATOM  15790  CB  SER    58     -18.370  34.562 -34.902  1.00 49.00           C  
ATOM  15793  O   SER    58     -17.899  37.385 -35.846  1.00 49.00           O  
ATOM  15794  OG  SER    58     -17.957  33.389 -34.226  1.00 49.00           O  
ATOM  15796  N   SER    59     -19.698  37.688 -34.540  1.00 65.60           N  
ATOM  15798  CA  SER    59     -20.170  38.908 -35.218  1.00 65.60           C  
ATOM  15800  C   SER    59     -19.600  40.192 -34.608  1.00 65.60           C  
ATOM  15801  CB  SER    59     -21.707  38.964 -35.297  1.00 65.60           C  
ATOM  15804  O   SER    59     -19.716  41.254 -35.219  1.00 65.60           O  
ATOM  15805  OG  SER    59     -22.315  39.348 -34.076  1.00 65.60           O  
ATOM  15807  N   GLY    60     -18.986  40.109 -33.420  1.00 39.70           N  
ATOM  15809  CA  GLY    60     -18.406  41.251 -32.705  1.00 39.70           C  
ATOM  15812  C   GLY    60     -19.438  42.260 -32.187  1.00 39.70           C  
ATOM  15813  O   GLY    60     -19.064  43.339 -31.739  1.00 39.70           O  
ATOM  15814  N   ASN    61     -20.734  41.940 -32.257  1.00 72.80           N  
ATOM  15816  CA  ASN    61     -21.805  42.808 -31.783  1.00 72.80           C  
ATOM  15818  C   ASN    61     -22.094  42.511 -30.305  1.00 72.80           C  
ATOM  15819  CB  ASN    61     -23.016  42.635 -32.717  1.00 72.80           C  
ATOM  15822  O   ASN    61     -22.790  41.547 -29.987  1.00 72.80           O  
ATOM  15823  CG  ASN    61     -24.201  43.509 -32.339  1.00 72.80           C  
ATOM  15824  ND2 ASN    61     -25.033  43.870 -33.286  1.00 72.80           N  
ATOM  15827  OD1 ASN    61     -24.431  43.867 -31.200  1.00 72.80           O  
ATOM  15828  N   GLU    62     -21.576  43.351 -29.410  1.00 52.10           N  
ATOM  15830  CA  GLU    62     -21.691  43.187 -27.953  1.00 52.10           C  
ATOM  15832  C   GLU    62     -23.147  43.075 -27.470  1.00 52.10           C  
ATOM  15833  CB  GLU    62     -20.974  44.349 -27.247  1.00 52.10           C  
ATOM  15836  O   GLU    62     -23.436  42.274 -26.587  1.00 52.10           O  
ATOM  15837  CG  GLU    62     -19.471  44.366 -27.575  1.00 52.10           C  
ATOM  15840  CD  GLU    62     -18.712  45.475 -26.835  1.00 52.10           C  
ATOM  15841  OE1 GLU    62     -17.592  45.180 -26.360  1.00 52.10           O  
ATOM  15842  OE2 GLU    62     -19.239  46.609 -26.789  1.00 52.10           O  
ATOM  15843  N   GLU    63     -24.093  43.771 -28.108  1.00 69.50           N  
ATOM  15845  CA  GLU    63     -25.526  43.692 -27.790  1.00 69.50           C  
ATOM  15847  C   GLU    63     -26.121  42.307 -28.122  1.00 69.50           C  
ATOM  15848  CB  GLU    63     -26.274  44.783 -28.586  1.00 69.50           C  
ATOM  15851  O   GLU    63     -26.948  41.764 -27.381  1.00 69.50           O  
ATOM  15852  CG  GLU    63     -27.216  45.632 -27.722  1.00 69.50           C  
ATOM  15855  CD  GLU    63     -28.425  46.105 -28.540  1.00 69.50           C  
ATOM  15856  OE1 GLU    63     -29.562  45.752 -28.130  1.00 69.50           O  
ATOM  15857  OE2 GLU    63     -28.239  46.674 -29.637  1.00 69.50           O  
ATOM  15858  N   GLN    64     -25.679  41.704 -29.232  1.00 66.50           N  
ATOM  15860  CA  GLN    64     -26.036  40.328 -29.590  1.00 66.50           C  
ATOM  15862  C   GLN    64     -25.318  39.317 -28.693  1.00 66.50           C  
ATOM  15863  CB  GLN    64     -25.732  40.041 -31.070  1.00 66.50           C  
ATOM  15866  O   GLN    64     -25.929  38.317 -28.315  1.00 66.50           O  
ATOM  15867  CG  GLN    64     -26.669  40.802 -32.016  1.00 66.50           C  
ATOM  15870  CD  GLN    64     -26.420  40.492 -33.492  1.00 66.50           C  
ATOM  15871  NE2 GLN    64     -27.345  40.845 -34.357  1.00 66.50           N  
ATOM  15874  OE1 GLN    64     -25.411  39.942 -33.913  1.00 66.50           O  
ATOM  15875  N   VAL    65     -24.057  39.573 -28.321  1.00 52.70           N  
ATOM  15877  CA  VAL    65     -23.299  38.723 -27.390  1.00 52.70           C  
ATOM  15879  C   VAL    65     -23.983  38.712 -26.031  1.00 52.70           C  
ATOM  15880  CB  VAL    65     -21.827  39.163 -27.259  1.00 52.70           C  
ATOM  15882  O   VAL    65     -24.223  37.633 -25.505  1.00 52.70           O  
ATOM  15883  CG1 VAL    65     -21.066  38.357 -26.194  1.00 52.70           C  
ATOM  15887  CG2 VAL    65     -21.081  38.935 -28.573  1.00 52.70           C  
ATOM  15891  N   ALA    66     -24.368  39.871 -25.493  1.00 57.80           N  
ATOM  15893  CA  ALA    66     -25.090  39.994 -24.232  1.00 57.80           C  
ATOM  15895  C   ALA    66     -26.430  39.242 -24.266  1.00 57.80           C  
ATOM  15896  CB  ALA    66     -25.271  41.484 -23.920  1.00 57.80           C  
ATOM  15900  O   ALA    66     -26.682  38.411 -23.395  1.00 57.80           O  
ATOM  15901  N   LYS    67     -27.254  39.434 -25.308  1.00 69.30           N  
ATOM  15903  CA  LYS    67     -28.533  38.711 -25.463  1.00 69.30           C  
ATOM  15905  C   LYS    67     -28.346  37.198 -25.590  1.00 69.30           C  
ATOM  15906  CB  LYS    67     -29.322  39.295 -26.649  1.00 69.30           C  
ATOM  15909  O   LYS    67     -29.032  36.440 -24.908  1.00 69.30           O  
ATOM  15910  CG  LYS    67     -30.047  40.580 -26.217  1.00 69.30           C  
ATOM  15913  CD  LYS    67     -30.567  41.411 -27.398  1.00 69.30           C  
ATOM  15916  CE  LYS    67     -31.323  42.629 -26.843  1.00 69.30           C  
ATOM  15919  NZ  LYS    67     -31.333  43.788 -27.775  1.00 69.30           N  
ATOM  15923  N   ALA    68     -27.400  36.740 -26.408  1.00 62.50           N  
ATOM  15925  CA  ALA    68     -27.137  35.314 -26.578  1.00 62.50           C  
ATOM  15927  C   ALA    68     -26.461  34.682 -25.346  1.00 62.50           C  
ATOM  15928  CB  ALA    68     -26.316  35.127 -27.852  1.00 62.50           C  
ATOM  15932  O   ALA    68     -26.720  33.521 -25.036  1.00 62.50           O  
ATOM  15933  N   ARG    69     -25.650  35.447 -24.603  1.00 50.10           N  
ATOM  15935  CA  ARG    69     -25.080  35.061 -23.303  1.00 50.10           C  
ATOM  15937  C   ARG    69     -26.174  34.937 -22.254  1.00 50.10           C  
ATOM  15938  CB  ARG    69     -24.017  36.089 -22.877  1.00 50.10           C  
ATOM  15941  O   ARG    69     -26.180  33.948 -21.538  1.00 50.10           O  
ATOM  15942  CG  ARG    69     -23.244  35.718 -21.603  1.00 50.10           C  
ATOM  15945  CD  ARG    69     -22.234  36.831 -21.284  1.00 50.10           C  
ATOM  15948  NE  ARG    69     -21.482  36.563 -20.041  1.00 50.10           N  
ATOM  15950  NH1 ARG    69     -21.178  38.748 -19.358  1.00 50.10           N  
ATOM  15953  NH2 ARG    69     -20.369  37.086 -18.120  1.00 50.10           N  
ATOM  15956  CZ  ARG    69     -21.016  37.464 -19.187  1.00 50.10           C  
ATOM  15957  N   ALA    70     -27.108  35.884 -22.186  1.00 61.40           N  
ATOM  15959  CA  ALA    70     -28.241  35.836 -21.267  1.00 61.40           C  
ATOM  15961  C   ALA    70     -29.159  34.638 -21.557  1.00 61.40           C  
ATOM  15962  CB  ALA    70     -28.996  37.168 -21.344  1.00 61.40           C  
ATOM  15966  O   ALA    70     -29.563  33.945 -20.627  1.00 61.40           O  
ATOM  15967  N   GLU    71     -29.439  34.332 -22.827  1.00 63.90           N  
ATOM  15969  CA  GLU    71     -30.254  33.164 -23.186  1.00 63.90           C  
ATOM  15971  C   GLU    71     -29.502  31.838 -22.951  1.00 63.90           C  
ATOM  15972  CB  GLU    71     -30.774  33.313 -24.627  1.00 63.90           C  
ATOM  15975  O   GLU    71     -30.082  30.888 -22.430  1.00 63.90           O  
ATOM  15976  CG  GLU    71     -32.085  32.544 -24.878  1.00 63.90           C  
ATOM  15979  CD  GLU    71     -33.291  33.063 -24.064  1.00 63.90           C  
ATOM  15980  OE1 GLU    71     -34.276  32.312 -23.904  1.00 63.90           O  
ATOM  15981  OE2 GLU    71     -33.255  34.209 -23.548  1.00 63.90           O  
ATOM  15982  N   LEU    72     -28.190  31.781 -23.216  1.00 52.50           N  
ATOM  15984  CA  LEU    72     -27.347  30.639 -22.841  1.00 52.50           C  
ATOM  15986  C   LEU    72     -27.276  30.453 -21.319  1.00 52.50           C  
ATOM  15987  CB  LEU    72     -25.958  30.811 -23.485  1.00 52.50           C  
ATOM  15990  O   LEU    72     -27.396  29.329 -20.841  1.00 52.50           O  
ATOM  15991  CG  LEU    72     -24.942  29.703 -23.147  1.00 52.50           C  
ATOM  15993  CD1 LEU    72     -25.427  28.312 -23.558  1.00 52.50           C  
ATOM  15997  CD2 LEU    72     -23.626  29.976 -23.877  1.00 52.50           C  
ATOM  16001  N   VAL    73     -27.147  31.535 -20.549  1.00 45.90           N  
ATOM  16003  CA  VAL    73     -27.179  31.503 -19.080  1.00 45.90           C  
ATOM  16005  C   VAL    73     -28.552  31.065 -18.573  1.00 45.90           C  
ATOM  16006  CB  VAL    73     -26.720  32.847 -18.478  1.00 45.90           C  
ATOM  16008  O   VAL    73     -28.590  30.253 -17.662  1.00 45.90           O  
ATOM  16009  CG1 VAL    73     -27.026  32.986 -16.981  1.00 45.90           C  
ATOM  16013  CG2 VAL    73     -25.198  32.996 -18.631  1.00 45.90           C  
ATOM  16017  N   LYS    74     -29.673  31.479 -19.183  1.00 54.30           N  
ATOM  16019  CA  LYS    74     -31.004  30.930 -18.851  1.00 54.30           C  
ATOM  16021  C   LYS    74     -31.105  29.430 -19.111  1.00 54.30           C  
ATOM  16022  CB  LYS    74     -32.110  31.592 -19.670  1.00 54.30           C  
ATOM  16025  O   LYS    74     -31.689  28.735 -18.295  1.00 54.30           O  
ATOM  16026  CG  LYS    74     -32.516  33.000 -19.226  1.00 54.30           C  
ATOM  16029  CD  LYS    74     -33.562  33.453 -20.247  1.00 54.30           C  
ATOM  16032  CE  LYS    74     -33.899  34.936 -20.186  1.00 54.30           C  
ATOM  16035  NZ  LYS    74     -34.567  35.309 -21.455  1.00 54.30           N  
ATOM  16039  N   VAL    75     -30.568  28.924 -20.225  1.00 50.30           N  
ATOM  16041  CA  VAL    75     -30.615  27.481 -20.528  1.00 50.30           C  
ATOM  16043  C   VAL    75     -29.662  26.687 -19.627  1.00 50.30           C  
ATOM  16044  CB  VAL    75     -30.383  27.206 -22.029  1.00 50.30           C  
ATOM  16046  O   VAL    75     -29.975  25.559 -19.269  1.00 50.30           O  
ATOM  16047  CG1 VAL    75     -30.409  25.706 -22.351  1.00 50.30           C  
ATOM  16051  CG2 VAL    75     -31.497  27.831 -22.882  1.00 50.30           C  
ATOM  16055  N   LEU    76     -28.540  27.270 -19.193  1.00 40.90           N  
ATOM  16057  CA  LEU    76     -27.651  26.675 -18.185  1.00 40.90           C  
ATOM  16059  C   LEU    76     -28.209  26.777 -16.752  1.00 40.90           C  
ATOM  16060  CB  LEU    76     -26.263  27.330 -18.291  1.00 40.90           C  
ATOM  16063  O   LEU    76     -27.906  25.914 -15.932  1.00 40.90           O  
ATOM  16064  CG  LEU    76     -25.490  26.976 -19.577  1.00 40.90           C  
ATOM  16066  CD1 LEU    76     -24.253  27.869 -19.694  1.00 40.90           C  
ATOM  16070  CD2 LEU    76     -25.021  25.518 -19.595  1.00 40.90           C  
ATOM  16074  N   ASN    77     -29.033  27.793 -16.472  1.00 39.50           N  
ATOM  16076  CA  ASN    77     -29.744  28.006 -15.206  1.00 39.50           C  
ATOM  16078  C   ASN    77     -31.155  27.399 -15.177  1.00 39.50           C  
ATOM  16079  CB  ASN    77     -29.757  29.499 -14.827  1.00 39.50           C  
ATOM  16082  O   ASN    77     -31.864  27.546 -14.184  1.00 39.50           O  
ATOM  16083  CG  ASN    77     -28.412  30.023 -14.359  1.00 39.50           C  
ATOM  16084  ND2 ASN    77     -28.301  31.315 -14.159  1.00 39.50           N  
ATOM  16087  OD1 ASN    77     -27.467  29.293 -14.101  1.00 39.50           O  
ATOM  16088  N   ASP    78     -31.564  26.690 -16.229  1.00 47.60           N  
ATOM  16090  CA  ASP    78     -32.724  25.809 -16.171  1.00 47.60           C  
ATOM  16092  C   ASP    78     -32.450  24.771 -15.062  1.00 47.60           C  
ATOM  16093  CB  ASP    78     -32.924  25.165 -17.552  1.00 47.60           C  
ATOM  16096  O   ASP    78     -31.415  24.101 -15.133  1.00 47.60           O  
ATOM  16097  CG  ASP    78     -34.220  24.363 -17.640  1.00 47.60           C  
ATOM  16098  OD1 ASP    78     -34.379  23.432 -16.813  1.00 47.60           O  
ATOM  16099  OD2 ASP    78     -35.040  24.683 -18.531  1.00 47.60           O  
ATOM  16100  N   PRO    79     -33.302  24.610 -14.027  1.00 38.60           N  
ATOM  16101  CA  PRO    79     -33.015  23.721 -12.891  1.00 38.60           C  
ATOM  16103  C   PRO    79     -32.711  22.277 -13.310  1.00 38.60           C  
ATOM  16104  CB  PRO    79     -34.270  23.777 -12.015  1.00 38.60           C  
ATOM  16107  O   PRO    79     -32.012  21.530 -12.622  1.00 38.60           O  
ATOM  16108  CG  PRO    79     -34.842  25.161 -12.310  1.00 38.60           C  
ATOM  16111  CD  PRO    79     -34.529  25.354 -13.791  1.00 38.60           C  
ATOM  16114  N   THR    80     -33.231  21.886 -14.469  1.00 39.70           N  
ATOM  16116  CA  THR    80     -33.063  20.574 -15.080  1.00 39.70           C  
ATOM  16118  C   THR    80     -31.689  20.415 -15.741  1.00 39.70           C  
ATOM  16119  CB  THR    80     -34.210  20.320 -16.078  1.00 39.70           C  
ATOM  16121  O   THR    80     -31.097  19.339 -15.674  1.00 39.70           O  
ATOM  16122  CG2 THR    80     -34.781  18.934 -15.832  1.00 39.70           C  
ATOM  16126  OG1 THR    80     -35.315  21.185 -15.903  1.00 39.70           O  
ATOM  16128  N   VAL    81     -31.114  21.507 -16.258  1.00 36.50           N  
ATOM  16130  CA  VAL    81     -29.719  21.580 -16.725  1.00 36.50           C  
ATOM  16132  C   VAL    81     -28.751  21.828 -15.563  1.00 36.50           C  
ATOM  16133  CB  VAL    81     -29.563  22.640 -17.836  1.00 36.50           C  
ATOM  16135  O   VAL    81     -27.671  21.248 -15.562  1.00 36.50           O  
ATOM  16136  CG1 VAL    81     -28.125  22.718 -18.370  1.00 36.50           C  
ATOM  16140  CG2 VAL    81     -30.472  22.295 -19.027  1.00 36.50           C  
ATOM  16144  N   GLN    82     -29.129  22.581 -14.521  1.00 34.60           N  
ATOM  16146  CA  GLN    82     -28.296  22.784 -13.324  1.00 34.60           C  
ATOM  16148  C   GLN    82     -28.041  21.484 -12.546  1.00 34.60           C  
ATOM  16149  CB  GLN    82     -28.911  23.828 -12.383  1.00 34.60           C  
ATOM  16152  O   GLN    82     -26.917  21.256 -12.087  1.00 34.60           O  
ATOM  16153  CG  GLN    82     -28.793  25.260 -12.919  1.00 34.60           C  
ATOM  16156  CD  GLN    82     -29.180  26.302 -11.871  1.00 34.60           C  
ATOM  16157  NE2 GLN    82     -28.653  27.507 -11.929  1.00 34.60           N  
ATOM  16160  OE1 GLN    82     -29.950  26.046 -10.962  1.00 34.60           O  
ATOM  16161  N   LYS    83     -29.027  20.575 -12.476  1.00 35.70           N  
ATOM  16163  CA  LYS    83     -28.829  19.199 -11.972  1.00 35.70           C  
ATOM  16165  C   LYS    83     -27.685  18.467 -12.685  1.00 35.70           C  
ATOM  16166  CB  LYS    83     -30.129  18.396 -12.127  1.00 35.70           C  
ATOM  16169  O   LYS    83     -26.968  17.695 -12.054  1.00 35.70           O  
ATOM  16170  CG  LYS    83     -31.095  18.665 -10.967  1.00 35.70           C  
ATOM  16173  CD  LYS    83     -32.412  17.918 -11.191  1.00 35.70           C  
ATOM  16176  CE  LYS    83     -33.335  18.144  -9.992  1.00 35.70           C  
ATOM  16179  NZ  LYS    83     -34.636  17.460 -10.183  1.00 35.70           N  
ATOM  16183  N   PHE    84     -27.468  18.767 -13.961  1.00 31.90           N  
ATOM  16185  CA  PHE    84     -26.396  18.240 -14.807  1.00 31.90           C  
ATOM  16187  C   PHE    84     -25.355  19.307 -15.182  1.00 31.90           C  
ATOM  16188  CB  PHE    84     -27.045  17.598 -16.032  1.00 31.90           C  
ATOM  16191  O   PHE    84     -24.716  19.219 -16.233  1.00 31.90           O  
ATOM  16192  CG  PHE    84     -27.882  16.379 -15.711  1.00 31.90           C  
ATOM  16193  CD1 PHE    84     -27.256  15.246 -15.161  1.00 31.90           C  
ATOM  16195  CD2 PHE    84     -29.266  16.360 -15.968  1.00 31.90           C  
ATOM  16197  CE1 PHE    84     -28.010  14.102 -14.867  1.00 31.90           C  
ATOM  16199  CE2 PHE    84     -30.015  15.201 -15.697  1.00 31.90           C  
ATOM  16201  CZ  PHE    84     -29.388  14.070 -15.147  1.00 31.90           C  
ATOM  16203  N   SER    85     -25.195  20.324 -14.329  1.00 28.80           N  
ATOM  16205  CA  SER    85     -24.320  21.471 -14.566  1.00 28.80           C  
ATOM  16207  C   SER    85     -22.898  21.049 -14.930  1.00 28.80           C  
ATOM  16208  CB  SER    85     -24.290  22.396 -13.342  1.00 28.80           C  
ATOM  16211  O   SER    85     -22.410  19.993 -14.519  1.00 28.80           O  
ATOM  16212  OG  SER    85     -24.026  21.673 -12.155  1.00 28.80           O  
ATOM  16214  N   LEU    86     -22.185  21.902 -15.674  1.00 31.20           N  
ATOM  16216  CA  LEU    86     -20.781  21.636 -15.998  1.00 31.20           C  
ATOM  16218  C   LEU    86     -19.930  21.495 -14.721  1.00 31.20           C  
ATOM  16219  CB  LEU    86     -20.236  22.735 -16.927  1.00 31.20           C  
ATOM  16222  O   LEU    86     -18.972  20.727 -14.723  1.00 31.20           O  
ATOM  16223  CG  LEU    86     -19.069  22.225 -17.796  1.00 31.20           C  
ATOM  16225  CD1 LEU    86     -19.588  21.463 -19.022  1.00 31.20           C  
ATOM  16229  CD2 LEU    86     -18.214  23.389 -18.294  1.00 31.20           C  
ATOM  16233  N   SER    87     -20.326  22.170 -13.635  1.00 29.10           N  
ATOM  16235  CA  SER    87     -19.840  21.964 -12.268  1.00 29.10           C  
ATOM  16237  C   SER    87     -20.111  20.542 -11.773  1.00 29.10           C  
ATOM  16238  CB  SER    87     -20.425  23.004 -11.295  1.00 29.10           C  
ATOM  16241  O   SER    87     -19.139  19.856 -11.489  1.00 29.10           O  
ATOM  16242  OG  SER    87     -21.575  23.642 -11.826  1.00 29.10           O  
ATOM  16244  N   ASN    88     -21.354  20.038 -11.761  1.00 31.60           N  
ATOM  16246  CA  ASN    88     -21.636  18.642 -11.371  1.00 31.60           C  
ATOM  16248  C   ASN    88     -20.891  17.614 -12.243  1.00 31.60           C  
ATOM  16249  CB  ASN    88     -23.160  18.367 -11.411  1.00 31.60           C  
ATOM  16252  O   ASN    88     -20.397  16.609 -11.731  1.00 31.60           O  
ATOM  16253  CG  ASN    88     -23.835  18.435 -10.050  1.00 31.60           C  
ATOM  16254  ND2 ASN    88     -25.143  18.493 -10.005  1.00 31.60           N  
ATOM  16257  OD1 ASN    88     -23.223  18.355  -9.005  1.00 31.60           O  
ATOM  16258  N   LEU    89     -20.773  17.851 -13.554  1.00 32.00           N  
ATOM  16260  CA  LEU    89     -20.080  16.937 -14.464  1.00 32.00           C  
ATOM  16262  C   LEU    89     -18.557  16.943 -14.230  1.00 32.00           C  
ATOM  16263  CB  LEU    89     -20.434  17.286 -15.922  1.00 32.00           C  
ATOM  16266  O   LEU    89     -17.934  15.883 -14.201  1.00 32.00           O  
ATOM  16267  CG  LEU    89     -20.320  16.052 -16.841  1.00 32.00           C  
ATOM  16269  CD1 LEU    89     -21.688  15.392 -17.035  1.00 32.00           C  
ATOM  16273  CD2 LEU    89     -19.763  16.427 -18.214  1.00 32.00           C  
ATOM  16277  N   LEU    90     -17.952  18.120 -14.025  1.00 31.20           N  
ATOM  16279  CA  LEU    90     -16.542  18.249 -13.640  1.00 31.20           C  
ATOM  16281  C   LEU    90     -16.293  17.690 -12.236  1.00 31.20           C  
ATOM  16282  CB  LEU    90     -16.092  19.720 -13.723  1.00 31.20           C  
ATOM  16285  O   LEU    90     -15.309  16.984 -12.042  1.00 31.20           O  
ATOM  16286  CG  LEU    90     -15.792  20.193 -15.157  1.00 31.20           C  
ATOM  16288  CD1 LEU    90     -15.700  21.718 -15.217  1.00 31.20           C  
ATOM  16292  CD2 LEU    90     -14.454  19.634 -15.663  1.00 31.20           C  
ATOM  16296  N   TYR    91     -17.189  17.943 -11.284  1.00 30.80           N  
ATOM  16298  CA  TYR    91     -17.107  17.432  -9.922  1.00 30.80           C  
ATOM  16300  C   TYR    91     -17.149  15.902  -9.904  1.00 30.80           C  
ATOM  16301  CB  TYR    91     -18.222  18.034  -9.057  1.00 30.80           C  
ATOM  16304  O   TYR    91     -16.276  15.283  -9.300  1.00 30.80           O  
ATOM  16305  CG  TYR    91     -18.206  17.443  -7.668  1.00 30.80           C  
ATOM  16306  CD1 TYR    91     -19.002  16.318  -7.385  1.00 30.80           C  
ATOM  16308  CD2 TYR    91     -17.342  17.967  -6.689  1.00 30.80           C  
ATOM  16310  CE1 TYR    91     -18.897  15.680  -6.139  1.00 30.80           C  
ATOM  16312  CE2 TYR    91     -17.239  17.334  -5.438  1.00 30.80           C  
ATOM  16314  OH  TYR    91     -17.840  15.493  -4.010  1.00 30.80           O  
ATOM  16316  CZ  TYR    91     -17.988  16.168  -5.178  1.00 30.80           C  
ATOM  16317  N   GLN    92     -18.073  15.263 -10.631  1.00 29.90           N  
ATOM  16319  CA  GLN    92     -18.096  13.801 -10.769  1.00 29.90           C  
ATOM  16321  C   GLN    92     -16.817  13.254 -11.431  1.00 29.90           C  
ATOM  16322  CB  GLN    92     -19.340  13.371 -11.556  1.00 29.90           C  
ATOM  16325  O   GLN    92     -16.285  12.239 -10.986  1.00 29.90           O  
ATOM  16326  CG  GLN    92     -20.626  13.432 -10.716  1.00 29.90           C  
ATOM  16329  CD  GLN    92     -21.851  12.899 -11.458  1.00 29.90           C  
ATOM  16330  NE2 GLN    92     -23.027  13.024 -10.882  1.00 29.90           N  
ATOM  16333  OE1 GLN    92     -21.786  12.333 -12.541  1.00 29.90           O  
ATOM  16334  N   ILE    93     -16.259  13.961 -12.421  1.00 31.80           N  
ATOM  16336  CA  ILE    93     -14.959  13.636 -13.044  1.00 31.80           C  
ATOM  16338  C   ILE    93     -13.773  13.804 -12.067  1.00 31.80           C  
ATOM  16339  CB  ILE    93     -14.805  14.479 -14.338  1.00 31.80           C  
ATOM  16341  O   ILE    93     -12.738  13.156 -12.243  1.00 31.80           O  
ATOM  16342  CG1 ILE    93     -15.741  13.913 -15.430  1.00 31.80           C  
ATOM  16345  CG2 ILE    93     -13.361  14.548 -14.876  1.00 31.80           C  
ATOM  16349  CD1 ILE    93     -15.936  14.841 -16.636  1.00 31.80           C  
ATOM  16353  N   ILE    94     -13.903  14.657 -11.046  1.00 30.30           N  
ATOM  16355  CA  ILE    94     -12.873  14.952 -10.037  1.00 30.30           C  
ATOM  16357  C   ILE    94     -13.008  14.053  -8.791  1.00 30.30           C  
ATOM  16358  CB  ILE    94     -12.906  16.474  -9.723  1.00 30.30           C  
ATOM  16360  O   ILE    94     -11.998  13.757  -8.148  1.00 30.30           O  
ATOM  16361  CG1 ILE    94     -12.355  17.267 -10.938  1.00 30.30           C  
ATOM  16364  CG2 ILE    94     -12.105  16.859  -8.465  1.00 30.30           C  
ATOM  16368  CD1 ILE    94     -12.670  18.769 -10.904  1.00 30.30           C  
ATOM  16372  N   THR    95     -14.217  13.583  -8.458  1.00 28.20           N  
ATOM  16374  CA  THR    95     -14.507  12.900  -7.181  1.00 28.20           C  
ATOM  16376  C   THR    95     -14.971  11.446  -7.276  1.00 28.20           C  
ATOM  16377  CB  THR    95     -15.487  13.699  -6.318  1.00 28.20           C  
ATOM  16379  O   THR    95     -14.798  10.728  -6.285  1.00 28.20           O  
ATOM  16380  CG2 THR    95     -14.936  15.095  -6.025  1.00 28.20           C  
ATOM  16384  OG1 THR    95     -16.727  13.777  -6.971  1.00 28.20           O  
ATOM  16386  N   ASP    96     -15.430  10.937  -8.432  1.00 29.10           N  
ATOM  16388  CA  ASP    96     -15.538   9.481  -8.635  1.00 29.10           C  
ATOM  16390  C   ASP    96     -14.127   8.878  -8.738  1.00 29.10           C  
ATOM  16391  CB  ASP    96     -16.447   9.068  -9.812  1.00 29.10           C  
ATOM  16394  O   ASP    96     -13.532   8.713  -9.806  1.00 29.10           O  
ATOM  16395  CG  ASP    96     -16.639   7.533  -9.903  1.00 29.10           C  
ATOM  16396  OD1 ASP    96     -15.857   6.773  -9.272  1.00 29.10           O  
ATOM  16397  OD2 ASP    96     -17.552   7.075 -10.625  1.00 29.10           O  
ATOM  16398  N   ARG    97     -13.584   8.507  -7.574  1.00 25.00           N  
ATOM  16400  CA  ARG    97     -12.262   7.886  -7.428  1.00 25.00           C  
ATOM  16402  C   ARG    97     -12.138   6.505  -8.103  1.00 25.00           C  
ATOM  16403  CB  ARG    97     -11.877   7.826  -5.933  1.00 25.00           C  
ATOM  16406  O   ARG    97     -11.064   5.910  -7.997  1.00 25.00           O  
ATOM  16407  CG  ARG    97     -11.567   9.198  -5.304  1.00 25.00           C  
ATOM  16410  CD  ARG    97     -11.065   9.011  -3.861  1.00 25.00           C  
ATOM  16413  NE  ARG    97     -10.584  10.273  -3.258  1.00 25.00           N  
ATOM  16415  NH1 ARG    97      -9.202   9.373  -1.636  1.00 25.00           N  
ATOM  16418  NH2 ARG    97      -9.338  11.581  -1.865  1.00 25.00           N  
ATOM  16421  CZ  ARG    97      -9.718  10.399  -2.260  1.00 25.00           C  
ATOM  16422  N   LYS    98     -13.178   5.954  -8.752  1.00 26.00           N  
ATOM  16424  CA  LYS    98     -13.183   4.578  -9.291  1.00 26.00           C  
ATOM  16426  C   LYS    98     -13.570   4.419 -10.770  1.00 26.00           C  
ATOM  16427  CB  LYS    98     -14.012   3.664  -8.367  1.00 26.00           C  
ATOM  16430  O   LYS    98     -13.358   3.317 -11.280  1.00 26.00           O  
ATOM  16431  CG  LYS    98     -13.258   3.365  -7.057  1.00 26.00           C  
ATOM  16434  CD  LYS    98     -14.002   2.354  -6.174  1.00 26.00           C  
ATOM  16437  CE  LYS    98     -13.169   2.036  -4.923  1.00 26.00           C  
ATOM  16440  NZ  LYS    98     -13.886   1.127  -3.990  1.00 26.00           N  
ATOM  16444  N   LYS    99     -14.032   5.445 -11.504  1.00 29.30           N  
ATOM  16446  CA  LYS    99     -14.296   5.334 -12.963  1.00 29.30           C  
ATOM  16448  C   LYS    99     -13.648   6.445 -13.800  1.00 29.30           C  
ATOM  16449  CB  LYS    99     -15.810   5.252 -13.227  1.00 29.30           C  
ATOM  16452  O   LYS    99     -13.988   7.615 -13.696  1.00 29.30           O  
ATOM  16453  CG  LYS    99     -16.419   3.944 -12.693  1.00 29.30           C  
ATOM  16456  CD  LYS    99     -17.900   3.831 -13.071  1.00 29.30           C  
ATOM  16459  CE  LYS    99     -18.500   2.542 -12.497  1.00 29.30           C  
ATOM  16462  NZ  LYS    99     -19.947   2.436 -12.809  1.00 29.30           N  
ATOM  16466  N   ARG   100     -12.750   6.062 -14.721  1.00 28.30           N  
ATOM  16468  CA  ARG   100     -12.101   6.974 -15.695  1.00 28.30           C  
ATOM  16470  C   ARG   100     -12.878   7.157 -17.009  1.00 28.30           C  
ATOM  16471  CB  ARG   100     -10.648   6.526 -15.957  1.00 28.30           C  
ATOM  16474  O   ARG   100     -12.412   7.877 -17.891  1.00 28.30           O  
ATOM  16475  CG  ARG   100      -9.684   7.038 -14.877  1.00 28.30           C  
ATOM  16478  CD  ARG   100      -8.237   6.687 -15.249  1.00 28.30           C  
ATOM  16481  NE  ARG   100      -7.270   7.370 -14.369  1.00 28.30           N  
ATOM  16483  NH1 ARG   100      -5.346   6.633 -15.381  1.00 28.30           N  
ATOM  16486  NH2 ARG   100      -5.213   8.033 -13.649  1.00 28.30           N  
ATOM  16489  CZ  ARG   100      -5.953   7.343 -14.470  1.00 28.30           C  
ATOM  16490  N   ASP   101     -14.041   6.525 -17.142  1.00 30.80           N  
ATOM  16492  CA  ASP   101     -14.764   6.366 -18.411  1.00 30.80           C  
ATOM  16494  C   ASP   101     -15.933   7.348 -18.602  1.00 30.80           C  
ATOM  16495  CB  ASP   101     -15.126   4.887 -18.619  1.00 30.80           C  
ATOM  16498  O   ASP   101     -16.933   7.029 -19.243  1.00 30.80           O  
ATOM  16499  CG  ASP   101     -13.857   4.050 -18.795  1.00 30.80           C  
ATOM  16500  OD1 ASP   101     -13.144   4.279 -19.802  1.00 30.80           O  
ATOM  16501  OD2 ASP   101     -13.574   3.232 -17.893  1.00 30.80           O  
ATOM  16502  N   TYR   102     -15.792   8.585 -18.116  1.00 28.50           N  
ATOM  16504  CA  TYR   102     -16.654   9.680 -18.567  1.00 28.50           C  
ATOM  16506  C   TYR   102     -16.368   9.985 -20.047  1.00 28.50           C  
ATOM  16507  CB  TYR   102     -16.516  10.911 -17.660  1.00 28.50           C  
ATOM  16510  O   TYR   102     -15.318  10.532 -20.413  1.00 28.50           O  
ATOM  16511  CG  TYR   102     -17.247  10.743 -16.340  1.00 28.50           C  
ATOM  16512  CD1 TYR   102     -18.632  11.001 -16.273  1.00 28.50           C  
ATOM  16514  CD2 TYR   102     -16.563  10.282 -15.196  1.00 28.50           C  
ATOM  16516  CE1 TYR   102     -19.336  10.781 -15.074  1.00 28.50           C  
ATOM  16518  CE2 TYR   102     -17.270  10.050 -14.000  1.00 28.50           C  
ATOM  16520  OH  TYR   102     -19.351  10.029 -12.802  1.00 28.50           O  
ATOM  16522  CZ  TYR   102     -18.659  10.286 -13.940  1.00 28.50           C  
ATOM  16523  N   SER   103     -17.314   9.601 -20.908  1.00 31.50           N  
ATOM  16525  CA  SER   103     -17.278   9.832 -22.352  1.00 31.50           C  
ATOM  16527  C   SER   103     -18.437  10.720 -22.801  1.00 31.50           C  
ATOM  16528  CB  SER   103     -17.282   8.500 -23.112  1.00 31.50           C  
ATOM  16531  O   SER   103     -19.591  10.291 -22.780  1.00 31.50           O  
ATOM  16532  OG  SER   103     -18.507   7.807 -22.987  1.00 31.50           O  
ATOM  16534  N   LEU   104     -18.145  11.935 -23.270  1.00 27.70           N  
ATOM  16536  CA  LEU   104     -19.178  12.815 -23.819  1.00 27.70           C  
ATOM  16538  C   LEU   104     -19.516  12.373 -25.254  1.00 27.70           C  
ATOM  16539  CB  LEU   104     -18.708  14.280 -23.719  1.00 27.70           C  
ATOM  16542  O   LEU   104     -18.680  12.481 -26.151  1.00 27.70           O  
ATOM  16543  CG  LEU   104     -19.801  15.290 -24.117  1.00 27.70           C  
ATOM  16545  CD1 LEU   104     -20.809  15.493 -22.987  1.00 27.70           C  
ATOM  16549  CD2 LEU   104     -19.186  16.645 -24.459  1.00 27.70           C  
ATOM  16553  N   ARG   105     -20.728  11.865 -25.494  1.00 29.60           N  
ATOM  16555  CA  ARG   105     -21.192  11.476 -26.838  1.00 29.60           C  
ATOM  16557  C   ARG   105     -21.868  12.657 -27.534  1.00 29.60           C  
ATOM  16558  CB  ARG   105     -22.111  10.246 -26.750  1.00 29.60           C  
ATOM  16561  O   ARG   105     -23.046  12.911 -27.325  1.00 29.60           O  
ATOM  16562  CG  ARG   105     -21.307   8.951 -26.566  1.00 29.60           C  
ATOM  16565  CD  ARG   105     -22.244   7.741 -26.490  1.00 29.60           C  
ATOM  16568  NE  ARG   105     -21.499   6.475 -26.587  1.00 29.60           N  
ATOM  16570  NH1 ARG   105     -23.256   4.990 -26.388  1.00 29.60           N  
ATOM  16573  NH2 ARG   105     -21.169   4.271 -26.776  1.00 29.60           N  
ATOM  16576  CZ  ARG   105     -21.991   5.253 -26.578  1.00 29.60           C  
ATOM  16577  N   VAL   106     -21.135  13.359 -28.396  1.00 26.20           N  
ATOM  16579  CA  VAL   106     -21.686  14.468 -29.194  1.00 26.20           C  
ATOM  16581  C   VAL   106     -22.153  13.937 -30.545  1.00 26.20           C  
ATOM  16582  CB  VAL   106     -20.675  15.614 -29.360  1.00 26.20           C  
ATOM  16584  O   VAL   106     -21.344  13.490 -31.361  1.00 26.20           O  
ATOM  16585  CG1 VAL   106     -21.242  16.763 -30.206  1.00 26.20           C  
ATOM  16589  CG2 VAL   106     -20.277  16.195 -27.997  1.00 26.20           C  
ATOM  16593  N   ARG   107     -23.460  13.992 -30.805  1.00 27.10           N  
ATOM  16595  CA  ARG   107     -24.036  13.645 -32.108  1.00 27.10           C  
ATOM  16597  C   ARG   107     -24.061  14.882 -33.003  1.00 27.10           C  
ATOM  16598  CB  ARG   107     -25.414  13.004 -31.898  1.00 27.10           C  
ATOM  16601  O   ARG   107     -24.613  15.911 -32.635  1.00 27.10           O  
ATOM  16602  CG  ARG   107     -25.848  12.136 -33.088  1.00 27.10           C  
ATOM  16605  CD  ARG   107     -27.151  11.418 -32.719  1.00 27.10           C  
ATOM  16608  NE  ARG   107     -27.486  10.341 -33.667  1.00 27.10           N  
ATOM  16610  NH1 ARG   107     -29.342   9.581 -32.530  1.00 27.10           N  
ATOM  16613  NH2 ARG   107     -28.706   8.571 -34.413  1.00 27.10           N  
ATOM  16616  CZ  ARG   107     -28.508   9.509 -33.533  1.00 27.10           C  
ATOM  16617  N   THR   108     -23.429  14.792 -34.167  1.00 32.10           N  
ATOM  16619  CA  THR   108     -23.438  15.872 -35.168  1.00 32.10           C  
ATOM  16621  C   THR   108     -24.676  15.792 -36.056  1.00 32.10           C  
ATOM  16622  CB  THR   108     -22.177  15.867 -36.044  1.00 32.10           C  
ATOM  16624  O   THR   108     -25.259  14.721 -36.219  1.00 32.10           O  
ATOM  16625  CG2 THR   108     -20.909  16.125 -35.236  1.00 32.10           C  
ATOM  16629  OG1 THR   108     -22.040  14.637 -36.729  1.00 32.10           O  
ATOM  16631  N   GLU   109     -25.012  16.898 -36.722  1.00 27.00           N  
ATOM  16633  CA  GLU   109     -26.099  16.980 -37.716  1.00 27.00           C  
ATOM  16635  C   GLU   109     -25.935  15.978 -38.873  1.00 27.00           C  
ATOM  16636  CB  GLU   109     -26.145  18.406 -38.281  1.00 27.00           C  
ATOM  16639  O   GLU   109     -26.911  15.559 -39.482  1.00 27.00           O  
ATOM  16640  CG  GLU   109     -26.415  19.437 -37.178  1.00 27.00           C  
ATOM  16643  CD  GLU   109     -26.446  20.866 -37.715  1.00 27.00           C  
ATOM  16644  OE1 GLU   109     -27.309  21.626 -37.222  1.00 27.00           O  
ATOM  16645  OE2 GLU   109     -25.535  21.228 -38.485  1.00 27.00           O  
ATOM  16646  N   SER   110     -24.708  15.504 -39.123  1.00 27.80           N  
ATOM  16648  CA  SER   110     -24.419  14.415 -40.070  1.00 27.80           C  
ATOM  16650  C   SER   110     -24.848  13.014 -39.589  1.00 27.80           C  
ATOM  16651  CB  SER   110     -22.935  14.441 -40.458  1.00 27.80           C  
ATOM  16654  O   SER   110     -24.465  12.008 -40.186  1.00 27.80           O  
ATOM  16655  OG  SER   110     -22.080  13.911 -39.452  1.00 27.80           O  
ATOM  16657  N   GLY   111     -25.558  12.918 -38.460  1.00 27.40           N  
ATOM  16659  CA  GLY   111     -25.963  11.674 -37.796  1.00 27.40           C  
ATOM  16662  C   GLY   111     -24.840  10.956 -37.035  1.00 27.40           C  
ATOM  16663  O   GLY   111     -25.127  10.098 -36.198  1.00 27.40           O  
ATOM  16664  N   LYS   112     -23.571  11.316 -37.285  1.00 28.70           N  
ATOM  16666  CA  LYS   112     -22.377  10.713 -36.675  1.00 28.70           C  
ATOM  16668  C   LYS   112     -22.227  11.110 -35.206  1.00 28.70           C  
ATOM  16669  CB  LYS   112     -21.114  11.120 -37.452  1.00 28.70           C  
ATOM  16672  O   LYS   112     -22.150  12.302 -34.893  1.00 28.70           O  
ATOM  16673  CG  LYS   112     -21.090  10.570 -38.882  1.00 28.70           C  
ATOM  16676  CD  LYS   112     -19.880  11.115 -39.646  1.00 28.70           C  
ATOM  16679  CE  LYS   112     -19.932  10.603 -41.088  1.00 28.70           C  
ATOM  16682  NZ  LYS   112     -18.901  11.254 -41.929  1.00 28.70           N  
ATOM  16686  N   THR   113     -22.105  10.106 -34.342  1.00 32.90           N  
ATOM  16688  CA  THR   113     -21.804  10.248 -32.910  1.00 32.90           C  
ATOM  16690  C   THR   113     -20.296  10.216 -32.669  1.00 32.90           C  
ATOM  16691  CB  THR   113     -22.493   9.145 -32.089  1.00 32.90           C  
ATOM  16693  O   THR   113     -19.620   9.268 -33.064  1.00 32.90           O  
ATOM  16694  CG2 THR   113     -22.433   9.413 -30.585  1.00 32.90           C  
ATOM  16698  OG1 THR   113     -23.857   9.075 -32.433  1.00 32.90           O  
ATOM  16700  N   TYR   114     -19.775  11.235 -31.991  1.00 29.60           N  
ATOM  16702  CA  TYR   114     -18.378  11.350 -31.582  1.00 29.60           C  
ATOM  16704  C   TYR   114     -18.273  11.078 -30.080  1.00 29.60           C  
ATOM  16705  CB  TYR   114     -17.844  12.741 -31.956  1.00 29.60           C  
ATOM  16708  O   TYR   114     -18.772  11.855 -29.269  1.00 29.60           O  
ATOM  16709  CG  TYR   114     -17.690  12.954 -33.452  1.00 29.60           C  
ATOM  16710  CD1 TYR   114     -16.422  12.833 -34.053  1.00 29.60           C  
ATOM  16712  CD2 TYR   114     -18.815  13.252 -34.246  1.00 29.60           C  
ATOM  16714  CE1 TYR   114     -16.276  13.008 -35.443  1.00 29.60           C  
ATOM  16716  CE2 TYR   114     -18.677  13.413 -35.639  1.00 29.60           C  
ATOM  16718  OH  TYR   114     -17.271  13.450 -37.583  1.00 29.60           O  
ATOM  16720  CZ  TYR   114     -17.408  13.293 -36.239  1.00 29.60           C  
ATOM  16721  N   GLU   115     -17.644   9.963 -29.707  1.00 34.10           N  
ATOM  16723  CA  GLU   115     -17.436   9.583 -28.307  1.00 34.10           C  
ATOM  16725  C   GLU   115     -16.130  10.187 -27.769  1.00 34.10           C  
ATOM  16726  CB  GLU   115     -17.503   8.055 -28.168  1.00 34.10           C  
ATOM  16729  O   GLU   115     -15.031   9.658 -27.957  1.00 34.10           O  
ATOM  16730  CG  GLU   115     -17.499   7.629 -26.695  1.00 34.10           C  
ATOM  16733  CD  GLU   115     -17.679   6.116 -26.564  1.00 34.10           C  
ATOM  16734  OE1 GLU   115     -16.688   5.431 -26.216  1.00 34.10           O  
ATOM  16735  OE2 GLU   115     -18.800   5.635 -26.849  1.00 34.10           O  
ATOM  16736  N   TYR   116     -16.256  11.318 -27.082  1.00 32.10           N  
ATOM  16738  CA  TYR   116     -15.156  12.037 -26.452  1.00 32.10           C  
ATOM  16740  C   TYR   116     -14.794  11.413 -25.101  1.00 32.10           C  
ATOM  16741  CB  TYR   116     -15.531  13.521 -26.362  1.00 32.10           C  
ATOM  16744  O   TYR   116     -15.146  11.927 -24.038  1.00 32.10           O  
ATOM  16745  CG  TYR   116     -15.568  14.229 -27.703  1.00 32.10           C  
ATOM  16746  CD1 TYR   116     -14.404  14.330 -28.493  1.00 32.10           C  
ATOM  16748  CD2 TYR   116     -16.772  14.796 -28.158  1.00 32.10           C  
ATOM  16750  CE1 TYR   116     -14.442  15.010 -29.725  1.00 32.10           C  
ATOM  16752  CE2 TYR   116     -16.811  15.487 -29.384  1.00 32.10           C  
ATOM  16754  OH  TYR   116     -15.679  16.245 -31.359  1.00 32.10           O  
ATOM  16756  CZ  TYR   116     -15.646  15.592 -30.170  1.00 32.10           C  
ATOM  16757  N   ARG   117     -14.076  10.284 -25.146  1.00 27.90           N  
ATOM  16759  CA  ARG   117     -13.452   9.671 -23.962  1.00 27.90           C  
ATOM  16761  C   ARG   117     -12.442  10.622 -23.334  1.00 27.90           C  
ATOM  16762  CB  ARG   117     -12.743   8.356 -24.317  1.00 27.90           C  
ATOM  16765  O   ARG   117     -11.568  11.127 -24.039  1.00 27.90           O  
ATOM  16766  CG  ARG   117     -13.742   7.300 -24.778  1.00 27.90           C  
ATOM  16769  CD  ARG   117     -13.079   5.937 -24.971  1.00 27.90           C  
ATOM  16772  NE  ARG   117     -14.119   4.995 -25.375  1.00 27.90           N  
ATOM  16774  NH1 ARG   117     -13.250   2.946 -24.752  1.00 27.90           N  
ATOM  16777  NH2 ARG   117     -15.395   3.194 -25.332  1.00 27.90           N  
ATOM  16780  CZ  ARG   117     -14.228   3.711 -25.146  1.00 27.90           C  
ATOM  16781  N   ASN   118     -12.519  10.774 -22.011  1.00 36.00           N  
ATOM  16783  CA  ASN   118     -11.652  11.642 -21.220  1.00 36.00           C  
ATOM  16785  C   ASN   118     -11.737  13.112 -21.684  1.00 36.00           C  
ATOM  16786  CB  ASN   118     -10.235  11.030 -21.178  1.00 36.00           C  
ATOM  16789  O   ASN   118     -10.891  13.613 -22.430  1.00 36.00           O  
ATOM  16790  CG  ASN   118      -9.290  11.751 -20.238  1.00 36.00           C  
ATOM  16791  ND2 ASN   118      -8.135  11.183 -19.980  1.00 36.00           N  
ATOM  16794  OD1 ASN   118      -9.554  12.827 -19.737  1.00 36.00           O  
ATOM  16795  N   LEU   119     -12.767  13.812 -21.194  1.00 30.30           N  
ATOM  16797  CA  LEU   119     -13.018  15.242 -21.426  1.00 30.30           C  
ATOM  16799  C   LEU   119     -11.771  16.124 -21.237  1.00 30.30           C  
ATOM  16800  CB  LEU   119     -14.158  15.683 -20.481  1.00 30.30           C  
ATOM  16803  O   LEU   119     -11.563  17.057 -22.010  1.00 30.30           O  
ATOM  16804  CG  LEU   119     -15.541  15.607 -21.155  1.00 30.30           C  
ATOM  16806  CD1 LEU   119     -16.653  15.489 -20.118  1.00 30.30           C  
ATOM  16810  CD2 LEU   119     -15.788  16.863 -21.992  1.00 30.30           C  
ATOM  16814  N   TYR   120     -10.883  15.787 -20.297  1.00 31.20           N  
ATOM  16816  CA  TYR   120      -9.629  16.509 -20.056  1.00 31.20           C  
ATOM  16818  C   TYR   120      -8.649  16.445 -21.245  1.00 31.20           C  
ATOM  16819  CB  TYR   120      -8.991  15.929 -18.787  1.00 31.20           C  
ATOM  16822  O   TYR   120      -7.957  17.421 -21.551  1.00 31.20           O  
ATOM  16823  CG  TYR   120      -7.916  16.807 -18.196  1.00 31.20           C  
ATOM  16824  CD1 TYR   120      -6.554  16.512 -18.405  1.00 31.20           C  
ATOM  16826  CD2 TYR   120      -8.293  17.925 -17.431  1.00 31.20           C  
ATOM  16828  CE1 TYR   120      -5.564  17.340 -17.842  1.00 31.20           C  
ATOM  16830  CE2 TYR   120      -7.307  18.762 -16.882  1.00 31.20           C  
ATOM  16832  OH  TYR   120      -5.000  19.290 -16.556  1.00 31.20           O  
ATOM  16834  CZ  TYR   120      -5.944  18.469 -17.081  1.00 31.20           C  
ATOM  16835  N   ALA   121      -8.617  15.321 -21.970  1.00 30.50           N  
ATOM  16837  CA  ALA   121      -7.834  15.160 -23.198  1.00 30.50           C  
ATOM  16839  C   ALA   121      -8.469  15.877 -24.407  1.00 30.50           C  
ATOM  16840  CB  ALA   121      -7.656  13.660 -23.466  1.00 30.50           C  
ATOM  16844  O   ALA   121      -7.770  16.230 -25.359  1.00 30.50           O  
ATOM  16845  N   VAL   122      -9.783  16.110 -24.367  1.00 32.20           N  
ATOM  16847  CA  VAL   122     -10.551  16.771 -25.432  1.00 32.20           C  
ATOM  16849  C   VAL   122     -10.521  18.289 -25.272  1.00 32.20           C  
ATOM  16850  CB  VAL   122     -11.967  16.177 -25.504  1.00 32.20           C  
ATOM  16852  O   VAL   122     -10.242  18.977 -26.250  1.00 32.20           O  
ATOM  16853  CG1 VAL   122     -12.863  16.893 -26.520  1.00 32.20           C  
ATOM  16857  CG2 VAL   122     -11.819  14.703 -25.917  1.00 32.20           C  
ATOM  16861  N   LEU   123     -10.628  18.796 -24.040  1.00 31.30           N  
ATOM  16863  CA  LEU   123     -10.237  20.160 -23.672  1.00 31.30           C  
ATOM  16865  C   LEU   123      -8.791  20.437 -24.105  1.00 31.30           C  
ATOM  16866  CB  LEU   123     -10.413  20.344 -22.151  1.00 31.30           C  
ATOM  16869  O   LEU   123      -8.547  21.383 -24.848  1.00 31.30           O  
ATOM  16870  CG  LEU   123     -11.871  20.625 -21.740  1.00 31.30           C  
ATOM  16872  CD1 LEU   123     -12.076  20.322 -20.257  1.00 31.30           C  
ATOM  16876  CD2 LEU   123     -12.234  22.091 -21.986  1.00 31.30           C  
ATOM  16880  N   ASN   124      -7.838  19.560 -23.759  1.00 33.00           N  
ATOM  16882  CA  ASN   124      -6.450  19.699 -24.216  1.00 33.00           C  
ATOM  16884  C   ASN   124      -6.305  19.712 -25.747  1.00 33.00           C  
ATOM  16885  CB  ASN   124      -5.568  18.597 -23.606  1.00 33.00           C  
ATOM  16888  O   ASN   124      -5.443  20.426 -26.250  1.00 33.00           O  
ATOM  16889  CG  ASN   124      -4.868  19.075 -22.352  1.00 33.00           C  
ATOM  16890  ND2 ASN   124      -5.435  18.838 -21.194  1.00 33.00           N  
ATOM  16893  OD1 ASN   124      -3.806  19.670 -22.425  1.00 33.00           O  
ATOM  16894  N   ARG   125      -7.121  18.961 -26.500  1.00 29.60           N  
ATOM  16896  CA  ARG   125      -7.088  18.965 -27.975  1.00 29.60           C  
ATOM  16898  C   ARG   125      -7.718  20.207 -28.595  1.00 29.60           C  
ATOM  16899  CB  ARG   125      -7.726  17.690 -28.536  1.00 29.60           C  
ATOM  16902  O   ARG   125      -7.141  20.745 -29.534  1.00 29.60           O  
ATOM  16903  CG  ARG   125      -6.648  16.633 -28.786  1.00 29.60           C  
ATOM  16906  CD  ARG   125      -7.287  15.368 -29.360  1.00 29.60           C  
ATOM  16909  NE  ARG   125      -6.280  14.518 -30.019  1.00 29.60           N  
ATOM  16911  NH1 ARG   125      -7.682  12.784 -30.553  1.00 29.60           N  
ATOM  16914  NH2 ARG   125      -5.565  12.753 -31.264  1.00 29.60           N  
ATOM  16917  CZ  ARG   125      -6.513  13.358 -30.604  1.00 29.60           C  
ATOM  16918  N   LEU   126      -8.837  20.691 -28.060  1.00 28.70           N  
ATOM  16920  CA  LEU   126      -9.426  21.974 -28.458  1.00 28.70           C  
ATOM  16922  C   LEU   126      -8.421  23.108 -28.204  1.00 28.70           C  
ATOM  16923  CB  LEU   126     -10.760  22.168 -27.710  1.00 28.70           C  
ATOM  16926  O   LEU   126      -8.068  23.835 -29.127  1.00 28.70           O  
ATOM  16927  CG  LEU   126     -11.903  21.312 -28.294  1.00 28.70           C  
ATOM  16929  CD1 LEU   126     -13.040  21.160 -27.286  1.00 28.70           C  
ATOM  16933  CD2 LEU   126     -12.475  21.939 -29.569  1.00 28.70           C  
ATOM  16937  N   MET   127      -7.822  23.149 -27.010  1.00 30.60           N  
ATOM  16939  CA  MET   127      -6.760  24.102 -26.661  1.00 30.60           C  
ATOM  16941  C   MET   127      -5.445  23.887 -27.439  1.00 30.60           C  
ATOM  16942  CB  MET   127      -6.494  24.050 -25.146  1.00 30.60           C  
ATOM  16945  O   MET   127      -4.582  24.761 -27.448  1.00 30.60           O  
ATOM  16946  CG  MET   127      -7.731  24.408 -24.306  1.00 30.60           C  
ATOM  16949  SD  MET   127      -7.492  25.742 -23.109  1.00 30.60           S  
ATOM  16950  CE  MET   127      -6.345  24.964 -21.941  1.00 30.60           C  
ATOM  16954  N   GLN   128      -5.232  22.742 -28.094  1.00 29.40           N  
ATOM  16956  CA  GLN   128      -4.073  22.511 -28.970  1.00 29.40           C  
ATOM  16958  C   GLN   128      -4.306  22.940 -30.422  1.00 29.40           C  
ATOM  16959  CB  GLN   128      -3.590  21.054 -28.863  1.00 29.40           C  
ATOM  16962  O   GLN   128      -3.319  23.150 -31.120  1.00 29.40           O  
ATOM  16963  CG  GLN   128      -2.725  20.851 -27.607  1.00 29.40           C  
ATOM  16966  CD  GLN   128      -2.513  19.383 -27.238  1.00 29.40           C  
ATOM  16967  NE2 GLN   128      -2.302  19.081 -25.975  1.00 29.40           N  
ATOM  16970  OE1 GLN   128      -2.497  18.478 -28.059  1.00 29.40           O  
ATOM  16971  N   ASN   129      -5.561  23.126 -30.841  1.00 29.70           N  
ATOM  16973  CA  ASN   129      -5.934  23.431 -32.225  1.00 29.70           C  
ATOM  16975  C   ASN   129      -6.435  24.876 -32.443  1.00 29.70           C  
ATOM  16976  CB  ASN   129      -6.971  22.393 -32.685  1.00 29.70           C  
ATOM  16979  O   ASN   129      -6.810  25.212 -33.564  1.00 29.70           O  
ATOM  16980  CG  ASN   129      -6.438  20.980 -32.859  1.00 29.70           C  
ATOM  16981  ND2 ASN   129      -7.312  20.057 -33.185  1.00 29.70           N  
ATOM  16984  OD1 ASN   129      -5.266  20.659 -32.752  1.00 29.70           O  
ATOM  16985  N   LEU   130      -6.454  25.726 -31.408  1.00 26.10           N  
ATOM  16987  CA  LEU   130      -6.730  27.160 -31.566  1.00 26.10           C  
ATOM  16989  C   LEU   130      -5.617  27.836 -32.398  1.00 26.10           C  
ATOM  16990  CB  LEU   130      -6.870  27.836 -30.188  1.00 26.10           C  
ATOM  16993  O   LEU   130      -4.439  27.552 -32.152  1.00 26.10           O  
ATOM  16994  CG  LEU   130      -8.169  27.488 -29.437  1.00 26.10           C  
ATOM  16996  CD1 LEU   130      -8.082  27.990 -27.996  1.00 26.10           C  
ATOM  17000  CD2 LEU   130      -9.404  28.114 -30.087  1.00 26.10           C  
ATOM  17004  N   PRO   131      -5.956  28.721 -33.358  1.00 30.40           N  
ATOM  17005  CA  PRO   131      -4.970  29.422 -34.178  1.00 30.40           C  
ATOM  17007  C   PRO   131      -4.089  30.352 -33.332  1.00 30.40           C  
ATOM  17008  CB  PRO   131      -5.771  30.180 -35.242  1.00 30.40           C  
ATOM  17011  O   PRO   131      -4.513  30.882 -32.306  1.00 30.40           O  
ATOM  17012  CG  PRO   131      -7.117  30.419 -34.561  1.00 30.40           C  
ATOM  17015  CD  PRO   131      -7.299  29.165 -33.707  1.00 30.40           C  
ATOM  17018  N   VAL   132      -2.843  30.542 -33.769  1.00 31.60           N  
ATOM  17020  CA  VAL   132      -1.816  31.303 -33.036  1.00 31.60           C  
ATOM  17022  C   VAL   132      -1.814  32.769 -33.478  1.00 31.60           C  
ATOM  17023  CB  VAL   132      -0.422  30.635 -33.111  1.00 31.60           C  
ATOM  17025  O   VAL   132      -0.804  33.295 -33.934  1.00 31.60           O  
ATOM  17026  CG1 VAL   132       0.516  31.181 -32.023  1.00 31.60           C  
ATOM  17030  CG2 VAL   132      -0.495  29.113 -32.895  1.00 31.60           C  
ATOM  17034  N   GLU   133      -2.970  33.417 -33.369  1.00 38.60           N  
ATOM  17036  CA  GLU   133      -3.079  34.876 -33.456  1.00 38.60           C  
ATOM  17038  C   GLU   133      -3.080  35.465 -32.040  1.00 38.60           C  
ATOM  17039  CB  GLU   133      -4.292  35.290 -34.308  1.00 38.60           C  
ATOM  17042  O   GLU   133      -3.511  34.814 -31.084  1.00 38.60           O  
ATOM  17043  CG  GLU   133      -4.075  34.860 -35.772  1.00 38.60           C  
ATOM  17046  CD  GLU   133      -5.153  35.367 -36.742  1.00 38.60           C  
ATOM  17047  OE1 GLU   133      -4.784  35.639 -37.908  1.00 38.60           O  
ATOM  17048  OE2 GLU   133      -6.334  35.420 -36.336  1.00 38.60           O  
ATOM  17049  N   GLU   134      -2.535  36.668 -31.876  1.00 38.30           N  
ATOM  17051  CA  GLU   134      -2.419  37.324 -30.572  1.00 38.30           C  
ATOM  17053  C   GLU   134      -3.589  38.284 -30.351  1.00 38.30           C  
ATOM  17054  CB  GLU   134      -1.079  38.057 -30.445  1.00 38.30           C  
ATOM  17057  O   GLU   134      -3.761  39.256 -31.092  1.00 38.30           O  
ATOM  17058  CG  GLU   134       0.129  37.107 -30.429  1.00 38.30           C  
ATOM  17061  CD  GLU   134       1.476  37.850 -30.408  1.00 38.30           C  
ATOM  17062  OE1 GLU   134       2.498  37.148 -30.233  1.00 38.30           O  
ATOM  17063  OE2 GLU   134       1.483  39.089 -30.611  1.00 38.30           O  
ATOM  17064  N   VAL   135      -4.375  38.022 -29.310  1.00 39.20           N  
ATOM  17066  CA  VAL   135      -5.473  38.882 -28.854  1.00 39.20           C  
ATOM  17068  C   VAL   135      -4.970  39.795 -27.742  1.00 39.20           C  
ATOM  17069  CB  VAL   135      -6.724  38.093 -28.388  1.00 39.20           C  
ATOM  17071  O   VAL   135      -4.144  39.384 -26.927  1.00 39.20           O  
ATOM  17072  CG1 VAL   135      -7.898  38.374 -29.330  1.00 39.20           C  
ATOM  17076  CG2 VAL   135      -6.539  36.570 -28.308  1.00 39.20           C  
ATOM  17080  N   ALA   136      -5.472  41.029 -27.699  1.00 43.50           N  
ATOM  17082  CA  ALA   136      -5.296  41.886 -26.533  1.00 43.50           C  
ATOM  17084  C   ALA   136      -6.134  41.328 -25.371  1.00 43.50           C  
ATOM  17085  CB  ALA   136      -5.674  43.328 -26.895  1.00 43.50           C  
ATOM  17089  O   ALA   136      -7.320  41.047 -25.536  1.00 43.50           O  
ATOM  17090  N   ASP   137      -5.500  41.144 -24.220  1.00 40.00           N  
ATOM  17092  CA  ASP   137      -6.093  40.626 -22.990  1.00 40.00           C  
ATOM  17094  C   ASP   137      -5.684  41.547 -21.834  1.00 40.00           C  
ATOM  17095  CB  ASP   137      -5.603  39.184 -22.796  1.00 40.00           C  
ATOM  17098  O   ASP   137      -4.555  42.044 -21.791  1.00 40.00           O  
ATOM  17099  CG  ASP   137      -6.228  38.427 -21.624  1.00 40.00           C  
ATOM  17100  OD1 ASP   137      -7.350  38.776 -21.192  1.00 40.00           O  
ATOM  17101  OD2 ASP   137      -5.564  37.454 -21.184  1.00 40.00           O  
ATOM  17102  N   THR   138      -6.600  41.822 -20.907  1.00 43.90           N  
ATOM  17104  CA  THR   138      -6.345  42.788 -19.830  1.00 43.90           C  
ATOM  17106  C   THR   138      -5.690  42.087 -18.646  1.00 43.90           C  
ATOM  17107  CB  THR   138      -7.609  43.535 -19.383  1.00 43.90           C  
ATOM  17109  O   THR   138      -6.347  41.353 -17.904  1.00 43.90           O  
ATOM  17110  CG2 THR   138      -7.239  44.866 -18.735  1.00 43.90           C  
ATOM  17114  OG1 THR   138      -8.479  43.818 -20.454  1.00 43.90           O  
ATOM  17116  N   VAL   139      -4.395  42.328 -18.460  1.00 35.80           N  
ATOM  17118  CA  VAL   139      -3.571  41.735 -17.404  1.00 35.80           C  
ATOM  17120  C   VAL   139      -3.366  42.754 -16.294  1.00 35.80           C  
ATOM  17121  CB  VAL   139      -2.228  41.240 -17.971  1.00 35.80           C  
ATOM  17123  O   VAL   139      -3.158  43.935 -16.555  1.00 35.80           O  
ATOM  17124  CG1 VAL   139      -1.394  40.493 -16.921  1.00 35.80           C  
ATOM  17128  CG2 VAL   139      -2.480  40.262 -19.120  1.00 35.80           C  
ATOM  17132  N   TYR   140      -3.420  42.306 -15.045  1.00 39.40           N  
ATOM  17134  CA  TYR   140      -3.119  43.155 -13.898  1.00 39.40           C  
ATOM  17136  C   TYR   140      -1.642  43.021 -13.523  1.00 39.40           C  
ATOM  17137  CB  TYR   140      -4.093  42.850 -12.757  1.00 39.40           C  
ATOM  17140  O   TYR   140      -1.130  41.907 -13.397  1.00 39.40           O  
ATOM  17141  CG  TYR   140      -5.496  43.359 -13.050  1.00 39.40           C  
ATOM  17142  CD1 TYR   140      -5.850  44.658 -12.650  1.00 39.40           C  
ATOM  17144  CD2 TYR   140      -6.429  42.569 -13.754  1.00 39.40           C  
ATOM  17146  CE1 TYR   140      -7.132  45.167 -12.921  1.00 39.40           C  
ATOM  17148  CE2 TYR   140      -7.714  43.078 -14.043  1.00 39.40           C  
ATOM  17150  OH  TYR   140      -9.305  44.894 -13.881  1.00 39.40           O  
ATOM  17152  CZ  TYR   140      -8.070  44.378 -13.620  1.00 39.40           C  
ATOM  17153  N   ASP   141      -0.950  44.152 -13.385  1.00 42.40           N  
ATOM  17155  CA  ASP   141       0.460  44.183 -13.004  1.00 42.40           C  
ATOM  17157  C   ASP   141       0.667  43.907 -11.500  1.00 42.40           C  
ATOM  17158  CB  ASP   141       1.123  45.482 -13.513  1.00 42.40           C  
ATOM  17161  O   ASP   141      -0.282  43.772 -10.725  1.00 42.40           O  
ATOM  17162  CG  ASP   141       1.003  46.715 -12.606  1.00 42.40           C  
ATOM  17163  OD1 ASP   141       0.209  46.713 -11.638  1.00 42.40           O  
ATOM  17164  OD2 ASP   141       1.806  47.646 -12.800  1.00 42.40           O  
ATOM  17165  N   ALA   142       1.926  43.848 -11.057  1.00 29.60           N  
ATOM  17167  CA  ALA   142       2.267  43.590  -9.653  1.00 29.60           C  
ATOM  17169  C   ALA   142       1.858  44.717  -8.672  1.00 29.60           C  
ATOM  17170  CB  ALA   142       3.765  43.268  -9.575  1.00 29.60           C  
ATOM  17174  O   ALA   142       2.075  44.577  -7.469  1.00 29.60           O  
ATOM  17175  N   SER   143       1.288  45.825  -9.162  1.00 37.50           N  
ATOM  17177  CA  SER   143       0.676  46.896  -8.363  1.00 37.50           C  
ATOM  17179  C   SER   143      -0.861  46.878  -8.394  1.00 37.50           C  
ATOM  17180  CB  SER   143       1.229  48.259  -8.798  1.00 37.50           C  
ATOM  17183  O   SER   143      -1.494  47.671  -7.697  1.00 37.50           O  
ATOM  17184  OG  SER   143       0.649  48.755  -9.989  1.00 37.50           O  
ATOM  17186  N   GLY   144      -1.467  45.972  -9.172  1.00 27.00           N  
ATOM  17188  CA  GLY   144      -2.913  45.883  -9.366  1.00 27.00           C  
ATOM  17191  C   GLY   144      -3.467  46.830 -10.435  1.00 27.00           C  
ATOM  17192  O   GLY   144      -4.678  47.046 -10.473  1.00 27.00           O  
ATOM  17193  N   GLN   145      -2.630  47.399 -11.312  1.00 44.80           N  
ATOM  17195  CA  GLN   145      -3.100  48.214 -12.438  1.00 44.80           C  
ATOM  17197  C   GLN   145      -3.356  47.364 -13.685  1.00 44.80           C  
ATOM  17198  CB  GLN   145      -2.149  49.383 -12.732  1.00 44.80           C  
ATOM  17201  O   GLN   145      -2.593  46.457 -14.004  1.00 44.80           O  
ATOM  17202  CG  GLN   145      -2.173  50.397 -11.579  1.00 44.80           C  
ATOM  17205  CD  GLN   145      -1.574  51.758 -11.924  1.00 44.80           C  
ATOM  17206  NE2 GLN   145      -1.542  52.667 -10.975  1.00 44.80           N  
ATOM  17209  OE1 GLN   145      -1.174  52.076 -13.032  1.00 44.80           O  
ATOM  17210  N   ALA   146      -4.445  47.671 -14.394  1.00 40.60           N  
ATOM  17212  CA  ALA   146      -4.823  47.006 -15.636  1.00 40.60           C  
ATOM  17214  C   ALA   146      -3.960  47.494 -16.812  1.00 40.60           C  
ATOM  17215  CB  ALA   146      -6.313  47.269 -15.889  1.00 40.60           C  
ATOM  17219  O   ALA   146      -3.907  48.691 -17.093  1.00 40.60           O  
ATOM  17220  N   VAL   147      -3.334  46.558 -17.522  1.00 49.00           N  
ATOM  17222  CA  VAL   147      -2.478  46.784 -18.692  1.00 49.00           C  
ATOM  17224  C   VAL   147      -2.908  45.821 -19.801  1.00 49.00           C  
ATOM  17225  CB  VAL   147      -0.988  46.574 -18.335  1.00 49.00           C  
ATOM  17227  O   VAL   147      -3.137  44.640 -19.548  1.00 49.00           O  
ATOM  17228  CG1 VAL   147      -0.081  47.060 -19.474  1.00 49.00           C  
ATOM  17232  CG2 VAL   147      -0.561  47.323 -17.063  1.00 49.00           C  
ATOM  17236  N   GLU   148      -3.031  46.295 -21.040  1.00 50.60           N  
ATOM  17238  CA  GLU   148      -3.291  45.403 -22.176  1.00 50.60           C  
ATOM  17240  C   GLU   148      -2.008  44.669 -22.591  1.00 50.60           C  
ATOM  17241  CB  GLU   148      -3.889  46.161 -23.368  1.00 50.60           C  
ATOM  17244  O   GLU   148      -1.035  45.286 -23.028  1.00 50.60           O  
ATOM  17245  CG  GLU   148      -5.299  46.699 -23.083  1.00 50.60           C  
ATOM  17248  CD  GLU   148      -5.979  47.203 -24.366  1.00 50.60           C  
ATOM  17249  OE1 GLU   148      -7.199  46.966 -24.496  1.00 50.60           O  
ATOM  17250  OE2 GLU   148      -5.277  47.801 -25.216  1.00 50.60           O  
ATOM  17251  N   GLU   149      -2.020  43.340 -22.493  1.00 46.30           N  
ATOM  17253  CA  GLU   149      -0.965  42.464 -23.001  1.00 46.30           C  
ATOM  17255  C   GLU   149      -1.501  41.691 -24.212  1.00 46.30           C  
ATOM  17256  CB  GLU   149      -0.471  41.521 -21.888  1.00 46.30           C  
ATOM  17259  O   GLU   149      -2.605  41.146 -24.180  1.00 46.30           O  
ATOM  17260  CG  GLU   149       0.779  40.723 -22.296  1.00 46.30           C  
ATOM  17263  CD  GLU   149       1.264  39.752 -21.200  1.00 46.30           C  
ATOM  17264  OE1 GLU   149       2.481  39.782 -20.908  1.00 46.30           O  
ATOM  17265  OE2 GLU   149       0.440  38.936 -20.696  1.00 46.30           O  
ATOM  17266  N   ARG   150      -0.723  41.615 -25.296  1.00 52.30           N  
ATOM  17268  CA  ARG   150      -1.059  40.736 -26.422  1.00 52.30           C  
ATOM  17270  C   ARG   150      -0.593  39.322 -26.117  1.00 52.30           C  
ATOM  17271  CB  ARG   150      -0.474  41.261 -27.735  1.00 52.30           C  
ATOM  17274  O   ARG   150       0.603  39.083 -25.986  1.00 52.30           O  
ATOM  17275  CG  ARG   150      -1.289  42.456 -28.236  1.00 52.30           C  
ATOM  17278  CD  ARG   150      -0.862  42.815 -29.658  1.00 52.30           C  
ATOM  17281  NE  ARG   150      -1.666  43.943 -30.165  1.00 52.30           N  
ATOM  17283  NH1 ARG   150      -1.899  43.224 -32.333  1.00 52.30           N  
ATOM  17286  NH2 ARG   150      -2.893  45.115 -31.672  1.00 52.30           N  
ATOM  17289  CZ  ARG   150      -2.143  44.088 -31.386  1.00 52.30           C  
