# Supplementary material for: Improving deep learning protein monomer and complex structure prediction using DeepMSA2 with huge metagenomics data
Source: Nat Methods. 2024 Jan 2;21(2):279–89. doi: 10.1038/s41592-023-02130-4 (PMC10864179; doi:10.1038/s41592-023-02130-4)
Supplement: Supplementary file 6 — Structure coordinate files for Supplementary Fig. 4. [file 41592_2023_2130_MOESM6_ESM.zip › FigureS4/T1125-D5.DMFold_model.pdb]

ATOM  14913  N   GLN A   1     -18.426 -23.077  16.413  1.00  0.00           N  
ATOM  14914  H   GLN A   1     -19.053 -22.334  16.689  1.00  0.00           H  
ATOM  14915  CA  GLN A   1     -17.480 -23.574  17.417  1.00  0.00           C  
ATOM  14916  HA  GLN A   1     -17.601 -22.952  18.304  1.00  0.00           H  
ATOM  14917  C   GLN A   1     -16.007 -23.394  16.981  1.00  0.00           C  
ATOM  14918  CB  GLN A   1     -17.849 -25.014  17.807  1.00  0.00           C  
ATOM  14919  HB2 GLN A   1     -17.780 -25.638  16.916  1.00  0.00           H  
ATOM  14920  HB3 GLN A   1     -17.137 -25.369  18.553  1.00  0.00           H  
ATOM  14921  O   GLN A   1     -15.136 -24.184  17.335  1.00  0.00           O  
ATOM  14922  CG  GLN A   1     -19.266 -25.160  18.382  1.00  0.00           C  
ATOM  14923  HG2 GLN A   1     -19.991 -24.852  17.628  1.00  0.00           H  
ATOM  14924  HG3 GLN A   1     -19.375 -24.503  19.245  1.00  0.00           H  
ATOM  14925  CD  GLN A   1     -19.612 -26.587  18.815  1.00  0.00           C  
ATOM  14926  NE2 GLN A   1     -20.877 -26.875  19.022  1.00  0.00           N  
ATOM  14927 HE21 GLN A   1     -21.095 -27.841  19.224  1.00  0.00           H  
ATOM  14928 HE22 GLN A   1     -21.596 -26.217  18.755  1.00  0.00           H  
ATOM  14929  OE1 GLN A   1     -18.784 -27.458  19.027  1.00  0.00           O  
ATOM  14930  N   VAL A   2     -15.719 -22.349  16.200  1.00  0.00           N  
ATOM  14931  H   VAL A   2     -16.463 -21.681  16.059  1.00  0.00           H  
ATOM  14932  CA  VAL A   2     -14.397 -22.030  15.656  1.00  0.00           C  
ATOM  14933  HA  VAL A   2     -13.872 -22.974  15.510  1.00  0.00           H  
ATOM  14934  C   VAL A   2     -13.614 -21.139  16.632  1.00  0.00           C  
ATOM  14935  CB  VAL A   2     -14.514 -21.342  14.282  1.00  0.00           C  
ATOM  14936  HB  VAL A   2     -15.125 -20.447  14.400  1.00  0.00           H  
ATOM  14937  O   VAL A   2     -14.080 -20.071  16.996  1.00  0.00           O  
ATOM  14938  CG1 VAL A   2     -13.163 -20.890  13.746  1.00  0.00           C  
ATOM  14939 HG11 VAL A   2     -12.497 -21.748  13.653  1.00  0.00           H  
ATOM  14940 HG12 VAL A   2     -13.338 -20.410  12.783  1.00  0.00           H  
ATOM  14941 HG13 VAL A   2     -12.711 -20.149  14.406  1.00  0.00           H  
ATOM  14942  CG2 VAL A   2     -15.162 -22.168  13.167  1.00  0.00           C  
ATOM  14943 HG21 VAL A   2     -14.408 -22.640  12.537  1.00  0.00           H  
ATOM  14944 HG22 VAL A   2     -15.821 -22.930  13.583  1.00  0.00           H  
ATOM  14945 HG23 VAL A   2     -15.727 -21.498  12.519  1.00  0.00           H  
ATOM  14946  N   GLU A   3     -12.388 -21.495  16.994  1.00  0.00           N  
ATOM  14947  H   GLU A   3     -12.047 -22.374  16.633  1.00  0.00           H  
ATOM  14948  CA  GLU A   3     -11.421 -20.650  17.701  1.00  0.00           C  
ATOM  14949  HA  GLU A   3     -11.903 -19.731  18.034  1.00  0.00           H  
ATOM  14950  C   GLU A   3     -10.270 -20.277  16.751  1.00  0.00           C  
ATOM  14951  CB  GLU A   3     -10.891 -21.382  18.947  1.00  0.00           C  
ATOM  14952  HB2 GLU A   3     -10.526 -22.365  18.649  1.00  0.00           H  
ATOM  14953  HB3 GLU A   3     -10.055 -20.811  19.351  1.00  0.00           H  
ATOM  14954  O   GLU A   3      -9.589 -21.144  16.211  1.00  0.00           O  
ATOM  14955  CG  GLU A   3     -11.942 -21.556  20.057  1.00  0.00           C  
ATOM  14956  HG2 GLU A   3     -12.258 -20.568  20.393  1.00  0.00           H  
ATOM  14957  HG3 GLU A   3     -12.813 -22.067  19.645  1.00  0.00           H  
ATOM  14958  CD  GLU A   3     -11.424 -22.365  21.264  1.00  0.00           C  
ATOM  14959  OE1 GLU A   3     -12.221 -22.568  22.211  1.00  0.00           O  
ATOM  14960  OE2 GLU A   3     -10.249 -22.809  21.241  1.00  0.00           O  
ATOM  14961  N   ALA A   4     -10.007 -18.988  16.531  1.00  0.00           N  
ATOM  14962  H   ALA A   4     -10.563 -18.285  16.997  1.00  0.00           H  
ATOM  14963  CA  ALA A   4      -8.824 -18.557  15.785  1.00  0.00           C  
ATOM  14964  HA  ALA A   4      -8.641 -19.258  14.970  1.00  0.00           H  
ATOM  14965  C   ALA A   4      -7.597 -18.569  16.716  1.00  0.00           C  
ATOM  14966  CB  ALA A   4      -9.108 -17.187  15.160  1.00  0.00           C  
ATOM  14967  HB1 ALA A   4     -10.051 -17.220  14.614  1.00  0.00           H  
ATOM  14968  HB2 ALA A   4      -8.318 -16.933  14.453  1.00  0.00           H  
ATOM  14969  HB3 ALA A   4      -9.168 -16.424  15.936  1.00  0.00           H  
ATOM  14970  O   ALA A   4      -7.622 -17.946  17.777  1.00  0.00           O  
ATOM  14971  N   HIS A   5      -6.522 -19.264  16.340  1.00  0.00           N  
ATOM  14972  H   HIS A   5      -6.539 -19.744  15.451  1.00  0.00           H  
ATOM  14973  CA  HIS A   5      -5.329 -19.423  17.177  1.00  0.00           C  
ATOM  14974  HA  HIS A   5      -5.463 -18.858  18.100  1.00  0.00           H  
ATOM  14975  C   HIS A   5      -4.088 -18.869  16.467  1.00  0.00           C  
ATOM  14976  CB  HIS A   5      -5.181 -20.901  17.567  1.00  0.00           C  
ATOM  14977  HB2 HIS A   5      -4.743 -21.456  16.738  1.00  0.00           H  
ATOM  14978  HB3 HIS A   5      -6.172 -21.315  17.750  1.00  0.00           H  
ATOM  14979  O   HIS A   5      -3.841 -19.180  15.308  1.00  0.00           O  
ATOM  14980  CG  HIS A   5      -4.354 -21.124  18.808  1.00  0.00           C  
ATOM  14981  CD2 HIS A   5      -4.834 -21.498  20.034  1.00  0.00           C  
ATOM  14982  HD2 HIS A   5      -5.873 -21.663  20.280  1.00  0.00           H  
ATOM  14983  ND1 HIS A   5      -2.987 -20.995  18.931  1.00  0.00           N  
ATOM  14984  HD1 HIS A   5      -2.354 -20.625  18.236  1.00  0.00           H  
ATOM  14985  CE1 HIS A   5      -2.655 -21.304  20.195  1.00  0.00           C  
ATOM  14986  HE1 HIS A   5      -1.655 -21.251  20.600  1.00  0.00           H  
ATOM  14987  NE2 HIS A   5      -3.742 -21.662  20.896  1.00  0.00           N  
ATOM  14988  N   LYS A   6      -3.273 -18.058  17.152  1.00  0.00           N  
ATOM  14989  H   LYS A   6      -3.515 -17.850  18.111  1.00  0.00           H  
ATOM  14990  CA  LYS A   6      -2.019 -17.501  16.607  1.00  0.00           C  
ATOM  14991  HA  LYS A   6      -2.109 -17.425  15.523  1.00  0.00           H  
ATOM  14992  C   LYS A   6      -0.840 -18.444  16.905  1.00  0.00           C  
ATOM  14993  CB  LYS A   6      -1.832 -16.081  17.178  1.00  0.00           C  
ATOM  14994  HB2 LYS A   6      -2.769 -15.534  17.070  1.00  0.00           H  
ATOM  14995  HB3 LYS A   6      -1.593 -16.150  18.239  1.00  0.00           H  
ATOM  14996  O   LYS A   6      -0.727 -18.901  18.045  1.00  0.00           O  
ATOM  14997  CG  LYS A   6      -0.734 -15.296  16.450  1.00  0.00           C  
ATOM  14998  HG2 LYS A   6       0.205 -15.845  16.520  1.00  0.00           H  
ATOM  14999  HG3 LYS A   6      -1.005 -15.204  15.398  1.00  0.00           H  
ATOM  15000  CD  LYS A   6      -0.533 -13.896  17.047  1.00  0.00           C  
ATOM  15001  HD2 LYS A   6      -1.461 -13.329  16.973  1.00  0.00           H  
ATOM  15002  HD3 LYS A   6      -0.241 -13.994  18.092  1.00  0.00           H  
ATOM  15003  CE  LYS A   6       0.580 -13.204  16.249  1.00  0.00           C  
ATOM  15004  HE2 LYS A   6       0.242 -13.051  15.224  1.00  0.00           H  
ATOM  15005  HE3 LYS A   6       1.431 -13.882  16.187  1.00  0.00           H  
ATOM  15006  NZ  LYS A   6       1.012 -11.923  16.855  1.00  0.00           N  
ATOM  15007  HZ1 LYS A   6       1.749 -11.540  16.281  1.00  0.00           H  
ATOM  15008  HZ2 LYS A   6       0.246 -11.267  16.902  1.00  0.00           H  
ATOM  15009  HZ3 LYS A   6       1.393 -12.090  17.775  1.00  0.00           H  
ATOM  15010  N   LYS A   7       0.037 -18.741  15.936  1.00  0.00           N  
ATOM  15011  H   LYS A   7      -0.134 -18.389  15.006  1.00  0.00           H  
ATOM  15012  CA  LYS A   7       1.298 -19.497  16.142  1.00  0.00           C  
ATOM  15013  HA  LYS A   7       1.628 -19.334  17.169  1.00  0.00           H  
ATOM  15014  C   LYS A   7       2.412 -18.958  15.223  1.00  0.00           C  
ATOM  15015  CB  LYS A   7       1.054 -21.008  15.919  1.00  0.00           C  
ATOM  15016  HB2 LYS A   7       1.485 -21.306  14.963  1.00  0.00           H  
ATOM  15017  HB3 LYS A   7      -0.018 -21.201  15.868  1.00  0.00           H  
ATOM  15018  O   LYS A   7       2.123 -18.551  14.111  1.00  0.00           O  
ATOM  15019  CG  LYS A   7       1.643 -21.873  17.046  1.00  0.00           C  
ATOM  15020  HG2 LYS A   7       2.709 -21.665  17.140  1.00  0.00           H  
ATOM  15021  HG3 LYS A   7       1.150 -21.618  17.984  1.00  0.00           H  
ATOM  15022  CD  LYS A   7       1.445 -23.370  16.759  1.00  0.00           C  
ATOM  15023  HD2 LYS A   7       1.983 -23.623  15.845  1.00  0.00           H  
ATOM  15024  HD3 LYS A   7       0.383 -23.565  16.605  1.00  0.00           H  
ATOM  15025  CE  LYS A   7       1.962 -24.232  17.919  1.00  0.00           C  
ATOM  15026  HE2 LYS A   7       3.010 -23.987  18.092  1.00  0.00           H  
ATOM  15027  HE3 LYS A   7       1.405 -23.970  18.819  1.00  0.00           H  
ATOM  15028  NZ  LYS A   7       1.814 -25.681  17.624  1.00  0.00           N  
ATOM  15029  HZ1 LYS A   7       2.126 -26.244  18.403  1.00  0.00           H  
ATOM  15030  HZ2 LYS A   7       0.850 -25.907  17.423  1.00  0.00           H  
ATOM  15031  HZ3 LYS A   7       2.364 -25.930  16.815  1.00  0.00           H  
ATOM  15032  N   GLU A   8       3.663 -18.940  15.689  1.00  0.00           N  
ATOM  15033  H   GLU A   8       3.844 -19.313  16.610  1.00  0.00           H  
ATOM  15034  CA  GLU A   8       4.833 -18.380  14.974  1.00  0.00           C  
ATOM  15035  HA  GLU A   8       4.664 -17.319  14.788  1.00  0.00           H  
ATOM  15036  C   GLU A   8       5.082 -19.057  13.602  1.00  0.00           C  
ATOM  15037  CB  GLU A   8       6.077 -18.523  15.885  1.00  0.00           C  
ATOM  15038  HB2 GLU A   8       6.154 -19.569  16.182  1.00  0.00           H  
ATOM  15039  HB3 GLU A   8       6.969 -18.261  15.317  1.00  0.00           H  
ATOM  15040  O   GLU A   8       5.233 -20.280  13.545  1.00  0.00           O  
ATOM  15041  CG  GLU A   8       6.013 -17.625  17.140  1.00  0.00           C  
ATOM  15042  HG2 GLU A   8       5.019 -17.703  17.580  1.00  0.00           H  
ATOM  15043  HG3 GLU A   8       6.146 -16.589  16.826  1.00  0.00           H  
ATOM  15044  CD  GLU A   8       7.036 -17.972  18.241  1.00  0.00           C  
ATOM  15045  OE1 GLU A   8       7.203 -17.118  19.140  1.00  0.00           O  
ATOM  15046  OE2 GLU A   8       7.564 -19.107  18.238  1.00  0.00           O  
ATOM  15047  N   TYR A   9       5.134 -18.275  12.509  1.00  0.00           N  
ATOM  15048  H   TYR A   9       4.977 -17.282  12.606  1.00  0.00           H  
ATOM  15049  CA  TYR A   9       5.443 -18.727  11.139  1.00  0.00           C  
ATOM  15050  HA  TYR A   9       5.913 -19.709  11.204  1.00  0.00           H  
ATOM  15051  C   TYR A   9       6.448 -17.784  10.439  1.00  0.00           C  
ATOM  15052  CB  TYR A   9       4.147 -18.884  10.325  1.00  0.00           C  
ATOM  15053  HB2 TYR A   9       3.430 -19.451  10.919  1.00  0.00           H  
ATOM  15054  HB3 TYR A   9       3.714 -17.898  10.152  1.00  0.00           H  
ATOM  15055  O   TYR A   9       6.406 -16.571  10.615  1.00  0.00           O  
ATOM  15056  CG  TYR A   9       4.334 -19.601   8.996  1.00  0.00           C  
ATOM  15057  CD1 TYR A   9       4.449 -18.866   7.800  1.00  0.00           C  
ATOM  15058  HD1 TYR A   9       4.386 -17.788   7.831  1.00  0.00           H  
ATOM  15059  CD2 TYR A   9       4.406 -21.008   8.960  1.00  0.00           C  
ATOM  15060  HD2 TYR A   9       4.322 -21.569   9.879  1.00  0.00           H  
ATOM  15061  CE1 TYR A   9       4.634 -19.530   6.571  1.00  0.00           C  
ATOM  15062  HE1 TYR A   9       4.705 -18.955   5.660  1.00  0.00           H  
ATOM  15063  CE2 TYR A   9       4.594 -21.679   7.734  1.00  0.00           C  
ATOM  15064  HE2 TYR A   9       4.657 -22.756   7.697  1.00  0.00           H  
ATOM  15065  OH  TYR A   9       4.886 -21.585   5.355  1.00  0.00           O  
ATOM  15066  HH  TYR A   9       4.932 -20.953   4.634  1.00  0.00           H  
ATOM  15067  CZ  TYR A   9       4.709 -20.940   6.538  1.00  0.00           C  
ATOM  15068  N   ASP A  10       7.380 -18.359   9.671  1.00  0.00           N  
ATOM  15069  H   ASP A  10       7.291 -19.351   9.503  1.00  0.00           H  
ATOM  15070  CA  ASP A  10       8.656 -17.780   9.202  1.00  0.00           C  
ATOM  15071  HA  ASP A  10       8.527 -16.739   8.905  1.00  0.00           H  
ATOM  15072  C   ASP A  10       9.165 -18.624   7.998  1.00  0.00           C  
ATOM  15073  CB  ASP A  10       9.617 -17.853  10.420  1.00  0.00           C  
ATOM  15074  HB2 ASP A  10       9.281 -17.129  11.162  1.00  0.00           H  
ATOM  15075  HB3 ASP A  10       9.520 -18.839  10.874  1.00  0.00           H  
ATOM  15076  O   ASP A  10       8.903 -19.830   7.958  1.00  0.00           O  
ATOM  15077  CG  ASP A  10      11.108 -17.622  10.161  1.00  0.00           C  
ATOM  15078  OD1 ASP A  10      11.757 -18.566   9.691  1.00  0.00           O  
ATOM  15079  OD2 ASP A  10      11.643 -16.547  10.481  1.00  0.00           O  
ATOM  15080  N   PRO A  11       9.915 -18.103   7.004  1.00  0.00           N  
ATOM  15081  CA  PRO A  11       9.906 -16.780   6.383  1.00  0.00           C  
ATOM  15082  HA  PRO A  11       8.991 -16.237   6.619  1.00  0.00           H  
ATOM  15083  C   PRO A  11      10.063 -16.884   4.833  1.00  0.00           C  
ATOM  15084  CB  PRO A  11      11.119 -16.095   7.017  1.00  0.00           C  
ATOM  15085  HB2 PRO A  11      10.867 -15.778   8.029  1.00  0.00           H  
ATOM  15086  HB3 PRO A  11      11.480 -15.243   6.441  1.00  0.00           H  
ATOM  15087  O   PRO A  11      10.488 -15.938   4.180  1.00  0.00           O  
ATOM  15088  CG  PRO A  11      12.140 -17.236   7.053  1.00  0.00           C  
ATOM  15089  HG2 PRO A  11      12.744 -17.198   7.960  1.00  0.00           H  
ATOM  15090  HG3 PRO A  11      12.808 -17.148   6.196  1.00  0.00           H  
ATOM  15091  CD  PRO A  11      11.302 -18.526   6.899  1.00  0.00           C  
ATOM  15092  HD2 PRO A  11      11.485 -18.951   5.913  1.00  0.00           H  
ATOM  15093  HD3 PRO A  11      11.566 -19.313   7.606  1.00  0.00           H  
ATOM  15094  N   SER A  12       9.770 -18.032   4.204  1.00  0.00           N  
ATOM  15095  H   SER A  12       9.380 -18.777   4.763  1.00  0.00           H  
ATOM  15096  CA  SER A  12      10.003 -18.290   2.758  1.00  0.00           C  
ATOM  15097  HA  SER A  12      10.757 -17.584   2.408  1.00  0.00           H  
ATOM  15098  C   SER A  12       8.771 -18.024   1.867  1.00  0.00           C  
ATOM  15099  CB  SER A  12      10.607 -19.689   2.553  1.00  0.00           C  
ATOM  15100  HB2 SER A  12      11.630 -19.687   2.929  1.00  0.00           H  
ATOM  15101  HB3 SER A  12      10.638 -19.922   1.489  1.00  0.00           H  
ATOM  15102  O   SER A  12       8.688 -18.511   0.744  1.00  0.00           O  
ATOM  15103  OG  SER A  12       9.876 -20.691   3.238  1.00  0.00           O  
ATOM  15104  HG  SER A  12      10.140 -20.698   4.161  1.00  0.00           H  
ATOM  15105  N   ASP A  13       7.833 -17.236   2.404  1.00  0.00           N  
ATOM  15106  H   ASP A  13       8.158 -16.724   3.212  1.00  0.00           H  
ATOM  15107  CA  ASP A  13       6.368 -17.222   2.252  1.00  0.00           C  
ATOM  15108  HA  ASP A  13       5.993 -18.061   2.839  1.00  0.00           H  
ATOM  15109  C   ASP A  13       5.752 -17.356   0.826  1.00  0.00           C  
ATOM  15110  CB  ASP A  13       5.866 -15.951   2.986  1.00  0.00           C  
ATOM  15111  HB2 ASP A  13       6.201 -15.064   2.448  1.00  0.00           H  
ATOM  15112  HB3 ASP A  13       6.303 -15.924   3.985  1.00  0.00           H  
ATOM  15113  O   ASP A  13       5.436 -16.351   0.181  1.00  0.00           O  
ATOM  15114  CG  ASP A  13       4.344 -15.903   3.138  1.00  0.00           C  
ATOM  15115  OD1 ASP A  13       3.745 -16.962   2.869  1.00  0.00           O  
ATOM  15116  OD2 ASP A  13       3.776 -14.829   3.468  1.00  0.00           O  
ATOM  15117  N   PRO A  14       5.438 -18.589   0.370  1.00  0.00           N  
ATOM  15118  CA  PRO A  14       4.584 -18.857  -0.792  1.00  0.00           C  
ATOM  15119  HA  PRO A  14       4.828 -18.166  -1.599  1.00  0.00           H  
ATOM  15120  C   PRO A  14       3.073 -18.718  -0.487  1.00  0.00           C  
ATOM  15121  CB  PRO A  14       4.963 -20.278  -1.221  1.00  0.00           C  
ATOM  15122  HB2 PRO A  14       4.147 -20.789  -1.730  1.00  0.00           H  
ATOM  15123  HB3 PRO A  14       5.839 -20.230  -1.869  1.00  0.00           H  
ATOM  15124  O   PRO A  14       2.253 -18.769  -1.404  1.00  0.00           O  
ATOM  15125  CG  PRO A  14       5.344 -20.967   0.087  1.00  0.00           C  
ATOM  15126  HG2 PRO A  14       6.116 -21.720  -0.069  1.00  0.00           H  
ATOM  15127  HG3 PRO A  14       4.456 -21.422   0.528  1.00  0.00           H  
ATOM  15128  CD  PRO A  14       5.833 -19.844   0.993  1.00  0.00           C  
ATOM  15129  HD2 PRO A  14       6.916 -19.925   1.091  1.00  0.00           H  
ATOM  15130  HD3 PRO A  14       5.372 -19.948   1.975  1.00  0.00           H  
ATOM  15131  N   VAL A  15       2.682 -18.498   0.778  1.00  0.00           N  
ATOM  15132  H   VAL A  15       3.390 -18.332   1.479  1.00  0.00           H  
ATOM  15133  CA  VAL A  15       1.297 -18.195   1.196  1.00  0.00           C  
ATOM  15134  HA  VAL A  15       0.630 -18.908   0.710  1.00  0.00           H  
ATOM  15135  C   VAL A  15       0.900 -16.801   0.737  1.00  0.00           C  
ATOM  15136  CB  VAL A  15       1.088 -18.306   2.727  1.00  0.00           C  
ATOM  15137  HB  VAL A  15       1.545 -17.464   3.248  1.00  0.00           H  
ATOM  15138  O   VAL A  15      -0.276 -16.571   0.461  1.00  0.00           O  
ATOM  15139  CG1 VAL A  15      -0.388 -18.226   3.122  1.00  0.00           C  
ATOM  15140 HG11 VAL A  15      -0.489 -18.363   4.198  1.00  0.00           H  
ATOM  15141 HG12 VAL A  15      -0.798 -17.247   2.872  1.00  0.00           H  
ATOM  15142 HG13 VAL A  15      -0.956 -19.000   2.607  1.00  0.00           H  
ATOM  15143  CG2 VAL A  15       1.666 -19.618   3.277  1.00  0.00           C  
ATOM  15144 HG21 VAL A  15       2.749 -19.627   3.154  1.00  0.00           H  
ATOM  15145 HG22 VAL A  15       1.454 -19.694   4.343  1.00  0.00           H  
ATOM  15146 HG23 VAL A  15       1.227 -20.469   2.757  1.00  0.00           H  
ATOM  15147  N   ALA A  16       1.877 -15.904   0.546  1.00  0.00           N  
ATOM  15148  H   ALA A  16       2.801 -16.130   0.888  1.00  0.00           H  
ATOM  15149  CA  ALA A  16       1.674 -14.690  -0.222  1.00  0.00           C  
ATOM  15150  HA  ALA A  16       0.988 -14.056   0.339  1.00  0.00           H  
ATOM  15151  C   ALA A  16       0.989 -15.052  -1.544  1.00  0.00           C  
ATOM  15152  CB  ALA A  16       2.995 -13.934  -0.396  1.00  0.00           C  
ATOM  15153  HB1 ALA A  16       2.813 -12.973  -0.879  1.00  0.00           H  
ATOM  15154  HB2 ALA A  16       3.462 -13.777   0.576  1.00  0.00           H  
ATOM  15155  HB3 ALA A  16       3.678 -14.516  -1.013  1.00  0.00           H  
ATOM  15156  O   ALA A  16      -0.147 -14.629  -1.697  1.00  0.00           O  
ATOM  15157  N   LEU A  17       1.561 -15.933  -2.382  1.00  0.00           N  
ATOM  15158  H   LEU A  17       2.439 -16.348  -2.104  1.00  0.00           H  
ATOM  15159  CA  LEU A  17       1.008 -16.339  -3.686  1.00  0.00           C  
ATOM  15160  HA  LEU A  17       0.942 -15.442  -4.302  1.00  0.00           H  
ATOM  15161  C   LEU A  17      -0.403 -16.931  -3.646  1.00  0.00           C  
ATOM  15162  CB  LEU A  17       1.939 -17.320  -4.413  1.00  0.00           C  
ATOM  15163  HB2 LEU A  17       1.568 -18.336  -4.282  1.00  0.00           H  
ATOM  15164  HB3 LEU A  17       2.942 -17.290  -3.986  1.00  0.00           H  
ATOM  15165  O   LEU A  17      -1.252 -16.603  -4.474  1.00  0.00           O  
ATOM  15166  CG  LEU A  17       1.972 -16.972  -5.916  1.00  0.00           C  
ATOM  15167  HG  LEU A  17       1.035 -16.519  -6.238  1.00  0.00           H  
ATOM  15168  CD1 LEU A  17       3.112 -16.006  -6.118  1.00  0.00           C  
ATOM  15169 HD11 LEU A  17       3.990 -16.577  -5.815  1.00  0.00           H  
ATOM  15170 HD12 LEU A  17       3.001 -15.129  -5.481  1.00  0.00           H  
ATOM  15171 HD13 LEU A  17       3.175 -15.711  -7.166  1.00  0.00           H  
ATOM  15172  CD2 LEU A  17       2.242 -18.191  -6.790  1.00  0.00           C  
ATOM  15173 HD21 LEU A  17       2.316 -17.891  -7.835  1.00  0.00           H  
ATOM  15174 HD22 LEU A  17       1.417 -18.896  -6.693  1.00  0.00           H  
ATOM  15175 HD23 LEU A  17       3.169 -18.682  -6.493  1.00  0.00           H  
ATOM  15176  N   ALA A  18      -0.665 -17.768  -2.646  1.00  0.00           N  
ATOM  15177  H   ALA A  18       0.091 -18.030  -2.030  1.00  0.00           H  
ATOM  15178  CA  ALA A  18      -1.983 -18.351  -2.445  1.00  0.00           C  
ATOM  15179  HA  ALA A  18      -2.326 -18.779  -3.387  1.00  0.00           H  
ATOM  15180  C   ALA A  18      -3.012 -17.294  -2.011  1.00  0.00           C  
ATOM  15181  CB  ALA A  18      -1.852 -19.481  -1.420  1.00  0.00           C  
ATOM  15182  HB1 ALA A  18      -1.127 -20.216  -1.770  1.00  0.00           H  
ATOM  15183  HB2 ALA A  18      -1.529 -19.081  -0.459  1.00  0.00           H  
ATOM  15184  HB3 ALA A  18      -2.818 -19.971  -1.297  1.00  0.00           H  
ATOM  15185  O   ALA A  18      -4.162 -17.352  -2.433  1.00  0.00           O  
ATOM  15186  N   ALA A  19      -2.616 -16.290  -1.219  1.00  0.00           N  
ATOM  15187  H   ALA A  19      -1.662 -16.293  -0.886  1.00  0.00           H  
ATOM  15188  CA  ALA A  19      -3.521 -15.275  -0.680  1.00  0.00           C  
ATOM  15189  HA  ALA A  19      -4.299 -15.785  -0.111  1.00  0.00           H  
ATOM  15190  C   ALA A  19      -4.222 -14.437  -1.761  1.00  0.00           C  
ATOM  15191  CB  ALA A  19      -2.745 -14.369   0.289  1.00  0.00           C  
ATOM  15192  HB1 ALA A  19      -1.956 -13.833  -0.238  1.00  0.00           H  
ATOM  15193  HB2 ALA A  19      -3.421 -13.633   0.725  1.00  0.00           H  
ATOM  15194  HB3 ALA A  19      -2.311 -14.967   1.090  1.00  0.00           H  
ATOM  15195  O   ALA A  19      -5.336 -13.979  -1.543  1.00  0.00           O  
ATOM  15196  N   GLY A  20      -3.613 -14.238  -2.925  1.00  0.00           N  
ATOM  15197  H   GLY A  20      -2.742 -14.721  -3.091  1.00  0.00           H  
ATOM  15198  CA  GLY A  20      -4.142 -13.433  -4.029  1.00  0.00           C  
ATOM  15199  HA2 GLY A  20      -3.335 -13.118  -4.690  1.00  0.00           H  
ATOM  15200  HA3 GLY A  20      -4.639 -12.544  -3.640  1.00  0.00           H  
ATOM  15201  C   GLY A  20      -5.137 -14.229  -4.854  1.00  0.00           C  
ATOM  15202  O   GLY A  20      -6.242 -13.751  -5.074  1.00  0.00           O  
ATOM  15203  N   GLN A  21      -4.808 -15.480  -5.192  1.00  0.00           N  
ATOM  15204  H   GLN A  21      -3.884 -15.822  -4.970  1.00  0.00           H  
ATOM  15205  CA  GLN A  21      -5.768 -16.417  -5.790  1.00  0.00           C  
ATOM  15206  HA  GLN A  21      -6.167 -15.988  -6.709  1.00  0.00           H  
ATOM  15207  C   GLN A  21      -6.957 -16.673  -4.855  1.00  0.00           C  
ATOM  15208  CB  GLN A  21      -5.063 -17.738  -6.121  1.00  0.00           C  
ATOM  15209  HB2 GLN A  21      -5.817 -18.489  -6.354  1.00  0.00           H  
ATOM  15210  HB3 GLN A  21      -4.499 -18.077  -5.253  1.00  0.00           H  
ATOM  15211  O   GLN A  21      -8.106 -16.667  -5.298  1.00  0.00           O  
ATOM  15212  CG  GLN A  21      -4.131 -17.610  -7.335  1.00  0.00           C  
ATOM  15213  HG2 GLN A  21      -4.714 -17.286  -8.197  1.00  0.00           H  
ATOM  15214  HG3 GLN A  21      -3.360 -16.865  -7.139  1.00  0.00           H  
ATOM  15215  CD  GLN A  21      -3.444 -18.931  -7.672  1.00  0.00           C  
ATOM  15216  NE2 GLN A  21      -3.097 -19.163  -8.918  1.00  0.00           N  
ATOM  15217 HE21 GLN A  21      -2.679 -20.064  -9.103  1.00  0.00           H  
ATOM  15218 HE22 GLN A  21      -3.312 -18.511  -9.659  1.00  0.00           H  
ATOM  15219  OE1 GLN A  21      -3.201 -19.771  -6.821  1.00  0.00           O  
ATOM  15220  N   LEU A  22      -6.697 -16.813  -3.551  1.00  0.00           N  
ATOM  15221  H   LEU A  22      -5.731 -16.879  -3.263  1.00  0.00           H  
ATOM  15222  CA  LEU A  22      -7.730 -16.908  -2.526  1.00  0.00           C  
ATOM  15223  HA  LEU A  22      -8.417 -17.709  -2.798  1.00  0.00           H  
ATOM  15224  C   LEU A  22      -8.560 -15.629  -2.469  1.00  0.00           C  
ATOM  15225  CB  LEU A  22      -7.104 -17.223  -1.157  1.00  0.00           C  
ATOM  15226  HB2 LEU A  22      -6.254 -16.559  -1.000  1.00  0.00           H  
ATOM  15227  HB3 LEU A  22      -7.837 -17.001  -0.381  1.00  0.00           H  
ATOM  15228  O   LEU A  22      -9.772 -15.739  -2.482  1.00  0.00           O  
ATOM  15229  CG  LEU A  22      -6.656 -18.686  -1.001  1.00  0.00           C  
ATOM  15230  HG  LEU A  22      -6.107 -19.005  -1.887  1.00  0.00           H  
ATOM  15231  CD1 LEU A  22      -5.745 -18.863   0.217  1.00  0.00           C  
ATOM  15232 HD11 LEU A  22      -6.297 -18.680   1.139  1.00  0.00           H  
ATOM  15233 HD12 LEU A  22      -4.902 -18.174   0.151  1.00  0.00           H  
ATOM  15234 HD13 LEU A  22      -5.355 -19.881   0.231  1.00  0.00           H  
ATOM  15235  CD2 LEU A  22      -7.854 -19.612  -0.808  1.00  0.00           C  
ATOM  15236 HD21 LEU A  22      -7.479 -20.608  -0.571  1.00  0.00           H  
ATOM  15237 HD22 LEU A  22      -8.445 -19.657  -1.723  1.00  0.00           H  
ATOM  15238 HD23 LEU A  22      -8.481 -19.274   0.017  1.00  0.00           H  
ATOM  15239  N   THR A  23      -7.966 -14.433  -2.458  1.00  0.00           N  
ATOM  15240  H   THR A  23      -6.957 -14.398  -2.459  1.00  0.00           H  
ATOM  15241  CA  THR A  23      -8.722 -13.165  -2.389  1.00  0.00           C  
ATOM  15242  HA  THR A  23      -9.327 -13.174  -1.483  1.00  0.00           H  
ATOM  15243  C   THR A  23      -9.683 -13.019  -3.570  1.00  0.00           C  
ATOM  15244  CB  THR A  23      -7.791 -11.941  -2.323  1.00  0.00           C  
ATOM  15245  HB  THR A  23      -7.166 -11.899  -3.215  1.00  0.00           H  
ATOM  15246  O   THR A  23     -10.848 -12.684  -3.368  1.00  0.00           O  
ATOM  15247  CG2 THR A  23      -8.550 -10.625  -2.167  1.00  0.00           C  
ATOM  15248 HG21 THR A  23      -9.194 -10.681  -1.289  1.00  0.00           H  
ATOM  15249 HG22 THR A  23      -7.841  -9.806  -2.042  1.00  0.00           H  
ATOM  15250 HG23 THR A  23      -9.156 -10.426  -3.051  1.00  0.00           H  
ATOM  15251  OG1 THR A  23      -6.969 -12.001  -1.182  1.00  0.00           O  
ATOM  15252  HG1 THR A  23      -6.381 -12.753  -1.289  1.00  0.00           H  
ATOM  15253  N   THR A  24      -9.233 -13.326  -4.790  1.00  0.00           N  
ATOM  15254  H   THR A  24      -8.252 -13.528  -4.924  1.00  0.00           H  
ATOM  15255  CA  THR A  24     -10.082 -13.290  -5.991  1.00  0.00           C  
ATOM  15256  HA  THR A  24     -10.571 -12.317  -6.043  1.00  0.00           H  
ATOM  15257  C   THR A  24     -11.177 -14.357  -5.935  1.00  0.00           C  
ATOM  15258  CB  THR A  24      -9.240 -13.473  -7.264  1.00  0.00           C  
ATOM  15259  HB  THR A  24      -9.011 -14.529  -7.405  1.00  0.00           H  
ATOM  15260  O   THR A  24     -12.333 -14.070  -6.241  1.00  0.00           O  
ATOM  15261  CG2 THR A  24      -9.946 -12.923  -8.499  1.00  0.00           C  
ATOM  15262 HG21 THR A  24     -10.892 -13.445  -8.648  1.00  0.00           H  
ATOM  15263 HG22 THR A  24      -9.325 -13.079  -9.381  1.00  0.00           H  
ATOM  15264 HG23 THR A  24     -10.143 -11.858  -8.378  1.00  0.00           H  
ATOM  15265  OG1 THR A  24      -8.032 -12.758  -7.164  1.00  0.00           O  
ATOM  15266  HG1 THR A  24      -7.512 -12.961  -7.945  1.00  0.00           H  
ATOM  15267  N   SER A  25     -10.845 -15.561  -5.458  1.00  0.00           N  
ATOM  15268  H   SER A  25      -9.879 -15.742  -5.224  1.00  0.00           H  
ATOM  15269  CA  SER A  25     -11.820 -16.639  -5.253  1.00  0.00           C  
ATOM  15270  HA  SER A  25     -12.372 -16.793  -6.180  1.00  0.00           H  
ATOM  15271  C   SER A  25     -12.837 -16.290  -4.163  1.00  0.00           C  
ATOM  15272  CB  SER A  25     -11.126 -17.956  -4.895  1.00  0.00           C  
ATOM  15273  HB2 SER A  25     -10.622 -17.859  -3.933  1.00  0.00           H  
ATOM  15274  HB3 SER A  25     -11.878 -18.741  -4.817  1.00  0.00           H  
ATOM  15275  O   SER A  25     -14.016 -16.538  -4.355  1.00  0.00           O  
ATOM  15276  OG  SER A  25     -10.181 -18.321  -5.880  1.00  0.00           O  
ATOM  15277  HG  SER A  25      -9.422 -17.736  -5.808  1.00  0.00           H  
ATOM  15278  N   PHE A  26     -12.418 -15.664  -3.057  1.00  0.00           N  
ATOM  15279  H   PHE A  26     -11.425 -15.499  -2.967  1.00  0.00           H  
ATOM  15280  CA  PHE A  26     -13.269 -15.203  -1.954  1.00  0.00           C  
ATOM  15281  HA  PHE A  26     -13.886 -16.036  -1.615  1.00  0.00           H  
ATOM  15282  C   PHE A  26     -14.223 -14.096  -2.384  1.00  0.00           C  
ATOM  15283  CB  PHE A  26     -12.423 -14.697  -0.767  1.00  0.00           C  
ATOM  15284  HB2 PHE A  26     -12.998 -13.950  -0.219  1.00  0.00           H  
ATOM  15285  HB3 PHE A  26     -11.526 -14.197  -1.134  1.00  0.00           H  
ATOM  15286  O   PHE A  26     -15.340 -14.060  -1.884  1.00  0.00           O  
ATOM  15287  CG  PHE A  26     -12.059 -15.776   0.227  1.00  0.00           C  
ATOM  15288  CD1 PHE A  26     -13.068 -16.353   1.014  1.00  0.00           C  
ATOM  15289  HD1 PHE A  26     -14.084 -15.996   0.935  1.00  0.00           H  
ATOM  15290  CD2 PHE A  26     -10.737 -16.228   0.363  1.00  0.00           C  
ATOM  15291  HD2 PHE A  26      -9.934 -15.732  -0.162  1.00  0.00           H  
ATOM  15292  CE1 PHE A  26     -12.761 -17.412   1.878  1.00  0.00           C  
ATOM  15293  HE1 PHE A  26     -13.548 -17.865   2.462  1.00  0.00           H  
ATOM  15294  CE2 PHE A  26     -10.447 -17.332   1.174  1.00  0.00           C  
ATOM  15295  HE2 PHE A  26      -9.445 -17.731   1.215  1.00  0.00           H  
ATOM  15296  CZ  PHE A  26     -11.457 -17.925   1.934  1.00  0.00           C  
ATOM  15297  HZ  PHE A  26     -11.222 -18.780   2.551  1.00  0.00           H  
ATOM  15298  N   LEU A  27     -13.811 -13.217  -3.303  1.00  0.00           N  
ATOM  15299  H   LEU A  27     -12.856 -13.271  -3.628  1.00  0.00           H  
ATOM  15300  CA  LEU A  27     -14.698 -12.218  -3.905  1.00  0.00           C  
ATOM  15301  HA  LEU A  27     -15.228 -11.690  -3.112  1.00  0.00           H  
ATOM  15302  C   LEU A  27     -15.781 -12.879  -4.772  1.00  0.00           C  
ATOM  15303  CB  LEU A  27     -13.862 -11.211  -4.716  1.00  0.00           C  
ATOM  15304  HB2 LEU A  27     -14.520 -10.675  -5.400  1.00  0.00           H  
ATOM  15305  HB3 LEU A  27     -13.144 -11.763  -5.323  1.00  0.00           H  
ATOM  15306  O   LEU A  27     -16.947 -12.519  -4.661  1.00  0.00           O  
ATOM  15307  CG  LEU A  27     -13.115 -10.182  -3.849  1.00  0.00           C  
ATOM  15308  HG  LEU A  27     -12.648 -10.679  -2.999  1.00  0.00           H  
ATOM  15309  CD1 LEU A  27     -12.018  -9.501  -4.669  1.00  0.00           C  
ATOM  15310 HD11 LEU A  27     -11.495  -8.770  -4.053  1.00  0.00           H  
ATOM  15311 HD12 LEU A  27     -11.302 -10.251  -5.005  1.00  0.00           H  
ATOM  15312 HD13 LEU A  27     -12.454  -9.006  -5.538  1.00  0.00           H  
ATOM  15313  CD2 LEU A  27     -14.058  -9.092  -3.328  1.00  0.00           C  
ATOM  15314 HD21 LEU A  27     -14.529  -8.575  -4.163  1.00  0.00           H  
ATOM  15315 HD22 LEU A  27     -14.833  -9.540  -2.705  1.00  0.00           H  
ATOM  15316 HD23 LEU A  27     -13.496  -8.378  -2.725  1.00  0.00           H  
ATOM  15317  N   GLY A  28     -15.424 -13.886  -5.577  1.00  0.00           N  
ATOM  15318  H   GLY A  28     -14.446 -14.121  -5.666  1.00  0.00           H  
ATOM  15319  CA  GLY A  28     -16.417 -14.677  -6.318  1.00  0.00           C  
ATOM  15320  HA2 GLY A  28     -17.055 -14.011  -6.898  1.00  0.00           H  
ATOM  15321  HA3 GLY A  28     -15.898 -15.349  -7.001  1.00  0.00           H  
ATOM  15322  C   GLY A  28     -17.312 -15.523  -5.400  1.00  0.00           C  
ATOM  15323  O   GLY A  28     -18.514 -15.654  -5.626  1.00  0.00           O  
ATOM  15324  N   LEU A  29     -16.739 -16.061  -4.320  1.00  0.00           N  
ATOM  15325  H   LEU A  29     -15.737 -15.965  -4.230  1.00  0.00           H  
ATOM  15326  CA  LEU A  29     -17.439 -16.846  -3.308  1.00  0.00           C  
ATOM  15327  HA  LEU A  29     -18.011 -17.624  -3.814  1.00  0.00           H  
ATOM  15328  C   LEU A  29     -18.407 -15.988  -2.497  1.00  0.00           C  
ATOM  15329  CB  LEU A  29     -16.414 -17.491  -2.361  1.00  0.00           C  
ATOM  15330  HB2 LEU A  29     -15.516 -17.763  -2.916  1.00  0.00           H  
ATOM  15331  HB3 LEU A  29     -16.118 -16.760  -1.609  1.00  0.00           H  
ATOM  15332  O   LEU A  29     -19.501 -16.444  -2.198  1.00  0.00           O  
ATOM  15333  CG  LEU A  29     -16.961 -18.753  -1.682  1.00  0.00           C  
ATOM  15334  HG  LEU A  29     -18.045 -18.812  -1.778  1.00  0.00           H  
ATOM  15335  CD1 LEU A  29     -16.331 -19.976  -2.315  1.00  0.00           C  
ATOM  15336 HD11 LEU A  29     -16.595 -20.026  -3.371  1.00  0.00           H  
ATOM  15337 HD12 LEU A  29     -15.247 -19.958  -2.209  1.00  0.00           H  
ATOM  15338 HD13 LEU A  29     -16.736 -20.844  -1.794  1.00  0.00           H  
ATOM  15339  CD2 LEU A  29     -16.599 -18.803  -0.204  1.00  0.00           C  
ATOM  15340 HD21 LEU A  29     -15.517 -18.746  -0.080  1.00  0.00           H  
ATOM  15341 HD22 LEU A  29     -17.034 -17.935   0.292  1.00  0.00           H  
ATOM  15342 HD23 LEU A  29     -16.979 -19.715   0.255  1.00  0.00           H  
ATOM  15343  N   SER A  30     -18.025 -14.761  -2.133  1.00  0.00           N  
ATOM  15344  H   SER A  30     -17.110 -14.430  -2.403  1.00  0.00           H  
ATOM  15345  CA  SER A  30     -18.876 -13.852  -1.368  1.00  0.00           C  
ATOM  15346  HA  SER A  30     -19.285 -14.400  -0.520  1.00  0.00           H  
ATOM  15347  C   SER A  30     -20.056 -13.361  -2.193  1.00  0.00           C  
ATOM  15348  CB  SER A  30     -18.081 -12.669  -0.809  1.00  0.00           C  
ATOM  15349  HB2 SER A  30     -18.727 -12.095  -0.145  1.00  0.00           H  
ATOM  15350  HB3 SER A  30     -17.237 -13.046  -0.231  1.00  0.00           H  
ATOM  15351  O   SER A  30     -21.139 -13.235  -1.637  1.00  0.00           O  
ATOM  15352  OG  SER A  30     -17.608 -11.821  -1.833  1.00  0.00           O  
ATOM  15353  HG  SER A  30     -17.106 -11.105  -1.436  1.00  0.00           H  
ATOM  15354  N   GLU A  31     -19.891 -13.162  -3.503  1.00  0.00           N  
ATOM  15355  H   GLU A  31     -18.955 -13.184  -3.881  1.00  0.00           H  
ATOM  15356  CA  GLU A  31     -21.001 -12.839  -4.402  1.00  0.00           C  
ATOM  15357  HA  GLU A  31     -21.551 -11.997  -3.982  1.00  0.00           H  
ATOM  15358  C   GLU A  31     -21.990 -14.005  -4.508  1.00  0.00           C  
ATOM  15359  CB  GLU A  31     -20.444 -12.405  -5.766  1.00  0.00           C  
ATOM  15360  HB2 GLU A  31     -19.905 -13.232  -6.227  1.00  0.00           H  
ATOM  15361  HB3 GLU A  31     -19.748 -11.584  -5.597  1.00  0.00           H  
ATOM  15362  O   GLU A  31     -23.187 -13.810  -4.299  1.00  0.00           O  
ATOM  15363  CG  GLU A  31     -21.554 -11.921  -6.712  1.00  0.00           C  
ATOM  15364  HG2 GLU A  31     -22.122 -12.782  -7.063  1.00  0.00           H  
ATOM  15365  HG3 GLU A  31     -22.230 -11.276  -6.151  1.00  0.00           H  
ATOM  15366  CD  GLU A  31     -21.017 -11.138  -7.922  1.00  0.00           C  
ATOM  15367  OE1 GLU A  31     -21.784 -10.285  -8.431  1.00  0.00           O  
ATOM  15368  OE2 GLU A  31     -19.845 -11.344  -8.310  1.00  0.00           O  
ATOM  15369  N   LYS A  32     -21.500 -15.233  -4.726  1.00  0.00           N  
ATOM  15370  H   LYS A  32     -20.511 -15.329  -4.909  1.00  0.00           H  
ATOM  15371  CA  LYS A  32     -22.357 -16.428  -4.736  1.00  0.00           C  
ATOM  15372  HA  LYS A  32     -23.172 -16.260  -5.440  1.00  0.00           H  
ATOM  15373  C   LYS A  32     -23.017 -16.676  -3.378  1.00  0.00           C  
ATOM  15374  CB  LYS A  32     -21.549 -17.645  -5.198  1.00  0.00           C  
ATOM  15375  HB2 LYS A  32     -21.087 -17.420  -6.160  1.00  0.00           H  
ATOM  15376  HB3 LYS A  32     -20.765 -17.862  -4.473  1.00  0.00           H  
ATOM  15377  O   LYS A  32     -24.209 -16.929  -3.319  1.00  0.00           O  
ATOM  15378  CG  LYS A  32     -22.467 -18.866  -5.353  1.00  0.00           C  
ATOM  15379  HG2 LYS A  32     -22.923 -19.107  -4.392  1.00  0.00           H  
ATOM  15380  HG3 LYS A  32     -23.257 -18.634  -6.067  1.00  0.00           H  
ATOM  15381  CD  LYS A  32     -21.692 -20.090  -5.835  1.00  0.00           C  
ATOM  15382  HD2 LYS A  32     -21.262 -19.887  -6.816  1.00  0.00           H  
ATOM  15383  HD3 LYS A  32     -20.899 -20.315  -5.122  1.00  0.00           H  
ATOM  15384  CE  LYS A  32     -22.674 -21.260  -5.913  1.00  0.00           C  
ATOM  15385  HE2 LYS A  32     -23.140 -21.381  -4.935  1.00  0.00           H  
ATOM  15386  HE3 LYS A  32     -23.470 -20.999  -6.611  1.00  0.00           H  
ATOM  15387  NZ  LYS A  32     -21.995 -22.509  -6.332  1.00  0.00           N  
ATOM  15388  HZ1 LYS A  32     -21.280 -22.751  -5.661  1.00  0.00           H  
ATOM  15389  HZ2 LYS A  32     -22.669 -23.261  -6.372  1.00  0.00           H  
ATOM  15390  HZ3 LYS A  32     -21.574 -22.393  -7.242  1.00  0.00           H  
ATOM  15391  N   LEU A  33     -22.271 -16.569  -2.279  1.00  0.00           N  
ATOM  15392  H   LEU A  33     -21.288 -16.365  -2.386  1.00  0.00           H  
ATOM  15393  CA  LEU A  33     -22.819 -16.755  -0.937  1.00  0.00           C  
ATOM  15394  HA  LEU A  33     -23.384 -17.687  -0.922  1.00  0.00           H  
ATOM  15395  C   LEU A  33     -23.808 -15.658  -0.567  1.00  0.00           C  
ATOM  15396  CB  LEU A  33     -21.699 -16.818   0.109  1.00  0.00           C  
ATOM  15397  HB2 LEU A  33     -21.026 -15.975  -0.049  1.00  0.00           H  
ATOM  15398  HB3 LEU A  33     -22.146 -16.713   1.098  1.00  0.00           H  
ATOM  15399  O   LEU A  33     -24.762 -15.953   0.132  1.00  0.00           O  
ATOM  15400  CG  LEU A  33     -20.910 -18.132   0.090  1.00  0.00           C  
ATOM  15401  HG  LEU A  33     -20.556 -18.357  -0.916  1.00  0.00           H  
ATOM  15402  CD1 LEU A  33     -19.709 -17.995   1.018  1.00  0.00           C  
ATOM  15403 HD11 LEU A  33     -19.107 -17.141   0.707  1.00  0.00           H  
ATOM  15404 HD12 LEU A  33     -19.115 -18.907   0.975  1.00  0.00           H  
ATOM  15405 HD13 LEU A  33     -20.058 -17.854   2.041  1.00  0.00           H  
ATOM  15406  CD2 LEU A  33     -21.748 -19.311   0.587  1.00  0.00           C  
ATOM  15407 HD21 LEU A  33     -22.579 -19.490  -0.095  1.00  0.00           H  
ATOM  15408 HD22 LEU A  33     -21.136 -20.214   0.597  1.00  0.00           H  
ATOM  15409 HD23 LEU A  33     -22.148 -19.102   1.579  1.00  0.00           H  
ATOM  15410  N   ALA A  34     -23.618 -14.422  -1.030  1.00  0.00           N  
ATOM  15411  H   ALA A  34     -22.792 -14.213  -1.572  1.00  0.00           H  
ATOM  15412  CA  ALA A  34     -24.604 -13.364  -0.855  1.00  0.00           C  
ATOM  15413  HA  ALA A  34     -24.864 -13.299   0.201  1.00  0.00           H  
ATOM  15414  C   ALA A  34     -25.900 -13.677  -1.625  1.00  0.00           C  
ATOM  15415  CB  ALA A  34     -23.985 -12.028  -1.265  1.00  0.00           C  
ATOM  15416  HB1 ALA A  34     -24.732 -11.241  -1.165  1.00  0.00           H  
ATOM  15417  HB2 ALA A  34     -23.140 -11.798  -0.616  1.00  0.00           H  
ATOM  15418  HB3 ALA A  34     -23.642 -12.081  -2.299  1.00  0.00           H  
ATOM  15419  O   ALA A  34     -26.976 -13.514  -1.062  1.00  0.00           O  
ATOM  15420  N   GLN A  35     -25.807 -14.207  -2.850  1.00  0.00           N  
ATOM  15421  H   GLN A  35     -24.892 -14.299  -3.270  1.00  0.00           H  
ATOM  15422  CA  GLN A  35     -26.970 -14.693  -3.611  1.00  0.00           C  
ATOM  15423  HA  GLN A  35     -27.707 -13.895  -3.690  1.00  0.00           H  
ATOM  15424  C   GLN A  35     -27.656 -15.885  -2.920  1.00  0.00           C  
ATOM  15425  CB  GLN A  35     -26.530 -15.110  -5.025  1.00  0.00           C  
ATOM  15426  HB2 GLN A  35     -25.710 -15.824  -4.952  1.00  0.00           H  
ATOM  15427  HB3 GLN A  35     -27.362 -15.611  -5.521  1.00  0.00           H  
ATOM  15428  O   GLN A  35     -28.883 -15.932  -2.812  1.00  0.00           O  
ATOM  15429  CG  GLN A  35     -26.093 -13.929  -5.901  1.00  0.00           C  
ATOM  15430  HG2 GLN A  35     -25.421 -13.278  -5.342  1.00  0.00           H  
ATOM  15431  HG3 GLN A  35     -26.971 -13.340  -6.167  1.00  0.00           H  
ATOM  15432  CD  GLN A  35     -25.383 -14.364  -7.183  1.00  0.00           C  
ATOM  15433  NE2 GLN A  35     -24.838 -13.427  -7.928  1.00  0.00           N  
ATOM  15434 HE21 GLN A  35     -24.290 -13.736  -8.718  1.00  0.00           H  
ATOM  15435 HE22 GLN A  35     -24.841 -12.467  -7.615  1.00  0.00           H  
ATOM  15436  OE1 GLN A  35     -25.298 -15.525  -7.560  1.00  0.00           O  
ATOM  15437  N   ASP A  36     -26.873 -16.835  -2.407  1.00  0.00           N  
ATOM  15438  H   ASP A  36     -25.887 -16.818  -2.624  1.00  0.00           H  
ATOM  15439  CA  ASP A  36     -27.399 -17.969  -1.650  1.00  0.00           C  
ATOM  15440  HA  ASP A  36     -28.168 -18.463  -2.245  1.00  0.00           H  
ATOM  15441  C   ASP A  36     -28.067 -17.467  -0.353  1.00  0.00           C  
ATOM  15442  CB  ASP A  36     -26.293 -19.008  -1.369  1.00  0.00           C  
ATOM  15443  HB2 ASP A  36     -26.710 -19.763  -0.703  1.00  0.00           H  
ATOM  15444  HB3 ASP A  36     -25.473 -18.517  -0.845  1.00  0.00           H  
ATOM  15445  O   ASP A  36     -29.156 -17.920  -0.021  1.00  0.00           O  
ATOM  15446  CG  ASP A  36     -25.733 -19.762  -2.592  1.00  0.00           C  
ATOM  15447  OD1 ASP A  36     -26.397 -19.806  -3.651  1.00  0.00           O  
ATOM  15448  OD2 ASP A  36     -24.640 -20.370  -2.447  1.00  0.00           O  
ATOM  15449  N   LEU A  37     -27.474 -16.490   0.354  1.00  0.00           N  
ATOM  15450  H   LEU A  37     -26.572 -16.166   0.035  1.00  0.00           H  
ATOM  15451  CA  LEU A  37     -28.058 -15.850   1.544  1.00  0.00           C  
ATOM  15452  HA  LEU A  37     -28.246 -16.609   2.303  1.00  0.00           H  
ATOM  15453  C   LEU A  37     -29.401 -15.211   1.214  1.00  0.00           C  
ATOM  15454  CB  LEU A  37     -27.129 -14.737   2.089  1.00  0.00           C  
ATOM  15455  HB2 LEU A  37     -26.414 -14.443   1.320  1.00  0.00           H  
ATOM  15456  HB3 LEU A  37     -27.725 -13.845   2.277  1.00  0.00           H  
ATOM  15457  O   LEU A  37     -30.351 -15.342   1.984  1.00  0.00           O  
ATOM  15458  CG  LEU A  37     -26.396 -15.096   3.388  1.00  0.00           C  
ATOM  15459  HG  LEU A  37     -26.705 -16.080   3.740  1.00  0.00           H  
ATOM  15460  CD1 LEU A  37     -24.902 -15.133   3.199  1.00  0.00           C  
ATOM  15461 HD11 LEU A  37     -24.473 -15.259   4.192  1.00  0.00           H  
ATOM  15462 HD12 LEU A  37     -24.644 -15.992   2.579  1.00  0.00           H  
ATOM  15463 HD13 LEU A  37     -24.546 -14.212   2.735  1.00  0.00           H  
ATOM  15464  CD2 LEU A  37     -26.599 -14.055   4.500  1.00  0.00           C  
ATOM  15465 HD21 LEU A  37     -27.639 -13.736   4.556  1.00  0.00           H  
ATOM  15466 HD22 LEU A  37     -26.010 -13.163   4.287  1.00  0.00           H  
ATOM  15467 HD23 LEU A  37     -26.294 -14.473   5.460  1.00  0.00           H  
ATOM  15468  N   GLU A  38     -29.466 -14.521   0.073  1.00  0.00           N  
ATOM  15469  H   GLU A  38     -28.629 -14.425  -0.484  1.00  0.00           H  
ATOM  15470  CA  GLU A  38     -30.673 -13.844  -0.383  1.00  0.00           C  
ATOM  15471  HA  GLU A  38     -30.981 -13.180   0.424  1.00  0.00           H  
ATOM  15472  C   GLU A  38     -31.841 -14.801  -0.631  1.00  0.00           C  
ATOM  15473  CB  GLU A  38     -30.397 -12.970  -1.617  1.00  0.00           C  
ATOM  15474  HB2 GLU A  38     -31.344 -12.781  -2.123  1.00  0.00           H  
ATOM  15475  HB3 GLU A  38     -29.737 -13.496  -2.307  1.00  0.00           H  
ATOM  15476  O   GLU A  38     -33.001 -14.408  -0.503  1.00  0.00           O  
ATOM  15477  CG  GLU A  38     -29.787 -11.611  -1.233  1.00  0.00           C  
ATOM  15478  HG2 GLU A  38     -30.470 -11.111  -0.547  1.00  0.00           H  
ATOM  15479  HG3 GLU A  38     -28.850 -11.771  -0.699  1.00  0.00           H  
ATOM  15480  CD  GLU A  38     -29.541 -10.686  -2.439  1.00  0.00           C  
ATOM  15481  OE1 GLU A  38     -28.964  -9.595  -2.214  1.00  0.00           O  
ATOM  15482  OE2 GLU A  38     -29.970 -11.022  -3.567  1.00  0.00           O  
ATOM  15483  N   THR A  39     -31.539 -16.059  -0.952  1.00  0.00           N  
ATOM  15484  H   THR A  39     -30.560 -16.307  -0.999  1.00  0.00           H  
ATOM  15485  CA  THR A  39     -32.537 -17.082  -1.274  1.00  0.00           C  
ATOM  15486  HA  THR A  39     -33.492 -16.593  -1.465  1.00  0.00           H  
ATOM  15487  C   THR A  39     -32.799 -18.067  -0.135  1.00  0.00           C  
ATOM  15488  CB  THR A  39     -32.154 -17.831  -2.557  1.00  0.00           C  
ATOM  15489  HB  THR A  39     -32.875 -18.631  -2.721  1.00  0.00           H  
ATOM  15490  O   THR A  39     -33.906 -18.600  -0.055  1.00  0.00           O  
ATOM  15491  CG2 THR A  39     -32.161 -16.920  -3.785  1.00  0.00           C  
ATOM  15492 HG21 THR A  39     -31.432 -16.118  -3.671  1.00  0.00           H  
ATOM  15493 HG22 THR A  39     -33.152 -16.484  -3.911  1.00  0.00           H  
ATOM  15494 HG23 THR A  39     -31.912 -17.505  -4.671  1.00  0.00           H  
ATOM  15495  OG1 THR A  39     -30.868 -18.391  -2.475  1.00  0.00           O  
ATOM  15496  HG1 THR A  39     -30.232 -17.675  -2.531  1.00  0.00           H  
ATOM  15497  N   SER A  40     -31.830 -18.311   0.755  1.00  0.00           N  
ATOM  15498  H   SER A  40     -30.920 -17.902   0.596  1.00  0.00           H  
ATOM  15499  CA  SER A  40     -31.943 -19.312   1.824  1.00  0.00           C  
ATOM  15500  HA  SER A  40     -32.685 -20.050   1.519  1.00  0.00           H  
ATOM  15501  C   SER A  40     -32.427 -18.750   3.160  1.00  0.00           C  
ATOM  15502  CB  SER A  40     -30.623 -20.076   1.995  1.00  0.00           C  
ATOM  15503  HB2 SER A  40     -30.244 -20.355   1.012  1.00  0.00           H  
ATOM  15504  HB3 SER A  40     -30.818 -20.988   2.558  1.00  0.00           H  
ATOM  15505  O   SER A  40     -32.980 -19.500   3.965  1.00  0.00           O  
ATOM  15506  OG  SER A  40     -29.634 -19.333   2.683  1.00  0.00           O  
ATOM  15507  HG  SER A  40     -29.578 -19.673   3.579  1.00  0.00           H  
ATOM  15508  N   ILE A  41     -32.253 -17.449   3.415  1.00  0.00           N  
ATOM  15509  H   ILE A  41     -31.805 -16.873   2.717  1.00  0.00           H  
ATOM  15510  CA  ILE A  41     -32.575 -16.848   4.713  1.00  0.00           C  
ATOM  15511  HA  ILE A  41     -32.667 -17.644   5.452  1.00  0.00           H  
ATOM  15512  C   ILE A  41     -33.910 -16.115   4.665  1.00  0.00           C  
ATOM  15513  CB  ILE A  41     -31.436 -15.939   5.197  1.00  0.00           C  
ATOM  15514  HB  ILE A  41     -31.249 -15.199   4.419  1.00  0.00           H  
ATOM  15515  O   ILE A  41     -34.138 -15.209   3.867  1.00  0.00           O  
ATOM  15516  CG1 ILE A  41     -30.177 -16.796   5.432  1.00  0.00           C  
ATOM  15517 HG12 ILE A  41     -30.226 -17.298   6.398  1.00  0.00           H  
ATOM  15518 HG13 ILE A  41     -30.068 -17.558   4.660  1.00  0.00           H  
ATOM  15519  CG2 ILE A  41     -31.781 -15.186   6.498  1.00  0.00           C  
ATOM  15520 HG21 ILE A  41     -32.046 -15.890   7.287  1.00  0.00           H  
ATOM  15521 HG22 ILE A  41     -32.610 -14.502   6.322  1.00  0.00           H  
ATOM  15522 HG23 ILE A  41     -30.931 -14.582   6.816  1.00  0.00           H  
ATOM  15523  CD1 ILE A  41     -28.948 -15.918   5.353  1.00  0.00           C  
ATOM  15524 HD11 ILE A  41     -29.006 -15.365   4.416  1.00  0.00           H  
ATOM  15525 HD12 ILE A  41     -28.065 -16.556   5.321  1.00  0.00           H  
ATOM  15526 HD13 ILE A  41     -28.894 -15.229   6.196  1.00  0.00           H  
ATOM  15527  N   ASP A  42     -34.771 -16.443   5.624  1.00  0.00           N  
ATOM  15528  H   ASP A  42     -34.539 -17.226   6.218  1.00  0.00           H  
ATOM  15529  CA  ASP A  42     -35.928 -15.625   5.976  1.00  0.00           C  
ATOM  15530  HA  ASP A  42     -36.456 -15.338   5.066  1.00  0.00           H  
ATOM  15531  C   ASP A  42     -35.440 -14.343   6.674  1.00  0.00           C  
ATOM  15532  CB  ASP A  42     -36.883 -16.481   6.822  1.00  0.00           C  
ATOM  15533  HB2 ASP A  42     -36.376 -16.790   7.736  1.00  0.00           H  
ATOM  15534  HB3 ASP A  42     -37.118 -17.384   6.259  1.00  0.00           H  
ATOM  15535  O   ASP A  42     -35.267 -14.291   7.896  1.00  0.00           O  
ATOM  15536  CG  ASP A  42     -38.203 -15.795   7.190  1.00  0.00           C  
ATOM  15537  OD1 ASP A  42     -38.286 -14.548   7.132  1.00  0.00           O  
ATOM  15538  OD2 ASP A  42     -39.113 -16.542   7.615  1.00  0.00           O  
ATOM  15539  N   PHE A  43     -35.137 -13.311   5.879  1.00  0.00           N  
ATOM  15540  H   PHE A  43     -35.109 -13.486   4.885  1.00  0.00           H  
ATOM  15541  CA  PHE A  43     -34.654 -12.026   6.389  1.00  0.00           C  
ATOM  15542  HA  PHE A  43     -33.709 -12.207   6.902  1.00  0.00           H  
ATOM  15543  C   PHE A  43     -35.590 -11.374   7.414  1.00  0.00           C  
ATOM  15544  CB  PHE A  43     -34.389 -11.039   5.254  1.00  0.00           C  
ATOM  15545  HB2 PHE A  43     -34.207 -10.058   5.694  1.00  0.00           H  
ATOM  15546  HB3 PHE A  43     -35.265 -10.947   4.612  1.00  0.00           H  
ATOM  15547  O   PHE A  43     -35.074 -10.876   8.418  1.00  0.00           O  
ATOM  15548  CG  PHE A  43     -33.203 -11.375   4.400  1.00  0.00           C  
ATOM  15549  CD1 PHE A  43     -31.897 -11.204   4.894  1.00  0.00           C  
ATOM  15550  HD1 PHE A  43     -31.739 -10.874   5.911  1.00  0.00           H  
ATOM  15551  CD2 PHE A  43     -33.413 -11.823   3.091  1.00  0.00           C  
ATOM  15552  HD2 PHE A  43     -34.411 -11.976   2.708  1.00  0.00           H  
ATOM  15553  CE1 PHE A  43     -30.796 -11.470   4.064  1.00  0.00           C  
ATOM  15554  HE1 PHE A  43     -29.788 -11.368   4.439  1.00  0.00           H  
ATOM  15555  CE2 PHE A  43     -32.319 -12.059   2.259  1.00  0.00           C  
ATOM  15556  HE2 PHE A  43     -32.529 -12.369   1.246  1.00  0.00           H  
ATOM  15557  CZ  PHE A  43     -31.006 -11.888   2.740  1.00  0.00           C  
ATOM  15558  HZ  PHE A  43     -30.159 -12.086   2.099  1.00  0.00           H  
ATOM  15559  N   PRO A  44     -36.929 -11.372   7.231  1.00  0.00           N  
ATOM  15560  CA  PRO A  44     -37.852 -10.933   8.274  1.00  0.00           C  
ATOM  15561  HA  PRO A  44     -37.729  -9.860   8.421  1.00  0.00           H  
ATOM  15562  C   PRO A  44     -37.627 -11.645   9.612  1.00  0.00           C  
ATOM  15563  CB  PRO A  44     -39.255 -11.212   7.727  1.00  0.00           C  
ATOM  15564  HB2 PRO A  44     -39.571 -12.226   7.974  1.00  0.00           H  
ATOM  15565  HB3 PRO A  44     -39.982 -10.490   8.098  1.00  0.00           H  
ATOM  15566  O   PRO A  44     -37.518 -10.981  10.646  1.00  0.00           O  
ATOM  15567  CG  PRO A  44     -39.073 -11.105   6.217  1.00  0.00           C  
ATOM  15568  HG2 PRO A  44     -39.119 -10.058   5.917  1.00  0.00           H  
ATOM  15569  HG3 PRO A  44     -39.815 -11.694   5.678  1.00  0.00           H  
ATOM  15570  CD  PRO A  44     -37.663 -11.638   5.994  1.00  0.00           C  
ATOM  15571  HD2 PRO A  44     -37.231 -11.114   5.141  1.00  0.00           H  
ATOM  15572  HD3 PRO A  44     -37.700 -12.707   5.785  1.00  0.00           H  
ATOM  15573  N   LYS A  45     -37.488 -12.974   9.592  1.00  0.00           N  
ATOM  15574  H   LYS A  45     -37.613 -13.453   8.712  1.00  0.00           H  
ATOM  15575  CA  LYS A  45     -37.251 -13.780  10.796  1.00  0.00           C  
ATOM  15576  HA  LYS A  45     -37.994 -13.509  11.546  1.00  0.00           H  
ATOM  15577  C   LYS A  45     -35.875 -13.531  11.414  1.00  0.00           C  
ATOM  15578  CB  LYS A  45     -37.446 -15.245  10.414  1.00  0.00           C  
ATOM  15579  HB2 LYS A  45     -38.414 -15.341   9.923  1.00  0.00           H  
ATOM  15580  HB3 LYS A  45     -36.664 -15.540   9.714  1.00  0.00           H  
ATOM  15581  O   LYS A  45     -35.759 -13.483  12.638  1.00  0.00           O  
ATOM  15582  CG  LYS A  45     -37.426 -16.184  11.619  1.00  0.00           C  
ATOM  15583  HG2 LYS A  45     -38.226 -15.912  12.307  1.00  0.00           H  
ATOM  15584  HG3 LYS A  45     -36.466 -16.119  12.131  1.00  0.00           H  
ATOM  15585  CD  LYS A  45     -37.635 -17.610  11.114  1.00  0.00           C  
ATOM  15586  HD2 LYS A  45     -38.578 -17.661  10.569  1.00  0.00           H  
ATOM  15587  HD3 LYS A  45     -36.822 -17.869  10.435  1.00  0.00           H  
ATOM  15588  CE  LYS A  45     -37.660 -18.577  12.293  1.00  0.00           C  
ATOM  15589  HE2 LYS A  45     -36.731 -18.471  12.853  1.00  0.00           H  
ATOM  15590  HE3 LYS A  45     -38.484 -18.300  12.951  1.00  0.00           H  
ATOM  15591  NZ  LYS A  45     -37.820 -19.962  11.799  1.00  0.00           N  
ATOM  15592  HZ1 LYS A  45     -38.670 -20.028  11.257  1.00  0.00           H  
ATOM  15593  HZ2 LYS A  45     -37.049 -20.193  11.190  1.00  0.00           H  
ATOM  15594  HZ3 LYS A  45     -37.849 -20.615  12.570  1.00  0.00           H  
ATOM  15595  N   LEU A  46     -34.835 -13.338  10.601  1.00  0.00           N  
ATOM  15596  H   LEU A  46     -34.988 -13.451   9.609  1.00  0.00           H  
ATOM  15597  CA  LEU A  46     -33.504 -12.960  11.086  1.00  0.00           C  
ATOM  15598  HA  LEU A  46     -33.202 -13.675  11.851  1.00  0.00           H  
ATOM  15599  C   LEU A  46     -33.524 -11.586  11.767  1.00  0.00           C  
ATOM  15600  CB  LEU A  46     -32.497 -13.018   9.920  1.00  0.00           C  
ATOM  15601  HB2 LEU A  46     -32.845 -12.355   9.129  1.00  0.00           H  
ATOM  15602  HB3 LEU A  46     -32.475 -14.031   9.518  1.00  0.00           H  
ATOM  15603  O   LEU A  46     -33.006 -11.446  12.875  1.00  0.00           O  
ATOM  15604  CG  LEU A  46     -31.067 -12.598  10.309  1.00  0.00           C  
ATOM  15605  HG  LEU A  46     -31.082 -11.569  10.669  1.00  0.00           H  
ATOM  15606  CD1 LEU A  46     -30.457 -13.489  11.393  1.00  0.00           C  
ATOM  15607 HD11 LEU A  46     -31.031 -13.416  12.317  1.00  0.00           H  
ATOM  15608 HD12 LEU A  46     -29.440 -13.152  11.599  1.00  0.00           H  
ATOM  15609 HD13 LEU A  46     -30.423 -14.524  11.055  1.00  0.00           H  
ATOM  15610  CD2 LEU A  46     -30.151 -12.646   9.088  1.00  0.00           C  
ATOM  15611 HD21 LEU A  46     -30.566 -12.034   8.288  1.00  0.00           H  
ATOM  15612 HD22 LEU A  46     -29.166 -12.260   9.351  1.00  0.00           H  
ATOM  15613 HD23 LEU A  46     -30.048 -13.674   8.740  1.00  0.00           H  
ATOM  15614  N   ALA A  47     -34.163 -10.593  11.144  1.00  0.00           N  
ATOM  15615  H   ALA A  47     -34.568 -10.771  10.235  1.00  0.00           H  
ATOM  15616  CA  ALA A  47     -34.328  -9.264  11.724  1.00  0.00           C  
ATOM  15617  HA  ALA A  47     -33.343  -8.856  11.951  1.00  0.00           H  
ATOM  15618  C   ALA A  47     -35.121  -9.321  13.042  1.00  0.00           C  
ATOM  15619  CB  ALA A  47     -35.002  -8.355  10.688  1.00  0.00           C  
ATOM  15620  HB1 ALA A  47     -35.105  -7.349  11.096  1.00  0.00           H  
ATOM  15621  HB2 ALA A  47     -34.391  -8.308   9.787  1.00  0.00           H  
ATOM  15622  HB3 ALA A  47     -35.988  -8.742  10.430  1.00  0.00           H  
ATOM  15623  O   ALA A  47     -34.739  -8.687  14.023  1.00  0.00           O  
ATOM  15624  N   GLU A  48     -36.192 -10.119  13.109  1.00  0.00           N  
ATOM  15625  H   GLU A  48     -36.478 -10.610  12.274  1.00  0.00           H  
ATOM  15626  CA  GLU A  48     -36.954 -10.350  14.342  1.00  0.00           C  
ATOM  15627  HA  GLU A  48     -37.281  -9.388  14.736  1.00  0.00           H  
ATOM  15628  C   GLU A  48     -36.109 -11.004  15.445  1.00  0.00           C  
ATOM  15629  CB  GLU A  48     -38.206 -11.177  14.019  1.00  0.00           C  
ATOM  15630  HB2 GLU A  48     -37.908 -12.187  13.738  1.00  0.00           H  
ATOM  15631  HB3 GLU A  48     -38.720 -10.713  13.178  1.00  0.00           H  
ATOM  15632  O   GLU A  48     -36.111 -10.519  16.576  1.00  0.00           O  
ATOM  15633  CG  GLU A  48     -39.176 -11.233  15.210  1.00  0.00           C  
ATOM  15634  HG2 GLU A  48     -39.462 -10.214  15.468  1.00  0.00           H  
ATOM  15635  HG3 GLU A  48     -38.660 -11.666  16.068  1.00  0.00           H  
ATOM  15636  CD  GLU A  48     -40.441 -12.062  14.932  1.00  0.00           C  
ATOM  15637  OE1 GLU A  48     -41.280 -12.139  15.858  1.00  0.00           O  
ATOM  15638  OE2 GLU A  48     -40.564 -12.618  13.818  1.00  0.00           O  
ATOM  15639  N   ALA A  49     -35.334 -12.045  15.124  1.00  0.00           N  
ATOM  15640  H   ALA A  49     -35.388 -12.417  14.187  1.00  0.00           H  
ATOM  15641  CA  ALA A  49     -34.468 -12.719  16.090  1.00  0.00           C  
ATOM  15642  HA  ALA A  49     -35.079 -13.043  16.933  1.00  0.00           H  
ATOM  15643  C   ALA A  49     -33.375 -11.788  16.645  1.00  0.00           C  
ATOM  15644  CB  ALA A  49     -33.866 -13.960  15.424  1.00  0.00           C  
ATOM  15645  HB1 ALA A  49     -34.665 -14.604  15.057  1.00  0.00           H  
ATOM  15646  HB2 ALA A  49     -33.226 -13.671  14.591  1.00  0.00           H  
ATOM  15647  HB3 ALA A  49     -33.281 -14.512  16.160  1.00  0.00           H  
ATOM  15648  O   ALA A  49     -33.087 -11.813  17.843  1.00  0.00           O  
ATOM  15649  N   ILE A  50     -32.797 -10.933  15.796  1.00  0.00           N  
ATOM  15650  H   ILE A  50     -33.058 -10.985  14.822  1.00  0.00           H  
ATOM  15651  CA  ILE A  50     -31.787  -9.946  16.199  1.00  0.00           C  
ATOM  15652  HA  ILE A  50     -31.050 -10.446  16.827  1.00  0.00           H  
ATOM  15653  C   ILE A  50     -32.405  -8.852  17.068  1.00  0.00           C  
ATOM  15654  CB  ILE A  50     -31.053  -9.395  14.957  1.00  0.00           C  
ATOM  15655  HB  ILE A  50     -31.784  -9.117  14.198  1.00  0.00           H  
ATOM  15656  O   ILE A  50     -31.849  -8.539  18.121  1.00  0.00           O  
ATOM  15657  CG1 ILE A  50     -30.169 -10.545  14.424  1.00  0.00           C  
ATOM  15658 HG12 ILE A  50     -29.416 -10.785  15.174  1.00  0.00           H  
ATOM  15659 HG13 ILE A  50     -30.785 -11.430  14.269  1.00  0.00           H  
ATOM  15660  CG2 ILE A  50     -30.205  -8.152  15.295  1.00  0.00           C  
ATOM  15661 HG21 ILE A  50     -29.493  -8.384  16.087  1.00  0.00           H  
ATOM  15662 HG22 ILE A  50     -29.668  -7.810  14.411  1.00  0.00           H  
ATOM  15663 HG23 ILE A  50     -30.845  -7.330  15.616  1.00  0.00           H  
ATOM  15664  CD1 ILE A  50     -29.456 -10.295  13.104  1.00  0.00           C  
ATOM  15665 HD11 ILE A  50     -28.711  -9.510  13.235  1.00  0.00           H  
ATOM  15666 HD12 ILE A  50     -30.191 -10.052  12.336  1.00  0.00           H  
ATOM  15667 HD13 ILE A  50     -28.929 -11.202  12.808  1.00  0.00           H  
ATOM  15668  N   ARG A  51     -33.580  -8.324  16.698  1.00  0.00           N  
ATOM  15669  H   ARG A  51     -33.978  -8.610  15.815  1.00  0.00           H  
ATOM  15670  CA  ARG A  51     -34.323  -7.368  17.535  1.00  0.00           C  
ATOM  15671  HA  ARG A  51     -33.706  -6.489  17.722  1.00  0.00           H  
ATOM  15672  C   ARG A  51     -34.651  -7.955  18.902  1.00  0.00           C  
ATOM  15673  CB  ARG A  51     -35.616  -6.928  16.842  1.00  0.00           C  
ATOM  15674  HB2 ARG A  51     -36.137  -7.798  16.442  1.00  0.00           H  
ATOM  15675  HB3 ARG A  51     -36.259  -6.458  17.586  1.00  0.00           H  
ATOM  15676  O   ARG A  51     -34.367  -7.320  19.913  1.00  0.00           O  
ATOM  15677  CG  ARG A  51     -35.359  -5.905  15.731  1.00  0.00           C  
ATOM  15678  HG2 ARG A  51     -34.761  -6.335  14.927  1.00  0.00           H  
ATOM  15679  HG3 ARG A  51     -34.804  -5.062  16.143  1.00  0.00           H  
ATOM  15680  CD  ARG A  51     -36.690  -5.394  15.178  1.00  0.00           C  
ATOM  15681  HD2 ARG A  51     -37.340  -5.111  16.006  1.00  0.00           H  
ATOM  15682  HD3 ARG A  51     -36.480  -4.485  14.614  1.00  0.00           H  
ATOM  15683  NE  ARG A  51     -37.358  -6.415  14.339  1.00  0.00           N  
ATOM  15684  HE  ARG A  51     -37.397  -7.351  14.715  1.00  0.00           H  
ATOM  15685  NH1 ARG A  51     -37.714  -5.089  12.523  1.00  0.00           N  
ATOM  15686 HH11 ARG A  51     -37.612  -5.021  11.520  1.00  0.00           H  
ATOM  15687 HH12 ARG A  51     -37.026  -4.463  12.916  1.00  0.00           H  
ATOM  15688  NH2 ARG A  51     -38.297  -7.226  12.416  1.00  0.00           N  
ATOM  15689 HH21 ARG A  51     -38.327  -8.162  12.793  1.00  0.00           H  
ATOM  15690 HH22 ARG A  51     -38.609  -7.045  11.473  1.00  0.00           H  
ATOM  15691  CZ  ARG A  51     -37.788  -6.241  13.103  1.00  0.00           C  
ATOM  15692  N   ALA A  52     -35.177  -9.178  18.944  1.00  0.00           N  
ATOM  15693  H   ALA A  52     -35.400  -9.636  18.071  1.00  0.00           H  
ATOM  15694  CA  ALA A  52     -35.495  -9.867  20.190  1.00  0.00           C  
ATOM  15695  HA  ALA A  52     -36.206  -9.262  20.753  1.00  0.00           H  
ATOM  15696  C   ALA A  52     -34.249 -10.064  21.065  1.00  0.00           C  
ATOM  15697  CB  ALA A  52     -36.153 -11.210  19.852  1.00  0.00           C  
ATOM  15698  HB1 ALA A  52     -36.431 -11.724  20.772  1.00  0.00           H  
ATOM  15699  HB2 ALA A  52     -35.463 -11.836  19.285  1.00  0.00           H  
ATOM  15700  HB3 ALA A  52     -37.049 -11.041  19.255  1.00  0.00           H  
ATOM  15701  O   ALA A  52     -34.309  -9.867  22.278  1.00  0.00           O  
ATOM  15702  N   TYR A  53     -33.110 -10.415  20.461  1.00  0.00           N  
ATOM  15703  H   TYR A  53     -33.125 -10.601  19.469  1.00  0.00           H  
ATOM  15704  CA  TYR A  53     -31.844 -10.561  21.174  1.00  0.00           C  
ATOM  15705  HA  TYR A  53     -31.998 -11.193  22.049  1.00  0.00           H  
ATOM  15706  C   TYR A  53     -31.320  -9.229  21.716  1.00  0.00           C  
ATOM  15707  CB  TYR A  53     -30.832 -11.259  20.265  1.00  0.00           C  
ATOM  15708  HB2 TYR A  53     -30.734 -10.697  19.336  1.00  0.00           H  
ATOM  15709  HB3 TYR A  53     -31.204 -12.251  20.013  1.00  0.00           H  
ATOM  15710  O   TYR A  53     -30.987  -9.153  22.899  1.00  0.00           O  
ATOM  15711  CG  TYR A  53     -29.470 -11.399  20.906  1.00  0.00           C  
ATOM  15712  CD1 TYR A  53     -28.426 -10.549  20.507  1.00  0.00           C  
ATOM  15713  HD1 TYR A  53     -28.589  -9.805  19.742  1.00  0.00           H  
ATOM  15714  CD2 TYR A  53     -29.260 -12.344  21.929  1.00  0.00           C  
ATOM  15715  HD2 TYR A  53     -30.079 -12.963  22.264  1.00  0.00           H  
ATOM  15716  CE1 TYR A  53     -27.161 -10.678  21.099  1.00  0.00           C  
ATOM  15717  HE1 TYR A  53     -26.356 -10.051  20.743  1.00  0.00           H  
ATOM  15718  CE2 TYR A  53     -27.998 -12.448  22.545  1.00  0.00           C  
ATOM  15719  HE2 TYR A  53     -27.832 -13.134  23.363  1.00  0.00           H  
ATOM  15720  OH  TYR A  53     -25.717 -11.732  22.702  1.00  0.00           O  
ATOM  15721  HH  TYR A  53     -25.136 -11.046  22.367  1.00  0.00           H  
ATOM  15722  CZ  TYR A  53     -26.942 -11.619  22.124  1.00  0.00           C  
ATOM  15723  N   ASN A  54     -31.313  -8.172  20.900  1.00  0.00           N  
ATOM  15724  H   ASN A  54     -31.584  -8.304  19.936  1.00  0.00           H  
ATOM  15725  CA  ASN A  54     -30.910  -6.834  21.330  1.00  0.00           C  
ATOM  15726  HA  ASN A  54     -29.894  -6.880  21.722  1.00  0.00           H  
ATOM  15727  C   ASN A  54     -31.804  -6.333  22.471  1.00  0.00           C  
ATOM  15728  CB  ASN A  54     -30.935  -5.869  20.132  1.00  0.00           C  
ATOM  15729  HB2 ASN A  54     -30.844  -4.845  20.496  1.00  0.00           H  
ATOM  15730  HB3 ASN A  54     -31.888  -5.953  19.609  1.00  0.00           H  
ATOM  15731  O   ASN A  54     -31.286  -5.923  23.504  1.00  0.00           O  
ATOM  15732  CG  ASN A  54     -29.810  -6.089  19.136  1.00  0.00           C  
ATOM  15733  ND2 ASN A  54     -29.880  -5.427  18.006  1.00  0.00           N  
ATOM  15734 HD21 ASN A  54     -29.143  -5.579  17.333  1.00  0.00           H  
ATOM  15735 HD22 ASN A  54     -30.610  -4.743  17.870  1.00  0.00           H  
ATOM  15736  OD1 ASN A  54     -28.848  -6.806  19.367  1.00  0.00           O  
ATOM  15737  N   GLN A  55     -33.130  -6.447  22.339  1.00  0.00           N  
ATOM  15738  H   GLN A  55     -33.493  -6.806  21.468  1.00  0.00           H  
ATOM  15739  CA  GLN A  55     -34.092  -6.061  23.377  1.00  0.00           C  
ATOM  15740  HA  GLN A  55     -33.955  -5.007  23.619  1.00  0.00           H  
ATOM  15741  C   GLN A  55     -33.904  -6.858  24.672  1.00  0.00           C  
ATOM  15742  CB  GLN A  55     -35.521  -6.275  22.857  1.00  0.00           C  
ATOM  15743  HB2 GLN A  55     -36.214  -6.218  23.696  1.00  0.00           H  
ATOM  15744  HB3 GLN A  55     -35.596  -7.273  22.425  1.00  0.00           H  
ATOM  15745  O   GLN A  55     -33.884  -6.277  25.758  1.00  0.00           O  
ATOM  15746  CG  GLN A  55     -35.949  -5.226  21.820  1.00  0.00           C  
ATOM  15747  HG2 GLN A  55     -35.225  -5.176  21.007  1.00  0.00           H  
ATOM  15748  HG3 GLN A  55     -35.981  -4.246  22.297  1.00  0.00           H  
ATOM  15749  CD  GLN A  55     -37.323  -5.523  21.223  1.00  0.00           C  
ATOM  15750  NE2 GLN A  55     -37.855  -4.629  20.422  1.00  0.00           N  
ATOM  15751 HE21 GLN A  55     -37.379  -3.760  20.224  1.00  0.00           H  
ATOM  15752 HE22 GLN A  55     -38.770  -4.837  20.047  1.00  0.00           H  
ATOM  15753  OE1 GLN A  55     -37.949  -6.544  21.470  1.00  0.00           O  
ATOM  15754  N   ALA A  56     -33.735  -8.180  24.572  1.00  0.00           N  
ATOM  15755  H   ALA A  56     -33.786  -8.611  23.660  1.00  0.00           H  
ATOM  15756  CA  ALA A  56     -33.492  -9.039  25.725  1.00  0.00           C  
ATOM  15757  HA  ALA A  56     -34.303  -8.915  26.442  1.00  0.00           H  
ATOM  15758  C   ALA A  56     -32.181  -8.684  26.438  1.00  0.00           C  
ATOM  15759  CB  ALA A  56     -33.470 -10.489  25.245  1.00  0.00           C  
ATOM  15760  HB1 ALA A  56     -33.255 -11.127  26.103  1.00  0.00           H  
ATOM  15761  HB2 ALA A  56     -32.694 -10.629  24.493  1.00  0.00           H  
ATOM  15762  HB3 ALA A  56     -34.439 -10.760  24.826  1.00  0.00           H  
ATOM  15763  O   ALA A  56     -32.111  -8.689  27.664  1.00  0.00           O  
ATOM  15764  N   TYR A  57     -31.135  -8.350  25.686  1.00  0.00           N  
ATOM  15765  H   TYR A  57     -31.220  -8.390  24.681  1.00  0.00           H  
ATOM  15766  CA  TYR A  57     -29.858  -7.956  26.270  1.00  0.00           C  
ATOM  15767  HA  TYR A  57     -29.579  -8.647  27.066  1.00  0.00           H  
ATOM  15768  C   TYR A  57     -29.917  -6.577  26.914  1.00  0.00           C  
ATOM  15769  CB  TYR A  57     -28.801  -8.014  25.190  1.00  0.00           C  
ATOM  15770  HB2 TYR A  57     -28.959  -8.900  24.575  1.00  0.00           H  
ATOM  15771  HB3 TYR A  57     -28.935  -7.130  24.567  1.00  0.00           H  
ATOM  15772  O   TYR A  57     -29.415  -6.398  28.022  1.00  0.00           O  
ATOM  15773  CG  TYR A  57     -27.388  -8.060  25.726  1.00  0.00           C  
ATOM  15774  CD1 TYR A  57     -26.701  -6.865  26.020  1.00  0.00           C  
ATOM  15775  HD1 TYR A  57     -27.206  -5.916  25.924  1.00  0.00           H  
ATOM  15776  CD2 TYR A  57     -26.744  -9.303  25.881  1.00  0.00           C  
ATOM  15777  HD2 TYR A  57     -27.272 -10.216  25.649  1.00  0.00           H  
ATOM  15778  CE1 TYR A  57     -25.352  -6.907  26.427  1.00  0.00           C  
ATOM  15779  HE1 TYR A  57     -24.818  -5.991  26.632  1.00  0.00           H  
ATOM  15780  CE2 TYR A  57     -25.400  -9.350  26.304  1.00  0.00           C  
ATOM  15781  HE2 TYR A  57     -24.891 -10.295  26.415  1.00  0.00           H  
ATOM  15782  OH  TYR A  57     -23.390  -8.201  26.933  1.00  0.00           O  
ATOM  15783  HH  TYR A  57     -23.015  -7.331  27.088  1.00  0.00           H  
ATOM  15784  CZ  TYR A  57     -24.698  -8.151  26.564  1.00  0.00           C  
ATOM  15785  N   SER A  58     -30.583  -5.619  26.267  1.00  0.00           N  
ATOM  15786  H   SER A  58     -30.917  -5.800  25.331  1.00  0.00           H  
ATOM  15787  CA  SER A  58     -30.839  -4.293  26.828  1.00  0.00           C  
ATOM  15788  HA  SER A  58     -29.890  -3.813  27.068  1.00  0.00           H  
ATOM  15789  C   SER A  58     -31.668  -4.343  28.105  1.00  0.00           C  
ATOM  15790  CB  SER A  58     -31.588  -3.435  25.815  1.00  0.00           C  
ATOM  15791  HB2 SER A  58     -32.500  -3.943  25.502  1.00  0.00           H  
ATOM  15792  HB3 SER A  58     -31.846  -2.472  26.255  1.00  0.00           H  
ATOM  15793  O   SER A  58     -31.456  -3.519  28.990  1.00  0.00           O  
ATOM  15794  OG  SER A  58     -30.756  -3.236  24.705  1.00  0.00           O  
ATOM  15795  HG  SER A  58     -30.205  -2.465  24.859  1.00  0.00           H  
ATOM  15796  N   SER A  59     -32.583  -5.310  28.236  1.00  0.00           N  
ATOM  15797  H   SER A  59     -32.754  -5.935  27.462  1.00  0.00           H  
ATOM  15798  CA  SER A  59     -33.366  -5.487  29.463  1.00  0.00           C  
ATOM  15799  HA  SER A  59     -33.742  -4.508  29.760  1.00  0.00           H  
ATOM  15800  C   SER A  59     -32.528  -6.010  30.637  1.00  0.00           C  
ATOM  15801  CB  SER A  59     -34.587  -6.382  29.203  1.00  0.00           C  
ATOM  15802  HB2 SER A  59     -35.023  -6.129  28.236  1.00  0.00           H  
ATOM  15803  HB3 SER A  59     -35.330  -6.185  29.976  1.00  0.00           H  
ATOM  15804  O   SER A  59     -32.961  -5.921  31.786  1.00  0.00           O  
ATOM  15805  OG  SER A  59     -34.270  -7.759  29.241  1.00  0.00           O  
ATOM  15806  HG  SER A  59     -35.020  -8.267  28.923  1.00  0.00           H  
ATOM  15807  N   GLY A  60     -31.332  -6.554  30.370  1.00  0.00           N  
ATOM  15808  H   GLY A  60     -31.027  -6.574  29.407  1.00  0.00           H  
ATOM  15809  CA  GLY A  60     -30.463  -7.175  31.369  1.00  0.00           C  
ATOM  15810  HA2 GLY A  60     -30.317  -6.480  32.196  1.00  0.00           H  
ATOM  15811  HA3 GLY A  60     -29.498  -7.383  30.907  1.00  0.00           H  
ATOM  15812  C   GLY A  60     -31.009  -8.490  31.939  1.00  0.00           C  
ATOM  15813  O   GLY A  60     -30.458  -9.002  32.913  1.00  0.00           O  
ATOM  15814  N   ASN A  61     -32.088  -9.038  31.371  1.00  0.00           N  
ATOM  15815  H   ASN A  61     -32.479  -8.589  30.555  1.00  0.00           H  
ATOM  15816  CA  ASN A  61     -32.702 -10.279  31.831  1.00  0.00           C  
ATOM  15817  HA  ASN A  61     -32.583 -10.356  32.912  1.00  0.00           H  
ATOM  15818  C   ASN A  61     -31.995 -11.486  31.196  1.00  0.00           C  
ATOM  15819  CB  ASN A  61     -34.210 -10.213  31.531  1.00  0.00           C  
ATOM  15820  HB2 ASN A  61     -34.361 -10.107  30.457  1.00  0.00           H  
ATOM  15821  HB3 ASN A  61     -34.623  -9.329  32.017  1.00  0.00           H  
ATOM  15822  O   ASN A  61     -32.282 -11.848  30.058  1.00  0.00           O  
ATOM  15823  CG  ASN A  61     -34.976 -11.437  32.001  1.00  0.00           C  
ATOM  15824  ND2 ASN A  61     -36.248 -11.295  32.284  1.00  0.00           N  
ATOM  15825 HD21 ASN A  61     -36.707 -12.115  32.653  1.00  0.00           H  
ATOM  15826 HD22 ASN A  61     -36.687 -10.389  32.192  1.00  0.00           H  
ATOM  15827  OD1 ASN A  61     -34.469 -12.539  32.116  1.00  0.00           O  
ATOM  15828  N   GLU A  62     -31.096 -12.133  31.943  1.00  0.00           N  
ATOM  15829  H   GLU A  62     -30.854 -11.742  32.842  1.00  0.00           H  
ATOM  15830  CA  GLU A  62     -30.297 -13.272  31.459  1.00  0.00           C  
ATOM  15831  HA  GLU A  62     -29.625 -12.925  30.675  1.00  0.00           H  
ATOM  15832  C   GLU A  62     -31.133 -14.415  30.865  1.00  0.00           C  
ATOM  15833  CB  GLU A  62     -29.450 -13.852  32.600  1.00  0.00           C  
ATOM  15834  HB2 GLU A  62     -28.999 -14.779  32.244  1.00  0.00           H  
ATOM  15835  HB3 GLU A  62     -30.096 -14.084  33.447  1.00  0.00           H  
ATOM  15836  O   GLU A  62     -30.710 -15.038  29.891  1.00  0.00           O  
ATOM  15837  CG  GLU A  62     -28.319 -12.918  33.053  1.00  0.00           C  
ATOM  15838  HG2 GLU A  62     -28.757 -12.029  33.506  1.00  0.00           H  
ATOM  15839  HG3 GLU A  62     -27.755 -12.608  32.173  1.00  0.00           H  
ATOM  15840  CD  GLU A  62     -27.361 -13.586  34.056  1.00  0.00           C  
ATOM  15841  OE1 GLU A  62     -26.303 -12.974  34.323  1.00  0.00           O  
ATOM  15842  OE2 GLU A  62     -27.682 -14.688  34.558  1.00  0.00           O  
ATOM  15843  N   GLU A  63     -32.328 -14.681  31.398  1.00  0.00           N  
ATOM  15844  H   GLU A  63     -32.670 -14.090  32.142  1.00  0.00           H  
ATOM  15845  CA  GLU A  63     -33.209 -15.738  30.892  1.00  0.00           C  
ATOM  15846  HA  GLU A  63     -32.625 -16.650  30.765  1.00  0.00           H  
ATOM  15847  C   GLU A  63     -33.794 -15.364  29.523  1.00  0.00           C  
ATOM  15848  CB  GLU A  63     -34.313 -16.009  31.925  1.00  0.00           C  
ATOM  15849  HB2 GLU A  63     -34.991 -15.156  31.960  1.00  0.00           H  
ATOM  15850  HB3 GLU A  63     -33.853 -16.132  32.905  1.00  0.00           H  
ATOM  15851  O   GLU A  63     -33.798 -16.174  28.592  1.00  0.00           O  
ATOM  15852  CG  GLU A  63     -35.109 -17.280  31.596  1.00  0.00           C  
ATOM  15853  HG2 GLU A  63     -35.550 -17.174  30.604  1.00  0.00           H  
ATOM  15854  HG3 GLU A  63     -34.420 -18.124  31.568  1.00  0.00           H  
ATOM  15855  CD  GLU A  63     -36.236 -17.577  32.600  1.00  0.00           C  
ATOM  15856  OE1 GLU A  63     -36.922 -18.603  32.385  1.00  0.00           O  
ATOM  15857  OE2 GLU A  63     -36.440 -16.779  33.542  1.00  0.00           O  
ATOM  15858  N   GLN A  64     -34.225 -14.108  29.364  1.00  0.00           N  
ATOM  15859  H   GLN A  64     -34.118 -13.473  30.142  1.00  0.00           H  
ATOM  15860  CA  GLN A  64     -34.654 -13.586  28.066  1.00  0.00           C  
ATOM  15861  HA  GLN A  64     -35.405 -14.256  27.648  1.00  0.00           H  
ATOM  15862  C   GLN A  64     -33.491 -13.543  27.076  1.00  0.00           C  
ATOM  15863  CB  GLN A  64     -35.266 -12.188  28.204  1.00  0.00           C  
ATOM  15864  HB2 GLN A  64     -34.581 -11.546  28.758  1.00  0.00           H  
ATOM  15865  HB3 GLN A  64     -35.394 -11.765  27.207  1.00  0.00           H  
ATOM  15866  O   GLN A  64     -33.685 -13.906  25.918  1.00  0.00           O  
ATOM  15867  CG  GLN A  64     -36.641 -12.211  28.879  1.00  0.00           C  
ATOM  15868  HG2 GLN A  64     -37.314 -12.829  28.285  1.00  0.00           H  
ATOM  15869  HG3 GLN A  64     -36.559 -12.656  29.871  1.00  0.00           H  
ATOM  15870  CD  GLN A  64     -37.249 -10.817  29.011  1.00  0.00           C  
ATOM  15871  NE2 GLN A  64     -38.522 -10.722  29.326  1.00  0.00           N  
ATOM  15872 HE21 GLN A  64     -38.892  -9.783  29.362  1.00  0.00           H  
ATOM  15873 HE22 GLN A  64     -39.083 -11.550  29.473  1.00  0.00           H  
ATOM  15874  OE1 GLN A  64     -36.612  -9.786  28.855  1.00  0.00           O  
ATOM  15875  N   VAL A  65     -32.289 -13.157  27.518  1.00  0.00           N  
ATOM  15876  H   VAL A  65     -32.216 -12.828  28.470  1.00  0.00           H  
ATOM  15877  CA  VAL A  65     -31.079 -13.155  26.682  1.00  0.00           C  
ATOM  15878  HA  VAL A  65     -31.258 -12.543  25.797  1.00  0.00           H  
ATOM  15879  C   VAL A  65     -30.768 -14.560  26.206  1.00  0.00           C  
ATOM  15880  CB  VAL A  65     -29.858 -12.588  27.429  1.00  0.00           C  
ATOM  15881  HB  VAL A  65     -29.729 -13.099  28.383  1.00  0.00           H  
ATOM  15882  O   VAL A  65     -30.554 -14.760  25.016  1.00  0.00           O  
ATOM  15883  CG1 VAL A  65     -28.560 -12.718  26.617  1.00  0.00           C  
ATOM  15884 HG11 VAL A  65     -28.690 -12.274  25.630  1.00  0.00           H  
ATOM  15885 HG12 VAL A  65     -27.749 -12.210  27.138  1.00  0.00           H  
ATOM  15886 HG13 VAL A  65     -28.280 -13.767  26.510  1.00  0.00           H  
ATOM  15887  CG2 VAL A  65     -30.052 -11.102  27.675  1.00  0.00           C  
ATOM  15888 HG21 VAL A  65     -30.952 -10.915  28.260  1.00  0.00           H  
ATOM  15889 HG22 VAL A  65     -30.158 -10.622  26.702  1.00  0.00           H  
ATOM  15890 HG23 VAL A  65     -29.198 -10.688  28.211  1.00  0.00           H  
ATOM  15891  N   ALA A  66     -30.780 -15.546  27.102  1.00  0.00           N  
ATOM  15892  H   ALA A  66     -30.937 -15.319  28.073  1.00  0.00           H  
ATOM  15893  CA  ALA A  66     -30.530 -16.937  26.754  1.00  0.00           C  
ATOM  15894  HA  ALA A  66     -29.550 -17.008  26.282  1.00  0.00           H  
ATOM  15895  C   ALA A  66     -31.569 -17.461  25.752  1.00  0.00           C  
ATOM  15896  CB  ALA A  66     -30.510 -17.765  28.043  1.00  0.00           C  
ATOM  15897  HB1 ALA A  66     -31.471 -17.694  28.552  1.00  0.00           H  
ATOM  15898  HB2 ALA A  66     -30.306 -18.810  27.808  1.00  0.00           H  
ATOM  15899  HB3 ALA A  66     -29.732 -17.392  28.710  1.00  0.00           H  
ATOM  15900  O   ALA A  66     -31.200 -18.103  24.767  1.00  0.00           O  
ATOM  15901  N   LYS A  67     -32.853 -17.138  25.954  1.00  0.00           N  
ATOM  15902  H   LYS A  67     -33.082 -16.634  26.799  1.00  0.00           H  
ATOM  15903  CA  LYS A  67     -33.940 -17.527  25.048  1.00  0.00           C  
ATOM  15904  HA  LYS A  67     -33.877 -18.602  24.878  1.00  0.00           H  
ATOM  15905  C   LYS A  67     -33.818 -16.863  23.675  1.00  0.00           C  
ATOM  15906  CB  LYS A  67     -35.281 -17.209  25.723  1.00  0.00           C  
ATOM  15907  HB2 LYS A  67     -35.297 -17.675  26.708  1.00  0.00           H  
ATOM  15908  HB3 LYS A  67     -35.380 -16.131  25.851  1.00  0.00           H  
ATOM  15909  O   LYS A  67     -33.894 -17.548  22.660  1.00  0.00           O  
ATOM  15910  CG  LYS A  67     -36.464 -17.741  24.904  1.00  0.00           C  
ATOM  15911  HG2 LYS A  67     -36.357 -18.818  24.773  1.00  0.00           H  
ATOM  15912  HG3 LYS A  67     -36.477 -17.265  23.923  1.00  0.00           H  
ATOM  15913  CD  LYS A  67     -37.785 -17.443  25.615  1.00  0.00           C  
ATOM  15914  HD2 LYS A  67     -37.878 -16.366  25.754  1.00  0.00           H  
ATOM  15915  HD3 LYS A  67     -37.789 -17.933  26.589  1.00  0.00           H  
ATOM  15916  CE  LYS A  67     -38.945 -17.960  24.761  1.00  0.00           C  
ATOM  15917  HE2 LYS A  67     -38.832 -19.037  24.634  1.00  0.00           H  
ATOM  15918  HE3 LYS A  67     -38.878 -17.502  23.774  1.00  0.00           H  
ATOM  15919  NZ  LYS A  67     -40.253 -17.644  25.384  1.00  0.00           N  
ATOM  15920  HZ1 LYS A  67     -40.316 -18.065  26.300  1.00  0.00           H  
ATOM  15921  HZ2 LYS A  67     -41.007 -17.988  24.808  1.00  0.00           H  
ATOM  15922  HZ3 LYS A  67     -40.355 -16.644  25.480  1.00  0.00           H  
ATOM  15923  N   ALA A  68     -33.598 -15.553  23.635  1.00  0.00           N  
ATOM  15924  H   ALA A  68     -33.545 -15.040  24.503  1.00  0.00           H  
ATOM  15925  CA  ALA A  68     -33.447 -14.811  22.390  1.00  0.00           C  
ATOM  15926  HA  ALA A  68     -34.285 -15.044  21.733  1.00  0.00           H  
ATOM  15927  C   ALA A  68     -32.161 -15.206  21.649  1.00  0.00           C  
ATOM  15928  CB  ALA A  68     -33.493 -13.320  22.709  1.00  0.00           C  
ATOM  15929  HB1 ALA A  68     -33.500 -12.771  21.767  1.00  0.00           H  
ATOM  15930  HB2 ALA A  68     -34.406 -13.078  23.254  1.00  0.00           H  
ATOM  15931  HB3 ALA A  68     -32.630 -13.030  23.308  1.00  0.00           H  
ATOM  15932  O   ALA A  68     -32.169 -15.349  20.431  1.00  0.00           O  
ATOM  15933  N   ARG A  69     -31.078 -15.490  22.384  1.00  0.00           N  
ATOM  15934  H   ARG A  69     -31.119 -15.309  23.377  1.00  0.00           H  
ATOM  15935  CA  ARG A  69     -29.844 -16.059  21.831  1.00  0.00           C  
ATOM  15936  HA  ARG A  69     -29.498 -15.411  21.026  1.00  0.00           H  
ATOM  15937  C   ARG A  69     -30.099 -17.429  21.218  1.00  0.00           C  
ATOM  15938  CB  ARG A  69     -28.764 -16.134  22.920  1.00  0.00           C  
ATOM  15939  HB2 ARG A  69     -28.658 -15.152  23.381  1.00  0.00           H  
ATOM  15940  HB3 ARG A  69     -29.066 -16.844  23.690  1.00  0.00           H  
ATOM  15941  O   ARG A  69     -29.590 -17.692  20.139  1.00  0.00           O  
ATOM  15942  CG  ARG A  69     -27.403 -16.548  22.349  1.00  0.00           C  
ATOM  15943  HG2 ARG A  69     -27.117 -15.850  21.562  1.00  0.00           H  
ATOM  15944  HG3 ARG A  69     -27.469 -17.551  21.927  1.00  0.00           H  
ATOM  15945  CD  ARG A  69     -26.333 -16.542  23.444  1.00  0.00           C  
ATOM  15946  HD2 ARG A  69     -26.249 -15.534  23.849  1.00  0.00           H  
ATOM  15947  HD3 ARG A  69     -26.655 -17.209  24.244  1.00  0.00           H  
ATOM  15948  NE  ARG A  69     -25.027 -16.955  22.891  1.00  0.00           N  
ATOM  15949  HE  ARG A  69     -24.754 -16.505  22.029  1.00  0.00           H  
ATOM  15950  NH1 ARG A  69     -24.451 -18.548  24.450  1.00  0.00           N  
ATOM  15951 HH11 ARG A  69     -25.288 -18.330  24.971  1.00  0.00           H  
ATOM  15952 HH12 ARG A  69     -23.818 -19.268  24.767  1.00  0.00           H  
ATOM  15953  NH2 ARG A  69     -23.111 -18.170  22.705  1.00  0.00           N  
ATOM  15954 HH21 ARG A  69     -22.504 -18.910  23.027  1.00  0.00           H  
ATOM  15955 HH22 ARG A  69     -22.916 -17.741  21.812  1.00  0.00           H  
ATOM  15956  CZ  ARG A  69     -24.207 -17.883  23.353  1.00  0.00           C  
ATOM  15957  N   ALA A  70     -30.878 -18.292  21.871  1.00  0.00           N  
ATOM  15958  H   ALA A  70     -31.235 -18.037  22.781  1.00  0.00           H  
ATOM  15959  CA  ALA A  70     -31.220 -19.604  21.329  1.00  0.00           C  
ATOM  15960  HA  ALA A  70     -30.295 -20.129  21.089  1.00  0.00           H  
ATOM  15961  C   ALA A  70     -32.029 -19.499  20.023  1.00  0.00           C  
ATOM  15962  CB  ALA A  70     -31.961 -20.413  22.399  1.00  0.00           C  
ATOM  15963  HB1 ALA A  70     -32.911 -19.938  22.644  1.00  0.00           H  
ATOM  15964  HB2 ALA A  70     -32.153 -21.419  22.024  1.00  0.00           H  
ATOM  15965  HB3 ALA A  70     -31.351 -20.483  23.300  1.00  0.00           H  
ATOM  15966  O   ALA A  70     -31.758 -20.244  19.086  1.00  0.00           O  
ATOM  15967  N   GLU A  71     -32.976 -18.560  19.926  1.00  0.00           N  
ATOM  15968  H   GLU A  71     -33.195 -18.001  20.738  1.00  0.00           H  
ATOM  15969  CA  GLU A  71     -33.701 -18.293  18.673  1.00  0.00           C  
ATOM  15970  HA  GLU A  71     -34.066 -19.235  18.263  1.00  0.00           H  
ATOM  15971  C   GLU A  71     -32.795 -17.702  17.587  1.00  0.00           C  
ATOM  15972  CB  GLU A  71     -34.908 -17.373  18.922  1.00  0.00           C  
ATOM  15973  HB2 GLU A  71     -35.305 -17.050  17.959  1.00  0.00           H  
ATOM  15974  HB3 GLU A  71     -34.581 -16.483  19.460  1.00  0.00           H  
ATOM  15975  O   GLU A  71     -32.823 -18.166  16.449  1.00  0.00           O  
ATOM  15976  CG  GLU A  71     -36.045 -18.045  19.709  1.00  0.00           C  
ATOM  15977  HG2 GLU A  71     -35.700 -18.242  20.724  1.00  0.00           H  
ATOM  15978  HG3 GLU A  71     -36.880 -17.348  19.779  1.00  0.00           H  
ATOM  15979  CD  GLU A  71     -36.535 -19.358  19.073  1.00  0.00           C  
ATOM  15980  OE1 GLU A  71     -36.756 -20.340  19.827  1.00  0.00           O  
ATOM  15981  OE2 GLU A  71     -36.626 -19.461  17.833  1.00  0.00           O  
ATOM  15982  N   LEU A  72     -31.927 -16.750  17.938  1.00  0.00           N  
ATOM  15983  H   LEU A  72     -31.978 -16.366  18.871  1.00  0.00           H  
ATOM  15984  CA  LEU A  72     -30.939 -16.196  17.014  1.00  0.00           C  
ATOM  15985  HA  LEU A  72     -31.472 -15.786  16.156  1.00  0.00           H  
ATOM  15986  C   LEU A  72     -30.000 -17.283  16.477  1.00  0.00           C  
ATOM  15987  CB  LEU A  72     -30.181 -15.063  17.729  1.00  0.00           C  
ATOM  15988  HB2 LEU A  72     -30.901 -14.313  18.057  1.00  0.00           H  
ATOM  15989  HB3 LEU A  72     -29.689 -15.470  18.612  1.00  0.00           H  
ATOM  15990  O   LEU A  72     -29.774 -17.359  15.274  1.00  0.00           O  
ATOM  15991  CG  LEU A  72     -29.120 -14.381  16.851  1.00  0.00           C  
ATOM  15992  HG  LEU A  72     -28.377 -15.121  16.555  1.00  0.00           H  
ATOM  15993  CD1 LEU A  72     -29.742 -13.753  15.605  1.00  0.00           C  
ATOM  15994 HD11 LEU A  72     -28.995 -13.169  15.068  1.00  0.00           H  
ATOM  15995 HD12 LEU A  72     -30.106 -14.527  14.930  1.00  0.00           H  
ATOM  15996 HD13 LEU A  72     -30.571 -13.106  15.893  1.00  0.00           H  
ATOM  15997  CD2 LEU A  72     -28.402 -13.292  17.647  1.00  0.00           C  
ATOM  15998 HD21 LEU A  72     -27.952 -13.719  18.543  1.00  0.00           H  
ATOM  15999 HD22 LEU A  72     -29.111 -12.516  17.937  1.00  0.00           H  
ATOM  16000 HD23 LEU A  72     -27.618 -12.847  17.034  1.00  0.00           H  
ATOM  16001  N   VAL A  73     -29.514 -18.173  17.348  1.00  0.00           N  
ATOM  16002  H   VAL A  73     -29.734 -18.046  18.325  1.00  0.00           H  
ATOM  16003  CA  VAL A  73     -28.701 -19.331  16.955  1.00  0.00           C  
ATOM  16004  HA  VAL A  73     -27.822 -18.973  16.420  1.00  0.00           H  
ATOM  16005  C   VAL A  73     -29.465 -20.218  15.977  1.00  0.00           C  
ATOM  16006  CB  VAL A  73     -28.218 -20.126  18.186  1.00  0.00           C  
ATOM  16007  HB  VAL A  73     -29.063 -20.298  18.853  1.00  0.00           H  
ATOM  16008  O   VAL A  73     -28.877 -20.615  14.984  1.00  0.00           O  
ATOM  16009  CG1 VAL A  73     -27.607 -21.489  17.828  1.00  0.00           C  
ATOM  16010 HG11 VAL A  73     -26.819 -21.366  17.085  1.00  0.00           H  
ATOM  16011 HG12 VAL A  73     -27.189 -21.959  18.718  1.00  0.00           H  
ATOM  16012 HG13 VAL A  73     -28.370 -22.153  17.423  1.00  0.00           H  
ATOM  16013  CG2 VAL A  73     -27.139 -19.347  18.954  1.00  0.00           C  
ATOM  16014 HG21 VAL A  73     -27.447 -18.314  19.115  1.00  0.00           H  
ATOM  16015 HG22 VAL A  73     -26.210 -19.337  18.385  1.00  0.00           H  
ATOM  16016 HG23 VAL A  73     -26.963 -19.823  19.919  1.00  0.00           H  
ATOM  16017  N   LYS A  74     -30.765 -20.484  16.172  1.00  0.00           N  
ATOM  16018  H   LYS A  74     -31.219 -20.101  16.989  1.00  0.00           H  
ATOM  16019  CA  LYS A  74     -31.552 -21.290  15.217  1.00  0.00           C  
ATOM  16020  HA  LYS A  74     -31.075 -22.262  15.090  1.00  0.00           H  
ATOM  16021  C   LYS A  74     -31.614 -20.671  13.822  1.00  0.00           C  
ATOM  16022  CB  LYS A  74     -32.987 -21.490  15.710  1.00  0.00           C  
ATOM  16023  HB2 LYS A  74     -33.414 -20.521  15.965  1.00  0.00           H  
ATOM  16024  HB3 LYS A  74     -33.581 -21.906  14.896  1.00  0.00           H  
ATOM  16025  O   LYS A  74     -31.553 -21.417  12.852  1.00  0.00           O  
ATOM  16026  CG  LYS A  74     -33.104 -22.442  16.903  1.00  0.00           C  
ATOM  16027  HG2 LYS A  74     -32.411 -22.152  17.693  1.00  0.00           H  
ATOM  16028  HG3 LYS A  74     -32.871 -23.460  16.589  1.00  0.00           H  
ATOM  16029  CD  LYS A  74     -34.543 -22.367  17.416  1.00  0.00           C  
ATOM  16030  HD2 LYS A  74     -34.794 -21.321  17.595  1.00  0.00           H  
ATOM  16031  HD3 LYS A  74     -35.219 -22.759  16.657  1.00  0.00           H  
ATOM  16032  CE  LYS A  74     -34.723 -23.132  18.721  1.00  0.00           C  
ATOM  16033  HE2 LYS A  74     -33.978 -22.775  19.431  1.00  0.00           H  
ATOM  16034  HE3 LYS A  74     -34.558 -24.195  18.542  1.00  0.00           H  
ATOM  16035  NZ  LYS A  74     -36.083 -22.880  19.248  1.00  0.00           N  
ATOM  16036  HZ1 LYS A  74     -36.797 -23.135  18.580  1.00  0.00           H  
ATOM  16037  HZ2 LYS A  74     -36.216 -21.889  19.391  1.00  0.00           H  
ATOM  16038  HZ3 LYS A  74     -36.243 -23.321  20.142  1.00  0.00           H  
ATOM  16039  N   VAL A  75     -31.754 -19.347  13.718  1.00  0.00           N  
ATOM  16040  H   VAL A  75     -31.821 -18.802  14.566  1.00  0.00           H  
ATOM  16041  CA  VAL A  75     -31.792 -18.659  12.414  1.00  0.00           C  
ATOM  16042  HA  VAL A  75     -32.412 -19.243  11.734  1.00  0.00           H  
ATOM  16043  C   VAL A  75     -30.400 -18.597  11.780  1.00  0.00           C  
ATOM  16044  CB  VAL A  75     -32.413 -17.251  12.523  1.00  0.00           C  
ATOM  16045  HB  VAL A  75     -31.771 -16.608  13.126  1.00  0.00           H  
ATOM  16046  O   VAL A  75     -30.268 -18.760  10.573  1.00  0.00           O  
ATOM  16047  CG1 VAL A  75     -32.578 -16.638  11.128  1.00  0.00           C  
ATOM  16048 HG11 VAL A  75     -33.136 -15.704  11.188  1.00  0.00           H  
ATOM  16049 HG12 VAL A  75     -31.605 -16.438  10.679  1.00  0.00           H  
ATOM  16050 HG13 VAL A  75     -33.123 -17.321  10.476  1.00  0.00           H  
ATOM  16051  CG2 VAL A  75     -33.814 -17.284  13.150  1.00  0.00           C  
ATOM  16052 HG21 VAL A  75     -34.222 -16.273  13.187  1.00  0.00           H  
ATOM  16053 HG22 VAL A  75     -34.471 -17.919  12.556  1.00  0.00           H  
ATOM  16054 HG23 VAL A  75     -33.767 -17.663  14.171  1.00  0.00           H  
ATOM  16055  N   LEU A  76     -29.354 -18.410  12.588  1.00  0.00           N  
ATOM  16056  H   LEU A  76     -29.529 -18.252  13.570  1.00  0.00           H  
ATOM  16057  CA  LEU A  76     -27.970 -18.336  12.114  1.00  0.00           C  
ATOM  16058  HA  LEU A  76     -27.962 -17.822  11.153  1.00  0.00           H  
ATOM  16059  C   LEU A  76     -27.323 -19.707  11.857  1.00  0.00           C  
ATOM  16060  CB  LEU A  76     -27.133 -17.525  13.114  1.00  0.00           C  
ATOM  16061  HB2 LEU A  76     -26.097 -17.558  12.778  1.00  0.00           H  
ATOM  16062  HB3 LEU A  76     -27.194 -18.011  14.088  1.00  0.00           H  
ATOM  16063  O   LEU A  76     -26.286 -19.771  11.204  1.00  0.00           O  
ATOM  16064  CG  LEU A  76     -27.524 -16.044  13.263  1.00  0.00           C  
ATOM  16065  HG  LEU A  76     -28.576 -15.956  13.534  1.00  0.00           H  
ATOM  16066  CD1 LEU A  76     -26.680 -15.386  14.354  1.00  0.00           C  
ATOM  16067 HD11 LEU A  76     -26.682 -16.000  15.254  1.00  0.00           H  
ATOM  16068 HD12 LEU A  76     -25.662 -15.239  13.990  1.00  0.00           H  
ATOM  16069 HD13 LEU A  76     -27.090 -14.402  14.580  1.00  0.00           H  
ATOM  16070  CD2 LEU A  76     -27.281 -15.240  11.987  1.00  0.00           C  
ATOM  16071 HD21 LEU A  76     -27.475 -14.184  12.175  1.00  0.00           H  
ATOM  16072 HD22 LEU A  76     -27.949 -15.580  11.196  1.00  0.00           H  
ATOM  16073 HD23 LEU A  76     -26.245 -15.347  11.665  1.00  0.00           H  
ATOM  16074  N   ASN A  77     -27.915 -20.801  12.344  1.00  0.00           N  
ATOM  16075  H   ASN A  77     -28.714 -20.678  12.950  1.00  0.00           H  
ATOM  16076  CA  ASN A  77     -27.456 -22.172  12.088  1.00  0.00           C  
ATOM  16077  HA  ASN A  77     -26.368 -22.166  12.154  1.00  0.00           H  
ATOM  16078  C   ASN A  77     -27.796 -22.662  10.667  1.00  0.00           C  
ATOM  16079  CB  ASN A  77     -28.010 -23.110  13.179  1.00  0.00           C  
ATOM  16080  HB2 ASN A  77     -27.981 -22.612  14.148  1.00  0.00           H  
ATOM  16081  HB3 ASN A  77     -29.042 -23.373  12.945  1.00  0.00           H  
ATOM  16082  O   ASN A  77     -27.643 -23.845  10.367  1.00  0.00           O  
ATOM  16083  CG  ASN A  77     -27.174 -24.357  13.379  1.00  0.00           C  
ATOM  16084  ND2 ASN A  77     -27.782 -25.476  13.690  1.00  0.00           N  
ATOM  16085 HD21 ASN A  77     -28.788 -25.538  13.622  1.00  0.00           H  
ATOM  16086 HD22 ASN A  77     -27.177 -26.277  13.798  1.00  0.00           H  
ATOM  16087  OD1 ASN A  77     -25.959 -24.328  13.363  1.00  0.00           O  
ATOM  16088  N   ASP A  78     -28.280 -21.769   9.803  1.00  0.00           N  
ATOM  16089  H   ASP A  78     -28.388 -20.812  10.106  1.00  0.00           H  
ATOM  16090  CA  ASP A  78     -28.457 -22.032   8.384  1.00  0.00           C  
ATOM  16091  HA  ASP A  78     -29.094 -22.911   8.284  1.00  0.00           H  
ATOM  16092  C   ASP A  78     -27.086 -22.269   7.707  1.00  0.00           C  
ATOM  16093  CB  ASP A  78     -29.215 -20.866   7.747  1.00  0.00           C  
ATOM  16094  HB2 ASP A  78     -30.180 -20.749   8.240  1.00  0.00           H  
ATOM  16095  HB3 ASP A  78     -28.646 -19.947   7.885  1.00  0.00           H  
ATOM  16096  O   ASP A  78     -26.158 -21.471   7.895  1.00  0.00           O  
ATOM  16097  CG  ASP A  78     -29.434 -21.132   6.262  1.00  0.00           C  
ATOM  16098  OD1 ASP A  78     -28.588 -20.670   5.463  1.00  0.00           O  
ATOM  16099  OD2 ASP A  78     -30.381 -21.878   5.945  1.00  0.00           O  
ATOM  16100  N   PRO A  79     -26.923 -23.345   6.911  1.00  0.00           N  
ATOM  16101  CA  PRO A  79     -25.651 -23.668   6.268  1.00  0.00           C  
ATOM  16102  HA  PRO A  79     -24.927 -23.924   7.042  1.00  0.00           H  
ATOM  16103  C   PRO A  79     -25.084 -22.535   5.407  1.00  0.00           C  
ATOM  16104  CB  PRO A  79     -25.937 -24.904   5.409  1.00  0.00           C  
ATOM  16105  HB2 PRO A  79     -26.268 -24.604   4.415  1.00  0.00           H  
ATOM  16106  HB3 PRO A  79     -25.066 -25.555   5.341  1.00  0.00           H  
ATOM  16107  O   PRO A  79     -23.865 -22.399   5.296  1.00  0.00           O  
ATOM  16108  CG  PRO A  79     -27.094 -25.582   6.136  1.00  0.00           C  
ATOM  16109  HG2 PRO A  79     -26.708 -26.173   6.966  1.00  0.00           H  
ATOM  16110  HG3 PRO A  79     -27.691 -26.200   5.465  1.00  0.00           H  
ATOM  16111  CD  PRO A  79     -27.895 -24.403   6.677  1.00  0.00           C  
ATOM  16112  HD2 PRO A  79     -28.395 -24.707   7.596  1.00  0.00           H  
ATOM  16113  HD3 PRO A  79     -28.623 -24.070   5.937  1.00  0.00           H  
ATOM  16114  N   THR A  80     -25.934 -21.707   4.800  1.00  0.00           N  
ATOM  16115  H   THR A  80     -26.929 -21.800   4.946  1.00  0.00           H  
ATOM  16116  CA  THR A  80     -25.496 -20.588   3.964  1.00  0.00           C  
ATOM  16117  HA  THR A  80     -24.695 -20.921   3.305  1.00  0.00           H  
ATOM  16118  C   THR A  80     -24.971 -19.433   4.809  1.00  0.00           C  
ATOM  16119  CB  THR A  80     -26.645 -20.091   3.095  1.00  0.00           C  
ATOM  16120  HB  THR A  80     -27.378 -19.583   3.722  1.00  0.00           H  
ATOM  16121  O   THR A  80     -23.906 -18.892   4.500  1.00  0.00           O  
ATOM  16122  CG2 THR A  80     -26.154 -19.108   2.053  1.00  0.00           C  
ATOM  16123 HG21 THR A  80     -25.370 -19.555   1.441  1.00  0.00           H  
ATOM  16124 HG22 THR A  80     -27.012 -18.859   1.429  1.00  0.00           H  
ATOM  16125 HG23 THR A  80     -25.787 -18.195   2.521  1.00  0.00           H  
ATOM  16126  OG1 THR A  80     -27.257 -21.155   2.403  1.00  0.00           O  
ATOM  16127  HG1 THR A  80     -28.085 -20.787   2.086  1.00  0.00           H  
ATOM  16128  N   VAL A  81     -25.649 -19.106   5.921  1.00  0.00           N  
ATOM  16129  H   VAL A  81     -26.507 -19.603   6.110  1.00  0.00           H  
ATOM  16130  CA  VAL A  81     -25.147 -18.137   6.916  1.00  0.00           C  
ATOM  16131  HA  VAL A  81     -25.038 -17.163   6.440  1.00  0.00           H  
ATOM  16132  C   VAL A  81     -23.777 -18.575   7.421  1.00  0.00           C  
ATOM  16133  CB  VAL A  81     -26.089 -17.997   8.130  1.00  0.00           C  
ATOM  16134  HB  VAL A  81     -26.222 -18.970   8.601  1.00  0.00           H  
ATOM  16135  O   VAL A  81     -22.834 -17.786   7.419  1.00  0.00           O  
ATOM  16136  CG1 VAL A  81     -25.526 -17.019   9.171  1.00  0.00           C  
ATOM  16137 HG11 VAL A  81     -26.250 -16.906   9.978  1.00  0.00           H  
ATOM  16138 HG12 VAL A  81     -25.328 -16.049   8.715  1.00  0.00           H  
ATOM  16139 HG13 VAL A  81     -24.608 -17.411   9.608  1.00  0.00           H  
ATOM  16140  CG2 VAL A  81     -27.462 -17.458   7.751  1.00  0.00           C  
ATOM  16141 HG21 VAL A  81     -28.133 -17.521   8.607  1.00  0.00           H  
ATOM  16142 HG22 VAL A  81     -27.367 -16.415   7.449  1.00  0.00           H  
ATOM  16143 HG23 VAL A  81     -27.886 -18.057   6.945  1.00  0.00           H  
ATOM  16144  N   GLN A  82     -23.639 -19.851   7.789  1.00  0.00           N  
ATOM  16145  H   GLN A  82     -24.464 -20.434   7.778  1.00  0.00           H  
ATOM  16146  CA  GLN A  82     -22.381 -20.427   8.256  1.00  0.00           C  
ATOM  16147  HA  GLN A  82     -22.054 -19.892   9.148  1.00  0.00           H  
ATOM  16148  C   GLN A  82     -21.261 -20.310   7.216  1.00  0.00           C  
ATOM  16149  CB  GLN A  82     -22.613 -21.898   8.612  1.00  0.00           C  
ATOM  16150  HB2 GLN A  82     -23.167 -22.388   7.811  1.00  0.00           H  
ATOM  16151  HB3 GLN A  82     -21.649 -22.400   8.691  1.00  0.00           H  
ATOM  16152  O   GLN A  82     -20.162 -19.858   7.548  1.00  0.00           O  
ATOM  16153  CG  GLN A  82     -23.378 -22.069   9.931  1.00  0.00           C  
ATOM  16154  HG2 GLN A  82     -22.880 -21.503  10.719  1.00  0.00           H  
ATOM  16155  HG3 GLN A  82     -24.394 -21.688   9.830  1.00  0.00           H  
ATOM  16156  CD  GLN A  82     -23.442 -23.532  10.352  1.00  0.00           C  
ATOM  16157  NE2 GLN A  82     -23.885 -23.816  11.550  1.00  0.00           N  
ATOM  16158 HE21 GLN A  82     -23.998 -24.795  11.773  1.00  0.00           H  
ATOM  16159 HE22 GLN A  82     -24.284 -23.120  12.164  1.00  0.00           H  
ATOM  16160  OE1 GLN A  82     -23.068 -24.445   9.633  1.00  0.00           O  
ATOM  16161  N   LYS A  83     -21.537 -20.661   5.951  1.00  0.00           N  
ATOM  16162  H   LYS A  83     -22.452 -21.042   5.758  1.00  0.00           H  
ATOM  16163  CA  LYS A  83     -20.575 -20.544   4.841  1.00  0.00           C  
ATOM  16164  HA  LYS A  83     -19.671 -21.099   5.091  1.00  0.00           H  
ATOM  16165  C   LYS A  83     -20.141 -19.097   4.614  1.00  0.00           C  
ATOM  16166  CB  LYS A  83     -21.180 -21.125   3.554  1.00  0.00           C  
ATOM  16167  HB2 LYS A  83     -20.567 -20.805   2.712  1.00  0.00           H  
ATOM  16168  HB3 LYS A  83     -22.189 -20.736   3.421  1.00  0.00           H  
ATOM  16169  O   LYS A  83     -18.951 -18.839   4.442  1.00  0.00           O  
ATOM  16170  CG  LYS A  83     -21.206 -22.659   3.550  1.00  0.00           C  
ATOM  16171  HG2 LYS A  83     -21.637 -23.027   4.481  1.00  0.00           H  
ATOM  16172  HG3 LYS A  83     -20.182 -23.029   3.493  1.00  0.00           H  
ATOM  16173  CD  LYS A  83     -22.006 -23.208   2.359  1.00  0.00           C  
ATOM  16174  HD2 LYS A  83     -22.999 -22.759   2.347  1.00  0.00           H  
ATOM  16175  HD3 LYS A  83     -21.486 -22.967   1.431  1.00  0.00           H  
ATOM  16176  CE  LYS A  83     -22.133 -24.727   2.525  1.00  0.00           C  
ATOM  16177  HE2 LYS A  83     -21.140 -25.147   2.689  1.00  0.00           H  
ATOM  16178  HE3 LYS A  83     -22.721 -24.923   3.421  1.00  0.00           H  
ATOM  16179  NZ  LYS A  83     -22.756 -25.392   1.357  1.00  0.00           N  
ATOM  16180  HZ1 LYS A  83     -22.147 -25.336   0.554  1.00  0.00           H  
ATOM  16181  HZ2 LYS A  83     -23.650 -24.975   1.140  1.00  0.00           H  
ATOM  16182  HZ3 LYS A  83     -22.889 -26.368   1.579  1.00  0.00           H  
ATOM  16183  N   PHE A  84     -21.070 -18.147   4.667  1.00  0.00           N  
ATOM  16184  H   PHE A  84     -22.034 -18.424   4.787  1.00  0.00           H  
ATOM  16185  CA  PHE A  84     -20.768 -16.721   4.533  1.00  0.00           C  
ATOM  16186  HA  PHE A  84     -20.182 -16.542   3.632  1.00  0.00           H  
ATOM  16187  C   PHE A  84     -19.955 -16.174   5.701  1.00  0.00           C  
ATOM  16188  CB  PHE A  84     -22.082 -15.983   4.390  1.00  0.00           C  
ATOM  16189  HB2 PHE A  84     -22.688 -16.156   5.279  1.00  0.00           H  
ATOM  16190  HB3 PHE A  84     -22.599 -16.426   3.539  1.00  0.00           H  
ATOM  16191  O   PHE A  84     -18.969 -15.463   5.496  1.00  0.00           O  
ATOM  16192  CG  PHE A  84     -21.948 -14.490   4.154  1.00  0.00           C  
ATOM  16193  CD1 PHE A  84     -22.147 -13.581   5.211  1.00  0.00           C  
ATOM  16194  HD1 PHE A  84     -22.378 -13.948   6.200  1.00  0.00           H  
ATOM  16195  CD2 PHE A  84     -21.698 -14.009   2.856  1.00  0.00           C  
ATOM  16196  HD2 PHE A  84     -21.580 -14.698   2.033  1.00  0.00           H  
ATOM  16197  CE1 PHE A  84     -22.088 -12.197   4.967  1.00  0.00           C  
ATOM  16198  HE1 PHE A  84     -22.271 -11.497   5.769  1.00  0.00           H  
ATOM  16199  CE2 PHE A  84     -21.637 -12.628   2.613  1.00  0.00           C  
ATOM  16200  HE2 PHE A  84     -21.468 -12.267   1.609  1.00  0.00           H  
ATOM  16201  CZ  PHE A  84     -21.827 -11.721   3.669  1.00  0.00           C  
ATOM  16202  HZ  PHE A  84     -21.802 -10.659   3.475  1.00  0.00           H  
ATOM  16203  N   SER A  85     -20.305 -16.554   6.929  1.00  0.00           N  
ATOM  16204  H   SER A  85     -21.152 -17.091   7.046  1.00  0.00           H  
ATOM  16205  CA  SER A  85     -19.542 -16.209   8.125  1.00  0.00           C  
ATOM  16206  HA  SER A  85     -19.476 -15.124   8.203  1.00  0.00           H  
ATOM  16207  C   SER A  85     -18.107 -16.750   8.070  1.00  0.00           C  
ATOM  16208  CB  SER A  85     -20.268 -16.746   9.357  1.00  0.00           C  
ATOM  16209  HB2 SER A  85     -19.613 -16.644  10.221  1.00  0.00           H  
ATOM  16210  HB3 SER A  85     -20.501 -17.803   9.222  1.00  0.00           H  
ATOM  16211  O   SER A  85     -17.167 -16.003   8.347  1.00  0.00           O  
ATOM  16212  OG  SER A  85     -21.461 -16.026   9.598  1.00  0.00           O  
ATOM  16213  HG  SER A  85     -21.271 -15.087   9.661  1.00  0.00           H  
ATOM  16214  N   LEU A  86     -17.915 -18.007   7.649  1.00  0.00           N  
ATOM  16215  H   LEU A  86     -18.728 -18.576   7.461  1.00  0.00           H  
ATOM  16216  CA  LEU A  86     -16.591 -18.600   7.423  1.00  0.00           C  
ATOM  16217  HA  LEU A  86     -15.992 -18.470   8.324  1.00  0.00           H  
ATOM  16218  C   LEU A  86     -15.825 -17.898   6.304  1.00  0.00           C  
ATOM  16219  CB  LEU A  86     -16.741 -20.102   7.105  1.00  0.00           C  
ATOM  16220  HB2 LEU A  86     -16.105 -20.365   6.259  1.00  0.00           H  
ATOM  16221  HB3 LEU A  86     -17.762 -20.309   6.783  1.00  0.00           H  
ATOM  16222  O   LEU A  86     -14.643 -17.607   6.470  1.00  0.00           O  
ATOM  16223  CG  LEU A  86     -16.367 -20.990   8.303  1.00  0.00           C  
ATOM  16224  HG  LEU A  86     -16.340 -20.379   9.205  1.00  0.00           H  
ATOM  16225  CD1 LEU A  86     -17.396 -22.100   8.510  1.00  0.00           C  
ATOM  16226 HD11 LEU A  86     -17.126 -22.704   9.376  1.00  0.00           H  
ATOM  16227 HD12 LEU A  86     -17.453 -22.743   7.631  1.00  0.00           H  
ATOM  16228 HD13 LEU A  86     -18.380 -21.659   8.672  1.00  0.00           H  
ATOM  16229  CD2 LEU A  86     -14.974 -21.595   8.131  1.00  0.00           C  
ATOM  16230 HD21 LEU A  86     -14.907 -22.145   7.193  1.00  0.00           H  
ATOM  16231 HD22 LEU A  86     -14.234 -20.794   8.121  1.00  0.00           H  
ATOM  16232 HD23 LEU A  86     -14.759 -22.266   8.963  1.00  0.00           H  
ATOM  16233  N   SER A  87     -16.494 -17.584   5.193  1.00  0.00           N  
ATOM  16234  H   SER A  87     -17.449 -17.902   5.104  1.00  0.00           H  
ATOM  16235  CA  SER A  87     -15.902 -16.851   4.073  1.00  0.00           C  
ATOM  16236  HA  SER A  87     -15.086 -17.452   3.671  1.00  0.00           H  
ATOM  16237  C   SER A  87     -15.329 -15.505   4.520  1.00  0.00           C  
ATOM  16238  CB  SER A  87     -16.948 -16.659   2.972  1.00  0.00           C  
ATOM  16239  HB2 SER A  87     -17.808 -16.116   3.365  1.00  0.00           H  
ATOM  16240  HB3 SER A  87     -17.280 -17.637   2.622  1.00  0.00           H  
ATOM  16241  O   SER A  87     -14.175 -15.182   4.236  1.00  0.00           O  
ATOM  16242  OG  SER A  87     -16.397 -15.936   1.893  1.00  0.00           O  
ATOM  16243  HG  SER A  87     -16.905 -15.132   1.764  1.00  0.00           H  
ATOM  16244  N   ASN A  88     -16.096 -14.756   5.314  1.00  0.00           N  
ATOM  16245  H   ASN A  88     -17.038 -15.069   5.498  1.00  0.00           H  
ATOM  16246  CA  ASN A  88     -15.668 -13.469   5.856  1.00  0.00           C  
ATOM  16247  HA  ASN A  88     -15.279 -12.860   5.040  1.00  0.00           H  
ATOM  16248  C   ASN A  88     -14.525 -13.599   6.869  1.00  0.00           C  
ATOM  16249  CB  ASN A  88     -16.893 -12.771   6.466  1.00  0.00           C  
ATOM  16250  HB2 ASN A  88     -16.566 -11.941   7.093  1.00  0.00           H  
ATOM  16251  HB3 ASN A  88     -17.451 -13.473   7.085  1.00  0.00           H  
ATOM  16252  O   ASN A  88     -13.586 -12.800   6.832  1.00  0.00           O  
ATOM  16253  CG  ASN A  88     -17.801 -12.194   5.397  1.00  0.00           C  
ATOM  16254  ND2 ASN A  88     -19.061 -12.007   5.695  1.00  0.00           N  
ATOM  16255 HD21 ASN A  88     -19.456 -12.394   6.539  1.00  0.00           H  
ATOM  16256 HD22 ASN A  88     -19.639 -11.699   4.926  1.00  0.00           H  
ATOM  16257  OD1 ASN A  88     -17.379 -11.881   4.299  1.00  0.00           O  
ATOM  16258  N   LEU A  89     -14.570 -14.606   7.749  1.00  0.00           N  
ATOM  16259  H   LEU A  89     -15.378 -15.213   7.748  1.00  0.00           H  
ATOM  16260  CA  LEU A  89     -13.486 -14.887   8.693  1.00  0.00           C  
ATOM  16261  HA  LEU A  89     -13.317 -13.996   9.298  1.00  0.00           H  
ATOM  16262  C   LEU A  89     -12.179 -15.207   7.950  1.00  0.00           C  
ATOM  16263  CB  LEU A  89     -13.923 -16.051   9.604  1.00  0.00           C  
ATOM  16264  HB2 LEU A  89     -14.076 -16.935   8.985  1.00  0.00           H  
ATOM  16265  HB3 LEU A  89     -14.878 -15.802  10.066  1.00  0.00           H  
ATOM  16266  O   LEU A  89     -11.116 -14.689   8.290  1.00  0.00           O  
ATOM  16267  CG  LEU A  89     -12.913 -16.401  10.712  1.00  0.00           C  
ATOM  16268  HG  LEU A  89     -11.931 -16.577  10.274  1.00  0.00           H  
ATOM  16269  CD1 LEU A  89     -12.805 -15.291  11.761  1.00  0.00           C  
ATOM  16270 HD11 LEU A  89     -12.128 -15.604  12.555  1.00  0.00           H  
ATOM  16271 HD12 LEU A  89     -13.786 -15.083  12.188  1.00  0.00           H  
ATOM  16272 HD13 LEU A  89     -12.406 -14.384  11.306  1.00  0.00           H  
ATOM  16273  CD2 LEU A  89     -13.349 -17.684  11.417  1.00  0.00           C  
ATOM  16274 HD21 LEU A  89     -13.435 -18.490  10.689  1.00  0.00           H  
ATOM  16275 HD22 LEU A  89     -12.610 -17.961  12.169  1.00  0.00           H  
ATOM  16276 HD23 LEU A  89     -14.315 -17.538  11.900  1.00  0.00           H  
ATOM  16277  N   LEU A  90     -12.261 -16.014   6.894  1.00  0.00           N  
ATOM  16278  H   LEU A  90     -13.164 -16.403   6.663  1.00  0.00           H  
ATOM  16279  CA  LEU A  90     -11.116 -16.414   6.085  1.00  0.00           C  
ATOM  16280  HA  LEU A  90     -10.311 -16.735   6.746  1.00  0.00           H  
ATOM  16281  C   LEU A  90     -10.554 -15.256   5.256  1.00  0.00           C  
ATOM  16282  CB  LEU A  90     -11.543 -17.590   5.203  1.00  0.00           C  
ATOM  16283  HB2 LEU A  90     -10.764 -17.746   4.457  1.00  0.00           H  
ATOM  16284  HB3 LEU A  90     -12.469 -17.330   4.692  1.00  0.00           H  
ATOM  16285  O   LEU A  90      -9.340 -15.050   5.257  1.00  0.00           O  
ATOM  16286  CG  LEU A  90     -11.740 -18.892   5.999  1.00  0.00           C  
ATOM  16287  HG  LEU A  90     -12.347 -18.716   6.886  1.00  0.00           H  
ATOM  16288  CD1 LEU A  90     -12.420 -19.963   5.162  1.00  0.00           C  
ATOM  16289 HD11 LEU A  90     -13.365 -19.567   4.788  1.00  0.00           H  
ATOM  16290 HD12 LEU A  90     -11.764 -20.272   4.348  1.00  0.00           H  
ATOM  16291 HD13 LEU A  90     -12.640 -20.830   5.785  1.00  0.00           H  
ATOM  16292  CD2 LEU A  90     -10.392 -19.444   6.434  1.00  0.00           C  
ATOM  16293 HD21 LEU A  90      -9.697 -19.354   5.599  1.00  0.00           H  
ATOM  16294 HD22 LEU A  90     -10.499 -20.486   6.734  1.00  0.00           H  
ATOM  16295 HD23 LEU A  90     -10.017 -18.872   7.282  1.00  0.00           H  
ATOM  16296  N   TYR A  91     -11.414 -14.441   4.638  1.00  0.00           N  
ATOM  16297  H   TYR A  91     -12.392 -14.693   4.625  1.00  0.00           H  
ATOM  16298  CA  TYR A  91     -11.008 -13.207   3.962  1.00  0.00           C  
ATOM  16299  HA  TYR A  91     -10.373 -13.462   3.114  1.00  0.00           H  
ATOM  16300  C   TYR A  91     -10.197 -12.300   4.898  1.00  0.00           C  
ATOM  16301  CB  TYR A  91     -12.255 -12.480   3.438  1.00  0.00           C  
ATOM  16302  HB2 TYR A  91     -12.751 -13.118   2.706  1.00  0.00           H  
ATOM  16303  HB3 TYR A  91     -12.954 -12.327   4.260  1.00  0.00           H  
ATOM  16304  O   TYR A  91      -9.166 -11.757   4.502  1.00  0.00           O  
ATOM  16305  CG  TYR A  91     -11.961 -11.138   2.791  1.00  0.00           C  
ATOM  16306  CD1 TYR A  91     -12.128  -9.947   3.526  1.00  0.00           C  
ATOM  16307  HD1 TYR A  91     -12.478  -9.996   4.547  1.00  0.00           H  
ATOM  16308  CD2 TYR A  91     -11.518 -11.082   1.455  1.00  0.00           C  
ATOM  16309  HD2 TYR A  91     -11.405 -11.993   0.886  1.00  0.00           H  
ATOM  16310  CE1 TYR A  91     -11.856  -8.702   2.929  1.00  0.00           C  
ATOM  16311  HE1 TYR A  91     -11.989  -7.793   3.498  1.00  0.00           H  
ATOM  16312  CE2 TYR A  91     -11.251  -9.838   0.852  1.00  0.00           C  
ATOM  16313  HE2 TYR A  91     -10.941  -9.784  -0.181  1.00  0.00           H  
ATOM  16314  OH  TYR A  91     -11.159  -7.445   1.008  1.00  0.00           O  
ATOM  16315  HH  TYR A  91     -11.456  -6.726   1.571  1.00  0.00           H  
ATOM  16316  CZ  TYR A  91     -11.417  -8.648   1.588  1.00  0.00           C  
ATOM  16317  N   GLN A  92     -10.594 -12.178   6.167  1.00  0.00           N  
ATOM  16318  H   GLN A  92     -11.439 -12.648   6.457  1.00  0.00           H  
ATOM  16319  CA  GLN A  92      -9.849 -11.381   7.145  1.00  0.00           C  
ATOM  16320  HA  GLN A  92      -9.652 -10.392   6.731  1.00  0.00           H  
ATOM  16321  C   GLN A  92      -8.507 -11.990   7.532  1.00  0.00           C  
ATOM  16322  CB  GLN A  92     -10.662 -11.230   8.419  1.00  0.00           C  
ATOM  16323  HB2 GLN A  92     -10.033 -10.796   9.196  1.00  0.00           H  
ATOM  16324  HB3 GLN A  92     -10.993 -12.213   8.755  1.00  0.00           H  
ATOM  16325  O   GLN A  92      -7.527 -11.254   7.642  1.00  0.00           O  
ATOM  16326  CG  GLN A  92     -11.869 -10.327   8.219  1.00  0.00           C  
ATOM  16327  HG2 GLN A  92     -12.425 -10.619   7.328  1.00  0.00           H  
ATOM  16328  HG3 GLN A  92     -11.548  -9.292   8.100  1.00  0.00           H  
ATOM  16329  CD  GLN A  92     -12.770 -10.431   9.427  1.00  0.00           C  
ATOM  16330  NE2 GLN A  92     -14.039 -10.198   9.238  1.00  0.00           N  
ATOM  16331 HE21 GLN A  92     -14.419 -10.064   8.312  1.00  0.00           H  
ATOM  16332 HE22 GLN A  92     -14.582 -10.183  10.089  1.00  0.00           H  
ATOM  16333  OE1 GLN A  92     -12.350 -10.732  10.536  1.00  0.00           O  
ATOM  16334  N   ILE A  93      -8.451 -13.307   7.754  1.00  0.00           N  
ATOM  16335  H   ILE A  93      -9.301 -13.848   7.681  1.00  0.00           H  
ATOM  16336  CA  ILE A  93      -7.197 -13.999   8.084  1.00  0.00           C  
ATOM  16337  HA  ILE A  93      -6.755 -13.529   8.962  1.00  0.00           H  
ATOM  16338  C   ILE A  93      -6.185 -13.831   6.940  1.00  0.00           C  
ATOM  16339  CB  ILE A  93      -7.475 -15.485   8.424  1.00  0.00           C  
ATOM  16340  HB  ILE A  93      -8.072 -15.924   7.624  1.00  0.00           H  
ATOM  16341  O   ILE A  93      -5.008 -13.578   7.184  1.00  0.00           O  
ATOM  16342  CG1 ILE A  93      -8.252 -15.606   9.757  1.00  0.00           C  
ATOM  16343 HG12 ILE A  93      -7.583 -15.374  10.586  1.00  0.00           H  
ATOM  16344 HG13 ILE A  93      -9.060 -14.875   9.782  1.00  0.00           H  
ATOM  16345  CG2 ILE A  93      -6.151 -16.262   8.529  1.00  0.00           C  
ATOM  16346 HG21 ILE A  93      -6.307 -17.258   8.943  1.00  0.00           H  
ATOM  16347 HG22 ILE A  93      -5.453 -15.725   9.172  1.00  0.00           H  
ATOM  16348 HG23 ILE A  93      -5.698 -16.378   7.545  1.00  0.00           H  
ATOM  16349  CD1 ILE A  93      -8.877 -16.989   9.993  1.00  0.00           C  
ATOM  16350 HD11 ILE A  93      -8.108 -17.754  10.102  1.00  0.00           H  
ATOM  16351 HD12 ILE A  93      -9.531 -17.246   9.160  1.00  0.00           H  
ATOM  16352 HD13 ILE A  93      -9.467 -16.964  10.909  1.00  0.00           H  
ATOM  16353  N   ILE A  94      -6.654 -13.903   5.691  1.00  0.00           N  
ATOM  16354  H   ILE A  94      -7.630 -14.136   5.575  1.00  0.00           H  
ATOM  16355  CA  ILE A  94      -5.809 -13.881   4.491  1.00  0.00           C  
ATOM  16356  HA  ILE A  94      -4.891 -14.430   4.703  1.00  0.00           H  
ATOM  16357  C   ILE A  94      -5.381 -12.458   4.096  1.00  0.00           C  
ATOM  16358  CB  ILE A  94      -6.557 -14.626   3.363  1.00  0.00           C  
ATOM  16359  HB  ILE A  94      -7.558 -14.204   3.273  1.00  0.00           H  
ATOM  16360  O   ILE A  94      -4.236 -12.247   3.682  1.00  0.00           O  
ATOM  16361  CG1 ILE A  94      -6.663 -16.127   3.730  1.00  0.00           C  
ATOM  16362 HG12 ILE A  94      -5.693 -16.606   3.599  1.00  0.00           H  
ATOM  16363 HG13 ILE A  94      -6.949 -16.250   4.774  1.00  0.00           H  
ATOM  16364  CG2 ILE A  94      -5.849 -14.477   2.006  1.00  0.00           C  
ATOM  16365 HG21 ILE A  94      -5.806 -13.430   1.705  1.00  0.00           H  
ATOM  16366 HG22 ILE A  94      -6.395 -15.007   1.225  1.00  0.00           H  
ATOM  16367 HG23 ILE A  94      -4.841 -14.882   2.084  1.00  0.00           H  
ATOM  16368  CD1 ILE A  94      -7.704 -16.869   2.900  1.00  0.00           C  
ATOM  16369 HD11 ILE A  94      -8.678 -16.400   3.040  1.00  0.00           H  
ATOM  16370 HD12 ILE A  94      -7.432 -16.841   1.844  1.00  0.00           H  
ATOM  16371 HD13 ILE A  94      -7.757 -17.907   3.228  1.00  0.00           H  
ATOM  16372  N   THR A  95      -6.271 -11.467   4.218  1.00  0.00           N  
ATOM  16373  H   THR A  95      -7.201 -11.694   4.541  1.00  0.00           H  
ATOM  16374  CA  THR A  95      -5.981 -10.078   3.808  1.00  0.00           C  
ATOM  16375  HA  THR A  95      -5.342 -10.112   2.926  1.00  0.00           H  
ATOM  16376  C   THR A  95      -5.215  -9.275   4.855  1.00  0.00           C  
ATOM  16377  CB  THR A  95      -7.243  -9.302   3.412  1.00  0.00           C  
ATOM  16378  HB  THR A  95      -6.953  -8.274   3.193  1.00  0.00           H  
ATOM  16379  O   THR A  95      -4.520  -8.314   4.507  1.00  0.00           O  
ATOM  16380  CG2 THR A  95      -7.892  -9.873   2.155  1.00  0.00           C  
ATOM  16381 HG21 THR A  95      -8.218 -10.902   2.310  1.00  0.00           H  
ATOM  16382 HG22 THR A  95      -7.182  -9.857   1.328  1.00  0.00           H  
ATOM  16383 HG23 THR A  95      -8.752  -9.260   1.884  1.00  0.00           H  
ATOM  16384  OG1 THR A  95      -8.192  -9.277   4.451  1.00  0.00           O  
ATOM  16385  HG1 THR A  95      -8.618 -10.138   4.448  1.00  0.00           H  
ATOM  16386  N   ASP A  96      -5.282  -9.657   6.129  1.00  0.00           N  
ATOM  16387  H   ASP A  96      -5.870 -10.438   6.384  1.00  0.00           H  
ATOM  16388  CA  ASP A  96      -4.508  -9.005   7.176  1.00  0.00           C  
ATOM  16389  HA  ASP A  96      -4.464  -7.938   6.958  1.00  0.00           H  
ATOM  16390  C   ASP A  96      -3.066  -9.543   7.174  1.00  0.00           C  
ATOM  16391  CB  ASP A  96      -5.248  -9.129   8.511  1.00  0.00           C  
ATOM  16392  HB2 ASP A  96      -6.270  -8.774   8.371  1.00  0.00           H  
ATOM  16393  HB3 ASP A  96      -5.298 -10.183   8.785  1.00  0.00           H  
ATOM  16394  O   ASP A  96      -2.780 -10.664   7.594  1.00  0.00           O  
ATOM  16395  CG  ASP A  96      -4.620  -8.324   9.653  1.00  0.00           C  
ATOM  16396  OD1 ASP A  96      -3.414  -7.989   9.560  1.00  0.00           O  
ATOM  16397  OD2 ASP A  96      -5.351  -8.044  10.634  1.00  0.00           O  
ATOM  16398  N   ARG A  97      -2.122  -8.707   6.710  1.00  0.00           N  
ATOM  16399  H   ARG A  97      -2.447  -7.820   6.355  1.00  0.00           H  
ATOM  16400  CA  ARG A  97      -0.680  -9.023   6.664  1.00  0.00           C  
ATOM  16401  HA  ARG A  97      -0.534  -9.892   6.023  1.00  0.00           H  
ATOM  16402  C   ARG A  97      -0.109  -9.447   8.027  1.00  0.00           C  
ATOM  16403  CB  ARG A  97       0.129  -7.833   6.106  1.00  0.00           C  
ATOM  16404  HB2 ARG A  97       1.185  -8.023   6.299  1.00  0.00           H  
ATOM  16405  HB3 ARG A  97      -0.149  -6.926   6.642  1.00  0.00           H  
ATOM  16406  O   ARG A  97       0.915 -10.116   8.037  1.00  0.00           O  
ATOM  16407  CG  ARG A  97      -0.031  -7.609   4.591  1.00  0.00           C  
ATOM  16408  HG2 ARG A  97       0.201  -8.535   4.065  1.00  0.00           H  
ATOM  16409  HG3 ARG A  97      -1.061  -7.325   4.373  1.00  0.00           H  
ATOM  16410  CD  ARG A  97       0.926  -6.501   4.111  1.00  0.00           C  
ATOM  16411  HD2 ARG A  97       0.714  -5.595   4.678  1.00  0.00           H  
ATOM  16412  HD3 ARG A  97       1.949  -6.811   4.321  1.00  0.00           H  
ATOM  16413  NE  ARG A  97       0.789  -6.213   2.664  1.00  0.00           N  
ATOM  16414  HE  ARG A  97       0.112  -6.761   2.153  1.00  0.00           H  
ATOM  16415  NH1 ARG A  97       2.292  -4.476   2.548  1.00  0.00           N  
ATOM  16416 HH11 ARG A  97       2.713  -3.727   2.017  1.00  0.00           H  
ATOM  16417 HH12 ARG A  97       2.519  -4.614   3.523  1.00  0.00           H  
ATOM  16418  NH2 ARG A  97       1.148  -5.045   0.726  1.00  0.00           N  
ATOM  16419 HH21 ARG A  97       0.415  -5.557   0.256  1.00  0.00           H  
ATOM  16420 HH22 ARG A  97       1.542  -4.254   0.237  1.00  0.00           H  
ATOM  16421  CZ  ARG A  97       1.410  -5.256   1.987  1.00  0.00           C  
ATOM  16422  N   LYS A  98      -0.750  -9.083   9.149  1.00  0.00           N  
ATOM  16423  H   LYS A  98      -1.624  -8.586   9.049  1.00  0.00           H  
ATOM  16424  CA  LYS A  98      -0.370  -9.491  10.515  1.00  0.00           C  
ATOM  16425  HA  LYS A  98       0.683  -9.770  10.528  1.00  0.00           H  
ATOM  16426  C   LYS A  98      -1.128 -10.734  11.016  1.00  0.00           C  
ATOM  16427  CB  LYS A  98      -0.586  -8.317  11.489  1.00  0.00           C  
ATOM  16428  HB2 LYS A  98      -1.636  -8.027  11.467  1.00  0.00           H  
ATOM  16429  HB3 LYS A  98      -0.359  -8.663  12.497  1.00  0.00           H  
ATOM  16430  O   LYS A  98      -0.798 -11.229  12.094  1.00  0.00           O  
ATOM  16431  CG  LYS A  98       0.286  -7.083  11.205  1.00  0.00           C  
ATOM  16432  HG2 LYS A  98       1.337  -7.369  11.251  1.00  0.00           H  
ATOM  16433  HG3 LYS A  98       0.065  -6.695  10.211  1.00  0.00           H  
ATOM  16434  CD  LYS A  98       0.005  -5.990  12.249  1.00  0.00           C  
ATOM  16435  HD2 LYS A  98       0.183  -6.394  13.246  1.00  0.00           H  
ATOM  16436  HD3 LYS A  98      -1.041  -5.693  12.168  1.00  0.00           H  
ATOM  16437  CE  LYS A  98       0.904  -4.768  12.027  1.00  0.00           C  
ATOM  16438  HE2 LYS A  98       0.750  -4.409  11.009  1.00  0.00           H  
ATOM  16439  HE3 LYS A  98       1.944  -5.082  12.116  1.00  0.00           H  
ATOM  16440  NZ  LYS A  98       0.610  -3.682  12.998  1.00  0.00           N  
ATOM  16441  HZ1 LYS A  98       0.751  -3.996  13.947  1.00  0.00           H  
ATOM  16442  HZ2 LYS A  98      -0.346  -3.371  12.899  1.00  0.00           H  
ATOM  16443  HZ3 LYS A  98       1.211  -2.886  12.838  1.00  0.00           H  
ATOM  16444  N   LYS A  99      -2.149 -11.220  10.290  1.00  0.00           N  
ATOM  16445  H   LYS A  99      -2.380 -10.748   9.427  1.00  0.00           H  
ATOM  16446  CA  LYS A  99      -2.915 -12.447  10.602  1.00  0.00           C  
ATOM  16447  HA  LYS A  99      -2.647 -12.745  11.616  1.00  0.00           H  
ATOM  16448  C   LYS A  99      -2.541 -13.665   9.750  1.00  0.00           C  
ATOM  16449  CB  LYS A  99      -4.442 -12.245  10.567  1.00  0.00           C  
ATOM  16450  HB2 LYS A  99      -4.919 -13.195  10.805  1.00  0.00           H  
ATOM  16451  HB3 LYS A  99      -4.732 -12.007   9.544  1.00  0.00           H  
ATOM  16452  O   LYS A  99      -3.139 -14.721   9.920  1.00  0.00           O  
ATOM  16453  CG  LYS A  99      -5.005 -11.215  11.560  1.00  0.00           C  
ATOM  16454  HG2 LYS A  99      -4.778 -11.536  12.577  1.00  0.00           H  
ATOM  16455  HG3 LYS A  99      -4.521 -10.251  11.403  1.00  0.00           H  
ATOM  16456  CD  LYS A  99      -6.535 -11.098  11.406  1.00  0.00           C  
ATOM  16457  HD2 LYS A  99      -6.978 -12.072  11.614  1.00  0.00           H  
ATOM  16458  HD3 LYS A  99      -6.779 -10.827  10.378  1.00  0.00           H  
ATOM  16459  CE  LYS A  99      -7.139 -10.053  12.355  1.00  0.00           C  
ATOM  16460  HE2 LYS A  99      -6.837 -10.299  13.373  1.00  0.00           H  
ATOM  16461  HE3 LYS A  99      -6.730  -9.078  12.093  1.00  0.00           H  
ATOM  16462  NZ  LYS A  99      -8.626 -10.022  12.281  1.00  0.00           N  
ATOM  16463  HZ1 LYS A  99      -9.017  -9.345  12.920  1.00  0.00           H  
ATOM  16464  HZ2 LYS A  99      -8.942  -9.791  11.350  1.00  0.00           H  
ATOM  16465  HZ3 LYS A  99      -9.022 -10.916  12.534  1.00  0.00           H  
ATOM  16466  N   ARG A 100      -1.502 -13.573   8.916  1.00  0.00           N  
ATOM  16467  H   ARG A 100      -1.068 -12.669   8.793  1.00  0.00           H  
ATOM  16468  CA  ARG A 100      -0.967 -14.732   8.173  1.00  0.00           C  
ATOM  16469  HA  ARG A 100      -1.781 -15.183   7.605  1.00  0.00           H  
ATOM  16470  C   ARG A 100      -0.453 -15.866   9.080  1.00  0.00           C  
ATOM  16471  CB  ARG A 100       0.111 -14.267   7.187  1.00  0.00           C  
ATOM  16472  HB2 ARG A 100       0.910 -13.763   7.731  1.00  0.00           H  
ATOM  16473  HB3 ARG A 100       0.533 -15.144   6.695  1.00  0.00           H  
ATOM  16474  O   ARG A 100      -0.335 -16.993   8.621  1.00  0.00           O  
ATOM  16475  CG  ARG A 100      -0.466 -13.331   6.117  1.00  0.00           C  
ATOM  16476  HG2 ARG A 100      -0.828 -12.413   6.581  1.00  0.00           H  
ATOM  16477  HG3 ARG A 100      -1.292 -13.826   5.606  1.00  0.00           H  
ATOM  16478  CD  ARG A 100       0.626 -12.989   5.106  1.00  0.00           C  
ATOM  16479  HD2 ARG A 100       1.460 -12.523   5.631  1.00  0.00           H  
ATOM  16480  HD3 ARG A 100       0.979 -13.914   4.651  1.00  0.00           H  
ATOM  16481  NE  ARG A 100       0.119 -12.079   4.069  1.00  0.00           N  
ATOM  16482  HE  ARG A 100      -0.843 -11.786   4.160  1.00  0.00           H  
ATOM  16483  NH1 ARG A 100       1.968 -12.235   2.709  1.00  0.00           N  
ATOM  16484 HH11 ARG A 100       2.352 -12.969   3.286  1.00  0.00           H  
ATOM  16485 HH12 ARG A 100       2.454 -12.059   1.841  1.00  0.00           H  
ATOM  16486  NH2 ARG A 100       0.226 -10.946   2.113  1.00  0.00           N  
ATOM  16487 HH21 ARG A 100      -0.758 -10.747   2.227  1.00  0.00           H  
ATOM  16488 HH22 ARG A 100       0.669 -10.837   1.212  1.00  0.00           H  
ATOM  16489  CZ  ARG A 100       0.780 -11.755   2.975  1.00  0.00           C  
ATOM  16490  N   ASP A 101      -0.246 -15.576  10.366  1.00  0.00           N  
ATOM  16491  H   ASP A 101      -0.242 -14.594  10.599  1.00  0.00           H  
ATOM  16492  CA  ASP A 101       0.209 -16.499  11.420  1.00  0.00           C  
ATOM  16493  HA  ASP A 101       0.905 -17.217  10.986  1.00  0.00           H  
ATOM  16494  C   ASP A 101      -0.927 -17.296  12.113  1.00  0.00           C  
ATOM  16495  CB  ASP A 101       0.962 -15.677  12.485  1.00  0.00           C  
ATOM  16496  HB2 ASP A 101       1.336 -16.340  13.266  1.00  0.00           H  
ATOM  16497  HB3 ASP A 101       0.248 -15.000  12.954  1.00  0.00           H  
ATOM  16498  O   ASP A 101      -0.732 -17.849  13.201  1.00  0.00           O  
ATOM  16499  CG  ASP A 101       2.148 -14.855  11.981  1.00  0.00           C  
ATOM  16500  OD1 ASP A 101       2.668 -15.150  10.886  1.00  0.00           O  
ATOM  16501  OD2 ASP A 101       2.472 -13.887  12.711  1.00  0.00           O  
ATOM  16502  N   TYR A 102      -2.155 -17.282  11.582  1.00  0.00           N  
ATOM  16503  H   TYR A 102      -2.290 -16.859  10.676  1.00  0.00           H  
ATOM  16504  CA  TYR A 102      -3.324 -17.864  12.259  1.00  0.00           C  
ATOM  16505  HA  TYR A 102      -3.098 -17.962  13.321  1.00  0.00           H  
ATOM  16506  C   TYR A 102      -3.641 -19.277  11.749  1.00  0.00           C  
ATOM  16507  CB  TYR A 102      -4.548 -16.933  12.173  1.00  0.00           C  
ATOM  16508  HB2 TYR A 102      -5.434 -17.523  12.408  1.00  0.00           H  
ATOM  16509  HB3 TYR A 102      -4.660 -16.590  11.145  1.00  0.00           H  
ATOM  16510  O   TYR A 102      -3.643 -19.535  10.548  1.00  0.00           O  
ATOM  16511  CG  TYR A 102      -4.529 -15.723  13.103  1.00  0.00           C  
ATOM  16512  CD1 TYR A 102      -5.540 -15.541  14.067  1.00  0.00           C  
ATOM  16513  HD1 TYR A 102      -6.311 -16.291  14.168  1.00  0.00           H  
ATOM  16514  CD2 TYR A 102      -3.502 -14.768  13.012  1.00  0.00           C  
ATOM  16515  HD2 TYR A 102      -2.692 -14.923  12.315  1.00  0.00           H  
ATOM  16516  CE1 TYR A 102      -5.563 -14.389  14.883  1.00  0.00           C  
ATOM  16517  HE1 TYR A 102      -6.355 -14.242  15.602  1.00  0.00           H  
ATOM  16518  CE2 TYR A 102      -3.503 -13.627  13.829  1.00  0.00           C  
ATOM  16519  HE2 TYR A 102      -2.695 -12.914  13.747  1.00  0.00           H  
ATOM  16520  OH  TYR A 102      -4.527 -12.275  15.480  1.00  0.00           O  
ATOM  16521  HH  TYR A 102      -3.719 -11.806  15.254  1.00  0.00           H  
ATOM  16522  CZ  TYR A 102      -4.549 -13.419  14.746  1.00  0.00           C  
ATOM  16523  N   SER A 103      -3.980 -20.179  12.672  1.00  0.00           N  
ATOM  16524  H   SER A 103      -3.933 -19.898  13.641  1.00  0.00           H  
ATOM  16525  CA  SER A 103      -4.702 -21.426  12.408  1.00  0.00           C  
ATOM  16526  HA  SER A 103      -4.694 -21.615  11.335  1.00  0.00           H  
ATOM  16527  C   SER A 103      -6.168 -21.290  12.833  1.00  0.00           C  
ATOM  16528  CB  SER A 103      -4.020 -22.631  13.078  1.00  0.00           C  
ATOM  16529  HB2 SER A 103      -2.998 -22.706  12.704  1.00  0.00           H  
ATOM  16530  HB3 SER A 103      -4.557 -23.537  12.799  1.00  0.00           H  
ATOM  16531  O   SER A 103      -6.519 -20.506  13.719  1.00  0.00           O  
ATOM  16532  OG  SER A 103      -3.983 -22.534  14.493  1.00  0.00           O  
ATOM  16533  HG  SER A 103      -3.766 -23.385  14.881  1.00  0.00           H  
ATOM  16534  N   LEU A 104      -7.041 -22.056  12.189  1.00  0.00           N  
ATOM  16535  H   LEU A 104      -6.683 -22.687  11.485  1.00  0.00           H  
ATOM  16536  CA  LEU A 104      -8.461 -22.159  12.505  1.00  0.00           C  
ATOM  16537  HA  LEU A 104      -8.793 -21.281  13.059  1.00  0.00           H  
ATOM  16538  C   LEU A 104      -8.665 -23.413  13.358  1.00  0.00           C  
ATOM  16539  CB  LEU A 104      -9.213 -22.252  11.165  1.00  0.00           C  
ATOM  16540  HB2 LEU A 104      -8.805 -21.518  10.469  1.00  0.00           H  
ATOM  16541  HB3 LEU A 104      -9.018 -23.234  10.734  1.00  0.00           H  
ATOM  16542  O   LEU A 104      -8.371 -24.500  12.889  1.00  0.00           O  
ATOM  16543  CG  LEU A 104     -10.729 -22.057  11.266  1.00  0.00           C  
ATOM  16544  HG  LEU A 104     -11.110 -22.568  12.151  1.00  0.00           H  
ATOM  16545  CD1 LEU A 104     -11.030 -20.559  11.333  1.00  0.00           C  
ATOM  16546 HD11 LEU A 104     -10.791 -20.173  12.323  1.00  0.00           H  
ATOM  16547 HD12 LEU A 104     -10.448 -20.017  10.587  1.00  0.00           H  
ATOM  16548 HD13 LEU A 104     -12.082 -20.387  11.103  1.00  0.00           H  
ATOM  16549  CD2 LEU A 104     -11.433 -22.638  10.041  1.00  0.00           C  
ATOM  16550 HD21 LEU A 104     -11.234 -23.708   9.975  1.00  0.00           H  
ATOM  16551 HD22 LEU A 104     -12.510 -22.496  10.133  1.00  0.00           H  
ATOM  16552 HD23 LEU A 104     -11.078 -22.148   9.134  1.00  0.00           H  
ATOM  16553  N   ARG A 105      -9.147 -23.323  14.592  1.00  0.00           N  
ATOM  16554  H   ARG A 105      -9.359 -22.411  14.970  1.00  0.00           H  
ATOM  16555  CA  ARG A 105      -9.556 -24.492  15.385  1.00  0.00           C  
ATOM  16556  HA  ARG A 105      -9.160 -25.399  14.927  1.00  0.00           H  
ATOM  16557  C   ARG A 105     -11.068 -24.613  15.364  1.00  0.00           C  
ATOM  16558  CB  ARG A 105      -9.004 -24.402  16.809  1.00  0.00           C  
ATOM  16559  HB2 ARG A 105      -9.195 -23.413  17.226  1.00  0.00           H  
ATOM  16560  HB3 ARG A 105      -9.507 -25.139  17.434  1.00  0.00           H  
ATOM  16561  O   ARG A 105     -11.725 -23.600  15.460  1.00  0.00           O  
ATOM  16562  CG  ARG A 105      -7.503 -24.678  16.811  1.00  0.00           C  
ATOM  16563  HG2 ARG A 105      -6.988 -23.917  16.225  1.00  0.00           H  
ATOM  16564  HG3 ARG A 105      -7.327 -25.658  16.367  1.00  0.00           H  
ATOM  16565  CD  ARG A 105      -6.964 -24.680  18.235  1.00  0.00           C  
ATOM  16566  HD2 ARG A 105      -7.425 -25.495  18.793  1.00  0.00           H  
ATOM  16567  HD3 ARG A 105      -7.227 -23.732  18.706  1.00  0.00           H  
ATOM  16568  NE  ARG A 105      -5.505 -24.844  18.225  1.00  0.00           N  
ATOM  16569  HE  ARG A 105      -5.044 -24.960  17.334  1.00  0.00           H  
ATOM  16570  NH1 ARG A 105      -5.152 -24.494  20.465  1.00  0.00           N  
ATOM  16571 HH11 ARG A 105      -4.537 -24.126  21.177  1.00  0.00           H  
ATOM  16572 HH12 ARG A 105      -6.151 -24.485  20.612  1.00  0.00           H  
ATOM  16573  NH2 ARG A 105      -3.429 -24.696  19.026  1.00  0.00           N  
ATOM  16574 HH21 ARG A 105      -2.786 -24.479  19.774  1.00  0.00           H  
ATOM  16575 HH22 ARG A 105      -3.149 -24.850  18.068  1.00  0.00           H  
ATOM  16576  CZ  ARG A 105      -4.706 -24.688  19.252  1.00  0.00           C  
ATOM  16577  N   VAL A 106     -11.633 -25.807  15.255  1.00  0.00           N  
ATOM  16578  H   VAL A 106     -11.027 -26.593  15.066  1.00  0.00           H  
ATOM  16579  CA  VAL A 106     -13.081 -26.052  15.317  1.00  0.00           C  
ATOM  16580  HA  VAL A 106     -13.606 -25.142  15.607  1.00  0.00           H  
ATOM  16581  C   VAL A 106     -13.342 -27.092  16.382  1.00  0.00           C  
ATOM  16582  CB  VAL A 106     -13.653 -26.500  13.963  1.00  0.00           C  
ATOM  16583  HB  VAL A 106     -13.122 -27.387  13.616  1.00  0.00           H  
ATOM  16584  O   VAL A 106     -12.936 -28.243  16.239  1.00  0.00           O  
ATOM  16585  CG1 VAL A 106     -15.146 -26.833  14.043  1.00  0.00           C  
ATOM  16586 HG11 VAL A 106     -15.310 -27.716  14.661  1.00  0.00           H  
ATOM  16587 HG12 VAL A 106     -15.541 -27.040  13.049  1.00  0.00           H  
ATOM  16588 HG13 VAL A 106     -15.697 -25.997  14.475  1.00  0.00           H  
ATOM  16589  CG2 VAL A 106     -13.503 -25.363  12.952  1.00  0.00           C  
ATOM  16590 HG21 VAL A 106     -14.077 -24.523  13.343  1.00  0.00           H  
ATOM  16591 HG22 VAL A 106     -13.903 -25.656  11.982  1.00  0.00           H  
ATOM  16592 HG23 VAL A 106     -12.464 -25.052  12.843  1.00  0.00           H  
ATOM  16593  N   ARG A 107     -13.986 -26.689  17.469  1.00  0.00           N  
ATOM  16594  H   ARG A 107     -14.341 -25.744  17.477  1.00  0.00           H  
ATOM  16595  CA  ARG A 107     -14.476 -27.600  18.493  1.00  0.00           C  
ATOM  16596  HA  ARG A 107     -13.740 -28.395  18.610  1.00  0.00           H  
ATOM  16597  C   ARG A 107     -15.775 -28.247  18.012  1.00  0.00           C  
ATOM  16598  CB  ARG A 107     -14.580 -26.853  19.826  1.00  0.00           C  
ATOM  16599  HB2 ARG A 107     -15.475 -26.232  19.842  1.00  0.00           H  
ATOM  16600  HB3 ARG A 107     -13.709 -26.204  19.922  1.00  0.00           H  
ATOM  16601  O   ARG A 107     -16.508 -27.672  17.226  1.00  0.00           O  
ATOM  16602  CG  ARG A 107     -14.590 -27.821  21.013  1.00  0.00           C  
ATOM  16603  HG2 ARG A 107     -13.763 -28.525  20.914  1.00  0.00           H  
ATOM  16604  HG3 ARG A 107     -15.530 -28.372  21.038  1.00  0.00           H  
ATOM  16605  CD  ARG A 107     -14.418 -27.032  22.310  1.00  0.00           C  
ATOM  16606  HD2 ARG A 107     -15.299 -26.408  22.462  1.00  0.00           H  
ATOM  16607  HD3 ARG A 107     -13.544 -26.388  22.212  1.00  0.00           H  
ATOM  16608  NE  ARG A 107     -14.231 -27.935  23.457  1.00  0.00           N  
ATOM  16609  HE  ARG A 107     -14.207 -28.923  23.252  1.00  0.00           H  
ATOM  16610  NH1 ARG A 107     -13.800 -26.302  25.008  1.00  0.00           N  
ATOM  16611 HH11 ARG A 107     -13.835 -25.616  24.267  1.00  0.00           H  
ATOM  16612 HH12 ARG A 107     -13.521 -26.021  25.937  1.00  0.00           H  
ATOM  16613  NH2 ARG A 107     -13.789 -28.455  25.623  1.00  0.00           N  
ATOM  16614 HH21 ARG A 107     -13.488 -28.176  26.546  1.00  0.00           H  
ATOM  16615 HH22 ARG A 107     -13.767 -29.432  25.368  1.00  0.00           H  
ATOM  16616  CZ  ARG A 107     -13.951 -27.559  24.689  1.00  0.00           C  
ATOM  16617  N   THR A 108     -16.028 -29.471  18.437  1.00  0.00           N  
ATOM  16618  H   THR A 108     -15.354 -29.893  19.060  1.00  0.00           H  
ATOM  16619  CA  THR A 108     -17.261 -30.210  18.137  1.00  0.00           C  
ATOM  16620  HA  THR A 108     -17.892 -29.623  17.470  1.00  0.00           H  
ATOM  16621  C   THR A 108     -18.062 -30.437  19.407  1.00  0.00           C  
ATOM  16622  CB  THR A 108     -16.962 -31.551  17.459  1.00  0.00           C  
ATOM  16623  HB  THR A 108     -17.876 -32.142  17.404  1.00  0.00           H  
ATOM  16624  O   THR A 108     -17.514 -30.380  20.511  1.00  0.00           O  
ATOM  16625  CG2 THR A 108     -16.449 -31.330  16.042  1.00  0.00           C  
ATOM  16626 HG21 THR A 108     -15.477 -30.838  16.055  1.00  0.00           H  
ATOM  16627 HG22 THR A 108     -16.409 -32.283  15.514  1.00  0.00           H  
ATOM  16628 HG23 THR A 108     -17.146 -30.690  15.500  1.00  0.00           H  
ATOM  16629  OG1 THR A 108     -15.990 -32.263  18.198  1.00  0.00           O  
ATOM  16630  HG1 THR A 108     -15.222 -31.689  18.235  1.00  0.00           H  
ATOM  16631  N   GLU A 109     -19.341 -30.794  19.263  1.00  0.00           N  
ATOM  16632  H   GLU A 109     -19.758 -30.750  18.344  1.00  0.00           H  
ATOM  16633  CA  GLU A 109     -20.217 -31.133  20.394  1.00  0.00           C  
ATOM  16634  HA  GLU A 109     -20.327 -30.258  21.035  1.00  0.00           H  
ATOM  16635  C   GLU A 109     -19.658 -32.268  21.269  1.00  0.00           C  
ATOM  16636  CB  GLU A 109     -21.603 -31.541  19.878  1.00  0.00           C  
ATOM  16637  HB2 GLU A 109     -21.494 -32.379  19.191  1.00  0.00           H  
ATOM  16638  HB3 GLU A 109     -22.196 -31.868  20.733  1.00  0.00           H  
ATOM  16639  O   GLU A 109     -19.886 -32.289  22.476  1.00  0.00           O  
ATOM  16640  CG  GLU A 109     -22.352 -30.395  19.180  1.00  0.00           C  
ATOM  16641  HG2 GLU A 109     -21.818 -30.124  18.270  1.00  0.00           H  
ATOM  16642  HG3 GLU A 109     -22.351 -29.529  19.841  1.00  0.00           H  
ATOM  16643  CD  GLU A 109     -23.803 -30.769  18.829  1.00  0.00           C  
ATOM  16644  OE1 GLU A 109     -24.575 -29.826  18.551  1.00  0.00           O  
ATOM  16645  OE2 GLU A 109     -24.131 -31.977  18.864  1.00  0.00           O  
ATOM  16646  N   SER A 110     -18.854 -33.180  20.702  1.00  0.00           N  
ATOM  16647  H   SER A 110     -18.671 -33.103  19.712  1.00  0.00           H  
ATOM  16648  CA  SER A 110     -18.184 -34.249  21.458  1.00  0.00           C  
ATOM  16649  HA  SER A 110     -18.900 -34.633  22.185  1.00  0.00           H  
ATOM  16650  C   SER A 110     -16.961 -33.772  22.257  1.00  0.00           C  
ATOM  16651  CB  SER A 110     -17.815 -35.410  20.527  1.00  0.00           C  
ATOM  16652  HB2 SER A 110     -17.588 -36.288  21.132  1.00  0.00           H  
ATOM  16653  HB3 SER A 110     -18.664 -35.646  19.885  1.00  0.00           H  
ATOM  16654  O   SER A 110     -16.250 -34.589  22.842  1.00  0.00           O  
ATOM  16655  OG  SER A 110     -16.686 -35.105  19.728  1.00  0.00           O  
ATOM  16656  HG  SER A 110     -15.953 -34.927  20.322  1.00  0.00           H  
ATOM  16657  N   GLY A 111     -16.649 -32.475  22.225  1.00  0.00           N  
ATOM  16658  H   GLY A 111     -17.264 -31.861  21.711  1.00  0.00           H  
ATOM  16659  CA  GLY A 111     -15.512 -31.856  22.898  1.00  0.00           C  
ATOM  16660  HA2 GLY A 111     -15.365 -32.337  23.866  1.00  0.00           H  
ATOM  16661  HA3 GLY A 111     -15.753 -30.807  23.069  1.00  0.00           H  
ATOM  16662  C   GLY A 111     -14.186 -31.914  22.137  1.00  0.00           C  
ATOM  16663  O   GLY A 111     -13.237 -31.292  22.605  1.00  0.00           O  
ATOM  16664  N   LYS A 112     -14.104 -32.597  20.983  1.00  0.00           N  
ATOM  16665  H   LYS A 112     -14.968 -32.933  20.583  1.00  0.00           H  
ATOM  16666  CA  LYS A 112     -12.880 -32.655  20.159  1.00  0.00           C  
ATOM  16667  HA  LYS A 112     -12.023 -32.834  20.808  1.00  0.00           H  
ATOM  16668  C   LYS A 112     -12.642 -31.325  19.451  1.00  0.00           C  
ATOM  16669  CB  LYS A 112     -12.956 -33.758  19.091  1.00  0.00           C  
ATOM  16670  HB2 LYS A 112     -13.834 -33.598  18.465  1.00  0.00           H  
ATOM  16671  HB3 LYS A 112     -12.078 -33.665  18.452  1.00  0.00           H  
ATOM  16672  O   LYS A 112     -13.616 -30.716  19.017  1.00  0.00           O  
ATOM  16673  CG  LYS A 112     -12.989 -35.185  19.644  1.00  0.00           C  
ATOM  16674  HG2 LYS A 112     -12.095 -35.363  20.243  1.00  0.00           H  
ATOM  16675  HG3 LYS A 112     -13.874 -35.328  20.263  1.00  0.00           H  
ATOM  16676  CD  LYS A 112     -13.019 -36.160  18.460  1.00  0.00           C  
ATOM  16677  HD2 LYS A 112     -13.921 -35.978  17.875  1.00  0.00           H  
ATOM  16678  HD3 LYS A 112     -12.152 -35.972  17.827  1.00  0.00           H  
ATOM  16679  CE  LYS A 112     -12.997 -37.615  18.928  1.00  0.00           C  
ATOM  16680  HE2 LYS A 112     -12.120 -37.763  19.559  1.00  0.00           H  
ATOM  16681  HE3 LYS A 112     -13.887 -37.803  19.528  1.00  0.00           H  
ATOM  16682  NZ  LYS A 112     -12.951 -38.531  17.762  1.00  0.00           N  
ATOM  16683  HZ1 LYS A 112     -12.126 -38.346  17.210  1.00  0.00           H  
ATOM  16684  HZ2 LYS A 112     -13.752 -38.379  17.166  1.00  0.00           H  
ATOM  16685  HZ3 LYS A 112     -12.933 -39.497  18.054  1.00  0.00           H  
ATOM  16686  N   THR A 113     -11.385 -30.939  19.251  1.00  0.00           N  
ATOM  16687  H   THR A 113     -10.651 -31.533  19.609  1.00  0.00           H  
ATOM  16688  CA  THR A 113     -10.999 -29.724  18.514  1.00  0.00           C  
ATOM  16689  HA  THR A 113     -11.900 -29.221  18.161  1.00  0.00           H  
ATOM  16690  C   THR A 113     -10.159 -30.073  17.288  1.00  0.00           C  
ATOM  16691  CB  THR A 113     -10.261 -28.727  19.423  1.00  0.00           C  
ATOM  16692  HB  THR A 113      -9.303 -29.146  19.731  1.00  0.00           H  
ATOM  16693  O   THR A 113      -9.160 -30.766  17.413  1.00  0.00           O  
ATOM  16694  CG2 THR A 113      -9.979 -27.395  18.742  1.00  0.00           C  
ATOM  16695 HG21 THR A 113     -10.912 -26.963  18.379  1.00  0.00           H  
ATOM  16696 HG22 THR A 113      -9.520 -26.708  19.452  1.00  0.00           H  
ATOM  16697 HG23 THR A 113      -9.296 -27.541  17.905  1.00  0.00           H  
ATOM  16698  OG1 THR A 113     -11.023 -28.441  20.573  1.00  0.00           O  
ATOM  16699  HG1 THR A 113     -10.558 -27.761  21.066  1.00  0.00           H  
ATOM  16700  N   TYR A 114     -10.522 -29.574  16.112  1.00  0.00           N  
ATOM  16701  H   TYR A 114     -11.382 -29.047  16.071  1.00  0.00           H  
ATOM  16702  CA  TYR A 114      -9.819 -29.771  14.842  1.00  0.00           C  
ATOM  16703  HA  TYR A 114      -9.094 -30.580  14.928  1.00  0.00           H  
ATOM  16704  C   TYR A 114      -9.087 -28.487  14.450  1.00  0.00           C  
ATOM  16705  CB  TYR A 114     -10.845 -30.151  13.766  1.00  0.00           C  
ATOM  16706  HB2 TYR A 114     -11.584 -29.355  13.682  1.00  0.00           H  
ATOM  16707  HB3 TYR A 114     -10.331 -30.216  12.807  1.00  0.00           H  
ATOM  16708  O   TYR A 114      -9.729 -27.472  14.232  1.00  0.00           O  
ATOM  16709  CG  TYR A 114     -11.569 -31.457  14.023  1.00  0.00           C  
ATOM  16710  CD1 TYR A 114     -11.042 -32.667  13.535  1.00  0.00           C  
ATOM  16711  HD1 TYR A 114     -10.139 -32.660  12.943  1.00  0.00           H  
ATOM  16712  CD2 TYR A 114     -12.762 -31.466  14.769  1.00  0.00           C  
ATOM  16713  HD2 TYR A 114     -13.177 -30.540  15.139  1.00  0.00           H  
ATOM  16714  CE1 TYR A 114     -11.695 -33.886  13.795  1.00  0.00           C  
ATOM  16715  HE1 TYR A 114     -11.299 -34.813  13.406  1.00  0.00           H  
ATOM  16716  CE2 TYR A 114     -13.414 -32.684  15.029  1.00  0.00           C  
ATOM  16717  HE2 TYR A 114     -14.313 -32.707  15.626  1.00  0.00           H  
ATOM  16718  OH  TYR A 114     -13.568 -35.050  14.764  1.00  0.00           O  
ATOM  16719  HH  TYR A 114     -14.477 -34.842  14.993  1.00  0.00           H  
ATOM  16720  CZ  TYR A 114     -12.895 -33.892  14.531  1.00  0.00           C  
ATOM  16721  N   GLU A 115      -7.760 -28.495  14.382  1.00  0.00           N  
ATOM  16722  H   GLU A 115      -7.291 -29.376  14.537  1.00  0.00           H  
ATOM  16723  CA  GLU A 115      -6.935 -27.372  13.925  1.00  0.00           C  
ATOM  16724  HA  GLU A 115      -7.472 -26.438  14.095  1.00  0.00           H  
ATOM  16725  C   GLU A 115      -6.651 -27.482  12.429  1.00  0.00           C  
ATOM  16726  CB  GLU A 115      -5.630 -27.321  14.739  1.00  0.00           C  
ATOM  16727  HB2 GLU A 115      -5.905 -27.214  15.789  1.00  0.00           H  
ATOM  16728  HB3 GLU A 115      -5.092 -28.259  14.604  1.00  0.00           H  
ATOM  16729  O   GLU A 115      -6.179 -28.514  11.969  1.00  0.00           O  
ATOM  16730  CG  GLU A 115      -4.693 -26.158  14.381  1.00  0.00           C  
ATOM  16731  HG2 GLU A 115      -5.257 -25.228  14.446  1.00  0.00           H  
ATOM  16732  HG3 GLU A 115      -4.352 -26.270  13.352  1.00  0.00           H  
ATOM  16733  CD  GLU A 115      -3.457 -26.072  15.298  1.00  0.00           C  
ATOM  16734  OE1 GLU A 115      -3.378 -25.095  16.085  1.00  0.00           O  
ATOM  16735  OE2 GLU A 115      -2.522 -26.900  15.163  1.00  0.00           O  
ATOM  16736  N   TYR A 116      -6.867 -26.394  11.698  1.00  0.00           N  
ATOM  16737  H   TYR A 116      -7.303 -25.609  12.160  1.00  0.00           H  
ATOM  16738  CA  TYR A 116      -6.644 -26.238  10.271  1.00  0.00           C  
ATOM  16739  HA  TYR A 116      -6.230 -27.161   9.866  1.00  0.00           H  
ATOM  16740  C   TYR A 116      -5.669 -25.089  10.014  1.00  0.00           C  
ATOM  16741  CB  TYR A 116      -7.960 -25.943   9.545  1.00  0.00           C  
ATOM  16742  HB2 TYR A 116      -8.243 -24.904   9.716  1.00  0.00           H  
ATOM  16743  HB3 TYR A 116      -7.768 -26.044   8.477  1.00  0.00           H  
ATOM  16744  O   TYR A 116      -5.831 -23.970  10.500  1.00  0.00           O  
ATOM  16745  CG  TYR A 116      -9.131 -26.825   9.918  1.00  0.00           C  
ATOM  16746  CD1 TYR A 116      -9.272 -28.073   9.298  1.00  0.00           C  
ATOM  16747  HD1 TYR A 116      -8.547 -28.396   8.565  1.00  0.00           H  
ATOM  16748  CD2 TYR A 116     -10.076 -26.411  10.874  1.00  0.00           C  
ATOM  16749  HD2 TYR A 116      -9.979 -25.452  11.362  1.00  0.00           H  
ATOM  16750  CE1 TYR A 116     -10.339 -28.913   9.646  1.00  0.00           C  
ATOM  16751  HE1 TYR A 116     -10.410 -29.899   9.210  1.00  0.00           H  
ATOM  16752  CE2 TYR A 116     -11.143 -27.257  11.215  1.00  0.00           C  
ATOM  16753  HE2 TYR A 116     -11.843 -26.963  11.983  1.00  0.00           H  
ATOM  16754  OH  TYR A 116     -12.320 -29.330  10.934  1.00  0.00           O  
ATOM  16755  HH  TYR A 116     -12.921 -28.935  11.569  1.00  0.00           H  
ATOM  16756  CZ  TYR A 116     -11.292 -28.509  10.596  1.00  0.00           C  
ATOM  16757  N   ARG A 117      -4.660 -25.361   9.204  1.00  0.00           N  
ATOM  16758  H   ARG A 117      -4.564 -26.333   8.947  1.00  0.00           H  
ATOM  16759  CA  ARG A 117      -3.651 -24.438   8.681  1.00  0.00           C  
ATOM  16760  HA  ARG A 117      -3.795 -23.443   9.102  1.00  0.00           H  
ATOM  16761  C   ARG A 117      -3.813 -24.302   7.170  1.00  0.00           C  
ATOM  16762  CB  ARG A 117      -2.248 -24.950   9.052  1.00  0.00           C  
ATOM  16763  HB2 ARG A 117      -2.069 -25.905   8.559  1.00  0.00           H  
ATOM  16764  HB3 ARG A 117      -1.510 -24.234   8.689  1.00  0.00           H  
ATOM  16765  O   ARG A 117      -3.579 -23.227   6.627  1.00  0.00           O  
ATOM  16766  CG  ARG A 117      -2.073 -25.126  10.568  1.00  0.00           C  
ATOM  16767  HG2 ARG A 117      -2.286 -24.180  11.067  1.00  0.00           H  
ATOM  16768  HG3 ARG A 117      -2.770 -25.882  10.929  1.00  0.00           H  
ATOM  16769  CD  ARG A 117      -0.653 -25.572  10.920  1.00  0.00           C  
ATOM  16770  HD2 ARG A 117      -0.415 -26.451  10.321  1.00  0.00           H  
ATOM  16771  HD3 ARG A 117       0.045 -24.771  10.676  1.00  0.00           H  
ATOM  16772  NE  ARG A 117      -0.559 -25.910  12.353  1.00  0.00           N  
ATOM  16773  HE  ARG A 117      -1.391 -25.767  12.907  1.00  0.00           H  
ATOM  16774  NH1 ARG A 117       1.485 -26.946  12.297  1.00  0.00           N  
ATOM  16775 HH11 ARG A 117       2.108 -27.636  12.691  1.00  0.00           H  
ATOM  16776 HH12 ARG A 117       1.585 -26.643  11.338  1.00  0.00           H  
ATOM  16777  NH2 ARG A 117       0.193 -27.094  14.127  1.00  0.00           N  
ATOM  16778 HH21 ARG A 117       0.665 -27.955  14.361  1.00  0.00           H  
ATOM  16779 HH22 ARG A 117      -0.737 -26.998  14.510  1.00  0.00           H  
ATOM  16780  CZ  ARG A 117       0.382 -26.633  12.921  1.00  0.00           C  
ATOM  16781  N   ASN A 118      -4.293 -25.350   6.492  1.00  0.00           N  
ATOM  16782  H   ASN A 118      -4.420 -26.219   6.990  1.00  0.00           H  
ATOM  16783  CA  ASN A 118      -4.705 -25.273   5.091  1.00  0.00           C  
ATOM  16784  HA  ASN A 118      -4.057 -24.553   4.589  1.00  0.00           H  
ATOM  16785  C   ASN A 118      -6.141 -24.739   4.956  1.00  0.00           C  
ATOM  16786  CB  ASN A 118      -4.481 -26.620   4.392  1.00  0.00           C  
ATOM  16787  HB2 ASN A 118      -5.186 -27.361   4.769  1.00  0.00           H  
ATOM  16788  HB3 ASN A 118      -3.471 -26.969   4.607  1.00  0.00           H  
ATOM  16789  O   ASN A 118      -7.100 -25.481   4.740  1.00  0.00           O  
ATOM  16790  CG  ASN A 118      -4.637 -26.499   2.884  1.00  0.00           C  
ATOM  16791  ND2 ASN A 118      -4.186 -27.485   2.147  1.00  0.00           N  
ATOM  16792 HD21 ASN A 118      -4.295 -27.390   1.147  1.00  0.00           H  
ATOM  16793 HD22 ASN A 118      -3.811 -28.313   2.586  1.00  0.00           H  
ATOM  16794  OD1 ASN A 118      -5.144 -25.528   2.342  1.00  0.00           O  
ATOM  16795  N   LEU A 119      -6.276 -23.418   5.064  1.00  0.00           N  
ATOM  16796  H   LEU A 119      -5.456 -22.883   5.308  1.00  0.00           H  
ATOM  16797  CA  LEU A 119      -7.563 -22.728   4.977  1.00  0.00           C  
ATOM  16798  HA  LEU A 119      -8.229 -23.124   5.743  1.00  0.00           H  
ATOM  16799  C   LEU A 119      -8.283 -22.938   3.629  1.00  0.00           C  
ATOM  16800  CB  LEU A 119      -7.320 -21.237   5.245  1.00  0.00           C  
ATOM  16801  HB2 LEU A 119      -8.274 -20.728   5.109  1.00  0.00           H  
ATOM  16802  HB3 LEU A 119      -6.639 -20.852   4.485  1.00  0.00           H  
ATOM  16803  O   LEU A 119      -9.512 -22.932   3.593  1.00  0.00           O  
ATOM  16804  CG  LEU A 119      -6.745 -20.893   6.635  1.00  0.00           C  
ATOM  16805  HG  LEU A 119      -5.742 -21.312   6.705  1.00  0.00           H  
ATOM  16806  CD1 LEU A 119      -6.622 -19.378   6.783  1.00  0.00           C  
ATOM  16807 HD11 LEU A 119      -7.605 -18.906   6.793  1.00  0.00           H  
ATOM  16808 HD12 LEU A 119      -6.032 -18.971   5.961  1.00  0.00           H  
ATOM  16809 HD13 LEU A 119      -6.103 -19.160   7.716  1.00  0.00           H  
ATOM  16810  CD2 LEU A 119      -7.564 -21.436   7.810  1.00  0.00           C  
ATOM  16811 HD21 LEU A 119      -8.589 -21.068   7.770  1.00  0.00           H  
ATOM  16812 HD22 LEU A 119      -7.564 -22.525   7.799  1.00  0.00           H  
ATOM  16813 HD23 LEU A 119      -7.104 -21.112   8.744  1.00  0.00           H  
ATOM  16814  N   TYR A 120      -7.544 -23.183   2.537  1.00  0.00           N  
ATOM  16815  H   TYR A 120      -6.541 -23.239   2.639  1.00  0.00           H  
ATOM  16816  CA  TYR A 120      -8.128 -23.526   1.234  1.00  0.00           C  
ATOM  16817  HA  TYR A 120      -8.879 -22.781   0.973  1.00  0.00           H  
ATOM  16818  C   TYR A 120      -8.825 -24.889   1.266  1.00  0.00           C  
ATOM  16819  CB  TYR A 120      -7.044 -23.526   0.147  1.00  0.00           C  
ATOM  16820  HB2 TYR A 120      -6.599 -22.534   0.081  1.00  0.00           H  
ATOM  16821  HB3 TYR A 120      -6.247 -24.211   0.435  1.00  0.00           H  
ATOM  16822  O   TYR A 120      -9.942 -25.013   0.772  1.00  0.00           O  
ATOM  16823  CG  TYR A 120      -7.555 -23.934  -1.226  1.00  0.00           C  
ATOM  16824  CD1 TYR A 120      -7.292 -25.227  -1.722  1.00  0.00           C  
ATOM  16825  HD1 TYR A 120      -6.721 -25.929  -1.132  1.00  0.00           H  
ATOM  16826  CD2 TYR A 120      -8.320 -23.038  -2.000  1.00  0.00           C  
ATOM  16827  HD2 TYR A 120      -8.588 -22.066  -1.613  1.00  0.00           H  
ATOM  16828  CE1 TYR A 120      -7.767 -25.605  -2.992  1.00  0.00           C  
ATOM  16829  HE1 TYR A 120      -7.564 -26.588  -3.392  1.00  0.00           H  
ATOM  16830  CE2 TYR A 120      -8.776 -23.403  -3.280  1.00  0.00           C  
ATOM  16831  HE2 TYR A 120      -9.353 -22.709  -3.873  1.00  0.00           H  
ATOM  16832  OH  TYR A 120      -8.937 -25.068  -5.005  1.00  0.00           O  
ATOM  16833  HH  TYR A 120      -9.403 -24.372  -5.474  1.00  0.00           H  
ATOM  16834  CZ  TYR A 120      -8.498 -24.691  -3.779  1.00  0.00           C  
ATOM  16835  N   ALA A 121      -8.204 -25.903   1.878  1.00  0.00           N  
ATOM  16836  H   ALA A 121      -7.299 -25.738   2.296  1.00  0.00           H  
ATOM  16837  CA  ALA A 121      -8.801 -27.232   1.991  1.00  0.00           C  
ATOM  16838  HA  ALA A 121      -9.062 -27.579   0.991  1.00  0.00           H  
ATOM  16839  C   ALA A 121     -10.096 -27.204   2.815  1.00  0.00           C  
ATOM  16840  CB  ALA A 121      -7.770 -28.198   2.583  1.00  0.00           C  
ATOM  16841  HB1 ALA A 121      -8.193 -29.202   2.618  1.00  0.00           H  
ATOM  16842  HB2 ALA A 121      -7.498 -27.892   3.593  1.00  0.00           H  
ATOM  16843  HB3 ALA A 121      -6.882 -28.219   1.951  1.00  0.00           H  
ATOM  16844  O   ALA A 121     -11.080 -27.829   2.421  1.00  0.00           O  
ATOM  16845  N   VAL A 122     -10.121 -26.429   3.907  1.00  0.00           N  
ATOM  16846  H   VAL A 122      -9.265 -25.968   4.182  1.00  0.00           H  
ATOM  16847  CA  VAL A 122     -11.338 -26.200   4.707  1.00  0.00           C  
ATOM  16848  HA  VAL A 122     -11.726 -27.160   5.048  1.00  0.00           H  
ATOM  16849  C   VAL A 122     -12.422 -25.547   3.861  1.00  0.00           C  
ATOM  16850  CB  VAL A 122     -11.051 -25.325   5.939  1.00  0.00           C  
ATOM  16851  HB  VAL A 122     -10.638 -24.367   5.624  1.00  0.00           H  
ATOM  16852  O   VAL A 122     -13.545 -26.045   3.819  1.00  0.00           O  
ATOM  16853  CG1 VAL A 122     -12.309 -25.061   6.778  1.00  0.00           C  
ATOM  16854 HG11 VAL A 122     -13.021 -24.461   6.211  1.00  0.00           H  
ATOM  16855 HG12 VAL A 122     -12.050 -24.505   7.679  1.00  0.00           H  
ATOM  16856 HG13 VAL A 122     -12.776 -26.004   7.063  1.00  0.00           H  
ATOM  16857  CG2 VAL A 122     -10.040 -26.010   6.846  1.00  0.00           C  
ATOM  16858 HG21 VAL A 122      -9.913 -25.402   7.742  1.00  0.00           H  
ATOM  16859 HG22 VAL A 122      -9.075 -26.110   6.348  1.00  0.00           H  
ATOM  16860 HG23 VAL A 122     -10.410 -26.997   7.123  1.00  0.00           H  
ATOM  16861  N   LEU A 123     -12.086 -24.467   3.148  1.00  0.00           N  
ATOM  16862  H   LEU A 123     -11.148 -24.099   3.223  1.00  0.00           H  
ATOM  16863  CA  LEU A 123     -13.041 -23.766   2.298  1.00  0.00           C  
ATOM  16864  HA  LEU A 123     -13.879 -23.449   2.919  1.00  0.00           H  
ATOM  16865  C   LEU A 123     -13.597 -24.681   1.202  1.00  0.00           C  
ATOM  16866  CB  LEU A 123     -12.374 -22.532   1.672  1.00  0.00           C  
ATOM  16867  HB2 LEU A 123     -11.739 -22.032   2.403  1.00  0.00           H  
ATOM  16868  HB3 LEU A 123     -11.739 -22.852   0.845  1.00  0.00           H  
ATOM  16869  O   LEU A 123     -14.804 -24.723   0.998  1.00  0.00           O  
ATOM  16870  CG  LEU A 123     -13.437 -21.544   1.161  1.00  0.00           C  
ATOM  16871  HG  LEU A 123     -14.314 -22.079   0.797  1.00  0.00           H  
ATOM  16872  CD1 LEU A 123     -13.859 -20.614   2.285  1.00  0.00           C  
ATOM  16873 HD11 LEU A 123     -14.662 -19.963   1.938  1.00  0.00           H  
ATOM  16874 HD12 LEU A 123     -14.223 -21.192   3.134  1.00  0.00           H  
ATOM  16875 HD13 LEU A 123     -12.999 -20.012   2.578  1.00  0.00           H  
ATOM  16876  CD2 LEU A 123     -12.902 -20.701   0.012  1.00  0.00           C  
ATOM  16877 HD21 LEU A 123     -13.650 -19.971  -0.298  1.00  0.00           H  
ATOM  16878 HD22 LEU A 123     -11.997 -20.175   0.315  1.00  0.00           H  
ATOM  16879 HD23 LEU A 123     -12.677 -21.345  -0.839  1.00  0.00           H  
ATOM  16880  N   ASN A 124     -12.734 -25.441   0.528  1.00  0.00           N  
ATOM  16881  H   ASN A 124     -11.750 -25.348   0.733  1.00  0.00           H  
ATOM  16882  CA  ASN A 124     -13.137 -26.333  -0.553  1.00  0.00           C  
ATOM  16883  HA  ASN A 124     -13.714 -25.752  -1.272  1.00  0.00           H  
ATOM  16884  C   ASN A 124     -14.063 -27.452  -0.049  1.00  0.00           C  
ATOM  16885  CB  ASN A 124     -11.873 -26.868  -1.249  1.00  0.00           C  
ATOM  16886  HB2 ASN A 124     -11.168 -26.052  -1.405  1.00  0.00           H  
ATOM  16887  HB3 ASN A 124     -11.397 -27.621  -0.620  1.00  0.00           H  
ATOM  16888  O   ASN A 124     -15.098 -27.715  -0.654  1.00  0.00           O  
ATOM  16889  CG  ASN A 124     -12.169 -27.457  -2.618  1.00  0.00           C  
ATOM  16890  ND2 ASN A 124     -11.297 -28.291  -3.132  1.00  0.00           N  
ATOM  16891 HD21 ASN A 124     -11.504 -28.636  -4.058  1.00  0.00           H  
ATOM  16892 HD22 ASN A 124     -10.446 -28.529  -2.643  1.00  0.00           H  
ATOM  16893  OD1 ASN A 124     -13.161 -27.154  -3.258  1.00  0.00           O  
ATOM  16894  N   ARG A 125     -13.761 -28.049   1.112  1.00  0.00           N  
ATOM  16895  H   ARG A 125     -12.912 -27.779   1.588  1.00  0.00           H  
ATOM  16896  CA  ARG A 125     -14.648 -29.034   1.752  1.00  0.00           C  
ATOM  16897  HA  ARG A 125     -14.878 -29.820   1.032  1.00  0.00           H  
ATOM  16898  C   ARG A 125     -16.003 -28.424   2.113  1.00  0.00           C  
ATOM  16899  CB  ARG A 125     -13.961 -29.641   2.986  1.00  0.00           C  
ATOM  16900  HB2 ARG A 125     -13.566 -28.835   3.605  1.00  0.00           H  
ATOM  16901  HB3 ARG A 125     -14.700 -30.178   3.582  1.00  0.00           H  
ATOM  16902  O   ARG A 125     -17.028 -29.010   1.785  1.00  0.00           O  
ATOM  16903  CG  ARG A 125     -12.815 -30.607   2.645  1.00  0.00           C  
ATOM  16904  HG2 ARG A 125     -12.296 -30.848   3.572  1.00  0.00           H  
ATOM  16905  HG3 ARG A 125     -12.112 -30.136   1.958  1.00  0.00           H  
ATOM  16906  CD  ARG A 125     -13.334 -31.908   2.029  1.00  0.00           C  
ATOM  16907  HD2 ARG A 125     -14.084 -32.310   2.711  1.00  0.00           H  
ATOM  16908  HD3 ARG A 125     -13.801 -31.694   1.068  1.00  0.00           H  
ATOM  16909  NE  ARG A 125     -12.260 -32.899   1.824  1.00  0.00           N  
ATOM  16910  HE  ARG A 125     -11.351 -32.552   1.552  1.00  0.00           H  
ATOM  16911  NH1 ARG A 125     -13.512 -34.769   2.299  1.00  0.00           N  
ATOM  16912 HH11 ARG A 125     -13.463 -35.712   2.657  1.00  0.00           H  
ATOM  16913 HH12 ARG A 125     -14.337 -34.211   2.464  1.00  0.00           H  
ATOM  16914  NH2 ARG A 125     -11.359 -35.001   1.966  1.00  0.00           N  
ATOM  16915 HH21 ARG A 125     -10.425 -34.675   1.761  1.00  0.00           H  
ATOM  16916 HH22 ARG A 125     -11.534 -35.912   2.365  1.00  0.00           H  
ATOM  16917  CZ  ARG A 125     -12.382 -34.202   2.009  1.00  0.00           C  
ATOM  16918  N   LEU A 126     -16.026 -27.220   2.687  1.00  0.00           N  
ATOM  16919  H   LEU A 126     -15.145 -26.793   2.936  1.00  0.00           H  
ATOM  16920  CA  LEU A 126     -17.272 -26.507   2.996  1.00  0.00           C  
ATOM  16921  HA  LEU A 126     -17.904 -27.153   3.605  1.00  0.00           H  
ATOM  16922  C   LEU A 126     -18.083 -26.155   1.742  1.00  0.00           C  
ATOM  16923  CB  LEU A 126     -16.948 -25.224   3.773  1.00  0.00           C  
ATOM  16924  HB2 LEU A 126     -16.176 -24.676   3.233  1.00  0.00           H  
ATOM  16925  HB3 LEU A 126     -17.837 -24.594   3.805  1.00  0.00           H  
ATOM  16926  O   LEU A 126     -19.308 -26.292   1.748  1.00  0.00           O  
ATOM  16927  CG  LEU A 126     -16.481 -25.472   5.212  1.00  0.00           C  
ATOM  16928  HG  LEU A 126     -15.693 -26.225   5.220  1.00  0.00           H  
ATOM  16929  CD1 LEU A 126     -15.911 -24.169   5.758  1.00  0.00           C  
ATOM  16930 HD11 LEU A 126     -16.656 -23.378   5.680  1.00  0.00           H  
ATOM  16931 HD12 LEU A 126     -15.034 -23.888   5.174  1.00  0.00           H  
ATOM  16932 HD13 LEU A 126     -15.616 -24.315   6.797  1.00  0.00           H  
ATOM  16933  CD2 LEU A 126     -17.621 -25.932   6.123  1.00  0.00           C  
ATOM  16934 HD21 LEU A 126     -17.994 -26.903   5.798  1.00  0.00           H  
ATOM  16935 HD22 LEU A 126     -17.257 -26.037   7.145  1.00  0.00           H  
ATOM  16936 HD23 LEU A 126     -18.435 -25.207   6.109  1.00  0.00           H  
ATOM  16937  N   MET A 127     -17.418 -25.735   0.659  1.00  0.00           N  
ATOM  16938  H   MET A 127     -16.420 -25.602   0.732  1.00  0.00           H  
ATOM  16939  CA  MET A 127     -18.064 -25.481  -0.634  1.00  0.00           C  
ATOM  16940  HA  MET A 127     -18.827 -24.711  -0.518  1.00  0.00           H  
ATOM  16941  C   MET A 127     -18.750 -26.735  -1.170  1.00  0.00           C  
ATOM  16942  CB  MET A 127     -17.048 -25.028  -1.688  1.00  0.00           C  
ATOM  16943  HB2 MET A 127     -16.176 -25.682  -1.680  1.00  0.00           H  
ATOM  16944  HB3 MET A 127     -17.521 -25.125  -2.665  1.00  0.00           H  
ATOM  16945  O   MET A 127     -19.880 -26.661  -1.646  1.00  0.00           O  
ATOM  16946  CG  MET A 127     -16.598 -23.578  -1.554  1.00  0.00           C  
ATOM  16947  HG2 MET A 127     -15.877 -23.472  -0.743  1.00  0.00           H  
ATOM  16948  HG3 MET A 127     -17.470 -22.966  -1.325  1.00  0.00           H  
ATOM  16949  SD  MET A 127     -15.872 -22.965  -3.099  1.00  0.00           S  
ATOM  16950  CE  MET A 127     -14.389 -23.979  -3.266  1.00  0.00           C  
ATOM  16951  HE1 MET A 127     -13.743 -23.829  -2.402  1.00  0.00           H  
ATOM  16952  HE2 MET A 127     -14.665 -25.031  -3.348  1.00  0.00           H  
ATOM  16953  HE3 MET A 127     -13.853 -23.687  -4.169  1.00  0.00           H  
ATOM  16954  N   GLN A 128     -18.081 -27.881  -1.050  1.00  0.00           N  
ATOM  16955  H   GLN A 128     -17.142 -27.848  -0.681  1.00  0.00           H  
ATOM  16956  CA  GLN A 128     -18.569 -29.178  -1.515  1.00  0.00           C  
ATOM  16957  HA  GLN A 128     -19.148 -29.030  -2.427  1.00  0.00           H  
ATOM  16958  C   GLN A 128     -19.508 -29.869  -0.512  1.00  0.00           C  
ATOM  16959  CB  GLN A 128     -17.361 -30.056  -1.862  1.00  0.00           C  
ATOM  16960  HB2 GLN A 128     -17.717 -31.043  -2.159  1.00  0.00           H  
ATOM  16961  HB3 GLN A 128     -16.732 -30.165  -0.979  1.00  0.00           H  
ATOM  16962  O   GLN A 128     -19.981 -30.971  -0.773  1.00  0.00           O  
ATOM  16963  CG  GLN A 128     -16.525 -29.480  -3.018  1.00  0.00           C  
ATOM  16964  HG2 GLN A 128     -17.137 -29.437  -3.919  1.00  0.00           H  
ATOM  16965  HG3 GLN A 128     -16.197 -28.466  -2.790  1.00  0.00           H  
ATOM  16966  CD  GLN A 128     -15.297 -30.330  -3.316  1.00  0.00           C  
ATOM  16967  NE2 GLN A 128     -14.285 -29.797  -3.958  1.00  0.00           N  
ATOM  16968 HE21 GLN A 128     -13.584 -30.458  -4.261  1.00  0.00           H  
ATOM  16969 HE22 GLN A 128     -14.250 -28.807  -4.154  1.00  0.00           H  
ATOM  16970  OE1 GLN A 128     -15.210 -31.493  -2.975  1.00  0.00           O  
ATOM  16971  N   ASN A 129     -19.807 -29.228   0.625  1.00  0.00           N  
ATOM  16972  H   ASN A 129     -19.372 -28.331   0.786  1.00  0.00           H  
ATOM  16973  CA  ASN A 129     -20.610 -29.801   1.708  1.00  0.00           C  
ATOM  16974  HA  ASN A 129     -20.548 -29.092   2.534  1.00  0.00           H  
ATOM  16975  C   ASN A 129     -20.029 -31.123   2.262  1.00  0.00           C  
ATOM  16976  CB  ASN A 129     -22.080 -29.885   1.244  1.00  0.00           C  
ATOM  16977  HB2 ASN A 129     -22.314 -30.909   0.954  1.00  0.00           H  
ATOM  16978  HB3 ASN A 129     -22.231 -29.264   0.361  1.00  0.00           H  
ATOM  16979  O   ASN A 129     -20.767 -32.016   2.678  1.00  0.00           O  
ATOM  16980  CG  ASN A 129     -23.057 -29.392   2.287  1.00  0.00           C  
ATOM  16981  ND2 ASN A 129     -24.146 -30.091   2.496  1.00  0.00           N  
ATOM  16982 HD21 ASN A 129     -24.246 -30.994   2.055  1.00  0.00           H  
ATOM  16983 HD22 ASN A 129     -24.767 -29.760   3.221  1.00  0.00           H  
ATOM  16984  OD1 ASN A 129     -22.902 -28.320   2.854  1.00  0.00           O  
ATOM  16985  N   LEU A 130     -18.700 -31.244   2.242  1.00  0.00           N  
ATOM  16986  H   LEU A 130     -18.169 -30.441   1.937  1.00  0.00           H  
ATOM  16987  CA  LEU A 130     -17.942 -32.397   2.714  1.00  0.00           C  
ATOM  16988  HA  LEU A 130     -18.607 -33.260   2.697  1.00  0.00           H  
ATOM  16989  C   LEU A 130     -17.443 -32.192   4.157  1.00  0.00           C  
ATOM  16990  CB  LEU A 130     -16.758 -32.656   1.766  1.00  0.00           C  
ATOM  16991  HB2 LEU A 130     -16.186 -31.731   1.688  1.00  0.00           H  
ATOM  16992  HB3 LEU A 130     -16.118 -33.416   2.213  1.00  0.00           H  
ATOM  16993  O   LEU A 130     -17.204 -31.050   4.560  1.00  0.00           O  
ATOM  16994  CG  LEU A 130     -17.130 -33.122   0.349  1.00  0.00           C  
ATOM  16995  HG  LEU A 130     -17.773 -32.381  -0.126  1.00  0.00           H  
ATOM  16996  CD1 LEU A 130     -15.848 -33.261  -0.468  1.00  0.00           C  
ATOM  16997 HD11 LEU A 130     -15.192 -34.019  -0.040  1.00  0.00           H  
ATOM  16998 HD12 LEU A 130     -16.098 -33.552  -1.488  1.00  0.00           H  
ATOM  16999 HD13 LEU A 130     -15.331 -32.303  -0.519  1.00  0.00           H  
ATOM  17000  CD2 LEU A 130     -17.837 -34.477   0.351  1.00  0.00           C  
ATOM  17001 HD21 LEU A 130     -17.240 -35.221   0.877  1.00  0.00           H  
ATOM  17002 HD22 LEU A 130     -18.817 -34.384   0.818  1.00  0.00           H  
ATOM  17003 HD23 LEU A 130     -17.989 -34.803  -0.679  1.00  0.00           H  
ATOM  17004  N   PRO A 131     -17.212 -33.283   4.916  1.00  0.00           N  
ATOM  17005  CA  PRO A 131     -16.654 -33.223   6.266  1.00  0.00           C  
ATOM  17006  HA  PRO A 131     -17.369 -32.730   6.925  1.00  0.00           H  
ATOM  17007  C   PRO A 131     -15.321 -32.464   6.285  1.00  0.00           C  
ATOM  17008  CB  PRO A 131     -16.492 -34.685   6.711  1.00  0.00           C  
ATOM  17009  HB2 PRO A 131     -16.720 -34.827   7.768  1.00  0.00           H  
ATOM  17010  HB3 PRO A 131     -15.487 -35.044   6.490  1.00  0.00           H  
ATOM  17011  O   PRO A 131     -14.372 -32.829   5.582  1.00  0.00           O  
ATOM  17012  CG  PRO A 131     -17.491 -35.448   5.851  1.00  0.00           C  
ATOM  17013  HG2 PRO A 131     -18.481 -35.392   6.302  1.00  0.00           H  
ATOM  17014  HG3 PRO A 131     -17.189 -36.486   5.704  1.00  0.00           H  
ATOM  17015  CD  PRO A 131     -17.478 -34.667   4.545  1.00  0.00           C  
ATOM  17016  HD2 PRO A 131     -16.674 -35.037   3.908  1.00  0.00           H  
ATOM  17017  HD3 PRO A 131     -18.442 -34.787   4.051  1.00  0.00           H  
ATOM  17018  N   VAL A 132     -15.243 -31.392   7.078  1.00  0.00           N  
ATOM  17019  H   VAL A 132     -16.035 -31.185   7.668  1.00  0.00           H  
ATOM  17020  CA  VAL A 132     -13.998 -30.625   7.259  1.00  0.00           C  
ATOM  17021  HA  VAL A 132     -13.515 -30.513   6.289  1.00  0.00           H  
ATOM  17022  C   VAL A 132     -13.017 -31.375   8.145  1.00  0.00           C  
ATOM  17023  CB  VAL A 132     -14.237 -29.216   7.828  1.00  0.00           C  
ATOM  17024  HB  VAL A 132     -13.270 -28.776   8.073  1.00  0.00           H  
ATOM  17025  O   VAL A 132     -11.814 -31.206   7.995  1.00  0.00           O  
ATOM  17026  CG1 VAL A 132     -14.888 -28.320   6.775  1.00  0.00           C  
ATOM  17027 HG11 VAL A 132     -15.857 -28.723   6.480  1.00  0.00           H  
ATOM  17028 HG12 VAL A 132     -14.246 -28.253   5.898  1.00  0.00           H  
ATOM  17029 HG13 VAL A 132     -15.024 -27.321   7.190  1.00  0.00           H  
ATOM  17030  CG2 VAL A 132     -15.103 -29.200   9.095  1.00  0.00           C  
ATOM  17031 HG21 VAL A 132     -16.122 -29.511   8.867  1.00  0.00           H  
ATOM  17032 HG22 VAL A 132     -14.694 -29.877   9.846  1.00  0.00           H  
ATOM  17033 HG23 VAL A 132     -15.128 -28.192   9.509  1.00  0.00           H  
ATOM  17034  N   GLU A 133     -13.505 -32.270   9.003  1.00  0.00           N  
ATOM  17035  H   GLU A 133     -14.502 -32.427   9.009  1.00  0.00           H  
ATOM  17036  CA  GLU A 133     -12.706 -33.050   9.937  1.00  0.00           C  
ATOM  17037  HA  GLU A 133     -12.261 -32.377  10.670  1.00  0.00           H  
ATOM  17038  C   GLU A 133     -11.576 -33.780   9.221  1.00  0.00           C  
ATOM  17039  CB  GLU A 133     -13.565 -34.094  10.673  1.00  0.00           C  
ATOM  17040  HB2 GLU A 133     -13.968 -34.815   9.961  1.00  0.00           H  
ATOM  17041  HB3 GLU A 133     -12.905 -34.648  11.340  1.00  0.00           H  
ATOM  17042  O   GLU A 133     -10.506 -33.901   9.798  1.00  0.00           O  
ATOM  17043  CG  GLU A 133     -14.702 -33.512  11.529  1.00  0.00           C  
ATOM  17044  HG2 GLU A 133     -14.327 -32.641  12.066  1.00  0.00           H  
ATOM  17045  HG3 GLU A 133     -14.971 -34.263  12.271  1.00  0.00           H  
ATOM  17046  CD  GLU A 133     -15.972 -33.137  10.748  1.00  0.00           C  
ATOM  17047  OE1 GLU A 133     -16.929 -32.697  11.413  1.00  0.00           O  
ATOM  17048  OE2 GLU A 133     -15.986 -33.272   9.503  1.00  0.00           O  
ATOM  17049  N   GLU A 134     -11.778 -34.226   7.973  1.00  0.00           N  
ATOM  17050  H   GLU A 134     -12.686 -34.043   7.570  1.00  0.00           H  
ATOM  17051  CA  GLU A 134     -10.798 -34.934   7.135  1.00  0.00           C  
ATOM  17052  HA  GLU A 134     -10.446 -35.823   7.659  1.00  0.00           H  
ATOM  17053  C   GLU A 134      -9.559 -34.100   6.778  1.00  0.00           C  
ATOM  17054  CB  GLU A 134     -11.469 -35.394   5.834  1.00  0.00           C  
ATOM  17055  HB2 GLU A 134     -11.967 -34.548   5.360  1.00  0.00           H  
ATOM  17056  HB3 GLU A 134     -10.692 -35.757   5.161  1.00  0.00           H  
ATOM  17057  O   GLU A 134      -8.484 -34.667   6.588  1.00  0.00           O  
ATOM  17058  CG  GLU A 134     -12.478 -36.529   6.069  1.00  0.00           C  
ATOM  17059  HG2 GLU A 134     -13.257 -36.177   6.745  1.00  0.00           H  
ATOM  17060  HG3 GLU A 134     -11.964 -37.361   6.550  1.00  0.00           H  
ATOM  17061  CD  GLU A 134     -13.118 -37.023   4.763  1.00  0.00           C  
ATOM  17062  OE1 GLU A 134     -14.241 -37.557   4.830  1.00  0.00           O  
ATOM  17063  OE2 GLU A 134     -12.502 -36.851   3.680  1.00  0.00           O  
ATOM  17064  N   VAL A 135      -9.685 -32.771   6.722  1.00  0.00           N  
ATOM  17065  H   VAL A 135     -10.575 -32.367   6.978  1.00  0.00           H  
ATOM  17066  CA  VAL A 135      -8.599 -31.851   6.336  1.00  0.00           C  
ATOM  17067  HA  VAL A 135      -7.798 -32.443   5.894  1.00  0.00           H  
ATOM  17068  C   VAL A 135      -7.940 -31.154   7.530  1.00  0.00           C  
ATOM  17069  CB  VAL A 135      -9.042 -30.854   5.245  1.00  0.00           C  
ATOM  17070  HB  VAL A 135      -8.193 -30.221   4.988  1.00  0.00           H  
ATOM  17071  O   VAL A 135      -7.145 -30.237   7.339  1.00  0.00           O  
ATOM  17072  CG1 VAL A 135      -9.457 -31.593   3.965  1.00  0.00           C  
ATOM  17073 HG11 VAL A 135      -9.731 -30.872   3.195  1.00  0.00           H  
ATOM  17074 HG12 VAL A 135     -10.310 -32.242   4.164  1.00  0.00           H  
ATOM  17075 HG13 VAL A 135      -8.623 -32.198   3.609  1.00  0.00           H  
ATOM  17076  CG2 VAL A 135     -10.197 -29.942   5.668  1.00  0.00           C  
ATOM  17077 HG21 VAL A 135     -10.331 -29.157   4.924  1.00  0.00           H  
ATOM  17078 HG22 VAL A 135     -11.123 -30.513   5.733  1.00  0.00           H  
ATOM  17079 HG23 VAL A 135      -9.982 -29.479   6.631  1.00  0.00           H  
ATOM  17080  N   ALA A 136      -8.256 -31.576   8.758  1.00  0.00           N  
ATOM  17081  H   ALA A 136      -8.942 -32.312   8.853  1.00  0.00           H  
ATOM  17082  CA  ALA A 136      -7.604 -31.079   9.965  1.00  0.00           C  
ATOM  17083  HA  ALA A 136      -7.682 -29.992   9.990  1.00  0.00           H  
ATOM  17084  C   ALA A 136      -6.110 -31.435   9.978  1.00  0.00           C  
ATOM  17085  CB  ALA A 136      -8.339 -31.635  11.185  1.00  0.00           C  
ATOM  17086  HB1 ALA A 136      -8.216 -32.717  11.230  1.00  0.00           H  
ATOM  17087  HB2 ALA A 136      -7.934 -31.187  12.092  1.00  0.00           H  
ATOM  17088  HB3 ALA A 136      -9.400 -31.398  11.102  1.00  0.00           H  
ATOM  17089  O   ALA A 136      -5.731 -32.569   9.705  1.00  0.00           O  
ATOM  17090  N   ASP A 137      -5.258 -30.482  10.341  1.00  0.00           N  
ATOM  17091  H   ASP A 137      -5.633 -29.572  10.568  1.00  0.00           H  
ATOM  17092  CA  ASP A 137      -3.830 -30.698  10.568  1.00  0.00           C  
ATOM  17093  HA  ASP A 137      -3.437 -31.364   9.800  1.00  0.00           H  
ATOM  17094  C   ASP A 137      -3.574 -31.354  11.934  1.00  0.00           C  
ATOM  17095  CB  ASP A 137      -3.085 -29.360  10.468  1.00  0.00           C  
ATOM  17096  HB2 ASP A 137      -3.514 -28.646  11.171  1.00  0.00           H  
ATOM  17097  HB3 ASP A 137      -2.044 -29.516  10.752  1.00  0.00           H  
ATOM  17098  O   ASP A 137      -2.716 -32.231  12.042  1.00  0.00           O  
ATOM  17099  CG  ASP A 137      -3.120 -28.781   9.053  1.00  0.00           C  
ATOM  17100  OD1 ASP A 137      -2.273 -29.171   8.225  1.00  0.00           O  
ATOM  17101  OD2 ASP A 137      -3.937 -27.869   8.812  1.00  0.00           O  
ATOM  17102  N   THR A 138      -4.345 -30.977  12.964  1.00  0.00           N  
ATOM  17103  H   THR A 138      -5.048 -30.274  12.784  1.00  0.00           H  
ATOM  17104  CA  THR A 138      -4.247 -31.541  14.324  1.00  0.00           C  
ATOM  17105  HA  THR A 138      -3.733 -32.501  14.268  1.00  0.00           H  
ATOM  17106  C   THR A 138      -5.638 -31.772  14.917  1.00  0.00           C  
ATOM  17107  CB  THR A 138      -3.457 -30.629  15.289  1.00  0.00           C  
ATOM  17108  HB  THR A 138      -4.125 -29.852  15.662  1.00  0.00           H  
ATOM  17109  O   THR A 138      -6.481 -30.884  14.862  1.00  0.00           O  
ATOM  17110  CG2 THR A 138      -2.928 -31.401  16.498  1.00  0.00           C  
ATOM  17111 HG21 THR A 138      -3.757 -31.809  17.077  1.00  0.00           H  
ATOM  17112 HG22 THR A 138      -2.285 -32.215  16.163  1.00  0.00           H  
ATOM  17113 HG23 THR A 138      -2.351 -30.730  17.135  1.00  0.00           H  
ATOM  17114  OG1 THR A 138      -2.351 -29.978  14.696  1.00  0.00           O  
ATOM  17115  HG1 THR A 138      -2.516 -29.036  14.779  1.00  0.00           H  
ATOM  17116  N   VAL A 139      -5.884 -32.920  15.544  1.00  0.00           N  
ATOM  17117  H   VAL A 139      -5.148 -33.612  15.556  1.00  0.00           H  
ATOM  17118  CA  VAL A 139      -7.088 -33.218  16.329  1.00  0.00           C  
ATOM  17119  HA  VAL A 139      -7.809 -32.413  16.184  1.00  0.00           H  
ATOM  17120  C   VAL A 139      -6.715 -33.283  17.804  1.00  0.00           C  
ATOM  17121  CB  VAL A 139      -7.781 -34.524  15.894  1.00  0.00           C  
ATOM  17122  HB  VAL A 139      -7.187 -35.374  16.232  1.00  0.00           H  
ATOM  17123  O   VAL A 139      -5.836 -34.045  18.208  1.00  0.00           O  
ATOM  17124  CG1 VAL A 139      -9.165 -34.657  16.545  1.00  0.00           C  
ATOM  17125 HG11 VAL A 139      -9.069 -34.685  17.631  1.00  0.00           H  
ATOM  17126 HG12 VAL A 139      -9.635 -35.582  16.212  1.00  0.00           H  
ATOM  17127 HG13 VAL A 139      -9.791 -33.812  16.259  1.00  0.00           H  
ATOM  17128  CG2 VAL A 139      -7.952 -34.603  14.371  1.00  0.00           C  
ATOM  17129 HG21 VAL A 139      -6.978 -34.685  13.888  1.00  0.00           H  
ATOM  17130 HG22 VAL A 139      -8.531 -35.489  14.107  1.00  0.00           H  
ATOM  17131 HG23 VAL A 139      -8.454 -33.707  14.006  1.00  0.00           H  
ATOM  17132  N   TYR A 140      -7.408 -32.499  18.617  1.00  0.00           N  
ATOM  17133  H   TYR A 140      -8.111 -31.906  18.199  1.00  0.00           H  
ATOM  17134  CA  TYR A 140      -7.326 -32.502  20.069  1.00  0.00           C  
ATOM  17135  HA  TYR A 140      -6.440 -33.063  20.365  1.00  0.00           H  
ATOM  17136  C   TYR A 140      -8.554 -33.197  20.652  1.00  0.00           C  
ATOM  17137  CB  TYR A 140      -7.186 -31.078  20.615  1.00  0.00           C  
ATOM  17138  HB2 TYR A 140      -8.130 -30.557  20.453  1.00  0.00           H  
ATOM  17139  HB3 TYR A 140      -7.052 -31.142  21.695  1.00  0.00           H  
ATOM  17140  O   TYR A 140      -9.666 -33.055  20.137  1.00  0.00           O  
ATOM  17141  CG  TYR A 140      -6.048 -30.260  20.029  1.00  0.00           C  
ATOM  17142  CD1 TYR A 140      -4.828 -30.185  20.723  1.00  0.00           C  
ATOM  17143  HD1 TYR A 140      -4.721 -30.699  21.666  1.00  0.00           H  
ATOM  17144  CD2 TYR A 140      -6.187 -29.587  18.798  1.00  0.00           C  
ATOM  17145  HD2 TYR A 140      -7.112 -29.650  18.244  1.00  0.00           H  
ATOM  17146  CE1 TYR A 140      -3.746 -29.456  20.200  1.00  0.00           C  
ATOM  17147  HE1 TYR A 140      -2.817 -29.411  20.749  1.00  0.00           H  
ATOM  17148  CE2 TYR A 140      -5.103 -28.865  18.267  1.00  0.00           C  
ATOM  17149  HE2 TYR A 140      -5.181 -28.384  17.303  1.00  0.00           H  
ATOM  17150  OH  TYR A 140      -2.833 -28.110  18.446  1.00  0.00           O  
ATOM  17151  HH  TYR A 140      -2.040 -28.288  18.956  1.00  0.00           H  
ATOM  17152  CZ  TYR A 140      -3.884 -28.796  18.964  1.00  0.00           C  
ATOM  17153  N   ASP A 141      -8.369 -33.947  21.731  1.00  0.00           N  
ATOM  17154  H   ASP A 141      -7.445 -33.993  22.135  1.00  0.00           H  
ATOM  17155  CA  ASP A 141      -9.482 -34.498  22.497  1.00  0.00           C  
ATOM  17156  HA  ASP A 141     -10.248 -34.830  21.795  1.00  0.00           H  
ATOM  17157  C   ASP A 141     -10.146 -33.446  23.403  1.00  0.00           C  
ATOM  17158  CB  ASP A 141      -9.022 -35.744  23.267  1.00  0.00           C  
ATOM  17159  HB2 ASP A 141      -9.892 -36.211  23.729  1.00  0.00           H  
ATOM  17160  HB3 ASP A 141      -8.631 -36.459  22.544  1.00  0.00           H  
ATOM  17161  O   ASP A 141      -9.754 -32.278  23.449  1.00  0.00           O  
ATOM  17162  CG  ASP A 141      -7.985 -35.478  24.363  1.00  0.00           C  
ATOM  17163  OD1 ASP A 141      -7.909 -34.329  24.856  1.00  0.00           O  
ATOM  17164  OD2 ASP A 141      -7.352 -36.454  24.797  1.00  0.00           O  
ATOM  17165  N   ALA A 142     -11.157 -33.876  24.162  1.00  0.00           N  
ATOM  17166  H   ALA A 142     -11.418 -34.850  24.107  1.00  0.00           H  
ATOM  17167  CA  ALA A 142     -11.879 -33.025  25.104  1.00  0.00           C  
ATOM  17168  HA  ALA A 142     -12.259 -32.159  24.562  1.00  0.00           H  
ATOM  17169  C   ALA A 142     -11.014 -32.454  26.246  1.00  0.00           C  
ATOM  17170  CB  ALA A 142     -13.073 -33.828  25.636  1.00  0.00           C  
ATOM  17171  HB1 ALA A 142     -12.724 -34.726  26.146  1.00  0.00           H  
ATOM  17172  HB2 ALA A 142     -13.727 -34.110  24.811  1.00  0.00           H  
ATOM  17173  HB3 ALA A 142     -13.640 -33.219  26.340  1.00  0.00           H  
ATOM  17174  O   ALA A 142     -11.442 -31.494  26.887  1.00  0.00           O  
ATOM  17175  N   SER A 143      -9.820 -33.010  26.497  1.00  0.00           N  
ATOM  17176  H   SER A 143      -9.468 -33.705  25.854  1.00  0.00           H  
ATOM  17177  CA  SER A 143      -8.856 -32.501  27.481  1.00  0.00           C  
ATOM  17178  HA  SER A 143      -9.412 -32.025  28.289  1.00  0.00           H  
ATOM  17179  C   SER A 143      -7.919 -31.429  26.910  1.00  0.00           C  
ATOM  17180  CB  SER A 143      -8.066 -33.662  28.103  1.00  0.00           C  
ATOM  17181  HB2 SER A 143      -8.748 -34.478  28.341  1.00  0.00           H  
ATOM  17182  HB3 SER A 143      -7.620 -33.313  29.034  1.00  0.00           H  
ATOM  17183  O   SER A 143      -7.170 -30.806  27.661  1.00  0.00           O  
ATOM  17184  OG  SER A 143      -7.027 -34.146  27.278  1.00  0.00           O  
ATOM  17185  HG  SER A 143      -7.350 -34.366  26.401  1.00  0.00           H  
ATOM  17186  N   GLY A 144      -7.975 -31.184  25.594  1.00  0.00           N  
ATOM  17187  H   GLY A 144      -8.604 -31.743  25.034  1.00  0.00           H  
ATOM  17188  CA  GLY A 144      -7.060 -30.296  24.879  1.00  0.00           C  
ATOM  17189  HA2 GLY A 144      -7.537 -29.977  23.953  1.00  0.00           H  
ATOM  17190  HA3 GLY A 144      -6.851 -29.415  25.487  1.00  0.00           H  
ATOM  17191  C   GLY A 144      -5.728 -30.958  24.519  1.00  0.00           C  
ATOM  17192  O   GLY A 144      -4.811 -30.274  24.062  1.00  0.00           O  
ATOM  17193  N   GLN A 145      -5.600 -32.275  24.703  1.00  0.00           N  
ATOM  17194  H   GLN A 145      -6.398 -32.807  25.021  1.00  0.00           H  
ATOM  17195  CA  GLN A 145      -4.414 -33.024  24.311  1.00  0.00           C  
ATOM  17196  HA  GLN A 145      -3.544 -32.384  24.456  1.00  0.00           H  
ATOM  17197  C   GLN A 145      -4.511 -33.387  22.826  1.00  0.00           C  
ATOM  17198  CB  GLN A 145      -4.254 -34.246  25.228  1.00  0.00           C  
ATOM  17199  HB2 GLN A 145      -5.040 -34.973  25.020  1.00  0.00           H  
ATOM  17200  HB3 GLN A 145      -4.347 -33.920  26.263  1.00  0.00           H  
ATOM  17201  O   GLN A 145      -5.539 -33.885  22.369  1.00  0.00           O  
ATOM  17202  CG  GLN A 145      -2.881 -34.908  25.050  1.00  0.00           C  
ATOM  17203  HG2 GLN A 145      -2.806 -35.308  24.040  1.00  0.00           H  
ATOM  17204  HG3 GLN A 145      -2.102 -34.156  25.181  1.00  0.00           H  
ATOM  17205  CD  GLN A 145      -2.607 -36.044  26.034  1.00  0.00           C  
ATOM  17206  NE2 GLN A 145      -1.467 -36.690  25.922  1.00  0.00           N  
ATOM  17207 HE21 GLN A 145      -0.849 -36.500  25.145  1.00  0.00           H  
ATOM  17208 HE22 GLN A 145      -1.351 -37.460  26.565  1.00  0.00           H  
ATOM  17209  OE1 GLN A 145      -3.360 -36.377  26.930  1.00  0.00           O  
ATOM  17210  N   ALA A 146      -3.451 -33.126  22.055  1.00  0.00           N  
ATOM  17211  H   ALA A 146      -2.626 -32.720  22.473  1.00  0.00           H  
ATOM  17212  CA  ALA A 146      -3.383 -33.556  20.661  1.00  0.00           C  
ATOM  17213  HA  ALA A 146      -4.259 -33.185  20.129  1.00  0.00           H  
ATOM  17214  C   ALA A 146      -3.391 -35.092  20.614  1.00  0.00           C  
ATOM  17215  CB  ALA A 146      -2.140 -32.954  19.993  1.00  0.00           C  
ATOM  17216  HB1 ALA A 146      -1.238 -33.298  20.499  1.00  0.00           H  
ATOM  17217  HB2 ALA A 146      -2.102 -33.272  18.951  1.00  0.00           H  
ATOM  17218  HB3 ALA A 146      -2.188 -31.866  20.027  1.00  0.00           H  
ATOM  17219  O   ALA A 146      -2.456 -35.732  21.096  1.00  0.00           O  
ATOM  17220  N   VAL A 147      -4.458 -35.671  20.068  1.00  0.00           N  
ATOM  17221  H   VAL A 147      -5.174 -35.069  19.689  1.00  0.00           H  
ATOM  17222  CA  VAL A 147      -4.630 -37.124  19.906  1.00  0.00           C  
ATOM  17223  HA  VAL A 147      -3.939 -37.641  20.571  1.00  0.00           H  
ATOM  17224  C   VAL A 147      -4.277 -37.595  18.502  1.00  0.00           C  
ATOM  17225  CB  VAL A 147      -6.053 -37.581  20.273  1.00  0.00           C  
ATOM  17226  HB  VAL A 147      -6.161 -38.627  19.988  1.00  0.00           H  
ATOM  17227  O   VAL A 147      -4.000 -38.774  18.304  1.00  0.00           O  
ATOM  17228  CG1 VAL A 147      -6.239 -37.510  21.788  1.00  0.00           C  
ATOM  17229 HG11 VAL A 147      -5.422 -38.027  22.290  1.00  0.00           H  
ATOM  17230 HG12 VAL A 147      -7.168 -38.005  22.071  1.00  0.00           H  
ATOM  17231 HG13 VAL A 147      -6.249 -36.473  22.125  1.00  0.00           H  
ATOM  17232  CG2 VAL A 147      -7.166 -36.785  19.571  1.00  0.00           C  
ATOM  17233 HG21 VAL A 147      -7.034 -36.833  18.490  1.00  0.00           H  
ATOM  17234 HG22 VAL A 147      -7.146 -35.744  19.892  1.00  0.00           H  
ATOM  17235 HG23 VAL A 147      -8.135 -37.212  19.830  1.00  0.00           H  
ATOM  17236  N   GLU A 148      -4.266 -36.682  17.533  1.00  0.00           N  
ATOM  17237  H   GLU A 148      -4.536 -35.734  17.756  1.00  0.00           H  
ATOM  17238  CA  GLU A 148      -3.939 -36.977  16.143  1.00  0.00           C  
ATOM  17239  HA  GLU A 148      -3.274 -37.839  16.100  1.00  0.00           H  
ATOM  17240  C   GLU A 148      -3.231 -35.765  15.521  1.00  0.00           C  
ATOM  17241  CB  GLU A 148      -5.247 -37.317  15.405  1.00  0.00           C  
ATOM  17242  HB2 GLU A 148      -5.724 -36.390  15.087  1.00  0.00           H  
ATOM  17243  HB3 GLU A 148      -5.921 -37.849  16.075  1.00  0.00           H  
ATOM  17244  O   GLU A 148      -3.808 -34.688  15.444  1.00  0.00           O  
ATOM  17245  CG  GLU A 148      -5.033 -38.180  14.165  1.00  0.00           C  
ATOM  17246  HG2 GLU A 148      -4.626 -39.143  14.473  1.00  0.00           H  
ATOM  17247  HG3 GLU A 148      -4.298 -37.691  13.526  1.00  0.00           H  
ATOM  17248  CD  GLU A 148      -6.327 -38.405  13.363  1.00  0.00           C  
ATOM  17249  OE1 GLU A 148      -6.202 -38.839  12.200  1.00  0.00           O  
ATOM  17250  OE2 GLU A 148      -7.451 -38.056  13.799  1.00  0.00           O  
ATOM  17251  N   GLU A 149      -1.986 -35.904  15.072  1.00  0.00           N  
ATOM  17252  H   GLU A 149      -1.528 -36.800  15.156  1.00  0.00           H  
ATOM  17253  CA  GLU A 149      -1.303 -34.884  14.262  1.00  0.00           C  
ATOM  17254  HA  GLU A 149      -1.907 -33.978  14.212  1.00  0.00           H  
ATOM  17255  C   GLU A 149      -1.185 -35.444  12.843  1.00  0.00           C  
ATOM  17256  CB  GLU A 149       0.040 -34.491  14.907  1.00  0.00           C  
ATOM  17257  HB2 GLU A 149       0.741 -35.322  14.831  1.00  0.00           H  
ATOM  17258  HB3 GLU A 149      -0.141 -34.288  15.963  1.00  0.00           H  
ATOM  17259  O   GLU A 149      -0.427 -36.381  12.589  1.00  0.00           O  
ATOM  17260  CG  GLU A 149       0.656 -33.226  14.277  1.00  0.00           C  
ATOM  17261  HG2 GLU A 149       0.902 -33.439  13.237  1.00  0.00           H  
ATOM  17262  HG3 GLU A 149      -0.095 -32.436  14.288  1.00  0.00           H  
ATOM  17263  CD  GLU A 149       1.922 -32.717  15.003  1.00  0.00           C  
ATOM  17264  OE1 GLU A 149       2.374 -31.587  14.683  1.00  0.00           O  
ATOM  17265  OE2 GLU A 149       2.461 -33.445  15.868  1.00  0.00           O  
ATOM  17266  N   ARG A 150      -2.007 -34.933  11.924  1.00  0.00           N  
ATOM  17267  H   ARG A 150      -2.552 -34.121  12.174  1.00  0.00           H  
ATOM  17268  CA  ARG A 150      -2.146 -35.469  10.561  1.00  0.00           C  
ATOM  17269  HA  ARG A 150      -1.998 -36.549  10.581  1.00  0.00           H  
ATOM  17270  C   ARG A 150      -1.094 -34.923   9.606  1.00  0.00           C  
ATOM  17271  CB  ARG A 150      -3.555 -35.174  10.042  1.00  0.00           C  
ATOM  17272  HB2 ARG A 150      -3.756 -34.106  10.128  1.00  0.00           H  
ATOM  17273  HB3 ARG A 150      -3.611 -35.454   8.990  1.00  0.00           H  
ATOM  17274  O   ARG A 150      -0.780 -35.563   8.604  1.00  0.00           O  
ATOM  17275  CG  ARG A 150      -4.604 -35.973  10.821  1.00  0.00           C  
ATOM  17276  HG2 ARG A 150      -4.613 -35.665  11.867  1.00  0.00           H  
ATOM  17277  HG3 ARG A 150      -4.366 -37.035  10.762  1.00  0.00           H  
ATOM  17278  CD  ARG A 150      -5.979 -35.736  10.217  1.00  0.00           C  
ATOM  17279  HD2 ARG A 150      -6.249 -34.690  10.361  1.00  0.00           H  
ATOM  17280  HD3 ARG A 150      -5.957 -35.965   9.151  1.00  0.00           H  
ATOM  17281  NE  ARG A 150      -6.981 -36.556  10.889  1.00  0.00           N  
ATOM  17282  HE  ARG A 150      -6.664 -37.294  11.502  1.00  0.00           H  
ATOM  17283  NH1 ARG A 150      -8.746 -35.812   9.726  1.00  0.00           N  
ATOM  17284 HH11 ARG A 150      -9.666 -35.399   9.786  1.00  0.00           H  
ATOM  17285 HH12 ARG A 150      -8.097 -35.418   9.060  1.00  0.00           H  
ATOM  17286  NH2 ARG A 150      -9.064 -36.991  11.621  1.00  0.00           N  
ATOM  17287 HH21 ARG A 150      -8.621 -37.472  12.390  1.00  0.00           H  
ATOM  17288 HH22 ARG A 150     -10.065 -36.968  11.489  1.00  0.00           H  
ATOM  17289  CZ  ARG A 150      -8.271 -36.450  10.745  1.00  0.00           C  
