# Supplementary material for: Improving deep learning protein monomer and complex structure prediction using DeepMSA2 with huge metagenomics data
Source: Nat Methods. 2024 Jan 2;21(2):279–89. doi: 10.1038/s41592-023-02130-4 (PMC10864179; doi:10.1038/s41592-023-02130-4)
Supplement: Supplementary file 6 — Structure coordinate files for Supplementary Fig. 4. [file 41592_2023_2130_MOESM6_ESM.zip › FigureS4/T1130-D1.AlphaFold2_model.pdb]

ATOM    211  N   PHE     1      -7.891  -5.667  -6.531  1.00 41.25           N  
ATOM    212  CA  PHE     1      -8.609  -5.106  -5.393  1.00 41.25           C  
ATOM    213  C   PHE     1      -9.905  -5.867  -5.142  1.00 41.25           C  
ATOM    214  CB  PHE     1      -8.909  -3.621  -5.622  1.00 41.25           C  
ATOM    215  O   PHE     1     -10.253  -6.151  -3.993  1.00 41.25           O  
ATOM    216  CG  PHE     1      -7.781  -2.707  -5.227  1.00 41.25           C  
ATOM    217  CD1 PHE     1      -7.666  -2.248  -3.920  1.00 41.25           C  
ATOM    218  CD2 PHE     1      -6.836  -2.305  -6.162  1.00 41.25           C  
ATOM    219  CE1 PHE     1      -6.623  -1.401  -3.551  1.00 41.25           C  
ATOM    220  CE2 PHE     1      -5.791  -1.459  -5.801  1.00 41.25           C  
ATOM    221  CZ  PHE     1      -5.687  -1.007  -4.495  1.00 41.25           C  
ATOM    222  N   ARG     2     -10.510  -6.219  -6.206  1.00 40.62           N  
ATOM    223  CA  ARG     2     -11.768  -6.948  -6.081  1.00 40.62           C  
ATOM    224  C   ARG     2     -11.532  -8.360  -5.556  1.00 40.62           C  
ATOM    225  CB  ARG     2     -12.494  -7.003  -7.426  1.00 40.62           C  
ATOM    226  O   ARG     2     -12.338  -8.883  -4.783  1.00 40.62           O  
ATOM    227  CG  ARG     2     -13.216  -5.715  -7.791  1.00 40.62           C  
ATOM    228  CD  ARG     2     -14.109  -5.895  -9.010  1.00 40.62           C  
ATOM    229  NE  ARG     2     -13.345  -5.832 -10.252  1.00 40.62           N  
ATOM    230  NH1 ARG     2     -14.457  -3.987 -11.086  1.00 40.62           N  
ATOM    231  NH2 ARG     2     -12.775  -4.963 -12.300  1.00 40.62           N  
ATOM    232  CZ  ARG     2     -13.527  -4.928 -11.210  1.00 40.62           C  
ATOM    233  N   CYS     3     -10.429  -8.959  -5.910  1.00 41.92           N  
ATOM    234  CA  CYS     3     -10.005 -10.263  -5.410  1.00 41.92           C  
ATOM    235  C   CYS     3      -9.779 -10.222  -3.904  1.00 41.92           C  
ATOM    236  CB  CYS     3      -8.726 -10.716  -6.115  1.00 41.92           C  
ATOM    237  O   CYS     3     -10.266 -11.089  -3.176  1.00 41.92           O  
ATOM    238  SG  CYS     3      -8.130 -12.332  -5.571  1.00 41.92           S  
ATOM    239  N   ILE     4      -9.125  -9.173  -3.437  1.00 47.64           N  
ATOM    240  CA  ILE     4      -8.935  -8.968  -2.006  1.00 47.64           C  
ATOM    241  C   ILE     4     -10.284  -8.710  -1.338  1.00 47.64           C  
ATOM    242  CB  ILE     4      -7.967  -7.797  -1.726  1.00 47.64           C  
ATOM    243  O   ILE     4     -10.586  -9.287  -0.290  1.00 47.64           O  
ATOM    244  CG1 ILE     4      -6.553  -8.147  -2.205  1.00 47.64           C  
ATOM    245  CG2 ILE     4      -7.968  -7.439  -0.237  1.00 47.64           C  
ATOM    246  CD1 ILE     4      -5.571  -6.986  -2.136  1.00 47.64           C  
ATOM    247  N   ASP     5     -11.157  -7.960  -2.047  1.00 43.25           N  
ATOM    248  CA  ASP     5     -12.511  -7.604  -1.635  1.00 43.25           C  
ATOM    249  C   ASP     5     -13.395  -8.844  -1.522  1.00 43.25           C  
ATOM    250  CB  ASP     5     -13.128  -6.607  -2.618  1.00 43.25           C  
ATOM    251  O   ASP     5     -14.140  -8.996  -0.552  1.00 43.25           O  
ATOM    252  CG  ASP     5     -12.676  -5.178  -2.375  1.00 43.25           C  
ATOM    253  OD1 ASP     5     -11.987  -4.919  -1.365  1.00 43.25           O  
ATOM    254  OD2 ASP     5     -13.015  -4.301  -3.200  1.00 43.25           O  
ATOM    255  N   THR     6     -13.422  -9.809  -2.544  1.00 38.55           N  
ATOM    256  CA  THR     6     -14.250 -11.008  -2.610  1.00 38.55           C  
ATOM    257  C   THR     6     -13.757 -12.061  -1.621  1.00 38.55           C  
ATOM    258  CB  THR     6     -14.262 -11.601  -4.031  1.00 38.55           C  
ATOM    259  O   THR     6     -14.558 -12.702  -0.939  1.00 38.55           O  
ATOM    260  CG2 THR     6     -15.187 -12.810  -4.115  1.00 38.55           C  
ATOM    261  OG1 THR     6     -14.713 -10.603  -4.955  1.00 38.55           O  
ATOM    262  N   LEU     7     -12.432 -12.249  -1.357  1.00 43.59           N  
ATOM    263  CA  LEU     7     -11.912 -13.253  -0.435  1.00 43.59           C  
ATOM    264  C   LEU     7     -12.273 -12.907   1.005  1.00 43.59           C  
ATOM    265  CB  LEU     7     -10.393 -13.377  -0.577  1.00 43.59           C  
ATOM    266  O   LEU     7     -12.637 -13.788   1.788  1.00 43.59           O  
ATOM    267  CG  LEU     7      -9.888 -14.213  -1.754  1.00 43.59           C  
ATOM    268  CD1 LEU     7      -8.379 -14.051  -1.910  1.00 43.59           C  
ATOM    269  CD2 LEU     7     -10.256 -15.680  -1.565  1.00 43.59           C  
ATOM    270  N   HIS     8     -12.511 -11.676   1.177  1.00 46.17           N  
ATOM    271  CA  HIS     8     -12.844 -11.191   2.511  1.00 46.17           C  
ATOM    272  C   HIS     8     -14.337 -11.331   2.792  1.00 46.17           C  
ATOM    273  CB  HIS     8     -12.414  -9.732   2.673  1.00 46.17           C  
ATOM    274  O   HIS     8     -14.731 -11.741   3.885  1.00 46.17           O  
ATOM    275  CG  HIS     8     -12.366  -9.275   4.097  1.00 46.17           C  
ATOM    276  CD2 HIS     8     -11.408  -9.416   5.043  1.00 46.17           C  
ATOM    277  ND1 HIS     8     -13.398  -8.583   4.692  1.00 46.17           N  
ATOM    278  CE1 HIS     8     -13.075  -8.316   5.946  1.00 46.17           C  
ATOM    279  NE2 HIS     8     -11.873  -8.811   6.185  1.00 46.17           N  
ATOM    280  N   HIS     9     -15.275 -10.982   1.835  1.00 40.00           N  
ATOM    281  CA  HIS     9     -16.719 -11.123   1.985  1.00 40.00           C  
ATOM    282  C   HIS     9     -17.115 -12.588   2.142  1.00 40.00           C  
ATOM    283  CB  HIS     9     -17.445 -10.509   0.787  1.00 40.00           C  
ATOM    284  O   HIS     9     -17.931 -12.925   3.004  1.00 40.00           O  
ATOM    285  CG  HIS     9     -18.927 -10.420   0.965  1.00 40.00           C  
ATOM    286  CD2 HIS     9     -19.943 -10.687   0.110  1.00 40.00           C  
ATOM    287  ND1 HIS     9     -19.512 -10.009   2.143  1.00 40.00           N  
ATOM    288  CE1 HIS     9     -20.827 -10.029   2.005  1.00 40.00           C  
ATOM    289  NE2 HIS     9     -21.114 -10.436   0.781  1.00 40.00           N  
ATOM    290  N   VAL    10     -16.555 -13.487   1.553  1.00 36.74           N  
ATOM    291  CA  VAL    10     -16.943 -14.891   1.639  1.00 36.74           C  
ATOM    292  C   VAL    10     -16.361 -15.512   2.906  1.00 36.74           C  
ATOM    293  CB  VAL    10     -16.482 -15.684   0.396  1.00 36.74           C  
ATOM    294  O   VAL    10     -17.035 -16.285   3.592  1.00 36.74           O  
ATOM    295  CG1 VAL    10     -16.745 -17.177   0.580  1.00 36.74           C  
ATOM    296  CG2 VAL    10     -17.183 -15.165  -0.858  1.00 36.74           C  
ATOM    297  N   CYS    11     -15.230 -14.928   3.428  1.00 45.65           N  
ATOM    298  CA  CYS    11     -14.592 -15.580   4.567  1.00 45.65           C  
ATOM    299  C   CYS    11     -15.237 -15.143   5.876  1.00 45.65           C  
ATOM    300  CB  CYS    11     -13.096 -15.266   4.595  1.00 45.65           C  
ATOM    301  O   CYS    11     -15.370 -15.942   6.805  1.00 45.65           O  
ATOM    302  SG  CYS    11     -12.161 -16.059   3.268  1.00 45.65           S  
ATOM    303  N   ASN    12     -15.795 -13.964   5.859  1.00 44.61           N  
ATOM    304  CA  ASN    12     -16.405 -13.451   7.081  1.00 44.61           C  
ATOM    305  C   ASN    12     -17.877 -13.840   7.179  1.00 44.61           C  
ATOM    306  CB  ASN    12     -16.251 -11.930   7.160  1.00 44.61           C  
ATOM    307  O   ASN    12     -18.395 -14.054   8.276  1.00 44.61           O  
ATOM    308  CG  ASN    12     -15.013 -11.508   7.925  1.00 44.61           C  
ATOM    309  ND2 ASN    12     -14.623 -10.248   7.772  1.00 44.61           N  
ATOM    310  OD1 ASN    12     -14.411 -12.307   8.647  1.00 44.61           O  
ATOM    311  N   SER    13     -18.605 -14.045   6.104  1.00 45.16           N  
ATOM    312  CA  SER    13     -20.041 -14.281   6.206  1.00 45.16           C  
ATOM    313  C   SER    13     -20.347 -15.766   6.377  1.00 45.16           C  
ATOM    314  CB  SER    13     -20.762 -13.743   4.970  1.00 45.16           C  
ATOM    315  O   SER    13     -21.327 -16.132   7.028  1.00 45.16           O  
ATOM    316  OG  SER    13     -20.380 -14.463   3.811  1.00 45.16           O  
ATOM    317  N   ARG    14     -19.343 -16.713   6.375  1.00 39.60           N  
ATOM    318  CA  ARG    14     -19.849 -18.079   6.461  1.00 39.60           C  
ATOM    319  C   ARG    14     -18.889 -18.971   7.240  1.00 39.60           C  
ATOM    320  CB  ARG    14     -20.082 -18.656   5.063  1.00 39.60           C  
ATOM    321  O   ARG    14     -19.042 -20.194   7.255  1.00 39.60           O  
ATOM    322  CG  ARG    14     -21.222 -17.994   4.305  1.00 39.60           C  
ATOM    323  CD  ARG    14     -21.636 -18.806   3.086  1.00 39.60           C  
ATOM    324  NE  ARG    14     -22.706 -18.150   2.340  1.00 39.60           N  
ATOM    325  NH1 ARG    14     -23.226 -20.000   1.057  1.00 39.60           N  
ATOM    326  NH2 ARG    14     -24.386 -18.043   0.777  1.00 39.60           N  
ATOM    327  CZ  ARG    14     -23.437 -18.733   1.393  1.00 39.60           C  
ATOM    328  N   GLU    15     -18.161 -18.470   8.268  1.00 50.52           N  
ATOM    329  CA  GLU    15     -17.245 -19.233   9.112  1.00 50.52           C  
ATOM    330  C   GLU    15     -16.591 -20.368   8.330  1.00 50.52           C  
ATOM    331  CB  GLU    15     -17.978 -19.790  10.335  1.00 50.52           C  
ATOM    332  O   GLU    15     -16.658 -21.529   8.739  1.00 50.52           O  
ATOM    333  CG  GLU    15     -18.339 -18.734  11.369  1.00 50.52           C  
ATOM    334  CD  GLU    15     -19.001 -19.311  12.610  1.00 50.52           C  
ATOM    335  OE1 GLU    15     -19.287 -18.544  13.558  1.00 50.52           O  
ATOM    336  OE2 GLU    15     -19.235 -20.540  12.635  1.00 50.52           O  
ATOM    337  N   LEU    16     -16.302 -20.222   7.053  1.00 37.52           N  
ATOM    338  CA  LEU    16     -15.611 -21.202   6.222  1.00 37.52           C  
ATOM    339  C   LEU    16     -14.116 -21.213   6.523  1.00 37.52           C  
ATOM    340  CB  LEU    16     -15.842 -20.904   4.738  1.00 37.52           C  
ATOM    341  O   LEU    16     -13.571 -20.224   7.020  1.00 37.52           O  
ATOM    342  CG  LEU    16     -17.282 -21.028   4.237  1.00 37.52           C  
ATOM    343  CD1 LEU    16     -17.406 -20.448   2.832  1.00 37.52           C  
ATOM    344  CD2 LEU    16     -17.733 -22.485   4.262  1.00 37.52           C  
ATOM    345  N   ASP    17     -13.596 -22.477   6.469  1.00 44.56           N  
ATOM    346  CA  ASP    17     -12.150 -22.663   6.386  1.00 44.56           C  
ATOM    347  C   ASP    17     -11.563 -21.884   5.211  1.00 44.56           C  
ATOM    348  CB  ASP    17     -11.807 -24.149   6.256  1.00 44.56           C  
ATOM    349  O   ASP    17     -12.164 -21.824   4.136  1.00 44.56           O  
ATOM    350  CG  ASP    17     -10.311 -24.413   6.253  1.00 44.56           C  
ATOM    351  OD1 ASP    17      -9.591 -23.831   5.414  1.00 44.56           O  
ATOM    352  OD2 ASP    17      -9.850 -25.214   7.095  1.00 44.56           O  
ATOM    353  N   ILE    18     -10.436 -20.984   5.426  1.00 43.73           N  
ATOM    354  CA  ILE    18      -9.836 -19.933   4.612  1.00 43.73           C  
ATOM    355  C   ILE    18      -9.416 -20.503   3.259  1.00 43.73           C  
ATOM    356  CB  ILE    18      -8.624 -19.290   5.322  1.00 43.73           C  
ATOM    357  O   ILE    18      -9.575 -19.849   2.226  1.00 43.73           O  
ATOM    358  CG1 ILE    18      -8.291 -17.934   4.690  1.00 43.73           C  
ATOM    359  CG2 ILE    18      -7.413 -20.227   5.277  1.00 43.73           C  
ATOM    360  CD1 ILE    18      -7.783 -16.896   5.682  1.00 43.73           C  
ATOM    361  N   ASP    19      -9.019 -21.978   3.202  1.00 39.77           N  
ATOM    362  CA  ASP    19      -8.712 -22.593   1.915  1.00 39.77           C  
ATOM    363  C   ASP    19      -9.978 -22.796   1.087  1.00 39.77           C  
ATOM    364  CB  ASP    19      -7.995 -23.929   2.116  1.00 39.77           C  
ATOM    365  O   ASP    19      -9.983 -22.550  -0.121  1.00 39.77           O  
ATOM    366  CG  ASP    19      -6.558 -23.767   2.582  1.00 39.77           C  
ATOM    367  OD1 ASP    19      -5.982 -22.671   2.413  1.00 39.77           O  
ATOM    368  OD2 ASP    19      -5.997 -24.746   3.120  1.00 39.77           O  
ATOM    369  N   GLU    20     -11.057 -23.168   1.768  1.00 41.89           N  
ATOM    370  CA  GLU    20     -12.354 -23.367   1.127  1.00 41.89           C  
ATOM    371  C   GLU    20     -12.989 -22.035   0.740  1.00 41.89           C  
ATOM    372  CB  GLU    20     -13.294 -24.150   2.048  1.00 41.89           C  
ATOM    373  O   GLU    20     -13.587 -21.914  -0.331  1.00 41.89           O  
ATOM    374  CG  GLU    20     -14.446 -24.826   1.319  1.00 41.89           C  
ATOM    375  CD  GLU    20     -15.185 -25.841   2.176  1.00 41.89           C  
ATOM    376  OE1 GLU    20     -16.190 -26.419   1.702  1.00 41.89           O  
ATOM    377  OE2 GLU    20     -14.756 -26.061   3.331  1.00 41.89           O  
ATOM    378  N   CYS    21     -12.589 -20.992   1.495  1.00 41.92           N  
ATOM    379  CA  CYS    21     -13.088 -19.637   1.289  1.00 41.92           C  
ATOM    380  C   CYS    21     -12.395 -18.976   0.103  1.00 41.92           C  
ATOM    381  CB  CYS    21     -12.883 -18.793   2.547  1.00 41.92           C  
ATOM    382  O   CYS    21     -13.045 -18.324  -0.716  1.00 41.92           O  
ATOM    383  SG  CYS    21     -13.789 -17.231   2.531  1.00 41.92           S  
ATOM    384  N   ALA    22     -11.188 -19.179  -0.029  1.00 40.80           N  
ATOM    385  CA  ALA    22     -10.432 -18.712  -1.189  1.00 40.80           C  
ATOM    386  C   ALA    22     -10.930 -19.374  -2.470  1.00 40.80           C  
ATOM    387  CB  ALA    22      -8.942 -18.984  -0.997  1.00 40.80           C  
ATOM    388  O   ALA    22     -11.095 -18.709  -3.496  1.00 40.80           O  
ATOM    389  N   ARG    23     -11.262 -20.716  -2.332  1.00 37.23           N  
ATOM    390  CA  ARG    23     -11.721 -21.472  -3.493  1.00 37.23           C  
ATOM    391  C   ARG    23     -13.143 -21.077  -3.877  1.00 37.23           C  
ATOM    392  CB  ARG    23     -11.650 -22.975  -3.218  1.00 37.23           C  
ATOM    393  O   ARG    23     -13.432 -20.840  -5.051  1.00 37.23           O  
ATOM    394  CG  ARG    23     -11.255 -23.805  -4.430  1.00 37.23           C  
ATOM    395  CD  ARG    23     -11.240 -25.294  -4.113  1.00 37.23           C  
ATOM    396  NE  ARG    23     -11.453 -26.102  -5.310  1.00 37.23           N  
ATOM    397  NH1 ARG    23     -10.912 -28.109  -4.303  1.00 37.23           N  
ATOM    398  NH2 ARG    23     -11.514 -28.057  -6.514  1.00 37.23           N  
ATOM    399  CZ  ARG    23     -11.293 -27.421  -5.373  1.00 37.23           C  
ATOM    400  N   ASN    24     -14.128 -20.832  -2.952  1.00 35.87           N  
ATOM    401  CA  ASN    24     -15.533 -20.532  -3.206  1.00 35.87           C  
ATOM    402  C   ASN    24     -15.744 -19.053  -3.513  1.00 35.87           C  
ATOM    403  CB  ASN    24     -16.396 -20.956  -2.016  1.00 35.87           C  
ATOM    404  O   ASN    24     -16.605 -18.698  -4.321  1.00 35.87           O  
ATOM    405  CG  ASN    24     -16.582 -22.459  -1.935  1.00 35.87           C  
ATOM    406  ND2 ASN    24     -16.884 -22.955  -0.741  1.00 35.87           N  
ATOM    407  OD1 ASN    24     -16.454 -23.167  -2.937  1.00 35.87           O  
ATOM    408  N   GLY    25     -14.972 -18.159  -2.853  1.00 40.15           N  
ATOM    409  CA  GLY    25     -14.989 -16.736  -3.155  1.00 40.15           C  
ATOM    410  C   GLY    25     -14.611 -16.427  -4.591  1.00 40.15           C  
ATOM    411  O   GLY    25     -15.240 -15.586  -5.237  1.00 40.15           O  
ATOM    412  N   ILE    26     -13.851 -17.259  -5.217  1.00 37.34           N  
ATOM    413  CA  ILE    26     -13.429 -17.141  -6.608  1.00 37.34           C  
ATOM    414  C   ILE    26     -14.529 -17.664  -7.528  1.00 37.34           C  
ATOM    415  CB  ILE    26     -12.108 -17.902  -6.865  1.00 37.34           C  
ATOM    416  O   ILE    26     -14.836 -17.049  -8.552  1.00 37.34           O  
ATOM    417  CG1 ILE    26     -10.954 -17.239  -6.104  1.00 37.34           C  
ATOM    418  CG2 ILE    26     -11.808 -17.971  -8.365  1.00 37.34           C  
ATOM    419  CD1 ILE    26      -9.645 -18.014  -6.169  1.00 37.34           C  
ATOM    420  N   LEU    27     -15.202 -18.809  -7.186  1.00 33.15           N  
ATOM    421  CA  LEU    27     -16.256 -19.320  -8.056  1.00 33.15           C  
ATOM    422  C   LEU    27     -17.448 -18.369  -8.082  1.00 33.15           C  
ATOM    423  CB  LEU    27     -16.706 -20.709  -7.595  1.00 33.15           C  
ATOM    424  O   LEU    27     -18.021 -18.113  -9.143  1.00 33.15           O  
ATOM    425  CG  LEU    27     -15.838 -21.886  -8.043  1.00 33.15           C  
ATOM    426  CD1 LEU    27     -16.136 -23.117  -7.194  1.00 33.15           C  
ATOM    427  CD2 LEU    27     -16.062 -22.183  -9.522  1.00 33.15           C  
ATOM    428  N   ASN    28     -17.608 -17.636  -7.000  1.00 34.26           N  
ATOM    429  CA  ASN    28     -18.751 -16.732  -6.934  1.00 34.26           C  
ATOM    430  C   ASN    28     -18.441 -15.387  -7.585  1.00 34.26           C  
ATOM    431  CB  ASN    28     -19.192 -16.529  -5.483  1.00 34.26           C  
ATOM    432  O   ASN    28     -19.319 -14.767  -8.188  1.00 34.26           O  
ATOM    433  CG  ASN    28     -20.311 -17.468  -5.076  1.00 34.26           C  
ATOM    434  ND2 ASN    28     -20.512 -17.622  -3.772  1.00 34.26           N  
ATOM    435  OD1 ASN    28     -20.989 -18.051  -5.926  1.00 34.26           O  
ATOM    436  N   TRP    29     -17.073 -14.895  -7.448  1.00 33.40           N  
ATOM    437  CA  TRP    29     -16.668 -13.708  -8.193  1.00 33.40           C  
ATOM    438  C   TRP    29     -16.790 -13.940  -9.696  1.00 33.40           C  
ATOM    439  CB  TRP    29     -15.230 -13.315  -7.841  1.00 33.40           C  
ATOM    440  O   TRP    29     -17.254 -13.065 -10.430  1.00 33.40           O  
ATOM    441  CG  TRP    29     -14.712 -12.141  -8.615  1.00 33.40           C  
ATOM    442  CD1 TRP    29     -14.972 -10.819  -8.380  1.00 33.40           C  
ATOM    443  CD2 TRP    29     -13.848 -12.183  -9.755  1.00 33.40           C  
ATOM    444  CE2 TRP    29     -13.624 -10.848 -10.160  1.00 33.40           C  
ATOM    445  CE3 TRP    29     -13.240 -13.221 -10.474  1.00 33.40           C  
ATOM    446  NE1 TRP    29     -14.321 -10.037  -9.305  1.00 33.40           N  
ATOM    447  CH2 TRP    29     -12.234 -11.560 -11.938  1.00 33.40           C  
ATOM    448  CZ2 TRP    29     -12.817 -10.525 -11.253  1.00 33.40           C  
ATOM    449  CZ3 TRP    29     -12.437 -12.897 -11.561  1.00 33.40           C  
ATOM    450  N   ARG    30     -16.496 -15.203 -10.186  1.00 32.22           N  
ATOM    451  CA  ARG    30     -16.673 -15.456 -11.612  1.00 32.22           C  
ATOM    452  C   ARG    30     -18.146 -15.391 -12.001  1.00 32.22           C  
ATOM    453  CB  ARG    30     -16.090 -16.818 -11.994  1.00 32.22           C  
ATOM    454  O   ARG    30     -18.486 -14.925 -13.091  1.00 32.22           O  
ATOM    455  CG  ARG    30     -14.591 -16.799 -12.245  1.00 32.22           C  
ATOM    456  CD  ARG    30     -14.099 -18.117 -12.825  1.00 32.22           C  
ATOM    457  NE  ARG    30     -12.658 -18.279 -12.649  1.00 32.22           N  
ATOM    458  NH1 ARG    30     -12.517 -20.224 -13.888  1.00 32.22           N  
ATOM    459  NH2 ARG    30     -10.635 -19.327 -12.936  1.00 32.22           N  
ATOM    460  CZ  ARG    30     -11.940 -19.276 -13.158  1.00 32.22           C  
ATOM    461  N   LYS    31     -18.997 -15.390 -11.004  1.00 36.06           N  
ATOM    462  CA  LYS    31     -20.408 -15.410 -11.379  1.00 36.06           C  
ATOM    463  C   LYS    31     -21.045 -14.035 -11.197  1.00 36.06           C  
ATOM    464  CB  LYS    31     -21.167 -16.453 -10.558  1.00 36.06           C  
ATOM    465  O   LYS    31     -21.946 -13.658 -11.948  1.00 36.06           O  
ATOM    466  CG  LYS    31     -20.867 -17.891 -10.954  1.00 36.06           C  
ATOM    467  CD  LYS    31     -21.702 -18.878 -10.149  1.00 36.06           C  
ATOM    468  CE  LYS    31     -21.361 -20.320 -10.503  1.00 36.06           C  
ATOM    469  NZ  LYS    31     -22.153 -21.292  -9.692  1.00 36.06           N  
ATOM    470  N   ASN    32     -20.274 -13.029 -10.478  1.00 35.03           N  
ATOM    471  CA  ASN    32     -20.922 -11.731 -10.323  1.00 35.03           C  
ATOM    472  C   ASN    32     -19.934 -10.662  -9.867  1.00 35.03           C  
ATOM    473  CB  ASN    32     -22.090 -11.829  -9.339  1.00 35.03           C  
ATOM    474  O   ASN    32     -19.847 -10.357  -8.676  1.00 35.03           O  
ATOM    475  CG  ASN    32     -23.238 -10.907  -9.702  1.00 35.03           C  
ATOM    476  ND2 ASN    32     -24.367 -11.072  -9.024  1.00 35.03           N  
ATOM    477  OD1 ASN    32     -23.111 -10.055 -10.585  1.00 35.03           O  
ATOM    478  N   PRO    33     -19.150  -9.943 -10.607  1.00 38.60           N  
ATOM    479  CA  PRO    33     -18.076  -8.968 -10.405  1.00 38.60           C  
ATOM    480  C   PRO    33     -18.600  -7.574 -10.066  1.00 38.60           C  
ATOM    481  CB  PRO    33     -17.346  -8.964 -11.750  1.00 38.60           C  
ATOM    482  O   PRO    33     -17.879  -6.766  -9.475  1.00 38.60           O  
ATOM    483  CG  PRO    33     -18.288  -9.632 -12.699  1.00 38.60           C  
ATOM    484  CD  PRO    33     -19.308 -10.393 -11.901  1.00 38.60           C  
ATOM    485  N   GLU    34     -19.847  -7.224 -10.010  1.00 41.68           N  
ATOM    486  CA  GLU    34     -20.286  -5.833  -9.952  1.00 41.68           C  
ATOM    487  C   GLU    34     -21.005  -5.536  -8.639  1.00 41.68           C  
ATOM    488  CB  GLU    34     -21.199  -5.508 -11.137  1.00 41.68           C  
ATOM    489  O   GLU    34     -21.418  -4.400  -8.394  1.00 41.68           O  
ATOM    490  CG  GLU    34     -20.500  -5.570 -12.487  1.00 41.68           C  
ATOM    491  CD  GLU    34     -21.281  -4.887 -13.599  1.00 41.68           C  
ATOM    492  OE1 GLU    34     -20.720  -4.687 -14.700  1.00 41.68           O  
ATOM    493  OE2 GLU    34     -22.463  -4.549 -13.366  1.00 41.68           O  
ATOM    494  N   GLY    35     -20.761  -6.242  -7.475  1.00 37.26           N  
ATOM    495  CA  GLY    35     -21.582  -5.861  -6.337  1.00 37.26           C  
ATOM    496  C   GLY    35     -20.772  -5.583  -5.084  1.00 37.26           C  
ATOM    497  O   GLY    35     -21.327  -5.193  -4.054  1.00 37.26           O  
ATOM    498  N   SER    36     -19.722  -4.624  -4.974  1.00 43.88           N  
ATOM    499  CA  SER    36     -19.416  -4.207  -3.609  1.00 43.88           C  
ATOM    500  C   SER    36     -18.751  -2.835  -3.586  1.00 43.88           C  
ATOM    501  CB  SER    36     -18.511  -5.233  -2.925  1.00 43.88           C  
ATOM    502  O   SER    36     -17.941  -2.517  -4.460  1.00 43.88           O  
ATOM    503  OG  SER    36     -17.211  -5.213  -3.491  1.00 43.88           O  
ATOM    504  N   ASN    37     -19.422  -1.712  -3.219  1.00 35.08           N  
ATOM    505  CA  ASN    37     -19.217  -0.304  -2.893  1.00 35.08           C  
ATOM    506  C   ASN    37     -18.054  -0.117  -1.923  1.00 35.08           C  
ATOM    507  CB  ASN    37     -20.496   0.304  -2.313  1.00 35.08           C  
ATOM    508  O   ASN    37     -18.044  -0.704  -0.839  1.00 35.08           O  
ATOM    509  CG  ASN    37     -21.369   0.947  -3.372  1.00 35.08           C  
ATOM    510  ND2 ASN    37     -22.605   1.266  -3.008  1.00 35.08           N  
ATOM    511  OD1 ASN    37     -20.937   1.154  -4.509  1.00 35.08           O  
ATOM    512  N   ASP    38     -16.735   0.206  -2.212  1.00 36.38           N  
ATOM    513  CA  ASP    38     -15.305   0.499  -2.229  1.00 36.38           C  
ATOM    514  C   ASP    38     -14.931   1.475  -1.117  1.00 36.38           C  
ATOM    515  CB  ASP    38     -14.890   1.067  -3.589  1.00 36.38           C  
ATOM    516  O   ASP    38     -13.880   1.334  -0.487  1.00 36.38           O  
ATOM    517  CG  ASP    38     -14.896   0.025  -4.693  1.00 36.38           C  
ATOM    518  OD1 ASP    38     -14.895  -1.188  -4.388  1.00 36.38           O  
ATOM    519  OD2 ASP    38     -14.899   0.419  -5.879  1.00 36.38           O  
ATOM    520  N   GLU    39     -15.690   2.320  -0.169  1.00 29.15           N  
ATOM    521  CA  GLU    39     -15.149   3.405   0.644  1.00 29.15           C  
ATOM    522  C   GLU    39     -15.516   3.229   2.115  1.00 29.15           C  
ATOM    523  CB  GLU    39     -15.651   4.759   0.135  1.00 29.15           C  
ATOM    524  O   GLU    39     -14.707   3.515   3.000  1.00 29.15           O  
ATOM    525  CG  GLU    39     -14.589   5.577  -0.585  1.00 29.15           C  
ATOM    526  CD  GLU    39     -15.101   6.919  -1.085  1.00 29.15           C  
ATOM    527  OE1 GLU    39     -14.322   7.670  -1.714  1.00 29.15           O  
ATOM    528  OE2 GLU    39     -16.291   7.221  -0.845  1.00 29.15           O  
ATOM    529  N   ASP    40     -16.397   2.482   2.487  1.00 32.95           N  
ATOM    530  CA  ASP    40     -16.816   2.248   3.865  1.00 32.95           C  
ATOM    531  C   ASP    40     -16.082   1.053   4.468  1.00 32.95           C  
ATOM    532  CB  ASP    40     -18.329   2.027   3.936  1.00 32.95           C  
ATOM    533  O   ASP    40     -15.752   1.054   5.655  1.00 32.95           O  
ATOM    534  CG  ASP    40     -19.125   3.309   3.765  1.00 32.95           C  
ATOM    535  OD1 ASP    40     -18.562   4.407   3.962  1.00 32.95           O  
ATOM    536  OD2 ASP    40     -20.326   3.219   3.433  1.00 32.95           O  
ATOM    537  N   TYR    41     -15.221   0.337   3.623  1.00 33.44           N  
ATOM    538  CA  TYR    41     -14.684  -0.946   4.063  1.00 33.44           C  
ATOM    539  C   TYR    41     -13.173  -0.871   4.245  1.00 33.44           C  
ATOM    540  CB  TYR    41     -15.036  -2.049   3.060  1.00 33.44           C  
ATOM    541  O   TYR    41     -12.626  -1.447   5.188  1.00 33.44           O  
ATOM    542  CG  TYR    41     -14.612  -3.428   3.501  1.00 33.44           C  
ATOM    543  CD1 TYR    41     -13.413  -3.985   3.060  1.00 33.44           C  
ATOM    544  CD2 TYR    41     -15.409  -4.179   4.359  1.00 33.44           C  
ATOM    545  CE1 TYR    41     -13.019  -5.257   3.463  1.00 33.44           C  
ATOM    546  CE2 TYR    41     -15.025  -5.452   4.768  1.00 33.44           C  
ATOM    547  OH  TYR    41     -13.445  -7.241   4.718  1.00 33.44           O  
ATOM    548  CZ  TYR    41     -13.830  -5.981   4.316  1.00 33.44           C  
ATOM    549  N   VAL    42     -12.424  -0.061   3.504  1.00 34.30           N  
ATOM    550  CA  VAL    42     -11.043   0.302   3.804  1.00 34.30           C  
ATOM    551  C   VAL    42     -10.963   0.926   5.196  1.00 34.30           C  
ATOM    552  CB  VAL    42     -10.471   1.277   2.750  1.00 34.30           C  
ATOM    553  O   VAL    42     -10.025   0.658   5.950  1.00 34.30           O  
ATOM    554  CG1 VAL    42      -9.084   1.766   3.163  1.00 34.30           C  
ATOM    555  CG2 VAL    42     -10.418   0.607   1.378  1.00 34.30           C  
ATOM    556  N   ASN    43     -12.113   1.480   5.678  1.00 33.94           N  
ATOM    557  CA  ASN    43     -12.129   2.133   6.983  1.00 33.94           C  
ATOM    558  C   ASN    43     -12.291   1.121   8.114  1.00 33.94           C  
ATOM    559  CB  ASN    43     -13.241   3.181   7.044  1.00 33.94           C  
ATOM    560  O   ASN    43     -11.697   1.278   9.182  1.00 33.94           O  
ATOM    561  CG  ASN    43     -12.857   4.481   6.366  1.00 33.94           C  
ATOM    562  ND2 ASN    43     -13.855   5.240   5.928  1.00 33.94           N  
ATOM    563  OD1 ASN    43     -11.673   4.801   6.235  1.00 33.94           O  
ATOM    564  N   GLU    44     -13.002  -0.095   7.903  1.00 32.73           N  
ATOM    565  CA  GLU    44     -13.196  -1.113   8.932  1.00 32.73           C  
ATOM    566  C   GLU    44     -11.961  -1.997   9.074  1.00 32.73           C  
ATOM    567  CB  GLU    44     -14.424  -1.971   8.615  1.00 32.73           C  
ATOM    568  O   GLU    44     -11.588  -2.379  10.185  1.00 32.73           O  
ATOM    569  CG  GLU    44     -15.745  -1.321   9.001  1.00 32.73           C  
ATOM    570  CD  GLU    44     -16.953  -2.192   8.696  1.00 32.73           C  
ATOM    571  OE1 GLU    44     -18.096  -1.683   8.743  1.00 32.73           O  
ATOM    572  OE2 GLU    44     -16.756  -3.394   8.410  1.00 32.73           O  
ATOM    573  N   TYR    45     -11.183  -2.296   7.957  1.00 34.32           N  
ATOM    574  CA  TYR    45      -9.862  -2.914   7.943  1.00 34.32           C  
ATOM    575  C   TYR    45      -8.848  -2.050   8.683  1.00 34.32           C  
ATOM    576  CB  TYR    45      -9.394  -3.151   6.504  1.00 34.32           C  
ATOM    577  O   TYR    45      -8.053  -2.557   9.479  1.00 34.32           O  
ATOM    578  CG  TYR    45      -8.100  -3.922   6.406  1.00 34.32           C  
ATOM    579  CD1 TYR    45      -6.892  -3.267   6.180  1.00 34.32           C  
ATOM    580  CD2 TYR    45      -8.083  -5.306   6.538  1.00 34.32           C  
ATOM    581  CE1 TYR    45      -5.697  -3.973   6.087  1.00 34.32           C  
ATOM    582  CE2 TYR    45      -6.894  -6.023   6.446  1.00 34.32           C  
ATOM    583  OH  TYR    45      -4.529  -6.053   6.129  1.00 34.32           O  
ATOM    584  CZ  TYR    45      -5.708  -5.349   6.221  1.00 34.32           C  
ATOM    585  N   PHE    46      -9.019  -0.695   8.698  1.00 39.43           N  
ATOM    586  CA  PHE    46      -8.084   0.269   9.266  1.00 39.43           C  
ATOM    587  C   PHE    46      -8.336   0.454  10.758  1.00 39.43           C  
ATOM    588  CB  PHE    46      -8.193   1.616   8.544  1.00 39.43           C  
ATOM    589  O   PHE    46      -7.402   0.687  11.527  1.00 39.43           O  
ATOM    590  CG  PHE    46      -7.542   1.633   7.188  1.00 39.43           C  
ATOM    591  CD1 PHE    46      -6.165   1.495   7.061  1.00 39.43           C  
ATOM    592  CD2 PHE    46      -8.307   1.786   6.039  1.00 39.43           C  
ATOM    593  CE1 PHE    46      -5.559   1.510   5.807  1.00 39.43           C  
ATOM    594  CE2 PHE    46      -7.708   1.802   4.782  1.00 39.43           C  
ATOM    595  CZ  PHE    46      -6.334   1.665   4.669  1.00 39.43           C  
ATOM    596  N   GLU    47      -9.580   0.148  11.192  1.00 34.37           N  
ATOM    597  CA  GLU    47      -9.853   0.188  12.625  1.00 34.37           C  
ATOM    598  C   GLU    47      -9.221  -1.002  13.341  1.00 34.37           C  
ATOM    599  CB  GLU    47     -11.362   0.217  12.884  1.00 34.37           C  
ATOM    600  O   GLU    47      -8.738  -0.871  14.468  1.00 34.37           O  
ATOM    601  CG  GLU    47     -11.944   1.620  12.970  1.00 34.37           C  
ATOM    602  CD  GLU    47     -13.190   1.701  13.838  1.00 34.37           C  
ATOM    603  OE1 GLU    47     -13.593   2.824  14.219  1.00 34.37           O  
ATOM    604  OE2 GLU    47     -13.767   0.633  14.140  1.00 34.37           O  
ATOM    605  N   LEU    48      -8.999  -2.165  12.615  1.00 32.70           N  
ATOM    606  CA  LEU    48      -8.381  -3.334  13.233  1.00 32.70           C  
ATOM    607  C   LEU    48      -6.866  -3.176  13.298  1.00 32.70           C  
ATOM    608  CB  LEU    48      -8.741  -4.603  12.457  1.00 32.70           C  
ATOM    609  O   LEU    48      -6.241  -3.553  14.293  1.00 32.70           O  
ATOM    610  CG  LEU    48      -9.791  -5.513  13.096  1.00 32.70           C  
ATOM    611  CD1 LEU    48     -10.826  -5.938  12.059  1.00 32.70           C  
ATOM    612  CD2 LEU    48      -9.129  -6.733  13.728  1.00 32.70           C  
ATOM    613  N   PHE    49      -6.212  -2.407  12.347  1.00 34.18           N  
ATOM    614  CA  PHE    49      -4.813  -1.997  12.364  1.00 34.18           C  
ATOM    615  C   PHE    49      -4.568  -0.952  13.447  1.00 34.18           C  
ATOM    616  CB  PHE    49      -4.396  -1.444  10.998  1.00 34.18           C  
ATOM    617  O   PHE    49      -3.549  -0.995  14.139  1.00 34.18           O  
ATOM    618  CG  PHE    49      -3.205  -2.142  10.398  1.00 34.18           C  
ATOM    619  CD1 PHE    49      -1.925  -1.626  10.559  1.00 34.18           C  
ATOM    620  CD2 PHE    49      -3.367  -3.315   9.673  1.00 34.18           C  
ATOM    621  CE1 PHE    49      -0.821  -2.270  10.005  1.00 34.18           C  
ATOM    622  CE2 PHE    49      -2.268  -3.965   9.116  1.00 34.18           C  
ATOM    623  CZ  PHE    49      -0.997  -3.440   9.283  1.00 34.18           C  
ATOM    624  N   ARG    50      -5.514   0.003  13.791  1.00 35.13           N  
ATOM    625  CA  ARG    50      -5.538   1.055  14.801  1.00 35.13           C  
ATOM    626  C   ARG    50      -5.487   0.466  16.207  1.00 35.13           C  
ATOM    627  CB  ARG    50      -6.788   1.925  14.643  1.00 35.13           C  
ATOM    628  O   ARG    50      -4.789   0.987  17.079  1.00 35.13           O  
ATOM    629  CG  ARG    50      -6.644   3.026  13.605  1.00 35.13           C  
ATOM    630  CD  ARG    50      -7.852   3.952  13.594  1.00 35.13           C  
ATOM    631  NE  ARG    50      -7.915   4.743  12.368  1.00 35.13           N  
ATOM    632  NH1 ARG    50      -9.815   5.909  12.971  1.00 35.13           N  
ATOM    633  NH2 ARG    50      -8.808   6.315  10.953  1.00 35.13           N  
ATOM    634  CZ  ARG    50      -8.846   5.654  12.100  1.00 35.13           C  
ATOM    635  N   SER    51      -6.016  -0.718  16.439  1.00 38.71           N  
ATOM    636  CA  SER    51      -6.120  -1.194  17.815  1.00 38.71           C  
ATOM    637  C   SER    51      -4.846  -1.909  18.250  1.00 38.71           C  
ATOM    638  CB  SER    51      -7.319  -2.130  17.970  1.00 38.71           C  
ATOM    639  O   SER    51      -4.518  -1.937  19.438  1.00 38.71           O  
ATOM    640  OG  SER    51      -7.174  -3.274  17.145  1.00 38.71           O  
ATOM    641  N   ASN    52      -3.712  -1.997  17.322  1.00 37.35           N  
ATOM    642  CA  ASN    52      -2.578  -2.791  17.784  1.00 37.35           C  
ATOM    643  C   ASN    52      -1.261  -2.039  17.613  1.00 37.35           C  
ATOM    644  CB  ASN    52      -2.525  -4.131  17.047  1.00 37.35           C  
ATOM    645  O   ASN    52      -0.193  -2.573  17.917  1.00 37.35           O  
ATOM    646  CG  ASN    52      -3.555  -5.119  17.557  1.00 37.35           C  
ATOM    647  ND2 ASN    52      -4.061  -5.962  16.664  1.00 37.35           N  
ATOM    648  OD1 ASN    52      -3.894  -5.125  18.743  1.00 37.35           O  
ATOM    649  N   LEU    53      -1.177  -0.602  17.278  1.00 40.56           N  
ATOM    650  CA  LEU    53       0.085   0.094  17.052  1.00 40.56           C  
ATOM    651  C   LEU    53       0.596   0.725  18.342  1.00 40.56           C  
ATOM    652  CB  LEU    53      -0.080   1.168  15.974  1.00 40.56           C  
ATOM    653  O   LEU    53      -0.126   1.479  18.998  1.00 40.56           O  
ATOM    654  CG  LEU    53       0.231   0.743  14.539  1.00 40.56           C  
ATOM    655  CD1 LEU    53      -0.791   1.337  13.576  1.00 40.56           C  
ATOM    656  CD2 LEU    53       1.645   1.163  14.151  1.00 40.56           C  
ATOM    657  N   VAL    54       1.443   0.120  19.177  1.00 46.17           N  
ATOM    658  CA  VAL    54       2.127   0.847  20.241  1.00 46.17           C  
ATOM    659  C   VAL    54       3.257   1.687  19.651  1.00 46.17           C  
ATOM    660  CB  VAL    54       2.682  -0.111  21.319  1.00 46.17           C  
ATOM    661  O   VAL    54       4.260   1.146  19.179  1.00 46.17           O  
ATOM    662  CG1 VAL    54       3.246   0.674  22.501  1.00 46.17           C  
ATOM    663  CG2 VAL    54       1.594  -1.077  21.784  1.00 46.17           C  
ATOM    664  N   ALA    55       3.186   2.907  19.200  1.00 47.86           N  
ATOM    665  CA  ALA    55       3.833   3.980  18.449  1.00 47.86           C  
ATOM    666  C   ALA    55       5.115   4.437  19.139  1.00 47.86           C  
ATOM    667  CB  ALA    55       2.877   5.158  18.275  1.00 47.86           C  
ATOM    668  O   ALA    55       6.066   4.860  18.478  1.00 47.86           O  
ATOM    669  N   ASP    56       5.399   4.061  20.457  1.00 47.77           N  
ATOM    670  CA  ASP    56       6.542   4.729  21.073  1.00 47.77           C  
ATOM    671  C   ASP    56       7.847   4.022  20.717  1.00 47.77           C  
ATOM    672  CB  ASP    56       6.373   4.789  22.592  1.00 47.77           C  
ATOM    673  O   ASP    56       8.919   4.631  20.751  1.00 47.77           O  
ATOM    674  CG  ASP    56       5.270   5.737  23.030  1.00 47.77           C  
ATOM    675  OD1 ASP    56       4.906   6.648  22.255  1.00 47.77           O  
ATOM    676  OD2 ASP    56       4.762   5.572  24.160  1.00 47.77           O  
ATOM    677  N   SER    57       7.844   2.830  20.113  1.00 53.81           N  
ATOM    678  CA  SER    57       9.087   2.115  19.842  1.00 53.81           C  
ATOM    679  C   SER    57       9.451   2.180  18.362  1.00 53.81           C  
ATOM    680  CB  SER    57       8.973   0.656  20.283  1.00 53.81           C  
ATOM    681  O   SER    57      10.508   1.695  17.956  1.00 53.81           O  
ATOM    682  OG  SER    57       7.865   0.027  19.663  1.00 53.81           O  
ATOM    683  N   ILE    58       8.693   2.886  17.593  1.00 57.12           N  
ATOM    684  CA  ILE    58       8.931   2.904  16.154  1.00 57.12           C  
ATOM    685  C   ILE    58       9.707   4.163  15.775  1.00 57.12           C  
ATOM    686  CB  ILE    58       7.606   2.832  15.361  1.00 57.12           C  
ATOM    687  O   ILE    58       9.317   5.274  16.141  1.00 57.12           O  
ATOM    688  CG1 ILE    58       6.848   1.544  15.704  1.00 57.12           C  
ATOM    689  CG2 ILE    58       7.872   2.927  13.856  1.00 57.12           C  
ATOM    690  CD1 ILE    58       5.447   1.474  15.111  1.00 57.12           C  
ATOM    691  N   LEU    59      10.974   4.007  15.164  1.00 56.98           N  
ATOM    692  CA  LEU    59      11.691   5.153  14.615  1.00 56.98           C  
ATOM    693  C   LEU    59      10.858   5.854  13.547  1.00 56.98           C  
ATOM    694  CB  LEU    59      13.033   4.712  14.024  1.00 56.98           C  
ATOM    695  O   LEU    59      10.231   5.198  12.713  1.00 56.98           O  
ATOM    696  CG  LEU    59      14.094   4.246  15.023  1.00 56.98           C  
ATOM    697  CD1 LEU    59      15.290   3.652  14.287  1.00 56.98           C  
ATOM    698  CD2 LEU    59      14.530   5.402  15.918  1.00 56.98           C  
ATOM    699  N   LEU    60      10.760   7.197  13.643  1.00 63.07           N  
ATOM    700  CA  LEU    60      10.206   7.991  12.552  1.00 63.07           C  
ATOM    701  C   LEU    60      11.038   7.827  11.284  1.00 63.07           C  
ATOM    702  CB  LEU    60      10.139   9.469  12.944  1.00 63.07           C  
ATOM    703  O   LEU    60      12.226   7.505  11.353  1.00 63.07           O  
ATOM    704  CG  LEU    60       9.240   9.815  14.132  1.00 63.07           C  
ATOM    705  CD1 LEU    60       9.389  11.288  14.499  1.00 63.07           C  
ATOM    706  CD2 LEU    60       7.786   9.482  13.818  1.00 63.07           C  
ATOM    707  N   PRO    61      10.322   7.870  10.147  1.00 62.14           N  
ATOM    708  CA  PRO    61      10.971   7.682   8.847  1.00 62.14           C  
ATOM    709  C   PRO    61      12.272   8.471   8.717  1.00 62.14           C  
ATOM    710  CB  PRO    61       9.923   8.189   7.854  1.00 62.14           C  
ATOM    711  O   PRO    61      13.256   7.960   8.177  1.00 62.14           O  
ATOM    712  CG  PRO    61       8.609   7.926   8.516  1.00 62.14           C  
ATOM    713  CD  PRO    61       8.768   8.142   9.994  1.00 62.14           C  
ATOM    714  N   ASP    62      12.341   9.780   9.243  1.00 60.60           N  
ATOM    715  CA  ASP    62      13.574  10.554   9.152  1.00 60.60           C  
ATOM    716  C   ASP    62      14.689   9.910   9.973  1.00 60.60           C  
ATOM    717  CB  ASP    62      13.341  11.993   9.619  1.00 60.60           C  
ATOM    718  O   ASP    62      15.829   9.812   9.512  1.00 60.60           O  
ATOM    719  CG  ASP    62      12.827  12.077  11.046  1.00 60.60           C  
ATOM    720  OD1 ASP    62      12.247  11.088  11.544  1.00 60.60           O  
ATOM    721  OD2 ASP    62      13.002  13.142  11.676  1.00 60.60           O  
ATOM    722  N   GLU    63      14.352   9.465  11.312  1.00 66.25           N  
ATOM    723  CA  GLU    63      15.314   8.795  12.182  1.00 66.25           C  
ATOM    724  C   GLU    63      15.774   7.471  11.579  1.00 66.25           C  
ATOM    725  CB  GLU    63      14.713   8.561  13.570  1.00 66.25           C  
ATOM    726  O   GLU    63      16.963   7.147  11.610  1.00 66.25           O  
ATOM    727  CG  GLU    63      14.474   9.839  14.360  1.00 66.25           C  
ATOM    728  CD  GLU    63      13.688   9.614  15.642  1.00 66.25           C  
ATOM    729  OE1 GLU    63      13.657  10.522  16.503  1.00 66.25           O  
ATOM    730  OE2 GLU    63      13.099   8.519  15.787  1.00 66.25           O  
ATOM    731  N   PHE    64      14.839   6.765  11.016  1.00 71.79           N  
ATOM    732  CA  PHE    64      15.110   5.479  10.385  1.00 71.79           C  
ATOM    733  C   PHE    64      16.029   5.649   9.181  1.00 71.79           C  
ATOM    734  CB  PHE    64      13.804   4.802   9.957  1.00 71.79           C  
ATOM    735  O   PHE    64      17.039   4.952   9.061  1.00 71.79           O  
ATOM    736  CG  PHE    64      14.005   3.490   9.248  1.00 71.79           C  
ATOM    737  CD1 PHE    64      14.051   3.433   7.861  1.00 71.79           C  
ATOM    738  CD2 PHE    64      14.147   2.312   9.970  1.00 71.79           C  
ATOM    739  CE1 PHE    64      14.236   2.220   7.202  1.00 71.79           C  
ATOM    740  CE2 PHE    64      14.332   1.096   9.319  1.00 71.79           C  
ATOM    741  CZ  PHE    64      14.376   1.052   7.935  1.00 71.79           C  
ATOM    742  N   CYS    65      15.715   6.670   8.328  1.00 69.04           N  
ATOM    743  CA  CYS    65      16.489   6.872   7.109  1.00 69.04           C  
ATOM    744  C   CYS    65      17.904   7.338   7.431  1.00 69.04           C  
ATOM    745  CB  CYS    65      15.801   7.891   6.200  1.00 69.04           C  
ATOM    746  O   CYS    65      18.863   6.922   6.779  1.00 69.04           O  
ATOM    747  SG  CYS    65      14.331   7.250   5.369  1.00 69.04           S  
ATOM    748  N   TYR    66      17.999   8.166   8.473  1.00 71.46           N  
ATOM    749  CA  TYR    66      19.311   8.612   8.927  1.00 71.46           C  
ATOM    750  C   TYR    66      20.136   7.440   9.446  1.00 71.46           C  
ATOM    751  CB  TYR    66      19.170   9.675  10.020  1.00 71.46           C  
ATOM    752  O   TYR    66      21.303   7.283   9.079  1.00 71.46           O  
ATOM    753  CG  TYR    66      20.488  10.236  10.495  1.00 71.46           C  
ATOM    754  CD1 TYR    66      21.082   9.774  11.667  1.00 71.46           C  
ATOM    755  CD2 TYR    66      21.140  11.231   9.775  1.00 71.46           C  
ATOM    756  CE1 TYR    66      22.296  10.289  12.110  1.00 71.46           C  
ATOM    757  CE2 TYR    66      22.354  11.754  10.208  1.00 71.46           C  
ATOM    758  OH  TYR    66      24.125  11.792  11.808  1.00 71.46           O  
ATOM    759  CZ  TYR    66      22.923  11.277  11.375  1.00 71.46           C  
ATOM    760  N   LYS    67      19.581   6.555  10.360  1.00 71.32           N  
ATOM    761  CA  LYS    67      20.252   5.408  10.966  1.00 71.32           C  
ATOM    762  C   LYS    67      20.638   4.376   9.911  1.00 71.32           C  
ATOM    763  CB  LYS    67      19.360   4.763  12.028  1.00 71.32           C  
ATOM    764  O   LYS    67      21.765   3.876   9.906  1.00 71.32           O  
ATOM    765  CG  LYS    67      20.036   3.648  12.812  1.00 71.32           C  
ATOM    766  CD  LYS    67      19.098   3.044  13.848  1.00 71.32           C  
ATOM    767  CE  LYS    67      19.729   1.847  14.545  1.00 71.32           C  
ATOM    768  NZ  LYS    67      18.798   1.227  15.535  1.00 71.32           N  
ATOM    769  N   GLU    68      19.723   4.034   8.974  1.00 68.67           N  
ATOM    770  CA  GLU    68      19.941   2.952   8.019  1.00 68.67           C  
ATOM    771  C   GLU    68      20.876   3.388   6.894  1.00 68.67           C  
ATOM    772  CB  GLU    68      18.609   2.471   7.438  1.00 68.67           C  
ATOM    773  O   GLU    68      21.635   2.577   6.360  1.00 68.67           O  
ATOM    774  CG  GLU    68      17.760   1.678   8.422  1.00 68.67           C  
ATOM    775  CD  GLU    68      18.380   0.346   8.812  1.00 68.67           C  
ATOM    776  OE1 GLU    68      18.296  -0.038  10.001  1.00 68.67           O  
ATOM    777  OE2 GLU    68      18.954  -0.320   7.921  1.00 68.67           O  
ATOM    778  N   SER    69      20.805   4.651   6.425  1.00 65.82           N  
ATOM    779  CA  SER    69      21.718   5.154   5.403  1.00 65.82           C  
ATOM    780  C   SER    69      23.165   5.104   5.881  1.00 65.82           C  
ATOM    781  CB  SER    69      21.350   6.587   5.014  1.00 65.82           C  
ATOM    782  O   SER    69      24.073   4.812   5.099  1.00 65.82           O  
ATOM    783  OG  SER    69      21.620   7.482   6.080  1.00 65.82           O  
ATOM    784  N   ARG    70      23.492   5.305   7.166  1.00 63.78           N  
ATOM    785  CA  ARG    70      24.841   5.259   7.723  1.00 63.78           C  
ATOM    786  C   ARG    70      25.355   3.825   7.794  1.00 63.78           C  
ATOM    787  CB  ARG    70      24.870   5.896   9.114  1.00 63.78           C  
ATOM    788  O   ARG    70      26.511   3.557   7.459  1.00 63.78           O  
ATOM    789  CG  ARG    70      26.237   6.423   9.521  1.00 63.78           C  
ATOM    790  CD  ARG    70      26.236   6.952  10.948  1.00 63.78           C  
ATOM    791  NE  ARG    70      27.511   6.706  11.615  1.00 63.78           N  
ATOM    792  NH1 ARG    70      26.910   7.734  13.595  1.00 63.78           N  
ATOM    793  NH2 ARG    70      28.995   6.809  13.366  1.00 63.78           N  
ATOM    794  CZ  ARG    70      27.802   7.084  12.857  1.00 63.78           C  
ATOM    795  N   GLU    71      24.445   2.867   8.259  1.00 63.09           N  
ATOM    796  CA  GLU    71      24.840   1.480   8.482  1.00 63.09           C  
ATOM    797  C   GLU    71      24.899   0.705   7.168  1.00 63.09           C  
ATOM    798  CB  GLU    71      23.875   0.795   9.453  1.00 63.09           C  
ATOM    799  O   GLU    71      25.789  -0.125   6.970  1.00 63.09           O  
ATOM    800  CG  GLU    71      24.014   1.267  10.893  1.00 63.09           C  
ATOM    801  CD  GLU    71      23.010   0.622  11.835  1.00 63.09           C  
ATOM    802  OE1 GLU    71      23.016   0.948  13.044  1.00 63.09           O  
ATOM    803  OE2 GLU    71      22.211  -0.216  11.361  1.00 63.09           O  
ATOM    804  N   TYR    72      23.967   0.929   6.303  1.00 59.52           N  
ATOM    805  CA  TYR    72      23.874   0.210   5.037  1.00 59.52           C  
ATOM    806  C   TYR    72      25.000   0.617   4.094  1.00 59.52           C  
ATOM    807  CB  TYR    72      22.518   0.466   4.372  1.00 59.52           C  
ATOM    808  O   TYR    72      25.576  -0.227   3.404  1.00 59.52           O  
ATOM    809  CG  TYR    72      22.237  -0.443   3.199  1.00 59.52           C  
ATOM    810  CD1 TYR    72      22.388   0.010   1.891  1.00 59.52           C  
ATOM    811  CD2 TYR    72      21.818  -1.754   3.398  1.00 59.52           C  
ATOM    812  CE1 TYR    72      22.127  -0.823   0.807  1.00 59.52           C  
ATOM    813  CE2 TYR    72      21.555  -2.595   2.322  1.00 59.52           C  
ATOM    814  OH  TYR    72      21.453  -2.951  -0.036  1.00 59.52           O  
ATOM    815  CZ  TYR    72      21.713  -2.122   1.033  1.00 59.52           C  
ATOM    816  N   MET    73      25.637   1.871   4.217  1.00 54.92           N  
ATOM    817  CA  MET    73      26.642   2.361   3.279  1.00 54.92           C  
ATOM    818  C   MET    73      28.050   2.114   3.811  1.00 54.92           C  
ATOM    819  CB  MET    73      26.441   3.853   3.005  1.00 54.92           C  
ATOM    820  O   MET    73      29.010   2.064   3.040  1.00 54.92           O  
ATOM    821  CG  MET    73      25.127   4.177   2.314  1.00 54.92           C  
ATOM    822  SD  MET    73      25.074   3.569   0.583  1.00 54.92           S  
ATOM    823  CE  MET    73      23.453   4.204   0.071  1.00 54.92           C  
ATOM    824  N   SER    74      28.242   1.863   5.114  1.00 59.86           N  
ATOM    825  CA  SER    74      29.588   1.661   5.640  1.00 59.86           C  
ATOM    826  C   SER    74      30.087   0.249   5.353  1.00 59.86           C  
ATOM    827  CB  SER    74      29.622   1.926   7.145  1.00 59.86           C  
ATOM    828  O   SER    74      31.285   0.036   5.154  1.00 59.86           O  
ATOM    829  OG  SER    74      28.807   0.995   7.838  1.00 59.86           O  
ATOM    830  N   ASP    75      29.152  -0.739   4.945  1.00 58.86           N  
ATOM    831  CA  ASP    75      29.571  -2.134   4.846  1.00 58.86           C  
ATOM    832  C   ASP    75      29.682  -2.572   3.388  1.00 58.86           C  
ATOM    833  CB  ASP    75      28.593  -3.042   5.595  1.00 58.86           C  
ATOM    834  O   ASP    75      30.163  -3.670   3.099  1.00 58.86           O  
ATOM    835  CG  ASP    75      28.684  -2.895   7.104  1.00 58.86           C  
ATOM    836  OD1 ASP    75      29.760  -2.518   7.616  1.00 58.86           O  
ATOM    837  OD2 ASP    75      27.672  -3.162   7.786  1.00 58.86           O  
ATOM    838  N   GLN    76      29.586  -1.643   2.310  1.00 56.21           N  
ATOM    839  CA  GLN    76      29.562  -2.171   0.950  1.00 56.21           C  
ATOM    840  C   GLN    76      30.820  -1.771   0.183  1.00 56.21           C  
ATOM    841  CB  GLN    76      28.317  -1.685   0.206  1.00 56.21           C  
ATOM    842  O   GLN    76      31.386  -0.702   0.422  1.00 56.21           O  
ATOM    843  CG  GLN    76      27.012  -2.233   0.769  1.00 56.21           C  
ATOM    844  CD  GLN    76      25.878  -2.197  -0.238  1.00 56.21           C  
ATOM    845  NE2 GLN    76      24.734  -2.758   0.137  1.00 56.21           N  
ATOM    846  OE1 GLN    76      26.029  -1.669  -1.345  1.00 56.21           O  
ATOM    847  N   PRO    77      31.483  -2.767  -0.466  1.00 56.55           N  
ATOM    848  CA  PRO    77      32.599  -2.427  -1.353  1.00 56.55           C  
ATOM    849  C   PRO    77      32.235  -1.351  -2.374  1.00 56.55           C  
ATOM    850  CB  PRO    77      32.913  -3.755  -2.047  1.00 56.55           C  
ATOM    851  O   PRO    77      31.066  -1.218  -2.745  1.00 56.55           O  
ATOM    852  CG  PRO    77      31.798  -4.667  -1.651  1.00 56.55           C  
ATOM    853  CD  PRO    77      30.953  -3.969  -0.624  1.00 56.55           C  
ATOM    854  N   GLN    78      33.188  -0.306  -2.557  1.00 59.88           N  
ATOM    855  CA  GLN    78      33.033   0.839  -3.448  1.00 59.88           C  
ATOM    856  C   GLN    78      33.153   0.419  -4.910  1.00 59.88           C  
ATOM    857  CB  GLN    78      34.070   1.916  -3.123  1.00 59.88           C  
ATOM    858  O   GLN    78      34.253   0.140  -5.393  1.00 59.88           O  
ATOM    859  CG  GLN    78      33.861   2.584  -1.771  1.00 59.88           C  
ATOM    860  CD  GLN    78      34.674   3.855  -1.612  1.00 59.88           C  
ATOM    861  NE2 GLN    78      34.328   4.659  -0.612  1.00 59.88           N  
ATOM    862  OE1 GLN    78      35.605   4.112  -2.382  1.00 59.88           O  
ATOM    863  N   ASN    79      32.071  -0.126  -5.511  1.00 68.37           N  
ATOM    864  CA  ASN    79      32.051  -0.351  -6.952  1.00 68.37           C  
ATOM    865  C   ASN    79      30.791   0.226  -7.592  1.00 68.37           C  
ATOM    866  CB  ASN    79      32.170  -1.844  -7.265  1.00 68.37           C  
ATOM    867  O   ASN    79      29.962   0.827  -6.907  1.00 68.37           O  
ATOM    868  CG  ASN    79      30.998  -2.646  -6.735  1.00 68.37           C  
ATOM    869  ND2 ASN    79      31.243  -3.910  -6.409  1.00 68.37           N  
ATOM    870  OD1 ASN    79      29.881  -2.135  -6.620  1.00 68.37           O  
ATOM    871  N   ARG    80      30.807   0.376  -8.935  1.00 63.01           N  
ATOM    872  CA  ARG    80      29.698   0.927  -9.707  1.00 63.01           C  
ATOM    873  C   ARG    80      28.369   0.322  -9.266  1.00 63.01           C  
ATOM    874  CB  ARG    80      29.912   0.688 -11.203  1.00 63.01           C  
ATOM    875  O   ARG    80      27.367   1.030  -9.149  1.00 63.01           O  
ATOM    876  CG  ARG    80      28.962   1.473 -12.094  1.00 63.01           C  
ATOM    877  CD  ARG    80      29.287   1.283 -13.569  1.00 63.01           C  
ATOM    878  NE  ARG    80      28.310   1.949 -14.426  1.00 63.01           N  
ATOM    879  NH1 ARG    80      29.227   1.196 -16.408  1.00 63.01           N  
ATOM    880  NH2 ARG    80      27.369   2.537 -16.437  1.00 63.01           N  
ATOM    881  CZ  ARG    80      28.304   1.893 -15.755  1.00 63.01           C  
ATOM    882  N   ASP    81      28.362  -0.902  -8.921  1.00 60.10           N  
ATOM    883  CA  ASP    81      27.154  -1.586  -8.468  1.00 60.10           C  
ATOM    884  C   ASP    81      26.698  -1.055  -7.111  1.00 60.10           C  
ATOM    885  CB  ASP    81      27.390  -3.096  -8.390  1.00 60.10           C  
ATOM    886  O   ASP    81      25.500  -0.886  -6.876  1.00 60.10           O  
ATOM    887  CG  ASP    81      27.472  -3.755  -9.756  1.00 60.10           C  
ATOM    888  OD1 ASP    81      27.047  -3.139 -10.757  1.00 60.10           O  
ATOM    889  OD2 ASP    81      27.965  -4.901  -9.831  1.00 60.10           O  
ATOM    890  N   THR    82      27.691  -0.727  -6.290  1.00 63.71           N  
ATOM    891  CA  THR    82      27.401  -0.183  -4.968  1.00 63.71           C  
ATOM    892  C   THR    82      26.789   1.210  -5.078  1.00 63.71           C  
ATOM    893  CB  THR    82      28.671  -0.122  -4.099  1.00 63.71           C  
ATOM    894  O   THR    82      25.863   1.547  -4.337  1.00 63.71           O  
ATOM    895  CG2 THR    82      28.345   0.329  -2.679  1.00 63.71           C  
ATOM    896  OG1 THR    82      29.273  -1.421  -4.050  1.00 63.71           O  
ATOM    897  N   GLU    83      27.240   1.975  -6.032  1.00 66.14           N  
ATOM    898  CA  GLU    83      26.719   3.326  -6.216  1.00 66.14           C  
ATOM    899  C   GLU    83      25.264   3.298  -6.676  1.00 66.14           C  
ATOM    900  CB  GLU    83      27.574   4.100  -7.223  1.00 66.14           C  
ATOM    901  O   GLU    83      24.448   4.103  -6.222  1.00 66.14           O  
ATOM    902  CG  GLU    83      27.311   5.599  -7.228  1.00 66.14           C  
ATOM    903  CD  GLU    83      28.246   6.368  -8.149  1.00 66.14           C  
ATOM    904  OE1 GLU    83      28.099   7.606  -8.266  1.00 66.14           O  
ATOM    905  OE2 GLU    83      29.131   5.727  -8.759  1.00 66.14           O  
ATOM    906  N   VAL    84      24.984   2.387  -7.568  1.00 63.43           N  
ATOM    907  CA  VAL    84      23.622   2.234  -8.070  1.00 63.43           C  
ATOM    908  C   VAL    84      22.692   1.835  -6.926  1.00 63.43           C  
ATOM    909  CB  VAL    84      23.549   1.189  -9.205  1.00 63.43           C  
ATOM    910  O   VAL    84      21.606   2.399  -6.776  1.00 63.43           O  
ATOM    911  CG1 VAL    84      22.098   0.914  -9.594  1.00 63.43           C  
ATOM    912  CG2 VAL    84      24.350   1.662 -10.417  1.00 63.43           C  
ATOM    913  N   ARG    85      23.101   0.966  -6.123  1.00 59.78           N  
ATOM    914  CA  ARG    85      22.309   0.507  -4.986  1.00 59.78           C  
ATOM    915  C   ARG    85      22.113   1.626  -3.968  1.00 59.78           C  
ATOM    916  CB  ARG    85      22.976  -0.698  -4.318  1.00 59.78           C  
ATOM    917  O   ARG    85      21.019   1.792  -3.424  1.00 59.78           O  
ATOM    918  CG  ARG    85      22.866  -1.985  -5.120  1.00 59.78           C  
ATOM    919  CD  ARG    85      23.477  -3.165  -4.377  1.00 59.78           C  
ATOM    920  NE  ARG    85      23.465  -4.378  -5.191  1.00 59.78           N  
ATOM    921  NH1 ARG    85      24.525  -5.693  -3.615  1.00 59.78           N  
ATOM    922  NH2 ARG    85      23.899  -6.590  -5.629  1.00 59.78           N  
ATOM    923  CZ  ARG    85      23.963  -5.551  -4.810  1.00 59.78           C  
ATOM    924  N   ARG    86      23.165   2.312  -3.710  1.00 62.08           N  
ATOM    925  CA  ARG    86      23.110   3.469  -2.822  1.00 62.08           C  
ATOM    926  C   ARG    86      22.105   4.499  -3.326  1.00 62.08           C  
ATOM    927  CB  ARG    86      24.493   4.109  -2.686  1.00 62.08           C  
ATOM    928  O   ARG    86      21.312   5.033  -2.548  1.00 62.08           O  
ATOM    929  CG  ARG    86      24.560   5.218  -1.648  1.00 62.08           C  
ATOM    930  CD  ARG    86      25.944   5.847  -1.582  1.00 62.08           C  
ATOM    931  NE  ARG    86      26.920   4.941  -0.982  1.00 62.08           N  
ATOM    932  NH1 ARG    86      28.766   6.172  -1.624  1.00 62.08           N  
ATOM    933  NH2 ARG    86      29.034   4.229  -0.437  1.00 62.08           N  
ATOM    934  CZ  ARG    86      28.238   5.116  -1.016  1.00 62.08           C  
ATOM    935  N   ASN    87      22.202   4.822  -4.548  1.00 60.19           N  
ATOM    936  CA  ASN    87      21.299   5.809  -5.130  1.00 60.19           C  
ATOM    937  C   ASN    87      19.842   5.367  -5.024  1.00 60.19           C  
ATOM    938  CB  ASN    87      21.667   6.078  -6.591  1.00 60.19           C  
ATOM    939  O   ASN    87      18.963   6.178  -4.729  1.00 60.19           O  
ATOM    940  CG  ASN    87      22.906   6.941  -6.731  1.00 60.19           C  
ATOM    941  ND2 ASN    87      23.545   6.877  -7.893  1.00 60.19           N  
ATOM    942  OD1 ASN    87      23.286   7.658  -5.802  1.00 60.19           O  
ATOM    943  N   ARG    88      19.714   4.057  -5.180  1.00 58.68           N  
ATOM    944  CA  ARG    88      18.366   3.504  -5.096  1.00 58.68           C  
ATOM    945  C   ARG    88      17.828   3.587  -3.672  1.00 58.68           C  
ATOM    946  CB  ARG    88      18.348   2.053  -5.579  1.00 58.68           C  
ATOM    947  O   ARG    88      16.669   3.950  -3.460  1.00 58.68           O  
ATOM    948  CG  ARG    88      18.454   1.905  -7.089  1.00 58.68           C  
ATOM    949  CD  ARG    88      18.372   0.447  -7.520  1.00 58.68           C  
ATOM    950  NE  ARG    88      18.691   0.285  -8.936  1.00 58.68           N  
ATOM    951  NH1 ARG    88      18.585  -2.023  -8.907  1.00 58.68           N  
ATOM    952  NH2 ARG    88      19.081  -0.917 -10.853  1.00 58.68           N  
ATOM    953  CZ  ARG    88      18.785  -0.885  -9.562  1.00 58.68           C  
ATOM    954  N   PHE    89      18.631   3.200  -2.739  1.00 65.16           N  
ATOM    955  CA  PHE    89      18.253   3.285  -1.333  1.00 65.16           C  
ATOM    956  C   PHE    89      17.926   4.723  -0.947  1.00 65.16           C  
ATOM    957  CB  PHE    89      19.373   2.743  -0.440  1.00 65.16           C  
ATOM    958  O   PHE    89      16.897   4.984  -0.322  1.00 65.16           O  
ATOM    959  CG  PHE    89      19.017   2.700   1.022  1.00 65.16           C  
ATOM    960  CD1 PHE    89      19.319   3.768   1.857  1.00 65.16           C  
ATOM    961  CD2 PHE    89      18.380   1.589   1.560  1.00 65.16           C  
ATOM    962  CE1 PHE    89      18.991   3.731   3.210  1.00 65.16           C  
ATOM    963  CE2 PHE    89      18.049   1.545   2.912  1.00 65.16           C  
ATOM    964  CZ  PHE    89      18.356   2.616   3.735  1.00 65.16           C  
ATOM    965  N   ASN    90      18.723   5.699  -1.337  1.00 64.07           N  
ATOM    966  CA  ASN    90      18.534   7.109  -1.015  1.00 64.07           C  
ATOM    967  C   ASN    90      17.257   7.661  -1.643  1.00 64.07           C  
ATOM    968  CB  ASN    90      19.744   7.930  -1.466  1.00 64.07           C  
ATOM    969  O   ASN    90      16.553   8.462  -1.026  1.00 64.07           O  
ATOM    970  CG  ASN    90      20.949   7.736  -0.567  1.00 64.07           C  
ATOM    971  ND2 ASN    90      22.135   8.004  -1.099  1.00 64.07           N  
ATOM    972  OD1 ASN    90      20.814   7.347   0.597  1.00 64.07           O  
ATOM    973  N   THR    91      17.035   7.258  -2.808  1.00 65.26           N  
ATOM    974  CA  THR    91      15.819   7.694  -3.486  1.00 65.26           C  
ATOM    975  C   THR    91      14.580   7.195  -2.749  1.00 65.26           C  
ATOM    976  CB  THR    91      15.786   7.203  -4.945  1.00 65.26           C  
ATOM    977  O   THR    91      13.624   7.947  -2.550  1.00 65.26           O  
ATOM    978  CG2 THR    91      14.505   7.645  -5.645  1.00 65.26           C  
ATOM    979  OG1 THR    91      16.912   7.739  -5.650  1.00 65.26           O  
ATOM    980  N   SER    92      14.602   5.949  -2.367  1.00 61.71           N  
ATOM    981  CA  SER    92      13.521   5.372  -1.574  1.00 61.71           C  
ATOM    982  C   SER    92      13.346   6.116  -0.255  1.00 61.71           C  
ATOM    983  CB  SER    92      13.787   3.891  -1.303  1.00 61.71           C  
ATOM    984  O   SER    92      12.219   6.369   0.177  1.00 61.71           O  
ATOM    985  OG  SER    92      12.751   3.331  -0.514  1.00 61.71           O  
ATOM    986  N   CYS    93      14.473   6.509   0.450  1.00 65.64           N  
ATOM    987  CA  CYS    93      14.399   7.281   1.685  1.00 65.64           C  
ATOM    988  C   CYS    93      13.783   8.652   1.435  1.00 65.64           C  
ATOM    989  CB  CYS    93      15.788   7.441   2.302  1.00 65.64           C  
ATOM    990  O   CYS    93      12.969   9.126   2.229  1.00 65.64           O  
ATOM    991  SG  CYS    93      16.291   6.046   3.333  1.00 65.64           S  
ATOM    992  N   LYS    94      14.167   9.321   0.357  1.00 64.79           N  
ATOM    993  CA  LYS    94      13.631  10.634   0.011  1.00 64.79           C  
ATOM    994  C   LYS    94      12.120  10.576  -0.190  1.00 64.79           C  
ATOM    995  CB  LYS    94      14.307  11.175  -1.250  1.00 64.79           C  
ATOM    996  O   LYS    94      11.391  11.451   0.281  1.00 64.79           O  
ATOM    997  CG  LYS    94      15.712  11.711  -1.018  1.00 64.79           C  
ATOM    998  CD  LYS    94      16.315  12.273  -2.299  1.00 64.79           C  
ATOM    999  CE  LYS    94      17.760  12.706  -2.095  1.00 64.79           C  
ATOM   1000  NZ  LYS    94      18.379  13.188  -3.366  1.00 64.79           N  
ATOM   1001  N   GLU    95      11.652   9.506  -0.841  1.00 62.60           N  
ATOM   1002  CA  GLU    95      10.221   9.359  -1.094  1.00 62.60           C  
ATOM   1003  C   GLU    95       9.458   9.087   0.199  1.00 62.60           C  
ATOM   1004  CB  GLU    95       9.966   8.235  -2.102  1.00 62.60           C  
ATOM   1005  O   GLU    95       8.364   9.617   0.403  1.00 62.60           O  
ATOM   1006  CG  GLU    95      10.407   8.569  -3.520  1.00 62.60           C  
ATOM   1007  CD  GLU    95       9.663   9.754  -4.116  1.00 62.60           C  
ATOM   1008  OE1 GLU    95      10.307  10.614  -4.758  1.00 62.60           O  
ATOM   1009  OE2 GLU    95       8.426   9.823  -3.937  1.00 62.60           O  
ATOM   1010  N   LEU    96      10.088   8.138   1.010  1.00 64.14           N  
ATOM   1011  CA  LEU    96       9.509   7.882   2.324  1.00 64.14           C  
ATOM   1012  C   LEU    96       9.417   9.169   3.138  1.00 64.14           C  
ATOM   1013  CB  LEU    96      10.340   6.843   3.082  1.00 64.14           C  
ATOM   1014  O   LEU    96       8.378   9.456   3.736  1.00 64.14           O  
ATOM   1015  CG  LEU    96       9.801   6.410   4.447  1.00 64.14           C  
ATOM   1016  CD1 LEU    96       8.439   5.743   4.292  1.00 64.14           C  
ATOM   1017  CD2 LEU    96      10.786   5.472   5.137  1.00 64.14           C  
ATOM   1018  N   LEU    97      10.545  10.044   3.171  1.00 61.46           N  
ATOM   1019  CA  LEU    97      10.596  11.297   3.915  1.00 61.46           C  
ATOM   1020  C   LEU    97       9.614  12.312   3.339  1.00 61.46           C  
ATOM   1021  CB  LEU    97      12.014  11.874   3.897  1.00 61.46           C  
ATOM   1022  O   LEU    97       8.964  13.047   4.086  1.00 61.46           O  
ATOM   1023  CG  LEU    97      13.061  11.126   4.723  1.00 61.46           C  
ATOM   1024  CD1 LEU    97      14.449  11.706   4.470  1.00 61.46           C  
ATOM   1025  CD2 LEU    97      12.713  11.185   6.207  1.00 61.46           C  
ATOM   1026  N   ARG    98       9.596  12.462   1.986  1.00 60.94           N  
ATOM   1027  CA  ARG    98       8.641  13.338   1.315  1.00 60.94           C  
ATOM   1028  C   ARG    98       7.211  13.007   1.728  1.00 60.94           C  
ATOM   1029  CB  ARG    98       8.786  13.229  -0.204  1.00 60.94           C  
ATOM   1030  O   ARG    98       6.419  13.907   2.019  1.00 60.94           O  
ATOM   1031  CG  ARG    98       7.921  14.210  -0.978  1.00 60.94           C  
ATOM   1032  CD  ARG    98       8.096  14.053  -2.482  1.00 60.94           C  
ATOM   1033  NE  ARG    98       7.515  12.803  -2.964  1.00 60.94           N  
ATOM   1034  NH1 ARG    98       6.950  13.628  -5.047  1.00 60.94           N  
ATOM   1035  NH2 ARG    98       6.484  11.450  -4.507  1.00 60.94           N  
ATOM   1036  CZ  ARG    98       6.984  12.630  -4.172  1.00 60.94           C  
ATOM   1037  N   SER    99       6.828  11.743   1.738  1.00 53.87           N  
ATOM   1038  CA  SER    99       5.498  11.313   2.156  1.00 53.87           C  
ATOM   1039  C   SER    99       5.230  11.680   3.611  1.00 53.87           C  
ATOM   1040  CB  SER    99       5.337   9.804   1.964  1.00 53.87           C  
ATOM   1041  O   SER    99       4.121  12.090   3.960  1.00 53.87           O  
ATOM   1042  OG  SER    99       5.412   9.461   0.591  1.00 53.87           O  
ATOM   1043  N   PHE   100       6.379  11.421   4.439  1.00 54.26           N  
ATOM   1044  CA  PHE   100       6.314  11.825   5.839  1.00 54.26           C  
ATOM   1045  C   PHE   100       6.079  13.325   5.960  1.00 54.26           C  
ATOM   1046  CB  PHE   100       7.601  11.434   6.573  1.00 54.26           C  
ATOM   1047  O   PHE   100       5.240  13.766   6.748  1.00 54.26           O  
ATOM   1048  CG  PHE   100       7.627  11.852   8.018  1.00 54.26           C  
ATOM   1049  CD1 PHE   100       8.484  12.855   8.452  1.00 54.26           C  
ATOM   1050  CD2 PHE   100       6.792  11.240   8.944  1.00 54.26           C  
ATOM   1051  CE1 PHE   100       8.510  13.244   9.789  1.00 54.26           C  
ATOM   1052  CE2 PHE   100       6.811  11.623  10.282  1.00 54.26           C  
ATOM   1053  CZ  PHE   100       7.672  12.624  10.703  1.00 54.26           C  
ATOM   1054  N   LYS   101       6.845  14.219   5.226  1.00 57.32           N  
ATOM   1055  CA  LYS   101       6.736  15.674   5.282  1.00 57.32           C  
ATOM   1056  C   LYS   101       5.393  16.147   4.734  1.00 57.32           C  
ATOM   1057  CB  LYS   101       7.879  16.328   4.503  1.00 57.32           C  
ATOM   1058  O   LYS   101       4.816  17.113   5.238  1.00 57.32           O  
ATOM   1059  CG  LYS   101       9.208  16.336   5.244  1.00 57.32           C  
ATOM   1060  CD  LYS   101      10.279  17.085   4.462  1.00 57.32           C  
ATOM   1061  CE  LYS   101      11.629  17.024   5.163  1.00 57.32           C  
ATOM   1062  NZ  LYS   101      12.690  17.731   4.385  1.00 57.32           N  
ATOM   1063  N   GLU   102       4.917  15.500   3.540  1.00 55.45           N  
ATOM   1064  CA  GLU   102       3.639  15.863   2.934  1.00 55.45           C  
ATOM   1065  C   GLU   102       2.475  15.549   3.869  1.00 55.45           C  
ATOM   1066  CB  GLU   102       3.452  15.138   1.599  1.00 55.45           C  
ATOM   1067  O   GLU   102       1.433  16.205   3.813  1.00 55.45           O  
ATOM   1068  CG  GLU   102       4.332  15.674   0.479  1.00 55.45           C  
ATOM   1069  CD  GLU   102       4.123  14.955  -0.844  1.00 55.45           C  
ATOM   1070  OE1 GLU   102       4.790  15.313  -1.841  1.00 55.45           O  
ATOM   1071  OE2 GLU   102       3.284  14.027  -0.885  1.00 55.45           O  
ATOM   1072  N   LEU   103       2.659  14.552   4.743  1.00 52.14           N  
ATOM   1073  CA  LEU   103       1.636  14.225   5.730  1.00 52.14           C  
ATOM   1074  C   LEU   103       1.626  15.248   6.861  1.00 52.14           C  
ATOM   1075  CB  LEU   103       1.866  12.822   6.297  1.00 52.14           C  
ATOM   1076  O   LEU   103       0.704  15.265   7.680  1.00 52.14           O  
ATOM   1077  CG  LEU   103       1.566  11.653   5.357  1.00 52.14           C  
ATOM   1078  CD1 LEU   103       2.144  10.359   5.920  1.00 52.14           C  
ATOM   1079  CD2 LEU   103       0.063  11.520   5.133  1.00 52.14           C  
ATOM   1080  N   GLU   104       2.249  16.571   6.707  1.00 45.91           N  
ATOM   1081  CA  GLU   104       2.095  17.813   7.458  1.00 45.91           C  
ATOM   1082  C   GLU   104       1.790  17.535   8.928  1.00 45.91           C  
ATOM   1083  CB  GLU   104       0.990  18.678   6.846  1.00 45.91           C  
ATOM   1084  O   GLU   104       0.662  17.180   9.277  1.00 45.91           O  
ATOM   1085  CG  GLU   104       1.498  19.719   5.860  1.00 45.91           C  
ATOM   1086  CD  GLU   104       0.414  20.668   5.377  1.00 45.91           C  
ATOM   1087  OE1 GLU   104       0.724  21.599   4.599  1.00 45.91           O  
ATOM   1088  OE2 GLU   104      -0.756  20.481   5.781  1.00 45.91           O  
ATOM   1089  N   LEU   105       2.739  16.985   9.841  1.00 46.43           N  
ATOM   1090  CA  LEU   105       3.102  16.869  11.249  1.00 46.43           C  
ATOM   1091  C   LEU   105       2.512  18.018  12.060  1.00 46.43           C  
ATOM   1092  CB  LEU   105       4.624  16.844  11.410  1.00 46.43           C  
ATOM   1093  O   LEU   105       3.039  19.132  12.039  1.00 46.43           O  
ATOM   1094  CG  LEU   105       5.339  15.588  10.910  1.00 46.43           C  
ATOM   1095  CD1 LEU   105       6.819  15.876  10.680  1.00 46.43           C  
ATOM   1096  CD2 LEU   105       5.160  14.441  11.900  1.00 46.43           C  
ATOM   1097  N   SER   106       1.221  18.390  11.782  1.00 46.71           N  
ATOM   1098  CA  SER   106       0.601  19.315  12.725  1.00 46.71           C  
ATOM   1099  C   SER   106       0.605  18.747  14.141  1.00 46.71           C  
ATOM   1100  CB  SER   106      -0.833  19.635  12.299  1.00 46.71           C  
ATOM   1101  O   SER   106       0.472  17.536  14.330  1.00 46.71           O  
ATOM   1102  OG  SER   106      -1.595  18.447  12.168  1.00 46.71           O  
ATOM   1140  N   LEU   107      -1.815  11.321  19.633  1.00 51.20           N  
ATOM   1141  CA  LEU   107      -2.828  10.870  18.684  1.00 51.20           C  
ATOM   1142  C   LEU   107      -2.413  11.191  17.252  1.00 51.20           C  
ATOM   1143  CB  LEU   107      -4.179  11.520  18.993  1.00 51.20           C  
ATOM   1144  O   LEU   107      -2.533  10.346  16.362  1.00 51.20           O  
ATOM   1145  CG  LEU   107      -5.365  11.053  18.148  1.00 51.20           C  
ATOM   1146  CD1 LEU   107      -5.720   9.608  18.485  1.00 51.20           C  
ATOM   1147  CD2 LEU   107      -6.567  11.967  18.361  1.00 51.20           C  
ATOM   1148  N   ARG   108      -1.956  12.409  17.097  1.00 51.07           N  
ATOM   1149  CA  ARG   108      -1.534  12.817  15.761  1.00 51.07           C  
ATOM   1150  C   ARG   108      -0.254  12.099  15.347  1.00 51.07           C  
ATOM   1151  CB  ARG   108      -1.327  14.332  15.703  1.00 51.07           C  
ATOM   1152  O   ARG   108      -0.068  11.779  14.171  1.00 51.07           O  
ATOM   1153  CG  ARG   108      -2.621  15.130  15.667  1.00 51.07           C  
ATOM   1154  CD  ARG   108      -2.386  16.566  15.219  1.00 51.07           C  
ATOM   1155  NE  ARG   108      -3.630  17.330  15.186  1.00 51.07           N  
ATOM   1156  NH1 ARG   108      -2.735  19.130  14.047  1.00 51.07           N  
ATOM   1157  NH2 ARG   108      -4.945  19.137  14.656  1.00 51.07           N  
ATOM   1158  CZ  ARG   108      -3.767  18.531  14.630  1.00 51.07           C  
ATOM   1159  N   ARG   109       0.644  11.909  16.258  1.00 50.54           N  
ATOM   1160  CA  ARG   109       1.845  11.104  16.062  1.00 50.54           C  
ATOM   1161  C   ARG   109       1.488   9.684  15.634  1.00 50.54           C  
ATOM   1162  CB  ARG   109       2.685  11.070  17.341  1.00 50.54           C  
ATOM   1163  O   ARG   109       2.078   9.147  14.694  1.00 50.54           O  
ATOM   1164  CG  ARG   109       4.039  10.400  17.171  1.00 50.54           C  
ATOM   1165  CD  ARG   109       4.872  10.481  18.443  1.00 50.54           C  
ATOM   1166  NE  ARG   109       6.158   9.808  18.289  1.00 50.54           N  
ATOM   1167  NH1 ARG   109       7.045  10.603  20.268  1.00 50.54           N  
ATOM   1168  NH2 ARG   109       8.289   9.228  18.920  1.00 50.54           N  
ATOM   1169  CZ  ARG   109       7.161   9.881  19.159  1.00 50.54           C  
ATOM   1170  N   GLN   110       0.580   9.134  16.257  1.00 50.23           N  
ATOM   1171  CA  GLN   110       0.087   7.803  15.921  1.00 50.23           C  
ATOM   1172  C   GLN   110      -0.510   7.776  14.517  1.00 50.23           C  
ATOM   1173  CB  GLN   110      -0.953   7.342  16.943  1.00 50.23           C  
ATOM   1174  O   GLN   110      -0.273   6.837  13.754  1.00 50.23           O  
ATOM   1175  CG  GLN   110      -1.323   5.869  16.822  1.00 50.23           C  
ATOM   1176  CD  GLN   110      -2.270   5.411  17.915  1.00 50.23           C  
ATOM   1177  NE2 GLN   110      -2.674   4.146  17.858  1.00 50.23           N  
ATOM   1178  OE1 GLN   110      -2.635   6.186  18.804  1.00 50.23           O  
ATOM   1179  N   GLN   111      -1.250   8.705  14.115  1.00 49.17           N  
ATOM   1180  CA  GLN   111      -1.861   8.795  12.793  1.00 49.17           C  
ATOM   1181  C   GLN   111      -0.801   8.936  11.705  1.00 49.17           C  
ATOM   1182  CB  GLN   111      -2.837   9.971  12.732  1.00 49.17           C  
ATOM   1183  O   GLN   111      -0.909   8.320  10.643  1.00 49.17           O  
ATOM   1184  CG  GLN   111      -4.177   9.694  13.401  1.00 49.17           C  
ATOM   1185  CD  GLN   111      -5.076  10.916  13.442  1.00 49.17           C  
ATOM   1186  NE2 GLN   111      -6.334  10.714  13.819  1.00 49.17           N  
ATOM   1187  OE1 GLN   111      -4.643  12.032  13.138  1.00 49.17           O  
ATOM   1188  N   SER   112       0.111   9.681  11.950  1.00 51.12           N  
ATOM   1189  CA  SER   112       1.217   9.906  11.025  1.00 51.12           C  
ATOM   1190  C   SER   112       2.021   8.629  10.805  1.00 51.12           C  
ATOM   1191  CB  SER   112       2.135  11.012  11.546  1.00 51.12           C  
ATOM   1192  O   SER   112       2.363   8.292   9.669  1.00 51.12           O  
ATOM   1193  OG  SER   112       1.458  12.257  11.572  1.00 51.12           O  
ATOM   1194  N   LEU   113       2.364   7.931  11.903  1.00 51.77           N  
ATOM   1195  CA  LEU   113       3.094   6.670  11.822  1.00 51.77           C  
ATOM   1196  C   LEU   113       2.289   5.624  11.058  1.00 51.77           C  
ATOM   1197  CB  LEU   113       3.426   6.152  13.224  1.00 51.77           C  
ATOM   1198  O   LEU   113       2.851   4.846  10.284  1.00 51.77           O  
ATOM   1199  CG  LEU   113       4.531   6.894  13.977  1.00 51.77           C  
ATOM   1200  CD1 LEU   113       4.610   6.405  15.419  1.00 51.77           C  
ATOM   1201  CD2 LEU   113       5.872   6.715  13.272  1.00 51.77           C  
ATOM   1202  N   GLN   114       1.040   5.767  11.159  1.00 49.98           N  
ATOM   1203  CA  GLN   114       0.086   4.893  10.486  1.00 49.98           C  
ATOM   1204  C   GLN   114       0.083   5.138   8.979  1.00 49.98           C  
ATOM   1205  CB  GLN   114      -1.320   5.094  11.053  1.00 49.98           C  
ATOM   1206  O   GLN   114       0.064   4.190   8.191  1.00 49.98           O  
ATOM   1207  CG  GLN   114      -1.494   4.562  12.469  1.00 49.98           C  
ATOM   1208  CD  GLN   114      -2.838   4.925  13.072  1.00 49.98           C  
ATOM   1209  NE2 GLN   114      -3.245   4.189  14.100  1.00 49.98           N  
ATOM   1210  OE1 GLN   114      -3.505   5.860  12.617  1.00 49.98           O  
ATOM   1211  N   ASN   115       0.023   6.265   8.557  1.00 49.29           N  
ATOM   1212  CA  ASN   115       0.053   6.628   7.145  1.00 49.29           C  
ATOM   1213  C   ASN   115       1.374   6.231   6.492  1.00 49.29           C  
ATOM   1214  CB  ASN   115      -0.196   8.128   6.970  1.00 49.29           C  
ATOM   1215  O   ASN   115       1.393   5.778   5.346  1.00 49.29           O  
ATOM   1216  CG  ASN   115      -1.647   8.508   7.185  1.00 49.29           C  
ATOM   1217  ND2 ASN   115      -1.891   9.784   7.462  1.00 49.29           N  
ATOM   1218  OD1 ASN   115      -2.542   7.663   7.103  1.00 49.29           O  
ATOM   1219  N   ILE   116       2.349   6.301   7.255  1.00 52.40           N  
ATOM   1220  CA  ILE   116       3.687   5.966   6.780  1.00 52.40           C  
ATOM   1221  C   ILE   116       3.802   4.456   6.585  1.00 52.40           C  
ATOM   1222  CB  ILE   116       4.775   6.465   7.757  1.00 52.40           C  
ATOM   1223  O   ILE   116       4.380   3.993   5.599  1.00 52.40           O  
ATOM   1224  CG1 ILE   116       4.806   7.998   7.783  1.00 52.40           C  
ATOM   1225  CG2 ILE   116       6.144   5.896   7.376  1.00 52.40           C  
ATOM   1226  CD1 ILE   116       5.668   8.580   8.894  1.00 52.40           C  
ATOM   1227  N   ALA   117       3.253   3.651   7.521  1.00 52.53           N  
ATOM   1228  CA  ALA   117       3.262   2.195   7.408  1.00 52.53           C  
ATOM   1229  C   ALA   117       2.517   1.737   6.158  1.00 52.53           C  
ATOM   1230  CB  ALA   117       2.647   1.561   8.653  1.00 52.53           C  
ATOM   1231  O   ALA   117       2.970   0.832   5.454  1.00 52.53           O  
ATOM   1232  N   ILE   118       1.381   2.316   5.895  1.00 50.13           N  
ATOM   1233  CA  ILE   118       0.545   2.013   4.739  1.00 50.13           C  
ATOM   1234  C   ILE   118       1.312   2.318   3.454  1.00 50.13           C  
ATOM   1235  CB  ILE   118      -0.779   2.808   4.774  1.00 50.13           C  
ATOM   1236  O   ILE   118       1.314   1.513   2.519  1.00 50.13           O  
ATOM   1237  CG1 ILE   118      -1.650   2.342   5.947  1.00 50.13           C  
ATOM   1238  CG2 ILE   118      -1.529   2.668   3.446  1.00 50.13           C  
ATOM   1239  CD1 ILE   118      -2.872   3.215   6.195  1.00 50.13           C  
ATOM   1240  N   TYR   119       1.934   3.451   3.484  1.00 51.34           N  
ATOM   1241  CA  TYR   119       2.721   3.843   2.319  1.00 51.34           C  
ATOM   1242  C   TYR   119       3.928   2.928   2.144  1.00 51.34           C  
ATOM   1243  CB  TYR   119       3.183   5.297   2.447  1.00 51.34           C  
ATOM   1244  O   TYR   119       4.215   2.476   1.033  1.00 51.34           O  
ATOM   1245  CG  TYR   119       3.964   5.793   1.254  1.00 51.34           C  
ATOM   1246  CD1 TYR   119       5.357   5.798   1.262  1.00 51.34           C  
ATOM   1247  CD2 TYR   119       3.311   6.258   0.118  1.00 51.34           C  
ATOM   1248  CE1 TYR   119       6.081   6.256   0.166  1.00 51.34           C  
ATOM   1249  CE2 TYR   119       4.025   6.718  -0.984  1.00 51.34           C  
ATOM   1250  OH  TYR   119       6.119   7.167  -2.039  1.00 51.34           O  
ATOM   1251  CZ  TYR   119       5.407   6.713  -0.951  1.00 51.34           C  
ATOM   1252  N   ALA   120       4.745   2.760   3.282  1.00 51.51           N  
ATOM   1253  CA  ALA   120       5.869   1.828   3.237  1.00 51.51           C  
ATOM   1254  C   ALA   120       5.428   0.464   2.715  1.00 51.51           C  
ATOM   1255  CB  ALA   120       6.500   1.688   4.619  1.00 51.51           C  
ATOM   1256  O   ALA   120       6.131  -0.159   1.915  1.00 51.51           O  
ATOM   1257  N   PHE   121       4.220  -0.036   3.004  1.00 50.24           N  
ATOM   1258  CA  PHE   121       3.630  -1.296   2.566  1.00 50.24           C  
ATOM   1259  C   PHE   121       3.287  -1.247   1.082  1.00 50.24           C  
ATOM   1260  CB  PHE   121       2.376  -1.616   3.385  1.00 50.24           C  
ATOM   1261  O   PHE   121       3.612  -2.171   0.334  1.00 50.24           O  
ATOM   1262  CG  PHE   121       1.674  -2.876   2.953  1.00 50.24           C  
ATOM   1263  CD1 PHE   121       0.576  -2.819   2.103  1.00 50.24           C  
ATOM   1264  CD2 PHE   121       2.114  -4.116   3.396  1.00 50.24           C  
ATOM   1265  CE1 PHE   121      -0.075  -3.983   1.702  1.00 50.24           C  
ATOM   1266  CE2 PHE   121       1.468  -5.284   2.999  1.00 50.24           C  
ATOM   1267  CZ  PHE   121       0.373  -5.215   2.152  1.00 50.24           C  
ATOM   1268  N   TYR   122       2.633  -0.208   0.648  1.00 47.28           N  
ATOM   1269  CA  TYR   122       2.330   0.003  -0.763  1.00 47.28           C  
ATOM   1270  C   TYR   122       3.605   0.013  -1.599  1.00 47.28           C  
ATOM   1271  CB  TYR   122       1.568   1.317  -0.959  1.00 47.28           C  
ATOM   1272  O   TYR   122       3.657  -0.599  -2.669  1.00 47.28           O  
ATOM   1273  CG  TYR   122       1.204   1.599  -2.396  1.00 47.28           C  
ATOM   1274  CD1 TYR   122       2.002   2.421  -3.189  1.00 47.28           C  
ATOM   1275  CD2 TYR   122       0.061   1.047  -2.964  1.00 47.28           C  
ATOM   1276  CE1 TYR   122       1.670   2.686  -4.513  1.00 47.28           C  
ATOM   1277  CE2 TYR   122      -0.281   1.305  -4.287  1.00 47.28           C  
ATOM   1278  OH  TYR   122       0.194   2.382  -6.363  1.00 47.28           O  
ATOM   1279  CZ  TYR   122       0.528   2.124  -5.053  1.00 47.28           C  
ATOM   1280  N   GLN   123       4.609   0.682  -1.119  1.00 47.25           N  
ATOM   1281  CA  GLN   123       5.841   0.765  -1.897  1.00 47.25           C  
ATOM   1282  C   GLN   123       6.544  -0.588  -1.958  1.00 47.25           C  
ATOM   1283  CB  GLN   123       6.779   1.818  -1.307  1.00 47.25           C  
ATOM   1284  O   GLN   123       7.147  -0.935  -2.975  1.00 47.25           O  
ATOM   1285  CG  GLN   123       6.314   3.251  -1.531  1.00 47.25           C  
ATOM   1286  CD  GLN   123       6.438   3.688  -2.979  1.00 47.25           C  
ATOM   1287  NE2 GLN   123       5.610   4.646  -3.382  1.00 47.25           N  
ATOM   1288  OE1 GLN   123       7.273   3.171  -3.728  1.00 47.25           O  
ATOM   1289  N   THR   124       6.350  -1.457  -0.774  1.00 46.10           N  
ATOM   1290  CA  THR   124       7.016  -2.754  -0.741  1.00 46.10           C  
ATOM   1291  C   THR   124       6.201  -3.799  -1.499  1.00 46.10           C  
ATOM   1292  CB  THR   124       7.245  -3.228   0.706  1.00 46.10           C  
ATOM   1293  O   THR   124       6.762  -4.740  -2.064  1.00 46.10           O  
ATOM   1294  CG2 THR   124       8.196  -2.294   1.447  1.00 46.10           C  
ATOM   1295  OG1 THR   124       5.990  -3.261   1.397  1.00 46.10           O  
ATOM   1296  N   THR   125       4.849  -3.648  -1.643  1.00 43.14           N  
ATOM   1297  CA  THR   125       4.007  -4.727  -2.147  1.00 43.14           C  
ATOM   1298  C   THR   125       3.451  -4.380  -3.525  1.00 43.14           C  
ATOM   1299  CB  THR   125       2.845  -5.026  -1.182  1.00 43.14           C  
ATOM   1300  O   THR   125       3.301  -5.257  -4.378  1.00 43.14           O  
ATOM   1301  CG2 THR   125       3.342  -5.734   0.075  1.00 43.14           C  
ATOM   1302  OG1 THR   125       2.215  -3.795  -0.806  1.00 43.14           O  
ATOM   1303  N   VAL   126       3.355  -3.217  -3.910  1.00 37.13           N  
ATOM   1304  CA  VAL   126       2.688  -2.809  -5.142  1.00 37.13           C  
ATOM   1305  C   VAL   126       3.680  -2.087  -6.051  1.00 37.13           C  
ATOM   1306  CB  VAL   126       1.470  -1.903  -4.856  1.00 37.13           C  
ATOM   1307  O   VAL   126       3.577  -2.164  -7.278  1.00 37.13           O  
ATOM   1308  CG1 VAL   126       0.742  -1.552  -6.152  1.00 37.13           C  
ATOM   1309  CG2 VAL   126       0.519  -2.584  -3.873  1.00 37.13           C  
ATOM   1310  N   SER   127       4.759  -1.393  -5.445  1.00 35.96           N  
ATOM   1311  CA  SER   127       5.638  -0.558  -6.257  1.00 35.96           C  
ATOM   1312  C   SER   127       6.847  -1.345  -6.751  1.00 35.96           C  
ATOM   1313  CB  SER   127       6.104   0.663  -5.462  1.00 35.96           C  
ATOM   1314  O   SER   127       7.278  -2.302  -6.104  1.00 35.96           O  
ATOM   1315  OG  SER   127       7.217   1.277  -6.089  1.00 35.96           O  
ATOM   1316  N   ASP   128       6.842  -1.792  -8.070  1.00 40.03           N  
ATOM   1317  CA  ASP   128       7.946  -2.566  -8.630  1.00 40.03           C  
ATOM   1318  C   ASP   128       9.293  -2.022  -8.157  1.00 40.03           C  
ATOM   1319  CB  ASP   128       7.884  -2.561 -10.158  1.00 40.03           C  
ATOM   1320  O   ASP   128      10.328  -2.298  -8.768  1.00 40.03           O  
ATOM   1321  CG  ASP   128       6.754  -3.413 -10.709  1.00 40.03           C  
ATOM   1322  OD1 ASP   128       6.363  -4.405 -10.055  1.00 40.03           O  
ATOM   1323  OD2 ASP   128       6.250  -3.091 -11.807  1.00 40.03           O  
ATOM   1324  N   TYR   129       9.331  -1.096  -7.162  1.00 38.14           N  
ATOM   1325  CA  TYR   129      10.636  -0.764  -6.600  1.00 38.14           C  
ATOM   1326  C   TYR   129      11.072  -1.809  -5.580  1.00 38.14           C  
ATOM   1327  CB  TYR   129      10.603   0.621  -5.946  1.00 38.14           C  
ATOM   1328  O   TYR   129      10.490  -1.910  -4.497  1.00 38.14           O  
ATOM   1329  CG  TYR   129      10.689   1.760  -6.933  1.00 38.14           C  
ATOM   1330  CD1 TYR   129      11.923   2.243  -7.364  1.00 38.14           C  
ATOM   1331  CD2 TYR   129       9.538   2.355  -7.437  1.00 38.14           C  
ATOM   1332  CE1 TYR   129      12.007   3.293  -8.272  1.00 38.14           C  
ATOM   1333  CE2 TYR   129       9.610   3.406  -8.345  1.00 38.14           C  
ATOM   1334  OH  TYR   129      10.924   4.907  -9.655  1.00 38.14           O  
ATOM   1335  CZ  TYR   129      10.847   3.867  -8.756  1.00 38.14           C  
ATOM   1336  N   PRO   130      11.457  -3.060  -5.949  1.00 39.16           N  
ATOM   1337  CA  PRO   130      11.837  -4.321  -5.307  1.00 39.16           C  
ATOM   1338  C   PRO   130      12.750  -4.117  -4.100  1.00 39.16           C  
ATOM   1339  CB  PRO   130      12.563  -5.080  -6.420  1.00 39.16           C  
ATOM   1340  O   PRO   130      13.558  -3.184  -4.084  1.00 39.16           O  
ATOM   1341  CG  PRO   130      12.842  -4.049  -7.466  1.00 39.16           C  
ATOM   1342  CD  PRO   130      12.102  -2.792  -7.106  1.00 39.16           C  
ATOM   1343  N   LEU   131      12.272  -4.161  -2.868  1.00 42.16           N  
ATOM   1344  CA  LEU   131      12.643  -4.990  -1.727  1.00 42.16           C  
ATOM   1345  C   LEU   131      14.074  -4.701  -1.287  1.00 42.16           C  
ATOM   1346  CB  LEU   131      12.492  -6.474  -2.071  1.00 42.16           C  
ATOM   1347  O   LEU   131      14.460  -5.025  -0.162  1.00 42.16           O  
ATOM   1348  CG  LEU   131      11.088  -7.064  -1.928  1.00 42.16           C  
ATOM   1349  CD1 LEU   131      10.919  -8.262  -2.856  1.00 42.16           C  
ATOM   1350  CD2 LEU   131      10.819  -7.460  -0.480  1.00 42.16           C  
ATOM   1351  N   ASP   132      14.796  -3.589  -1.770  1.00 48.76           N  
ATOM   1352  CA  ASP   132      16.044  -3.242  -1.096  1.00 48.76           C  
ATOM   1353  C   ASP   132      16.077  -1.760  -0.729  1.00 48.76           C  
ATOM   1354  CB  ASP   132      17.245  -3.593  -1.976  1.00 48.76           C  
ATOM   1355  O   ASP   132      17.110  -1.245  -0.297  1.00 48.76           O  
ATOM   1356  CG  ASP   132      17.659  -5.050  -1.861  1.00 48.76           C  
ATOM   1357  OD1 ASP   132      17.251  -5.725  -0.891  1.00 48.76           O  
ATOM   1358  OD2 ASP   132      18.402  -5.526  -2.746  1.00 48.76           O  
ATOM   1359  N   GLY   133      14.952  -1.230  -0.626  1.00 58.23           N  
ATOM   1360  CA  GLY   133      14.938   0.207  -0.404  1.00 58.23           C  
ATOM   1361  C   GLY   133      14.345   0.599   0.936  1.00 58.23           C  
ATOM   1362  O   GLY   133      14.055  -0.264   1.768  1.00 58.23           O  
ATOM   1363  N   CYS   134      14.942   1.532   1.545  1.00 61.65           N  
ATOM   1364  CA  CYS   134      14.633   2.148   2.831  1.00 61.65           C  
ATOM   1365  C   CYS   134      13.193   1.863   3.240  1.00 61.65           C  
ATOM   1366  CB  CYS   134      14.868   3.657   2.773  1.00 61.65           C  
ATOM   1367  O   CYS   134      12.927   1.519   4.393  1.00 61.65           O  
ATOM   1368  SG  CYS   134      14.636   4.491   4.358  1.00 61.65           S  
ATOM   1369  N   ALA   135      12.135   1.796   2.413  1.00 59.81           N  
ATOM   1370  CA  ALA   135      10.725   1.577   2.726  1.00 59.81           C  
ATOM   1371  C   ALA   135      10.486   0.151   3.213  1.00 59.81           C  
ATOM   1372  CB  ALA   135       9.857   1.871   1.505  1.00 59.81           C  
ATOM   1373  O   ALA   135       9.736  -0.069   4.167  1.00 59.81           O  
ATOM   1374  N   SER   136      11.036  -0.809   2.525  1.00 56.84           N  
ATOM   1375  CA  SER   136      10.936  -2.214   2.909  1.00 56.84           C  
ATOM   1376  C   SER   136      11.546  -2.455   4.285  1.00 56.84           C  
ATOM   1377  CB  SER   136      11.626  -3.103   1.873  1.00 56.84           C  
ATOM   1378  O   SER   136      10.964  -3.159   5.113  1.00 56.84           O  
ATOM   1379  OG  SER   136      11.521  -4.470   2.234  1.00 56.84           O  
ATOM   1380  N   LYS   137      12.880  -1.910   4.416  1.00 64.01           N  
ATOM   1381  CA  LYS   137      13.513  -2.041   5.726  1.00 64.01           C  
ATOM   1382  C   LYS   137      12.682  -1.359   6.809  1.00 64.01           C  
ATOM   1383  CB  LYS   137      14.925  -1.455   5.701  1.00 64.01           C  
ATOM   1384  O   LYS   137      12.585  -1.859   7.931  1.00 64.01           O  
ATOM   1385  CG  LYS   137      15.948  -2.334   4.997  1.00 64.01           C  
ATOM   1386  CD  LYS   137      17.369  -1.837   5.232  1.00 64.01           C  
ATOM   1387  CE  LYS   137      18.400  -2.791   4.644  1.00 64.01           C  
ATOM   1388  NZ  LYS   137      19.795  -2.371   4.975  1.00 64.01           N  
ATOM   1389  N   TYR   138      12.071  -0.320   6.424  1.00 62.27           N  
ATOM   1390  CA  TYR   138      11.213   0.374   7.377  1.00 62.27           C  
ATOM   1391  C   TYR   138       9.998  -0.474   7.735  1.00 62.27           C  
ATOM   1392  CB  TYR   138      10.759   1.723   6.810  1.00 62.27           C  
ATOM   1393  O   TYR   138       9.633  -0.583   8.908  1.00 62.27           O  
ATOM   1394  CG  TYR   138      10.033   2.589   7.810  1.00 62.27           C  
ATOM   1395  CD1 TYR   138       8.681   2.885   7.652  1.00 62.27           C  
ATOM   1396  CD2 TYR   138      10.697   3.113   8.914  1.00 62.27           C  
ATOM   1397  CE1 TYR   138       8.008   3.685   8.570  1.00 62.27           C  
ATOM   1398  CE2 TYR   138      10.033   3.914   9.838  1.00 62.27           C  
ATOM   1399  OH  TYR   138       8.030   4.985  10.570  1.00 62.27           O  
ATOM   1400  CZ  TYR   138       8.691   4.193   9.658  1.00 62.27           C  
ATOM   1401  N   MET   139       9.314  -1.191   6.716  1.00 58.91           N  
ATOM   1402  CA  MET   139       8.171  -2.066   6.962  1.00 58.91           C  
ATOM   1403  C   MET   139       8.564  -3.236   7.859  1.00 58.91           C  
ATOM   1404  CB  MET   139       7.598  -2.587   5.643  1.00 58.91           C  
ATOM   1405  O   MET   139       7.799  -3.634   8.738  1.00 58.91           O  
ATOM   1406  CG  MET   139       6.697  -1.592   4.931  1.00 58.91           C  
ATOM   1407  SD  MET   139       5.375  -0.934   6.020  1.00 58.91           S  
ATOM   1408  CE  MET   139       4.182  -2.299   5.935  1.00 58.91           C  
ATOM   1409  N   THR   140       9.695  -3.795   7.534  1.00 59.08           N  
ATOM   1410  CA  THR   140      10.186  -4.872   8.385  1.00 59.08           C  
ATOM   1411  C   THR   140      10.371  -4.386   9.820  1.00 59.08           C  
ATOM   1412  CB  THR   140      11.517  -5.439   7.858  1.00 59.08           C  
ATOM   1413  O   THR   140      10.003  -5.082  10.769  1.00 59.08           O  
ATOM   1414  CG2 THR   140      12.030  -6.563   8.752  1.00 59.08           C  
ATOM   1415  OG1 THR   140      11.321  -5.950   6.533  1.00 59.08           O  
ATOM   1416  N   HIS   141      11.008  -3.133   9.927  1.00 60.57           N  
ATOM   1417  CA  HIS   141      11.199  -2.515  11.234  1.00 60.57           C  
ATOM   1418  C   HIS   141       9.868  -2.322  11.952  1.00 60.57           C  
ATOM   1419  CB  HIS   141      11.919  -1.172  11.092  1.00 60.57           C  
ATOM   1420  O   HIS   141       9.743  -2.647  13.135  1.00 60.57           O  
ATOM   1421  CG  HIS   141      12.069  -0.432  12.383  1.00 60.57           C  
ATOM   1422  CD2 HIS   141      11.421   0.654  12.865  1.00 60.57           C  
ATOM   1423  ND1 HIS   141      12.983  -0.797  13.347  1.00 60.57           N  
ATOM   1424  CE1 HIS   141      12.890   0.036  14.370  1.00 60.57           C  
ATOM   1425  NE2 HIS   141      11.950   0.926  14.103  1.00 60.57           N  
ATOM   1426  N   ILE   142       8.830  -1.977  11.281  1.00 56.18           N  
ATOM   1427  CA  ILE   142       7.504  -1.752  11.846  1.00 56.18           C  
ATOM   1428  C   ILE   142       6.879  -3.088  12.244  1.00 56.18           C  
ATOM   1429  CB  ILE   142       6.585  -1.007  10.851  1.00 56.18           C  
ATOM   1430  O   ILE   142       6.312  -3.215  13.332  1.00 56.18           O  
ATOM   1431  CG1 ILE   142       7.092   0.422  10.624  1.00 56.18           C  
ATOM   1432  CG2 ILE   142       5.138  -1.001  11.353  1.00 56.18           C  
ATOM   1433  CD1 ILE   142       6.342   1.180   9.538  1.00 56.18           C  
ATOM   1434  N   SER   143       6.918  -4.117  11.328  1.00 53.67           N  
ATOM   1435  CA  SER   143       6.350  -5.440  11.564  1.00 53.67           C  
ATOM   1436  C   SER   143       6.956  -6.089  12.804  1.00 53.67           C  
ATOM   1437  CB  SER   143       6.568  -6.342  10.349  1.00 53.67           C  
ATOM   1438  O   SER   143       6.254  -6.748  13.573  1.00 53.67           O  
ATOM   1439  OG  SER   143       6.086  -7.651  10.601  1.00 53.67           O  
ATOM   1440  N   GLU   144       8.293  -5.975  12.934  1.00 55.78           N  
ATOM   1441  CA  GLU   144       8.975  -6.558  14.086  1.00 55.78           C  
ATOM   1442  C   GLU   144       8.527  -5.895  15.385  1.00 55.78           C  
ATOM   1443  CB  GLU   144      10.493  -6.438  13.930  1.00 55.78           C  
ATOM   1444  O   GLU   144       8.500  -6.535  16.438  1.00 55.78           O  
ATOM   1445  CG  GLU   144      11.078  -7.367  12.876  1.00 55.78           C  
ATOM   1446  CD  GLU   144      12.566  -7.152  12.646  1.00 55.78           C  
ATOM   1447  OE1 GLU   144      13.174  -7.912  11.858  1.00 55.78           O  
ATOM   1448  OE2 GLU   144      13.127  -6.218  13.259  1.00 55.78           O  
ATOM   1449  N   LYS   145       8.075  -4.691  15.235  1.00 53.74           N  
ATOM   1450  CA  LYS   145       7.720  -3.955  16.446  1.00 53.74           C  
ATOM   1451  C   LYS   145       6.214  -3.987  16.687  1.00 53.74           C  
ATOM   1452  CB  LYS   145       8.207  -2.508  16.357  1.00 53.74           C  
ATOM   1453  O   LYS   145       5.761  -3.881  17.829  1.00 53.74           O  
ATOM   1454  CG  LYS   145       9.720  -2.367  16.276  1.00 53.74           C  
ATOM   1455  CD  LYS   145      10.381  -2.671  17.615  1.00 53.74           C  
ATOM   1456  CE  LYS   145      11.873  -2.371  17.583  1.00 53.74           C  
ATOM   1457  NZ  LYS   145      12.564  -2.862  18.812  1.00 53.74           N  
ATOM   1458  N   ILE   146       5.503  -4.418  15.489  1.00 49.13           N  
ATOM   1459  CA  ILE   146       4.047  -4.502  15.546  1.00 49.13           C  
ATOM   1460  C   ILE   146       3.611  -5.963  15.472  1.00 49.13           C  
ATOM   1461  CB  ILE   146       3.389  -3.688  14.409  1.00 49.13           C  
ATOM   1462  O   ILE   146       4.167  -6.745  14.697  1.00 49.13           O  
ATOM   1463  CG1 ILE   146       3.814  -2.217  14.489  1.00 49.13           C  
ATOM   1464  CG2 ILE   146       1.865  -3.822  14.462  1.00 49.13           C  
ATOM   1465  CD1 ILE   146       3.406  -1.388  13.280  1.00 49.13           C  
ATOM   1466  N   GLN   147       3.586  -6.724  16.530  1.00 41.37           N  
ATOM   1467  CA  GLN   147       3.111  -8.102  16.457  1.00 41.37           C  
ATOM   1468  C   GLN   147       2.004  -8.248  15.418  1.00 41.37           C  
ATOM   1469  CB  GLN   147       2.613  -8.572  17.825  1.00 41.37           C  
ATOM   1470  O   GLN   147       0.821  -8.273  15.763  1.00 41.37           O  
ATOM   1471  CG  GLN   147       3.725  -8.799  18.840  1.00 41.37           C  
ATOM   1472  CD  GLN   147       3.218  -9.383  20.145  1.00 41.37           C  
ATOM   1473  NE2 GLN   147       4.141  -9.794  21.009  1.00 41.37           N  
ATOM   1474  OE1 GLN   147       2.007  -9.464  20.376  1.00 41.37           O  
ATOM   1475  N   VAL   148       2.046  -7.686  14.197  1.00 40.01           N  
ATOM   1476  CA  VAL   148       1.075  -7.932  13.136  1.00 40.01           C  
ATOM   1477  C   VAL   148       1.145  -9.394  12.701  1.00 40.01           C  
ATOM   1478  CB  VAL   148       1.310  -7.004  11.924  1.00 40.01           C  
ATOM   1479  O   VAL   148       2.234  -9.946  12.529  1.00 40.01           O  
ATOM   1480  CG1 VAL   148       0.188  -7.159  10.899  1.00 40.01           C  
ATOM   1481  CG2 VAL   148       1.425  -5.550  12.380  1.00 40.01           C  
ATOM   1482  N   SER   149       0.215 -10.393  13.101  1.00 35.36           N  
ATOM   1483  CA  SER   149       0.058 -11.825  12.869  1.00 35.36           C  
ATOM   1484  C   SER   149       0.287 -12.175  11.402  1.00 35.36           C  
ATOM   1485  CB  SER   149      -1.333 -12.290  13.301  1.00 35.36           C  
ATOM   1486  O   SER   149      -0.149 -11.445  10.509  1.00 35.36           O  
ATOM   1487  OG  SER   149      -2.231 -12.277  12.205  1.00 35.36           O  
ATOM   1488  N   ALA   150       1.363 -12.742  10.846  1.00 36.67           N  
ATOM   1489  CA  ALA   150       1.661 -13.492   9.629  1.00 36.67           C  
ATOM   1490  C   ALA   150       0.380 -13.961   8.946  1.00 36.67           C  
ATOM   1491  CB  ALA   150       2.559 -14.686   9.945  1.00 36.67           C  
ATOM   1492  O   ALA   150       0.315 -14.035   7.716  1.00 36.67           O  
ATOM   1493  N   GLN   151      -0.772 -14.100   9.568  1.00 33.85           N  
ATOM   1494  CA  GLN   151      -2.076 -14.564   9.106  1.00 33.85           C  
ATOM   1495  C   GLN   151      -2.808 -13.470   8.334  1.00 33.85           C  
ATOM   1496  CB  GLN   151      -2.928 -15.035  10.285  1.00 33.85           C  
ATOM   1497  O   GLN   151      -3.612 -13.760   7.446  1.00 33.85           O  
ATOM   1498  CG  GLN   151      -2.441 -16.332  10.917  1.00 33.85           C  
ATOM   1499  CD  GLN   151      -3.247 -16.728  12.140  1.00 33.85           C  
ATOM   1500  NE2 GLN   151      -2.967 -17.910  12.677  1.00 33.85           N  
ATOM   1501  OE1 GLN   151      -4.113 -15.977  12.599  1.00 33.85           O  
ATOM   1502  N   MET   152      -2.142 -12.301   8.381  1.00 39.58           N  
ATOM   1503  CA  MET   152      -2.774 -11.164   7.719  1.00 39.58           C  
ATOM   1504  C   MET   152      -2.116 -10.884   6.372  1.00 39.58           C  
ATOM   1505  CB  MET   152      -2.703  -9.918   8.604  1.00 39.58           C  
ATOM   1506  O   MET   152      -2.702 -10.216   5.517  1.00 39.58           O  
ATOM   1507  CG  MET   152      -3.706  -9.921   9.747  1.00 39.58           C  
ATOM   1508  SD  MET   152      -3.992  -8.244  10.435  1.00 39.58           S  
ATOM   1509  CE  MET   152      -2.754  -8.227  11.762  1.00 39.58           C  
ATOM   1510  N   ILE   153      -0.951 -11.446   6.116  1.00 41.86           N  
ATOM   1511  CA  ILE   153      -0.188 -11.286   4.883  1.00 41.86           C  
ATOM   1512  C   ILE   153      -0.601 -12.358   3.877  1.00 41.86           C  
ATOM   1513  CB  ILE   153       1.333 -11.356   5.146  1.00 41.86           C  
ATOM   1514  O   ILE   153      -0.600 -12.117   2.668  1.00 41.86           O  
ATOM   1515  CG1 ILE   153       1.769 -10.212   6.069  1.00 41.86           C  
ATOM   1516  CG2 ILE   153       2.111 -11.323   3.827  1.00 41.86           C  
ATOM   1517  CD1 ILE   153       3.226 -10.288   6.504  1.00 41.86           C  
ATOM   1518  N   ARG   154      -1.377 -13.498   4.207  1.00 38.15           N  
ATOM   1519  CA  ARG   154      -1.586 -14.706   3.415  1.00 38.15           C  
ATOM   1520  C   ARG   154      -2.681 -14.496   2.374  1.00 38.15           C  
ATOM   1521  CB  ARG   154      -1.944 -15.887   4.320  1.00 38.15           C  
ATOM   1522  O   ARG   154      -2.525 -14.884   1.215  1.00 38.15           O  
ATOM   1523  CG  ARG   154      -0.737 -16.588   4.924  1.00 38.15           C  
ATOM   1524  CD  ARG   154      -1.130 -17.874   5.637  1.00 38.15           C  
ATOM   1525  NE  ARG   154       0.021 -18.514   6.268  1.00 38.15           N  
ATOM   1526  NH1 ARG   154      -1.226 -20.051   7.459  1.00 38.15           N  
ATOM   1527  NH2 ARG   154       1.060 -20.040   7.634  1.00 38.15           N  
ATOM   1528  CZ  ARG   154      -0.051 -19.534   7.119  1.00 38.15           C  
ATOM   1529  N   PRO   155      -3.832 -13.915   2.613  1.00 40.12           N  
ATOM   1530  CA  PRO   155      -4.857 -13.638   1.603  1.00 40.12           C  
ATOM   1531  C   PRO   155      -4.369 -12.688   0.512  1.00 40.12           C  
ATOM   1532  CB  PRO   155      -5.989 -13.002   2.415  1.00 40.12           C  
ATOM   1533  O   PRO   155      -4.724 -12.851  -0.658  1.00 40.12           O  
ATOM   1534  CG  PRO   155      -5.728 -13.420   3.826  1.00 40.12           C  
ATOM   1535  CD  PRO   155      -4.259 -13.692   3.979  1.00 40.12           C  
ATOM   1536  N   ILE   156      -3.287 -12.152   0.761  1.00 46.57           N  
ATOM   1537  CA  ILE   156      -2.715 -11.096  -0.067  1.00 46.57           C  
ATOM   1538  C   ILE   156      -1.659 -11.686  -0.999  1.00 46.57           C  
ATOM   1539  CB  ILE   156      -2.101  -9.971   0.795  1.00 46.57           C  
ATOM   1540  O   ILE   156      -1.639 -11.385  -2.195  1.00 46.57           O  
ATOM   1541  CG1 ILE   156      -3.187  -9.287   1.634  1.00 46.57           C  
ATOM   1542  CG2 ILE   156      -1.367  -8.955  -0.085  1.00 46.57           C  
ATOM   1543  CD1 ILE   156      -2.646  -8.317   2.675  1.00 46.57           C  
ATOM   1544  N   ASN   157      -0.768 -12.588  -0.441  1.00 40.01           N  
ATOM   1545  CA  ASN   157       0.146 -13.347  -1.288  1.00 40.01           C  
ATOM   1546  C   ASN   157      -0.608 -14.186  -2.317  1.00 40.01           C  
ATOM   1547  CB  ASN   157       1.050 -14.240  -0.436  1.00 40.01           C  
ATOM   1548  O   ASN   157      -0.144 -14.355  -3.446  1.00 40.01           O  
ATOM   1549  CG  ASN   157       2.164 -13.466   0.242  1.00 40.01           C  
ATOM   1550  ND2 ASN   157       2.686 -14.011   1.334  1.00 40.01           N  
ATOM   1551  OD1 ASN   157       2.551 -12.386  -0.212  1.00 40.01           O  
ATOM   1552  N   PHE   158      -1.870 -14.652  -2.024  1.00 41.50           N  
ATOM   1553  CA  PHE   158      -2.689 -15.453  -2.926  1.00 41.50           C  
ATOM   1554  C   PHE   158      -3.186 -14.613  -4.096  1.00 41.50           C  
ATOM   1555  CB  PHE   158      -3.877 -16.064  -2.176  1.00 41.50           C  
ATOM   1556  O   PHE   158      -3.101 -15.036  -5.251  1.00 41.50           O  
ATOM   1557  CG  PHE   158      -4.820 -16.836  -3.058  1.00 41.50           C  
ATOM   1558  CD1 PHE   158      -5.942 -16.225  -3.604  1.00 41.50           C  
ATOM   1559  CD2 PHE   158      -4.583 -18.175  -3.343  1.00 41.50           C  
ATOM   1560  CE1 PHE   158      -6.817 -16.938  -4.421  1.00 41.50           C  
ATOM   1561  CE2 PHE   158      -5.453 -18.894  -4.159  1.00 41.50           C  
ATOM   1562  CZ  PHE   158      -6.569 -18.274  -4.696  1.00 41.50           C  
ATOM   1563  N   CYS   159      -3.516 -13.273  -3.831  1.00 41.91           N  
ATOM   1564  CA  CYS   159      -4.038 -12.379  -4.859  1.00 41.91           C  
ATOM   1565  C   CYS   159      -2.942 -11.976  -5.838  1.00 41.91           C  
ATOM   1566  CB  CYS   159      -4.651 -11.131  -4.224  1.00 41.91           C  
ATOM   1567  O   CYS   159      -3.172 -11.925  -7.048  1.00 41.91           O  
ATOM   1568  SG  CYS   159      -6.173 -11.455  -3.306  1.00 41.91           S  
ATOM   1569  N   ILE   160      -1.808 -11.904  -5.378  1.00 42.37           N  
ATOM   1570  CA  ILE   160      -0.616 -11.597  -6.161  1.00 42.37           C  
ATOM   1571  C   ILE   160      -0.278 -12.776  -7.071  1.00 42.37           C  
ATOM   1572  CB  ILE   160       0.586 -11.260  -5.252  1.00 42.37           C  
ATOM   1573  O   ILE   160       0.055 -12.588  -8.243  1.00 42.37           O  
ATOM   1574  CG1 ILE   160       0.340  -9.941  -4.509  1.00 42.37           C  
ATOM   1575  CG2 ILE   160       1.880 -11.195  -6.068  1.00 42.37           C  
ATOM   1576  CD1 ILE   160       1.408  -9.604  -3.477  1.00 42.37           C  
ATOM   1577  N   ASP   161      -0.414 -13.994  -6.598  1.00 42.05           N  
ATOM   1578  CA  ASP   161      -0.105 -15.177  -7.394  1.00 42.05           C  
ATOM   1579  C   ASP   161      -1.168 -15.411  -8.465  1.00 42.05           C  
ATOM   1580  CB  ASP   161       0.020 -16.410  -6.498  1.00 42.05           C  
ATOM   1581  O   ASP   161      -0.852 -15.839  -9.577  1.00 42.05           O  
ATOM   1582  CG  ASP   161       1.290 -16.412  -5.665  1.00 42.05           C  
ATOM   1583  OD1 ASP   161       2.228 -15.649  -5.981  1.00 42.05           O  
ATOM   1584  OD2 ASP   161       1.354 -17.186  -4.685  1.00 42.05           O  
ATOM   1585  N   LYS   162      -2.355 -14.918  -8.362  1.00 37.10           N  
ATOM   1586  CA  LYS   162      -3.409 -15.267  -9.310  1.00 37.10           C  
ATOM   1587  C   LYS   162      -3.687 -14.116 -10.272  1.00 37.10           C  
ATOM   1588  CB  LYS   162      -4.691 -15.653  -8.570  1.00 37.10           C  
ATOM   1589  O   LYS   162      -4.264 -14.319 -11.342  1.00 37.10           O  
ATOM   1590  CG  LYS   162      -4.627 -17.011  -7.887  1.00 37.10           C  
ATOM   1591  CD  LYS   162      -4.630 -18.147  -8.901  1.00 37.10           C  
ATOM   1592  CE  LYS   162      -4.689 -19.507  -8.218  1.00 37.10           C  
ATOM   1593  NZ  LYS   162      -4.540 -20.626  -9.197  1.00 37.10           N  
ATOM   1594  N   PHE   163      -3.147 -12.888  -9.950  1.00 35.43           N  
ATOM   1595  CA  PHE   163      -3.333 -11.811 -10.916  1.00 35.43           C  
ATOM   1596  C   PHE   163      -1.996 -11.180 -11.286  1.00 35.43           C  
ATOM   1597  CB  PHE   163      -4.280 -10.744 -10.358  1.00 35.43           C  
ATOM   1598  O   PHE   163      -1.644 -10.115 -10.776  1.00 35.43           O  
ATOM   1599  CG  PHE   163      -5.654 -11.264 -10.031  1.00 35.43           C  
ATOM   1600  CD1 PHE   163      -6.616 -11.398 -11.024  1.00 35.43           C  
ATOM   1601  CD2 PHE   163      -5.983 -11.619  -8.729  1.00 35.43           C  
ATOM   1602  CE1 PHE   163      -7.889 -11.878 -10.725  1.00 35.43           C  
ATOM   1603  CE2 PHE   163      -7.253 -12.100  -8.422  1.00 35.43           C  
ATOM   1604  CZ  PHE   163      -8.205 -12.228  -9.421  1.00 35.43           C  
