# Supplementary material for: Improving deep learning protein monomer and complex structure prediction using DeepMSA2 with huge metagenomics data
Source: Nat Methods. 2024 Jan 2;21(2):279–89. doi: 10.1038/s41592-023-02130-4 (PMC10864179; doi:10.1038/s41592-023-02130-4)
Supplement: Supplementary file 6 — Structure coordinate files for Supplementary Fig. 4. [file 41592_2023_2130_MOESM6_ESM.zip › FigureS4/T1130-D1.DMFold_model.pdb]

ATOM    399  N   PHE A   1     -21.264   1.570  17.781  1.00  0.00           N  
ATOM    400  H   PHE A   1     -21.718   1.394  18.666  1.00  0.00           H  
ATOM    401  CA  PHE A   1     -21.915   2.433  16.791  1.00  0.00           C  
ATOM    402  HA  PHE A   1     -22.036   1.877  15.862  1.00  0.00           H  
ATOM    403  C   PHE A   1     -21.046   3.643  16.453  1.00  0.00           C  
ATOM    404  CB  PHE A   1     -23.305   2.864  17.278  1.00  0.00           C  
ATOM    405  HB2 PHE A   1     -23.564   3.813  16.809  1.00  0.00           H  
ATOM    406  HB3 PHE A   1     -23.292   3.026  18.356  1.00  0.00           H  
ATOM    407  O   PHE A   1     -20.907   3.975  15.280  1.00  0.00           O  
ATOM    408  CG  PHE A   1     -24.383   1.864  16.913  1.00  0.00           C  
ATOM    409  CD1 PHE A   1     -24.960   1.898  15.629  1.00  0.00           C  
ATOM    410  HD1 PHE A   1     -24.654   2.650  14.916  1.00  0.00           H  
ATOM    411  CD2 PHE A   1     -24.778   0.866  17.821  1.00  0.00           C  
ATOM    412  HD2 PHE A   1     -24.353   0.829  18.813  1.00  0.00           H  
ATOM    413  CE1 PHE A   1     -25.924   0.943  15.261  1.00  0.00           C  
ATOM    414  HE1 PHE A   1     -26.358   0.965  14.272  1.00  0.00           H  
ATOM    415  CE2 PHE A   1     -25.715  -0.107  17.440  1.00  0.00           C  
ATOM    416  HE2 PHE A   1     -25.981  -0.912  18.110  1.00  0.00           H  
ATOM    417  CZ  PHE A   1     -26.298  -0.064  16.166  1.00  0.00           C  
ATOM    418  HZ  PHE A   1     -27.012  -0.819  15.872  1.00  0.00           H  
ATOM    419  N   ARG A   2     -20.392   4.244  17.455  1.00  0.00           N  
ATOM    420  H   ARG A   2     -20.556   3.934  18.402  1.00  0.00           H  
ATOM    421  CA  ARG A   2     -19.436   5.328  17.219  1.00  0.00           C  
ATOM    422  HA  ARG A   2     -19.931   6.103  16.634  1.00  0.00           H  
ATOM    423  C   ARG A   2     -18.243   4.875  16.382  1.00  0.00           C  
ATOM    424  CB  ARG A   2     -18.987   5.914  18.557  1.00  0.00           C  
ATOM    425  HB2 ARG A   2     -19.870   6.137  19.156  1.00  0.00           H  
ATOM    426  HB3 ARG A   2     -18.362   5.199  19.091  1.00  0.00           H  
ATOM    427  O   ARG A   2     -17.870   5.579  15.458  1.00  0.00           O  
ATOM    428  CG  ARG A   2     -18.206   7.208  18.309  1.00  0.00           C  
ATOM    429  HG2 ARG A   2     -17.353   7.017  17.657  1.00  0.00           H  
ATOM    430  HG3 ARG A   2     -18.855   7.932  17.817  1.00  0.00           H  
ATOM    431  CD  ARG A   2     -17.667   7.817  19.593  1.00  0.00           C  
ATOM    432  HD2 ARG A   2     -16.907   7.164  20.022  1.00  0.00           H  
ATOM    433  HD3 ARG A   2     -17.204   8.757  19.295  1.00  0.00           H  
ATOM    434  NE  ARG A   2     -18.722   8.094  20.582  1.00  0.00           N  
ATOM    435  HE  ARG A   2     -19.609   7.632  20.444  1.00  0.00           H  
ATOM    436  NH1 ARG A   2     -17.446   9.518  21.849  1.00  0.00           N  
ATOM    437 HH11 ARG A   2     -16.665   9.363  21.227  1.00  0.00           H  
ATOM    438 HH12 ARG A   2     -17.289  10.138  22.631  1.00  0.00           H  
ATOM    439  NH2 ARG A   2     -19.584   9.140  22.397  1.00  0.00           N  
ATOM    440 HH21 ARG A   2     -19.462   9.775  23.172  1.00  0.00           H  
ATOM    441 HH22 ARG A   2     -20.463   8.679  22.209  1.00  0.00           H  
ATOM    442  CZ  ARG A   2     -18.574   8.914  21.602  1.00  0.00           C  
ATOM    443  N   CYS A   3     -17.669   3.707  16.665  1.00  0.00           N  
ATOM    444  H   CYS A   3     -17.993   3.191  17.470  1.00  0.00           H  
ATOM    445  CA  CYS A   3     -16.571   3.159  15.866  1.00  0.00           C  
ATOM    446  HA  CYS A   3     -15.735   3.857  15.901  1.00  0.00           H  
ATOM    447  C   CYS A   3     -16.964   2.998  14.394  1.00  0.00           C  
ATOM    448  CB  CYS A   3     -16.128   1.829  16.485  1.00  0.00           C  
ATOM    449  HB2 CYS A   3     -15.756   2.053  17.485  1.00  0.00           H  
ATOM    450  HB3 CYS A   3     -16.994   1.176  16.599  1.00  0.00           H  
ATOM    451  O   CYS A   3     -16.239   3.447  13.507  1.00  0.00           O  
ATOM    452  SG  CYS A   3     -14.841   0.901  15.595  1.00  0.00           S  
ATOM    453  N   ILE A   4     -18.132   2.401  14.142  1.00  0.00           N  
ATOM    454  H   ILE A   4     -18.679   2.075  14.926  1.00  0.00           H  
ATOM    455  CA  ILE A   4     -18.649   2.167  12.791  1.00  0.00           C  
ATOM    456  HA  ILE A   4     -17.885   1.648  12.212  1.00  0.00           H  
ATOM    457  C   ILE A   4     -18.898   3.497  12.077  1.00  0.00           C  
ATOM    458  CB  ILE A   4     -19.899   1.259  12.866  1.00  0.00           C  
ATOM    459  HB  ILE A   4     -20.570   1.651  13.629  1.00  0.00           H  
ATOM    460  O   ILE A   4     -18.443   3.664  10.950  1.00  0.00           O  
ATOM    461  CG1 ILE A   4     -19.453  -0.159  13.284  1.00  0.00           C  
ATOM    462 HG12 ILE A   4     -18.887  -0.088  14.213  1.00  0.00           H  
ATOM    463 HG13 ILE A   4     -18.798  -0.575  12.519  1.00  0.00           H  
ATOM    464  CG2 ILE A   4     -20.672   1.217  11.540  1.00  0.00           C  
ATOM    465 HG21 ILE A   4     -21.480   0.486  11.573  1.00  0.00           H  
ATOM    466 HG22 ILE A   4     -20.004   0.977  10.713  1.00  0.00           H  
ATOM    467 HG23 ILE A   4     -21.145   2.184  11.370  1.00  0.00           H  
ATOM    468  CD1 ILE A   4     -20.594  -1.143  13.544  1.00  0.00           C  
ATOM    469 HD11 ILE A   4     -21.322  -0.695  14.221  1.00  0.00           H  
ATOM    470 HD12 ILE A   4     -20.190  -2.046  14.002  1.00  0.00           H  
ATOM    471 HD13 ILE A   4     -21.068  -1.424  12.604  1.00  0.00           H  
ATOM    472  N   ASP A   5     -19.542   4.461  12.737  1.00  0.00           N  
ATOM    473  H   ASP A   5     -19.890   4.268  13.666  1.00  0.00           H  
ATOM    474  CA  ASP A   5     -19.817   5.791  12.181  1.00  0.00           C  
ATOM    475  HA  ASP A   5     -20.368   5.673  11.248  1.00  0.00           H  
ATOM    476  C   ASP A   5     -18.525   6.569  11.864  1.00  0.00           C  
ATOM    477  CB  ASP A   5     -20.717   6.549  13.168  1.00  0.00           C  
ATOM    478  HB2 ASP A   5     -20.150   6.786  14.069  1.00  0.00           H  
ATOM    479  HB3 ASP A   5     -21.548   5.905  13.453  1.00  0.00           H  
ATOM    480  O   ASP A   5     -18.359   7.095  10.760  1.00  0.00           O  
ATOM    481  CG  ASP A   5     -21.306   7.826  12.566  1.00  0.00           C  
ATOM    482  OD1 ASP A   5     -21.896   7.727  11.466  1.00  0.00           O  
ATOM    483  OD2 ASP A   5     -21.220   8.877  13.239  1.00  0.00           O  
ATOM    484  N   THR A   6     -17.543   6.546  12.771  1.00  0.00           N  
ATOM    485  H   THR A   6     -17.733   6.153  13.682  1.00  0.00           H  
ATOM    486  CA  THR A   6     -16.225   7.156  12.544  1.00  0.00           C  
ATOM    487  HA  THR A   6     -16.367   8.211  12.310  1.00  0.00           H  
ATOM    488  C   THR A   6     -15.505   6.501  11.368  1.00  0.00           C  
ATOM    489  CB  THR A   6     -15.340   7.055  13.792  1.00  0.00           C  
ATOM    490  HB  THR A   6     -15.177   6.004  14.031  1.00  0.00           H  
ATOM    491  O   THR A   6     -14.971   7.205  10.510  1.00  0.00           O  
ATOM    492  CG2 THR A   6     -13.990   7.752  13.624  1.00  0.00           C  
ATOM    493 HG21 THR A   6     -13.438   7.704  14.563  1.00  0.00           H  
ATOM    494 HG22 THR A   6     -13.402   7.262  12.848  1.00  0.00           H  
ATOM    495 HG23 THR A   6     -14.145   8.797  13.357  1.00  0.00           H  
ATOM    496  OG1 THR A   6     -15.946   7.680  14.890  1.00  0.00           O  
ATOM    497  HG1 THR A   6     -15.599   7.229  15.663  1.00  0.00           H  
ATOM    498  N   LEU A   7     -15.495   5.165  11.277  1.00  0.00           N  
ATOM    499  H   LEU A   7     -15.962   4.622  11.989  1.00  0.00           H  
ATOM    500  CA  LEU A   7     -14.883   4.476  10.140  1.00  0.00           C  
ATOM    501  HA  LEU A   7     -13.899   4.911   9.968  1.00  0.00           H  
ATOM    502  C   LEU A   7     -15.660   4.723   8.845  1.00  0.00           C  
ATOM    503  CB  LEU A   7     -14.706   2.972  10.418  1.00  0.00           C  
ATOM    504  HB2 LEU A   7     -14.429   2.484   9.483  1.00  0.00           H  
ATOM    505  HB3 LEU A   7     -15.663   2.559  10.739  1.00  0.00           H  
ATOM    506  O   LEU A   7     -15.020   4.871   7.810  1.00  0.00           O  
ATOM    507  CG  LEU A   7     -13.630   2.630  11.468  1.00  0.00           C  
ATOM    508  HG  LEU A   7     -13.916   3.048  12.434  1.00  0.00           H  
ATOM    509  CD1 LEU A   7     -13.500   1.115  11.613  1.00  0.00           C  
ATOM    510 HD11 LEU A   7     -12.946   0.894  12.524  1.00  0.00           H  
ATOM    511 HD12 LEU A   7     -14.488   0.658  11.680  1.00  0.00           H  
ATOM    512 HD13 LEU A   7     -12.958   0.695  10.765  1.00  0.00           H  
ATOM    513  CD2 LEU A   7     -12.236   3.160  11.107  1.00  0.00           C  
ATOM    514 HD21 LEU A   7     -12.221   4.248  11.169  1.00  0.00           H  
ATOM    515 HD22 LEU A   7     -11.503   2.771  11.814  1.00  0.00           H  
ATOM    516 HD23 LEU A   7     -11.964   2.844  10.100  1.00  0.00           H  
ATOM    517  N   HIS A   8     -16.992   4.844   8.867  1.00  0.00           N  
ATOM    518  H   HIS A   8     -17.482   4.682   9.735  1.00  0.00           H  
ATOM    519  CA  HIS A   8     -17.775   5.240   7.689  1.00  0.00           C  
ATOM    520  HA  HIS A   8     -17.605   4.532   6.878  1.00  0.00           H  
ATOM    521  C   HIS A   8     -17.339   6.614   7.188  1.00  0.00           C  
ATOM    522  CB  HIS A   8     -19.279   5.284   8.002  1.00  0.00           C  
ATOM    523  HB2 HIS A   8     -19.760   5.986   7.321  1.00  0.00           H  
ATOM    524  HB3 HIS A   8     -19.443   5.656   9.013  1.00  0.00           H  
ATOM    525  O   HIS A   8     -17.128   6.789   5.986  1.00  0.00           O  
ATOM    526  CG  HIS A   8     -19.991   3.973   7.837  1.00  0.00           C  
ATOM    527  CD2 HIS A   8     -20.628   3.267   8.813  1.00  0.00           C  
ATOM    528  HD2 HIS A   8     -20.698   3.570   9.847  1.00  0.00           H  
ATOM    529  ND1 HIS A   8     -20.224   3.316   6.658  1.00  0.00           N  
ATOM    530  HD1 HIS A   8     -19.800   3.533   5.767  1.00  0.00           H  
ATOM    531  CE1 HIS A   8     -20.940   2.212   6.926  1.00  0.00           C  
ATOM    532  HE1 HIS A   8     -21.183   1.429   6.223  1.00  0.00           H  
ATOM    533  NE2 HIS A   8     -21.206   2.134   8.232  1.00  0.00           N  
ATOM    534  N   HIS A   9     -17.173   7.570   8.105  1.00  0.00           N  
ATOM    535  H   HIS A   9     -17.416   7.362   9.063  1.00  0.00           H  
ATOM    536  CA  HIS A   9     -16.737   8.921   7.782  1.00  0.00           C  
ATOM    537  HA  HIS A   9     -17.397   9.323   7.013  1.00  0.00           H  
ATOM    538  C   HIS A   9     -15.311   8.934   7.220  1.00  0.00           C  
ATOM    539  CB  HIS A   9     -16.859   9.801   9.030  1.00  0.00           C  
ATOM    540  HB2 HIS A   9     -17.846   9.665   9.472  1.00  0.00           H  
ATOM    541  HB3 HIS A   9     -16.118   9.509   9.774  1.00  0.00           H  
ATOM    542  O   HIS A   9     -15.073   9.463   6.135  1.00  0.00           O  
ATOM    543  CG  HIS A   9     -16.683  11.256   8.697  1.00  0.00           C  
ATOM    544  CD2 HIS A   9     -15.512  11.962   8.662  1.00  0.00           C  
ATOM    545  HD2 HIS A   9     -14.527  11.572   8.874  1.00  0.00           H  
ATOM    546  ND1 HIS A   9     -17.683  12.109   8.298  1.00  0.00           N  
ATOM    547  HD1 HIS A   9     -18.671  11.896   8.306  1.00  0.00           H  
ATOM    548  CE1 HIS A   9     -17.131  13.306   8.044  1.00  0.00           C  
ATOM    549  HE1 HIS A   9     -17.672  14.196   7.760  1.00  0.00           H  
ATOM    550  NE2 HIS A   9     -15.807  13.261   8.239  1.00  0.00           N  
ATOM    551  N   VAL A  10     -14.364   8.292   7.914  1.00  0.00           N  
ATOM    552  H   VAL A  10     -14.625   7.867   8.792  1.00  0.00           H  
ATOM    553  CA  VAL A  10     -12.959   8.235   7.487  1.00  0.00           C  
ATOM    554  HA  VAL A  10     -12.619   9.252   7.296  1.00  0.00           H  
ATOM    555  C   VAL A  10     -12.826   7.470   6.171  1.00  0.00           C  
ATOM    556  CB  VAL A  10     -12.068   7.632   8.591  1.00  0.00           C  
ATOM    557  HB  VAL A  10     -12.456   6.658   8.888  1.00  0.00           H  
ATOM    558  O   VAL A  10     -12.165   7.926   5.247  1.00  0.00           O  
ATOM    559  CG1 VAL A  10     -10.621   7.468   8.114  1.00  0.00           C  
ATOM    560 HG11 VAL A  10     -10.273   8.388   7.644  1.00  0.00           H  
ATOM    561 HG12 VAL A  10     -10.556   6.646   7.401  1.00  0.00           H  
ATOM    562 HG13 VAL A  10      -9.971   7.247   8.960  1.00  0.00           H  
ATOM    563  CG2 VAL A  10     -12.017   8.549   9.821  1.00  0.00           C  
ATOM    564 HG21 VAL A  10     -11.455   8.065  10.620  1.00  0.00           H  
ATOM    565 HG22 VAL A  10     -13.021   8.758  10.190  1.00  0.00           H  
ATOM    566 HG23 VAL A  10     -11.537   9.493   9.561  1.00  0.00           H  
ATOM    567  N   CYS A  11     -13.500   6.341   6.007  1.00  0.00           N  
ATOM    568  H   CYS A  11     -14.056   5.978   6.768  1.00  0.00           H  
ATOM    569  CA  CYS A  11     -13.438   5.577   4.766  1.00  0.00           C  
ATOM    570  HA  CYS A  11     -12.418   5.624   4.387  1.00  0.00           H  
ATOM    571  C   CYS A  11     -14.307   6.145   3.644  1.00  0.00           C  
ATOM    572  CB  CYS A  11     -13.718   4.111   5.082  1.00  0.00           C  
ATOM    573  HB2 CYS A  11     -14.633   3.995   5.663  1.00  0.00           H  
ATOM    574  HB3 CYS A  11     -13.848   3.562   4.149  1.00  0.00           H  
ATOM    575  O   CYS A  11     -14.209   5.668   2.514  1.00  0.00           O  
ATOM    576  SG  CYS A  11     -12.287   3.474   5.988  1.00  0.00           S  
ATOM    577  N   ASN A  12     -15.141   7.152   3.921  1.00  0.00           N  
ATOM    578  H   ASN A  12     -15.178   7.496   4.870  1.00  0.00           H  
ATOM    579  CA  ASN A  12     -16.118   7.704   2.983  1.00  0.00           C  
ATOM    580  HA  ASN A  12     -16.874   8.216   3.578  1.00  0.00           H  
ATOM    581  C   ASN A  12     -16.865   6.600   2.201  1.00  0.00           C  
ATOM    582  CB  ASN A  12     -15.425   8.755   2.102  1.00  0.00           C  
ATOM    583  HB2 ASN A  12     -14.677   8.261   1.482  1.00  0.00           H  
ATOM    584  HB3 ASN A  12     -14.929   9.488   2.737  1.00  0.00           H  
ATOM    585  O   ASN A  12     -17.072   6.704   0.997  1.00  0.00           O  
ATOM    586  CG  ASN A  12     -16.411   9.495   1.217  1.00  0.00           C  
ATOM    587  ND2 ASN A  12     -16.075   9.695  -0.036  1.00  0.00           N  
ATOM    588 HD21 ASN A  12     -15.282   9.190  -0.403  1.00  0.00           H  
ATOM    589 HD22 ASN A  12     -16.806  10.071  -0.623  1.00  0.00           H  
ATOM    590  OD1 ASN A  12     -17.483   9.911   1.625  1.00  0.00           O  
ATOM    591  N   SER A  13     -17.203   5.506   2.887  1.00  0.00           N  
ATOM    592  H   SER A  13     -17.044   5.513   3.884  1.00  0.00           H  
ATOM    593  CA  SER A  13     -17.772   4.298   2.291  1.00  0.00           C  
ATOM    594  HA  SER A  13     -18.019   4.473   1.244  1.00  0.00           H  
ATOM    595  C   SER A  13     -19.026   3.936   3.057  1.00  0.00           C  
ATOM    596  CB  SER A  13     -16.781   3.133   2.343  1.00  0.00           C  
ATOM    597  HB2 SER A  13     -15.881   3.387   1.783  1.00  0.00           H  
ATOM    598  HB3 SER A  13     -16.505   2.926   3.378  1.00  0.00           H  
ATOM    599  O   SER A  13     -18.959   3.656   4.251  1.00  0.00           O  
ATOM    600  OG  SER A  13     -17.391   1.983   1.790  1.00  0.00           O  
ATOM    601  HG  SER A  13     -17.273   2.055   0.840  1.00  0.00           H  
ATOM    602  N   ARG A  14     -20.180   3.930   2.384  1.00  0.00           N  
ATOM    603  H   ARG A  14     -20.143   4.130   1.395  1.00  0.00           H  
ATOM    604  CA  ARG A  14     -21.460   3.547   3.007  1.00  0.00           C  
ATOM    605  HA  ARG A  14     -21.587   4.081   3.949  1.00  0.00           H  
ATOM    606  C   ARG A  14     -21.531   2.070   3.368  1.00  0.00           C  
ATOM    607  CB  ARG A  14     -22.632   3.867   2.079  1.00  0.00           C  
ATOM    608  HB2 ARG A  14     -23.531   3.406   2.487  1.00  0.00           H  
ATOM    609  HB3 ARG A  14     -22.446   3.435   1.095  1.00  0.00           H  
ATOM    610  O   ARG A  14     -22.302   1.714   4.246  1.00  0.00           O  
ATOM    611  CG  ARG A  14     -22.878   5.369   1.953  1.00  0.00           C  
ATOM    612  HG2 ARG A  14     -23.014   5.804   2.943  1.00  0.00           H  
ATOM    613  HG3 ARG A  14     -22.032   5.845   1.457  1.00  0.00           H  
ATOM    614  CD  ARG A  14     -24.148   5.570   1.126  1.00  0.00           C  
ATOM    615  HD2 ARG A  14     -24.973   5.071   1.634  1.00  0.00           H  
ATOM    616  HD3 ARG A  14     -24.004   5.109   0.149  1.00  0.00           H  
ATOM    617  NE  ARG A  14     -24.460   6.998   0.960  1.00  0.00           N  
ATOM    618  HE  ARG A  14     -23.780   7.649   1.327  1.00  0.00           H  
ATOM    619  NH1 ARG A  14     -26.465   6.698  -0.104  1.00  0.00           N  
ATOM    620 HH11 ARG A  14     -27.305   7.066  -0.528  1.00  0.00           H  
ATOM    621 HH12 ARG A  14     -26.328   5.701  -0.017  1.00  0.00           H  
ATOM    622  NH2 ARG A  14     -25.720   8.768   0.301  1.00  0.00           N  
ATOM    623 HH21 ARG A  14     -26.560   9.142  -0.118  1.00  0.00           H  
ATOM    624 HH22 ARG A  14     -25.024   9.385   0.694  1.00  0.00           H  
ATOM    625  CZ  ARG A  14     -25.544   7.481   0.387  1.00  0.00           C  
ATOM    626  N   GLU A  15     -20.758   1.227   2.693  1.00  0.00           N  
ATOM    627  H   GLU A  15     -20.158   1.590   1.967  1.00  0.00           H  
ATOM    628  CA  GLU A  15     -20.765  -0.226   2.905  1.00  0.00           C  
ATOM    629  HA  GLU A  15     -21.633  -0.505   3.503  1.00  0.00           H  
ATOM    630  C   GLU A  15     -19.547  -0.716   3.695  1.00  0.00           C  
ATOM    631  CB  GLU A  15     -20.895  -0.948   1.556  1.00  0.00           C  
ATOM    632  HB2 GLU A  15     -20.850  -2.022   1.735  1.00  0.00           H  
ATOM    633  HB3 GLU A  15     -20.067  -0.661   0.907  1.00  0.00           H  
ATOM    634  O   GLU A  15     -19.468  -1.902   4.028  1.00  0.00           O  
ATOM    635  CG  GLU A  15     -22.234  -0.619   0.874  1.00  0.00           C  
ATOM    636  HG2 GLU A  15     -22.245   0.435   0.597  1.00  0.00           H  
ATOM    637  HG3 GLU A  15     -23.036  -0.781   1.594  1.00  0.00           H  
ATOM    638  CD  GLU A  15     -22.520  -1.464  -0.377  1.00  0.00           C  
ATOM    639  OE1 GLU A  15     -23.640  -1.303  -0.917  1.00  0.00           O  
ATOM    640  OE2 GLU A  15     -21.643  -2.251  -0.793  1.00  0.00           O  
ATOM    641  N   LEU A  16     -18.612   0.192   4.015  1.00  0.00           N  
ATOM    642  H   LEU A  16     -18.739   1.138   3.684  1.00  0.00           H  
ATOM    643  CA  LEU A  16     -17.329  -0.141   4.634  1.00  0.00           C  
ATOM    644  HA  LEU A  16     -16.676   0.725   4.526  1.00  0.00           H  
ATOM    645  C   LEU A  16     -16.618  -1.259   3.860  1.00  0.00           C  
ATOM    646  CB  LEU A  16     -17.535  -0.423   6.137  1.00  0.00           C  
ATOM    647  HB2 LEU A  16     -16.653  -0.916   6.547  1.00  0.00           H  
ATOM    648  HB3 LEU A  16     -18.369  -1.114   6.260  1.00  0.00           H  
ATOM    649  O   LEU A  16     -16.108  -2.218   4.446  1.00  0.00           O  
ATOM    650  CG  LEU A  16     -17.814   0.846   6.945  1.00  0.00           C  
ATOM    651  HG  LEU A  16     -18.609   1.389   6.434  1.00  0.00           H  
ATOM    652  CD1 LEU A  16     -18.274   0.510   8.363  1.00  0.00           C  
ATOM    653 HD11 LEU A  16     -17.540  -0.097   8.893  1.00  0.00           H  
ATOM    654 HD12 LEU A  16     -18.435   1.433   8.921  1.00  0.00           H  
ATOM    655 HD13 LEU A  16     -19.229  -0.012   8.314  1.00  0.00           H  
ATOM    656  CD2 LEU A  16     -16.603   1.770   7.021  1.00  0.00           C  
ATOM    657 HD21 LEU A  16     -16.805   2.545   7.760  1.00  0.00           H  
ATOM    658 HD22 LEU A  16     -15.711   1.223   7.328  1.00  0.00           H  
ATOM    659 HD23 LEU A  16     -16.429   2.250   6.057  1.00  0.00           H  
ATOM    660  N   ASP A  17     -16.620  -1.140   2.530  1.00  0.00           N  
ATOM    661  H   ASP A  17     -17.038  -0.318   2.117  1.00  0.00           H  
ATOM    662  CA  ASP A  17     -15.892  -2.051   1.653  1.00  0.00           C  
ATOM    663  HA  ASP A  17     -16.242  -3.067   1.833  1.00  0.00           H  
ATOM    664  C   ASP A  17     -14.395  -1.994   1.979  1.00  0.00           C  
ATOM    665  CB  ASP A  17     -16.164  -1.720   0.182  1.00  0.00           C  
ATOM    666  HB2 ASP A  17     -17.216  -1.899  -0.041  1.00  0.00           H  
ATOM    667  HB3 ASP A  17     -15.946  -0.669  -0.007  1.00  0.00           H  
ATOM    668  O   ASP A  17     -13.849  -0.918   2.236  1.00  0.00           O  
ATOM    669  CG  ASP A  17     -15.291  -2.603  -0.704  1.00  0.00           C  
ATOM    670  OD1 ASP A  17     -14.252  -2.092  -1.179  1.00  0.00           O  
ATOM    671  OD2 ASP A  17     -15.581  -3.815  -0.769  1.00  0.00           O  
ATOM    672  N   ILE A  18     -13.725  -3.149   1.994  1.00  0.00           N  
ATOM    673  H   ILE A  18     -14.190  -3.977   1.647  1.00  0.00           H  
ATOM    674  CA  ILE A  18     -12.314  -3.220   2.389  1.00  0.00           C  
ATOM    675  HA  ILE A  18     -12.211  -2.763   3.373  1.00  0.00           H  
ATOM    676  C   ILE A  18     -11.460  -2.399   1.430  1.00  0.00           C  
ATOM    677  CB  ILE A  18     -11.807  -4.678   2.477  1.00  0.00           C  
ATOM    678  HB  ILE A  18     -12.020  -5.180   1.534  1.00  0.00           H  
ATOM    679  O   ILE A  18     -10.633  -1.620   1.897  1.00  0.00           O  
ATOM    680  CG1 ILE A  18     -12.549  -5.414   3.612  1.00  0.00           C  
ATOM    681 HG12 ILE A  18     -13.618  -5.374   3.403  1.00  0.00           H  
ATOM    682 HG13 ILE A  18     -12.363  -4.906   4.558  1.00  0.00           H  
ATOM    683  CG2 ILE A  18     -10.283  -4.723   2.711  1.00  0.00           C  
ATOM    684 HG21 ILE A  18      -9.756  -4.263   1.875  1.00  0.00           H  
ATOM    685 HG22 ILE A  18      -9.932  -5.754   2.760  1.00  0.00           H  
ATOM    686 HG23 ILE A  18     -10.029  -4.201   3.634  1.00  0.00           H  
ATOM    687  CD1 ILE A  18     -12.163  -6.892   3.760  1.00  0.00           C  
ATOM    688 HD11 ILE A  18     -12.244  -7.397   2.797  1.00  0.00           H  
ATOM    689 HD12 ILE A  18     -11.145  -6.986   4.139  1.00  0.00           H  
ATOM    690 HD13 ILE A  18     -12.827  -7.381   4.473  1.00  0.00           H  
ATOM    691  N   ASP A  19     -11.667  -2.527   0.120  1.00  0.00           N  
ATOM    692  H   ASP A  19     -12.472  -3.042  -0.207  1.00  0.00           H  
ATOM    693  CA  ASP A  19     -10.839  -1.863  -0.884  1.00  0.00           C  
ATOM    694  HA  ASP A  19      -9.791  -1.978  -0.609  1.00  0.00           H  
ATOM    695  C   ASP A  19     -11.145  -0.363  -0.978  1.00  0.00           C  
ATOM    696  CB  ASP A  19     -11.041  -2.500  -2.266  1.00  0.00           C  
ATOM    697  HB2 ASP A  19     -12.094  -2.462  -2.546  1.00  0.00           H  
ATOM    698  HB3 ASP A  19     -10.485  -1.895  -2.982  1.00  0.00           H  
ATOM    699  O   ASP A  19     -10.258   0.438  -1.286  1.00  0.00           O  
ATOM    700  CG  ASP A  19     -10.516  -3.928  -2.418  1.00  0.00           C  
ATOM    701  OD1 ASP A  19      -9.596  -4.305  -1.657  1.00  0.00           O  
ATOM    702  OD2 ASP A  19     -10.945  -4.574  -3.400  1.00  0.00           O  
ATOM    703  N   GLU A  20     -12.388   0.051  -0.741  1.00  0.00           N  
ATOM    704  H   GLU A  20     -13.104  -0.653  -0.631  1.00  0.00           H  
ATOM    705  CA  GLU A  20     -12.751   1.467  -0.650  1.00  0.00           C  
ATOM    706  HA  GLU A  20     -12.302   1.994  -1.492  1.00  0.00           H  
ATOM    707  C   GLU A  20     -12.199   2.100   0.633  1.00  0.00           C  
ATOM    708  CB  GLU A  20     -14.273   1.630  -0.754  1.00  0.00           C  
ATOM    709  HB2 GLU A  20     -14.739   1.245   0.153  1.00  0.00           H  
ATOM    710  HB3 GLU A  20     -14.632   1.067  -1.615  1.00  0.00           H  
ATOM    711  O   GLU A  20     -11.587   3.166   0.581  1.00  0.00           O  
ATOM    712  CG  GLU A  20     -14.649   3.107  -0.939  1.00  0.00           C  
ATOM    713  HG2 GLU A  20     -14.091   3.503  -1.788  1.00  0.00           H  
ATOM    714  HG3 GLU A  20     -14.347   3.658  -0.049  1.00  0.00           H  
ATOM    715  CD  GLU A  20     -16.149   3.333  -1.174  1.00  0.00           C  
ATOM    716  OE1 GLU A  20     -16.480   4.389  -1.755  1.00  0.00           O  
ATOM    717  OE2 GLU A  20     -16.965   2.494  -0.722  1.00  0.00           O  
ATOM    718  N   CYS A  21     -12.333   1.422   1.773  1.00  0.00           N  
ATOM    719  H   CYS A  21     -12.832   0.545   1.743  1.00  0.00           H  
ATOM    720  CA  CYS A  21     -11.853   1.892   3.072  1.00  0.00           C  
ATOM    721  HA  CYS A  21     -12.177   2.926   3.190  1.00  0.00           H  
ATOM    722  C   CYS A  21     -10.325   1.898   3.158  1.00  0.00           C  
ATOM    723  CB  CYS A  21     -12.513   1.013   4.142  1.00  0.00           C  
ATOM    724  HB2 CYS A  21     -13.581   0.994   3.922  1.00  0.00           H  
ATOM    725  HB3 CYS A  21     -12.157  -0.010   4.024  1.00  0.00           H  
ATOM    726  O   CYS A  21      -9.736   2.826   3.702  1.00  0.00           O  
ATOM    727  SG  CYS A  21     -12.371   1.465   5.891  1.00  0.00           S  
ATOM    728  N   ALA A  22      -9.670   0.930   2.527  1.00  0.00           N  
ATOM    729  H   ALA A  22     -10.210   0.162   2.154  1.00  0.00           H  
ATOM    730  CA  ALA A  22      -8.243   0.929   2.241  1.00  0.00           C  
ATOM    731  HA  ALA A  22      -7.669   0.798   3.158  1.00  0.00           H  
ATOM    732  C   ALA A  22      -7.789   2.214   1.543  1.00  0.00           C  
ATOM    733  CB  ALA A  22      -8.017  -0.249   1.290  1.00  0.00           C  
ATOM    734  HB1 ALA A  22      -8.722  -0.202   0.459  1.00  0.00           H  
ATOM    735  HB2 ALA A  22      -7.022  -0.218   0.847  1.00  0.00           H  
ATOM    736  HB3 ALA A  22      -8.200  -1.192   1.805  1.00  0.00           H  
ATOM    737  O   ALA A  22      -6.871   2.904   1.992  1.00  0.00           O  
ATOM    738  N   ARG A  23      -8.452   2.523   0.422  1.00  0.00           N  
ATOM    739  H   ARG A  23      -9.207   1.911   0.146  1.00  0.00           H  
ATOM    740  CA  ARG A  23      -8.101   3.637  -0.456  1.00  0.00           C  
ATOM    741  HA  ARG A  23      -7.021   3.643  -0.605  1.00  0.00           H  
ATOM    742  C   ARG A  23      -8.416   4.973   0.198  1.00  0.00           C  
ATOM    743  CB  ARG A  23      -8.799   3.465  -1.815  1.00  0.00           C  
ATOM    744  HB2 ARG A  23      -8.774   4.416  -2.348  1.00  0.00           H  
ATOM    745  HB3 ARG A  23      -9.841   3.179  -1.671  1.00  0.00           H  
ATOM    746  O   ARG A  23      -7.520   5.792   0.327  1.00  0.00           O  
ATOM    747  CG  ARG A  23      -8.068   2.414  -2.665  1.00  0.00           C  
ATOM    748  HG2 ARG A  23      -7.047   2.762  -2.820  1.00  0.00           H  
ATOM    749  HG3 ARG A  23      -8.015   1.460  -2.140  1.00  0.00           H  
ATOM    750  CD  ARG A  23      -8.709   2.216  -4.045  1.00  0.00           C  
ATOM    751  HD2 ARG A  23      -9.116   3.163  -4.399  1.00  0.00           H  
ATOM    752  HD3 ARG A  23      -7.917   1.905  -4.726  1.00  0.00           H  
ATOM    753  NE  ARG A  23      -9.758   1.179  -4.041  1.00  0.00           N  
ATOM    754  HE  ARG A  23     -10.060   0.851  -3.134  1.00  0.00           H  
ATOM    755  NH1 ARG A  23      -9.904   0.922  -6.316  1.00  0.00           N  
ATOM    756 HH11 ARG A  23      -9.213   1.651  -6.421  1.00  0.00           H  
ATOM    757 HH12 ARG A  23     -10.275   0.416  -7.107  1.00  0.00           H  
ATOM    758  NH2 ARG A  23     -11.126  -0.386  -4.987  1.00  0.00           N  
ATOM    759 HH21 ARG A  23     -11.406  -0.692  -4.067  1.00  0.00           H  
ATOM    760 HH22 ARG A  23     -11.470  -0.911  -5.779  1.00  0.00           H  
ATOM    761  CZ  ARG A  23     -10.260   0.578  -5.106  1.00  0.00           C  
ATOM    762  N   ASN A  24      -9.646   5.185   0.648  1.00  0.00           N  
ATOM    763  H   ASN A  24     -10.323   4.446   0.525  1.00  0.00           H  
ATOM    764  CA  ASN A  24     -10.107   6.453   1.218  1.00  0.00           C  
ATOM    765  HA  ASN A  24      -9.725   7.291   0.635  1.00  0.00           H  
ATOM    766  C   ASN A  24      -9.651   6.662   2.658  1.00  0.00           C  
ATOM    767  CB  ASN A  24     -11.632   6.473   1.159  1.00  0.00           C  
ATOM    768  HB2 ASN A  24     -11.991   5.552   1.619  1.00  0.00           H  
ATOM    769  HB3 ASN A  24     -12.011   7.319   1.733  1.00  0.00           H  
ATOM    770  O   ASN A  24      -9.381   7.786   3.074  1.00  0.00           O  
ATOM    771  CG  ASN A  24     -12.208   6.569  -0.238  1.00  0.00           C  
ATOM    772  ND2 ASN A  24     -13.478   6.267  -0.363  1.00  0.00           N  
ATOM    773 HD21 ASN A  24     -13.884   6.190  -1.285  1.00  0.00           H  
ATOM    774 HD22 ASN A  24     -13.980   5.919   0.442  1.00  0.00           H  
ATOM    775  OD1 ASN A  24     -11.547   6.938  -1.198  1.00  0.00           O  
ATOM    776  N   GLY A  25      -9.544   5.588   3.428  1.00  0.00           N  
ATOM    777  H   GLY A  25      -9.759   4.675   3.053  1.00  0.00           H  
ATOM    778  CA  GLY A  25      -9.215   5.671   4.835  1.00  0.00           C  
ATOM    779  HA2 GLY A  25      -9.907   6.357   5.322  1.00  0.00           H  
ATOM    780  HA3 GLY A  25      -9.350   4.674   5.255  1.00  0.00           H  
ATOM    781  C   GLY A  25      -7.790   6.157   5.079  1.00  0.00           C  
ATOM    782  O   GLY A  25      -7.604   7.048   5.900  1.00  0.00           O  
ATOM    783  N   ILE A  26      -6.797   5.713   4.292  1.00  0.00           N  
ATOM    784  H   ILE A  26      -6.991   4.981   3.624  1.00  0.00           H  
ATOM    785  CA  ILE A  26      -5.448   6.315   4.345  1.00  0.00           C  
ATOM    786  HA  ILE A  26      -5.087   6.248   5.371  1.00  0.00           H  
ATOM    787  C   ILE A  26      -5.500   7.810   3.990  1.00  0.00           C  
ATOM    788  CB  ILE A  26      -4.443   5.574   3.428  1.00  0.00           C  
ATOM    789  HB  ILE A  26      -4.846   5.527   2.417  1.00  0.00           H  
ATOM    790  O   ILE A  26      -4.788   8.613   4.596  1.00  0.00           O  
ATOM    791  CG1 ILE A  26      -4.198   4.145   3.948  1.00  0.00           C  
ATOM    792 HG12 ILE A  26      -3.668   4.203   4.899  1.00  0.00           H  
ATOM    793 HG13 ILE A  26      -5.146   3.639   4.128  1.00  0.00           H  
ATOM    794  CG2 ILE A  26      -3.097   6.342   3.406  1.00  0.00           C  
ATOM    795 HG21 ILE A  26      -2.329   5.831   2.826  1.00  0.00           H  
ATOM    796 HG22 ILE A  26      -2.734   6.478   4.424  1.00  0.00           H  
ATOM    797 HG23 ILE A  26      -3.221   7.322   2.945  1.00  0.00           H  
ATOM    798  CD1 ILE A  26      -3.382   3.282   2.981  1.00  0.00           C  
ATOM    799 HD11 ILE A  26      -4.042   2.869   2.218  1.00  0.00           H  
ATOM    800 HD12 ILE A  26      -2.584   3.831   2.480  1.00  0.00           H  
ATOM    801 HD13 ILE A  26      -2.891   2.503   3.563  1.00  0.00           H  
ATOM    802  N   LEU A  27      -6.340   8.192   3.019  1.00  0.00           N  
ATOM    803  H   LEU A  27      -6.927   7.488   2.595  1.00  0.00           H  
ATOM    804  CA  LEU A  27      -6.476   9.578   2.557  1.00  0.00           C  
ATOM    805  HA  LEU A  27      -5.478   9.958   2.336  1.00  0.00           H  
ATOM    806  C   LEU A  27      -7.064  10.491   3.643  1.00  0.00           C  
ATOM    807  CB  LEU A  27      -7.344   9.636   1.273  1.00  0.00           C  
ATOM    808  HB2 LEU A  27      -8.338   9.248   1.497  1.00  0.00           H  
ATOM    809  HB3 LEU A  27      -7.498  10.676   0.983  1.00  0.00           H  
ATOM    810  O   LEU A  27      -6.618  11.631   3.798  1.00  0.00           O  
ATOM    811  CG  LEU A  27      -6.792   8.864   0.063  1.00  0.00           C  
ATOM    812  HG  LEU A  27      -6.527   7.858   0.389  1.00  0.00           H  
ATOM    813  CD1 LEU A  27      -7.806   8.818  -1.083  1.00  0.00           C  
ATOM    814 HD11 LEU A  27      -8.750   8.385  -0.752  1.00  0.00           H  
ATOM    815 HD12 LEU A  27      -8.005   9.822  -1.459  1.00  0.00           H  
ATOM    816 HD13 LEU A  27      -7.417   8.197  -1.890  1.00  0.00           H  
ATOM    817  CD2 LEU A  27      -5.527   9.454  -0.532  1.00  0.00           C  
ATOM    818 HD21 LEU A  27      -4.813   9.665   0.264  1.00  0.00           H  
ATOM    819 HD22 LEU A  27      -5.086   8.729  -1.216  1.00  0.00           H  
ATOM    820 HD23 LEU A  27      -5.761  10.351  -1.105  1.00  0.00           H  
ATOM    821  N   ASN A  28      -8.048   9.993   4.391  1.00  0.00           N  
ATOM    822  H   ASN A  28      -8.386   9.070   4.158  1.00  0.00           H  
ATOM    823  CA  ASN A  28      -8.823  10.773   5.353  1.00  0.00           C  
ATOM    824  HA  ASN A  28      -8.761  11.827   5.082  1.00  0.00           H  
ATOM    825  C   ASN A  28      -8.334  10.641   6.799  1.00  0.00           C  
ATOM    826  CB  ASN A  28     -10.284  10.363   5.226  1.00  0.00           C  
ATOM    827  HB2 ASN A  28     -10.304   9.276   5.315  1.00  0.00           H  
ATOM    828  HB3 ASN A  28     -10.869  10.797   6.037  1.00  0.00           H  
ATOM    829  O   ASN A  28      -8.623  11.521   7.606  1.00  0.00           O  
ATOM    830  CG  ASN A  28     -10.919  10.789   3.914  1.00  0.00           C  
ATOM    831  ND2 ASN A  28     -11.922  10.076   3.469  1.00  0.00           N  
ATOM    832 HD21 ASN A  28     -12.208   9.275   4.013  1.00  0.00           H  
ATOM    833 HD22 ASN A  28     -12.392  10.381   2.629  1.00  0.00           H  
ATOM    834  OD1 ASN A  28     -10.537  11.766   3.283  1.00  0.00           O  
ATOM    835  N   TRP A  29      -7.551   9.605   7.120  1.00  0.00           N  
ATOM    836  H   TRP A  29      -7.427   8.877   6.431  1.00  0.00           H  
ATOM    837  CA  TRP A  29      -7.039   9.330   8.466  1.00  0.00           C  
ATOM    838  HA  TRP A  29      -7.871   9.043   9.109  1.00  0.00           H  
ATOM    839  C   TRP A  29      -6.375  10.551   9.121  1.00  0.00           C  
ATOM    840  CB  TRP A  29      -6.062   8.146   8.384  1.00  0.00           C  
ATOM    841  HB2 TRP A  29      -6.629   7.240   8.173  1.00  0.00           H  
ATOM    842  HB3 TRP A  29      -5.370   8.312   7.559  1.00  0.00           H  
ATOM    843  O   TRP A  29      -6.606  10.817  10.294  1.00  0.00           O  
ATOM    844  CG  TRP A  29      -5.264   7.883   9.616  1.00  0.00           C  
ATOM    845  CD1 TRP A  29      -5.765   7.853  10.871  1.00  0.00           C  
ATOM    846  HD1 TRP A  29      -6.796   8.028  11.140  1.00  0.00           H  
ATOM    847  CD2 TRP A  29      -3.830   7.630   9.750  1.00  0.00           C  
ATOM    848  CE2 TRP A  29      -3.537   7.455  11.132  1.00  0.00           C  
ATOM    849  CE3 TRP A  29      -2.745   7.523   8.850  1.00  0.00           C  
ATOM    850  HE3 TRP A  29      -2.940   7.623   7.792  1.00  0.00           H  
ATOM    851  NE1 TRP A  29      -4.746   7.612  11.760  1.00  0.00           N  
ATOM    852  HE1 TRP A  29      -4.876   7.548  12.759  1.00  0.00           H  
ATOM    853  CH2 TRP A  29      -1.198   7.045  10.684  1.00  0.00           C  
ATOM    854  HH2 TRP A  29      -0.218   6.752  11.032  1.00  0.00           H  
ATOM    855  CZ2 TRP A  29      -2.249   7.174  11.605  1.00  0.00           C  
ATOM    856  HZ2 TRP A  29      -2.095   7.009  12.661  1.00  0.00           H  
ATOM    857  CZ3 TRP A  29      -1.444   7.231   9.310  1.00  0.00           C  
ATOM    858  HZ3 TRP A  29      -0.644   7.092   8.598  1.00  0.00           H  
ATOM    859  N   ARG A  30      -5.612  11.349   8.359  1.00  0.00           N  
ATOM    860  H   ARG A  30      -5.478  11.068   7.398  1.00  0.00           H  
ATOM    861  CA  ARG A  30      -4.994  12.599   8.856  1.00  0.00           C  
ATOM    862  HA  ARG A  30      -4.961  12.567   9.945  1.00  0.00           H  
ATOM    863  C   ARG A  30      -5.772  13.874   8.544  1.00  0.00           C  
ATOM    864  CB  ARG A  30      -3.565  12.727   8.326  1.00  0.00           C  
ATOM    865  HB2 ARG A  30      -3.551  12.576   7.247  1.00  0.00           H  
ATOM    866  HB3 ARG A  30      -3.207  13.735   8.536  1.00  0.00           H  
ATOM    867  O   ARG A  30      -5.439  14.931   9.072  1.00  0.00           O  
ATOM    868  CG  ARG A  30      -2.630  11.733   9.013  1.00  0.00           C  
ATOM    869  HG2 ARG A  30      -2.839  10.720   8.670  1.00  0.00           H  
ATOM    870  HG3 ARG A  30      -2.772  11.784  10.093  1.00  0.00           H  
ATOM    871  CD  ARG A  30      -1.190  12.119   8.680  1.00  0.00           C  
ATOM    872  HD2 ARG A  30      -1.039  13.158   8.970  1.00  0.00           H  
ATOM    873  HD3 ARG A  30      -1.036  12.019   7.606  1.00  0.00           H  
ATOM    874  NE  ARG A  30      -0.239  11.257   9.395  1.00  0.00           N  
ATOM    875  HE  ARG A  30      -0.602  10.368   9.708  1.00  0.00           H  
ATOM    876  NH1 ARG A  30       1.549  12.700   9.373  1.00  0.00           N  
ATOM    877 HH11 ARG A  30       2.499  12.922   9.634  1.00  0.00           H  
ATOM    878 HH12 ARG A  30       0.984  13.359   8.856  1.00  0.00           H  
ATOM    879  NH2 ARG A  30       1.727  10.708  10.376  1.00  0.00           N  
ATOM    880 HH21 ARG A  30       2.667  10.941  10.665  1.00  0.00           H  
ATOM    881 HH22 ARG A  30       1.297   9.851  10.693  1.00  0.00           H  
ATOM    882  CZ  ARG A  30       1.004  11.560   9.709  1.00  0.00           C  
ATOM    883  N   LYS A  31      -6.760  13.797   7.654  1.00  0.00           N  
ATOM    884  H   LYS A  31      -7.059  12.872   7.382  1.00  0.00           H  
ATOM    885  CA  LYS A  31      -7.579  14.934   7.218  1.00  0.00           C  
ATOM    886  HA  LYS A  31      -6.998  15.854   7.296  1.00  0.00           H  
ATOM    887  C   LYS A  31      -8.792  15.166   8.103  1.00  0.00           C  
ATOM    888  CB  LYS A  31      -8.025  14.740   5.765  1.00  0.00           C  
ATOM    889  HB2 LYS A  31      -8.964  15.264   5.585  1.00  0.00           H  
ATOM    890  HB3 LYS A  31      -8.208  13.682   5.579  1.00  0.00           H  
ATOM    891  O   LYS A  31      -9.599  16.011   7.740  1.00  0.00           O  
ATOM    892  CG  LYS A  31      -7.014  15.271   4.758  1.00  0.00           C  
ATOM    893  HG2 LYS A  31      -6.805  16.316   4.988  1.00  0.00           H  
ATOM    894  HG3 LYS A  31      -6.090  14.695   4.805  1.00  0.00           H  
ATOM    895  CD  LYS A  31      -7.636  15.163   3.363  1.00  0.00           C  
ATOM    896  HD2 LYS A  31      -7.553  14.135   3.010  1.00  0.00           H  
ATOM    897  HD3 LYS A  31      -8.689  15.442   3.390  1.00  0.00           H  
ATOM    898  CE  LYS A  31      -6.905  16.120   2.434  1.00  0.00           C  
ATOM    899  HE2 LYS A  31      -5.836  15.915   2.480  1.00  0.00           H  
ATOM    900  HE3 LYS A  31      -7.042  17.137   2.803  1.00  0.00           H  
ATOM    901  NZ  LYS A  31      -7.401  16.024   1.042  1.00  0.00           N  
ATOM    902  HZ1 LYS A  31      -6.788  16.573   0.457  1.00  0.00           H  
ATOM    903  HZ2 LYS A  31      -8.338  16.396   0.973  1.00  0.00           H  
ATOM    904  HZ3 LYS A  31      -7.402  15.065   0.722  1.00  0.00           H  
ATOM    905  N   ASN A  32      -8.929  14.451   9.216  1.00  0.00           N  
ATOM    906  H   ASN A  32      -8.243  13.747   9.445  1.00  0.00           H  
ATOM    907  CA  ASN A  32     -10.031  14.648  10.141  1.00  0.00           C  
ATOM    908  HA  ASN A  32     -10.826  15.169   9.609  1.00  0.00           H  
ATOM    909  C   ASN A  32      -9.582  15.563  11.302  1.00  0.00           C  
ATOM    910  CB  ASN A  32     -10.584  13.260  10.546  1.00  0.00           C  
ATOM    911  HB2 ASN A  32     -10.273  12.508   9.821  1.00  0.00           H  
ATOM    912  HB3 ASN A  32     -10.203  12.958  11.521  1.00  0.00           H  
ATOM    913  O   ASN A  32      -9.074  15.069  12.304  1.00  0.00           O  
ATOM    914  CG  ASN A  32     -12.101  13.231  10.578  1.00  0.00           C  
ATOM    915  ND2 ASN A  32     -12.695  12.074  10.733  1.00  0.00           N  
ATOM    916 HD21 ASN A  32     -13.692  12.149  10.880  1.00  0.00           H  
ATOM    917 HD22 ASN A  32     -12.166  11.252  10.988  1.00  0.00           H  
ATOM    918  OD1 ASN A  32     -12.773  14.235  10.438  1.00  0.00           O  
ATOM    919  N   PRO A  33      -9.672  16.905  11.168  1.00  0.00           N  
ATOM    920  CA  PRO A  33      -9.354  17.842  12.244  1.00  0.00           C  
ATOM    921  HA  PRO A  33      -8.430  17.545  12.740  1.00  0.00           H  
ATOM    922  C   PRO A  33     -10.460  17.925  13.310  1.00  0.00           C  
ATOM    923  CB  PRO A  33      -9.155  19.194  11.546  1.00  0.00           C  
ATOM    924  HB2 PRO A  33      -8.128  19.271  11.190  1.00  0.00           H  
ATOM    925  HB3 PRO A  33      -9.395  20.036  12.196  1.00  0.00           H  
ATOM    926  O   PRO A  33     -10.242  18.534  14.357  1.00  0.00           O  
ATOM    927  CG  PRO A  33     -10.105  19.114  10.357  1.00  0.00           C  
ATOM    928  HG2 PRO A  33     -11.126  19.322  10.677  1.00  0.00           H  
ATOM    929  HG3 PRO A  33      -9.807  19.783   9.549  1.00  0.00           H  
ATOM    930  CD  PRO A  33      -9.973  17.656   9.961  1.00  0.00           C  
ATOM    931  HD2 PRO A  33      -9.107  17.599   9.302  1.00  0.00           H  
ATOM    932  HD3 PRO A  33     -10.887  17.315   9.474  1.00  0.00           H  
ATOM    933  N   GLU A  34     -11.646  17.364  13.054  1.00  0.00           N  
ATOM    934  H   GLU A  34     -11.768  16.832  12.205  1.00  0.00           H  
ATOM    935  CA  GLU A  34     -12.798  17.429  13.955  1.00  0.00           C  
ATOM    936  HA  GLU A  34     -12.702  18.312  14.587  1.00  0.00           H  
ATOM    937  C   GLU A  34     -12.861  16.207  14.895  1.00  0.00           C  
ATOM    938  CB  GLU A  34     -14.106  17.610  13.151  1.00  0.00           C  
ATOM    939  HB2 GLU A  34     -14.935  17.583  13.858  1.00  0.00           H  
ATOM    940  HB3 GLU A  34     -14.221  16.786  12.446  1.00  0.00           H  
ATOM    941  O   GLU A  34     -13.304  15.136  14.504  1.00  0.00           O  
ATOM    942  CG  GLU A  34     -14.157  18.949  12.387  1.00  0.00           C  
ATOM    943  HG2 GLU A  34     -13.425  18.921  11.581  1.00  0.00           H  
ATOM    944  HG3 GLU A  34     -13.860  19.741  13.074  1.00  0.00           H  
ATOM    945  CD  GLU A  34     -15.539  19.305  11.799  1.00  0.00           C  
ATOM    946  OE1 GLU A  34     -15.679  20.473  11.360  1.00  0.00           O  
ATOM    947  OE2 GLU A  34     -16.454  18.454  11.810  1.00  0.00           O  
ATOM    948  N   GLY A  35     -12.481  16.398  16.166  1.00  0.00           N  
ATOM    949  H   GLY A  35     -11.968  17.245  16.361  1.00  0.00           H  
ATOM    950  CA  GLY A  35     -13.056  15.667  17.313  1.00  0.00           C  
ATOM    951  HA2 GLY A  35     -13.023  16.315  18.188  1.00  0.00           H  
ATOM    952  HA3 GLY A  35     -14.106  15.464  17.100  1.00  0.00           H  
ATOM    953  C   GLY A  35     -12.412  14.319  17.673  1.00  0.00           C  
ATOM    954  O   GLY A  35     -12.811  13.272  17.193  1.00  0.00           O  
ATOM    955  N   SER A  36     -11.391  14.315  18.536  1.00  0.00           N  
ATOM    956  H   SER A  36     -10.652  13.736  18.164  1.00  0.00           H  
ATOM    957  CA  SER A  36     -11.494  14.188  20.009  1.00  0.00           C  
ATOM    958  HA  SER A  36     -10.568  14.614  20.395  1.00  0.00           H  
ATOM    959  C   SER A  36     -11.542  12.740  20.533  1.00  0.00           C  
ATOM    960  CB  SER A  36     -12.615  15.039  20.638  1.00  0.00           C  
ATOM    961  HB2 SER A  36     -12.510  16.076  20.319  1.00  0.00           H  
ATOM    962  HB3 SER A  36     -12.502  15.008  21.722  1.00  0.00           H  
ATOM    963  O   SER A  36     -12.581  12.100  20.489  1.00  0.00           O  
ATOM    964  OG  SER A  36     -13.910  14.575  20.313  1.00  0.00           O  
ATOM    965  HG  SER A  36     -13.856  13.630  20.148  1.00  0.00           H  
ATOM    966  N   ASN A  37     -10.434  12.271  21.122  1.00  0.00           N  
ATOM    967  H   ASN A  37      -9.608  12.849  21.056  1.00  0.00           H  
ATOM    968  CA  ASN A  37     -10.273  11.054  21.947  1.00  0.00           C  
ATOM    969  HA  ASN A  37      -9.215  10.992  22.201  1.00  0.00           H  
ATOM    970  C   ASN A  37     -10.576   9.677  21.320  1.00  0.00           C  
ATOM    971  CB  ASN A  37     -11.034  11.231  23.274  1.00  0.00           C  
ATOM    972  HB2 ASN A  37     -10.920  10.324  23.868  1.00  0.00           H  
ATOM    973  HB3 ASN A  37     -12.095  11.353  23.059  1.00  0.00           H  
ATOM    974  O   ASN A  37     -10.112   8.677  21.855  1.00  0.00           O  
ATOM    975  CG  ASN A  37     -10.544  12.393  24.115  1.00  0.00           C  
ATOM    976  ND2 ASN A  37     -11.365  12.869  25.022  1.00  0.00           N  
ATOM    977 HD21 ASN A  37     -11.016  13.639  25.575  1.00  0.00           H  
ATOM    978 HD22 ASN A  37     -12.279  12.453  25.126  1.00  0.00           H  
ATOM    979  OD1 ASN A  37      -9.443  12.901  23.991  1.00  0.00           O  
ATOM    980  N   ASP A  38     -11.289   9.601  20.202  1.00  0.00           N  
ATOM    981  H   ASP A  38     -11.721  10.449  19.862  1.00  0.00           H  
ATOM    982  CA  ASP A  38     -11.746   8.342  19.602  1.00  0.00           C  
ATOM    983  HA  ASP A  38     -11.761   7.577  20.378  1.00  0.00           H  
ATOM    984  C   ASP A  38     -10.779   7.791  18.521  1.00  0.00           C  
ATOM    985  CB  ASP A  38     -13.205   8.544  19.148  1.00  0.00           C  
ATOM    986  HB2 ASP A  38     -13.513   7.685  18.552  1.00  0.00           H  
ATOM    987  HB3 ASP A  38     -13.268   9.429  18.515  1.00  0.00           H  
ATOM    988  O   ASP A  38     -11.139   6.953  17.701  1.00  0.00           O  
ATOM    989  CG  ASP A  38     -14.196   8.666  20.321  1.00  0.00           C  
ATOM    990  OD1 ASP A  38     -14.047   7.939  21.325  1.00  0.00           O  
ATOM    991  OD2 ASP A  38     -15.193   9.417  20.213  1.00  0.00           O  
ATOM    992  N   GLU A  39      -9.520   8.241  18.515  1.00  0.00           N  
ATOM    993  H   GLU A  39      -9.263   8.919  19.219  1.00  0.00           H  
ATOM    994  CA  GLU A  39      -8.533   7.900  17.480  1.00  0.00           C  
ATOM    995  HA  GLU A  39      -9.038   7.852  16.516  1.00  0.00           H  
ATOM    996  C   GLU A  39      -7.848   6.545  17.682  1.00  0.00           C  
ATOM    997  CB  GLU A  39      -7.453   8.985  17.394  1.00  0.00           C  
ATOM    998  HB2 GLU A  39      -7.020   9.138  18.382  1.00  0.00           H  
ATOM    999  HB3 GLU A  39      -6.672   8.634  16.720  1.00  0.00           H  
ATOM   1000  O   GLU A  39      -7.354   5.983  16.708  1.00  0.00           O  
ATOM   1001  CG  GLU A  39      -7.976  10.318  16.843  1.00  0.00           C  
ATOM   1002  HG2 GLU A  39      -8.415  10.143  15.861  1.00  0.00           H  
ATOM   1003  HG3 GLU A  39      -8.757  10.691  17.506  1.00  0.00           H  
ATOM   1004  CD  GLU A  39      -6.870  11.380  16.724  1.00  0.00           C  
ATOM   1005  OE1 GLU A  39      -7.228  12.548  16.461  1.00  0.00           O  
ATOM   1006  OE2 GLU A  39      -5.678  11.044  16.931  1.00  0.00           O  
ATOM   1007  N   ASP A  40      -7.807   5.991  18.898  1.00  0.00           N  
ATOM   1008  H   ASP A  40      -8.187   6.508  19.678  1.00  0.00           H  
ATOM   1009  CA  ASP A  40      -7.026   4.774  19.167  1.00  0.00           C  
ATOM   1010  HA  ASP A  40      -5.981   4.965  18.924  1.00  0.00           H  
ATOM   1011  C   ASP A  40      -7.472   3.603  18.284  1.00  0.00           C  
ATOM   1012  CB  ASP A  40      -7.112   4.380  20.652  1.00  0.00           C  
ATOM   1013  HB2 ASP A  40      -6.783   3.346  20.752  1.00  0.00           H  
ATOM   1014  HB3 ASP A  40      -8.150   4.430  20.978  1.00  0.00           H  
ATOM   1015  O   ASP A  40      -6.634   2.928  17.690  1.00  0.00           O  
ATOM   1016  CG  ASP A  40      -6.236   5.230  21.583  1.00  0.00           C  
ATOM   1017  OD1 ASP A  40      -5.386   5.997  21.077  1.00  0.00           O  
ATOM   1018  OD2 ASP A  40      -6.401   5.065  22.813  1.00  0.00           O  
ATOM   1019  N   TYR A  41      -8.785   3.403  18.117  1.00  0.00           N  
ATOM   1020  H   TYR A  41      -9.431   4.049  18.548  1.00  0.00           H  
ATOM   1021  CA  TYR A  41      -9.300   2.331  17.263  1.00  0.00           C  
ATOM   1022  HA  TYR A  41      -8.698   1.441  17.447  1.00  0.00           H  
ATOM   1023  C   TYR A  41      -9.164   2.649  15.768  1.00  0.00           C  
ATOM   1024  CB  TYR A  41     -10.742   1.981  17.651  1.00  0.00           C  
ATOM   1025  HB2 TYR A  41     -10.754   1.680  18.699  1.00  0.00           H  
ATOM   1026  HB3 TYR A  41     -11.059   1.112  17.074  1.00  0.00           H  
ATOM   1027  O   TYR A  41      -8.948   1.737  14.975  1.00  0.00           O  
ATOM   1028  CG  TYR A  41     -11.755   3.089  17.443  1.00  0.00           C  
ATOM   1029  CD1 TYR A  41     -12.196   3.846  18.545  1.00  0.00           C  
ATOM   1030  HD1 TYR A  41     -11.807   3.650  19.533  1.00  0.00           H  
ATOM   1031  CD2 TYR A  41     -12.267   3.356  16.157  1.00  0.00           C  
ATOM   1032  HD2 TYR A  41     -11.952   2.766  15.309  1.00  0.00           H  
ATOM   1033  CE1 TYR A  41     -13.139   4.873  18.363  1.00  0.00           C  
ATOM   1034  HE1 TYR A  41     -13.467   5.457  19.210  1.00  0.00           H  
ATOM   1035  CE2 TYR A  41     -13.190   4.399  15.968  1.00  0.00           C  
ATOM   1036  HE2 TYR A  41     -13.577   4.616  14.983  1.00  0.00           H  
ATOM   1037  OH  TYR A  41     -14.515   6.172  16.884  1.00  0.00           O  
ATOM   1038  HH  TYR A  41     -14.557   6.716  17.674  1.00  0.00           H  
ATOM   1039  CZ  TYR A  41     -13.620   5.168  17.068  1.00  0.00           C  
ATOM   1040  N   VAL A  42      -9.247   3.920  15.363  1.00  0.00           N  
ATOM   1041  H   VAL A  42      -9.403   4.637  16.057  1.00  0.00           H  
ATOM   1042  CA  VAL A  42      -9.014   4.327  13.967  1.00  0.00           C  
ATOM   1043  HA  VAL A  42      -9.629   3.712  13.310  1.00  0.00           H  
ATOM   1044  C   VAL A  42      -7.552   4.074  13.599  1.00  0.00           C  
ATOM   1045  CB  VAL A  42      -9.390   5.806  13.747  1.00  0.00           C  
ATOM   1046  HB  VAL A  42      -8.795   6.437  14.407  1.00  0.00           H  
ATOM   1047  O   VAL A  42      -7.267   3.418  12.599  1.00  0.00           O  
ATOM   1048  CG1 VAL A  42      -9.143   6.253  12.304  1.00  0.00           C  
ATOM   1049 HG11 VAL A  42      -9.734   5.629  11.634  1.00  0.00           H  
ATOM   1050 HG12 VAL A  42      -9.442   7.295  12.186  1.00  0.00           H  
ATOM   1051 HG13 VAL A  42      -8.083   6.177  12.063  1.00  0.00           H  
ATOM   1052  CG2 VAL A  42     -10.871   6.055  14.040  1.00  0.00           C  
ATOM   1053 HG21 VAL A  42     -11.119   7.094  13.825  1.00  0.00           H  
ATOM   1054 HG22 VAL A  42     -11.069   5.887  15.099  1.00  0.00           H  
ATOM   1055 HG23 VAL A  42     -11.499   5.395  13.441  1.00  0.00           H  
ATOM   1056  N   ASN A  43      -6.626   4.530  14.445  1.00  0.00           N  
ATOM   1057  H   ASN A  43      -6.945   5.034  15.259  1.00  0.00           H  
ATOM   1058  CA  ASN A  43      -5.192   4.286  14.326  1.00  0.00           C  
ATOM   1059  HA  ASN A  43      -4.825   4.713  13.393  1.00  0.00           H  
ATOM   1060  C   ASN A  43      -4.895   2.784  14.287  1.00  0.00           C  
ATOM   1061  CB  ASN A  43      -4.471   4.949  15.518  1.00  0.00           C  
ATOM   1062  HB2 ASN A  43      -3.437   4.606  15.544  1.00  0.00           H  
ATOM   1063  HB3 ASN A  43      -4.948   4.643  16.449  1.00  0.00           H  
ATOM   1064  O   ASN A  43      -4.178   2.322  13.406  1.00  0.00           O  
ATOM   1065  CG  ASN A  43      -4.438   6.464  15.446  1.00  0.00           C  
ATOM   1066  ND2 ASN A  43      -4.414   7.152  16.562  1.00  0.00           N  
ATOM   1067 HD21 ASN A  43      -4.592   6.689  17.442  1.00  0.00           H  
ATOM   1068 HD22 ASN A  43      -4.524   8.152  16.479  1.00  0.00           H  
ATOM   1069  OD1 ASN A  43      -4.382   7.052  14.383  1.00  0.00           O  
ATOM   1070  N   GLU A  44      -5.480   2.008  15.199  1.00  0.00           N  
ATOM   1071  H   GLU A  44      -6.021   2.442  15.933  1.00  0.00           H  
ATOM   1072  CA  GLU A  44      -5.318   0.554  15.241  1.00  0.00           C  
ATOM   1073  HA  GLU A  44      -4.257   0.323  15.336  1.00  0.00           H  
ATOM   1074  C   GLU A  44      -5.818  -0.117  13.958  1.00  0.00           C  
ATOM   1075  CB  GLU A  44      -6.041   0.032  16.484  1.00  0.00           C  
ATOM   1076  HB2 GLU A  44      -5.631   0.577  17.335  1.00  0.00           H  
ATOM   1077  HB3 GLU A  44      -7.105   0.253  16.403  1.00  0.00           H  
ATOM   1078  O   GLU A  44      -5.116  -0.959  13.397  1.00  0.00           O  
ATOM   1079  CG  GLU A  44      -5.869  -1.469  16.755  1.00  0.00           C  
ATOM   1080  HG2 GLU A  44      -6.337  -2.038  15.952  1.00  0.00           H  
ATOM   1081  HG3 GLU A  44      -4.806  -1.709  16.778  1.00  0.00           H  
ATOM   1082  CD  GLU A  44      -6.503  -1.850  18.103  1.00  0.00           C  
ATOM   1083  OE1 GLU A  44      -6.961  -2.998  18.303  1.00  0.00           O  
ATOM   1084  OE2 GLU A  44      -6.576  -0.994  19.013  1.00  0.00           O  
ATOM   1085  N   TYR A  45      -6.976   0.298  13.438  1.00  0.00           N  
ATOM   1086  H   TYR A  45      -7.522   0.985  13.939  1.00  0.00           H  
ATOM   1087  CA  TYR A  45      -7.496  -0.213  12.175  1.00  0.00           C  
ATOM   1088  HA  TYR A  45      -7.551  -1.299  12.246  1.00  0.00           H  
ATOM   1089  C   TYR A  45      -6.573   0.120  10.992  1.00  0.00           C  
ATOM   1090  CB  TYR A  45      -8.916   0.316  11.938  1.00  0.00           C  
ATOM   1091  HB2 TYR A  45      -9.539   0.066  12.797  1.00  0.00           H  
ATOM   1092  HB3 TYR A  45      -8.894   1.402  11.848  1.00  0.00           H  
ATOM   1093  O   TYR A  45      -6.295  -0.751  10.167  1.00  0.00           O  
ATOM   1094  CG  TYR A  45      -9.543  -0.286  10.699  1.00  0.00           C  
ATOM   1095  CD1 TYR A  45      -9.619   0.462   9.509  1.00  0.00           C  
ATOM   1096  HD1 TYR A  45      -9.288   1.490   9.495  1.00  0.00           H  
ATOM   1097  CD2 TYR A  45      -9.959  -1.631  10.715  1.00  0.00           C  
ATOM   1098  HD2 TYR A  45      -9.885  -2.203  11.629  1.00  0.00           H  
ATOM   1099  CE1 TYR A  45     -10.075  -0.147   8.325  1.00  0.00           C  
ATOM   1100  HE1 TYR A  45     -10.091   0.419   7.405  1.00  0.00           H  
ATOM   1101  CE2 TYR A  45     -10.426  -2.241   9.537  1.00  0.00           C  
ATOM   1102  HE2 TYR A  45     -10.721  -3.280   9.527  1.00  0.00           H  
ATOM   1103  OH  TYR A  45     -10.795  -2.127   7.178  1.00  0.00           O  
ATOM   1104  HH  TYR A  45     -10.758  -1.527   6.429  1.00  0.00           H  
ATOM   1105  CZ  TYR A  45     -10.456  -1.506   8.336  1.00  0.00           C  
ATOM   1106  N   PHE A  46      -6.033   1.340  10.911  1.00  0.00           N  
ATOM   1107  H   PHE A  46      -6.292   2.034  11.599  1.00  0.00           H  
ATOM   1108  CA  PHE A  46      -5.117   1.712   9.825  1.00  0.00           C  
ATOM   1109  HA  PHE A  46      -5.525   1.279   8.912  1.00  0.00           H  
ATOM   1110  C   PHE A  46      -3.711   1.118   9.964  1.00  0.00           C  
ATOM   1111  CB  PHE A  46      -5.092   3.231   9.613  1.00  0.00           C  
ATOM   1112  HB2 PHE A  46      -4.975   3.736  10.572  1.00  0.00           H  
ATOM   1113  HB3 PHE A  46      -4.236   3.492   8.991  1.00  0.00           H  
ATOM   1114  O   PHE A  46      -3.055   0.867   8.950  1.00  0.00           O  
ATOM   1115  CG  PHE A  46      -6.342   3.707   8.905  1.00  0.00           C  
ATOM   1116  CD1 PHE A  46      -6.590   3.301   7.581  1.00  0.00           C  
ATOM   1117  HD1 PHE A  46      -5.852   2.725   7.041  1.00  0.00           H  
ATOM   1118  CD2 PHE A  46      -7.309   4.448   9.601  1.00  0.00           C  
ATOM   1119  HD2 PHE A  46      -7.107   4.779  10.608  1.00  0.00           H  
ATOM   1120  CE1 PHE A  46      -7.835   3.561   6.991  1.00  0.00           C  
ATOM   1121  HE1 PHE A  46      -8.047   3.169   6.007  1.00  0.00           H  
ATOM   1122  CE2 PHE A  46      -8.551   4.714   9.008  1.00  0.00           C  
ATOM   1123  HE2 PHE A  46      -9.321   5.230   9.563  1.00  0.00           H  
ATOM   1124  CZ  PHE A  46      -8.823   4.252   7.715  1.00  0.00           C  
ATOM   1125  HZ  PHE A  46      -9.809   4.399   7.301  1.00  0.00           H  
ATOM   1126  N   GLU A  47      -3.257   0.800  11.176  1.00  0.00           N  
ATOM   1127  H   GLU A  47      -3.779   1.106  11.984  1.00  0.00           H  
ATOM   1128  CA  GLU A  47      -2.040   0.007  11.385  1.00  0.00           C  
ATOM   1129  HA  GLU A  47      -1.253   0.389  10.735  1.00  0.00           H  
ATOM   1130  C   GLU A  47      -2.246  -1.466  10.989  1.00  0.00           C  
ATOM   1131  CB  GLU A  47      -1.557   0.135  12.839  1.00  0.00           C  
ATOM   1132  HB2 GLU A  47      -0.817  -0.641  13.033  1.00  0.00           H  
ATOM   1133  HB3 GLU A  47      -2.395  -0.036  13.515  1.00  0.00           H  
ATOM   1134  O   GLU A  47      -1.374  -2.061  10.340  1.00  0.00           O  
ATOM   1135  CG  GLU A  47      -0.918   1.502  13.158  1.00  0.00           C  
ATOM   1136  HG2 GLU A  47      -1.660   2.287  13.018  1.00  0.00           H  
ATOM   1137  HG3 GLU A  47      -0.632   1.505  14.210  1.00  0.00           H  
ATOM   1138  CD  GLU A  47       0.327   1.841  12.309  1.00  0.00           C  
ATOM   1139  OE1 GLU A  47       0.614   3.042  12.100  1.00  0.00           O  
ATOM   1140  OE2 GLU A  47       1.039   0.916  11.846  1.00  0.00           O  
ATOM   1141  N   LEU A  48      -3.418  -2.050  11.285  1.00  0.00           N  
ATOM   1142  H   LEU A  48      -4.080  -1.539  11.852  1.00  0.00           H  
ATOM   1143  CA  LEU A  48      -3.813  -3.361  10.752  1.00  0.00           C  
ATOM   1144  HA  LEU A  48      -3.065  -4.100  11.038  1.00  0.00           H  
ATOM   1145  C   LEU A  48      -3.845  -3.330   9.225  1.00  0.00           C  
ATOM   1146  CB  LEU A  48      -5.197  -3.783  11.286  1.00  0.00           C  
ATOM   1147  HB2 LEU A  48      -5.891  -2.951  11.175  1.00  0.00           H  
ATOM   1148  HB3 LEU A  48      -5.574  -4.599  10.669  1.00  0.00           H  
ATOM   1149  O   LEU A  48      -3.293  -4.220   8.577  1.00  0.00           O  
ATOM   1150  CG  LEU A  48      -5.229  -4.244  12.751  1.00  0.00           C  
ATOM   1151  HG  LEU A  48      -4.780  -3.489  13.396  1.00  0.00           H  
ATOM   1152  CD1 LEU A  48      -6.682  -4.464  13.174  1.00  0.00           C  
ATOM   1153 HD11 LEU A  48      -7.219  -3.517  13.124  1.00  0.00           H  
ATOM   1154 HD12 LEU A  48      -7.167  -5.189  12.519  1.00  0.00           H  
ATOM   1155 HD13 LEU A  48      -6.719  -4.819  14.204  1.00  0.00           H  
ATOM   1156  CD2 LEU A  48      -4.467  -5.559  12.943  1.00  0.00           C  
ATOM   1157 HD21 LEU A  48      -3.407  -5.412  12.739  1.00  0.00           H  
ATOM   1158 HD22 LEU A  48      -4.872  -6.326  12.284  1.00  0.00           H  
ATOM   1159 HD23 LEU A  48      -4.572  -5.883  13.979  1.00  0.00           H  
ATOM   1160  N   PHE A  49      -4.428  -2.280   8.654  1.00  0.00           N  
ATOM   1161  H   PHE A  49      -4.912  -1.625   9.251  1.00  0.00           H  
ATOM   1162  CA  PHE A  49      -4.489  -2.082   7.218  1.00  0.00           C  
ATOM   1163  HA  PHE A  49      -5.010  -2.929   6.771  1.00  0.00           H  
ATOM   1164  C   PHE A  49      -3.093  -2.027   6.584  1.00  0.00           C  
ATOM   1165  CB  PHE A  49      -5.285  -0.808   6.923  1.00  0.00           C  
ATOM   1166  HB2 PHE A  49      -6.287  -0.887   7.346  1.00  0.00           H  
ATOM   1167  HB3 PHE A  49      -4.785   0.057   7.359  1.00  0.00           H  
ATOM   1168  O   PHE A  49      -2.781  -2.821   5.697  1.00  0.00           O  
ATOM   1169  CG  PHE A  49      -5.381  -0.608   5.443  1.00  0.00           C  
ATOM   1170  CD1 PHE A  49      -4.495   0.258   4.776  1.00  0.00           C  
ATOM   1171  HD1 PHE A  49      -3.825   0.894   5.334  1.00  0.00           H  
ATOM   1172  CD2 PHE A  49      -6.204  -1.481   4.723  1.00  0.00           C  
ATOM   1173  HD2 PHE A  49      -6.850  -2.178   5.237  1.00  0.00           H  
ATOM   1174  CE1 PHE A  49      -4.430   0.212   3.375  1.00  0.00           C  
ATOM   1175  HE1 PHE A  49      -3.700   0.782   2.819  1.00  0.00           H  
ATOM   1176  CE2 PHE A  49      -6.113  -1.528   3.337  1.00  0.00           C  
ATOM   1177  HE2 PHE A  49      -6.699  -2.267   2.810  1.00  0.00           H  
ATOM   1178  CZ  PHE A  49      -5.236  -0.674   2.659  1.00  0.00           C  
ATOM   1179  HZ  PHE A  49      -5.131  -0.746   1.586  1.00  0.00           H  
ATOM   1180  N   ARG A  50      -2.214  -1.149   7.086  1.00  0.00           N  
ATOM   1181  H   ARG A  50      -2.542  -0.536   7.818  1.00  0.00           H  
ATOM   1182  CA  ARG A  50      -0.816  -1.026   6.646  1.00  0.00           C  
ATOM   1183  HA  ARG A  50      -0.797  -0.673   5.615  1.00  0.00           H  
ATOM   1184  C   ARG A  50      -0.087  -2.366   6.669  1.00  0.00           C  
ATOM   1185  CB  ARG A  50      -0.120  -0.003   7.555  1.00  0.00           C  
ATOM   1186  HB2 ARG A  50      -0.526   0.984   7.334  1.00  0.00           H  
ATOM   1187  HB3 ARG A  50      -0.339  -0.232   8.598  1.00  0.00           H  
ATOM   1188  O   ARG A  50       0.642  -2.681   5.730  1.00  0.00           O  
ATOM   1189  CG  ARG A  50       1.403   0.013   7.378  1.00  0.00           C  
ATOM   1190  HG2 ARG A  50       1.833  -0.912   7.762  1.00  0.00           H  
ATOM   1191  HG3 ARG A  50       1.658   0.096   6.322  1.00  0.00           H  
ATOM   1192  CD  ARG A  50       1.997   1.174   8.166  1.00  0.00           C  
ATOM   1193  HD2 ARG A  50       1.893   0.952   9.228  1.00  0.00           H  
ATOM   1194  HD3 ARG A  50       1.431   2.081   7.954  1.00  0.00           H  
ATOM   1195  NE  ARG A  50       3.411   1.393   7.807  1.00  0.00           N  
ATOM   1196  HE  ARG A  50       3.737   0.994   6.939  1.00  0.00           H  
ATOM   1197  NH1 ARG A  50       3.909   2.641   9.657  1.00  0.00           N  
ATOM   1198 HH11 ARG A  50       3.001   2.412  10.038  1.00  0.00           H  
ATOM   1199 HH12 ARG A  50       4.538   3.183  10.233  1.00  0.00           H  
ATOM   1200  NH2 ARG A  50       5.453   2.357   8.051  1.00  0.00           N  
ATOM   1201 HH21 ARG A  50       5.691   2.093   7.105  1.00  0.00           H  
ATOM   1202 HH22 ARG A  50       6.073   2.961   8.571  1.00  0.00           H  
ATOM   1203  CZ  ARG A  50       4.252   2.123   8.508  1.00  0.00           C  
ATOM   1204  N   SER A  51      -0.294  -3.150   7.724  1.00  0.00           N  
ATOM   1205  H   SER A  51      -0.892  -2.800   8.459  1.00  0.00           H  
ATOM   1206  CA  SER A  51       0.330  -4.466   7.894  1.00  0.00           C  
ATOM   1207  HA  SER A  51       1.401  -4.373   7.713  1.00  0.00           H  
ATOM   1208  C   SER A  51      -0.210  -5.519   6.919  1.00  0.00           C  
ATOM   1209  CB  SER A  51       0.136  -4.940   9.335  1.00  0.00           C  
ATOM   1210  HB2 SER A  51       0.633  -5.901   9.465  1.00  0.00           H  
ATOM   1211  HB3 SER A  51      -0.926  -5.060   9.549  1.00  0.00           H  
ATOM   1212  O   SER A  51       0.494  -6.479   6.612  1.00  0.00           O  
ATOM   1213  OG  SER A  51       0.702  -4.004  10.234  1.00  0.00           O  
ATOM   1214  HG  SER A  51       0.067  -3.296  10.369  1.00  0.00           H  
ATOM   1215  N   ASN A  52      -1.424  -5.323   6.400  1.00  0.00           N  
ATOM   1216  H   ASN A  52      -1.944  -4.513   6.704  1.00  0.00           H  
ATOM   1217  CA  ASN A  52      -2.091  -6.203   5.439  1.00  0.00           C  
ATOM   1218  HA  ASN A  52      -1.602  -7.177   5.456  1.00  0.00           H  
ATOM   1219  C   ASN A  52      -1.988  -5.725   3.983  1.00  0.00           C  
ATOM   1220  CB  ASN A  52      -3.547  -6.404   5.884  1.00  0.00           C  
ATOM   1221  HB2 ASN A  52      -4.145  -6.788   5.057  1.00  0.00           H  
ATOM   1222  HB3 ASN A  52      -3.984  -5.454   6.191  1.00  0.00           H  
ATOM   1223  O   ASN A  52      -2.501  -6.397   3.089  1.00  0.00           O  
ATOM   1224  CG  ASN A  52      -3.634  -7.415   7.006  1.00  0.00           C  
ATOM   1225  ND2 ASN A  52      -3.740  -6.975   8.235  1.00  0.00           N  
ATOM   1226 HD21 ASN A  52      -3.855  -7.665   8.965  1.00  0.00           H  
ATOM   1227 HD22 ASN A  52      -3.754  -5.979   8.401  1.00  0.00           H  
ATOM   1228  OD1 ASN A  52      -3.564  -8.613   6.785  1.00  0.00           O  
ATOM   1229  N   LEU A  53      -1.310  -4.606   3.715  1.00  0.00           N  
ATOM   1230  H   LEU A  53      -0.977  -4.048   4.488  1.00  0.00           H  
ATOM   1231  CA  LEU A  53      -1.046  -4.160   2.351  1.00  0.00           C  
ATOM   1232  HA  LEU A  53      -1.991  -4.135   1.807  1.00  0.00           H  
ATOM   1233  C   LEU A  53      -0.127  -5.138   1.617  1.00  0.00           C  
ATOM   1234  CB  LEU A  53      -0.419  -2.756   2.368  1.00  0.00           C  
ATOM   1235  HB2 LEU A  53       0.331  -2.713   3.158  1.00  0.00           H  
ATOM   1236  HB3 LEU A  53       0.096  -2.600   1.420  1.00  0.00           H  
ATOM   1237  O   LEU A  53       0.983  -5.422   2.070  1.00  0.00           O  
ATOM   1238  CG  LEU A  53      -1.421  -1.610   2.559  1.00  0.00           C  
ATOM   1239  HG  LEU A  53      -1.926  -1.706   3.520  1.00  0.00           H  
ATOM   1240  CD1 LEU A  53      -0.660  -0.281   2.547  1.00  0.00           C  
ATOM   1241 HD11 LEU A  53       0.105  -0.290   3.324  1.00  0.00           H  
ATOM   1242 HD12 LEU A  53      -0.190  -0.123   1.576  1.00  0.00           H  
ATOM   1243 HD13 LEU A  53      -1.351   0.537   2.749  1.00  0.00           H  
ATOM   1244  CD2 LEU A  53      -2.453  -1.627   1.433  1.00  0.00           C  
ATOM   1245 HD21 LEU A  53      -2.840  -0.626   1.241  1.00  0.00           H  
ATOM   1246 HD22 LEU A  53      -3.273  -2.290   1.711  1.00  0.00           H  
ATOM   1247 HD23 LEU A  53      -2.016  -2.011   0.511  1.00  0.00           H  
ATOM   1248  N   VAL A  54      -0.541  -5.572   0.433  1.00  0.00           N  
ATOM   1249  H   VAL A  54      -1.446  -5.260   0.109  1.00  0.00           H  
ATOM   1250  CA  VAL A  54       0.284  -6.327  -0.513  1.00  0.00           C  
ATOM   1251  HA  VAL A  54       1.176  -6.690  -0.003  1.00  0.00           H  
ATOM   1252  C   VAL A  54       0.708  -5.372  -1.623  1.00  0.00           C  
ATOM   1253  CB  VAL A  54      -0.452  -7.565  -1.045  1.00  0.00           C  
ATOM   1254  HB  VAL A  54      -1.354  -7.254  -1.573  1.00  0.00           H  
ATOM   1255  O   VAL A  54      -0.120  -4.731  -2.261  1.00  0.00           O  
ATOM   1256  CG1 VAL A  54       0.453  -8.351  -2.001  1.00  0.00           C  
ATOM   1257 HG11 VAL A  54       1.381  -8.642  -1.508  1.00  0.00           H  
ATOM   1258 HG12 VAL A  54      -0.066  -9.246  -2.343  1.00  0.00           H  
ATOM   1259 HG13 VAL A  54       0.679  -7.756  -2.886  1.00  0.00           H  
ATOM   1260  CG2 VAL A  54      -0.870  -8.494   0.103  1.00  0.00           C  
ATOM   1261 HG21 VAL A  54       0.003  -8.798   0.681  1.00  0.00           H  
ATOM   1262 HG22 VAL A  54      -1.363  -9.377  -0.304  1.00  0.00           H  
ATOM   1263 HG23 VAL A  54      -1.576  -7.985   0.758  1.00  0.00           H  
ATOM   1264  N   ALA A  55       2.017  -5.228  -1.811  1.00  0.00           N  
ATOM   1265  H   ALA A  55       2.642  -5.909  -1.404  1.00  0.00           H  
ATOM   1266  CA  ALA A  55       2.614  -4.152  -2.603  1.00  0.00           C  
ATOM   1267  HA  ALA A  55       1.850  -3.700  -3.236  1.00  0.00           H  
ATOM   1268  C   ALA A  55       3.702  -4.677  -3.549  1.00  0.00           C  
ATOM   1269  CB  ALA A  55       3.136  -3.081  -1.634  1.00  0.00           C  
ATOM   1270  HB1 ALA A  55       3.477  -2.211  -2.195  1.00  0.00           H  
ATOM   1271  HB2 ALA A  55       2.339  -2.767  -0.959  1.00  0.00           H  
ATOM   1272  HB3 ALA A  55       3.970  -3.476  -1.054  1.00  0.00           H  
ATOM   1273  O   ALA A  55       4.417  -3.898  -4.166  1.00  0.00           O  
ATOM   1274  N   ASP A  56       3.822  -5.997  -3.673  1.00  0.00           N  
ATOM   1275  H   ASP A  56       3.082  -6.573  -3.298  1.00  0.00           H  
ATOM   1276  CA  ASP A  56       4.852  -6.706  -4.432  1.00  0.00           C  
ATOM   1277  HA  ASP A  56       5.828  -6.430  -4.033  1.00  0.00           H  
ATOM   1278  C   ASP A  56       4.851  -6.366  -5.931  1.00  0.00           C  
ATOM   1279  CB  ASP A  56       4.642  -8.215  -4.207  1.00  0.00           C  
ATOM   1280  HB2 ASP A  56       4.706  -8.420  -3.139  1.00  0.00           H  
ATOM   1281  HB3 ASP A  56       5.461  -8.746  -4.691  1.00  0.00           H  
ATOM   1282  O   ASP A  56       5.897  -6.367  -6.581  1.00  0.00           O  
ATOM   1283  CG  ASP A  56       3.308  -8.781  -4.734  1.00  0.00           C  
ATOM   1284  OD1 ASP A  56       2.370  -7.989  -5.002  1.00  0.00           O  
ATOM   1285  OD2 ASP A  56       3.247 -10.019  -4.872  1.00  0.00           O  
ATOM   1286  N   SER A  57       3.676  -6.027  -6.456  1.00  0.00           N  
ATOM   1287  H   SER A  57       2.880  -6.214  -5.865  1.00  0.00           H  
ATOM   1288  CA  SER A  57       3.429  -5.666  -7.851  1.00  0.00           C  
ATOM   1289  HA  SER A  57       4.061  -6.285  -8.488  1.00  0.00           H  
ATOM   1290  C   SER A  57       3.751  -4.200  -8.172  1.00  0.00           C  
ATOM   1291  CB  SER A  57       1.969  -5.985  -8.174  1.00  0.00           C  
ATOM   1292  HB2 SER A  57       1.310  -5.430  -7.506  1.00  0.00           H  
ATOM   1293  HB3 SER A  57       1.758  -5.695  -9.203  1.00  0.00           H  
ATOM   1294  O   SER A  57       3.679  -3.785  -9.334  1.00  0.00           O  
ATOM   1295  OG  SER A  57       1.727  -7.372  -8.038  1.00  0.00           O  
ATOM   1296  HG  SER A  57       1.820  -7.624  -7.116  1.00  0.00           H  
ATOM   1297  N   ILE A  58       4.100  -3.396  -7.163  1.00  0.00           N  
ATOM   1298  H   ILE A  58       4.197  -3.800  -6.242  1.00  0.00           H  
ATOM   1299  CA  ILE A  58       4.530  -2.011  -7.345  1.00  0.00           C  
ATOM   1300  HA  ILE A  58       3.913  -1.577  -8.132  1.00  0.00           H  
ATOM   1301  C   ILE A  58       5.993  -2.009  -7.816  1.00  0.00           C  
ATOM   1302  CB  ILE A  58       4.277  -1.169  -6.075  1.00  0.00           C  
ATOM   1303  HB  ILE A  58       4.854  -1.594  -5.254  1.00  0.00           H  
ATOM   1304  O   ILE A  58       6.855  -2.692  -7.261  1.00  0.00           O  
ATOM   1305  CG1 ILE A  58       2.779  -1.214  -5.689  1.00  0.00           C  
ATOM   1306 HG12 ILE A  58       2.481  -2.248  -5.520  1.00  0.00           H  
ATOM   1307 HG13 ILE A  58       2.177  -0.814  -6.505  1.00  0.00           H  
ATOM   1308  CG2 ILE A  58       4.733   0.287  -6.290  1.00  0.00           C  
ATOM   1309 HG21 ILE A  58       4.577   0.871  -5.382  1.00  0.00           H  
ATOM   1310 HG22 ILE A  58       4.177   0.747  -7.107  1.00  0.00           H  
ATOM   1311 HG23 ILE A  58       5.800   0.329  -6.506  1.00  0.00           H  
ATOM   1312  CD1 ILE A  58       2.443  -0.437  -4.415  1.00  0.00           C  
ATOM   1313 HD11 ILE A  58       1.469  -0.765  -4.051  1.00  0.00           H  
ATOM   1314 HD12 ILE A  58       3.200  -0.617  -3.651  1.00  0.00           H  
ATOM   1315 HD13 ILE A  58       2.400   0.631  -4.628  1.00  0.00           H  
ATOM   1316  N   LEU A  59       6.274  -1.237  -8.868  1.00  0.00           N  
ATOM   1317  H   LEU A  59       5.599  -0.536  -9.138  1.00  0.00           H  
ATOM   1318  CA  LEU A  59       7.632  -1.030  -9.358  1.00  0.00           C  
ATOM   1319  HA  LEU A  59       8.220  -1.942  -9.251  1.00  0.00           H  
ATOM   1320  C   LEU A  59       8.281   0.044  -8.499  1.00  0.00           C  
ATOM   1321  CB  LEU A  59       7.606  -0.593 -10.834  1.00  0.00           C  
ATOM   1322  HB2 LEU A  59       8.610  -0.281 -11.120  1.00  0.00           H  
ATOM   1323  HB3 LEU A  59       6.953   0.275 -10.925  1.00  0.00           H  
ATOM   1324  O   LEU A  59       7.627   1.031  -8.177  1.00  0.00           O  
ATOM   1325  CG  LEU A  59       7.133  -1.675 -11.817  1.00  0.00           C  
ATOM   1326  HG  LEU A  59       6.128  -2.001 -11.548  1.00  0.00           H  
ATOM   1327  CD1 LEU A  59       7.085  -1.095 -13.232  1.00  0.00           C  
ATOM   1328 HD11 LEU A  59       6.398  -0.248 -13.253  1.00  0.00           H  
ATOM   1329 HD12 LEU A  59       6.731  -1.858 -13.926  1.00  0.00           H  
ATOM   1330 HD13 LEU A  59       8.078  -0.760 -13.529  1.00  0.00           H  
ATOM   1331  CD2 LEU A  59       8.060  -2.892 -11.835  1.00  0.00           C  
ATOM   1332 HD21 LEU A  59       7.743  -3.595 -12.606  1.00  0.00           H  
ATOM   1333 HD22 LEU A  59       9.087  -2.580 -12.021  1.00  0.00           H  
ATOM   1334 HD23 LEU A  59       8.017  -3.404 -10.874  1.00  0.00           H  
ATOM   1335  N   LEU A  60       9.562  -0.112  -8.176  1.00  0.00           N  
ATOM   1336  H   LEU A  60      10.055  -0.927  -8.512  1.00  0.00           H  
ATOM   1337  CA  LEU A  60      10.313   0.972  -7.548  1.00  0.00           C  
ATOM   1338  HA  LEU A  60       9.772   1.274  -6.651  1.00  0.00           H  
ATOM   1339  C   LEU A  60      10.389   2.182  -8.495  1.00  0.00           C  
ATOM   1340  CB  LEU A  60      11.718   0.486  -7.164  1.00  0.00           C  
ATOM   1341  HB2 LEU A  60      12.321   1.334  -6.839  1.00  0.00           H  
ATOM   1342  HB3 LEU A  60      12.191   0.071  -8.055  1.00  0.00           H  
ATOM   1343  O   LEU A  60      10.367   1.993  -9.715  1.00  0.00           O  
ATOM   1344  CG  LEU A  60      11.725  -0.568  -6.048  1.00  0.00           C  
ATOM   1345  HG  LEU A  60      11.042  -1.381  -6.294  1.00  0.00           H  
ATOM   1346  CD1 LEU A  60      13.132  -1.141  -5.929  1.00  0.00           C  
ATOM   1347 HD11 LEU A  60      13.137  -1.921  -5.168  1.00  0.00           H  
ATOM   1348 HD12 LEU A  60      13.442  -1.568  -6.882  1.00  0.00           H  
ATOM   1349 HD13 LEU A  60      13.827  -0.347  -5.654  1.00  0.00           H  
ATOM   1350  CD2 LEU A  60      11.339   0.022  -4.689  1.00  0.00           C  
ATOM   1351 HD21 LEU A  60      12.040   0.815  -4.427  1.00  0.00           H  
ATOM   1352 HD22 LEU A  60      10.331   0.435  -4.724  1.00  0.00           H  
ATOM   1353 HD23 LEU A  60      11.373  -0.754  -3.925  1.00  0.00           H  
ATOM   1354  N   PRO A  61      10.553   3.411  -7.978  1.00  0.00           N  
ATOM   1355  CA  PRO A  61      10.648   4.626  -8.789  1.00  0.00           C  
ATOM   1356  HA  PRO A  61       9.655   4.872  -9.164  1.00  0.00           H  
ATOM   1357  C   PRO A  61      11.617   4.511  -9.974  1.00  0.00           C  
ATOM   1358  CB  PRO A  61      11.104   5.707  -7.804  1.00  0.00           C  
ATOM   1359  HB2 PRO A  61      12.189   5.705  -7.706  1.00  0.00           H  
ATOM   1360  HB3 PRO A  61      10.754   6.696  -8.101  1.00  0.00           H  
ATOM   1361  O   PRO A  61      11.274   4.857 -11.104  1.00  0.00           O  
ATOM   1362  CG  PRO A  61      10.489   5.259  -6.481  1.00  0.00           C  
ATOM   1363  HG2 PRO A  61      11.038   5.648  -5.624  1.00  0.00           H  
ATOM   1364  HG3 PRO A  61       9.443   5.565  -6.444  1.00  0.00           H  
ATOM   1365  CD  PRO A  61      10.578   3.739  -6.559  1.00  0.00           C  
ATOM   1366  HD2 PRO A  61      11.515   3.389  -6.125  1.00  0.00           H  
ATOM   1367  HD3 PRO A  61       9.740   3.292  -6.025  1.00  0.00           H  
ATOM   1368  N   ASP A  62      12.813   3.961  -9.746  1.00  0.00           N  
ATOM   1369  H   ASP A  62      13.046   3.723  -8.793  1.00  0.00           H  
ATOM   1370  CA  ASP A  62      13.821   3.770 -10.793  1.00  0.00           C  
ATOM   1371  HA  ASP A  62      13.943   4.713 -11.327  1.00  0.00           H  
ATOM   1372  C   ASP A  62      13.400   2.714 -11.841  1.00  0.00           C  
ATOM   1373  CB  ASP A  62      15.168   3.397 -10.138  1.00  0.00           C  
ATOM   1374  HB2 ASP A  62      15.726   2.779 -10.842  1.00  0.00           H  
ATOM   1375  HB3 ASP A  62      14.993   2.791  -9.249  1.00  0.00           H  
ATOM   1376  O   ASP A  62      13.650   2.906 -13.035  1.00  0.00           O  
ATOM   1377  CG  ASP A  62      16.064   4.595  -9.774  1.00  0.00           C  
ATOM   1378  OD1 ASP A  62      15.604   5.711  -9.465  1.00  0.00           O  
ATOM   1379  OD2 ASP A  62      17.305   4.500  -9.929  1.00  0.00           O  
ATOM   1380  N   GLU A  63      12.752   1.623 -11.413  1.00  0.00           N  
ATOM   1381  H   GLU A  63      12.472   1.601 -10.443  1.00  0.00           H  
ATOM   1382  CA  GLU A  63      12.232   0.553 -12.285  1.00  0.00           C  
ATOM   1383  HA  GLU A  63      13.022   0.209 -12.952  1.00  0.00           H  
ATOM   1384  C   GLU A  63      11.077   1.075 -13.154  1.00  0.00           C  
ATOM   1385  CB  GLU A  63      11.730  -0.642 -11.440  1.00  0.00           C  
ATOM   1386  HB2 GLU A  63      11.256  -1.361 -12.108  1.00  0.00           H  
ATOM   1387  HB3 GLU A  63      10.966  -0.273 -10.755  1.00  0.00           H  
ATOM   1388  O   GLU A  63      11.035   0.834 -14.364  1.00  0.00           O  
ATOM   1389  CG  GLU A  63      12.806  -1.390 -10.625  1.00  0.00           C  
ATOM   1390  HG2 GLU A  63      13.462  -1.914 -11.320  1.00  0.00           H  
ATOM   1391  HG3 GLU A  63      13.411  -0.660 -10.086  1.00  0.00           H  
ATOM   1392  CD  GLU A  63      12.228  -2.395  -9.595  1.00  0.00           C  
ATOM   1393  OE1 GLU A  63      12.997  -3.195  -9.014  1.00  0.00           O  
ATOM   1394  OE2 GLU A  63      11.013  -2.362  -9.292  1.00  0.00           O  
ATOM   1395  N   PHE A  64      10.171   1.839 -12.542  1.00  0.00           N  
ATOM   1396  H   PHE A  64      10.278   1.991 -11.549  1.00  0.00           H  
ATOM   1397  CA  PHE A  64       9.049   2.490 -13.202  1.00  0.00           C  
ATOM   1398  HA  PHE A  64       8.440   1.739 -13.704  1.00  0.00           H  
ATOM   1399  C   PHE A  64       9.528   3.485 -14.260  1.00  0.00           C  
ATOM   1400  CB  PHE A  64       8.193   3.191 -12.143  1.00  0.00           C  
ATOM   1401  HB2 PHE A  64       8.795   3.919 -11.600  1.00  0.00           H  
ATOM   1402  HB3 PHE A  64       7.844   2.454 -11.419  1.00  0.00           H  
ATOM   1403  O   PHE A  64       9.141   3.390 -15.423  1.00  0.00           O  
ATOM   1404  CG  PHE A  64       6.997   3.886 -12.747  1.00  0.00           C  
ATOM   1405  CD1 PHE A  64       7.028   5.270 -13.005  1.00  0.00           C  
ATOM   1406  HD1 PHE A  64       7.906   5.850 -12.759  1.00  0.00           H  
ATOM   1407  CD2 PHE A  64       5.850   3.137 -13.066  1.00  0.00           C  
ATOM   1408  HD2 PHE A  64       5.815   2.077 -12.864  1.00  0.00           H  
ATOM   1409  CE1 PHE A  64       5.903   5.898 -13.566  1.00  0.00           C  
ATOM   1410  HE1 PHE A  64       5.893   6.964 -13.740  1.00  0.00           H  
ATOM   1411  CE2 PHE A  64       4.742   3.765 -13.655  1.00  0.00           C  
ATOM   1412  HE2 PHE A  64       3.873   3.187 -13.933  1.00  0.00           H  
ATOM   1413  CZ  PHE A  64       4.769   5.144 -13.903  1.00  0.00           C  
ATOM   1414  HZ  PHE A  64       3.913   5.616 -14.362  1.00  0.00           H  
ATOM   1415  N   CYS A  65      10.442   4.380 -13.887  1.00  0.00           N  
ATOM   1416  H   CYS A  65      10.699   4.423 -12.911  1.00  0.00           H  
ATOM   1417  CA  CYS A  65      11.016   5.367 -14.793  1.00  0.00           C  
ATOM   1418  HA  CYS A  65      10.209   5.991 -15.177  1.00  0.00           H  
ATOM   1419  C   CYS A  65      11.709   4.739 -16.004  1.00  0.00           C  
ATOM   1420  CB  CYS A  65      12.002   6.220 -13.990  1.00  0.00           C  
ATOM   1421  HB2 CYS A  65      12.446   5.637 -13.182  1.00  0.00           H  
ATOM   1422  HB3 CYS A  65      12.805   6.558 -14.645  1.00  0.00           H  
ATOM   1423  O   CYS A  65      11.535   5.186 -17.143  1.00  0.00           O  
ATOM   1424  SG  CYS A  65      11.213   7.687 -13.330  1.00  0.00           S  
ATOM   1425  N   TYR A  66      12.458   3.659 -15.777  1.00  0.00           N  
ATOM   1426  H   TYR A  66      12.576   3.339 -14.826  1.00  0.00           H  
ATOM   1427  CA  TYR A  66      13.079   2.911 -16.859  1.00  0.00           C  
ATOM   1428  HA  TYR A  66      13.691   3.599 -17.443  1.00  0.00           H  
ATOM   1429  C   TYR A  66      12.031   2.305 -17.802  1.00  0.00           C  
ATOM   1430  CB  TYR A  66      13.993   1.836 -16.270  1.00  0.00           C  
ATOM   1431  HB2 TYR A  66      13.415   1.188 -15.612  1.00  0.00           H  
ATOM   1432  HB3 TYR A  66      14.761   2.316 -15.664  1.00  0.00           H  
ATOM   1433  O   TYR A  66      12.157   2.452 -19.021  1.00  0.00           O  
ATOM   1434  CG  TYR A  66      14.663   0.997 -17.337  1.00  0.00           C  
ATOM   1435  CD1 TYR A  66      14.147  -0.272 -17.660  1.00  0.00           C  
ATOM   1436  HD1 TYR A  66      13.293  -0.654 -17.121  1.00  0.00           H  
ATOM   1437  CD2 TYR A  66      15.776   1.505 -18.033  1.00  0.00           C  
ATOM   1438  HD2 TYR A  66      16.152   2.489 -17.792  1.00  0.00           H  
ATOM   1439  CE1 TYR A  66      14.750  -1.040 -18.672  1.00  0.00           C  
ATOM   1440  HE1 TYR A  66      14.371  -2.025 -18.899  1.00  0.00           H  
ATOM   1441  CE2 TYR A  66      16.388   0.739 -19.043  1.00  0.00           C  
ATOM   1442  HE2 TYR A  66      17.242   1.135 -19.573  1.00  0.00           H  
ATOM   1443  OH  TYR A  66      16.436  -1.274 -20.356  1.00  0.00           O  
ATOM   1444  HH  TYR A  66      17.251  -0.866 -20.659  1.00  0.00           H  
ATOM   1445  CZ  TYR A  66      15.872  -0.536 -19.363  1.00  0.00           C  
ATOM   1446  N   LYS A  67      10.983   1.672 -17.261  1.00  0.00           N  
ATOM   1447  H   LYS A  67      10.921   1.623 -16.254  1.00  0.00           H  
ATOM   1448  CA  LYS A  67       9.888   1.094 -18.050  1.00  0.00           C  
ATOM   1449  HA  LYS A  67      10.305   0.384 -18.764  1.00  0.00           H  
ATOM   1450  C   LYS A  67       9.162   2.161 -18.880  1.00  0.00           C  
ATOM   1451  CB  LYS A  67       8.941   0.335 -17.108  1.00  0.00           C  
ATOM   1452  HB2 LYS A  67       8.508   1.033 -16.392  1.00  0.00           H  
ATOM   1453  HB3 LYS A  67       9.503  -0.419 -16.557  1.00  0.00           H  
ATOM   1454  O   LYS A  67       9.113   2.031 -20.103  1.00  0.00           O  
ATOM   1455  CG  LYS A  67       7.812  -0.350 -17.887  1.00  0.00           C  
ATOM   1456  HG2 LYS A  67       7.296   0.393 -18.494  1.00  0.00           H  
ATOM   1457  HG3 LYS A  67       8.227  -1.113 -18.547  1.00  0.00           H  
ATOM   1458  CD  LYS A  67       6.789  -0.986 -16.942  1.00  0.00           C  
ATOM   1459  HD2 LYS A  67       6.493  -0.251 -16.194  1.00  0.00           H  
ATOM   1460  HD3 LYS A  67       7.213  -1.864 -16.456  1.00  0.00           H  
ATOM   1461  CE  LYS A  67       5.572  -1.362 -17.788  1.00  0.00           C  
ATOM   1462  HE2 LYS A  67       5.826  -2.164 -18.481  1.00  0.00           H  
ATOM   1463  HE3 LYS A  67       5.322  -0.496 -18.400  1.00  0.00           H  
ATOM   1464  NZ  LYS A  67       4.388  -1.695 -16.972  1.00  0.00           N  
ATOM   1465  HZ1 LYS A  67       3.609  -1.837 -17.599  1.00  0.00           H  
ATOM   1466  HZ2 LYS A  67       4.544  -2.507 -16.392  1.00  0.00           H  
ATOM   1467  HZ3 LYS A  67       4.151  -0.893 -16.405  1.00  0.00           H  
ATOM   1468  N   GLU A  68       8.707   3.244 -18.251  1.00  0.00           N  
ATOM   1469  H   GLU A  68       8.777   3.278 -17.244  1.00  0.00           H  
ATOM   1470  CA  GLU A  68       8.019   4.354 -18.928  1.00  0.00           C  
ATOM   1471  HA  GLU A  68       7.107   3.986 -19.398  1.00  0.00           H  
ATOM   1472  C   GLU A  68       8.886   4.976 -20.030  1.00  0.00           C  
ATOM   1473  CB  GLU A  68       7.656   5.452 -17.915  1.00  0.00           C  
ATOM   1474  HB2 GLU A  68       7.420   6.367 -18.459  1.00  0.00           H  
ATOM   1475  HB3 GLU A  68       8.522   5.658 -17.286  1.00  0.00           H  
ATOM   1476  O   GLU A  68       8.393   5.273 -21.116  1.00  0.00           O  
ATOM   1477  CG  GLU A  68       6.460   5.117 -17.020  1.00  0.00           C  
ATOM   1478  HG2 GLU A  68       6.681   4.216 -16.449  1.00  0.00           H  
ATOM   1479  HG3 GLU A  68       6.332   5.941 -16.318  1.00  0.00           H  
ATOM   1480  CD  GLU A  68       5.159   4.945 -17.817  1.00  0.00           C  
ATOM   1481  OE1 GLU A  68       4.553   3.865 -17.678  1.00  0.00           O  
ATOM   1482  OE2 GLU A  68       4.771   5.900 -18.550  1.00  0.00           O  
ATOM   1483  N   SER A  69      10.200   5.115 -19.810  1.00  0.00           N  
ATOM   1484  H   SER A  69      10.552   4.912 -18.885  1.00  0.00           H  
ATOM   1485  CA  SER A  69      11.111   5.659 -20.828  1.00  0.00           C  
ATOM   1486  HA  SER A  69      10.723   6.631 -21.132  1.00  0.00           H  
ATOM   1487  C   SER A  69      11.197   4.796 -22.094  1.00  0.00           C  
ATOM   1488  CB  SER A  69      12.510   5.872 -20.238  1.00  0.00           C  
ATOM   1489  HB2 SER A  69      13.056   6.559 -20.885  1.00  0.00           H  
ATOM   1490  HB3 SER A  69      12.429   6.327 -19.251  1.00  0.00           H  
ATOM   1491  O   SER A  69      11.453   5.314 -23.184  1.00  0.00           O  
ATOM   1492  OG  SER A  69      13.255   4.671 -20.147  1.00  0.00           O  
ATOM   1493  HG  SER A  69      12.759   4.031 -19.631  1.00  0.00           H  
ATOM   1494  N   ARG A  70      10.989   3.477 -21.975  1.00  0.00           N  
ATOM   1495  H   ARG A  70      10.714   3.130 -21.068  1.00  0.00           H  
ATOM   1496  CA  ARG A  70      10.988   2.551 -23.115  1.00  0.00           C  
ATOM   1497  HA  ARG A  70      11.748   2.866 -23.830  1.00  0.00           H  
ATOM   1498  C   ARG A  70       9.669   2.597 -23.872  1.00  0.00           C  
ATOM   1499  CB  ARG A  70      11.284   1.122 -22.649  1.00  0.00           C  
ATOM   1500  HB2 ARG A  70      11.089   0.453 -23.487  1.00  0.00           H  
ATOM   1501  HB3 ARG A  70      10.612   0.847 -21.836  1.00  0.00           H  
ATOM   1502  O   ARG A  70       9.701   2.582 -25.101  1.00  0.00           O  
ATOM   1503  CG  ARG A  70      12.741   0.956 -22.194  1.00  0.00           C  
ATOM   1504  HG2 ARG A  70      13.411   1.287 -22.987  1.00  0.00           H  
ATOM   1505  HG3 ARG A  70      12.922   1.572 -21.314  1.00  0.00           H  
ATOM   1506  CD  ARG A  70      13.056  -0.503 -21.849  1.00  0.00           C  
ATOM   1507  HD2 ARG A  70      12.385  -0.827 -21.054  1.00  0.00           H  
ATOM   1508  HD3 ARG A  70      14.080  -0.542 -21.476  1.00  0.00           H  
ATOM   1509  NE  ARG A  70      12.915  -1.388 -23.025  1.00  0.00           N  
ATOM   1510  HE  ARG A  70      12.366  -1.023 -23.790  1.00  0.00           H  
ATOM   1511  NH1 ARG A  70      13.956  -3.229 -22.143  1.00  0.00           N  
ATOM   1512 HH11 ARG A  70      14.196  -2.683 -21.328  1.00  0.00           H  
ATOM   1513 HH12 ARG A  70      14.228  -4.201 -22.197  1.00  0.00           H  
ATOM   1514  NH2 ARG A  70      13.074  -3.335 -24.192  1.00  0.00           N  
ATOM   1515 HH21 ARG A  70      12.493  -2.945 -24.920  1.00  0.00           H  
ATOM   1516 HH22 ARG A  70      13.349  -4.306 -24.234  1.00  0.00           H  
ATOM   1517  CZ  ARG A  70      13.315  -2.642 -23.113  1.00  0.00           C  
ATOM   1518  N   GLU A  71       8.557   2.664 -23.149  1.00  0.00           N  
ATOM   1519  H   GLU A  71       8.633   2.654 -22.142  1.00  0.00           H  
ATOM   1520  CA  GLU A  71       7.208   2.740 -23.719  1.00  0.00           C  
ATOM   1521  HA  GLU A  71       7.096   1.984 -24.497  1.00  0.00           H  
ATOM   1522  C   GLU A  71       6.962   4.091 -24.399  1.00  0.00           C  
ATOM   1523  CB  GLU A  71       6.168   2.444 -22.627  1.00  0.00           C  
ATOM   1524  HB2 GLU A  71       6.340   3.100 -21.773  1.00  0.00           H  
ATOM   1525  HB3 GLU A  71       5.174   2.637 -23.030  1.00  0.00           H  
ATOM   1526  O   GLU A  71       6.479   4.121 -25.523  1.00  0.00           O  
ATOM   1527  CG  GLU A  71       6.250   0.971 -22.183  1.00  0.00           C  
ATOM   1528  HG2 GLU A  71       6.077   0.338 -23.053  1.00  0.00           H  
ATOM   1529  HG3 GLU A  71       7.258   0.761 -21.826  1.00  0.00           H  
ATOM   1530  CD  GLU A  71       5.254   0.580 -21.080  1.00  0.00           C  
ATOM   1531  OE1 GLU A  71       5.400  -0.555 -20.561  1.00  0.00           O  
ATOM   1532  OE2 GLU A  71       4.363   1.385 -20.753  1.00  0.00           O  
ATOM   1533  N   TYR A  72       7.436   5.201 -23.822  1.00  0.00           N  
ATOM   1534  H   TYR A  72       7.788   5.130 -22.878  1.00  0.00           H  
ATOM   1535  CA  TYR A  72       7.337   6.541 -24.420  1.00  0.00           C  
ATOM   1536  HA  TYR A  72       6.283   6.812 -24.480  1.00  0.00           H  
ATOM   1537  C   TYR A  72       7.909   6.636 -25.852  1.00  0.00           C  
ATOM   1538  CB  TYR A  72       8.051   7.533 -23.485  1.00  0.00           C  
ATOM   1539  HB2 TYR A  72       7.613   7.454 -22.490  1.00  0.00           H  
ATOM   1540  HB3 TYR A  72       9.101   7.252 -23.401  1.00  0.00           H  
ATOM   1541  O   TYR A  72       7.539   7.521 -26.619  1.00  0.00           O  
ATOM   1542  CG  TYR A  72       7.955   8.983 -23.921  1.00  0.00           C  
ATOM   1543  CD1 TYR A  72       9.034   9.603 -24.581  1.00  0.00           C  
ATOM   1544  HD1 TYR A  72       9.941   9.043 -24.757  1.00  0.00           H  
ATOM   1545  CD2 TYR A  72       6.764   9.700 -23.699  1.00  0.00           C  
ATOM   1546  HD2 TYR A  72       5.932   9.217 -23.209  1.00  0.00           H  
ATOM   1547  CE1 TYR A  72       8.920  10.930 -25.036  1.00  0.00           C  
ATOM   1548  HE1 TYR A  72       9.744  11.392 -25.559  1.00  0.00           H  
ATOM   1549  CE2 TYR A  72       6.647  11.030 -24.143  1.00  0.00           C  
ATOM   1550  HE2 TYR A  72       5.730  11.582 -23.992  1.00  0.00           H  
ATOM   1551  OH  TYR A  72       7.601  12.924 -25.258  1.00  0.00           O  
ATOM   1552  HH  TYR A  72       8.394  13.218 -25.713  1.00  0.00           H  
ATOM   1553  CZ  TYR A  72       7.720  11.644 -24.819  1.00  0.00           C  
ATOM   1554  N   MET A  73       8.818   5.733 -26.238  1.00  0.00           N  
ATOM   1555  H   MET A  73       9.002   4.968 -25.605  1.00  0.00           H  
ATOM   1556  CA  MET A  73       9.503   5.776 -27.534  1.00  0.00           C  
ATOM   1557  HA  MET A  73       9.267   6.719 -28.027  1.00  0.00           H  
ATOM   1558  C   MET A  73       9.075   4.697 -28.527  1.00  0.00           C  
ATOM   1559  CB  MET A  73      11.012   5.742 -27.313  1.00  0.00           C  
ATOM   1560  HB2 MET A  73      11.527   5.716 -28.274  1.00  0.00           H  
ATOM   1561  HB3 MET A  73      11.267   4.843 -26.752  1.00  0.00           H  
ATOM   1562  O   MET A  73       9.644   4.664 -29.622  1.00  0.00           O  
ATOM   1563  CG  MET A  73      11.490   6.970 -26.544  1.00  0.00           C  
ATOM   1564  HG2 MET A  73      12.569   6.860 -26.439  1.00  0.00           H  
ATOM   1565  HG3 MET A  73      11.037   6.975 -25.552  1.00  0.00           H  
ATOM   1566  SD  MET A  73      11.267   8.596 -27.304  1.00  0.00           S  
ATOM   1567  CE  MET A  73      12.555   8.524 -28.548  1.00  0.00           C  
ATOM   1568  HE1 MET A  73      12.312   7.758 -29.284  1.00  0.00           H  
ATOM   1569  HE2 MET A  73      12.626   9.487 -29.054  1.00  0.00           H  
ATOM   1570  HE3 MET A  73      13.490   8.303 -28.034  1.00  0.00           H  
ATOM   1571  N   SER A  74       8.111   3.826 -28.199  1.00  0.00           N  
ATOM   1572  H   SER A  74       7.617   3.917 -27.323  1.00  0.00           H  
ATOM   1573  CA  SER A  74       7.553   2.906 -29.203  1.00  0.00           C  
ATOM   1574  HA  SER A  74       8.367   2.321 -29.631  1.00  0.00           H  
ATOM   1575  C   SER A  74       6.892   3.662 -30.358  1.00  0.00           C  
ATOM   1576  CB  SER A  74       6.556   1.923 -28.581  1.00  0.00           C  
ATOM   1577  HB2 SER A  74       6.135   1.287 -29.359  1.00  0.00           H  
ATOM   1578  HB3 SER A  74       7.087   1.294 -27.867  1.00  0.00           H  
ATOM   1579  O   SER A  74       6.935   3.196 -31.494  1.00  0.00           O  
ATOM   1580  OG  SER A  74       5.512   2.577 -27.895  1.00  0.00           O  
ATOM   1581  HG  SER A  74       4.886   3.001 -28.487  1.00  0.00           H  
ATOM   1582  N   ASP A  75       6.383   4.867 -30.092  1.00  0.00           N  
ATOM   1583  H   ASP A  75       6.297   5.120 -29.118  1.00  0.00           H  
ATOM   1584  CA  ASP A  75       5.576   5.635 -31.043  1.00  0.00           C  
ATOM   1585  HA  ASP A  75       5.017   4.934 -31.663  1.00  0.00           H  
ATOM   1586  C   ASP A  75       6.404   6.506 -32.008  1.00  0.00           C  
ATOM   1587  CB  ASP A  75       4.544   6.463 -30.259  1.00  0.00           C  
ATOM   1588  HB2 ASP A  75       3.954   7.048 -30.965  1.00  0.00           H  
ATOM   1589  HB3 ASP A  75       5.073   7.157 -29.606  1.00  0.00           H  
ATOM   1590  O   ASP A  75       5.862   7.061 -32.963  1.00  0.00           O  
ATOM   1591  CG  ASP A  75       3.580   5.609 -29.420  1.00  0.00           C  
ATOM   1592  OD1 ASP A  75       3.554   4.369 -29.617  1.00  0.00           O  
ATOM   1593  OD2 ASP A  75       2.899   6.217 -28.570  1.00  0.00           O  
ATOM   1594  N   GLN A  76       7.728   6.624 -31.817  1.00  0.00           N  
ATOM   1595  H   GLN A  76       8.128   6.115 -31.042  1.00  0.00           H  
ATOM   1596  CA  GLN A  76       8.615   7.383 -32.719  1.00  0.00           C  
ATOM   1597  HA  GLN A  76       8.091   7.545 -33.661  1.00  0.00           H  
ATOM   1598  C   GLN A  76       9.898   6.614 -33.089  1.00  0.00           C  
ATOM   1599  CB  GLN A  76       8.919   8.782 -32.157  1.00  0.00           C  
ATOM   1600  HB2 GLN A  76       9.387   8.701 -31.176  1.00  0.00           H  
ATOM   1601  HB3 GLN A  76       9.618   9.266 -32.839  1.00  0.00           H  
ATOM   1602  O   GLN A  76      10.999   6.989 -32.678  1.00  0.00           O  
ATOM   1603  CG  GLN A  76       7.658   9.652 -32.058  1.00  0.00           C  
ATOM   1604  HG2 GLN A  76       7.063   9.326 -31.204  1.00  0.00           H  
ATOM   1605  HG3 GLN A  76       7.056   9.517 -32.957  1.00  0.00           H  
ATOM   1606  CD  GLN A  76       7.940  11.146 -31.924  1.00  0.00           C  
ATOM   1607  NE2 GLN A  76       6.906  11.934 -31.728  1.00  0.00           N  
ATOM   1608 HE21 GLN A  76       7.076  12.924 -31.628  1.00  0.00           H  
ATOM   1609 HE22 GLN A  76       5.987  11.528 -31.628  1.00  0.00           H  
ATOM   1610  OE1 GLN A  76       9.061  11.642 -32.013  1.00  0.00           O  
ATOM   1611  N   PRO A  77       9.802   5.556 -33.914  1.00  0.00           N  
ATOM   1612  CA  PRO A  77      10.947   4.708 -34.252  1.00  0.00           C  
ATOM   1613  HA  PRO A  77      11.448   4.422 -33.327  1.00  0.00           H  
ATOM   1614  C   PRO A  77      12.017   5.355 -35.158  1.00  0.00           C  
ATOM   1615  CB  PRO A  77      10.332   3.443 -34.871  1.00  0.00           C  
ATOM   1616  HB2 PRO A  77      10.950   3.025 -35.666  1.00  0.00           H  
ATOM   1617  HB3 PRO A  77      10.181   2.700 -34.088  1.00  0.00           H  
ATOM   1618  O   PRO A  77      13.075   4.759 -35.342  1.00  0.00           O  
ATOM   1619  CG  PRO A  77       8.971   3.895 -35.398  1.00  0.00           C  
ATOM   1620  HG2 PRO A  77       8.250   3.077 -35.417  1.00  0.00           H  
ATOM   1621  HG3 PRO A  77       9.089   4.326 -36.392  1.00  0.00           H  
ATOM   1622  CD  PRO A  77       8.560   4.984 -34.416  1.00  0.00           C  
ATOM   1623  HD2 PRO A  77       7.940   5.728 -34.918  1.00  0.00           H  
ATOM   1624  HD3 PRO A  77       8.008   4.534 -33.591  1.00  0.00           H  
ATOM   1625  N   GLN A  78      11.801   6.546 -35.734  1.00  0.00           N  
ATOM   1626  H   GLN A  78      10.941   7.032 -35.521  1.00  0.00           H  
ATOM   1627  CA  GLN A  78      12.626   7.028 -36.860  1.00  0.00           C  
ATOM   1628  HA  GLN A  78      13.099   6.154 -37.307  1.00  0.00           H  
ATOM   1629  C   GLN A  78      13.835   7.931 -36.541  1.00  0.00           C  
ATOM   1630  CB  GLN A  78      11.736   7.619 -37.968  1.00  0.00           C  
ATOM   1631  HB2 GLN A  78      11.052   8.359 -37.553  1.00  0.00           H  
ATOM   1632  HB3 GLN A  78      12.373   8.118 -38.698  1.00  0.00           H  
ATOM   1633  O   GLN A  78      14.541   8.304 -37.473  1.00  0.00           O  
ATOM   1634  CG  GLN A  78      10.951   6.521 -38.707  1.00  0.00           C  
ATOM   1635  HG2 GLN A  78      11.610   5.675 -38.902  1.00  0.00           H  
ATOM   1636  HG3 GLN A  78      10.130   6.176 -38.079  1.00  0.00           H  
ATOM   1637  CD  GLN A  78      10.392   6.982 -40.051  1.00  0.00           C  
ATOM   1638  NE2 GLN A  78       9.787   6.097 -40.812  1.00  0.00           N  
ATOM   1639 HE21 GLN A  78       9.667   5.140 -40.512  1.00  0.00           H  
ATOM   1640 HE22 GLN A  78       9.421   6.455 -41.682  1.00  0.00           H  
ATOM   1641  OE1 GLN A  78      10.486   8.127 -40.454  1.00  0.00           O  
ATOM   1642  N   ASN A  79      14.164   8.251 -35.284  1.00  0.00           N  
ATOM   1643  H   ASN A  79      13.613   7.882 -34.523  1.00  0.00           H  
ATOM   1644  CA  ASN A  79      15.302   9.144 -35.000  1.00  0.00           C  
ATOM   1645  HA  ASN A  79      15.768   9.447 -35.938  1.00  0.00           H  
ATOM   1646  C   ASN A  79      16.441   8.469 -34.220  1.00  0.00           C  
ATOM   1647  CB  ASN A  79      14.781  10.439 -34.351  1.00  0.00           C  
ATOM   1648  HB2 ASN A  79      14.033  10.202 -33.594  1.00  0.00           H  
ATOM   1649  HB3 ASN A  79      15.608  10.958 -33.867  1.00  0.00           H  
ATOM   1650  O   ASN A  79      16.217   7.869 -33.173  1.00  0.00           O  
ATOM   1651  CG  ASN A  79      14.212  11.404 -35.382  1.00  0.00           C  
ATOM   1652  ND2 ASN A  79      13.150  12.108 -35.071  1.00  0.00           N  
ATOM   1653 HD21 ASN A  79      12.794  12.687 -35.819  1.00  0.00           H  
ATOM   1654 HD22 ASN A  79      12.634  11.917 -34.224  1.00  0.00           H  
ATOM   1655  OD1 ASN A  79      14.727  11.557 -36.472  1.00  0.00           O  
ATOM   1656  N   ARG A  80      17.695   8.648 -34.670  1.00  0.00           N  
ATOM   1657  H   ARG A  80      17.802   9.132 -35.551  1.00  0.00           H  
ATOM   1658  CA  ARG A  80      18.913   8.349 -33.878  1.00  0.00           C  
ATOM   1659  HA  ARG A  80      18.935   7.288 -33.631  1.00  0.00           H  
ATOM   1660  C   ARG A  80      18.925   9.075 -32.523  1.00  0.00           C  
ATOM   1661  CB  ARG A  80      20.181   8.721 -34.671  1.00  0.00           C  
ATOM   1662  HB2 ARG A  80      19.999   9.618 -35.263  1.00  0.00           H  
ATOM   1663  HB3 ARG A  80      20.972   8.956 -33.959  1.00  0.00           H  
ATOM   1664  O   ARG A  80      19.518   8.579 -31.574  1.00  0.00           O  
ATOM   1665  CG  ARG A  80      20.698   7.589 -35.570  1.00  0.00           C  
ATOM   1666  HG2 ARG A  80      20.878   6.704 -34.959  1.00  0.00           H  
ATOM   1667  HG3 ARG A  80      19.958   7.354 -36.335  1.00  0.00           H  
ATOM   1668  CD  ARG A  80      22.015   8.023 -36.234  1.00  0.00           C  
ATOM   1669  HD2 ARG A  80      21.805   8.839 -36.925  1.00  0.00           H  
ATOM   1670  HD3 ARG A  80      22.686   8.389 -35.457  1.00  0.00           H  
ATOM   1671  NE  ARG A  80      22.676   6.915 -36.953  1.00  0.00           N  
ATOM   1672  HE  ARG A  80      22.184   6.033 -36.978  1.00  0.00           H  
ATOM   1673  NH1 ARG A  80      24.578   8.060 -37.547  1.00  0.00           N  
ATOM   1674 HH11 ARG A  80      25.489   8.081 -37.982  1.00  0.00           H  
ATOM   1675 HH12 ARG A  80      24.203   8.888 -37.108  1.00  0.00           H  
ATOM   1676  NH2 ARG A  80      24.372   5.908 -38.097  1.00  0.00           N  
ATOM   1677 HH21 ARG A  80      25.285   5.948 -38.526  1.00  0.00           H  
ATOM   1678 HH22 ARG A  80      23.859   5.038 -38.096  1.00  0.00           H  
ATOM   1679  CZ  ARG A  80      23.867   6.966 -37.527  1.00  0.00           C  
ATOM   1680  N   ASP A  81      18.191  10.180 -32.408  1.00  0.00           N  
ATOM   1681  H   ASP A  81      17.827  10.593 -33.255  1.00  0.00           H  
ATOM   1682  CA  ASP A  81      17.965  10.904 -31.150  1.00  0.00           C  
ATOM   1683  HA  ASP A  81      18.930  11.122 -30.692  1.00  0.00           H  
ATOM   1684  C   ASP A  81      17.139  10.124 -30.120  1.00  0.00           C  
ATOM   1685  CB  ASP A  81      17.251  12.231 -31.440  1.00  0.00           C  
ATOM   1686  HB2 ASP A  81      16.322  12.032 -31.975  1.00  0.00           H  
ATOM   1687  HB3 ASP A  81      16.986  12.707 -30.496  1.00  0.00           H  
ATOM   1688  O   ASP A  81      16.948  10.594 -28.997  1.00  0.00           O  
ATOM   1689  CG  ASP A  81      18.097  13.228 -32.221  1.00  0.00           C  
ATOM   1690  OD1 ASP A  81      19.337  13.083 -32.216  1.00  0.00           O  
ATOM   1691  OD2 ASP A  81      17.459  14.142 -32.783  1.00  0.00           O  
ATOM   1692  N   THR A  82      16.622   8.948 -30.477  1.00  0.00           N  
ATOM   1693  H   THR A  82      16.751   8.629 -31.427  1.00  0.00           H  
ATOM   1694  CA  THR A  82      15.729   8.180 -29.620  1.00  0.00           C  
ATOM   1695  HA  THR A  82      14.893   8.842 -29.394  1.00  0.00           H  
ATOM   1696  C   THR A  82      16.380   7.808 -28.292  1.00  0.00           C  
ATOM   1697  CB  THR A  82      15.191   6.963 -30.384  1.00  0.00           C  
ATOM   1698  HB  THR A  82      16.002   6.508 -30.953  1.00  0.00           H  
ATOM   1699  O   THR A  82      15.776   8.022 -27.248  1.00  0.00           O  
ATOM   1700  CG2 THR A  82      14.538   5.875 -29.543  1.00  0.00           C  
ATOM   1701 HG21 THR A  82      15.327   5.291 -29.071  1.00  0.00           H  
ATOM   1702 HG22 THR A  82      13.894   6.297 -28.771  1.00  0.00           H  
ATOM   1703 HG23 THR A  82      13.955   5.223 -30.194  1.00  0.00           H  
ATOM   1704  OG1 THR A  82      14.207   7.417 -31.271  1.00  0.00           O  
ATOM   1705  HG1 THR A  82      14.333   6.962 -32.107  1.00  0.00           H  
ATOM   1706  N   GLU A  83      17.626   7.335 -28.285  1.00  0.00           N  
ATOM   1707  H   GLU A  83      18.127   7.240 -29.157  1.00  0.00           H  
ATOM   1708  CA  GLU A  83      18.309   6.966 -27.037  1.00  0.00           C  
ATOM   1709  HA  GLU A  83      17.666   6.295 -26.467  1.00  0.00           H  
ATOM   1710  C   GLU A  83      18.593   8.182 -26.142  1.00  0.00           C  
ATOM   1711  CB  GLU A  83      19.589   6.205 -27.387  1.00  0.00           C  
ATOM   1712  HB2 GLU A  83      20.283   6.876 -27.893  1.00  0.00           H  
ATOM   1713  HB3 GLU A  83      19.324   5.393 -28.064  1.00  0.00           H  
ATOM   1714  O   GLU A  83      18.321   8.151 -24.942  1.00  0.00           O  
ATOM   1715  CG  GLU A  83      20.253   5.613 -26.137  1.00  0.00           C  
ATOM   1716  HG2 GLU A  83      20.575   6.428 -25.488  1.00  0.00           H  
ATOM   1717  HG3 GLU A  83      19.513   5.021 -25.599  1.00  0.00           H  
ATOM   1718  CD  GLU A  83      21.462   4.730 -26.467  1.00  0.00           C  
ATOM   1719  OE1 GLU A  83      22.033   4.189 -25.496  1.00  0.00           O  
ATOM   1720  OE2 GLU A  83      21.794   4.601 -27.667  1.00  0.00           O  
ATOM   1721  N   VAL A  84      19.045   9.294 -26.731  1.00  0.00           N  
ATOM   1722  H   VAL A  84      19.222   9.268 -27.726  1.00  0.00           H  
ATOM   1723  CA  VAL A  84      19.284  10.548 -25.997  1.00  0.00           C  
ATOM   1724  HA  VAL A  84      19.973  10.342 -25.179  1.00  0.00           H  
ATOM   1725  C   VAL A  84      17.984  11.065 -25.374  1.00  0.00           C  
ATOM   1726  CB  VAL A  84      19.919  11.615 -26.912  1.00  0.00           C  
ATOM   1727  HB  VAL A  84      19.256  11.805 -27.756  1.00  0.00           H  
ATOM   1728  O   VAL A  84      17.981  11.485 -24.218  1.00  0.00           O  
ATOM   1729  CG1 VAL A  84      20.151  12.941 -26.170  1.00  0.00           C  
ATOM   1730 HG11 VAL A  84      20.658  13.644 -26.831  1.00  0.00           H  
ATOM   1731 HG12 VAL A  84      20.765  12.767 -25.287  1.00  0.00           H  
ATOM   1732 HG13 VAL A  84      19.197  13.377 -25.873  1.00  0.00           H  
ATOM   1733  CG2 VAL A  84      21.275  11.142 -27.453  1.00  0.00           C  
ATOM   1734 HG21 VAL A  84      21.152  10.243 -28.057  1.00  0.00           H  
ATOM   1735 HG22 VAL A  84      21.957  10.927 -26.631  1.00  0.00           H  
ATOM   1736 HG23 VAL A  84      21.710  11.912 -28.090  1.00  0.00           H  
ATOM   1737  N   ARG A  85      16.863  11.002 -26.103  1.00  0.00           N  
ATOM   1738  H   ARG A  85      16.932  10.643 -27.045  1.00  0.00           H  
ATOM   1739  CA  ARG A  85      15.539  11.390 -25.592  1.00  0.00           C  
ATOM   1740  HA  ARG A  85      15.610  12.373 -25.128  1.00  0.00           H  
ATOM   1741  C   ARG A  85      15.045  10.457 -24.481  1.00  0.00           C  
ATOM   1742  CB  ARG A  85      14.529  11.466 -26.746  1.00  0.00           C  
ATOM   1743  HB2 ARG A  85      13.525  11.555 -26.329  1.00  0.00           H  
ATOM   1744  HB3 ARG A  85      14.574  10.544 -27.325  1.00  0.00           H  
ATOM   1745  O   ARG A  85      14.552  10.970 -23.480  1.00  0.00           O  
ATOM   1746  CG  ARG A  85      14.777  12.671 -27.669  1.00  0.00           C  
ATOM   1747  HG2 ARG A  85      14.639  13.593 -27.105  1.00  0.00           H  
ATOM   1748  HG3 ARG A  85      15.797  12.647 -28.054  1.00  0.00           H  
ATOM   1749  CD  ARG A  85      13.788  12.638 -28.840  1.00  0.00           C  
ATOM   1750  HD2 ARG A  85      13.876  11.674 -29.342  1.00  0.00           H  
ATOM   1751  HD3 ARG A  85      12.778  12.732 -28.441  1.00  0.00           H  
ATOM   1752  NE  ARG A  85      14.052  13.710 -29.820  1.00  0.00           N  
ATOM   1753  HE  ARG A  85      14.982  14.103 -29.830  1.00  0.00           H  
ATOM   1754  NH1 ARG A  85      12.028  13.624 -30.915  1.00  0.00           N  
ATOM   1755 HH11 ARG A  85      11.404  13.940 -31.644  1.00  0.00           H  
ATOM   1756 HH12 ARG A  85      11.707  12.892 -30.297  1.00  0.00           H  
ATOM   1757  NH2 ARG A  85      13.616  15.032 -31.616  1.00  0.00           N  
ATOM   1758 HH21 ARG A  85      14.588  15.306 -31.651  1.00  0.00           H  
ATOM   1759 HH22 ARG A  85      12.998  15.338 -32.353  1.00  0.00           H  
ATOM   1760  CZ  ARG A  85      13.228  14.120 -30.770  1.00  0.00           C  
ATOM   1761  N   ARG A  86      15.234   9.132 -24.599  1.00  0.00           N  
ATOM   1762  H   ARG A  86      15.640   8.789 -25.458  1.00  0.00           H  
ATOM   1763  CA  ARG A  86      14.915   8.163 -23.523  1.00  0.00           C  
ATOM   1764  HA  ARG A  86      13.854   8.216 -23.278  1.00  0.00           H  
ATOM   1765  C   ARG A  86      15.664   8.487 -22.245  1.00  0.00           C  
ATOM   1766  CB  ARG A  86      15.281   6.715 -23.895  1.00  0.00           C  
ATOM   1767  HB2 ARG A  86      15.205   6.091 -23.005  1.00  0.00           H  
ATOM   1768  HB3 ARG A  86      16.307   6.668 -24.259  1.00  0.00           H  
ATOM   1769  O   ARG A  86      15.054   8.573 -21.186  1.00  0.00           O  
ATOM   1770  CG  ARG A  86      14.343   6.150 -24.941  1.00  0.00           C  
ATOM   1771  HG2 ARG A  86      13.323   6.189 -24.559  1.00  0.00           H  
ATOM   1772  HG3 ARG A  86      14.434   6.781 -25.825  1.00  0.00           H  
ATOM   1773  CD  ARG A  86      14.681   4.716 -25.340  1.00  0.00           C  
ATOM   1774  HD2 ARG A  86      15.763   4.631 -25.436  1.00  0.00           H  
ATOM   1775  HD3 ARG A  86      14.338   4.045 -24.552  1.00  0.00           H  
ATOM   1776  NE  ARG A  86      14.052   4.363 -26.628  1.00  0.00           N  
ATOM   1777  HE  ARG A  86      13.378   5.021 -26.992  1.00  0.00           H  
ATOM   1778  NH1 ARG A  86      15.043   2.320 -26.891  1.00  0.00           N  
ATOM   1779 HH11 ARG A  86      15.237   1.507 -27.458  1.00  0.00           H  
ATOM   1780 HH12 ARG A  86      15.525   2.468 -26.016  1.00  0.00           H  
ATOM   1781  NH2 ARG A  86      13.663   3.071 -28.470  1.00  0.00           N  
ATOM   1782 HH21 ARG A  86      13.778   2.204 -28.974  1.00  0.00           H  
ATOM   1783 HH22 ARG A  86      12.987   3.742 -28.807  1.00  0.00           H  
ATOM   1784  CZ  ARG A  86      14.252   3.260 -27.323  1.00  0.00           C  
ATOM   1785  N   ASN A  87      16.973   8.698 -22.360  1.00  0.00           N  
ATOM   1786  H   ASN A  87      17.406   8.548 -23.260  1.00  0.00           H  
ATOM   1787  CA  ASN A  87      17.820   8.992 -21.212  1.00  0.00           C  
ATOM   1788  HA  ASN A  87      17.678   8.214 -20.463  1.00  0.00           H  
ATOM   1789  C   ASN A  87      17.406  10.307 -20.543  1.00  0.00           C  
ATOM   1790  CB  ASN A  87      19.292   8.976 -21.662  1.00  0.00           C  
ATOM   1791  HB2 ASN A  87      19.417   9.608 -22.542  1.00  0.00           H  
ATOM   1792  HB3 ASN A  87      19.914   9.371 -20.859  1.00  0.00           H  
ATOM   1793  O   ASN A  87      17.315  10.351 -19.321  1.00  0.00           O  
ATOM   1794  CG  ASN A  87      19.787   7.570 -21.971  1.00  0.00           C  
ATOM   1795  ND2 ASN A  87      20.861   7.439 -22.713  1.00  0.00           N  
ATOM   1796 HD21 ASN A  87      21.131   6.494 -22.943  1.00  0.00           H  
ATOM   1797 HD22 ASN A  87      21.332   8.240 -23.109  1.00  0.00           H  
ATOM   1798  OD1 ASN A  87      19.227   6.577 -21.538  1.00  0.00           O  
ATOM   1799  N   ARG A  88      17.064  11.342 -21.326  1.00  0.00           N  
ATOM   1800  H   ARG A  88      17.167  11.239 -22.325  1.00  0.00           H  
ATOM   1801  CA  ARG A  88      16.523  12.601 -20.786  1.00  0.00           C  
ATOM   1802  HA  ARG A  88      17.208  12.986 -20.030  1.00  0.00           H  
ATOM   1803  C   ARG A  88      15.202  12.399 -20.042  1.00  0.00           C  
ATOM   1804  CB  ARG A  88      16.362  13.649 -21.894  1.00  0.00           C  
ATOM   1805  HB2 ARG A  88      15.750  14.467 -21.514  1.00  0.00           H  
ATOM   1806  HB3 ARG A  88      15.845  13.203 -22.744  1.00  0.00           H  
ATOM   1807  O   ARG A  88      15.088  12.873 -18.920  1.00  0.00           O  
ATOM   1808  CG  ARG A  88      17.708  14.228 -22.344  1.00  0.00           C  
ATOM   1809  HG2 ARG A  88      18.366  13.428 -22.685  1.00  0.00           H  
ATOM   1810  HG3 ARG A  88      18.183  14.735 -21.504  1.00  0.00           H  
ATOM   1811  CD  ARG A  88      17.478  15.229 -23.480  1.00  0.00           C  
ATOM   1812  HD2 ARG A  88      16.891  14.741 -24.258  1.00  0.00           H  
ATOM   1813  HD3 ARG A  88      16.912  16.073 -23.085  1.00  0.00           H  
ATOM   1814  NE  ARG A  88      18.750  15.698 -24.059  1.00  0.00           N  
ATOM   1815  HE  ARG A  88      19.588  15.242 -23.727  1.00  0.00           H  
ATOM   1816  NH1 ARG A  88      17.865  17.293 -25.452  1.00  0.00           N  
ATOM   1817 HH11 ARG A  88      16.958  17.130 -25.039  1.00  0.00           H  
ATOM   1818 HH12 ARG A  88      17.992  18.031 -26.130  1.00  0.00           H  
ATOM   1819  NH2 ARG A  88      20.064  16.915 -25.464  1.00  0.00           N  
ATOM   1820 HH21 ARG A  88      20.882  16.439 -25.111  1.00  0.00           H  
ATOM   1821 HH22 ARG A  88      20.167  17.626 -26.174  1.00  0.00           H  
ATOM   1822  CZ  ARG A  88      18.887  16.630 -24.985  1.00  0.00           C  
ATOM   1823  N   PHE A  89      14.243  11.675 -20.625  1.00  0.00           N  
ATOM   1824  H   PHE A  89      14.400  11.307 -21.553  1.00  0.00           H  
ATOM   1825  CA  PHE A  89      12.968  11.384 -19.958  1.00  0.00           C  
ATOM   1826  HA  PHE A  89      12.483  12.324 -19.694  1.00  0.00           H  
ATOM   1827  C   PHE A  89      13.175  10.610 -18.650  1.00  0.00           C  
ATOM   1828  CB  PHE A  89      12.039  10.612 -20.908  1.00  0.00           C  
ATOM   1829  HB2 PHE A  89      11.832  11.229 -21.782  1.00  0.00           H  
ATOM   1830  HB3 PHE A  89      12.544   9.710 -21.254  1.00  0.00           H  
ATOM   1831  O   PHE A  89      12.633  10.994 -17.619  1.00  0.00           O  
ATOM   1832  CG  PHE A  89      10.725  10.214 -20.259  1.00  0.00           C  
ATOM   1833  CD1 PHE A  89      10.633   9.008 -19.537  1.00  0.00           C  
ATOM   1834  HD1 PHE A  89      11.492   8.360 -19.449  1.00  0.00           H  
ATOM   1835  CD2 PHE A  89       9.611  11.071 -20.319  1.00  0.00           C  
ATOM   1836  HD2 PHE A  89       9.670  12.004 -20.859  1.00  0.00           H  
ATOM   1837  CE1 PHE A  89       9.441   8.661 -18.881  1.00  0.00           C  
ATOM   1838  HE1 PHE A  89       9.389   7.750 -18.304  1.00  0.00           H  
ATOM   1839  CE2 PHE A  89       8.414  10.720 -19.668  1.00  0.00           C  
ATOM   1840  HE2 PHE A  89       7.560  11.380 -19.715  1.00  0.00           H  
ATOM   1841  CZ  PHE A  89       8.329   9.514 -18.949  1.00  0.00           C  
ATOM   1842  HZ  PHE A  89       7.417   9.245 -18.436  1.00  0.00           H  
ATOM   1843  N   ASN A  90      13.998   9.557 -18.681  1.00  0.00           N  
ATOM   1844  H   ASN A  90      14.408   9.294 -19.565  1.00  0.00           H  
ATOM   1845  CA  ASN A  90      14.312   8.744 -17.507  1.00  0.00           C  
ATOM   1846  HA  ASN A  90      13.393   8.308 -17.117  1.00  0.00           H  
ATOM   1847  C   ASN A  90      14.930   9.592 -16.381  1.00  0.00           C  
ATOM   1848  CB  ASN A  90      15.253   7.615 -17.958  1.00  0.00           C  
ATOM   1849  HB2 ASN A  90      16.176   8.054 -18.337  1.00  0.00           H  
ATOM   1850  HB3 ASN A  90      14.785   7.054 -18.767  1.00  0.00           H  
ATOM   1851  O   ASN A  90      14.525   9.467 -15.230  1.00  0.00           O  
ATOM   1852  CG  ASN A  90      15.590   6.627 -16.856  1.00  0.00           C  
ATOM   1853  ND2 ASN A  90      16.788   6.092 -16.861  1.00  0.00           N  
ATOM   1854 HD21 ASN A  90      16.933   5.332 -16.212  1.00  0.00           H  
ATOM   1855 HD22 ASN A  90      17.441   6.338 -17.591  1.00  0.00           H  
ATOM   1856  OD1 ASN A  90      14.805   6.278 -15.997  1.00  0.00           O  
ATOM   1857  N   THR A  91      15.869  10.491 -16.699  1.00  0.00           N  
ATOM   1858  H   THR A  91      16.213  10.538 -17.648  1.00  0.00           H  
ATOM   1859  CA  THR A  91      16.439  11.420 -15.711  1.00  0.00           C  
ATOM   1860  HA  THR A  91      16.846  10.841 -14.881  1.00  0.00           H  
ATOM   1861  C   THR A  91      15.372  12.341 -15.127  1.00  0.00           C  
ATOM   1862  CB  THR A  91      17.580  12.248 -16.314  1.00  0.00           C  
ATOM   1863  HB  THR A  91      17.223  12.795 -17.187  1.00  0.00           H  
ATOM   1864  O   THR A  91      15.230  12.396 -13.908  1.00  0.00           O  
ATOM   1865  CG2 THR A  91      18.202  13.231 -15.324  1.00  0.00           C  
ATOM   1866 HG21 THR A  91      18.514  12.713 -14.417  1.00  0.00           H  
ATOM   1867 HG22 THR A  91      17.479  13.999 -15.049  1.00  0.00           H  
ATOM   1868 HG23 THR A  91      19.059  13.732 -15.775  1.00  0.00           H  
ATOM   1869  OG1 THR A  91      18.631  11.391 -16.697  1.00  0.00           O  
ATOM   1870  HG1 THR A  91      19.440  11.831 -16.425  1.00  0.00           H  
ATOM   1871  N   SER A  92      14.579  13.007 -15.973  1.00  0.00           N  
ATOM   1872  H   SER A  92      14.727  12.930 -16.969  1.00  0.00           H  
ATOM   1873  CA  SER A  92      13.541  13.927 -15.501  1.00  0.00           C  
ATOM   1874  HA  SER A  92      14.003  14.680 -14.862  1.00  0.00           H  
ATOM   1875  C   SER A  92      12.475  13.228 -14.664  1.00  0.00           C  
ATOM   1876  CB  SER A  92      12.877  14.640 -16.679  1.00  0.00           C  
ATOM   1877  HB2 SER A  92      12.458  13.906 -17.367  1.00  0.00           H  
ATOM   1878  HB3 SER A  92      12.075  15.278 -16.306  1.00  0.00           H  
ATOM   1879  O   SER A  92      12.019  13.799 -13.678  1.00  0.00           O  
ATOM   1880  OG  SER A  92      13.829  15.439 -17.353  1.00  0.00           O  
ATOM   1881  HG  SER A  92      14.253  15.987 -16.689  1.00  0.00           H  
ATOM   1882  N   CYS A  93      12.090  11.986 -14.979  1.00  0.00           N  
ATOM   1883  H   CYS A  93      12.446  11.523 -15.803  1.00  0.00           H  
ATOM   1884  CA  CYS A  93      11.139  11.309 -14.107  1.00  0.00           C  
ATOM   1885  HA  CYS A  93      10.402  12.060 -13.820  1.00  0.00           H  
ATOM   1886  C   CYS A  93      11.735  10.830 -12.789  1.00  0.00           C  
ATOM   1887  CB  CYS A  93      10.313  10.254 -14.805  1.00  0.00           C  
ATOM   1888  HB2 CYS A  93       9.924  10.663 -15.737  1.00  0.00           H  
ATOM   1889  HB3 CYS A  93       9.486  10.109 -14.110  1.00  0.00           H  
ATOM   1890  O   CYS A  93      11.043  10.900 -11.779  1.00  0.00           O  
ATOM   1891  SG  CYS A  93      10.928   8.610 -15.119  1.00  0.00           S  
ATOM   1892  N   LYS A  94      13.013  10.437 -12.743  1.00  0.00           N  
ATOM   1893  H   LYS A  94      13.536  10.367 -13.604  1.00  0.00           H  
ATOM   1894  CA  LYS A  94      13.680  10.157 -11.462  1.00  0.00           C  
ATOM   1895  HA  LYS A  94      13.096   9.422 -10.908  1.00  0.00           H  
ATOM   1896  C   LYS A  94      13.745  11.396 -10.573  1.00  0.00           C  
ATOM   1897  CB  LYS A  94      15.085   9.603 -11.702  1.00  0.00           C  
ATOM   1898  HB2 LYS A  94      15.616  10.233 -12.416  1.00  0.00           H  
ATOM   1899  HB3 LYS A  94      15.629   9.616 -10.758  1.00  0.00           H  
ATOM   1900  O   LYS A  94      13.615  11.277  -9.359  1.00  0.00           O  
ATOM   1901  CG  LYS A  94      15.033   8.161 -12.211  1.00  0.00           C  
ATOM   1902  HG2 LYS A  94      14.493   7.546 -11.491  1.00  0.00           H  
ATOM   1903  HG3 LYS A  94      14.512   8.109 -13.166  1.00  0.00           H  
ATOM   1904  CD  LYS A  94      16.454   7.619 -12.362  1.00  0.00           C  
ATOM   1905  HD2 LYS A  94      17.030   8.256 -13.033  1.00  0.00           H  
ATOM   1906  HD3 LYS A  94      16.919   7.601 -11.376  1.00  0.00           H  
ATOM   1907  CE  LYS A  94      16.376   6.202 -12.927  1.00  0.00           C  
ATOM   1908  HE2 LYS A  94      15.497   5.717 -12.502  1.00  0.00           H  
ATOM   1909  HE3 LYS A  94      16.225   6.260 -14.005  1.00  0.00           H  
ATOM   1910  NZ  LYS A  94      17.581   5.415 -12.576  1.00  0.00           N  
ATOM   1911  HZ1 LYS A  94      17.587   5.258 -11.578  1.00  0.00           H  
ATOM   1912  HZ2 LYS A  94      18.433   5.888 -12.842  1.00  0.00           H  
ATOM   1913  HZ3 LYS A  94      17.529   4.491 -12.979  1.00  0.00           H  
ATOM   1914  N   GLU A  95      13.920  12.576 -11.165  1.00  0.00           N  
ATOM   1915  H   GLU A  95      14.092  12.597 -12.160  1.00  0.00           H  
ATOM   1916  CA  GLU A  95      13.855  13.849 -10.441  1.00  0.00           C  
ATOM   1917  HA  GLU A  95      14.517  13.802  -9.576  1.00  0.00           H  
ATOM   1918  C   GLU A  95      12.445  14.118  -9.897  1.00  0.00           C  
ATOM   1919  CB  GLU A  95      14.330  14.996 -11.347  1.00  0.00           C  
ATOM   1920  HB2 GLU A  95      14.108  15.946 -10.861  1.00  0.00           H  
ATOM   1921  HB3 GLU A  95      13.783  14.953 -12.289  1.00  0.00           H  
ATOM   1922  O   GLU A  95      12.309  14.456  -8.721  1.00  0.00           O  
ATOM   1923  CG  GLU A  95      15.842  14.931 -11.617  1.00  0.00           C  
ATOM   1924  HG2 GLU A  95      16.364  15.114 -10.678  1.00  0.00           H  
ATOM   1925  HG3 GLU A  95      16.112  13.927 -11.947  1.00  0.00           H  
ATOM   1926  CD  GLU A  95      16.328  15.937 -12.675  1.00  0.00           C  
ATOM   1927  OE1 GLU A  95      17.567  16.040 -12.826  1.00  0.00           O  
ATOM   1928  OE2 GLU A  95      15.487  16.570 -13.354  1.00  0.00           O  
ATOM   1929  N   LEU A  96      11.399  13.890 -10.702  1.00  0.00           N  
ATOM   1930  H   LEU A  96      11.584  13.659 -11.668  1.00  0.00           H  
ATOM   1931  CA  LEU A  96      10.000  14.020 -10.267  1.00  0.00           C  
ATOM   1932  HA  LEU A  96       9.862  15.005  -9.820  1.00  0.00           H  
ATOM   1933  C   LEU A  96       9.610  13.004  -9.180  1.00  0.00           C  
ATOM   1934  CB  LEU A  96       9.059  13.877 -11.480  1.00  0.00           C  
ATOM   1935  HB2 LEU A  96       9.307  12.953 -12.003  1.00  0.00           H  
ATOM   1936  HB3 LEU A  96       8.038  13.778 -11.112  1.00  0.00           H  
ATOM   1937  O   LEU A  96       8.807  13.321  -8.308  1.00  0.00           O  
ATOM   1938  CG  LEU A  96       9.089  15.050 -12.477  1.00  0.00           C  
ATOM   1939  HG  LEU A  96      10.113  15.243 -12.797  1.00  0.00           H  
ATOM   1940  CD1 LEU A  96       8.253  14.688 -13.708  1.00  0.00           C  
ATOM   1941 HD11 LEU A  96       7.216  14.526 -13.414  1.00  0.00           H  
ATOM   1942 HD12 LEU A  96       8.290  15.512 -14.421  1.00  0.00           H  
ATOM   1943 HD13 LEU A  96       8.659  13.792 -14.178  1.00  0.00           H  
ATOM   1944  CD2 LEU A  96       8.522  16.335 -11.873  1.00  0.00           C  
ATOM   1945 HD21 LEU A  96       7.505  16.170 -11.516  1.00  0.00           H  
ATOM   1946 HD22 LEU A  96       8.496  17.120 -12.629  1.00  0.00           H  
ATOM   1947 HD23 LEU A  96       9.145  16.677 -11.047  1.00  0.00           H  
ATOM   1948  N   LEU A  97      10.183  11.797  -9.203  1.00  0.00           N  
ATOM   1949  H   LEU A  97      10.782  11.581  -9.987  1.00  0.00           H  
ATOM   1950  CA  LEU A  97       9.904  10.731  -8.234  1.00  0.00           C  
ATOM   1951  HA  LEU A  97       8.936  10.935  -7.777  1.00  0.00           H  
ATOM   1952  C   LEU A  97      10.892  10.686  -7.056  1.00  0.00           C  
ATOM   1953  CB  LEU A  97       9.801   9.371  -8.949  1.00  0.00           C  
ATOM   1954  HB2 LEU A  97      10.765   9.137  -9.402  1.00  0.00           H  
ATOM   1955  HB3 LEU A  97       9.590   8.616  -8.192  1.00  0.00           H  
ATOM   1956  O   LEU A  97      10.891   9.721  -6.288  1.00  0.00           O  
ATOM   1957  CG  LEU A  97       8.706   9.254 -10.023  1.00  0.00           C  
ATOM   1958  HG  LEU A  97       8.935   9.896 -10.873  1.00  0.00           H  
ATOM   1959  CD1 LEU A  97       8.635   7.808 -10.515  1.00  0.00           C  
ATOM   1960 HD11 LEU A  97       7.918   7.737 -11.333  1.00  0.00           H  
ATOM   1961 HD12 LEU A  97       8.318   7.149  -9.706  1.00  0.00           H  
ATOM   1962 HD13 LEU A  97       9.613   7.487 -10.871  1.00  0.00           H  
ATOM   1963  CD2 LEU A  97       7.333   9.645  -9.488  1.00  0.00           C  
ATOM   1964 HD21 LEU A  97       6.575   9.356 -10.217  1.00  0.00           H  
ATOM   1965 HD22 LEU A  97       7.285  10.722  -9.331  1.00  0.00           H  
ATOM   1966 HD23 LEU A  97       7.141   9.130  -8.547  1.00  0.00           H  
ATOM   1967  N   ARG A  98      11.736  11.711  -6.879  1.00  0.00           N  
ATOM   1968  H   ARG A  98      11.712  12.461  -7.555  1.00  0.00           H  
ATOM   1969  CA  ARG A  98      12.798  11.709  -5.858  1.00  0.00           C  
ATOM   1970  HA  ARG A  98      13.466  10.875  -6.074  1.00  0.00           H  
ATOM   1971  C   ARG A  98      12.268  11.481  -4.440  1.00  0.00           C  
ATOM   1972  CB  ARG A  98      13.594  13.019  -5.942  1.00  0.00           C  
ATOM   1973  HB2 ARG A  98      12.963  13.851  -5.632  1.00  0.00           H  
ATOM   1974  HB3 ARG A  98      13.903  13.179  -6.975  1.00  0.00           H  
ATOM   1975  O   ARG A  98      12.874  10.726  -3.689  1.00  0.00           O  
ATOM   1976  CG  ARG A  98      14.855  12.958  -5.064  1.00  0.00           C  
ATOM   1977  HG2 ARG A  98      15.499  12.161  -5.437  1.00  0.00           H  
ATOM   1978  HG3 ARG A  98      14.599  12.728  -4.030  1.00  0.00           H  
ATOM   1979  CD  ARG A  98      15.639  14.272  -5.094  1.00  0.00           C  
ATOM   1980  HD2 ARG A  98      16.644  14.074  -4.722  1.00  0.00           H  
ATOM   1981  HD3 ARG A  98      15.704  14.620  -6.125  1.00  0.00           H  
ATOM   1982  NE  ARG A  98      15.016  15.289  -4.230  1.00  0.00           N  
ATOM   1983  HE  ARG A  98      14.523  14.925  -3.427  1.00  0.00           H  
ATOM   1984  NH1 ARG A  98      16.008  17.135  -5.161  1.00  0.00           N  
ATOM   1985 HH11 ARG A  98      16.497  16.521  -5.796  1.00  0.00           H  
ATOM   1986 HH12 ARG A  98      16.078  18.140  -5.244  1.00  0.00           H  
ATOM   1987  NH2 ARG A  98      14.521  17.386  -3.514  1.00  0.00           N  
ATOM   1988 HH21 ARG A  98      13.914  16.967  -2.824  1.00  0.00           H  
ATOM   1989 HH22 ARG A  98      14.621  18.390  -3.566  1.00  0.00           H  
ATOM   1990  CZ  ARG A  98      15.181  16.595  -4.307  1.00  0.00           C  
ATOM   1991  N   SER A  99      11.133  12.084  -4.092  1.00  0.00           N  
ATOM   1992  H   SER A  99      10.633  12.622  -4.786  1.00  0.00           H  
ATOM   1993  CA  SER A  99      10.517  11.931  -2.766  1.00  0.00           C  
ATOM   1994  HA  SER A  99      11.232  12.238  -2.002  1.00  0.00           H  
ATOM   1995  C   SER A  99      10.116  10.486  -2.455  1.00  0.00           C  
ATOM   1996  CB  SER A  99       9.286  12.830  -2.662  1.00  0.00           C  
ATOM   1997  HB2 SER A  99       9.599  13.874  -2.680  1.00  0.00           H  
ATOM   1998  HB3 SER A  99       8.782  12.627  -1.717  1.00  0.00           H  
ATOM   1999  O   SER A  99      10.254  10.043  -1.321  1.00  0.00           O  
ATOM   2000  OG  SER A  99       8.404  12.586  -3.745  1.00  0.00           O  
ATOM   2001  HG  SER A  99       7.626  13.139  -3.645  1.00  0.00           H  
ATOM   2002  N   PHE A 100       9.684   9.720  -3.460  1.00  0.00           N  
ATOM   2003  H   PHE A 100       9.580  10.137  -4.374  1.00  0.00           H  
ATOM   2004  CA  PHE A 100       9.396   8.294  -3.299  1.00  0.00           C  
ATOM   2005  HA  PHE A 100       8.794   8.151  -2.401  1.00  0.00           H  
ATOM   2006  C   PHE A 100      10.669   7.470  -3.130  1.00  0.00           C  
ATOM   2007  CB  PHE A 100       8.610   7.785  -4.508  1.00  0.00           C  
ATOM   2008  HB2 PHE A 100       8.505   6.704  -4.417  1.00  0.00           H  
ATOM   2009  HB3 PHE A 100       9.166   7.982  -5.424  1.00  0.00           H  
ATOM   2010  O   PHE A 100      10.701   6.542  -2.328  1.00  0.00           O  
ATOM   2011  CG  PHE A 100       7.229   8.379  -4.616  1.00  0.00           C  
ATOM   2012  CD1 PHE A 100       6.201   7.861  -3.814  1.00  0.00           C  
ATOM   2013  HD1 PHE A 100       6.405   7.078  -3.099  1.00  0.00           H  
ATOM   2014  CD2 PHE A 100       6.964   9.438  -5.504  1.00  0.00           C  
ATOM   2015  HD2 PHE A 100       7.757   9.850  -6.110  1.00  0.00           H  
ATOM   2016  CE1 PHE A 100       4.902   8.371  -3.928  1.00  0.00           C  
ATOM   2017  HE1 PHE A 100       4.118   7.952  -3.314  1.00  0.00           H  
ATOM   2018  CE2 PHE A 100       5.664   9.966  -5.598  1.00  0.00           C  
ATOM   2019  HE2 PHE A 100       5.456  10.781  -6.276  1.00  0.00           H  
ATOM   2020  CZ  PHE A 100       4.630   9.427  -4.813  1.00  0.00           C  
ATOM   2021  HZ  PHE A 100       3.630   9.826  -4.888  1.00  0.00           H  
ATOM   2022  N   LYS A 101      11.729   7.824  -3.863  1.00  0.00           N  
ATOM   2023  H   LYS A 101      11.621   8.599  -4.502  1.00  0.00           H  
ATOM   2024  CA  LYS A 101      13.026   7.145  -3.786  1.00  0.00           C  
ATOM   2025  HA  LYS A 101      12.880   6.081  -3.969  1.00  0.00           H  
ATOM   2026  C   LYS A 101      13.670   7.263  -2.405  1.00  0.00           C  
ATOM   2027  CB  LYS A 101      13.921   7.708  -4.890  1.00  0.00           C  
ATOM   2028  HB2 LYS A 101      13.419   7.546  -5.844  1.00  0.00           H  
ATOM   2029  HB3 LYS A 101      14.070   8.778  -4.748  1.00  0.00           H  
ATOM   2030  O   LYS A 101      14.320   6.332  -1.945  1.00  0.00           O  
ATOM   2031  CG  LYS A 101      15.283   7.015  -4.908  1.00  0.00           C  
ATOM   2032  HG2 LYS A 101      15.139   5.934  -4.911  1.00  0.00           H  
ATOM   2033  HG3 LYS A 101      15.864   7.296  -4.030  1.00  0.00           H  
ATOM   2034  CD  LYS A 101      16.040   7.427  -6.164  1.00  0.00           C  
ATOM   2035  HD2 LYS A 101      15.388   7.268  -7.022  1.00  0.00           H  
ATOM   2036  HD3 LYS A 101      16.322   8.479  -6.111  1.00  0.00           H  
ATOM   2037  CE  LYS A 101      17.271   6.539  -6.298  1.00  0.00           C  
ATOM   2038  HE2 LYS A 101      18.057   6.884  -5.626  1.00  0.00           H  
ATOM   2039  HE3 LYS A 101      16.983   5.531  -5.999  1.00  0.00           H  
ATOM   2040  NZ  LYS A 101      17.709   6.519  -7.708  1.00  0.00           N  
ATOM   2041  HZ1 LYS A 101      18.364   5.771  -7.881  1.00  0.00           H  
ATOM   2042  HZ2 LYS A 101      18.053   7.418  -8.014  1.00  0.00           H  
ATOM   2043  HZ3 LYS A 101      16.914   6.277  -8.282  1.00  0.00           H  
ATOM   2044  N   GLU A 102      13.459   8.380  -1.715  1.00  0.00           N  
ATOM   2045  H   GLU A 102      12.948   9.127  -2.164  1.00  0.00           H  
ATOM   2046  CA  GLU A 102      13.934   8.592  -0.340  1.00  0.00           C  
ATOM   2047  HA  GLU A 102      15.003   8.386  -0.300  1.00  0.00           H  
ATOM   2048  C   GLU A 102      13.287   7.630   0.684  1.00  0.00           C  
ATOM   2049  CB  GLU A 102      13.718  10.071   0.042  1.00  0.00           C  
ATOM   2050  HB2 GLU A 102      13.883  10.193   1.113  1.00  0.00           H  
ATOM   2051  HB3 GLU A 102      12.686  10.343  -0.179  1.00  0.00           H  
ATOM   2052  O   GLU A 102      13.791   7.498   1.798  1.00  0.00           O  
ATOM   2053  CG  GLU A 102      14.678  11.022  -0.706  1.00  0.00           C  
ATOM   2054  HG2 GLU A 102      14.684  10.768  -1.766  1.00  0.00           H  
ATOM   2055  HG3 GLU A 102      15.688  10.854  -0.332  1.00  0.00           H  
ATOM   2056  CD  GLU A 102      14.333  12.521  -0.567  1.00  0.00           C  
ATOM   2057  OE1 GLU A 102      14.901  13.330  -1.350  1.00  0.00           O  
ATOM   2058  OE2 GLU A 102      13.499  12.880   0.293  1.00  0.00           O  
ATOM   2059  N   LEU A 103      12.211   6.921   0.313  1.00  0.00           N  
ATOM   2060  H   LEU A 103      11.846   7.066  -0.617  1.00  0.00           H  
ATOM   2061  CA  LEU A 103      11.540   5.909   1.144  1.00  0.00           C  
ATOM   2062  HA  LEU A 103      11.702   6.150   2.195  1.00  0.00           H  
ATOM   2063  C   LEU A 103      12.079   4.486   0.927  1.00  0.00           C  
ATOM   2064  CB  LEU A 103      10.031   5.930   0.854  1.00  0.00           C  
ATOM   2065  HB2 LEU A 103       9.531   5.231   1.525  1.00  0.00           H  
ATOM   2066  HB3 LEU A 103       9.877   5.566  -0.162  1.00  0.00           H  
ATOM   2067  O   LEU A 103      11.695   3.556   1.647  1.00  0.00           O  
ATOM   2068  CG  LEU A 103       9.372   7.308   0.995  1.00  0.00           C  
ATOM   2069  HG  LEU A 103       9.906   8.046   0.397  1.00  0.00           H  
ATOM   2070  CD1 LEU A 103       7.951   7.229   0.462  1.00  0.00           C  
ATOM   2071 HD11 LEU A 103       7.342   6.572   1.084  1.00  0.00           H  
ATOM   2072 HD12 LEU A 103       7.963   6.864  -0.565  1.00  0.00           H  
ATOM   2073 HD13 LEU A 103       7.544   8.240   0.460  1.00  0.00           H  
ATOM   2074  CD2 LEU A 103       9.331   7.778   2.451  1.00  0.00           C  
ATOM   2075 HD21 LEU A 103       8.807   7.049   3.068  1.00  0.00           H  
ATOM   2076 HD22 LEU A 103       8.816   8.738   2.502  1.00  0.00           H  
ATOM   2077 HD23 LEU A 103      10.348   7.914   2.819  1.00  0.00           H  
ATOM   2078  N   GLU A 104      12.934   4.291  -0.077  1.00  0.00           N  
ATOM   2079  H   GLU A 104      13.254   5.089  -0.608  1.00  0.00           H  
ATOM   2080  CA  GLU A 104      13.559   3.002  -0.349  1.00  0.00           C  
ATOM   2081  HA  GLU A 104      12.777   2.243  -0.385  1.00  0.00           H  
ATOM   2082  C   GLU A 104      14.529   2.630   0.784  1.00  0.00           C  
ATOM   2083  CB  GLU A 104      14.264   3.000  -1.715  1.00  0.00           C  
ATOM   2084  HB2 GLU A 104      14.777   2.044  -1.821  1.00  0.00           H  
ATOM   2085  HB3 GLU A 104      15.013   3.791  -1.743  1.00  0.00           H  
ATOM   2086  O   GLU A 104      15.347   3.432   1.234  1.00  0.00           O  
ATOM   2087  CG  GLU A 104      13.285   3.166  -2.892  1.00  0.00           C  
ATOM   2088  HG2 GLU A 104      12.556   2.358  -2.850  1.00  0.00           H  
ATOM   2089  HG3 GLU A 104      12.741   4.104  -2.778  1.00  0.00           H  
ATOM   2090  CD  GLU A 104      13.993   3.147  -4.261  1.00  0.00           C  
ATOM   2091  OE1 GLU A 104      13.568   3.909  -5.162  1.00  0.00           O  
ATOM   2092  OE2 GLU A 104      14.946   2.355  -4.437  1.00  0.00           O  
ATOM   2093  N   LEU A 105      14.443   1.388   1.264  1.00  0.00           N  
ATOM   2094  H   LEU A 105      13.819   0.737   0.809  1.00  0.00           H  
ATOM   2095  CA  LEU A 105      15.378   0.854   2.252  1.00  0.00           C  
ATOM   2096  HA  LEU A 105      15.652   1.653   2.942  1.00  0.00           H  
ATOM   2097  C   LEU A 105      16.669   0.413   1.551  1.00  0.00           C  
ATOM   2098  CB  LEU A 105      14.711  -0.286   3.045  1.00  0.00           C  
ATOM   2099  HB2 LEU A 105      14.375  -1.044   2.338  1.00  0.00           H  
ATOM   2100  HB3 LEU A 105      15.456  -0.747   3.693  1.00  0.00           H  
ATOM   2101  O   LEU A 105      16.655   0.052   0.382  1.00  0.00           O  
ATOM   2102  CG  LEU A 105      13.513   0.161   3.912  1.00  0.00           C  
ATOM   2103  HG  LEU A 105      12.769   0.670   3.300  1.00  0.00           H  
ATOM   2104  CD1 LEU A 105      12.854  -1.058   4.557  1.00  0.00           C  
ATOM   2105 HD11 LEU A 105      13.540  -1.516   5.269  1.00  0.00           H  
ATOM   2106 HD12 LEU A 105      11.944  -0.750   5.072  1.00  0.00           H  
ATOM   2107 HD13 LEU A 105      12.580  -1.774   3.781  1.00  0.00           H  
ATOM   2108  CD2 LEU A 105      13.925   1.116   5.033  1.00  0.00           C  
ATOM   2109 HD21 LEU A 105      13.065   1.332   5.667  1.00  0.00           H  
ATOM   2110 HD22 LEU A 105      14.264   2.059   4.605  1.00  0.00           H  
ATOM   2111 HD23 LEU A 105      14.723   0.679   5.634  1.00  0.00           H  
ATOM   2112  N   SER A 106      17.797   0.408   2.262  1.00  0.00           N  
ATOM   2113  H   SER A 106      17.776   0.707   3.226  1.00  0.00           H  
ATOM   2114  CA  SER A 106      19.107   0.100   1.664  1.00  0.00           C  
ATOM   2115  HA  SER A 106      19.235   0.722   0.778  1.00  0.00           H  
ATOM   2116  C   SER A 106      19.268  -1.355   1.209  1.00  0.00           C  
ATOM   2117  CB  SER A 106      20.217   0.450   2.657  1.00  0.00           C  
ATOM   2118  HB2 SER A 106      21.176   0.124   2.253  1.00  0.00           H  
ATOM   2119  HB3 SER A 106      20.244   1.531   2.791  1.00  0.00           H  
ATOM   2120  O   SER A 106      19.962  -1.619   0.231  1.00  0.00           O  
ATOM   2121  OG  SER A 106      19.988  -0.168   3.914  1.00  0.00           O  
ATOM   2122  HG  SER A 106      20.778  -0.060   4.450  1.00  0.00           H  
ATOM   2193  N   LEU A 107      11.235  -9.220   2.349  1.00  0.00           N  
ATOM   2194  H   LEU A 107      12.010  -9.813   2.607  1.00  0.00           H  
ATOM   2195  CA  LEU A 107      10.492  -8.545   3.418  1.00  0.00           C  
ATOM   2196  HA  LEU A 107       9.426  -8.671   3.229  1.00  0.00           H  
ATOM   2197  C   LEU A 107      10.787  -7.041   3.437  1.00  0.00           C  
ATOM   2198  CB  LEU A 107      10.853  -9.200   4.765  1.00  0.00           C  
ATOM   2199  HB2 LEU A 107      10.633 -10.266   4.711  1.00  0.00           H  
ATOM   2200  HB3 LEU A 107      11.925  -9.084   4.929  1.00  0.00           H  
ATOM   2201  O   LEU A 107       9.879  -6.231   3.606  1.00  0.00           O  
ATOM   2202  CG  LEU A 107      10.124  -8.599   5.982  1.00  0.00           C  
ATOM   2203  HG  LEU A 107      10.303  -7.525   6.030  1.00  0.00           H  
ATOM   2204  CD1 LEU A 107       8.618  -8.853   5.931  1.00  0.00           C  
ATOM   2205 HD11 LEU A 107       8.415  -9.920   5.840  1.00  0.00           H  
ATOM   2206 HD12 LEU A 107       8.179  -8.329   5.082  1.00  0.00           H  
ATOM   2207 HD13 LEU A 107       8.147  -8.476   6.838  1.00  0.00           H  
ATOM   2208  CD2 LEU A 107      10.681  -9.217   7.265  1.00  0.00           C  
ATOM   2209 HD21 LEU A 107      10.510 -10.293   7.264  1.00  0.00           H  
ATOM   2210 HD22 LEU A 107      11.750  -9.019   7.338  1.00  0.00           H  
ATOM   2211 HD23 LEU A 107      10.181  -8.778   8.129  1.00  0.00           H  
ATOM   2212  N   ARG A 108      12.053  -6.654   3.245  1.00  0.00           N  
ATOM   2213  H   ARG A 108      12.728  -7.366   3.004  1.00  0.00           H  
ATOM   2214  CA  ARG A 108      12.455  -5.242   3.185  1.00  0.00           C  
ATOM   2215  HA  ARG A 108      12.005  -4.697   4.015  1.00  0.00           H  
ATOM   2216  C   ARG A 108      11.918  -4.561   1.935  1.00  0.00           C  
ATOM   2217  CB  ARG A 108      13.982  -5.114   3.227  1.00  0.00           C  
ATOM   2218  HB2 ARG A 108      14.402  -5.734   2.435  1.00  0.00           H  
ATOM   2219  HB3 ARG A 108      14.254  -4.080   3.012  1.00  0.00           H  
ATOM   2220  O   ARG A 108      11.409  -3.449   2.043  1.00  0.00           O  
ATOM   2221  CG  ARG A 108      14.623  -5.509   4.562  1.00  0.00           C  
ATOM   2222  HG2 ARG A 108      15.699  -5.360   4.481  1.00  0.00           H  
ATOM   2223  HG3 ARG A 108      14.430  -6.561   4.775  1.00  0.00           H  
ATOM   2224  CD  ARG A 108      14.070  -4.644   5.696  1.00  0.00           C  
ATOM   2225  HD2 ARG A 108      13.039  -4.940   5.891  1.00  0.00           H  
ATOM   2226  HD3 ARG A 108      14.084  -3.603   5.372  1.00  0.00           H  
ATOM   2227  NE  ARG A 108      14.856  -4.770   6.933  1.00  0.00           N  
ATOM   2228  HE  ARG A 108      15.711  -5.304   6.875  1.00  0.00           H  
ATOM   2229  NH1 ARG A 108      13.502  -3.418   8.205  1.00  0.00           N  
ATOM   2230 HH11 ARG A 108      12.798  -3.439   7.482  1.00  0.00           H  
ATOM   2231 HH12 ARG A 108      13.300  -2.922   9.062  1.00  0.00           H  
ATOM   2232  NH2 ARG A 108      15.379  -4.259   9.084  1.00  0.00           N  
ATOM   2233 HH21 ARG A 108      16.225  -4.804   8.998  1.00  0.00           H  
ATOM   2234 HH22 ARG A 108      15.166  -3.772   9.943  1.00  0.00           H  
ATOM   2235  CZ  ARG A 108      14.575  -4.149   8.063  1.00  0.00           C  
ATOM   2236  N   ARG A 109      11.955  -5.241   0.784  1.00  0.00           N  
ATOM   2237  H   ARG A 109      12.428  -6.134   0.772  1.00  0.00           H  
ATOM   2238  CA  ARG A 109      11.330  -4.741  -0.447  1.00  0.00           C  
ATOM   2239  HA  ARG A 109      11.771  -3.773  -0.685  1.00  0.00           H  
ATOM   2240  C   ARG A 109       9.838  -4.482  -0.232  1.00  0.00           C  
ATOM   2241  CB  ARG A 109      11.602  -5.703  -1.617  1.00  0.00           C  
ATOM   2242  HB2 ARG A 109      11.177  -6.684  -1.402  1.00  0.00           H  
ATOM   2243  HB3 ARG A 109      12.679  -5.809  -1.747  1.00  0.00           H  
ATOM   2244  O   ARG A 109       9.376  -3.388  -0.537  1.00  0.00           O  
ATOM   2245  CG  ARG A 109      10.987  -5.153  -2.915  1.00  0.00           C  
ATOM   2246  HG2 ARG A 109      11.344  -4.135  -3.075  1.00  0.00           H  
ATOM   2247  HG3 ARG A 109       9.903  -5.126  -2.808  1.00  0.00           H  
ATOM   2248  CD  ARG A 109      11.321  -5.989  -4.153  1.00  0.00           C  
ATOM   2249  HD2 ARG A 109      12.400  -6.000  -4.305  1.00  0.00           H  
ATOM   2250  HD3 ARG A 109      10.990  -7.014  -3.985  1.00  0.00           H  
ATOM   2251  NE  ARG A 109      10.623  -5.447  -5.341  1.00  0.00           N  
ATOM   2252  HE  ARG A 109       9.639  -5.662  -5.423  1.00  0.00           H  
ATOM   2253  NH1 ARG A 109      12.345  -4.290  -6.371  1.00  0.00           N  
ATOM   2254 HH11 ARG A 109      12.631  -3.804  -7.209  1.00  0.00           H  
ATOM   2255 HH12 ARG A 109      13.024  -4.605  -5.693  1.00  0.00           H  
ATOM   2256  NH2 ARG A 109      10.317  -4.198  -7.228  1.00  0.00           N  
ATOM   2257 HH21 ARG A 109       9.315  -4.318  -7.192  1.00  0.00           H  
ATOM   2258 HH22 ARG A 109      10.694  -3.598  -7.948  1.00  0.00           H  
ATOM   2259  CZ  ARG A 109      11.099  -4.654  -6.293  1.00  0.00           C  
ATOM   2260  N   GLN A 110       9.113  -5.434   0.355  1.00  0.00           N  
ATOM   2261  H   GLN A 110       9.545  -6.327   0.549  1.00  0.00           H  
ATOM   2262  CA  GLN A 110       7.690  -5.271   0.657  1.00  0.00           C  
ATOM   2263  HA  GLN A 110       7.174  -5.070  -0.282  1.00  0.00           H  
ATOM   2264  C   GLN A 110       7.429  -4.065   1.577  1.00  0.00           C  
ATOM   2265  CB  GLN A 110       7.157  -6.593   1.240  1.00  0.00           C  
ATOM   2266  HB2 GLN A 110       7.722  -6.844   2.138  1.00  0.00           H  
ATOM   2267  HB3 GLN A 110       7.323  -7.387   0.511  1.00  0.00           H  
ATOM   2268  O   GLN A 110       6.556  -3.253   1.283  1.00  0.00           O  
ATOM   2269  CG  GLN A 110       5.663  -6.574   1.603  1.00  0.00           C  
ATOM   2270  HG2 GLN A 110       5.505  -5.872   2.421  1.00  0.00           H  
ATOM   2271  HG3 GLN A 110       5.374  -7.563   1.958  1.00  0.00           H  
ATOM   2272  CD  GLN A 110       4.745  -6.197   0.445  1.00  0.00           C  
ATOM   2273  NE2 GLN A 110       3.550  -5.745   0.744  1.00  0.00           N  
ATOM   2274 HE21 GLN A 110       3.210  -5.740   1.695  1.00  0.00           H  
ATOM   2275 HE22 GLN A 110       3.019  -5.275   0.025  1.00  0.00           H  
ATOM   2276  OE1 GLN A 110       5.079  -6.270  -0.725  1.00  0.00           O  
ATOM   2277  N   GLN A 111       8.231  -3.885   2.632  1.00  0.00           N  
ATOM   2278  H   GLN A 111       8.919  -4.596   2.837  1.00  0.00           H  
ATOM   2279  CA  GLN A 111       8.134  -2.722   3.526  1.00  0.00           C  
ATOM   2280  HA  GLN A 111       7.128  -2.679   3.943  1.00  0.00           H  
ATOM   2281  C   GLN A 111       8.377  -1.390   2.802  1.00  0.00           C  
ATOM   2282  CB  GLN A 111       9.146  -2.865   4.674  1.00  0.00           C  
ATOM   2283  HB2 GLN A 111      10.122  -3.134   4.271  1.00  0.00           H  
ATOM   2284  HB3 GLN A 111       9.242  -1.907   5.186  1.00  0.00           H  
ATOM   2285  O   GLN A 111       7.648  -0.425   3.026  1.00  0.00           O  
ATOM   2286  CG  GLN A 111       8.706  -3.909   5.705  1.00  0.00           C  
ATOM   2287  HG2 GLN A 111       8.491  -4.858   5.213  1.00  0.00           H  
ATOM   2288  HG3 GLN A 111       7.780  -3.566   6.166  1.00  0.00           H  
ATOM   2289  CD  GLN A 111       9.737  -4.159   6.805  1.00  0.00           C  
ATOM   2290  NE2 GLN A 111       9.316  -4.796   7.876  1.00  0.00           N  
ATOM   2291 HE21 GLN A 111       8.346  -5.071   7.934  1.00  0.00           H  
ATOM   2292 HE22 GLN A 111       9.973  -4.962   8.625  1.00  0.00           H  
ATOM   2293  OE1 GLN A 111      10.916  -3.809   6.753  1.00  0.00           O  
ATOM   2294  N   SER A 112       9.383  -1.319   1.925  1.00  0.00           N  
ATOM   2295  H   SER A 112       9.989  -2.117   1.802  1.00  0.00           H  
ATOM   2296  CA  SER A 112       9.626  -0.123   1.109  1.00  0.00           C  
ATOM   2297  HA  SER A 112       9.769   0.735   1.766  1.00  0.00           H  
ATOM   2298  C   SER A 112       8.442   0.202   0.204  1.00  0.00           C  
ATOM   2299  CB  SER A 112      10.879  -0.291   0.250  1.00  0.00           C  
ATOM   2300  HB2 SER A 112      10.859  -1.248  -0.273  1.00  0.00           H  
ATOM   2301  HB3 SER A 112      10.926   0.514  -0.484  1.00  0.00           H  
ATOM   2302  O   SER A 112       8.021   1.354   0.157  1.00  0.00           O  
ATOM   2303  OG  SER A 112      12.013  -0.216   1.078  1.00  0.00           O  
ATOM   2304  HG  SER A 112      11.956   0.615   1.556  1.00  0.00           H  
ATOM   2305  N   LEU A 113       7.866  -0.798  -0.468  1.00  0.00           N  
ATOM   2306  H   LEU A 113       8.247  -1.729  -0.373  1.00  0.00           H  
ATOM   2307  CA  LEU A 113       6.730  -0.602  -1.372  1.00  0.00           C  
ATOM   2308  HA  LEU A 113       6.961   0.222  -2.048  1.00  0.00           H  
ATOM   2309  C   LEU A 113       5.458  -0.183  -0.617  1.00  0.00           C  
ATOM   2310  CB  LEU A 113       6.522  -1.874  -2.215  1.00  0.00           C  
ATOM   2311  HB2 LEU A 113       6.355  -2.716  -1.543  1.00  0.00           H  
ATOM   2312  HB3 LEU A 113       5.630  -1.747  -2.828  1.00  0.00           H  
ATOM   2313  O   LEU A 113       4.746   0.707  -1.076  1.00  0.00           O  
ATOM   2314  CG  LEU A 113       7.700  -2.206  -3.154  1.00  0.00           C  
ATOM   2315  HG  LEU A 113       8.628  -2.229  -2.581  1.00  0.00           H  
ATOM   2316  CD1 LEU A 113       7.532  -3.575  -3.807  1.00  0.00           C  
ATOM   2317 HD11 LEU A 113       8.469  -3.864  -4.283  1.00  0.00           H  
ATOM   2318 HD12 LEU A 113       7.250  -4.320  -3.063  1.00  0.00           H  
ATOM   2319 HD13 LEU A 113       6.766  -3.526  -4.582  1.00  0.00           H  
ATOM   2320  CD2 LEU A 113       7.882  -1.171  -4.264  1.00  0.00           C  
ATOM   2321 HD21 LEU A 113       6.965  -1.077  -4.845  1.00  0.00           H  
ATOM   2322 HD22 LEU A 113       8.682  -1.485  -4.934  1.00  0.00           H  
ATOM   2323 HD23 LEU A 113       8.141  -0.200  -3.842  1.00  0.00           H  
ATOM   2324  N   GLN A 114       5.216  -0.735   0.576  1.00  0.00           N  
ATOM   2325  H   GLN A 114       5.809  -1.491   0.885  1.00  0.00           H  
ATOM   2326  CA  GLN A 114       4.139  -0.281   1.467  1.00  0.00           C  
ATOM   2327  HA  GLN A 114       3.184  -0.354   0.947  1.00  0.00           H  
ATOM   2328  C   GLN A 114       4.327   1.184   1.887  1.00  0.00           C  
ATOM   2329  CB  GLN A 114       4.094  -1.165   2.721  1.00  0.00           C  
ATOM   2330  HB2 GLN A 114       5.102  -1.236   3.132  1.00  0.00           H  
ATOM   2331  HB3 GLN A 114       3.460  -0.686   3.468  1.00  0.00           H  
ATOM   2332  O   GLN A 114       3.384   1.970   1.816  1.00  0.00           O  
ATOM   2333  CG  GLN A 114       3.537  -2.574   2.468  1.00  0.00           C  
ATOM   2334  HG2 GLN A 114       2.480  -2.493   2.211  1.00  0.00           H  
ATOM   2335  HG3 GLN A 114       4.049  -3.040   1.626  1.00  0.00           H  
ATOM   2336  CD  GLN A 114       3.694  -3.477   3.691  1.00  0.00           C  
ATOM   2337  NE2 GLN A 114       2.875  -4.491   3.849  1.00  0.00           N  
ATOM   2338 HE21 GLN A 114       2.906  -4.959   4.743  1.00  0.00           H  
ATOM   2339 HE22 GLN A 114       2.071  -4.619   3.250  1.00  0.00           H  
ATOM   2340  OE1 GLN A 114       4.579  -3.315   4.520  1.00  0.00           O  
ATOM   2341  N   ASN A 115       5.541   1.578   2.288  1.00  0.00           N  
ATOM   2342  H   ASN A 115       6.276   0.887   2.349  1.00  0.00           H  
ATOM   2343  CA  ASN A 115       5.834   2.963   2.668  1.00  0.00           C  
ATOM   2344  HA  ASN A 115       5.129   3.278   3.438  1.00  0.00           H  
ATOM   2345  C   ASN A 115       5.657   3.927   1.486  1.00  0.00           C  
ATOM   2346  CB  ASN A 115       7.262   3.055   3.226  1.00  0.00           C  
ATOM   2347  HB2 ASN A 115       7.955   2.601   2.517  1.00  0.00           H  
ATOM   2348  HB3 ASN A 115       7.533   4.106   3.327  1.00  0.00           H  
ATOM   2349  O   ASN A 115       5.093   5.006   1.659  1.00  0.00           O  
ATOM   2350  CG  ASN A 115       7.447   2.410   4.587  1.00  0.00           C  
ATOM   2351  ND2 ASN A 115       8.679   2.125   4.937  1.00  0.00           N  
ATOM   2352 HD21 ASN A 115       8.809   1.648   5.817  1.00  0.00           H  
ATOM   2353 HD22 ASN A 115       9.428   2.295   4.281  1.00  0.00           H  
ATOM   2354  OD1 ASN A 115       6.532   2.206   5.378  1.00  0.00           O  
ATOM   2355  N   ILE A 116       6.097   3.523   0.290  1.00  0.00           N  
ATOM   2356  H   ILE A 116       6.587   2.642   0.238  1.00  0.00           H  
ATOM   2357  CA  ILE A 116       5.879   4.261  -0.958  1.00  0.00           C  
ATOM   2358  HA  ILE A 116       6.298   5.261  -0.854  1.00  0.00           H  
ATOM   2359  C   ILE A 116       4.384   4.447  -1.209  1.00  0.00           C  
ATOM   2360  CB  ILE A 116       6.598   3.547  -2.127  1.00  0.00           C  
ATOM   2361  HB  ILE A 116       6.453   2.473  -2.012  1.00  0.00           H  
ATOM   2362  O   ILE A 116       3.962   5.577  -1.427  1.00  0.00           O  
ATOM   2363  CG1 ILE A 116       8.112   3.848  -2.041  1.00  0.00           C  
ATOM   2364 HG12 ILE A 116       8.455   3.697  -1.018  1.00  0.00           H  
ATOM   2365 HG13 ILE A 116       8.287   4.893  -2.295  1.00  0.00           H  
ATOM   2366  CG2 ILE A 116       6.051   3.931  -3.517  1.00  0.00           C  
ATOM   2367 HG21 ILE A 116       6.192   4.994  -3.714  1.00  0.00           H  
ATOM   2368 HG22 ILE A 116       6.551   3.344  -4.287  1.00  0.00           H  
ATOM   2369 HG23 ILE A 116       4.991   3.688  -3.595  1.00  0.00           H  
ATOM   2370  CD1 ILE A 116       8.977   2.967  -2.950  1.00  0.00           C  
ATOM   2371 HD11 ILE A 116       8.749   3.152  -3.999  1.00  0.00           H  
ATOM   2372 HD12 ILE A 116       8.810   1.915  -2.716  1.00  0.00           H  
ATOM   2373 HD13 ILE A 116      10.028   3.203  -2.779  1.00  0.00           H  
ATOM   2374  N   ALA A 117       3.581   3.382  -1.131  1.00  0.00           N  
ATOM   2375  H   ALA A 117       3.987   2.474  -0.958  1.00  0.00           H  
ATOM   2376  CA  ALA A 117       2.140   3.457  -1.359  1.00  0.00           C  
ATOM   2377  HA  ALA A 117       1.972   3.866  -2.356  1.00  0.00           H  
ATOM   2378  C   ALA A 117       1.441   4.394  -0.361  1.00  0.00           C  
ATOM   2379  CB  ALA A 117       1.562   2.038  -1.316  1.00  0.00           C  
ATOM   2380  HB1 ALA A 117       0.497   2.073  -1.544  1.00  0.00           H  
ATOM   2381  HB2 ALA A 117       2.063   1.415  -2.056  1.00  0.00           H  
ATOM   2382  HB3 ALA A 117       1.701   1.601  -0.327  1.00  0.00           H  
ATOM   2383  O   ALA A 117       0.675   5.266  -0.761  1.00  0.00           O  
ATOM   2384  N   ILE A 118       1.763   4.283   0.930  1.00  0.00           N  
ATOM   2385  H   ILE A 118       2.393   3.541   1.200  1.00  0.00           H  
ATOM   2386  CA  ILE A 118       1.213   5.157   1.979  1.00  0.00           C  
ATOM   2387  HA  ILE A 118       0.124   5.101   1.956  1.00  0.00           H  
ATOM   2388  C   ILE A 118       1.582   6.622   1.731  1.00  0.00           C  
ATOM   2389  CB  ILE A 118       1.688   4.669   3.363  1.00  0.00           C  
ATOM   2390  HB  ILE A 118       2.768   4.525   3.331  1.00  0.00           H  
ATOM   2391  O   ILE A 118       0.731   7.507   1.828  1.00  0.00           O  
ATOM   2392  CG1 ILE A 118       1.005   3.321   3.676  1.00  0.00           C  
ATOM   2393 HG12 ILE A 118       1.049   2.664   2.807  1.00  0.00           H  
ATOM   2394 HG13 ILE A 118      -0.048   3.489   3.900  1.00  0.00           H  
ATOM   2395  CG2 ILE A 118       1.366   5.690   4.472  1.00  0.00           C  
ATOM   2396 HG21 ILE A 118       0.297   5.905   4.481  1.00  0.00           H  
ATOM   2397 HG22 ILE A 118       1.913   6.619   4.312  1.00  0.00           H  
ATOM   2398 HG23 ILE A 118       1.658   5.305   5.449  1.00  0.00           H  
ATOM   2399  CD1 ILE A 118       1.647   2.566   4.839  1.00  0.00           C  
ATOM   2400 HD11 ILE A 118       1.141   1.603   4.913  1.00  0.00           H  
ATOM   2401 HD12 ILE A 118       1.516   3.108   5.775  1.00  0.00           H  
ATOM   2402 HD13 ILE A 118       2.707   2.403   4.644  1.00  0.00           H  
ATOM   2403  N   TYR A 119       2.838   6.891   1.374  1.00  0.00           N  
ATOM   2404  H   TYR A 119       3.503   6.134   1.306  1.00  0.00           H  
ATOM   2405  CA  TYR A 119       3.281   8.244   1.047  1.00  0.00           C  
ATOM   2406  HA  TYR A 119       3.042   8.906   1.879  1.00  0.00           H  
ATOM   2407  C   TYR A 119       2.590   8.798  -0.203  1.00  0.00           C  
ATOM   2408  CB  TYR A 119       4.792   8.228   0.851  1.00  0.00           C  
ATOM   2409  HB2 TYR A 119       5.257   7.815   1.746  1.00  0.00           H  
ATOM   2410  HB3 TYR A 119       5.042   7.576   0.014  1.00  0.00           H  
ATOM   2411  O   TYR A 119       2.247   9.979  -0.248  1.00  0.00           O  
ATOM   2412  CG  TYR A 119       5.366   9.604   0.603  1.00  0.00           C  
ATOM   2413  CD1 TYR A 119       5.659  10.026  -0.707  1.00  0.00           C  
ATOM   2414  HD1 TYR A 119       5.452   9.375  -1.544  1.00  0.00           H  
ATOM   2415  CD2 TYR A 119       5.625  10.450   1.695  1.00  0.00           C  
ATOM   2416  HD2 TYR A 119       5.394  10.119   2.696  1.00  0.00           H  
ATOM   2417  CE1 TYR A 119       6.234  11.289  -0.927  1.00  0.00           C  
ATOM   2418  HE1 TYR A 119       6.475  11.607  -1.930  1.00  0.00           H  
ATOM   2419  CE2 TYR A 119       6.206  11.712   1.483  1.00  0.00           C  
ATOM   2420  HE2 TYR A 119       6.422  12.352   2.325  1.00  0.00           H  
ATOM   2421  OH  TYR A 119       7.097  13.337  -0.023  1.00  0.00           O  
ATOM   2422  HH  TYR A 119       7.401  13.720   0.803  1.00  0.00           H  
ATOM   2423  CZ  TYR A 119       6.524  12.123   0.172  1.00  0.00           C  
ATOM   2424  N   ALA A 120       2.348   7.942  -1.195  1.00  0.00           N  
ATOM   2425  H   ALA A 120       2.675   6.992  -1.092  1.00  0.00           H  
ATOM   2426  CA  ALA A 120       1.614   8.265  -2.410  1.00  0.00           C  
ATOM   2427  HA  ALA A 120       2.152   9.043  -2.952  1.00  0.00           H  
ATOM   2428  C   ALA A 120       0.220   8.809  -2.066  1.00  0.00           C  
ATOM   2429  CB  ALA A 120       1.563   6.986  -3.268  1.00  0.00           C  
ATOM   2430  HB1 ALA A 120       2.456   6.379  -3.118  1.00  0.00           H  
ATOM   2431  HB2 ALA A 120       1.534   7.216  -4.333  1.00  0.00           H  
ATOM   2432  HB3 ALA A 120       0.688   6.386  -3.020  1.00  0.00           H  
ATOM   2433  O   ALA A 120      -0.131   9.924  -2.456  1.00  0.00           O  
ATOM   2434  N   PHE A 121      -0.535   8.061  -1.259  1.00  0.00           N  
ATOM   2435  H   PHE A 121      -0.192   7.153  -0.981  1.00  0.00           H  
ATOM   2436  CA  PHE A 121      -1.856   8.478  -0.793  1.00  0.00           C  
ATOM   2437  HA  PHE A 121      -2.499   8.642  -1.658  1.00  0.00           H  
ATOM   2438  C   PHE A 121      -1.803   9.808  -0.026  1.00  0.00           C  
ATOM   2439  CB  PHE A 121      -2.446   7.354   0.068  1.00  0.00           C  
ATOM   2440  HB2 PHE A 121      -1.760   7.150   0.890  1.00  0.00           H  
ATOM   2441  HB3 PHE A 121      -3.383   7.703   0.503  1.00  0.00           H  
ATOM   2442  O   PHE A 121      -2.628  10.693  -0.250  1.00  0.00           O  
ATOM   2443  CG  PHE A 121      -2.742   6.061  -0.674  1.00  0.00           C  
ATOM   2444  CD1 PHE A 121      -3.555   6.076  -1.823  1.00  0.00           C  
ATOM   2445  HD1 PHE A 121      -3.955   7.005  -2.200  1.00  0.00           H  
ATOM   2446  CD2 PHE A 121      -2.250   4.834  -0.193  1.00  0.00           C  
ATOM   2447  HD2 PHE A 121      -1.619   4.813   0.683  1.00  0.00           H  
ATOM   2448  CE1 PHE A 121      -3.883   4.876  -2.475  1.00  0.00           C  
ATOM   2449  HE1 PHE A 121      -4.527   4.890  -3.341  1.00  0.00           H  
ATOM   2450  CE2 PHE A 121      -2.578   3.630  -0.841  1.00  0.00           C  
ATOM   2451  HE2 PHE A 121      -2.216   2.689  -0.454  1.00  0.00           H  
ATOM   2452  CZ  PHE A 121      -3.407   3.653  -1.974  1.00  0.00           C  
ATOM   2453  HZ  PHE A 121      -3.708   2.730  -2.446  1.00  0.00           H  
ATOM   2454  N   TYR A 122      -0.789  10.006   0.819  1.00  0.00           N  
ATOM   2455  H   TYR A 122      -0.144   9.247   0.984  1.00  0.00           H  
ATOM   2456  CA  TYR A 122      -0.602  11.269   1.538  1.00  0.00           C  
ATOM   2457  HA  TYR A 122      -1.513  11.486   2.094  1.00  0.00           H  
ATOM   2458  C   TYR A 122      -0.346  12.474   0.608  1.00  0.00           C  
ATOM   2459  CB  TYR A 122       0.538  11.089   2.544  1.00  0.00           C  
ATOM   2460  HB2 TYR A 122       1.459  10.842   2.014  1.00  0.00           H  
ATOM   2461  HB3 TYR A 122       0.303  10.252   3.200  1.00  0.00           H  
ATOM   2462  O   TYR A 122      -0.877  13.562   0.832  1.00  0.00           O  
ATOM   2463  CG  TYR A 122       0.778  12.319   3.390  1.00  0.00           C  
ATOM   2464  CD1 TYR A 122       1.760  13.255   3.012  1.00  0.00           C  
ATOM   2465  HD1 TYR A 122       2.346  13.087   2.120  1.00  0.00           H  
ATOM   2466  CD2 TYR A 122      -0.023  12.550   4.523  1.00  0.00           C  
ATOM   2467  HD2 TYR A 122      -0.803  11.848   4.781  1.00  0.00           H  
ATOM   2468  CE1 TYR A 122       1.948  14.424   3.772  1.00  0.00           C  
ATOM   2469  HE1 TYR A 122       2.685  15.153   3.467  1.00  0.00           H  
ATOM   2470  CE2 TYR A 122       0.171  13.710   5.294  1.00  0.00           C  
ATOM   2471  HE2 TYR A 122      -0.462  13.919   6.144  1.00  0.00           H  
ATOM   2472  OH  TYR A 122       1.330  15.768   5.665  1.00  0.00           O  
ATOM   2473  HH  TYR A 122       1.939  16.380   5.247  1.00  0.00           H  
ATOM   2474  CZ  TYR A 122       1.156  14.647   4.919  1.00  0.00           C  
ATOM   2475  N   GLN A 123       0.441  12.307  -0.458  1.00  0.00           N  
ATOM   2476  H   GLN A 123       0.850  11.397  -0.618  1.00  0.00           H  
ATOM   2477  CA  GLN A 123       0.739  13.393  -1.400  1.00  0.00           C  
ATOM   2478  HA  GLN A 123       1.106  14.252  -0.839  1.00  0.00           H  
ATOM   2479  C   GLN A 123      -0.506  13.882  -2.147  1.00  0.00           C  
ATOM   2480  CB  GLN A 123       1.825  12.944  -2.391  1.00  0.00           C  
ATOM   2481  HB2 GLN A 123       1.628  11.921  -2.713  1.00  0.00           H  
ATOM   2482  HB3 GLN A 123       1.796  13.578  -3.278  1.00  0.00           H  
ATOM   2483  O   GLN A 123      -0.691  15.087  -2.293  1.00  0.00           O  
ATOM   2484  CG  GLN A 123       3.231  13.022  -1.776  1.00  0.00           C  
ATOM   2485  HG2 GLN A 123       3.938  12.550  -2.459  1.00  0.00           H  
ATOM   2486  HG3 GLN A 123       3.248  12.466  -0.839  1.00  0.00           H  
ATOM   2487  CD  GLN A 123       3.694  14.456  -1.526  1.00  0.00           C  
ATOM   2488  NE2 GLN A 123       4.614  14.676  -0.620  1.00  0.00           N  
ATOM   2489 HE21 GLN A 123       4.899  15.641  -0.526  1.00  0.00           H  
ATOM   2490 HE22 GLN A 123       5.118  13.902  -0.213  1.00  0.00           H  
ATOM   2491  OE1 GLN A 123       3.270  15.420  -2.139  1.00  0.00           O  
ATOM   2492  N   THR A 124      -1.400  12.978  -2.556  1.00  0.00           N  
ATOM   2493  H   THR A 124      -1.195  11.997  -2.425  1.00  0.00           H  
ATOM   2494  CA  THR A 124      -2.643  13.346  -3.261  1.00  0.00           C  
ATOM   2495  HA  THR A 124      -2.386  14.005  -4.091  1.00  0.00           H  
ATOM   2496  C   THR A 124      -3.646  14.125  -2.416  1.00  0.00           C  
ATOM   2497  CB  THR A 124      -3.346  12.106  -3.833  1.00  0.00           C  
ATOM   2498  HB  THR A 124      -4.384  12.342  -4.063  1.00  0.00           H  
ATOM   2499  O   THR A 124      -4.600  14.677  -2.959  1.00  0.00           O  
ATOM   2500  CG2 THR A 124      -2.660  11.684  -5.128  1.00  0.00           C  
ATOM   2501 HG21 THR A 124      -2.914  12.397  -5.913  1.00  0.00           H  
ATOM   2502 HG22 THR A 124      -3.011  10.697  -5.428  1.00  0.00           H  
ATOM   2503 HG23 THR A 124      -1.578  11.685  -5.000  1.00  0.00           H  
ATOM   2504  OG1 THR A 124      -3.320  10.993  -2.963  1.00  0.00           O  
ATOM   2505  HG1 THR A 124      -3.310  11.266  -2.042  1.00  0.00           H  
ATOM   2506  N   THR A 125      -3.476  14.162  -1.094  1.00  0.00           N  
ATOM   2507  H   THR A 125      -2.680  13.691  -0.687  1.00  0.00           H  
ATOM   2508  CA  THR A 125      -4.455  14.760  -0.181  1.00  0.00           C  
ATOM   2509  HA  THR A 125      -5.378  14.950  -0.729  1.00  0.00           H  
ATOM   2510  C   THR A 125      -4.011  16.095   0.384  1.00  0.00           C  
ATOM   2511  CB  THR A 125      -4.785  13.801   0.964  1.00  0.00           C  
ATOM   2512  HB  THR A 125      -5.449  14.275   1.686  1.00  0.00           H  
ATOM   2513  O   THR A 125      -4.851  16.984   0.515  1.00  0.00           O  
ATOM   2514  CG2 THR A 125      -5.487  12.576   0.443  1.00  0.00           C  
ATOM   2515 HG21 THR A 125      -4.823  12.063  -0.253  1.00  0.00           H  
ATOM   2516 HG22 THR A 125      -6.412  12.846  -0.067  1.00  0.00           H  
ATOM   2517 HG23 THR A 125      -5.711  11.926   1.289  1.00  0.00           H  
ATOM   2518  OG1 THR A 125      -3.643  13.380   1.647  1.00  0.00           O  
ATOM   2519  HG1 THR A 125      -3.794  12.474   1.927  1.00  0.00           H  
ATOM   2520  N   VAL A 126      -2.737  16.230   0.748  1.00  0.00           N  
ATOM   2521  H   VAL A 126      -2.144  15.415   0.682  1.00  0.00           H  
ATOM   2522  CA  VAL A 126      -2.205  17.432   1.411  1.00  0.00           C  
ATOM   2523  HA  VAL A 126      -3.020  17.959   1.908  1.00  0.00           H  
ATOM   2524  C   VAL A 126      -1.608  18.420   0.415  1.00  0.00           C  
ATOM   2525  CB  VAL A 126      -1.184  17.021   2.492  1.00  0.00           C  
ATOM   2526  HB  VAL A 126      -0.369  16.464   2.029  1.00  0.00           H  
ATOM   2527  O   VAL A 126      -1.498  19.607   0.713  1.00  0.00           O  
ATOM   2528  CG1 VAL A 126      -0.583  18.215   3.247  1.00  0.00           C  
ATOM   2529 HG11 VAL A 126       0.032  17.865   4.075  1.00  0.00           H  
ATOM   2530 HG12 VAL A 126      -1.381  18.850   3.632  1.00  0.00           H  
ATOM   2531 HG13 VAL A 126       0.050  18.800   2.580  1.00  0.00           H  
ATOM   2532  CG2 VAL A 126      -1.867  16.118   3.529  1.00  0.00           C  
ATOM   2533 HG21 VAL A 126      -1.208  15.951   4.380  1.00  0.00           H  
ATOM   2534 HG22 VAL A 126      -2.785  16.586   3.887  1.00  0.00           H  
ATOM   2535 HG23 VAL A 126      -2.102  15.150   3.088  1.00  0.00           H  
ATOM   2536  N   SER A 127      -1.209  17.948  -0.762  1.00  0.00           N  
ATOM   2537  H   SER A 127      -1.388  16.984  -1.007  1.00  0.00           H  
ATOM   2538  CA  SER A 127      -0.505  18.776  -1.724  1.00  0.00           C  
ATOM   2539  HA  SER A 127      -0.013  19.594  -1.197  1.00  0.00           H  
ATOM   2540  C   SER A 127      -1.475  19.376  -2.737  1.00  0.00           C  
ATOM   2541  CB  SER A 127       0.592  17.941  -2.384  1.00  0.00           C  
ATOM   2542  HB2 SER A 127       0.913  17.155  -1.701  1.00  0.00           H  
ATOM   2543  HB3 SER A 127       0.226  17.477  -3.300  1.00  0.00           H  
ATOM   2544  O   SER A 127      -2.024  18.661  -3.569  1.00  0.00           O  
ATOM   2545  OG  SER A 127       1.706  18.755  -2.656  1.00  0.00           O  
ATOM   2546  HG  SER A 127       2.387  18.165  -2.987  1.00  0.00           H  
ATOM   2547  N   ASP A 128      -1.607  20.705  -2.734  1.00  0.00           N  
ATOM   2548  H   ASP A 128      -1.278  21.228  -1.934  1.00  0.00           H  
ATOM   2549  CA  ASP A 128      -2.131  21.460  -3.885  1.00  0.00           C  
ATOM   2550  HA  ASP A 128      -3.083  21.028  -4.192  1.00  0.00           H  
ATOM   2551  C   ASP A 128      -1.176  21.384  -5.094  1.00  0.00           C  
ATOM   2552  CB  ASP A 128      -2.358  22.936  -3.510  1.00  0.00           C  
ATOM   2553  HB2 ASP A 128      -2.561  23.508  -4.416  1.00  0.00           H  
ATOM   2554  HB3 ASP A 128      -1.441  23.332  -3.073  1.00  0.00           H  
ATOM   2555  O   ASP A 128      -1.447  21.980  -6.138  1.00  0.00           O  
ATOM   2556  CG  ASP A 128      -3.531  23.186  -2.561  1.00  0.00           C  
ATOM   2557  OD1 ASP A 128      -4.544  22.460  -2.660  1.00  0.00           O  
ATOM   2558  OD2 ASP A 128      -3.407  24.146  -1.767  1.00  0.00           O  
ATOM   2559  N   TYR A 129      -0.033  20.689  -4.976  1.00  0.00           N  
ATOM   2560  H   TYR A 129       0.134  20.168  -4.127  1.00  0.00           H  
ATOM   2561  CA  TYR A 129       0.843  20.468  -6.117  1.00  0.00           C  
ATOM   2562  HA  TYR A 129       1.056  21.445  -6.550  1.00  0.00           H  
ATOM   2563  C   TYR A 129       0.134  19.580  -7.138  1.00  0.00           C  
ATOM   2564  CB  TYR A 129       2.189  19.844  -5.738  1.00  0.00           C  
ATOM   2565  HB2 TYR A 129       2.575  19.326  -6.615  1.00  0.00           H  
ATOM   2566  HB3 TYR A 129       2.060  19.068  -4.983  1.00  0.00           H  
ATOM   2567  O   TYR A 129      -0.121  18.406  -6.849  1.00  0.00           O  
ATOM   2568  CG  TYR A 129       3.232  20.862  -5.329  1.00  0.00           C  
ATOM   2569  CD1 TYR A 129       4.146  21.311  -6.300  1.00  0.00           C  
ATOM   2570  HD1 TYR A 129       4.108  20.911  -7.302  1.00  0.00           H  
ATOM   2571  CD2 TYR A 129       3.265  21.398  -4.027  1.00  0.00           C  
ATOM   2572  HD2 TYR A 129       2.542  21.072  -3.294  1.00  0.00           H  
ATOM   2573  CE1 TYR A 129       5.100  22.291  -5.974  1.00  0.00           C  
ATOM   2574  HE1 TYR A 129       5.800  22.644  -6.716  1.00  0.00           H  
ATOM   2575  CE2 TYR A 129       4.219  22.379  -3.695  1.00  0.00           C  
ATOM   2576  HE2 TYR A 129       4.232  22.795  -2.698  1.00  0.00           H  
ATOM   2577  OH  TYR A 129       6.052  23.782  -4.363  1.00  0.00           O  
ATOM   2578  HH  TYR A 129       5.937  24.081  -3.458  1.00  0.00           H  
ATOM   2579  CZ  TYR A 129       5.136  22.827  -4.672  1.00  0.00           C  
ATOM   2580  N   PRO A 130      -0.126  20.082  -8.359  1.00  0.00           N  
ATOM   2581  CA  PRO A 130      -0.554  19.214  -9.434  1.00  0.00           C  
ATOM   2582  HA  PRO A 130      -1.472  18.694  -9.159  1.00  0.00           H  
ATOM   2583  C   PRO A 130       0.563  18.201  -9.680  1.00  0.00           C  
ATOM   2584  CB  PRO A 130      -0.821  20.135 -10.628  1.00  0.00           C  
ATOM   2585  HB2 PRO A 130      -0.592  19.652 -11.579  1.00  0.00           H  
ATOM   2586  HB3 PRO A 130      -1.863  20.454 -10.608  1.00  0.00           H  
ATOM   2587  O   PRO A 130       1.671  18.561 -10.075  1.00  0.00           O  
ATOM   2588  CG  PRO A 130       0.080  21.342 -10.372  1.00  0.00           C  
ATOM   2589  HG2 PRO A 130       1.078  21.142 -10.763  1.00  0.00           H  
ATOM   2590  HG3 PRO A 130      -0.327  22.251 -10.814  1.00  0.00           H  
ATOM   2591  CD  PRO A 130       0.135  21.429  -8.852  1.00  0.00           C  
ATOM   2592  HD2 PRO A 130       1.120  21.790  -8.556  1.00  0.00           H  
ATOM   2593  HD3 PRO A 130      -0.642  22.106  -8.498  1.00  0.00           H  
ATOM   2594  N   LEU A 131       0.280  16.925  -9.423  1.00  0.00           N  
ATOM   2595  H   LEU A 131      -0.602  16.703  -8.985  1.00  0.00           H  
ATOM   2596  CA  LEU A 131       1.127  15.850  -9.912  1.00  0.00           C  
ATOM   2597  HA  LEU A 131       2.171  16.085  -9.704  1.00  0.00           H  
ATOM   2598  C   LEU A 131       0.941  15.815 -11.425  1.00  0.00           C  
ATOM   2599  CB  LEU A 131       0.762  14.516  -9.242  1.00  0.00           C  
ATOM   2600  HB2 LEU A 131      -0.289  14.306  -9.437  1.00  0.00           H  
ATOM   2601  HB3 LEU A 131       1.355  13.723  -9.697  1.00  0.00           H  
ATOM   2602  O   LEU A 131      -0.123  15.439 -11.916  1.00  0.00           O  
ATOM   2603  CG  LEU A 131       0.998  14.501  -7.721  1.00  0.00           C  
ATOM   2604  HG  LEU A 131       0.435  15.306  -7.248  1.00  0.00           H  
ATOM   2605  CD1 LEU A 131       0.509  13.175  -7.156  1.00  0.00           C  
ATOM   2606 HD11 LEU A 131       0.572  13.194  -6.068  1.00  0.00           H  
ATOM   2607 HD12 LEU A 131       1.149  12.380  -7.539  1.00  0.00           H  
ATOM   2608 HD13 LEU A 131      -0.529  13.004  -7.442  1.00  0.00           H  
ATOM   2609  CD2 LEU A 131       2.477  14.623  -7.349  1.00  0.00           C  
ATOM   2610 HD21 LEU A 131       2.583  14.563  -6.266  1.00  0.00           H  
ATOM   2611 HD22 LEU A 131       2.862  15.592  -7.667  1.00  0.00           H  
ATOM   2612 HD23 LEU A 131       3.055  13.823  -7.812  1.00  0.00           H  
ATOM   2613  N   ASP A 132       1.961  16.236 -12.159  1.00  0.00           N  
ATOM   2614  H   ASP A 132       2.771  16.639 -11.710  1.00  0.00           H  
ATOM   2615  CA  ASP A 132       1.983  16.208 -13.611  1.00  0.00           C  
ATOM   2616  HA  ASP A 132       1.003  15.886 -13.963  1.00  0.00           H  
ATOM   2617  C   ASP A 132       2.983  15.166 -14.133  1.00  0.00           C  
ATOM   2618  CB  ASP A 132       2.175  17.629 -14.174  1.00  0.00           C  
ATOM   2619  HB2 ASP A 132       1.982  17.594 -15.246  1.00  0.00           H  
ATOM   2620  HB3 ASP A 132       1.425  18.284 -13.732  1.00  0.00           H  
ATOM   2621  O   ASP A 132       3.780  14.561 -13.403  1.00  0.00           O  
ATOM   2622  CG  ASP A 132       3.560  18.249 -13.954  1.00  0.00           C  
ATOM   2623  OD1 ASP A 132       4.355  17.688 -13.170  1.00  0.00           O  
ATOM   2624  OD2 ASP A 132       3.826  19.263 -14.638  1.00  0.00           O  
ATOM   2625  N   GLY A 133       2.858  14.870 -15.426  1.00  0.00           N  
ATOM   2626  H   GLY A 133       2.168  15.383 -15.956  1.00  0.00           H  
ATOM   2627  CA  GLY A 133       3.757  13.968 -16.135  1.00  0.00           C  
ATOM   2628  HA2 GLY A 133       3.371  13.793 -17.139  1.00  0.00           H  
ATOM   2629  HA3 GLY A 133       4.728  14.455 -16.223  1.00  0.00           H  
ATOM   2630  C   GLY A 133       3.935  12.611 -15.450  1.00  0.00           C  
ATOM   2631  O   GLY A 133       2.985  11.851 -15.252  1.00  0.00           O  
ATOM   2632  N   CYS A 134       5.185  12.278 -15.127  1.00  0.00           N  
ATOM   2633  H   CYS A 134       5.908  12.977 -15.219  1.00  0.00           H  
ATOM   2634  CA  CYS A 134       5.530  10.955 -14.622  1.00  0.00           C  
ATOM   2635  HA  CYS A 134       5.023  10.212 -15.239  1.00  0.00           H  
ATOM   2636  C   CYS A 134       5.080  10.708 -13.177  1.00  0.00           C  
ATOM   2637  CB  CYS A 134       7.034  10.753 -14.767  1.00  0.00           C  
ATOM   2638  HB2 CYS A 134       7.559  11.277 -13.968  1.00  0.00           H  
ATOM   2639  HB3 CYS A 134       7.375  11.115 -15.737  1.00  0.00           H  
ATOM   2640  O   CYS A 134       4.812   9.560 -12.827  1.00  0.00           O  
ATOM   2641  SG  CYS A 134       7.336   8.970 -14.666  1.00  0.00           S  
ATOM   2642  HG  CYS A 134       6.674   8.757 -13.526  1.00  0.00           H  
ATOM   2643  N   ALA A 135       4.968  11.751 -12.349  1.00  0.00           N  
ATOM   2644  H   ALA A 135       5.100  12.689 -12.700  1.00  0.00           H  
ATOM   2645  CA  ALA A 135       4.499  11.598 -10.974  1.00  0.00           C  
ATOM   2646  HA  ALA A 135       5.071  10.811 -10.483  1.00  0.00           H  
ATOM   2647  C   ALA A 135       3.029  11.160 -10.945  1.00  0.00           C  
ATOM   2648  CB  ALA A 135       4.748  12.903 -10.215  1.00  0.00           C  
ATOM   2649  HB1 ALA A 135       4.483  12.762  -9.167  1.00  0.00           H  
ATOM   2650  HB2 ALA A 135       4.150  13.713 -10.634  1.00  0.00           H  
ATOM   2651  HB3 ALA A 135       5.803  13.172 -10.269  1.00  0.00           H  
ATOM   2652  O   ALA A 135       2.682  10.209 -10.250  1.00  0.00           O  
ATOM   2653  N   SER A 136       2.195  11.778 -11.789  1.00  0.00           N  
ATOM   2654  H   SER A 136       2.554  12.557 -12.322  1.00  0.00           H  
ATOM   2655  CA  SER A 136       0.791  11.389 -11.976  1.00  0.00           C  
ATOM   2656  HA  SER A 136       0.257  11.510 -11.034  1.00  0.00           H  
ATOM   2657  C   SER A 136       0.650   9.930 -12.425  1.00  0.00           C  
ATOM   2658  CB  SER A 136       0.157  12.300 -13.027  1.00  0.00           C  
ATOM   2659  HB2 SER A 136       0.546  12.049 -14.014  1.00  0.00           H  
ATOM   2660  HB3 SER A 136       0.418  13.338 -12.819  1.00  0.00           H  
ATOM   2661  O   SER A 136      -0.078   9.152 -11.815  1.00  0.00           O  
ATOM   2662  OG  SER A 136      -1.242  12.153 -13.030  1.00  0.00           O  
ATOM   2663  HG  SER A 136      -1.613  12.789 -12.414  1.00  0.00           H  
ATOM   2664  N   LYS A 137       1.422   9.515 -13.438  1.00  0.00           N  
ATOM   2665  H   LYS A 137       1.998  10.197 -13.911  1.00  0.00           H  
ATOM   2666  CA  LYS A 137       1.412   8.123 -13.909  1.00  0.00           C  
ATOM   2667  HA  LYS A 137       0.393   7.837 -14.169  1.00  0.00           H  
ATOM   2668  C   LYS A 137       1.873   7.130 -12.842  1.00  0.00           C  
ATOM   2669  CB  LYS A 137       2.314   7.976 -15.129  1.00  0.00           C  
ATOM   2670  HB2 LYS A 137       3.306   8.363 -14.896  1.00  0.00           H  
ATOM   2671  HB3 LYS A 137       2.401   6.908 -15.332  1.00  0.00           H  
ATOM   2672  O   LYS A 137       1.325   6.035 -12.750  1.00  0.00           O  
ATOM   2673  CG  LYS A 137       1.776   8.643 -16.399  1.00  0.00           C  
ATOM   2674  HG2 LYS A 137       0.813   8.204 -16.658  1.00  0.00           H  
ATOM   2675  HG3 LYS A 137       1.671   9.720 -16.267  1.00  0.00           H  
ATOM   2676  CD  LYS A 137       2.803   8.339 -17.491  1.00  0.00           C  
ATOM   2677  HD2 LYS A 137       3.095   7.295 -17.382  1.00  0.00           H  
ATOM   2678  HD3 LYS A 137       3.691   8.955 -17.343  1.00  0.00           H  
ATOM   2679  CE  LYS A 137       2.279   8.507 -18.912  1.00  0.00           C  
ATOM   2680  HE2 LYS A 137       2.164   9.564 -19.155  1.00  0.00           H  
ATOM   2681  HE3 LYS A 137       1.305   8.021 -18.969  1.00  0.00           H  
ATOM   2682  NZ  LYS A 137       3.228   7.826 -19.829  1.00  0.00           N  
ATOM   2683  HZ1 LYS A 137       2.816   7.590 -20.720  1.00  0.00           H  
ATOM   2684  HZ2 LYS A 137       3.534   6.960 -19.409  1.00  0.00           H  
ATOM   2685  HZ3 LYS A 137       4.090   8.339 -19.941  1.00  0.00           H  
ATOM   2686  N   TYR A 138       2.873   7.496 -12.042  1.00  0.00           N  
ATOM   2687  H   TYR A 138       3.313   8.394 -12.181  1.00  0.00           H  
ATOM   2688  CA  TYR A 138       3.359   6.634 -10.969  1.00  0.00           C  
ATOM   2689  HA  TYR A 138       3.542   5.646 -11.391  1.00  0.00           H  
ATOM   2690  C   TYR A 138       2.315   6.465  -9.861  1.00  0.00           C  
ATOM   2691  CB  TYR A 138       4.675   7.186 -10.418  1.00  0.00           C  
ATOM   2692  HB2 TYR A 138       5.352   7.382 -11.249  1.00  0.00           H  
ATOM   2693  HB3 TYR A 138       4.478   8.134  -9.918  1.00  0.00           H  
ATOM   2694  O   TYR A 138       2.120   5.356  -9.371  1.00  0.00           O  
ATOM   2695  CG  TYR A 138       5.380   6.244  -9.465  1.00  0.00           C  
ATOM   2696  CD1 TYR A 138       5.750   6.680  -8.180  1.00  0.00           C  
ATOM   2697  HD1 TYR A 138       5.493   7.675  -7.848  1.00  0.00           H  
ATOM   2698  CD2 TYR A 138       5.669   4.925  -9.866  1.00  0.00           C  
ATOM   2699  HD2 TYR A 138       5.354   4.576 -10.839  1.00  0.00           H  
ATOM   2700  CE1 TYR A 138       6.434   5.812  -7.311  1.00  0.00           C  
ATOM   2701  HE1 TYR A 138       6.700   6.146  -6.320  1.00  0.00           H  
ATOM   2702  CE2 TYR A 138       6.345   4.050  -8.999  1.00  0.00           C  
ATOM   2703  HE2 TYR A 138       6.563   3.034  -9.293  1.00  0.00           H  
ATOM   2704  OH  TYR A 138       7.344   3.653  -6.858  1.00  0.00           O  
ATOM   2705  HH  TYR A 138       7.471   4.055  -5.996  1.00  0.00           H  
ATOM   2706  CZ  TYR A 138       6.723   4.494  -7.718  1.00  0.00           C  
ATOM   2707  N   MET A 139       1.574   7.528  -9.533  1.00  0.00           N  
ATOM   2708  H   MET A 139       1.797   8.422  -9.946  1.00  0.00           H  
ATOM   2709  CA  MET A 139       0.413   7.446  -8.642  1.00  0.00           C  
ATOM   2710  HA  MET A 139       0.733   7.067  -7.671  1.00  0.00           H  
ATOM   2711  C   MET A 139      -0.651   6.481  -9.165  1.00  0.00           C  
ATOM   2712  CB  MET A 139      -0.231   8.827  -8.474  1.00  0.00           C  
ATOM   2713  HB2 MET A 139      -0.374   9.304  -9.444  1.00  0.00           H  
ATOM   2714  HB3 MET A 139      -1.227   8.705  -8.050  1.00  0.00           H  
ATOM   2715  O   MET A 139      -1.127   5.634  -8.411  1.00  0.00           O  
ATOM   2716  CG  MET A 139       0.566   9.780  -7.594  1.00  0.00           C  
ATOM   2717  HG2 MET A 139      -0.071  10.650  -7.434  1.00  0.00           H  
ATOM   2718  HG3 MET A 139       1.466  10.092  -8.123  1.00  0.00           H  
ATOM   2719  SD  MET A 139       1.052   9.158  -5.976  1.00  0.00           S  
ATOM   2720  CE  MET A 139      -0.580   8.792  -5.262  1.00  0.00           C  
ATOM   2721  HE1 MET A 139      -1.000   9.696  -4.821  1.00  0.00           H  
ATOM   2722  HE2 MET A 139      -1.269   8.393  -6.007  1.00  0.00           H  
ATOM   2723  HE3 MET A 139      -0.498   8.042  -4.476  1.00  0.00           H  
ATOM   2724  N   THR A 140      -1.001   6.577 -10.451  1.00  0.00           N  
ATOM   2725  H   THR A 140      -0.643   7.342 -11.004  1.00  0.00           H  
ATOM   2726  CA  THR A 140      -1.936   5.641 -11.091  1.00  0.00           C  
ATOM   2727  HA  THR A 140      -2.891   5.683 -10.566  1.00  0.00           H  
ATOM   2728  C   THR A 140      -1.428   4.204 -10.988  1.00  0.00           C  
ATOM   2729  CB  THR A 140      -2.172   6.021 -12.559  1.00  0.00           C  
ATOM   2730  HB  THR A 140      -1.234   5.957 -13.110  1.00  0.00           H  
ATOM   2731  O   THR A 140      -2.164   3.334 -10.530  1.00  0.00           O  
ATOM   2732  CG2 THR A 140      -3.208   5.134 -13.242  1.00  0.00           C  
ATOM   2733 HG21 THR A 140      -4.129   5.097 -12.660  1.00  0.00           H  
ATOM   2734 HG22 THR A 140      -2.821   4.120 -13.346  1.00  0.00           H  
ATOM   2735 HG23 THR A 140      -3.423   5.515 -14.240  1.00  0.00           H  
ATOM   2736  OG1 THR A 140      -2.653   7.342 -12.642  1.00  0.00           O  
ATOM   2737  HG1 THR A 140      -3.557   7.340 -12.319  1.00  0.00           H  
ATOM   2738  N   HIS A 141      -0.151   3.960 -11.304  1.00  0.00           N  
ATOM   2739  H   HIS A 141       0.403   4.719 -11.676  1.00  0.00           H  
ATOM   2740  CA  HIS A 141       0.473   2.639 -11.171  1.00  0.00           C  
ATOM   2741  HA  HIS A 141      -0.063   1.932 -11.804  1.00  0.00           H  
ATOM   2742  C   HIS A 141       0.387   2.095  -9.741  1.00  0.00           C  
ATOM   2743  CB  HIS A 141       1.933   2.712 -11.647  1.00  0.00           C  
ATOM   2744  HB2 HIS A 141       1.936   2.945 -12.712  1.00  0.00           H  
ATOM   2745  HB3 HIS A 141       2.453   3.514 -11.124  1.00  0.00           H  
ATOM   2746  O   HIS A 141       0.001   0.947  -9.547  1.00  0.00           O  
ATOM   2747  CG  HIS A 141       2.699   1.430 -11.425  1.00  0.00           C  
ATOM   2748  CD2 HIS A 141       3.385   1.104 -10.290  1.00  0.00           C  
ATOM   2749  HD2 HIS A 141       3.488   1.729  -9.415  1.00  0.00           H  
ATOM   2750  ND1 HIS A 141       2.702   0.327 -12.286  1.00  0.00           N  
ATOM   2751  CE1 HIS A 141       3.366  -0.637 -11.639  1.00  0.00           C  
ATOM   2752  HE1 HIS A 141       3.486  -1.649 -11.998  1.00  0.00           H  
ATOM   2753  NE2 HIS A 141       3.775  -0.208 -10.439  1.00  0.00           N  
ATOM   2754  HE2 HIS A 141       4.105  -0.828  -9.713  1.00  0.00           H  
ATOM   2755  N   ILE A 142       0.707   2.906  -8.728  1.00  0.00           N  
ATOM   2756  H   ILE A 142       1.017   3.843  -8.942  1.00  0.00           H  
ATOM   2757  CA  ILE A 142       0.581   2.507  -7.319  1.00  0.00           C  
ATOM   2758  HA  ILE A 142       1.182   1.613  -7.149  1.00  0.00           H  
ATOM   2759  C   ILE A 142      -0.868   2.126  -7.005  1.00  0.00           C  
ATOM   2760  CB  ILE A 142       1.103   3.629  -6.393  1.00  0.00           C  
ATOM   2761  HB  ILE A 142       0.687   4.578  -6.731  1.00  0.00           H  
ATOM   2762  O   ILE A 142      -1.103   1.053  -6.453  1.00  0.00           O  
ATOM   2763  CG1 ILE A 142       2.643   3.698  -6.492  1.00  0.00           C  
ATOM   2764 HG12 ILE A 142       2.947   3.706  -7.539  1.00  0.00           H  
ATOM   2765 HG13 ILE A 142       3.073   2.809  -6.031  1.00  0.00           H  
ATOM   2766  CG2 ILE A 142       0.671   3.422  -4.926  1.00  0.00           C  
ATOM   2767 HG21 ILE A 142      -0.415   3.420  -4.835  1.00  0.00           H  
ATOM   2768 HG22 ILE A 142       1.023   4.251  -4.312  1.00  0.00           H  
ATOM   2769 HG23 ILE A 142       1.062   2.482  -4.536  1.00  0.00           H  
ATOM   2770  CD1 ILE A 142       3.248   4.937  -5.827  1.00  0.00           C  
ATOM   2771 HD11 ILE A 142       3.087   4.908  -4.749  1.00  0.00           H  
ATOM   2772 HD12 ILE A 142       2.810   5.842  -6.248  1.00  0.00           H  
ATOM   2773 HD13 ILE A 142       4.324   4.943  -6.001  1.00  0.00           H  
ATOM   2774  N   SER A 143      -1.835   2.963  -7.389  1.00  0.00           N  
ATOM   2775  H   SER A 143      -1.575   3.812  -7.871  1.00  0.00           H  
ATOM   2776  CA  SER A 143      -3.251   2.728  -7.093  1.00  0.00           C  
ATOM   2777  HA  SER A 143      -3.354   2.589  -6.017  1.00  0.00           H  
ATOM   2778  C   SER A 143      -3.822   1.485  -7.781  1.00  0.00           C  
ATOM   2779  CB  SER A 143      -4.086   3.940  -7.502  1.00  0.00           C  
ATOM   2780  HB2 SER A 143      -4.075   4.048  -8.587  1.00  0.00           H  
ATOM   2781  HB3 SER A 143      -3.678   4.843  -7.048  1.00  0.00           H  
ATOM   2782  O   SER A 143      -4.742   0.879  -7.242  1.00  0.00           O  
ATOM   2783  OG  SER A 143      -5.414   3.745  -7.053  1.00  0.00           O  
ATOM   2784  HG  SER A 143      -5.574   2.798  -7.038  1.00  0.00           H  
ATOM   2785  N   GLU A 144      -3.319   1.116  -8.959  1.00  0.00           N  
ATOM   2786  H   GLU A 144      -2.658   1.733  -9.409  1.00  0.00           H  
ATOM   2787  CA  GLU A 144      -3.745  -0.083  -9.694  1.00  0.00           C  
ATOM   2788  HA  GLU A 144      -4.822  -0.216  -9.600  1.00  0.00           H  
ATOM   2789  C   GLU A 144      -3.078  -1.373  -9.196  1.00  0.00           C  
ATOM   2790  CB  GLU A 144      -3.386   0.087 -11.175  1.00  0.00           C  
ATOM   2791  HB2 GLU A 144      -3.499  -0.877 -11.673  1.00  0.00           H  
ATOM   2792  HB3 GLU A 144      -2.340   0.384 -11.246  1.00  0.00           H  
ATOM   2793  O   GLU A 144      -3.563  -2.469  -9.484  1.00  0.00           O  
ATOM   2794  CG  GLU A 144      -4.264   1.101 -11.920  1.00  0.00           C  
ATOM   2795  HG2 GLU A 144      -5.295   0.747 -11.895  1.00  0.00           H  
ATOM   2796  HG3 GLU A 144      -4.232   2.065 -11.411  1.00  0.00           H  
ATOM   2797  CD  GLU A 144      -3.825   1.279 -13.383  1.00  0.00           C  
ATOM   2798  OE1 GLU A 144      -4.508   2.049 -14.094  1.00  0.00           O  
ATOM   2799  OE2 GLU A 144      -2.831   0.632 -13.802  1.00  0.00           O  
ATOM   2800  N   LYS A 145      -1.927  -1.265  -8.521  1.00  0.00           N  
ATOM   2801  H   LYS A 145      -1.568  -0.334  -8.365  1.00  0.00           H  
ATOM   2802  CA  LYS A 145      -1.101  -2.418  -8.127  1.00  0.00           C  
ATOM   2803  HA  LYS A 145      -1.518  -3.328  -8.559  1.00  0.00           H  
ATOM   2804  C   LYS A 145      -1.109  -2.719  -6.641  1.00  0.00           C  
ATOM   2805  CB  LYS A 145       0.341  -2.227  -8.620  1.00  0.00           C  
ATOM   2806  HB2 LYS A 145       0.955  -3.047  -8.246  1.00  0.00           H  
ATOM   2807  HB3 LYS A 145       0.736  -1.299  -8.207  1.00  0.00           H  
ATOM   2808  O   LYS A 145      -0.773  -3.843  -6.276  1.00  0.00           O  
ATOM   2809  CG  LYS A 145       0.488  -2.177 -10.144  1.00  0.00           C  
ATOM   2810  HG2 LYS A 145       1.550  -2.104 -10.379  1.00  0.00           H  
ATOM   2811  HG3 LYS A 145      -0.019  -1.296 -10.538  1.00  0.00           H  
ATOM   2812  CD  LYS A 145      -0.085  -3.407 -10.845  1.00  0.00           C  
ATOM   2813  HD2 LYS A 145      -1.149  -3.487 -10.620  1.00  0.00           H  
ATOM   2814  HD3 LYS A 145       0.431  -4.305 -10.508  1.00  0.00           H  
ATOM   2815  CE  LYS A 145       0.074  -3.227 -12.350  1.00  0.00           C  
ATOM   2816  HE2 LYS A 145      -0.253  -2.218 -12.603  1.00  0.00           H  
ATOM   2817  HE3 LYS A 145       1.127  -3.323 -12.615  1.00  0.00           H  
ATOM   2818  NZ  LYS A 145      -0.766  -4.214 -13.061  1.00  0.00           N  
ATOM   2819  HZ1 LYS A 145      -0.490  -5.157 -12.825  1.00  0.00           H  
ATOM   2820  HZ2 LYS A 145      -1.722  -4.081 -12.764  1.00  0.00           H  
ATOM   2821  HZ3 LYS A 145      -0.734  -4.059 -14.058  1.00  0.00           H  
ATOM   2822  N   ILE A 146      -1.458  -1.754  -5.801  1.00  0.00           N  
ATOM   2823  H   ILE A 146      -1.697  -0.844  -6.169  1.00  0.00           H  
ATOM   2824  CA  ILE A 146      -1.643  -1.999  -4.376  1.00  0.00           C  
ATOM   2825  HA  ILE A 146      -0.764  -2.542  -4.030  1.00  0.00           H  
ATOM   2826  C   ILE A 146      -2.860  -2.904  -4.160  1.00  0.00           C  
ATOM   2827  CB  ILE A 146      -1.722  -0.664  -3.608  1.00  0.00           C  
ATOM   2828  HB  ILE A 146      -0.885  -0.046  -3.932  1.00  0.00           H  
ATOM   2829  O   ILE A 146      -3.910  -2.721  -4.773  1.00  0.00           O  
ATOM   2830  CG1 ILE A 146      -1.597  -0.847  -2.083  1.00  0.00           C  
ATOM   2831 HG12 ILE A 146      -1.816   0.103  -1.596  1.00  0.00           H  
ATOM   2832 HG13 ILE A 146      -2.330  -1.576  -1.739  1.00  0.00           H  
ATOM   2833  CG2 ILE A 146      -3.007   0.115  -3.928  1.00  0.00           C  
ATOM   2834 HG21 ILE A 146      -3.863  -0.329  -3.420  1.00  0.00           H  
ATOM   2835 HG22 ILE A 146      -2.882   1.150  -3.608  1.00  0.00           H  
ATOM   2836 HG23 ILE A 146      -3.203   0.114  -5.000  1.00  0.00           H  
ATOM   2837  CD1 ILE A 146      -0.193  -1.279  -1.642  1.00  0.00           C  
ATOM   2838 HD11 ILE A 146       0.066  -2.252  -2.061  1.00  0.00           H  
ATOM   2839 HD12 ILE A 146       0.539  -0.540  -1.969  1.00  0.00           H  
ATOM   2840 HD13 ILE A 146      -0.148  -1.341  -0.555  1.00  0.00           H  
ATOM   2841  N   GLN A 147      -2.702  -3.895  -3.291  1.00  0.00           N  
ATOM   2842  H   GLN A 147      -1.802  -4.015  -2.849  1.00  0.00           H  
ATOM   2843  CA  GLN A 147      -3.746  -4.838  -2.912  1.00  0.00           C  
ATOM   2844  HA  GLN A 147      -4.715  -4.491  -3.272  1.00  0.00           H  
ATOM   2845  C   GLN A 147      -3.833  -4.939  -1.393  1.00  0.00           C  
ATOM   2846  CB  GLN A 147      -3.454  -6.213  -3.531  1.00  0.00           C  
ATOM   2847  HB2 GLN A 147      -4.148  -6.948  -3.123  1.00  0.00           H  
ATOM   2848  HB3 GLN A 147      -2.438  -6.511  -3.275  1.00  0.00           H  
ATOM   2849  O   GLN A 147      -2.929  -4.524  -0.663  1.00  0.00           O  
ATOM   2850  CG  GLN A 147      -3.586  -6.221  -5.057  1.00  0.00           C  
ATOM   2851  HG2 GLN A 147      -2.886  -5.506  -5.490  1.00  0.00           H  
ATOM   2852  HG3 GLN A 147      -4.597  -5.920  -5.331  1.00  0.00           H  
ATOM   2853  CD  GLN A 147      -3.299  -7.589  -5.663  1.00  0.00           C  
ATOM   2854  NE2 GLN A 147      -3.410  -7.716  -6.967  1.00  0.00           N  
ATOM   2855 HE21 GLN A 147      -3.679  -6.917  -7.523  1.00  0.00           H  
ATOM   2856 HE22 GLN A 147      -3.197  -8.634  -7.330  1.00  0.00           H  
ATOM   2857  OE1 GLN A 147      -2.981  -8.570  -5.011  1.00  0.00           O  
ATOM   2858  N   VAL A 148      -4.920  -5.535  -0.920  1.00  0.00           N  
ATOM   2859  H   VAL A 148      -5.627  -5.854  -1.567  1.00  0.00           H  
ATOM   2860  CA  VAL A 148      -5.140  -5.839   0.490  1.00  0.00           C  
ATOM   2861  HA  VAL A 148      -4.321  -5.435   1.085  1.00  0.00           H  
ATOM   2862  C   VAL A 148      -5.150  -7.354   0.658  1.00  0.00           C  
ATOM   2863  CB  VAL A 148      -6.441  -5.189   0.988  1.00  0.00           C  
ATOM   2864  HB  VAL A 148      -7.297  -5.702   0.548  1.00  0.00           H  
ATOM   2865  O   VAL A 148      -5.734  -8.077  -0.147  1.00  0.00           O  
ATOM   2866  CG1 VAL A 148      -6.524  -5.301   2.509  1.00  0.00           C  
ATOM   2867 HG11 VAL A 148      -5.653  -4.845   2.979  1.00  0.00           H  
ATOM   2868 HG12 VAL A 148      -6.588  -6.355   2.779  1.00  0.00           H  
ATOM   2869 HG13 VAL A 148      -7.427  -4.799   2.856  1.00  0.00           H  
ATOM   2870  CG2 VAL A 148      -6.516  -3.705   0.607  1.00  0.00           C  
ATOM   2871 HG21 VAL A 148      -7.438  -3.281   1.005  1.00  0.00           H  
ATOM   2872 HG22 VAL A 148      -5.642  -3.170   0.977  1.00  0.00           H  
ATOM   2873 HG23 VAL A 148      -6.578  -3.599  -0.476  1.00  0.00           H  
ATOM   2874  N   SER A 149      -4.471  -7.853   1.689  1.00  0.00           N  
ATOM   2875  H   SER A 149      -3.960  -7.215   2.281  1.00  0.00           H  
ATOM   2876  CA  SER A 149      -4.494  -9.270   2.044  1.00  0.00           C  
ATOM   2877  HA  SER A 149      -4.061  -9.848   1.228  1.00  0.00           H  
ATOM   2878  C   SER A 149      -5.927  -9.739   2.291  1.00  0.00           C  
ATOM   2879  CB  SER A 149      -3.665  -9.496   3.310  1.00  0.00           C  
ATOM   2880  HB2 SER A 149      -2.628  -9.219   3.120  1.00  0.00           H  
ATOM   2881  HB3 SER A 149      -4.056  -8.861   4.105  1.00  0.00           H  
ATOM   2882  O   SER A 149      -6.696  -9.067   2.975  1.00  0.00           O  
ATOM   2883  OG  SER A 149      -3.724 -10.845   3.741  1.00  0.00           O  
ATOM   2884  HG  SER A 149      -3.344 -10.858   4.622  1.00  0.00           H  
ATOM   2885  N   ALA A 150      -6.254 -10.952   1.842  1.00  0.00           N  
ATOM   2886  H   ALA A 150      -5.589 -11.445   1.262  1.00  0.00           H  
ATOM   2887  CA  ALA A 150      -7.530 -11.602   2.152  1.00  0.00           C  
ATOM   2888  HA  ALA A 150      -8.339 -10.962   1.802  1.00  0.00           H  
ATOM   2889  C   ALA A 150      -7.752 -11.831   3.664  1.00  0.00           C  
ATOM   2890  CB  ALA A 150      -7.580 -12.928   1.384  1.00  0.00           C  
ATOM   2891  HB1 ALA A 150      -6.790 -13.594   1.731  1.00  0.00           H  
ATOM   2892  HB2 ALA A 150      -7.463 -12.742   0.316  1.00  0.00           H  
ATOM   2893  HB3 ALA A 150      -8.547 -13.404   1.551  1.00  0.00           H  
ATOM   2894  O   ALA A 150      -8.854 -12.166   4.080  1.00  0.00           O  
ATOM   2895  N   GLN A 151      -6.706 -11.680   4.485  1.00  0.00           N  
ATOM   2896  H   GLN A 151      -5.832 -11.380   4.079  1.00  0.00           H  
ATOM   2897  CA  GLN A 151      -6.787 -11.743   5.948  1.00  0.00           C  
ATOM   2898  HA  GLN A 151      -7.522 -12.496   6.232  1.00  0.00           H  
ATOM   2899  C   GLN A 151      -7.247 -10.425   6.585  1.00  0.00           C  
ATOM   2900  CB  GLN A 151      -5.422 -12.147   6.524  1.00  0.00           C  
ATOM   2901  HB2 GLN A 151      -4.679 -11.400   6.245  1.00  0.00           H  
ATOM   2902  HB3 GLN A 151      -5.487 -12.170   7.611  1.00  0.00           H  
ATOM   2903  O   GLN A 151      -7.410 -10.369   7.804  1.00  0.00           O  
ATOM   2904  CG  GLN A 151      -4.972 -13.532   6.041  1.00  0.00           C  
ATOM   2905  HG2 GLN A 151      -4.904 -13.541   4.953  1.00  0.00           H  
ATOM   2906  HG3 GLN A 151      -5.714 -14.270   6.345  1.00  0.00           H  
ATOM   2907  CD  GLN A 151      -3.615 -13.947   6.595  1.00  0.00           C  
ATOM   2908  NE2 GLN A 151      -3.176 -15.153   6.307  1.00  0.00           N  
ATOM   2909 HE21 GLN A 151      -3.736 -15.777   5.745  1.00  0.00           H  
ATOM   2910 HE22 GLN A 151      -2.270 -15.382   6.690  1.00  0.00           H  
ATOM   2911  OE1 GLN A 151      -2.904 -13.225   7.270  1.00  0.00           O  
ATOM   2912  N   MET A 152      -7.426  -9.362   5.796  1.00  0.00           N  
ATOM   2913  H   MET A 152      -7.312  -9.452   4.797  1.00  0.00           H  
ATOM   2914  CA  MET A 152      -7.888  -8.084   6.314  1.00  0.00           C  
ATOM   2915  HA  MET A 152      -7.233  -7.809   7.141  1.00  0.00           H  
ATOM   2916  C   MET A 152      -9.313  -8.214   6.848  1.00  0.00           C  
ATOM   2917  CB  MET A 152      -7.778  -7.001   5.239  1.00  0.00           C  
ATOM   2918  HB2 MET A 152      -6.754  -6.998   4.865  1.00  0.00           H  
ATOM   2919  HB3 MET A 152      -8.461  -7.224   4.420  1.00  0.00           H  
ATOM   2920  O   MET A 152     -10.224  -8.673   6.160  1.00  0.00           O  
ATOM   2921  CG  MET A 152      -8.089  -5.609   5.799  1.00  0.00           C  
ATOM   2922  HG2 MET A 152      -9.085  -5.614   6.241  1.00  0.00           H  
ATOM   2923  HG3 MET A 152      -8.103  -4.892   4.977  1.00  0.00           H  
ATOM   2924  SD  MET A 152      -6.888  -5.030   7.030  1.00  0.00           S  
ATOM   2925  CE  MET A 152      -7.806  -3.610   7.680  1.00  0.00           C  
ATOM   2926  HE1 MET A 152      -7.211  -3.088   8.429  1.00  0.00           H  
ATOM   2927  HE2 MET A 152      -8.065  -2.922   6.875  1.00  0.00           H  
ATOM   2928  HE3 MET A 152      -8.727  -3.964   8.143  1.00  0.00           H  
ATOM   2929  N   ILE A 153      -9.498  -7.786   8.092  1.00  0.00           N  
ATOM   2930  H   ILE A 153      -8.709  -7.400   8.592  1.00  0.00           H  
ATOM   2931  CA  ILE A 153     -10.811  -7.723   8.719  1.00  0.00           C  
ATOM   2932  HA  ILE A 153     -11.333  -8.650   8.480  1.00  0.00           H  
ATOM   2933  C   ILE A 153     -11.615  -6.562   8.123  1.00  0.00           C  
ATOM   2934  CB  ILE A 153     -10.651  -7.654  10.253  1.00  0.00           C  
ATOM   2935  HB  ILE A 153     -10.020  -8.493  10.548  1.00  0.00           H  
ATOM   2936  O   ILE A 153     -11.076  -5.476   7.909  1.00  0.00           O  
ATOM   2937  CG1 ILE A 153     -12.020  -7.845  10.930  1.00  0.00           C  
ATOM   2938 HG12 ILE A 153     -12.535  -8.684  10.462  1.00  0.00           H  
ATOM   2939 HG13 ILE A 153     -12.619  -6.946  10.791  1.00  0.00           H  
ATOM   2940  CG2 ILE A 153      -9.956  -6.358  10.716  1.00  0.00           C  
ATOM   2941 HG21 ILE A 153      -9.776  -6.388  11.791  1.00  0.00           H  
ATOM   2942 HG22 ILE A 153      -8.996  -6.233  10.215  1.00  0.00           H  
ATOM   2943 HG23 ILE A 153     -10.582  -5.495  10.488  1.00  0.00           H  
ATOM   2944  CD1 ILE A 153     -11.930  -8.138  12.429  1.00  0.00           C  
ATOM   2945 HD11 ILE A 153     -12.931  -8.326  12.819  1.00  0.00           H  
ATOM   2946 HD12 ILE A 153     -11.315  -9.020  12.604  1.00  0.00           H  
ATOM   2947 HD13 ILE A 153     -11.505  -7.289  12.964  1.00  0.00           H  
ATOM   2948  N   ARG A 154     -12.915  -6.766   7.877  1.00  0.00           N  
ATOM   2949  H   ARG A 154     -13.305  -7.685   8.032  1.00  0.00           H  
ATOM   2950  CA  ARG A 154     -13.804  -5.656   7.507  1.00  0.00           C  
ATOM   2951  HA  ARG A 154     -13.369  -5.172   6.632  1.00  0.00           H  
ATOM   2952  C   ARG A 154     -13.877  -4.629   8.642  1.00  0.00           C  
ATOM   2953  CB  ARG A 154     -15.217  -6.134   7.164  1.00  0.00           C  
ATOM   2954  HB2 ARG A 154     -15.583  -6.787   7.956  1.00  0.00           H  
ATOM   2955  HB3 ARG A 154     -15.876  -5.268   7.107  1.00  0.00           H  
ATOM   2956  O   ARG A 154     -13.912  -5.038   9.804  1.00  0.00           O  
ATOM   2957  CG  ARG A 154     -15.263  -6.862   5.819  1.00  0.00           C  
ATOM   2958  HG2 ARG A 154     -14.885  -6.216   5.027  1.00  0.00           H  
ATOM   2959  HG3 ARG A 154     -14.658  -7.766   5.881  1.00  0.00           H  
ATOM   2960  CD  ARG A 154     -16.697  -7.258   5.504  1.00  0.00           C  
ATOM   2961  HD2 ARG A 154     -16.692  -8.061   4.767  1.00  0.00           H  
ATOM   2962  HD3 ARG A 154     -17.126  -7.621   6.438  1.00  0.00           H  
ATOM   2963  NE  ARG A 154     -17.533  -6.147   5.012  1.00  0.00           N  
ATOM   2964  HE  ARG A 154     -17.092  -5.269   4.778  1.00  0.00           H  
ATOM   2965  NH1 ARG A 154     -19.493  -7.340   5.049  1.00  0.00           N  
ATOM   2966 HH11 ARG A 154     -18.968  -8.146   5.356  1.00  0.00           H  
ATOM   2967 HH12 ARG A 154     -20.497  -7.374   5.151  1.00  0.00           H  
ATOM   2968  NH2 ARG A 154     -19.523  -5.191   4.453  1.00  0.00           N  
ATOM   2969 HH21 ARG A 154     -20.511  -5.294   4.266  1.00  0.00           H  
ATOM   2970 HH22 ARG A 154     -19.078  -4.302   4.277  1.00  0.00           H  
ATOM   2971  CZ  ARG A 154     -18.842  -6.234   4.839  1.00  0.00           C  
ATOM   2972  N   PRO A 155     -14.023  -3.330   8.336  1.00  0.00           N  
ATOM   2973  CA  PRO A 155     -14.181  -2.289   9.354  1.00  0.00           C  
ATOM   2974  HA  PRO A 155     -13.240  -2.165   9.889  1.00  0.00           H  
ATOM   2975  C   PRO A 155     -15.304  -2.581  10.364  1.00  0.00           C  
ATOM   2976  CB  PRO A 155     -14.493  -1.015   8.568  1.00  0.00           C  
ATOM   2977  HB2 PRO A 155     -14.051  -0.130   9.028  1.00  0.00           H  
ATOM   2978  HB3 PRO A 155     -15.573  -0.890   8.490  1.00  0.00           H  
ATOM   2979  O   PRO A 155     -15.137  -2.370  11.562  1.00  0.00           O  
ATOM   2980  CG  PRO A 155     -13.920  -1.255   7.179  1.00  0.00           C  
ATOM   2981  HG2 PRO A 155     -14.463  -0.717   6.402  1.00  0.00           H  
ATOM   2982  HG3 PRO A 155     -12.879  -0.934   7.177  1.00  0.00           H  
ATOM   2983  CD  PRO A 155     -14.018  -2.762   6.994  1.00  0.00           C  
ATOM   2984  HD2 PRO A 155     -13.169  -3.110   6.406  1.00  0.00           H  
ATOM   2985  HD3 PRO A 155     -14.954  -3.015   6.495  1.00  0.00           H  
ATOM   2986  N   ILE A 156     -16.434  -3.127   9.896  1.00  0.00           N  
ATOM   2987  H   ILE A 156     -16.528  -3.246   8.897  1.00  0.00           H  
ATOM   2988  CA  ILE A 156     -17.570  -3.497  10.754  1.00  0.00           C  
ATOM   2989  HA  ILE A 156     -17.871  -2.624  11.333  1.00  0.00           H  
ATOM   2990  C   ILE A 156     -17.163  -4.579  11.760  1.00  0.00           C  
ATOM   2991  CB  ILE A 156     -18.774  -3.951   9.897  1.00  0.00           C  
ATOM   2992  HB  ILE A 156     -18.447  -4.740   9.220  1.00  0.00           H  
ATOM   2993  O   ILE A 156     -17.367  -4.415  12.962  1.00  0.00           O  
ATOM   2994  CG1 ILE A 156     -19.296  -2.767   9.055  1.00  0.00           C  
ATOM   2995 HG12 ILE A 156     -19.658  -1.981   9.718  1.00  0.00           H  
ATOM   2996 HG13 ILE A 156     -18.470  -2.368   8.466  1.00  0.00           H  
ATOM   2997  CG2 ILE A 156     -19.882  -4.525  10.794  1.00  0.00           C  
ATOM   2998 HG21 ILE A 156     -20.764  -4.775  10.204  1.00  0.00           H  
ATOM   2999 HG22 ILE A 156     -19.550  -5.453  11.259  1.00  0.00           H  
ATOM   3000 HG23 ILE A 156     -20.143  -3.806  11.570  1.00  0.00           H  
ATOM   3001  CD1 ILE A 156     -20.407  -3.130   8.063  1.00  0.00           C  
ATOM   3002 HD11 ILE A 156     -20.115  -4.001   7.477  1.00  0.00           H  
ATOM   3003 HD12 ILE A 156     -21.340  -3.335   8.587  1.00  0.00           H  
ATOM   3004 HD13 ILE A 156     -20.566  -2.291   7.385  1.00  0.00           H  
ATOM   3005  N   ASN A 157     -16.544  -5.658  11.276  1.00  0.00           N  
ATOM   3006  H   ASN A 157     -16.396  -5.722  10.279  1.00  0.00           H  
ATOM   3007  CA  ASN A 157     -16.103  -6.769  12.118  1.00  0.00           C  
ATOM   3008  HA  ASN A 157     -16.948  -7.121  12.710  1.00  0.00           H  
ATOM   3009  C   ASN A 157     -15.028  -6.309  13.111  1.00  0.00           C  
ATOM   3010  CB  ASN A 157     -15.619  -7.926  11.225  1.00  0.00           C  
ATOM   3011  HB2 ASN A 157     -15.212  -8.714  11.858  1.00  0.00           H  
ATOM   3012  HB3 ASN A 157     -14.833  -7.564  10.563  1.00  0.00           H  
ATOM   3013  O   ASN A 157     -15.063  -6.711  14.269  1.00  0.00           O  
ATOM   3014  CG  ASN A 157     -16.723  -8.534  10.377  1.00  0.00           C  
ATOM   3015  ND2 ASN A 157     -16.376  -9.298   9.368  1.00  0.00           N  
ATOM   3016 HD21 ASN A 157     -15.417  -9.571   9.209  1.00  0.00           H  
ATOM   3017 HD22 ASN A 157     -17.134  -9.628   8.787  1.00  0.00           H  
ATOM   3018  OD1 ASN A 157     -17.900  -8.302  10.575  1.00  0.00           O  
ATOM   3019  N   PHE A 158     -14.142  -5.397  12.698  1.00  0.00           N  
ATOM   3020  H   PHE A 158     -14.161  -5.106  11.731  1.00  0.00           H  
ATOM   3021  CA  PHE A 158     -13.191  -4.752  13.602  1.00  0.00           C  
ATOM   3022  HA  PHE A 158     -12.568  -5.519  14.061  1.00  0.00           H  
ATOM   3023  C   PHE A 158     -13.901  -4.026  14.753  1.00  0.00           C  
ATOM   3024  CB  PHE A 158     -12.286  -3.803  12.807  1.00  0.00           C  
ATOM   3025  HB2 PHE A 158     -11.622  -4.396  12.180  1.00  0.00           H  
ATOM   3026  HB3 PHE A 158     -12.887  -3.181  12.143  1.00  0.00           H  
ATOM   3027  O   PHE A 158     -13.556  -4.246  15.911  1.00  0.00           O  
ATOM   3028  CG  PHE A 158     -11.454  -2.897  13.687  1.00  0.00           C  
ATOM   3029  CD1 PHE A 158     -11.886  -1.585  13.954  1.00  0.00           C  
ATOM   3030  HD1 PHE A 158     -12.802  -1.217  13.517  1.00  0.00           H  
ATOM   3031  CD2 PHE A 158     -10.268  -3.379  14.270  1.00  0.00           C  
ATOM   3032  HD2 PHE A 158      -9.944  -4.392  14.080  1.00  0.00           H  
ATOM   3033  CE1 PHE A 158     -11.133  -0.758  14.803  1.00  0.00           C  
ATOM   3034  HE1 PHE A 158     -11.460   0.254  14.992  1.00  0.00           H  
ATOM   3035  CE2 PHE A 158      -9.514  -2.551  15.117  1.00  0.00           C  
ATOM   3036  HE2 PHE A 158      -8.607  -2.921  15.573  1.00  0.00           H  
ATOM   3037  CZ  PHE A 158      -9.947  -1.242  15.384  1.00  0.00           C  
ATOM   3038  HZ  PHE A 158      -9.362  -0.605  16.031  1.00  0.00           H  
ATOM   3039  N   CYS A 159     -14.920  -3.211  14.470  1.00  0.00           N  
ATOM   3040  H   CYS A 159     -15.157  -3.037  13.504  1.00  0.00           H  
ATOM   3041  CA  CYS A 159     -15.668  -2.518  15.520  1.00  0.00           C  
ATOM   3042  HA  CYS A 159     -14.961  -1.981  16.154  1.00  0.00           H  
ATOM   3043  C   CYS A 159     -16.451  -3.477  16.430  1.00  0.00           C  
ATOM   3044  CB  CYS A 159     -16.615  -1.501  14.884  1.00  0.00           C  
ATOM   3045  HB2 CYS A 159     -17.273  -1.110  15.660  1.00  0.00           H  
ATOM   3046  HB3 CYS A 159     -17.232  -2.011  14.145  1.00  0.00           H  
ATOM   3047  O   CYS A 159     -16.547  -3.235  17.632  1.00  0.00           O  
ATOM   3048  SG  CYS A 159     -15.809  -0.090  14.086  1.00  0.00           S  
ATOM   3049  N   ILE A 160     -17.001  -4.566  15.887  1.00  0.00           N  
ATOM   3050  H   ILE A 160     -16.908  -4.705  14.891  1.00  0.00           H  
ATOM   3051  CA  ILE A 160     -17.701  -5.589  16.678  1.00  0.00           C  
ATOM   3052  HA  ILE A 160     -18.443  -5.097  17.308  1.00  0.00           H  
ATOM   3053  C   ILE A 160     -16.731  -6.302  17.626  1.00  0.00           C  
ATOM   3054  CB  ILE A 160     -18.442  -6.577  15.749  1.00  0.00           C  
ATOM   3055  HB  ILE A 160     -17.741  -6.937  14.996  1.00  0.00           H  
ATOM   3056  O   ILE A 160     -17.028  -6.414  18.814  1.00  0.00           O  
ATOM   3057  CG1 ILE A 160     -19.609  -5.847  15.048  1.00  0.00           C  
ATOM   3058 HG12 ILE A 160     -19.266  -4.897  14.637  1.00  0.00           H  
ATOM   3059 HG13 ILE A 160     -20.390  -5.635  15.778  1.00  0.00           H  
ATOM   3060  CG2 ILE A 160     -18.980  -7.794  16.527  1.00  0.00           C  
ATOM   3061 HG21 ILE A 160     -18.157  -8.367  16.952  1.00  0.00           H  
ATOM   3062 HG22 ILE A 160     -19.519  -8.466  15.859  1.00  0.00           H  
ATOM   3063 HG23 ILE A 160     -19.644  -7.468  17.328  1.00  0.00           H  
ATOM   3064  CD1 ILE A 160     -20.223  -6.648  13.902  1.00  0.00           C  
ATOM   3065 HD11 ILE A 160     -20.898  -6.007  13.335  1.00  0.00           H  
ATOM   3066 HD12 ILE A 160     -19.439  -7.009  13.237  1.00  0.00           H  
ATOM   3067 HD13 ILE A 160     -20.798  -7.485  14.298  1.00  0.00           H  
ATOM   3068  N   ASP A 161     -15.568  -6.726  17.128  1.00  0.00           N  
ATOM   3069  H   ASP A 161     -15.407  -6.650  16.134  1.00  0.00           H  
ATOM   3070  CA  ASP A 161     -14.544  -7.409  17.927  1.00  0.00           C  
ATOM   3071  HA  ASP A 161     -14.999  -8.247  18.455  1.00  0.00           H  
ATOM   3072  C   ASP A 161     -13.927  -6.477  18.980  1.00  0.00           C  
ATOM   3073  CB  ASP A 161     -13.436  -7.949  17.003  1.00  0.00           C  
ATOM   3074  HB2 ASP A 161     -12.593  -8.252  17.624  1.00  0.00           H  
ATOM   3075  HB3 ASP A 161     -13.090  -7.146  16.352  1.00  0.00           H  
ATOM   3076  O   ASP A 161     -13.625  -6.899  20.098  1.00  0.00           O  
ATOM   3077  CG  ASP A 161     -13.832  -9.164  16.149  1.00  0.00           C  
ATOM   3078  OD1 ASP A 161     -14.843  -9.836  16.455  1.00  0.00           O  
ATOM   3079  OD2 ASP A 161     -13.068  -9.485  15.210  1.00  0.00           O  
ATOM   3080  N   LYS A 162     -13.752  -5.193  18.642  1.00  0.00           N  
ATOM   3081  H   LYS A 162     -13.957  -4.932  17.688  1.00  0.00           H  
ATOM   3082  CA  LYS A 162     -13.187  -4.182  19.544  1.00  0.00           C  
ATOM   3083  HA  LYS A 162     -12.297  -4.619  19.998  1.00  0.00           H  
ATOM   3084  C   LYS A 162     -14.132  -3.821  20.690  1.00  0.00           C  
ATOM   3085  CB  LYS A 162     -12.811  -2.937  18.721  1.00  0.00           C  
ATOM   3086  HB2 LYS A 162     -13.721  -2.464  18.350  1.00  0.00           H  
ATOM   3087  HB3 LYS A 162     -12.225  -3.247  17.856  1.00  0.00           H  
ATOM   3088  O   LYS A 162     -13.669  -3.549  21.797  1.00  0.00           O  
ATOM   3089  CG  LYS A 162     -11.989  -1.896  19.494  1.00  0.00           C  
ATOM   3090  HG2 LYS A 162     -11.814  -1.046  18.836  1.00  0.00           H  
ATOM   3091  HG3 LYS A 162     -12.535  -1.547  20.371  1.00  0.00           H  
ATOM   3092  CD  LYS A 162     -10.641  -2.487  19.917  1.00  0.00           C  
ATOM   3093  HD2 LYS A 162     -10.789  -3.228  20.703  1.00  0.00           H  
ATOM   3094  HD3 LYS A 162     -10.186  -2.970  19.052  1.00  0.00           H  
ATOM   3095  CE  LYS A 162      -9.695  -1.406  20.426  1.00  0.00           C  
ATOM   3096  HE2 LYS A 162      -9.646  -0.617  19.675  1.00  0.00           H  
ATOM   3097  HE3 LYS A 162     -10.074  -0.981  21.355  1.00  0.00           H  
ATOM   3098  NZ  LYS A 162      -8.344  -1.979  20.606  1.00  0.00           N  
ATOM   3099  HZ1 LYS A 162      -7.635  -1.265  20.513  1.00  0.00           H  
ATOM   3100  HZ2 LYS A 162      -8.226  -2.537  21.439  1.00  0.00           H  
ATOM   3101  HZ3 LYS A 162      -8.077  -2.516  19.794  1.00  0.00           H  
ATOM   3102  N   PHE A 163     -15.436  -3.829  20.421  1.00  0.00           N  
ATOM   3103  H   PHE A 163     -15.712  -4.063  19.478  1.00  0.00           H  
ATOM   3104  CA  PHE A 163     -16.493  -3.466  21.360  1.00  0.00           C  
ATOM   3105  HA  PHE A 163     -16.072  -3.323  22.356  1.00  0.00           H  
ATOM   3106  C   PHE A 163     -17.526  -4.603  21.451  1.00  0.00           C  
ATOM   3107  CB  PHE A 163     -17.107  -2.121  20.932  1.00  0.00           C  
ATOM   3108  HB2 PHE A 163     -17.590  -2.247  19.963  1.00  0.00           H  
ATOM   3109  HB3 PHE A 163     -17.879  -1.842  21.649  1.00  0.00           H  
ATOM   3110  O   PHE A 163     -18.630  -4.477  20.903  1.00  0.00           O  
ATOM   3111  CG  PHE A 163     -16.108  -0.984  20.828  1.00  0.00           C  
ATOM   3112  CD1 PHE A 163     -15.642  -0.344  21.991  1.00  0.00           C  
ATOM   3113  HD1 PHE A 163     -16.014  -0.651  22.957  1.00  0.00           H  
ATOM   3114  CD2 PHE A 163     -15.620  -0.581  19.570  1.00  0.00           C  
ATOM   3115  HD2 PHE A 163     -15.966  -1.070  18.672  1.00  0.00           H  
ATOM   3116  CE1 PHE A 163     -14.703   0.699  21.895  1.00  0.00           C  
ATOM   3117  HE1 PHE A 163     -14.356   1.196  22.789  1.00  0.00           H  
ATOM   3118  CE2 PHE A 163     -14.668   0.448  19.476  1.00  0.00           C  
ATOM   3119  HE2 PHE A 163     -14.275   0.740  18.514  1.00  0.00           H  
ATOM   3120  CZ  PHE A 163     -14.219   1.097  20.637  1.00  0.00           C  
ATOM   3121  HZ  PHE A 163     -13.500   1.900  20.561  1.00  0.00           H  
