# Supplementary material for: Improving deep learning protein monomer and complex structure prediction using DeepMSA2 with huge metagenomics data
Source: Nat Methods. 2024 Jan 2;21(2):279–89. doi: 10.1038/s41592-023-02130-4 (PMC10864179; doi:10.1038/s41592-023-02130-4)
Supplement: Supplementary file 6 — Structure coordinate files for Supplementary Fig. 4. [file 41592_2023_2130_MOESM6_ESM.zip › FigureS4/T1169-D1.AlphaFold2_model.pdb]

ATOM      1  N   MET     1       0.360 -39.491  20.917  1.00 15.70           N  
ATOM      5  CA  MET     1       0.280 -40.970  21.019  1.00 15.70           C  
ATOM      7  C   MET     1      -1.140 -41.352  21.416  1.00 15.70           C  
ATOM      8  CB  MET     1       1.239 -41.535  22.094  1.00 15.70           C  
ATOM     11  O   MET     1      -1.633 -40.682  22.304  1.00 15.70           O  
ATOM     12  CG  MET     1       2.488 -42.202  21.510  1.00 15.70           C  
ATOM     15  SD  MET     1       3.212 -43.473  22.586  1.00 15.70           S  
ATOM     16  CE  MET     1       3.894 -42.486  23.949  1.00 15.70           C  
ATOM     20  N   LEU     2      -1.699 -42.424  20.822  1.00 14.30           N  
ATOM     22  CA  LEU     2      -2.867 -43.241  21.255  1.00 14.30           C  
ATOM     24  C   LEU     2      -4.237 -42.511  21.502  1.00 14.30           C  
ATOM     25  CB  LEU     2      -2.410 -44.179  22.398  1.00 14.30           C  
ATOM     28  O   LEU     2      -4.241 -41.353  21.877  1.00 14.30           O  
ATOM     29  CG  LEU     2      -1.552 -45.380  21.921  1.00 14.30           C  
ATOM     31  CD1 LEU     2      -0.067 -45.060  21.720  1.00 14.30           C  
ATOM     35  CD2 LEU     2      -1.634 -46.531  22.922  1.00 14.30           C  
ATOM     39  N   ARG     3      -5.466 -43.010  21.207  1.00 15.60           N  
ATOM     41  CA  ARG     3      -6.132 -44.353  21.117  1.00 15.60           C  
ATOM     43  C   ARG     3      -6.752 -44.824  22.468  1.00 15.60           C  
ATOM     44  CB  ARG     3      -5.158 -45.390  20.502  1.00 15.60           C  
ATOM     47  O   ARG     3      -5.966 -44.924  23.401  1.00 15.60           O  
ATOM     48  CG  ARG     3      -5.664 -46.733  19.944  1.00 15.60           C  
ATOM     51  CD  ARG     3      -4.487 -47.739  19.974  1.00 15.60           C  
ATOM     54  NE  ARG     3      -4.590 -48.815  18.966  1.00 15.60           N  
ATOM     56  NH1 ARG     3      -2.914 -50.172  19.785  1.00 15.60           N  
ATOM     59  NH2 ARG     3      -3.862 -50.659  17.833  1.00 15.60           N  
ATOM     62  CZ  ARG     3      -3.795 -49.872  18.870  1.00 15.60           C  
ATOM     63  N   ILE     4      -8.072 -45.201  22.523  1.00 19.60           N  
ATOM     65  CA  ILE     4      -8.725 -46.449  23.122  1.00 19.60           C  
ATOM     67  C   ILE     4     -10.244 -46.330  23.646  1.00 19.60           C  
ATOM     68  CB  ILE     4      -7.778 -47.091  24.192  1.00 19.60           C  
ATOM     70  O   ILE     4     -10.510 -45.377  24.359  1.00 19.60           O  
ATOM     71  CG1 ILE     4      -6.614 -47.874  23.508  1.00 19.60           C  
ATOM     74  CG2 ILE     4      -8.462 -48.079  25.145  1.00 19.60           C  
ATOM     78  CD1 ILE     4      -5.425 -48.203  24.418  1.00 19.60           C  
ATOM     82  N   LYS     5     -11.168 -47.322  23.340  1.00 23.20           N  
ATOM     84  CA  LYS     5     -12.548 -47.855  23.842  1.00 23.20           C  
ATOM     86  C   LYS     5     -13.719 -47.007  24.546  1.00 23.20           C  
ATOM     87  CB  LYS     5     -12.295 -49.071  24.731  1.00 23.20           C  
ATOM     90  O   LYS     5     -13.517 -45.812  24.658  1.00 23.20           O  
ATOM     91  CG  LYS     5     -11.511 -50.299  24.227  1.00 23.20           C  
ATOM     94  CD  LYS     5     -12.073 -51.479  25.037  1.00 23.20           C  
ATOM     97  CE  LYS     5     -11.331 -52.815  25.073  1.00 23.20           C  
ATOM    100  NZ  LYS     5     -12.033 -53.712  26.031  1.00 23.20           N  
ATOM    104  N   GLU     6     -14.948 -47.428  25.061  1.00 24.30           N  
ATOM    106  CA  GLU     6     -16.007 -48.562  25.029  1.00 24.30           C  
ATOM    108  C   GLU     6     -17.486 -48.127  25.503  1.00 24.30           C  
ATOM    109  CB  GLU     6     -15.673 -49.805  25.913  1.00 24.30           C  
ATOM    112  O   GLU     6     -17.621 -46.987  25.931  1.00 24.30           O  
ATOM    113  CG  GLU     6     -15.927 -51.094  25.097  1.00 24.30           C  
ATOM    116  CD  GLU     6     -15.737 -52.410  25.881  1.00 24.30           C  
ATOM    117  OE1 GLU     6     -14.592 -52.924  25.916  1.00 24.30           O  
ATOM    118  OE2 GLU     6     -16.746 -52.943  26.389  1.00 24.30           O  
ATOM    119  N   VAL     7     -18.580 -48.977  25.481  1.00 25.30           N  
ATOM    121  CA  VAL     7     -20.049 -48.691  25.860  1.00 25.30           C  
ATOM    123  C   VAL     7     -21.017 -49.927  26.158  1.00 25.30           C  
ATOM    124  CB  VAL     7     -20.759 -47.913  24.720  1.00 25.30           C  
ATOM    126  O   VAL     7     -20.678 -51.001  25.681  1.00 25.30           O  
ATOM    127  CG1 VAL     7     -20.474 -46.410  24.711  1.00 25.30           C  
ATOM    131  CG2 VAL     7     -20.443 -48.478  23.329  1.00 25.30           C  
ATOM    135  N   LYS     8     -22.213 -49.814  26.859  1.00 25.70           N  
ATOM    137  CA  LYS     8     -23.369 -50.823  27.118  1.00 25.70           C  
ATOM    139  C   LYS     8     -24.781 -50.143  27.530  1.00 25.70           C  
ATOM    140  CB  LYS     8     -22.909 -51.867  28.171  1.00 25.70           C  
ATOM    143  O   LYS     8     -24.725 -48.921  27.534  1.00 25.70           O  
ATOM    144  CG  LYS     8     -21.752 -52.833  27.838  1.00 25.70           C  
ATOM    147  CD  LYS     8     -20.399 -52.454  28.478  1.00 25.70           C  
ATOM    150  CE  LYS     8     -19.223 -53.302  27.963  1.00 25.70           C  
ATOM    153  NZ  LYS     8     -19.021 -54.577  28.700  1.00 25.70           N  
ATOM    157  N   LYS     9     -26.066 -50.587  27.886  1.00 21.00           N  
ATOM    159  CA  LYS     9     -27.041 -51.778  28.103  1.00 21.00           C  
ATOM    161  C   LYS     9     -28.640 -51.477  27.989  1.00 21.00           C  
ATOM    162  CB  LYS     9     -26.783 -52.335  29.524  1.00 21.00           C  
ATOM    165  O   LYS     9     -29.061 -50.517  28.610  1.00 21.00           O  
ATOM    166  CG  LYS     9     -27.711 -53.489  29.962  1.00 21.00           C  
ATOM    169  CD  LYS     9     -27.589 -53.977  31.414  1.00 21.00           C  
ATOM    172  CE  LYS     9     -26.557 -55.104  31.478  1.00 21.00           C  
ATOM    175  NZ  LYS     9     -26.283 -55.571  32.859  1.00 21.00           N  
ATOM    179  N   TYR    10     -29.533 -52.302  27.318  1.00 23.50           N  
ATOM    181  CA  TYR    10     -31.074 -52.623  27.310  1.00 23.50           C  
ATOM    183  C   TYR    10     -32.406 -51.665  27.172  1.00 23.50           C  
ATOM    184  CB  TYR    10     -31.352 -53.593  28.488  1.00 23.50           C  
ATOM    187  O   TYR    10     -32.807 -51.124  28.193  1.00 23.50           O  
ATOM    188  CG  TYR    10     -30.895 -55.054  28.396  1.00 23.50           C  
ATOM    189  CD1 TYR    10     -31.790 -56.077  28.778  1.00 23.50           C  
ATOM    191  CD2 TYR    10     -29.574 -55.412  28.052  1.00 23.50           C  
ATOM    193  CE1 TYR    10     -31.368 -57.421  28.827  1.00 23.50           C  
ATOM    195  CE2 TYR    10     -29.122 -56.740  28.182  1.00 23.50           C  
ATOM    197  OH  TYR    10     -29.601 -59.032  28.709  1.00 23.50           O  
ATOM    199  CZ  TYR    10     -30.023 -57.751  28.566  1.00 23.50           C  
ATOM    200  N   ASN    11     -33.253 -51.669  26.061  1.00 24.40           N  
ATOM    202  CA  ASN    11     -34.800 -51.787  25.922  1.00 24.40           C  
ATOM    204  C   ASN    11     -35.930 -50.795  25.210  1.00 24.40           C  
ATOM    205  CB  ASN    11     -35.248 -52.856  26.956  1.00 24.40           C  
ATOM    208  O   ASN    11     -36.010 -50.853  23.991  1.00 24.40           O  
ATOM    209  CG  ASN    11     -36.627 -53.463  26.823  1.00 24.40           C  
ATOM    210  ND2 ASN    11     -36.954 -54.371  27.712  1.00 24.40           N  
ATOM    213  OD1 ASN    11     -37.457 -53.118  25.998  1.00 24.40           O  
ATOM    214  N   ASN    12     -36.897 -50.035  25.860  1.00 26.50           N  
ATOM    216  CA  ASN    12     -38.387 -49.578  25.620  1.00 26.50           C  
ATOM    218  C   ASN    12     -39.030 -48.463  24.705  1.00 26.50           C  
ATOM    219  CB  ASN    12     -38.955 -49.182  26.969  1.00 26.50           C  
ATOM    222  O   ASN    12     -38.270 -47.993  23.890  1.00 26.50           O  
ATOM    223  CG  ASN    12     -38.861 -47.804  27.597  1.00 26.50           C  
ATOM    224  ND2 ASN    12     -38.431 -46.747  26.956  1.00 26.50           N  
ATOM    227  OD1 ASN    12     -39.275 -47.677  28.737  1.00 26.50           O  
ATOM    228  N   ARG    13     -40.325 -47.904  24.766  1.00 20.90           N  
ATOM    230  CA  ARG    13     -41.739 -48.082  25.386  1.00 20.90           C  
ATOM    232  C   ARG    13     -43.043 -47.867  24.479  1.00 20.90           C  
ATOM    233  CB  ARG    13     -41.958 -47.130  26.593  1.00 20.90           C  
ATOM    236  O   ARG    13     -43.000 -47.187  23.483  1.00 20.90           O  
ATOM    237  CG  ARG    13     -43.100 -47.528  27.551  1.00 20.90           C  
ATOM    240  CD  ARG    13     -42.928 -46.960  28.969  1.00 20.90           C  
ATOM    243  NE  ARG    13     -41.984 -47.770  29.769  1.00 20.90           N  
ATOM    245  NH1 ARG    13     -42.995 -47.624  31.835  1.00 20.90           N  
ATOM    248  NH2 ARG    13     -41.293 -49.024  31.526  1.00 20.90           N  
ATOM    251  CZ  ARG    13     -42.094 -48.127  31.036  1.00 20.90           C  
ATOM    252  N   LEU    14     -44.225 -48.430  24.808  1.00 20.60           N  
ATOM    254  CA  LEU    14     -45.620 -48.467  24.204  1.00 20.60           C  
ATOM    256  C   LEU    14     -46.259 -47.315  23.316  1.00 20.60           C  
ATOM    257  CB  LEU    14     -46.490 -48.634  25.486  1.00 20.60           C  
ATOM    260  O   LEU    14     -46.410 -46.206  23.793  1.00 20.60           O  
ATOM    261  CG  LEU    14     -47.934 -49.180  25.435  1.00 20.60           C  
ATOM    263  CD1 LEU    14     -48.377 -49.473  26.873  1.00 20.60           C  
ATOM    267  CD2 LEU    14     -48.979 -48.244  24.834  1.00 20.60           C  
ATOM    271  N   GLY    15     -46.862 -47.641  22.141  1.00 23.00           N  
ATOM    273  CA  GLY    15     -48.055 -46.968  21.512  1.00 23.00           C  
ATOM    276  C   GLY    15     -47.856 -45.718  20.617  1.00 23.00           C  
ATOM    277  O   GLY    15     -47.169 -44.793  21.025  1.00 23.00           O  
ATOM    278  N   PHE    16     -48.440 -45.574  19.410  1.00 30.70           N  
ATOM    280  CA  PHE    16     -49.289 -46.419  18.524  1.00 30.70           C  
ATOM    282  C   PHE    16     -48.838 -46.200  17.047  1.00 30.70           C  
ATOM    283  CB  PHE    16     -50.763 -45.952  18.597  1.00 30.70           C  
ATOM    286  O   PHE    16     -48.242 -45.153  16.794  1.00 30.70           O  
ATOM    287  CG  PHE    16     -51.525 -46.139  19.896  1.00 30.70           C  
ATOM    288  CD1 PHE    16     -52.369 -47.255  20.068  1.00 30.70           C  
ATOM    290  CD2 PHE    16     -51.492 -45.137  20.884  1.00 30.70           C  
ATOM    292  CE1 PHE    16     -53.164 -47.371  21.223  1.00 30.70           C  
ATOM    294  CE2 PHE    16     -52.286 -45.253  22.039  1.00 30.70           C  
ATOM    296  CZ  PHE    16     -53.123 -46.369  22.209  1.00 30.70           C  
ATOM    298  N   PRO    17     -49.149 -47.061  16.043  1.00 22.00           N  
ATOM    299  CA  PRO    17     -49.893 -48.328  16.067  1.00 22.00           C  
ATOM    301  C   PRO    17     -48.955 -49.567  16.032  1.00 22.00           C  
ATOM    302  CB  PRO    17     -50.821 -48.192  14.848  1.00 22.00           C  
ATOM    305  O   PRO    17     -47.925 -49.572  16.702  1.00 22.00           O  
ATOM    306  CG  PRO    17     -49.903 -47.559  13.805  1.00 22.00           C  
ATOM    309  CD  PRO    17     -49.001 -46.650  14.644  1.00 22.00           C  
ATOM    312  N   ALA    18     -49.348 -50.660  15.358  1.00 26.00           N  
ATOM    314  CA  ALA    18     -48.728 -51.992  15.449  1.00 26.00           C  
ATOM    316  C   ALA    18     -47.666 -52.307  14.365  1.00 26.00           C  
ATOM    317  CB  ALA    18     -49.859 -53.032  15.448  1.00 26.00           C  
ATOM    321  O   ALA    18     -47.616 -51.661  13.325  1.00 26.00           O  
ATOM    322  N   GLY    19     -46.848 -53.341  14.617  1.00 27.60           N  
ATOM    324  CA  GLY    19     -45.707 -53.775  13.786  1.00 27.60           C  
ATOM    327  C   GLY    19     -44.505 -54.119  14.680  1.00 27.60           C  
ATOM    328  O   GLY    19     -43.821 -53.210  15.139  1.00 27.60           O  
ATOM    329  N   LYS    20     -44.261 -55.350  15.157  1.00 24.40           N  
ATOM    331  CA  LYS    20     -44.434 -56.713  14.605  1.00 24.40           C  
ATOM    333  C   LYS    20     -43.375 -57.049  13.546  1.00 24.40           C  
ATOM    334  CB  LYS    20     -45.880 -57.047  14.172  1.00 24.40           C  
ATOM    337  O   LYS    20     -43.246 -56.336  12.566  1.00 24.40           O  
ATOM    338  CG  LYS    20     -46.211 -58.553  14.203  1.00 24.40           C  
ATOM    341  CD  LYS    20     -47.702 -58.780  13.887  1.00 24.40           C  
ATOM    344  CE  LYS    20     -48.146 -60.251  13.993  1.00 24.40           C  
ATOM    347  NZ  LYS    20     -47.894 -61.015  12.745  1.00 24.40           N  
ATOM    351  N   GLU    21     -42.698 -58.175  13.793  1.00 25.20           N  
ATOM    353  CA  GLU    21     -41.683 -58.852  12.965  1.00 25.20           C  
ATOM    355  C   GLU    21     -40.340 -58.094  12.774  1.00 25.20           C  
ATOM    356  CB  GLU    21     -42.362 -59.477  11.724  1.00 25.20           C  
ATOM    359  O   GLU    21     -40.321 -56.883  12.613  1.00 25.20           O  
ATOM    360  CG  GLU    21     -43.165 -60.712  12.200  1.00 25.20           C  
ATOM    363  CD  GLU    21     -44.283 -61.160  11.261  1.00 25.20           C  
ATOM    364  OE1 GLU    21     -45.449 -61.103  11.722  1.00 25.20           O  
ATOM    365  OE2 GLU    21     -43.974 -61.660  10.155  1.00 25.20           O  
ATOM    366  N   VAL    22     -39.150 -58.673  13.030  1.00 26.20           N  
ATOM    368  CA  VAL    22     -38.545 -59.985  12.657  1.00 26.20           C  
ATOM    370  C   VAL    22     -37.943 -59.938  11.243  1.00 26.20           C  
ATOM    371  CB  VAL    22     -39.429 -61.233  12.927  1.00 26.20           C  
ATOM    373  O   VAL    22     -38.377 -59.151  10.417  1.00 26.20           O  
ATOM    374  CG1 VAL    22     -38.927 -62.580  12.396  1.00 26.20           C  
ATOM    378  CG2 VAL    22     -39.647 -61.437  14.434  1.00 26.20           C  
ATOM    382  N   ARG    23     -36.967 -60.826  10.991  1.00 24.40           N  
ATOM    384  CA  ARG    23     -36.181 -61.027   9.755  1.00 24.40           C  
ATOM    386  C   ARG    23     -35.106 -59.956   9.461  1.00 24.40           C  
ATOM    387  CB  ARG    23     -37.096 -61.292   8.530  1.00 24.40           C  
ATOM    390  O   ARG    23     -35.334 -58.786   9.719  1.00 24.40           O  
ATOM    391  CG  ARG    23     -37.833 -62.647   8.587  1.00 24.40           C  
ATOM    394  CD  ARG    23     -39.330 -62.543   8.255  1.00 24.40           C  
ATOM    397  NE  ARG    23     -40.030 -63.833   8.467  1.00 24.40           N  
ATOM    399  NH1 ARG    23     -42.161 -62.994   8.472  1.00 24.40           N  
ATOM    402  NH2 ARG    23     -41.842 -65.155   8.915  1.00 24.40           N  
ATOM    405  CZ  ARG    23     -41.338 -63.992   8.612  1.00 24.40           C  
ATOM    406  N   ILE    24     -33.943 -60.272   8.868  1.00 21.50           N  
ATOM    408  CA  ILE    24     -32.971 -61.394   9.020  1.00 21.50           C  
ATOM    410  C   ILE    24     -31.772 -61.081   8.083  1.00 21.50           C  
ATOM    411  CB  ILE    24     -33.594 -62.805   8.720  1.00 21.50           C  
ATOM    413  O   ILE    24     -32.012 -60.892   6.897  1.00 21.50           O  
ATOM    414  CG1 ILE    24     -33.756 -63.596  10.048  1.00 21.50           C  
ATOM    417  CG2 ILE    24     -32.854 -63.720   7.726  1.00 21.50           C  
ATOM    421  CD1 ILE    24     -34.793 -64.730   9.990  1.00 21.50           C  
ATOM    425  N   ARG    25     -30.512 -61.106   8.581  1.00 24.70           N  
ATOM    427  CA  ARG    25     -29.237 -61.090   7.782  1.00 24.70           C  
ATOM    429  C   ARG    25     -29.060 -59.812   6.888  1.00 24.70           C  
ATOM    430  CB  ARG    25     -29.170 -62.466   7.075  1.00 24.70           C  
ATOM    433  O   ARG    25     -29.888 -58.921   7.074  1.00 24.70           O  
ATOM    434  CG  ARG    25     -29.026 -63.618   8.086  1.00 24.70           C  
ATOM    437  CD  ARG    25     -29.107 -64.965   7.366  1.00 24.70           C  
ATOM    440  NE  ARG    25     -29.274 -66.087   8.313  1.00 24.70           N  
ATOM    442  NH1 ARG    25     -28.025 -67.650   7.162  1.00 24.70           N  
ATOM    445  NH2 ARG    25     -29.275 -68.283   8.892  1.00 24.70           N  
ATOM    448  CZ  ARG    25     -28.853 -67.324   8.113  1.00 24.70           C  
ATOM    449  N   PRO    26     -28.027 -59.609   6.011  1.00 25.10           N  
ATOM    450  CA  PRO    26     -26.900 -60.478   5.578  1.00 25.10           C  
ATOM    452  C   PRO    26     -25.490 -59.817   5.346  1.00 25.10           C  
ATOM    453  CB  PRO    26     -27.447 -60.934   4.206  1.00 25.10           C  
ATOM    456  O   PRO    26     -25.338 -59.081   4.379  1.00 25.10           O  
ATOM    457  CG  PRO    26     -28.194 -59.716   3.648  1.00 25.10           C  
ATOM    460  CD  PRO    26     -28.305 -58.770   4.845  1.00 25.10           C  
ATOM    463  N   LEU    27     -24.445 -60.130   6.152  1.00 18.00           N  
ATOM    465  CA  LEU    27     -22.979 -60.041   5.832  1.00 18.00           C  
ATOM    467  C   LEU    27     -22.133 -60.573   7.025  1.00 18.00           C  
ATOM    468  CB  LEU    27     -22.537 -58.570   5.552  1.00 18.00           C  
ATOM    471  O   LEU    27     -22.501 -60.302   8.163  1.00 18.00           O  
ATOM    472  CG  LEU    27     -21.263 -58.299   4.714  1.00 18.00           C  
ATOM    474  CD1 LEU    27     -19.944 -58.438   5.475  1.00 18.00           C  
ATOM    478  CD2 LEU    27     -21.176 -59.156   3.455  1.00 18.00           C  
ATOM    482  N   LEU    28     -21.004 -61.292   6.893  1.00 27.70           N  
ATOM    484  CA  LEU    28     -20.860 -62.517   6.092  1.00 27.70           C  
ATOM    486  C   LEU    28     -22.123 -63.347   6.361  1.00 27.70           C  
ATOM    487  CB  LEU    28     -19.657 -63.347   6.628  1.00 27.70           C  
ATOM    490  O   LEU    28     -22.348 -63.761   7.493  1.00 27.70           O  
ATOM    491  CG  LEU    28     -18.227 -62.921   6.254  1.00 27.70           C  
ATOM    493  CD1 LEU    28     -17.214 -63.544   7.219  1.00 27.70           C  
ATOM    497  CD2 LEU    28     -17.850 -63.413   4.862  1.00 27.70           C  
ATOM    501  N   GLU    29     -23.077 -63.618   5.488  1.00 36.40           N  
ATOM    503  CA  GLU    29     -23.285 -63.651   4.038  1.00 36.40           C  
ATOM    505  C   GLU    29     -22.505 -62.682   3.089  1.00 36.40           C  
ATOM    506  CB  GLU    29     -24.825 -63.497   3.861  1.00 36.40           C  
ATOM    509  O   GLU    29     -23.073 -61.710   2.610  1.00 36.40           O  
ATOM    510  CG  GLU    29     -25.832 -63.979   4.947  1.00 36.40           C  
ATOM    513  CD  GLU    29     -26.073 -65.485   5.100  1.00 36.40           C  
ATOM    514  OE1 GLU    29     -25.928 -66.006   6.229  1.00 36.40           O  
ATOM    515  OE2 GLU    29     -26.481 -66.147   4.134  1.00 36.40           O  
ATOM    516  N   ALA    30     -21.227 -62.948   2.759  1.00 27.60           N  
ATOM    518  CA  ALA    30     -20.526 -62.302   1.624  1.00 27.60           C  
ATOM    520  C   ALA    30     -20.462 -63.161   0.338  1.00 27.60           C  
ATOM    521  CB  ALA    30     -19.143 -61.753   2.016  1.00 27.60           C  
ATOM    525  O   ALA    30     -20.974 -62.744  -0.688  1.00 27.60           O  
ATOM    526  N   GLY    31     -19.881 -64.367   0.279  1.00 23.50           N  
ATOM    528  CA  GLY    31     -19.261 -65.185   1.327  1.00 23.50           C  
ATOM    531  C   GLY    31     -20.183 -65.650   2.461  1.00 23.50           C  
ATOM    532  O   GLY    31     -19.857 -65.449   3.619  1.00 23.50           O  
ATOM    533  N   GLY    32     -21.398 -66.151   2.274  1.00 31.30           N  
ATOM    535  CA  GLY    32     -22.262 -66.221   1.094  1.00 31.30           C  
ATOM    538  C   GLY    32     -23.734 -66.027   1.472  1.00 31.30           C  
ATOM    539  O   GLY    32     -24.398 -65.218   0.846  1.00 31.30           O  
ATOM    540  N   PHE    33     -24.296 -66.662   2.510  1.00 27.50           N  
ATOM    542  CA  PHE    33     -23.876 -67.823   3.321  1.00 27.50           C  
ATOM    544  C   PHE    33     -22.851 -67.679   4.474  1.00 27.50           C  
ATOM    545  CB  PHE    33     -23.738 -69.075   2.441  1.00 27.50           C  
ATOM    548  O   PHE    33     -21.853 -68.400   4.519  1.00 27.50           O  
ATOM    549  CG  PHE    33     -25.101 -69.597   2.043  1.00 27.50           C  
ATOM    550  CD1 PHE    33     -25.737 -70.542   2.870  1.00 27.50           C  
ATOM    552  CD2 PHE    33     -25.776 -69.076   0.923  1.00 27.50           C  
ATOM    554  CE1 PHE    33     -27.041 -70.973   2.574  1.00 27.50           C  
ATOM    556  CE2 PHE    33     -27.082 -69.506   0.630  1.00 27.50           C  
ATOM    558  CZ  PHE    33     -27.713 -70.453   1.455  1.00 27.50           C  
ATOM    560  N   ALA    34     -23.205 -66.843   5.460  1.00 31.50           N  
ATOM    562  CA  ALA    34     -22.795 -66.882   6.880  1.00 31.50           C  
ATOM    564  C   ALA    34     -21.289 -66.664   7.226  1.00 31.50           C  
ATOM    565  CB  ALA    34     -23.437 -68.147   7.465  1.00 31.50           C  
ATOM    569  O   ALA    34     -20.417 -66.920   6.407  1.00 31.50           O  
ATOM    570  N   ARG    35     -20.870 -66.252   8.439  1.00 30.30           N  
ATOM    572  CA  ARG    35     -21.466 -66.368   9.793  1.00 30.30           C  
ATOM    574  C   ARG    35     -21.054 -65.174  10.706  1.00 30.30           C  
ATOM    575  CB  ARG    35     -20.909 -67.658  10.471  1.00 30.30           C  
ATOM    578  O   ARG    35     -19.949 -64.674  10.526  1.00 30.30           O  
ATOM    579  CG  ARG    35     -20.824 -69.001   9.698  1.00 30.30           C  
ATOM    582  CD  ARG    35     -19.646 -69.155   8.707  1.00 30.30           C  
ATOM    585  NE  ARG    35     -20.057 -69.738   7.407  1.00 30.30           N  
ATOM    587  NH1 ARG    35     -19.076 -71.824   7.552  1.00 30.30           N  
ATOM    590  NH2 ARG    35     -20.274 -71.268   5.751  1.00 30.30           N  
ATOM    593  CZ  ARG    35     -19.800 -70.941   6.919  1.00 30.30           C  
ATOM    594  N   GLY    36     -21.815 -64.815  11.762  1.00 23.50           N  
ATOM    596  CA  GLY    36     -21.273 -64.012  12.894  1.00 23.50           C  
ATOM    599  C   GLY    36     -22.256 -63.519  14.009  1.00 23.50           C  
ATOM    600  O   GLY    36     -23.439 -63.405  13.702  1.00 23.50           O  
ATOM    601  N   PRO    37     -21.818 -63.275  15.283  1.00 24.00           N  
ATOM    602  CA  PRO    37     -22.661 -63.307  16.530  1.00 24.00           C  
ATOM    604  C   PRO    37     -23.525 -62.066  16.969  1.00 24.00           C  
ATOM    605  CB  PRO    37     -21.732 -63.809  17.654  1.00 24.00           C  
ATOM    608  O   PRO    37     -23.998 -61.320  16.119  1.00 24.00           O  
ATOM    609  CG  PRO    37     -20.445 -64.250  16.964  1.00 24.00           C  
ATOM    612  CD  PRO    37     -20.421 -63.427  15.683  1.00 24.00           C  
ATOM    615  N   ILE    38     -23.896 -61.931  18.276  1.00 29.00           N  
ATOM    617  CA  ILE    38     -25.187 -61.313  18.729  1.00 29.00           C  
ATOM    619  C   ILE    38     -25.251 -60.661  20.169  1.00 29.00           C  
ATOM    620  CB  ILE    38     -26.276 -62.414  18.498  1.00 29.00           C  
ATOM    622  O   ILE    38     -24.327 -60.810  20.956  1.00 29.00           O  
ATOM    623  CG1 ILE    38     -27.352 -61.917  17.512  1.00 29.00           C  
ATOM    626  CG2 ILE    38     -26.881 -63.033  19.772  1.00 29.00           C  
ATOM    630  CD1 ILE    38     -28.330 -63.009  17.057  1.00 29.00           C  
ATOM    634  N   TYR    39     -26.407 -60.021  20.501  1.00 23.50           N  
ATOM    636  CA  TYR    39     -26.921 -59.291  21.726  1.00 23.50           C  
ATOM    638  C   TYR    39     -26.461 -57.831  22.023  1.00 23.50           C  
ATOM    639  CB  TYR    39     -26.733 -60.127  23.002  1.00 23.50           C  
ATOM    642  O   TYR    39     -25.274 -57.570  22.043  1.00 23.50           O  
ATOM    643  CG  TYR    39     -27.434 -61.469  23.031  1.00 23.50           C  
ATOM    644  CD1 TYR    39     -28.842 -61.536  22.986  1.00 23.50           C  
ATOM    646  CD2 TYR    39     -26.678 -62.648  23.176  1.00 23.50           C  
ATOM    648  CE1 TYR    39     -29.488 -62.784  23.063  1.00 23.50           C  
ATOM    650  CE2 TYR    39     -27.322 -63.896  23.271  1.00 23.50           C  
ATOM    652  OH  TYR    39     -29.369 -65.158  23.311  1.00 23.50           O  
ATOM    654  CZ  TYR    39     -28.731 -63.965  23.212  1.00 23.50           C  
ATOM    655  N   VAL    40     -27.275 -56.799  22.350  1.00 19.50           N  
ATOM    657  CA  VAL    40     -28.733 -56.442  22.283  1.00 19.50           C  
ATOM    659  C   VAL    40     -28.826 -54.874  22.204  1.00 19.50           C  
ATOM    660  CB  VAL    40     -29.504 -57.099  23.447  1.00 19.50           C  
ATOM    662  O   VAL    40     -27.845 -54.328  21.742  1.00 19.50           O  
ATOM    663  CG1 VAL    40     -29.195 -56.520  24.824  1.00 19.50           C  
ATOM    667  CG2 VAL    40     -31.020 -57.094  23.215  1.00 19.50           C  
ATOM    671  N   LYS    41     -29.864 -54.079  22.581  1.00 27.30           N  
ATOM    673  CA  LYS    41     -29.762 -52.571  22.547  1.00 27.30           C  
ATOM    675  C   LYS    41     -30.332 -51.788  23.754  1.00 27.30           C  
ATOM    676  CB  LYS    41     -30.282 -51.967  21.228  1.00 27.30           C  
ATOM    679  O   LYS    41     -31.240 -52.327  24.363  1.00 27.30           O  
ATOM    680  CG  LYS    41     -29.313 -50.853  20.785  1.00 27.30           C  
ATOM    683  CD  LYS    41     -29.957 -49.615  20.159  1.00 27.30           C  
ATOM    686  CE  LYS    41     -28.772 -48.721  19.779  1.00 27.30           C  
ATOM    689  NZ  LYS    41     -29.129 -47.318  19.482  1.00 27.30           N  
ATOM    693  N   TYR    42     -29.835 -50.572  24.085  1.00 20.60           N  
ATOM    695  CA  TYR    42     -30.022 -49.779  25.346  1.00 20.60           C  
ATOM    697  C   TYR    42     -28.706 -49.124  25.838  1.00 20.60           C  
ATOM    698  CB  TYR    42     -31.182 -48.795  25.258  1.00 20.60           C  
ATOM    701  O   TYR    42     -27.663 -49.658  25.509  1.00 20.60           O  
ATOM    702  CG  TYR    42     -31.510 -47.971  26.520  1.00 20.60           C  
ATOM    703  CD1 TYR    42     -31.809 -46.603  26.403  1.00 20.60           C  
ATOM    705  CD2 TYR    42     -31.390 -48.504  27.821  1.00 20.60           C  
ATOM    707  CE1 TYR    42     -32.004 -45.793  27.540  1.00 20.60           C  
ATOM    709  CE2 TYR    42     -31.545 -47.702  28.966  1.00 20.60           C  
ATOM    711  OH  TYR    42     -32.002 -45.542  29.917  1.00 20.60           O  
ATOM    713  CZ  TYR    42     -31.853 -46.337  28.828  1.00 20.60           C  
ATOM    714  N   GLY    43     -28.690 -48.082  26.677  1.00 24.50           N  
ATOM    716  CA  GLY    43     -27.505 -47.565  27.361  1.00 24.50           C  
ATOM    719  C   GLY    43     -27.698 -46.181  27.987  1.00 24.50           C  
ATOM    720  O   GLY    43     -28.513 -46.039  28.892  1.00 24.50           O  
ATOM    721  N   ARG    44     -26.975 -45.136  27.570  1.00 26.20           N  
ATOM    723  CA  ARG    44     -26.264 -44.980  26.285  1.00 26.20           C  
ATOM    725  C   ARG    44     -24.926 -45.747  26.192  1.00 26.20           C  
ATOM    726  CB  ARG    44     -26.011 -43.476  26.029  1.00 26.20           C  
ATOM    729  O   ARG    44     -24.088 -45.607  27.068  1.00 26.20           O  
ATOM    730  CG  ARG    44     -27.279 -42.618  25.849  1.00 26.20           C  
ATOM    733  CD  ARG    44     -27.910 -42.743  24.450  1.00 26.20           C  
ATOM    736  NE  ARG    44     -29.320 -42.295  24.441  1.00 26.20           N  
ATOM    738  NH1 ARG    44     -30.188 -44.221  25.324  1.00 26.20           N  
ATOM    741  NH2 ARG    44     -31.517 -42.460  25.065  1.00 26.20           N  
ATOM    744  CZ  ARG    44     -30.331 -42.987  24.937  1.00 26.20           C  
ATOM    745  N   GLU    45     -24.654 -46.518  25.135  1.00 28.20           N  
ATOM    747  CA  GLU    45     -25.580 -47.068  24.127  1.00 28.20           C  
ATOM    749  C   GLU    45     -24.990 -48.338  23.473  1.00 28.20           C  
ATOM    750  CB  GLU    45     -25.906 -46.003  23.056  1.00 28.20           C  
ATOM    753  O   GLU    45     -24.023 -48.258  22.726  1.00 28.20           O  
ATOM    754  CG  GLU    45     -27.105 -46.358  22.159  1.00 28.20           C  
ATOM    757  CD  GLU    45     -28.470 -46.489  22.861  1.00 28.20           C  
ATOM    758  OE1 GLU    45     -28.618 -46.100  24.044  1.00 28.20           O  
ATOM    759  OE2 GLU    45     -29.407 -46.967  22.179  1.00 28.20           O  
ATOM    760  N   LEU    46     -25.607 -49.498  23.733  1.00 22.00           N  
ATOM    762  CA  LEU    46     -25.384 -50.787  23.058  1.00 22.00           C  
ATOM    764  C   LEU    46     -25.569 -50.666  21.528  1.00 22.00           C  
ATOM    765  CB  LEU    46     -26.393 -51.827  23.562  1.00 22.00           C  
ATOM    768  O   LEU    46     -26.223 -49.745  21.045  1.00 22.00           O  
ATOM    769  CG  LEU    46     -26.229 -52.505  24.926  1.00 22.00           C  
ATOM    771  CD1 LEU    46     -27.350 -53.538  25.097  1.00 22.00           C  
ATOM    775  CD2 LEU    46     -24.940 -53.232  25.308  1.00 22.00           C  
ATOM    779  N   SER    47     -25.097 -51.556  20.658  1.00 22.10           N  
ATOM    781  CA  SER    47     -24.722 -52.979  20.689  1.00 22.10           C  
ATOM    783  C   SER    47     -25.713 -53.899  19.985  1.00 22.10           C  
ATOM    784  CB  SER    47     -24.110 -53.590  21.962  1.00 22.10           C  
ATOM    787  O   SER    47     -26.622 -53.464  19.283  1.00 22.10           O  
ATOM    788  OG  SER    47     -24.926 -54.494  22.679  1.00 22.10           O  
ATOM    790  N   LYS    48     -25.464 -55.199  20.129  1.00 24.50           N  
ATOM    792  CA  LYS    48     -24.832 -56.013  19.102  1.00 24.50           C  
ATOM    794  C   LYS    48     -23.461 -55.425  18.690  1.00 24.50           C  
ATOM    795  CB  LYS    48     -25.874 -56.306  18.003  1.00 24.50           C  
ATOM    798  O   LYS    48     -23.410 -54.333  18.147  1.00 24.50           O  
ATOM    799  CG  LYS    48     -26.855 -57.298  18.655  1.00 24.50           C  
ATOM    802  CD  LYS    48     -28.181 -57.610  17.977  1.00 24.50           C  
ATOM    805  CE  LYS    48     -28.865 -58.621  18.915  1.00 24.50           C  
ATOM    808  NZ  LYS    48     -30.158 -59.112  18.398  1.00 24.50           N  
ATOM    812  N   HIS    49     -22.294 -55.984  19.051  1.00 24.40           N  
ATOM    814  CA  HIS    49     -21.982 -57.377  19.450  1.00 24.40           C  
ATOM    816  C   HIS    49     -22.425 -58.313  18.301  1.00 24.40           C  
ATOM    817  CB  HIS    49     -22.605 -57.717  20.821  1.00 24.40           C  
ATOM    820  O   HIS    49     -23.617 -58.493  18.077  1.00 24.40           O  
ATOM    821  CG  HIS    49     -21.784 -58.330  21.930  1.00 24.40           C  
ATOM    822  CD2 HIS    49     -22.156 -58.289  23.247  1.00 24.40           C  
ATOM    824  ND1 HIS    49     -20.655 -59.117  21.869  1.00 24.40           N  
ATOM    826  CE1 HIS    49     -20.354 -59.513  23.117  1.00 24.40           C  
ATOM    828  NE2 HIS    49     -21.228 -59.010  23.994  1.00 24.40           N  
ATOM    829  N   ASP    50     -21.541 -58.874  17.480  1.00 39.10           N  
ATOM    831  CA  ASP    50     -20.130 -59.234  17.707  1.00 39.10           C  
ATOM    833  C   ASP    50     -19.296 -59.044  16.390  1.00 39.10           C  
ATOM    834  CB  ASP    50     -20.220 -60.655  18.298  1.00 39.10           C  
ATOM    837  O   ASP    50     -19.803 -58.371  15.495  1.00 39.10           O  
ATOM    838  CG  ASP    50     -19.165 -61.009  19.330  1.00 39.10           C  
ATOM    839  OD1 ASP    50     -18.807 -60.101  20.103  1.00 39.10           O  
ATOM    840  OD2 ASP    50     -18.764 -62.184  19.453  1.00 39.10           O  
ATOM    841  N   PRO    51     -17.998 -59.413  16.261  1.00 27.30           N  
ATOM    842  CA  PRO    51     -16.999 -58.410  16.623  1.00 27.30           C  
ATOM    844  C   PRO    51     -15.793 -58.162  15.696  1.00 27.30           C  
ATOM    845  CB  PRO    51     -16.459 -58.948  17.947  1.00 27.30           C  
ATOM    848  O   PRO    51     -15.090 -59.090  15.306  1.00 27.30           O  
ATOM    849  CG  PRO    51     -16.370 -60.456  17.697  1.00 27.30           C  
ATOM    852  CD  PRO    51     -17.419 -60.707  16.607  1.00 27.30           C  
ATOM    855  N   SER    52     -15.408 -56.885  15.568  1.00 25.70           N  
ATOM    857  CA  SER    52     -13.994 -56.481  15.416  1.00 25.70           C  
ATOM    859  C   SER    52     -13.735 -55.024  15.877  1.00 25.70           C  
ATOM    860  CB  SER    52     -13.479 -56.722  13.983  1.00 25.70           C  
ATOM    863  O   SER    52     -13.548 -54.131  15.058  1.00 25.70           O  
ATOM    864  OG  SER    52     -14.110 -55.879  13.045  1.00 25.70           O  
ATOM    866  N   SER    53     -13.732 -54.688  17.171  1.00 27.30           N  
ATOM    868  CA  SER    53     -14.104 -55.488  18.345  1.00 27.30           C  
ATOM    870  C   SER    53     -14.473 -54.584  19.544  1.00 27.30           C  
ATOM    871  CB  SER    53     -12.962 -56.410  18.795  1.00 27.30           C  
ATOM    874  O   SER    53     -13.921 -53.495  19.661  1.00 27.30           O  
ATOM    875  OG  SER    53     -11.811 -55.659  19.110  1.00 27.30           O  
ATOM    877  N   ARG    54     -15.303 -55.019  20.500  1.00 23.00           N  
ATOM    879  CA  ARG    54     -16.069 -56.268  20.463  1.00 23.00           C  
ATOM    881  C   ARG    54     -17.401 -56.080  19.701  1.00 23.00           C  
ATOM    882  CB  ARG    54     -15.924 -57.102  21.756  1.00 23.00           C  
ATOM    885  O   ARG    54     -17.329 -56.040  18.486  1.00 23.00           O  
ATOM    886  CG  ARG    54     -16.562 -58.477  21.533  1.00 23.00           C  
ATOM    889  CD  ARG    54     -16.523 -59.489  22.679  1.00 23.00           C  
ATOM    892  NE  ARG    54     -17.148 -60.725  22.174  1.00 23.00           N  
ATOM    894  NH1 ARG    54     -16.700 -62.217  23.852  1.00 23.00           N  
ATOM    897  NH2 ARG    54     -17.748 -62.883  21.978  1.00 23.00           N  
ATOM    900  CZ  ARG    54     -17.190 -61.937  22.676  1.00 23.00           C  
ATOM    901  N   SER    55     -18.632 -55.997  20.197  1.00 29.10           N  
ATOM    903  CA  SER    55     -19.131 -55.153  21.289  1.00 29.10           C  
ATOM    905  C   SER    55     -18.744 -53.655  21.128  1.00 29.10           C  
ATOM    906  CB  SER    55     -18.841 -55.778  22.657  1.00 29.10           C  
ATOM    909  O   SER    55     -17.631 -53.343  20.726  1.00 29.10           O  
ATOM    910  OG  SER    55     -18.035 -54.932  23.446  1.00 29.10           O  
ATOM    912  N   MET    56     -19.614 -52.665  21.365  1.00 25.70           N  
ATOM    914  CA  MET    56     -21.024 -52.715  21.771  1.00 25.70           C  
ATOM    916  C   MET    56     -21.808 -51.429  21.311  1.00 25.70           C  
ATOM    917  CB  MET    56     -21.079 -52.982  23.321  1.00 25.70           C  
ATOM    920  O   MET    56     -22.395 -50.771  22.152  1.00 25.70           O  
ATOM    921  CG  MET    56     -21.612 -54.337  23.841  1.00 25.70           C  
ATOM    924  SD  MET    56     -20.710 -54.987  25.286  1.00 25.70           S  
ATOM    925  CE  MET    56     -21.915 -56.051  26.122  1.00 25.70           C  
ATOM    929  N   ALA    57     -21.893 -51.056  20.014  1.00 21.30           N  
ATOM    931  CA  ALA    57     -22.646 -49.852  19.529  1.00 21.30           C  
ATOM    933  C   ALA    57     -23.498 -50.091  18.241  1.00 21.30           C  
ATOM    934  CB  ALA    57     -21.640 -48.718  19.306  1.00 21.30           C  
ATOM    938  O   ALA    57     -23.056 -50.853  17.386  1.00 21.30           O  
ATOM    939  N   TRP    58     -24.714 -49.500  18.083  1.00 18.60           N  
ATOM    941  CA  TRP    58     -25.656 -49.853  16.971  1.00 18.60           C  
ATOM    943  C   TRP    58     -26.866 -48.896  16.667  1.00 18.60           C  
ATOM    944  CB  TRP    58     -26.212 -51.253  17.315  1.00 18.60           C  
ATOM    947  O   TRP    58     -27.172 -47.988  17.440  1.00 18.60           O  
ATOM    948  CG  TRP    58     -26.865 -52.059  16.232  1.00 18.60           C  
ATOM    949  CD1 TRP    58     -26.349 -52.286  15.004  1.00 18.60           C  
ATOM    951  CD2 TRP    58     -28.101 -52.843  16.295  1.00 18.60           C  
ATOM    952  CE2 TRP    58     -28.292 -53.485  15.036  1.00 18.60           C  
ATOM    953  CE3 TRP    58     -29.067 -53.100  17.294  1.00 18.60           C  
ATOM    955  NE1 TRP    58     -27.201 -53.100  14.284  1.00 18.60           N  
ATOM    957  CH2 TRP    58     -30.351 -54.524  15.782  1.00 18.60           C  
ATOM    959  CZ2 TRP    58     -29.392 -54.316  14.774  1.00 18.60           C  
ATOM    961  CZ3 TRP    58     -30.183 -53.923  17.043  1.00 18.60           C  
ATOM    963  N   ASN    59     -27.640 -49.248  15.617  1.00 19.90           N  
ATOM    965  CA  ASN    59     -29.049 -48.935  15.232  1.00 19.90           C  
ATOM    967  C   ASN    59     -29.462 -47.619  14.501  1.00 19.90           C  
ATOM    968  CB  ASN    59     -30.023 -49.316  16.376  1.00 19.90           C  
ATOM    971  O   ASN    59     -28.878 -46.561  14.692  1.00 19.90           O  
ATOM    972  CG  ASN    59     -31.096 -50.317  15.982  1.00 19.90           C  
ATOM    973  ND2 ASN    59     -32.216 -50.340  16.666  1.00 19.90           N  
ATOM    976  OD1 ASN    59     -30.960 -51.105  15.070  1.00 19.90           O  
ATOM    977  N   ALA    60     -30.537 -47.741  13.695  1.00 18.90           N  
ATOM    979  CA  ALA    60     -31.247 -46.720  12.886  1.00 18.90           C  
ATOM    981  C   ALA    60     -31.826 -45.533  13.713  1.00 18.90           C  
ATOM    982  CB  ALA    60     -32.343 -47.500  12.138  1.00 18.90           C  
ATOM    986  O   ALA    60     -31.891 -45.638  14.937  1.00 18.90           O  
ATOM    987  N   THR    61     -32.269 -44.392  13.153  1.00 19.30           N  
ATOM    989  CA  THR    61     -32.968 -44.089  11.866  1.00 19.30           C  
ATOM    991  C   THR    61     -32.567 -42.699  11.314  1.00 19.30           C  
ATOM    992  CB  THR    61     -34.507 -44.107  12.075  1.00 19.30           C  
ATOM    994  O   THR    61     -32.116 -41.865  12.090  1.00 19.30           O  
ATOM    995  CG2 THR    61     -35.176 -45.343  11.474  1.00 19.30           C  
ATOM    999  OG1 THR    61     -34.899 -44.097  13.432  1.00 19.30           O  
ATOM   1001  N   VAL    62     -32.578 -42.445   9.990  1.00 19.60           N  
ATOM   1003  CA  VAL    62     -33.691 -41.822   9.201  1.00 19.60           C  
ATOM   1005  C   VAL    62     -34.270 -40.595   9.928  1.00 19.60           C  
ATOM   1006  CB  VAL    62     -34.768 -42.837   8.747  1.00 19.60           C  
ATOM   1008  O   VAL    62     -34.729 -40.718  11.059  1.00 19.60           O  
ATOM   1009  CG1 VAL    62     -35.842 -42.234   7.842  1.00 19.60           C  
ATOM   1013  CG2 VAL    62     -34.141 -44.007   7.979  1.00 19.60           C  
ATOM   1017  N   PHE    63     -34.174 -39.380   9.385  1.00 28.70           N  
ATOM   1019  CA  PHE    63     -34.737 -38.895   8.109  1.00 28.70           C  
ATOM   1021  C   PHE    63     -33.707 -38.072   7.298  1.00 28.70           C  
ATOM   1022  CB  PHE    63     -35.929 -38.015   8.543  1.00 28.70           C  
ATOM   1025  O   PHE    63     -32.859 -37.428   7.905  1.00 28.70           O  
ATOM   1026  CG  PHE    63     -37.109 -38.790   9.106  1.00 28.70           C  
ATOM   1027  CD1 PHE    63     -38.018 -39.407   8.233  1.00 28.70           C  
ATOM   1029  CD2 PHE    63     -37.296 -38.923  10.496  1.00 28.70           C  
ATOM   1031  CE1 PHE    63     -39.108 -40.141   8.727  1.00 28.70           C  
ATOM   1033  CE2 PHE    63     -38.380 -39.667  10.998  1.00 28.70           C  
ATOM   1035  CZ  PHE    63     -39.290 -40.274  10.113  1.00 28.70           C  
ATOM   1037  N   ASP    64     -33.687 -37.974   5.962  1.00 21.50           N  
ATOM   1039  CA  ASP    64     -34.518 -38.493   4.851  1.00 21.50           C  
ATOM   1041  C   ASP    64     -36.022 -38.686   5.084  1.00 21.50           C  
ATOM   1042  CB  ASP    64     -33.881 -39.659   4.076  1.00 21.50           C  
ATOM   1045  O   ASP    64     -36.561 -39.788   5.070  1.00 21.50           O  
ATOM   1046  CG  ASP    64     -34.531 -39.823   2.683  1.00 21.50           C  
ATOM   1047  OD1 ASP    64     -35.100 -38.823   2.177  1.00 21.50           O  
ATOM   1048  OD2 ASP    64     -34.424 -40.937   2.126  1.00 21.50           O  
ATOM   1049  N   THR    65     -36.684 -37.561   5.313  1.00 19.90           N  
ATOM   1051  CA  THR    65     -37.855 -37.116   4.559  1.00 19.90           C  
ATOM   1053  C   THR    65     -37.827 -35.596   4.600  1.00 19.90           C  
ATOM   1054  CB  THR    65     -39.231 -37.528   5.121  1.00 19.90           C  
ATOM   1056  O   THR    65     -37.467 -35.043   5.633  1.00 19.90           O  
ATOM   1057  CG2 THR    65     -39.655 -38.966   4.837  1.00 19.90           C  
ATOM   1061  OG1 THR    65     -39.345 -37.256   6.498  1.00 19.90           O  
ATOM   1063  N   ALA    66     -38.274 -34.975   3.510  1.00 17.40           N  
ATOM   1065  CA  ALA    66     -39.201 -33.841   3.482  1.00 17.40           C  
ATOM   1067  C   ALA    66     -38.945 -32.631   4.430  1.00 17.40           C  
ATOM   1068  CB  ALA    66     -40.612 -34.444   3.600  1.00 17.40           C  
ATOM   1072  O   ALA    66     -38.810 -32.724   5.643  1.00 17.40           O  
ATOM   1073  N   LEU    67     -38.932 -31.400   3.916  1.00 18.90           N  
ATOM   1075  CA  LEU    67     -40.175 -30.684   3.594  1.00 18.90           C  
ATOM   1077  C   LEU    67     -41.271 -30.866   4.661  1.00 18.90           C  
ATOM   1078  CB  LEU    67     -40.714 -31.023   2.185  1.00 18.90           C  
ATOM   1081  O   LEU    67     -41.870 -31.928   4.770  1.00 18.90           O  
ATOM   1082  CG  LEU    67     -40.029 -30.244   1.055  1.00 18.90           C  
ATOM   1084  CD1 LEU    67     -40.091 -31.034  -0.251  1.00 18.90           C  
ATOM   1088  CD2 LEU    67     -40.730 -28.901   0.837  1.00 18.90           C  
ATOM   1092  N   ASN    68     -41.659 -29.744   5.268  1.00 20.70           N  
ATOM   1094  CA  ASN    68     -42.974 -29.525   5.875  1.00 20.70           C  
ATOM   1096  C   ASN    68     -43.203 -30.256   7.231  1.00 20.70           C  
ATOM   1097  CB  ASN    68     -44.034 -29.743   4.767  1.00 20.70           C  
ATOM   1100  O   ASN    68     -42.863 -31.409   7.428  1.00 20.70           O  
ATOM   1101  CG  ASN    68     -43.792 -28.883   3.537  1.00 20.70           C  
ATOM   1102  ND2 ASN    68     -44.365 -29.238   2.412  1.00 20.70           N  
ATOM   1105  OD1 ASN    68     -43.097 -27.882   3.559  1.00 20.70           O  
ATOM   1106  N   HIS    69     -43.768 -29.634   8.271  1.00 22.40           N  
ATOM   1108  CA  HIS    69     -44.649 -28.460   8.279  1.00 22.40           C  
ATOM   1110  C   HIS    69     -45.870 -28.667   7.350  1.00 22.40           C  
ATOM   1111  CB  HIS    69     -43.855 -27.143   8.101  1.00 22.40           C  
ATOM   1114  O   HIS    69     -46.213 -27.782   6.570  1.00 22.40           O  
ATOM   1115  CG  HIS    69     -44.207 -26.097   9.127  1.00 22.40           C  
ATOM   1116  CD2 HIS    69     -43.360 -25.559  10.060  1.00 22.40           C  
ATOM   1118  ND1 HIS    69     -45.441 -25.518   9.317  1.00 22.40           N  
ATOM   1120  CE1 HIS    69     -45.338 -24.657  10.345  1.00 22.40           C  
ATOM   1122  NE2 HIS    69     -44.093 -24.661  10.840  1.00 22.40           N  
ATOM   1123  N   PRO    70     -46.491 -29.867   7.398  1.00 23.00           N  
ATOM   1124  CA  PRO    70     -47.194 -30.218   8.629  1.00 23.00           C  
ATOM   1126  C   PRO    70     -46.877 -31.587   9.268  1.00 23.00           C  
ATOM   1127  CB  PRO    70     -48.667 -30.143   8.218  1.00 23.00           C  
ATOM   1130  O   PRO    70     -46.703 -32.606   8.616  1.00 23.00           O  
ATOM   1131  CG  PRO    70     -48.663 -30.745   6.814  1.00 23.00           C  
ATOM   1134  CD  PRO    70     -47.278 -30.386   6.276  1.00 23.00           C  
ATOM   1137  N   THR    71     -47.027 -31.587  10.597  1.00 19.60           N  
ATOM   1139  CA  THR    71     -47.495 -32.695  11.459  1.00 19.60           C  
ATOM   1141  C   THR    71     -46.661 -33.973  11.678  1.00 19.60           C  
ATOM   1142  CB  THR    71     -48.955 -33.099  11.153  1.00 19.60           C  
ATOM   1144  O   THR    71     -46.707 -34.909  10.896  1.00 19.60           O  
ATOM   1145  CG2 THR    71     -49.947 -32.029  11.613  1.00 19.60           C  
ATOM   1149  OG1 THR    71     -49.206 -33.317   9.791  1.00 19.60           O  
ATOM   1151  N   ARG    72     -46.206 -34.100  12.940  1.00 21.20           N  
ATOM   1153  CA  ARG    72     -46.380 -35.285  13.820  1.00 21.20           C  
ATOM   1155  C   ARG    72     -45.705 -36.595  13.350  1.00 21.20           C  
ATOM   1156  CB  ARG    72     -47.890 -35.507  14.087  1.00 21.20           C  
ATOM   1159  O   ARG    72     -46.390 -37.499  12.876  1.00 21.20           O  
ATOM   1160  CG  ARG    72     -48.650 -34.324  14.715  1.00 21.20           C  
ATOM   1163  CD  ARG    72     -50.164 -34.575  14.641  1.00 21.20           C  
ATOM   1166  NE  ARG    72     -50.948 -33.424  15.138  1.00 21.20           N  
ATOM   1168  NH1 ARG    72     -53.037 -34.266  14.677  1.00 21.20           N  
ATOM   1171  NH2 ARG    72     -52.848 -32.251  15.606  1.00 21.20           N  
ATOM   1174  CZ  ARG    72     -52.268 -33.320  15.137  1.00 21.20           C  
ATOM   1175  N   PRO    73     -44.396 -36.753  13.613  1.00 21.50           N  
ATOM   1176  CA  PRO    73     -43.989 -37.608  14.751  1.00 21.50           C  
ATOM   1178  C   PRO    73     -42.820 -36.995  15.565  1.00 21.50           C  
ATOM   1179  CB  PRO    73     -43.588 -38.935  14.102  1.00 21.50           C  
ATOM   1182  O   PRO    73     -41.916 -36.415  14.983  1.00 21.50           O  
ATOM   1183  CG  PRO    73     -42.981 -38.522  12.762  1.00 21.50           C  
ATOM   1186  CD  PRO    73     -43.545 -37.126  12.484  1.00 21.50           C  
ATOM   1189  N   TRP    74     -42.742 -36.971  16.905  1.00 20.90           N  
ATOM   1191  CA  TRP    74     -43.418 -37.681  18.012  1.00 20.90           C  
ATOM   1193  C   TRP    74     -43.104 -39.193  18.097  1.00 20.90           C  
ATOM   1194  CB  TRP    74     -44.939 -37.400  18.116  1.00 20.90           C  
ATOM   1197  O   TRP    74     -43.365 -39.920  17.150  1.00 20.90           O  
ATOM   1198  CG  TRP    74     -45.452 -35.979  18.138  1.00 20.90           C  
ATOM   1199  CD1 TRP    74     -45.118 -34.978  17.289  1.00 20.90           C  
ATOM   1201  CD2 TRP    74     -46.416 -35.382  19.070  1.00 20.90           C  
ATOM   1202  CE2 TRP    74     -46.610 -34.012  18.715  1.00 20.90           C  
ATOM   1203  CE3 TRP    74     -47.127 -35.849  20.200  1.00 20.90           C  
ATOM   1205  NE1 TRP    74     -45.796 -33.823  17.622  1.00 20.90           N  
ATOM   1207  CH2 TRP    74     -48.127 -33.645  20.564  1.00 20.90           C  
ATOM   1209  CZ2 TRP    74     -47.448 -33.150  19.438  1.00 20.90           C  
ATOM   1211  CZ3 TRP    74     -47.967 -34.991  20.939  1.00 20.90           C  
ATOM   1213  N   THR    75     -42.697 -39.687  19.284  1.00 20.20           N  
ATOM   1215  CA  THR    75     -42.601 -41.127  19.694  1.00 20.20           C  
ATOM   1217  C   THR    75     -41.517 -42.014  18.990  1.00 20.20           C  
ATOM   1218  CB  THR    75     -44.009 -41.770  19.734  1.00 20.20           C  
ATOM   1220  O   THR    75     -41.037 -41.627  17.942  1.00 20.20           O  
ATOM   1221  CG2 THR    75     -45.002 -40.991  20.605  1.00 20.20           C  
ATOM   1225  OG1 THR    75     -44.584 -41.890  18.462  1.00 20.20           O  
ATOM   1227  N   VAL    76     -41.088 -43.170  19.585  1.00 17.90           N  
ATOM   1229  CA  VAL    76     -39.923 -44.127  19.308  1.00 17.90           C  
ATOM   1231  C   VAL    76     -38.684 -44.177  20.301  1.00 17.90           C  
ATOM   1232  CB  VAL    76     -39.492 -44.165  17.810  1.00 17.90           C  
ATOM   1234  O   VAL    76     -37.661 -43.564  20.041  1.00 17.90           O  
ATOM   1235  CG1 VAL    76     -38.286 -45.080  17.523  1.00 17.90           C  
ATOM   1239  CG2 VAL    76     -40.655 -44.679  16.940  1.00 17.90           C  
ATOM   1243  N   THR    77     -38.735 -44.871  21.470  1.00 25.90           N  
ATOM   1245  CA  THR    77     -37.689 -44.867  22.561  1.00 25.90           C  
ATOM   1247  C   THR    77     -36.613 -45.956  22.485  1.00 25.90           C  
ATOM   1248  CB  THR    77     -38.244 -45.031  24.014  1.00 25.90           C  
ATOM   1250  O   THR    77     -36.664 -46.855  21.652  1.00 25.90           O  
ATOM   1251  CG2 THR    77     -37.778 -43.997  25.021  1.00 25.90           C  
ATOM   1255  OG1 THR    77     -39.611 -45.239  24.132  1.00 25.90           O  
ATOM   1257  N   VAL    78     -35.735 -45.906  23.505  1.00 23.80           N  
ATOM   1259  CA  VAL    78     -35.204 -47.045  24.277  1.00 23.80           C  
ATOM   1261  C   VAL    78     -35.125 -46.723  25.821  1.00 23.80           C  
ATOM   1262  CB  VAL    78     -33.827 -47.390  23.692  1.00 23.80           C  
ATOM   1264  O   VAL    78     -34.660 -45.633  26.128  1.00 23.80           O  
ATOM   1265  CG1 VAL    78     -33.854 -48.472  22.610  1.00 23.80           C  
ATOM   1269  CG2 VAL    78     -33.028 -46.202  23.115  1.00 23.80           C  
ATOM   1273  N   VAL    79     -35.623 -47.604  26.743  1.00 25.80           N  
ATOM   1275  CA  VAL    79     -35.481 -47.789  28.261  1.00 25.80           C  
ATOM   1277  C   VAL    79     -36.012 -49.207  28.725  1.00 25.80           C  
ATOM   1278  CB  VAL    79     -36.027 -46.681  29.211  1.00 25.80           C  
ATOM   1280  O   VAL    79     -35.495 -50.156  28.186  1.00 25.80           O  
ATOM   1281  CG1 VAL    79     -35.414 -46.847  30.612  1.00 25.80           C  
ATOM   1285  CG2 VAL    79     -35.781 -45.227  28.807  1.00 25.80           C  
ATOM   1289  N   GLY    80     -37.070 -49.484  29.547  1.00 27.50           N  
ATOM   1291  CA  GLY    80     -37.687 -50.868  29.750  1.00 27.50           C  
ATOM   1294  C   GLY    80     -39.105 -51.239  29.128  1.00 27.50           C  
ATOM   1295  O   GLY    80     -40.122 -50.786  29.651  1.00 27.50           O  
ATOM   1296  N   GLY    81     -39.178 -51.972  27.975  1.00 25.30           N  
ATOM   1298  CA  GLY    81     -40.348 -52.498  27.177  1.00 25.30           C  
ATOM   1301  C   GLY    81     -41.129 -51.689  26.062  1.00 25.30           C  
ATOM   1302  O   GLY    81     -42.180 -51.154  26.405  1.00 25.30           O  
ATOM   1303  N   LYS    82     -40.767 -51.728  24.735  1.00 20.80           N  
ATOM   1305  CA  LYS    82     -41.390 -51.142  23.456  1.00 20.80           C  
ATOM   1307  C   LYS    82     -40.678 -49.956  22.672  1.00 20.80           C  
ATOM   1308  CB  LYS    82     -42.933 -51.221  23.418  1.00 20.80           C  
ATOM   1311  O   LYS    82     -39.499 -50.175  22.453  1.00 20.80           O  
ATOM   1312  CG  LYS    82     -43.469 -52.666  23.470  1.00 20.80           C  
ATOM   1315  CD  LYS    82     -45.002 -52.718  23.607  1.00 20.80           C  
ATOM   1318  CE  LYS    82     -45.477 -54.180  23.686  1.00 20.80           C  
ATOM   1321  NZ  LYS    82     -46.944 -54.294  23.913  1.00 20.80           N  
ATOM   1325  N   LYS    83     -41.289 -48.818  22.189  1.00 21.50           N  
ATOM   1327  CA  LYS    83     -40.674 -47.490  21.700  1.00 21.50           C  
ATOM   1329  C   LYS    83     -41.698 -46.323  21.301  1.00 21.50           C  
ATOM   1330  CB  LYS    83     -39.784 -47.834  20.469  1.00 21.50           C  
ATOM   1333  O   LYS    83     -42.456 -46.636  20.396  1.00 21.50           O  
ATOM   1334  CG  LYS    83     -40.395 -48.759  19.385  1.00 21.50           C  
ATOM   1337  CD  LYS    83     -39.669 -48.611  18.038  1.00 21.50           C  
ATOM   1340  CE  LYS    83     -40.300 -49.474  16.936  1.00 21.50           C  
ATOM   1343  NZ  LYS    83     -39.751 -49.139  15.594  1.00 21.50           N  
ATOM   1347  N   MET    84     -41.924 -45.009  21.687  1.00 21.80           N  
ATOM   1349  CA  MET    84     -41.724 -43.827  22.667  1.00 21.80           C  
ATOM   1351  C   MET    84     -40.473 -42.852  22.954  1.00 21.80           C  
ATOM   1352  CB  MET    84     -42.485 -44.099  23.989  1.00 21.80           C  
ATOM   1355  O   MET    84     -40.165 -42.700  24.125  1.00 21.80           O  
ATOM   1356  CG  MET    84     -44.003 -44.223  23.939  1.00 21.80           C  
ATOM   1359  SD  MET    84     -44.666 -44.454  25.622  1.00 21.80           S  
ATOM   1360  CE  MET    84     -44.718 -42.737  26.208  1.00 21.80           C  
ATOM   1364  N   VAL    85     -39.770 -42.166  22.022  1.00 18.80           N  
ATOM   1366  CA  VAL    85     -38.496 -41.326  22.099  1.00 18.80           C  
ATOM   1368  C   VAL    85     -37.971 -40.735  23.446  1.00 18.80           C  
ATOM   1369  CB  VAL    85     -38.634 -40.168  21.069  1.00 18.80           C  
ATOM   1371  O   VAL    85     -38.769 -40.231  24.224  1.00 18.80           O  
ATOM   1372  CG1 VAL    85     -37.701 -38.963  21.254  1.00 18.80           C  
ATOM   1376  CG2 VAL    85     -38.357 -40.647  19.641  1.00 18.80           C  
ATOM   1380  N   LEU    86     -36.628 -40.709  23.693  1.00 19.90           N  
ATOM   1382  CA  LEU    86     -35.969 -40.042  24.866  1.00 19.90           C  
ATOM   1384  C   LEU    86     -34.430 -39.776  24.797  1.00 19.90           C  
ATOM   1385  CB  LEU    86     -36.196 -40.903  26.132  1.00 19.90           C  
ATOM   1388  O   LEU    86     -33.673 -40.623  24.317  1.00 19.90           O  
ATOM   1389  CG  LEU    86     -37.261 -40.348  27.094  1.00 19.90           C  
ATOM   1391  CD1 LEU    86     -37.959 -41.488  27.834  1.00 19.90           C  
ATOM   1395  CD2 LEU    86     -36.612 -39.420  28.120  1.00 19.90           C  
ATOM   1399  N   GLY    87     -33.980 -38.700  25.479  1.00 23.60           N  
ATOM   1401  CA  GLY    87     -32.614 -38.485  26.033  1.00 23.60           C  
ATOM   1404  C   GLY    87     -31.632 -37.701  25.141  1.00 23.60           C  
ATOM   1405  O   GLY    87     -31.216 -38.254  24.130  1.00 23.60           O  
ATOM   1406  N   VAL    88     -31.205 -36.451  25.402  1.00 19.10           N  
ATOM   1408  CA  VAL    88     -31.312 -35.514  26.561  1.00 19.10           C  
ATOM   1410  C   VAL    88     -30.433 -35.825  27.791  1.00 19.10           C  
ATOM   1411  CB  VAL    88     -32.766 -35.155  26.957  1.00 19.10           C  
ATOM   1413  O   VAL    88     -30.538 -36.909  28.358  1.00 19.10           O  
ATOM   1414  CG1 VAL    88     -32.832 -34.106  28.077  1.00 19.10           C  
ATOM   1418  CG2 VAL    88     -33.546 -34.599  25.760  1.00 19.10           C  
ATOM   1422  N   ARG    89     -29.679 -34.793  28.236  1.00 21.30           N  
ATOM   1424  CA  ARG    89     -28.741 -34.706  29.389  1.00 21.30           C  
ATOM   1426  C   ARG    89     -27.545 -35.692  29.338  1.00 21.30           C  
ATOM   1427  CB  ARG    89     -29.512 -34.701  30.735  1.00 21.30           C  
ATOM   1430  O   ARG    89     -27.623 -36.760  28.750  1.00 21.30           O  
ATOM   1431  CG  ARG    89     -30.169 -33.336  31.049  1.00 21.30           C  
ATOM   1434  CD  ARG    89     -30.967 -33.336  32.371  1.00 21.30           C  
ATOM   1437  NE  ARG    89     -31.498 -31.992  32.706  1.00 21.30           N  
ATOM   1439  NH1 ARG    89     -32.447 -32.450  34.764  1.00 21.30           N  
ATOM   1442  NH2 ARG    89     -32.455 -30.367  34.000  1.00 21.30           N  
ATOM   1445  CZ  ARG    89     -32.129 -31.614  33.813  1.00 21.30           C  
ATOM   1446  N   LYS    90     -26.386 -35.373  29.928  1.00 19.00           N  
ATOM   1448  CA  LYS    90     -26.040 -34.195  30.745  1.00 19.00           C  
ATOM   1450  C   LYS    90     -25.229 -33.146  29.978  1.00 19.00           C  
ATOM   1451  CB  LYS    90     -25.232 -34.637  31.983  1.00 19.00           C  
ATOM   1454  O   LYS    90     -24.028 -33.299  29.805  1.00 19.00           O  
ATOM   1455  CG  LYS    90     -26.091 -35.203  33.121  1.00 19.00           C  
ATOM   1458  CD  LYS    90     -25.204 -35.486  34.345  1.00 19.00           C  
ATOM   1461  CE  LYS    90     -26.045 -35.944  35.544  1.00 19.00           C  
ATOM   1464  NZ  LYS    90     -25.202 -36.160  36.750  1.00 19.00           N  
ATOM   1468  N   GLU    91     -25.849 -31.992  29.761  1.00 19.20           N  
ATOM   1470  CA  GLU    91     -25.270 -30.817  30.408  1.00 19.20           C  
ATOM   1472  C   GLU    91     -25.414 -31.010  31.920  1.00 19.20           C  
ATOM   1473  CB  GLU    91     -25.965 -29.535  29.948  1.00 19.20           C  
ATOM   1476  O   GLU    91     -26.499 -31.289  32.437  1.00 19.20           O  
ATOM   1477  CG  GLU    91     -25.359 -29.093  28.608  1.00 19.20           C  
ATOM   1480  CD  GLU    91     -26.176 -28.017  27.890  1.00 19.20           C  
ATOM   1481  OE1 GLU    91     -25.762 -27.673  26.760  1.00 19.20           O  
ATOM   1482  OE2 GLU    91     -27.224 -27.619  28.434  1.00 19.20           O  
ATOM   1483  N   GLY    92     -24.279 -30.956  32.606  1.00 20.40           N  
ATOM   1485  CA  GLY    92     -24.182 -30.884  34.051  1.00 20.40           C  
ATOM   1488  C   GLY    92     -23.306 -29.680  34.382  1.00 20.40           C  
ATOM   1489  O   GLY    92     -22.105 -29.740  34.163  1.00 20.40           O  
ATOM   1490  N   LEU    93     -23.825 -28.560  34.869  1.00 17.80           N  
ATOM   1492  CA  LEU    93     -25.226 -28.162  35.002  1.00 17.80           C  
ATOM   1494  C   LEU    93     -25.394 -26.773  34.333  1.00 17.80           C  
ATOM   1495  CB  LEU    93     -25.608 -28.198  36.502  1.00 17.80           C  
ATOM   1498  O   LEU    93     -24.428 -26.005  34.292  1.00 17.80           O  
ATOM   1499  CG  LEU    93     -25.991 -29.595  37.037  1.00 17.80           C  
ATOM   1501  CD1 LEU    93     -24.789 -30.372  37.587  1.00 17.80           C  
ATOM   1505  CD2 LEU    93     -26.999 -29.489  38.177  1.00 17.80           C  
ATOM   1509  N   GLY    94     -26.559 -26.436  33.765  1.00 18.20           N  
ATOM   1511  CA  GLY    94     -27.841 -27.169  33.859  1.00 18.20           C  
ATOM   1514  C   GLY    94     -28.574 -27.000  35.201  1.00 18.20           C  
ATOM   1515  O   GLY    94     -29.395 -27.834  35.558  1.00 18.20           O  
ATOM   1516  N   PHE    95     -28.199 -25.929  35.895  1.00 16.70           N  
ATOM   1518  CA  PHE    95     -28.858 -25.190  36.963  1.00 16.70           C  
ATOM   1520  C   PHE    95     -29.147 -25.734  38.360  1.00 16.70           C  
ATOM   1521  CB  PHE    95     -29.940 -24.252  36.377  1.00 16.70           C  
ATOM   1524  O   PHE    95     -29.149 -26.926  38.650  1.00 16.70           O  
ATOM   1525  CG  PHE    95     -29.205 -22.974  36.084  1.00 16.70           C  
ATOM   1526  CD1 PHE    95     -29.129 -22.004  37.100  1.00 16.70           C  
ATOM   1528  CD2 PHE    95     -28.226 -23.023  35.069  1.00 16.70           C  
ATOM   1530  CE1 PHE    95     -27.999 -21.180  37.176  1.00 16.70           C  
ATOM   1532  CE2 PHE    95     -27.076 -22.230  35.181  1.00 16.70           C  
ATOM   1534  CZ  PHE    95     -26.945 -21.346  36.265  1.00 16.70           C  
ATOM   1536  N   SER    96     -29.265 -24.704  39.201  1.00 17.20           N  
ATOM   1538  CA  SER    96     -29.912 -24.596  40.498  1.00 17.20           C  
ATOM   1540  C   SER    96     -31.189 -25.420  40.646  1.00 17.20           C  
ATOM   1541  CB  SER    96     -30.311 -23.118  40.633  1.00 17.20           C  
ATOM   1544  O   SER    96     -31.819 -25.794  39.661  1.00 17.20           O  
ATOM   1545  OG  SER    96     -30.559 -22.775  41.969  1.00 17.20           O  
ATOM   1547  N   GLU    97     -31.563 -25.564  41.914  1.00 18.40           N  
ATOM   1549  CA  GLU    97     -32.897 -25.887  42.410  1.00 18.40           C  
ATOM   1551  C   GLU    97     -33.508 -27.241  42.001  1.00 18.40           C  
ATOM   1552  CB  GLU    97     -33.831 -24.667  42.271  1.00 18.40           C  
ATOM   1555  O   GLU    97     -33.815 -27.563  40.857  1.00 18.40           O  
ATOM   1556  CG  GLU    97     -33.529 -23.634  43.390  1.00 18.40           C  
ATOM   1559  CD  GLU    97     -33.491 -22.161  42.951  1.00 18.40           C  
ATOM   1560  OE1 GLU    97     -33.790 -21.285  43.793  1.00 18.40           O  
ATOM   1561  OE2 GLU    97     -33.003 -21.891  41.827  1.00 18.40           O  
ATOM   1562  N   ASP    98     -33.750 -27.985  43.073  1.00 19.30           N  
ATOM   1564  CA  ASP    98     -35.011 -28.640  43.358  1.00 19.30           C  
ATOM   1566  C   ASP    98     -35.378 -29.905  42.570  1.00 19.30           C  
ATOM   1567  CB  ASP    98     -36.135 -27.602  43.530  1.00 19.30           C  
ATOM   1570  O   ASP    98     -35.841 -29.920  41.432  1.00 19.30           O  
ATOM   1571  CG  ASP    98     -35.850 -26.590  44.660  1.00 19.30           C  
ATOM   1572  OD1 ASP    98     -34.747 -26.650  45.264  1.00 19.30           O  
ATOM   1573  OD2 ASP    98     -36.755 -25.771  44.925  1.00 19.30           O  
ATOM   1574  N   ASP    99     -35.166 -31.012  43.280  1.00 23.40           N  
ATOM   1576  CA  ASP    99     -36.232 -31.740  43.975  1.00 23.40           C  
ATOM   1578  C   ASP    99     -37.550 -32.108  43.242  1.00 23.40           C  
ATOM   1579  CB  ASP    99     -36.574 -31.052  45.331  1.00 23.40           C  
ATOM   1582  O   ASP    99     -38.095 -31.353  42.440  1.00 23.40           O  
ATOM   1583  CG  ASP    99     -35.871 -31.631  46.567  1.00 23.40           C  
ATOM   1584  OD1 ASP    99     -35.053 -32.567  46.404  1.00 23.40           O  
ATOM   1585  OD2 ASP    99     -36.253 -31.228  47.686  1.00 23.40           O  
ATOM   1586  N   PRO   100     -38.215 -33.212  43.654  1.00 38.20           N  
ATOM   1587  CA  PRO   100     -37.758 -34.237  44.590  1.00 38.20           C  
ATOM   1589  C   PRO   100     -37.777 -35.629  43.903  1.00 38.20           C  
ATOM   1590  CB  PRO   100     -38.573 -33.930  45.855  1.00 38.20           C  
ATOM   1593  O   PRO   100     -37.019 -35.806  42.949  1.00 38.20           O  
ATOM   1594  CG  PRO   100     -39.859 -33.260  45.338  1.00 38.20           C  
ATOM   1597  CD  PRO   100     -39.658 -33.172  43.822  1.00 38.20           C  
ATOM   1600  N   PRO   101     -38.485 -36.691  44.350  1.00 33.50           N  
ATOM   1601  CA  PRO   101     -37.836 -37.996  44.430  1.00 33.50           C  
ATOM   1603  C   PRO   101     -38.601 -39.041  43.589  1.00 33.50           C  
ATOM   1604  CB  PRO   101     -37.837 -38.219  45.956  1.00 33.50           C  
ATOM   1607  O   PRO   101     -39.098 -38.757  42.505  1.00 33.50           O  
ATOM   1608  CG  PRO   101     -39.154 -37.592  46.440  1.00 33.50           C  
ATOM   1611  CD  PRO   101     -39.645 -36.804  45.221  1.00 33.50           C  
ATOM   1614  N   ARG   102     -38.783 -40.244  44.148  1.00 26.80           N  
ATOM   1616  CA  ARG   102     -39.669 -41.326  43.676  1.00 26.80           C  
ATOM   1618  C   ARG   102     -39.180 -42.152  42.469  1.00 26.80           C  
ATOM   1619  CB  ARG   102     -41.129 -40.847  43.494  1.00 26.80           C  
ATOM   1622  O   ARG   102     -39.750 -42.125  41.386  1.00 26.80           O  
ATOM   1623  CG  ARG   102     -41.765 -40.278  44.768  1.00 26.80           C  
ATOM   1626  CD  ARG   102     -43.182 -39.776  44.471  1.00 26.80           C  
ATOM   1629  NE  ARG   102     -43.845 -39.270  45.689  1.00 26.80           N  
ATOM   1631  NH1 ARG   102     -45.820 -38.627  44.711  1.00 26.80           N  
ATOM   1634  NH2 ARG   102     -45.532 -38.337  46.902  1.00 26.80           N  
ATOM   1637  CZ  ARG   102     -45.058 -38.751  45.761  1.00 26.80           C  
ATOM   1638  N   SER   103     -38.421 -43.183  42.844  1.00 22.60           N  
ATOM   1640  CA  SER   103     -38.950 -44.566  42.872  1.00 22.60           C  
ATOM   1642  C   SER   103     -38.735 -45.526  41.685  1.00 22.60           C  
ATOM   1643  CB  SER   103     -40.437 -44.591  43.284  1.00 22.60           C  
ATOM   1646  O   SER   103     -38.786 -45.168  40.517  1.00 22.60           O  
ATOM   1647  OG  SER   103     -41.303 -44.249  42.219  1.00 22.60           O  
ATOM   1649  N   LEU   104     -38.647 -46.805  42.078  1.00 23.90           N  
ATOM   1651  CA  LEU   104     -39.038 -48.029  41.363  1.00 23.90           C  
ATOM   1653  C   LEU   104     -38.221 -48.528  40.136  1.00 23.90           C  
ATOM   1654  CB  LEU   104     -40.575 -48.057  41.146  1.00 23.90           C  
ATOM   1657  O   LEU   104     -38.570 -48.317  38.982  1.00 23.90           O  
ATOM   1658  CG  LEU   104     -41.350 -48.834  42.232  1.00 23.90           C  
ATOM   1660  CD1 LEU   104     -41.509 -48.081  43.549  1.00 23.90           C  
ATOM   1664  CD2 LEU   104     -42.743 -49.212  41.735  1.00 23.90           C  
ATOM   1668  N   ASN   105     -37.323 -49.472  40.456  1.00 24.50           N  
ATOM   1670  CA  ASN   105     -37.475 -50.911  40.143  1.00 24.50           C  
ATOM   1672  C   ASN   105     -37.127 -51.532  38.758  1.00 24.50           C  
ATOM   1673  CB  ASN   105     -38.867 -51.403  40.624  1.00 24.50           C  
ATOM   1676  O   ASN   105     -37.663 -51.178  37.715  1.00 24.50           O  
ATOM   1677  CG  ASN   105     -38.949 -51.696  42.111  1.00 24.50           C  
ATOM   1678  ND2 ASN   105     -40.042 -52.250  42.578  1.00 24.50           N  
ATOM   1681  OD1 ASN   105     -38.036 -51.442  42.871  1.00 24.50           O  
ATOM   1682  N   VAL   106     -36.454 -52.697  38.883  1.00 27.10           N  
ATOM   1684  CA  VAL   106     -36.704 -54.002  38.203  1.00 27.10           C  
ATOM   1686  C   VAL   106     -35.829 -54.468  37.003  1.00 27.10           C  
ATOM   1687  CB  VAL   106     -38.224 -54.333  38.108  1.00 27.10           C  
ATOM   1689  O   VAL   106     -36.092 -54.180  35.844  1.00 27.10           O  
ATOM   1690  CG1 VAL   106     -38.664 -55.365  37.064  1.00 27.10           C  
ATOM   1694  CG2 VAL   106     -38.712 -54.894  39.458  1.00 27.10           C  
ATOM   1698  N   LYS   107     -34.864 -55.344  37.361  1.00 24.10           N  
ATOM   1700  CA  LYS   107     -34.489 -56.682  36.813  1.00 24.10           C  
ATOM   1702  C   LYS   107     -34.151 -56.890  35.312  1.00 24.10           C  
ATOM   1703  CB  LYS   107     -35.549 -57.738  37.213  1.00 24.10           C  
ATOM   1706  O   LYS   107     -35.035 -56.858  34.465  1.00 24.10           O  
ATOM   1707  CG  LYS   107     -35.907 -57.817  38.711  1.00 24.10           C  
ATOM   1710  CD  LYS   107     -37.045 -58.819  38.973  1.00 24.10           C  
ATOM   1713  CE  LYS   107     -37.429 -58.824  40.462  1.00 24.10           C  
ATOM   1716  NZ  LYS   107     -38.489 -59.822  40.767  1.00 24.10           N  
ATOM   1720  N   GLY   108     -32.930 -57.402  35.075  1.00 25.90           N  
ATOM   1722  CA  GLY   108     -32.549 -58.313  33.970  1.00 25.90           C  
ATOM   1725  C   GLY   108     -32.205 -57.664  32.612  1.00 25.90           C  
ATOM   1726  O   GLY   108     -32.954 -56.827  32.123  1.00 25.90           O  
ATOM   1727  N   GLY   109     -31.124 -58.014  31.903  1.00 31.50           N  
ATOM   1729  CA  GLY   109     -30.073 -59.023  32.134  1.00 31.50           C  
ATOM   1732  C   GLY   109     -28.658 -58.456  31.926  1.00 31.50           C  
ATOM   1733  O   GLY   109     -28.394 -57.307  32.287  1.00 31.50           O  
ATOM   1734  N   ASP   110     -27.743 -59.262  31.388  1.00 23.00           N  
ATOM   1736  CA  ASP   110     -26.299 -59.150  31.664  1.00 23.00           C  
ATOM   1738  C   ASP   110     -25.482 -58.172  30.799  1.00 23.00           C  
ATOM   1739  CB  ASP   110     -25.701 -60.564  31.666  1.00 23.00           C  
ATOM   1742  O   ASP   110     -25.957 -57.632  29.799  1.00 23.00           O  
ATOM   1743  CG  ASP   110     -26.520 -61.411  32.633  1.00 23.00           C  
ATOM   1744  OD1 ASP   110     -26.422 -61.119  33.843  1.00 23.00           O  
ATOM   1745  OD2 ASP   110     -27.399 -62.147  32.133  1.00 23.00           O  
ATOM   1746  N   ASP   111     -24.253 -57.921  31.268  1.00 23.70           N  
ATOM   1748  CA  ASP   111     -23.167 -57.153  30.630  1.00 23.70           C  
ATOM   1750  C   ASP   111     -23.445 -55.643  30.385  1.00 23.70           C  
ATOM   1751  CB  ASP   111     -22.591 -57.951  29.445  1.00 23.70           C  
ATOM   1754  O   ASP   111     -23.714 -55.163  29.285  1.00 23.70           O  
ATOM   1755  CG  ASP   111     -21.092 -57.700  29.253  1.00 23.70           C  
ATOM   1756  OD1 ASP   111     -20.656 -56.553  29.516  1.00 23.70           O  
ATOM   1757  OD2 ASP   111     -20.399 -58.624  28.781  1.00 23.70           O  
ATOM   1758  N   MET   112     -23.438 -54.890  31.493  1.00 17.60           N  
ATOM   1760  CA  MET   112     -23.038 -53.474  31.619  1.00 17.60           C  
ATOM   1762  C   MET   112     -22.131 -53.570  32.831  1.00 17.60           C  
ATOM   1763  CB  MET   112     -24.172 -52.467  31.922  1.00 17.60           C  
ATOM   1766  O   MET   112     -22.618 -53.877  33.918  1.00 17.60           O  
ATOM   1767  CG  MET   112     -24.049 -51.064  31.299  1.00 17.60           C  
ATOM   1770  SD  MET   112     -22.456 -50.199  31.437  1.00 17.60           S  
ATOM   1771  CE  MET   112     -22.761 -48.746  30.384  1.00 17.60           C  
ATOM   1775  N   ALA   113     -20.847 -53.541  32.539  1.00 26.80           N  
ATOM   1777  CA  ALA   113     -19.759 -54.050  33.345  1.00 26.80           C  
ATOM   1779  C   ALA   113     -18.488 -53.729  32.532  1.00 26.80           C  
ATOM   1780  CB  ALA   113     -19.931 -55.574  33.492  1.00 26.80           C  
ATOM   1784  O   ALA   113     -18.518 -53.823  31.302  1.00 26.80           O  
ATOM   1785  N   ASP   114     -17.373 -53.325  33.114  1.00 29.60           N  
ATOM   1787  CA  ASP   114     -17.217 -52.938  34.508  1.00 29.60           C  
ATOM   1789  C   ASP   114     -15.971 -52.054  34.647  1.00 29.60           C  
ATOM   1790  CB  ASP   114     -17.160 -54.212  35.398  1.00 29.60           C  
ATOM   1793  O   ASP   114     -15.389 -51.587  33.663  1.00 29.60           O  
ATOM   1794  CG  ASP   114     -18.321 -54.235  36.396  1.00 29.60           C  
ATOM   1795  OD1 ASP   114     -18.629 -53.138  36.916  1.00 29.60           O  
ATOM   1796  OD2 ASP   114     -18.988 -55.288  36.490  1.00 29.60           O  
ATOM   1797  N   GLU   115     -15.561 -51.839  35.889  1.00 28.80           N  
ATOM   1799  CA  GLU   115     -14.187 -52.125  36.314  1.00 28.80           C  
ATOM   1801  C   GLU   115     -13.321 -52.799  35.222  1.00 28.80           C  
ATOM   1802  CB  GLU   115     -14.228 -53.071  37.537  1.00 28.80           C  
ATOM   1805  O   GLU   115     -13.620 -53.893  34.740  1.00 28.80           O  
ATOM   1806  CG  GLU   115     -15.265 -52.696  38.619  1.00 28.80           C  
ATOM   1809  CD  GLU   115     -15.489 -53.790  39.674  1.00 28.80           C  
ATOM   1810  OE1 GLU   115     -15.898 -53.402  40.792  1.00 28.80           O  
ATOM   1811  OE2 GLU   115     -15.236 -54.979  39.372  1.00 28.80           O  
ATOM   1812  N   ASN   116     -12.221 -52.150  34.840  1.00 27.00           N  
ATOM   1814  CA  ASN   116     -10.856 -52.622  35.111  1.00 27.00           C  
ATOM   1816  C   ASN   116      -9.852 -51.709  34.369  1.00 27.00           C  
ATOM   1817  CB  ASN   116     -10.662 -54.107  34.724  1.00 27.00           C  
ATOM   1820  O   ASN   116      -9.963 -51.507  33.165  1.00 27.00           O  
ATOM   1821  CG  ASN   116     -11.036 -55.030  35.878  1.00 27.00           C  
ATOM   1822  ND2 ASN   116     -12.023 -55.877  35.743  1.00 27.00           N  
ATOM   1825  OD1 ASN   116     -10.453 -54.964  36.941  1.00 27.00           O  
ATOM   1826  N   TYR   117      -8.847 -51.099  35.003  1.00 19.80           N  
ATOM   1828  CA  TYR   117      -8.454 -51.137  36.420  1.00 19.80           C  
ATOM   1830  C   TYR   117      -8.174 -52.523  37.023  1.00 19.80           C  
ATOM   1831  CB  TYR   117      -9.303 -50.172  37.281  1.00 19.80           C  
ATOM   1834  O   TYR   117      -8.376 -52.733  38.213  1.00 19.80           O  
ATOM   1835  CG  TYR   117      -8.673 -48.794  37.329  1.00 19.80           C  
ATOM   1836  CD1 TYR   117      -7.424 -48.642  37.964  1.00 19.80           C  
ATOM   1838  CD2 TYR   117      -9.253 -47.710  36.644  1.00 19.80           C  
ATOM   1840  CE1 TYR   117      -6.715 -47.434  37.848  1.00 19.80           C  
ATOM   1842  CE2 TYR   117      -8.563 -46.484  36.561  1.00 19.80           C  
ATOM   1844  OH  TYR   117      -6.584 -45.201  36.979  1.00 19.80           O  
ATOM   1846  CZ  TYR   117      -7.281 -46.355  37.137  1.00 19.80           C  
ATOM   1847  N   GLY   118      -7.631 -53.440  36.220  1.00 25.10           N  
ATOM   1849  CA  GLY   118      -7.186 -54.737  36.719  1.00 25.10           C  
ATOM   1852  C   GLY   118      -6.255 -55.486  35.772  1.00 25.10           C  
ATOM   1853  O   GLY   118      -6.457 -55.491  34.563  1.00 25.10           O  
ATOM   1854  N   GLY   119      -5.260 -56.142  36.374  1.00 25.70           N  
ATOM   1856  CA  GLY   119      -4.774 -57.461  35.960  1.00 25.70           C  
ATOM   1859  C   GLY   119      -4.053 -57.618  34.617  1.00 25.70           C  
ATOM   1860  O   GLY   119      -4.652 -58.067  33.648  1.00 25.70           O  
ATOM   1861  N   GLY   120      -2.724 -57.476  34.648  1.00 24.00           N  
ATOM   1863  CA  GLY   120      -1.816 -58.292  33.829  1.00 24.00           C  
ATOM   1866  C   GLY   120      -1.266 -57.649  32.544  1.00 24.00           C  
ATOM   1867  O   GLY   120      -2.019 -57.130  31.730  1.00 24.00           O  
ATOM   1868  N   ASN   121       0.043 -57.661  32.274  1.00 20.50           N  
ATOM   1870  CA  ASN   121       1.193 -58.054  33.104  1.00 20.50           C  
ATOM   1872  C   ASN   121       2.260 -56.951  32.979  1.00 20.50           C  
ATOM   1873  CB  ASN   121       1.770 -59.401  32.612  1.00 20.50           C  
ATOM   1876  O   ASN   121       2.836 -56.801  31.908  1.00 20.50           O  
ATOM   1877  CG  ASN   121       1.070 -60.637  33.143  1.00 20.50           C  
ATOM   1878  ND2 ASN   121       1.392 -61.793  32.616  1.00 20.50           N  
ATOM   1881  OD1 ASN   121       0.256 -60.598  34.048  1.00 20.50           O  
ATOM   1882  N   SER   122       2.543 -56.151  34.006  1.00 20.20           N  
ATOM   1884  CA  SER   122       1.870 -56.005  35.311  1.00 20.20           C  
ATOM   1886  C   SER   122       1.919 -54.529  35.759  1.00 20.20           C  
ATOM   1887  CB  SER   122       2.517 -56.957  36.338  1.00 20.20           C  
ATOM   1890  O   SER   122       2.354 -53.689  34.985  1.00 20.20           O  
ATOM   1891  OG  SER   122       3.905 -56.746  36.474  1.00 20.20           O  
ATOM   1893  N   THR   123       1.434 -54.213  36.973  1.00 15.00           N  
ATOM   1895  CA  THR   123       1.939 -53.131  37.869  1.00 15.00           C  
ATOM   1897  C   THR   123       2.642 -51.922  37.206  1.00 15.00           C  
ATOM   1898  CB  THR   123       2.957 -53.772  38.840  1.00 15.00           C  
ATOM   1900  O   THR   123       3.758 -52.076  36.726  1.00 15.00           O  
ATOM   1901  CG2 THR   123       2.294 -54.728  39.832  1.00 15.00           C  
ATOM   1905  OG1 THR   123       3.921 -54.510  38.121  1.00 15.00           O  
ATOM   1907  N   ILE   124       2.163 -50.671  37.227  1.00 18.20           N  
ATOM   1909  CA  ILE   124       1.483 -49.877  38.282  1.00 18.20           C  
ATOM   1911  C   ILE   124       0.975 -48.583  37.566  1.00 18.20           C  
ATOM   1912  CB  ILE   124       2.569 -49.634  39.385  1.00 18.20           C  
ATOM   1914  O   ILE   124       1.685 -48.058  36.716  1.00 18.20           O  
ATOM   1915  CG1 ILE   124       2.392 -50.631  40.553  1.00 18.20           C  
ATOM   1918  CG2 ILE   124       2.713 -48.223  39.962  1.00 18.20           C  
ATOM   1922  CD1 ILE   124       3.710 -50.960  41.271  1.00 18.20           C  
ATOM   1926  N   VAL   125      -0.304 -48.161  37.620  1.00 19.50           N  
ATOM   1928  CA  VAL   125      -0.997 -47.412  38.708  1.00 19.50           C  
ATOM   1930  C   VAL   125      -0.308 -46.046  38.959  1.00 19.50           C  
ATOM   1931  CB  VAL   125      -1.203 -48.302  39.954  1.00 19.50           C  
ATOM   1933  O   VAL   125       0.865 -46.009  39.272  1.00 19.50           O  
ATOM   1934  CG1 VAL   125      -1.861 -47.561  41.116  1.00 19.50           C  
ATOM   1938  CG2 VAL   125      -2.106 -49.501  39.621  1.00 19.50           C  
ATOM   1942  N   LEU   126      -0.901 -44.871  38.701  1.00 19.40           N  
ATOM   1944  CA  LEU   126      -2.038 -44.196  39.368  1.00 19.40           C  
ATOM   1946  C   LEU   126      -2.870 -43.405  38.313  1.00 19.40           C  
ATOM   1947  CB  LEU   126      -1.432 -43.207  40.394  1.00 19.40           C  
ATOM   1950  O   LEU   126      -2.288 -42.900  37.362  1.00 19.40           O  
ATOM   1951  CG  LEU   126      -0.771 -43.850  41.634  1.00 19.40           C  
ATOM   1953  CD1 LEU   126       0.207 -42.881  42.291  1.00 19.40           C  
ATOM   1957  CD2 LEU   126      -1.818 -44.253  42.674  1.00 19.40           C  
ATOM   1961  N   VAL   127      -4.212 -43.305  38.275  1.00 21.60           N  
ATOM   1963  CA  VAL   127      -5.297 -43.141  39.284  1.00 21.60           C  
ATOM   1965  C   VAL   127      -5.785 -41.680  39.444  1.00 21.60           C  
ATOM   1966  CB  VAL   127      -5.121 -43.933  40.601  1.00 21.60           C  
ATOM   1968  O   VAL   127      -5.353 -40.937  40.310  1.00 21.60           O  
ATOM   1969  CG1 VAL   127      -6.204 -43.702  41.665  1.00 21.60           C  
ATOM   1973  CG2 VAL   127      -5.194 -45.444  40.316  1.00 21.60           C  
ATOM   1977  N   LYS   128      -6.755 -41.321  38.583  1.00 18.80           N  
ATOM   1979  CA  LYS   128      -8.161 -41.000  38.936  1.00 18.80           C  
ATOM   1981  C   LYS   128      -8.472 -39.868  39.951  1.00 18.80           C  
ATOM   1982  CB  LYS   128      -8.794 -42.336  39.385  1.00 18.80           C  
ATOM   1985  O   LYS   128      -8.439 -40.092  41.149  1.00 18.80           O  
ATOM   1986  CG  LYS   128     -10.323 -42.420  39.497  1.00 18.80           C  
ATOM   1989  CD  LYS   128     -10.679 -43.825  40.018  1.00 18.80           C  
ATOM   1992  CE  LYS   128     -12.192 -44.053  40.122  1.00 18.80           C  
ATOM   1995  NZ  LYS   128     -12.491 -45.385  40.713  1.00 18.80           N  
ATOM   1999  N   SER   129      -9.107 -38.812  39.418  1.00 20.40           N  
ATOM   2001  CA  SER   129     -10.203 -38.010  40.022  1.00 20.40           C  
ATOM   2003  C   SER   129      -9.924 -37.132  41.253  1.00 20.40           C  
ATOM   2004  CB  SER   129     -11.403 -38.920  40.325  1.00 20.40           C  
ATOM   2007  O   SER   129      -9.273 -37.527  42.210  1.00 20.40           O  
ATOM   2008  OG  SER   129     -12.607 -38.188  40.471  1.00 20.40           O  
ATOM   2010  N   GLY   130     -10.589 -35.971  41.309  1.00 20.70           N  
ATOM   2012  CA  GLY   130     -10.842 -35.298  42.586  1.00 20.70           C  
ATOM   2015  C   GLY   130     -11.785 -36.157  43.435  1.00 20.70           C  
ATOM   2016  O   GLY   130     -12.874 -36.499  42.968  1.00 20.70           O  
ATOM   2017  N   GLY   131     -11.358 -36.562  44.635  1.00 20.50           N  
ATOM   2019  CA  GLY   131     -12.130 -37.532  45.422  1.00 20.50           C  
ATOM   2022  C   GLY   131     -11.445 -38.170  46.635  1.00 20.50           C  
ATOM   2023  O   GLY   131     -11.723 -39.335  46.887  1.00 20.50           O  
ATOM   2024  N   LYS   132     -10.656 -37.397  47.400  1.00 20.50           N  
ATOM   2026  CA  LYS   132     -10.038 -37.752  48.702  1.00 20.50           C  
ATOM   2028  C   LYS   132      -8.854 -38.753  48.711  1.00 20.50           C  
ATOM   2029  CB  LYS   132     -11.108 -38.207  49.715  1.00 20.50           C  
ATOM   2032  O   LYS   132      -8.736 -39.627  47.866  1.00 20.50           O  
ATOM   2033  CG  LYS   132     -12.267 -37.237  49.978  1.00 20.50           C  
ATOM   2036  CD  LYS   132     -13.109 -37.814  51.124  1.00 20.50           C  
ATOM   2039  CE  LYS   132     -14.188 -36.834  51.587  1.00 20.50           C  
ATOM   2042  NZ  LYS   132     -14.853 -37.358  52.804  1.00 20.50           N  
ATOM   2046  N   ASP   133      -8.031 -38.576  49.750  1.00 19.30           N  
ATOM   2048  CA  ASP   133      -7.184 -39.545  50.474  1.00 19.30           C  
ATOM   2050  C   ASP   133      -5.954 -40.228  49.803  1.00 19.30           C  
ATOM   2051  CB  ASP   133      -8.086 -40.476  51.318  1.00 19.30           C  
ATOM   2054  O   ASP   133      -5.971 -41.405  49.467  1.00 19.30           O  
ATOM   2055  CG  ASP   133      -9.082 -39.694  52.203  1.00 19.30           C  
ATOM   2056  OD1 ASP   133      -8.802 -38.508  52.509  1.00 19.30           O  
ATOM   2057  OD2 ASP   133     -10.183 -40.220  52.488  1.00 19.30           O  
ATOM   2058  N   PHE   134      -4.823 -39.497  49.868  1.00 19.60           N  
ATOM   2060  CA  PHE   134      -3.536 -39.902  50.505  1.00 19.60           C  
ATOM   2062  C   PHE   134      -2.475 -40.831  49.831  1.00 19.60           C  
ATOM   2063  CB  PHE   134      -3.802 -40.334  51.970  1.00 19.60           C  
ATOM   2066  O   PHE   134      -2.760 -41.680  48.999  1.00 19.60           O  
ATOM   2067  CG  PHE   134      -3.144 -39.456  53.018  1.00 19.60           C  
ATOM   2068  CD1 PHE   134      -1.959 -39.870  53.656  1.00 19.60           C  
ATOM   2070  CD2 PHE   134      -3.733 -38.226  53.369  1.00 19.60           C  
ATOM   2072  CE1 PHE   134      -1.360 -39.051  54.631  1.00 19.60           C  
ATOM   2074  CE2 PHE   134      -3.133 -37.408  54.344  1.00 19.60           C  
ATOM   2076  CZ  PHE   134      -1.945 -37.820  54.973  1.00 19.60           C  
ATOM   2078  N   ALA   135      -1.232 -40.680  50.340  1.00 18.50           N  
ATOM   2080  CA  ALA   135      -0.082 -41.620  50.382  1.00 18.50           C  
ATOM   2082  C   ALA   135       0.836 -41.894  49.146  1.00 18.50           C  
ATOM   2083  CB  ALA   135      -0.513 -42.908  51.096  1.00 18.50           C  
ATOM   2087  O   ALA   135       0.673 -42.870  48.426  1.00 18.50           O  
ATOM   2088  N   ILE   136       1.903 -41.080  49.023  1.00 18.10           N  
ATOM   2090  CA  ILE   136       3.340 -41.413  49.284  1.00 18.10           C  
ATOM   2092  C   ILE   136       4.023 -42.641  48.613  1.00 18.10           C  
ATOM   2093  CB  ILE   136       3.585 -41.442  50.822  1.00 18.10           C  
ATOM   2095  O   ILE   136       3.597 -43.780  48.767  1.00 18.10           O  
ATOM   2096  CG1 ILE   136       3.269 -40.069  51.471  1.00 18.10           C  
ATOM   2099  CG2 ILE   136       5.026 -41.844  51.206  1.00 18.10           C  
ATOM   2103  CD1 ILE   136       3.019 -40.149  52.983  1.00 18.10           C  
ATOM   2107  N   GLY   137       5.233 -42.395  48.074  1.00 17.50           N  
ATOM   2109  CA  GLY   137       6.340 -43.361  47.881  1.00 17.50           C  
ATOM   2112  C   GLY   137       7.524 -42.710  47.130  1.00 17.50           C  
ATOM   2113  O   GLY   137       7.431 -42.529  45.924  1.00 17.50           O  
ATOM   2114  N   LEU   138       8.505 -42.083  47.796  1.00 16.20           N  
ATOM   2116  CA  LEU   138       9.702 -42.637  48.476  1.00 16.20           C  
ATOM   2118  C   LEU   138      10.891 -43.008  47.541  1.00 16.20           C  
ATOM   2119  CB  LEU   138       9.394 -43.696  49.557  1.00 16.20           C  
ATOM   2122  O   LEU   138      10.997 -44.126  47.042  1.00 16.20           O  
ATOM   2123  CG  LEU   138       8.809 -43.113  50.862  1.00 16.20           C  
ATOM   2125  CD1 LEU   138       8.233 -44.233  51.731  1.00 16.20           C  
ATOM   2129  CD2 LEU   138       9.849 -42.375  51.709  1.00 16.20           C  
ATOM   2133  N   ASP   139      11.786 -42.018  47.423  1.00 18.20           N  
ATOM   2135  CA  ASP   139      13.265 -42.057  47.427  1.00 18.20           C  
ATOM   2137  C   ASP   139      14.134 -42.540  46.228  1.00 18.20           C  
ATOM   2138  CB  ASP   139      13.757 -42.546  48.808  1.00 18.20           C  
ATOM   2141  O   ASP   139      13.795 -43.437  45.456  1.00 18.20           O  
ATOM   2142  CG  ASP   139      13.162 -41.736  49.978  1.00 18.20           C  
ATOM   2143  OD1 ASP   139      12.653 -40.614  49.726  1.00 18.20           O  
ATOM   2144  OD2 ASP   139      13.165 -42.257  51.113  1.00 18.20           O  
ATOM   2145  N   ASP   140      15.311 -41.885  46.159  1.00 20.30           N  
ATOM   2147  CA  ASP   140      16.533 -42.044  45.329  1.00 20.30           C  
ATOM   2149  C   ASP   140      16.452 -41.807  43.798  1.00 20.30           C  
ATOM   2150  CB  ASP   140      17.258 -43.339  45.718  1.00 20.30           C  
ATOM   2153  O   ASP   140      15.666 -42.455  43.112  1.00 20.30           O  
ATOM   2154  CG  ASP   140      17.638 -43.353  47.205  1.00 20.30           C  
ATOM   2155  OD1 ASP   140      17.979 -42.262  47.729  1.00 20.30           O  
ATOM   2156  OD2 ASP   140      17.619 -44.454  47.795  1.00 20.30           O  
ATOM   2157  N   LEU   141      17.187 -40.891  43.119  1.00 17.20           N  
ATOM   2159  CA  LEU   141      18.434 -40.079  43.304  1.00 17.20           C  
ATOM   2161  C   LEU   141      19.808 -40.760  42.996  1.00 17.20           C  
ATOM   2162  CB  LEU   141      18.508 -39.263  44.625  1.00 17.20           C  
ATOM   2165  O   LEU   141      20.231 -41.611  43.768  1.00 17.20           O  
ATOM   2166  CG  LEU   141      17.367 -38.266  44.912  1.00 17.20           C  
ATOM   2168  CD1 LEU   141      17.284 -37.945  46.406  1.00 17.20           C  
ATOM   2172  CD2 LEU   141      17.615 -36.942  44.177  1.00 17.20           C  
ATOM   2176  N   LYS   142      20.557 -40.195  42.002  1.00 17.60           N  
ATOM   2178  CA  LYS   142      22.050 -40.161  41.749  1.00 17.60           C  
ATOM   2180  C   LYS   142      22.697 -40.949  40.552  1.00 17.60           C  
ATOM   2181  CB  LYS   142      22.865 -40.447  43.032  1.00 17.60           C  
ATOM   2184  O   LYS   142      22.294 -42.055  40.240  1.00 17.60           O  
ATOM   2185  CG  LYS   142      22.673 -39.444  44.183  1.00 17.60           C  
ATOM   2188  CD  LYS   142      23.317 -40.013  45.452  1.00 17.60           C  
ATOM   2191  CE  LYS   142      23.127 -39.075  46.648  1.00 17.60           C  
ATOM   2194  NZ  LYS   142      23.529 -39.763  47.898  1.00 17.60           N  
ATOM   2198  N   GLU   143      23.785 -40.343  40.004  1.00 19.60           N  
ATOM   2200  CA  GLU   143      25.065 -40.890  39.412  1.00 19.60           C  
ATOM   2202  C   GLU   143      25.403 -41.174  37.892  1.00 19.60           C  
ATOM   2203  CB  GLU   143      25.702 -41.943  40.344  1.00 19.60           C  
ATOM   2206  O   GLU   143      24.945 -42.134  37.292  1.00 19.60           O  
ATOM   2207  CG  GLU   143      26.544 -41.242  41.422  1.00 19.60           C  
ATOM   2210  CD  GLU   143      27.151 -42.201  42.450  1.00 19.60           C  
ATOM   2211  OE1 GLU   143      27.055 -41.862  43.653  1.00 19.60           O  
ATOM   2212  OE2 GLU   143      27.762 -43.203  42.020  1.00 19.60           O  
ATOM   2213  N   LEU   144      26.354 -40.357  37.352  1.00 21.70           N  
ATOM   2215  CA  LEU   144      27.650 -40.558  36.591  1.00 21.70           C  
ATOM   2217  C   LEU   144      27.915 -41.538  35.374  1.00 21.70           C  
ATOM   2218  CB  LEU   144      28.756 -40.690  37.671  1.00 21.70           C  
ATOM   2221  O   LEU   144      27.136 -42.439  35.097  1.00 21.70           O  
ATOM   2222  CG  LEU   144      29.067 -39.379  38.427  1.00 21.70           C  
ATOM   2224  CD1 LEU   144      29.974 -39.647  39.627  1.00 21.70           C  
ATOM   2228  CD2 LEU   144      29.789 -38.361  37.535  1.00 21.70           C  
ATOM   2232  N   ASN   145      29.091 -41.358  34.688  1.00 24.70           N  
ATOM   2234  CA  ASN   145      29.833 -42.141  33.612  1.00 24.70           C  
ATOM   2236  C   ASN   145      30.074 -41.428  32.228  1.00 24.70           C  
ATOM   2237  CB  ASN   145      29.360 -43.602  33.472  1.00 24.70           C  
ATOM   2240  O   ASN   145      29.324 -40.507  31.934  1.00 24.70           O  
ATOM   2241  CG  ASN   145      29.716 -44.433  34.695  1.00 24.70           C  
ATOM   2242  ND2 ASN   145      28.800 -44.637  35.609  1.00 24.70           N  
ATOM   2245  OD1 ASN   145      30.846 -44.864  34.849  1.00 24.70           O  
ATOM   2246  N   SER   146      31.107 -41.793  31.406  1.00 23.10           N  
ATOM   2248  CA  SER   146      32.121 -40.873  30.754  1.00 23.10           C  
ATOM   2250  C   SER   146      32.725 -41.148  29.316  1.00 23.10           C  
ATOM   2251  CB  SER   146      33.328 -40.991  31.702  1.00 23.10           C  
ATOM   2254  O   SER   146      32.960 -42.313  29.069  1.00 23.10           O  
ATOM   2255  OG  SER   146      33.747 -42.324  31.908  1.00 23.10           O  
ATOM   2257  N   PHE   147      33.128 -40.188  28.410  1.00 23.90           N  
ATOM   2259  CA  PHE   147      34.121 -40.452  27.275  1.00 23.90           C  
ATOM   2261  C   PHE   147      34.861 -39.290  26.492  1.00 23.90           C  
ATOM   2262  CB  PHE   147      33.546 -41.401  26.203  1.00 23.90           C  
ATOM   2265  O   PHE   147      34.829 -38.145  26.925  1.00 23.90           O  
ATOM   2266  CG  PHE   147      34.467 -42.574  25.834  1.00 23.90           C  
ATOM   2267  CD1 PHE   147      35.879 -42.521  25.938  1.00 23.90           C  
ATOM   2269  CD2 PHE   147      33.902 -43.759  25.351  1.00 23.90           C  
ATOM   2271  CE1 PHE   147      36.698 -43.604  25.595  1.00 23.90           C  
ATOM   2273  CE2 PHE   147      34.725 -44.835  24.999  1.00 23.90           C  
ATOM   2275  CZ  PHE   147      36.116 -44.776  25.122  1.00 23.90           C  
ATOM   2277  N   GLY   148      35.569 -39.625  25.365  1.00 22.50           N  
ATOM   2279  CA  GLY   148      36.259 -38.813  24.316  1.00 22.50           C  
ATOM   2282  C   GLY   148      37.085 -39.608  23.216  1.00 22.50           C  
ATOM   2283  O   GLY   148      37.192 -40.813  23.395  1.00 22.50           O  
ATOM   2284  N   ILE   149      37.672 -39.018  22.124  1.00 22.00           N  
ATOM   2286  CA  ILE   149      38.517 -39.640  21.001  1.00 22.00           C  
ATOM   2288  C   ILE   149      39.927 -38.996  20.791  1.00 22.00           C  
ATOM   2289  CB  ILE   149      37.765 -39.737  19.610  1.00 22.00           C  
ATOM   2291  O   ILE   149      40.218 -37.970  21.410  1.00 22.00           O  
ATOM   2292  CG1 ILE   149      37.405 -41.194  19.301  1.00 22.00           C  
ATOM   2295  CG2 ILE   149      38.410 -39.208  18.301  1.00 22.00           C  
ATOM   2299  CD1 ILE   149      36.730 -41.493  17.945  1.00 22.00           C  
ATOM   2303  N   GLY   150      40.777 -39.576  19.904  1.00 21.80           N  
ATOM   2305  CA  GLY   150      42.037 -38.992  19.359  1.00 21.80           C  
ATOM   2308  C   GLY   150      42.189 -38.950  17.807  1.00 21.80           C  
ATOM   2309  O   GLY   150      41.282 -39.365  17.093  1.00 21.80           O  
ATOM   2310  N   ALA   151      43.365 -38.513  17.312  1.00 20.90           N  
ATOM   2312  CA  ALA   151      43.788 -38.293  15.901  1.00 20.90           C  
ATOM   2314  C   ALA   151      43.586 -36.881  15.293  1.00 20.90           C  
ATOM   2315  CB  ALA   151      43.293 -39.412  14.963  1.00 20.90           C  
ATOM   2319  O   ALA   151      42.716 -36.681  14.457  1.00 20.90           O  
ATOM   2320  N   GLY   152      44.397 -35.858  15.594  1.00 19.80           N  
ATOM   2322  CA  GLY   152      45.468 -35.769  16.597  1.00 19.80           C  
ATOM   2325  C   GLY   152      46.846 -35.416  16.021  1.00 19.80           C  
ATOM   2326  O   GLY   152      47.542 -36.330  15.599  1.00 19.80           O  
ATOM   2327  N   ASN   153      47.259 -34.142  16.125  1.00 22.80           N  
ATOM   2329  CA  ASN   153      48.562 -33.546  15.752  1.00 22.80           C  
ATOM   2331  C   ASN   153      48.695 -33.047  14.303  1.00 22.80           C  
ATOM   2332  CB  ASN   153      49.699 -34.509  16.166  1.00 22.80           C  
ATOM   2335  O   ASN   153      48.090 -33.576  13.369  1.00 22.80           O  
ATOM   2336  CG  ASN   153      51.080 -33.939  16.426  1.00 22.80           C  
ATOM   2337  ND2 ASN   153      52.078 -34.783  16.539  1.00 22.80           N  
ATOM   2340  OD1 ASN   153      51.306 -32.757  16.520  1.00 22.80           O  
ATOM   2341  N   GLY   154      49.607 -32.094  14.106  1.00 28.40           N  
ATOM   2343  CA  GLY   154      50.476 -32.115  12.930  1.00 28.40           C  
ATOM   2346  C   GLY   154      51.619 -33.102  13.210  1.00 28.40           C  
ATOM   2347  O   GLY   154      52.739 -32.673  13.463  1.00 28.40           O  
ATOM   2348  N   LYS   155      51.394 -34.429  13.256  1.00 18.80           N  
ATOM   2350  CA  LYS   155      50.510 -35.233  12.375  1.00 18.80           C  
ATOM   2352  C   LYS   155      49.635 -36.310  13.072  1.00 18.80           C  
ATOM   2353  CB  LYS   155      51.410 -35.996  11.386  1.00 18.80           C  
ATOM   2356  O   LYS   155      50.171 -37.122  13.822  1.00 18.80           O  
ATOM   2357  CG  LYS   155      52.423 -35.148  10.600  1.00 18.80           C  
ATOM   2360  CD  LYS   155      53.410 -36.080   9.891  1.00 18.80           C  
ATOM   2363  CE  LYS   155      54.490 -35.250   9.194  1.00 18.80           C  
ATOM   2366  NZ  LYS   155      55.516 -36.120   8.569  1.00 18.80           N  
ATOM   2370  N   LEU   156      48.350 -36.345  12.700  1.00 20.00           N  
ATOM   2372  CA  LEU   156      47.271 -37.344  12.913  1.00 20.00           C  
ATOM   2374  C   LEU   156      47.655 -38.754  13.463  1.00 20.00           C  
ATOM   2375  CB  LEU   156      46.550 -37.489  11.547  1.00 20.00           C  
ATOM   2378  O   LEU   156      48.414 -39.463  12.802  1.00 20.00           O  
ATOM   2379  CG  LEU   156      45.022 -37.357  11.635  1.00 20.00           C  
ATOM   2381  CD1 LEU   156      44.599 -35.895  11.794  1.00 20.00           C  
ATOM   2385  CD2 LEU   156      44.380 -37.907  10.363  1.00 20.00           C  
ATOM   2389  N   SER   157      47.060 -39.256  14.573  1.00 21.20           N  
ATOM   2391  CA  SER   157      46.975 -40.721  14.907  1.00 21.20           C  
ATOM   2393  C   SER   157      45.896 -41.157  15.945  1.00 21.20           C  
ATOM   2394  CB  SER   157      48.292 -41.296  15.455  1.00 21.20           C  
ATOM   2397  O   SER   157      45.646 -40.450  16.916  1.00 21.20           O  
ATOM   2398  OG  SER   157      49.464 -40.726  14.918  1.00 21.20           O  
ATOM   2400  N   LEU   158      45.287 -42.347  15.760  1.00 22.10           N  
ATOM   2402  CA  LEU   158      44.117 -42.905  16.493  1.00 22.10           C  
ATOM   2404  C   LEU   158      44.482 -43.899  17.632  1.00 22.10           C  
ATOM   2405  CB  LEU   158      43.208 -43.694  15.510  1.00 22.10           C  
ATOM   2408  O   LEU   158      45.634 -44.313  17.736  1.00 22.10           O  
ATOM   2409  CG  LEU   158      42.658 -43.046  14.223  1.00 22.10           C  
ATOM   2411  CD1 LEU   158      43.711 -42.842  13.127  1.00 22.10           C  
ATOM   2415  CD2 LEU   158      41.598 -43.988  13.640  1.00 22.10           C  
ATOM   2419  N   ALA   159      43.478 -44.393  18.393  1.00 20.80           N  
ATOM   2421  CA  ALA   159      43.535 -45.695  19.105  1.00 20.80           C  
ATOM   2423  C   ALA   159      42.180 -46.224  19.630  1.00 20.80           C  
ATOM   2424  CB  ALA   159      44.444 -45.555  20.322  1.00 20.80           C  
ATOM   2428  O   ALA   159      41.554 -45.544  20.441  1.00 20.80           O  
ATOM   2429  N   LEU   160      41.757 -47.437  19.245  1.00 23.90           N  
ATOM   2431  CA  LEU   160      40.581 -48.131  19.809  1.00 23.90           C  
ATOM   2433  C   LEU   160      40.945 -48.900  21.099  1.00 23.90           C  
ATOM   2434  CB  LEU   160      39.962 -49.114  18.789  1.00 23.90           C  
ATOM   2437  O   LEU   160      42.081 -49.343  21.248  1.00 23.90           O  
ATOM   2438  CG  LEU   160      39.461 -48.509  17.460  1.00 23.90           C  
ATOM   2440  CD1 LEU   160      40.542 -48.517  16.373  1.00 23.90           C  
ATOM   2444  CD2 LEU   160      38.283 -49.326  16.922  1.00 23.90           C  
ATOM   2448  N   GLY   161      39.981 -49.133  21.999  1.00 20.90           N  
ATOM   2450  CA  GLY   161      40.183 -49.940  23.214  1.00 20.90           C  
ATOM   2453  C   GLY   161      38.878 -50.517  23.773  1.00 20.90           C  
ATOM   2454  O   GLY   161      37.840 -49.872  23.688  1.00 20.90           O  
ATOM   2455  N   ASN   162      38.935 -51.734  24.323  1.00 20.20           N  
ATOM   2457  CA  ASN   162      37.773 -52.510  24.785  1.00 20.20           C  
ATOM   2459  C   ASN   162      37.487 -52.345  26.311  1.00 20.20           C  
ATOM   2460  CB  ASN   162      37.962 -53.966  24.285  1.00 20.20           C  
ATOM   2463  O   ASN   162      38.327 -51.780  27.014  1.00 20.20           O  
ATOM   2464  CG  ASN   162      37.476 -54.199  22.863  1.00 20.20           C  
ATOM   2465  ND2 ASN   162      37.825 -55.316  22.270  1.00 20.20           N  
ATOM   2468  OD1 ASN   162      36.761 -53.417  22.268  1.00 20.20           O  
ATOM   2469  N   PRO   163      36.303 -52.767  26.821  1.00 23.50           N  
ATOM   2470  CA  PRO   163      35.629 -52.176  28.001  1.00 23.50           C  
ATOM   2472  C   PRO   163      36.218 -52.318  29.413  1.00 23.50           C  
ATOM   2473  CB  PRO   163      34.210 -52.756  27.990  1.00 23.50           C  
ATOM   2476  O   PRO   163      37.245 -52.939  29.615  1.00 23.50           O  
ATOM   2477  CG  PRO   163      33.967 -53.142  26.541  1.00 23.50           C  
ATOM   2480  CD  PRO   163      35.337 -53.570  26.073  1.00 23.50           C  
ATOM   2483  N   VAL   164      35.448 -51.836  30.407  1.00 19.30           N  
ATOM   2485  CA  VAL   164      35.643 -51.853  31.882  1.00 19.30           C  
ATOM   2487  C   VAL   164      36.132 -50.523  32.485  1.00 19.30           C  
ATOM   2488  CB  VAL   164      36.451 -53.059  32.430  1.00 19.30           C  
ATOM   2490  O   VAL   164      37.251 -50.085  32.256  1.00 19.30           O  
ATOM   2491  CG1 VAL   164      36.569 -53.041  33.961  1.00 19.30           C  
ATOM   2495  CG2 VAL   164      35.803 -54.407  32.065  1.00 19.30           C  
ATOM   2499  N   ASN   165      35.261 -49.954  33.328  1.00 21.30           N  
ATOM   2501  CA  ASN   165      35.474 -49.081  34.493  1.00 21.30           C  
ATOM   2503  C   ASN   165      36.781 -48.253  34.578  1.00 21.30           C  
ATOM   2504  CB  ASN   165      35.323 -49.946  35.771  1.00 21.30           C  
ATOM   2507  O   ASN   165      37.773 -48.743  35.112  1.00 21.30           O  
ATOM   2508  CG  ASN   165      34.052 -50.774  35.870  1.00 21.30           C  
ATOM   2509  ND2 ASN   165      33.932 -51.584  36.894  1.00 21.30           N  
ATOM   2512  OD1 ASN   165      33.169 -50.741  35.031  1.00 21.30           O  
ATOM   2513  N   VAL   166      36.715 -46.964  34.203  1.00 20.50           N  
ATOM   2515  CA  VAL   166      37.478 -45.803  34.744  1.00 20.50           C  
ATOM   2517  C   VAL   166      36.903 -44.540  34.052  1.00 20.50           C  
ATOM   2518  CB  VAL   166      39.015 -45.977  34.554  1.00 20.50           C  
ATOM   2520  O   VAL   166      36.949 -44.435  32.834  1.00 20.50           O  
ATOM   2521  CG1 VAL   166      39.796 -44.739  34.087  1.00 20.50           C  
ATOM   2525  CG2 VAL   166      39.685 -46.388  35.879  1.00 20.50           C  
ATOM   2529  N   LEU   167      36.084 -43.713  34.713  1.00 21.70           N  
ATOM   2531  CA  LEU   167      36.391 -42.647  35.693  1.00 21.70           C  
ATOM   2533  C   LEU   167      36.825 -41.288  35.077  1.00 21.70           C  
ATOM   2534  CB  LEU   167      37.309 -43.106  36.852  1.00 21.70           C  
ATOM   2537  O   LEU   167      37.896 -41.160  34.495  1.00 21.70           O  
ATOM   2538  CG  LEU   167      36.575 -43.819  38.005  1.00 21.70           C  
ATOM   2540  CD1 LEU   167      37.562 -44.609  38.864  1.00 21.70           C  
ATOM   2544  CD2 LEU   167      35.857 -42.816  38.914  1.00 21.70           C  
ATOM   2548  N   THR   168      36.021 -40.249  35.366  1.00 25.10           N  
ATOM   2550  CA  THR   168      36.229 -38.776  35.226  1.00 25.10           C  
ATOM   2552  C   THR   168      35.808 -38.013  33.956  1.00 25.10           C  
ATOM   2553  CB  THR   168      37.574 -38.249  35.763  1.00 25.10           C  
ATOM   2555  O   THR   168      35.775 -36.785  34.006  1.00 25.10           O  
ATOM   2556  CG2 THR   168      37.877 -38.703  37.192  1.00 25.10           C  
ATOM   2560  OG1 THR   168      38.647 -38.629  34.937  1.00 25.10           O  
ATOM   2562  N   GLY   169      35.352 -38.651  32.874  1.00 18.30           N  
ATOM   2564  CA  GLY   169      34.486 -37.947  31.898  1.00 18.30           C  
ATOM   2567  C   GLY   169      33.003 -37.921  32.330  1.00 18.30           C  
ATOM   2568  O   GLY   169      32.652 -38.444  33.389  1.00 18.30           O  
ATOM   2569  N   VAL   170      32.110 -37.409  31.471  1.00 20.90           N  
ATOM   2571  CA  VAL   170      30.647 -37.651  31.541  1.00 20.90           C  
ATOM   2573  C   VAL   170      30.090 -37.889  30.122  1.00 20.90           C  
ATOM   2574  CB  VAL   170      29.864 -36.528  32.263  1.00 20.90           C  
ATOM   2576  O   VAL   170      30.676 -37.400  29.164  1.00 20.90           O  
ATOM   2577  CG1 VAL   170      28.419 -36.946  32.588  1.00 20.90           C  
ATOM   2581  CG2 VAL   170      30.491 -36.136  33.609  1.00 20.90           C  
ATOM   2585  N   VAL   171      29.002 -38.650  30.006  1.00 17.50           N  
ATOM   2587  CA  VAL   171      28.046 -38.800  28.882  1.00 17.50           C  
ATOM   2589  C   VAL   171      26.709 -39.383  29.384  1.00 17.50           C  
ATOM   2590  CB  VAL   171      28.544 -39.704  27.731  1.00 17.50           C  
ATOM   2592  O   VAL   171      25.670 -38.976  28.884  1.00 17.50           O  
ATOM   2593  CG1 VAL   171      29.528 -39.013  26.780  1.00 17.50           C  
ATOM   2597  CG2 VAL   171      29.193 -40.999  28.216  1.00 17.50           C  
ATOM   2601  N   LEU   172      26.755 -40.233  30.428  1.00 24.30           N  
ATOM   2603  CA  LEU   172      25.640 -40.912  31.122  1.00 24.30           C  
ATOM   2605  C   LEU   172      24.870 -41.987  30.309  1.00 24.30           C  
ATOM   2606  CB  LEU   172      24.712 -39.878  31.793  1.00 24.30           C  
ATOM   2609  O   LEU   172      24.895 -41.965  29.079  1.00 24.30           O  
ATOM   2610  CG  LEU   172      25.344 -39.238  33.043  1.00 24.30           C  
ATOM   2612  CD1 LEU   172      24.963 -37.764  33.176  1.00 24.30           C  
ATOM   2616  CD2 LEU   172      24.865 -39.940  34.309  1.00 24.30           C  
ATOM   2620  N   PRO   173      24.238 -42.983  30.974  1.00 20.00           N  
ATOM   2621  CA  PRO   173      23.636 -44.129  30.292  1.00 20.00           C  
ATOM   2623  C   PRO   173      22.178 -43.916  29.870  1.00 20.00           C  
ATOM   2624  CB  PRO   173      23.737 -45.319  31.266  1.00 20.00           C  
ATOM   2627  O   PRO   173      21.483 -42.997  30.304  1.00 20.00           O  
ATOM   2628  CG  PRO   173      24.567 -44.800  32.436  1.00 20.00           C  
ATOM   2631  CD  PRO   173      24.290 -43.303  32.395  1.00 20.00           C  
ATOM   2634  N   VAL   174      21.697 -44.877  29.084  1.00 17.10           N  
ATOM   2636  CA  VAL   174      20.273 -45.161  28.909  1.00 17.10           C  
ATOM   2638  C   VAL   174      19.699 -45.719  30.224  1.00 17.10           C  
ATOM   2639  CB  VAL   174      20.103 -46.155  27.734  1.00 17.10           C  
ATOM   2641  O   VAL   174      20.209 -46.708  30.737  1.00 17.10           O  
ATOM   2642  CG1 VAL   174      18.676 -46.654  27.515  1.00 17.10           C  
ATOM   2646  CG2 VAL   174      20.540 -45.507  26.410  1.00 17.10           C  
ATOM   2650  N   GLU   175      18.606 -45.101  30.683  1.00 20.00           N  
ATOM   2652  CA  GLU   175      17.545 -45.650  31.553  1.00 20.00           C  
ATOM   2654  C   GLU   175      17.747 -45.965  33.056  1.00 20.00           C  
ATOM   2655  CB  GLU   175      16.866 -46.841  30.851  1.00 20.00           C  
ATOM   2658  O   GLU   175      18.710 -46.586  33.485  1.00 20.00           O  
ATOM   2659  CG  GLU   175      15.903 -46.343  29.769  1.00 20.00           C  
ATOM   2662  CD  GLU   175      15.118 -47.494  29.140  1.00 20.00           C  
ATOM   2663  OE1 GLU   175      13.875 -47.464  29.301  1.00 20.00           O  
ATOM   2664  OE2 GLU   175      15.740 -48.381  28.521  1.00 20.00           O  
ATOM   2665  N   GLN   176      16.667 -45.632  33.792  1.00 25.00           N  
ATOM   2667  CA  GLN   176      16.023 -46.389  34.888  1.00 25.00           C  
ATOM   2669  C   GLN   176      16.844 -46.776  36.145  1.00 25.00           C  
ATOM   2670  CB  GLN   176      15.277 -47.601  34.275  1.00 25.00           C  
ATOM   2673  O   GLN   176      18.016 -46.457  36.315  1.00 25.00           O  
ATOM   2674  CG  GLN   176      14.110 -47.227  33.336  1.00 25.00           C  
ATOM   2677  CD  GLN   176      13.331 -48.463  32.876  1.00 25.00           C  
ATOM   2678  NE2 GLN   176      12.984 -48.612  31.620  1.00 25.00           N  
ATOM   2681  OE1 GLN   176      12.959 -49.312  33.667  1.00 25.00           O  
ATOM   2682  N   ARG   177      16.162 -47.450  37.089  1.00 20.10           N  
ATOM   2684  CA  ARG   177      16.817 -48.388  38.013  1.00 20.10           C  
ATOM   2686  C   ARG   177      17.297 -49.607  37.193  1.00 20.10           C  
ATOM   2687  CB  ARG   177      15.856 -48.793  39.164  1.00 20.10           C  
ATOM   2690  O   ARG   177      16.651 -49.979  36.220  1.00 20.10           O  
ATOM   2691  CG  ARG   177      15.609 -47.676  40.206  1.00 20.10           C  
ATOM   2694  CD  ARG   177      14.676 -48.110  41.360  1.00 20.10           C  
ATOM   2697  NE  ARG   177      14.573 -47.075  42.425  1.00 20.10           N  
ATOM   2699  NH1 ARG   177      12.698 -47.837  43.524  1.00 20.10           N  
ATOM   2702  NH2 ARG   177      13.716 -46.007  44.263  1.00 20.10           N  
ATOM   2705  CZ  ARG   177      13.672 -46.978  43.395  1.00 20.10           C  
ATOM   2706  N   ASP   178      18.398 -50.220  37.622  1.00 21.90           N  
ATOM   2708  CA  ASP   178      18.865 -51.570  37.238  1.00 21.90           C  
ATOM   2710  C   ASP   178      19.650 -51.795  35.904  1.00 21.90           C  
ATOM   2711  CB  ASP   178      17.804 -52.641  37.591  1.00 21.90           C  
ATOM   2714  O   ASP   178      19.766 -52.925  35.443  1.00 21.90           O  
ATOM   2715  CG  ASP   178      17.294 -52.579  39.047  1.00 21.90           C  
ATOM   2716  OD1 ASP   178      17.879 -51.829  39.868  1.00 21.90           O  
ATOM   2717  OD2 ASP   178      16.307 -53.288  39.343  1.00 21.90           O  
ATOM   2718  N   GLY   179      20.355 -50.778  35.380  1.00 23.90           N  
ATOM   2720  CA  GLY   179      21.807 -50.877  35.070  1.00 23.90           C  
ATOM   2723  C   GLY   179      22.397 -51.438  33.737  1.00 23.90           C  
ATOM   2724  O   GLY   179      21.990 -52.454  33.184  1.00 23.90           O  
ATOM   2725  N   SER   180      23.562 -50.857  33.371  1.00 25.80           N  
ATOM   2727  CA  SER   180      24.731 -51.438  32.638  1.00 25.80           C  
ATOM   2729  C   SER   180      24.891 -51.389  31.086  1.00 25.80           C  
ATOM   2730  CB  SER   180      25.155 -52.793  33.246  1.00 25.80           C  
ATOM   2733  O   SER   180      24.958 -52.425  30.431  1.00 25.80           O  
ATOM   2734  OG  SER   180      24.271 -53.859  32.966  1.00 25.80           O  
ATOM   2736  N   VAL   181      25.188 -50.205  30.508  1.00 24.90           N  
ATOM   2738  CA  VAL   181      25.959 -50.013  29.233  1.00 24.90           C  
ATOM   2740  C   VAL   181      26.876 -48.763  29.359  1.00 24.90           C  
ATOM   2741  CB  VAL   181      25.048 -49.920  27.981  1.00 24.90           C  
ATOM   2743  O   VAL   181      26.576 -47.902  30.184  1.00 24.90           O  
ATOM   2744  CG1 VAL   181      25.864 -49.907  26.675  1.00 24.90           C  
ATOM   2748  CG2 VAL   181      24.070 -51.096  27.841  1.00 24.90           C  
ATOM   2752  N   ALA   182      28.015 -48.667  28.639  1.00 24.00           N  
ATOM   2754  CA  ALA   182      29.172 -47.853  29.080  1.00 24.00           C  
ATOM   2756  C   ALA   182      30.014 -47.088  28.012  1.00 24.00           C  
ATOM   2757  CB  ALA   182      30.063 -48.801  29.899  1.00 24.00           C  
ATOM   2761  O   ALA   182      29.648 -46.980  26.837  1.00 24.00           O  
ATOM   2762  N   TYR   183      31.113 -46.481  28.513  1.00 24.60           N  
ATOM   2764  CA  TYR   183      32.022 -45.492  27.903  1.00 24.60           C  
ATOM   2766  C   TYR   183      33.344 -45.315  28.772  1.00 24.60           C  
ATOM   2767  CB  TYR   183      31.224 -44.177  27.824  1.00 24.60           C  
ATOM   2770  O   TYR   183      33.373 -45.864  29.874  1.00 24.60           O  
ATOM   2771  CG  TYR   183      29.896 -44.097  27.078  1.00 24.60           C  
ATOM   2772  CD1 TYR   183      29.851 -43.649  25.740  1.00 24.60           C  
ATOM   2774  CD2 TYR   183      28.684 -44.315  27.771  1.00 24.60           C  
ATOM   2776  CE1 TYR   183      28.618 -43.476  25.083  1.00 24.60           C  
ATOM   2778  CE2 TYR   183      27.448 -44.164  27.113  1.00 24.60           C  
ATOM   2780  OH  TYR   183      26.220 -43.582  25.140  1.00 24.60           O  
ATOM   2782  CZ  TYR   183      27.413 -43.749  25.767  1.00 24.60           C  
ATOM   2783  N   VAL   184      34.428 -44.599  28.344  1.00 22.40           N  
ATOM   2785  CA  VAL   184      35.711 -44.336  29.118  1.00 22.40           C  
ATOM   2787  C   VAL   184      36.220 -42.846  29.162  1.00 22.40           C  
ATOM   2788  CB  VAL   184      36.850 -45.326  28.759  1.00 22.40           C  
ATOM   2790  O   VAL   184      35.585 -42.039  29.832  1.00 22.40           O  
ATOM   2791  CG1 VAL   184      37.954 -45.368  29.825  1.00 22.40           C  
ATOM   2795  CG2 VAL   184      36.366 -46.768  28.604  1.00 22.40           C  
ATOM   2799  N   ALA   185      37.351 -42.424  28.537  1.00 24.70           N  
ATOM   2801  CA  ALA   185      37.814 -41.003  28.379  1.00 24.70           C  
ATOM   2803  C   ALA   185      38.966 -40.808  27.333  1.00 24.70           C  
ATOM   2804  CB  ALA   185      38.318 -40.497  29.742  1.00 24.70           C  
ATOM   2808  O   ALA   185      39.930 -41.563  27.424  1.00 24.70           O  
ATOM   2809  N   VAL   186      38.950 -39.805  26.407  1.00 19.70           N  
ATOM   2811  CA  VAL   186      40.143 -39.425  25.564  1.00 19.70           C  
ATOM   2813  C   VAL   186      40.225 -37.944  25.116  1.00 19.70           C  
ATOM   2814  CB  VAL   186      40.350 -40.283  24.286  1.00 19.70           C  
ATOM   2816  O   VAL   186      39.249 -37.335  24.675  1.00 19.70           O  
ATOM   2817  CG1 VAL   186      41.768 -40.133  23.707  1.00 19.70           C  
ATOM   2821  CG2 VAL   186      40.133 -41.787  24.456  1.00 19.70           C  
ATOM   2825  N   ASN   187      41.443 -37.392  25.183  1.00 23.40           N  
ATOM   2827  CA  ASN   187      41.818 -36.017  24.855  1.00 23.40           C  
ATOM   2829  C   ASN   187      43.205 -35.975  24.183  1.00 23.40           C  
ATOM   2830  CB  ASN   187      41.772 -35.247  26.188  1.00 23.40           C  
ATOM   2833  O   ASN   187      44.156 -36.504  24.750  1.00 23.40           O  
ATOM   2834  CG  ASN   187      42.096 -33.771  26.108  1.00 23.40           C  
ATOM   2835  ND2 ASN   187      41.302 -32.944  26.738  1.00 23.40           N  
ATOM   2838  OD1 ASN   187      43.068 -33.327  25.525  1.00 23.40           O  
ATOM   2839  N   SER   188      43.322 -35.338  23.012  1.00 21.10           N  
ATOM   2841  CA  SER   188      44.581 -35.188  22.265  1.00 21.10           C  
ATOM   2843  C   SER   188      44.937 -33.720  22.001  1.00 21.10           C  
ATOM   2844  CB  SER   188      44.512 -35.972  20.951  1.00 21.10           C  
ATOM   2847  O   SER   188      44.762 -33.239  20.887  1.00 21.10           O  
ATOM   2848  OG  SER   188      43.435 -35.534  20.146  1.00 21.10           O  
ATOM   2850  N   ASP   189      45.385 -33.017  23.045  1.00 26.10           N  
ATOM   2852  CA  ASP   189      46.329 -31.884  22.958  1.00 26.10           C  
ATOM   2854  C   ASP   189      46.162 -30.945  21.733  1.00 26.10           C  
ATOM   2855  CB  ASP   189      47.759 -32.450  23.124  1.00 26.10           C  
ATOM   2858  O   ASP   189      47.110 -30.675  21.019  1.00 26.10           O  
ATOM   2859  CG  ASP   189      47.875 -33.330  24.377  1.00 26.10           C  
ATOM   2860  OD1 ASP   189      47.298 -32.911  25.414  1.00 26.10           O  
ATOM   2861  OD2 ASP   189      48.403 -34.455  24.289  1.00 26.10           O  
ATOM   2862  N   THR   190      44.987 -30.388  21.422  1.00 27.20           N  
ATOM   2864  CA  THR   190      43.978 -29.831  22.335  1.00 27.20           C  
ATOM   2866  C   THR   190      42.549 -29.962  21.779  1.00 27.20           C  
ATOM   2867  CB  THR   190      44.271 -28.324  22.541  1.00 27.20           C  
ATOM   2869  O   THR   190      42.342 -29.792  20.587  1.00 27.20           O  
ATOM   2870  CG2 THR   190      45.556 -28.056  23.330  1.00 27.20           C  
ATOM   2874  OG1 THR   190      44.423 -27.630  21.332  1.00 27.20           O  
ATOM   2876  N   LYS   191      41.489 -30.222  22.564  1.00 27.30           N  
ATOM   2878  CA  LYS   191      41.364 -30.834  23.910  1.00 27.30           C  
ATOM   2880  C   LYS   191      40.038 -31.652  23.938  1.00 27.30           C  
ATOM   2881  CB  LYS   191      41.343 -29.762  25.044  1.00 27.30           C  
ATOM   2884  O   LYS   191      39.041 -31.191  24.486  1.00 27.30           O  
ATOM   2885  CG  LYS   191      42.640 -29.208  25.677  1.00 27.30           C  
ATOM   2888  CD  LYS   191      43.452 -30.126  26.615  1.00 27.30           C  
ATOM   2891  CE  LYS   191      44.607 -30.850  25.909  1.00 27.30           C  
ATOM   2894  NZ  LYS   191      45.191 -31.941  26.724  1.00 27.30           N  
ATOM   2898  N   SER   192      40.073 -32.903  23.462  1.00 20.20           N  
ATOM   2900  CA  SER   192      38.978 -33.923  23.427  1.00 20.20           C  
ATOM   2902  C   SER   192      38.057 -33.951  22.198  1.00 20.20           C  
ATOM   2903  CB  SER   192      38.112 -34.048  24.702  1.00 20.20           C  
ATOM   2906  O   SER   192      37.550 -32.928  21.757  1.00 20.20           O  
ATOM   2907  OG  SER   192      38.702 -33.496  25.860  1.00 20.20           O  
ATOM   2909  N   VAL   193      37.820 -35.177  21.713  1.00 19.60           N  
ATOM   2911  CA  VAL   193      36.867 -35.584  20.648  1.00 19.60           C  
ATOM   2913  C   VAL   193      35.920 -36.664  21.261  1.00 19.60           C  
ATOM   2914  CB  VAL   193      37.684 -36.000  19.407  1.00 19.60           C  
ATOM   2916  O   VAL   193      35.770 -36.605  22.472  1.00 19.60           O  
ATOM   2917  CG1 VAL   193      36.836 -36.203  18.142  1.00 19.60           C  
ATOM   2921  CG2 VAL   193      38.764 -34.970  19.023  1.00 19.60           C  
ATOM   2925  N   ILE   194      35.288 -37.642  20.570  1.00 29.10           N  
ATOM   2927  CA  ILE   194      34.231 -38.573  21.102  1.00 29.10           C  
ATOM   2929  C   ILE   194      34.406 -40.103  20.793  1.00 29.10           C  
ATOM   2930  CB  ILE   194      32.861 -38.123  20.521  1.00 29.10           C  
ATOM   2932  O   ILE   194      34.447 -40.460  19.624  1.00 29.10           O  
ATOM   2933  CG1 ILE   194      32.604 -36.599  20.658  1.00 29.10           C  
ATOM   2936  CG2 ILE   194      31.716 -38.914  21.187  1.00 29.10           C  
ATOM   2940  CD1 ILE   194      31.372 -36.102  19.892  1.00 29.10           C  
ATOM   2944  N   TYR   195      34.362 -41.026  21.785  1.00 20.30           N  
ATOM   2946  CA  TYR   195      34.229 -42.512  21.615  1.00 20.30           C  
ATOM   2948  C   TYR   195      32.947 -43.088  22.280  1.00 20.30           C  
ATOM   2949  CB  TYR   195      35.434 -43.300  22.211  1.00 20.30           C  
ATOM   2952  O   TYR   195      32.275 -42.416  23.061  1.00 20.30           O  
ATOM   2953  CG  TYR   195      36.615 -43.681  21.341  1.00 20.30           C  
ATOM   2954  CD1 TYR   195      36.413 -44.291  20.086  1.00 20.30           C  
ATOM   2956  CD2 TYR   195      37.925 -43.475  21.815  1.00 20.30           C  
ATOM   2958  CE1 TYR   195      37.512 -44.556  19.248  1.00 20.30           C  
ATOM   2960  CE2 TYR   195      39.029 -43.760  20.992  1.00 20.30           C  
ATOM   2962  OH  TYR   195      39.856 -44.390  18.837  1.00 20.30           O  
ATOM   2964  CZ  TYR   195      38.812 -44.249  19.684  1.00 20.30           C  
ATOM   2965  N   LYS   196      32.677 -44.386  22.041  1.00 24.40           N  
ATOM   2967  CA  LYS   196      31.732 -45.287  22.743  1.00 24.40           C  
ATOM   2969  C   LYS   196      32.470 -46.584  23.126  1.00 24.40           C  
ATOM   2970  CB  LYS   196      30.562 -45.562  21.785  1.00 24.40           C  
ATOM   2973  O   LYS   196      33.276 -47.038  22.320  1.00 24.40           O  
ATOM   2974  CG  LYS   196      29.536 -46.579  22.308  1.00 24.40           C  
ATOM   2977  CD  LYS   196      28.488 -46.860  21.222  1.00 24.40           C  
ATOM   2980  CE  LYS   196      27.517 -47.942  21.704  1.00 24.40           C  
ATOM   2983  NZ  LYS   196      26.549 -48.320  20.645  1.00 24.40           N  
ATOM   2987  N   VAL   197      32.256 -47.162  24.321  1.00 20.70           N  
ATOM   2989  CA  VAL   197      32.971 -48.387  24.761  1.00 20.70           C  
ATOM   2991  C   VAL   197      32.020 -49.401  25.375  1.00 20.70           C  
ATOM   2992  CB  VAL   197      34.194 -48.110  25.666  1.00 20.70           C  
ATOM   2994  O   VAL   197      31.231 -49.105  26.257  1.00 20.70           O  
ATOM   2995  CG1 VAL   197      34.455 -49.166  26.738  1.00 20.70           C  
ATOM   2999  CG2 VAL   197      35.461 -48.111  24.802  1.00 20.70           C  
ATOM   3003  N   ASP   198      32.110 -50.613  24.857  1.00 27.50           N  
ATOM   3005  CA  ASP   198      31.018 -51.575  24.828  1.00 27.50           C  
ATOM   3007  C   ASP   198      30.708 -52.302  26.157  1.00 27.50           C  
ATOM   3008  CB  ASP   198      31.357 -52.560  23.689  1.00 27.50           C  
ATOM   3011  O   ASP   198      31.278 -52.043  27.219  1.00 27.50           O  
ATOM   3012  CG  ASP   198      30.126 -52.961  22.876  1.00 27.50           C  
ATOM   3013  OD1 ASP   198      29.008 -52.891  23.437  1.00 27.50           O  
ATOM   3014  OD2 ASP   198      30.309 -53.291  21.688  1.00 27.50           O  
ATOM   3015  N   ALA   199      29.813 -53.282  26.094  1.00 18.90           N  
ATOM   3017  CA  ALA   199      29.655 -54.280  27.140  1.00 18.90           C  
ATOM   3019  C   ALA   199      30.807 -55.316  27.117  1.00 18.90           C  
ATOM   3020  CB  ALA   199      28.274 -54.929  26.970  1.00 18.90           C  
ATOM   3024  O   ALA   199      30.980 -56.029  26.132  1.00 18.90           O  
ATOM   3025  N   LYS   200      31.484 -55.494  28.269  1.00 23.30           N  
ATOM   3027  CA  LYS   200      32.491 -56.542  28.612  1.00 23.30           C  
ATOM   3029  C   LYS   200      33.924 -56.393  28.035  1.00 23.30           C  
ATOM   3030  CB  LYS   200      31.993 -57.957  28.222  1.00 23.30           C  
ATOM   3033  O   LYS   200      34.137 -56.561  26.845  1.00 23.30           O  
ATOM   3034  CG  LYS   200      30.537 -58.358  28.529  1.00 23.30           C  
ATOM   3037  CD  LYS   200      30.171 -59.557  27.638  1.00 23.30           C  
ATOM   3040  CE  LYS   200      28.703 -59.957  27.804  1.00 23.30           C  
ATOM   3043  NZ  LYS   200      28.313 -60.979  26.801  1.00 23.30           N  
ATOM   3047  N   GLY   201      34.931 -56.316  28.921  1.00 27.40           N  
ATOM   3049  CA  GLY   201      36.276 -56.900  28.693  1.00 27.40           C  
ATOM   3052  C   GLY   201      37.433 -55.986  28.235  1.00 27.40           C  
ATOM   3053  O   GLY   201      37.579 -55.694  27.057  1.00 27.40           O  
ATOM   3054  N   LEU   202      38.340 -55.659  29.159  1.00 20.20           N  
ATOM   3056  CA  LEU   202      39.485 -54.737  29.009  1.00 20.20           C  
ATOM   3058  C   LEU   202      40.677 -55.334  28.227  1.00 20.20           C  
ATOM   3059  CB  LEU   202      39.906 -54.360  30.457  1.00 20.20           C  
ATOM   3062  O   LEU   202      41.087 -56.453  28.532  1.00 20.20           O  
ATOM   3063  CG  LEU   202      40.316 -52.903  30.751  1.00 20.20           C  
ATOM   3065  CD1 LEU   202      40.578 -52.770  32.256  1.00 20.20           C  
ATOM   3069  CD2 LEU   202      41.586 -52.473  30.020  1.00 20.20           C  
ATOM   3073  N   GLN   203      41.318 -54.560  27.333  1.00 22.50           N  
ATOM   3075  CA  GLN   203      42.740 -54.708  26.928  1.00 22.50           C  
ATOM   3077  C   GLN   203      43.404 -53.330  26.648  1.00 22.50           C  
ATOM   3078  CB  GLN   203      42.931 -55.699  25.755  1.00 22.50           C  
ATOM   3081  O   GLN   203      42.712 -52.317  26.596  1.00 22.50           O  
ATOM   3082  CG  GLN   203      42.756 -57.171  26.193  1.00 22.50           C  
ATOM   3085  CD  GLN   203      43.531 -58.203  25.377  1.00 22.50           C  
ATOM   3086  NE2 GLN   203      43.386 -59.472  25.685  1.00 22.50           N  
ATOM   3089  OE1 GLN   203      44.312 -57.908  24.493  1.00 22.50           O  
ATOM   3090  N   LYS   204      44.748 -53.261  26.561  1.00 21.90           N  
ATOM   3092  CA  LYS   204      45.565 -52.038  26.802  1.00 21.90           C  
ATOM   3094  C   LYS   204      46.294 -51.466  25.547  1.00 21.90           C  
ATOM   3095  CB  LYS   204      46.617 -52.363  27.897  1.00 21.90           C  
ATOM   3098  O   LYS   204      46.886 -52.264  24.827  1.00 21.90           O  
ATOM   3099  CG  LYS   204      46.078 -52.889  29.248  1.00 21.90           C  
ATOM   3102  CD  LYS   204      47.231 -53.271  30.200  1.00 21.90           C  
ATOM   3105  CE  LYS   204      46.704 -53.754  31.561  1.00 21.90           C  
ATOM   3108  NZ  LYS   204      47.805 -54.166  32.473  1.00 21.90           N  
ATOM   3112  N   ASN   205      46.389 -50.115  25.431  1.00 23.10           N  
ATOM   3114  CA  ASN   205      47.360 -49.237  24.674  1.00 23.10           C  
ATOM   3116  C   ASN   205      46.903 -48.467  23.370  1.00 23.10           C  
ATOM   3117  CB  ASN   205      48.686 -49.985  24.372  1.00 23.10           C  
ATOM   3120  O   ASN   205      46.420 -49.128  22.462  1.00 23.10           O  
ATOM   3121  CG  ASN   205      49.372 -50.659  25.553  1.00 23.10           C  
ATOM   3122  ND2 ASN   205      50.124 -51.707  25.307  1.00 23.10           N  
ATOM   3125  OD1 ASN   205      49.269 -50.253  26.698  1.00 23.10           O  
ATOM   3126  N   GLN   206      47.214 -47.132  23.242  1.00 24.00           N  
ATOM   3128  CA  GLN   206      47.519 -46.227  22.043  1.00 24.00           C  
ATOM   3130  C   GLN   206      46.976 -44.716  22.089  1.00 24.00           C  
ATOM   3131  CB  GLN   206      47.470 -46.967  20.679  1.00 24.00           C  
ATOM   3134  O   GLN   206      46.403 -44.378  23.121  1.00 24.00           O  
ATOM   3135  CG  GLN   206      48.670 -47.933  20.521  1.00 24.00           C  
ATOM   3138  CD  GLN   206      48.683 -48.737  19.221  1.00 24.00           C  
ATOM   3139  NE2 GLN   206      49.805 -49.322  18.858  1.00 24.00           N  
ATOM   3142  OE1 GLN   206      47.715 -48.861  18.497  1.00 24.00           O  
ATOM   3143  N   LYS   207      47.305 -43.748  21.149  1.00 22.50           N  
ATOM   3145  CA  LYS   207      47.706 -42.289  21.449  1.00 22.50           C  
ATOM   3147  C   LYS   207      47.757 -41.157  20.287  1.00 22.50           C  
ATOM   3148  CB  LYS   207      49.159 -42.505  21.932  1.00 22.50           C  
ATOM   3151  O   LYS   207      47.872 -41.611  19.157  1.00 22.50           O  
ATOM   3152  CG  LYS   207      49.853 -41.350  22.659  1.00 22.50           C  
ATOM   3155  CD  LYS   207      51.376 -41.435  22.473  1.00 22.50           C  
ATOM   3158  CE  LYS   207      51.980 -40.092  22.901  1.00 22.50           C  
ATOM   3161  NZ  LYS   207      53.294 -39.825  22.264  1.00 22.50           N  
ATOM   3165  N   ILE   208      47.860 -39.780  20.564  1.00 23.50           N  
ATOM   3167  CA  ILE   208      48.531 -38.538  19.851  1.00 23.50           C  
ATOM   3169  C   ILE   208      47.638 -37.240  19.488  1.00 23.50           C  
ATOM   3170  CB  ILE   208      49.348 -39.029  18.609  1.00 23.50           C  
ATOM   3172  O   ILE   208      46.475 -37.518  19.221  1.00 23.50           O  
ATOM   3173  CG1 ILE   208      50.586 -39.833  19.084  1.00 23.50           C  
ATOM   3176  CG2 ILE   208      49.838 -37.984  17.593  1.00 23.50           C  
ATOM   3180  CD1 ILE   208      51.298 -40.640  17.992  1.00 23.50           C  
ATOM   3184  N   ASP   209      47.946 -35.876  19.328  1.00 21.30           N  
ATOM   3186  CA  ASP   209      48.935 -34.746  19.738  1.00 21.30           C  
ATOM   3188  C   ASP   209      48.633 -33.250  19.068  1.00 21.30           C  
ATOM   3189  CB  ASP   209      50.365 -35.315  19.626  1.00 21.30           C  
ATOM   3192  O   ASP   209      47.457 -33.085  18.740  1.00 21.30           O  
ATOM   3193  CG  ASP   209      51.427 -34.709  20.531  1.00 21.30           C  
ATOM   3194  OD1 ASP   209      51.565 -33.471  20.493  1.00 21.30           O  
ATOM   3195  OD2 ASP   209      52.137 -35.527  21.170  1.00 21.30           O  
ATOM   3196  N   VAL   210      49.512 -32.178  18.829  1.00 22.40           N  
ATOM   3198  CA  VAL   210      49.259 -30.615  18.655  1.00 22.40           C  
ATOM   3200  C   VAL   210      49.709 -29.660  17.386  1.00 22.40           C  
ATOM   3201  CB  VAL   210      49.882 -29.991  19.935  1.00 22.40           C  
ATOM   3203  O   VAL   210      50.354 -30.190  16.489  1.00 22.40           O  
ATOM   3204  CG1 VAL   210      51.416 -29.938  19.877  1.00 22.40           C  
ATOM   3208  CG2 VAL   210      49.374 -28.587  20.304  1.00 22.40           C  
ATOM   3212  N   ASN   211      49.417 -28.284  17.221  1.00 21.40           N  
ATOM   3214  CA  ASN   211      50.022 -27.194  16.246  1.00 21.40           C  
ATOM   3216  C   ASN   211      49.546 -25.614  16.227  1.00 21.40           C  
ATOM   3217  CB  ASN   211      49.865 -27.708  14.796  1.00 21.40           C  
ATOM   3220  O   ASN   211      48.461 -25.403  16.755  1.00 21.40           O  
ATOM   3221  CG  ASN   211      51.217 -27.933  14.150  1.00 21.40           C  
ATOM   3222  ND2 ASN   211      51.866 -29.034  14.440  1.00 21.40           N  
ATOM   3225  OD1 ASN   211      51.727 -27.095  13.431  1.00 21.40           O  
ATOM   3226  N   VAL   212      50.238 -24.533  15.624  1.00 22.50           N  
ATOM   3228  CA  VAL   212      49.879 -22.988  15.480  1.00 22.50           C  
ATOM   3230  C   VAL   212      50.711 -21.943  14.516  1.00 22.50           C  
ATOM   3231  CB  VAL   212      49.946 -22.282  16.865  1.00 22.50           C  
ATOM   3233  O   VAL   212      51.847 -22.290  14.208  1.00 22.50           O  
ATOM   3234  CG1 VAL   212      48.818 -22.629  17.841  1.00 22.50           C  
ATOM   3238  CG2 VAL   212      51.287 -22.489  17.585  1.00 22.50           C  
ATOM   3242  N   ARG   213      50.266 -20.663  14.098  1.00 23.70           N  
ATOM   3244  CA  ARG   213      51.018 -19.440  13.422  1.00 23.70           C  
ATOM   3246  C   ARG   213      50.303 -17.978  13.294  1.00 23.70           C  
ATOM   3247  CB  ARG   213      51.494 -19.851  11.997  1.00 23.70           C  
ATOM   3250  O   ARG   213      49.116 -17.943  13.584  1.00 23.70           O  
ATOM   3251  CG  ARG   213      52.597 -18.950  11.364  1.00 23.70           C  
ATOM   3254  CD  ARG   213      52.132 -18.093  10.157  1.00 23.70           C  
ATOM   3257  NE  ARG   213      52.900 -16.831   9.994  1.00 23.70           N  
ATOM   3259  NH1 ARG   213      52.258 -16.219   7.857  1.00 23.70           N  
ATOM   3262  NH2 ARG   213      53.378 -14.777   9.116  1.00 23.70           N  
ATOM   3265  CZ  ARG   213      52.850 -15.960   8.988  1.00 23.70           C  
ATOM   3266  N   ALA   214      50.948 -16.809  12.866  1.00 22.00           N  
ATOM   3268  CA  ALA   214      50.437 -15.348  12.665  1.00 22.00           C  
ATOM   3270  C   ALA   214      51.322 -14.244  11.854  1.00 22.00           C  
ATOM   3271  CB  ALA   214      50.298 -14.779  14.085  1.00 22.00           C  
ATOM   3275  O   ALA   214      52.489 -14.590  11.682  1.00 22.00           O  
ATOM   3276  N   SER   215      50.879 -12.971  11.463  1.00 19.60           N  
ATOM   3278  CA  SER   215      51.572 -11.566  11.396  1.00 19.60           C  
ATOM   3280  C   SER   215      51.935 -10.657  10.105  1.00 19.60           C  
ATOM   3281  CB  SER   215      52.853 -11.573  12.244  1.00 19.60           C  
ATOM   3284  O   SER   215      52.449 -11.238   9.150  1.00 19.60           O  
ATOM   3285  OG  SER   215      53.923 -12.164  11.523  1.00 19.60           O  
ATOM   3287  N   ALA   216      51.911  -9.260  10.182  1.00 18.70           N  
ATOM   3289  CA  ALA   216      52.787  -8.117   9.573  1.00 18.70           C  
ATOM   3291  C   ALA   216      52.304  -6.964   8.533  1.00 18.70           C  
ATOM   3292  CB  ALA   216      54.161  -8.687   9.210  1.00 18.70           C  
ATOM   3296  O   ALA   216      51.194  -7.054   8.045  1.00 18.70           O  
ATOM   3297  N   GLU   217      53.084  -5.919   8.090  1.00 18.70           N  
ATOM   3299  CA  GLU   217      52.686  -4.734   7.193  1.00 18.70           C  
ATOM   3301  C   GLU   217      53.347  -4.573   5.740  1.00 18.70           C  
ATOM   3302  CB  GLU   217      52.831  -3.398   7.971  1.00 18.70           C  
ATOM   3305  O   GLU   217      54.324  -5.273   5.490  1.00 18.70           O  
ATOM   3306  CG  GLU   217      53.777  -3.299   9.183  1.00 18.70           C  
ATOM   3309  CD  GLU   217      55.267  -3.290   8.805  1.00 18.70           C  
ATOM   3310  OE1 GLU   217      55.981  -2.335   9.195  1.00 18.70           O  
ATOM   3311  OE2 GLU   217      55.716  -4.276   8.179  1.00 18.70           O  
ATOM   3312  N   LYS   218      52.836  -3.718   4.771  1.00 20.70           N  
ATOM   3314  CA  LYS   218      53.387  -3.256   3.397  1.00 20.70           C  
ATOM   3316  C   LYS   218      52.447  -3.300   2.120  1.00 20.70           C  
ATOM   3317  CB  LYS   218      54.800  -3.804   3.172  1.00 20.70           C  
ATOM   3320  O   LYS   218      51.257  -3.215   2.391  1.00 20.70           O  
ATOM   3321  CG  LYS   218      55.753  -3.147   2.159  1.00 20.70           C  
ATOM   3324  CD  LYS   218      57.175  -3.736   2.280  1.00 20.70           C  
ATOM   3327  CE  LYS   218      57.286  -5.191   2.797  1.00 20.70           C  
ATOM   3330  NZ  LYS   218      56.862  -6.215   1.810  1.00 20.70           N  
ATOM   3334  N   ILE   219      52.937  -3.277   0.816  1.00 21.40           N  
ATOM   3336  CA  ILE   219      52.602  -2.441  -0.450  1.00 21.40           C  
ATOM   3338  C   ILE   219      52.667  -2.952  -2.034  1.00 21.40           C  
ATOM   3339  CB  ILE   219      53.395  -1.109  -0.143  1.00 21.40           C  
ATOM   3341  O   ILE   219      53.711  -2.841  -2.658  1.00 21.40           O  
ATOM   3342  CG1 ILE   219      52.493   0.109   0.170  1.00 21.40           C  
ATOM   3345  CG2 ILE   219      54.599  -0.737  -1.012  1.00 21.40           C  
ATOM   3349  CD1 ILE   219      52.322   0.347   1.681  1.00 21.40           C  
ATOM   3353  N   LEU   220      51.602  -3.460  -2.776  1.00 22.90           N  
ATOM   3355  CA  LEU   220      51.481  -4.358  -4.042  1.00 22.90           C  
ATOM   3357  C   LEU   220      50.905  -3.807  -5.413  1.00 22.90           C  
ATOM   3358  CB  LEU   220      50.461  -5.523  -3.777  1.00 22.90           C  
ATOM   3361  O   LEU   220      49.830  -3.236  -5.402  1.00 22.90           O  
ATOM   3362  CG  LEU   220      50.397  -6.776  -4.707  1.00 22.90           C  
ATOM   3364  CD1 LEU   220      49.656  -6.600  -6.038  1.00 22.90           C  
ATOM   3368  CD2 LEU   220      51.718  -7.459  -5.072  1.00 22.90           C  
ATOM   3372  N   LEU   221      51.465  -4.151  -6.600  1.00 20.60           N  
ATOM   3374  CA  LEU   221      51.141  -3.706  -8.010  1.00 20.60           C  
ATOM   3376  C   LEU   221      49.940  -4.258  -8.870  1.00 20.60           C  
ATOM   3377  CB  LEU   221      52.466  -3.906  -8.791  1.00 20.60           C  
ATOM   3380  O   LEU   221      49.751  -5.473  -9.017  1.00 20.60           O  
ATOM   3381  CG  LEU   221      52.582  -3.201 -10.160  1.00 20.60           C  
ATOM   3383  CD1 LEU   221      53.727  -2.187 -10.212  1.00 20.60           C  
ATOM   3387  CD2 LEU   221      52.852  -4.241 -11.256  1.00 20.60           C  
ATOM   3391  N   THR   222      49.210  -3.375  -9.592  1.00 25.20           N  
ATOM   3393  CA  THR   222      48.281  -3.612 -10.735  1.00 25.20           C  
ATOM   3395  C   THR   222      49.020  -3.788 -12.063  1.00 25.20           C  
ATOM   3396  CB  THR   222      47.138  -2.585 -10.912  1.00 25.20           C  
ATOM   3398  O   THR   222      50.128  -3.309 -12.294  1.00 25.20           O  
ATOM   3399  CG2 THR   222      46.109  -2.532  -9.790  1.00 25.20           C  
ATOM   3403  OG1 THR   222      47.577  -1.299 -11.132  1.00 25.20           O  
ATOM   3405  N   LYS   223      48.484  -4.666 -12.896  1.00 26.60           N  
ATOM   3407  CA  LYS   223      49.249  -5.606 -13.702  1.00 26.60           C  
ATOM   3409  C   LYS   223      49.101  -5.356 -15.215  1.00 26.60           C  
ATOM   3410  CB  LYS   223      48.851  -7.023 -13.224  1.00 26.60           C  
ATOM   3413  O   LYS   223      50.002  -5.790 -15.933  1.00 26.60           O  
ATOM   3414  CG  LYS   223      49.683  -7.595 -12.051  1.00 26.60           C  
ATOM   3417  CD  LYS   223      49.278  -9.064 -11.787  1.00 26.60           C  
ATOM   3420  CE  LYS   223      50.184  -9.851 -10.824  1.00 26.60           C  
ATOM   3423  NZ  LYS   223      49.783 -11.289 -10.742  1.00 26.60           N  
ATOM   3427  N   ASN   224      48.109  -4.615 -15.701  1.00 29.40           N  
ATOM   3429  CA  ASN   224      47.863  -4.336 -17.127  1.00 29.40           C  
ATOM   3431  C   ASN   224      48.584  -3.074 -17.654  1.00 29.40           C  
ATOM   3432  CB  ASN   224      46.341  -4.320 -17.370  1.00 29.40           C  
ATOM   3435  O   ASN   224      48.265  -2.572 -18.726  1.00 29.40           O  
ATOM   3436  CG  ASN   224      45.681  -5.667 -17.119  1.00 29.40           C  
ATOM   3437  ND2 ASN   224      44.395  -5.679 -16.854  1.00 29.40           N  
ATOM   3440  OD1 ASN   224      46.310  -6.722 -17.185  1.00 29.40           O  
ATOM   3441  N   ASN   225      49.609  -2.601 -16.932  1.00 27.10           N  
ATOM   3443  CA  ASN   225      50.368  -1.368 -17.192  1.00 27.10           C  
ATOM   3445  C   ASN   225      49.606  -0.043 -16.951  1.00 27.10           C  
ATOM   3446  CB  ASN   225      51.122  -1.427 -18.548  1.00 27.10           C  
ATOM   3449  O   ASN   225      50.102   1.005 -17.361  1.00 27.10           O  
ATOM   3450  CG  ASN   225      52.528  -1.987 -18.491  1.00 27.10           C  
ATOM   3451  ND2 ASN   225      53.246  -1.868 -19.582  1.00 27.10           N  
ATOM   3454  OD1 ASN   225      53.008  -2.519 -17.500  1.00 27.10           O  
ATOM   3455  N   GLU   226      48.474  -0.058 -16.244  1.00 27.90           N  
ATOM   3457  CA  GLU   226      47.651   1.132 -15.971  1.00 27.90           C  
ATOM   3459  C   GLU   226      48.013   1.856 -14.665  1.00 27.90           C  
ATOM   3460  CB  GLU   226      46.163   0.751 -16.078  1.00 27.90           C  
ATOM   3463  O   GLU   226      48.093   1.237 -13.610  1.00 27.90           O  
ATOM   3464  CG  GLU   226      45.824   0.716 -17.576  1.00 27.90           C  
ATOM   3467  CD  GLU   226      44.576  -0.056 -17.998  1.00 27.90           C  
ATOM   3468  OE1 GLU   226      44.373  -0.086 -19.234  1.00 27.90           O  
ATOM   3469  OE2 GLU   226      43.903  -0.634 -17.122  1.00 27.90           O  
ATOM   3470  N   LEU   227      48.250   3.177 -14.733  1.00 34.40           N  
ATOM   3472  CA  LEU   227      48.566   4.063 -13.605  1.00 34.40           C  
ATOM   3474  C   LEU   227      47.335   4.739 -13.019  1.00 34.40           C  
ATOM   3475  CB  LEU   227      49.670   5.082 -13.951  1.00 34.40           C  
ATOM   3478  O   LEU   227      46.367   5.044 -13.705  1.00 34.40           O  
ATOM   3479  CG  LEU   227      50.384   5.643 -12.699  1.00 34.40           C  
ATOM   3481  CD1 LEU   227      51.896   5.730 -12.894  1.00 34.40           C  
ATOM   3485  CD2 LEU   227      49.903   7.051 -12.336  1.00 34.40           C  
ATOM   3489  N   LEU   228      47.405   4.965 -11.711  1.00 35.10           N  
ATOM   3491  CA  LEU   228      46.252   5.031 -10.834  1.00 35.10           C  
ATOM   3493  C   LEU   228      46.415   6.174  -9.822  1.00 35.10           C  
ATOM   3494  CB  LEU   228      46.139   3.623 -10.229  1.00 35.10           C  
ATOM   3497  O   LEU   228      46.657   5.968  -8.640  1.00 35.10           O  
ATOM   3498  CG  LEU   228      45.442   2.683 -11.239  1.00 35.10           C  
ATOM   3500  CD1 LEU   228      45.860   1.231 -11.203  1.00 35.10           C  
ATOM   3504  CD2 LEU   228      43.970   2.767 -10.973  1.00 35.10           C  
ATOM   3508  N   HIS   229      46.360   7.414 -10.314  1.00 36.10           N  
ATOM   3510  CA  HIS   229      46.746   8.602  -9.538  1.00 36.10           C  
ATOM   3512  C   HIS   229      45.553   9.280  -8.850  1.00 36.10           C  
ATOM   3513  CB  HIS   229      47.498   9.579 -10.460  1.00 36.10           C  
ATOM   3516  O   HIS   229      44.847  10.034  -9.517  1.00 36.10           O  
ATOM   3517  CG  HIS   229      47.478  11.016  -9.982  1.00 36.10           C  
ATOM   3518  CD2 HIS   229      47.863  11.489  -8.754  1.00 36.10           C  
ATOM   3520  ND1 HIS   229      46.853  12.058 -10.631  1.00 36.10           N  
ATOM   3522  CE1 HIS   229      46.866  13.126  -9.821  1.00 36.10           C  
ATOM   3524  NE2 HIS   229      47.490  12.837  -8.674  1.00 36.10           N  
ATOM   3525  N   ILE   230      45.381   9.034  -7.543  1.00 38.60           N  
ATOM   3527  CA  ILE   230      44.425   9.660  -6.598  1.00 38.60           C  
ATOM   3529  C   ILE   230      44.701  11.150  -6.363  1.00 38.60           C  
ATOM   3530  CB  ILE   230      44.500   8.919  -5.236  1.00 38.60           C  
ATOM   3532  O   ILE   230      45.837  11.540  -6.113  1.00 38.60           O  
ATOM   3533  CG1 ILE   230      43.951   7.500  -5.443  1.00 38.60           C  
ATOM   3536  CG2 ILE   230      43.830   9.696  -4.078  1.00 38.60           C  
ATOM   3540  CD1 ILE   230      43.934   6.630  -4.199  1.00 38.60           C  
ATOM   3544  N   SER   231      43.647  11.969  -6.299  1.00 33.20           N  
ATOM   3546  CA  SER   231      43.713  13.371  -5.861  1.00 33.20           C  
ATOM   3548  C   SER   231      42.377  13.836  -5.245  1.00 33.20           C  
ATOM   3549  CB  SER   231      44.133  14.265  -7.043  1.00 33.20           C  
ATOM   3552  O   SER   231      41.434  13.054  -5.240  1.00 33.20           O  
ATOM   3553  OG  SER   231      43.015  14.856  -7.681  1.00 33.20           O  
ATOM   3555  N   PRO   232      42.252  15.091  -4.761  1.00 31.90           N  
ATOM   3556  CA  PRO   232      40.982  15.728  -4.382  1.00 31.90           C  
ATOM   3558  C   PRO   232      40.156  16.345  -5.545  1.00 31.90           C  
ATOM   3559  CB  PRO   232      41.335  16.754  -3.296  1.00 31.90           C  
ATOM   3562  O   PRO   232      39.121  16.960  -5.310  1.00 31.90           O  
ATOM   3563  CG  PRO   232      42.770  16.423  -2.902  1.00 31.90           C  
ATOM   3566  CD  PRO   232      43.343  15.858  -4.194  1.00 31.90           C  
ATOM   3569  N   GLN   233      40.566  16.213  -6.814  1.00 32.40           N  
ATOM   3571  CA  GLN   233      39.571  16.038  -7.897  1.00 32.40           C  
ATOM   3573  C   GLN   233      39.299  14.551  -8.081  1.00 32.40           C  
ATOM   3574  CB  GLN   233      40.010  16.576  -9.268  1.00 32.40           C  
ATOM   3577  O   GLN   233      38.182  14.127  -8.386  1.00 32.40           O  
ATOM   3578  CG  GLN   233      40.574  17.998  -9.262  1.00 32.40           C  
ATOM   3581  CD  GLN   233      42.095  18.058  -9.163  1.00 32.40           C  
ATOM   3582  NE2 GLN   233      42.656  19.241  -9.081  1.00 32.40           N  
ATOM   3585  OE1 GLN   233      42.823  17.077  -9.174  1.00 32.40           O  
ATOM   3586  N   GLY   234      40.379  13.779  -7.980  1.00 39.40           N  
ATOM   3588  CA  GLY   234      40.376  12.351  -7.949  1.00 39.40           C  
ATOM   3591  C   GLY   234      41.455  11.653  -8.734  1.00 39.40           C  
ATOM   3592  O   GLY   234      42.503  12.172  -9.093  1.00 39.40           O  
ATOM   3593  N   LEU   235      41.108  10.409  -8.959  1.00 39.50           N  
ATOM   3595  CA  LEU   235      41.884   9.321  -9.472  1.00 39.50           C  
ATOM   3597  C   LEU   235      41.878   9.509 -11.013  1.00 39.50           C  
ATOM   3598  CB  LEU   235      41.243   8.131  -8.729  1.00 39.50           C  
ATOM   3601  O   LEU   235      40.854   9.867 -11.580  1.00 39.50           O  
ATOM   3602  CG  LEU   235      41.645   6.654  -8.773  1.00 39.50           C  
ATOM   3604  CD1 LEU   235      43.091   6.232  -8.461  1.00 39.50           C  
ATOM   3608  CD2 LEU   235      40.792   6.003  -7.755  1.00 39.50           C  
ATOM   3612  N   ASN   236      42.984   9.304 -11.725  1.00 34.60           N  
ATOM   3614  CA  ASN   236      43.064   9.363 -13.199  1.00 34.60           C  
ATOM   3616  C   ASN   236      43.835   8.151 -13.826  1.00 34.60           C  
ATOM   3617  CB  ASN   236      43.721  10.731 -13.443  1.00 34.60           C  
ATOM   3620  O   ASN   236      44.900   7.836 -13.287  1.00 34.60           O  
ATOM   3621  CG  ASN   236      42.784  11.869 -13.067  1.00 34.60           C  
ATOM   3622  ND2 ASN   236      42.972  12.495 -11.928  1.00 34.60           N  
ATOM   3625  OD1 ASN   236      41.861  12.198 -13.791  1.00 34.60           O  
ATOM   3626  N   VAL   237      43.315   7.494 -14.898  1.00 38.90           N  
ATOM   3628  CA  VAL   237      43.828   6.218 -15.520  1.00 38.90           C  
ATOM   3630  C   VAL   237      45.000   6.421 -16.472  1.00 38.90           C  
ATOM   3631  CB  VAL   237      42.793   5.513 -16.453  1.00 38.90           C  
ATOM   3633  O   VAL   237      44.841   7.226 -17.376  1.00 38.90           O  
ATOM   3634  CG1 VAL   237      43.295   4.125 -16.901  1.00 38.90           C  
ATOM   3638  CG2 VAL   237      41.364   5.481 -15.940  1.00 38.90           C  
ATOM   3642  N   TYR   238      46.083   5.630 -16.459  1.00 33.60           N  
ATOM   3644  CA  TYR   238      47.072   5.701 -17.558  1.00 33.60           C  
ATOM   3646  C   TYR   238      47.731   4.374 -17.977  1.00 33.60           C  
ATOM   3647  CB  TYR   238      48.169   6.735 -17.243  1.00 33.60           C  
ATOM   3650  O   TYR   238      48.701   3.967 -17.344  1.00 33.60           O  
ATOM   3651  CG  TYR   238      47.718   8.087 -16.724  1.00 33.60           C  
ATOM   3652  CD1 TYR   238      47.616   9.171 -17.614  1.00 33.60           C  
ATOM   3654  CD2 TYR   238      47.398   8.261 -15.362  1.00 33.60           C  
ATOM   3656  CE1 TYR   238      47.179  10.424 -17.147  1.00 33.60           C  
ATOM   3658  CE2 TYR   238      46.958   9.511 -14.892  1.00 33.60           C  
ATOM   3660  OH  TYR   238      46.389  11.798 -15.357  1.00 33.60           O  
ATOM   3662  CZ  TYR   238      46.836  10.591 -15.790  1.00 33.60           C  
ATOM   3663  N   SER   239      47.304   3.738 -19.074  1.00 34.60           N  
ATOM   3665  CA  SER   239      47.988   2.544 -19.613  1.00 34.60           C  
ATOM   3667  C   SER   239      49.317   2.884 -20.303  1.00 34.60           C  
ATOM   3668  CB  SER   239      47.054   1.661 -20.460  1.00 34.60           C  
ATOM   3671  O   SER   239      49.559   4.021 -20.718  1.00 34.60           O  
ATOM   3672  OG  SER   239      47.237   1.799 -21.852  1.00 34.60           O  
ATOM   3674  N   VAL   240      50.216   1.899 -20.405  1.00 29.90           N  
ATOM   3676  CA  VAL   240      51.539   2.049 -21.035  1.00 29.90           C  
ATOM   3678  C   VAL   240      51.809   0.870 -21.969  1.00 29.90           C  
ATOM   3679  CB  VAL   240      52.665   2.177 -19.983  1.00 29.90           C  
ATOM   3681  O   VAL   240      51.896  -0.277 -21.524  1.00 29.90           O  
ATOM   3682  CG1 VAL   240      54.016   2.468 -20.655  1.00 29.90           C  
ATOM   3686  CG2 VAL   240      52.412   3.303 -18.974  1.00 29.90           C  
ATOM   3690  N   GLN   241      52.011   1.145 -23.259  1.00 28.10           N  
ATOM   3692  CA  GLN   241      52.449   0.157 -24.250  1.00 28.10           C  
ATOM   3694  C   GLN   241      53.709   0.625 -24.987  1.00 28.10           C  
ATOM   3695  CB  GLN   241      51.334  -0.164 -25.258  1.00 28.10           C  
ATOM   3698  O   GLN   241      53.877   1.807 -25.270  1.00 28.10           O  
ATOM   3699  CG  GLN   241      50.181  -0.991 -24.662  1.00 28.10           C  
ATOM   3702  CD  GLN   241      49.241  -1.551 -25.731  1.00 28.10           C  
ATOM   3703  NE2 GLN   241      48.230  -2.299 -25.349  1.00 28.10           N  
ATOM   3706  OE1 GLN   241      49.401  -1.353 -26.923  1.00 28.10           O  
ATOM   3707  N   GLY   242      54.571  -0.332 -25.342  1.00 27.90           N  
ATOM   3709  CA  GLY   242      55.827  -0.082 -26.051  1.00 27.90           C  
ATOM   3712  C   GLY   242      57.016   0.227 -25.133  1.00 27.90           C  
ATOM   3713  O   GLY   242      56.879   0.458 -23.935  1.00 27.90           O  
ATOM   3714  N   SER   243      58.222   0.205 -25.705  1.00 26.60           N  
ATOM   3716  CA  SER   243      59.491   0.440 -24.996  1.00 26.60           C  
ATOM   3718  C   SER   243      59.870   1.927 -24.897  1.00 26.60           C  
ATOM   3719  CB  SER   243      60.598  -0.405 -25.636  1.00 26.60           C  
ATOM   3722  O   SER   243      61.052   2.268 -24.901  1.00 26.60           O  
ATOM   3723  OG  SER   243      60.759  -0.045 -26.993  1.00 26.60           O  
ATOM   3725  N   ALA   244      58.873   2.811 -24.844  1.00 23.20           N  
ATOM   3727  CA  ALA   244      59.017   4.250 -24.654  1.00 23.20           C  
ATOM   3729  C   ALA   244      58.013   4.699 -23.584  1.00 23.20           C  
ATOM   3730  CB  ALA   244      58.802   4.967 -25.993  1.00 23.20           C  
ATOM   3734  O   ALA   244      56.877   4.235 -23.559  1.00 23.20           O  
ATOM   3735  N   SER   245      58.428   5.581 -22.676  1.00 26.50           N  
ATOM   3737  CA  SER   245      57.685   5.923 -21.454  1.00 26.50           C  
ATOM   3739  C   SER   245      56.555   6.948 -21.665  1.00 26.50           C  
ATOM   3740  CB  SER   245      58.674   6.281 -20.333  1.00 26.50           C  
ATOM   3743  O   SER   245      56.346   7.847 -20.855  1.00 26.50           O  
ATOM   3744  OG  SER   245      59.771   7.041 -20.819  1.00 26.50           O  
ATOM   3746  N   THR   246      55.800   6.819 -22.756  1.00 23.30           N  
ATOM   3748  CA  THR   246      54.581   7.597 -23.022  1.00 23.30           C  
ATOM   3750  C   THR   246      53.365   6.944 -22.363  1.00 23.30           C  
ATOM   3751  CB  THR   246      54.347   7.780 -24.530  1.00 23.30           C  
ATOM   3753  O   THR   246      52.944   5.858 -22.752  1.00 23.30           O  
ATOM   3754  CG2 THR   246      55.209   8.919 -25.074  1.00 23.30           C  
ATOM   3758  OG1 THR   246      54.698   6.616 -25.242  1.00 23.30           O  
ATOM   3760  N   PHE   247      52.800   7.627 -21.366  1.00 30.40           N  
ATOM   3762  CA  PHE   247      51.626   7.196 -20.603  1.00 30.40           C  
ATOM   3764  C   PHE   247      50.329   7.652 -21.290  1.00 30.40           C  
ATOM   3765  CB  PHE   247      51.720   7.760 -19.175  1.00 30.40           C  
ATOM   3768  O   PHE   247      50.179   8.836 -21.605  1.00 30.40           O  
ATOM   3769  CG  PHE   247      52.920   7.300 -18.364  1.00 30.40           C  
ATOM   3770  CD1 PHE   247      52.780   6.262 -17.423  1.00 30.40           C  
ATOM   3772  CD2 PHE   247      54.174   7.924 -18.525  1.00 30.40           C  
ATOM   3774  CE1 PHE   247      53.886   5.841 -16.662  1.00 30.40           C  
ATOM   3776  CE2 PHE   247      55.282   7.497 -17.772  1.00 30.40           C  
ATOM   3778  CZ  PHE   247      55.139   6.455 -16.839  1.00 30.40           C  
ATOM   3780  N   LYS   248      49.385   6.728 -21.496  1.00 30.60           N  
ATOM   3782  CA  LYS   248      48.170   6.910 -22.302  1.00 30.60           C  
ATOM   3784  C   LYS   248      46.922   6.933 -21.416  1.00 30.60           C  
ATOM   3785  CB  LYS   248      48.159   5.789 -23.353  1.00 30.60           C  
ATOM   3788  O   LYS   248      46.643   5.971 -20.715  1.00 30.60           O  
ATOM   3789  CG  LYS   248      47.004   5.919 -24.347  1.00 30.60           C  
ATOM   3792  CD  LYS   248      47.273   5.053 -25.586  1.00 30.60           C  
ATOM   3795  CE  LYS   248      46.027   5.020 -26.473  1.00 30.60           C  
ATOM   3798  NZ  LYS   248      46.358   4.702 -27.884  1.00 30.60           N  
ATOM   3802  N   TYR   249      46.210   8.058 -21.403  1.00 31.10           N  
ATOM   3804  CA  TYR   249      45.124   8.357 -20.458  1.00 31.10           C  
ATOM   3806  C   TYR   249      43.796   7.723 -20.907  1.00 31.10           C  
ATOM   3807  CB  TYR   249      45.029   9.891 -20.337  1.00 31.10           C  
ATOM   3810  O   TYR   249      43.265   8.158 -21.924  1.00 31.10           O  
ATOM   3811  CG  TYR   249      43.999  10.450 -19.366  1.00 31.10           C  
ATOM   3812  CD1 TYR   249      43.041  11.390 -19.791  1.00 31.10           C  
ATOM   3814  CD2 TYR   249      44.030  10.078 -18.014  1.00 31.10           C  
ATOM   3816  CE1 TYR   249      42.164  11.978 -18.856  1.00 31.10           C  
ATOM   3818  CE2 TYR   249      43.078  10.564 -17.107  1.00 31.10           C  
ATOM   3820  OH  TYR   249      41.393  12.192 -16.588  1.00 31.10           O  
ATOM   3822  CZ  TYR   249      42.181  11.569 -17.505  1.00 31.10           C  
ATOM   3823  N   PHE   250      43.274   6.718 -20.187  1.00 32.80           N  
ATOM   3825  CA  PHE   250      42.161   5.887 -20.694  1.00 32.80           C  
ATOM   3827  C   PHE   250      40.747   6.310 -20.256  1.00 32.80           C  
ATOM   3828  CB  PHE   250      42.438   4.390 -20.464  1.00 32.80           C  
ATOM   3831  O   PHE   250      39.851   6.275 -21.091  1.00 32.80           O  
ATOM   3832  CG  PHE   250      42.981   3.705 -21.704  1.00 32.80           C  
ATOM   3833  CD1 PHE   250      42.097   3.102 -22.618  1.00 32.80           C  
ATOM   3835  CD2 PHE   250      44.358   3.735 -21.990  1.00 32.80           C  
ATOM   3837  CE1 PHE   250      42.587   2.532 -23.806  1.00 32.80           C  
ATOM   3839  CE2 PHE   250      44.846   3.185 -23.190  1.00 32.80           C  
ATOM   3841  CZ  PHE   250      43.961   2.574 -24.095  1.00 32.80           C  
ATOM   3843  N   CYS   251      40.524   6.773 -19.017  1.00 31.60           N  
ATOM   3845  CA  CYS   251      39.207   7.284 -18.603  1.00 31.60           C  
ATOM   3847  C   CYS   251      39.282   8.514 -17.664  1.00 31.60           C  
ATOM   3848  CB  CYS   251      38.364   6.155 -17.997  1.00 31.60           C  
ATOM   3851  O   CYS   251      39.946   8.491 -16.622  1.00 31.60           O  
ATOM   3852  SG  CYS   251      36.654   6.732 -17.803  1.00 31.60           S  
ATOM   3854  N   PRO   252      38.595   9.626 -17.992  1.00 29.60           N  
ATOM   3855  CA  PRO   252      38.438  10.764 -17.090  1.00 29.60           C  
ATOM   3857  C   PRO   252      37.137  10.735 -16.282  1.00 29.60           C  
ATOM   3858  CB  PRO   252      38.426  11.977 -18.023  1.00 29.60           C  
ATOM   3861  O   PRO   252      37.025  11.477 -15.303  1.00 29.60           O  
ATOM   3862  CG  PRO   252      37.717  11.450 -19.269  1.00 29.60           C  
ATOM   3865  CD  PRO   252      38.145   9.983 -19.333  1.00 29.60           C  
ATOM   3868  N   TYR   253      36.118   9.988 -16.719  1.00 30.90           N  
ATOM   3870  CA  TYR   253      34.723  10.362 -16.457  1.00 30.90           C  
ATOM   3872  C   TYR   253      34.322  10.280 -14.990  1.00 30.90           C  
ATOM   3873  CB  TYR   253      33.776   9.524 -17.303  1.00 30.90           C  
ATOM   3876  O   TYR   253      33.557  11.131 -14.527  1.00 30.90           O  
ATOM   3877  CG  TYR   253      32.971  10.339 -18.277  1.00 30.90           C  
ATOM   3878  CD1 TYR   253      31.820  11.007 -17.820  1.00 30.90           C  
ATOM   3880  CD2 TYR   253      33.325  10.370 -19.637  1.00 30.90           C  
ATOM   3882  CE1 TYR   253      31.014  11.709 -18.730  1.00 30.90           C  
ATOM   3884  CE2 TYR   253      32.518  11.074 -20.549  1.00 30.90           C  
ATOM   3886  OH  TYR   253      30.575  12.383 -20.995  1.00 30.90           O  
ATOM   3888  CZ  TYR   253      31.357  11.736 -20.098  1.00 30.90           C  
ATOM   3889  N   PHE   254      34.956   9.373 -14.243  1.00 30.40           N  
ATOM   3891  CA  PHE   254      34.896   9.262 -12.786  1.00 30.40           C  
ATOM   3893  C   PHE   254      35.083  10.605 -12.038  1.00 30.40           C  
ATOM   3894  CB  PHE   254      35.910   8.189 -12.353  1.00 30.40           C  
ATOM   3897  O   PHE   254      34.675  10.741 -10.884  1.00 30.40           O  
ATOM   3898  CG  PHE   254      35.321   7.064 -11.524  1.00 30.40           C  
ATOM   3899  CD1 PHE   254      34.442   7.366 -10.469  1.00 30.40           C  
ATOM   3901  CD2 PHE   254      35.637   5.718 -11.798  1.00 30.40           C  
ATOM   3903  CE1 PHE   254      33.928   6.345  -9.652  1.00 30.40           C  
ATOM   3905  CE2 PHE   254      35.086   4.693 -11.002  1.00 30.40           C  
ATOM   3907  CZ  PHE   254      34.243   5.002  -9.923  1.00 30.40           C  
ATOM   3909  N   SER   255      35.644  11.621 -12.705  1.00 29.70           N  
ATOM   3911  CA  SER   255      35.783  13.007 -12.239  1.00 29.70           C  
ATOM   3913  C   SER   255      34.500  13.775 -11.998  1.00 29.70           C  
ATOM   3914  CB  SER   255      36.604  13.835 -13.246  1.00 29.70           C  
ATOM   3917  O   SER   255      34.452  14.574 -11.063  1.00 29.70           O  
ATOM   3918  OG  SER   255      37.863  13.260 -13.544  1.00 29.70           O  
ATOM   3920  N   SER   256      33.513  13.637 -12.874  1.00 30.20           N  
ATOM   3922  CA  SER   256      32.623  14.768 -13.161  1.00 30.20           C  
ATOM   3924  C   SER   256      31.603  15.073 -12.053  1.00 30.20           C  
ATOM   3925  CB  SER   256      31.984  14.601 -14.547  1.00 30.20           C  
ATOM   3928  O   SER   256      31.267  16.238 -11.854  1.00 30.20           O  
ATOM   3929  OG  SER   256      31.598  13.263 -14.781  1.00 30.20           O  
ATOM   3931  N   PHE   257      31.181  14.081 -11.260  1.00 31.70           N  
ATOM   3933  CA  PHE   257      30.043  14.217 -10.335  1.00 31.70           C  
ATOM   3935  C   PHE   257      30.426  14.625  -8.888  1.00 31.70           C  
ATOM   3936  CB  PHE   257      29.152  12.962 -10.404  1.00 31.70           C  
ATOM   3939  O   PHE   257      29.571  14.665  -8.002  1.00 31.70           O  
ATOM   3940  CG  PHE   257      28.522  12.637 -11.759  1.00 31.70           C  
ATOM   3941  CD1 PHE   257      27.120  12.648 -11.896  1.00 31.70           C  
ATOM   3943  CD2 PHE   257      29.307  12.282 -12.876  1.00 31.70           C  
ATOM   3945  CE1 PHE   257      26.519  12.342 -13.132  1.00 31.70           C  
ATOM   3947  CE2 PHE   257      28.708  11.986 -14.113  1.00 31.70           C  
ATOM   3949  CZ  PHE   257      27.314  12.026 -14.246  1.00 31.70           C  
ATOM   3951  N   GLY   258      31.698  14.937  -8.606  1.00 34.00           N  
ATOM   3953  CA  GLY   258      32.074  15.842  -7.502  1.00 34.00           C  
ATOM   3956  C   GLY   258      31.864  15.417  -6.031  1.00 34.00           C  
ATOM   3957  O   GLY   258      31.704  16.299  -5.189  1.00 34.00           O  
ATOM   3958  N   GLY   259      31.873  14.123  -5.685  1.00 34.50           N  
ATOM   3960  CA  GLY   259      31.728  13.638  -4.295  1.00 34.50           C  
ATOM   3963  C   GLY   259      32.933  13.871  -3.353  1.00 34.50           C  
ATOM   3964  O   GLY   259      33.635  14.875  -3.430  1.00 34.50           O  
ATOM   3965  N   TRP   260      33.183  12.895  -2.471  1.00 38.30           N  
ATOM   3967  CA  TRP   260      34.482  12.416  -1.928  1.00 38.30           C  
ATOM   3969  C   TRP   260      35.519  13.330  -1.218  1.00 38.30           C  
ATOM   3970  CB  TRP   260      35.154  11.641  -3.044  1.00 38.30           C  
ATOM   3973  O   TRP   260      36.203  12.916  -0.298  1.00 38.30           O  
ATOM   3974  CG  TRP   260      35.832  10.377  -2.666  1.00 38.30           C  
ATOM   3975  CD1 TRP   260      36.158   9.497  -3.619  1.00 38.30           C  
ATOM   3977  CD2 TRP   260      36.117   9.704  -1.386  1.00 38.30           C  
ATOM   3978  CE2 TRP   260      36.660   8.422  -1.694  1.00 38.30           C  
ATOM   3979  CE3 TRP   260      35.914   9.954  -0.006  1.00 38.30           C  
ATOM   3981  NE1 TRP   260      36.698   8.365  -3.058  1.00 38.30           N  
ATOM   3983  CH2 TRP   260      36.766   7.767   0.623  1.00 38.30           C  
ATOM   3985  CZ2 TRP   260      36.986   7.474  -0.725  1.00 38.30           C  
ATOM   3987  CZ3 TRP   260      36.244   9.010   0.979  1.00 38.30           C  
ATOM   3989  N   SER   261      35.585  14.613  -1.519  1.00 38.80           N  
ATOM   3991  CA  SER   261      35.846  15.683  -0.544  1.00 38.80           C  
ATOM   3993  C   SER   261      37.456  15.968  -0.162  1.00 38.80           C  
ATOM   3994  CB  SER   261      34.498  15.555   0.266  1.00 38.80           C  
ATOM   3997  O   SER   261      38.189  15.218  -0.787  1.00 38.80           O  
ATOM   3998  OG  SER   261      34.372  14.553   1.231  1.00 38.80           O  
ATOM   4000  N   ARG   262      38.272  16.869   0.620  1.00 35.40           N  
ATOM   4002  CA  ARG   262      38.461  17.929   1.839  1.00 35.40           C  
ATOM   4004  C   ARG   262      38.150  17.938   3.540  1.00 35.40           C  
ATOM   4005  CB  ARG   262      39.886  18.571   1.636  1.00 35.40           C  
ATOM   4008  O   ARG   262      38.594  18.961   4.053  1.00 35.40           O  
ATOM   4009  CG  ARG   262      41.203  18.102   2.347  1.00 35.40           C  
ATOM   4012  CD  ARG   262      41.780  18.967   3.491  1.00 35.40           C  
ATOM   4015  NE  ARG   262      41.415  18.500   4.848  1.00 35.40           N  
ATOM   4017  NH1 ARG   262      43.442  17.681   5.666  1.00 35.40           N  
ATOM   4020  NH2 ARG   262      41.704  17.752   6.986  1.00 35.40           N  
ATOM   4023  CZ  ARG   262      42.189  17.993   5.808  1.00 35.40           C  
ATOM   4024  N   ARG   263      37.537  17.177   4.596  1.00 35.50           N  
ATOM   4026  CA  ARG   263      36.587  16.003   5.156  1.00 35.50           C  
ATOM   4028  C   ARG   263      36.754  14.414   5.412  1.00 35.50           C  
ATOM   4029  CB  ARG   263      35.049  16.265   5.146  1.00 35.50           C  
ATOM   4032  O   ARG   263      36.586  14.032   6.558  1.00 35.50           O  
ATOM   4033  CG  ARG   263      34.445  16.939   6.406  1.00 35.50           C  
ATOM   4036  CD  ARG   263      33.359  16.105   7.101  1.00 35.50           C  
ATOM   4039  NE  ARG   263      33.933  15.054   7.952  1.00 35.50           N  
ATOM   4041  NH1 ARG   263      32.442  13.334   7.589  1.00 35.50           N  
ATOM   4044  NH2 ARG   263      34.092  13.094   9.048  1.00 35.50           N  
ATOM   4047  CZ  ARG   263      33.486  13.836   8.183  1.00 35.50           C  
ATOM   4048  N   PHE   264      36.981  13.455   4.477  1.00 44.50           N  
ATOM   4050  CA  PHE   264      37.747  12.140   4.412  1.00 44.50           C  
ATOM   4052  C   PHE   264      39.245  12.025   3.700  1.00 44.50           C  
ATOM   4053  CB  PHE   264      36.724  11.282   3.650  1.00 44.50           C  
ATOM   4056  O   PHE   264      39.252  11.959   2.483  1.00 44.50           O  
ATOM   4057  CG  PHE   264      35.244  11.521   3.948  1.00 44.50           C  
ATOM   4058  CD1 PHE   264      34.699  11.218   5.205  1.00 44.50           C  
ATOM   4060  CD2 PHE   264      34.403  12.041   2.950  1.00 44.50           C  
ATOM   4062  CE1 PHE   264      33.316  11.335   5.428  1.00 44.50           C  
ATOM   4064  CE2 PHE   264      33.032  12.242   3.195  1.00 44.50           C  
ATOM   4066  CZ  PHE   264      32.480  11.859   4.428  1.00 44.50           C  
ATOM   4068  N   VAL   265      40.468  12.043   4.381  1.00 40.40           N  
ATOM   4070  CA  VAL   265      41.875  12.764   4.565  1.00 40.40           C  
ATOM   4072  C   VAL   265      42.355  13.745   5.830  1.00 40.40           C  
ATOM   4073  CB  VAL   265      42.673  13.152   3.277  1.00 40.40           C  
ATOM   4075  O   VAL   265      42.835  14.810   5.448  1.00 40.40           O  
ATOM   4076  CG1 VAL   265      44.208  13.050   3.472  1.00 40.40           C  
ATOM   4080  CG2 VAL   265      42.469  12.239   2.070  1.00 40.40           C  
ATOM   4084  N   ASP   266      42.276  13.805   7.242  1.00 34.80           N  
ATOM   4086  CA  ASP   266      42.069  13.130   8.676  1.00 34.80           C  
ATOM   4088  C   ASP   266      40.740  12.443   9.526  1.00 34.80           C  
ATOM   4089  CB  ASP   266      42.664  14.222   9.637  1.00 34.80           C  
ATOM   4092  O   ASP   266      40.672  12.789  10.702  1.00 34.80           O  
ATOM   4093  CG  ASP   266      43.765  15.169   9.102  1.00 34.80           C  
ATOM   4094  OD1 ASP   266      44.941  14.993   9.479  1.00 34.80           O  
ATOM   4095  OD2 ASP   266      43.414  16.114   8.341  1.00 34.80           O  
ATOM   4096  N   THR   267      39.613  11.565   9.363  1.00 37.70           N  
ATOM   4098  CA  THR   267      38.694  10.509   8.523  1.00 37.70           C  
ATOM   4100  C   THR   267      38.603   9.969   6.898  1.00 37.70           C  
ATOM   4101  CB  THR   267      37.237  10.627   9.060  1.00 37.70           C  
ATOM   4103  O   THR   267      37.449   9.816   6.550  1.00 37.70           O  
ATOM   4104  CG2 THR   267      37.108  10.901  10.561  1.00 37.70           C  
ATOM   4108  OG1 THR   267      36.457  11.600   8.411  1.00 37.70           O  
ATOM   4110  N   VAL   268      39.425   9.735   5.742  1.00 40.90           N  
ATOM   4112  CA  VAL   268      40.631   8.927   5.040  1.00 40.90           C  
ATOM   4114  C   VAL   268      42.258   8.915   5.227  1.00 40.90           C  
ATOM   4115  CB  VAL   268      40.489   8.950   3.466  1.00 40.90           C  
ATOM   4117  O   VAL   268      42.931   9.671   4.541  1.00 40.90           O  
ATOM   4118  CG1 VAL   268      41.479   8.120   2.601  1.00 40.90           C  
ATOM   4122  CG2 VAL   268      39.076   8.705   2.933  1.00 40.90           C  
ATOM   4126  N   THR   269      42.916   7.960   5.969  1.00 34.30           N  
ATOM   4128  CA  THR   269      44.344   7.461   6.177  1.00 34.30           C  
ATOM   4130  C   THR   269      44.391   6.271   7.231  1.00 34.30           C  
ATOM   4131  CB  THR   269      45.466   8.485   6.524  1.00 34.30           C  
ATOM   4133  O   THR   269      43.325   5.718   7.495  1.00 34.30           O  
ATOM   4134  CG2 THR   269      45.569   9.788   5.744  1.00 34.30           C  
ATOM   4138  OG1 THR   269      45.566   8.810   7.887  1.00 34.30           O  
ATOM   4140  N   LEU   270      45.564   5.862   7.798  1.00 36.50           N  
ATOM   4142  CA  LEU   270      46.105   4.493   8.159  1.00 36.50           C  
ATOM   4144  C   LEU   270      45.599   3.618   9.364  1.00 36.50           C  
ATOM   4145  CB  LEU   270      47.647   4.582   8.249  1.00 36.50           C  
ATOM   4148  O   LEU   270      45.394   4.125  10.463  1.00 36.50           O  
ATOM   4149  CG  LEU   270      48.392   4.487   6.900  1.00 36.50           C  
ATOM   4151  CD1 LEU   270      48.364   5.800   6.111  1.00 36.50           C  
ATOM   4155  CD2 LEU   270      49.854   4.134   7.147  1.00 36.50           C  
ATOM   4159  N   MET   271      45.585   2.272   9.156  1.00 32.50           N  
ATOM   4161  CA  MET   271      45.750   1.163  10.142  1.00 32.50           C  
ATOM   4163  C   MET   271      46.551  -0.036   9.586  1.00 32.50           C  
ATOM   4164  CB  MET   271      44.437   0.662  10.806  1.00 32.50           C  
ATOM   4167  O   MET   271      46.277  -0.528   8.505  1.00 32.50           O  
ATOM   4168  CG  MET   271      43.746  -0.654  10.345  1.00 32.50           C  
ATOM   4171  SD  MET   271      43.026  -1.631  11.711  1.00 32.50           S  
ATOM   4172  CE  MET   271      41.979  -2.797  10.807  1.00 32.50           C  
ATOM   4176  N   ASP   272      47.499  -0.564  10.351  1.00 34.70           N  
ATOM   4178  CA  ASP   272      48.208  -1.826  10.075  1.00 34.70           C  
ATOM   4180  C   ASP   272      47.275  -3.045  10.291  1.00 34.70           C  
ATOM   4181  CB  ASP   272      49.447  -1.817  10.987  1.00 34.70           C  
ATOM   4184  O   ASP   272      46.566  -3.117  11.300  1.00 34.70           O  
ATOM   4185  CG  ASP   272      50.234  -3.125  11.075  1.00 34.70           C  
ATOM   4186  OD1 ASP   272      50.159  -3.936  10.127  1.00 34.70           O  
ATOM   4187  OD2 ASP   272      50.895  -3.297  12.127  1.00 34.70           O  
ATOM   4188  N   GLU   273      47.236  -3.977   9.331  1.00 33.00           N  
ATOM   4190  CA  GLU   273      46.311  -5.124   9.314  1.00 33.00           C  
ATOM   4192  C   GLU   273      47.018  -6.407   9.785  1.00 33.00           C  
ATOM   4193  CB  GLU   273      45.689  -5.273   7.900  1.00 33.00           C  
ATOM   4196  O   GLU   273      46.626  -7.007  10.792  1.00 33.00           O  
ATOM   4197  CG  GLU   273      44.149  -5.280   7.852  1.00 33.00           C  
ATOM   4200  CD  GLU   273      43.518  -6.565   8.400  1.00 33.00           C  
ATOM   4201  OE1 GLU   273      42.613  -6.488   9.265  1.00 33.00           O  
ATOM   4202  OE2 GLU   273      43.974  -7.680   8.066  1.00 33.00           O  
ATOM   4203  N   GLY   274      48.072  -6.809   9.069  1.00 24.20           N  
ATOM   4205  CA  GLY   274      48.763  -8.092   9.196  1.00 24.20           C  
ATOM   4208  C   GLY   274      49.053  -8.737   7.818  1.00 24.20           C  
ATOM   4209  O   GLY   274      48.578  -8.273   6.789  1.00 24.20           O  
ATOM   4210  N   GLY   275      49.879  -9.791   7.768  1.00 27.30           N  
ATOM   4212  CA  GLY   275      50.276 -10.515   6.543  1.00 27.30           C  
ATOM   4215  C   GLY   275      51.550 -10.047   5.810  1.00 27.30           C  
ATOM   4216  O   GLY   275      51.996 -10.721   4.884  1.00 27.30           O  
ATOM   4217  N   ASN   276      52.166  -8.954   6.254  1.00 29.40           N  
ATOM   4219  CA  ASN   276      52.994  -8.013   5.483  1.00 29.40           C  
ATOM   4221  C   ASN   276      52.157  -7.058   4.594  1.00 29.40           C  
ATOM   4222  CB  ASN   276      54.302  -8.621   4.910  1.00 29.40           C  
ATOM   4225  O   ASN   276      52.530  -6.789   3.452  1.00 29.40           O  
ATOM   4226  CG  ASN   276      55.577  -8.047   5.527  1.00 29.40           C  
ATOM   4227  ND2 ASN   276      56.670  -8.030   4.799  1.00 29.40           N  
ATOM   4230  OD1 ASN   276      55.687  -7.745   6.699  1.00 29.40           O  
ATOM   4231  N   GLN   277      51.034  -6.543   5.147  1.00 30.60           N  
ATOM   4233  CA  GLN   277      50.042  -5.691   4.467  1.00 30.60           C  
ATOM   4235  C   GLN   277      49.479  -4.496   5.321  1.00 30.60           C  
ATOM   4236  CB  GLN   277      48.912  -6.626   3.960  1.00 30.60           C  
ATOM   4239  O   GLN   277      48.907  -4.716   6.384  1.00 30.60           O  
ATOM   4240  CG  GLN   277      49.331  -7.955   3.270  1.00 30.60           C  
ATOM   4243  CD  GLN   277      48.406  -8.371   2.128  1.00 30.60           C  
ATOM   4244  NE2 GLN   277      48.366  -7.606   1.065  1.00 30.60           N  
ATOM   4247  OE1 GLN   277      47.729  -9.385   2.138  1.00 30.60           O  
ATOM   4248  N   GLU   278      49.603  -3.219   4.878  1.00 34.10           N  
ATOM   4250  CA  GLU   278      49.090  -1.996   5.594  1.00 34.10           C  
ATOM   4252  C   GLU   278      47.754  -1.437   5.054  1.00 34.10           C  
ATOM   4253  CB  GLU   278      50.039  -0.777   5.468  1.00 34.10           C  
ATOM   4256  O   GLU   278      47.692  -1.136   3.866  1.00 34.10           O  
ATOM   4257  CG  GLU   278      51.243  -0.689   6.402  1.00 34.10           C  
ATOM   4260  CD  GLU   278      51.780   0.757   6.454  1.00 34.10           C  
ATOM   4261  OE1 GLU   278      51.887   1.325   7.566  1.00 34.10           O  
ATOM   4262  OE2 GLU   278      52.047   1.311   5.363  1.00 34.10           O  
ATOM   4263  N   ALA   279      46.777  -1.125   5.923  1.00 39.60           N  
ATOM   4265  CA  ALA   279      45.440  -0.535   5.677  1.00 39.60           C  
ATOM   4267  C   ALA   279      45.189   0.876   6.305  1.00 39.60           C  
ATOM   4268  CB  ALA   279      44.408  -1.611   6.039  1.00 39.60           C  
ATOM   4272  O   ALA   279      46.074   1.721   6.212  1.00 39.60           O  
ATOM   4273  N   LEU   280      43.999   1.200   6.872  1.00 38.10           N  
ATOM   4275  CA  LEU   280      43.378   2.566   7.019  1.00 38.10           C  
ATOM   4277  C   LEU   280      42.181   2.568   8.099  1.00 38.10           C  
ATOM   4278  CB  LEU   280      43.057   2.978   5.545  1.00 38.10           C  
ATOM   4281  O   LEU   280      41.682   1.475   8.332  1.00 38.10           O  
ATOM   4282  CG  LEU   280      43.732   4.113   4.727  1.00 38.10           C  
ATOM   4284  CD1 LEU   280      45.254   4.174   4.577  1.00 38.10           C  
ATOM   4288  CD2 LEU   280      43.335   3.941   3.268  1.00 38.10           C  
ATOM   4292  N   ILE   281      41.746   3.682   8.792  1.00 38.60           N  
ATOM   4294  CA  ILE   281      40.573   3.877   9.788  1.00 38.60           C  
ATOM   4296  C   ILE   281      40.060   5.372   9.888  1.00 38.60           C  
ATOM   4297  CB  ILE   281      40.974   3.407  11.233  1.00 38.60           C  
ATOM   4299  O   ILE   281      40.955   6.210   9.988  1.00 38.60           O  
ATOM   4300  CG1 ILE   281      40.872   1.870  11.430  1.00 38.60           C  
ATOM   4303  CG2 ILE   281      40.136   4.075  12.356  1.00 38.60           C  
ATOM   4307  CD1 ILE   281      41.308   1.330  12.800  1.00 38.60           C  
ATOM   4311  N   GLY   282      38.802   5.956   9.931  1.00 38.10           N  
ATOM   4313  CA  GLY   282      37.285   5.831   9.704  1.00 38.10           C  
ATOM   4316  C   GLY   282      36.447   5.971   8.318  1.00 38.10           C  
ATOM   4317  O   GLY   282      36.045   4.928   7.833  1.00 38.10           O  
ATOM   4318  N   THR   283      36.062   7.130   7.676  1.00 38.50           N  
ATOM   4320  CA  THR   283      34.824   7.351   6.775  1.00 38.50           C  
ATOM   4322  C   THR   283      34.878   7.974   5.297  1.00 38.50           C  
ATOM   4323  CB  THR   283      33.798   8.184   7.572  1.00 38.50           C  
ATOM   4325  O   THR   283      35.926   8.362   4.821  1.00 38.50           O  
ATOM   4326  CG2 THR   283      33.309   7.486   8.840  1.00 38.50           C  
ATOM   4330  OG1 THR   283      34.328   9.431   7.980  1.00 38.50           O  
ATOM   4332  N   GLY   284      33.735   8.138   4.569  1.00 39.50           N  
ATOM   4334  CA  GLY   284      33.422   8.618   3.172  1.00 39.50           C  
ATOM   4337  C   GLY   284      31.878   8.830   2.970  1.00 39.50           C  
ATOM   4338  O   GLY   284      31.163   8.532   3.925  1.00 39.50           O  
ATOM   4339  N   PRO   285      31.288   9.361   1.857  1.00 36.80           N  
ATOM   4340  CA  PRO   285      29.828   9.659   1.741  1.00 36.80           C  
ATOM   4342  C   PRO   285      28.753   8.623   2.164  1.00 36.80           C  
ATOM   4343  CB  PRO   285      29.579  10.107   0.298  1.00 36.80           C  
ATOM   4346  O   PRO   285      27.621   9.044   2.405  1.00 36.80           O  
ATOM   4347  CG  PRO   285      30.910  10.748  -0.085  1.00 36.80           C  
ATOM   4350  CD  PRO   285      31.976   9.986   0.724  1.00 36.80           C  
ATOM   4353  N   LYS   286      29.074   7.337   2.352  1.00 35.70           N  
ATOM   4355  CA  LYS   286      28.224   6.372   3.104  1.00 35.70           C  
ATOM   4357  C   LYS   286      28.801   5.960   4.451  1.00 35.70           C  
ATOM   4358  CB  LYS   286      28.084   5.098   2.276  1.00 35.70           C  
ATOM   4361  O   LYS   286      28.078   5.653   5.395  1.00 35.70           O  
ATOM   4362  CG  LYS   286      27.002   4.118   2.729  1.00 35.70           C  
ATOM   4365  CD  LYS   286      26.976   2.920   1.769  1.00 35.70           C  
ATOM   4368  CE  LYS   286      26.301   3.247   0.455  1.00 35.70           C  
ATOM   4371  NZ  LYS   286      26.920   2.585  -0.722  1.00 35.70           N  
ATOM   4375  N   GLY   287      30.118   5.848   4.474  1.00 36.30           N  
ATOM   4377  CA  GLY   287      30.868   4.971   5.344  1.00 36.30           C  
ATOM   4380  C   GLY   287      32.273   4.793   4.772  1.00 36.30           C  
ATOM   4381  O   GLY   287      32.837   5.735   4.253  1.00 36.30           O  
ATOM   4382  N   ILE   288      32.887   3.648   4.964  1.00 34.30           N  
ATOM   4384  CA  ILE   288      34.202   3.504   5.607  1.00 34.30           C  
ATOM   4386  C   ILE   288      35.260   3.098   4.509  1.00 34.30           C  
ATOM   4387  CB  ILE   288      33.763   2.612   6.821  1.00 34.30           C  
ATOM   4389  O   ILE   288      34.822   2.602   3.473  1.00 34.30           O  
ATOM   4390  CG1 ILE   288      32.844   3.409   7.807  1.00 34.30           C  
ATOM   4393  CG2 ILE   288      34.719   1.928   7.768  1.00 34.30           C  
ATOM   4397  CD1 ILE   288      31.559   2.657   8.175  1.00 34.30           C  
ATOM   4401  N   GLU   289      36.598   3.375   4.589  1.00 37.60           N  
ATOM   4403  CA  GLU   289      37.519   3.210   3.395  1.00 37.60           C  
ATOM   4405  C   GLU   289      39.018   2.667   3.462  1.00 37.60           C  
ATOM   4406  CB  GLU   289      37.407   4.474   2.529  1.00 37.60           C  
ATOM   4409  O   GLU   289      39.921   3.297   2.933  1.00 37.60           O  
ATOM   4410  CG  GLU   289      37.563   4.241   1.026  1.00 37.60           C  
ATOM   4413  CD  GLU   289      38.895   4.793   0.512  1.00 37.60           C  
ATOM   4414  OE1 GLU   289      39.192   6.006   0.710  1.00 37.60           O  
ATOM   4415  OE2 GLU   289      39.573   4.041  -0.206  1.00 37.60           O  
ATOM   4416  N   TYR   290      39.329   1.491   4.033  1.00 38.40           N  
ATOM   4418  CA  TYR   290      40.638   0.793   4.229  1.00 38.40           C  
ATOM   4420  C   TYR   290      41.092  -0.108   3.105  1.00 38.40           C  
ATOM   4421  CB  TYR   290      40.895   0.044   5.595  1.00 38.40           C  
ATOM   4424  O   TYR   290      40.412  -0.321   2.116  1.00 38.40           O  
ATOM   4425  CG  TYR   290      40.822  -1.491   5.859  1.00 38.40           C  
ATOM   4426  CD1 TYR   290      40.676  -2.511   4.877  1.00 38.40           C  
ATOM   4428  CD2 TYR   290      40.985  -1.917   7.198  1.00 38.40           C  
ATOM   4430  CE1 TYR   290      40.657  -3.876   5.211  1.00 38.40           C  
ATOM   4432  CE2 TYR   290      40.960  -3.291   7.537  1.00 38.40           C  
ATOM   4434  OH  TYR   290      40.773  -5.600   6.858  1.00 38.40           O  
ATOM   4436  CZ  TYR   290      40.788  -4.276   6.547  1.00 38.40           C  
ATOM   4437  N   MET   291      42.307  -0.637   3.263  1.00 39.90           N  
ATOM   4439  CA  MET   291      43.073  -1.100   2.138  1.00 39.90           C  
ATOM   4441  C   MET   291      44.396  -1.871   2.528  1.00 39.90           C  
ATOM   4442  CB  MET   291      43.443   0.266   1.498  1.00 39.90           C  
ATOM   4445  O   MET   291      45.392  -1.176   2.614  1.00 39.90           O  
ATOM   4446  CG  MET   291      42.532   1.361   0.917  1.00 39.90           C  
ATOM   4449  SD  MET   291      43.608   2.700   0.314  1.00 39.90           S  
ATOM   4450  CE  MET   291      42.430   3.920  -0.275  1.00 39.90           C  
ATOM   4454  N   PRO   292      44.570  -3.215   2.676  1.00 38.50           N  
ATOM   4455  CA  PRO   292      45.886  -3.889   3.010  1.00 38.50           C  
ATOM   4457  C   PRO   292      46.795  -4.417   1.829  1.00 38.50           C  
ATOM   4458  CB  PRO   292      45.439  -5.053   3.904  1.00 38.50           C  
ATOM   4461  O   PRO   292      46.266  -5.124   0.995  1.00 38.50           O  
ATOM   4462  CG  PRO   292      44.074  -5.453   3.337  1.00 38.50           C  
ATOM   4465  CD  PRO   292      43.463  -4.139   2.847  1.00 38.50           C  
ATOM   4468  N   VAL   293      48.138  -4.177   1.712  1.00 39.90           N  
ATOM   4470  CA  VAL   293      48.973  -4.234   0.431  1.00 39.90           C  
ATOM   4472  C   VAL   293      50.338  -5.099   0.449  1.00 39.90           C  
ATOM   4473  CB  VAL   293      48.937  -2.747  -0.036  1.00 39.90           C  
ATOM   4475  O   VAL   293      50.491  -5.819   1.410  1.00 39.90           O  
ATOM   4476  CG1 VAL   293      49.420  -1.615   0.893  1.00 39.90           C  
ATOM   4480  CG2 VAL   293      49.205  -2.394  -1.487  1.00 39.90           C  
ATOM   4484  N   ASP   294      51.277  -5.235  -0.548  1.00 41.60           N  
ATOM   4486  CA  ASP   294      52.552  -6.121  -0.584  1.00 41.60           C  
ATOM   4488  C   ASP   294      54.004  -5.498  -0.610  1.00 41.60           C  
ATOM   4489  CB  ASP   294      52.552  -7.169  -1.719  1.00 41.60           C  
ATOM   4492  O   ASP   294      54.615  -5.456   0.453  1.00 41.60           O  
ATOM   4493  CG  ASP   294      53.837  -8.021  -1.888  1.00 41.60           C  
ATOM   4494  OD1 ASP   294      54.384  -8.527  -0.890  1.00 41.60           O  
ATOM   4495  OD2 ASP   294      54.320  -8.137  -3.047  1.00 41.60           O  
ATOM   4496  N   GLU   295      54.656  -5.076  -1.732  1.00 36.50           N  
ATOM   4498  CA  GLU   295      56.071  -4.569  -1.719  1.00 36.50           C  
ATOM   4500  C   GLU   295      56.742  -3.537  -2.728  1.00 36.50           C  
ATOM   4501  CB  GLU   295      56.914  -5.848  -1.695  1.00 36.50           C  
ATOM   4504  O   GLU   295      57.676  -2.875  -2.265  1.00 36.50           O  
ATOM   4505  CG  GLU   295      58.401  -5.683  -1.402  1.00 36.50           C  
ATOM   4508  CD  GLU   295      58.911  -7.059  -1.003  1.00 36.50           C  
ATOM   4509  OE1 GLU   295      59.137  -7.874  -1.931  1.00 36.50           O  
ATOM   4510  OE2 GLU   295      58.952  -7.286   0.231  1.00 36.50           O  
ATOM   4511  N   LYS   296      56.489  -3.406  -4.054  1.00 38.70           N  
ATOM   4513  CA  LYS   296      57.613  -3.410  -5.066  1.00 38.70           C  
ATOM   4515  C   LYS   296      58.158  -2.148  -5.822  1.00 38.70           C  
ATOM   4516  CB  LYS   296      57.389  -4.575  -6.063  1.00 38.70           C  
ATOM   4519  O   LYS   296      59.143  -2.338  -6.548  1.00 38.70           O  
ATOM   4520  CG  LYS   296      57.346  -5.912  -5.314  1.00 38.70           C  
ATOM   4523  CD  LYS   296      57.293  -7.155  -6.206  1.00 38.70           C  
ATOM   4526  CE  LYS   296      57.535  -8.444  -5.391  1.00 38.70           C  
ATOM   4529  NZ  LYS   296      56.738  -8.536  -4.133  1.00 38.70           N  
ATOM   4533  N   CYS   297      57.703  -0.891  -5.685  1.00 34.30           N  
ATOM   4535  CA  CYS   297      58.277   0.217  -6.504  1.00 34.30           C  
ATOM   4537  C   CYS   297      59.776   0.502  -6.319  1.00 34.30           C  
ATOM   4538  CB  CYS   297      57.611   1.580  -6.292  1.00 34.30           C  
ATOM   4541  O   CYS   297      60.201   1.136  -5.352  1.00 34.30           O  
ATOM   4542  SG  CYS   297      56.175   1.863  -7.298  1.00 34.30           S  
ATOM   4543  N   LYS   298      60.556   0.245  -7.372  1.00 32.70           N  
ATOM   4545  CA  LYS   298      61.851   0.896  -7.606  1.00 32.70           C  
ATOM   4547  C   LYS   298      61.908   1.457  -9.022  1.00 32.70           C  
ATOM   4548  CB  LYS   298      63.005  -0.087  -7.345  1.00 32.70           C  
ATOM   4551  O   LYS   298      62.269   0.722  -9.935  1.00 32.70           O  
ATOM   4552  CG  LYS   298      63.153  -0.404  -5.852  1.00 32.70           C  
ATOM   4555  CD  LYS   298      64.308  -1.379  -5.610  1.00 32.70           C  
ATOM   4558  CE  LYS   298      64.388  -1.659  -4.107  1.00 32.70           C  
ATOM   4561  NZ  LYS   298      65.402  -2.694  -3.795  1.00 32.70           N  
ATOM   4565  N   ASN   299      61.551   2.739  -9.176  1.00 27.40           N  
ATOM   4567  CA  ASN   299      62.257   3.754  -9.984  1.00 27.40           C  
ATOM   4569  C   ASN   299      61.368   4.974 -10.296  1.00 27.40           C  
ATOM   4570  CB  ASN   299      62.777   3.199 -11.333  1.00 27.40           C  
ATOM   4573  O   ASN   299      60.404   4.828 -11.033  1.00 27.40           O  
ATOM   4574  CG  ASN   299      64.099   2.461 -11.217  1.00 27.40           C  
ATOM   4575  ND2 ASN   299      64.401   1.596 -12.155  1.00 27.40           N  
ATOM   4578  OD1 ASN   299      64.884   2.664 -10.303  1.00 27.40           O  
ATOM   4579  N   TYR   300      61.837   6.167  -9.893  1.00 27.80           N  
ATOM   4581  CA  TYR   300      61.629   7.462 -10.578  1.00 27.80           C  
ATOM   4583  C   TYR   300      60.183   8.055 -10.657  1.00 27.80           C  
ATOM   4584  CB  TYR   300      62.335   7.368 -11.963  1.00 27.80           C  
ATOM   4587  O   TYR   300      59.216   7.338 -10.844  1.00 27.80           O  
ATOM   4588  CG  TYR   300      63.750   7.940 -12.040  1.00 27.80           C  
ATOM   4589  CD1 TYR   300      64.052   8.878 -13.048  1.00 27.80           C  
ATOM   4591  CD2 TYR   300      64.738   7.608 -11.087  1.00 27.80           C  
ATOM   4593  CE1 TYR   300      65.284   9.554 -13.048  1.00 27.80           C  
ATOM   4595  CE2 TYR   300      65.974   8.290 -11.081  1.00 27.80           C  
ATOM   4597  OH  TYR   300      67.367  10.036 -11.973  1.00 27.80           O  
ATOM   4599  CZ  TYR   300      66.231   9.294 -12.039  1.00 27.80           C  
ATOM   4600  N   VAL   301      59.934   9.377 -10.593  1.00 23.40           N  
ATOM   4602  CA  VAL   301      60.732  10.549 -10.150  1.00 23.40           C  
ATOM   4604  C   VAL   301      59.830  11.813 -10.113  1.00 23.40           C  
ATOM   4605  CB  VAL   301      61.940  10.761 -11.087  1.00 23.40           C  
ATOM   4607  O   VAL   301      58.813  11.832 -10.801  1.00 23.40           O  
ATOM   4608  CG1 VAL   301      61.845  11.907 -12.089  1.00 23.40           C  
ATOM   4612  CG2 VAL   301      63.242  10.768 -10.276  1.00 23.40           C  
ATOM   4616  N   VAL   302      60.171  12.867  -9.353  1.00 26.90           N  
ATOM   4618  CA  VAL   302      59.395  14.132  -9.257  1.00 26.90           C  
ATOM   4620  C   VAL   302      60.325  15.329  -9.010  1.00 26.90           C  
ATOM   4621  CB  VAL   302      58.339  14.072  -8.118  1.00 26.90           C  
ATOM   4623  O   VAL   302      61.036  15.357  -8.013  1.00 26.90           O  
ATOM   4624  CG1 VAL   302      57.649  15.422  -7.857  1.00 26.90           C  
ATOM   4628  CG2 VAL   302      57.229  13.051  -8.392  1.00 26.90           C  
ATOM   4632  N   GLU   303      60.261  16.379  -9.833  1.00 22.30           N  
ATOM   4634  CA  GLU   303      60.896  17.664  -9.496  1.00 22.30           C  
ATOM   4636  C   GLU   303      59.966  18.519  -8.625  1.00 22.30           C  
ATOM   4637  CB  GLU   303      61.333  18.435 -10.752  1.00 22.30           C  
ATOM   4640  O   GLU   303      58.939  19.019  -9.082  1.00 22.30           O  
ATOM   4641  CG  GLU   303      62.532  17.762 -11.433  1.00 22.30           C  
ATOM   4644  CD  GLU   303      63.184  18.635 -12.516  1.00 22.30           C  
ATOM   4645  OE1 GLU   303      64.408  18.460 -12.720  1.00 22.30           O  
ATOM   4646  OE2 GLU   303      62.470  19.443 -13.148  1.00 22.30           O  
ATOM   4647  N   GLY   304      60.326  18.708  -7.354  1.00 30.80           N  
ATOM   4649  CA  GLY   304      59.563  19.554  -6.439  1.00 30.80           C  
ATOM   4652  C   GLY   304      60.203  19.658  -5.059  1.00 30.80           C  
ATOM   4653  O   GLY   304      60.467  18.647  -4.415  1.00 30.80           O  
ATOM   4654  N   VAL   305      60.436  20.891  -4.606  1.00 28.40           N  
ATOM   4656  CA  VAL   305      60.925  21.206  -3.256  1.00 28.40           C  
ATOM   4658  C   VAL   305      59.717  21.527  -2.377  1.00 28.40           C  
ATOM   4659  CB  VAL   305      61.906  22.396  -3.305  1.00 28.40           C  
ATOM   4661  O   VAL   305      59.129  22.598  -2.533  1.00 28.40           O  
ATOM   4662  CG1 VAL   305      62.377  22.818  -1.910  1.00 28.40           C  
ATOM   4666  CG2 VAL   305      63.164  22.082  -4.122  1.00 28.40           C  
ATOM   4670  N   GLN   306      59.341  20.633  -1.460  1.00 33.30           N  
ATOM   4672  CA  GLN   306      58.249  20.887  -0.506  1.00 33.30           C  
ATOM   4674  C   GLN   306      58.753  21.160   0.915  1.00 33.30           C  
ATOM   4675  CB  GLN   306      57.178  19.786  -0.545  1.00 33.30           C  
ATOM   4678  O   GLN   306      59.805  20.678   1.325  1.00 33.30           O  
ATOM   4679  CG  GLN   306      56.355  19.840  -1.847  1.00 33.30           C  
ATOM   4682  CD  GLN   306      54.989  19.162  -1.742  1.00 33.30           C  
ATOM   4683  NE2 GLN   306      54.222  19.130  -2.809  1.00 33.30           N  
ATOM   4686  OE1 GLN   306      54.560  18.678  -0.710  1.00 33.30           O  
ATOM   4687  N   ASP   307      57.985  21.965   1.649  1.00 30.20           N  
ATOM   4689  CA  ASP   307      58.289  22.473   2.989  1.00 30.20           C  
ATOM   4691  C   ASP   307      57.384  21.755   4.010  1.00 30.20           C  
ATOM   4692  CB  ASP   307      58.086  24.003   2.942  1.00 30.20           C  
ATOM   4695  O   ASP   307      56.157  21.821   3.905  1.00 30.20           O  
ATOM   4696  CG  ASP   307      58.595  24.752   4.174  1.00 30.20           C  
ATOM   4697  OD1 ASP   307      59.507  24.219   4.840  1.00 30.20           O  
ATOM   4698  OD2 ASP   307      58.074  25.865   4.427  1.00 30.20           O  
ATOM   4699  N   ALA   308      57.962  21.012   4.963  1.00 29.80           N  
ATOM   4701  CA  ALA   308      57.307  19.886   5.662  1.00 29.80           C  
ATOM   4703  C   ALA   308      56.141  20.230   6.631  1.00 29.80           C  
ATOM   4704  CB  ALA   308      58.408  19.072   6.358  1.00 29.80           C  
ATOM   4708  O   ALA   308      55.683  19.389   7.405  1.00 29.80           O  
ATOM   4709  N   LYS   309      55.629  21.462   6.600  1.00 25.60           N  
ATOM   4711  CA  LYS   309      54.750  22.092   7.604  1.00 25.60           C  
ATOM   4713  C   LYS   309      53.372  21.440   7.801  1.00 25.60           C  
ATOM   4714  CB  LYS   309      54.601  23.560   7.180  1.00 25.60           C  
ATOM   4717  O   LYS   309      52.731  21.704   8.818  1.00 25.60           O  
ATOM   4718  CG  LYS   309      54.504  24.546   8.351  1.00 25.60           C  
ATOM   4721  CD  LYS   309      54.539  25.963   7.758  1.00 25.60           C  
ATOM   4724  CE  LYS   309      54.935  27.030   8.780  1.00 25.60           C  
ATOM   4727  NZ  LYS   309      55.485  28.213   8.070  1.00 25.60           N  
ATOM   4731  N   HIS   310      52.926  20.624   6.845  1.00 28.60           N  
ATOM   4733  CA  HIS   310      51.609  19.969   6.829  1.00 28.60           C  
ATOM   4735  C   HIS   310      51.675  18.448   6.586  1.00 28.60           C  
ATOM   4736  CB  HIS   310      50.708  20.687   5.807  1.00 28.60           C  
ATOM   4739  O   HIS   310      50.638  17.810   6.429  1.00 28.60           O  
ATOM   4740  CG  HIS   310      50.452  22.129   6.171  1.00 28.60           C  
ATOM   4741  CD2 HIS   310      50.968  23.242   5.562  1.00 28.60           C  
ATOM   4743  ND1 HIS   310      49.707  22.563   7.242  1.00 28.60           N  
ATOM   4745  CE1 HIS   310      49.776  23.902   7.281  1.00 28.60           C  
ATOM   4747  NE2 HIS   310      50.547  24.367   6.285  1.00 28.60           N  
ATOM   4748  N   ALA   311      52.872  17.852   6.565  1.00 31.20           N  
ATOM   4750  CA  ALA   311      53.054  16.426   6.301  1.00 31.20           C  
ATOM   4752  C   ALA   311      53.033  15.603   7.603  1.00 31.20           C  
ATOM   4753  CB  ALA   311      54.350  16.248   5.499  1.00 31.20           C  
ATOM   4757  O   ALA   311      54.057  15.452   8.272  1.00 31.20           O  
ATOM   4758  N   VAL   312      51.876  15.034   7.957  1.00 26.60           N  
ATOM   4760  CA  VAL   312      51.794  14.005   9.010  1.00 26.60           C  
ATOM   4762  C   VAL   312      52.222  12.662   8.416  1.00 26.60           C  
ATOM   4763  CB  VAL   312      50.409  13.946   9.688  1.00 26.60           C  
ATOM   4765  O   VAL   312      51.412  11.888   7.915  1.00 26.60           O  
ATOM   4766  CG1 VAL   312      50.388  12.906  10.820  1.00 26.60           C  
ATOM   4770  CG2 VAL   312      50.057  15.302  10.318  1.00 26.60           C  
ATOM   4774  N   VAL   313      53.529  12.404   8.450  1.00 31.80           N  
ATOM   4776  CA  VAL   313      54.106  11.099   8.096  1.00 31.80           C  
ATOM   4778  C   VAL   313      53.680  10.063   9.143  1.00 31.80           C  
ATOM   4779  CB  VAL   313      55.641  11.188   7.979  1.00 31.80           C  
ATOM   4781  O   VAL   313      53.782  10.318  10.345  1.00 31.80           O  
ATOM   4782  CG1 VAL   313      56.255   9.851   7.557  1.00 31.80           C  
ATOM   4786  CG2 VAL   313      56.067  12.239   6.942  1.00 31.80           C  
ATOM   4790  N   ALA   314      53.198   8.899   8.699  1.00 30.80           N  
ATOM   4792  CA  ALA   314      52.711   7.855   9.597  1.00 30.80           C  
ATOM   4794  C   ALA   314      53.837   7.299  10.505  1.00 30.80           C  
ATOM   4795  CB  ALA   314      52.046   6.752   8.771  1.00 30.80           C  
ATOM   4799  O   ALA   314      54.972   7.157  10.041  1.00 30.80           O  
ATOM   4800  N   PRO   315      53.569   6.938  11.781  1.00 26.00           N  
ATOM   4801  CA  PRO   315      54.631   6.652  12.759  1.00 26.00           C  
ATOM   4803  C   PRO   315      55.498   5.407  12.497  1.00 26.00           C  
ATOM   4804  CB  PRO   315      53.930   6.544  14.118  1.00 26.00           C  
ATOM   4807  O   PRO   315      56.469   5.201  13.229  1.00 26.00           O  
ATOM   4808  CG  PRO   315      52.643   7.340  13.930  1.00 26.00           C  
ATOM   4811  CD  PRO   315      52.289   7.042  12.477  1.00 26.00           C  
ATOM   4814  N   GLY   316      55.147   4.579  11.506  1.00 27.60           N  
ATOM   4816  CA  GLY   316      55.926   3.417  11.061  1.00 27.60           C  
ATOM   4819  C   GLY   316      57.015   3.731  10.025  1.00 27.60           C  
ATOM   4820  O   GLY   316      57.909   2.912   9.830  1.00 27.60           O  
ATOM   4821  N   ALA   317      56.991   4.911   9.388  1.00 30.40           N  
ATOM   4823  CA  ALA   317      57.920   5.260   8.312  1.00 30.40           C  
ATOM   4825  C   ALA   317      59.388   5.227   8.780  1.00 30.40           C  
ATOM   4826  CB  ALA   317      57.533   6.628   7.744  1.00 30.40           C  
ATOM   4830  O   ALA   317      59.856   6.095   9.524  1.00 30.40           O  
ATOM   4831  N   THR   318      60.133   4.215   8.333  1.00 29.40           N  
ATOM   4833  CA  THR   318      61.544   4.035   8.685  1.00 29.40           C  
ATOM   4835  C   THR   318      62.440   4.911   7.807  1.00 29.40           C  
ATOM   4836  CB  THR   318      61.972   2.556   8.665  1.00 29.40           C  
ATOM   4838  O   THR   318      62.422   4.838   6.577  1.00 29.40           O  
ATOM   4839  CG2 THR   318      61.541   1.837   9.944  1.00 29.40           C  
ATOM   4843  OG1 THR   318      61.400   1.841   7.595  1.00 29.40           O  
ATOM   4845  N   LYS   319      63.236   5.762   8.464  1.00 34.00           N  
ATOM   4847  CA  LYS   319      64.267   6.604   7.845  1.00 34.00           C  
ATOM   4849  C   LYS   319      65.601   5.855   7.835  1.00 34.00           C  
ATOM   4850  CB  LYS   319      64.333   7.953   8.592  1.00 34.00           C  
ATOM   4853  O   LYS   319      66.076   5.453   8.896  1.00 34.00           O  
ATOM   4854  CG  LYS   319      65.407   8.898   8.026  1.00 34.00           C  
ATOM   4857  CD  LYS   319      65.349  10.305   8.644  1.00 34.00           C  
ATOM   4860  CE  LYS   319      66.514  11.133   8.081  1.00 34.00           C  
ATOM   4863  NZ  LYS   319      66.457  12.587   8.378  1.00 34.00           N  
ATOM   4867  N   GLU   320      66.222   5.718   6.667  1.00 30.20           N  
ATOM   4869  CA  GLU   320      67.579   5.177   6.507  1.00 30.20           C  
ATOM   4871  C   GLU   320      68.469   6.243   5.851  1.00 30.20           C  
ATOM   4872  CB  GLU   320      67.581   3.867   5.693  1.00 30.20           C  
ATOM   4875  O   GLU   320      68.343   6.538   4.669  1.00 30.20           O  
ATOM   4876  CG  GLU   320      67.082   2.654   6.494  1.00 30.20           C  
ATOM   4879  CD  GLU   320      67.335   1.338   5.739  1.00 30.20           C  
ATOM   4880  OE1 GLU   320      68.030   0.458   6.287  1.00 30.20           O  
ATOM   4881  OE2 GLU   320      66.799   1.195   4.613  1.00 30.20           O  
ATOM   4882  N   GLY   321      69.375   6.856   6.619  1.00 40.90           N  
ATOM   4884  CA  GLY   321      70.158   8.002   6.133  1.00 40.90           C  
ATOM   4887  C   GLY   321      69.302   9.269   6.028  1.00 40.90           C  
ATOM   4888  O   GLY   321      68.524   9.547   6.937  1.00 40.90           O  
ATOM   4889  N   ASN   322      69.438  10.045   4.948  1.00 33.60           N  
ATOM   4891  CA  ASN   322      68.548  11.186   4.665  1.00 33.60           C  
ATOM   4893  C   ASN   322      67.210  10.760   4.036  1.00 33.60           C  
ATOM   4894  CB  ASN   322      69.275  12.218   3.786  1.00 33.60           C  
ATOM   4897  O   ASN   322      66.267  11.553   4.017  1.00 33.60           O  
ATOM   4898  CG  ASN   322      70.277  13.064   4.549  1.00 33.60           C  
ATOM   4899  ND2 ASN   322      70.990  13.918   3.855  1.00 33.60           N  
ATOM   4902  OD1 ASN   322      70.438  12.975   5.758  1.00 33.60           O  
ATOM   4903  N   ASP   323      67.123   9.513   3.575  1.00 30.30           N  
ATOM   4905  CA  ASP   323      65.979   8.963   2.864  1.00 30.30           C  
ATOM   4907  C   ASP   323      64.878   8.497   3.828  1.00 30.30           C  
ATOM   4908  CB  ASP   323      66.463   7.812   1.968  1.00 30.30           C  
ATOM   4911  O   ASP   323      65.096   7.666   4.717  1.00 30.30           O  
ATOM   4912  CG  ASP   323      67.187   8.271   0.695  1.00 30.30           C  
ATOM   4913  OD1 ASP   323      66.900   9.397   0.231  1.00 30.30           O  
ATOM   4914  OD2 ASP   323      68.003   7.474   0.181  1.00 30.30           O  
ATOM   4915  N   ILE   324      63.664   9.015   3.630  1.00 41.80           N  
ATOM   4917  CA  ILE   324      62.440   8.547   4.292  1.00 41.80           C  
ATOM   4919  C   ILE   324      61.608   7.763   3.278  1.00 41.80           C  
ATOM   4920  CB  ILE   324      61.636   9.710   4.919  1.00 41.80           C  
ATOM   4922  O   ILE   324      61.282   8.269   2.204  1.00 41.80           O  
ATOM   4923  CG1 ILE   324      62.526  10.518   5.892  1.00 41.80           C  
ATOM   4926  CG2 ILE   324      60.397   9.157   5.656  1.00 41.80           C  
ATOM   4930  CD1 ILE   324      61.794  11.611   6.681  1.00 41.80           C  
ATOM   4934  N   LYS   325      61.235   6.532   3.629  1.00 41.60           N  
ATOM   4936  CA  LYS   325      60.360   5.683   2.812  1.00 41.60           C  
ATOM   4938  C   LYS   325      58.891   6.001   3.108  1.00 41.60           C  
ATOM   4939  CB  LYS   325      60.727   4.219   3.065  1.00 41.60           C  
ATOM   4942  O   LYS   325      58.502   6.054   4.274  1.00 41.60           O  
ATOM   4943  CG  LYS   325      62.130   3.907   2.515  1.00 41.60           C  
ATOM   4946  CD  LYS   325      62.561   2.493   2.905  1.00 41.60           C  
ATOM   4949  CE  LYS   325      64.069   2.343   2.699  1.00 41.60           C  
ATOM   4952  NZ  LYS   325      64.551   1.095   3.328  1.00 41.60           N  
ATOM   4956  N   VAL   326      58.097   6.264   2.069  1.00 42.20           N  
ATOM   4958  CA  VAL   326      56.736   6.828   2.153  1.00 42.20           C  
ATOM   4960  C   VAL   326      55.823   6.221   1.084  1.00 42.20           C  
ATOM   4961  CB  VAL   326      56.761   8.371   2.016  1.00 42.20           C  
ATOM   4963  O   VAL   326      56.263   5.896  -0.014  1.00 42.20           O  
ATOM   4964  CG1 VAL   326      55.374   9.011   2.184  1.00 42.20           C  
ATOM   4968  CG2 VAL   326      57.663   9.014   3.079  1.00 42.20           C  
ATOM   4972  N   LEU   327      54.538   6.094   1.405  1.00 38.70           N  
ATOM   4974  CA  LEU   327      53.491   5.581   0.525  1.00 38.70           C  
ATOM   4976  C   LEU   327      53.116   6.618  -0.558  1.00 38.70           C  
ATOM   4977  CB  LEU   327      52.267   5.229   1.399  1.00 38.70           C  
ATOM   4980  O   LEU   327      52.678   7.721  -0.236  1.00 38.70           O  
ATOM   4981  CG  LEU   327      52.375   3.961   2.273  1.00 38.70           C  
ATOM   4983  CD1 LEU   327      53.555   3.919   3.250  1.00 38.70           C  
ATOM   4987  CD2 LEU   327      51.107   3.835   3.119  1.00 38.70           C  
ATOM   4991  N   GLY   328      53.254   6.253  -1.833  1.00 38.40           N  
ATOM   4993  CA  GLY   328      52.634   6.909  -2.999  1.00 38.40           C  
ATOM   4996  C   GLY   328      51.807   5.904  -3.812  1.00 38.40           C  
ATOM   4997  O   GLY   328      51.515   4.836  -3.294  1.00 38.40           O  
ATOM   4998  N   VAL   329      51.467   6.181  -5.078  1.00 37.70           N  
ATOM   5000  CA  VAL   329      50.817   5.196  -5.978  1.00 37.70           C  
ATOM   5002  C   VAL   329      51.436   5.234  -7.381  1.00 37.70           C  
ATOM   5003  CB  VAL   329      49.280   5.366  -6.062  1.00 37.70           C  
ATOM   5005  O   VAL   329      51.568   6.308  -7.965  1.00 37.70           O  
ATOM   5006  CG1 VAL   329      48.651   4.176  -6.803  1.00 37.70           C  
ATOM   5010  CG2 VAL   329      48.627   5.441  -4.679  1.00 37.70           C  
ATOM   5014  N   TYR   330      51.804   4.075  -7.935  1.00 35.30           N  
ATOM   5016  CA  TYR   330      52.361   3.906  -9.290  1.00 35.30           C  
ATOM   5018  C   TYR   330      51.865   2.594  -9.896  1.00 35.30           C  
ATOM   5019  CB  TYR   330      53.893   3.857  -9.222  1.00 35.30           C  
ATOM   5022  O   TYR   330      51.997   1.569  -9.247  1.00 35.30           O  
ATOM   5023  CG  TYR   330      54.542   3.255 -10.462  1.00 35.30           C  
ATOM   5024  CD1 TYR   330      54.823   1.873 -10.528  1.00 35.30           C  
ATOM   5026  CD2 TYR   330      54.772   4.067 -11.587  1.00 35.30           C  
ATOM   5028  CE1 TYR   330      55.326   1.306 -11.715  1.00 35.30           C  
ATOM   5030  CE2 TYR   330      55.260   3.503 -12.781  1.00 35.30           C  
ATOM   5032  OH  TYR   330      55.988   1.571 -14.005  1.00 35.30           O  
ATOM   5034  CZ  TYR   330      55.535   2.120 -12.847  1.00 35.30           C  
ATOM   5035  N   ASN   331      51.324   2.603 -11.120  1.00 36.50           N  
ATOM   5037  CA  ASN   331      50.694   1.436 -11.760  1.00 36.50           C  
ATOM   5039  C   ASN   331      49.877   0.571 -10.794  1.00 36.50           C  
ATOM   5040  CB  ASN   331      51.675   0.673 -12.667  1.00 36.50           C  
ATOM   5043  O   ASN   331      50.047  -0.647 -10.743  1.00 36.50           O  
ATOM   5044  CG  ASN   331      51.807   1.357 -14.013  1.00 36.50           C  
ATOM   5045  ND2 ASN   331      52.100   0.629 -15.060  1.00 36.50           N  
ATOM   5048  OD1 ASN   331      51.642   2.553 -14.155  1.00 36.50           O  
ATOM   5049  N   GLY   332      49.066   1.229  -9.955  1.00 34.50           N  
ATOM   5051  CA  GLY   332      48.323   0.599  -8.865  1.00 34.50           C  
ATOM   5054  C   GLY   332      49.171  -0.382  -8.057  1.00 34.50           C  
ATOM   5055  O   GLY   332      48.785  -1.503  -7.761  1.00 34.50           O  
ATOM   5056  N   GLU   333      50.388   0.005  -7.737  1.00 30.60           N  
ATOM   5058  CA  GLU   333      51.019  -0.339  -6.488  1.00 30.60           C  
ATOM   5060  C   GLU   333      50.914   0.908  -5.633  1.00 30.60           C  
ATOM   5061  CB  GLU   333      52.460  -0.798  -6.738  1.00 30.60           C  
ATOM   5064  O   GLU   333      51.472   1.952  -5.984  1.00 30.60           O  
ATOM   5065  CG  GLU   333      53.145  -1.445  -5.520  1.00 30.60           C  
ATOM   5068  CD  GLU   333      54.234  -2.445  -5.947  1.00 30.60           C  
ATOM   5069  OE1 GLU   333      54.098  -3.667  -5.677  1.00 30.60           O  
ATOM   5070  OE2 GLU   333      55.223  -2.012  -6.576  1.00 30.60           O  
ATOM   5071  N   LEU   334      50.193   0.818  -4.513  1.00 37.70           N  
ATOM   5073  CA  LEU   334      50.439   1.751  -3.428  1.00 37.70           C  
ATOM   5075  C   LEU   334      51.872   1.429  -3.024  1.00 37.70           C  
ATOM   5076  CB  LEU   334      49.415   1.589  -2.297  1.00 37.70           C  
ATOM   5079  O   LEU   334      52.166   0.274  -2.732  1.00 37.70           O  
ATOM   5080  CG  LEU   334      49.261   2.873  -1.458  1.00 37.70           C  
ATOM   5082  CD1 LEU   334      47.840   3.403  -1.553  1.00 37.70           C  
ATOM   5086  CD2 LEU   334      49.610   2.654   0.007  1.00 37.70           C  
ATOM   5090  N   CYS   335      52.767   2.393  -3.176  1.00 37.00           N  
ATOM   5092  CA  CYS   335      54.166   2.148  -3.489  1.00 37.00           C  
ATOM   5094  C   CYS   335      55.099   2.820  -2.502  1.00 37.00           C  
ATOM   5095  CB  CYS   335      54.480   2.637  -4.906  1.00 37.00           C  
ATOM   5098  O   CYS   335      54.912   3.990  -2.176  1.00 37.00           O  
ATOM   5099  SG  CYS   335      54.859   1.243  -5.957  1.00 37.00           S  
ATOM   5100  N   LEU   336      56.153   2.113  -2.094  1.00 39.70           N  
ATOM   5102  CA  LEU   336      57.136   2.638  -1.154  1.00 39.70           C  
ATOM   5104  C   LEU   336      58.146   3.556  -1.864  1.00 39.70           C  
ATOM   5105  CB  LEU   336      57.769   1.480  -0.359  1.00 39.70           C  
ATOM   5108  O   LEU   336      59.296   3.193  -2.114  1.00 39.70           O  
ATOM   5109  CG  LEU   336      58.323   1.947   0.994  1.00 39.70           C  
ATOM   5111  CD1 LEU   336      57.215   2.308   1.993  1.00 39.70           C  
ATOM   5115  CD2 LEU   336      59.160   0.830   1.617  1.00 39.70           C  
ATOM   5119  N   LEU   337      57.694   4.765  -2.199  1.00 42.70           N  
ATOM   5121  CA  LEU   337      58.550   5.856  -2.654  1.00 42.70           C  
ATOM   5123  C   LEU   337      59.610   6.177  -1.594  1.00 42.70           C  
ATOM   5124  CB  LEU   337      57.704   7.106  -2.967  1.00 42.70           C  
ATOM   5127  O   LEU   337      59.439   5.925  -0.403  1.00 42.70           O  
ATOM   5128  CG  LEU   337      56.673   6.946  -4.099  1.00 42.70           C  
ATOM   5130  CD1 LEU   337      55.934   8.272  -4.288  1.00 42.70           C  
ATOM   5134  CD2 LEU   337      57.324   6.577  -5.435  1.00 42.70           C  
ATOM   5138  N   THR   338      60.725   6.755  -2.027  1.00 42.80           N  
ATOM   5140  CA  THR   338      61.819   7.169  -1.141  1.00 42.80           C  
ATOM   5142  C   THR   338      62.085   8.657  -1.354  1.00 42.80           C  
ATOM   5143  CB  THR   338      63.055   6.295  -1.386  1.00 42.80           C  
ATOM   5145  O   THR   338      62.299   9.088  -2.488  1.00 42.80           O  
ATOM   5146  CG2 THR   338      64.157   6.581  -0.381  1.00 42.80           C  
ATOM   5150  OG1 THR   338      62.720   4.930  -1.221  1.00 42.80           O  
ATOM   5152  N   LEU   339      61.995   9.440  -0.278  1.00 40.10           N  
ATOM   5154  CA  LEU   339      62.078  10.901  -0.272  1.00 40.10           C  
ATOM   5156  C   LEU   339      63.369  11.351   0.424  1.00 40.10           C  
ATOM   5157  CB  LEU   339      60.852  11.489   0.461  1.00 40.10           C  
ATOM   5160  O   LEU   339      63.540  11.091   1.617  1.00 40.10           O  
ATOM   5161  CG  LEU   339      59.455  11.045  -0.009  1.00 40.10           C  
ATOM   5163  CD1 LEU   339      58.393  11.778   0.814  1.00 40.10           C  
ATOM   5167  CD2 LEU   339      59.182  11.363  -1.476  1.00 40.10           C  
ATOM   5171  N   GLU   340      64.241  12.065  -0.289  1.00 38.60           N  
ATOM   5173  CA  GLU   340      65.490  12.593   0.270  1.00 38.60           C  
ATOM   5175  C   GLU   340      65.188  13.912   1.011  1.00 38.60           C  
ATOM   5176  CB  GLU   340      66.561  12.714  -0.844  1.00 38.60           C  
ATOM   5179  O   GLU   340      64.807  14.921   0.402  1.00 38.60           O  
ATOM   5180  CG  GLU   340      67.981  12.929  -0.286  1.00 38.60           C  
ATOM   5183  CD  GLU   340      69.142  12.859  -1.318  1.00 38.60           C  
ATOM   5184  OE1 GLU   340      70.281  13.147  -0.880  1.00 38.60           O  
ATOM   5185  OE2 GLU   340      68.958  12.538  -2.529  1.00 38.60           O  
ATOM   5186  N   VAL   341      65.306  13.907   2.345  1.00 39.40           N  
ATOM   5188  CA  VAL   341      65.096  15.110   3.170  1.00 39.40           C  
ATOM   5190  C   VAL   341      66.402  15.887   3.282  1.00 39.40           C  
ATOM   5191  CB  VAL   341      64.514  14.789   4.558  1.00 39.40           C  
ATOM   5193  O   VAL   341      67.380  15.402   3.851  1.00 39.40           O  
ATOM   5194  CG1 VAL   341      64.232  16.072   5.356  1.00 39.40           C  
ATOM   5198  CG2 VAL   341      63.189  14.029   4.428  1.00 39.40           C  
ATOM   5202  N   VAL   342      66.392  17.118   2.773  1.00 34.40           N  
ATOM   5204  CA  VAL   342      67.517  18.054   2.796  1.00 34.40           C  
ATOM   5206  C   VAL   342      67.096  19.266   3.621  1.00 34.40           C  
ATOM   5207  CB  VAL   342      67.950  18.437   1.366  1.00 34.40           C  
ATOM   5209  O   VAL   342      66.311  20.104   3.175  1.00 34.40           O  
ATOM   5210  CG1 VAL   342      69.182  19.352   1.399  1.00 34.40           C  
ATOM   5214  CG2 VAL   342      68.310  17.201   0.529  1.00 34.40           C  
ATOM   5218  N   ASP   343      67.585  19.350   4.857  1.00 33.50           N  
ATOM   5220  CA  ASP   343      67.157  20.376   5.808  1.00 33.50           C  
ATOM   5222  C   ASP   343      67.365  21.800   5.267  1.00 33.50           C  
ATOM   5223  CB  ASP   343      67.877  20.185   7.151  1.00 33.50           C  
ATOM   5226  O   ASP   343      68.486  22.197   4.940  1.00 33.50           O  
ATOM   5227  CG  ASP   343      67.404  18.919   7.868  1.00 33.50           C  
ATOM   5228  OD1 ASP   343      66.169  18.805   8.065  1.00 33.50           O  
ATOM   5229  OD2 ASP   343      68.261  18.074   8.202  1.00 33.50           O  
ATOM   5230  N   ALA   344      66.296  22.609   5.207  1.00 26.00           N  
ATOM   5232  CA  ALA   344      66.463  24.033   4.959  1.00 26.00           C  
ATOM   5234  C   ALA   344      66.856  24.698   6.277  1.00 26.00           C  
ATOM   5235  CB  ALA   344      65.235  24.668   4.299  1.00 26.00           C  
ATOM   5239  O   ALA   344      66.109  24.719   7.260  1.00 26.00           O  
ATOM   5240  N   VAL   345      68.065  25.246   6.283  1.00 24.10           N  
ATOM   5242  CA  VAL   345      68.595  25.999   7.412  1.00 24.10           C  
ATOM   5244  C   VAL   345      67.925  27.373   7.447  1.00 24.10           C  
ATOM   5245  CB  VAL   345      70.132  26.093   7.315  1.00 24.10           C  
ATOM   5247  O   VAL   345      68.335  28.285   6.730  1.00 24.10           O  
ATOM   5248  CG1 VAL   345      70.727  26.854   8.506  1.00 24.10           C  
ATOM   5252  CG2 VAL   345      70.776  24.698   7.284  1.00 24.10           C  
