# Supplementary material for: Improving deep learning protein monomer and complex structure prediction using DeepMSA2 with huge metagenomics data
Source: Nat Methods. 2024 Jan 2;21(2):279–89. doi: 10.1038/s41592-023-02130-4 (PMC10864179; doi:10.1038/s41592-023-02130-4)
Supplement: Supplementary file 6 — Structure coordinate files for Supplementary Fig. 4. [file 41592_2023_2130_MOESM6_ESM.zip › FigureS4/T1169-D1.DMFold_model.pdb]

ATOM      1  N   MET A   1     -41.778   4.488 -46.074  1.00  0.00           N  
ATOM      2  CA  MET A   1     -41.852   4.244 -44.636  1.00  0.00           C  
ATOM      3  C   MET A   1     -42.397   2.849 -44.349  1.00  0.00           C  
ATOM      4  CB  MET A   1     -42.727   5.298 -43.956  1.00  0.00           C  
ATOM      5  O   MET A   1     -43.296   2.373 -45.045  1.00  0.00           O  
ATOM      6  CG  MET A   1     -41.939   6.425 -43.310  1.00  0.00           C  
ATOM      7  SD  MET A   1     -42.988   7.508 -42.265  1.00  0.00           S  
ATOM      8  CE  MET A   1     -43.936   8.371 -43.549  1.00  0.00           C  
ATOM      9  N   LEU A   2     -41.757   1.958 -43.643  1.00  0.00           N  
ATOM     10  CA  LEU A   2     -42.279   0.696 -43.129  1.00  0.00           C  
ATOM     11  C   LEU A   2     -43.130   0.926 -41.885  1.00  0.00           C  
ATOM     12  CB  LEU A   2     -41.133  -0.267 -42.807  1.00  0.00           C  
ATOM     13  O   LEU A   2     -42.680   1.561 -40.928  1.00  0.00           O  
ATOM     14  CG  LEU A   2     -40.374  -0.841 -44.003  1.00  0.00           C  
ATOM     15  CD1 LEU A   2     -39.048  -1.445 -43.550  1.00  0.00           C  
ATOM     16  CD2 LEU A   2     -41.222  -1.883 -44.726  1.00  0.00           C  
ATOM     17  N   ARG A   3     -44.376   0.735 -42.006  1.00  0.00           N  
ATOM     18  CA  ARG A   3     -45.372   0.850 -40.945  1.00  0.00           C  
ATOM     19  C   ARG A   3     -45.694  -0.516 -40.347  1.00  0.00           C  
ATOM     20  CB  ARG A   3     -46.649   1.505 -41.474  1.00  0.00           C  
ATOM     21  O   ARG A   3     -45.855  -1.496 -41.077  1.00  0.00           O  
ATOM     22  CG  ARG A   3     -47.706   1.743 -40.407  1.00  0.00           C  
ATOM     23  CD  ARG A   3     -48.975   2.346 -40.995  1.00  0.00           C  
ATOM     24  NE  ARG A   3     -50.031   2.460 -39.994  1.00  0.00           N  
ATOM     25  NH1 ARG A   3     -51.609   3.304 -41.455  1.00  0.00           N  
ATOM     26  NH2 ARG A   3     -52.143   2.973 -39.250  1.00  0.00           N  
ATOM     27  CZ  ARG A   3     -51.259   2.912 -40.236  1.00  0.00           C  
ATOM     28  N   ILE A   4     -45.377  -0.733 -39.088  1.00  0.00           N  
ATOM     29  CA  ILE A   4     -45.801  -1.931 -38.370  1.00  0.00           C  
ATOM     30  C   ILE A   4     -47.317  -2.082 -38.470  1.00  0.00           C  
ATOM     31  CB  ILE A   4     -45.363  -1.888 -36.889  1.00  0.00           C  
ATOM     32  O   ILE A   4     -48.066  -1.257 -37.942  1.00  0.00           O  
ATOM     33  CG1 ILE A   4     -43.834  -1.828 -36.786  1.00  0.00           C  
ATOM     34  CG2 ILE A   4     -45.916  -3.095 -36.127  1.00  0.00           C  
ATOM     35  CD1 ILE A   4     -43.316  -1.649 -35.366  1.00  0.00           C  
ATOM     36  N   LYS A   5     -47.812  -2.938 -39.286  1.00  0.00           N  
ATOM     37  CA  LYS A   5     -49.232  -3.212 -39.487  1.00  0.00           C  
ATOM     38  C   LYS A   5     -49.807  -4.013 -38.322  1.00  0.00           C  
ATOM     39  CB  LYS A   5     -49.453  -3.964 -40.800  1.00  0.00           C  
ATOM     40  O   LYS A   5     -50.888  -3.698 -37.819  1.00  0.00           O  
ATOM     41  CG  LYS A   5     -50.913  -4.070 -41.214  1.00  0.00           C  
ATOM     42  CD  LYS A   5     -51.070  -4.842 -42.518  1.00  0.00           C  
ATOM     43  CE  LYS A   5     -52.536  -5.065 -42.864  1.00  0.00           C  
ATOM     44  NZ  LYS A   5     -52.695  -5.816 -44.145  1.00  0.00           N  
ATOM     45  N   GLU A   6     -49.055  -5.059 -37.903  1.00  0.00           N  
ATOM     46  CA  GLU A   6     -49.543  -5.974 -36.875  1.00  0.00           C  
ATOM     47  C   GLU A   6     -48.387  -6.606 -36.105  1.00  0.00           C  
ATOM     48  CB  GLU A   6     -50.419  -7.063 -37.497  1.00  0.00           C  
ATOM     49  O   GLU A   6     -47.347  -6.924 -36.687  1.00  0.00           O  
ATOM     50  CG  GLU A   6     -51.161  -7.913 -36.476  1.00  0.00           C  
ATOM     51  CD  GLU A   6     -51.986  -9.024 -37.106  1.00  0.00           C  
ATOM     52  OE1 GLU A   6     -52.707  -9.737 -36.371  1.00  0.00           O  
ATOM     53  OE2 GLU A   6     -51.911  -9.184 -38.345  1.00  0.00           O  
ATOM     54  N   VAL A   7     -48.393  -6.634 -34.714  1.00  0.00           N  
ATOM     55  CA  VAL A   7     -47.473  -7.311 -33.806  1.00  0.00           C  
ATOM     56  C   VAL A   7     -48.199  -8.447 -33.088  1.00  0.00           C  
ATOM     57  CB  VAL A   7     -46.867  -6.331 -32.776  1.00  0.00           C  
ATOM     58  O   VAL A   7     -49.166  -8.212 -32.359  1.00  0.00           O  
ATOM     59  CG1 VAL A   7     -45.887  -7.055 -31.854  1.00  0.00           C  
ATOM     60  CG2 VAL A   7     -46.178  -5.169 -33.488  1.00  0.00           C  
ATOM     61  N   LYS A   8     -47.932  -9.648 -33.456  1.00  0.00           N  
ATOM     62  CA  LYS A   8     -48.484 -10.817 -32.777  1.00  0.00           C  
ATOM     63  C   LYS A   8     -47.505 -11.363 -31.740  1.00  0.00           C  
ATOM     64  CB  LYS A   8     -48.839 -11.908 -33.787  1.00  0.00           C  
ATOM     65  O   LYS A   8     -46.443 -11.878 -32.094  1.00  0.00           O  
ATOM     66  CG  LYS A   8     -50.054 -12.738 -33.400  1.00  0.00           C  
ATOM     67  CD  LYS A   8     -50.452 -13.700 -34.513  1.00  0.00           C  
ATOM     68  CE  LYS A   8     -51.643 -14.560 -34.111  1.00  0.00           C  
ATOM     69  NZ  LYS A   8     -52.077 -15.458 -35.222  1.00  0.00           N  
ATOM     70  N   LYS A   9     -47.697 -11.159 -30.377  1.00  0.00           N  
ATOM     71  CA  LYS A   9     -46.833 -11.536 -29.262  1.00  0.00           C  
ATOM     72  C   LYS A   9     -47.250 -12.881 -28.675  1.00  0.00           C  
ATOM     73  CB  LYS A   9     -46.857 -10.460 -28.176  1.00  0.00           C  
ATOM     74  O   LYS A   9     -48.440 -13.139 -28.482  1.00  0.00           O  
ATOM     75  CG  LYS A   9     -46.250  -9.132 -28.606  1.00  0.00           C  
ATOM     76  CD  LYS A   9     -46.248  -8.123 -27.466  1.00  0.00           C  
ATOM     77  CE  LYS A   9     -45.667  -6.785 -27.903  1.00  0.00           C  
ATOM     78  NZ  LYS A   9     -45.660  -5.792 -26.787  1.00  0.00           N  
ATOM     79  N   TYR A  10     -46.413 -13.825 -28.512  1.00  0.00           N  
ATOM     80  CA  TYR A  10     -46.652 -15.158 -27.971  1.00  0.00           C  
ATOM     81  C   TYR A  10     -46.373 -15.198 -26.473  1.00  0.00           C  
ATOM     82  CB  TYR A  10     -45.784 -16.194 -28.691  1.00  0.00           C  
ATOM     83  O   TYR A  10     -45.396 -14.611 -26.002  1.00  0.00           O  
ATOM     84  CG  TYR A  10     -46.072 -16.306 -30.169  1.00  0.00           C  
ATOM     85  CD1 TYR A  10     -47.114 -17.103 -30.637  1.00  0.00           C  
ATOM     86  CD2 TYR A  10     -45.303 -15.616 -31.099  1.00  0.00           C  
ATOM     87  CE1 TYR A  10     -47.382 -17.211 -31.998  1.00  0.00           C  
ATOM     88  CE2 TYR A  10     -45.562 -15.716 -32.462  1.00  0.00           C  
ATOM     89  OH  TYR A  10     -46.863 -16.617 -34.249  1.00  0.00           O  
ATOM     90  CZ  TYR A  10     -46.602 -16.514 -32.901  1.00  0.00           C  
ATOM     91  N   ASN A  11     -47.359 -14.911 -25.464  1.00  0.00           N  
ATOM     92  CA  ASN A  11     -47.457 -14.801 -24.012  1.00  0.00           C  
ATOM     93  C   ASN A  11     -46.451 -15.710 -23.312  1.00  0.00           C  
ATOM     94  CB  ASN A  11     -48.879 -15.123 -23.545  1.00  0.00           C  
ATOM     95  O   ASN A  11     -46.421 -15.777 -22.082  1.00  0.00           O  
ATOM     96  CG  ASN A  11     -49.769 -13.897 -23.496  1.00  0.00           C  
ATOM     97  ND2 ASN A  11     -51.070 -14.114 -23.344  1.00  0.00           N  
ATOM     98  OD1 ASN A  11     -49.291 -12.763 -23.595  1.00  0.00           O  
ATOM     99  N   ASN A  12     -45.159 -15.942 -23.792  1.00  0.00           N  
ATOM    100  CA  ASN A  12     -44.206 -16.681 -22.971  1.00  0.00           C  
ATOM    101  C   ASN A  12     -42.828 -16.024 -22.983  1.00  0.00           C  
ATOM    102  CB  ASN A  12     -44.106 -18.134 -23.440  1.00  0.00           C  
ATOM    103  O   ASN A  12     -42.232 -15.842 -24.047  1.00  0.00           O  
ATOM    104  CG  ASN A  12     -45.047 -19.055 -22.689  1.00  0.00           C  
ATOM    105  ND2 ASN A  12     -45.237 -20.261 -23.210  1.00  0.00           N  
ATOM    106  OD1 ASN A  12     -45.599 -18.686 -21.649  1.00  0.00           O  
ATOM    107  N   ARG A  13     -42.489 -15.113 -21.915  1.00  0.00           N  
ATOM    108  CA  ARG A  13     -41.248 -14.386 -21.671  1.00  0.00           C  
ATOM    109  C   ARG A  13     -40.051 -15.331 -21.672  1.00  0.00           C  
ATOM    110  CB  ARG A  13     -41.318 -13.630 -20.342  1.00  0.00           C  
ATOM    111  O   ARG A  13     -40.054 -16.346 -20.972  1.00  0.00           O  
ATOM    112  CG  ARG A  13     -41.861 -12.216 -20.466  1.00  0.00           C  
ATOM    113  CD  ARG A  13     -41.701 -11.435 -19.169  1.00  0.00           C  
ATOM    114  NE  ARG A  13     -42.289 -10.102 -19.267  1.00  0.00           N  
ATOM    115  NH1 ARG A  13     -41.546  -9.397 -17.196  1.00  0.00           N  
ATOM    116  NH2 ARG A  13     -42.775  -7.985 -18.519  1.00  0.00           N  
ATOM    117  CZ  ARG A  13     -42.202  -9.164 -18.327  1.00  0.00           C  
ATOM    118  N   LEU A  14     -39.220 -15.309 -22.852  1.00  0.00           N  
ATOM    119  CA  LEU A  14     -37.966 -16.046 -22.967  1.00  0.00           C  
ATOM    120  C   LEU A  14     -36.983 -15.619 -21.883  1.00  0.00           C  
ATOM    121  CB  LEU A  14     -37.343 -15.833 -24.350  1.00  0.00           C  
ATOM    122  O   LEU A  14     -36.790 -14.424 -21.649  1.00  0.00           O  
ATOM    123  CG  LEU A  14     -38.090 -16.452 -25.532  1.00  0.00           C  
ATOM    124  CD1 LEU A  14     -37.660 -15.789 -26.837  1.00  0.00           C  
ATOM    125  CD2 LEU A  14     -37.850 -17.957 -25.588  1.00  0.00           C  
ATOM    126  N   GLY A  15     -37.243 -15.661 -20.351  1.00  0.00           N  
ATOM    127  CA  GLY A  15     -36.382 -15.308 -19.233  1.00  0.00           C  
ATOM    128  C   GLY A  15     -34.959 -14.992 -19.652  1.00  0.00           C  
ATOM    129  O   GLY A  15     -34.556 -15.293 -20.778  1.00  0.00           O  
ATOM    130  N   PHE A  16     -34.141 -13.899 -19.066  1.00  0.00           N  
ATOM    131  CA  PHE A  16     -32.776 -13.392 -19.143  1.00  0.00           C  
ATOM    132  C   PHE A  16     -31.770 -14.502 -18.860  1.00  0.00           C  
ATOM    133  CB  PHE A  16     -32.573 -12.236 -18.159  1.00  0.00           C  
ATOM    134  O   PHE A  16     -31.772 -15.087 -17.776  1.00  0.00           O  
ATOM    135  CG  PHE A  16     -32.466 -10.888 -18.819  1.00  0.00           C  
ATOM    136  CD1 PHE A  16     -31.236 -10.406 -19.249  1.00  0.00           C  
ATOM    137  CD2 PHE A  16     -33.595 -10.103 -19.009  1.00  0.00           C  
ATOM    138  CE1 PHE A  16     -31.133  -9.159 -19.861  1.00  0.00           C  
ATOM    139  CE2 PHE A  16     -33.500  -8.855 -19.619  1.00  0.00           C  
ATOM    140  CZ  PHE A  16     -32.268  -8.385 -20.044  1.00  0.00           C  
ATOM    141  N   PRO A  17     -31.003 -15.211 -19.776  1.00  0.00           N  
ATOM    142  CA  PRO A  17     -30.294 -16.484 -19.624  1.00  0.00           C  
ATOM    143  C   PRO A  17     -29.031 -16.359 -18.775  1.00  0.00           C  
ATOM    144  CB  PRO A  17     -29.948 -16.870 -21.064  1.00  0.00           C  
ATOM    145  O   PRO A  17     -28.126 -15.593 -19.117  1.00  0.00           O  
ATOM    146  CG  PRO A  17     -30.166 -15.622 -21.857  1.00  0.00           C  
ATOM    147  CD  PRO A  17     -30.664 -14.550 -20.931  1.00  0.00           C  
ATOM    148  N   ALA A  18     -28.865 -16.027 -17.437  1.00  0.00           N  
ATOM    149  CA  ALA A  18     -27.599 -16.345 -16.783  1.00  0.00           C  
ATOM    150  C   ALA A  18     -27.373 -17.853 -16.729  1.00  0.00           C  
ATOM    151  CB  ALA A  18     -27.564 -15.754 -15.375  1.00  0.00           C  
ATOM    152  O   ALA A  18     -28.156 -18.583 -16.116  1.00  0.00           O  
ATOM    153  N   GLY A  19     -27.103 -18.549 -17.928  1.00  0.00           N  
ATOM    154  CA  GLY A  19     -26.489 -19.859 -18.079  1.00  0.00           C  
ATOM    155  C   GLY A  19     -27.358 -20.841 -18.841  1.00  0.00           C  
ATOM    156  O   GLY A  19     -26.951 -21.978 -19.086  1.00  0.00           O  
ATOM    157  N   LYS A  20     -28.620 -20.383 -19.512  1.00  0.00           N  
ATOM    158  CA  LYS A  20     -29.421 -21.291 -20.329  1.00  0.00           C  
ATOM    159  C   LYS A  20     -29.496 -20.808 -21.774  1.00  0.00           C  
ATOM    160  CB  LYS A  20     -30.829 -21.433 -19.750  1.00  0.00           C  
ATOM    161  O   LYS A  20     -29.752 -19.629 -22.028  1.00  0.00           O  
ATOM    162  CG  LYS A  20     -30.881 -22.178 -18.424  1.00  0.00           C  
ATOM    163  CD  LYS A  20     -32.316 -22.471 -18.004  1.00  0.00           C  
ATOM    164  CE  LYS A  20     -32.371 -23.186 -16.660  1.00  0.00           C  
ATOM    165  NZ  LYS A  20     -33.773 -23.511 -16.263  1.00  0.00           N  
ATOM    166  N   GLU A  21     -28.865 -21.412 -22.803  1.00  0.00           N  
ATOM    167  CA  GLU A  21     -28.842 -21.154 -24.239  1.00  0.00           C  
ATOM    168  C   GLU A  21     -30.244 -21.238 -24.838  1.00  0.00           C  
ATOM    169  CB  GLU A  21     -27.908 -22.138 -24.948  1.00  0.00           C  
ATOM    170  O   GLU A  21     -31.020 -22.131 -24.491  1.00  0.00           O  
ATOM    171  CG  GLU A  21     -27.333 -21.609 -26.254  1.00  0.00           C  
ATOM    172  CD  GLU A  21     -26.411 -22.599 -26.948  1.00  0.00           C  
ATOM    173  OE1 GLU A  21     -25.921 -22.296 -28.059  1.00  0.00           O  
ATOM    174  OE2 GLU A  21     -26.176 -23.686 -26.375  1.00  0.00           O  
ATOM    175  N   VAL A  22     -30.930 -20.255 -25.520  1.00  0.00           N  
ATOM    176  CA  VAL A  22     -32.188 -20.184 -26.255  1.00  0.00           C  
ATOM    177  C   VAL A  22     -31.921 -20.319 -27.752  1.00  0.00           C  
ATOM    178  CB  VAL A  22     -32.942 -18.867 -25.965  1.00  0.00           C  
ATOM    179  O   VAL A  22     -31.085 -19.603 -28.307  1.00  0.00           O  
ATOM    180  CG1 VAL A  22     -34.228 -18.788 -26.786  1.00  0.00           C  
ATOM    181  CG2 VAL A  22     -33.249 -18.746 -24.473  1.00  0.00           C  
ATOM    182  N   ARG A  23     -32.470 -21.390 -28.457  1.00  0.00           N  
ATOM    183  CA  ARG A  23     -32.407 -21.585 -29.902  1.00  0.00           C  
ATOM    184  C   ARG A  23     -33.802 -21.575 -30.517  1.00  0.00           C  
ATOM    185  CB  ARG A  23     -31.696 -22.898 -30.236  1.00  0.00           C  
ATOM    186  O   ARG A  23     -34.721 -22.210 -29.996  1.00  0.00           O  
ATOM    187  CG  ARG A  23     -30.223 -22.914 -29.862  1.00  0.00           C  
ATOM    188  CD  ARG A  23     -29.371 -22.188 -30.895  1.00  0.00           C  
ATOM    189  NE  ARG A  23     -28.139 -22.916 -31.186  1.00  0.00           N  
ATOM    190  NH1 ARG A  23     -26.735 -21.302 -30.315  1.00  0.00           N  
ATOM    191  NH2 ARG A  23     -25.864 -23.223 -31.212  1.00  0.00           N  
ATOM    192  CZ  ARG A  23     -26.915 -22.479 -30.904  1.00  0.00           C  
ATOM    193  N   ILE A  24     -34.031 -20.646 -31.427  1.00  0.00           N  
ATOM    194  CA  ILE A  24     -35.306 -20.504 -32.123  1.00  0.00           C  
ATOM    195  C   ILE A  24     -35.201 -21.111 -33.520  1.00  0.00           C  
ATOM    196  CB  ILE A  24     -35.740 -19.024 -32.213  1.00  0.00           C  
ATOM    197  O   ILE A  24     -34.302 -20.762 -34.290  1.00  0.00           O  
ATOM    198  CG1 ILE A  24     -35.795 -18.398 -30.814  1.00  0.00           C  
ATOM    199  CG2 ILE A  24     -37.091 -18.900 -32.922  1.00  0.00           C  
ATOM    200  CD1 ILE A  24     -35.961 -16.885 -30.820  1.00  0.00           C  
ATOM    201  N   ARG A  25     -36.034 -22.092 -33.860  1.00  0.00           N  
ATOM    202  CA  ARG A  25     -36.028 -22.686 -35.193  1.00  0.00           C  
ATOM    203  C   ARG A  25     -37.407 -22.600 -35.837  1.00  0.00           C  
ATOM    204  CB  ARG A  25     -35.569 -24.144 -35.130  1.00  0.00           C  
ATOM    205  O   ARG A  25     -38.304 -23.377 -35.503  1.00  0.00           O  
ATOM    206  CG  ARG A  25     -34.080 -24.311 -34.872  1.00  0.00           C  
ATOM    207  CD  ARG A  25     -33.338 -24.767 -36.120  1.00  0.00           C  
ATOM    208  NE  ARG A  25     -31.932 -25.045 -35.841  1.00  0.00           N  
ATOM    209  NH1 ARG A  25     -31.388 -25.567 -38.025  1.00  0.00           N  
ATOM    210  NH2 ARG A  25     -29.784 -25.646 -36.388  1.00  0.00           N  
ATOM    211  CZ  ARG A  25     -31.038 -25.419 -36.752  1.00  0.00           C  
ATOM    212  N   PRO A  26     -37.536 -21.709 -36.576  1.00  0.00           N  
ATOM    213  CA  PRO A  26     -38.794 -21.610 -37.319  1.00  0.00           C  
ATOM    214  C   PRO A  26     -38.866 -22.587 -38.490  1.00  0.00           C  
ATOM    215  CB  PRO A  26     -38.797 -20.161 -37.815  1.00  0.00           C  
ATOM    216  O   PRO A  26     -37.858 -22.832 -39.157  1.00  0.00           O  
ATOM    217  CG  PRO A  26     -37.382 -19.704 -37.669  1.00  0.00           C  
ATOM    218  CD  PRO A  26     -36.658 -20.672 -36.778  1.00  0.00           C  
ATOM    219  N   LEU A  27     -39.886 -23.424 -38.532  1.00  0.00           N  
ATOM    220  CA  LEU A  27     -40.059 -24.295 -39.689  1.00  0.00           C  
ATOM    221  C   LEU A  27     -40.665 -23.530 -40.860  1.00  0.00           C  
ATOM    222  CB  LEU A  27     -40.946 -25.491 -39.332  1.00  0.00           C  
ATOM    223  O   LEU A  27     -41.806 -23.068 -40.782  1.00  0.00           O  
ATOM    224  CG  LEU A  27     -40.771 -26.745 -40.190  1.00  0.00           C  
ATOM    225  CD1 LEU A  27     -39.597 -27.575 -39.683  1.00  0.00           C  
ATOM    226  CD2 LEU A  27     -42.053 -27.571 -40.197  1.00  0.00           C  
ATOM    227  N   LEU A  28     -39.808 -23.041 -41.748  1.00  0.00           N  
ATOM    228  CA  LEU A  28     -40.125 -22.117 -42.832  1.00  0.00           C  
ATOM    229  C   LEU A  28     -40.782 -22.851 -43.996  1.00  0.00           C  
ATOM    230  CB  LEU A  28     -38.860 -21.402 -43.313  1.00  0.00           C  
ATOM    231  O   LEU A  28     -40.221 -23.813 -44.526  1.00  0.00           O  
ATOM    232  CG  LEU A  28     -38.361 -20.247 -42.442  1.00  0.00           C  
ATOM    233  CD1 LEU A  28     -36.859 -20.059 -42.622  1.00  0.00           C  
ATOM    234  CD2 LEU A  28     -39.111 -18.962 -42.776  1.00  0.00           C  
ATOM    235  N   GLU A  29     -42.133 -22.828 -44.044  1.00  0.00           N  
ATOM    236  CA  GLU A  29     -42.933 -23.340 -45.153  1.00  0.00           C  
ATOM    237  C   GLU A  29     -43.098 -22.288 -46.245  1.00  0.00           C  
ATOM    238  CB  GLU A  29     -44.305 -23.803 -44.657  1.00  0.00           C  
ATOM    239  O   GLU A  29     -42.803 -21.110 -46.030  1.00  0.00           O  
ATOM    240  CG  GLU A  29     -44.253 -25.037 -43.768  1.00  0.00           C  
ATOM    241  CD  GLU A  29     -45.629 -25.575 -43.406  1.00  0.00           C  
ATOM    242  OE1 GLU A  29     -45.712 -26.633 -42.743  1.00  0.00           O  
ATOM    243  OE2 GLU A  29     -46.631 -24.932 -43.790  1.00  0.00           O  
ATOM    244  N   ALA A  30     -43.171 -22.679 -47.525  1.00  0.00           N  
ATOM    245  CA  ALA A  30     -43.374 -21.866 -48.721  1.00  0.00           C  
ATOM    246  C   ALA A  30     -44.295 -20.684 -48.431  1.00  0.00           C  
ATOM    247  CB  ALA A  30     -43.946 -22.717 -49.853  1.00  0.00           C  
ATOM    248  O   ALA A  30     -45.395 -20.862 -47.902  1.00  0.00           O  
ATOM    249  N   GLY A  31     -43.896 -19.503 -47.838  1.00  0.00           N  
ATOM    250  CA  GLY A  31     -44.629 -18.283 -47.540  1.00  0.00           C  
ATOM    251  C   GLY A  31     -44.106 -17.556 -46.315  1.00  0.00           C  
ATOM    252  O   GLY A  31     -44.692 -16.563 -45.879  1.00  0.00           O  
ATOM    253  N   GLY A  32     -42.768 -18.042 -45.837  1.00  0.00           N  
ATOM    254  CA  GLY A  32     -42.055 -17.356 -44.771  1.00  0.00           C  
ATOM    255  C   GLY A  32     -42.605 -17.663 -43.391  1.00  0.00           C  
ATOM    256  O   GLY A  32     -43.248 -18.695 -43.189  1.00  0.00           O  
ATOM    257  N   PHE A  33     -42.337 -17.035 -42.361  1.00  0.00           N  
ATOM    258  CA  PHE A  33     -42.582 -17.257 -40.940  1.00  0.00           C  
ATOM    259  C   PHE A  33     -44.074 -17.397 -40.663  1.00  0.00           C  
ATOM    260  CB  PHE A  33     -41.998 -16.111 -40.107  1.00  0.00           C  
ATOM    261  O   PHE A  33     -44.470 -17.948 -39.634  1.00  0.00           O  
ATOM    262  CG  PHE A  33     -40.495 -16.115 -40.039  1.00  0.00           C  
ATOM    263  CD1 PHE A  33     -39.822 -17.063 -39.278  1.00  0.00           C  
ATOM    264  CD2 PHE A  33     -39.754 -15.170 -40.737  1.00  0.00           C  
ATOM    265  CE1 PHE A  33     -38.430 -17.069 -39.213  1.00  0.00           C  
ATOM    266  CE2 PHE A  33     -38.363 -15.170 -40.677  1.00  0.00           C  
ATOM    267  CZ  PHE A  33     -37.704 -16.119 -39.914  1.00  0.00           C  
ATOM    268  N   ALA A  34     -44.938 -17.039 -41.615  1.00  0.00           N  
ATOM    269  CA  ALA A  34     -46.371 -16.899 -41.372  1.00  0.00           C  
ATOM    270  C   ALA A  34     -47.063 -18.259 -41.369  1.00  0.00           C  
ATOM    271  CB  ALA A  34     -47.002 -15.987 -42.422  1.00  0.00           C  
ATOM    272  O   ALA A  34     -48.091 -18.437 -40.712  1.00  0.00           O  
ATOM    273  N   ARG A  35     -46.498 -19.363 -41.805  1.00  0.00           N  
ATOM    274  CA  ARG A  35     -47.306 -20.565 -41.987  1.00  0.00           C  
ATOM    275  C   ARG A  35     -46.689 -21.755 -41.260  1.00  0.00           C  
ATOM    276  CB  ARG A  35     -47.467 -20.885 -43.474  1.00  0.00           C  
ATOM    277  O   ARG A  35     -47.397 -22.687 -40.871  1.00  0.00           O  
ATOM    278  CG  ARG A  35     -48.532 -20.053 -44.172  1.00  0.00           C  
ATOM    279  CD  ARG A  35     -48.879 -20.617 -45.543  1.00  0.00           C  
ATOM    280  NE  ARG A  35     -49.903 -19.818 -46.210  1.00  0.00           N  
ATOM    281  NH1 ARG A  35     -49.998 -21.143 -48.100  1.00  0.00           N  
ATOM    282  NH2 ARG A  35     -51.339 -19.293 -47.924  1.00  0.00           N  
ATOM    283  CZ  ARG A  35     -50.411 -20.087 -47.410  1.00  0.00           C  
ATOM    284  N   GLY A  36     -45.430 -21.665 -40.749  1.00  0.00           N  
ATOM    285  CA  GLY A  36     -44.856 -22.828 -40.092  1.00  0.00           C  
ATOM    286  C   GLY A  36     -44.682 -22.643 -38.597  1.00  0.00           C  
ATOM    287  O   GLY A  36     -44.748 -21.520 -38.093  1.00  0.00           O  
ATOM    288  N   PRO A  37     -44.932 -23.696 -37.793  1.00  0.00           N  
ATOM    289  CA  PRO A  37     -44.728 -23.656 -36.343  1.00  0.00           C  
ATOM    290  C   PRO A  37     -43.314 -23.227 -35.957  1.00  0.00           C  
ATOM    291  CB  PRO A  37     -44.998 -25.099 -35.909  1.00  0.00           C  
ATOM    292  O   PRO A  37     -42.373 -23.423 -36.731  1.00  0.00           O  
ATOM    293  CG  PRO A  37     -44.966 -25.891 -37.176  1.00  0.00           C  
ATOM    294  CD  PRO A  37     -45.086 -24.943 -38.334  1.00  0.00           C  
ATOM    295  N   ILE A  38     -43.282 -22.481 -34.940  1.00  0.00           N  
ATOM    296  CA  ILE A  38     -42.029 -21.981 -34.386  1.00  0.00           C  
ATOM    297  C   ILE A  38     -41.622 -22.829 -33.182  1.00  0.00           C  
ATOM    298  CB  ILE A  38     -42.143 -20.495 -33.980  1.00  0.00           C  
ATOM    299  O   ILE A  38     -42.383 -22.957 -32.220  1.00  0.00           O  
ATOM    300  CG1 ILE A  38     -42.617 -19.652 -35.170  1.00  0.00           C  
ATOM    301  CG2 ILE A  38     -40.806 -19.978 -33.441  1.00  0.00           C  
ATOM    302  CD1 ILE A  38     -43.059 -18.244 -34.794  1.00  0.00           C  
ATOM    303  N   TYR A  39     -40.409 -23.488 -33.340  1.00  0.00           N  
ATOM    304  CA  TYR A  39     -39.906 -24.305 -32.241  1.00  0.00           C  
ATOM    305  C   TYR A  39     -38.835 -23.559 -31.454  1.00  0.00           C  
ATOM    306  CB  TYR A  39     -39.340 -25.627 -32.769  1.00  0.00           C  
ATOM    307  O   TYR A  39     -37.909 -22.992 -32.037  1.00  0.00           O  
ATOM    308  CG  TYR A  39     -40.391 -26.561 -33.318  1.00  0.00           C  
ATOM    309  CD1 TYR A  39     -40.926 -27.579 -32.532  1.00  0.00           C  
ATOM    310  CD2 TYR A  39     -40.851 -26.428 -34.624  1.00  0.00           C  
ATOM    311  CE1 TYR A  39     -41.894 -28.443 -33.034  1.00  0.00           C  
ATOM    312  CE2 TYR A  39     -41.818 -27.286 -35.137  1.00  0.00           C  
ATOM    313  OH  TYR A  39     -43.290 -29.141 -34.838  1.00  0.00           O  
ATOM    314  CZ  TYR A  39     -42.333 -28.289 -34.336  1.00  0.00           C  
ATOM    315  N   VAL A  40     -39.041 -23.501 -30.147  1.00  0.00           N  
ATOM    316  CA  VAL A  40     -38.136 -22.759 -29.275  1.00  0.00           C  
ATOM    317  C   VAL A  40     -37.548 -23.695 -28.223  1.00  0.00           C  
ATOM    318  CB  VAL A  40     -38.853 -21.572 -28.592  1.00  0.00           C  
ATOM    319  O   VAL A  40     -38.286 -24.340 -27.474  1.00  0.00           O  
ATOM    320  CG1 VAL A  40     -37.876 -20.777 -27.728  1.00  0.00           C  
ATOM    321  CG2 VAL A  40     -39.505 -20.669 -29.637  1.00  0.00           C  
ATOM    322  N   LYS A  41     -36.283 -23.908 -28.393  1.00  0.00           N  
ATOM    323  CA  LYS A  41     -35.601 -24.653 -27.339  1.00  0.00           C  
ATOM    324  C   LYS A  41     -35.079 -23.716 -26.253  1.00  0.00           C  
ATOM    325  CB  LYS A  41     -34.448 -25.473 -27.920  1.00  0.00           C  
ATOM    326  O   LYS A  41     -34.296 -22.806 -26.534  1.00  0.00           O  
ATOM    327  CG  LYS A  41     -33.745 -26.360 -26.903  1.00  0.00           C  
ATOM    328  CD  LYS A  41     -32.564 -27.095 -27.525  1.00  0.00           C  
ATOM    329  CE  LYS A  41     -31.719 -27.793 -26.467  1.00  0.00           C  
ATOM    330  NZ  LYS A  41     -30.430 -28.294 -27.030  1.00  0.00           N  
ATOM    331  N   TYR A  42     -35.483 -23.897 -25.136  1.00  0.00           N  
ATOM    332  CA  TYR A  42     -35.084 -23.166 -23.939  1.00  0.00           C  
ATOM    333  C   TYR A  42     -34.543 -24.114 -22.876  1.00  0.00           C  
ATOM    334  CB  TYR A  42     -36.266 -22.370 -23.376  1.00  0.00           C  
ATOM    335  O   TYR A  42     -35.314 -24.751 -22.153  1.00  0.00           O  
ATOM    336  CG  TYR A  42     -35.880 -21.399 -22.287  1.00  0.00           C  
ATOM    337  CD1 TYR A  42     -36.158 -21.675 -20.950  1.00  0.00           C  
ATOM    338  CD2 TYR A  42     -35.238 -20.204 -22.592  1.00  0.00           C  
ATOM    339  CE1 TYR A  42     -35.807 -20.782 -19.943  1.00  0.00           C  
ATOM    340  CE2 TYR A  42     -34.881 -19.304 -21.594  1.00  0.00           C  
ATOM    341  OH  TYR A  42     -34.818 -18.714 -19.281  1.00  0.00           O  
ATOM    342  CZ  TYR A  42     -35.169 -19.601 -20.274  1.00  0.00           C  
ATOM    343  N   GLY A  43     -33.127 -24.274 -22.713  1.00  0.00           N  
ATOM    344  CA  GLY A  43     -32.562 -25.314 -21.869  1.00  0.00           C  
ATOM    345  C   GLY A  43     -32.970 -26.713 -22.292  1.00  0.00           C  
ATOM    346  O   GLY A  43     -32.691 -27.133 -23.416  1.00  0.00           O  
ATOM    347  N   ARG A  44     -33.670 -27.461 -21.584  1.00  0.00           N  
ATOM    348  CA  ARG A  44     -34.076 -28.843 -21.815  1.00  0.00           C  
ATOM    349  C   ARG A  44     -35.465 -28.909 -22.442  1.00  0.00           C  
ATOM    350  CB  ARG A  44     -34.053 -29.636 -20.507  1.00  0.00           C  
ATOM    351  O   ARG A  44     -35.895 -29.969 -22.901  1.00  0.00           O  
ATOM    352  CG  ARG A  44     -32.678 -29.727 -19.865  1.00  0.00           C  
ATOM    353  CD  ARG A  44     -32.699 -30.581 -18.605  1.00  0.00           C  
ATOM    354  NE  ARG A  44     -31.385 -30.637 -17.970  1.00  0.00           N  
ATOM    355  NH1 ARG A  44     -32.063 -31.971 -16.211  1.00  0.00           N  
ATOM    356  NH2 ARG A  44     -29.883 -31.280 -16.357  1.00  0.00           N  
ATOM    357  CZ  ARG A  44     -31.113 -31.296 -16.847  1.00  0.00           C  
ATOM    358  N   GLU A  45     -36.163 -27.738 -22.461  1.00  0.00           N  
ATOM    359  CA  GLU A  45     -37.556 -27.655 -22.889  1.00  0.00           C  
ATOM    360  C   GLU A  45     -37.660 -27.266 -24.361  1.00  0.00           C  
ATOM    361  CB  GLU A  45     -38.325 -26.653 -22.025  1.00  0.00           C  
ATOM    362  O   GLU A  45     -36.896 -26.426 -24.842  1.00  0.00           O  
ATOM    363  CG  GLU A  45     -38.445 -27.064 -20.564  1.00  0.00           C  
ATOM    364  CD  GLU A  45     -39.324 -26.130 -19.748  1.00  0.00           C  
ATOM    365  OE1 GLU A  45     -39.564 -26.413 -18.552  1.00  0.00           O  
ATOM    366  OE2 GLU A  45     -39.777 -25.107 -20.309  1.00  0.00           O  
ATOM    367  N   LEU A  46     -38.404 -27.971 -25.166  1.00  0.00           N  
ATOM    368  CA  LEU A  46     -38.753 -27.645 -26.544  1.00  0.00           C  
ATOM    369  C   LEU A  46     -40.211 -27.211 -26.647  1.00  0.00           C  
ATOM    370  CB  LEU A  46     -38.499 -28.845 -27.460  1.00  0.00           C  
ATOM    371  O   LEU A  46     -41.109 -27.926 -26.198  1.00  0.00           O  
ATOM    372  CG  LEU A  46     -38.630 -28.591 -28.962  1.00  0.00           C  
ATOM    373  CD1 LEU A  46     -37.547 -27.627 -29.433  1.00  0.00           C  
ATOM    374  CD2 LEU A  46     -38.557 -29.904 -29.735  1.00  0.00           C  
ATOM    375  N   SER A  47     -40.361 -25.974 -27.000  1.00  0.00           N  
ATOM    376  CA  SER A  47     -41.715 -25.444 -27.127  1.00  0.00           C  
ATOM    377  C   SER A  47     -42.067 -25.169 -28.585  1.00  0.00           C  
ATOM    378  CB  SER A  47     -41.868 -24.163 -26.306  1.00  0.00           C  
ATOM    379  O   SER A  47     -41.193 -24.839 -29.388  1.00  0.00           O  
ATOM    380  OG  SER A  47     -40.899 -23.202 -26.688  1.00  0.00           O  
ATOM    381  N   LYS A  48     -43.234 -25.514 -28.961  1.00  0.00           N  
ATOM    382  CA  LYS A  48     -43.787 -25.273 -30.290  1.00  0.00           C  
ATOM    383  C   LYS A  48     -44.823 -24.153 -30.260  1.00  0.00           C  
ATOM    384  CB  LYS A  48     -44.413 -26.550 -30.852  1.00  0.00           C  
ATOM    385  O   LYS A  48     -45.749 -24.179 -29.447  1.00  0.00           O  
ATOM    386  CG  LYS A  48     -44.946 -26.406 -32.270  1.00  0.00           C  
ATOM    387  CD  LYS A  48     -45.612 -27.690 -32.749  1.00  0.00           C  
ATOM    388  CE  LYS A  48     -46.264 -27.507 -34.113  1.00  0.00           C  
ATOM    389  NZ  LYS A  48     -46.984 -28.739 -34.553  1.00  0.00           N  
ATOM    390  N   HIS A  49     -44.615 -23.137 -31.071  1.00  0.00           N  
ATOM    391  CA  HIS A  49     -45.449 -21.945 -31.160  1.00  0.00           C  
ATOM    392  C   HIS A  49     -46.058 -21.801 -32.551  1.00  0.00           C  
ATOM    393  CB  HIS A  49     -44.639 -20.696 -30.810  1.00  0.00           C  
ATOM    394  O   HIS A  49     -45.338 -21.810 -33.552  1.00  0.00           O  
ATOM    395  CG  HIS A  49     -44.090 -20.706 -29.419  1.00  0.00           C  
ATOM    396  CD2 HIS A  49     -42.945 -21.226 -28.918  1.00  0.00           C  
ATOM    397  ND1 HIS A  49     -44.751 -20.132 -28.354  1.00  0.00           N  
ATOM    398  CE1 HIS A  49     -44.032 -20.297 -27.257  1.00  0.00           C  
ATOM    399  NE2 HIS A  49     -42.932 -20.958 -27.572  1.00  0.00           N  
ATOM    400  N   ASP A  50     -47.464 -21.928 -32.491  1.00  0.00           N  
ATOM    401  CA  ASP A  50     -48.259 -21.859 -33.713  1.00  0.00           C  
ATOM    402  C   ASP A  50     -48.588 -20.412 -34.072  1.00  0.00           C  
ATOM    403  CB  ASP A  50     -49.548 -22.670 -33.561  1.00  0.00           C  
ATOM    404  O   ASP A  50     -49.223 -19.701 -33.290  1.00  0.00           O  
ATOM    405  CG  ASP A  50     -50.190 -23.016 -34.893  1.00  0.00           C  
ATOM    406  OD1 ASP A  50     -49.797 -22.438 -35.929  1.00  0.00           O  
ATOM    407  OD2 ASP A  50     -51.100 -23.873 -34.906  1.00  0.00           O  
ATOM    408  N   PRO A  51     -47.982 -19.858 -35.203  1.00  0.00           N  
ATOM    409  CA  PRO A  51     -48.107 -18.449 -35.583  1.00  0.00           C  
ATOM    410  C   PRO A  51     -49.558 -18.023 -35.796  1.00  0.00           C  
ATOM    411  CB  PRO A  51     -47.316 -18.364 -36.891  1.00  0.00           C  
ATOM    412  O   PRO A  51     -49.882 -16.839 -35.671  1.00  0.00           O  
ATOM    413  CG  PRO A  51     -46.781 -19.744 -37.104  1.00  0.00           C  
ATOM    414  CD  PRO A  51     -47.328 -20.639 -36.029  1.00  0.00           C  
ATOM    415  N   SER A  52     -50.571 -19.082 -36.013  1.00  0.00           N  
ATOM    416  CA  SER A  52     -51.993 -18.814 -36.204  1.00  0.00           C  
ATOM    417  C   SER A  52     -52.720 -18.712 -34.867  1.00  0.00           C  
ATOM    418  CB  SER A  52     -52.635 -19.907 -37.060  1.00  0.00           C  
ATOM    419  O   SER A  52     -53.799 -18.122 -34.785  1.00  0.00           O  
ATOM    420  OG  SER A  52     -52.101 -21.179 -36.734  1.00  0.00           O  
ATOM    421  N   SER A  53     -52.091 -19.124 -33.718  1.00  0.00           N  
ATOM    422  CA  SER A  53     -52.639 -19.107 -32.365  1.00  0.00           C  
ATOM    423  C   SER A  53     -51.721 -18.356 -31.406  1.00  0.00           C  
ATOM    424  CB  SER A  53     -52.861 -20.533 -31.859  1.00  0.00           C  
ATOM    425  O   SER A  53     -50.506 -18.313 -31.608  1.00  0.00           O  
ATOM    426  OG  SER A  53     -52.561 -20.629 -30.477  1.00  0.00           O  
ATOM    427  N   ARG A  54     -52.289 -17.370 -30.590  1.00  0.00           N  
ATOM    428  CA  ARG A  54     -51.553 -16.575 -29.614  1.00  0.00           C  
ATOM    429  C   ARG A  54     -51.027 -17.448 -28.480  1.00  0.00           C  
ATOM    430  CB  ARG A  54     -52.437 -15.461 -29.050  1.00  0.00           C  
ATOM    431  O   ARG A  54     -50.202 -17.005 -27.678  1.00  0.00           O  
ATOM    432  CG  ARG A  54     -52.442 -14.193 -29.889  1.00  0.00           C  
ATOM    433  CD  ARG A  54     -53.202 -13.066 -29.204  1.00  0.00           C  
ATOM    434  NE  ARG A  54     -53.301 -11.886 -30.058  1.00  0.00           N  
ATOM    435  NH1 ARG A  54     -54.360 -10.576 -28.477  1.00  0.00           N  
ATOM    436  NH2 ARG A  54     -53.886  -9.720 -30.550  1.00  0.00           N  
ATOM    437  CZ  ARG A  54     -53.849 -10.730 -29.693  1.00  0.00           C  
ATOM    438  N   SER A  55     -51.292 -18.859 -28.616  1.00  0.00           N  
ATOM    439  CA  SER A  55     -50.918 -19.772 -27.541  1.00  0.00           C  
ATOM    440  C   SER A  55     -49.889 -20.792 -28.015  1.00  0.00           C  
ATOM    441  CB  SER A  55     -52.152 -20.495 -26.998  1.00  0.00           C  
ATOM    442  O   SER A  55     -49.773 -21.053 -29.215  1.00  0.00           O  
ATOM    443  OG  SER A  55     -52.754 -21.289 -28.006  1.00  0.00           O  
ATOM    444  N   MET A  56     -48.872 -21.003 -27.242  1.00  0.00           N  
ATOM    445  CA  MET A  56     -47.907 -22.095 -27.334  1.00  0.00           C  
ATOM    446  C   MET A  56     -48.614 -23.432 -27.525  1.00  0.00           C  
ATOM    447  CB  MET A  56     -47.027 -22.143 -26.084  1.00  0.00           C  
ATOM    448  O   MET A  56     -49.541 -23.761 -26.782  1.00  0.00           O  
ATOM    449  CG  MET A  56     -45.919 -23.181 -26.153  1.00  0.00           C  
ATOM    450  SD  MET A  56     -44.948 -23.279 -24.599  1.00  0.00           S  
ATOM    451  CE  MET A  56     -44.325 -21.578 -24.504  1.00  0.00           C  
ATOM    452  N   ALA A  57     -48.395 -24.108 -28.785  1.00  0.00           N  
ATOM    453  CA  ALA A  57     -49.029 -25.393 -29.070  1.00  0.00           C  
ATOM    454  C   ALA A  57     -48.662 -26.432 -28.014  1.00  0.00           C  
ATOM    455  CB  ALA A  57     -48.630 -25.886 -30.459  1.00  0.00           C  
ATOM    456  O   ALA A  57     -49.527 -27.161 -27.525  1.00  0.00           O  
ATOM    457  N   TRP A  58     -47.514 -26.550 -27.507  1.00  0.00           N  
ATOM    458  CA  TRP A  58     -47.039 -27.403 -26.423  1.00  0.00           C  
ATOM    459  C   TRP A  58     -45.597 -27.066 -26.057  1.00  0.00           C  
ATOM    460  CB  TRP A  58     -47.148 -28.880 -26.813  1.00  0.00           C  
ATOM    461  O   TRP A  58     -44.889 -26.417 -26.830  1.00  0.00           O  
ATOM    462  CG  TRP A  58     -46.569 -29.199 -28.159  1.00  0.00           C  
ATOM    463  CD1 TRP A  58     -47.250 -29.342 -29.336  1.00  0.00           C  
ATOM    464  CD2 TRP A  58     -45.189 -29.418 -28.465  1.00  0.00           C  
ATOM    465  CE2 TRP A  58     -45.105 -29.690 -29.848  1.00  0.00           C  
ATOM    466  CE3 TRP A  58     -44.013 -29.411 -27.702  1.00  0.00           C  
ATOM    467  NE1 TRP A  58     -46.375 -29.637 -30.356  1.00  0.00           N  
ATOM    468  CH2 TRP A  58     -42.755 -29.939 -29.717  1.00  0.00           C  
ATOM    469  CZ2 TRP A  58     -43.890 -29.952 -30.486  1.00  0.00           C  
ATOM    470  CZ3 TRP A  58     -42.805 -29.672 -28.338  1.00  0.00           C  
ATOM    471  N   ASN A  59     -45.153 -27.259 -24.874  1.00  0.00           N  
ATOM    472  CA  ASN A  59     -43.824 -27.229 -24.273  1.00  0.00           C  
ATOM    473  C   ASN A  59     -43.437 -28.590 -23.700  1.00  0.00           C  
ATOM    474  CB  ASN A  59     -43.751 -26.155 -23.186  1.00  0.00           C  
ATOM    475  O   ASN A  59     -44.109 -29.105 -22.806  1.00  0.00           O  
ATOM    476  CG  ASN A  59     -42.357 -26.002 -22.610  1.00  0.00           C  
ATOM    477  ND2 ASN A  59     -42.223 -25.150 -21.600  1.00  0.00           N  
ATOM    478  OD1 ASN A  59     -41.408 -26.643 -23.069  1.00  0.00           O  
ATOM    479  N   ALA A  60     -42.619 -29.333 -24.362  1.00  0.00           N  
ATOM    480  CA  ALA A  60     -42.283 -30.707 -23.999  1.00  0.00           C  
ATOM    481  C   ALA A  60     -40.804 -30.836 -23.645  1.00  0.00           C  
ATOM    482  CB  ALA A  60     -42.639 -31.661 -25.137  1.00  0.00           C  
ATOM    483  O   ALA A  60     -39.958 -30.157 -24.232  1.00  0.00           O  
ATOM    484  N   THR A  61     -40.528 -31.375 -22.395  1.00  0.00           N  
ATOM    485  CA  THR A  61     -39.150 -31.688 -22.032  1.00  0.00           C  
ATOM    486  C   THR A  61     -38.637 -32.881 -22.834  1.00  0.00           C  
ATOM    487  CB  THR A  61     -39.023 -31.987 -20.527  1.00  0.00           C  
ATOM    488  O   THR A  61     -39.016 -34.023 -22.569  1.00  0.00           O  
ATOM    489  CG2 THR A  61     -37.576 -31.860 -20.061  1.00  0.00           C  
ATOM    490  OG1 THR A  61     -39.832 -31.060 -19.792  1.00  0.00           O  
ATOM    491  N   VAL A  62     -38.116 -32.717 -23.979  1.00  0.00           N  
ATOM    492  CA  VAL A  62     -37.700 -33.745 -24.928  1.00  0.00           C  
ATOM    493  C   VAL A  62     -36.262 -34.167 -24.634  1.00  0.00           C  
ATOM    494  CB  VAL A  62     -37.824 -33.254 -26.388  1.00  0.00           C  
ATOM    495  O   VAL A  62     -35.910 -35.340 -24.782  1.00  0.00           O  
ATOM    496  CG1 VAL A  62     -37.636 -34.413 -27.365  1.00  0.00           C  
ATOM    497  CG2 VAL A  62     -39.175 -32.577 -26.609  1.00  0.00           C  
ATOM    498  N   PHE A  63     -35.465 -33.302 -23.881  1.00  0.00           N  
ATOM    499  CA  PHE A  63     -34.029 -33.503 -23.721  1.00  0.00           C  
ATOM    500  C   PHE A  63     -33.690 -33.871 -22.282  1.00  0.00           C  
ATOM    501  CB  PHE A  63     -33.259 -32.246 -24.137  1.00  0.00           C  
ATOM    502  O   PHE A  63     -32.838 -33.235 -21.658  1.00  0.00           O  
ATOM    503  CG  PHE A  63     -33.551 -31.793 -25.542  1.00  0.00           C  
ATOM    504  CD1 PHE A  63     -32.998 -32.456 -26.631  1.00  0.00           C  
ATOM    505  CD2 PHE A  63     -34.379 -30.702 -25.775  1.00  0.00           C  
ATOM    506  CE1 PHE A  63     -33.266 -32.039 -27.932  1.00  0.00           C  
ATOM    507  CE2 PHE A  63     -34.651 -30.279 -27.073  1.00  0.00           C  
ATOM    508  CZ  PHE A  63     -34.093 -30.948 -28.150  1.00  0.00           C  
ATOM    509  N   ASP A  64     -34.485 -34.972 -21.461  1.00  0.00           N  
ATOM    510  CA  ASP A  64     -34.614 -35.269 -20.038  1.00  0.00           C  
ATOM    511  C   ASP A  64     -33.651 -36.377 -19.619  1.00  0.00           C  
ATOM    512  CB  ASP A  64     -36.052 -35.667 -19.700  1.00  0.00           C  
ATOM    513  O   ASP A  64     -34.044 -37.322 -18.932  1.00  0.00           O  
ATOM    514  CG  ASP A  64     -36.445 -35.318 -18.275  1.00  0.00           C  
ATOM    515  OD1 ASP A  64     -35.595 -34.804 -17.517  1.00  0.00           O  
ATOM    516  OD2 ASP A  64     -37.614 -35.564 -17.906  1.00  0.00           O  
ATOM    517  N   THR A  65     -32.227 -36.504 -20.025  1.00  0.00           N  
ATOM    518  CA  THR A  65     -31.268 -37.416 -19.410  1.00  0.00           C  
ATOM    519  C   THR A  65     -30.093 -36.645 -18.817  1.00  0.00           C  
ATOM    520  CB  THR A  65     -30.748 -38.448 -20.428  1.00  0.00           C  
ATOM    521  O   THR A  65     -29.864 -35.485 -19.168  1.00  0.00           O  
ATOM    522  CG2 THR A  65     -31.874 -39.351 -20.921  1.00  0.00           C  
ATOM    523  OG1 THR A  65     -30.177 -37.760 -21.548  1.00  0.00           O  
ATOM    524  N   ALA A  66     -29.667 -37.023 -17.425  1.00  0.00           N  
ATOM    525  CA  ALA A  66     -28.591 -36.592 -16.537  1.00  0.00           C  
ATOM    526  C   ALA A  66     -27.310 -36.318 -17.320  1.00  0.00           C  
ATOM    527  CB  ALA A  66     -28.338 -37.643 -15.458  1.00  0.00           C  
ATOM    528  O   ALA A  66     -26.519 -35.451 -16.943  1.00  0.00           O  
ATOM    529  N   LEU A  67     -27.268 -36.570 -18.684  1.00  0.00           N  
ATOM    530  CA  LEU A  67     -26.051 -36.480 -19.484  1.00  0.00           C  
ATOM    531  C   LEU A  67     -26.276 -35.613 -20.718  1.00  0.00           C  
ATOM    532  CB  LEU A  67     -25.581 -37.875 -19.904  1.00  0.00           C  
ATOM    533  O   LEU A  67     -25.366 -35.435 -21.531  1.00  0.00           O  
ATOM    534  CG  LEU A  67     -24.507 -38.521 -19.028  1.00  0.00           C  
ATOM    535  CD1 LEU A  67     -24.936 -39.924 -18.612  1.00  0.00           C  
ATOM    536  CD2 LEU A  67     -23.171 -38.561 -19.762  1.00  0.00           C  
ATOM    537  N   ASN A  68     -27.299 -34.635 -20.752  1.00  0.00           N  
ATOM    538  CA  ASN A  68     -27.530 -33.837 -21.952  1.00  0.00           C  
ATOM    539  C   ASN A  68     -27.156 -32.374 -21.732  1.00  0.00           C  
ATOM    540  CB  ASN A  68     -28.988 -33.951 -22.401  1.00  0.00           C  
ATOM    541  O   ASN A  68     -27.741 -31.700 -20.883  1.00  0.00           O  
ATOM    542  CG  ASN A  68     -29.208 -35.079 -23.390  1.00  0.00           C  
ATOM    543  ND2 ASN A  68     -30.466 -35.452 -23.593  1.00  0.00           N  
ATOM    544  OD1 ASN A  68     -28.256 -35.611 -23.966  1.00  0.00           O  
ATOM    545  N   HIS A  69     -25.840 -31.922 -21.900  1.00  0.00           N  
ATOM    546  CA  HIS A  69     -25.125 -30.664 -22.083  1.00  0.00           C  
ATOM    547  C   HIS A  69     -25.788 -29.803 -23.153  1.00  0.00           C  
ATOM    548  CB  HIS A  69     -23.664 -30.927 -22.453  1.00  0.00           C  
ATOM    549  O   HIS A  69     -26.266 -30.321 -24.165  1.00  0.00           O  
ATOM    550  CG  HIS A  69     -22.708 -29.940 -21.862  1.00  0.00           C  
ATOM    551  CD2 HIS A  69     -21.857 -30.045 -20.815  1.00  0.00           C  
ATOM    552  ND1 HIS A  69     -22.556 -28.663 -22.358  1.00  0.00           N  
ATOM    553  CE1 HIS A  69     -21.650 -28.023 -21.638  1.00  0.00           C  
ATOM    554  NE2 HIS A  69     -21.210 -28.839 -20.696  1.00  0.00           N  
ATOM    555  N   PRO A  70     -26.360 -28.498 -22.755  1.00  0.00           N  
ATOM    556  CA  PRO A  70     -27.034 -27.497 -23.586  1.00  0.00           C  
ATOM    557  C   PRO A  70     -26.417 -27.373 -24.977  1.00  0.00           C  
ATOM    558  CB  PRO A  70     -26.854 -26.201 -22.791  1.00  0.00           C  
ATOM    559  O   PRO A  70     -27.091 -26.951 -25.920  1.00  0.00           O  
ATOM    560  CG  PRO A  70     -26.090 -26.604 -21.571  1.00  0.00           C  
ATOM    561  CD  PRO A  70     -25.757 -28.064 -21.677  1.00  0.00           C  
ATOM    562  N   THR A  71     -25.293 -28.154 -25.306  1.00  0.00           N  
ATOM    563  CA  THR A  71     -24.644 -27.934 -26.593  1.00  0.00           C  
ATOM    564  C   THR A  71     -24.824 -29.144 -27.504  1.00  0.00           C  
ATOM    565  CB  THR A  71     -23.143 -27.638 -26.419  1.00  0.00           C  
ATOM    566  O   THR A  71     -24.309 -29.167 -28.624  1.00  0.00           O  
ATOM    567  CG2 THR A  71     -22.923 -26.289 -25.741  1.00  0.00           C  
ATOM    568  OG1 THR A  71     -22.549 -28.666 -25.616  1.00  0.00           O  
ATOM    569  N   ARG A  72     -25.766 -30.229 -27.122  1.00  0.00           N  
ATOM    570  CA  ARG A  72     -25.916 -31.348 -28.046  1.00  0.00           C  
ATOM    571  C   ARG A  72     -26.805 -30.969 -29.226  1.00  0.00           C  
ATOM    572  CB  ARG A  72     -26.493 -32.568 -27.325  1.00  0.00           C  
ATOM    573  O   ARG A  72     -27.842 -30.327 -29.047  1.00  0.00           O  
ATOM    574  CG  ARG A  72     -25.515 -33.244 -26.378  1.00  0.00           C  
ATOM    575  CD  ARG A  72     -25.653 -34.760 -26.413  1.00  0.00           C  
ATOM    576  NE  ARG A  72     -24.743 -35.406 -25.471  1.00  0.00           N  
ATOM    577  NH1 ARG A  72     -24.854 -37.486 -26.471  1.00  0.00           N  
ATOM    578  NH2 ARG A  72     -23.549 -37.171 -24.613  1.00  0.00           N  
ATOM    579  CZ  ARG A  72     -24.384 -36.686 -25.521  1.00  0.00           C  
ATOM    580  N   PRO A  73     -26.472 -31.197 -30.465  1.00  0.00           N  
ATOM    581  CA  PRO A  73     -27.043 -30.792 -31.752  1.00  0.00           C  
ATOM    582  C   PRO A  73     -28.478 -31.279 -31.940  1.00  0.00           C  
ATOM    583  CB  PRO A  73     -26.107 -31.443 -32.773  1.00  0.00           C  
ATOM    584  O   PRO A  73     -28.799 -32.416 -31.584  1.00  0.00           O  
ATOM    585  CG  PRO A  73     -24.969 -31.976 -31.963  1.00  0.00           C  
ATOM    586  CD  PRO A  73     -25.377 -31.988 -30.517  1.00  0.00           C  
ATOM    587  N   TRP A  74     -29.568 -30.609 -32.135  1.00  0.00           N  
ATOM    588  CA  TRP A  74     -30.951 -30.927 -32.477  1.00  0.00           C  
ATOM    589  C   TRP A  74     -31.417 -30.110 -33.677  1.00  0.00           C  
ATOM    590  CB  TRP A  74     -31.873 -30.673 -31.281  1.00  0.00           C  
ATOM    591  O   TRP A  74     -30.818 -29.084 -34.008  1.00  0.00           O  
ATOM    592  CG  TRP A  74     -32.070 -29.222 -30.961  1.00  0.00           C  
ATOM    593  CD1 TRP A  74     -31.204 -28.399 -30.297  1.00  0.00           C  
ATOM    594  CD2 TRP A  74     -33.211 -28.423 -31.289  1.00  0.00           C  
ATOM    595  CE2 TRP A  74     -32.967 -27.123 -30.793  1.00  0.00           C  
ATOM    596  CE3 TRP A  74     -34.416 -28.680 -31.956  1.00  0.00           C  
ATOM    597  NE1 TRP A  74     -31.737 -27.135 -30.193  1.00  0.00           N  
ATOM    598  CH2 TRP A  74     -35.057 -26.360 -31.600  1.00  0.00           C  
ATOM    599  CZ2 TRP A  74     -33.886 -26.082 -30.944  1.00  0.00           C  
ATOM    600  CZ3 TRP A  74     -35.330 -27.642 -32.105  1.00  0.00           C  
ATOM    601  N   THR A  75     -32.449 -30.469 -34.243  1.00  0.00           N  
ATOM    602  CA  THR A  75     -33.088 -29.726 -35.324  1.00  0.00           C  
ATOM    603  C   THR A  75     -34.515 -30.216 -35.548  1.00  0.00           C  
ATOM    604  CB  THR A  75     -32.288 -29.848 -36.634  1.00  0.00           C  
ATOM    605  O   THR A  75     -34.964 -31.158 -34.891  1.00  0.00           O  
ATOM    606  CG2 THR A  75     -32.523 -31.201 -37.298  1.00  0.00           C  
ATOM    607  OG1 THR A  75     -32.696 -28.809 -37.534  1.00  0.00           O  
ATOM    608  N   VAL A  76     -35.414 -29.442 -36.264  1.00  0.00           N  
ATOM    609  CA  VAL A  76     -36.807 -29.757 -36.566  1.00  0.00           C  
ATOM    610  C   VAL A  76     -37.013 -29.791 -38.078  1.00  0.00           C  
ATOM    611  CB  VAL A  76     -37.772 -28.737 -35.920  1.00  0.00           C  
ATOM    612  O   VAL A  76     -36.517 -28.922 -38.799  1.00  0.00           O  
ATOM    613  CG1 VAL A  76     -39.200 -29.281 -35.903  1.00  0.00           C  
ATOM    614  CG2 VAL A  76     -37.313 -28.391 -34.505  1.00  0.00           C  
ATOM    615  N   THR A  77     -37.538 -30.746 -38.631  1.00  0.00           N  
ATOM    616  CA  THR A  77     -37.732 -30.855 -40.072  1.00  0.00           C  
ATOM    617  C   THR A  77     -39.041 -31.572 -40.389  1.00  0.00           C  
ATOM    618  CB  THR A  77     -36.561 -31.601 -40.739  1.00  0.00           C  
ATOM    619  O   THR A  77     -39.729 -32.049 -39.484  1.00  0.00           O  
ATOM    620  CG2 THR A  77     -36.613 -33.094 -40.429  1.00  0.00           C  
ATOM    621  OG1 THR A  77     -36.630 -31.416 -42.158  1.00  0.00           O  
ATOM    622  N   VAL A  78     -39.426 -31.532 -41.631  1.00  0.00           N  
ATOM    623  CA  VAL A  78     -40.593 -32.216 -42.178  1.00  0.00           C  
ATOM    624  C   VAL A  78     -40.143 -33.360 -43.083  1.00  0.00           C  
ATOM    625  CB  VAL A  78     -41.506 -31.245 -42.959  1.00  0.00           C  
ATOM    626  O   VAL A  78     -39.438 -33.139 -44.070  1.00  0.00           O  
ATOM    627  CG1 VAL A  78     -42.725 -31.979 -43.515  1.00  0.00           C  
ATOM    628  CG2 VAL A  78     -41.939 -30.084 -42.065  1.00  0.00           C  
ATOM    629  N   VAL A  79     -40.090 -34.620 -42.634  1.00  0.00           N  
ATOM    630  CA  VAL A  79     -39.653 -35.792 -43.384  1.00  0.00           C  
ATOM    631  C   VAL A  79     -40.857 -36.668 -43.723  1.00  0.00           C  
ATOM    632  CB  VAL A  79     -38.603 -36.610 -42.598  1.00  0.00           C  
ATOM    633  O   VAL A  79     -41.620 -37.055 -42.835  1.00  0.00           O  
ATOM    634  CG1 VAL A  79     -38.124 -37.805 -43.421  1.00  0.00           C  
ATOM    635  CG2 VAL A  79     -37.425 -35.724 -42.201  1.00  0.00           C  
ATOM    636  N   GLY A  80     -41.252 -36.870 -45.056  1.00  0.00           N  
ATOM    637  CA  GLY A  80     -42.398 -37.644 -45.506  1.00  0.00           C  
ATOM    638  C   GLY A  80     -43.727 -37.018 -45.126  1.00  0.00           C  
ATOM    639  O   GLY A  80     -44.716 -37.725 -44.920  1.00  0.00           O  
ATOM    640  N   GLY A  81     -43.811 -35.687 -45.022  1.00  0.00           N  
ATOM    641  CA  GLY A  81     -45.036 -34.973 -44.699  1.00  0.00           C  
ATOM    642  C   GLY A  81     -45.287 -34.863 -43.207  1.00  0.00           C  
ATOM    643  O   GLY A  81     -46.206 -34.164 -42.777  1.00  0.00           O  
ATOM    644  N   LYS A  82     -44.483 -35.508 -42.328  1.00  0.00           N  
ATOM    645  CA  LYS A  82     -44.633 -35.477 -40.876  1.00  0.00           C  
ATOM    646  C   LYS A  82     -43.507 -34.681 -40.224  1.00  0.00           C  
ATOM    647  CB  LYS A  82     -44.668 -36.897 -40.310  1.00  0.00           C  
ATOM    648  O   LYS A  82     -42.341 -34.822 -40.599  1.00  0.00           O  
ATOM    649  CG  LYS A  82     -45.968 -37.640 -40.579  1.00  0.00           C  
ATOM    650  CD  LYS A  82     -46.018 -38.968 -39.835  1.00  0.00           C  
ATOM    651  CE  LYS A  82     -47.300 -39.731 -40.136  1.00  0.00           C  
ATOM    652  NZ  LYS A  82     -47.355 -41.033 -39.406  1.00  0.00           N  
ATOM    653  N   LYS A  83     -43.905 -33.705 -39.368  1.00  0.00           N  
ATOM    654  CA  LYS A  83     -42.976 -32.864 -38.620  1.00  0.00           C  
ATOM    655  C   LYS A  83     -42.217 -33.677 -37.575  1.00  0.00           C  
ATOM    656  CB  LYS A  83     -43.719 -31.709 -37.946  1.00  0.00           C  
ATOM    657  O   LYS A  83     -42.822 -34.415 -36.795  1.00  0.00           O  
ATOM    658  CG  LYS A  83     -44.401 -30.760 -38.921  1.00  0.00           C  
ATOM    659  CD  LYS A  83     -45.273 -29.744 -38.194  1.00  0.00           C  
ATOM    660  CE  LYS A  83     -46.054 -28.875 -39.171  1.00  0.00           C  
ATOM    661  NZ  LYS A  83     -46.958 -27.920 -38.463  1.00  0.00           N  
ATOM    662  N   MET A  84     -41.004 -33.655 -37.643  1.00  0.00           N  
ATOM    663  CA  MET A  84     -40.179 -34.523 -36.807  1.00  0.00           C  
ATOM    664  C   MET A  84     -39.091 -33.722 -36.099  1.00  0.00           C  
ATOM    665  CB  MET A  84     -39.547 -35.636 -37.644  1.00  0.00           C  
ATOM    666  O   MET A  84     -38.552 -32.767 -36.662  1.00  0.00           O  
ATOM    667  CG  MET A  84     -40.191 -36.998 -37.439  1.00  0.00           C  
ATOM    668  SD  MET A  84     -39.472 -38.287 -38.529  1.00  0.00           S  
ATOM    669  CE  MET A  84     -37.902 -38.592 -37.672  1.00  0.00           C  
ATOM    670  N   VAL A  85     -38.825 -34.051 -34.829  1.00  0.00           N  
ATOM    671  CA  VAL A  85     -37.721 -33.495 -34.054  1.00  0.00           C  
ATOM    672  C   VAL A  85     -36.561 -34.488 -34.020  1.00  0.00           C  
ATOM    673  CB  VAL A  85     -38.160 -33.138 -32.616  1.00  0.00           C  
ATOM    674  O   VAL A  85     -36.747 -35.657 -33.673  1.00  0.00           O  
ATOM    675  CG1 VAL A  85     -36.989 -32.564 -31.821  1.00  0.00           C  
ATOM    676  CG2 VAL A  85     -39.326 -32.152 -32.644  1.00  0.00           C  
ATOM    677  N   LEU A  86     -35.415 -34.068 -34.448  1.00  0.00           N  
ATOM    678  CA  LEU A  86     -34.221 -34.905 -34.488  1.00  0.00           C  
ATOM    679  C   LEU A  86     -33.174 -34.408 -33.498  1.00  0.00           C  
ATOM    680  CB  LEU A  86     -33.632 -34.932 -35.901  1.00  0.00           C  
ATOM    681  O   LEU A  86     -32.890 -33.209 -33.438  1.00  0.00           O  
ATOM    682  CG  LEU A  86     -34.288 -35.896 -36.891  1.00  0.00           C  
ATOM    683  CD1 LEU A  86     -34.486 -35.216 -38.242  1.00  0.00           C  
ATOM    684  CD2 LEU A  86     -33.449 -37.161 -37.042  1.00  0.00           C  
ATOM    685  N   GLY A  87     -32.664 -35.213 -32.698  1.00  0.00           N  
ATOM    686  CA  GLY A  87     -31.649 -34.845 -31.723  1.00  0.00           C  
ATOM    687  C   GLY A  87     -30.649 -35.954 -31.456  1.00  0.00           C  
ATOM    688  O   GLY A  87     -30.900 -37.116 -31.783  1.00  0.00           O  
ATOM    689  N   VAL A  88     -29.429 -35.630 -31.076  1.00  0.00           N  
ATOM    690  CA  VAL A  88     -28.334 -36.553 -30.794  1.00  0.00           C  
ATOM    691  C   VAL A  88     -28.347 -36.935 -29.316  1.00  0.00           C  
ATOM    692  CB  VAL A  88     -26.967 -35.944 -31.176  1.00  0.00           C  
ATOM    693  O   VAL A  88     -28.387 -36.064 -28.444  1.00  0.00           O  
ATOM    694  CG1 VAL A  88     -25.835 -36.921 -30.864  1.00  0.00           C  
ATOM    695  CG2 VAL A  88     -26.949 -35.555 -32.653  1.00  0.00           C  
ATOM    696  N   ARG A  89     -28.569 -38.341 -29.027  1.00  0.00           N  
ATOM    697  CA  ARG A  89     -28.475 -38.954 -27.706  1.00  0.00           C  
ATOM    698  C   ARG A  89     -27.199 -39.778 -27.574  1.00  0.00           C  
ATOM    699  CB  ARG A  89     -29.697 -39.834 -27.433  1.00  0.00           C  
ATOM    700  O   ARG A  89     -26.491 -39.999 -28.560  1.00  0.00           O  
ATOM    701  CG  ARG A  89     -30.993 -39.055 -27.273  1.00  0.00           C  
ATOM    702  CD  ARG A  89     -32.104 -39.921 -26.695  1.00  0.00           C  
ATOM    703  NE  ARG A  89     -33.139 -39.113 -26.056  1.00  0.00           N  
ATOM    704  NH1 ARG A  89     -34.085 -40.872 -24.895  1.00  0.00           N  
ATOM    705  NH2 ARG A  89     -34.952 -38.760 -24.691  1.00  0.00           N  
ATOM    706  CZ  ARG A  89     -34.056 -39.584 -25.216  1.00  0.00           C  
ATOM    707  N   LYS A  90     -26.742 -40.061 -26.361  1.00  0.00           N  
ATOM    708  CA  LYS A  90     -25.584 -40.915 -26.113  1.00  0.00           C  
ATOM    709  C   LYS A  90     -25.646 -42.184 -26.958  1.00  0.00           C  
ATOM    710  CB  LYS A  90     -25.491 -41.277 -24.630  1.00  0.00           C  
ATOM    711  O   LYS A  90     -24.621 -42.660 -27.449  1.00  0.00           O  
ATOM    712  CG  LYS A  90     -24.182 -41.944 -24.236  1.00  0.00           C  
ATOM    713  CD  LYS A  90     -24.154 -42.289 -22.753  1.00  0.00           C  
ATOM    714  CE  LYS A  90     -22.867 -43.007 -22.369  1.00  0.00           C  
ATOM    715  NZ  LYS A  90     -22.818 -43.313 -20.908  1.00  0.00           N  
ATOM    716  N   GLU A  91     -26.999 -42.679 -27.166  1.00  0.00           N  
ATOM    717  CA  GLU A  91     -27.213 -43.961 -27.831  1.00  0.00           C  
ATOM    718  C   GLU A  91     -27.213 -43.802 -29.349  1.00  0.00           C  
ATOM    719  CB  GLU A  91     -28.527 -44.594 -27.368  1.00  0.00           C  
ATOM    720  O   GLU A  91     -27.081 -44.785 -30.081  1.00  0.00           O  
ATOM    721  CG  GLU A  91     -28.721 -44.574 -25.859  1.00  0.00           C  
ATOM    722  CD  GLU A  91     -30.040 -45.188 -25.415  1.00  0.00           C  
ATOM    723  OE1 GLU A  91     -30.318 -45.212 -24.195  1.00  0.00           O  
ATOM    724  OE2 GLU A  91     -30.801 -45.648 -26.296  1.00  0.00           O  
ATOM    725  N   GLY A  92     -26.958 -42.586 -29.841  1.00  0.00           N  
ATOM    726  CA  GLY A  92     -26.992 -42.321 -31.271  1.00  0.00           C  
ATOM    727  C   GLY A  92     -28.078 -41.339 -31.669  1.00  0.00           C  
ATOM    728  O   GLY A  92     -28.598 -40.604 -30.827  1.00  0.00           O  
ATOM    729  N   LEU A  93     -28.334 -40.996 -32.876  1.00  0.00           N  
ATOM    730  CA  LEU A  93     -29.299 -40.043 -33.413  1.00  0.00           C  
ATOM    731  C   LEU A  93     -30.725 -40.464 -33.074  1.00  0.00           C  
ATOM    732  CB  LEU A  93     -29.139 -39.916 -34.930  1.00  0.00           C  
ATOM    733  O   LEU A  93     -31.137 -41.584 -33.385  1.00  0.00           O  
ATOM    734  CG  LEU A  93     -29.755 -38.673 -35.575  1.00  0.00           C  
ATOM    735  CD1 LEU A  93     -28.812 -37.482 -35.438  1.00  0.00           C  
ATOM    736  CD2 LEU A  93     -30.082 -38.937 -37.041  1.00  0.00           C  
ATOM    737  N   GLY A  94     -31.419 -39.841 -32.199  1.00  0.00           N  
ATOM    738  CA  GLY A  94     -32.803 -40.060 -31.811  1.00  0.00           C  
ATOM    739  C   GLY A  94     -33.774 -39.129 -32.513  1.00  0.00           C  
ATOM    740  O   GLY A  94     -33.398 -38.033 -32.933  1.00  0.00           O  
ATOM    741  N   PHE A  95     -34.898 -39.561 -32.883  1.00  0.00           N  
ATOM    742  CA  PHE A  95     -35.949 -38.771 -33.514  1.00  0.00           C  
ATOM    743  C   PHE A  95     -37.274 -38.952 -32.784  1.00  0.00           C  
ATOM    744  CB  PHE A  95     -36.103 -39.158 -34.988  1.00  0.00           C  
ATOM    745  O   PHE A  95     -37.472 -39.946 -32.082  1.00  0.00           O  
ATOM    746  CG  PHE A  95     -36.406 -40.616 -35.204  1.00  0.00           C  
ATOM    747  CD1 PHE A  95     -35.379 -41.547 -35.298  1.00  0.00           C  
ATOM    748  CD2 PHE A  95     -37.719 -41.056 -35.313  1.00  0.00           C  
ATOM    749  CE1 PHE A  95     -35.656 -42.898 -35.497  1.00  0.00           C  
ATOM    750  CE2 PHE A  95     -38.004 -42.404 -35.512  1.00  0.00           C  
ATOM    751  CZ  PHE A  95     -36.971 -43.323 -35.605  1.00  0.00           C  
ATOM    752  N   SER A  96     -38.086 -37.971 -32.708  1.00  0.00           N  
ATOM    753  CA  SER A  96     -39.454 -37.984 -32.202  1.00  0.00           C  
ATOM    754  C   SER A  96     -40.436 -37.472 -33.251  1.00  0.00           C  
ATOM    755  CB  SER A  96     -39.565 -37.140 -30.932  1.00  0.00           C  
ATOM    756  O   SER A  96     -40.244 -36.393 -33.814  1.00  0.00           O  
ATOM    757  OG  SER A  96     -40.907 -37.086 -30.480  1.00  0.00           O  
ATOM    758  N   GLU A  97     -41.245 -38.363 -33.595  1.00  0.00           N  
ATOM    759  CA  GLU A  97     -42.318 -38.044 -34.533  1.00  0.00           C  
ATOM    760  C   GLU A  97     -43.555 -37.532 -33.801  1.00  0.00           C  
ATOM    761  CB  GLU A  97     -42.676 -39.270 -35.377  1.00  0.00           C  
ATOM    762  O   GLU A  97     -44.504 -37.060 -34.431  1.00  0.00           O  
ATOM    763  CG  GLU A  97     -41.582 -39.688 -36.349  1.00  0.00           C  
ATOM    764  CD  GLU A  97     -41.981 -40.858 -37.235  1.00  0.00           C  
ATOM    765  OE1 GLU A  97     -41.182 -41.254 -38.113  1.00  0.00           O  
ATOM    766  OE2 GLU A  97     -43.102 -41.381 -37.050  1.00  0.00           O  
ATOM    767  N   ASP A  98     -43.513 -37.524 -32.376  1.00  0.00           N  
ATOM    768  CA  ASP A  98     -44.617 -37.146 -31.499  1.00  0.00           C  
ATOM    769  C   ASP A  98     -44.726 -35.628 -31.377  1.00  0.00           C  
ATOM    770  CB  ASP A  98     -44.442 -37.774 -30.115  1.00  0.00           C  
ATOM    771  O   ASP A  98     -43.714 -34.924 -31.399  1.00  0.00           O  
ATOM    772  CG  ASP A  98     -44.555 -39.288 -30.132  1.00  0.00           C  
ATOM    773  OD1 ASP A  98     -45.288 -39.836 -30.983  1.00  0.00           O  
ATOM    774  OD2 ASP A  98     -43.908 -39.940 -29.283  1.00  0.00           O  
ATOM    775  N   ASP A  99     -45.841 -35.010 -31.475  1.00  0.00           N  
ATOM    776  CA  ASP A  99     -46.171 -33.602 -31.279  1.00  0.00           C  
ATOM    777  C   ASP A  99     -47.250 -33.434 -30.212  1.00  0.00           C  
ATOM    778  CB  ASP A  99     -46.629 -32.969 -32.595  1.00  0.00           C  
ATOM    779  O   ASP A  99     -48.435 -33.639 -30.482  1.00  0.00           O  
ATOM    780  CG  ASP A  99     -46.660 -31.452 -32.545  1.00  0.00           C  
ATOM    781  OD1 ASP A  99     -46.120 -30.862 -31.584  1.00  0.00           O  
ATOM    782  OD2 ASP A  99     -47.232 -30.840 -33.473  1.00  0.00           O  
ATOM    783  N   PRO A 100     -46.835 -33.063 -28.790  1.00  0.00           N  
ATOM    784  CA  PRO A 100     -45.453 -32.634 -28.561  1.00  0.00           C  
ATOM    785  C   PRO A 100     -44.486 -33.807 -28.419  1.00  0.00           C  
ATOM    786  CB  PRO A 100     -45.543 -31.839 -27.256  1.00  0.00           C  
ATOM    787  O   PRO A 100     -44.898 -34.909 -28.048  1.00  0.00           O  
ATOM    788  CG  PRO A 100     -46.838 -32.259 -26.641  1.00  0.00           C  
ATOM    789  CD  PRO A 100     -47.670 -32.934 -27.694  1.00  0.00           C  
ATOM    790  N   PRO A 101     -43.337 -33.662 -28.872  1.00  0.00           N  
ATOM    791  CA  PRO A 101     -42.317 -34.710 -28.796  1.00  0.00           C  
ATOM    792  C   PRO A 101     -42.149 -35.270 -27.386  1.00  0.00           C  
ATOM    793  CB  PRO A 101     -41.043 -33.995 -29.255  1.00  0.00           C  
ATOM    794  O   PRO A 101     -42.110 -34.508 -26.416  1.00  0.00           O  
ATOM    795  CG  PRO A 101     -41.407 -32.546 -29.283  1.00  0.00           C  
ATOM    796  CD  PRO A 101     -42.895 -32.425 -29.115  1.00  0.00           C  
ATOM    797  N   ARG A 102     -42.481 -36.567 -27.060  1.00  0.00           N  
ATOM    798  CA  ARG A 102     -42.493 -37.178 -25.734  1.00  0.00           C  
ATOM    799  C   ARG A 102     -41.100 -37.659 -25.341  1.00  0.00           C  
ATOM    800  CB  ARG A 102     -43.483 -38.344 -25.688  1.00  0.00           C  
ATOM    801  O   ARG A 102     -40.683 -37.497 -24.192  1.00  0.00           O  
ATOM    802  CG  ARG A 102     -44.939 -37.913 -25.609  1.00  0.00           C  
ATOM    803  CD  ARG A 102     -45.872 -39.105 -25.450  1.00  0.00           C  
ATOM    804  NE  ARG A 102     -47.274 -38.700 -25.486  1.00  0.00           N  
ATOM    805  NH1 ARG A 102     -48.112 -40.850 -25.369  1.00  0.00           N  
ATOM    806  NH2 ARG A 102     -49.542 -39.062 -25.485  1.00  0.00           N  
ATOM    807  CZ  ARG A 102     -48.306 -39.538 -25.447  1.00  0.00           C  
ATOM    808  N   SER A 103     -40.293 -38.071 -26.209  1.00  0.00           N  
ATOM    809  CA  SER A 103     -38.928 -38.559 -26.043  1.00  0.00           C  
ATOM    810  C   SER A 103     -38.288 -38.882 -27.389  1.00  0.00           C  
ATOM    811  CB  SER A 103     -38.906 -39.800 -25.149  1.00  0.00           C  
ATOM    812  O   SER A 103     -38.989 -39.156 -28.366  1.00  0.00           O  
ATOM    813  OG  SER A 103     -39.443 -40.920 -25.830  1.00  0.00           O  
ATOM    814  N   LEU A 104     -37.046 -38.554 -27.662  1.00  0.00           N  
ATOM    815  CA  LEU A 104     -36.299 -38.834 -28.884  1.00  0.00           C  
ATOM    816  C   LEU A 104     -35.909 -40.306 -28.958  1.00  0.00           C  
ATOM    817  CB  LEU A 104     -35.046 -37.957 -28.958  1.00  0.00           C  
ATOM    818  O   LEU A 104     -35.147 -40.793 -28.119  1.00  0.00           O  
ATOM    819  CG  LEU A 104     -35.267 -36.489 -29.325  1.00  0.00           C  
ATOM    820  CD1 LEU A 104     -34.114 -35.634 -28.808  1.00  0.00           C  
ATOM    821  CD2 LEU A 104     -35.421 -36.331 -30.833  1.00  0.00           C  
ATOM    822  N   ASN A 105     -36.794 -41.230 -29.566  1.00  0.00           N  
ATOM    823  CA  ASN A 105     -36.622 -42.679 -29.585  1.00  0.00           C  
ATOM    824  C   ASN A 105     -35.571 -43.105 -30.605  1.00  0.00           C  
ATOM    825  CB  ASN A 105     -37.954 -43.374 -29.872  1.00  0.00           C  
ATOM    826  O   ASN A 105     -35.529 -42.576 -31.718  1.00  0.00           O  
ATOM    827  CG  ASN A 105     -38.877 -43.388 -28.669  1.00  0.00           C  
ATOM    828  ND2 ASN A 105     -40.178 -43.478 -28.921  1.00  0.00           N  
ATOM    829  OD1 ASN A 105     -38.425 -43.317 -27.524  1.00  0.00           O  
ATOM    830  N   VAL A 106     -34.403 -43.746 -30.161  1.00  0.00           N  
ATOM    831  CA  VAL A 106     -33.349 -44.272 -31.022  1.00  0.00           C  
ATOM    832  C   VAL A 106     -33.834 -45.545 -31.713  1.00  0.00           C  
ATOM    833  CB  VAL A 106     -32.056 -44.558 -30.227  1.00  0.00           C  
ATOM    834  O   VAL A 106     -34.212 -46.513 -31.050  1.00  0.00           O  
ATOM    835  CG1 VAL A 106     -30.953 -45.067 -31.154  1.00  0.00           C  
ATOM    836  CG2 VAL A 106     -31.598 -43.303 -29.486  1.00  0.00           C  
ATOM    837  N   LYS A 107     -34.846 -45.615 -32.632  1.00  0.00           N  
ATOM    838  CA  LYS A 107     -35.350 -46.798 -33.322  1.00  0.00           C  
ATOM    839  C   LYS A 107     -34.472 -47.152 -34.520  1.00  0.00           C  
ATOM    840  CB  LYS A 107     -36.794 -46.581 -33.777  1.00  0.00           C  
ATOM    841  O   LYS A 107     -34.244 -46.316 -35.397  1.00  0.00           O  
ATOM    842  CG  LYS A 107     -37.834 -47.169 -32.836  1.00  0.00           C  
ATOM    843  CD  LYS A 107     -39.232 -47.104 -33.437  1.00  0.00           C  
ATOM    844  CE  LYS A 107     -40.274 -47.699 -32.499  1.00  0.00           C  
ATOM    845  NZ  LYS A 107     -41.648 -47.627 -33.079  1.00  0.00           N  
ATOM    846  N   GLY A 108     -33.254 -47.806 -34.359  1.00  0.00           N  
ATOM    847  CA  GLY A 108     -32.505 -48.469 -35.414  1.00  0.00           C  
ATOM    848  C   GLY A 108     -31.006 -48.261 -35.303  1.00  0.00           C  
ATOM    849  O   GLY A 108     -30.315 -48.133 -36.316  1.00  0.00           O  
ATOM    850  N   GLY A 109     -30.496 -48.652 -34.044  1.00  0.00           N  
ATOM    851  CA  GLY A 109     -29.401 -49.067 -33.182  1.00  0.00           C  
ATOM    852  C   GLY A 109     -28.509 -50.119 -33.814  1.00  0.00           C  
ATOM    853  O   GLY A 109     -27.364 -50.301 -33.397  1.00  0.00           O  
ATOM    854  N   ASP A 110     -28.046 -50.001 -35.207  1.00  0.00           N  
ATOM    855  CA  ASP A 110     -26.754 -50.661 -35.363  1.00  0.00           C  
ATOM    856  C   ASP A 110     -25.932 -50.006 -36.471  1.00  0.00           C  
ATOM    857  CB  ASP A 110     -26.944 -52.150 -35.659  1.00  0.00           C  
ATOM    858  O   ASP A 110     -24.701 -50.000 -36.418  1.00  0.00           O  
ATOM    859  CG  ASP A 110     -27.096 -52.990 -34.404  1.00  0.00           C  
ATOM    860  OD1 ASP A 110     -26.779 -52.498 -33.299  1.00  0.00           O  
ATOM    861  OD2 ASP A 110     -27.534 -54.155 -34.520  1.00  0.00           O  
ATOM    862  N   ASP A 111     -26.502 -49.069 -37.298  1.00  0.00           N  
ATOM    863  CA  ASP A 111     -25.615 -48.597 -38.356  1.00  0.00           C  
ATOM    864  C   ASP A 111     -24.983 -47.257 -37.987  1.00  0.00           C  
ATOM    865  CB  ASP A 111     -26.375 -48.473 -39.678  1.00  0.00           C  
ATOM    866  O   ASP A 111     -23.855 -46.964 -38.390  1.00  0.00           O  
ATOM    867  CG  ASP A 111     -26.545 -49.803 -40.392  1.00  0.00           C  
ATOM    868  OD1 ASP A 111     -25.848 -50.778 -40.038  1.00  0.00           O  
ATOM    869  OD2 ASP A 111     -27.382 -49.876 -41.317  1.00  0.00           O  
ATOM    870  N   MET A 112     -25.367 -46.701 -36.844  1.00  0.00           N  
ATOM    871  CA  MET A 112     -24.761 -45.415 -36.507  1.00  0.00           C  
ATOM    872  C   MET A 112     -24.073 -45.478 -35.147  1.00  0.00           C  
ATOM    873  CB  MET A 112     -25.815 -44.307 -36.508  1.00  0.00           C  
ATOM    874  O   MET A 112     -23.476 -44.496 -34.703  1.00  0.00           O  
ATOM    875  CG  MET A 112     -26.276 -43.901 -37.899  1.00  0.00           C  
ATOM    876  SD  MET A 112     -25.473 -42.358 -38.483  1.00  0.00           S  
ATOM    877  CE  MET A 112     -26.939 -41.340 -38.814  1.00  0.00           C  
ATOM    878  N   ALA A 113     -24.167 -46.784 -34.464  1.00  0.00           N  
ATOM    879  CA  ALA A 113     -23.488 -46.939 -33.180  1.00  0.00           C  
ATOM    880  C   ALA A 113     -21.977 -46.795 -33.337  1.00  0.00           C  
ATOM    881  CB  ALA A 113     -23.829 -48.291 -32.558  1.00  0.00           C  
ATOM    882  O   ALA A 113     -21.289 -46.360 -32.410  1.00  0.00           O  
ATOM    883  N   ASP A 114     -21.477 -46.730 -34.697  1.00  0.00           N  
ATOM    884  CA  ASP A 114     -20.030 -46.637 -34.862  1.00  0.00           C  
ATOM    885  C   ASP A 114     -19.602 -45.202 -35.162  1.00  0.00           C  
ATOM    886  CB  ASP A 114     -19.555 -47.571 -35.977  1.00  0.00           C  
ATOM    887  O   ASP A 114     -18.413 -44.880 -35.116  1.00  0.00           O  
ATOM    888  CG  ASP A 114     -19.387 -49.008 -35.516  1.00  0.00           C  
ATOM    889  OD1 ASP A 114     -19.322 -49.252 -34.291  1.00  0.00           O  
ATOM    890  OD2 ASP A 114     -19.316 -49.904 -36.384  1.00  0.00           O  
ATOM    891  N   GLU A 115     -20.531 -44.214 -35.146  1.00  0.00           N  
ATOM    892  CA  GLU A 115     -20.162 -42.827 -35.411  1.00  0.00           C  
ATOM    893  C   GLU A 115     -20.250 -41.981 -34.144  1.00  0.00           C  
ATOM    894  CB  GLU A 115     -21.054 -42.232 -36.504  1.00  0.00           C  
ATOM    895  O   GLU A 115     -21.210 -42.095 -33.380  1.00  0.00           O  
ATOM    896  CG  GLU A 115     -20.848 -42.860 -37.875  1.00  0.00           C  
ATOM    897  CD  GLU A 115     -20.938 -41.856 -39.014  1.00  0.00           C  
ATOM    898  OE1 GLU A 115     -20.665 -42.232 -40.176  1.00  0.00           O  
ATOM    899  OE2 GLU A 115     -21.284 -40.685 -38.741  1.00  0.00           O  
ATOM    900  N   ASN A 116     -19.137 -41.722 -33.455  1.00  0.00           N  
ATOM    901  CA  ASN A 116     -18.838 -41.171 -32.137  1.00  0.00           C  
ATOM    902  C   ASN A 116     -19.267 -39.710 -32.030  1.00  0.00           C  
ATOM    903  CB  ASN A 116     -17.347 -41.311 -31.822  1.00  0.00           C  
ATOM    904  O   ASN A 116     -18.476 -38.805 -32.302  1.00  0.00           O  
ATOM    905  CG  ASN A 116     -17.091 -42.063 -30.531  1.00  0.00           C  
ATOM    906  ND2 ASN A 116     -15.832 -42.402 -30.282  1.00  0.00           N  
ATOM    907  OD1 ASN A 116     -18.018 -42.338 -29.764  1.00  0.00           O  
ATOM    908  N   TYR A 117     -20.570 -39.309 -32.095  1.00  0.00           N  
ATOM    909  CA  TYR A 117     -21.030 -37.940 -31.891  1.00  0.00           C  
ATOM    910  C   TYR A 117     -21.024 -37.577 -30.410  1.00  0.00           C  
ATOM    911  CB  TYR A 117     -22.436 -37.753 -32.468  1.00  0.00           C  
ATOM    912  O   TYR A 117     -21.594 -36.558 -30.012  1.00  0.00           O  
ATOM    913  CG  TYR A 117     -22.472 -37.705 -33.977  1.00  0.00           C  
ATOM    914  CD1 TYR A 117     -22.227 -36.516 -34.661  1.00  0.00           C  
ATOM    915  CD2 TYR A 117     -22.751 -38.846 -34.720  1.00  0.00           C  
ATOM    916  CE1 TYR A 117     -22.260 -36.466 -36.050  1.00  0.00           C  
ATOM    917  CE2 TYR A 117     -22.787 -38.808 -36.110  1.00  0.00           C  
ATOM    918  OH  TYR A 117     -22.575 -37.572 -38.141  1.00  0.00           O  
ATOM    919  CZ  TYR A 117     -22.540 -37.616 -36.765  1.00  0.00           C  
ATOM    920  N   GLY A 118     -20.295 -38.546 -29.567  1.00  0.00           N  
ATOM    921  CA  GLY A 118     -20.359 -38.382 -28.123  1.00  0.00           C  
ATOM    922  C   GLY A 118     -19.474 -37.263 -27.610  1.00  0.00           C  
ATOM    923  O   GLY A 118     -19.717 -36.716 -26.532  1.00  0.00           O  
ATOM    924  N   GLY A 119     -18.479 -36.613 -28.430  1.00  0.00           N  
ATOM    925  CA  GLY A 119     -17.556 -35.559 -28.038  1.00  0.00           C  
ATOM    926  C   GLY A 119     -18.153 -34.170 -28.157  1.00  0.00           C  
ATOM    927  O   GLY A 119     -19.099 -33.958 -28.919  1.00  0.00           O  
ATOM    928  N   GLY A 120     -18.039 -33.236 -27.080  1.00  0.00           N  
ATOM    929  CA  GLY A 120     -18.455 -31.846 -26.975  1.00  0.00           C  
ATOM    930  C   GLY A 120     -18.258 -31.066 -28.262  1.00  0.00           C  
ATOM    931  O   GLY A 120     -18.956 -30.081 -28.510  1.00  0.00           O  
ATOM    932  N   ASN A 121     -17.517 -31.617 -29.278  1.00  0.00           N  
ATOM    933  CA  ASN A 121     -17.247 -30.874 -30.504  1.00  0.00           C  
ATOM    934  C   ASN A 121     -18.066 -31.407 -31.675  1.00  0.00           C  
ATOM    935  CB  ASN A 121     -15.754 -30.915 -30.838  1.00  0.00           C  
ATOM    936  O   ASN A 121     -17.905 -30.953 -32.809  1.00  0.00           O  
ATOM    937  CG  ASN A 121     -14.941 -29.949 -29.998  1.00  0.00           C  
ATOM    938  ND2 ASN A 121     -13.622 -30.097 -30.035  1.00  0.00           N  
ATOM    939  OD1 ASN A 121     -15.494 -29.078 -29.322  1.00  0.00           O  
ATOM    940  N   SER A 122     -19.071 -32.425 -31.594  1.00  0.00           N  
ATOM    941  CA  SER A 122     -19.888 -32.988 -32.664  1.00  0.00           C  
ATOM    942  C   SER A 122     -21.093 -32.103 -32.964  1.00  0.00           C  
ATOM    943  CB  SER A 122     -20.357 -34.396 -32.296  1.00  0.00           C  
ATOM    944  O   SER A 122     -21.631 -31.453 -32.065  1.00  0.00           O  
ATOM    945  OG  SER A 122     -19.393 -35.054 -31.493  1.00  0.00           O  
ATOM    946  N   THR A 123     -21.564 -31.815 -34.292  1.00  0.00           N  
ATOM    947  CA  THR A 123     -22.676 -30.982 -34.735  1.00  0.00           C  
ATOM    948  C   THR A 123     -23.479 -31.688 -35.824  1.00  0.00           C  
ATOM    949  CB  THR A 123     -22.180 -29.622 -35.259  1.00  0.00           C  
ATOM    950  O   THR A 123     -22.930 -32.475 -36.597  1.00  0.00           O  
ATOM    951  CG2 THR A 123     -22.691 -28.478 -34.389  1.00  0.00           C  
ATOM    952  OG1 THR A 123     -20.747 -29.607 -35.255  1.00  0.00           O  
ATOM    953  N   ILE A 124     -24.829 -31.617 -35.850  1.00  0.00           N  
ATOM    954  CA  ILE A 124     -25.696 -32.191 -36.873  1.00  0.00           C  
ATOM    955  C   ILE A 124     -26.665 -31.127 -37.385  1.00  0.00           C  
ATOM    956  CB  ILE A 124     -26.476 -33.411 -36.334  1.00  0.00           C  
ATOM    957  O   ILE A 124     -27.203 -30.340 -36.603  1.00  0.00           O  
ATOM    958  CG1 ILE A 124     -25.749 -34.712 -36.695  1.00  0.00           C  
ATOM    959  CG2 ILE A 124     -27.909 -33.417 -36.872  1.00  0.00           C  
ATOM    960  CD1 ILE A 124     -26.319 -35.949 -36.015  1.00  0.00           C  
ATOM    961  N   VAL A 125     -26.780 -30.892 -38.724  1.00  0.00           N  
ATOM    962  CA  VAL A 125     -27.727 -29.975 -39.350  1.00  0.00           C  
ATOM    963  C   VAL A 125     -28.531 -30.711 -40.419  1.00  0.00           C  
ATOM    964  CB  VAL A 125     -27.010 -28.753 -39.968  1.00  0.00           C  
ATOM    965  O   VAL A 125     -28.010 -31.605 -41.090  1.00  0.00           O  
ATOM    966  CG1 VAL A 125     -26.515 -27.807 -38.876  1.00  0.00           C  
ATOM    967  CG2 VAL A 125     -25.850 -29.208 -40.852  1.00  0.00           C  
ATOM    968  N   LEU A 126     -29.798 -30.473 -40.519  1.00  0.00           N  
ATOM    969  CA  LEU A 126     -30.692 -31.018 -41.535  1.00  0.00           C  
ATOM    970  C   LEU A 126     -30.850 -30.046 -42.698  1.00  0.00           C  
ATOM    971  CB  LEU A 126     -32.062 -31.335 -40.929  1.00  0.00           C  
ATOM    972  O   LEU A 126     -31.157 -28.869 -42.492  1.00  0.00           O  
ATOM    973  CG  LEU A 126     -32.158 -32.620 -40.105  1.00  0.00           C  
ATOM    974  CD1 LEU A 126     -33.335 -32.543 -39.138  1.00  0.00           C  
ATOM    975  CD2 LEU A 126     -32.290 -33.833 -41.020  1.00  0.00           C  
ATOM    976  N   VAL A 127     -30.521 -30.553 -43.826  1.00  0.00           N  
ATOM    977  CA  VAL A 127     -30.590 -29.654 -44.973  1.00  0.00           C  
ATOM    978  C   VAL A 127     -31.402 -30.304 -46.091  1.00  0.00           C  
ATOM    979  CB  VAL A 127     -29.181 -29.281 -45.487  1.00  0.00           C  
ATOM    980  O   VAL A 127     -31.416 -31.530 -46.225  1.00  0.00           O  
ATOM    981  CG1 VAL A 127     -28.444 -28.419 -44.463  1.00  0.00           C  
ATOM    982  CG2 VAL A 127     -28.378 -30.541 -45.805  1.00  0.00           C  
ATOM    983  N   LYS A 128     -32.227 -29.637 -46.554  1.00  0.00           N  
ATOM    984  CA  LYS A 128     -32.945 -30.034 -47.762  1.00  0.00           C  
ATOM    985  C   LYS A 128     -32.233 -29.532 -49.015  1.00  0.00           C  
ATOM    986  CB  LYS A 128     -34.381 -29.508 -47.729  1.00  0.00           C  
ATOM    987  O   LYS A 128     -32.109 -28.323 -49.222  1.00  0.00           O  
ATOM    988  CG  LYS A 128     -35.347 -30.290 -48.607  1.00  0.00           C  
ATOM    989  CD  LYS A 128     -36.792 -29.887 -48.346  1.00  0.00           C  
ATOM    990  CE  LYS A 128     -37.764 -30.719 -49.172  1.00  0.00           C  
ATOM    991  NZ  LYS A 128     -39.185 -30.373 -48.870  1.00  0.00           N  
ATOM    992  N   SER A 129     -31.569 -30.432 -49.669  1.00  0.00           N  
ATOM    993  CA  SER A 129     -30.754 -30.077 -50.826  1.00  0.00           C  
ATOM    994  C   SER A 129     -31.027 -31.010 -52.001  1.00  0.00           C  
ATOM    995  CB  SER A 129     -29.268 -30.117 -50.468  1.00  0.00           C  
ATOM    996  O   SER A 129     -31.115 -32.228 -51.827  1.00  0.00           O  
ATOM    997  OG  SER A 129     -28.481 -29.595 -51.525  1.00  0.00           O  
ATOM    998  N   GLY A 130     -31.333 -30.434 -53.228  1.00  0.00           N  
ATOM    999  CA  GLY A 130     -31.647 -31.202 -54.423  1.00  0.00           C  
ATOM   1000  C   GLY A 130     -32.932 -31.998 -54.299  1.00  0.00           C  
ATOM   1001  O   GLY A 130     -33.066 -33.068 -54.897  1.00  0.00           O  
ATOM   1002  N   GLY A 131     -33.997 -31.480 -53.428  1.00  0.00           N  
ATOM   1003  CA  GLY A 131     -35.291 -32.123 -53.264  1.00  0.00           C  
ATOM   1004  C   GLY A 131     -35.266 -33.271 -52.274  1.00  0.00           C  
ATOM   1005  O   GLY A 131     -36.297 -33.894 -52.012  1.00  0.00           O  
ATOM   1006  N   LYS A 132     -34.096 -33.671 -51.672  1.00  0.00           N  
ATOM   1007  CA  LYS A 132     -33.933 -34.733 -50.683  1.00  0.00           C  
ATOM   1008  C   LYS A 132     -33.522 -34.164 -49.328  1.00  0.00           C  
ATOM   1009  CB  LYS A 132     -32.900 -35.755 -51.158  1.00  0.00           C  
ATOM   1010  O   LYS A 132     -32.897 -33.104 -49.258  1.00  0.00           O  
ATOM   1011  CG  LYS A 132     -33.367 -36.611 -52.326  1.00  0.00           C  
ATOM   1012  CD  LYS A 132     -32.466 -37.822 -52.528  1.00  0.00           C  
ATOM   1013  CE  LYS A 132     -32.937 -38.683 -53.692  1.00  0.00           C  
ATOM   1014  NZ  LYS A 132     -32.043 -39.860 -53.907  1.00  0.00           N  
ATOM   1015  N   ASP A 133     -33.957 -34.717 -48.326  1.00  0.00           N  
ATOM   1016  CA  ASP A 133     -33.658 -34.327 -46.952  1.00  0.00           C  
ATOM   1017  C   ASP A 133     -32.404 -35.033 -46.441  1.00  0.00           C  
ATOM   1018  CB  ASP A 133     -34.845 -34.634 -46.036  1.00  0.00           C  
ATOM   1019  O   ASP A 133     -32.286 -36.256 -46.550  1.00  0.00           O  
ATOM   1020  CG  ASP A 133     -36.055 -33.762 -46.322  1.00  0.00           C  
ATOM   1021  OD1 ASP A 133     -35.882 -32.590 -46.719  1.00  0.00           O  
ATOM   1022  OD2 ASP A 133     -37.191 -34.251 -46.144  1.00  0.00           O  
ATOM   1023  N   PHE A 134     -31.412 -34.311 -46.163  1.00  0.00           N  
ATOM   1024  CA  PHE A 134     -30.140 -34.830 -45.674  1.00  0.00           C  
ATOM   1025  C   PHE A 134     -29.916 -34.431 -44.220  1.00  0.00           C  
ATOM   1026  CB  PHE A 134     -28.983 -34.324 -46.541  1.00  0.00           C  
ATOM   1027  O   PHE A 134     -30.298 -33.335 -43.806  1.00  0.00           O  
ATOM   1028  CG  PHE A 134     -28.986 -34.877 -47.941  1.00  0.00           C  
ATOM   1029  CD1 PHE A 134     -28.364 -36.087 -48.227  1.00  0.00           C  
ATOM   1030  CD2 PHE A 134     -29.612 -34.188 -48.971  1.00  0.00           C  
ATOM   1031  CE1 PHE A 134     -28.366 -36.601 -49.521  1.00  0.00           C  
ATOM   1032  CE2 PHE A 134     -29.618 -34.695 -50.267  1.00  0.00           C  
ATOM   1033  CZ  PHE A 134     -28.994 -35.902 -50.540  1.00  0.00           C  
ATOM   1034  N   ALA A 135     -29.462 -35.312 -43.529  1.00  0.00           N  
ATOM   1035  CA  ALA A 135     -28.839 -34.992 -42.247  1.00  0.00           C  
ATOM   1036  C   ALA A 135     -27.320 -34.926 -42.377  1.00  0.00           C  
ATOM   1037  CB  ALA A 135     -29.236 -36.020 -41.190  1.00  0.00           C  
ATOM   1038  O   ALA A 135     -26.678 -35.914 -42.741  1.00  0.00           O  
ATOM   1039  N   ILE A 136     -26.700 -33.858 -42.095  1.00  0.00           N  
ATOM   1040  CA  ILE A 136     -25.268 -33.642 -42.265  1.00  0.00           C  
ATOM   1041  C   ILE A 136     -24.620 -33.382 -40.906  1.00  0.00           C  
ATOM   1042  CB  ILE A 136     -24.983 -32.468 -43.228  1.00  0.00           C  
ATOM   1043  O   ILE A 136     -25.013 -32.457 -40.191  1.00  0.00           O  
ATOM   1044  CG1 ILE A 136     -25.642 -32.722 -44.588  1.00  0.00           C  
ATOM   1045  CG2 ILE A 136     -23.475 -32.249 -43.382  1.00  0.00           C  
ATOM   1046  CD1 ILE A 136     -25.455 -31.589 -45.588  1.00  0.00           C  
ATOM   1047  N   GLY A 137     -23.752 -34.205 -40.512  1.00  0.00           N  
ATOM   1048  CA  GLY A 137     -23.229 -34.151 -39.156  1.00  0.00           C  
ATOM   1049  C   GLY A 137     -21.716 -34.251 -39.096  1.00  0.00           C  
ATOM   1050  O   GLY A 137     -21.098 -34.910 -39.934  1.00  0.00           O  
ATOM   1051  N   LEU A 138     -20.981 -33.541 -38.274  1.00  0.00           N  
ATOM   1052  CA  LEU A 138     -19.562 -33.585 -37.940  1.00  0.00           C  
ATOM   1053  C   LEU A 138     -19.329 -34.390 -36.666  1.00  0.00           C  
ATOM   1054  CB  LEU A 138     -19.007 -32.169 -37.771  1.00  0.00           C  
ATOM   1055  O   LEU A 138     -19.801 -34.012 -35.592  1.00  0.00           O  
ATOM   1056  CG  LEU A 138     -17.491 -32.050 -37.603  1.00  0.00           C  
ATOM   1057  CD1 LEU A 138     -16.784 -32.411 -38.906  1.00  0.00           C  
ATOM   1058  CD2 LEU A 138     -17.110 -30.644 -37.154  1.00  0.00           C  
ATOM   1059  N   ASP A 139     -18.776 -35.533 -36.934  1.00  0.00           N  
ATOM   1060  CA  ASP A 139     -18.680 -36.437 -35.792  1.00  0.00           C  
ATOM   1061  C   ASP A 139     -17.385 -36.206 -35.017  1.00  0.00           C  
ATOM   1062  CB  ASP A 139     -18.766 -37.894 -36.252  1.00  0.00           C  
ATOM   1063  O   ASP A 139     -16.627 -35.284 -35.324  1.00  0.00           O  
ATOM   1064  CG  ASP A 139     -17.552 -38.336 -37.051  1.00  0.00           C  
ATOM   1065  OD1 ASP A 139     -16.545 -37.596 -37.090  1.00  0.00           O  
ATOM   1066  OD2 ASP A 139     -17.605 -39.432 -37.650  1.00  0.00           O  
ATOM   1067  N   ASP A 140     -17.048 -36.728 -33.872  1.00  0.00           N  
ATOM   1068  CA  ASP A 140     -15.923 -36.547 -32.960  1.00  0.00           C  
ATOM   1069  C   ASP A 140     -14.607 -36.942 -33.626  1.00  0.00           C  
ATOM   1070  CB  ASP A 140     -16.131 -37.363 -31.682  1.00  0.00           C  
ATOM   1071  O   ASP A 140     -13.532 -36.539 -33.176  1.00  0.00           O  
ATOM   1072  CG  ASP A 140     -17.225 -36.801 -30.792  1.00  0.00           C  
ATOM   1073  OD1 ASP A 140     -17.646 -35.643 -31.000  1.00  0.00           O  
ATOM   1074  OD2 ASP A 140     -17.669 -37.522 -29.872  1.00  0.00           O  
ATOM   1075  N   LEU A 141     -14.717 -37.754 -34.727  1.00  0.00           N  
ATOM   1076  CA  LEU A 141     -13.528 -38.143 -35.477  1.00  0.00           C  
ATOM   1077  C   LEU A 141     -13.169 -37.084 -36.514  1.00  0.00           C  
ATOM   1078  CB  LEU A 141     -13.746 -39.494 -36.164  1.00  0.00           C  
ATOM   1079  O   LEU A 141     -12.343 -37.328 -37.396  1.00  0.00           O  
ATOM   1080  CG  LEU A 141     -13.903 -40.705 -35.244  1.00  0.00           C  
ATOM   1081  CD1 LEU A 141     -14.424 -41.904 -36.030  1.00  0.00           C  
ATOM   1082  CD2 LEU A 141     -12.578 -41.039 -34.566  1.00  0.00           C  
ATOM   1083  N   LYS A 142     -13.854 -35.858 -36.344  1.00  0.00           N  
ATOM   1084  CA  LYS A 142     -13.617 -34.754 -37.269  1.00  0.00           C  
ATOM   1085  C   LYS A 142     -13.987 -35.145 -38.698  1.00  0.00           C  
ATOM   1086  CB  LYS A 142     -12.156 -34.307 -37.210  1.00  0.00           C  
ATOM   1087  O   LYS A 142     -13.331 -34.722 -39.652  1.00  0.00           O  
ATOM   1088  CG  LYS A 142     -11.706 -33.842 -35.833  1.00  0.00           C  
ATOM   1089  CD  LYS A 142     -10.296 -33.268 -35.869  1.00  0.00           C  
ATOM   1090  CE  LYS A 142      -9.827 -32.845 -34.483  1.00  0.00           C  
ATOM   1091  NZ  LYS A 142      -8.466 -32.232 -34.522  1.00  0.00           N  
ATOM   1092  N   GLU A 143     -15.005 -36.107 -38.879  1.00  0.00           N  
ATOM   1093  CA  GLU A 143     -15.538 -36.528 -40.171  1.00  0.00           C  
ATOM   1094  C   GLU A 143     -16.920 -35.931 -40.419  1.00  0.00           C  
ATOM   1095  CB  GLU A 143     -15.602 -38.055 -40.255  1.00  0.00           C  
ATOM   1096  O   GLU A 143     -17.803 -36.019 -39.562  1.00  0.00           O  
ATOM   1097  CG  GLU A 143     -14.466 -38.675 -41.056  1.00  0.00           C  
ATOM   1098  CD  GLU A 143     -14.568 -40.187 -41.170  1.00  0.00           C  
ATOM   1099  OE1 GLU A 143     -13.695 -40.807 -41.820  1.00  0.00           O  
ATOM   1100  OE2 GLU A 143     -15.529 -40.757 -40.607  1.00  0.00           O  
ATOM   1101  N   LEU A 144     -17.127 -35.182 -41.480  1.00  0.00           N  
ATOM   1102  CA  LEU A 144     -18.393 -34.642 -41.962  1.00  0.00           C  
ATOM   1103  C   LEU A 144     -19.172 -35.695 -42.742  1.00  0.00           C  
ATOM   1104  CB  LEU A 144     -18.151 -33.413 -42.843  1.00  0.00           C  
ATOM   1105  O   LEU A 144     -18.743 -36.122 -43.817  1.00  0.00           O  
ATOM   1106  CG  LEU A 144     -19.373 -32.545 -43.146  1.00  0.00           C  
ATOM   1107  CD1 LEU A 144     -19.811 -31.792 -41.895  1.00  0.00           C  
ATOM   1108  CD2 LEU A 144     -19.070 -31.574 -44.282  1.00  0.00           C  
ATOM   1109  N   ASN A 145     -20.179 -36.085 -42.135  1.00  0.00           N  
ATOM   1110  CA  ASN A 145     -20.977 -37.173 -42.692  1.00  0.00           C  
ATOM   1111  C   ASN A 145     -22.349 -36.685 -43.147  1.00  0.00           C  
ATOM   1112  CB  ASN A 145     -21.127 -38.304 -41.673  1.00  0.00           C  
ATOM   1113  O   ASN A 145     -22.924 -35.779 -42.540  1.00  0.00           O  
ATOM   1114  CG  ASN A 145     -19.802 -38.946 -41.313  1.00  0.00           C  
ATOM   1115  ND2 ASN A 145     -19.570 -39.143 -40.021  1.00  0.00           N  
ATOM   1116  OD1 ASN A 145     -18.992 -39.261 -42.189  1.00  0.00           O  
ATOM   1117  N   SER A 146     -22.859 -37.058 -44.315  1.00  0.00           N  
ATOM   1118  CA  SER A 146     -24.197 -36.769 -44.820  1.00  0.00           C  
ATOM   1119  C   SER A 146     -25.054 -38.030 -44.869  1.00  0.00           C  
ATOM   1120  CB  SER A 146     -24.121 -36.140 -46.212  1.00  0.00           C  
ATOM   1121  O   SER A 146     -24.598 -39.079 -45.329  1.00  0.00           O  
ATOM   1122  OG  SER A 146     -23.682 -37.089 -47.169  1.00  0.00           O  
ATOM   1123  N   PHE A 147     -26.257 -37.959 -44.247  1.00  0.00           N  
ATOM   1124  CA  PHE A 147     -27.203 -39.068 -44.206  1.00  0.00           C  
ATOM   1125  C   PHE A 147     -28.477 -38.722 -44.967  1.00  0.00           C  
ATOM   1126  CB  PHE A 147     -27.540 -39.435 -42.757  1.00  0.00           C  
ATOM   1127  O   PHE A 147     -29.140 -37.730 -44.659  1.00  0.00           O  
ATOM   1128  CG  PHE A 147     -26.336 -39.774 -41.921  1.00  0.00           C  
ATOM   1129  CD1 PHE A 147     -25.821 -41.065 -41.910  1.00  0.00           C  
ATOM   1130  CD2 PHE A 147     -25.718 -38.802 -41.146  1.00  0.00           C  
ATOM   1131  CE1 PHE A 147     -24.706 -41.382 -41.137  1.00  0.00           C  
ATOM   1132  CE2 PHE A 147     -24.604 -39.111 -40.370  1.00  0.00           C  
ATOM   1133  CZ  PHE A 147     -24.100 -40.402 -40.367  1.00  0.00           C  
ATOM   1134  N   GLY A 148     -28.664 -39.303 -46.053  1.00  0.00           N  
ATOM   1135  CA  GLY A 148     -29.940 -39.191 -46.741  1.00  0.00           C  
ATOM   1136  C   GLY A 148     -31.100 -39.756 -45.942  1.00  0.00           C  
ATOM   1137  O   GLY A 148     -31.000 -40.849 -45.381  1.00  0.00           O  
ATOM   1138  N   ILE A 149     -32.177 -38.917 -45.644  1.00  0.00           N  
ATOM   1139  CA  ILE A 149     -33.290 -39.252 -44.763  1.00  0.00           C  
ATOM   1140  C   ILE A 149     -34.515 -39.622 -45.596  1.00  0.00           C  
ATOM   1141  CB  ILE A 149     -33.625 -38.085 -43.807  1.00  0.00           C  
ATOM   1142  O   ILE A 149     -34.961 -38.837 -46.437  1.00  0.00           O  
ATOM   1143  CG1 ILE A 149     -32.384 -37.681 -43.002  1.00  0.00           C  
ATOM   1144  CG2 ILE A 149     -34.781 -38.463 -42.877  1.00  0.00           C  
ATOM   1145  CD1 ILE A 149     -32.580 -36.439 -42.143  1.00  0.00           C  
ATOM   1146  N   GLY A 150     -34.654 -40.917 -45.801  1.00  0.00           N  
ATOM   1147  CA  GLY A 150     -35.792 -41.482 -46.509  1.00  0.00           C  
ATOM   1148  C   GLY A 150     -36.887 -41.975 -45.582  1.00  0.00           C  
ATOM   1149  O   GLY A 150     -36.605 -42.488 -44.497  1.00  0.00           O  
ATOM   1150  N   ALA A 151     -38.101 -41.482 -45.627  1.00  0.00           N  
ATOM   1151  CA  ALA A 151     -39.286 -41.839 -44.850  1.00  0.00           C  
ATOM   1152  C   ALA A 151     -40.219 -42.739 -45.655  1.00  0.00           C  
ATOM   1153  CB  ALA A 151     -40.024 -40.581 -44.399  1.00  0.00           C  
ATOM   1154  O   ALA A 151     -40.625 -42.388 -46.765  1.00  0.00           O  
ATOM   1155  N   GLY A 152     -39.959 -44.087 -45.708  1.00  0.00           N  
ATOM   1156  CA  GLY A 152     -40.822 -45.103 -46.289  1.00  0.00           C  
ATOM   1157  C   GLY A 152     -41.384 -46.068 -45.262  1.00  0.00           C  
ATOM   1158  O   GLY A 152     -40.715 -46.395 -44.280  1.00  0.00           O  
ATOM   1159  N   ASN A 153     -42.741 -46.218 -45.011  1.00  0.00           N  
ATOM   1160  CA  ASN A 153     -43.582 -47.204 -44.340  1.00  0.00           C  
ATOM   1161  C   ASN A 153     -43.407 -47.152 -42.825  1.00  0.00           C  
ATOM   1162  CB  ASN A 153     -43.280 -48.611 -44.861  1.00  0.00           C  
ATOM   1163  O   ASN A 153     -43.444 -48.186 -42.155  1.00  0.00           O  
ATOM   1164  CG  ASN A 153     -44.108 -48.973 -46.078  1.00  0.00           C  
ATOM   1165  ND2 ASN A 153     -43.835 -50.137 -46.655  1.00  0.00           N  
ATOM   1166  OD1 ASN A 153     -44.985 -48.213 -46.496  1.00  0.00           O  
ATOM   1167  N   GLY A 154     -43.329 -45.901 -42.363  1.00  0.00           N  
ATOM   1168  CA  GLY A 154     -43.304 -45.843 -40.910  1.00  0.00           C  
ATOM   1169  C   GLY A 154     -41.935 -46.133 -40.325  1.00  0.00           C  
ATOM   1170  O   GLY A 154     -41.752 -46.084 -39.107  1.00  0.00           O  
ATOM   1171  N   LYS A 155     -40.940 -46.335 -41.330  1.00  0.00           N  
ATOM   1172  CA  LYS A 155     -39.562 -46.640 -40.956  1.00  0.00           C  
ATOM   1173  C   LYS A 155     -38.588 -45.652 -41.592  1.00  0.00           C  
ATOM   1174  CB  LYS A 155     -39.199 -48.069 -41.363  1.00  0.00           C  
ATOM   1175  O   LYS A 155     -38.677 -45.367 -42.788  1.00  0.00           O  
ATOM   1176  CG  LYS A 155     -39.460 -49.106 -40.281  1.00  0.00           C  
ATOM   1177  CD  LYS A 155     -38.973 -50.487 -40.701  1.00  0.00           C  
ATOM   1178  CE  LYS A 155     -39.278 -51.535 -39.639  1.00  0.00           C  
ATOM   1179  NZ  LYS A 155     -38.801 -52.891 -40.046  1.00  0.00           N  
ATOM   1180  N   LEU A 156     -38.028 -44.783 -40.870  1.00  0.00           N  
ATOM   1181  CA  LEU A 156     -37.020 -43.795 -41.238  1.00  0.00           C  
ATOM   1182  C   LEU A 156     -35.703 -44.473 -41.604  1.00  0.00           C  
ATOM   1183  CB  LEU A 156     -36.797 -42.805 -40.093  1.00  0.00           C  
ATOM   1184  O   LEU A 156     -35.222 -45.339 -40.871  1.00  0.00           O  
ATOM   1185  CG  LEU A 156     -36.416 -41.379 -40.494  1.00  0.00           C  
ATOM   1186  CD1 LEU A 156     -37.651 -40.483 -40.499  1.00  0.00           C  
ATOM   1187  CD2 LEU A 156     -35.352 -40.825 -39.553  1.00  0.00           C  
ATOM   1188  N   SER A 157     -35.255 -44.484 -42.920  1.00  0.00           N  
ATOM   1189  CA  SER A 157     -33.993 -45.047 -43.388  1.00  0.00           C  
ATOM   1190  C   SER A 157     -32.954 -43.956 -43.625  1.00  0.00           C  
ATOM   1191  CB  SER A 157     -34.207 -45.846 -44.675  1.00  0.00           C  
ATOM   1192  O   SER A 157     -33.281 -42.879 -44.129  1.00  0.00           O  
ATOM   1193  OG  SER A 157     -34.641 -45.000 -45.726  1.00  0.00           O  
ATOM   1194  N   LEU A 158     -31.851 -44.054 -42.940  1.00  0.00           N  
ATOM   1195  CA  LEU A 158     -30.722 -43.140 -43.077  1.00  0.00           C  
ATOM   1196  C   LEU A 158     -29.667 -43.715 -44.015  1.00  0.00           C  
ATOM   1197  CB  LEU A 158     -30.100 -42.848 -41.708  1.00  0.00           C  
ATOM   1198  O   LEU A 158     -29.251 -44.866 -43.858  1.00  0.00           O  
ATOM   1199  CG  LEU A 158     -30.954 -42.033 -40.736  1.00  0.00           C  
ATOM   1200  CD1 LEU A 158     -30.449 -42.213 -39.308  1.00  0.00           C  
ATOM   1201  CD2 LEU A 158     -30.951 -40.559 -41.127  1.00  0.00           C  
ATOM   1202  N   ALA A 159     -29.458 -43.227 -45.248  1.00  0.00           N  
ATOM   1203  CA  ALA A 159     -28.409 -43.657 -46.170  1.00  0.00           C  
ATOM   1204  C   ALA A 159     -27.192 -42.742 -46.081  1.00  0.00           C  
ATOM   1205  CB  ALA A 159     -28.941 -43.694 -47.601  1.00  0.00           C  
ATOM   1206  O   ALA A 159     -27.315 -41.521 -46.203  1.00  0.00           O  
ATOM   1207  N   LEU A 160     -26.029 -43.339 -45.551  1.00  0.00           N  
ATOM   1208  CA  LEU A 160     -24.779 -42.621 -45.327  1.00  0.00           C  
ATOM   1209  C   LEU A 160     -24.185 -42.138 -46.646  1.00  0.00           C  
ATOM   1210  CB  LEU A 160     -23.771 -43.512 -44.596  1.00  0.00           C  
ATOM   1211  O   LEU A 160     -24.048 -42.917 -47.592  1.00  0.00           O  
ATOM   1212  CG  LEU A 160     -22.656 -42.793 -43.837  1.00  0.00           C  
ATOM   1213  CD1 LEU A 160     -23.160 -42.319 -42.478  1.00  0.00           C  
ATOM   1214  CD2 LEU A 160     -21.444 -43.705 -43.675  1.00  0.00           C  
ATOM   1215  N   GLY A 161     -24.098 -40.883 -46.891  1.00  0.00           N  
ATOM   1216  CA  GLY A 161     -23.377 -40.239 -47.978  1.00  0.00           C  
ATOM   1217  C   GLY A 161     -21.881 -40.161 -47.738  1.00  0.00           C  
ATOM   1218  O   GLY A 161     -21.368 -40.749 -46.784  1.00  0.00           O  
ATOM   1219  N   ASN A 162     -20.948 -39.828 -48.705  1.00  0.00           N  
ATOM   1220  CA  ASN A 162     -19.491 -39.766 -48.705  1.00  0.00           C  
ATOM   1221  C   ASN A 162     -18.967 -38.899 -47.564  1.00  0.00           C  
ATOM   1222  CB  ASN A 162     -18.975 -39.245 -50.048  1.00  0.00           C  
ATOM   1223  O   ASN A 162     -19.272 -37.707 -47.494  1.00  0.00           O  
ATOM   1224  CG  ASN A 162     -18.995 -40.305 -51.132  1.00  0.00           C  
ATOM   1225  ND2 ASN A 162     -18.976 -39.871 -52.386  1.00  0.00           N  
ATOM   1226  OD1 ASN A 162     -19.027 -41.504 -50.844  1.00  0.00           O  
ATOM   1227  N   PRO A 163     -18.452 -39.523 -46.493  1.00  0.00           N  
ATOM   1228  CA  PRO A 163     -17.896 -38.744 -45.384  1.00  0.00           C  
ATOM   1229  C   PRO A 163     -16.703 -37.888 -45.804  1.00  0.00           C  
ATOM   1230  CB  PRO A 163     -17.471 -39.817 -44.378  1.00  0.00           C  
ATOM   1231  O   PRO A 163     -15.969 -38.255 -46.725  1.00  0.00           O  
ATOM   1232  CG  PRO A 163     -17.419 -41.084 -45.170  1.00  0.00           C  
ATOM   1233  CD  PRO A 163     -18.209 -40.890 -46.432  1.00  0.00           C  
ATOM   1234  N   VAL A 164     -16.511 -36.786 -45.358  1.00  0.00           N  
ATOM   1235  CA  VAL A 164     -15.423 -35.854 -45.635  1.00  0.00           C  
ATOM   1236  C   VAL A 164     -14.674 -35.535 -44.343  1.00  0.00           C  
ATOM   1237  CB  VAL A 164     -15.942 -34.553 -46.286  1.00  0.00           C  
ATOM   1238  O   VAL A 164     -15.290 -35.205 -43.327  1.00  0.00           O  
ATOM   1239  CG1 VAL A 164     -14.785 -33.607 -46.599  1.00  0.00           C  
ATOM   1240  CG2 VAL A 164     -16.735 -34.870 -47.552  1.00  0.00           C  
ATOM   1241  N   ASN A 165     -13.383 -35.826 -44.212  1.00  0.00           N  
ATOM   1242  CA  ASN A 165     -12.551 -35.514 -43.055  1.00  0.00           C  
ATOM   1243  C   ASN A 165     -12.273 -34.017 -42.952  1.00  0.00           C  
ATOM   1244  CB  ASN A 165     -11.237 -36.296 -43.111  1.00  0.00           C  
ATOM   1245  O   ASN A 165     -11.796 -33.403 -43.907  1.00  0.00           O  
ATOM   1246  CG  ASN A 165     -11.299 -37.598 -42.338  1.00  0.00           C  
ATOM   1247  ND2 ASN A 165     -10.528 -38.586 -42.778  1.00  0.00           N  
ATOM   1248  OD1 ASN A 165     -12.034 -37.717 -41.355  1.00  0.00           O  
ATOM   1249  N   VAL A 166     -12.666 -33.360 -41.916  1.00  0.00           N  
ATOM   1250  CA  VAL A 166     -12.517 -31.914 -41.786  1.00  0.00           C  
ATOM   1251  C   VAL A 166     -11.759 -31.586 -40.501  1.00  0.00           C  
ATOM   1252  CB  VAL A 166     -13.887 -31.199 -41.793  1.00  0.00           C  
ATOM   1253  O   VAL A 166     -11.659 -32.424 -39.601  1.00  0.00           O  
ATOM   1254  CG1 VAL A 166     -14.521 -31.261 -43.182  1.00  0.00           C  
ATOM   1255  CG2 VAL A 166     -14.817 -31.818 -40.751  1.00  0.00           C  
ATOM   1256  N   LEU A 167     -10.872 -30.488 -40.250  1.00  0.00           N  
ATOM   1257  CA  LEU A 167     -10.284 -29.829 -39.089  1.00  0.00           C  
ATOM   1258  C   LEU A 167     -11.367 -29.353 -38.127  1.00  0.00           C  
ATOM   1259  CB  LEU A 167      -9.418 -28.645 -39.527  1.00  0.00           C  
ATOM   1260  O   LEU A 167     -12.506 -29.116 -38.537  1.00  0.00           O  
ATOM   1261  CG  LEU A 167      -7.959 -28.959 -39.863  1.00  0.00           C  
ATOM   1262  CD1 LEU A 167      -7.466 -28.052 -40.985  1.00  0.00           C  
ATOM   1263  CD2 LEU A 167      -7.081 -28.812 -38.625  1.00  0.00           C  
ATOM   1264  N   THR A 168     -11.378 -29.756 -36.833  1.00  0.00           N  
ATOM   1265  CA  THR A 168     -12.271 -29.443 -35.723  1.00  0.00           C  
ATOM   1266  C   THR A 168     -13.034 -28.149 -35.990  1.00  0.00           C  
ATOM   1267  CB  THR A 168     -11.493 -29.319 -34.399  1.00  0.00           C  
ATOM   1268  O   THR A 168     -12.485 -27.205 -36.563  1.00  0.00           O  
ATOM   1269  CG2 THR A 168     -11.103 -30.692 -33.861  1.00  0.00           C  
ATOM   1270  OG1 THR A 168     -10.305 -28.549 -34.620  1.00  0.00           O  
ATOM   1271  N   GLY A 169     -14.361 -28.149 -35.927  1.00  0.00           N  
ATOM   1272  CA  GLY A 169     -15.265 -27.018 -36.062  1.00  0.00           C  
ATOM   1273  C   GLY A 169     -16.729 -27.412 -35.994  1.00  0.00           C  
ATOM   1274  O   GLY A 169     -17.053 -28.564 -35.696  1.00  0.00           O  
ATOM   1275  N   VAL A 170     -17.767 -26.404 -36.056  1.00  0.00           N  
ATOM   1276  CA  VAL A 170     -19.216 -26.552 -35.966  1.00  0.00           C  
ATOM   1277  C   VAL A 170     -19.830 -26.490 -37.363  1.00  0.00           C  
ATOM   1278  CB  VAL A 170     -19.842 -25.468 -35.060  1.00  0.00           C  
ATOM   1279  O   VAL A 170     -19.408 -25.688 -38.198  1.00  0.00           O  
ATOM   1280  CG1 VAL A 170     -21.342 -25.704 -34.893  1.00  0.00           C  
ATOM   1281  CG2 VAL A 170     -19.148 -25.444 -33.700  1.00  0.00           C  
ATOM   1282  N   VAL A 171     -20.739 -27.455 -37.689  1.00  0.00           N  
ATOM   1283  CA  VAL A 171     -21.397 -27.553 -38.988  1.00  0.00           C  
ATOM   1284  C   VAL A 171     -22.635 -26.658 -39.009  1.00  0.00           C  
ATOM   1285  CB  VAL A 171     -21.789 -29.011 -39.317  1.00  0.00           C  
ATOM   1286  O   VAL A 171     -23.452 -26.697 -38.086  1.00  0.00           O  
ATOM   1287  CG1 VAL A 171     -22.587 -29.075 -40.618  1.00  0.00           C  
ATOM   1288  CG2 VAL A 171     -20.542 -29.890 -39.407  1.00  0.00           C  
ATOM   1289  N   LEU A 172     -22.836 -25.672 -39.956  1.00  0.00           N  
ATOM   1290  CA  LEU A 172     -23.942 -24.737 -40.128  1.00  0.00           C  
ATOM   1291  C   LEU A 172     -24.532 -24.844 -41.530  1.00  0.00           C  
ATOM   1292  CB  LEU A 172     -23.476 -23.302 -39.866  1.00  0.00           C  
ATOM   1293  O   LEU A 172     -23.795 -24.987 -42.509  1.00  0.00           O  
ATOM   1294  CG  LEU A 172     -23.051 -22.978 -38.433  1.00  0.00           C  
ATOM   1295  CD1 LEU A 172     -22.248 -21.682 -38.399  1.00  0.00           C  
ATOM   1296  CD2 LEU A 172     -24.270 -22.882 -37.522  1.00  0.00           C  
ATOM   1297  N   PRO A 173     -25.833 -24.835 -41.657  1.00  0.00           N  
ATOM   1298  CA  PRO A 173     -26.433 -24.729 -42.989  1.00  0.00           C  
ATOM   1299  C   PRO A 173     -26.295 -23.331 -43.589  1.00  0.00           C  
ATOM   1300  CB  PRO A 173     -27.904 -25.075 -42.742  1.00  0.00           C  
ATOM   1301  O   PRO A 173     -26.322 -22.337 -42.859  1.00  0.00           O  
ATOM   1302  CG  PRO A 173     -28.117 -24.816 -41.286  1.00  0.00           C  
ATOM   1303  CD  PRO A 173     -26.795 -24.927 -40.583  1.00  0.00           C  
ATOM   1304  N   VAL A 174     -26.040 -23.411 -44.862  1.00  0.00           N  
ATOM   1305  CA  VAL A 174     -26.018 -22.163 -45.617  1.00  0.00           C  
ATOM   1306  C   VAL A 174     -27.376 -21.934 -46.277  1.00  0.00           C  
ATOM   1307  CB  VAL A 174     -24.901 -22.165 -46.684  1.00  0.00           C  
ATOM   1308  O   VAL A 174     -27.670 -22.514 -47.325  1.00  0.00           O  
ATOM   1309  CG1 VAL A 174     -24.838 -20.818 -47.403  1.00  0.00           C  
ATOM   1310  CG2 VAL A 174     -23.553 -22.496 -46.045  1.00  0.00           C  
ATOM   1311  N   GLU A 175     -28.259 -21.023 -45.694  1.00  0.00           N  
ATOM   1312  CA  GLU A 175     -29.686 -20.906 -45.974  1.00  0.00           C  
ATOM   1313  C   GLU A 175     -29.956 -19.839 -47.032  1.00  0.00           C  
ATOM   1314  CB  GLU A 175     -30.461 -20.584 -44.694  1.00  0.00           C  
ATOM   1315  O   GLU A 175     -29.303 -18.794 -47.047  1.00  0.00           O  
ATOM   1316  CG  GLU A 175     -30.425 -21.697 -43.657  1.00  0.00           C  
ATOM   1317  CD  GLU A 175     -31.172 -21.351 -42.379  1.00  0.00           C  
ATOM   1318  OE1 GLU A 175     -31.228 -22.199 -41.460  1.00  0.00           O  
ATOM   1319  OE2 GLU A 175     -31.707 -20.223 -42.296  1.00  0.00           O  
ATOM   1320  N   GLN A 176     -30.770 -20.150 -47.892  1.00  0.00           N  
ATOM   1321  CA  GLN A 176     -31.283 -19.241 -48.912  1.00  0.00           C  
ATOM   1322  C   GLN A 176     -32.650 -18.689 -48.518  1.00  0.00           C  
ATOM   1323  CB  GLN A 176     -31.372 -19.948 -50.265  1.00  0.00           C  
ATOM   1324  O   GLN A 176     -33.209 -19.075 -47.490  1.00  0.00           O  
ATOM   1325  CG  GLN A 176     -30.021 -20.367 -50.830  1.00  0.00           C  
ATOM   1326  CD  GLN A 176     -30.123 -20.934 -52.233  1.00  0.00           C  
ATOM   1327  NE2 GLN A 176     -29.011 -21.452 -52.746  1.00  0.00           N  
ATOM   1328  OE1 GLN A 176     -31.191 -20.909 -52.852  1.00  0.00           O  
ATOM   1329  N   ARG A 177     -33.159 -17.652 -49.238  1.00  0.00           N  
ATOM   1330  CA  ARG A 177     -34.399 -16.955 -48.913  1.00  0.00           C  
ATOM   1331  C   ARG A 177     -35.550 -17.939 -48.736  1.00  0.00           C  
ATOM   1332  CB  ARG A 177     -34.744 -15.936 -50.001  1.00  0.00           C  
ATOM   1333  O   ARG A 177     -36.376 -17.781 -47.834  1.00  0.00           O  
ATOM   1334  CG  ARG A 177     -35.946 -15.065 -49.671  1.00  0.00           C  
ATOM   1335  CD  ARG A 177     -36.281 -14.111 -50.808  1.00  0.00           C  
ATOM   1336  NE  ARG A 177     -37.716 -13.859 -50.896  1.00  0.00           N  
ATOM   1337  NH1 ARG A 177     -37.537 -12.200 -52.494  1.00  0.00           N  
ATOM   1338  NH2 ARG A 177     -39.597 -12.811 -51.695  1.00  0.00           N  
ATOM   1339  CZ  ARG A 177     -38.280 -12.957 -51.695  1.00  0.00           C  
ATOM   1340  N   ASP A 178     -35.617 -19.021 -49.497  1.00  0.00           N  
ATOM   1341  CA  ASP A 178     -36.733 -19.961 -49.475  1.00  0.00           C  
ATOM   1342  C   ASP A 178     -36.492 -21.076 -48.459  1.00  0.00           C  
ATOM   1343  CB  ASP A 178     -36.961 -20.557 -50.865  1.00  0.00           C  
ATOM   1344  O   ASP A 178     -37.291 -22.009 -48.352  1.00  0.00           O  
ATOM   1345  CG  ASP A 178     -35.769 -21.349 -51.374  1.00  0.00           C  
ATOM   1346  OD1 ASP A 178     -34.718 -21.372 -50.697  1.00  0.00           O  
ATOM   1347  OD2 ASP A 178     -35.880 -21.953 -52.462  1.00  0.00           O  
ATOM   1348  N   GLY A 179     -35.266 -20.925 -47.616  1.00  0.00           N  
ATOM   1349  CA  GLY A 179     -34.941 -21.883 -46.571  1.00  0.00           C  
ATOM   1350  C   GLY A 179     -34.190 -23.096 -47.087  1.00  0.00           C  
ATOM   1351  O   GLY A 179     -33.715 -23.919 -46.302  1.00  0.00           O  
ATOM   1352  N   SER A 180     -34.135 -23.310 -48.499  1.00  0.00           N  
ATOM   1353  CA  SER A 180     -33.367 -24.404 -49.085  1.00  0.00           C  
ATOM   1354  C   SER A 180     -31.875 -24.236 -48.818  1.00  0.00           C  
ATOM   1355  CB  SER A 180     -33.617 -24.489 -50.591  1.00  0.00           C  
ATOM   1356  O   SER A 180     -31.388 -23.114 -48.667  1.00  0.00           O  
ATOM   1357  OG  SER A 180     -33.213 -23.293 -51.237  1.00  0.00           O  
ATOM   1358  N   VAL A 181     -31.103 -25.324 -48.658  1.00  0.00           N  
ATOM   1359  CA  VAL A 181     -29.689 -25.331 -48.297  1.00  0.00           C  
ATOM   1360  C   VAL A 181     -28.882 -26.045 -49.379  1.00  0.00           C  
ATOM   1361  CB  VAL A 181     -29.456 -26.006 -46.927  1.00  0.00           C  
ATOM   1362  O   VAL A 181     -29.076 -27.238 -49.622  1.00  0.00           O  
ATOM   1363  CG1 VAL A 181     -27.968 -26.035 -46.584  1.00  0.00           C  
ATOM   1364  CG2 VAL A 181     -30.245 -25.285 -45.836  1.00  0.00           C  
ATOM   1365  N   ALA A 182     -28.284 -25.409 -50.163  1.00  0.00           N  
ATOM   1366  CA  ALA A 182     -27.442 -25.956 -51.224  1.00  0.00           C  
ATOM   1367  C   ALA A 182     -26.037 -26.257 -50.709  1.00  0.00           C  
ATOM   1368  CB  ALA A 182     -27.377 -24.989 -52.404  1.00  0.00           C  
ATOM   1369  O   ALA A 182     -25.328 -27.093 -51.274  1.00  0.00           O  
ATOM   1370  N   TYR A 183     -25.672 -25.695 -49.589  1.00  0.00           N  
ATOM   1371  CA  TYR A 183     -24.340 -25.772 -48.998  1.00  0.00           C  
ATOM   1372  C   TYR A 183     -24.423 -25.954 -47.488  1.00  0.00           C  
ATOM   1373  CB  TYR A 183     -23.532 -24.513 -49.328  1.00  0.00           C  
ATOM   1374  O   TYR A 183     -25.383 -25.507 -46.854  1.00  0.00           O  
ATOM   1375  CG  TYR A 183     -23.331 -24.291 -50.808  1.00  0.00           C  
ATOM   1376  CD1 TYR A 183     -22.292 -24.918 -51.492  1.00  0.00           C  
ATOM   1377  CD2 TYR A 183     -24.180 -23.454 -51.525  1.00  0.00           C  
ATOM   1378  CE1 TYR A 183     -22.102 -24.715 -52.855  1.00  0.00           C  
ATOM   1379  CE2 TYR A 183     -23.999 -23.244 -52.888  1.00  0.00           C  
ATOM   1380  OH  TYR A 183     -22.777 -23.673 -54.892  1.00  0.00           O  
ATOM   1381  CZ  TYR A 183     -22.960 -23.878 -53.543  1.00  0.00           C  
ATOM   1382  N   VAL A 184     -23.367 -26.644 -47.032  1.00  0.00           N  
ATOM   1383  CA  VAL A 184     -23.164 -26.774 -45.593  1.00  0.00           C  
ATOM   1384  C   VAL A 184     -21.746 -26.342 -45.229  1.00  0.00           C  
ATOM   1385  CB  VAL A 184     -23.420 -28.220 -45.112  1.00  0.00           C  
ATOM   1386  O   VAL A 184     -20.796 -26.624 -45.963  1.00  0.00           O  
ATOM   1387  CG1 VAL A 184     -24.178 -28.222 -43.785  1.00  0.00           C  
ATOM   1388  CG2 VAL A 184     -24.190 -29.006 -46.172  1.00  0.00           C  
ATOM   1389  N   ALA A 185     -21.611 -25.645 -44.134  1.00  0.00           N  
ATOM   1390  CA  ALA A 185     -20.323 -25.084 -43.734  1.00  0.00           C  
ATOM   1391  C   ALA A 185     -19.798 -25.761 -42.472  1.00  0.00           C  
ATOM   1392  CB  ALA A 185     -20.445 -23.578 -43.515  1.00  0.00           C  
ATOM   1393  O   ALA A 185     -20.569 -26.074 -41.561  1.00  0.00           O  
ATOM   1394  N   VAL A 186     -18.508 -26.014 -42.442  1.00  0.00           N  
ATOM   1395  CA  VAL A 186     -17.796 -26.442 -41.242  1.00  0.00           C  
ATOM   1396  C   VAL A 186     -16.989 -25.276 -40.676  1.00  0.00           C  
ATOM   1397  CB  VAL A 186     -16.867 -27.643 -41.531  1.00  0.00           C  
ATOM   1398  O   VAL A 186     -16.044 -24.802 -41.310  1.00  0.00           O  
ATOM   1399  CG1 VAL A 186     -16.145 -28.085 -40.260  1.00  0.00           C  
ATOM   1400  CG2 VAL A 186     -17.664 -28.802 -42.127  1.00  0.00           C  
ATOM   1401  N   ASN A 187     -17.428 -24.817 -39.544  1.00  0.00           N  
ATOM   1402  CA  ASN A 187     -16.922 -23.585 -38.948  1.00  0.00           C  
ATOM   1403  C   ASN A 187     -15.930 -23.872 -37.825  1.00  0.00           C  
ATOM   1404  CB  ASN A 187     -18.078 -22.726 -38.430  1.00  0.00           C  
ATOM   1405  O   ASN A 187     -16.296 -24.452 -36.801  1.00  0.00           O  
ATOM   1406  CG  ASN A 187     -18.046 -21.313 -38.979  1.00  0.00           C  
ATOM   1407  ND2 ASN A 187     -19.029 -20.506 -38.597  1.00  0.00           N  
ATOM   1408  OD1 ASN A 187     -17.145 -20.949 -39.740  1.00  0.00           O  
ATOM   1409  N   SER A 188     -14.544 -23.614 -37.874  1.00  0.00           N  
ATOM   1410  CA  SER A 188     -13.519 -23.721 -36.842  1.00  0.00           C  
ATOM   1411  C   SER A 188     -13.075 -22.344 -36.358  1.00  0.00           C  
ATOM   1412  CB  SER A 188     -12.311 -24.500 -37.363  1.00  0.00           C  
ATOM   1413  O   SER A 188     -13.549 -21.322 -36.859  1.00  0.00           O  
ATOM   1414  OG  SER A 188     -11.527 -23.695 -38.227  1.00  0.00           O  
ATOM   1415  N   ASP A 189     -12.289 -22.262 -35.211  1.00  0.00           N  
ATOM   1416  CA  ASP A 189     -11.807 -21.013 -34.629  1.00  0.00           C  
ATOM   1417  C   ASP A 189     -10.860 -20.291 -35.585  1.00  0.00           C  
ATOM   1418  CB  ASP A 189     -11.107 -21.277 -33.294  1.00  0.00           C  
ATOM   1419  O   ASP A 189     -10.706 -19.070 -35.511  1.00  0.00           O  
ATOM   1420  CG  ASP A 189     -11.799 -22.342 -32.462  1.00  0.00           C  
ATOM   1421  OD1 ASP A 189     -12.957 -22.698 -32.769  1.00  0.00           O  
ATOM   1422  OD2 ASP A 189     -11.181 -22.828 -31.490  1.00  0.00           O  
ATOM   1423  N   THR A 190     -10.368 -21.062 -36.646  1.00  0.00           N  
ATOM   1424  CA  THR A 190      -9.361 -20.448 -37.504  1.00  0.00           C  
ATOM   1425  C   THR A 190      -9.908 -20.232 -38.912  1.00  0.00           C  
ATOM   1426  CB  THR A 190      -8.085 -21.308 -37.572  1.00  0.00           C  
ATOM   1427  O   THR A 190      -9.478 -19.317 -39.617  1.00  0.00           O  
ATOM   1428  CG2 THR A 190      -7.388 -21.368 -36.217  1.00  0.00           C  
ATOM   1429  OG1 THR A 190      -8.434 -22.638 -37.977  1.00  0.00           O  
ATOM   1430  N   LYS A 191     -10.959 -20.969 -39.375  1.00  0.00           N  
ATOM   1431  CA  LYS A 191     -11.472 -20.888 -40.739  1.00  0.00           C  
ATOM   1432  C   LYS A 191     -12.815 -21.601 -40.864  1.00  0.00           C  
ATOM   1433  CB  LYS A 191     -10.468 -21.485 -41.727  1.00  0.00           C  
ATOM   1434  O   LYS A 191     -13.177 -22.409 -40.006  1.00  0.00           O  
ATOM   1435  CG  LYS A 191     -10.252 -22.982 -41.560  1.00  0.00           C  
ATOM   1436  CD  LYS A 191      -9.271 -23.523 -42.592  1.00  0.00           C  
ATOM   1437  CE  LYS A 191      -9.028 -25.015 -42.406  1.00  0.00           C  
ATOM   1438  NZ  LYS A 191      -8.030 -25.540 -43.386  1.00  0.00           N  
ATOM   1439  N   SER A 192     -13.858 -21.139 -41.854  1.00  0.00           N  
ATOM   1440  CA  SER A 192     -15.105 -21.780 -42.261  1.00  0.00           C  
ATOM   1441  C   SER A 192     -14.979 -22.402 -43.648  1.00  0.00           C  
ATOM   1442  CB  SER A 192     -16.255 -20.773 -42.247  1.00  0.00           C  
ATOM   1443  O   SER A 192     -14.514 -21.751 -44.585  1.00  0.00           O  
ATOM   1444  OG  SER A 192     -16.493 -20.299 -40.932  1.00  0.00           O  
ATOM   1445  N   VAL A 193     -15.110 -23.663 -43.723  1.00  0.00           N  
ATOM   1446  CA  VAL A 193     -15.077 -24.401 -44.981  1.00  0.00           C  
ATOM   1447  C   VAL A 193     -16.492 -24.819 -45.373  1.00  0.00           C  
ATOM   1448  CB  VAL A 193     -14.161 -25.642 -44.888  1.00  0.00           C  
ATOM   1449  O   VAL A 193     -17.216 -25.412 -44.569  1.00  0.00           O  
ATOM   1450  CG1 VAL A 193     -14.042 -26.329 -46.247  1.00  0.00           C  
ATOM   1451  CG2 VAL A 193     -12.782 -25.248 -44.361  1.00  0.00           C  
ATOM   1452  N   ILE A 194     -17.047 -24.422 -46.635  1.00  0.00           N  
ATOM   1453  CA  ILE A 194     -18.400 -24.622 -47.141  1.00  0.00           C  
ATOM   1454  C   ILE A 194     -18.412 -25.776 -48.140  1.00  0.00           C  
ATOM   1455  CB  ILE A 194     -18.954 -23.338 -47.798  1.00  0.00           C  
ATOM   1456  O   ILE A 194     -17.663 -25.765 -49.121  1.00  0.00           O  
ATOM   1457  CG1 ILE A 194     -18.875 -22.160 -46.820  1.00  0.00           C  
ATOM   1458  CG2 ILE A 194     -20.392 -23.555 -48.280  1.00  0.00           C  
ATOM   1459  CD1 ILE A 194     -19.295 -20.826 -47.422  1.00  0.00           C  
ATOM   1460  N   TYR A 195     -19.227 -26.748 -47.920  1.00  0.00           N  
ATOM   1461  CA  TYR A 195     -19.379 -27.943 -48.742  1.00  0.00           C  
ATOM   1462  C   TYR A 195     -20.721 -27.941 -49.465  1.00  0.00           C  
ATOM   1463  CB  TYR A 195     -19.250 -29.205 -47.884  1.00  0.00           C  
ATOM   1464  O   TYR A 195     -21.751 -27.612 -48.873  1.00  0.00           O  
ATOM   1465  CG  TYR A 195     -17.883 -29.385 -47.270  1.00  0.00           C  
ATOM   1466  CD1 TYR A 195     -16.887 -30.097 -47.936  1.00  0.00           C  
ATOM   1467  CD2 TYR A 195     -17.585 -28.846 -46.024  1.00  0.00           C  
ATOM   1468  CE1 TYR A 195     -15.627 -30.267 -47.373  1.00  0.00           C  
ATOM   1469  CE2 TYR A 195     -16.328 -29.009 -45.451  1.00  0.00           C  
ATOM   1470  OH  TYR A 195     -14.110 -29.885 -45.571  1.00  0.00           O  
ATOM   1471  CZ  TYR A 195     -15.357 -29.720 -46.133  1.00  0.00           C  
ATOM   1472  N   LYS A 196     -20.592 -28.138 -50.702  1.00  0.00           N  
ATOM   1473  CA  LYS A 196     -21.806 -28.253 -51.506  1.00  0.00           C  
ATOM   1474  C   LYS A 196     -22.549 -29.549 -51.196  1.00  0.00           C  
ATOM   1475  CB  LYS A 196     -21.470 -28.184 -52.996  1.00  0.00           C  
ATOM   1476  O   LYS A 196     -21.930 -30.602 -51.035  1.00  0.00           O  
ATOM   1477  CG  LYS A 196     -22.689 -28.080 -53.901  1.00  0.00           C  
ATOM   1478  CD  LYS A 196     -22.292 -27.810 -55.346  1.00  0.00           C  
ATOM   1479  CE  LYS A 196     -23.512 -27.679 -56.248  1.00  0.00           C  
ATOM   1480  NZ  LYS A 196     -23.149 -27.158 -57.599  1.00  0.00           N  
ATOM   1481  N   VAL A 197     -23.850 -29.393 -51.024  1.00  0.00           N  
ATOM   1482  CA  VAL A 197     -24.752 -30.510 -50.764  1.00  0.00           C  
ATOM   1483  C   VAL A 197     -25.794 -30.602 -51.876  1.00  0.00           C  
ATOM   1484  CB  VAL A 197     -25.448 -30.370 -49.391  1.00  0.00           C  
ATOM   1485  O   VAL A 197     -26.505 -29.632 -52.151  1.00  0.00           O  
ATOM   1486  CG1 VAL A 197     -26.323 -31.588 -49.103  1.00  0.00           C  
ATOM   1487  CG2 VAL A 197     -24.411 -30.179 -48.286  1.00  0.00           C  
ATOM   1488  N   ASP A 198     -25.691 -31.606 -52.708  1.00  0.00           N  
ATOM   1489  CA  ASP A 198     -26.661 -31.823 -53.776  1.00  0.00           C  
ATOM   1490  C   ASP A 198     -27.512 -33.061 -53.503  1.00  0.00           C  
ATOM   1491  CB  ASP A 198     -25.953 -31.958 -55.126  1.00  0.00           C  
ATOM   1492  O   ASP A 198     -27.547 -33.560 -52.376  1.00  0.00           O  
ATOM   1493  CG  ASP A 198     -25.054 -33.180 -55.203  1.00  0.00           C  
ATOM   1494  OD1 ASP A 198     -25.161 -34.072 -54.335  1.00  0.00           O  
ATOM   1495  OD2 ASP A 198     -24.229 -33.249 -56.140  1.00  0.00           O  
ATOM   1496  N   ALA A 199     -28.312 -33.460 -54.433  1.00  0.00           N  
ATOM   1497  CA  ALA A 199     -29.260 -34.557 -54.252  1.00  0.00           C  
ATOM   1498  C   ALA A 199     -28.542 -35.841 -53.846  1.00  0.00           C  
ATOM   1499  CB  ALA A 199     -30.063 -34.782 -55.531  1.00  0.00           C  
ATOM   1500  O   ALA A 199     -29.147 -36.735 -53.249  1.00  0.00           O  
ATOM   1501  N   LYS A 200     -27.107 -36.001 -54.113  1.00  0.00           N  
ATOM   1502  CA  LYS A 200     -26.295 -37.179 -53.820  1.00  0.00           C  
ATOM   1503  C   LYS A 200     -25.636 -37.066 -52.449  1.00  0.00           C  
ATOM   1504  CB  LYS A 200     -25.229 -37.378 -54.899  1.00  0.00           C  
ATOM   1505  O   LYS A 200     -25.029 -38.023 -51.965  1.00  0.00           O  
ATOM   1506  CG  LYS A 200     -25.790 -37.767 -56.259  1.00  0.00           C  
ATOM   1507  CD  LYS A 200     -24.679 -38.086 -57.251  1.00  0.00           C  
ATOM   1508  CE  LYS A 200     -25.236 -38.397 -58.634  1.00  0.00           C  
ATOM   1509  NZ  LYS A 200     -24.152 -38.737 -59.604  1.00  0.00           N  
ATOM   1510  N   GLY A 201     -25.926 -36.118 -51.683  1.00  0.00           N  
ATOM   1511  CA  GLY A 201     -25.278 -35.875 -50.404  1.00  0.00           C  
ATOM   1512  C   GLY A 201     -24.077 -34.954 -50.508  1.00  0.00           C  
ATOM   1513  O   GLY A 201     -24.008 -34.115 -51.408  1.00  0.00           O  
ATOM   1514  N   LEU A 202     -23.125 -34.972 -49.610  1.00  0.00           N  
ATOM   1515  CA  LEU A 202     -21.974 -34.082 -49.506  1.00  0.00           C  
ATOM   1516  C   LEU A 202     -21.027 -34.278 -50.685  1.00  0.00           C  
ATOM   1517  CB  LEU A 202     -21.227 -34.322 -48.192  1.00  0.00           C  
ATOM   1518  O   LEU A 202     -20.701 -35.413 -51.043  1.00  0.00           O  
ATOM   1519  CG  LEU A 202     -21.543 -33.357 -47.047  1.00  0.00           C  
ATOM   1520  CD1 LEU A 202     -21.926 -34.132 -45.791  1.00  0.00           C  
ATOM   1521  CD2 LEU A 202     -20.353 -32.443 -46.775  1.00  0.00           C  
ATOM   1522  N   GLN A 203     -20.716 -33.342 -51.341  1.00  0.00           N  
ATOM   1523  CA  GLN A 203     -19.763 -33.410 -52.443  1.00  0.00           C  
ATOM   1524  C   GLN A 203     -18.353 -33.064 -51.973  1.00  0.00           C  
ATOM   1525  CB  GLN A 203     -20.183 -32.473 -53.577  1.00  0.00           C  
ATOM   1526  O   GLN A 203     -18.050 -31.898 -51.709  1.00  0.00           O  
ATOM   1527  CG  GLN A 203     -21.566 -32.771 -54.140  1.00  0.00           C  
ATOM   1528  CD  GLN A 203     -21.665 -34.155 -54.752  1.00  0.00           C  
ATOM   1529  NE2 GLN A 203     -22.756 -34.855 -54.463  1.00  0.00           N  
ATOM   1530  OE1 GLN A 203     -20.767 -34.592 -55.480  1.00  0.00           O  
ATOM   1531  N   LYS A 204     -17.509 -34.052 -51.710  1.00  0.00           N  
ATOM   1532  CA  LYS A 204     -16.191 -33.973 -51.087  1.00  0.00           C  
ATOM   1533  C   LYS A 204     -15.279 -33.015 -51.849  1.00  0.00           C  
ATOM   1534  CB  LYS A 204     -15.548 -35.359 -51.012  1.00  0.00           C  
ATOM   1535  O   LYS A 204     -14.484 -32.293 -51.244  1.00  0.00           O  
ATOM   1536  CG  LYS A 204     -14.232 -35.391 -50.249  1.00  0.00           C  
ATOM   1537  CD  LYS A 204     -13.638 -36.793 -50.217  1.00  0.00           C  
ATOM   1538  CE  LYS A 204     -12.277 -36.809 -49.535  1.00  0.00           C  
ATOM   1539  NZ  LYS A 204     -11.668 -38.173 -49.547  1.00  0.00           N  
ATOM   1540  N   ASN A 205     -15.420 -32.865 -53.198  1.00  0.00           N  
ATOM   1541  CA  ASN A 205     -14.476 -32.106 -54.012  1.00  0.00           C  
ATOM   1542  C   ASN A 205     -14.998 -30.705 -54.317  1.00  0.00           C  
ATOM   1543  CB  ASN A 205     -14.167 -32.853 -55.311  1.00  0.00           C  
ATOM   1544  O   ASN A 205     -14.277 -29.879 -54.879  1.00  0.00           O  
ATOM   1545  CG  ASN A 205     -13.389 -34.133 -55.078  1.00  0.00           C  
ATOM   1546  ND2 ASN A 205     -13.409 -35.026 -56.060  1.00  0.00           N  
ATOM   1547  OD1 ASN A 205     -12.775 -34.318 -54.024  1.00  0.00           O  
ATOM   1548  N   GLN A 206     -16.207 -30.425 -53.765  1.00  0.00           N  
ATOM   1549  CA  GLN A 206     -16.754 -29.103 -54.049  1.00  0.00           C  
ATOM   1550  C   GLN A 206     -16.896 -28.280 -52.772  1.00  0.00           C  
ATOM   1551  CB  GLN A 206     -18.108 -29.221 -54.750  1.00  0.00           C  
ATOM   1552  O   GLN A 206     -17.936 -28.322 -52.112  1.00  0.00           O  
ATOM   1553  CG  GLN A 206     -18.011 -29.661 -56.205  1.00  0.00           C  
ATOM   1554  CD  GLN A 206     -19.334 -29.554 -56.940  1.00  0.00           C  
ATOM   1555  NE2 GLN A 206     -19.358 -30.011 -58.187  1.00  0.00           N  
ATOM   1556  OE1 GLN A 206     -20.327 -29.067 -56.390  1.00  0.00           O  
ATOM   1557  N   LYS A 207     -15.809 -27.747 -52.305  1.00  0.00           N  
ATOM   1558  CA  LYS A 207     -15.713 -27.008 -51.050  1.00  0.00           C  
ATOM   1559  C   LYS A 207     -15.261 -25.570 -51.291  1.00  0.00           C  
ATOM   1560  CB  LYS A 207     -14.751 -27.705 -50.087  1.00  0.00           C  
ATOM   1561  O   LYS A 207     -14.558 -25.290 -52.264  1.00  0.00           O  
ATOM   1562  CG  LYS A 207     -13.307 -27.732 -50.567  1.00  0.00           C  
ATOM   1563  CD  LYS A 207     -12.400 -28.441 -49.569  1.00  0.00           C  
ATOM   1564  CE  LYS A 207     -10.961 -28.496 -50.063  1.00  0.00           C  
ATOM   1565  NZ  LYS A 207     -10.090 -29.288 -49.144  1.00  0.00           N  
ATOM   1566  N   ILE A 208     -15.846 -24.710 -50.548  1.00  0.00           N  
ATOM   1567  CA  ILE A 208     -15.477 -23.298 -50.577  1.00  0.00           C  
ATOM   1568  C   ILE A 208     -14.841 -22.904 -49.246  1.00  0.00           C  
ATOM   1569  CB  ILE A 208     -16.700 -22.401 -50.874  1.00  0.00           C  
ATOM   1570  O   ILE A 208     -15.466 -23.030 -48.190  1.00  0.00           O  
ATOM   1571  CG1 ILE A 208     -17.353 -22.810 -52.199  1.00  0.00           C  
ATOM   1572  CG2 ILE A 208     -16.294 -20.925 -50.895  1.00  0.00           C  
ATOM   1573  CD1 ILE A 208     -18.720 -22.182 -52.435  1.00  0.00           C  
ATOM   1574  N   ASP A 209     -13.515 -22.586 -49.242  1.00  0.00           N  
ATOM   1575  CA  ASP A 209     -12.800 -22.155 -48.044  1.00  0.00           C  
ATOM   1576  C   ASP A 209     -13.056 -20.678 -47.753  1.00  0.00           C  
ATOM   1577  CB  ASP A 209     -11.299 -22.408 -48.195  1.00  0.00           C  
ATOM   1578  O   ASP A 209     -12.836 -19.823 -48.614  1.00  0.00           O  
ATOM   1579  CG  ASP A 209     -10.916 -23.859 -47.963  1.00  0.00           C  
ATOM   1580  OD1 ASP A 209     -11.644 -24.574 -47.240  1.00  0.00           O  
ATOM   1581  OD2 ASP A 209      -9.875 -24.291 -48.504  1.00  0.00           O  
ATOM   1582  N   VAL A 210     -13.731 -20.438 -46.625  1.00  0.00           N  
ATOM   1583  CA  VAL A 210     -13.977 -19.061 -46.209  1.00  0.00           C  
ATOM   1584  C   VAL A 210     -13.034 -18.689 -45.067  1.00  0.00           C  
ATOM   1585  CB  VAL A 210     -15.446 -18.852 -45.777  1.00  0.00           C  
ATOM   1586  O   VAL A 210     -13.089 -19.286 -43.990  1.00  0.00           O  
ATOM   1587  CG1 VAL A 210     -15.715 -17.380 -45.471  1.00  0.00           C  
ATOM   1588  CG2 VAL A 210     -16.397 -19.358 -46.860  1.00  0.00           C  
ATOM   1589  N   ASN A 211     -11.908 -17.859 -45.266  1.00  0.00           N  
ATOM   1590  CA  ASN A 211     -10.885 -17.475 -44.299  1.00  0.00           C  
ATOM   1591  C   ASN A 211     -11.406 -16.429 -43.318  1.00  0.00           C  
ATOM   1592  CB  ASN A 211      -9.636 -16.956 -45.016  1.00  0.00           C  
ATOM   1593  O   ASN A 211     -11.333 -15.229 -43.587  1.00  0.00           O  
ATOM   1594  CG  ASN A 211      -8.411 -17.806 -44.743  1.00  0.00           C  
ATOM   1595  ND2 ASN A 211      -7.352 -17.585 -45.514  1.00  0.00           N  
ATOM   1596  OD1 ASN A 211      -8.416 -18.655 -43.848  1.00  0.00           O  
ATOM   1597  N   VAL A 212     -12.104 -16.808 -42.234  1.00  0.00           N  
ATOM   1598  CA  VAL A 212     -12.630 -15.880 -41.238  1.00  0.00           C  
ATOM   1599  C   VAL A 212     -12.134 -16.277 -39.849  1.00  0.00           C  
ATOM   1600  CB  VAL A 212     -14.174 -15.839 -41.260  1.00  0.00           C  
ATOM   1601  O   VAL A 212     -11.985 -17.465 -39.552  1.00  0.00           O  
ATOM   1602  CG1 VAL A 212     -14.681 -14.433 -40.942  1.00  0.00           C  
ATOM   1603  CG2 VAL A 212     -14.701 -16.306 -42.616  1.00  0.00           C  
ATOM   1604  N   ARG A 213     -11.570 -15.251 -38.993  1.00  0.00           N  
ATOM   1605  CA  ARG A 213     -10.885 -15.398 -37.713  1.00  0.00           C  
ATOM   1606  C   ARG A 213     -11.877 -15.676 -36.590  1.00  0.00           C  
ATOM   1607  CB  ARG A 213     -10.069 -14.143 -37.392  1.00  0.00           C  
ATOM   1608  O   ARG A 213     -11.523 -16.283 -35.577  1.00  0.00           O  
ATOM   1609  CG  ARG A 213      -8.692 -14.122 -38.036  1.00  0.00           C  
ATOM   1610  CD  ARG A 213      -7.877 -12.918 -37.586  1.00  0.00           C  
ATOM   1611  NE  ARG A 213      -6.660 -12.763 -38.378  1.00  0.00           N  
ATOM   1612  NH1 ARG A 213      -6.003 -10.794 -37.364  1.00  0.00           N  
ATOM   1613  NH2 ARG A 213      -4.722 -11.716 -39.027  1.00  0.00           N  
ATOM   1614  CZ  ARG A 213      -5.798 -11.758 -38.254  1.00  0.00           C  
ATOM   1615  N   ALA A 214     -13.302 -15.612 -36.925  1.00  0.00           N  
ATOM   1616  CA  ALA A 214     -14.314 -15.855 -35.901  1.00  0.00           C  
ATOM   1617  C   ALA A 214     -15.389 -16.813 -36.409  1.00  0.00           C  
ATOM   1618  CB  ALA A 214     -14.947 -14.540 -35.454  1.00  0.00           C  
ATOM   1619  O   ALA A 214     -15.761 -16.771 -37.584  1.00  0.00           O  
ATOM   1620  N   SER A 215     -15.826 -17.783 -35.639  1.00  0.00           N  
ATOM   1621  CA  SER A 215     -16.837 -18.784 -35.965  1.00  0.00           C  
ATOM   1622  C   SER A 215     -18.195 -18.137 -36.215  1.00  0.00           C  
ATOM   1623  CB  SER A 215     -16.953 -19.815 -34.841  1.00  0.00           C  
ATOM   1624  O   SER A 215     -18.616 -17.255 -35.464  1.00  0.00           O  
ATOM   1625  OG  SER A 215     -15.688 -20.379 -34.543  1.00  0.00           O  
ATOM   1626  N   ALA A 216     -18.873 -18.376 -37.385  1.00  0.00           N  
ATOM   1627  CA  ALA A 216     -20.153 -17.813 -37.806  1.00  0.00           C  
ATOM   1628  C   ALA A 216     -21.297 -18.353 -36.953  1.00  0.00           C  
ATOM   1629  CB  ALA A 216     -20.406 -18.111 -39.282  1.00  0.00           C  
ATOM   1630  O   ALA A 216     -21.289 -19.523 -36.562  1.00  0.00           O  
ATOM   1631  N   GLU A 217     -22.145 -17.436 -36.478  1.00  0.00           N  
ATOM   1632  CA  GLU A 217     -23.376 -17.829 -35.799  1.00  0.00           C  
ATOM   1633  C   GLU A 217     -24.470 -18.186 -36.802  1.00  0.00           C  
ATOM   1634  CB  GLU A 217     -23.859 -16.711 -34.871  1.00  0.00           C  
ATOM   1635  O   GLU A 217     -25.317 -19.038 -36.526  1.00  0.00           O  
ATOM   1636  CG  GLU A 217     -22.970 -16.495 -33.654  1.00  0.00           C  
ATOM   1637  CD  GLU A 217     -23.676 -15.777 -32.516  1.00  0.00           C  
ATOM   1638  OE1 GLU A 217     -23.131 -15.741 -31.389  1.00  0.00           O  
ATOM   1639  OE2 GLU A 217     -24.785 -15.246 -32.752  1.00  0.00           O  
ATOM   1640  N   LYS A 218     -24.682 -17.728 -38.066  1.00  0.00           N  
ATOM   1641  CA  LYS A 218     -25.615 -17.965 -39.164  1.00  0.00           C  
ATOM   1642  C   LYS A 218     -24.985 -17.606 -40.507  1.00  0.00           C  
ATOM   1643  CB  LYS A 218     -26.902 -17.164 -38.957  1.00  0.00           C  
ATOM   1644  O   LYS A 218     -24.236 -16.632 -40.607  1.00  0.00           O  
ATOM   1645  CG  LYS A 218     -28.045 -17.584 -39.869  1.00  0.00           C  
ATOM   1646  CD  LYS A 218     -29.372 -16.994 -39.410  1.00  0.00           C  
ATOM   1647  CE  LYS A 218     -30.541 -17.560 -40.204  1.00  0.00           C  
ATOM   1648  NZ  LYS A 218     -31.854 -17.093 -39.667  1.00  0.00           N  
ATOM   1649  N   ILE A 219     -25.245 -18.458 -41.468  1.00  0.00           N  
ATOM   1650  CA  ILE A 219     -24.741 -18.185 -42.809  1.00  0.00           C  
ATOM   1651  C   ILE A 219     -25.896 -18.203 -43.808  1.00  0.00           C  
ATOM   1652  CB  ILE A 219     -23.657 -19.205 -43.225  1.00  0.00           C  
ATOM   1653  O   ILE A 219     -26.707 -19.132 -43.812  1.00  0.00           O  
ATOM   1654  CG1 ILE A 219     -22.507 -19.205 -42.211  1.00  0.00           C  
ATOM   1655  CG2 ILE A 219     -23.144 -18.904 -44.636  1.00  0.00           C  
ATOM   1656  CD1 ILE A 219     -21.417 -20.224 -42.511  1.00  0.00           C  
ATOM   1657  N   LEU A 220     -26.162 -17.100 -44.607  1.00  0.00           N  
ATOM   1658  CA  LEU A 220     -27.215 -16.957 -45.606  1.00  0.00           C  
ATOM   1659  C   LEU A 220     -26.622 -16.773 -46.999  1.00  0.00           C  
ATOM   1660  CB  LEU A 220     -28.122 -15.772 -45.264  1.00  0.00           C  
ATOM   1661  O   LEU A 220     -25.546 -16.190 -47.148  1.00  0.00           O  
ATOM   1662  CG  LEU A 220     -28.845 -15.839 -43.917  1.00  0.00           C  
ATOM   1663  CD1 LEU A 220     -29.374 -14.461 -43.531  1.00  0.00           C  
ATOM   1664  CD2 LEU A 220     -29.978 -16.857 -43.968  1.00  0.00           C  
ATOM   1665  N   LEU A 221     -27.207 -17.377 -47.956  1.00  0.00           N  
ATOM   1666  CA  LEU A 221     -26.842 -17.245 -49.363  1.00  0.00           C  
ATOM   1667  C   LEU A 221     -27.899 -16.453 -50.126  1.00  0.00           C  
ATOM   1668  CB  LEU A 221     -26.661 -18.624 -50.002  1.00  0.00           C  
ATOM   1669  O   LEU A 221     -29.080 -16.808 -50.108  1.00  0.00           O  
ATOM   1670  CG  LEU A 221     -26.025 -18.649 -51.393  1.00  0.00           C  
ATOM   1671  CD1 LEU A 221     -24.547 -18.283 -51.306  1.00  0.00           C  
ATOM   1672  CD2 LEU A 221     -26.205 -20.018 -52.039  1.00  0.00           C  
ATOM   1673  N   THR A 222     -27.466 -15.288 -50.707  1.00  0.00           N  
ATOM   1674  CA  THR A 222     -28.371 -14.403 -51.431  1.00  0.00           C  
ATOM   1675  C   THR A 222     -28.592 -14.902 -52.856  1.00  0.00           C  
ATOM   1676  CB  THR A 222     -27.832 -12.961 -51.467  1.00  0.00           C  
ATOM   1677  O   THR A 222     -27.888 -15.802 -53.320  1.00  0.00           O  
ATOM   1678  CG2 THR A 222     -27.512 -12.458 -50.063  1.00  0.00           C  
ATOM   1679  OG1 THR A 222     -26.638 -12.923 -52.260  1.00  0.00           O  
ATOM   1680  N   LYS A 223     -29.465 -14.430 -53.621  1.00  0.00           N  
ATOM   1681  CA  LYS A 223     -29.748 -14.774 -55.011  1.00  0.00           C  
ATOM   1682  C   LYS A 223     -28.563 -14.438 -55.913  1.00  0.00           C  
ATOM   1683  CB  LYS A 223     -31.001 -14.046 -55.500  1.00  0.00           C  
ATOM   1684  O   LYS A 223     -28.373 -15.065 -56.957  1.00  0.00           O  
ATOM   1685  CG  LYS A 223     -32.297 -14.797 -55.232  1.00  0.00           C  
ATOM   1686  CD  LYS A 223     -33.490 -14.099 -55.873  1.00  0.00           C  
ATOM   1687  CE  LYS A 223     -34.788 -14.849 -55.603  1.00  0.00           C  
ATOM   1688  NZ  LYS A 223     -35.963 -14.159 -56.215  1.00  0.00           N  
ATOM   1689  N   ASN A 224     -27.771 -13.484 -55.425  1.00  0.00           N  
ATOM   1690  CA  ASN A 224     -26.611 -13.067 -56.205  1.00  0.00           C  
ATOM   1691  C   ASN A 224     -25.366 -13.867 -55.831  1.00  0.00           C  
ATOM   1692  CB  ASN A 224     -26.353 -11.569 -56.024  1.00  0.00           C  
ATOM   1693  O   ASN A 224     -24.244 -13.450 -56.123  1.00  0.00           O  
ATOM   1694  CG  ASN A 224     -27.470 -10.713 -56.588  1.00  0.00           C  
ATOM   1695  ND2 ASN A 224     -27.468  -9.432 -56.238  1.00  0.00           N  
ATOM   1696  OD1 ASN A 224     -28.327 -11.198 -57.331  1.00  0.00           O  
ATOM   1697  N   ASN A 225     -25.597 -15.027 -55.180  1.00  0.00           N  
ATOM   1698  CA  ASN A 225     -24.525 -15.933 -54.782  1.00  0.00           C  
ATOM   1699  C   ASN A 225     -23.550 -15.260 -53.820  1.00  0.00           C  
ATOM   1700  CB  ASN A 225     -23.780 -16.457 -56.012  1.00  0.00           C  
ATOM   1701  O   ASN A 225     -22.338 -15.457 -53.918  1.00  0.00           O  
ATOM   1702  CG  ASN A 225     -24.436 -17.684 -56.613  1.00  0.00           C  
ATOM   1703  ND2 ASN A 225     -23.931 -18.125 -57.759  1.00  0.00           N  
ATOM   1704  OD1 ASN A 225     -25.389 -18.232 -56.052  1.00  0.00           O  
ATOM   1705  N   GLU A 226     -24.180 -14.398 -52.979  1.00  0.00           N  
ATOM   1706  CA  GLU A 226     -23.430 -13.774 -51.894  1.00  0.00           C  
ATOM   1707  C   GLU A 226     -23.665 -14.499 -50.572  1.00  0.00           C  
ATOM   1708  CB  GLU A 226     -23.807 -12.296 -51.759  1.00  0.00           C  
ATOM   1709  O   GLU A 226     -24.811 -14.703 -50.166  1.00  0.00           O  
ATOM   1710  CG  GLU A 226     -23.395 -11.444 -52.950  1.00  0.00           C  
ATOM   1711  CD  GLU A 226     -23.729  -9.971 -52.779  1.00  0.00           C  
ATOM   1712  OE1 GLU A 226     -23.154  -9.130 -53.506  1.00  0.00           O  
ATOM   1713  OE2 GLU A 226     -24.572  -9.656 -51.909  1.00  0.00           O  
ATOM   1714  N   LEU A 227     -22.596 -14.917 -50.090  1.00  0.00           N  
ATOM   1715  CA  LEU A 227     -22.627 -15.652 -48.830  1.00  0.00           C  
ATOM   1716  C   LEU A 227     -22.559 -14.697 -47.643  1.00  0.00           C  
ATOM   1717  CB  LEU A 227     -21.469 -16.651 -48.764  1.00  0.00           C  
ATOM   1718  O   LEU A 227     -21.607 -13.923 -47.517  1.00  0.00           O  
ATOM   1719  CG  LEU A 227     -21.744 -17.958 -48.019  1.00  0.00           C  
ATOM   1720  CD1 LEU A 227     -21.758 -19.131 -48.994  1.00  0.00           C  
ATOM   1721  CD2 LEU A 227     -20.706 -18.179 -46.924  1.00  0.00           C  
ATOM   1722  N   LEU A 228     -23.641 -14.553 -46.838  1.00  0.00           N  
ATOM   1723  CA  LEU A 228     -23.727 -13.686 -45.669  1.00  0.00           C  
ATOM   1724  C   LEU A 228     -23.330 -14.439 -44.403  1.00  0.00           C  
ATOM   1725  CB  LEU A 228     -25.143 -13.124 -45.520  1.00  0.00           C  
ATOM   1726  O   LEU A 228     -24.074 -15.302 -43.931  1.00  0.00           O  
ATOM   1727  CG  LEU A 228     -25.704 -12.371 -46.727  1.00  0.00           C  
ATOM   1728  CD1 LEU A 228     -27.194 -12.105 -46.540  1.00  0.00           C  
ATOM   1729  CD2 LEU A 228     -24.946 -11.065 -46.943  1.00  0.00           C  
ATOM   1730  N   HIS A 229     -22.094 -14.196 -43.899  1.00  0.00           N  
ATOM   1731  CA  HIS A 229     -21.459 -14.848 -42.759  1.00  0.00           C  
ATOM   1732  C   HIS A 229     -21.590 -14.002 -41.497  1.00  0.00           C  
ATOM   1733  CB  HIS A 229     -19.985 -15.127 -43.055  1.00  0.00           C  
ATOM   1734  O   HIS A 229     -20.874 -13.012 -41.332  1.00  0.00           O  
ATOM   1735  CG  HIS A 229     -19.305 -15.942 -42.001  1.00  0.00           C  
ATOM   1736  CD2 HIS A 229     -19.090 -17.276 -41.909  1.00  0.00           C  
ATOM   1737  ND1 HIS A 229     -18.756 -15.384 -40.867  1.00  0.00           N  
ATOM   1738  CE1 HIS A 229     -18.230 -16.342 -40.122  1.00  0.00           C  
ATOM   1739  NE2 HIS A 229     -18.420 -17.499 -40.732  1.00  0.00           N  
ATOM   1740  N   ILE A 230     -22.683 -14.289 -40.621  1.00  0.00           N  
ATOM   1741  CA  ILE A 230     -23.011 -13.528 -39.421  1.00  0.00           C  
ATOM   1742  C   ILE A 230     -22.324 -14.154 -38.209  1.00  0.00           C  
ATOM   1743  CB  ILE A 230     -24.538 -13.459 -39.194  1.00  0.00           C  
ATOM   1744  O   ILE A 230     -22.621 -15.292 -37.838  1.00  0.00           O  
ATOM   1745  CG1 ILE A 230     -25.235 -12.877 -40.429  1.00  0.00           C  
ATOM   1746  CG2 ILE A 230     -24.862 -12.637 -37.943  1.00  0.00           C  
ATOM   1747  CD1 ILE A 230     -26.755 -12.884 -40.343  1.00  0.00           C  
ATOM   1748  N   SER A 231     -21.229 -13.401 -37.509  1.00  0.00           N  
ATOM   1749  CA  SER A 231     -20.444 -13.835 -36.358  1.00  0.00           C  
ATOM   1750  C   SER A 231     -20.543 -12.833 -35.213  1.00  0.00           C  
ATOM   1751  CB  SER A 231     -18.979 -14.030 -36.750  1.00  0.00           C  
ATOM   1752  O   SER A 231     -21.123 -11.757 -35.371  1.00  0.00           O  
ATOM   1753  OG  SER A 231     -18.342 -12.780 -36.953  1.00  0.00           O  
ATOM   1754  N   PRO A 232     -19.972 -13.231 -34.043  1.00  0.00           N  
ATOM   1755  CA  PRO A 232     -19.994 -12.286 -32.924  1.00  0.00           C  
ATOM   1756  C   PRO A 232     -19.214 -11.007 -33.216  1.00  0.00           C  
ATOM   1757  CB  PRO A 232     -19.344 -13.074 -31.784  1.00  0.00           C  
ATOM   1758  O   PRO A 232     -19.445  -9.978 -32.576  1.00  0.00           O  
ATOM   1759  CG  PRO A 232     -19.520 -14.509 -32.164  1.00  0.00           C  
ATOM   1760  CD  PRO A 232     -19.581 -14.603 -33.661  1.00  0.00           C  
ATOM   1761  N   GLN A 233     -18.315 -11.056 -34.211  1.00  0.00           N  
ATOM   1762  CA  GLN A 233     -17.527  -9.894 -34.608  1.00  0.00           C  
ATOM   1763  C   GLN A 233     -18.316  -8.989 -35.549  1.00  0.00           C  
ATOM   1764  CB  GLN A 233     -16.221 -10.332 -35.272  1.00  0.00           C  
ATOM   1765  O   GLN A 233     -18.003  -7.805 -35.687  1.00  0.00           O  
ATOM   1766  CG  GLN A 233     -15.240 -11.001 -34.319  1.00  0.00           C  
ATOM   1767  CD  GLN A 233     -14.036 -11.587 -35.032  1.00  0.00           C  
ATOM   1768  NE2 GLN A 233     -13.186 -12.285 -34.286  1.00  0.00           N  
ATOM   1769  OE1 GLN A 233     -13.871 -11.416 -36.244  1.00  0.00           O  
ATOM   1770  N   GLY A 234     -19.518  -9.503 -36.107  1.00  0.00           N  
ATOM   1771  CA  GLY A 234     -20.315  -8.755 -37.065  1.00  0.00           C  
ATOM   1772  C   GLY A 234     -20.629  -9.542 -38.324  1.00  0.00           C  
ATOM   1773  O   GLY A 234     -20.541 -10.772 -38.331  1.00  0.00           O  
ATOM   1774  N   LEU A 235     -21.296  -9.005 -39.447  1.00  0.00           N  
ATOM   1775  CA  LEU A 235     -21.725  -9.585 -40.715  1.00  0.00           C  
ATOM   1776  C   LEU A 235     -20.619  -9.487 -41.760  1.00  0.00           C  
ATOM   1777  CB  LEU A 235     -22.988  -8.885 -41.224  1.00  0.00           C  
ATOM   1778  O   LEU A 235     -20.199  -8.387 -42.124  1.00  0.00           O  
ATOM   1779  CG  LEU A 235     -23.486  -9.308 -42.607  1.00  0.00           C  
ATOM   1780  CD1 LEU A 235     -24.001 -10.743 -42.569  1.00  0.00           C  
ATOM   1781  CD2 LEU A 235     -24.573  -8.357 -43.098  1.00  0.00           C  
ATOM   1782  N   ASN A 236     -20.042 -10.615 -42.157  1.00  0.00           N  
ATOM   1783  CA  ASN A 236     -19.080 -10.752 -43.246  1.00  0.00           C  
ATOM   1784  C   ASN A 236     -19.748 -11.254 -44.523  1.00  0.00           C  
ATOM   1785  CB  ASN A 236     -17.939 -11.686 -42.840  1.00  0.00           C  
ATOM   1786  O   ASN A 236     -20.459 -12.260 -44.502  1.00  0.00           O  
ATOM   1787  CG  ASN A 236     -17.096 -11.123 -41.713  1.00  0.00           C  
ATOM   1788  ND2 ASN A 236     -17.068 -11.824 -40.586  1.00  0.00           N  
ATOM   1789  OD1 ASN A 236     -16.475 -10.066 -41.854  1.00  0.00           O  
ATOM   1790  N   VAL A 237     -19.754 -10.522 -45.627  1.00  0.00           N  
ATOM   1791  CA  VAL A 237     -20.411 -10.839 -46.891  1.00  0.00           C  
ATOM   1792  C   VAL A 237     -19.370 -11.271 -47.921  1.00  0.00           C  
ATOM   1793  CB  VAL A 237     -21.223  -9.638 -47.425  1.00  0.00           C  
ATOM   1794  O   VAL A 237     -18.402 -10.551 -48.173  1.00  0.00           O  
ATOM   1795  CG1 VAL A 237     -21.963 -10.014 -48.708  1.00  0.00           C  
ATOM   1796  CG2 VAL A 237     -22.205  -9.145 -46.364  1.00  0.00           C  
ATOM   1797  N   TYR A 238     -19.550 -12.410 -48.587  1.00  0.00           N  
ATOM   1798  CA  TYR A 238     -18.659 -12.995 -49.582  1.00  0.00           C  
ATOM   1799  C   TYR A 238     -19.385 -13.214 -50.904  1.00  0.00           C  
ATOM   1800  CB  TYR A 238     -18.085 -14.322 -49.076  1.00  0.00           C  
ATOM   1801  O   TYR A 238     -20.571 -13.554 -50.919  1.00  0.00           O  
ATOM   1802  CG  TYR A 238     -17.233 -14.182 -47.838  1.00  0.00           C  
ATOM   1803  CD1 TYR A 238     -15.849 -14.047 -47.933  1.00  0.00           C  
ATOM   1804  CD2 TYR A 238     -17.808 -14.185 -46.572  1.00  0.00           C  
ATOM   1805  CE1 TYR A 238     -15.059 -13.920 -46.795  1.00  0.00           C  
ATOM   1806  CE2 TYR A 238     -17.028 -14.059 -45.427  1.00  0.00           C  
ATOM   1807  OH  TYR A 238     -14.880 -13.800 -44.419  1.00  0.00           O  
ATOM   1808  CZ  TYR A 238     -15.657 -13.926 -45.549  1.00  0.00           C  
ATOM   1809  N   SER A 239     -18.659 -12.808 -51.860  1.00  0.00           N  
ATOM   1810  CA  SER A 239     -19.118 -13.154 -53.201  1.00  0.00           C  
ATOM   1811  C   SER A 239     -18.556 -14.500 -53.647  1.00  0.00           C  
ATOM   1812  CB  SER A 239     -18.718 -12.069 -54.201  1.00  0.00           C  
ATOM   1813  O   SER A 239     -17.359 -14.756 -53.507  1.00  0.00           O  
ATOM   1814  OG  SER A 239     -18.321 -12.643 -55.435  1.00  0.00           O  
ATOM   1815  N   VAL A 240     -19.419 -15.469 -53.966  1.00  0.00           N  
ATOM   1816  CA  VAL A 240     -19.060 -16.843 -54.301  1.00  0.00           C  
ATOM   1817  C   VAL A 240     -19.068 -17.025 -55.817  1.00  0.00           C  
ATOM   1818  CB  VAL A 240     -20.017 -17.858 -53.637  1.00  0.00           C  
ATOM   1819  O   VAL A 240     -20.066 -16.728 -56.478  1.00  0.00           O  
ATOM   1820  CG1 VAL A 240     -19.586 -19.290 -53.948  1.00  0.00           C  
ATOM   1821  CG2 VAL A 240     -20.073 -17.629 -52.127  1.00  0.00           C  
ATOM   1822  N   GLN A 241     -17.843 -17.218 -56.407  1.00  0.00           N  
ATOM   1823  CA  GLN A 241     -17.656 -17.534 -57.820  1.00  0.00           C  
ATOM   1824  C   GLN A 241     -16.974 -18.888 -57.995  1.00  0.00           C  
ATOM   1825  CB  GLN A 241     -16.839 -16.442 -58.511  1.00  0.00           C  
ATOM   1826  O   GLN A 241     -15.778 -19.025 -57.731  1.00  0.00           O  
ATOM   1827  CG  GLN A 241     -17.672 -15.260 -58.989  1.00  0.00           C  
ATOM   1828  CD  GLN A 241     -16.831 -14.163 -59.614  1.00  0.00           C  
ATOM   1829  NE2 GLN A 241     -17.491 -13.136 -60.138  1.00  0.00           N  
ATOM   1830  OE1 GLN A 241     -15.598 -14.237 -59.624  1.00  0.00           O  
ATOM   1831  N   GLY A 242     -17.658 -19.915 -58.380  1.00  0.00           N  
ATOM   1832  CA  GLY A 242     -17.149 -21.276 -58.432  1.00  0.00           C  
ATOM   1833  C   GLY A 242     -16.781 -21.829 -57.068  1.00  0.00           C  
ATOM   1834  O   GLY A 242     -17.579 -21.763 -56.130  1.00  0.00           O  
ATOM   1835  N   SER A 243     -15.571 -22.431 -56.766  1.00  0.00           N  
ATOM   1836  CA  SER A 243     -15.089 -23.002 -55.512  1.00  0.00           C  
ATOM   1837  C   SER A 243     -14.291 -21.979 -54.710  1.00  0.00           C  
ATOM   1838  CB  SER A 243     -14.227 -24.236 -55.781  1.00  0.00           C  
ATOM   1839  O   SER A 243     -13.748 -22.300 -53.651  1.00  0.00           O  
ATOM   1840  OG  SER A 243     -13.506 -24.091 -56.992  1.00  0.00           O  
ATOM   1841  N   ALA A 244     -14.339 -20.694 -55.166  1.00  0.00           N  
ATOM   1842  CA  ALA A 244     -13.602 -19.611 -54.518  1.00  0.00           C  
ATOM   1843  C   ALA A 244     -14.555 -18.592 -53.900  1.00  0.00           C  
ATOM   1844  CB  ALA A 244     -12.672 -18.928 -55.518  1.00  0.00           C  
ATOM   1845  O   ALA A 244     -15.656 -18.373 -54.412  1.00  0.00           O  
ATOM   1846  N   SER A 245     -14.325 -18.103 -52.785  1.00  0.00           N  
ATOM   1847  CA  SER A 245     -15.070 -17.052 -52.099  1.00  0.00           C  
ATOM   1848  C   SER A 245     -14.237 -15.782 -51.964  1.00  0.00           C  
ATOM   1849  CB  SER A 245     -15.517 -17.528 -50.716  1.00  0.00           C  
ATOM   1850  O   SER A 245     -13.022 -15.848 -51.766  1.00  0.00           O  
ATOM   1851  OG  SER A 245     -14.398 -17.766 -49.880  1.00  0.00           O  
ATOM   1852  N   THR A 246     -14.739 -14.651 -52.448  1.00  0.00           N  
ATOM   1853  CA  THR A 246     -14.111 -13.342 -52.305  1.00  0.00           C  
ATOM   1854  C   THR A 246     -14.880 -12.479 -51.308  1.00  0.00           C  
ATOM   1855  CB  THR A 246     -14.024 -12.613 -53.659  1.00  0.00           C  
ATOM   1856  O   THR A 246     -16.105 -12.374 -51.386  1.00  0.00           O  
ATOM   1857  CG2 THR A 246     -12.586 -12.224 -53.983  1.00  0.00           C  
ATOM   1858  OG1 THR A 246     -14.519 -13.474 -54.691  1.00  0.00           O  
ATOM   1859  N   PHE A 247     -14.271 -12.188 -50.150  1.00  0.00           N  
ATOM   1860  CA  PHE A 247     -14.828 -11.270 -49.163  1.00  0.00           C  
ATOM   1861  C   PHE A 247     -15.286  -9.976 -49.825  1.00  0.00           C  
ATOM   1862  CB  PHE A 247     -13.800 -10.965 -48.069  1.00  0.00           C  
ATOM   1863  O   PHE A 247     -14.538  -9.367 -50.593  1.00  0.00           O  
ATOM   1864  CG  PHE A 247     -14.260  -9.934 -47.074  1.00  0.00           C  
ATOM   1865  CD1 PHE A 247     -13.779  -8.631 -47.129  1.00  0.00           C  
ATOM   1866  CD2 PHE A 247     -15.174 -10.268 -46.083  1.00  0.00           C  
ATOM   1867  CE1 PHE A 247     -14.204  -7.675 -46.210  1.00  0.00           C  
ATOM   1868  CE2 PHE A 247     -15.602  -9.318 -45.160  1.00  0.00           C  
ATOM   1869  CZ  PHE A 247     -15.115  -8.022 -45.225  1.00  0.00           C  
ATOM   1870  N   LYS A 248     -16.498  -9.571 -49.738  1.00  0.00           N  
ATOM   1871  CA  LYS A 248     -17.013  -8.329 -50.307  1.00  0.00           C  
ATOM   1872  C   LYS A 248     -16.923  -7.185 -49.302  1.00  0.00           C  
ATOM   1873  CB  LYS A 248     -18.461  -8.509 -50.768  1.00  0.00           C  
ATOM   1874  O   LYS A 248     -16.249  -6.183 -49.552  1.00  0.00           O  
ATOM   1875  CG  LYS A 248     -18.614  -8.691 -52.271  1.00  0.00           C  
ATOM   1876  CD  LYS A 248     -20.028  -8.365 -52.732  1.00  0.00           C  
ATOM   1877  CE  LYS A 248     -20.104  -8.219 -54.246  1.00  0.00           C  
ATOM   1878  NZ  LYS A 248     -21.495  -7.925 -54.705  1.00  0.00           N  
ATOM   1879  N   TYR A 249     -17.393  -7.326 -48.152  1.00  0.00           N  
ATOM   1880  CA  TYR A 249     -17.344  -6.289 -47.127  1.00  0.00           C  
ATOM   1881  C   TYR A 249     -17.808  -6.831 -45.781  1.00  0.00           C  
ATOM   1882  CB  TYR A 249     -18.207  -5.090 -47.533  1.00  0.00           C  
ATOM   1883  O   TYR A 249     -18.424  -7.898 -45.713  1.00  0.00           O  
ATOM   1884  CG  TYR A 249     -19.658  -5.437 -47.763  1.00  0.00           C  
ATOM   1885  CD1 TYR A 249     -20.114  -5.805 -49.027  1.00  0.00           C  
ATOM   1886  CD2 TYR A 249     -20.575  -5.395 -46.719  1.00  0.00           C  
ATOM   1887  CE1 TYR A 249     -21.450  -6.124 -49.244  1.00  0.00           C  
ATOM   1888  CE2 TYR A 249     -21.914  -5.711 -46.925  1.00  0.00           C  
ATOM   1889  OH  TYR A 249     -23.666  -6.388 -48.398  1.00  0.00           O  
ATOM   1890  CZ  TYR A 249     -22.341  -6.074 -48.189  1.00  0.00           C  
ATOM   1891  N   PHE A 250     -17.348  -6.299 -44.700  1.00  0.00           N  
ATOM   1892  CA  PHE A 250     -17.675  -6.592 -43.309  1.00  0.00           C  
ATOM   1893  C   PHE A 250     -18.570  -5.506 -42.723  1.00  0.00           C  
ATOM   1894  CB  PHE A 250     -16.400  -6.729 -42.472  1.00  0.00           C  
ATOM   1895  O   PHE A 250     -18.315  -4.315 -42.914  1.00  0.00           O  
ATOM   1896  CG  PHE A 250     -16.653  -6.844 -40.993  1.00  0.00           C  
ATOM   1897  CD1 PHE A 250     -16.355  -5.790 -40.139  1.00  0.00           C  
ATOM   1898  CD2 PHE A 250     -17.190  -8.007 -40.457  1.00  0.00           C  
ATOM   1899  CE1 PHE A 250     -16.588  -5.893 -38.770  1.00  0.00           C  
ATOM   1900  CE2 PHE A 250     -17.427  -8.118 -39.090  1.00  0.00           C  
ATOM   1901  CZ  PHE A 250     -17.124  -7.060 -38.248  1.00  0.00           C  
ATOM   1902  N   CYS A 251     -19.687  -5.861 -42.139  1.00  0.00           N  
ATOM   1903  CA  CYS A 251     -20.610  -4.944 -41.479  1.00  0.00           C  
ATOM   1904  C   CYS A 251     -20.683  -5.227 -39.983  1.00  0.00           C  
ATOM   1905  CB  CYS A 251     -22.005  -5.051 -42.096  1.00  0.00           C  
ATOM   1906  O   CYS A 251     -21.169  -6.281 -39.569  1.00  0.00           O  
ATOM   1907  SG  CYS A 251     -22.917  -3.493 -42.106  1.00  0.00           S  
ATOM   1908  N   PRO A 252     -20.028  -4.266 -39.140  1.00  0.00           N  
ATOM   1909  CA  PRO A 252     -19.883  -4.534 -37.707  1.00  0.00           C  
ATOM   1910  C   PRO A 252     -21.209  -4.449 -36.954  1.00  0.00           C  
ATOM   1911  CB  PRO A 252     -18.918  -3.441 -37.239  1.00  0.00           C  
ATOM   1912  O   PRO A 252     -21.299  -4.886 -35.804  1.00  0.00           O  
ATOM   1913  CG  PRO A 252     -19.030  -2.366 -38.271  1.00  0.00           C  
ATOM   1914  CD  PRO A 252     -19.446  -2.993 -39.571  1.00  0.00           C  
ATOM   1915  N   TYR A 253     -22.418  -3.972 -37.657  1.00  0.00           N  
ATOM   1916  CA  TYR A 253     -23.683  -3.676 -36.993  1.00  0.00           C  
ATOM   1917  C   TYR A 253     -24.311  -4.944 -36.427  1.00  0.00           C  
ATOM   1918  CB  TYR A 253     -24.655  -3.001 -37.966  1.00  0.00           C  
ATOM   1919  O   TYR A 253     -25.085  -4.886 -35.469  1.00  0.00           O  
ATOM   1920  CG  TYR A 253     -24.274  -1.584 -38.319  1.00  0.00           C  
ATOM   1921  CD1 TYR A 253     -24.308  -0.574 -37.360  1.00  0.00           C  
ATOM   1922  CD2 TYR A 253     -23.881  -1.252 -39.611  1.00  0.00           C  
ATOM   1923  CE1 TYR A 253     -23.960   0.734 -37.682  1.00  0.00           C  
ATOM   1924  CE2 TYR A 253     -23.531   0.052 -39.944  1.00  0.00           C  
ATOM   1925  OH  TYR A 253     -23.227   2.330 -39.297  1.00  0.00           O  
ATOM   1926  CZ  TYR A 253     -23.573   1.037 -38.974  1.00  0.00           C  
ATOM   1927  N   PHE A 254     -24.000  -6.157 -36.956  1.00  0.00           N  
ATOM   1928  CA  PHE A 254     -24.569  -7.429 -36.527  1.00  0.00           C  
ATOM   1929  C   PHE A 254     -23.620  -8.155 -35.582  1.00  0.00           C  
ATOM   1930  CB  PHE A 254     -24.884  -8.314 -37.737  1.00  0.00           C  
ATOM   1931  O   PHE A 254     -23.667  -9.382 -35.468  1.00  0.00           O  
ATOM   1932  CG  PHE A 254     -26.127  -7.906 -38.481  1.00  0.00           C  
ATOM   1933  CD1 PHE A 254     -27.329  -8.571 -38.271  1.00  0.00           C  
ATOM   1934  CD2 PHE A 254     -26.094  -6.856 -39.389  1.00  0.00           C  
ATOM   1935  CE1 PHE A 254     -28.482  -8.195 -38.957  1.00  0.00           C  
ATOM   1936  CE2 PHE A 254     -27.242  -6.475 -40.079  1.00  0.00           C  
ATOM   1937  CZ  PHE A 254     -28.434  -7.147 -39.862  1.00  0.00           C  
ATOM   1938  N   SER A 255     -22.553  -7.350 -34.827  1.00  0.00           N  
ATOM   1939  CA  SER A 255     -21.594  -7.905 -33.878  1.00  0.00           C  
ATOM   1940  C   SER A 255     -22.231  -8.116 -32.509  1.00  0.00           C  
ATOM   1941  CB  SER A 255     -20.377  -6.988 -33.747  1.00  0.00           C  
ATOM   1942  O   SER A 255     -23.299  -7.570 -32.224  1.00  0.00           O  
ATOM   1943  OG  SER A 255     -20.717  -5.797 -33.059  1.00  0.00           O  
ATOM   1944  N   SER A 256     -21.690  -8.942 -31.724  1.00  0.00           N  
ATOM   1945  CA  SER A 256     -22.150  -9.129 -30.352  1.00  0.00           C  
ATOM   1946  C   SER A 256     -22.082  -7.825 -29.563  1.00  0.00           C  
ATOM   1947  CB  SER A 256     -21.320 -10.203 -29.649  1.00  0.00           C  
ATOM   1948  O   SER A 256     -22.903  -7.586 -28.676  1.00  0.00           O  
ATOM   1949  OG  SER A 256     -19.936  -9.922 -29.759  1.00  0.00           O  
ATOM   1950  N   PHE A 257     -21.074  -6.925 -30.063  1.00  0.00           N  
ATOM   1951  CA  PHE A 257     -20.942  -5.595 -29.481  1.00  0.00           C  
ATOM   1952  C   PHE A 257     -22.163  -4.741 -29.802  1.00  0.00           C  
ATOM   1953  CB  PHE A 257     -19.671  -4.907 -29.991  1.00  0.00           C  
ATOM   1954  O   PHE A 257     -22.570  -3.903 -28.994  1.00  0.00           O  
ATOM   1955  CG  PHE A 257     -18.811  -4.335 -28.897  1.00  0.00           C  
ATOM   1956  CD1 PHE A 257     -19.031  -3.047 -28.422  1.00  0.00           C  
ATOM   1957  CD2 PHE A 257     -17.781  -5.084 -28.344  1.00  0.00           C  
ATOM   1958  CE1 PHE A 257     -18.236  -2.515 -27.410  1.00  0.00           C  
ATOM   1959  CE2 PHE A 257     -16.982  -4.559 -27.333  1.00  0.00           C  
ATOM   1960  CZ  PHE A 257     -17.210  -3.274 -26.868  1.00  0.00           C  
ATOM   1961  N   GLY A 258     -22.776  -5.034 -31.014  1.00  0.00           N  
ATOM   1962  CA  GLY A 258     -23.983  -4.306 -31.374  1.00  0.00           C  
ATOM   1963  C   GLY A 258     -25.245  -4.922 -30.800  1.00  0.00           C  
ATOM   1964  O   GLY A 258     -26.353  -4.471 -31.097  1.00  0.00           O  
ATOM   1965  N   GLY A 259     -25.157  -5.930 -29.891  1.00  0.00           N  
ATOM   1966  CA  GLY A 259     -26.260  -6.564 -29.186  1.00  0.00           C  
ATOM   1967  C   GLY A 259     -26.835  -7.757 -29.927  1.00  0.00           C  
ATOM   1968  O   GLY A 259     -27.867  -8.301 -29.531  1.00  0.00           O  
ATOM   1969  N   TRP A 260     -26.281  -8.245 -31.092  1.00  0.00           N  
ATOM   1970  CA  TRP A 260     -26.753  -9.354 -31.914  1.00  0.00           C  
ATOM   1971  C   TRP A 260     -26.310 -10.691 -31.329  1.00  0.00           C  
ATOM   1972  CB  TRP A 260     -26.241  -9.216 -33.350  1.00  0.00           C  
ATOM   1973  O   TRP A 260     -25.168 -11.114 -31.526  1.00  0.00           O  
ATOM   1974  CG  TRP A 260     -26.932  -8.147 -34.143  1.00  0.00           C  
ATOM   1975  CD1 TRP A 260     -26.566  -6.835 -34.252  1.00  0.00           C  
ATOM   1976  CD2 TRP A 260     -28.115  -8.301 -34.934  1.00  0.00           C  
ATOM   1977  CE2 TRP A 260     -28.408  -7.039 -35.495  1.00  0.00           C  
ATOM   1978  CE3 TRP A 260     -28.955  -9.385 -35.223  1.00  0.00           C  
ATOM   1979  NE1 TRP A 260     -27.449  -6.162 -35.064  1.00  0.00           N  
ATOM   1980  CH2 TRP A 260     -30.314  -7.908 -36.598  1.00  0.00           C  
ATOM   1981  CZ2 TRP A 260     -29.509  -6.831 -36.331  1.00  0.00           C  
ATOM   1982  CZ3 TRP A 260     -30.049  -9.176 -36.055  1.00  0.00           C  
ATOM   1983  N   SER A 261     -26.903 -11.174 -30.330  1.00  0.00           N  
ATOM   1984  CA  SER A 261     -26.713 -12.474 -29.695  1.00  0.00           C  
ATOM   1985  C   SER A 261     -27.366 -13.587 -30.508  1.00  0.00           C  
ATOM   1986  CB  SER A 261     -27.282 -12.466 -28.276  1.00  0.00           C  
ATOM   1987  O   SER A 261     -28.063 -13.319 -31.489  1.00  0.00           O  
ATOM   1988  OG  SER A 261     -28.691 -12.316 -28.299  1.00  0.00           O  
ATOM   1989  N   ARG A 262     -26.998 -14.777 -30.416  1.00  0.00           N  
ATOM   1990  CA  ARG A 262     -27.517 -15.932 -31.141  1.00  0.00           C  
ATOM   1991  C   ARG A 262     -29.041 -15.913 -31.182  1.00  0.00           C  
ATOM   1992  CB  ARG A 262     -27.026 -17.233 -30.501  1.00  0.00           C  
ATOM   1993  O   ARG A 262     -29.644 -16.270 -32.197  1.00  0.00           O  
ATOM   1994  CG  ARG A 262     -27.171 -18.453 -31.396  1.00  0.00           C  
ATOM   1995  CD  ARG A 262     -25.831 -18.899 -31.963  1.00  0.00           C  
ATOM   1996  NE  ARG A 262     -25.978 -20.044 -32.857  1.00  0.00           N  
ATOM   1997  NH1 ARG A 262     -23.742 -20.146 -33.431  1.00  0.00           N  
ATOM   1998  NH2 ARG A 262     -25.228 -21.649 -34.319  1.00  0.00           N  
ATOM   1999  CZ  ARG A 262     -24.982 -20.610 -33.534  1.00  0.00           C  
ATOM   2000  N   ARG A 263     -29.820 -15.497 -30.190  1.00  0.00           N  
ATOM   2001  CA  ARG A 263     -31.276 -15.395 -30.167  1.00  0.00           C  
ATOM   2002  C   ARG A 263     -31.771 -14.392 -31.203  1.00  0.00           C  
ATOM   2003  CB  ARG A 263     -31.765 -14.994 -28.774  1.00  0.00           C  
ATOM   2004  O   ARG A 263     -32.832 -14.581 -31.801  1.00  0.00           O  
ATOM   2005  CG  ARG A 263     -31.444 -13.556 -28.398  1.00  0.00           C  
ATOM   2006  CD  ARG A 263     -31.997 -13.194 -27.027  1.00  0.00           C  
ATOM   2007  NE  ARG A 263     -31.685 -11.814 -26.667  1.00  0.00           N  
ATOM   2008  NH1 ARG A 263     -32.698 -11.908 -24.593  1.00  0.00           N  
ATOM   2009  NH2 ARG A 263     -31.690  -9.973 -25.295  1.00  0.00           N  
ATOM   2010  CZ  ARG A 263     -32.025 -11.235 -25.519  1.00  0.00           C  
ATOM   2011  N   PHE A 264     -31.070 -13.225 -31.398  1.00  0.00           N  
ATOM   2012  CA  PHE A 264     -31.456 -12.212 -32.373  1.00  0.00           C  
ATOM   2013  C   PHE A 264     -31.054 -12.635 -33.781  1.00  0.00           C  
ATOM   2014  CB  PHE A 264     -30.821 -10.861 -32.028  1.00  0.00           C  
ATOM   2015  O   PHE A 264     -31.772 -12.365 -34.745  1.00  0.00           O  
ATOM   2016  CG  PHE A 264     -31.344 -10.252 -30.756  1.00  0.00           C  
ATOM   2017  CD1 PHE A 264     -32.694  -9.954 -30.615  1.00  0.00           C  
ATOM   2018  CD2 PHE A 264     -30.485  -9.976 -29.700  1.00  0.00           C  
ATOM   2019  CE1 PHE A 264     -33.181  -9.390 -29.438  1.00  0.00           C  
ATOM   2020  CE2 PHE A 264     -30.964  -9.412 -28.521  1.00  0.00           C  
ATOM   2021  CZ  PHE A 264     -32.312  -9.119 -28.393  1.00  0.00           C  
ATOM   2022  N   VAL A 265     -29.911 -13.293 -33.742  1.00  0.00           N  
ATOM   2023  CA  VAL A 265     -29.377 -13.711 -35.034  1.00  0.00           C  
ATOM   2024  C   VAL A 265     -30.317 -14.728 -35.678  1.00  0.00           C  
ATOM   2025  CB  VAL A 265     -27.959 -14.310 -34.895  1.00  0.00           C  
ATOM   2026  O   VAL A 265     -30.500 -14.727 -36.898  1.00  0.00           O  
ATOM   2027  CG1 VAL A 265     -27.504 -14.933 -36.214  1.00  0.00           C  
ATOM   2028  CG2 VAL A 265     -26.971 -13.240 -34.436  1.00  0.00           C  
ATOM   2029  N   ASP A 266     -31.036 -15.566 -34.976  1.00  0.00           N  
ATOM   2030  CA  ASP A 266     -31.959 -16.597 -35.441  1.00  0.00           C  
ATOM   2031  C   ASP A 266     -33.192 -15.976 -36.093  1.00  0.00           C  
ATOM   2032  CB  ASP A 266     -32.378 -17.505 -34.283  1.00  0.00           C  
ATOM   2033  O   ASP A 266     -33.894 -16.637 -36.861  1.00  0.00           O  
ATOM   2034  CG  ASP A 266     -31.313 -18.522 -33.911  1.00  0.00           C  
ATOM   2035  OD1 ASP A 266     -30.358 -18.719 -34.694  1.00  0.00           O  
ATOM   2036  OD2 ASP A 266     -31.430 -19.134 -32.828  1.00  0.00           O  
ATOM   2037  N   THR A 267     -33.448 -14.677 -35.738  1.00  0.00           N  
ATOM   2038  CA  THR A 267     -34.632 -14.011 -36.270  1.00  0.00           C  
ATOM   2039  C   THR A 267     -34.323 -13.343 -37.606  1.00  0.00           C  
ATOM   2040  CB  THR A 267     -35.175 -12.962 -35.281  1.00  0.00           C  
ATOM   2041  O   THR A 267     -35.230 -12.869 -38.294  1.00  0.00           O  
ATOM   2042  CG2 THR A 267     -35.412 -13.575 -33.905  1.00  0.00           C  
ATOM   2043  OG1 THR A 267     -34.227 -11.894 -35.160  1.00  0.00           O  
ATOM   2044  N   VAL A 268     -33.095 -13.381 -37.961  1.00  0.00           N  
ATOM   2045  CA  VAL A 268     -32.580 -12.685 -39.135  1.00  0.00           C  
ATOM   2046  C   VAL A 268     -32.920 -13.477 -40.396  1.00  0.00           C  
ATOM   2047  CB  VAL A 268     -31.054 -12.464 -39.040  1.00  0.00           C  
ATOM   2048  O   VAL A 268     -32.693 -14.688 -40.456  1.00  0.00           O  
ATOM   2049  CG1 VAL A 268     -30.511 -11.878 -40.342  1.00  0.00           C  
ATOM   2050  CG2 VAL A 268     -30.720 -11.553 -37.861  1.00  0.00           C  
ATOM   2051  N   THR A 269     -33.599 -12.851 -41.430  1.00  0.00           N  
ATOM   2052  CA  THR A 269     -33.950 -13.480 -42.699  1.00  0.00           C  
ATOM   2053  C   THR A 269     -33.657 -12.542 -43.866  1.00  0.00           C  
ATOM   2054  CB  THR A 269     -35.434 -13.891 -42.726  1.00  0.00           C  
ATOM   2055  O   THR A 269     -33.372 -11.360 -43.664  1.00  0.00           O  
ATOM   2056  CG2 THR A 269     -35.869 -14.471 -41.385  1.00  0.00           C  
ATOM   2057  OG1 THR A 269     -36.237 -12.741 -43.020  1.00  0.00           O  
ATOM   2058  N   LEU A 270     -33.625 -13.111 -45.114  1.00  0.00           N  
ATOM   2059  CA  LEU A 270     -33.393 -12.349 -46.336  1.00  0.00           C  
ATOM   2060  C   LEU A 270     -34.709 -11.853 -46.926  1.00  0.00           C  
ATOM   2061  CB  LEU A 270     -32.647 -13.201 -47.366  1.00  0.00           C  
ATOM   2062  O   LEU A 270     -35.714 -12.567 -46.899  1.00  0.00           O  
ATOM   2063  CG  LEU A 270     -31.181 -13.508 -47.058  1.00  0.00           C  
ATOM   2064  CD1 LEU A 270     -30.672 -14.625 -47.963  1.00  0.00           C  
ATOM   2065  CD2 LEU A 270     -30.327 -12.254 -47.217  1.00  0.00           C  
ATOM   2066  N   MET A 271     -34.748 -10.511 -47.243  1.00  0.00           N  
ATOM   2067  CA  MET A 271     -35.906  -9.858 -47.845  1.00  0.00           C  
ATOM   2068  C   MET A 271     -35.574  -9.337 -49.239  1.00  0.00           C  
ATOM   2069  CB  MET A 271     -36.397  -8.710 -46.961  1.00  0.00           C  
ATOM   2070  O   MET A 271     -34.484  -8.806 -49.465  1.00  0.00           O  
ATOM   2071  CG  MET A 271     -37.589  -7.961 -47.535  1.00  0.00           C  
ATOM   2072  SD  MET A 271     -38.050  -6.497 -46.528  1.00  0.00           S  
ATOM   2073  CE  MET A 271     -37.630  -5.166 -47.687  1.00  0.00           C  
ATOM   2074  N   ASP A 272     -36.374  -9.455 -50.188  1.00  0.00           N  
ATOM   2075  CA  ASP A 272     -36.244  -8.986 -51.564  1.00  0.00           C  
ATOM   2076  C   ASP A 272     -36.489  -7.481 -51.657  1.00  0.00           C  
ATOM   2077  CB  ASP A 272     -37.216  -9.734 -52.480  1.00  0.00           C  
ATOM   2078  O   ASP A 272     -37.517  -6.984 -51.194  1.00  0.00           O  
ATOM   2079  CG  ASP A 272     -36.947  -9.490 -53.955  1.00  0.00           C  
ATOM   2080  OD1 ASP A 272     -35.942  -8.827 -54.290  1.00  0.00           O  
ATOM   2081  OD2 ASP A 272     -37.749  -9.963 -54.789  1.00  0.00           O  
ATOM   2082  N   GLU A 273     -35.573  -6.632 -52.174  1.00  0.00           N  
ATOM   2083  CA  GLU A 273     -35.607  -5.182 -52.333  1.00  0.00           C  
ATOM   2084  C   GLU A 273     -35.929  -4.792 -53.773  1.00  0.00           C  
ATOM   2085  CB  GLU A 273     -34.273  -4.562 -51.907  1.00  0.00           C  
ATOM   2086  O   GLU A 273     -36.156  -3.617 -54.068  1.00  0.00           O  
ATOM   2087  CG  GLU A 273     -34.258  -4.065 -50.469  1.00  0.00           C  
ATOM   2088  CD  GLU A 273     -33.165  -3.043 -50.199  1.00  0.00           C  
ATOM   2089  OE1 GLU A 273     -33.222  -2.354 -49.155  1.00  0.00           O  
ATOM   2090  OE2 GLU A 273     -32.244  -2.929 -51.039  1.00  0.00           O  
ATOM   2091  N   GLY A 274     -36.259  -5.773 -54.599  1.00  0.00           N  
ATOM   2092  CA  GLY A 274     -36.425  -5.384 -55.991  1.00  0.00           C  
ATOM   2093  C   GLY A 274     -35.110  -5.095 -56.691  1.00  0.00           C  
ATOM   2094  O   GLY A 274     -34.169  -4.594 -56.072  1.00  0.00           O  
ATOM   2095  N   GLY A 275     -34.825  -5.729 -57.889  1.00  0.00           N  
ATOM   2096  CA  GLY A 275     -33.598  -5.639 -58.663  1.00  0.00           C  
ATOM   2097  C   GLY A 275     -32.465  -6.464 -58.084  1.00  0.00           C  
ATOM   2098  O   GLY A 275     -32.196  -6.403 -56.883  1.00  0.00           O  
ATOM   2099  N   ASN A 276     -32.336  -7.758 -58.323  1.00  0.00           N  
ATOM   2100  CA  ASN A 276     -31.418  -8.781 -57.831  1.00  0.00           C  
ATOM   2101  C   ASN A 276     -30.803  -8.384 -56.492  1.00  0.00           C  
ATOM   2102  CB  ASN A 276     -30.319  -9.055 -58.860  1.00  0.00           C  
ATOM   2103  O   ASN A 276     -29.824  -8.989 -56.051  1.00  0.00           O  
ATOM   2104  CG  ASN A 276     -30.783  -9.964 -59.981  1.00  0.00           C  
ATOM   2105  ND2 ASN A 276     -29.969 -10.083 -61.024  1.00  0.00           N  
ATOM   2106  OD1 ASN A 276     -31.864 -10.555 -59.911  1.00  0.00           O  
ATOM   2107  N   GLN A 277     -31.388  -7.339 -55.720  1.00  0.00           N  
ATOM   2108  CA  GLN A 277     -30.894  -6.863 -54.432  1.00  0.00           C  
ATOM   2109  C   GLN A 277     -31.745  -7.400 -53.284  1.00  0.00           C  
ATOM   2110  CB  GLN A 277     -30.870  -5.334 -54.398  1.00  0.00           C  
ATOM   2111  O   GLN A 277     -32.974  -7.430 -53.377  1.00  0.00           O  
ATOM   2112  CG  GLN A 277     -29.677  -4.721 -55.119  1.00  0.00           C  
ATOM   2113  CD  GLN A 277     -29.583  -3.219 -54.927  1.00  0.00           C  
ATOM   2114  NE2 GLN A 277     -28.416  -2.656 -55.217  1.00  0.00           N  
ATOM   2115  OE1 GLN A 277     -30.553  -2.570 -54.521  1.00  0.00           O  
ATOM   2116  N   GLU A 278     -31.208  -8.042 -52.356  1.00  0.00           N  
ATOM   2117  CA  GLU A 278     -31.839  -8.590 -51.159  1.00  0.00           C  
ATOM   2118  C   GLU A 278     -31.393  -7.841 -49.907  1.00  0.00           C  
ATOM   2119  CB  GLU A 278     -31.525 -10.082 -51.020  1.00  0.00           C  
ATOM   2120  O   GLU A 278     -30.373  -7.148 -49.922  1.00  0.00           O  
ATOM   2121  CG  GLU A 278     -32.189 -10.952 -52.077  1.00  0.00           C  
ATOM   2122  CD  GLU A 278     -31.969 -12.440 -51.855  1.00  0.00           C  
ATOM   2123  OE1 GLU A 278     -32.949 -13.215 -51.921  1.00  0.00           O  
ATOM   2124  OE2 GLU A 278     -30.806 -12.833 -51.612  1.00  0.00           O  
ATOM   2125  N   ALA A 279     -32.217  -7.692 -48.908  1.00  0.00           N  
ATOM   2126  CA  ALA A 279     -31.908  -7.037 -47.640  1.00  0.00           C  
ATOM   2127  C   ALA A 279     -32.118  -7.989 -46.466  1.00  0.00           C  
ATOM   2128  CB  ALA A 279     -32.765  -5.785 -47.465  1.00  0.00           C  
ATOM   2129  O   ALA A 279     -32.906  -8.934 -46.557  1.00  0.00           O  
ATOM   2130  N   LEU A 280     -31.359  -7.769 -45.393  1.00  0.00           N  
ATOM   2131  CA  LEU A 280     -31.499  -8.461 -44.116  1.00  0.00           C  
ATOM   2132  C   LEU A 280     -32.506  -7.749 -43.219  1.00  0.00           C  
ATOM   2133  CB  LEU A 280     -30.145  -8.557 -43.408  1.00  0.00           C  
ATOM   2134  O   LEU A 280     -32.460  -6.525 -43.076  1.00  0.00           O  
ATOM   2135  CG  LEU A 280     -29.124  -9.513 -44.024  1.00  0.00           C  
ATOM   2136  CD1 LEU A 280     -27.730  -9.225 -43.477  1.00  0.00           C  
ATOM   2137  CD2 LEU A 280     -29.519 -10.962 -43.759  1.00  0.00           C  
ATOM   2138  N   ILE A 281     -33.378  -8.447 -42.776  1.00  0.00           N  
ATOM   2139  CA  ILE A 281     -34.378  -7.895 -41.868  1.00  0.00           C  
ATOM   2140  C   ILE A 281     -34.569  -8.834 -40.679  1.00  0.00           C  
ATOM   2141  CB  ILE A 281     -35.726  -7.660 -42.587  1.00  0.00           C  
ATOM   2142  O   ILE A 281     -34.594 -10.056 -40.842  1.00  0.00           O  
ATOM   2143  CG1 ILE A 281     -36.681  -6.871 -41.685  1.00  0.00           C  
ATOM   2144  CG2 ILE A 281     -36.349  -8.992 -43.014  1.00  0.00           C  
ATOM   2145  CD1 ILE A 281     -37.865  -6.260 -42.422  1.00  0.00           C  
ATOM   2146  N   GLY A 282     -34.425  -8.338 -39.456  1.00  0.00           N  
ATOM   2147  CA  GLY A 282     -34.631  -9.052 -38.206  1.00  0.00           C  
ATOM   2148  C   GLY A 282     -34.829  -8.130 -37.017  1.00  0.00           C  
ATOM   2149  O   GLY A 282     -34.782  -6.906 -37.160  1.00  0.00           O  
ATOM   2150  N   THR A 283     -35.143  -8.658 -35.869  1.00  0.00           N  
ATOM   2151  CA  THR A 283     -35.323  -7.892 -34.641  1.00  0.00           C  
ATOM   2152  C   THR A 283     -34.063  -7.944 -33.781  1.00  0.00           C  
ATOM   2153  CB  THR A 283     -36.523  -8.413 -33.829  1.00  0.00           C  
ATOM   2154  O   THR A 283     -33.731  -8.991 -33.220  1.00  0.00           O  
ATOM   2155  CG2 THR A 283     -37.843  -8.032 -34.492  1.00  0.00           C  
ATOM   2156  OG1 THR A 283     -36.444  -9.840 -33.732  1.00  0.00           O  
ATOM   2157  N   GLY A 284     -33.083  -7.001 -33.818  1.00  0.00           N  
ATOM   2158  CA  GLY A 284     -31.860  -6.841 -33.047  1.00  0.00           C  
ATOM   2159  C   GLY A 284     -32.073  -6.104 -31.738  1.00  0.00           C  
ATOM   2160  O   GLY A 284     -33.202  -5.745 -31.398  1.00  0.00           O  
ATOM   2161  N   PRO A 285     -31.084  -5.934 -30.847  1.00  0.00           N  
ATOM   2162  CA  PRO A 285     -31.197  -5.346 -29.511  1.00  0.00           C  
ATOM   2163  C   PRO A 285     -31.778  -3.934 -29.535  1.00  0.00           C  
ATOM   2164  CB  PRO A 285     -29.752  -5.333 -29.007  1.00  0.00           C  
ATOM   2165  O   PRO A 285     -32.377  -3.492 -28.551  1.00  0.00           O  
ATOM   2166  CG  PRO A 285     -28.932  -5.734 -30.191  1.00  0.00           C  
ATOM   2167  CD  PRO A 285     -29.857  -6.221 -31.269  1.00  0.00           C  
ATOM   2168  N   LYS A 286     -31.696  -3.214 -30.724  1.00  0.00           N  
ATOM   2169  CA  LYS A 286     -32.107  -1.819 -30.851  1.00  0.00           C  
ATOM   2170  C   LYS A 286     -33.494  -1.710 -31.478  1.00  0.00           C  
ATOM   2171  CB  LYS A 286     -31.092  -1.034 -31.683  1.00  0.00           C  
ATOM   2172  O   LYS A 286     -34.035  -0.610 -31.614  1.00  0.00           O  
ATOM   2173  CG  LYS A 286     -29.732  -0.881 -31.017  1.00  0.00           C  
ATOM   2174  CD  LYS A 286     -28.802  -0.002 -31.843  1.00  0.00           C  
ATOM   2175  CE  LYS A 286     -27.435   0.138 -31.186  1.00  0.00           C  
ATOM   2176  NZ  LYS A 286     -26.518   0.998 -31.993  1.00  0.00           N  
ATOM   2177  N   GLY A 287     -34.277  -2.824 -31.774  1.00  0.00           N  
ATOM   2178  CA  GLY A 287     -35.573  -2.876 -32.430  1.00  0.00           C  
ATOM   2179  C   GLY A 287     -35.537  -3.593 -33.767  1.00  0.00           C  
ATOM   2180  O   GLY A 287     -34.784  -4.552 -33.942  1.00  0.00           O  
ATOM   2181  N   ILE A 288     -36.419  -3.310 -34.716  1.00  0.00           N  
ATOM   2182  CA  ILE A 288     -36.480  -3.885 -36.056  1.00  0.00           C  
ATOM   2183  C   ILE A 288     -35.370  -3.293 -36.922  1.00  0.00           C  
ATOM   2184  CB  ILE A 288     -37.858  -3.644 -36.712  1.00  0.00           C  
ATOM   2185  O   ILE A 288     -35.321  -2.079 -37.135  1.00  0.00           O  
ATOM   2186  CG1 ILE A 288     -38.975  -4.213 -35.830  1.00  0.00           C  
ATOM   2187  CG2 ILE A 288     -37.902  -4.257 -38.115  1.00  0.00           C  
ATOM   2188  CD1 ILE A 288     -40.376  -3.810 -36.270  1.00  0.00           C  
ATOM   2189  N   GLU A 289     -34.460  -4.154 -37.200  1.00  0.00           N  
ATOM   2190  CA  GLU A 289     -33.278  -3.679 -37.913  1.00  0.00           C  
ATOM   2191  C   GLU A 289     -33.272  -4.168 -39.359  1.00  0.00           C  
ATOM   2192  CB  GLU A 289     -32.001  -4.133 -37.200  1.00  0.00           C  
ATOM   2193  O   GLU A 289     -33.571  -5.333 -39.627  1.00  0.00           O  
ATOM   2194  CG  GLU A 289     -31.835  -3.549 -35.805  1.00  0.00           C  
ATOM   2195  CD  GLU A 289     -30.455  -3.789 -35.214  1.00  0.00           C  
ATOM   2196  OE1 GLU A 289     -30.300  -3.694 -33.975  1.00  0.00           O  
ATOM   2197  OE2 GLU A 289     -29.521  -4.073 -35.997  1.00  0.00           O  
ATOM   2198  N   TYR A 290     -33.345  -3.296 -40.295  1.00  0.00           N  
ATOM   2199  CA  TYR A 290     -33.346  -3.453 -41.745  1.00  0.00           C  
ATOM   2200  C   TYR A 290     -31.997  -3.062 -42.336  1.00  0.00           C  
ATOM   2201  CB  TYR A 290     -34.457  -2.608 -42.376  1.00  0.00           C  
ATOM   2202  O   TYR A 290     -31.469  -1.987 -42.040  1.00  0.00           O  
ATOM   2203  CG  TYR A 290     -34.354  -2.494 -43.878  1.00  0.00           C  
ATOM   2204  CD1 TYR A 290     -33.700  -1.417 -44.471  1.00  0.00           C  
ATOM   2205  CD2 TYR A 290     -34.911  -3.463 -44.706  1.00  0.00           C  
ATOM   2206  CE1 TYR A 290     -33.604  -1.307 -45.855  1.00  0.00           C  
ATOM   2207  CE2 TYR A 290     -34.821  -3.363 -46.091  1.00  0.00           C  
ATOM   2208  OH  TYR A 290     -34.075  -2.180 -48.025  1.00  0.00           O  
ATOM   2209  CZ  TYR A 290     -34.167  -2.284 -46.655  1.00  0.00           C  
ATOM   2210  N   MET A 291     -31.453  -4.050 -43.141  1.00  0.00           N  
ATOM   2211  CA  MET A 291     -30.155  -3.747 -43.736  1.00  0.00           C  
ATOM   2212  C   MET A 291     -30.082  -4.254 -45.173  1.00  0.00           C  
ATOM   2213  CB  MET A 291     -29.026  -4.362 -42.907  1.00  0.00           C  
ATOM   2214  O   MET A 291     -30.010  -5.461 -45.406  1.00  0.00           O  
ATOM   2215  CG  MET A 291     -27.635  -3.978 -43.385  1.00  0.00           C  
ATOM   2216  SD  MET A 291     -26.309  -4.828 -42.444  1.00  0.00           S  
ATOM   2217  CE  MET A 291     -26.200  -6.381 -43.376  1.00  0.00           C  
ATOM   2218  N   PRO A 292     -30.115  -3.344 -46.148  1.00  0.00           N  
ATOM   2219  CA  PRO A 292     -29.845  -3.786 -47.518  1.00  0.00           C  
ATOM   2220  C   PRO A 292     -28.468  -4.428 -47.671  1.00  0.00           C  
ATOM   2221  CB  PRO A 292     -29.938  -2.492 -48.331  1.00  0.00           C  
ATOM   2222  O   PRO A 292     -27.492  -3.952 -47.084  1.00  0.00           O  
ATOM   2223  CG  PRO A 292     -30.492  -1.482 -47.378  1.00  0.00           C  
ATOM   2224  CD  PRO A 292     -30.356  -2.018 -45.982  1.00  0.00           C  
ATOM   2225  N   VAL A 293     -28.406  -5.690 -48.263  1.00  0.00           N  
ATOM   2226  CA  VAL A 293     -27.131  -6.378 -48.430  1.00  0.00           C  
ATOM   2227  C   VAL A 293     -26.303  -5.681 -49.507  1.00  0.00           C  
ATOM   2228  CB  VAL A 293     -27.332  -7.867 -48.792  1.00  0.00           C  
ATOM   2229  O   VAL A 293     -26.400  -6.019 -50.689  1.00  0.00           O  
ATOM   2230  CG1 VAL A 293     -25.988  -8.589 -48.875  1.00  0.00           C  
ATOM   2231  CG2 VAL A 293     -28.244  -8.545 -47.772  1.00  0.00           C  
ATOM   2232  N   ASP A 294     -25.682  -4.561 -49.229  1.00  0.00           N  
ATOM   2233  CA  ASP A 294     -24.791  -3.796 -50.096  1.00  0.00           C  
ATOM   2234  C   ASP A 294     -23.598  -3.251 -49.314  1.00  0.00           C  
ATOM   2235  CB  ASP A 294     -25.550  -2.648 -50.766  1.00  0.00           C  
ATOM   2236  O   ASP A 294     -23.502  -3.449 -48.101  1.00  0.00           O  
ATOM   2237  CG  ASP A 294     -25.962  -1.561 -49.789  1.00  0.00           C  
ATOM   2238  OD1 ASP A 294     -25.385  -1.482 -48.684  1.00  0.00           O  
ATOM   2239  OD2 ASP A 294     -26.876  -0.777 -50.128  1.00  0.00           O  
ATOM   2240  N   GLU A 295     -22.559  -2.755 -49.871  1.00  0.00           N  
ATOM   2241  CA  GLU A 295     -21.250  -2.413 -49.323  1.00  0.00           C  
ATOM   2242  C   GLU A 295     -21.343  -1.222 -48.373  1.00  0.00           C  
ATOM   2243  CB  GLU A 295     -20.257  -2.112 -50.449  1.00  0.00           C  
ATOM   2244  O   GLU A 295     -20.442  -0.997 -47.561  1.00  0.00           O  
ATOM   2245  CG  GLU A 295     -20.791  -1.146 -51.496  1.00  0.00           C  
ATOM   2246  CD  GLU A 295     -19.819  -0.906 -52.641  1.00  0.00           C  
ATOM   2247  OE1 GLU A 295     -20.157  -0.141 -53.573  1.00  0.00           O  
ATOM   2248  OE2 GLU A 295     -18.712  -1.488 -52.606  1.00  0.00           O  
ATOM   2249  N   LYS A 296     -22.530  -0.435 -48.442  1.00  0.00           N  
ATOM   2250  CA  LYS A 296     -22.716   0.766 -47.632  1.00  0.00           C  
ATOM   2251  C   LYS A 296     -22.958   0.409 -46.168  1.00  0.00           C  
ATOM   2252  CB  LYS A 296     -23.882   1.599 -48.168  1.00  0.00           C  
ATOM   2253  O   LYS A 296     -22.795   1.252 -45.284  1.00  0.00           O  
ATOM   2254  CG  LYS A 296     -23.641   2.181 -49.554  1.00  0.00           C  
ATOM   2255  CD  LYS A 296     -24.771   3.111 -49.973  1.00  0.00           C  
ATOM   2256  CE  LYS A 296     -24.575   3.626 -51.393  1.00  0.00           C  
ATOM   2257  NZ  LYS A 296     -25.672   4.554 -51.802  1.00  0.00           N  
ATOM   2258  N   CYS A 297     -23.310  -0.879 -45.872  1.00  0.00           N  
ATOM   2259  CA  CYS A 297     -23.528  -1.408 -44.531  1.00  0.00           C  
ATOM   2260  C   CYS A 297     -24.427  -0.484 -43.719  1.00  0.00           C  
ATOM   2261  CB  CYS A 297     -22.195  -1.602 -43.808  1.00  0.00           C  
ATOM   2262  O   CYS A 297     -24.135  -0.188 -42.559  1.00  0.00           O  
ATOM   2263  SG  CYS A 297     -21.818  -3.326 -43.425  1.00  0.00           S  
ATOM   2264  N   LYS A 298     -25.444   0.043 -44.387  1.00  0.00           N  
ATOM   2265  CA  LYS A 298     -26.418   0.911 -43.732  1.00  0.00           C  
ATOM   2266  C   LYS A 298     -27.494   0.092 -43.023  1.00  0.00           C  
ATOM   2267  CB  LYS A 298     -27.064   1.856 -44.747  1.00  0.00           C  
ATOM   2268  O   LYS A 298     -28.115  -0.784 -43.628  1.00  0.00           O  
ATOM   2269  CG  LYS A 298     -26.203   3.058 -45.107  1.00  0.00           C  
ATOM   2270  CD  LYS A 298     -26.970   4.059 -45.962  1.00  0.00           C  
ATOM   2271  CE  LYS A 298     -26.090   5.229 -46.379  1.00  0.00           C  
ATOM   2272  NZ  LYS A 298     -26.838   6.214 -47.216  1.00  0.00           N  
ATOM   2273  N   ASN A 299     -27.477   0.085 -41.704  1.00  0.00           N  
ATOM   2274  CA  ASN A 299     -28.421  -0.603 -40.829  1.00  0.00           C  
ATOM   2275  C   ASN A 299     -29.526   0.333 -40.350  1.00  0.00           C  
ATOM   2276  CB  ASN A 299     -27.692  -1.220 -39.633  1.00  0.00           C  
ATOM   2277  O   ASN A 299     -29.247   1.392 -39.784  1.00  0.00           O  
ATOM   2278  CG  ASN A 299     -28.610  -2.042 -38.750  1.00  0.00           C  
ATOM   2279  ND2 ASN A 299     -28.219  -2.223 -37.494  1.00  0.00           N  
ATOM   2280  OD1 ASN A 299     -29.662  -2.511 -39.194  1.00  0.00           O  
ATOM   2281  N   TYR A 300     -30.647   0.258 -40.831  1.00  0.00           N  
ATOM   2282  CA  TYR A 300     -31.810   1.054 -40.455  1.00  0.00           C  
ATOM   2283  C   TYR A 300     -32.555   0.414 -39.289  1.00  0.00           C  
ATOM   2284  CB  TYR A 300     -32.755   1.221 -41.649  1.00  0.00           C  
ATOM   2285  O   TYR A 300     -32.910  -0.765 -39.343  1.00  0.00           O  
ATOM   2286  CG  TYR A 300     -32.113   1.882 -42.844  1.00  0.00           C  
ATOM   2287  CD1 TYR A 300     -32.048   3.270 -42.946  1.00  0.00           C  
ATOM   2288  CD2 TYR A 300     -31.569   1.121 -43.873  1.00  0.00           C  
ATOM   2289  CE1 TYR A 300     -31.459   3.883 -44.047  1.00  0.00           C  
ATOM   2290  CE2 TYR A 300     -30.977   1.723 -44.978  1.00  0.00           C  
ATOM   2291  OH  TYR A 300     -30.341   3.705 -46.147  1.00  0.00           O  
ATOM   2292  CZ  TYR A 300     -30.926   3.103 -45.056  1.00  0.00           C  
ATOM   2293  N   VAL A 301     -32.404   1.130 -38.153  1.00  0.00           N  
ATOM   2294  CA  VAL A 301     -32.913   0.630 -36.880  1.00  0.00           C  
ATOM   2295  C   VAL A 301     -34.211   1.351 -36.523  1.00  0.00           C  
ATOM   2296  CB  VAL A 301     -31.878   0.804 -35.747  1.00  0.00           C  
ATOM   2297  O   VAL A 301     -34.276   2.582 -36.567  1.00  0.00           O  
ATOM   2298  CG1 VAL A 301     -32.420   0.251 -34.430  1.00  0.00           C  
ATOM   2299  CG2 VAL A 301     -30.563   0.120 -36.116  1.00  0.00           C  
ATOM   2300  N   VAL A 302     -35.313   0.701 -36.630  1.00  0.00           N  
ATOM   2301  CA  VAL A 302     -36.609   1.178 -36.158  1.00  0.00           C  
ATOM   2302  C   VAL A 302     -36.748   0.903 -34.663  1.00  0.00           C  
ATOM   2303  CB  VAL A 302     -37.773   0.519 -36.932  1.00  0.00           C  
ATOM   2304  O   VAL A 302     -36.765  -0.254 -34.237  1.00  0.00           O  
ATOM   2305  CG1 VAL A 302     -39.115   1.090 -36.477  1.00  0.00           C  
ATOM   2306  CG2 VAL A 302     -37.589   0.710 -38.436  1.00  0.00           C  
ATOM   2307  N   GLU A 303     -36.399   2.043 -33.793  1.00  0.00           N  
ATOM   2308  CA  GLU A 303     -36.368   2.096 -32.335  1.00  0.00           C  
ATOM   2309  C   GLU A 303     -37.771   2.267 -31.759  1.00  0.00           C  
ATOM   2310  CB  GLU A 303     -35.462   3.234 -31.857  1.00  0.00           C  
ATOM   2311  O   GLU A 303     -38.564   3.064 -32.266  1.00  0.00           O  
ATOM   2312  CG  GLU A 303     -33.982   2.880 -31.851  1.00  0.00           C  
ATOM   2313  CD  GLU A 303     -33.113   3.943 -31.198  1.00  0.00           C  
ATOM   2314  OE1 GLU A 303     -31.883   3.740 -31.091  1.00  0.00           O  
ATOM   2315  OE2 GLU A 303     -33.668   4.987 -30.789  1.00  0.00           O  
ATOM   2316  N   GLY A 304     -38.469   1.248 -31.079  1.00  0.00           N  
ATOM   2317  CA  GLY A 304     -39.513   1.552 -30.114  1.00  0.00           C  
ATOM   2318  C   GLY A 304     -40.903   1.196 -30.607  1.00  0.00           C  
ATOM   2319  O   GLY A 304     -41.331   1.663 -31.665  1.00  0.00           O  
ATOM   2320  N   VAL A 305     -41.597  -0.122 -30.532  1.00  0.00           N  
ATOM   2321  CA  VAL A 305     -42.848  -0.750 -30.942  1.00  0.00           C  
ATOM   2322  C   VAL A 305     -43.971  -0.331 -29.995  1.00  0.00           C  
ATOM   2323  CB  VAL A 305     -42.726  -2.290 -30.975  1.00  0.00           C  
ATOM   2324  O   VAL A 305     -45.152  -0.482 -30.318  1.00  0.00           O  
ATOM   2325  CG1 VAL A 305     -43.734  -2.891 -31.954  1.00  0.00           C  
ATOM   2326  CG2 VAL A 305     -41.304  -2.704 -31.346  1.00  0.00           C  
ATOM   2327  N   GLN A 306     -44.022   1.015 -29.334  1.00  0.00           N  
ATOM   2328  CA  GLN A 306     -45.407   1.397 -29.079  1.00  0.00           C  
ATOM   2329  C   GLN A 306     -45.665   2.842 -29.495  1.00  0.00           C  
ATOM   2330  CB  GLN A 306     -45.754   1.206 -27.602  1.00  0.00           C  
ATOM   2331  O   GLN A 306     -46.770   3.184 -29.921  1.00  0.00           O  
ATOM   2332  CG  GLN A 306     -46.575  -0.046 -27.320  1.00  0.00           C  
ATOM   2333  CD  GLN A 306     -47.029  -0.137 -25.875  1.00  0.00           C  
ATOM   2334  NE2 GLN A 306     -47.777  -1.186 -25.554  1.00  0.00           N  
ATOM   2335  OE1 GLN A 306     -46.709   0.729 -25.055  1.00  0.00           O  
ATOM   2336  N   ASP A 307     -44.698   3.481 -30.210  1.00  0.00           N  
ATOM   2337  CA  ASP A 307     -45.213   4.714 -30.796  1.00  0.00           C  
ATOM   2338  C   ASP A 307     -44.532   5.015 -32.129  1.00  0.00           C  
ATOM   2339  CB  ASP A 307     -45.023   5.887 -29.832  1.00  0.00           C  
ATOM   2340  O   ASP A 307     -44.861   6.001 -32.792  1.00  0.00           O  
ATOM   2341  CG  ASP A 307     -46.109   5.966 -28.773  1.00  0.00           C  
ATOM   2342  OD1 ASP A 307     -47.187   5.361 -28.958  1.00  0.00           O  
ATOM   2343  OD2 ASP A 307     -45.884   6.641 -27.745  1.00  0.00           O  
ATOM   2344  N   ALA A 308     -43.697   4.087 -32.660  1.00  0.00           N  
ATOM   2345  CA  ALA A 308     -43.242   4.459 -33.998  1.00  0.00           C  
ATOM   2346  C   ALA A 308     -43.910   3.596 -35.064  1.00  0.00           C  
ATOM   2347  CB  ALA A 308     -41.723   4.338 -34.095  1.00  0.00           C  
ATOM   2348  O   ALA A 308     -43.771   2.371 -35.057  1.00  0.00           O  
ATOM   2349  N   LYS A 309     -45.181   3.969 -35.397  1.00  0.00           N  
ATOM   2350  CA  LYS A 309     -46.031   3.477 -36.477  1.00  0.00           C  
ATOM   2351  C   LYS A 309     -45.412   3.770 -37.841  1.00  0.00           C  
ATOM   2352  CB  LYS A 309     -47.425   4.100 -36.390  1.00  0.00           C  
ATOM   2353  O   LYS A 309     -45.602   3.009 -38.791  1.00  0.00           O  
ATOM   2354  CG  LYS A 309     -48.360   3.392 -35.420  1.00  0.00           C  
ATOM   2355  CD  LYS A 309     -49.764   3.981 -35.466  1.00  0.00           C  
ATOM   2356  CE  LYS A 309     -50.687   3.306 -34.460  1.00  0.00           C  
ATOM   2357  NZ  LYS A 309     -52.073   3.859 -34.524  1.00  0.00           N  
ATOM   2358  N   HIS A 310     -44.132   4.280 -37.936  1.00  0.00           N  
ATOM   2359  CA  HIS A 310     -43.708   4.691 -39.269  1.00  0.00           C  
ATOM   2360  C   HIS A 310     -42.199   4.902 -39.327  1.00  0.00           C  
ATOM   2361  CB  HIS A 310     -44.434   5.969 -39.692  1.00  0.00           C  
ATOM   2362  O   HIS A 310     -41.610   5.458 -38.397  1.00  0.00           O  
ATOM   2363  CG  HIS A 310     -45.925   5.855 -39.648  1.00  0.00           C  
ATOM   2364  CD2 HIS A 310     -46.836   5.711 -40.639  1.00  0.00           C  
ATOM   2365  ND1 HIS A 310     -46.639   5.889 -38.469  1.00  0.00           N  
ATOM   2366  CE1 HIS A 310     -47.928   5.769 -38.739  1.00  0.00           C  
ATOM   2367  NE2 HIS A 310     -48.074   5.659 -40.048  1.00  0.00           N  
ATOM   2368  N   ALA A 311     -41.272   4.110 -39.945  1.00  0.00           N  
ATOM   2369  CA  ALA A 311     -39.851   4.363 -40.168  1.00  0.00           C  
ATOM   2370  C   ALA A 311     -39.548   4.514 -41.656  1.00  0.00           C  
ATOM   2371  CB  ALA A 311     -39.010   3.239 -39.568  1.00  0.00           C  
ATOM   2372  O   ALA A 311     -40.099   3.787 -42.485  1.00  0.00           O  
ATOM   2373  N   VAL A 312     -39.127   5.712 -42.145  1.00  0.00           N  
ATOM   2374  CA  VAL A 312     -38.708   6.170 -43.465  1.00  0.00           C  
ATOM   2375  C   VAL A 312     -37.564   5.297 -43.976  1.00  0.00           C  
ATOM   2376  CB  VAL A 312     -38.277   7.653 -43.441  1.00  0.00           C  
ATOM   2377  O   VAL A 312     -36.518   5.194 -43.331  1.00  0.00           O  
ATOM   2378  CG1 VAL A 312     -37.845   8.113 -44.832  1.00  0.00           C  
ATOM   2379  CG2 VAL A 312     -39.412   8.530 -42.915  1.00  0.00           C  
ATOM   2380  N   VAL A 313     -37.728   4.014 -44.543  1.00  0.00           N  
ATOM   2381  CA  VAL A 313     -36.720   3.161 -45.162  1.00  0.00           C  
ATOM   2382  C   VAL A 313     -36.600   3.495 -46.647  1.00  0.00           C  
ATOM   2383  CB  VAL A 313     -37.053   1.663 -44.978  1.00  0.00           C  
ATOM   2384  O   VAL A 313     -37.600   3.783 -47.307  1.00  0.00           O  
ATOM   2385  CG1 VAL A 313     -35.787   0.813 -45.067  1.00  0.00           C  
ATOM   2386  CG2 VAL A 313     -37.761   1.435 -43.644  1.00  0.00           C  
ATOM   2387  N   ALA A 314     -35.529   4.206 -47.147  1.00  0.00           N  
ATOM   2388  CA  ALA A 314     -34.874   4.517 -48.415  1.00  0.00           C  
ATOM   2389  C   ALA A 314     -35.603   3.861 -49.584  1.00  0.00           C  
ATOM   2390  CB  ALA A 314     -33.415   4.070 -48.383  1.00  0.00           C  
ATOM   2391  O   ALA A 314     -36.234   2.814 -49.421  1.00  0.00           O  
ATOM   2392  N   PRO A 315     -35.972   4.687 -50.753  1.00  0.00           N  
ATOM   2393  CA  PRO A 315     -36.765   4.587 -51.981  1.00  0.00           C  
ATOM   2394  C   PRO A 315     -36.516   3.285 -52.739  1.00  0.00           C  
ATOM   2395  CB  PRO A 315     -36.300   5.794 -52.800  1.00  0.00           C  
ATOM   2396  O   PRO A 315     -37.242   2.969 -53.685  1.00  0.00           O  
ATOM   2397  CG  PRO A 315     -35.113   6.323 -52.061  1.00  0.00           C  
ATOM   2398  CD  PRO A 315     -34.838   5.420 -50.892  1.00  0.00           C  
ATOM   2399  N   GLY A 316     -36.279   2.098 -52.013  1.00  0.00           N  
ATOM   2400  CA  GLY A 316     -36.177   0.954 -52.905  1.00  0.00           C  
ATOM   2401  C   GLY A 316     -36.997  -0.237 -52.446  1.00  0.00           C  
ATOM   2402  O   GLY A 316     -37.031  -1.270 -53.117  1.00  0.00           O  
ATOM   2403  N   ALA A 317     -38.002  -0.120 -51.393  1.00  0.00           N  
ATOM   2404  CA  ALA A 317     -38.951  -1.174 -51.047  1.00  0.00           C  
ATOM   2405  C   ALA A 317     -40.231  -1.053 -51.870  1.00  0.00           C  
ATOM   2406  CB  ALA A 317     -39.276  -1.130 -49.556  1.00  0.00           C  
ATOM   2407  O   ALA A 317     -40.769   0.044 -52.034  1.00  0.00           O  
ATOM   2408  N   THR A 318     -40.181  -1.641 -53.129  1.00  0.00           N  
ATOM   2409  CA  THR A 318     -41.146  -1.878 -54.196  1.00  0.00           C  
ATOM   2410  C   THR A 318     -42.570  -1.889 -53.646  1.00  0.00           C  
ATOM   2411  CB  THR A 318     -40.863  -3.208 -54.920  1.00  0.00           C  
ATOM   2412  O   THR A 318     -42.821  -2.439 -52.572  1.00  0.00           O  
ATOM   2413  CG2 THR A 318     -39.615  -3.105 -55.791  1.00  0.00           C  
ATOM   2414  OG1 THR A 318     -40.669  -4.243 -53.948  1.00  0.00           O  
ATOM   2415  N   LYS A 319     -43.233  -0.683 -53.746  1.00  0.00           N  
ATOM   2416  CA  LYS A 319     -44.565  -0.083 -53.767  1.00  0.00           C  
ATOM   2417  C   LYS A 319     -45.630  -1.123 -54.103  1.00  0.00           C  
ATOM   2418  CB  LYS A 319     -44.620   1.067 -54.773  1.00  0.00           C  
ATOM   2419  O   LYS A 319     -46.774  -1.014 -53.657  1.00  0.00           O  
ATOM   2420  CG  LYS A 319     -44.488   2.446 -54.144  1.00  0.00           C  
ATOM   2421  CD  LYS A 319     -44.649   3.551 -55.181  1.00  0.00           C  
ATOM   2422  CE  LYS A 319     -44.482   4.931 -54.559  1.00  0.00           C  
ATOM   2423  NZ  LYS A 319     -44.659   6.018 -55.568  1.00  0.00           N  
ATOM   2424  N   GLU A 320     -45.181  -2.546 -54.290  1.00  0.00           N  
ATOM   2425  CA  GLU A 320     -46.301  -3.362 -54.750  1.00  0.00           C  
ATOM   2426  C   GLU A 320     -46.735  -4.358 -53.679  1.00  0.00           C  
ATOM   2427  CB  GLU A 320     -45.934  -4.102 -56.039  1.00  0.00           C  
ATOM   2428  O   GLU A 320     -45.917  -5.128 -53.172  1.00  0.00           O  
ATOM   2429  CG  GLU A 320     -46.274  -3.333 -57.308  1.00  0.00           C  
ATOM   2430  CD  GLU A 320     -46.029  -4.133 -58.577  1.00  0.00           C  
ATOM   2431  OE1 GLU A 320     -46.311  -3.618 -59.683  1.00  0.00           O  
ATOM   2432  OE2 GLU A 320     -45.552  -5.284 -58.465  1.00  0.00           O  
ATOM   2433  N   GLY A 321     -47.518  -3.947 -52.584  1.00  0.00           N  
ATOM   2434  CA  GLY A 321     -48.518  -4.731 -51.878  1.00  0.00           C  
ATOM   2435  C   GLY A 321     -47.935  -5.930 -51.153  1.00  0.00           C  
ATOM   2436  O   GLY A 321     -48.610  -6.947 -50.981  1.00  0.00           O  
ATOM   2437  N   ASN A 322     -47.105  -5.980 -50.084  1.00  0.00           N  
ATOM   2438  CA  ASN A 322     -46.931  -7.230 -49.350  1.00  0.00           C  
ATOM   2439  C   ASN A 322     -46.483  -6.978 -47.913  1.00  0.00           C  
ATOM   2440  CB  ASN A 322     -45.930  -8.138 -50.067  1.00  0.00           C  
ATOM   2441  O   ASN A 322     -45.662  -6.095 -47.660  1.00  0.00           O  
ATOM   2442  CG  ASN A 322     -46.543  -8.863 -51.250  1.00  0.00           C  
ATOM   2443  ND2 ASN A 322     -45.699  -9.479 -52.069  1.00  0.00           N  
ATOM   2444  OD1 ASN A 322     -47.764  -8.868 -51.426  1.00  0.00           O  
ATOM   2445  N   ASP A 323     -47.454  -6.915 -47.023  1.00  0.00           N  
ATOM   2446  CA  ASP A 323     -47.251  -7.170 -45.600  1.00  0.00           C  
ATOM   2447  C   ASP A 323     -46.037  -8.066 -45.370  1.00  0.00           C  
ATOM   2448  CB  ASP A 323     -48.499  -7.807 -44.986  1.00  0.00           C  
ATOM   2449  O   ASP A 323     -45.906  -9.117 -46.001  1.00  0.00           O  
ATOM   2450  CG  ASP A 323     -49.659  -6.835 -44.858  1.00  0.00           C  
ATOM   2451  OD1 ASP A 323     -49.456  -5.615 -45.041  1.00  0.00           O  
ATOM   2452  OD2 ASP A 323     -50.786  -7.293 -44.569  1.00  0.00           O  
ATOM   2453  N   ILE A 324     -44.978  -7.435 -44.853  1.00  0.00           N  
ATOM   2454  CA  ILE A 324     -43.713  -8.091 -44.538  1.00  0.00           C  
ATOM   2455  C   ILE A 324     -43.759  -8.641 -43.114  1.00  0.00           C  
ATOM   2456  CB  ILE A 324     -42.519  -7.124 -44.701  1.00  0.00           C  
ATOM   2457  O   ILE A 324     -43.927  -7.884 -42.154  1.00  0.00           O  
ATOM   2458  CG1 ILE A 324     -42.520  -6.507 -46.104  1.00  0.00           C  
ATOM   2459  CG2 ILE A 324     -41.198  -7.846 -44.421  1.00  0.00           C  
ATOM   2460  CD1 ILE A 324     -41.580  -5.319 -46.259  1.00  0.00           C  
ATOM   2461  N   LYS A 325     -43.857  -9.986 -42.963  1.00  0.00           N  
ATOM   2462  CA  LYS A 325     -43.977 -10.681 -41.684  1.00  0.00           C  
ATOM   2463  C   LYS A 325     -42.611 -11.123 -41.168  1.00  0.00           C  
ATOM   2464  CB  LYS A 325     -44.904 -11.891 -41.815  1.00  0.00           C  
ATOM   2465  O   LYS A 325     -41.891 -11.855 -41.850  1.00  0.00           O  
ATOM   2466  CG  LYS A 325     -46.360 -11.530 -42.071  1.00  0.00           C  
ATOM   2467  CD  LYS A 325     -47.273 -12.737 -41.900  1.00  0.00           C  
ATOM   2468  CE  LYS A 325     -48.727 -12.385 -42.187  1.00  0.00           C  
ATOM   2469  NZ  LYS A 325     -49.639 -13.537 -41.920  1.00  0.00           N  
ATOM   2470  N   VAL A 326     -42.170 -10.489 -40.018  1.00  0.00           N  
ATOM   2471  CA  VAL A 326     -40.843 -10.622 -39.425  1.00  0.00           C  
ATOM   2472  C   VAL A 326     -40.958 -11.251 -38.038  1.00  0.00           C  
ATOM   2473  CB  VAL A 326     -40.122  -9.259 -39.334  1.00  0.00           C  
ATOM   2474  O   VAL A 326     -41.786 -10.830 -37.226  1.00  0.00           O  
ATOM   2475  CG1 VAL A 326     -38.717  -9.428 -38.760  1.00  0.00           C  
ATOM   2476  CG2 VAL A 326     -40.065  -8.593 -40.708  1.00  0.00           C  
ATOM   2477  N   LEU A 327     -40.198 -12.335 -37.846  1.00  0.00           N  
ATOM   2478  CA  LEU A 327     -40.090 -12.990 -36.546  1.00  0.00           C  
ATOM   2479  C   LEU A 327     -39.080 -12.272 -35.658  1.00  0.00           C  
ATOM   2480  CB  LEU A 327     -39.685 -14.456 -36.717  1.00  0.00           C  
ATOM   2481  O   LEU A 327     -37.953 -12.006 -36.082  1.00  0.00           O  
ATOM   2482  CG  LEU A 327     -39.669 -15.308 -35.447  1.00  0.00           C  
ATOM   2483  CD1 LEU A 327     -41.093 -15.579 -34.973  1.00  0.00           C  
ATOM   2484  CD2 LEU A 327     -38.922 -16.615 -35.689  1.00  0.00           C  
ATOM   2485  N   GLY A 328     -39.460 -11.806 -34.414  1.00  0.00           N  
ATOM   2486  CA  GLY A 328     -38.566 -11.033 -33.568  1.00  0.00           C  
ATOM   2487  C   GLY A 328     -38.698 -11.371 -32.095  1.00  0.00           C  
ATOM   2488  O   GLY A 328     -39.616 -12.090 -31.697  1.00  0.00           O  
ATOM   2489  N   VAL A 329     -37.656 -11.137 -31.381  1.00  0.00           N  
ATOM   2490  CA  VAL A 329     -37.607 -11.241 -29.926  1.00  0.00           C  
ATOM   2491  C   VAL A 329     -37.657  -9.847 -29.306  1.00  0.00           C  
ATOM   2492  CB  VAL A 329     -36.342 -11.991 -29.453  1.00  0.00           C  
ATOM   2493  O   VAL A 329     -36.782  -9.016 -29.561  1.00  0.00           O  
ATOM   2494  CG1 VAL A 329     -36.333 -12.130 -27.931  1.00  0.00           C  
ATOM   2495  CG2 VAL A 329     -36.255 -13.363 -30.118  1.00  0.00           C  
ATOM   2496  N   TYR A 330     -38.745  -9.485 -28.699  1.00  0.00           N  
ATOM   2497  CA  TYR A 330     -38.983  -8.173 -28.108  1.00  0.00           C  
ATOM   2498  C   TYR A 330     -39.272  -8.291 -26.617  1.00  0.00           C  
ATOM   2499  CB  TYR A 330     -40.148  -7.469 -28.812  1.00  0.00           C  
ATOM   2500  O   TYR A 330     -40.188  -9.009 -26.211  1.00  0.00           O  
ATOM   2501  CG  TYR A 330     -40.406  -6.071 -28.307  1.00  0.00           C  
ATOM   2502  CD1 TYR A 330     -41.485  -5.801 -27.467  1.00  0.00           C  
ATOM   2503  CD2 TYR A 330     -39.574  -5.017 -28.668  1.00  0.00           C  
ATOM   2504  CE1 TYR A 330     -41.729  -4.513 -27.001  1.00  0.00           C  
ATOM   2505  CE2 TYR A 330     -39.808  -3.725 -28.208  1.00  0.00           C  
ATOM   2506  OH  TYR A 330     -41.122  -2.207 -26.916  1.00  0.00           O  
ATOM   2507  CZ  TYR A 330     -40.886  -3.484 -27.375  1.00  0.00           C  
ATOM   2508  N   ASN A 331     -38.419  -7.565 -25.673  1.00  0.00           N  
ATOM   2509  CA  ASN A 331     -38.485  -7.577 -24.215  1.00  0.00           C  
ATOM   2510  C   ASN A 331     -38.500  -9.001 -23.666  1.00  0.00           C  
ATOM   2511  CB  ASN A 331     -39.713  -6.806 -23.727  1.00  0.00           C  
ATOM   2512  O   ASN A 331     -39.241  -9.301 -22.729  1.00  0.00           O  
ATOM   2513  CG  ASN A 331     -39.438  -5.327 -23.539  1.00  0.00           C  
ATOM   2514  ND2 ASN A 331     -40.478  -4.567 -23.218  1.00  0.00           N  
ATOM   2515  OD1 ASN A 331     -38.300  -4.872 -23.682  1.00  0.00           O  
ATOM   2516  N   GLY A 332     -37.669  -9.920 -24.487  1.00  0.00           N  
ATOM   2517  CA  GLY A 332     -37.604 -11.277 -23.968  1.00  0.00           C  
ATOM   2518  C   GLY A 332     -38.762 -12.146 -24.422  1.00  0.00           C  
ATOM   2519  O   GLY A 332     -38.829 -13.328 -24.080  1.00  0.00           O  
ATOM   2520  N   GLU A 333     -39.882 -11.648 -25.227  1.00  0.00           N  
ATOM   2521  CA  GLU A 333     -41.028 -12.372 -25.769  1.00  0.00           C  
ATOM   2522  C   GLU A 333     -40.882 -12.591 -27.272  1.00  0.00           C  
ATOM   2523  CB  GLU A 333     -42.329 -11.623 -25.470  1.00  0.00           C  
ATOM   2524  O   GLU A 333     -40.358 -11.730 -27.982  1.00  0.00           O  
ATOM   2525  CG  GLU A 333     -42.687 -11.578 -23.992  1.00  0.00           C  
ATOM   2526  CD  GLU A 333     -44.009 -10.881 -23.716  1.00  0.00           C  
ATOM   2527  OE1 GLU A 333     -44.526 -10.987 -22.580  1.00  0.00           O  
ATOM   2528  OE2 GLU A 333     -44.533 -10.223 -24.643  1.00  0.00           O  
ATOM   2529  N   LEU A 334     -41.191 -13.779 -27.781  1.00  0.00           N  
ATOM   2530  CA  LEU A 334     -41.235 -14.101 -29.203  1.00  0.00           C  
ATOM   2531  C   LEU A 334     -42.409 -13.405 -29.882  1.00  0.00           C  
ATOM   2532  CB  LEU A 334     -41.336 -15.615 -29.407  1.00  0.00           C  
ATOM   2533  O   LEU A 334     -43.535 -13.446 -29.381  1.00  0.00           O  
ATOM   2534  CG  LEU A 334     -40.968 -16.138 -30.796  1.00  0.00           C  
ATOM   2535  CD1 LEU A 334     -39.453 -16.202 -30.954  1.00  0.00           C  
ATOM   2536  CD2 LEU A 334     -41.594 -17.508 -31.035  1.00  0.00           C  
ATOM   2537  N   CYS A 335     -42.204 -12.496 -30.840  1.00  0.00           N  
ATOM   2538  CA  CYS A 335     -43.264 -11.759 -31.519  1.00  0.00           C  
ATOM   2539  C   CYS A 335     -43.132 -11.884 -33.032  1.00  0.00           C  
ATOM   2540  CB  CYS A 335     -43.235 -10.285 -31.116  1.00  0.00           C  
ATOM   2541  O   CYS A 335     -42.034 -12.101 -33.548  1.00  0.00           O  
ATOM   2542  SG  CYS A 335     -41.629  -9.495 -31.360  1.00  0.00           S  
ATOM   2543  N   LEU A 336     -44.259 -12.058 -33.711  1.00  0.00           N  
ATOM   2544  CA  LEU A 336     -44.393 -12.006 -35.163  1.00  0.00           C  
ATOM   2545  C   LEU A 336     -44.948 -10.658 -35.609  1.00  0.00           C  
ATOM   2546  CB  LEU A 336     -45.302 -13.135 -35.658  1.00  0.00           C  
ATOM   2547  O   LEU A 336     -46.048 -10.271 -35.208  1.00  0.00           O  
ATOM   2548  CG  LEU A 336     -45.280 -13.412 -37.162  1.00  0.00           C  
ATOM   2549  CD1 LEU A 336     -43.995 -14.137 -37.548  1.00  0.00           C  
ATOM   2550  CD2 LEU A 336     -46.503 -14.224 -37.574  1.00  0.00           C  
ATOM   2551  N   LEU A 337     -44.118  -9.808 -36.319  1.00  0.00           N  
ATOM   2552  CA  LEU A 337     -44.379  -8.438 -36.747  1.00  0.00           C  
ATOM   2553  C   LEU A 337     -44.723  -8.389 -38.232  1.00  0.00           C  
ATOM   2554  CB  LEU A 337     -43.166  -7.548 -36.463  1.00  0.00           C  
ATOM   2555  O   LEU A 337     -44.022  -8.980 -39.056  1.00  0.00           O  
ATOM   2556  CG  LEU A 337     -42.693  -7.491 -35.010  1.00  0.00           C  
ATOM   2557  CD1 LEU A 337     -41.187  -7.256 -34.952  1.00  0.00           C  
ATOM   2558  CD2 LEU A 337     -43.438  -6.401 -34.247  1.00  0.00           C  
ATOM   2559  N   THR A 338     -45.997  -7.872 -38.549  1.00  0.00           N  
ATOM   2560  CA  THR A 338     -46.416  -7.625 -39.925  1.00  0.00           C  
ATOM   2561  C   THR A 338     -46.160  -6.173 -40.316  1.00  0.00           C  
ATOM   2562  CB  THR A 338     -47.906  -7.958 -40.123  1.00  0.00           C  
ATOM   2563  O   THR A 338     -46.681  -5.252 -39.682  1.00  0.00           O  
ATOM   2564  CG2 THR A 338     -48.288  -7.913 -41.599  1.00  0.00           C  
ATOM   2565  OG1 THR A 338     -48.169  -9.271 -39.613  1.00  0.00           O  
ATOM   2566  N   LEU A 339     -45.251  -5.907 -41.228  1.00  0.00           N  
ATOM   2567  CA  LEU A 339     -44.809  -4.580 -41.642  1.00  0.00           C  
ATOM   2568  C   LEU A 339     -45.425  -4.196 -42.983  1.00  0.00           C  
ATOM   2569  CB  LEU A 339     -43.282  -4.528 -41.735  1.00  0.00           C  
ATOM   2570  O   LEU A 339     -45.573  -5.042 -43.868  1.00  0.00           O  
ATOM   2571  CG  LEU A 339     -42.512  -4.935 -40.478  1.00  0.00           C  
ATOM   2572  CD1 LEU A 339     -41.037  -5.145 -40.804  1.00  0.00           C  
ATOM   2573  CD2 LEU A 339     -42.679  -3.886 -39.385  1.00  0.00           C  
ATOM   2574  N   GLU A 340     -46.054  -2.906 -43.032  1.00  0.00           N  
ATOM   2575  CA  GLU A 340     -46.605  -2.314 -44.248  1.00  0.00           C  
ATOM   2576  C   GLU A 340     -45.771  -1.121 -44.707  1.00  0.00           C  
ATOM   2577  CB  GLU A 340     -48.058  -1.886 -44.028  1.00  0.00           C  
ATOM   2578  O   GLU A 340     -45.322  -0.318 -43.887  1.00  0.00           O  
ATOM   2579  CG  GLU A 340     -48.668  -1.150 -45.212  1.00  0.00           C  
ATOM   2580  CD  GLU A 340     -50.055  -0.596 -44.924  1.00  0.00           C  
ATOM   2581  OE1 GLU A 340     -50.712  -0.089 -45.861  1.00  0.00           O  
ATOM   2582  OE2 GLU A 340     -50.486  -0.670 -43.752  1.00  0.00           O  
ATOM   2583  N   VAL A 341     -45.478  -0.896 -45.929  1.00  0.00           N  
ATOM   2584  CA  VAL A 341     -44.727   0.207 -46.521  1.00  0.00           C  
ATOM   2585  C   VAL A 341     -45.660   1.387 -46.782  1.00  0.00           C  
ATOM   2586  CB  VAL A 341     -44.030  -0.221 -47.832  1.00  0.00           C  
ATOM   2587  O   VAL A 341     -46.674   1.245 -47.469  1.00  0.00           O  
ATOM   2588  CG1 VAL A 341     -43.241   0.943 -48.429  1.00  0.00           C  
ATOM   2589  CG2 VAL A 341     -43.115  -1.419 -47.583  1.00  0.00           C  
ATOM   2590  N   VAL A 342     -45.674   2.740 -45.995  1.00  0.00           N  
ATOM   2591  CA  VAL A 342     -46.549   3.905 -46.080  1.00  0.00           C  
ATOM   2592  C   VAL A 342     -45.728   5.143 -46.437  1.00  0.00           C  
ATOM   2593  CB  VAL A 342     -47.316   4.137 -44.759  1.00  0.00           C  
ATOM   2594  O   VAL A 342     -44.539   5.220 -46.118  1.00  0.00           O  
ATOM   2595  CG1 VAL A 342     -48.748   4.588 -45.038  1.00  0.00           C  
ATOM   2596  CG2 VAL A 342     -47.308   2.868 -43.909  1.00  0.00           C  
ATOM   2597  N   ASP A 343     -46.352   6.342 -47.207  1.00  0.00           N  
ATOM   2598  CA  ASP A 343     -45.872   7.650 -47.642  1.00  0.00           C  
ATOM   2599  C   ASP A 343     -45.699   8.594 -46.455  1.00  0.00           C  
ATOM   2600  CB  ASP A 343     -46.832   8.261 -48.665  1.00  0.00           C  
ATOM   2601  O   ASP A 343     -46.530   8.615 -45.544  1.00  0.00           O  
ATOM   2602  CG  ASP A 343     -46.693   7.649 -50.048  1.00  0.00           C  
ATOM   2603  OD1 ASP A 343     -45.617   7.100 -50.366  1.00  0.00           O  
ATOM   2604  OD2 ASP A 343     -47.668   7.721 -50.827  1.00  0.00           O  
ATOM   2605  N   ALA A 344     -44.494   9.492 -46.133  1.00  0.00           N  
ATOM   2606  CA  ALA A 344     -44.008  10.386 -45.084  1.00  0.00           C  
ATOM   2607  C   ALA A 344     -44.714  11.737 -45.145  1.00  0.00           C  
ATOM   2608  CB  ALA A 344     -42.497  10.571 -45.201  1.00  0.00           C  
ATOM   2609  O   ALA A 344     -44.764  12.371 -46.202  1.00  0.00           O  
ATOM   2610  N   VAL A 345     -45.772  12.240 -44.276  1.00  0.00           N  
ATOM   2611  CA  VAL A 345     -46.409  13.531 -44.041  1.00  0.00           C  
ATOM   2612  C   VAL A 345     -45.926  14.112 -42.714  1.00  0.00           C  
ATOM   2613  CB  VAL A 345     -47.950  13.411 -44.041  1.00  0.00           C  
ATOM   2614  O   VAL A 345     -45.951  13.431 -41.686  1.00  0.00           O  
ATOM   2615  CG1 VAL A 345     -48.598  14.780 -43.839  1.00  0.00           C  
ATOM   2616  CG2 VAL A 345     -48.435  12.774 -45.342  1.00  0.00           C  
