# Supplementary material for: Improving deep learning protein monomer and complex structure prediction using DeepMSA2 with huge metagenomics data
Source: Nat Methods. 2024 Jan 2;21(2):279–89. doi: 10.1038/s41592-023-02130-4 (PMC10864179; doi:10.1038/s41592-023-02130-4)
Supplement: Supplementary file 6 — Structure coordinate files for Supplementary Fig. 4. [file 41592_2023_2130_MOESM6_ESM.zip › FigureS4/T1169-D4.AlphaFold2_model.pdb]

ATOM  10937  N   ILE     1       7.925   8.806 -38.039  1.00 38.70           N  
ATOM  10939  CA  ILE     1       7.609   8.059 -36.726  1.00 38.70           C  
ATOM  10941  C   ILE     1       6.572   8.617 -35.619  1.00 38.70           C  
ATOM  10942  CB  ILE     1       9.013   7.866 -36.065  1.00 38.70           C  
ATOM  10944  O   ILE     1       6.154   9.766 -35.767  1.00 38.70           O  
ATOM  10945  CG1 ILE     1      10.006   7.141 -37.014  1.00 38.70           C  
ATOM  10948  CG2 ILE     1       9.034   7.178 -34.680  1.00 38.70           C  
ATOM  10952  CD1 ILE     1      11.448   7.110 -36.501  1.00 38.70           C  
ATOM  10956  N   ALA     2       6.172   7.846 -34.522  1.00 25.80           N  
ATOM  10958  CA  ALA     2       5.135   8.061 -33.417  1.00 25.80           C  
ATOM  10960  C   ALA     2       4.845   6.927 -32.240  1.00 25.80           C  
ATOM  10961  CB  ALA     2       3.937   8.510 -34.199  1.00 25.80           C  
ATOM  10965  O   ALA     2       5.853   6.285 -32.059  1.00 25.80           O  
ATOM  10966  N   THR     3       3.688   6.702 -31.420  1.00 28.60           N  
ATOM  10968  CA  THR     3       3.379   6.405 -29.862  1.00 28.60           C  
ATOM  10970  C   THR     3       2.095   5.600 -29.113  1.00 28.60           C  
ATOM  10971  CB  THR     3       3.558   7.783 -29.165  1.00 28.60           C  
ATOM  10973  O   THR     3       1.017   5.823 -29.647  1.00 28.60           O  
ATOM  10974  CG2 THR     3       4.865   8.586 -29.309  1.00 28.60           C  
ATOM  10978  OG1 THR     3       3.559   7.616 -27.813  1.00 28.60           O  
ATOM  10980  N   GLN     4       2.123   4.702 -27.990  1.00 20.60           N  
ATOM  10982  CA  GLN     4       1.130   4.127 -26.853  1.00 20.60           C  
ATOM  10984  C   GLN     4       1.353   2.816 -25.789  1.00 20.60           C  
ATOM  10985  CB  GLN     4      -0.208   3.736 -27.518  1.00 20.60           C  
ATOM  10988  O   GLN     4       1.180   1.679 -26.182  1.00 20.60           O  
ATOM  10989  CG  GLN     4      -1.420   3.569 -26.569  1.00 20.60           C  
ATOM  10992  CD  GLN     4      -1.472   4.517 -25.363  1.00 20.60           C  
ATOM  10993  NE2 GLN     4      -1.211   4.045 -24.172  1.00 20.60           N  
ATOM  10996  OE1 GLN     4      -1.775   5.696 -25.444  1.00 20.60           O  
ATOM  10997  N   GLN     5       1.414   2.851 -24.385  1.00 24.90           N  
ATOM  10999  CA  GLN     5       1.250   1.804 -23.193  1.00 24.90           C  
ATOM  11001  C   GLN     5       2.407   0.985 -22.349  1.00 24.90           C  
ATOM  11002  CB  GLN     5      -0.093   1.051 -23.265  1.00 24.90           C  
ATOM  11005  O   GLN     5       3.458   1.593 -22.299  1.00 24.90           O  
ATOM  11006  CG  GLN     5      -0.915   1.189 -21.972  1.00 24.90           C  
ATOM  11009  CD  GLN     5      -2.238   0.427 -21.975  1.00 24.90           C  
ATOM  11010  NE2 GLN     5      -3.055   0.588 -20.958  1.00 24.90           N  
ATOM  11013  OE1 GLN     5      -2.573  -0.324 -22.871  1.00 24.90           O  
ATOM  11014  N   PHE     6       2.287  -0.196 -21.568  1.00 25.20           N  
ATOM  11016  CA  PHE     6       3.374  -0.981 -20.711  1.00 25.20           C  
ATOM  11018  C   PHE     6       3.132  -2.414 -19.920  1.00 25.20           C  
ATOM  11019  CB  PHE     6       3.937   0.007 -19.653  1.00 25.20           C  
ATOM  11022  O   PHE     6       1.961  -2.638 -19.615  1.00 25.20           O  
ATOM  11023  CG  PHE     6       5.300  -0.263 -19.009  1.00 25.20           C  
ATOM  11024  CD1 PHE     6       5.604   0.374 -17.788  1.00 25.20           C  
ATOM  11026  CD2 PHE     6       6.282  -1.090 -19.597  1.00 25.20           C  
ATOM  11028  CE1 PHE     6       6.846   0.170 -17.160  1.00 25.20           C  
ATOM  11030  CE2 PHE     6       7.523  -1.298 -18.970  1.00 25.20           C  
ATOM  11032  CZ  PHE     6       7.808  -0.667 -17.749  1.00 25.20           C  
ATOM  11034  N   GLU     7       4.153  -3.331 -19.559  1.00 25.60           N  
ATOM  11036  CA  GLU     7       4.518  -4.108 -18.216  1.00 25.60           C  
ATOM  11038  C   GLU     7       5.147  -5.613 -17.965  1.00 25.60           C  
ATOM  11039  CB  GLU     7       3.594  -3.696 -17.061  1.00 25.60           C  
ATOM  11042  O   GLU     7       5.327  -6.339 -18.944  1.00 25.60           O  
ATOM  11043  CG  GLU     7       3.914  -2.232 -16.708  1.00 25.60           C  
ATOM  11046  CD  GLU     7       3.522  -1.776 -15.314  1.00 25.60           C  
ATOM  11047  OE1 GLU     7       3.581  -0.540 -15.090  1.00 25.60           O  
ATOM  11048  OE2 GLU     7       3.208  -2.648 -14.482  1.00 25.60           O  
ATOM  11049  N   GLN     8       5.581  -6.058 -16.697  1.00 23.80           N  
ATOM  11051  CA  GLN     8       6.557  -7.208 -16.267  1.00 23.80           C  
ATOM  11053  C   GLN     8       6.338  -8.194 -14.965  1.00 23.80           C  
ATOM  11054  CB  GLN     8       7.992  -6.624 -16.220  1.00 23.80           C  
ATOM  11057  O   GLN     8       5.182  -8.508 -14.710  1.00 23.80           O  
ATOM  11058  CG  GLN     8       9.042  -7.592 -16.811  1.00 23.80           C  
ATOM  11061  CD  GLN     8      10.396  -7.558 -16.100  1.00 23.80           C  
ATOM  11062  NE2 GLN     8      11.162  -6.492 -16.193  1.00 23.80           N  
ATOM  11065  OE1 GLN     8      10.803  -8.531 -15.473  1.00 23.80           O  
ATOM  11066  N   GLU     9       7.375  -8.817 -14.243  1.00 21.30           N  
ATOM  11068  CA  GLU     9       7.369 -10.020 -13.234  1.00 21.30           C  
ATOM  11070  C   GLU     9       8.578 -10.223 -12.132  1.00 21.30           C  
ATOM  11071  CB  GLU     9       7.325 -11.317 -14.099  1.00 21.30           C  
ATOM  11074  O   GLU     9       9.642  -9.657 -12.382  1.00 21.30           O  
ATOM  11075  CG  GLU     9       5.944 -11.784 -14.620  1.00 21.30           C  
ATOM  11078  CD  GLU     9       6.039 -12.886 -15.702  1.00 21.30           C  
ATOM  11079  OE1 GLU     9       5.915 -12.574 -16.913  1.00 21.30           O  
ATOM  11080  OE2 GLU     9       6.301 -14.066 -15.375  1.00 21.30           O  
ATOM  11081  N   ILE    10       8.514 -11.041 -10.983  1.00 24.60           N  
ATOM  11083  CA  ILE    10       9.406 -11.111  -9.674  1.00 24.60           C  
ATOM  11085  C   ILE    10       9.693 -12.540  -8.899  1.00 24.60           C  
ATOM  11086  CB  ILE    10       8.770 -10.081  -8.670  1.00 24.60           C  
ATOM  11088  O   ILE    10       8.980 -13.477  -9.250  1.00 24.60           O  
ATOM  11089  CG1 ILE    10       8.881  -8.622  -9.197  1.00 24.60           C  
ATOM  11092  CG2 ILE    10       9.322 -10.124  -7.227  1.00 24.60           C  
ATOM  11096  CD1 ILE    10       8.163  -7.547  -8.366  1.00 24.60           C  
ATOM  11100  N   ALA    11      10.596 -12.754  -7.836  1.00 25.00           N  
ATOM  11102  CA  ALA    11      11.167 -14.044  -7.140  1.00 25.00           C  
ATOM  11104  C   ALA    11      11.300 -14.250  -5.506  1.00 25.00           C  
ATOM  11105  CB  ALA    11      12.545 -14.257  -7.781  1.00 25.00           C  
ATOM  11109  O   ALA    11      10.649 -13.460  -4.844  1.00 25.00           O  
ATOM  11110  N   LYS    12      12.040 -15.260  -4.839  1.00 25.70           N  
ATOM  11112  CA  LYS    12      12.013 -15.855  -3.363  1.00 25.70           C  
ATOM  11114  C   LYS    12      13.288 -16.535  -2.561  1.00 25.70           C  
ATOM  11115  CB  LYS    12      10.961 -16.972  -3.370  1.00 25.70           C  
ATOM  11118  O   LYS    12      14.267 -16.918  -3.189  1.00 25.70           O  
ATOM  11119  CG  LYS    12       9.548 -16.462  -3.576  1.00 25.70           C  
ATOM  11122  CD  LYS    12       8.491 -17.562  -3.581  1.00 25.70           C  
ATOM  11125  CE  LYS    12       8.594 -18.417  -4.848  1.00 25.70           C  
ATOM  11128  NZ  LYS    12       9.530 -19.563  -4.727  1.00 25.70           N  
ATOM  11132  N   MET    13      13.177 -17.043  -1.266  1.00 30.50           N  
ATOM  11134  CA  MET    13      13.761 -16.625   0.103  1.00 30.50           C  
ATOM  11136  C   MET    13      14.557 -17.591   1.125  1.00 30.50           C  
ATOM  11137  CB  MET    13      12.560 -16.198   0.991  1.00 30.50           C  
ATOM  11140  O   MET    13      14.414 -18.810   1.053  1.00 30.50           O  
ATOM  11141  CG  MET    13      11.221 -15.904   0.302  1.00 30.50           C  
ATOM  11144  SD  MET    13       9.826 -15.804   1.438  1.00 30.50           S  
ATOM  11145  CE  MET    13       8.624 -15.070   0.302  1.00 30.50           C  
ATOM  11149  N   ALA    14      15.226 -17.053   2.208  1.00 41.20           N  
ATOM  11151  CA  ALA    14      15.908 -17.737   3.392  1.00 41.20           C  
ATOM  11153  C   ALA    14      15.890 -16.960   4.793  1.00 41.20           C  
ATOM  11154  CB  ALA    14      17.347 -18.057   2.969  1.00 41.20           C  
ATOM  11158  O   ALA    14      15.086 -16.044   4.903  1.00 41.20           O  
ATOM  11159  N   ASP    15      16.691 -17.285   5.865  1.00 49.00           N  
ATOM  11161  CA  ASP    15      16.671 -16.670   7.267  1.00 49.00           C  
ATOM  11163  C   ASP    15      17.959 -15.913   7.780  1.00 49.00           C  
ATOM  11164  CB  ASP    15      16.299 -17.737   8.321  1.00 49.00           C  
ATOM  11167  O   ASP    15      19.073 -16.432   7.654  1.00 49.00           O  
ATOM  11168  CG  ASP    15      16.017 -17.132   9.713  1.00 49.00           C  
ATOM  11169  OD1 ASP    15      15.180 -16.202   9.774  1.00 49.00           O  
ATOM  11170  OD2 ASP    15      16.614 -17.597  10.717  1.00 49.00           O  
ATOM  11171  N   LEU    16      17.824 -14.678   8.320  1.00 50.10           N  
ATOM  11173  CA  LEU    16      18.775 -13.544   8.104  1.00 50.10           C  
ATOM  11175  C   LEU    16      19.000 -12.521   9.261  1.00 50.10           C  
ATOM  11176  CB  LEU    16      18.164 -12.675   7.005  1.00 50.10           C  
ATOM  11179  O   LEU    16      18.064 -12.221  10.008  1.00 50.10           O  
ATOM  11180  CG  LEU    16      17.997 -13.204   5.582  1.00 50.10           C  
ATOM  11182  CD1 LEU    16      18.737 -14.479   5.145  1.00 50.10           C  
ATOM  11186  CD2 LEU    16      16.519 -13.329   5.233  1.00 50.10           C  
ATOM  11190  N   TYR    17      20.184 -11.868   9.344  1.00 52.30           N  
ATOM  11192  CA  TYR    17      20.555 -10.877  10.390  1.00 52.30           C  
ATOM  11194  C   TYR    17      21.509  -9.725   9.973  1.00 52.30           C  
ATOM  11195  CB  TYR    17      21.283 -11.644  11.504  1.00 52.30           C  
ATOM  11198  O   TYR    17      22.682  -9.996   9.753  1.00 52.30           O  
ATOM  11199  CG  TYR    17      20.378 -12.484  12.368  1.00 52.30           C  
ATOM  11200  CD1 TYR    17      19.966 -11.992  13.620  1.00 52.30           C  
ATOM  11202  CD2 TYR    17      19.922 -13.733  11.908  1.00 52.30           C  
ATOM  11204  CE1 TYR    17      19.118 -12.767  14.429  1.00 52.30           C  
ATOM  11206  CE2 TYR    17      18.962 -14.437  12.651  1.00 52.30           C  
ATOM  11208  OH  TYR    17      17.800 -14.742  14.726  1.00 52.30           O  
ATOM  11210  CZ  TYR    17      18.606 -13.987  13.936  1.00 52.30           C  
ATOM  11211  N   THR    18      21.081  -8.443  10.014  1.00 44.60           N  
ATOM  11213  CA  THR    18      21.874  -7.236   9.619  1.00 44.60           C  
ATOM  11215  C   THR    18      22.631  -6.442  10.712  1.00 44.60           C  
ATOM  11216  CB  THR    18      21.041  -6.198   8.860  1.00 44.60           C  
ATOM  11218  O   THR    18      22.550  -6.735  11.905  1.00 44.60           O  
ATOM  11219  CG2 THR    18      20.147  -6.617   7.722  1.00 44.60           C  
ATOM  11223  OG1 THR    18      20.219  -5.504   9.757  1.00 44.60           O  
ATOM  11225  N   GLY    19      23.408  -5.443  10.258  1.00 39.20           N  
ATOM  11227  CA  GLY    19      24.429  -4.614  10.910  1.00 39.20           C  
ATOM  11230  C   GLY    19      25.068  -3.655   9.875  1.00 39.20           C  
ATOM  11231  O   GLY    19      24.354  -3.132   9.023  1.00 39.20           O  
ATOM  11232  N   ASN    20      26.406  -3.464   9.865  1.00 45.10           N  
ATOM  11234  CA  ASN    20      27.064  -2.524   8.920  1.00 45.10           C  
ATOM  11236  C   ASN    20      27.718  -3.067   7.621  1.00 45.10           C  
ATOM  11237  CB  ASN    20      28.024  -1.584   9.669  1.00 45.10           C  
ATOM  11240  O   ASN    20      27.523  -2.397   6.627  1.00 45.10           O  
ATOM  11241  CG  ASN    20      27.351  -0.283  10.079  1.00 45.10           C  
ATOM  11242  ND2 ASN    20      28.076   0.810  10.082  1.00 45.10           N  
ATOM  11245  OD1 ASN    20      26.187  -0.215  10.426  1.00 45.10           O  
ATOM  11246  N   GLU    21      28.460  -4.186   7.580  1.00 48.20           N  
ATOM  11248  CA  GLU    21      29.160  -4.729   6.370  1.00 48.20           C  
ATOM  11250  C   GLU    21      28.466  -5.901   5.646  1.00 48.20           C  
ATOM  11251  CB  GLU    21      30.529  -5.275   6.808  1.00 48.20           C  
ATOM  11254  O   GLU    21      27.841  -5.758   4.604  1.00 48.20           O  
ATOM  11255  CG  GLU    21      31.695  -4.343   6.761  1.00 48.20           C  
ATOM  11258  CD  GLU    21      32.070  -4.162   5.293  1.00 48.20           C  
ATOM  11259  OE1 GLU    21      31.430  -3.317   4.655  1.00 48.20           O  
ATOM  11260  OE2 GLU    21      33.029  -4.788   4.821  1.00 48.20           O  
ATOM  11261  N   TYR    22      28.546  -7.065   6.294  1.00 55.70           N  
ATOM  11263  CA  TYR    22      28.217  -8.388   5.812  1.00 55.70           C  
ATOM  11265  C   TYR    22      27.032  -8.987   6.599  1.00 55.70           C  
ATOM  11266  CB  TYR    22      29.497  -9.241   5.963  1.00 55.70           C  
ATOM  11269  O   TYR    22      26.592  -8.478   7.631  1.00 55.70           O  
ATOM  11270  CG  TYR    22      29.984  -9.226   7.392  1.00 55.70           C  
ATOM  11271  CD1 TYR    22      30.917  -8.266   7.807  1.00 55.70           C  
ATOM  11273  CD2 TYR    22      29.267  -9.947   8.347  1.00 55.70           C  
ATOM  11275  CE1 TYR    22      30.982  -7.891   9.161  1.00 55.70           C  
ATOM  11277  CE2 TYR    22      29.373  -9.624   9.698  1.00 55.70           C  
ATOM  11279  OH  TYR    22      30.320  -8.323  11.442  1.00 55.70           O  
ATOM  11281  CZ  TYR    22      30.227  -8.596  10.118  1.00 55.70           C  
ATOM  11282  N   SER    23      26.545 -10.120   6.123  1.00 61.00           N  
ATOM  11284  CA  SER    23      25.469 -10.950   6.677  1.00 61.00           C  
ATOM  11286  C   SER    23      25.848 -11.865   7.803  1.00 61.00           C  
ATOM  11287  CB  SER    23      25.073 -11.927   5.588  1.00 61.00           C  
ATOM  11290  O   SER    23      26.990 -12.306   7.850  1.00 61.00           O  
ATOM  11291  OG  SER    23      23.738 -12.136   5.318  1.00 61.00           O  
ATOM  11293  N   LEU    24      24.824 -12.422   8.448  1.00 59.90           N  
ATOM  11295  CA  LEU    24      24.738 -13.877   8.494  1.00 59.90           C  
ATOM  11297  C   LEU    24      23.344 -14.357   8.055  1.00 59.90           C  
ATOM  11298  CB  LEU    24      25.100 -14.422   9.878  1.00 59.90           C  
ATOM  11301  O   LEU    24      22.393 -14.303   8.836  1.00 59.90           O  
ATOM  11302  CG  LEU    24      26.505 -14.141  10.423  1.00 59.90           C  
ATOM  11304  CD1 LEU    24      26.713 -12.724  10.940  1.00 59.90           C  
ATOM  11308  CD2 LEU    24      26.719 -14.994  11.660  1.00 59.90           C  
ATOM  11312  N   GLU    25      23.253 -14.934   6.853  1.00 70.10           N  
ATOM  11314  CA  GLU    25      22.259 -15.979   6.626  1.00 70.10           C  
ATOM  11316  C   GLU    25      22.638 -17.122   7.560  1.00 70.10           C  
ATOM  11317  CB  GLU    25      22.207 -16.412   5.155  1.00 70.10           C  
ATOM  11320  O   GLU    25      23.715 -17.720   7.474  1.00 70.10           O  
ATOM  11321  CG  GLU    25      21.426 -17.710   4.871  1.00 70.10           C  
ATOM  11324  CD  GLU    25      21.379 -17.983   3.359  1.00 70.10           C  
ATOM  11325  OE1 GLU    25      20.423 -17.537   2.694  1.00 70.10           O  
ATOM  11326  OE2 GLU    25      22.369 -18.488   2.786  1.00 70.10           O  
ATOM  11327  N   ILE    26      21.767 -17.384   8.521  1.00 72.00           N  
ATOM  11329  CA  ILE    26      22.002 -18.411   9.520  1.00 72.00           C  
ATOM  11331  C   ILE    26      21.043 -19.545   9.210  1.00 72.00           C  
ATOM  11332  CB  ILE    26      21.954 -17.839  10.946  1.00 72.00           C  
ATOM  11334  O   ILE    26      20.000 -19.715   9.838  1.00 72.00           O  
ATOM  11335  CG1 ILE    26      23.041 -16.766  11.142  1.00 72.00           C  
ATOM  11338  CG2 ILE    26      22.253 -18.981  11.908  1.00 72.00           C  
ATOM  11342  CD1 ILE    26      23.192 -16.168  12.544  1.00 72.00           C  
ATOM  11346  N   GLU    27      21.414 -20.342   8.211  1.00 72.50           N  
ATOM  11348  CA  GLU    27      20.637 -21.521   7.866  1.00 72.50           C  
ATOM  11350  C   GLU    27      20.790 -22.564   8.981  1.00 72.50           C  
ATOM  11351  CB  GLU    27      21.031 -22.077   6.496  1.00 72.50           C  
ATOM  11354  O   GLU    27      21.829 -23.207   9.167  1.00 72.50           O  
ATOM  11355  CG  GLU    27      20.019 -23.156   6.058  1.00 72.50           C  
ATOM  11358  CD  GLU    27      20.618 -24.222   5.134  1.00 72.50           C  
ATOM  11359  OE1 GLU    27      19.969 -25.278   4.976  1.00 72.50           O  
ATOM  11360  OE2 GLU    27      21.754 -24.025   4.635  1.00 72.50           O  
ATOM  11361  N   LYS    28      19.722 -22.742   9.750  1.00 64.30           N  
ATOM  11363  CA  LYS    28      19.610 -23.811  10.734  1.00 64.30           C  
ATOM  11365  C   LYS    28      19.223 -25.105  10.015  1.00 64.30           C  
ATOM  11366  CB  LYS    28      18.581 -23.359  11.766  1.00 64.30           C  
ATOM  11369  O   LYS    28      18.071 -25.274   9.624  1.00 64.30           O  
ATOM  11370  CG  LYS    28      18.595 -24.256  13.001  1.00 64.30           C  
ATOM  11373  CD  LYS    28      17.360 -23.917  13.835  1.00 64.30           C  
ATOM  11376  CE  LYS    28      17.538 -24.425  15.257  1.00 64.30           C  
ATOM  11379  NZ  LYS    28      16.302 -24.220  16.041  1.00 64.30           N  
ATOM  11383  N   THR    29      20.176 -26.017   9.847  1.00 57.00           N  
ATOM  11385  CA  THR    29      19.976 -27.222   9.018  1.00 57.00           C  
ATOM  11387  C   THR    29      18.879 -28.159   9.525  1.00 57.00           C  
ATOM  11388  CB  THR    29      21.259 -28.043   8.838  1.00 57.00           C  
ATOM  11390  O   THR    29      18.519 -28.176  10.708  1.00 57.00           O  
ATOM  11391  CG2 THR    29      22.176 -27.393   7.815  1.00 57.00           C  
ATOM  11395  OG1 THR    29      21.933 -28.195  10.065  1.00 57.00           O  
ATOM  11397  N   VAL    30      18.377 -28.990   8.603  1.00 46.10           N  
ATOM  11399  CA  VAL    30      17.375 -30.043   8.831  1.00 46.10           C  
ATOM  11401  C   VAL    30      17.860 -31.032   9.905  1.00 46.10           C  
ATOM  11402  CB  VAL    30      17.039 -30.761   7.503  1.00 46.10           C  
ATOM  11404  O   VAL    30      18.575 -31.991   9.630  1.00 46.10           O  
ATOM  11405  CG1 VAL    30      15.910 -31.784   7.693  1.00 46.10           C  
ATOM  11409  CG2 VAL    30      16.577 -29.770   6.423  1.00 46.10           C  
ATOM  11413  N   GLY    31      17.464 -30.774  11.153  1.00 50.60           N  
ATOM  11415  CA  GLY    31      17.938 -31.476  12.354  1.00 50.60           C  
ATOM  11418  C   GLY    31      18.051 -30.563  13.583  1.00 50.60           C  
ATOM  11419  O   GLY    31      17.896 -31.025  14.712  1.00 50.60           O  
ATOM  11420  N   GLU    32      18.216 -29.252  13.366  1.00 58.20           N  
ATOM  11422  CA  GLU    32      18.357 -28.202  14.390  1.00 58.20           C  
ATOM  11424  C   GLU    32      19.626 -28.292  15.266  1.00 58.20           C  
ATOM  11425  CB  GLU    32      17.069 -28.043  15.227  1.00 58.20           C  
ATOM  11428  O   GLU    32      19.693 -27.643  16.316  1.00 58.20           O  
ATOM  11429  CG  GLU    32      15.807 -27.743  14.408  1.00 58.20           C  
ATOM  11432  CD  GLU    32      14.668 -27.329  15.347  1.00 58.20           C  
ATOM  11433  OE1 GLU    32      14.469 -26.109  15.526  1.00 58.20           O  
ATOM  11434  OE2 GLU    32      14.048 -28.217  15.980  1.00 58.20           O  
ATOM  11435  N   THR    33      20.631 -29.067  14.842  1.00 63.00           N  
ATOM  11437  CA  THR    33      21.910 -29.264  15.551  1.00 63.00           C  
ATOM  11439  C   THR    33      23.089 -28.491  14.968  1.00 63.00           C  
ATOM  11440  CB  THR    33      22.299 -30.745  15.628  1.00 63.00           C  
ATOM  11442  O   THR    33      24.066 -28.323  15.691  1.00 63.00           O  
ATOM  11443  CG2 THR    33      21.329 -31.529  16.511  1.00 63.00           C  
ATOM  11447  OG1 THR    33      22.288 -31.317  14.340  1.00 63.00           O  
ATOM  11449  N   ASP    34      23.010 -27.966  13.742  1.00 66.80           N  
ATOM  11451  CA  ASP    34      24.055 -27.096  13.192  1.00 66.80           C  
ATOM  11453  C   ASP    34      23.485 -25.762  12.719  1.00 66.80           C  
ATOM  11454  CB  ASP    34      24.823 -27.729  12.025  1.00 66.80           C  
ATOM  11457  O   ASP    34      22.416 -25.692  12.104  1.00 66.80           O  
ATOM  11458  CG  ASP    34      25.353 -29.137  12.268  1.00 66.80           C  
ATOM  11459  OD1 ASP    34      25.692 -29.490  13.417  1.00 66.80           O  
ATOM  11460  OD2 ASP    34      25.495 -29.858  11.258  1.00 66.80           O  
ATOM  11461  N   LEU    35      24.268 -24.718  12.957  1.00 74.40           N  
ATOM  11463  CA  LEU    35      24.161 -23.426  12.309  1.00 74.40           C  
ATOM  11465  C   LEU    35      25.092 -23.402  11.103  1.00 74.40           C  
ATOM  11466  CB  LEU    35      24.578 -22.349  13.329  1.00 74.40           C  
ATOM  11469  O   LEU    35      26.306 -23.459  11.273  1.00 74.40           O  
ATOM  11470  CG  LEU    35      23.410 -21.481  13.759  1.00 74.40           C  
ATOM  11472  CD1 LEU    35      22.400 -22.259  14.576  1.00 74.40           C  
ATOM  11476  CD2 LEU    35      23.928 -20.293  14.572  1.00 74.40           C  
ATOM  11480  N   TYR    36      24.565 -23.259   9.896  1.00 76.50           N  
ATOM  11482  CA  TYR    36      25.377 -22.855   8.757  1.00 76.50           C  
ATOM  11484  C   TYR    36      25.408 -21.334   8.752  1.00 76.50           C  
ATOM  11485  CB  TYR    36      24.855 -23.492   7.469  1.00 76.50           C  
ATOM  11488  O   TYR    36      24.466 -20.678   8.317  1.00 76.50           O  
ATOM  11489  CG  TYR    36      25.400 -24.891   7.251  1.00 76.50           C  
ATOM  11490  CD1 TYR    36      26.158 -25.174   6.100  1.00 76.50           C  
ATOM  11492  CD2 TYR    36      25.137 -25.914   8.184  1.00 76.50           C  
ATOM  11494  CE1 TYR    36      26.622 -26.479   5.859  1.00 76.50           C  
ATOM  11496  CE2 TYR    36      25.588 -27.224   7.943  1.00 76.50           C  
ATOM  11498  OH  TYR    36      26.683 -28.788   6.497  1.00 76.50           O  
ATOM  11500  CZ  TYR    36      26.304 -27.512   6.765  1.00 76.50           C  
ATOM  11501  N   VAL    37      26.488 -20.785   9.309  1.00 77.90           N  
ATOM  11503  CA  VAL    37      26.739 -19.347   9.338  1.00 77.90           C  
ATOM  11505  C   VAL    37      27.314 -18.936   7.991  1.00 77.90           C  
ATOM  11506  CB  VAL    37      27.581 -18.973  10.562  1.00 77.90           C  
ATOM  11508  O   VAL    37      28.517 -18.810   7.773  1.00 77.90           O  
ATOM  11509  CG1 VAL    37      28.242 -17.611  10.448  1.00 77.90           C  
ATOM  11513  CG2 VAL    37      26.667 -19.004  11.788  1.00 77.90           C  
ATOM  11517  N   ARG    38      26.389 -18.750   7.062  1.00 73.70           N  
ATOM  11519  CA  ARG    38      26.628 -18.205   5.743  1.00 73.70           C  
ATOM  11521  C   ARG    38      26.657 -16.681   5.924  1.00 73.70           C  
ATOM  11522  CB  ARG    38      25.485 -18.707   4.830  1.00 73.70           C  
ATOM  11525  O   ARG    38      25.611 -16.044   5.882  1.00 73.70           O  
ATOM  11526  CG  ARG    38      25.323 -20.245   4.738  1.00 73.70           C  
ATOM  11529  CD  ARG    38      23.976 -20.610   4.094  1.00 73.70           C  
ATOM  11532  NE  ARG    38      23.760 -22.042   3.775  1.00 73.70           N  
ATOM  11534  NH1 ARG    38      23.619 -21.871   1.466  1.00 73.70           N  
ATOM  11537  NH2 ARG    38      23.244 -23.812   2.450  1.00 73.70           N  
ATOM  11540  CZ  ARG    38      23.558 -22.560   2.571  1.00 73.70           C  
ATOM  11541  N   LEU    39      27.822 -16.064   6.189  1.00 65.20           N  
ATOM  11543  CA  LEU    39      27.908 -14.585   6.071  1.00 65.20           C  
ATOM  11545  C   LEU    39      27.571 -14.172   4.603  1.00 65.20           C  
ATOM  11546  CB  LEU    39      29.234 -13.976   6.598  1.00 65.20           C  
ATOM  11549  O   LEU    39      27.378 -15.071   3.812  1.00 65.20           O  
ATOM  11550  CG  LEU    39      29.730 -13.993   8.040  1.00 65.20           C  
ATOM  11552  CD1 LEU    39      29.953 -15.404   8.558  1.00 65.20           C  
ATOM  11556  CD2 LEU    39      31.113 -13.320   8.018  1.00 65.20           C  
ATOM  11560  N   LYS    40      27.431 -12.895   4.197  1.00 59.10           N  
ATOM  11562  CA  LYS    40      27.019 -12.473   2.816  1.00 59.10           C  
ATOM  11564  C   LYS    40      27.156 -10.915   2.547  1.00 59.10           C  
ATOM  11565  CB  LYS    40      25.580 -12.980   2.514  1.00 59.10           C  
ATOM  11568  O   LYS    40      27.425 -10.209   3.506  1.00 59.10           O  
ATOM  11569  CG  LYS    40      24.836 -14.228   3.044  1.00 59.10           C  
ATOM  11572  CD  LYS    40      23.340 -14.111   2.693  1.00 59.10           C  
ATOM  11575  CE  LYS    40      22.714 -15.357   2.088  1.00 59.10           C  
ATOM  11578  NZ  LYS    40      21.275 -15.149   1.810  1.00 59.10           N  
ATOM  11582  N   ASP    41      26.875 -10.387   1.335  1.00 50.30           N  
ATOM  11584  CA  ASP    41      27.012  -9.053   0.624  1.00 50.30           C  
ATOM  11586  C   ASP    41      26.419  -7.641   0.978  1.00 50.30           C  
ATOM  11587  CB  ASP    41      26.491  -9.312  -0.821  1.00 50.30           C  
ATOM  11590  O   ASP    41      26.766  -6.646   0.342  1.00 50.30           O  
ATOM  11591  CG  ASP    41      25.041  -8.943  -1.220  1.00 50.30           C  
ATOM  11592  OD1 ASP    41      24.176  -9.847  -1.342  1.00 50.30           O  
ATOM  11593  OD2 ASP    41      24.742  -7.743  -1.422  1.00 50.30           O  
ATOM  11594  N   SER    42      25.474  -7.486   1.887  1.00 47.40           N  
ATOM  11596  CA  SER    42      24.411  -6.466   2.031  1.00 47.40           C  
ATOM  11598  C   SER    42      22.997  -6.546   1.373  1.00 47.40           C  
ATOM  11599  CB  SER    42      24.917  -5.069   2.381  1.00 47.40           C  
ATOM  11602  O   SER    42      22.104  -6.473   2.189  1.00 47.40           O  
ATOM  11603  OG  SER    42      25.692  -4.486   1.372  1.00 47.40           O  
ATOM  11605  N   ALA    43      22.629  -6.771   0.088  1.00 44.60           N  
ATOM  11607  CA  ALA    43      21.189  -6.651  -0.375  1.00 44.60           C  
ATOM  11609  C   ALA    43      20.291  -7.849  -0.724  1.00 44.60           C  
ATOM  11610  CB  ALA    43      21.084  -5.597  -1.465  1.00 44.60           C  
ATOM  11614  O   ALA    43      19.092  -7.689  -0.986  1.00 44.60           O  
ATOM  11615  N   GLY    44      20.792  -9.076  -0.692  1.00 41.60           N  
ATOM  11617  CA  GLY    44      19.868 -10.208  -0.672  1.00 41.60           C  
ATOM  11620  C   GLY    44      20.483 -11.563  -0.804  1.00 41.60           C  
ATOM  11621  O   GLY    44      19.875 -12.586  -0.512  1.00 41.60           O  
ATOM  11622  N   LYS    45      21.696 -11.538  -1.333  1.00 44.40           N  
ATOM  11624  CA  LYS    45      22.270 -12.652  -1.983  1.00 44.40           C  
ATOM  11626  C   LYS    45      23.682 -12.915  -1.482  1.00 44.40           C  
ATOM  11627  CB  LYS    45      22.075 -12.398  -3.451  1.00 44.40           C  
ATOM  11630  O   LYS    45      23.762 -13.355  -0.343  1.00 44.40           O  
ATOM  11631  CG  LYS    45      20.635 -12.145  -3.972  1.00 44.40           C  
ATOM  11634  CD  LYS    45      20.485 -11.336  -5.276  1.00 44.40           C  
ATOM  11637  CE  LYS    45      19.025 -11.144  -5.594  1.00 44.40           C  
ATOM  11640  NZ  LYS    45      18.568 -11.913  -6.772  1.00 44.40           N  
ATOM  11644  N   ASN    46      24.736 -12.769  -2.282  1.00 43.00           N  
ATOM  11646  CA  ASN    46      26.117 -13.053  -1.875  1.00 43.00           C  
ATOM  11648  C   ASN    46      27.146 -12.441  -2.859  1.00 43.00           C  
ATOM  11649  CB  ASN    46      26.341 -14.569  -1.673  1.00 43.00           C  
ATOM  11652  O   ASN    46      28.089 -13.104  -3.274  1.00 43.00           O  
ATOM  11653  CG  ASN    46      26.350 -15.028  -0.250  1.00 43.00           C  
ATOM  11654  ND2 ASN    46      25.257 -15.583   0.185  1.00 43.00           N  
ATOM  11657  OD1 ASN    46      27.311 -14.966   0.484  1.00 43.00           O  
ATOM  11658  N   ASP    47      26.967 -11.193  -3.290  1.00 40.50           N  
ATOM  11660  CA  ASP    47      27.955 -10.520  -4.131  1.00 40.50           C  
ATOM  11662  C   ASP    47      29.215 -10.014  -3.402  1.00 40.50           C  
ATOM  11663  CB  ASP    47      27.323  -9.358  -4.911  1.00 40.50           C  
ATOM  11666  O   ASP    47      30.215  -9.844  -4.085  1.00 40.50           O  
ATOM  11667  CG  ASP    47      26.876  -9.659  -6.341  1.00 40.50           C  
ATOM  11668  OD1 ASP    47      27.445 -10.542  -7.017  1.00 40.50           O  
ATOM  11669  OD2 ASP    47      25.962  -8.966  -6.822  1.00 40.50           O  
ATOM  11670  N   PHE    48      29.305  -9.839  -2.066  1.00 42.40           N  
ATOM  11672  CA  PHE    48      30.385  -9.032  -1.472  1.00 42.40           C  
ATOM  11674  C   PHE    48      31.287  -9.477  -0.292  1.00 42.40           C  
ATOM  11675  CB  PHE    48      29.894  -7.595  -1.379  1.00 42.40           C  
ATOM  11678  O   PHE    48      31.889  -8.628   0.305  1.00 42.40           O  
ATOM  11679  CG  PHE    48      29.319  -7.127  -2.689  1.00 42.40           C  
ATOM  11680  CD1 PHE    48      30.164  -7.110  -3.807  1.00 42.40           C  
ATOM  11682  CD2 PHE    48      27.986  -6.706  -2.812  1.00 42.40           C  
ATOM  11684  CE1 PHE    48      29.720  -6.609  -5.030  1.00 42.40           C  
ATOM  11686  CE2 PHE    48      27.531  -6.213  -4.037  1.00 42.40           C  
ATOM  11688  CZ  PHE    48      28.438  -6.078  -5.102  1.00 42.40           C  
ATOM  11690  N   ILE    49      31.573 -10.734   0.037  1.00 42.80           N  
ATOM  11692  CA  ILE    49      32.761 -11.250   0.773  1.00 42.80           C  
ATOM  11694  C   ILE    49      32.785 -12.833   0.757  1.00 42.80           C  
ATOM  11695  CB  ILE    49      32.926 -10.617   2.226  1.00 42.80           C  
ATOM  11697  O   ILE    49      32.352 -13.267   1.777  1.00 42.80           O  
ATOM  11698  CG1 ILE    49      31.920  -9.657   2.942  1.00 42.80           C  
ATOM  11701  CG2 ILE    49      34.269  -9.854   2.310  1.00 42.80           C  
ATOM  11705  CD1 ILE    49      30.396  -9.811   2.834  1.00 42.80           C  
ATOM  11709  N   LYS    50      33.213 -13.658  -0.277  1.00 50.90           N  
ATOM  11711  CA  LYS    50      33.344 -15.176  -0.668  1.00 50.90           C  
ATOM  11713  C   LYS    50      32.381 -16.495  -0.395  1.00 50.90           C  
ATOM  11714  CB  LYS    50      34.833 -15.498  -0.755  1.00 50.90           C  
ATOM  11717  O   LYS    50      31.209 -16.309  -0.190  1.00 50.90           O  
ATOM  11718  CG  LYS    50      35.641 -15.155  -1.984  1.00 50.90           C  
ATOM  11721  CD  LYS    50      36.981 -15.893  -1.865  1.00 50.90           C  
ATOM  11724  CE  LYS    50      38.133 -15.047  -2.334  1.00 50.90           C  
ATOM  11727  NZ  LYS    50      38.938 -14.504  -1.231  1.00 50.90           N  
ATOM  11731  N   ASN    51      32.816 -17.834  -0.318  1.00 48.40           N  
ATOM  11733  CA  ASN    51      32.261 -19.197   0.287  1.00 48.40           C  
ATOM  11735  C   ASN    51      33.096 -20.297   1.238  1.00 48.40           C  
ATOM  11736  CB  ASN    51      31.656 -19.932  -0.913  1.00 48.40           C  
ATOM  11739  O   ASN    51      33.788 -21.108   0.627  1.00 48.40           O  
ATOM  11740  CG  ASN    51      30.855 -21.165  -0.512  1.00 48.40           C  
ATOM  11741  ND2 ASN    51      30.893 -22.226  -1.269  1.00 48.40           N  
ATOM  11744  OD1 ASN    51      30.193 -21.206   0.503  1.00 48.40           O  
ATOM  11745  N   GLN    52      33.203 -20.356   2.649  1.00 52.10           N  
ATOM  11747  CA  GLN    52      34.403 -20.807   3.577  1.00 52.10           C  
ATOM  11749  C   GLN    52      34.547 -22.053   4.598  1.00 52.10           C  
ATOM  11750  CB  GLN    52      35.339 -19.649   4.228  1.00 52.10           C  
ATOM  11753  O   GLN    52      35.678 -22.498   4.737  1.00 52.10           O  
ATOM  11754  CG  GLN    52      35.265 -18.294   5.053  1.00 52.10           C  
ATOM  11757  CD  GLN    52      36.547 -17.649   5.510  1.00 52.10           C  
ATOM  11758  NE2 GLN    52      36.804 -17.546   6.789  1.00 52.10           N  
ATOM  11761  OE1 GLN    52      37.338 -17.177   4.715  1.00 52.10           O  
ATOM  11762  N   SER    53      33.598 -22.535   5.442  1.00 63.70           N  
ATOM  11764  CA  SER    53      33.537 -23.268   6.795  1.00 63.70           C  
ATOM  11766  C   SER    53      33.440 -22.566   8.195  1.00 63.70           C  
ATOM  11767  CB  SER    53      34.271 -24.624   6.980  1.00 63.70           C  
ATOM  11770  O   SER    53      34.384 -22.571   8.975  1.00 63.70           O  
ATOM  11771  OG  SER    53      35.491 -24.792   6.317  1.00 63.70           O  
ATOM  11773  N   ILE    54      32.236 -22.114   8.591  1.00 72.40           N  
ATOM  11775  CA  ILE    54      31.663 -22.006   9.951  1.00 72.40           C  
ATOM  11777  C   ILE    54      30.223 -22.531   9.892  1.00 72.40           C  
ATOM  11778  CB  ILE    54      31.725 -20.667  10.762  1.00 72.40           C  
ATOM  11780  O   ILE    54      29.222 -21.908  10.242  1.00 72.40           O  
ATOM  11781  CG1 ILE    54      32.726 -19.564  10.403  1.00 72.40           C  
ATOM  11784  CG2 ILE    54      32.041 -21.111  12.201  1.00 72.40           C  
ATOM  11788  CD1 ILE    54      32.017 -18.355   9.765  1.00 72.40           C  
ATOM  11792  N   ARG    55      30.148 -23.802   9.525  1.00 78.00           N  
ATOM  11794  CA  ARG    55      29.175 -24.681  10.154  1.00 78.00           C  
ATOM  11796  C   ARG    55      29.459 -24.672  11.665  1.00 78.00           C  
ATOM  11797  CB  ARG    55      29.326 -26.048   9.490  1.00 78.00           C  
ATOM  11800  O   ARG    55      30.364 -25.357  12.136  1.00 78.00           O  
ATOM  11801  CG  ARG    55      28.401 -27.116  10.072  1.00 78.00           C  
ATOM  11804  CD  ARG    55      28.617 -28.387   9.249  1.00 78.00           C  
ATOM  11807  NE  ARG    55      27.903 -29.535   9.828  1.00 78.00           N  
ATOM  11809  NH1 ARG    55      29.741 -30.805  10.366  1.00 78.00           N  
ATOM  11812  NH2 ARG    55      27.796 -31.266  11.282  1.00 78.00           N  
ATOM  11815  CZ  ARG    55      28.472 -30.539  10.457  1.00 78.00           C  
ATOM  11816  N   ILE    56      28.740 -23.840  12.413  1.00 69.80           N  
ATOM  11818  CA  ILE    56      28.715 -23.855  13.873  1.00 69.80           C  
ATOM  11820  C   ILE    56      27.878 -25.061  14.296  1.00 69.80           C  
ATOM  11821  CB  ILE    56      28.229 -22.509  14.464  1.00 69.80           C  
ATOM  11823  O   ILE    56      26.669 -24.973  14.511  1.00 69.80           O  
ATOM  11824  CG1 ILE    56      29.228 -21.396  14.090  1.00 69.80           C  
ATOM  11827  CG2 ILE    56      28.081 -22.628  15.992  1.00 69.80           C  
ATOM  11831  CD1 ILE    56      28.903 -20.024  14.672  1.00 69.80           C  
ATOM  11835  N   GLU    57      28.544 -26.208  14.401  1.00 64.40           N  
ATOM  11837  CA  GLU    57      27.989 -27.373  15.086  1.00 64.40           C  
ATOM  11839  C   GLU    57      27.616 -27.010  16.531  1.00 64.40           C  
ATOM  11840  CB  GLU    57      28.983 -28.540  15.115  1.00 64.40           C  
ATOM  11843  O   GLU    57      28.305 -26.233  17.216  1.00 64.40           O  
ATOM  11844  CG  GLU    57      29.361 -29.099  13.736  1.00 64.40           C  
ATOM  11847  CD  GLU    57      30.134 -30.425  13.869  1.00 64.40           C  
ATOM  11848  OE1 GLU    57      29.971 -31.300  12.981  1.00 64.40           O  
ATOM  11849  OE2 GLU    57      30.903 -30.571  14.842  1.00 64.40           O  
ATOM  11850  N   SER    58      26.512 -27.581  17.008  1.00 61.20           N  
ATOM  11852  CA  SER    58      25.985 -27.242  18.324  1.00 61.20           C  
ATOM  11854  C   SER    58      26.881 -27.669  19.478  1.00 61.20           C  
ATOM  11855  CB  SER    58      24.562 -27.750  18.565  1.00 61.20           C  
ATOM  11858  O   SER    58      27.430 -28.772  19.537  1.00 61.20           O  
ATOM  11859  OG  SER    58      24.429 -29.106  18.215  1.00 61.20           O  
ATOM  11861  N   TYR    59      26.963 -26.796  20.481  1.00 57.60           N  
ATOM  11863  CA  TYR    59      27.633 -27.111  21.733  1.00 57.60           C  
ATOM  11865  C   TYR    59      26.976 -28.336  22.385  1.00 57.60           C  
ATOM  11866  CB  TYR    59      27.590 -25.889  22.650  1.00 57.60           C  
ATOM  11869  O   TYR    59      25.833 -28.275  22.834  1.00 57.60           O  
ATOM  11870  CG  TYR    59      28.216 -26.121  24.006  1.00 57.60           C  
ATOM  11871  CD1 TYR    59      27.390 -26.258  25.138  1.00 57.60           C  
ATOM  11873  CD2 TYR    59      29.613 -26.241  24.130  1.00 57.60           C  
ATOM  11875  CE1 TYR    59      27.958 -26.482  26.405  1.00 57.60           C  
ATOM  11877  CE2 TYR    59      30.187 -26.482  25.394  1.00 57.60           C  
ATOM  11879  OH  TYR    59      29.905 -26.801  27.759  1.00 57.60           O  
ATOM  11881  CZ  TYR    59      29.360 -26.586  26.534  1.00 57.60           C  
ATOM  11882  N   ARG    60      27.732 -29.442  22.446  1.00 56.90           N  
ATOM  11884  CA  ARG    60      27.316 -30.760  22.967  1.00 56.90           C  
ATOM  11886  C   ARG    60      26.192 -31.461  22.184  1.00 56.90           C  
ATOM  11887  CB  ARG    60      26.984 -30.680  24.471  1.00 56.90           C  
ATOM  11890  O   ARG    60      25.569 -32.364  22.732  1.00 56.90           O  
ATOM  11891  CG  ARG    60      28.114 -30.124  25.343  1.00 56.90           C  
ATOM  11894  CD  ARG    60      27.613 -30.078  26.787  1.00 56.90           C  
ATOM  11897  NE  ARG    60      28.695 -29.765  27.735  1.00 56.90           N  
ATOM  11899  NH1 ARG    60      27.647 -30.575  29.612  1.00 56.90           N  
ATOM  11902  NH2 ARG    60      29.727 -29.768  29.754  1.00 56.90           N  
ATOM  11905  CZ  ARG    60      28.683 -30.042  29.025  1.00 56.90           C  
ATOM  11906  N   GLY    61      25.908 -31.073  20.937  1.00 50.70           N  
ATOM  11908  CA  GLY    61      24.779 -31.640  20.180  1.00 50.70           C  
ATOM  11911  C   GLY    61      23.398 -31.205  20.699  1.00 50.70           C  
ATOM  11912  O   GLY    61      22.371 -31.674  20.212  1.00 50.70           O  
ATOM  11913  N   PHE    62      23.359 -30.323  21.702  1.00 65.10           N  
ATOM  11915  CA  PHE    62      22.137 -29.722  22.222  1.00 65.10           C  
ATOM  11917  C   PHE    62      21.478 -28.903  21.113  1.00 65.10           C  
ATOM  11918  CB  PHE    62      22.513 -28.806  23.396  1.00 65.10           C  
ATOM  11921  O   PHE    62      22.131 -28.029  20.541  1.00 65.10           O  
ATOM  11922  CG  PHE    62      23.075 -29.438  24.657  1.00 65.10           C  
ATOM  11923  CD1 PHE    62      22.991 -30.823  24.907  1.00 65.10           C  
ATOM  11925  CD2 PHE    62      23.675 -28.597  25.615  1.00 65.10           C  
ATOM  11927  CE1 PHE    62      23.496 -31.354  26.105  1.00 65.10           C  
ATOM  11929  CE2 PHE    62      24.176 -29.131  26.816  1.00 65.10           C  
ATOM  11931  CZ  PHE    62      24.082 -30.509  27.059  1.00 65.10           C  
ATOM  11933  N   LYS    63      20.190 -29.140  20.821  1.00 61.40           N  
ATOM  11935  CA  LYS    63      19.478 -28.389  19.774  1.00 61.40           C  
ATOM  11937  C   LYS    63      19.697 -26.893  19.960  1.00 61.40           C  
ATOM  11938  CB  LYS    63      17.969 -28.679  19.770  1.00 61.40           C  
ATOM  11941  O   LYS    63      19.540 -26.359  21.065  1.00 61.40           O  
ATOM  11942  CG  LYS    63      17.598 -29.863  18.865  1.00 61.40           C  
ATOM  11945  CD  LYS    63      16.088 -29.847  18.588  1.00 61.40           C  
ATOM  11948  CE  LYS    63      15.716 -30.900  17.540  1.00 61.40           C  
ATOM  11951  NZ  LYS    63      14.343 -30.664  17.032  1.00 61.40           N  
ATOM  11955  N   ILE    64      20.016 -26.193  18.876  1.00 66.90           N  
ATOM  11957  CA  ILE    64      20.092 -24.738  18.929  1.00 66.90           C  
ATOM  11959  C   ILE    64      18.678 -24.225  19.184  1.00 66.90           C  
ATOM  11960  CB  ILE    64      20.710 -24.151  17.648  1.00 66.90           C  
ATOM  11962  O   ILE    64      17.803 -24.356  18.328  1.00 66.90           O  
ATOM  11963  CG1 ILE    64      22.157 -24.651  17.453  1.00 66.90           C  
ATOM  11966  CG2 ILE    64      20.689 -22.621  17.792  1.00 66.90           C  
ATOM  11970  CD1 ILE    64      22.382 -25.409  16.146  1.00 66.90           C  
ATOM  11974  N   LYS    65      18.428 -23.648  20.363  1.00 61.20           N  
ATOM  11976  CA  LYS    65      17.112 -23.073  20.669  1.00 61.20           C  
ATOM  11978  C   LYS    65      16.944 -21.737  19.960  1.00 61.20           C  
ATOM  11979  CB  LYS    65      16.926 -22.920  22.184  1.00 61.20           C  
ATOM  11982  O   LYS    65      15.878 -21.438  19.438  1.00 61.20           O  
ATOM  11983  CG  LYS    65      15.428 -22.982  22.526  1.00 61.20           C  
ATOM  11986  CD  LYS    65      15.165 -22.717  24.011  1.00 61.20           C  
ATOM  11989  CE  LYS    65      13.708 -23.043  24.364  1.00 61.20           C  
ATOM  11992  NZ  LYS    65      13.435 -22.848  25.808  1.00 61.20           N  
ATOM  11996  N   SER    66      18.015 -20.950  19.959  1.00 58.50           N  
ATOM  11998  CA  SER    66      18.080 -19.605  19.396  1.00 58.50           C  
ATOM  12000  C   SER    66      19.537 -19.186  19.223  1.00 58.50           C  
ATOM  12001  CB  SER    66      17.395 -18.613  20.348  1.00 58.50           C  
ATOM  12004  O   SER    66      20.411 -19.665  19.944  1.00 58.50           O  
ATOM  12005  OG  SER    66      17.970 -18.699  21.644  1.00 58.50           O  
ATOM  12007  N   TYR    67      19.789 -18.220  18.357  1.00 60.20           N  
ATOM  12009  CA  TYR    67      21.080 -17.563  18.187  1.00 60.20           C  
ATOM  12011  C   TYR    67      20.867 -16.057  18.071  1.00 60.20           C  
ATOM  12012  CB  TYR    67      21.801 -18.130  16.954  1.00 60.20           C  
ATOM  12015  O   TYR    67      19.788 -15.595  17.701  1.00 60.20           O  
ATOM  12016  CG  TYR    67      20.893 -18.343  15.757  1.00 60.20           C  
ATOM  12017  CD1 TYR    67      20.187 -19.553  15.642  1.00 60.20           C  
ATOM  12019  CD2 TYR    67      20.722 -17.345  14.782  1.00 60.20           C  
ATOM  12021  CE1 TYR    67      19.335 -19.782  14.549  1.00 60.20           C  
ATOM  12023  CE2 TYR    67      19.864 -17.576  13.686  1.00 60.20           C  
ATOM  12025  OH  TYR    67      18.301 -19.068  12.549  1.00 60.20           O  
ATOM  12027  CZ  TYR    67      19.163 -18.794  13.562  1.00 60.20           C  
ATOM  12028  N   SER    68      21.897 -15.296  18.421  1.00 56.00           N  
ATOM  12030  CA  SER    68      21.941 -13.852  18.226  1.00 56.00           C  
ATOM  12032  C   SER    68      23.332 -13.485  17.714  1.00 56.00           C  
ATOM  12033  CB  SER    68      21.611 -13.141  19.541  1.00 56.00           C  
ATOM  12036  O   SER    68      24.268 -13.446  18.519  1.00 56.00           O  
ATOM  12037  OG  SER    68      21.366 -11.768  19.324  1.00 56.00           O  
ATOM  12039  N   PRO    69      23.514 -13.276  16.400  1.00 57.40           N  
ATOM  12040  CA  PRO    69      24.724 -12.662  15.886  1.00 57.40           C  
ATOM  12042  C   PRO    69      24.772 -11.192  16.301  1.00 57.40           C  
ATOM  12043  CB  PRO    69      24.670 -12.855  14.375  1.00 57.40           C  
ATOM  12046  O   PRO    69      23.764 -10.487  16.285  1.00 57.40           O  
ATOM  12047  CG  PRO    69      23.177 -12.792  14.089  1.00 57.40           C  
ATOM  12050  CD  PRO    69      22.557 -13.461  15.317  1.00 57.40           C  
ATOM  12053  N   PHE    70      25.961 -10.742  16.675  1.00 57.20           N  
ATOM  12055  CA  PHE    70      26.299  -9.340  16.849  1.00 57.20           C  
ATOM  12057  C   PHE    70      27.428  -9.046  15.879  1.00 57.20           C  
ATOM  12058  CB  PHE    70      26.681  -9.059  18.305  1.00 57.20           C  
ATOM  12061  O   PHE    70      28.534  -9.564  16.027  1.00 57.20           O  
ATOM  12062  CG  PHE    70      25.532  -9.292  19.263  1.00 57.20           C  
ATOM  12063  CD1 PHE    70      24.551  -8.299  19.429  1.00 57.20           C  
ATOM  12065  CD2 PHE    70      25.411 -10.517  19.946  1.00 57.20           C  
ATOM  12067  CE1 PHE    70      23.455  -8.527  20.279  1.00 57.20           C  
ATOM  12069  CE2 PHE    70      24.317 -10.745  20.796  1.00 57.20           C  
ATOM  12071  CZ  PHE    70      23.339  -9.749  20.964  1.00 57.20           C  
ATOM  12073  N   MET    71      27.107  -8.283  14.845  1.00 54.30           N  
ATOM  12075  CA  MET    71      27.997  -8.035  13.725  1.00 54.30           C  
ATOM  12077  C   MET    71      28.720  -6.721  13.937  1.00 54.30           C  
ATOM  12078  CB  MET    71      27.185  -8.035  12.440  1.00 54.30           C  
ATOM  12081  O   MET    71      28.115  -5.649  13.891  1.00 54.30           O  
ATOM  12082  CG  MET    71      26.598  -9.427  12.217  1.00 54.30           C  
ATOM  12085  SD  MET    71      26.110  -9.692  10.518  1.00 54.30           S  
ATOM  12086  CE  MET    71      24.950  -8.363  10.377  1.00 54.30           C  
ATOM  12090  N   MET    72      30.012  -6.827  14.210  1.00 57.60           N  
ATOM  12092  CA  MET    72      30.908  -5.696  14.319  1.00 57.60           C  
ATOM  12094  C   MET    72      31.922  -5.702  13.200  1.00 57.60           C  
ATOM  12095  CB  MET    72      31.554  -5.640  15.706  1.00 57.60           C  
ATOM  12098  O   MET    72      32.057  -6.650  12.429  1.00 57.60           O  
ATOM  12099  CG  MET    72      30.814  -4.623  16.570  1.00 57.60           C  
ATOM  12102  SD  MET    72      30.924  -2.906  15.970  1.00 57.60           S  
ATOM  12103  CE  MET    72      29.183  -2.591  15.565  1.00 57.60           C  
ATOM  12107  N   HIS    73      32.566  -4.558  13.072  1.00 55.10           N  
ATOM  12109  CA  HIS    73      33.026  -4.121  11.782  1.00 55.10           C  
ATOM  12111  C   HIS    73      34.017  -5.119  11.122  1.00 55.10           C  
ATOM  12112  CB  HIS    73      33.474  -2.665  11.981  1.00 55.10           C  
ATOM  12115  O   HIS    73      33.757  -5.531   9.996  1.00 55.10           O  
ATOM  12116  CG  HIS    73      33.919  -2.091  10.689  1.00 55.10           C  
ATOM  12117  CD2 HIS    73      35.265  -2.027  10.458  1.00 55.10           C  
ATOM  12119  ND1 HIS    73      33.303  -2.472   9.522  1.00 55.10           N  
ATOM  12120  CE1 HIS    73      32.347  -2.778   9.410  1.00 55.10           C  
ATOM  12122  NE2 HIS    73      34.082  -3.523   7.857  1.00 55.10           N  
ATOM  12124  N   SER    74      34.979  -5.653  11.889  1.00 53.60           N  
ATOM  12126  CA  SER    74      35.874  -6.762  11.494  1.00 53.60           C  
ATOM  12128  C   SER    74      35.851  -7.994  12.430  1.00 53.60           C  
ATOM  12129  CB  SER    74      37.282  -6.220  11.224  1.00 53.60           C  
ATOM  12132  O   SER    74      36.769  -8.823  12.435  1.00 53.60           O  
ATOM  12133  OG  SER    74      37.722  -5.384  12.286  1.00 53.60           O  
ATOM  12135  N   TYR    75      34.787  -8.154  13.234  1.00 63.20           N  
ATOM  12137  CA  TYR    75      34.493  -9.408  13.952  1.00 63.20           C  
ATOM  12139  C   TYR    75      32.986  -9.595  14.240  1.00 63.20           C  
ATOM  12140  CB  TYR    75      35.297  -9.528  15.260  1.00 63.20           C  
ATOM  12143  O   TYR    75      32.264  -8.641  14.523  1.00 63.20           O  
ATOM  12144  CG  TYR    75      34.707  -8.730  16.405  1.00 63.20           C  
ATOM  12145  CD1 TYR    75      35.039  -7.371  16.553  1.00 63.20           C  
ATOM  12147  CD2 TYR    75      33.738  -9.320  17.243  1.00 63.20           C  
ATOM  12149  CE1 TYR    75      34.372  -6.586  17.511  1.00 63.20           C  
ATOM  12151  CE2 TYR    75      33.057  -8.536  18.191  1.00 63.20           C  
ATOM  12153  OH  TYR    75      32.643  -6.382  19.152  1.00 63.20           O  
ATOM  12155  CZ  TYR    75      33.360  -7.165  18.308  1.00 63.20           C  
ATOM  12156  N   ILE    76      32.495 -10.838  14.198  1.00 69.30           N  
ATOM  12158  CA  ILE    76      31.125 -11.193  14.614  1.00 69.30           C  
ATOM  12160  C   ILE    76      31.203 -11.910  15.943  1.00 69.30           C  
ATOM  12161  CB  ILE    76      30.425 -12.143  13.627  1.00 69.30           C  
ATOM  12163  O   ILE    76      31.904 -12.906  16.044  1.00 69.30           O  
ATOM  12164  CG1 ILE    76      30.267 -11.527  12.243  1.00 69.30           C  
ATOM  12167  CG2 ILE    76      29.030 -12.578  14.118  1.00 69.30           C  
ATOM  12171  CD1 ILE    76      30.270 -12.588  11.151  1.00 69.30           C  
ATOM  12175  N   ALA    77      30.402 -11.521  16.924  1.00 66.00           N  
ATOM  12177  CA  ALA    77      30.148 -12.336  18.105  1.00 66.00           C  
ATOM  12179  C   ALA    77      28.764 -12.999  17.997  1.00 66.00           C  
ATOM  12180  CB  ALA    77      30.301 -11.430  19.332  1.00 66.00           C  
ATOM  12184  O   ALA    77      27.750 -12.342  18.210  1.00 66.00           O  
ATOM  12185  N   ILE    78      28.681 -14.302  17.700  1.00 71.90           N  
ATOM  12187  CA  ILE    78      27.393 -15.022  17.722  1.00 71.90           C  
ATOM  12189  C   ILE    78      27.160 -15.649  19.084  1.00 71.90           C  
ATOM  12190  CB  ILE    78      27.226 -16.082  16.622  1.00 71.90           C  
ATOM  12192  O   ILE    78      27.780 -16.652  19.436  1.00 71.90           O  
ATOM  12193  CG1 ILE    78      27.739 -15.579  15.269  1.00 71.90           C  
ATOM  12196  CG2 ILE    78      25.736 -16.490  16.535  1.00 71.90           C  
ATOM  12200  CD1 ILE    78      27.590 -16.660  14.217  1.00 71.90           C  
ATOM  12204  N   LEU    79      26.207 -15.100  19.828  1.00 64.40           N  
ATOM  12206  CA  LEU    79      25.683 -15.705  21.043  1.00 64.40           C  
ATOM  12208  C   LEU    79      24.696 -16.822  20.664  1.00 64.40           C  
ATOM  12209  CB  LEU    79      25.050 -14.588  21.890  1.00 64.40           C  
ATOM  12212  O   LEU    79      23.494 -16.588  20.527  1.00 64.40           O  
ATOM  12213  CG  LEU    79      24.634 -15.043  23.298  1.00 64.40           C  
ATOM  12215  CD1 LEU    79      25.851 -15.217  24.210  1.00 64.40           C  
ATOM  12219  CD2 LEU    79      23.721 -13.996  23.933  1.00 64.40           C  
ATOM  12223  N   VAL    80      25.192 -18.046  20.485  1.00 68.90           N  
ATOM  12225  CA  VAL    80      24.337 -19.218  20.253  1.00 68.90           C  
ATOM  12227  C   VAL    80      23.861 -19.769  21.598  1.00 68.90           C  
ATOM  12228  CB  VAL    80      25.004 -20.299  19.383  1.00 68.90           C  
ATOM  12230  O   VAL    80      24.662 -20.042  22.496  1.00 68.90           O  
ATOM  12231  CG1 VAL    80      23.940 -21.313  18.942  1.00 68.90           C  
ATOM  12235  CG2 VAL    80      25.636 -19.725  18.111  1.00 68.90           C  
ATOM  12239  N   ARG    81      22.543 -19.911  21.752  1.00 65.30           N  
ATOM  12241  CA  ARG    81      21.863 -20.405  22.955  1.00 65.30           C  
ATOM  12243  C   ARG    81      21.272 -21.786  22.678  1.00 65.30           C  
ATOM  12244  CB  ARG    81      20.861 -19.349  23.452  1.00 65.30           C  
ATOM  12247  O   ARG    81      20.293 -21.953  21.948  1.00 65.30           O  
ATOM  12248  CG  ARG    81      19.758 -19.914  24.365  1.00 65.30           C  
ATOM  12251  CD  ARG    81      18.895 -18.801  24.972  1.00 65.30           C  
ATOM  12254  NE  ARG    81      19.516 -18.268  26.193  1.00 65.30           N  
ATOM  12256  NH1 ARG    81      18.009 -16.618  26.718  1.00 65.30           N  
ATOM  12259  NH2 ARG    81      19.745 -17.063  28.074  1.00 65.30           N  
ATOM  12262  CZ  ARG    81      19.078 -17.316  26.987  1.00 65.30           C  
ATOM  12263  N   TYR    82      21.880 -22.774  23.312  1.00 69.40           N  
ATOM  12265  CA  TYR    82      21.575 -24.188  23.159  1.00 69.40           C  
ATOM  12267  C   TYR    82      20.559 -24.654  24.203  1.00 69.40           C  
ATOM  12268  CB  TYR    82      22.894 -24.953  23.252  1.00 69.40           C  
ATOM  12271  O   TYR    82      20.637 -24.238  25.361  1.00 69.40           O  
ATOM  12272  CG  TYR    82      23.873 -24.540  22.174  1.00 69.40           C  
ATOM  12273  CD1 TYR    82      23.671 -25.010  20.868  1.00 69.40           C  
ATOM  12275  CD2 TYR    82      24.930 -23.647  22.445  1.00 69.40           C  
ATOM  12277  CE1 TYR    82      24.540 -24.610  19.844  1.00 69.40           C  
ATOM  12279  CE2 TYR    82      25.827 -23.287  21.420  1.00 69.40           C  
ATOM  12281  OH  TYR    82      26.476 -23.511  19.090  1.00 69.40           O  
ATOM  12283  CZ  TYR    82      25.634 -23.783  20.115  1.00 69.40           C  
ATOM  12284  N   ALA    83      19.622 -25.511  23.792  1.00 53.90           N  
ATOM  12286  CA  ALA    83      18.704 -26.212  24.681  1.00 53.90           C  
ATOM  12288  C   ALA    83      19.189 -27.643  24.919  1.00 53.90           C  
ATOM  12289  CB  ALA    83      17.290 -26.216  24.089  1.00 53.90           C  
ATOM  12293  O   ALA    83      19.161 -28.479  24.014  1.00 53.90           O  
ATOM  12294  N   GLU    84      19.568 -27.929  26.160  1.00 55.20           N  
ATOM  12296  CA  GLU    84      19.576 -29.303  26.662  1.00 55.20           C  
ATOM  12298  C   GLU    84      18.117 -29.786  26.829  1.00 55.20           C  
ATOM  12299  CB  GLU    84      20.394 -29.341  27.966  1.00 55.20           C  
ATOM  12302  O   GLU    84      17.190 -28.977  26.991  1.00 55.20           O  
ATOM  12303  CG  GLU    84      20.697 -30.759  28.476  1.00 55.20           C  
ATOM  12306  CD  GLU    84      21.725 -30.754  29.624  1.00 55.20           C  
ATOM  12307  OE1 GLU    84      22.650 -31.602  29.598  1.00 55.20           O  
ATOM  12308  OE2 GLU    84      21.589 -29.908  30.539  1.00 55.20           O  
ATOM  12309  N   GLU    85      17.877 -31.100  26.790  1.00 43.70           N  
ATOM  12311  CA  GLU    85      16.550 -31.632  27.116  1.00 43.70           C  
ATOM  12313  C   GLU    85      16.129 -31.207  28.535  1.00 43.70           C  
ATOM  12314  CB  GLU    85      16.477 -33.158  26.965  1.00 43.70           C  
ATOM  12317  O   GLU    85      16.938 -31.179  29.460  1.00 43.70           O  
ATOM  12318  CG  GLU    85      16.506 -33.631  25.504  1.00 43.70           C  
ATOM  12321  CD  GLU    85      15.897 -35.037  25.406  1.00 43.70           C  
ATOM  12322  OE1 GLU    85      14.787 -35.144  24.831  1.00 43.70           O  
ATOM  12323  OE2 GLU    85      16.479 -35.967  26.005  1.00 43.70           O  
ATOM  12324  N   LYS    86      14.839 -30.881  28.710  1.00 39.70           N  
ATOM  12326  CA  LYS    86      14.278 -30.159  29.880  1.00 39.70           C  
ATOM  12328  C   LYS    86      14.637 -28.661  29.960  1.00 39.70           C  
ATOM  12329  CB  LYS    86      14.514 -30.905  31.213  1.00 39.70           C  
ATOM  12332  O   LYS    86      14.530 -28.058  31.022  1.00 39.70           O  
ATOM  12333  CG  LYS    86      14.136 -32.394  31.175  1.00 39.70           C  
ATOM  12336  CD  LYS    86      14.511 -33.073  32.496  1.00 39.70           C  
ATOM  12339  CE  LYS    86      14.173 -34.565  32.410  1.00 39.70           C  
ATOM  12342  NZ  LYS    86      14.680 -35.307  33.591  1.00 39.70           N  
ATOM  12346  N   GLU    87      14.963 -28.046  28.822  1.00 46.60           N  
ATOM  12348  CA  GLU    87      15.000 -26.588  28.599  1.00 46.60           C  
ATOM  12350  C   GLU    87      16.054 -25.782  29.383  1.00 46.60           C  
ATOM  12351  CB  GLU    87      13.591 -25.951  28.674  1.00 46.60           C  
ATOM  12354  O   GLU    87      15.956 -24.554  29.462  1.00 46.60           O  
ATOM  12355  CG  GLU    87      12.619 -26.493  27.612  1.00 46.60           C  
ATOM  12358  CD  GLU    87      11.450 -25.533  27.324  1.00 46.60           C  
ATOM  12359  OE1 GLU    87      10.303 -26.012  27.205  1.00 46.60           O  
ATOM  12360  OE2 GLU    87      11.731 -24.328  27.106  1.00 46.60           O  
ATOM  12361  N   LYS    88      17.117 -26.423  29.887  1.00 44.30           N  
ATOM  12363  CA  LYS    88      18.293 -25.689  30.381  1.00 44.30           C  
ATOM  12365  C   LYS    88      18.999 -24.975  29.218  1.00 44.30           C  
ATOM  12366  CB  LYS    88      19.215 -26.615  31.199  1.00 44.30           C  
ATOM  12369  O   LYS    88      19.150 -25.539  28.134  1.00 44.30           O  
ATOM  12370  CG  LYS    88      19.322 -26.092  32.638  1.00 44.30           C  
ATOM  12373  CD  LYS    88      20.098 -27.048  33.553  1.00 44.30           C  
ATOM  12376  CE  LYS    88      20.325 -26.395  34.927  1.00 44.30           C  
ATOM  12379  NZ  LYS    88      21.446 -25.419  34.886  1.00 44.30           N  
ATOM  12383  N   LEU    89      19.365 -23.706  29.432  1.00 45.40           N  
ATOM  12385  CA  LEU    89      19.806 -22.781  28.380  1.00 45.40           C  
ATOM  12387  C   LEU    89      21.287 -22.441  28.514  1.00 45.40           C  
ATOM  12388  CB  LEU    89      18.970 -21.487  28.399  1.00 45.40           C  
ATOM  12391  O   LEU    89      21.683 -21.683  29.398  1.00 45.40           O  
ATOM  12392  CG  LEU    89      17.470 -21.666  28.140  1.00 45.40           C  
ATOM  12394  CD1 LEU    89      16.779 -20.301  28.166  1.00 45.40           C  
ATOM  12398  CD2 LEU    89      17.179 -22.311  26.786  1.00 45.40           C  
ATOM  12402  N   HIS    90      22.089 -22.937  27.580  1.00 51.20           N  
ATOM  12404  CA  HIS    90      23.531 -22.734  27.562  1.00 51.20           C  
ATOM  12406  C   HIS    90      23.928 -21.730  26.477  1.00 51.20           C  
ATOM  12407  CB  HIS    90      24.183 -24.110  27.398  1.00 51.20           C  
ATOM  12410  O   HIS    90      23.846 -22.038  25.290  1.00 51.20           O  
ATOM  12411  CG  HIS    90      24.131 -24.925  28.665  1.00 51.20           C  
ATOM  12412  CD2 HIS    90      23.640 -26.195  28.798  1.00 51.20           C  
ATOM  12414  ND1 HIS    90      24.499 -24.499  29.924  1.00 51.20           N  
ATOM  12416  CE1 HIS    90      24.237 -25.490  30.790  1.00 51.20           C  
ATOM  12418  NE2 HIS    90      23.753 -26.556  30.142  1.00 51.20           N  
ATOM  12419  N   ASN    91      24.359 -20.527  26.871  1.00 53.90           N  
ATOM  12421  CA  ASN    91      24.800 -19.495  25.930  1.00 53.90           C  
ATOM  12423  C   ASN    91      26.310 -19.629  25.669  1.00 53.90           C  
ATOM  12424  CB  ASN    91      24.523 -18.082  26.475  1.00 53.90           C  
ATOM  12427  O   ASN    91      27.089 -19.608  26.622  1.00 53.90           O  
ATOM  12428  CG  ASN    91      23.162 -17.766  27.068  1.00 53.90           C  
ATOM  12429  ND2 ASN    91      23.095 -16.624  27.714  1.00 53.90           N  
ATOM  12432  OD1 ASN    91      22.170 -18.477  26.960  1.00 53.90           O  
ATOM  12433  N   LYS    92      26.742 -19.690  24.407  1.00 60.70           N  
ATOM  12435  CA  LYS    92      28.154 -19.628  23.994  1.00 60.70           C  
ATOM  12437  C   LYS    92      28.333 -18.525  22.957  1.00 60.70           C  
ATOM  12438  CB  LYS    92      28.579 -20.992  23.422  1.00 60.70           C  
ATOM  12441  O   LYS    92      27.604 -18.509  21.971  1.00 60.70           O  
ATOM  12442  CG  LYS    92      30.023 -20.994  22.894  1.00 60.70           C  
ATOM  12445  CD  LYS    92      30.529 -22.396  22.515  1.00 60.70           C  
ATOM  12448  CE  LYS    92      31.735 -22.258  21.568  1.00 60.70           C  
ATOM  12451  NZ  LYS    92      32.527 -23.510  21.472  1.00 60.70           N  
ATOM  12455  N   ILE    93      29.322 -17.654  23.150  1.00 64.20           N  
ATOM  12457  CA  ILE    93      29.755 -16.726  22.100  1.00 64.20           C  
ATOM  12459  C   ILE    93      30.735 -17.456  21.173  1.00 64.20           C  
ATOM  12460  CB  ILE    93      30.321 -15.403  22.665  1.00 64.20           C  
ATOM  12462  O   ILE    93      31.690 -18.084  21.634  1.00 64.20           O  
ATOM  12463  CG1 ILE    93      29.279 -14.720  23.582  1.00 64.20           C  
ATOM  12466  CG2 ILE    93      30.679 -14.461  21.500  1.00 64.20           C  
ATOM  12470  CD1 ILE    93      29.764 -13.441  24.277  1.00 64.20           C  
ATOM  12474  N   TYR    94      30.478 -17.374  19.872  1.00 63.60           N  
ATOM  12476  CA  TYR    94      31.379 -17.760  18.793  1.00 63.60           C  
ATOM  12478  C   TYR    94      31.864 -16.469  18.138  1.00 63.60           C  
ATOM  12479  CB  TYR    94      30.630 -18.657  17.794  1.00 63.60           C  
ATOM  12482  O   TYR    94      31.096 -15.826  17.424  1.00 63.60           O  
ATOM  12483  CG  TYR    94      30.318 -20.057  18.293  1.00 63.60           C  
ATOM  12484  CD1 TYR    94      31.026 -21.170  17.796  1.00 63.60           C  
ATOM  12486  CD2 TYR    94      29.271 -20.254  19.211  1.00 63.60           C  
ATOM  12488  CE1 TYR    94      30.692 -22.475  18.205  1.00 63.60           C  
ATOM  12490  CE2 TYR    94      28.939 -21.552  19.631  1.00 63.60           C  
ATOM  12492  OH  TYR    94      29.275 -23.921  19.502  1.00 63.60           O  
ATOM  12494  CZ  TYR    94      29.628 -22.668  19.110  1.00 63.60           C  
ATOM  12495  N   ILE    95      33.098 -16.060  18.439  1.00 65.50           N  
ATOM  12497  CA  ILE    95      33.710 -14.892  17.801  1.00 65.50           C  
ATOM  12499  C   ILE    95      34.293 -15.330  16.462  1.00 65.50           C  
ATOM  12500  CB  ILE    95      34.747 -14.185  18.700  1.00 65.50           C  
ATOM  12502  O   ILE    95      35.102 -16.248  16.423  1.00 65.50           O  
ATOM  12503  CG1 ILE    95      34.044 -13.702  19.990  1.00 65.50           C  
ATOM  12506  CG2 ILE    95      35.386 -13.008  17.940  1.00 65.50           C  
ATOM  12510  CD1 ILE    95      34.947 -12.946  20.965  1.00 65.50           C  
ATOM  12514  N   LEU    96      33.879 -14.695  15.377  1.00 64.60           N  
ATOM  12516  CA  LEU    96      34.392 -14.873  14.028  1.00 64.60           C  
ATOM  12518  C   LEU    96      35.232 -13.637  13.730  1.00 64.60           C  
ATOM  12519  CB  LEU    96      33.221 -15.023  13.038  1.00 64.60           C  
ATOM  12522  O   LEU    96      34.675 -12.587  13.422  1.00 64.60           O  
ATOM  12523  CG  LEU    96      32.119 -16.008  13.458  1.00 64.60           C  
ATOM  12525  CD1 LEU    96      30.963 -15.949  12.475  1.00 64.60           C  
ATOM  12529  CD2 LEU    96      32.669 -17.424  13.509  1.00 64.60           C  
ATOM  12533  N   ASN    97      36.547 -13.726  13.901  1.00 64.40           N  
ATOM  12535  CA  ASN    97      37.430 -12.604  13.592  1.00 64.40           C  
ATOM  12537  C   ASN    97      37.712 -12.600  12.099  1.00 64.40           C  
ATOM  12538  CB  ASN    97      38.751 -12.728  14.363  1.00 64.40           C  
ATOM  12541  O   ASN    97      38.072 -13.647  11.550  1.00 64.40           O  
ATOM  12542  CG  ASN    97      38.622 -12.399  15.831  1.00 64.40           C  
ATOM  12543  ND2 ASN    97      39.447 -12.995  16.654  1.00 64.40           N  
ATOM  12546  OD1 ASN    97      37.831 -11.577  16.251  1.00 64.40           O  
ATOM  12547  N   LYS    98      37.669 -11.431  11.461  1.00 63.40           N  
ATOM  12549  CA  LYS    98      38.251 -11.303  10.136  1.00 63.40           C  
ATOM  12551  C   LYS    98      39.781 -11.417  10.212  1.00 63.40           C  
ATOM  12552  CB  LYS    98      37.804 -10.008   9.467  1.00 63.40           C  
ATOM  12555  O   LYS    98      40.489 -10.622  10.839  1.00 63.40           O  
ATOM  12556  CG  LYS    98      38.089 -10.160   7.968  1.00 63.40           C  
ATOM  12559  CD  LYS    98      38.527  -8.854   7.324  1.00 63.40           C  
ATOM  12562  CE  LYS    98      37.643  -8.565   6.122  1.00 63.40           C  
ATOM  12565  NZ  LYS    98      38.157  -7.371   5.423  1.00 63.40           N  
ATOM  12569  N   GLY    99      40.297 -12.467   9.586  1.00 51.80           N  
ATOM  12571  CA  GLY    99      41.719 -12.754   9.443  1.00 51.80           C  
ATOM  12574  C   GLY    99      42.434 -11.783   8.503  1.00 51.80           C  
ATOM  12575  O   GLY    99      41.807 -11.011   7.793  1.00 51.80           O  
ATOM  12576  N   GLU   100      43.767 -11.843   8.508  1.00 49.60           N  
ATOM  12578  CA  GLU   100      44.670 -11.166   7.541  1.00 49.60           C  
ATOM  12580  C   GLU   100      44.372 -11.553   6.084  1.00 49.60           C  
ATOM  12581  CB  GLU   100      46.119 -11.592   7.875  1.00 49.60           C  
ATOM  12584  O   GLU   100      44.671 -10.839   5.139  1.00 49.60           O  
ATOM  12585  CG  GLU   100      46.584 -10.904   9.159  1.00 49.60           C  
ATOM  12588  CD  GLU   100      47.859 -11.458   9.833  1.00 49.60           C  
ATOM  12589  OE1 GLU   100      47.982 -11.277  11.066  1.00 49.60           O  
ATOM  12590  OE2 GLU   100      48.721 -12.101   9.193  1.00 49.60           O  
ATOM  12591  N   ASP   101      43.769 -12.721   5.902  1.00 46.40           N  
ATOM  12593  CA  ASP   101      43.286 -13.266   4.647  1.00 46.40           C  
ATOM  12595  C   ASP   101      41.792 -12.990   4.418  1.00 46.40           C  
ATOM  12596  CB  ASP   101      43.691 -14.752   4.578  1.00 46.40           C  
ATOM  12599  O   ASP   101      41.106 -13.799   3.794  1.00 46.40           O  
ATOM  12600  CG  ASP   101      43.202 -15.621   5.747  1.00 46.40           C  
ATOM  12601  OD1 ASP   101      43.172 -15.168   6.918  1.00 46.40           O  
ATOM  12602  OD2 ASP   101      42.962 -16.831   5.530  1.00 46.40           O  
ATOM  12603  N   ASP   102      41.281 -11.883   4.970  1.00 51.70           N  
ATOM  12605  CA  ASP   102      39.868 -11.462   4.976  1.00 51.70           C  
ATOM  12607  C   ASP   102      38.881 -12.499   5.537  1.00 51.70           C  
ATOM  12608  CB  ASP   102      39.467 -10.980   3.586  1.00 51.70           C  
ATOM  12611  O   ASP   102      37.657 -12.401   5.424  1.00 51.70           O  
ATOM  12612  CG  ASP   102      39.143  -9.494   3.573  1.00 51.70           C  
ATOM  12613  OD1 ASP   102      40.045  -8.710   3.936  1.00 51.70           O  
ATOM  12614  OD2 ASP   102      37.979  -9.128   3.323  1.00 51.70           O  
ATOM  12615  N   SER   103      39.423 -13.556   6.128  1.00 57.40           N  
ATOM  12617  CA  SER   103      38.695 -14.774   6.402  1.00 57.40           C  
ATOM  12619  C   SER   103      38.054 -14.664   7.781  1.00 57.40           C  
ATOM  12620  CB  SER   103      39.676 -15.946   6.270  1.00 57.40           C  
ATOM  12623  O   SER   103      38.772 -14.624   8.776  1.00 57.40           O  
ATOM  12624  OG  SER   103      40.506 -15.999   7.399  1.00 57.40           O  
ATOM  12626  N   TRP   104      36.732 -14.707   7.873  1.00 66.00           N  
ATOM  12628  CA  TRP   104      35.982 -14.729   9.133  1.00 66.00           C  
ATOM  12630  C   TRP   104      36.041 -16.116   9.767  1.00 66.00           C  
ATOM  12631  CB  TRP   104      34.553 -14.233   8.922  1.00 66.00           C  
ATOM  12634  O   TRP   104      35.023 -16.752  10.024  1.00 66.00           O  
ATOM  12635  CG  TRP   104      34.454 -12.818   8.459  1.00 66.00           C  
ATOM  12636  CD1 TRP   104      35.025 -12.305   7.356  1.00 66.00           C  
ATOM  12638  CD2 TRP   104      33.956 -11.646   9.156  1.00 66.00           C  
ATOM  12639  CE2 TRP   104      34.086 -10.517   8.294  1.00 66.00           C  
ATOM  12640  CE3 TRP   104      33.508 -11.401  10.463  1.00 66.00           C  
ATOM  12642  NE1 TRP   104      34.630 -11.010   7.154  1.00 66.00           N  
ATOM  12644  CH2 TRP   104      33.498  -8.996  10.025  1.00 66.00           C  
ATOM  12646  CZ2 TRP   104      33.816  -9.218   8.690  1.00 66.00           C  
ATOM  12648  CZ3 TRP   104      33.290 -10.079  10.876  1.00 66.00           C  
ATOM  12650  N   LYS   105      37.264 -16.615   9.967  1.00 62.90           N  
ATOM  12652  CA  LYS   105      37.509 -17.829  10.732  1.00 62.90           C  
ATOM  12654  C   LYS   105      36.864 -17.629  12.098  1.00 62.90           C  
ATOM  12655  CB  LYS   105      39.016 -18.073  10.925  1.00 62.90           C  
ATOM  12658  O   LYS   105      37.042 -16.587  12.733  1.00 62.90           O  
ATOM  12659  CG  LYS   105      39.799 -18.471   9.664  1.00 62.90           C  
ATOM  12662  CD  LYS   105      41.296 -18.559  10.027  1.00 62.90           C  
ATOM  12665  CE  LYS   105      42.241 -18.836   8.850  1.00 62.90           C  
ATOM  12668  NZ  LYS   105      42.658 -17.590   8.156  1.00 62.90           N  
ATOM  12672  N   LEU   106      36.194 -18.666  12.587  1.00 64.40           N  
ATOM  12674  CA  LEU   106      35.957 -18.788  14.018  1.00 64.40           C  
ATOM  12676  C   LEU   106      37.293 -18.607  14.748  1.00 64.40           C  
ATOM  12677  CB  LEU   106      35.309 -20.154  14.289  1.00 64.40           C  
ATOM  12680  O   LEU   106      38.281 -19.248  14.390  1.00 64.40           O  
ATOM  12681  CG  LEU   106      34.988 -20.430  15.766  1.00 64.40           C  
ATOM  12683  CD1 LEU   106      33.898 -19.509  16.304  1.00 64.40           C  
ATOM  12687  CD2 LEU   106      34.481 -21.863  15.922  1.00 64.40           C  
ATOM  12691  N   ASP   107      37.328 -17.722  15.741  1.00 55.40           N  
ATOM  12693  CA  ASP   107      38.524 -17.406  16.507  1.00 55.40           C  
ATOM  12695  C   ASP   107      38.927 -18.599  17.375  1.00 55.40           C  
ATOM  12696  CB  ASP   107      38.346 -16.128  17.335  1.00 55.40           C  
ATOM  12699  O   ASP   107      38.564 -18.742  18.546  1.00 55.40           O  
ATOM  12700  CG  ASP   107      39.636 -15.775  18.093  1.00 55.40           C  
ATOM  12701  OD1 ASP   107      40.690 -16.415  17.839  1.00 55.40           O  
ATOM  12702  OD2 ASP   107      39.587 -14.856  18.933  1.00 55.40           O  
ATOM  12703  N   THR   108      39.725 -19.473  16.772  1.00 45.50           N  
ATOM  12705  CA  THR   108      40.276 -20.657  17.420  1.00 45.50           C  
ATOM  12707  C   THR   108      41.235 -20.317  18.559  1.00 45.50           C  
ATOM  12708  CB  THR   108      40.982 -21.556  16.394  1.00 45.50           C  
ATOM  12710  O   THR   108      41.530 -21.205  19.360  1.00 45.50           O  
ATOM  12711  CG2 THR   108      39.992 -22.221  15.439  1.00 45.50           C  
ATOM  12715  OG1 THR   108      41.895 -20.824  15.604  1.00 45.50           O  
ATOM  12717  N   THR   109      41.719 -19.071  18.681  1.00 42.20           N  
ATOM  12719  CA  THR   109      42.602 -18.686  19.798  1.00 42.20           C  
ATOM  12721  C   THR   109      41.851 -18.667  21.132  1.00 42.20           C  
ATOM  12722  CB  THR   109      43.351 -17.362  19.560  1.00 42.20           C  
ATOM  12724  O   THR   109      42.425 -19.024  22.161  1.00 42.20           O  
ATOM  12725  CG2 THR   109      44.048 -17.296  18.200  1.00 42.20           C  
ATOM  12729  OG1 THR   109      42.536 -16.231  19.697  1.00 42.20           O  
ATOM  12731  N   ASN   110      40.539 -18.409  21.102  1.00 40.60           N  
ATOM  12733  CA  ASN   110      39.637 -18.461  22.254  1.00 40.60           C  
ATOM  12735  C   ASN   110      38.803 -19.764  22.323  1.00 40.60           C  
ATOM  12736  CB  ASN   110      38.841 -17.137  22.326  1.00 40.60           C  
ATOM  12739  O   ASN   110      37.686 -19.790  22.843  1.00 40.60           O  
ATOM  12740  CG  ASN   110      39.389 -16.154  23.353  1.00 40.60           C  
ATOM  12741  ND2 ASN   110      39.152 -14.880  23.149  1.00 40.60           N  
ATOM  12744  OD1 ASN   110      39.966 -16.520  24.370  1.00 40.60           O  
ATOM  12745  N   ASN   111      39.374 -20.898  21.885  1.00 33.30           N  
ATOM  12747  CA  ASN   111      38.737 -22.226  21.971  1.00 33.30           C  
ATOM  12749  C   ASN   111      38.351 -22.668  23.405  1.00 33.30           C  
ATOM  12750  CB  ASN   111      39.631 -23.279  21.273  1.00 33.30           C  
ATOM  12753  O   ASN   111      37.550 -23.588  23.575  1.00 33.30           O  
ATOM  12754  CG  ASN   111      39.044 -23.818  19.976  1.00 33.30           C  
ATOM  12755  ND2 ASN   111      39.866 -24.359  19.109  1.00 33.30           N  
ATOM  12758  OD1 ASN   111      37.849 -23.802  19.735  1.00 33.30           O  
ATOM  12759  N   ASN   112      38.836 -21.979  24.447  1.00 31.90           N  
ATOM  12761  CA  ASN   112      38.278 -22.033  25.805  1.00 31.90           C  
ATOM  12763  C   ASN   112      36.936 -21.275  25.892  1.00 31.90           C  
ATOM  12764  CB  ASN   112      39.336 -21.554  26.825  1.00 31.90           C  
ATOM  12767  O   ASN   112      36.763 -20.331  26.666  1.00 31.90           O  
ATOM  12768  CG  ASN   112      40.082 -22.683  27.509  1.00 31.90           C  
ATOM  12769  ND2 ASN   112      41.209 -22.382  28.107  1.00 31.90           N  
ATOM  12772  OD1 ASN   112      39.663 -23.825  27.575  1.00 31.90           O  
ATOM  12773  N   SER   113      35.954 -21.717  25.107  1.00 34.60           N  
ATOM  12775  CA  SER   113      34.635 -21.099  25.071  1.00 34.60           C  
ATOM  12777  C   SER   113      33.935 -21.201  26.425  1.00 34.60           C  
ATOM  12778  CB  SER   113      33.780 -21.729  23.975  1.00 34.60           C  
ATOM  12781  O   SER   113      33.497 -22.284  26.827  1.00 34.60           O  
ATOM  12782  OG  SER   113      33.537 -23.115  24.186  1.00 34.60           O  
ATOM  12784  N   ARG   114      33.775 -20.067  27.113  1.00 34.20           N  
ATOM  12786  CA  ARG   114      32.943 -19.984  28.314  1.00 34.20           C  
ATOM  12788  C   ARG   114      31.474 -20.031  27.924  1.00 34.20           C  
ATOM  12789  CB  ARG   114      33.261 -18.727  29.124  1.00 34.20           C  
ATOM  12792  O   ARG   114      30.895 -19.032  27.512  1.00 34.20           O  
ATOM  12793  CG  ARG   114      34.610 -18.861  29.838  1.00 34.20           C  
ATOM  12796  CD  ARG   114      34.718 -17.716  30.841  1.00 34.20           C  
ATOM  12799  NE  ARG   114      35.916 -17.824  31.685  1.00 34.20           N  
ATOM  12801  NH1 ARG   114      35.558 -15.886  32.859  1.00 34.20           N  
ATOM  12804  NH2 ARG   114      37.301 -17.195  33.369  1.00 34.20           N  
ATOM  12807  CZ  ARG   114      36.248 -16.972  32.636  1.00 34.20           C  
ATOM  12808  N   VAL   115      30.885 -21.209  28.074  1.00 35.70           N  
ATOM  12810  CA  VAL   115      29.442 -21.399  27.949  1.00 35.70           C  
ATOM  12812  C   VAL   115      28.801 -21.098  29.300  1.00 35.70           C  
ATOM  12813  CB  VAL   115      29.109 -22.803  27.429  1.00 35.70           C  
ATOM  12815  O   VAL   115      29.193 -21.697  30.300  1.00 35.70           O  
ATOM  12816  CG1 VAL   115      27.629 -22.887  27.064  1.00 35.70           C  
ATOM  12820  CG2 VAL   115      29.952 -23.122  26.187  1.00 35.70           C  
ATOM  12824  N   SER   116      27.871 -20.143  29.348  1.00 38.70           N  
ATOM  12826  CA  SER   116      27.413 -19.524  30.599  1.00 38.70           C  
ATOM  12828  C   SER   116      25.899 -19.312  30.648  1.00 38.70           C  
ATOM  12829  CB  SER   116      28.128 -18.186  30.798  1.00 38.70           C  
ATOM  12832  O   SER   116      25.272 -18.931  29.657  1.00 38.70           O  
ATOM  12833  OG  SER   116      27.969 -17.750  32.133  1.00 38.70           O  
ATOM  12835  N   GLU   117      25.317 -19.540  31.825  1.00 39.30           N  
ATOM  12837  CA  GLU   117      23.909 -19.280  32.140  1.00 39.30           C  
ATOM  12839  C   GLU   117      23.757 -17.850  32.688  1.00 39.30           C  
ATOM  12840  CB  GLU   117      23.363 -20.332  33.137  1.00 39.30           C  
ATOM  12843  O   GLU   117      23.582 -17.659  33.887  1.00 39.30           O  
ATOM  12844  CG  GLU   117      23.454 -21.776  32.622  1.00 39.30           C  
ATOM  12847  CD  GLU   117      22.728 -22.818  33.496  1.00 39.30           C  
ATOM  12848  OE1 GLU   117      22.476 -23.930  32.982  1.00 39.30           O  
ATOM  12849  OE2 GLU   117      22.432 -22.608  34.694  1.00 39.30           O  
ATOM  12850  N   ASP   118      23.849 -16.833  31.825  1.00 37.80           N  
ATOM  12852  CA  ASP   118      23.704 -15.427  32.237  1.00 37.80           C  
ATOM  12854  C   ASP   118      22.794 -14.626  31.283  1.00 37.80           C  
ATOM  12855  CB  ASP   118      25.094 -14.788  32.452  1.00 37.80           C  
ATOM  12858  O   ASP   118      22.594 -15.017  30.124  1.00 37.80           O  
ATOM  12859  CG  ASP   118      25.202 -14.054  33.795  1.00 37.80           C  
ATOM  12860  OD1 ASP   118      24.160 -13.490  34.211  1.00 37.80           O  
ATOM  12861  OD2 ASP   118      26.331 -14.032  34.349  1.00 37.80           O  
ATOM  12862  N   LYS   119      22.164 -13.552  31.785  1.00 42.60           N  
ATOM  12864  CA  LYS   119      21.022 -12.890  31.105  1.00 42.60           C  
ATOM  12866  C   LYS   119      21.272 -11.480  30.559  1.00 42.60           C  
ATOM  12867  CB  LYS   119      19.792 -12.844  32.028  1.00 42.60           C  
ATOM  12870  O   LYS   119      20.590 -11.111  29.607  1.00 42.60           O  
ATOM  12871  CG  LYS   119      19.060 -14.185  32.209  1.00 42.60           C  
ATOM  12874  CD  LYS   119      17.781 -13.915  33.020  1.00 42.60           C  
ATOM  12877  CE  LYS   119      16.947 -15.169  33.301  1.00 42.60           C  
ATOM  12880  NZ  LYS   119      15.747 -14.809  34.104  1.00 42.60           N  
ATOM  12884  N   LYS   120      22.167 -10.681  31.150  1.00 42.00           N  
ATOM  12886  CA  LYS   120      22.318  -9.257  30.792  1.00 42.00           C  
ATOM  12888  C   LYS   120      23.422  -9.045  29.750  1.00 42.00           C  
ATOM  12889  CB  LYS   120      22.500  -8.380  32.050  1.00 42.00           C  
ATOM  12892  O   LYS   120      24.586  -9.317  30.018  1.00 42.00           O  
ATOM  12893  CG  LYS   120      21.223  -8.356  32.918  1.00 42.00           C  
ATOM  12896  CD  LYS   120      21.140  -7.132  33.849  1.00 42.00           C  
ATOM  12899  CE  LYS   120      19.732  -7.037  34.467  1.00 42.00           C  
ATOM  12902  NZ  LYS   120      19.333  -5.633  34.730  1.00 42.00           N  
ATOM  12906  N   PHE   121      23.047  -8.532  28.576  1.00 34.60           N  
ATOM  12908  CA  PHE   121      23.947  -8.177  27.473  1.00 34.60           C  
ATOM  12910  C   PHE   121      23.442  -6.886  26.803  1.00 34.60           C  
ATOM  12911  CB  PHE   121      24.014  -9.352  26.480  1.00 34.60           C  
ATOM  12914  O   PHE   121      22.251  -6.771  26.517  1.00 34.60           O  
ATOM  12915  CG  PHE   121      25.160  -9.288  25.485  1.00 34.60           C  
ATOM  12916  CD1 PHE   121      24.981  -8.692  24.221  1.00 34.60           C  
ATOM  12918  CD2 PHE   121      26.405  -9.859  25.816  1.00 34.60           C  
ATOM  12920  CE1 PHE   121      26.041  -8.669  23.296  1.00 34.60           C  
ATOM  12922  CE2 PHE   121      27.464  -9.836  24.890  1.00 34.60           C  
ATOM  12924  CZ  PHE   121      27.281  -9.241  23.629  1.00 34.60           C  
ATOM  12926  N   LYS   122      24.323  -5.900  26.594  1.00 39.80           N  
ATOM  12928  CA  LYS   122      24.030  -4.580  25.996  1.00 39.80           C  
ATOM  12930  C   LYS   122      25.337  -4.021  25.414  1.00 39.80           C  
ATOM  12931  CB  LYS   122      23.413  -3.668  27.081  1.00 39.80           C  
ATOM  12934  O   LYS   122      26.391  -4.307  25.977  1.00 39.80           O  
ATOM  12935  CG  LYS   122      22.802  -2.347  26.569  1.00 39.80           C  
ATOM  12938  CD  LYS   122      21.936  -1.701  27.671  1.00 39.80           C  
ATOM  12941  CE  LYS   122      21.320  -0.355  27.251  1.00 39.80           C  
ATOM  12944  NZ  LYS   122      20.315   0.129  28.245  1.00 39.80           N  
ATOM  12948  N   TYR   123      25.278  -3.284  24.302  1.00 43.00           N  
ATOM  12950  CA  TYR   123      26.452  -2.975  23.470  1.00 43.00           C  
ATOM  12952  C   TYR   123      26.481  -1.523  22.958  1.00 43.00           C  
ATOM  12953  CB  TYR   123      26.473  -3.951  22.278  1.00 43.00           C  
ATOM  12956  O   TYR   123      25.462  -1.039  22.472  1.00 43.00           O  
ATOM  12957  CG  TYR   123      27.686  -3.776  21.385  1.00 43.00           C  
ATOM  12958  CD1 TYR   123      27.668  -2.817  20.351  1.00 43.00           C  
ATOM  12960  CD2 TYR   123      28.860  -4.509  21.644  1.00 43.00           C  
ATOM  12962  CE1 TYR   123      28.841  -2.544  19.626  1.00 43.00           C  
ATOM  12964  CE2 TYR   123      30.035  -4.241  20.914  1.00 43.00           C  
ATOM  12966  OH  TYR   123      31.178  -2.856  19.304  1.00 43.00           O  
ATOM  12968  CZ  TYR   123      30.034  -3.230  19.927  1.00 43.00           C  
ATOM  12969  N   ASP   124      27.663  -0.901  23.056  1.00 33.30           N  
ATOM  12971  CA  ASP   124      28.267   0.192  22.253  1.00 33.30           C  
ATOM  12973  C   ASP   124      29.742   0.277  22.767  1.00 33.30           C  
ATOM  12974  CB  ASP   124      27.484   1.514  22.453  1.00 33.30           C  
ATOM  12977  O   ASP   124      29.951   0.034  23.959  1.00 33.30           O  
ATOM  12978  CG  ASP   124      27.331   2.364  21.179  1.00 33.30           C  
ATOM  12979  OD1 ASP   124      28.045   2.088  20.188  1.00 33.30           O  
ATOM  12980  OD2 ASP   124      26.477   3.281  21.207  1.00 33.30           O  
ATOM  12981  N   PHE   125      30.845   0.512  22.037  1.00 44.20           N  
ATOM  12983  CA  PHE   125      31.121   1.197  20.764  1.00 44.20           C  
ATOM  12985  C   PHE   125      32.393   0.620  20.067  1.00 44.20           C  
ATOM  12986  CB  PHE   125      31.500   2.660  21.088  1.00 44.20           C  
ATOM  12989  O   PHE   125      33.257   0.093  20.762  1.00 44.20           O  
ATOM  12990  CG  PHE   125      30.516   3.570  21.800  1.00 44.20           C  
ATOM  12991  CD1 PHE   125      29.846   4.565  21.065  1.00 44.20           C  
ATOM  12993  CD2 PHE   125      30.326   3.491  23.194  1.00 44.20           C  
ATOM  12995  CE1 PHE   125      28.973   5.457  21.710  1.00 44.20           C  
ATOM  12997  CE2 PHE   125      29.435   4.372  23.838  1.00 44.20           C  
ATOM  12999  CZ  PHE   125      28.761   5.356  23.095  1.00 44.20           C  
ATOM  13001  N   GLN   126      32.544   0.869  18.752  1.00 38.40           N  
ATOM  13003  CA  GLN   126      33.767   0.867  17.894  1.00 38.40           C  
ATOM  13005  C   GLN   126      34.757  -0.341  17.923  1.00 38.40           C  
ATOM  13006  CB  GLN   126      34.481   2.243  17.938  1.00 38.40           C  
ATOM  13009  O   GLN   126      34.542  -1.368  18.555  1.00 38.40           O  
ATOM  13010  CG  GLN   126      33.566   3.420  17.545  1.00 38.40           C  
ATOM  13013  CD  GLN   126      34.334   4.680  17.145  1.00 38.40           C  
ATOM  13014  NE2 GLN   126      34.256   5.099  15.901  1.00 38.40           N  
ATOM  13017  OE1 GLN   126      35.004   5.330  17.934  1.00 38.40           O  
ATOM  13018  N   GLU   127      35.793  -0.263  17.072  1.00 45.60           N  
ATOM  13020  CA  GLU   127      36.287  -1.395  16.261  1.00 45.60           C  
ATOM  13022  C   GLU   127      37.397  -2.246  16.911  1.00 45.60           C  
ATOM  13023  CB  GLU   127      36.752  -0.834  14.898  1.00 45.60           C  
ATOM  13026  O   GLU   127      37.307  -3.472  16.908  1.00 45.60           O  
ATOM  13027  CG  GLU   127      35.610  -0.113  14.147  1.00 45.60           C  
ATOM  13030  CD  GLU   127      36.049   0.728  12.940  1.00 45.60           C  
ATOM  13031  OE1 GLU   127      35.141   1.059  12.147  1.00 45.60           O  
ATOM  13032  OE2 GLU   127      37.221   1.163  12.909  1.00 45.60           O  
ATOM  13033  N   ASP   128      38.426  -1.628  17.503  1.00 46.40           N  
ATOM  13035  CA  ASP   128      39.612  -2.330  18.043  1.00 46.40           C  
ATOM  13037  C   ASP   128      39.387  -3.015  19.409  1.00 46.40           C  
ATOM  13038  CB  ASP   128      40.783  -1.332  18.169  1.00 46.40           C  
ATOM  13041  O   ASP   128      40.289  -3.665  19.953  1.00 46.40           O  
ATOM  13042  CG  ASP   128      41.649  -1.167  16.915  1.00 46.40           C  
ATOM  13043  OD1 ASP   128      41.824  -2.154  16.161  1.00 46.40           O  
ATOM  13044  OD2 ASP   128      42.234  -0.068  16.801  1.00 46.40           O  
ATOM  13045  N   SER   129      38.223  -2.821  20.033  1.00 52.90           N  
ATOM  13047  CA  SER   129      38.003  -3.212  21.426  1.00 52.90           C  
ATOM  13049  C   SER   129      36.529  -3.297  21.795  1.00 52.90           C  
ATOM  13050  CB  SER   129      38.682  -2.203  22.353  1.00 52.90           C  
ATOM  13053  O   SER   129      35.817  -2.304  21.674  1.00 52.90           O  
ATOM  13054  OG  SER   129      38.195  -0.897  22.103  1.00 52.90           O  
ATOM  13056  N   PHE   130      36.095  -4.425  22.355  1.00 56.00           N  
ATOM  13058  CA  PHE   130      34.741  -4.582  22.883  1.00 56.00           C  
ATOM  13060  C   PHE   130      34.750  -4.948  24.367  1.00 56.00           C  
ATOM  13061  CB  PHE   130      33.924  -5.547  22.016  1.00 56.00           C  
ATOM  13064  O   PHE   130      35.726  -5.454  24.925  1.00 56.00           O  
ATOM  13065  CG  PHE   130      34.307  -7.009  22.129  1.00 56.00           C  
ATOM  13066  CD1 PHE   130      35.411  -7.503  21.409  1.00 56.00           C  
ATOM  13068  CD2 PHE   130      33.559  -7.877  22.949  1.00 56.00           C  
ATOM  13070  CE1 PHE   130      35.800  -8.845  21.552  1.00 56.00           C  
ATOM  13072  CE2 PHE   130      33.942  -9.224  23.079  1.00 56.00           C  
ATOM  13074  CZ  PHE   130      35.082  -9.697  22.407  1.00 56.00           C  
ATOM  13076  N   VAL   131      33.646  -4.630  25.038  1.00 58.40           N  
ATOM  13078  CA  VAL   131      33.545  -4.696  26.495  1.00 58.40           C  
ATOM  13080  C   VAL   131      32.257  -5.418  26.865  1.00 58.40           C  
ATOM  13081  CB  VAL   131      33.608  -3.279  27.098  1.00 58.40           C  
ATOM  13083  O   VAL   131      31.178  -4.977  26.482  1.00 58.40           O  
ATOM  13084  CG1 VAL   131      33.670  -3.358  28.624  1.00 58.40           C  
ATOM  13088  CG2 VAL   131      34.841  -2.492  26.632  1.00 58.40           C  
ATOM  13092  N   TYR   132      32.346  -6.522  27.611  1.00 62.70           N  
ATOM  13094  CA  TYR   132      31.165  -7.281  28.041  1.00 62.70           C  
ATOM  13096  C   TYR   132      31.213  -7.675  29.518  1.00 62.70           C  
ATOM  13097  CB  TYR   132      30.915  -8.494  27.131  1.00 62.70           C  
ATOM  13100  O   TYR   132      32.280  -7.863  30.105  1.00 62.70           O  
ATOM  13101  CG  TYR   132      31.930  -9.621  27.227  1.00 62.70           C  
ATOM  13102  CD1 TYR   132      33.081  -9.581  26.423  1.00 62.70           C  
ATOM  13104  CD2 TYR   132      31.703 -10.731  28.068  1.00 62.70           C  
ATOM  13106  CE1 TYR   132      33.992 -10.650  26.441  1.00 62.70           C  
ATOM  13108  CE2 TYR   132      32.639 -11.787  28.113  1.00 62.70           C  
ATOM  13110  OH  TYR   132      34.738 -12.723  27.385  1.00 62.70           O  
ATOM  13112  CZ  TYR   132      33.797 -11.744  27.305  1.00 62.70           C  
ATOM  13113  N   TYR   133      30.029  -7.805  30.119  1.00 57.50           N  
ATOM  13115  CA  TYR   133      29.840  -8.253  31.497  1.00 57.50           C  
ATOM  13117  C   TYR   133      29.455  -9.737  31.522  1.00 57.50           C  
ATOM  13118  CB  TYR   133      28.777  -7.377  32.173  1.00 57.50           C  
ATOM  13121  O   TYR   133      28.506 -10.140  30.855  1.00 57.50           O  
ATOM  13122  CG  TYR   133      28.676  -7.593  33.670  1.00 57.50           C  
ATOM  13123  CD1 TYR   133      27.561  -8.234  34.246  1.00 57.50           C  
ATOM  13125  CD2 TYR   133      29.722  -7.142  34.492  1.00 57.50           C  
ATOM  13127  CE1 TYR   133      27.492  -8.402  35.646  1.00 57.50           C  
ATOM  13129  CE2 TYR   133      29.662  -7.310  35.885  1.00 57.50           C  
ATOM  13131  OH  TYR   133      28.505  -8.085  37.818  1.00 57.50           O  
ATOM  13133  CZ  TYR   133      28.542  -7.933  36.467  1.00 57.50           C  
ATOM  13134  N   HIS   134      30.194 -10.562  32.266  1.00 58.10           N  
ATOM  13136  CA  HIS   134      29.967 -12.013  32.350  1.00 58.10           C  
ATOM  13138  C   HIS   134      30.557 -12.588  33.640  1.00 58.10           C  
ATOM  13139  CB  HIS   134      30.610 -12.687  31.123  1.00 58.10           C  
ATOM  13142  O   HIS   134      31.700 -12.277  33.981  1.00 58.10           O  
ATOM  13143  CG  HIS   134      30.970 -14.135  31.340  1.00 58.10           C  
ATOM  13144  CD2 HIS   134      32.233 -14.586  31.589  1.00 58.10           C  
ATOM  13146  ND1 HIS   134      30.068 -15.185  31.529  1.00 58.10           N  
ATOM  13148  CE1 HIS   134      30.419 -17.220  32.111  1.00 58.10           C  
ATOM  13150  NE2 HIS   134      32.817 -16.521  32.310  1.00 58.10           N  
ATOM  13151  N   SER   135      29.818 -13.459  34.347  1.00 57.00           N  
ATOM  13153  CA  SER   135      30.289 -14.118  35.584  1.00 57.00           C  
ATOM  13155  C   SER   135      30.945 -13.141  36.564  1.00 57.00           C  
ATOM  13156  CB  SER   135      31.210 -15.304  35.282  1.00 57.00           C  
ATOM  13159  O   SER   135      32.002 -13.409  37.141  1.00 57.00           O  
ATOM  13160  OG  SER   135      30.461 -16.376  34.759  1.00 57.00           O  
ATOM  13162  N   LYS   136      30.300 -11.982  36.729  1.00 59.50           N  
ATOM  13164  CA  LYS   136      30.740 -10.899  37.609  1.00 59.50           C  
ATOM  13166  C   LYS   136      32.114 -10.310  37.263  1.00 59.50           C  
ATOM  13167  CB  LYS   136      30.622 -11.302  39.088  1.00 59.50           C  
ATOM  13170  O   LYS   136      32.806  -9.797  38.135  1.00 59.50           O  
ATOM  13171  CG  LYS   136      29.524 -12.317  39.432  1.00 59.50           C  
ATOM  13174  CD  LYS   136      29.471 -12.621  40.931  1.00 59.50           C  
ATOM  13177  CE  LYS   136      28.354 -13.655  41.135  1.00 59.50           C  
ATOM  13180  NZ  LYS   136      27.650 -13.459  42.419  1.00 59.50           N  
ATOM  13184  N   LYS   137      32.531 -10.359  35.997  1.00 60.80           N  
ATOM  13186  CA  LYS   137      33.722  -9.663  35.491  1.00 60.80           C  
ATOM  13188  C   LYS   137      33.345  -8.829  34.278  1.00 60.80           C  
ATOM  13189  CB  LYS   137      34.856 -10.651  35.161  1.00 60.80           C  
ATOM  13192  O   LYS   137      32.539  -9.269  33.462  1.00 60.80           O  
ATOM  13193  CG  LYS   137      35.094 -11.659  36.294  1.00 60.80           C  
ATOM  13196  CD  LYS   137      36.511 -12.235  36.307  1.00 60.80           C  
ATOM  13199  CE  LYS   137      36.520 -13.368  37.342  1.00 60.80           C  
ATOM  13202  NZ  LYS   137      37.822 -13.489  38.033  1.00 60.80           N  
ATOM  13206  N   VAL   138      33.962  -7.659  34.136  1.00 66.40           N  
ATOM  13208  CA  VAL   138      33.997  -6.977  32.841  1.00 66.40           C  
ATOM  13210  C   VAL   138      35.237  -7.443  32.112  1.00 66.40           C  
ATOM  13211  CB  VAL   138      33.951  -5.451  32.929  1.00 66.40           C  
ATOM  13213  O   VAL   138      36.363  -7.221  32.565  1.00 66.40           O  
ATOM  13214  CG1 VAL   138      34.011  -4.825  31.535  1.00 66.40           C  
ATOM  13218  CG2 VAL   138      32.627  -5.002  33.534  1.00 66.40           C  
ATOM  13222  N   HIS   139      35.012  -8.108  30.993  1.00 63.60           N  
ATOM  13224  CA  HIS   139      36.035  -8.444  30.029  1.00 63.60           C  
ATOM  13226  C   HIS   139      36.174  -7.257  29.077  1.00 63.60           C  
ATOM  13227  CB  HIS   139      35.622  -9.747  29.342  1.00 63.60           C  
ATOM  13230  O   HIS   139      35.274  -6.985  28.287  1.00 63.60           O  
ATOM  13231  CG  HIS   139      35.854 -10.968  30.201  1.00 63.60           C  
ATOM  13232  CD2 HIS   139      35.217 -11.327  31.363  1.00 63.60           C  
ATOM  13234  ND1 HIS   139      36.769 -11.949  29.921  1.00 63.60           N  
ATOM  13236  CE1 HIS   139      36.704 -12.868  30.895  1.00 63.60           C  
ATOM  13238  NE2 HIS   139      35.780 -12.537  31.820  1.00 63.60           N  
ATOM  13239  N   PHE   140      37.281  -6.524  29.206  1.00 63.50           N  
ATOM  13241  CA  PHE   140      37.714  -5.547  28.214  1.00 63.50           C  
ATOM  13243  C   PHE   140      38.606  -6.309  27.232  1.00 63.50           C  
ATOM  13244  CB  PHE   140      38.462  -4.393  28.909  1.00 63.50           C  
ATOM  13247  O   PHE   140      39.766  -6.586  27.549  1.00 63.50           O  
ATOM  13248  CG  PHE   140      37.688  -3.660  29.993  1.00 63.50           C  
ATOM  13249  CD1 PHE   140      36.906  -2.533  29.681  1.00 63.50           C  
ATOM  13251  CD2 PHE   140      37.748  -4.104  31.329  1.00 63.50           C  
ATOM  13253  CE1 PHE   140      36.169  -1.880  30.682  1.00 63.50           C  
ATOM  13255  CE2 PHE   140      37.018  -3.445  32.332  1.00 63.50           C  
ATOM  13257  CZ  PHE   140      36.218  -2.338  32.006  1.00 63.50           C  
ATOM  13259  N   GLU   141      38.056  -6.731  26.097  1.00 60.80           N  
ATOM  13261  CA  GLU   141      38.803  -7.457  25.068  1.00 60.80           C  
ATOM  13263  C   GLU   141      39.267  -6.444  24.030  1.00 60.80           C  
ATOM  13264  CB  GLU   141      38.011  -8.647  24.492  1.00 60.80           C  
ATOM  13267  O   GLU   141      38.455  -5.823  23.348  1.00 60.80           O  
ATOM  13268  CG  GLU   141      37.428  -9.517  25.624  1.00 60.80           C  
ATOM  13271  CD  GLU   141      37.369 -11.040  25.390  1.00 60.80           C  
ATOM  13272  OE1 GLU   141      37.131 -11.747  26.409  1.00 60.80           O  
ATOM  13273  OE2 GLU   141      37.539 -11.511  24.248  1.00 60.80           O  
ATOM  13274  N   TYR   142      40.579  -6.215  23.971  1.00 61.40           N  
ATOM  13276  CA  TYR   142      41.178  -5.213  23.099  1.00 61.40           C  
ATOM  13278  C   TYR   142      42.258  -5.851  22.231  1.00 61.40           C  
ATOM  13279  CB  TYR   142      41.679  -4.006  23.917  1.00 61.40           C  
ATOM  13282  O   TYR   142      43.075  -6.655  22.695  1.00 61.40           O  
ATOM  13283  CG  TYR   142      42.874  -4.256  24.828  1.00 61.40           C  
ATOM  13284  CD1 TYR   142      42.698  -4.871  26.083  1.00 61.40           C  
ATOM  13286  CD2 TYR   142      44.165  -3.870  24.414  1.00 61.40           C  
ATOM  13288  CE1 TYR   142      43.813  -5.144  26.899  1.00 61.40           C  
ATOM  13290  CE2 TYR   142      45.277  -4.102  25.248  1.00 61.40           C  
ATOM  13292  OH  TYR   142      46.175  -4.993  27.288  1.00 61.40           O  
ATOM  13294  CZ  TYR   142      45.101  -4.752  26.489  1.00 61.40           C  
ATOM  13295  N   LYS   143      42.279  -5.484  20.953  1.00 56.10           N  
ATOM  13297  CA  LYS   143      43.353  -5.831  20.027  1.00 56.10           C  
ATOM  13299  C   LYS   143      44.639  -5.199  20.565  1.00 56.10           C  
ATOM  13300  CB  LYS   143      42.911  -5.323  18.649  1.00 56.10           C  
ATOM  13303  O   LYS   143      44.729  -3.983  20.759  1.00 56.10           O  
ATOM  13304  CG  LYS   143      43.744  -5.812  17.453  1.00 56.10           C  
ATOM  13307  CD  LYS   143      43.070  -5.244  16.196  1.00 56.10           C  
ATOM  13310  CE  LYS   143      43.798  -5.445  14.863  1.00 56.10           C  
ATOM  13313  NZ  LYS   143      43.194  -4.554  13.830  1.00 56.10           N  
ATOM  13317  N   LYS   144      45.622  -6.022  20.939  1.00 54.40           N  
ATOM  13319  CA  LYS   144      46.818  -5.524  21.628  1.00 54.40           C  
ATOM  13321  C   LYS   144      47.650  -4.727  20.628  1.00 54.40           C  
ATOM  13322  CB  LYS   144      47.577  -6.704  22.232  1.00 54.40           C  
ATOM  13325  O   LYS   144      48.210  -5.325  19.715  1.00 54.40           O  
ATOM  13326  CG  LYS   144      48.578  -6.293  23.317  1.00 54.40           C  
ATOM  13329  CD  LYS   144      49.502  -7.481  23.600  1.00 54.40           C  
ATOM  13332  CE  LYS   144      50.216  -7.336  24.943  1.00 54.40           C  
ATOM  13335  NZ  LYS   144      50.937  -8.590  25.262  1.00 54.40           N  
ATOM  13339  N   SER   145      47.696  -3.403  20.802  1.00 46.20           N  
ATOM  13341  CA  SER   145      48.261  -2.438  19.843  1.00 46.20           C  
ATOM  13343  C   SER   145      49.555  -2.941  19.180  1.00 46.20           C  
ATOM  13344  CB  SER   145      48.503  -1.105  20.559  1.00 46.20           C  
ATOM  13347  O   SER   145      50.526  -3.255  19.874  1.00 46.20           O  
ATOM  13348  OG  SER   145      48.839  -0.078  19.650  1.00 46.20           O  
ATOM  13350  N   GLY   146      49.529  -3.061  17.846  1.00 44.50           N  
ATOM  13352  CA  GLY   146      50.586  -3.679  17.035  1.00 44.50           C  
ATOM  13355  C   GLY   146      50.478  -5.201  16.830  1.00 44.50           C  
ATOM  13356  O   GLY   146      51.452  -5.816  16.411  1.00 44.50           O  
ATOM  13357  N   THR   147      49.346  -5.843  17.154  1.00 39.90           N  
ATOM  13359  CA  THR   147      49.103  -7.276  16.882  1.00 39.90           C  
ATOM  13361  C   THR   147      47.615  -7.577  16.641  1.00 39.90           C  
ATOM  13362  CB  THR   147      49.582  -8.186  18.038  1.00 39.90           C  
ATOM  13364  O   THR   147      46.762  -7.014  17.324  1.00 39.90           O  
ATOM  13365  CG2 THR   147      51.014  -7.984  18.529  1.00 39.90           C  
ATOM  13369  OG1 THR   147      48.771  -8.047  19.176  1.00 39.90           O  
ATOM  13371  N   LYS   148      47.288  -8.566  15.792  1.00 45.30           N  
ATOM  13373  CA  LYS   148      45.938  -9.181  15.729  1.00 45.30           C  
ATOM  13375  C   LYS   148      45.577 -10.044  16.958  1.00 45.30           C  
ATOM  13376  CB  LYS   148      45.737  -9.973  14.411  1.00 45.30           C  
ATOM  13379  O   LYS   148      44.539 -10.698  16.969  1.00 45.30           O  
ATOM  13380  CG  LYS   148      45.554  -9.092  13.159  1.00 45.30           C  
ATOM  13383  CD  LYS   148      44.511  -9.687  12.188  1.00 45.30           C  
ATOM  13386  CE  LYS   148      44.300  -8.759  10.983  1.00 45.30           C  
ATOM  13389  NZ  LYS   148      43.107  -9.078  10.155  1.00 45.30           N  
ATOM  13393  N   VAL   149      46.409 -10.077  18.006  1.00 45.90           N  
ATOM  13395  CA  VAL   149      46.119 -10.850  19.222  1.00 45.90           C  
ATOM  13397  C   VAL   149      45.188 -10.044  20.123  1.00 45.90           C  
ATOM  13398  CB  VAL   149      47.398 -11.287  19.965  1.00 45.90           C  
ATOM  13400  O   VAL   149      45.621  -9.122  20.822  1.00 45.90           O  
ATOM  13401  CG1 VAL   149      47.064 -12.154  21.189  1.00 45.90           C  
ATOM  13405  CG2 VAL   149      48.317 -12.115  19.055  1.00 45.90           C  
ATOM  13409  N   TRP   150      43.913 -10.435  20.148  1.00 54.10           N  
ATOM  13411  CA  TRP   150      42.960 -10.004  21.167  1.00 54.10           C  
ATOM  13413  C   TRP   150      43.508 -10.345  22.554  1.00 54.10           C  
ATOM  13414  CB  TRP   150      41.597 -10.658  20.922  1.00 54.10           C  
ATOM  13417  O   TRP   150      43.621 -11.504  22.950  1.00 54.10           O  
ATOM  13418  CG  TRP   150      40.890 -10.146  19.708  1.00 54.10           C  
ATOM  13419  CD1 TRP   150      40.830 -10.765  18.508  1.00 54.10           C  
ATOM  13421  CD2 TRP   150      40.112  -8.918  19.560  1.00 54.10           C  
ATOM  13422  CE2 TRP   150      39.624  -8.847  18.222  1.00 54.10           C  
ATOM  13423  CE3 TRP   150      39.749  -7.867  20.429  1.00 54.10           C  
ATOM  13425  NE1 TRP   150      40.065 -10.011  17.639  1.00 54.10           N  
ATOM  13427  CH2 TRP   150      38.518  -6.739  18.638  1.00 54.10           C  
ATOM  13429  CZ2 TRP   150      38.842  -7.782  17.756  1.00 54.10           C  
ATOM  13431  CZ3 TRP   150      38.962  -6.794  19.971  1.00 54.10           C  
ATOM  13433  N   SER   151      43.900  -9.313  23.295  1.00 55.40           N  
ATOM  13435  CA  SER   151      44.286  -9.428  24.693  1.00 55.40           C  
ATOM  13437  C   SER   151      43.114  -8.966  25.530  1.00 55.40           C  
ATOM  13438  CB  SER   151      45.532  -8.592  24.978  1.00 55.40           C  
ATOM  13441  O   SER   151      42.792  -7.783  25.553  1.00 55.40           O  
ATOM  13442  OG  SER   151      46.634  -9.215  24.347  1.00 55.40           O  
ATOM  13444  N   TYR   152      42.471  -9.885  26.244  1.00 61.80           N  
ATOM  13446  CA  TYR   152      41.496  -9.474  27.240  1.00 61.80           C  
ATOM  13448  C   TYR   152      42.192  -9.071  28.540  1.00 61.80           C  
ATOM  13449  CB  TYR   152      40.381 -10.507  27.421  1.00 61.80           C  
ATOM  13452  O   TYR   152      43.116  -9.729  29.022  1.00 61.80           O  
ATOM  13453  CG  TYR   152      40.739 -11.709  28.260  1.00 61.80           C  
ATOM  13454  CD1 TYR   152      41.285 -12.858  27.661  1.00 61.80           C  
ATOM  13456  CD2 TYR   152      40.512 -11.668  29.648  1.00 61.80           C  
ATOM  13458  CE1 TYR   152      41.629 -13.964  28.459  1.00 61.80           C  
ATOM  13460  CE2 TYR   152      40.864 -12.765  30.453  1.00 61.80           C  
ATOM  13462  OH  TYR   152      41.773 -14.970  30.636  1.00 61.80           O  
ATOM  13464  CZ  TYR   152      41.428 -13.914  29.854  1.00 61.80           C  
ATOM  13465  N   THR   153      41.698  -8.001  29.149  1.00 61.60           N  
ATOM  13467  CA  THR   153      41.958  -7.677  30.547  1.00 61.60           C  
ATOM  13469  C   THR   153      40.626  -7.734  31.284  1.00 61.60           C  
ATOM  13470  CB  THR   153      42.746  -6.368  30.684  1.00 61.60           C  
ATOM  13472  O   THR   153      39.752  -6.886  31.120  1.00 61.60           O  
ATOM  13473  CG2 THR   153      42.104  -5.125  30.073  1.00 61.60           C  
ATOM  13477  OG1 THR   153      42.987  -6.095  32.044  1.00 61.60           O  
ATOM  13479  N   SER   154      40.408  -8.810  32.045  1.00 64.40           N  
ATOM  13481  CA  SER   154      39.169  -8.988  32.804  1.00 64.40           C  
ATOM  13483  C   SER   154      39.297  -8.318  34.168  1.00 64.40           C  
ATOM  13484  CB  SER   154      38.784 -10.467  32.940  1.00 64.40           C  
ATOM  13487  O   SER   154      40.033  -8.815  35.029  1.00 64.40           O  
ATOM  13488  OG  SER   154      39.754 -11.175  33.695  1.00 64.40           O  
ATOM  13490  N   LYS   155      38.553  -7.237  34.409  1.00 66.70           N  
ATOM  13492  CA  LYS   155      38.386  -6.715  35.766  1.00 66.70           C  
ATOM  13494  C   LYS   155      37.303  -7.519  36.472  1.00 66.70           C  
ATOM  13495  CB  LYS   155      38.059  -5.219  35.737  1.00 66.70           C  
ATOM  13498  O   LYS   155      36.193  -7.645  35.965  1.00 66.70           O  
ATOM  13499  CG  LYS   155      38.070  -4.595  37.139  1.00 66.70           C  
ATOM  13502  CD  LYS   155      39.456  -4.494  37.784  1.00 66.70           C  
ATOM  13505  CE  LYS   155      39.268  -3.739  39.102  1.00 66.70           C  
ATOM  13508  NZ  LYS   155      40.541  -3.216  39.649  1.00 66.70           N  
ATOM  13512  N   ASP   156      37.614  -8.035  37.654  1.00 64.00           N  
ATOM  13514  CA  ASP   156      36.606  -8.611  38.542  1.00 64.00           C  
ATOM  13516  C   ASP   156      35.683  -7.498  39.061  1.00 64.00           C  
ATOM  13517  CB  ASP   156      37.303  -9.371  39.682  1.00 64.00           C  
ATOM  13520  O   ASP   156      36.160  -6.538  39.674  1.00 64.00           O  
ATOM  13521  CG  ASP   156      36.577 -10.673  39.998  1.00 64.00           C  
ATOM  13522  OD1 ASP   156      35.360 -10.627  40.248  1.00 64.00           O  
ATOM  13523  OD2 ASP   156      37.251 -11.725  39.899  1.00 64.00           O  
ATOM  13524  N   ILE   157      34.385  -7.598  38.768  1.00 60.50           N  
ATOM  13526  CA  ILE   157      33.348  -6.650  39.188  1.00 60.50           C  
ATOM  13528  C   ILE   157      32.106  -7.417  39.669  1.00 60.50           C  
ATOM  13529  CB  ILE   157      33.005  -5.568  38.132  1.00 60.50           C  
ATOM  13531  O   ILE   157      31.069  -7.482  39.000  1.00 60.50           O  
ATOM  13532  CG1 ILE   157      34.162  -5.173  37.193  1.00 60.50           C  
ATOM  13535  CG2 ILE   157      32.509  -4.358  38.937  1.00 60.50           C  
ATOM  13539  CD1 ILE   157      33.875  -3.916  36.374  1.00 60.50           C  
ATOM  13543  N   GLY   158      32.253  -8.017  40.855  1.00 56.90           N  
ATOM  13545  CA  GLY   158      31.201  -8.710  41.607  1.00 56.90           C  
ATOM  13548  C   GLY   158      29.837  -8.018  41.506  1.00 56.90           C  
ATOM  13549  O   GLY   158      29.766  -6.864  41.900  1.00 56.90           O  
ATOM  13550  N   ASP   159      28.782  -8.700  41.043  1.00 61.00           N  
ATOM  13552  CA  ASP   159      27.363  -8.270  40.947  1.00 61.00           C  
ATOM  13554  C   ASP   159      27.123  -6.746  40.988  1.00 61.00           C  
ATOM  13555  CB  ASP   159      26.529  -8.953  42.047  1.00 61.00           C  
ATOM  13558  O   ASP   159      26.947  -6.178  42.067  1.00 61.00           O  
ATOM  13559  CG  ASP   159      26.734 -10.460  42.107  1.00 61.00           C  
ATOM  13560  OD1 ASP   159      26.774 -11.131  41.057  1.00 61.00           O  
ATOM  13561  OD2 ASP   159      26.986 -10.992  43.211  1.00 61.00           O  
ATOM  13562  N   VAL   160      27.160  -6.059  39.847  1.00 60.50           N  
ATOM  13564  CA  VAL   160      26.954  -4.598  39.808  1.00 60.50           C  
ATOM  13566  C   VAL   160      25.470  -4.230  39.863  1.00 60.50           C  
ATOM  13567  CB  VAL   160      27.666  -3.935  38.617  1.00 60.50           C  
ATOM  13569  O   VAL   160      24.643  -4.901  39.252  1.00 60.50           O  
ATOM  13570  CG1 VAL   160      29.174  -4.179  38.712  1.00 60.50           C  
ATOM  13574  CG2 VAL   160      27.187  -4.427  37.249  1.00 60.50           C  
ATOM  13578  N   ASP   161      25.137  -3.150  40.572  1.00 66.60           N  
ATOM  13580  CA  ASP   161      23.757  -2.674  40.725  1.00 66.60           C  
ATOM  13582  C   ASP   161      23.262  -1.878  39.500  1.00 66.60           C  
ATOM  13583  CB  ASP   161      23.632  -1.807  41.986  1.00 66.60           C  
ATOM  13586  O   ASP   161      22.059  -1.742  39.307  1.00 66.60           O  
ATOM  13587  CG  ASP   161      24.035  -2.503  43.290  1.00 66.60           C  
ATOM  13588  OD1 ASP   161      23.273  -3.386  43.744  1.00 66.60           O  
ATOM  13589  OD2 ASP   161      25.083  -2.103  43.854  1.00 66.60           O  
ATOM  13590  N   ALA   162      24.175  -1.352  38.672  1.00 68.00           N  
ATOM  13592  CA  ALA   162      23.911  -0.858  37.313  1.00 68.00           C  
ATOM  13594  C   ALA   162      25.192  -0.862  36.467  1.00 68.00           C  
ATOM  13595  CB  ALA   162      23.331   0.559  37.341  1.00 68.00           C  
ATOM  13599  O   ALA   162      26.303  -0.782  37.005  1.00 68.00           O  
ATOM  13600  N   PHE   163      25.035  -0.910  35.141  1.00 70.20           N  
ATOM  13602  CA  PHE   163      26.137  -1.052  34.189  1.00 70.20           C  
ATOM  13604  C   PHE   163      25.879  -0.295  32.878  1.00 70.20           C  
ATOM  13605  CB  PHE   163      26.319  -2.551  33.904  1.00 70.20           C  
ATOM  13608  O   PHE   163      24.813  -0.441  32.284  1.00 70.20           O  
ATOM  13609  CG  PHE   163      27.583  -2.867  33.139  1.00 70.20           C  
ATOM  13610  CD1 PHE   163      27.534  -3.335  31.813  1.00 70.20           C  
ATOM  13612  CD2 PHE   163      28.821  -2.649  33.760  1.00 70.20           C  
ATOM  13614  CE1 PHE   163      28.729  -3.587  31.116  1.00 70.20           C  
ATOM  13616  CE2 PHE   163      30.013  -2.864  33.054  1.00 70.20           C  
ATOM  13618  CZ  PHE   163      29.970  -3.347  31.735  1.00 70.20           C  
ATOM  13620  N   THR   164      26.862   0.470  32.396  1.00 61.30           N  
ATOM  13622  CA  THR   164      26.854   1.049  31.044  1.00 61.30           C  
ATOM  13624  C   THR   164      28.259   1.087  30.435  1.00 61.30           C  
ATOM  13625  CB  THR   164      26.173   2.426  31.020  1.00 61.30           C  
ATOM  13627  O   THR   164      29.264   1.151  31.149  1.00 61.30           O  
ATOM  13628  CG2 THR   164      27.047   3.582  31.506  1.00 61.30           C  
ATOM  13632  OG1 THR   164      25.793   2.714  29.698  1.00 61.30           O  
ATOM  13634  N   LEU   165      28.338   1.039  29.108  1.00 60.50           N  
ATOM  13636  CA  LEU   165      29.588   0.955  28.349  1.00 60.50           C  
ATOM  13638  C   LEU   165      29.987   2.306  27.752  1.00 60.50           C  
ATOM  13639  CB  LEU   165      29.448  -0.121  27.260  1.00 60.50           C  
ATOM  13642  O   LEU   165      29.144   3.174  27.539  1.00 60.50           O  
ATOM  13643  CG  LEU   165      29.268  -1.547  27.804  1.00 60.50           C  
ATOM  13645  CD1 LEU   165      29.132  -2.517  26.637  1.00 60.50           C  
ATOM  13649  CD2 LEU   165      30.456  -1.957  28.675  1.00 60.50           C  
ATOM  13653  N   MET   166      31.283   2.483  27.488  1.00 61.10           N  
ATOM  13655  CA  MET   166      31.811   3.628  26.749  1.00 61.10           C  
ATOM  13657  C   MET   166      32.977   3.228  25.846  1.00 61.10           C  
ATOM  13658  CB  MET   166      32.206   4.771  27.697  1.00 61.10           C  
ATOM  13661  O   MET   166      33.671   2.248  26.096  1.00 61.10           O  
ATOM  13662  CG  MET   166      33.462   4.517  28.535  1.00 61.10           C  
ATOM  13665  SD  MET   166      34.087   5.979  29.401  1.00 61.10           S  
ATOM  13666  CE  MET   166      32.622   6.396  30.374  1.00 61.10           C  
ATOM  13670  N   ASN   167      33.262   4.065  24.853  1.00 57.50           N  
ATOM  13672  CA  ASN   167      34.234   3.806  23.789  1.00 57.50           C  
ATOM  13674  C   ASN   167      35.691   3.524  24.247  1.00 57.50           C  
ATOM  13675  CB  ASN   167      34.129   5.024  22.850  1.00 57.50           C  
ATOM  13678  O   ASN   167      36.518   3.084  23.457  1.00 57.50           O  
ATOM  13679  CG  ASN   167      34.654   4.768  21.455  1.00 57.50           C  
ATOM  13680  ND2 ASN   167      34.820   5.808  20.677  1.00 57.50           N  
ATOM  13683  OD1 ASN   167      34.877   3.655  21.037  1.00 57.50           O  
ATOM  13684  N   ARG   168      36.040   3.773  25.521  1.00 61.60           N  
ATOM  13686  CA  ARG   168      37.311   3.326  26.137  1.00 61.60           C  
ATOM  13688  C   ARG   168      37.161   2.762  27.554  1.00 61.60           C  
ATOM  13689  CB  ARG   168      38.407   4.409  26.032  1.00 61.60           C  
ATOM  13692  O   ARG   168      38.063   2.916  28.380  1.00 61.60           O  
ATOM  13693  CG  ARG   168      38.836   4.612  24.574  1.00 61.60           C  
ATOM  13696  CD  ARG   168      40.159   5.364  24.438  1.00 61.60           C  
ATOM  13699  NE  ARG   168      40.599   5.325  23.032  1.00 61.60           N  
ATOM  13701  NH1 ARG   168      42.607   6.399  23.274  1.00 61.60           N  
ATOM  13704  NH2 ARG   168      42.009   5.603  21.272  1.00 61.60           N  
ATOM  13707  CZ  ARG   168      41.733   5.777  22.533  1.00 61.60           C  
ATOM  13708  N   GLY   169      36.015   2.160  27.880  1.00 68.40           N  
ATOM  13710  CA  GLY   169      35.754   1.715  29.246  1.00 68.40           C  
ATOM  13713  C   GLY   169      34.325   1.272  29.557  1.00 68.40           C  
ATOM  13714  O   GLY   169      33.508   1.010  28.683  1.00 68.40           O  
ATOM  13715  N   ALA   170      34.016   1.220  30.848  1.00 74.00           N  
ATOM  13717  CA  ALA   170      32.675   1.003  31.371  1.00 74.00           C  
ATOM  13719  C   ALA   170      32.472   1.844  32.635  1.00 74.00           C  
ATOM  13720  CB  ALA   170      32.473  -0.490  31.655  1.00 74.00           C  
ATOM  13724  O   ALA   170      33.393   1.981  33.449  1.00 74.00           O  
ATOM  13725  N   VAL   171      31.259   2.360  32.828  1.00 77.60           N  
ATOM  13727  CA  VAL   171      30.827   2.881  34.128  1.00 77.60           C  
ATOM  13729  C   VAL   171      29.912   1.853  34.772  1.00 77.60           C  
ATOM  13730  CB  VAL   171      30.124   4.249  34.078  1.00 77.60           C  
ATOM  13732  O   VAL   171      28.974   1.362  34.148  1.00 77.60           O  
ATOM  13733  CG1 VAL   171      30.230   4.910  35.456  1.00 77.60           C  
ATOM  13737  CG2 VAL   171      30.716   5.213  33.053  1.00 77.60           C  
ATOM  13741  N   TYR   172      30.153   1.552  36.040  1.00 79.10           N  
ATOM  13743  CA  TYR   172      29.268   0.704  36.825  1.00 79.10           C  
ATOM  13745  C   TYR   172      29.004   1.326  38.191  1.00 79.10           C  
ATOM  13746  CB  TYR   172      29.854  -0.707  36.921  1.00 79.10           C  
ATOM  13749  O   TYR   172      29.838   2.061  38.727  1.00 79.10           O  
ATOM  13750  CG  TYR   172      31.047  -0.842  37.842  1.00 79.10           C  
ATOM  13751  CD1 TYR   172      32.347  -0.617  37.350  1.00 79.10           C  
ATOM  13753  CD2 TYR   172      30.850  -1.177  39.195  1.00 79.10           C  
ATOM  13755  CE1 TYR   172      33.451  -0.759  38.210  1.00 79.10           C  
ATOM  13757  CE2 TYR   172      31.953  -1.316  40.056  1.00 79.10           C  
ATOM  13759  OH  TYR   172      34.326  -1.291  40.382  1.00 79.10           O  
ATOM  13761  CZ  TYR   172      33.258  -1.126  39.556  1.00 79.10           C  
ATOM  13762  N   CYS   173      27.845   1.018  38.767  1.00 73.80           N  
ATOM  13764  CA  CYS   173      27.538   1.347  40.152  1.00 73.80           C  
ATOM  13766  C   CYS   173      27.541   0.065  40.990  1.00 73.80           C  
ATOM  13767  CB  CYS   173      26.216   2.118  40.221  1.00 73.80           C  
ATOM  13770  O   CYS   173      26.874  -0.907  40.636  1.00 73.80           O  
ATOM  13771  SG  CYS   173      25.975   2.770  41.901  1.00 73.80           S  
ATOM  13773  N   LYS   174      28.313   0.055  42.080  1.00 71.80           N  
ATOM  13775  CA  LYS   174      28.242  -0.962  43.140  1.00 71.80           C  
ATOM  13777  C   LYS   174      28.807  -0.391  44.438  1.00 71.80           C  
ATOM  13778  CB  LYS   174      29.018  -2.222  42.728  1.00 71.80           C  
ATOM  13781  O   LYS   174      30.027  -0.304  44.580  1.00 71.80           O  
ATOM  13782  CG  LYS   174      28.732  -3.351  43.730  1.00 71.80           C  
ATOM  13785  CD  LYS   174      29.904  -4.333  43.800  1.00 71.80           C  
ATOM  13788  CE  LYS   174      29.587  -5.516  44.728  1.00 71.80           C  
ATOM  13791  NZ  LYS   174      28.424  -6.293  44.241  1.00 71.80           N  
ATOM  13795  N   ASN   175      27.943   0.039  45.360  1.00 65.70           N  
ATOM  13797  CA  ASN   175      28.266   0.879  46.536  1.00 65.70           C  
ATOM  13799  C   ASN   175      28.931   2.246  46.230  1.00 65.70           C  
ATOM  13800  CB  ASN   175      29.118   0.085  47.549  1.00 65.70           C  
ATOM  13803  O   ASN   175      29.050   3.085  47.122  1.00 65.70           O  
ATOM  13804  CG  ASN   175      28.497  -1.216  48.015  1.00 65.70           C  
ATOM  13805  ND2 ASN   175      29.302  -2.171  48.417  1.00 65.70           N  
ATOM  13808  OD1 ASN   175      27.300  -1.400  48.069  1.00 65.70           O  
ATOM  13809  N   ASP   176      29.408   2.449  45.005  1.00 65.20           N  
ATOM  13811  CA  ASP   176      30.085   3.630  44.483  1.00 65.20           C  
ATOM  13813  C   ASP   176      29.901   3.662  42.958  1.00 65.20           C  
ATOM  13814  CB  ASP   176      31.592   3.542  44.820  1.00 65.20           C  
ATOM  13817  O   ASP   176      29.750   2.599  42.344  1.00 65.20           O  
ATOM  13818  CG  ASP   176      32.104   4.746  45.600  1.00 65.20           C  
ATOM  13819  OD1 ASP   176      31.538   5.849  45.448  1.00 65.20           O  
ATOM  13820  OD2 ASP   176      33.091   4.583  46.356  1.00 65.20           O  
ATOM  13821  N   LEU   177      29.964   4.841  42.327  1.00 81.30           N  
ATOM  13823  CA  LEU   177      30.024   4.945  40.866  1.00 81.30           C  
ATOM  13825  C   LEU   177      31.487   4.931  40.411  1.00 81.30           C  
ATOM  13826  CB  LEU   177      29.264   6.185  40.370  1.00 81.30           C  
ATOM  13829  O   LEU   177      32.280   5.807  40.766  1.00 81.30           O  
ATOM  13830  CG  LEU   177      29.126   6.238  38.838  1.00 81.30           C  
ATOM  13832  CD1 LEU   177      28.132   5.206  38.303  1.00 81.30           C  
ATOM  13836  CD2 LEU   177      28.636   7.619  38.415  1.00 81.30           C  
ATOM  13840  N   VAL   178      31.843   3.935  39.608  1.00 80.60           N  
ATOM  13842  CA  VAL   178      33.219   3.678  39.187  1.00 80.60           C  
ATOM  13844  C   VAL   178      33.301   3.684  37.669  1.00 80.60           C  
ATOM  13845  CB  VAL   178      33.712   2.343  39.763  1.00 80.60           C  
ATOM  13847  O   VAL   178      32.636   2.897  36.997  1.00 80.60           O  
ATOM  13848  CG1 VAL   178      35.151   2.048  39.328  1.00 80.60           C  
ATOM  13852  CG2 VAL   178      33.681   2.320  41.298  1.00 80.60           C  
ATOM  13856  N   LEU   179      34.171   4.541  37.142  1.00 82.50           N  
ATOM  13858  CA  LEU   179      34.653   4.459  35.774  1.00 82.50           C  
ATOM  13860  C   LEU   179      35.869   3.535  35.752  1.00 82.50           C  
ATOM  13861  CB  LEU   179      34.979   5.883  35.290  1.00 82.50           C  
ATOM  13864  O   LEU   179      36.881   3.808  36.393  1.00 82.50           O  
ATOM  13865  CG  LEU   179      35.717   5.977  33.944  1.00 82.50           C  
ATOM  13867  CD1 LEU   179      34.946   5.296  32.818  1.00 82.50           C  
ATOM  13871  CD2 LEU   179      35.893   7.449  33.573  1.00 82.50           C  
ATOM  13875  N   ILE   180      35.805   2.457  34.981  1.00 77.50           N  
ATOM  13877  CA  ILE   180      37.019   1.813  34.484  1.00 77.50           C  
ATOM  13879  C   ILE   180      37.207   2.306  33.062  1.00 77.50           C  
ATOM  13880  CB  ILE   180      36.925   0.284  34.545  1.00 77.50           C  
ATOM  13882  O   ILE   180      36.410   1.972  32.191  1.00 77.50           O  
ATOM  13883  CG1 ILE   180      36.813  -0.207  35.999  1.00 77.50           C  
ATOM  13886  CG2 ILE   180      38.174  -0.335  33.891  1.00 77.50           C  
ATOM  13890  CD1 ILE   180      36.178  -1.593  36.037  1.00 77.50           C  
ATOM  13894  N   ARG   181      38.271   3.069  32.832  1.00 73.50           N  
ATOM  13896  CA  ARG   181      38.758   3.410  31.493  1.00 73.50           C  
ATOM  13898  C   ARG   181      40.103   2.736  31.269  1.00 73.50           C  
ATOM  13899  CB  ARG   181      38.794   4.938  31.291  1.00 73.50           C  
ATOM  13902  O   ARG   181      40.853   2.575  32.230  1.00 73.50           O  
ATOM  13903  CG  ARG   181      39.608   5.711  32.348  1.00 73.50           C  
ATOM  13906  CD  ARG   181      39.549   7.220  32.076  1.00 73.50           C  
ATOM  13909  NE  ARG   181      40.204   7.999  33.145  1.00 73.50           N  
ATOM  13911  NH1 ARG   181      41.732   9.195  31.885  1.00 73.50           N  
ATOM  13914  NH2 ARG   181      41.751   9.320  34.102  1.00 73.50           N  
ATOM  13917  CZ  ARG   181      41.223   8.825  33.028  1.00 73.50           C  
ATOM  13918  N   TRP   182      40.451   2.362  30.043  1.00 65.80           N  
ATOM  13920  CA  TRP   182      41.865   2.138  29.734  1.00 65.80           C  
ATOM  13922  C   TRP   182      42.529   3.460  29.341  1.00 65.80           C  
ATOM  13923  CB  TRP   182      42.090   0.999  28.736  1.00 65.80           C  
ATOM  13926  O   TRP   182      41.936   4.304  28.667  1.00 65.80           O  
ATOM  13927  CG  TRP   182      41.435   1.137  27.404  1.00 65.80           C  
ATOM  13928  CD1 TRP   182      41.815   1.997  26.433  1.00 65.80           C  
ATOM  13930  CD2 TRP   182      40.306   0.385  26.862  1.00 65.80           C  
ATOM  13931  CE2 TRP   182      40.015   0.907  25.568  1.00 65.80           C  
ATOM  13932  CE3 TRP   182      39.505  -0.688  27.317  1.00 65.80           C  
ATOM  13934  NE1 TRP   182      40.987   1.853  25.341  1.00 65.80           N  
ATOM  13936  CH2 TRP   182      38.143  -0.589  25.290  1.00 65.80           C  
ATOM  13938  CZ2 TRP   182      38.943   0.450  24.797  1.00 65.80           C  
ATOM  13940  CZ3 TRP   182      38.450  -1.182  26.523  1.00 65.80           C  
ATOM  13942  N   ASP   183      43.770   3.656  29.779  1.00 55.70           N  
ATOM  13944  CA  ASP   183      44.604   4.740  29.266  1.00 55.70           C  
ATOM  13946  C   ASP   183      45.124   4.427  27.849  1.00 55.70           C  
ATOM  13947  CB  ASP   183      45.708   5.104  30.277  1.00 55.70           C  
ATOM  13950  O   ASP   183      44.933   3.336  27.307  1.00 55.70           O  
ATOM  13951  CG  ASP   183      46.723   3.997  30.587  1.00 55.70           C  
ATOM  13952  OD1 ASP   183      46.991   3.153  29.702  1.00 55.70           O  
ATOM  13953  OD2 ASP   183      47.273   4.029  31.712  1.00 55.70           O  
ATOM  13954  N   ALA   184      45.804   5.391  27.226  1.00 51.20           N  
ATOM  13956  CA  ALA   184      46.379   5.227  25.887  1.00 51.20           C  
ATOM  13958  C   ALA   184      47.526   4.188  25.808  1.00 51.20           C  
ATOM  13959  CB  ALA   184      46.809   6.609  25.379  1.00 51.20           C  
ATOM  13963  O   ALA   184      48.060   3.964  24.726  1.00 51.20           O  
ATOM  13964  N   LEU   185      47.906   3.556  26.927  1.00 52.10           N  
ATOM  13966  CA  LEU   185      48.868   2.451  26.999  1.00 52.10           C  
ATOM  13968  C   LEU   185      48.173   1.095  27.250  1.00 52.10           C  
ATOM  13969  CB  LEU   185      49.925   2.765  28.078  1.00 52.10           C  
ATOM  13972  O   LEU   185      48.847   0.097  27.512  1.00 52.10           O  
ATOM  13973  CG  LEU   185      50.704   4.077  27.869  1.00 52.10           C  
ATOM  13975  CD1 LEU   185      51.597   4.337  29.084  1.00 52.10           C  
ATOM  13979  CD2 LEU   185      51.594   4.025  26.625  1.00 52.10           C  
ATOM  13983  N   GLY   186      46.836   1.048  27.197  1.00 53.20           N  
ATOM  13985  CA  GLY   186      46.039  -0.163  27.402  1.00 53.20           C  
ATOM  13988  C   GLY   186      45.958  -0.630  28.859  1.00 53.20           C  
ATOM  13989  O   GLY   186      45.554  -1.765  29.112  1.00 53.20           O  
ATOM  13990  N   LYS   187      46.341   0.200  29.841  1.00 63.90           N  
ATOM  13992  CA  LYS   187      46.195  -0.146  31.264  1.00 63.90           C  
ATOM  13994  C   LYS   187      44.832   0.301  31.775  1.00 63.90           C  
ATOM  13995  CB  LYS   187      47.314   0.480  32.101  1.00 63.90           C  
ATOM  13998  O   LYS   187      44.464   1.461  31.617  1.00 63.90           O  
ATOM  13999  CG  LYS   187      48.690  -0.111  31.779  1.00 63.90           C  
ATOM  14002  CD  LYS   187      49.752   0.578  32.639  1.00 63.90           C  
ATOM  14005  CE  LYS   187      51.122  -0.039  32.354  1.00 63.90           C  
ATOM  14008  NZ  LYS   187      52.186   0.656  33.118  1.00 63.90           N  
ATOM  14012  N   LEU   188      44.112  -0.602  32.446  1.00 69.00           N  
ATOM  14014  CA  LEU   188      42.864  -0.270  33.140  1.00 69.00           C  
ATOM  14016  C   LEU   188      43.135   0.690  34.308  1.00 69.00           C  
ATOM  14017  CB  LEU   188      42.163  -1.537  33.666  1.00 69.00           C  
ATOM  14020  O   LEU   188      43.628   0.278  35.360  1.00 69.00           O  
ATOM  14021  CG  LEU   188      41.668  -2.554  32.626  1.00 69.00           C  
ATOM  14023  CD1 LEU   188      40.913  -3.651  33.381  1.00 69.00           C  
ATOM  14027  CD2 LEU   188      40.735  -1.941  31.585  1.00 69.00           C  
ATOM  14031  N   GLN   189      42.748   1.949  34.136  1.00 69.40           N  
ATOM  14033  CA  GLN   189      42.666   2.953  35.186  1.00 69.40           C  
ATOM  14035  C   GLN   189      41.250   2.925  35.772  1.00 69.40           C  
ATOM  14036  CB  GLN   189      43.042   4.338  34.627  1.00 69.40           C  
ATOM  14039  O   GLN   189      40.271   3.311  35.128  1.00 69.40           O  
ATOM  14040  CG  GLN   189      44.446   4.403  33.994  1.00 69.40           C  
ATOM  14043  CD  GLN   189      45.598   4.091  34.949  1.00 69.40           C  
ATOM  14044  NE2 GLN   189      46.792   3.892  34.443  1.00 69.40           N  
ATOM  14047  OE1 GLN   189      45.467   4.040  36.163  1.00 69.40           O  
ATOM  14048  N   GLN   190      41.134   2.430  37.004  1.00 78.40           N  
ATOM  14050  CA  GLN   190      39.882   2.444  37.756  1.00 78.40           C  
ATOM  14052  C   GLN   190      39.778   3.761  38.533  1.00 78.40           C  
ATOM  14053  CB  GLN   190      39.812   1.202  38.658  1.00 78.40           C  
ATOM  14056  O   GLN   190      40.435   3.937  39.558  1.00 78.40           O  
ATOM  14057  CG  GLN   190      38.466   1.126  39.392  1.00 78.40           C  
ATOM  14060  CD  GLN   190      38.359  -0.055  40.351  1.00 78.40           C  
ATOM  14061  NE2 GLN   190      37.364  -0.072  41.206  1.00 78.40           N  
ATOM  14064  OE1 GLN   190      39.151  -0.991  40.352  1.00 78.40           O  
ATOM  14065  N   GLU   191      38.941   4.672  38.051  1.00 74.00           N  
ATOM  14067  CA  GLU   191      38.677   5.978  38.647  1.00 74.00           C  
ATOM  14069  C   GLU   191      37.275   5.976  39.273  1.00 74.00           C  
ATOM  14070  CB  GLU   191      38.884   7.064  37.572  1.00 74.00           C  
ATOM  14073  O   GLU   191      36.254   6.012  38.583  1.00 74.00           O  
ATOM  14074  CG  GLU   191      38.928   8.486  38.160  1.00 74.00           C  
ATOM  14077  CD  GLU   191      39.269   9.567  37.114  1.00 74.00           C  
ATOM  14078  OE1 GLU   191      38.871  10.738  37.332  1.00 74.00           O  
ATOM  14079  OE2 GLU   191      39.949   9.245  36.106  1.00 74.00           O  
ATOM  14080  N   THR   192      37.203   5.921  40.605  1.00 75.30           N  
ATOM  14082  CA  THR   192      35.942   6.166  41.316  1.00 75.30           C  
ATOM  14084  C   THR   192      35.514   7.609  41.047  1.00 75.30           C  
ATOM  14085  CB  THR   192      36.069   5.899  42.821  1.00 75.30           C  
ATOM  14087  O   THR   192      36.240   8.546  41.379  1.00 75.30           O  
ATOM  14088  CG2 THR   192      34.731   6.015  43.546  1.00 75.30           C  
ATOM  14092  OG1 THR   192      36.518   4.579  43.038  1.00 75.30           O  
ATOM  14094  N   LEU   193      34.350   7.792  40.420  1.00 74.50           N  
ATOM  14096  CA  LEU   193      33.859   9.110  40.005  1.00 74.50           C  
ATOM  14098  C   LEU   193      33.383   9.945  41.207  1.00 74.50           C  
ATOM  14099  CB  LEU   193      32.734   8.916  38.966  1.00 74.50           C  
ATOM  14102  O   LEU   193      33.410  11.178  41.167  1.00 74.50           O  
ATOM  14103  CG  LEU   193      33.156   8.276  37.628  1.00 74.50           C  
ATOM  14105  CD1 LEU   193      31.942   8.165  36.702  1.00 74.50           C  
ATOM  14109  CD2 LEU   193      34.186   9.125  36.888  1.00 74.50           C  
ATOM  14113  N   SER   194      32.955   9.267  42.269  1.00 62.30           N  
ATOM  14115  CA  SER   194      32.447   9.817  43.526  1.00 62.30           C  
ATOM  14117  C   SER   194      33.501  10.549  44.360  1.00 62.30           C  
ATOM  14118  CB  SER   194      31.923   8.679  44.403  1.00 62.30           C  
ATOM  14121  O   SER   194      34.639  10.102  44.478  1.00 62.30           O  
ATOM  14122  OG  SER   194      31.363   7.632  43.639  1.00 62.30           O  
ATOM  14124  N   ASP   195      33.087  11.616  45.048  1.00 53.30           N  
ATOM  14126  CA  ASP   195      33.830  12.137  46.202  1.00 53.30           C  
ATOM  14128  C   ASP   195      33.565  11.258  47.442  1.00 53.30           C  
ATOM  14129  CB  ASP   195      33.475  13.619  46.439  1.00 53.30           C  
ATOM  14132  O   ASP   195      32.464  10.732  47.628  1.00 53.30           O  
ATOM  14133  CG  ASP   195      34.281  14.277  47.573  1.00 53.30           C  
ATOM  14134  OD1 ASP   195      35.350  13.735  47.934  1.00 53.30           O  
ATOM  14135  OD2 ASP   195      33.803  15.289  48.130  1.00 53.30           O  
ATOM  14136  N   ALA   196      34.553  11.137  48.330  1.00 49.00           N  
ATOM  14138  CA  ALA   196      34.491  10.318  49.542  1.00 49.00           C  
ATOM  14140  C   ALA   196      33.368  10.739  50.513  1.00 49.00           C  
ATOM  14141  CB  ALA   196      35.866  10.380  50.220  1.00 49.00           C  
ATOM  14145  O   ALA   196      32.956   9.944  51.358  1.00 49.00           O  
ATOM  14146  N   LYS   197      32.856  11.970  50.379  1.00 48.00           N  
ATOM  14148  CA  LYS   197      31.722  12.512  51.147  1.00 48.00           C  
ATOM  14150  C   LYS   197      30.344  12.092  50.622  1.00 48.00           C  
ATOM  14151  CB  LYS   197      31.818  14.043  51.157  1.00 48.00           C  
ATOM  14154  O   LYS   197      29.362  12.251  51.341  1.00 48.00           O  
ATOM  14155  CG  LYS   197      33.034  14.536  51.949  1.00 48.00           C  
ATOM  14158  CD  LYS   197      33.121  16.060  51.857  1.00 48.00           C  
ATOM  14161  CE  LYS   197      34.329  16.552  52.655  1.00 48.00           C  
ATOM  14164  NZ  LYS   197      34.535  18.005  52.445  1.00 48.00           N  
ATOM  14168  N   SER   198      30.245  11.591  49.390  1.00 51.50           N  
ATOM  14170  CA  SER   198      28.965  11.245  48.761  1.00 51.50           C  
ATOM  14172  C   SER   198      29.125  10.105  47.752  1.00 51.50           C  
ATOM  14173  CB  SER   198      28.316  12.491  48.134  1.00 51.50           C  
ATOM  14176  O   SER   198      29.000  10.307  46.542  1.00 51.50           O  
ATOM  14177  OG  SER   198      29.088  12.995  47.066  1.00 51.50           O  
ATOM  14179  N   LYS   199      29.390   8.900  48.266  1.00 57.70           N  
ATOM  14181  CA  LYS   199      29.302   7.653  47.497  1.00 57.70           C  
ATOM  14183  C   LYS   199      27.855   7.449  47.023  1.00 57.70           C  
ATOM  14184  CB  LYS   199      29.709   6.457  48.369  1.00 57.70           C  
ATOM  14187  O   LYS   199      26.972   7.356  47.878  1.00 57.70           O  
ATOM  14188  CG  LYS   199      31.170   6.506  48.828  1.00 57.70           C  
ATOM  14191  CD  LYS   199      31.469   5.277  49.698  1.00 57.70           C  
ATOM  14194  CE  LYS   199      32.964   5.195  50.019  1.00 57.70           C  
ATOM  14197  NZ  LYS   199      33.721   4.655  48.866  1.00 57.70           N  
ATOM  14201  N   PRO   200      27.571   7.395  45.714  1.00 62.20           N  
ATOM  14202  CA  PRO   200      26.254   7.046  45.223  1.00 62.20           C  
ATOM  14204  C   PRO   200      26.109   5.522  45.192  1.00 62.20           C  
ATOM  14205  CB  PRO   200      26.186   7.668  43.838  1.00 62.20           C  
ATOM  14208  O   PRO   200      26.941   4.820  44.616  1.00 62.20           O  
ATOM  14209  CG  PRO   200      27.621   7.538  43.329  1.00 62.20           C  
ATOM  14212  CD  PRO   200      28.468   7.633  44.598  1.00 62.20           C  
ATOM  14215  N   SER   201      25.032   5.015  45.785  1.00 58.10           N  
ATOM  14217  CA  SER   201      24.698   3.595  45.754  1.00 58.10           C  
ATOM  14219  C   SER   201      23.252   3.402  45.329  1.00 58.10           C  
ATOM  14220  CB  SER   201      24.928   2.950  47.119  1.00 58.10           C  
ATOM  14223  O   SER   201      22.345   4.027  45.875  1.00 58.10           O  
ATOM  14224  OG  SER   201      24.773   1.554  46.966  1.00 58.10           O  
ATOM  14226  N   ILE   202      23.021   2.481  44.398  1.00 65.10           N  
ATOM  14228  CA  ILE   202      21.669   2.047  44.025  1.00 65.10           C  
ATOM  14230  C   ILE   202      21.008   1.254  45.166  1.00 65.10           C  
ATOM  14231  CB  ILE   202      21.734   1.304  42.676  1.00 65.10           C  
ATOM  14233  O   ILE   202      19.786   1.161  45.208  1.00 65.10           O  
ATOM  14234  CG1 ILE   202      22.056   2.338  41.572  1.00 65.10           C  
ATOM  14237  CG2 ILE   202      20.449   0.523  42.335  1.00 65.10           C  
ATOM  14241  CD1 ILE   202      22.356   1.695  40.222  1.00 65.10           C  
ATOM  14245  N   SER   203      21.765   0.801  46.174  1.00 60.00           N  
ATOM  14247  CA  SER   203      21.194   0.242  47.410  1.00 60.00           C  
ATOM  14249  C   SER   203      20.333   1.235  48.212  1.00 60.00           C  
ATOM  14250  CB  SER   203      22.291  -0.361  48.293  1.00 60.00           C  
ATOM  14253  O   SER   203      19.616   0.817  49.116  1.00 60.00           O  
ATOM  14254  OG  SER   203      23.067   0.657  48.910  1.00 60.00           O  
ATOM  14256  N   ASP   204      20.321   2.536  47.881  1.00 63.50           N  
ATOM  14258  CA  ASP   204      19.287   3.456  48.387  1.00 63.50           C  
ATOM  14260  C   ASP   204      17.862   3.011  47.983  1.00 63.50           C  
ATOM  14261  CB  ASP   204      19.569   4.906  47.931  1.00 63.50           C  
ATOM  14264  O   ASP   204      16.916   3.254  48.737  1.00 63.50           O  
ATOM  14265  CG  ASP   204      20.443   5.721  48.898  1.00 63.50           C  
ATOM  14266  OD1 ASP   204      20.388   5.459  50.124  1.00 63.50           O  
ATOM  14267  OD2 ASP   204      21.060   6.713  48.461  1.00 63.50           O  
ATOM  14268  N   VAL   205      17.707   2.270  46.875  1.00 66.80           N  
ATOM  14270  CA  VAL   205      16.448   1.614  46.472  1.00 66.80           C  
ATOM  14272  C   VAL   205      16.029   0.541  47.480  1.00 66.80           C  
ATOM  14273  CB  VAL   205      16.570   0.985  45.065  1.00 66.80           C  
ATOM  14275  O   VAL   205      14.844   0.421  47.782  1.00 66.80           O  
ATOM  14276  CG1 VAL   205      15.281   0.288  44.606  1.00 66.80           C  
ATOM  14280  CG2 VAL   205      16.901   2.051  44.012  1.00 66.80           C  
ATOM  14284  N   ASP   206      16.971  -0.193  48.079  1.00 66.70           N  
ATOM  14286  CA  ASP   206      16.633  -1.152  49.137  1.00 66.70           C  
ATOM  14288  C   ASP   206      16.062  -0.419  50.368  1.00 66.70           C  
ATOM  14289  CB  ASP   206      17.835  -2.042  49.493  1.00 66.70           C  
ATOM  14292  O   ASP   206      15.119  -0.913  50.985  1.00 66.70           O  
ATOM  14293  CG  ASP   206      18.374  -2.837  48.297  1.00 66.70           C  
ATOM  14294  OD1 ASP   206      17.606  -3.577  47.638  1.00 66.70           O  
ATOM  14295  OD2 ASP   206      19.584  -2.738  47.989  1.00 66.70           O  
ATOM  14296  N   THR   207      16.510   0.816  50.653  1.00 66.20           N  
ATOM  14298  CA  THR   207      15.932   1.649  51.732  1.00 66.20           C  
ATOM  14300  C   THR   207      14.482   2.082  51.461  1.00 66.20           C  
ATOM  14301  CB  THR   207      16.806   2.852  52.151  1.00 66.20           C  
ATOM  14303  O   THR   207      13.727   2.335  52.401  1.00 66.20           O  
ATOM  14304  CG2 THR   207      18.281   2.488  52.316  1.00 66.20           C  
ATOM  14308  OG1 THR   207      16.761   3.968  51.278  1.00 66.20           O  
ATOM  14310  N   PHE   208      14.032   2.079  50.198  1.00 74.90           N  
ATOM  14312  CA  PHE   208      12.608   2.221  49.864  1.00 74.90           C  
ATOM  14314  C   PHE   208      11.801   1.040  50.431  1.00 74.90           C  
ATOM  14315  CB  PHE   208      12.441   2.358  48.338  1.00 74.90           C  
ATOM  14318  O   PHE   208      10.782   1.238  51.094  1.00 74.90           O  
ATOM  14319  CG  PHE   208      11.105   2.924  47.896  1.00 74.90           C  
ATOM  14320  CD1 PHE   208       9.972   2.092  47.823  1.00 74.90           C  
ATOM  14322  CD2 PHE   208      10.997   4.280  47.533  1.00 74.90           C  
ATOM  14324  CE1 PHE   208       8.732   2.622  47.426  1.00 74.90           C  
ATOM  14326  CE2 PHE   208       9.755   4.813  47.145  1.00 74.90           C  
ATOM  14328  CZ  PHE   208       8.619   3.985  47.101  1.00 74.90           C  
ATOM  14330  N   PHE   209      12.311  -0.185  50.264  1.00 75.30           N  
ATOM  14332  CA  PHE   209      11.720  -1.410  50.810  1.00 75.30           C  
ATOM  14334  C   PHE   209      11.963  -1.609  52.317  1.00 75.30           C  
ATOM  14335  CB  PHE   209      12.188  -2.613  49.982  1.00 75.30           C  
ATOM  14338  O   PHE   209      11.190  -2.310  52.978  1.00 75.30           O  
ATOM  14339  CG  PHE   209      11.664  -2.617  48.557  1.00 75.30           C  
ATOM  14340  CD1 PHE   209      10.275  -2.639  48.329  1.00 75.30           C  
ATOM  14342  CD2 PHE   209      12.550  -2.605  47.461  1.00 75.30           C  
ATOM  14344  CE1 PHE   209       9.776  -2.662  47.018  1.00 75.30           C  
ATOM  14346  CE2 PHE   209      12.047  -2.655  46.147  1.00 75.30           C  
ATOM  14348  CZ  PHE   209      10.658  -2.698  45.927  1.00 75.30           C  
ATOM  14350  N   GLU   210      12.971  -0.968  52.911  1.00 72.50           N  
ATOM  14352  CA  GLU   210      13.110  -0.890  54.372  1.00 72.50           C  
ATOM  14354  C   GLU   210      11.972  -0.083  55.002  1.00 72.50           C  
ATOM  14355  CB  GLU   210      14.444  -0.269  54.793  1.00 72.50           C  
ATOM  14358  O   GLU   210      11.391  -0.535  55.989  1.00 72.50           O  
ATOM  14359  CG  GLU   210      15.645  -1.173  54.490  1.00 72.50           C  
ATOM  14362  CD  GLU   210      16.964  -0.571  54.996  1.00 72.50           C  
ATOM  14363  OE1 GLU   210      17.893  -1.369  55.245  1.00 72.50           O  
ATOM  14364  OE2 GLU   210      17.029   0.671  55.155  1.00 72.50           O  
ATOM  14365  N   TYR   211      11.602   1.064  54.423  1.00 74.70           N  
ATOM  14367  CA  TYR   211      10.583   1.955  54.988  1.00 74.70           C  
ATOM  14369  C   TYR   211       9.142   1.671  54.541  1.00 74.70           C  
ATOM  14370  CB  TYR   211      10.967   3.425  54.760  1.00 74.70           C  
ATOM  14373  O   TYR   211       8.254   2.408  54.963  1.00 74.70           O  
ATOM  14374  CG  TYR   211      12.241   3.875  55.449  1.00 74.70           C  
ATOM  14375  CD1 TYR   211      12.432   3.662  56.831  1.00 74.70           C  
ATOM  14377  CD2 TYR   211      13.239   4.518  54.696  1.00 74.70           C  
ATOM  14379  CE1 TYR   211      13.639   4.054  57.444  1.00 74.70           C  
ATOM  14381  CE2 TYR   211      14.430   4.942  55.310  1.00 74.70           C  
ATOM  14383  OH  TYR   211      15.805   5.082  57.262  1.00 74.70           O  
ATOM  14385  CZ  TYR   211      14.641   4.692  56.679  1.00 74.70           C  
ATOM  14386  N   ILE   212       8.861   0.621  53.761  1.00 73.70           N  
ATOM  14388  CA  ILE   212       7.494   0.298  53.310  1.00 73.70           C  
ATOM  14390  C   ILE   212       7.140  -1.192  53.521  1.00 73.70           C  
ATOM  14391  CB  ILE   212       7.296   0.855  51.876  1.00 73.70           C  
ATOM  14393  O   ILE   212       7.985  -2.076  53.353  1.00 73.70           O  
ATOM  14394  CG1 ILE   212       5.845   1.298  51.599  1.00 73.70           C  
ATOM  14397  CG2 ILE   212       7.800  -0.115  50.802  1.00 73.70           C  
ATOM  14401  CD1 ILE   212       5.743   2.263  50.410  1.00 73.70           C  
ATOM  14405  N   ASP   213       5.914  -1.481  53.974  1.00 70.80           N  
ATOM  14407  CA  ASP   213       5.383  -2.848  54.115  1.00 70.80           C  
ATOM  14409  C   ASP   213       4.584  -3.228  52.864  1.00 70.80           C  
ATOM  14410  CB  ASP   213       4.534  -3.021  55.392  1.00 70.80           C  
ATOM  14413  O   ASP   213       3.580  -2.590  52.543  1.00 70.80           O  
ATOM  14414  CG  ASP   213       4.061  -4.478  55.567  1.00 70.80           C  
ATOM  14415  OD1 ASP   213       4.867  -5.377  55.246  1.00 70.80           O  
ATOM  14416  OD2 ASP   213       2.908  -4.712  56.009  1.00 70.80           O  
ATOM  14417  N   VAL   214       5.039  -4.267  52.159  1.00 66.20           N  
ATOM  14419  CA  VAL   214       4.442  -4.735  50.902  1.00 66.20           C  
ATOM  14421  C   VAL   214       4.011  -6.173  51.080  1.00 66.20           C  
ATOM  14422  CB  VAL   214       5.391  -4.632  49.691  1.00 66.20           C  
ATOM  14424  O   VAL   214       4.845  -7.076  51.146  1.00 66.20           O  
ATOM  14425  CG1 VAL   214       4.566  -4.695  48.397  1.00 66.20           C  
ATOM  14429  CG2 VAL   214       6.209  -3.347  49.696  1.00 66.20           C  
ATOM  14433  N   GLN   215       2.704  -6.391  51.143  1.00 59.90           N  
ATOM  14435  CA  GLN   215       2.162  -7.728  51.342  1.00 59.90           C  
ATOM  14437  C   GLN   215       2.018  -8.447  49.984  1.00 59.90           C  
ATOM  14438  CB  GLN   215       0.920  -7.667  52.262  1.00 59.90           C  
ATOM  14441  O   GLN   215       1.984  -7.822  48.912  1.00 59.90           O  
ATOM  14442  CG  GLN   215       1.232  -6.802  53.514  1.00 59.90           C  
ATOM  14445  CD  GLN   215       0.571  -7.231  54.821  1.00 59.90           C  
ATOM  14446  NE2 GLN   215       1.243  -7.031  55.937  1.00 59.90           N  
ATOM  14449  OE1 GLN   215      -0.556  -7.695  54.899  1.00 59.90           O  
ATOM  14450  N   GLY   216       2.043  -9.779  50.021  1.00 51.40           N  
ATOM  14452  CA  GLY   216       1.754 -10.623  48.862  1.00 51.40           C  
ATOM  14455  C   GLY   216       0.253 -10.874  48.735  1.00 51.40           C  
ATOM  14456  O   GLY   216      -0.481 -10.815  49.722  1.00 51.40           O  
ATOM  14457  N   THR   217      -0.209 -11.193  47.528  1.00 51.70           N  
ATOM  14459  CA  THR   217      -1.639 -11.426  47.237  1.00 51.70           C  
ATOM  14461  C   THR   217      -2.272 -12.604  47.999  1.00 51.70           C  
ATOM  14462  CB  THR   217      -1.849 -11.610  45.723  1.00 51.70           C  
ATOM  14464  O   THR   217      -3.499 -12.626  48.148  1.00 51.70           O  
ATOM  14465  CG2 THR   217      -1.764 -10.285  44.967  1.00 51.70           C  
ATOM  14469  OG1 THR   217      -0.860 -12.439  45.166  1.00 51.70           O  
ATOM  14471  N   PHE   218      -1.462 -13.536  48.519  1.00 54.10           N  
ATOM  14473  CA  PHE   218      -1.883 -14.766  49.203  1.00 54.10           C  
ATOM  14475  C   PHE   218      -1.145 -14.986  50.545  1.00 54.10           C  
ATOM  14476  CB  PHE   218      -1.658 -15.961  48.254  1.00 54.10           C  
ATOM  14479  O   PHE   218      -0.413 -15.956  50.672  1.00 54.10           O  
ATOM  14480  CG  PHE   218      -2.321 -15.840  46.899  1.00 54.10           C  
ATOM  14481  CD1 PHE   218      -3.711 -16.022  46.775  1.00 54.10           C  
ATOM  14483  CD2 PHE   218      -1.546 -15.557  45.759  1.00 54.10           C  
ATOM  14485  CE1 PHE   218      -4.324 -15.920  45.513  1.00 54.10           C  
ATOM  14487  CE2 PHE   218      -2.160 -15.448  44.501  1.00 54.10           C  
ATOM  14489  CZ  PHE   218      -3.548 -15.629  44.376  1.00 54.10           C  
ATOM  14491  N   PRO   219      -1.303 -14.137  51.579  1.00 48.10           N  
ATOM  14492  CA  PRO   219      -0.489 -14.213  52.806  1.00 48.10           C  
ATOM  14494  C   PRO   219      -0.746 -15.455  53.685  1.00 48.10           C  
ATOM  14495  CB  PRO   219      -0.797 -12.917  53.559  1.00 48.10           C  
ATOM  14498  O   PRO   219      -0.117 -15.604  54.724  1.00 48.10           O  
ATOM  14499  CG  PRO   219      -2.241 -12.636  53.156  1.00 48.10           C  
ATOM  14502  CD  PRO   219      -2.281 -13.068  51.689  1.00 48.10           C  
ATOM  14505  N   GLU   220      -1.681 -16.323  53.293  1.00 44.70           N  
ATOM  14507  CA  GLU   220      -1.905 -17.645  53.895  1.00 44.70           C  
ATOM  14509  C   GLU   220      -0.989 -18.724  53.277  1.00 44.70           C  
ATOM  14510  CB  GLU   220      -3.409 -17.973  53.773  1.00 44.70           C  
ATOM  14513  O   GLU   220      -0.772 -19.763  53.894  1.00 44.70           O  
ATOM  14514  CG  GLU   220      -4.239 -17.125  54.764  1.00 44.70           C  
ATOM  14517  CD  GLU   220      -5.689 -16.854  54.324  1.00 44.70           C  
ATOM  14518  OE1 GLU   220      -6.101 -15.661  54.418  1.00 44.70           O  
ATOM  14519  OE2 GLU   220      -6.385 -17.807  53.912  1.00 44.70           O  
ATOM  14520  N   ASP   221      -0.393 -18.451  52.109  1.00 45.60           N  
ATOM  14522  CA  ASP   221       0.734 -19.188  51.534  1.00 45.60           C  
ATOM  14524  C   ASP   221       1.978 -18.283  51.583  1.00 45.60           C  
ATOM  14525  CB  ASP   221       0.391 -19.670  50.114  1.00 45.60           C  
ATOM  14528  O   ASP   221       2.258 -17.498  50.672  1.00 45.60           O  
ATOM  14529  CG  ASP   221       1.412 -20.697  49.608  1.00 45.60           C  
ATOM  14530  OD1 ASP   221       2.634 -20.429  49.730  1.00 45.60           O  
ATOM  14531  OD2 ASP   221       0.961 -21.761  49.133  1.00 45.60           O  
ATOM  14532  N   GLU   222       2.714 -18.339  52.700  1.00 46.20           N  
ATOM  14534  CA  GLU   222       3.901 -17.497  52.902  1.00 46.20           C  
ATOM  14536  C   GLU   222       4.960 -17.693  51.809  1.00 46.20           C  
ATOM  14537  CB  GLU   222       4.568 -17.776  54.259  1.00 46.20           C  
ATOM  14540  O   GLU   222       5.689 -16.749  51.504  1.00 46.20           O  
ATOM  14541  CG  GLU   222       3.797 -17.237  55.471  1.00 46.20           C  
ATOM  14544  CD  GLU   222       4.701 -17.186  56.717  1.00 46.20           C  
ATOM  14545  OE1 GLU   222       4.672 -16.148  57.418  1.00 46.20           O  
ATOM  14546  OE2 GLU   222       5.453 -18.163  56.943  1.00 46.20           O  
ATOM  14547  N   ALA   223       5.049 -18.881  51.201  1.00 52.30           N  
ATOM  14549  CA  ALA   223       6.027 -19.161  50.159  1.00 52.30           C  
ATOM  14551  C   ALA   223       5.683 -18.411  48.865  1.00 52.30           C  
ATOM  14552  CB  ALA   223       6.127 -20.677  49.955  1.00 52.30           C  
ATOM  14556  O   ALA   223       6.543 -17.710  48.326  1.00 52.30           O  
ATOM  14557  N   GLU   224       4.435 -18.493  48.394  1.00 46.40           N  
ATOM  14559  CA  GLU   224       4.000 -17.792  47.180  1.00 46.40           C  
ATOM  14561  C   GLU   224       3.862 -16.273  47.414  1.00 46.40           C  
ATOM  14562  CB  GLU   224       2.709 -18.430  46.637  1.00 46.40           C  
ATOM  14565  O   GLU   224       4.263 -15.481  46.560  1.00 46.40           O  
ATOM  14566  CG  GLU   224       2.411 -18.025  45.178  1.00 46.40           C  
ATOM  14569  CD  GLU   224       2.589 -19.177  44.171  1.00 46.40           C  
ATOM  14570  OE1 GLU   224       3.658 -19.221  43.492  1.00 46.40           O  
ATOM  14571  OE2 GLU   224       1.632 -19.966  44.024  1.00 46.40           O  
ATOM  14572  N   ALA   225       3.400 -15.830  48.590  1.00 57.50           N  
ATOM  14574  CA  ALA   225       3.349 -14.407  48.939  1.00 57.50           C  
ATOM  14576  C   ALA   225       4.742 -13.769  49.044  1.00 57.50           C  
ATOM  14577  CB  ALA   225       2.581 -14.240  50.252  1.00 57.50           C  
ATOM  14581  O   ALA   225       4.944 -12.654  48.556  1.00 57.50           O  
ATOM  14582  N   LYS   226       5.710 -14.467  49.653  1.00 61.80           N  
ATOM  14584  CA  LYS   226       7.101 -14.006  49.722  1.00 61.80           C  
ATOM  14586  C   LYS   226       7.753 -14.023  48.345  1.00 61.80           C  
ATOM  14587  CB  LYS   226       7.874 -14.856  50.732  1.00 61.80           C  
ATOM  14590  O   LYS   226       8.375 -13.033  47.978  1.00 61.80           O  
ATOM  14591  CG  LYS   226       9.317 -14.373  50.884  1.00 61.80           C  
ATOM  14594  CD  LYS   226      10.021 -15.185  51.967  1.00 61.80           C  
ATOM  14597  CE  LYS   226      11.462 -14.691  52.067  1.00 61.80           C  
ATOM  14600  NZ  LYS   226      12.214 -15.487  53.064  1.00 61.80           N  
ATOM  14604  N   LYS   227       7.547 -15.087  47.563  1.00 60.70           N  
ATOM  14606  CA  LYS   227       7.987 -15.167  46.167  1.00 60.70           C  
ATOM  14608  C   LYS   227       7.433 -14.005  45.341  1.00 60.70           C  
ATOM  14609  CB  LYS   227       7.601 -16.540  45.610  1.00 60.70           C  
ATOM  14612  O   LYS   227       8.228 -13.333  44.710  1.00 60.70           O  
ATOM  14613  CG  LYS   227       7.882 -16.706  44.113  1.00 60.70           C  
ATOM  14616  CD  LYS   227       7.380 -18.083  43.665  1.00 60.70           C  
ATOM  14619  CE  LYS   227       7.061 -18.079  42.169  1.00 60.70           C  
ATOM  14622  NZ  LYS   227       5.959 -19.041  41.893  1.00 60.70           N  
ATOM  14626  N   GLU   228       6.142 -13.669  45.423  1.00 55.70           N  
ATOM  14628  CA  GLU   228       5.581 -12.506  44.708  1.00 55.70           C  
ATOM  14630  C   GLU   228       6.211 -11.174  45.161  1.00 55.70           C  
ATOM  14631  CB  GLU   228       4.050 -12.435  44.904  1.00 55.70           C  
ATOM  14634  O   GLU   228       6.386 -10.255  44.363  1.00 55.70           O  
ATOM  14635  CG  GLU   228       3.388 -11.490  43.879  1.00 55.70           C  
ATOM  14638  CD  GLU   228       2.058 -10.873  44.329  1.00 55.70           C  
ATOM  14639  OE1 GLU   228       1.117 -10.824  43.502  1.00 55.70           O  
ATOM  14640  OE2 GLU   228       1.999 -10.240  45.413  1.00 55.70           O  
ATOM  14641  N   VAL   229       6.544 -11.033  46.447  1.00 67.30           N  
ATOM  14643  CA  VAL   229       7.195  -9.827  46.986  1.00 67.30           C  
ATOM  14645  C   VAL   229       8.681  -9.751  46.610  1.00 67.30           C  
ATOM  14646  CB  VAL   229       6.950  -9.738  48.506  1.00 67.30           C  
ATOM  14648  O   VAL   229       9.185  -8.649  46.404  1.00 67.30           O  
ATOM  14649  CG1 VAL   229       7.809  -8.681  49.206  1.00 67.30           C  
ATOM  14653  CG2 VAL   229       5.483  -9.372  48.780  1.00 67.30           C  
ATOM  14657  N   ASP   230       9.380 -10.877  46.482  1.00 62.50           N  
ATOM  14659  CA  ASP   230      10.804 -10.925  46.132  1.00 62.50           C  
ATOM  14661  C   ASP   230      11.030 -10.934  44.603  1.00 62.50           C  
ATOM  14662  CB  ASP   230      11.482 -12.091  46.883  1.00 62.50           C  
ATOM  14665  O   ASP   230      11.924 -10.231  44.130  1.00 62.50           O  
ATOM  14666  CG  ASP   230      11.585 -11.885  48.414  1.00 62.50           C  
ATOM  14667  OD1 ASP   230      11.507 -10.718  48.889  1.00 62.50           O  
ATOM  14668  OD2 ASP   230      11.806 -12.882  49.143  1.00 62.50           O  
ATOM  14669  N   ASP   231      10.162 -11.597  43.823  1.00 58.80           N  
ATOM  14671  CA  ASP   231      10.002 -11.389  42.373  1.00 58.80           C  
ATOM  14673  C   ASP   231       9.753  -9.901  42.100  1.00 58.80           C  
ATOM  14674  CB  ASP   231       8.815 -12.205  41.794  1.00 58.80           C  
ATOM  14677  O   ASP   231      10.445  -9.295  41.287  1.00 58.80           O  
ATOM  14678  CG  ASP   231       9.100 -13.683  41.479  1.00 58.80           C  
ATOM  14679  OD1 ASP   231      10.220 -13.964  40.990  1.00 58.80           O  
ATOM  14680  OD2 ASP   231       8.179 -14.523  41.594  1.00 58.80           O  
ATOM  14681  N   TYR   232       8.839  -9.276  42.851  1.00 63.80           N  
ATOM  14683  CA  TYR   232       8.558  -7.854  42.693  1.00 63.80           C  
ATOM  14685  C   TYR   232       9.785  -6.957  42.934  1.00 63.80           C  
ATOM  14686  CB  TYR   232       7.403  -7.429  43.615  1.00 63.80           C  
ATOM  14689  O   TYR   232      10.114  -6.110  42.101  1.00 63.80           O  
ATOM  14690  CG  TYR   232       7.246  -5.925  43.650  1.00 63.80           C  
ATOM  14691  CD1 TYR   232       7.186  -5.186  44.853  1.00 63.80           C  
ATOM  14693  CD2 TYR   232       7.324  -5.252  42.427  1.00 63.80           C  
ATOM  14695  CE1 TYR   232       7.125  -3.771  44.810  1.00 63.80           C  
ATOM  14697  CE2 TYR   232       7.475  -3.874  42.415  1.00 63.80           C  
ATOM  14699  OH  TYR   232       7.268  -1.752  43.454  1.00 63.80           O  
ATOM  14701  CZ  TYR   232       7.301  -3.103  43.577  1.00 63.80           C  
ATOM  14702  N   LYS   233      10.472  -7.127  44.072  1.00 70.20           N  
ATOM  14704  CA  LYS   233      11.676  -6.336  44.375  1.00 70.20           C  
ATOM  14706  C   LYS   233      12.735  -6.503  43.291  1.00 70.20           C  
ATOM  14707  CB  LYS   233      12.290  -6.766  45.705  1.00 70.20           C  
ATOM  14710  O   LYS   233      13.387  -5.517  42.953  1.00 70.20           O  
ATOM  14711  CG  LYS   233      11.473  -6.350  46.931  1.00 70.20           C  
ATOM  14714  CD  LYS   233      12.009  -7.146  48.123  1.00 70.20           C  
ATOM  14717  CE  LYS   233      11.029  -7.146  49.289  1.00 70.20           C  
ATOM  14720  NZ  LYS   233      11.290  -8.333  50.140  1.00 70.20           N  
ATOM  14724  N   ARG   234      12.903  -7.719  42.750  1.00 66.20           N  
ATOM  14726  CA  ARG   234      13.797  -7.968  41.614  1.00 66.20           C  
ATOM  14728  C   ARG   234      13.354  -7.155  40.404  1.00 66.20           C  
ATOM  14729  CB  ARG   234      13.868  -9.466  41.287  1.00 66.20           C  
ATOM  14732  O   ARG   234      14.180  -6.425  39.882  1.00 66.20           O  
ATOM  14733  CG  ARG   234      14.794  -9.744  40.080  1.00 66.20           C  
ATOM  14736  CD  ARG   234      14.570 -11.125  39.464  1.00 66.20           C  
ATOM  14739  NE  ARG   234      13.182 -11.252  38.976  1.00 66.20           N  
ATOM  14741  NH1 ARG   234      12.600 -13.207  40.030  1.00 66.20           N  
ATOM  14744  NH2 ARG   234      11.049 -11.989  39.023  1.00 66.20           N  
ATOM  14747  CZ  ARG   234      12.293 -12.151  39.332  1.00 66.20           C  
ATOM  14748  N   ASP   235      12.093  -7.230  39.993  1.00 59.90           N  
ATOM  14750  CA  ASP   235      11.625  -6.586  38.760  1.00 59.90           C  
ATOM  14752  C   ASP   235      11.781  -5.043  38.819  1.00 59.90           C  
ATOM  14753  CB  ASP   235      10.177  -7.031  38.470  1.00 59.90           C  
ATOM  14756  O   ASP   235      12.253  -4.429  37.857  1.00 59.90           O  
ATOM  14757  CG  ASP   235       9.968  -8.548  38.249  1.00 59.90           C  
ATOM  14758  OD1 ASP   235      10.950  -9.338  38.207  1.00 59.90           O  
ATOM  14759  OD2 ASP   235       8.786  -8.943  38.129  1.00 59.90           O  
ATOM  14760  N   LEU   236      11.517  -4.403  39.973  1.00 65.10           N  
ATOM  14762  CA  LEU   236      11.836  -2.975  40.174  1.00 65.10           C  
ATOM  14764  C   LEU   236      13.349  -2.709  40.184  1.00 65.10           C  
ATOM  14765  CB  LEU   236      11.186  -2.443  41.470  1.00 65.10           C  
ATOM  14768  O   LEU   236      13.816  -1.746  39.571  1.00 65.10           O  
ATOM  14769  CG  LEU   236      11.528  -0.963  41.781  1.00 65.10           C  
ATOM  14771  CD1 LEU   236      11.258  -0.020  40.604  1.00 65.10           C  
ATOM  14775  CD2 LEU   236      10.761  -0.477  43.009  1.00 65.10           C  
ATOM  14779  N   LYS   237      14.134  -3.535  40.883  1.00 68.40           N  
ATOM  14781  CA  LYS   237      15.588  -3.348  40.973  1.00 68.40           C  
ATOM  14783  C   LYS   237      16.273  -3.572  39.622  1.00 68.40           C  
ATOM  14784  CB  LYS   237      16.147  -4.226  42.103  1.00 68.40           C  
ATOM  14787  O   LYS   237      17.216  -2.855  39.312  1.00 68.40           O  
ATOM  14788  CG  LYS   237      17.570  -3.816  42.511  1.00 68.40           C  
ATOM  14791  CD  LYS   237      17.978  -4.488  43.830  1.00 68.40           C  
ATOM  14794  CE  LYS   237      19.270  -3.859  44.369  1.00 68.40           C  
ATOM  14797  NZ  LYS   237      19.516  -4.265  45.772  1.00 68.40           N  
ATOM  14801  N   GLU   238      15.760  -4.474  38.787  1.00 61.20           N  
ATOM  14803  CA  GLU   238      16.201  -4.666  37.404  1.00 61.20           C  
ATOM  14805  C   GLU   238      15.859  -3.436  36.547  1.00 61.20           C  
ATOM  14806  CB  GLU   238      15.669  -5.991  36.814  1.00 61.20           C  
ATOM  14809  O   GLU   238      16.772  -2.864  35.949  1.00 61.20           O  
ATOM  14810  CG  GLU   238      16.464  -7.194  37.369  1.00 61.20           C  
ATOM  14813  CD  GLU   238      16.106  -8.572  36.771  1.00 61.20           C  
ATOM  14814  OE1 GLU   238      16.670  -9.576  37.271  1.00 61.20           O  
ATOM  14815  OE2 GLU   238      15.334  -8.647  35.792  1.00 61.20           O  
ATOM  14816  N   SER   239      14.620  -2.929  36.592  1.00 60.30           N  
ATOM  14818  CA  SER   239      14.238  -1.686  35.895  1.00 60.30           C  
ATOM  14820  C   SER   239      15.117  -0.485  36.293  1.00 60.30           C  
ATOM  14821  CB  SER   239      12.762  -1.381  36.177  1.00 60.30           C  
ATOM  14824  O   SER   239      15.642   0.229  35.435  1.00 60.30           O  
ATOM  14825  OG  SER   239      12.350  -0.218  35.484  1.00 60.30           O  
ATOM  14827  N   LEU   240      15.370  -0.290  37.592  1.00 65.20           N  
ATOM  14829  CA  LEU   240      16.263   0.772  38.067  1.00 65.20           C  
ATOM  14831  C   LEU   240      17.749   0.494  37.770  1.00 65.20           C  
ATOM  14832  CB  LEU   240      15.988   1.059  39.556  1.00 65.20           C  
ATOM  14835  O   LEU   240      18.504   1.454  37.633  1.00 65.20           O  
ATOM  14836  CG  LEU   240      14.666   1.820  39.792  1.00 65.20           C  
ATOM  14838  CD1 LEU   240      14.312   1.828  41.278  1.00 65.20           C  
ATOM  14842  CD2 LEU   240      14.740   3.286  39.345  1.00 65.20           C  
ATOM  14846  N   SER   241      18.173  -0.762  37.594  1.00 62.40           N  
ATOM  14848  CA  SER   241      19.542  -1.095  37.160  1.00 62.40           C  
ATOM  14850  C   SER   241      19.807  -0.762  35.687  1.00 62.40           C  
ATOM  14851  CB  SER   241      19.893  -2.564  37.450  1.00 62.40           C  
ATOM  14854  O   SER   241      20.893  -0.288  35.355  1.00 62.40           O  
ATOM  14855  OG  SER   241      19.252  -3.492  36.594  1.00 62.40           O  
ATOM  14857  N   ASP   242      18.816  -0.961  34.810  1.00 58.90           N  
ATOM  14859  CA  ASP   242      18.988  -0.838  33.353  1.00 58.90           C  
ATOM  14861  C   ASP   242      18.773   0.597  32.827  1.00 58.90           C  
ATOM  14862  CB  ASP   242      18.088  -1.869  32.646  1.00 58.90           C  
ATOM  14865  O   ASP   242      19.262   0.931  31.741  1.00 58.90           O  
ATOM  14866  CG  ASP   242      18.523  -3.316  32.921  1.00 58.90           C  
ATOM  14867  OD1 ASP   242      19.744  -3.599  32.967  1.00 58.90           O  
ATOM  14868  OD2 ASP   242      17.665  -4.199  33.137  1.00 58.90           O  
ATOM  14869  N   TYR   243      18.100   1.451  33.618  1.00 59.20           N  
ATOM  14871  CA  TYR   243      17.823   2.871  33.316  1.00 59.20           C  
ATOM  14873  C   TYR   243      18.345   3.861  34.363  1.00 59.20           C  
ATOM  14874  CB  TYR   243      16.315   3.066  33.089  1.00 59.20           C  
ATOM  14877  O   TYR   243      18.245   5.075  34.170  1.00 59.20           O  
ATOM  14878  CG  TYR   243      15.867   2.245  31.909  1.00 59.20           C  
ATOM  14879  CD1 TYR   243      16.226   2.676  30.618  1.00 59.20           C  
ATOM  14881  CD2 TYR   243      15.328   0.962  32.118  1.00 59.20           C  
ATOM  14883  CE1 TYR   243      16.149   1.780  29.543  1.00 59.20           C  
ATOM  14885  CE2 TYR   243      15.282   0.051  31.052  1.00 59.20           C  
ATOM  14887  OH  TYR   243      15.877  -0.442  28.787  1.00 59.20           O  
ATOM  14889  CZ  TYR   243      15.740   0.455  29.782  1.00 59.20           C  
ATOM  14890  N   GLY   244      18.901   3.379  35.477  1.00 65.40           N  
ATOM  14892  CA  GLY   244      19.489   4.235  36.506  1.00 65.40           C  
ATOM  14895  C   GLY   244      20.776   4.921  36.052  1.00 65.40           C  
ATOM  14896  O   GLY   244      21.045   6.037  36.485  1.00 65.40           O  
ATOM  14897  N   LEU   245      21.556   4.292  35.169  1.00 75.80           N  
ATOM  14899  CA  LEU   245      22.865   4.770  34.721  1.00 75.80           C  
ATOM  14901  C   LEU   245      22.881   4.980  33.200  1.00 75.80           C  
ATOM  14902  CB  LEU   245      23.918   3.757  35.206  1.00 75.80           C  
ATOM  14905  O   LEU   245      22.803   4.022  32.434  1.00 75.80           O  
ATOM  14906  CG  LEU   245      25.370   4.076  34.815  1.00 75.80           C  
ATOM  14908  CD1 LEU   245      25.835   5.464  35.258  1.00 75.80           C  
ATOM  14912  CD2 LEU   245      26.293   3.036  35.453  1.00 75.80           C  
ATOM  14916  N   ILE   246      23.009   6.234  32.766  1.00 68.10           N  
ATOM  14918  CA  ILE   246      23.007   6.638  31.353  1.00 68.10           C  
ATOM  14920  C   ILE   246      24.329   7.334  31.016  1.00 68.10           C  
ATOM  14921  CB  ILE   246      21.765   7.507  31.021  1.00 68.10           C  
ATOM  14923  O   ILE   246      24.874   8.093  31.817  1.00 68.10           O  
ATOM  14924  CG1 ILE   246      20.466   6.749  31.400  1.00 68.10           C  
ATOM  14927  CG2 ILE   246      21.745   7.922  29.535  1.00 68.10           C  
ATOM  14931  CD1 ILE   246      19.161   7.481  31.069  1.00 68.10           C  
ATOM  14935  N   LEU   247      24.829   7.087  29.807  1.00 64.80           N  
ATOM  14937  CA  LEU   247      25.921   7.829  29.185  1.00 64.80           C  
ATOM  14939  C   LEU   247      25.368   8.554  27.953  1.00 64.80           C  
ATOM  14940  CB  LEU   247      27.036   6.838  28.809  1.00 64.80           C  
ATOM  14943  O   LEU   247      24.664   7.943  27.152  1.00 64.80           O  
ATOM  14944  CG  LEU   247      28.263   7.502  28.155  1.00 64.80           C  
ATOM  14946  CD1 LEU   247      29.139   8.212  29.187  1.00 64.80           C  
ATOM  14950  CD2 LEU   247      29.108   6.430  27.485  1.00 64.80           C  
ATOM  14954  N   TYR   248      25.691   9.835  27.787  1.00 63.60           N  
ATOM  14956  CA  TYR   248      25.373  10.590  26.575  1.00 63.60           C  
ATOM  14958  C   TYR   248      26.512  11.545  26.226  1.00 63.60           C  
ATOM  14959  CB  TYR   248      24.058  11.345  26.761  1.00 63.60           C  
ATOM  14962  O   TYR   248      26.844  12.445  27.004  1.00 63.60           O  
ATOM  14963  CG  TYR   248      23.671  12.176  25.554  1.00 63.60           C  
ATOM  14964  CD1 TYR   248      23.815  13.578  25.588  1.00 63.60           C  
ATOM  14966  CD2 TYR   248      23.130  11.550  24.414  1.00 63.60           C  
ATOM  14968  CE1 TYR   248      23.355  14.360  24.512  1.00 63.60           C  
ATOM  14970  CE2 TYR   248      22.703  12.328  23.320  1.00 63.60           C  
ATOM  14972  OH  TYR   248      22.318  14.500  22.362  1.00 63.60           O  
ATOM  14974  CZ  TYR   248      22.793  13.735  23.379  1.00 63.60           C  
ATOM  14975  N   ASN   249      27.122  11.348  25.054  1.00 62.70           N  
ATOM  14977  CA  ASN   249      28.421  11.930  24.715  1.00 62.70           C  
ATOM  14979  C   ASN   249      29.408  11.697  25.880  1.00 62.70           C  
ATOM  14980  CB  ASN   249      28.228  13.402  24.276  1.00 62.70           C  
ATOM  14983  O   ASN   249      29.575  10.568  26.337  1.00 62.70           O  
ATOM  14984  CG  ASN   249      27.298  13.531  23.084  1.00 62.70           C  
ATOM  14985  ND2 ASN   249      26.401  14.487  23.087  1.00 62.70           N  
ATOM  14988  OD1 ASN   249      27.363  12.780  22.132  1.00 62.70           O  
ATOM  14989  N   ASN   250      29.997  12.764  26.421  1.00 70.60           N  
ATOM  14991  CA  ASN   250      30.902  12.688  27.566  1.00 70.60           C  
ATOM  14993  C   ASN   250      30.195  12.825  28.932  1.00 70.60           C  
ATOM  14994  CB  ASN   250      32.008  13.740  27.395  1.00 70.60           C  
ATOM  14997  O   ASN   250      30.878  12.918  29.949  1.00 70.60           O  
ATOM  14998  CG  ASN   250      32.921  13.538  26.202  1.00 70.60           C  
ATOM  14999  ND2 ASN   250      33.889  14.408  26.052  1.00 70.60           N  
ATOM  15002  OD1 ASN   250      32.793  12.637  25.396  1.00 70.60           O  
ATOM  15003  N   VAL   251      28.862  12.898  29.001  1.00 73.00           N  
ATOM  15005  CA  VAL   251      28.129  13.045  30.271  1.00 73.00           C  
ATOM  15007  C   VAL   251      27.695  11.677  30.787  1.00 73.00           C  
ATOM  15008  CB  VAL   251      26.925  14.002  30.151  1.00 73.00           C  
ATOM  15010  O   VAL   251      26.854  11.013  30.183  1.00 73.00           O  
ATOM  15011  CG1 VAL   251      26.246  14.201  31.515  1.00 73.00           C  
ATOM  15015  CG2 VAL   251      27.370  15.383  29.650  1.00 73.00           C  
ATOM  15019  N   VAL   252      28.236  11.282  31.938  1.00 83.20           N  
ATOM  15021  CA  VAL   252      27.730  10.161  32.741  1.00 83.20           C  
ATOM  15023  C   VAL   252      26.672  10.707  33.695  1.00 83.20           C  
ATOM  15024  CB  VAL   252      28.862   9.503  33.550  1.00 83.20           C  
ATOM  15026  O   VAL   252      26.960  11.643  34.442  1.00 83.20           O  
ATOM  15027  CG1 VAL   252      28.363   8.298  34.352  1.00 83.20           C  
ATOM  15031  CG2 VAL   252      30.029   9.033  32.676  1.00 83.20           C  
ATOM  15035  N   ALA   253      25.479  10.120  33.715  1.00 80.60           N  
ATOM  15037  CA  ALA   253      24.402  10.489  34.628  1.00 80.60           C  
ATOM  15039  C   ALA   253      23.870   9.256  35.376  1.00 80.60           C  
ATOM  15040  CB  ALA   253      23.315  11.223  33.837  1.00 80.60           C  
ATOM  15044  O   ALA   253      23.492   8.261  34.758  1.00 80.60           O  
ATOM  15045  N   LEU   254      23.821   9.331  36.708  1.00 84.90           N  
ATOM  15047  CA  LEU   254      23.283   8.290  37.586  1.00 84.90           C  
ATOM  15049  C   LEU   254      22.089   8.826  38.387  1.00 84.90           C  
ATOM  15050  CB  LEU   254      24.396   7.771  38.516  1.00 84.90           C  
ATOM  15053  O   LEU   254      22.224   9.778  39.154  1.00 84.90           O  
ATOM  15054  CG  LEU   254      23.915   6.664  39.478  1.00 84.90           C  
ATOM  15056  CD1 LEU   254      23.772   5.307  38.797  1.00 84.90           C  
ATOM  15060  CD2 LEU   254      24.897   6.515  40.631  1.00 84.90           C  
ATOM  15064  N   ARG   255      20.943   8.159  38.266  1.00 82.20           N  
ATOM  15066  CA  ARG   255      19.736   8.328  39.079  1.00 82.20           C  
ATOM  15068  C   ARG   255      19.773   7.361  40.265  1.00 82.20           C  
ATOM  15069  CB  ARG   255      18.524   8.069  38.162  1.00 82.20           C  
ATOM  15072  O   ARG   255      19.851   6.151  40.080  1.00 82.20           O  
ATOM  15073  CG  ARG   255      17.159   7.982  38.869  1.00 82.20           C  
ATOM  15076  CD  ARG   255      16.106   7.458  37.882  1.00 82.20           C  
ATOM  15079  NE  ARG   255      14.813   7.176  38.537  1.00 82.20           N  
ATOM  15081  NH1 ARG   255      13.873   5.935  36.835  1.00 82.20           N  
ATOM  15084  NH2 ARG   255      12.643   6.470  38.594  1.00 82.20           N  
ATOM  15087  CZ  ARG   255      13.792   6.533  37.989  1.00 82.20           C  
ATOM  15088  N   THR   256      19.597   7.884  41.473  1.00 76.30           N  
ATOM  15090  CA  THR   256      19.153   7.108  42.645  1.00 76.30           C  
ATOM  15092  C   THR   256      17.820   7.662  43.151  1.00 76.30           C  
ATOM  15093  CB  THR   256      20.206   7.056  43.767  1.00 76.30           C  
ATOM  15095  O   THR   256      17.436   8.790  42.827  1.00 76.30           O  
ATOM  15096  CG2 THR   256      21.540   6.467  43.309  1.00 76.30           C  
ATOM  15100  OG1 THR   256      20.471   8.351  44.235  1.00 76.30           O  
ATOM  15102  N   ILE   257      17.082   6.863  43.918  1.00 79.00           N  
ATOM  15104  CA  ILE   257      15.814   7.257  44.535  1.00 79.00           C  
ATOM  15106  C   ILE   257      15.803   6.776  45.982  1.00 79.00           C  
ATOM  15107  CB  ILE   257      14.610   6.765  43.698  1.00 79.00           C  
ATOM  15109  O   ILE   257      16.194   5.644  46.263  1.00 79.00           O  
ATOM  15110  CG1 ILE   257      13.283   7.319  44.258  1.00 79.00           C  
ATOM  15113  CG2 ILE   257      14.565   5.232  43.552  1.00 79.00           C  
ATOM  15117  CD1 ILE   257      12.108   7.141  43.286  1.00 79.00           C  
ATOM  15121  N   LYS   258      15.378   7.646  46.899  1.00 75.40           N  
ATOM  15123  CA  LYS   258      15.353   7.369  48.335  1.00 75.40           C  
ATOM  15125  C   LYS   258      14.005   7.757  48.922  1.00 75.40           C  
ATOM  15126  CB  LYS   258      16.519   8.114  49.004  1.00 75.40           C  
ATOM  15129  O   LYS   258      13.499   8.844  48.652  1.00 75.40           O  
ATOM  15130  CG  LYS   258      16.742   7.633  50.443  1.00 75.40           C  
ATOM  15133  CD  LYS   258      17.981   8.298  51.058  1.00 75.40           C  
ATOM  15136  CE  LYS   258      18.392   7.628  52.376  1.00 75.40           C  
ATOM  15139  NZ  LYS   258      18.903   6.255  52.145  1.00 75.40           N  
ATOM  15143  N   LEU   259      13.451   6.883  49.758  1.00 76.50           N  
ATOM  15145  CA  LEU   259      12.335   7.212  50.638  1.00 76.50           C  
ATOM  15147  C   LEU   259      12.899   7.641  51.996  1.00 76.50           C  
ATOM  15148  CB  LEU   259      11.399   5.995  50.728  1.00 76.50           C  
ATOM  15151  O   LEU   259      13.683   6.918  52.607  1.00 76.50           O  
ATOM  15152  CG  LEU   259      10.135   6.182  51.582  1.00 76.50           C  
ATOM  15154  CD1 LEU   259       9.290   7.367  51.114  1.00 76.50           C  
ATOM  15158  CD2 LEU   259       9.271   4.922  51.496  1.00 76.50           C  
ATOM  15162  N   SER   260      12.526   8.820  52.483  1.00 70.50           N  
ATOM  15164  CA  SER   260      12.864   9.236  53.842  1.00 70.50           C  
ATOM  15166  C   SER   260      11.996   8.500  54.867  1.00 70.50           C  
ATOM  15167  CB  SER   260      12.726  10.755  54.001  1.00 70.50           C  
ATOM  15170  O   SER   260      10.839   8.162  54.614  1.00 70.50           O  
ATOM  15171  OG  SER   260      11.363  11.117  54.092  1.00 70.50           O  
ATOM  15173  N   PHE   261      12.485   8.385  56.105  1.00 69.50           N  
ATOM  15175  CA  PHE   261      11.672   7.915  57.235  1.00 69.50           C  
ATOM  15177  C   PHE   261      10.441   8.807  57.532  1.00 69.50           C  
ATOM  15178  CB  PHE   261      12.562   7.799  58.483  1.00 69.50           C  
ATOM  15181  O   PHE   261       9.600   8.425  58.354  1.00 69.50           O  
ATOM  15182  CG  PHE   261      12.871   9.132  59.146  1.00 69.50           C  
ATOM  15183  CD1 PHE   261      13.975   9.897  58.726  1.00 69.50           C  
ATOM  15185  CD2 PHE   261      12.031   9.627  60.165  1.00 69.50           C  
ATOM  15187  CE1 PHE   261      14.231  11.149  59.314  1.00 69.50           C  
ATOM  15189  CE2 PHE   261      12.289  10.876  60.756  1.00 69.50           C  
ATOM  15191  CZ  PHE   261      13.389  11.638  60.328  1.00 69.50           C  
ATOM  15193  N   THR   262      10.349   9.990  56.908  1.00 70.30           N  
ATOM  15195  CA  THR   262       9.210  10.922  56.965  1.00 70.30           C  
ATOM  15197  C   THR   262       8.226  10.761  55.802  1.00 70.30           C  
ATOM  15198  CB  THR   262       9.660  12.395  57.067  1.00 70.30           C  
ATOM  15200  O   THR   262       7.220  11.459  55.791  1.00 70.30           O  
ATOM  15201  CG2 THR   262      10.456  12.667  58.339  1.00 70.30           C  
ATOM  15205  OG1 THR   262      10.500  12.795  56.003  1.00 70.30           O  
ATOM  15207  N   GLY   263       8.475   9.844  54.860  1.00 67.30           N  
ATOM  15209  CA  GLY   263       7.589   9.543  53.731  1.00 67.30           C  
ATOM  15212  C   GLY   263       7.926  10.279  52.430  1.00 67.30           C  
ATOM  15213  O   GLY   263       7.286  10.026  51.414  1.00 67.30           O  
ATOM  15214  N   ARG   264       8.930  11.162  52.410  1.00 73.30           N  
ATOM  15216  CA  ARG   264       9.296  11.922  51.206  1.00 73.30           C  
ATOM  15218  C   ARG   264      10.210  11.130  50.293  1.00 73.30           C  
ATOM  15219  CB  ARG   264       9.925  13.272  51.551  1.00 73.30           C  
ATOM  15222  O   ARG   264      11.229  10.606  50.732  1.00 73.30           O  
ATOM  15223  CG  ARG   264       8.863  14.181  52.164  1.00 73.30           C  
ATOM  15226  CD  ARG   264       9.418  15.587  52.353  1.00 73.30           C  
ATOM  15229  NE  ARG   264       8.434  16.407  53.070  1.00 73.30           N  
ATOM  15231  NH1 ARG   264       9.810  18.197  53.477  1.00 73.30           N  
ATOM  15234  NH2 ARG   264       7.791  18.081  54.443  1.00 73.30           N  
ATOM  15237  CZ  ARG   264       8.683  17.560  53.654  1.00 73.30           C  
ATOM  15238  N   ILE   265       9.854  11.108  49.019  1.00 79.60           N  
ATOM  15240  CA  ILE   265      10.658  10.562  47.937  1.00 79.60           C  
ATOM  15242  C   ILE   265      11.587  11.675  47.444  1.00 79.60           C  
ATOM  15243  CB  ILE   265       9.727  10.022  46.827  1.00 79.60           C  
ATOM  15245  O   ILE   265      11.117  12.733  47.029  1.00 79.60           O  
ATOM  15246  CG1 ILE   265       8.778   8.930  47.383  1.00 79.60           C  
ATOM  15249  CG2 ILE   265      10.561   9.479  45.656  1.00 79.60           C  
ATOM  15253  CD1 ILE   265       7.733   8.419  46.383  1.00 79.60           C  
ATOM  15257  N   THR   266      12.896  11.443  47.448  1.00 75.60           N  
ATOM  15259  CA  THR   266      13.874  12.281  46.738  1.00 75.60           C  
ATOM  15261  C   THR   266      14.534  11.486  45.622  1.00 75.60           C  
ATOM  15262  CB  THR   266      14.936  12.915  47.656  1.00 75.60           C  
ATOM  15264  O   THR   266      14.920  10.331  45.804  1.00 75.60           O  
ATOM  15265  CG2 THR   266      14.480  14.284  48.150  1.00 75.60           C  
ATOM  15269  OG1 THR   266      15.224  12.145  48.801  1.00 75.60           O  
ATOM  15271  N   VAL   267      14.663  12.116  44.453  1.00 82.80           N  
ATOM  15273  CA  VAL   267      15.339  11.557  43.278  1.00 82.80           C  
ATOM  15275  C   VAL   267      16.630  12.332  43.081  1.00 82.80           C  
ATOM  15276  CB  VAL   267      14.442  11.615  42.030  1.00 82.80           C  
ATOM  15278  O   VAL   267      16.610  13.549  42.913  1.00 82.80           O  
ATOM  15279  CG1 VAL   267      15.156  11.037  40.800  1.00 82.80           C  
ATOM  15283  CG2 VAL   267      13.164  10.801  42.258  1.00 82.80           C  
ATOM  15287  N   LYS   268      17.763  11.639  43.129  1.00 80.20           N  
ATOM  15289  CA  LYS   268      19.088  12.253  43.096  1.00 80.20           C  
ATOM  15291  C   LYS   268      19.794  11.875  41.806  1.00 80.20           C  
ATOM  15292  CB  LYS   268      19.832  11.847  44.369  1.00 80.20           C  
ATOM  15295  O   LYS   268      20.088  10.702  41.583  1.00 80.20           O  
ATOM  15296  CG  LYS   268      21.197  12.527  44.505  1.00 80.20           C  
ATOM  15299  CD  LYS   268      21.735  12.269  45.917  1.00 80.20           C  
ATOM  15302  CE  LYS   268      22.960  13.144  46.175  1.00 80.20           C  
ATOM  15305  NZ  LYS   268      23.163  13.360  47.623  1.00 80.20           N  
ATOM  15309  N   VAL   269      20.044  12.877  40.970  1.00 85.20           N  
ATOM  15311  CA  VAL   269      20.700  12.750  39.669  1.00 85.20           C  
ATOM  15313  C   VAL   269      22.124  13.279  39.804  1.00 85.20           C  
ATOM  15314  CB  VAL   269      19.914  13.486  38.566  1.00 85.20           C  
ATOM  15316  O   VAL   269      22.338  14.481  39.961  1.00 85.20           O  
ATOM  15317  CG1 VAL   269      20.496  13.132  37.194  1.00 85.20           C  
ATOM  15321  CG2 VAL   269      18.425  13.109  38.560  1.00 85.20           C  
ATOM  15325  N   LEU   270      23.107  12.384  39.795  1.00 82.80           N  
ATOM  15327  CA  LEU   270      24.524  12.731  39.848  1.00 82.80           C  
ATOM  15329  C   LEU   270      25.080  12.745  38.424  1.00 82.80           C  
ATOM  15330  CB  LEU   270      25.295  11.763  40.761  1.00 82.80           C  
ATOM  15333  O   LEU   270      24.998  11.728  37.737  1.00 82.80           O  
ATOM  15334  CG  LEU   270      24.750  11.675  42.202  1.00 82.80           C  
ATOM  15336  CD1 LEU   270      23.858  10.444  42.398  1.00 82.80           C  
ATOM  15340  CD2 LEU   270      25.903  11.582  43.202  1.00 82.80           C  
ATOM  15344  N   LEU   271      25.632  13.880  37.984  1.00 83.40           N  
ATOM  15346  CA  LEU   271      26.166  14.041  36.629  1.00 83.40           C  
ATOM  15348  C   LEU   271      27.655  14.370  36.655  1.00 83.40           C  
ATOM  15349  CB  LEU   271      25.394  15.062  35.773  1.00 83.40           C  
ATOM  15352  O   LEU   271      28.102  15.260  37.386  1.00 83.40           O  
ATOM  15353  CG  LEU   271      23.863  14.930  35.827  1.00 83.40           C  
ATOM  15355  CD1 LEU   271      23.262  15.886  36.859  1.00 83.40           C  
ATOM  15359  CD2 LEU   271      23.261  15.259  34.465  1.00 83.40           C  
ATOM  15363  N   TYR   272      28.403  13.670  35.811  1.00 80.70           N  
ATOM  15365  CA  TYR   272      29.850  13.745  35.689  1.00 80.70           C  
ATOM  15367  C   TYR   272      30.170  14.008  34.215  1.00 80.70           C  
ATOM  15368  CB  TYR   272      30.489  12.439  36.208  1.00 80.70           C  
ATOM  15371  O   TYR   272      30.023  13.121  33.373  1.00 80.70           O  
ATOM  15372  CG  TYR   272      30.024  11.968  37.580  1.00 80.70           C  
ATOM  15373  CD1 TYR   272      30.841  12.155  38.711  1.00 80.70           C  
ATOM  15375  CD2 TYR   272      28.781  11.317  37.723  1.00 80.70           C  
ATOM  15377  CE1 TYR   272      30.412  11.720  39.980  1.00 80.70           C  
ATOM  15379  CE2 TYR   272      28.343  10.890  38.990  1.00 80.70           C  
ATOM  15381  OH  TYR   272      28.765  10.622  41.335  1.00 80.70           O  
ATOM  15383  CZ  TYR   272      29.163  11.080  40.120  1.00 80.70           C  
ATOM  15384  N   LEU   273      30.583  15.235  33.890  1.00 76.90           N  
ATOM  15386  CA  LEU   273      31.089  15.560  32.558  1.00 76.90           C  
ATOM  15388  C   LEU   273      32.526  15.061  32.456  1.00 76.90           C  
ATOM  15389  CB  LEU   273      31.017  17.077  32.308  1.00 76.90           C  
ATOM  15392  O   LEU   273      33.374  15.477  33.244  1.00 76.90           O  
ATOM  15393  CG  LEU   273      31.633  17.521  30.966  1.00 76.90           C  
ATOM  15395  CD1 LEU   273      30.904  16.938  29.753  1.00 76.90           C  
ATOM  15399  CD2 LEU   273      31.581  19.040  30.854  1.00 76.90           C  
ATOM  15403  N   LEU   274      32.814  14.222  31.471  1.00 71.70           N  
ATOM  15405  CA  LEU   274      34.156  13.765  31.135  1.00 71.70           C  
ATOM  15407  C   LEU   274      34.811  14.681  30.082  1.00 71.70           C  
ATOM  15408  CB  LEU   274      34.107  12.288  30.694  1.00 71.70           C  
ATOM  15411  O   LEU   274      34.140  15.336  29.279  1.00 71.70           O  
ATOM  15412  CG  LEU   274      33.381  11.318  31.652  1.00 71.70           C  
ATOM  15414  CD1 LEU   274      33.428   9.902  31.085  1.00 71.70           C  
ATOM  15418  CD2 LEU   274      34.004  11.287  33.049  1.00 71.70           C  
ATOM  15422  N   LYS   275      36.142  14.729  30.069  1.00 65.50           N  
ATOM  15424  CA  LYS   275      36.942  15.343  28.997  1.00 65.50           C  
ATOM  15426  C   LYS   275      37.188  14.337  27.867  1.00 65.50           C  
ATOM  15427  CB  LYS   275      38.274  15.853  29.566  1.00 65.50           C  
ATOM  15430  O   LYS   275      36.849  13.163  27.978  1.00 65.50           O  
ATOM  15431  CG  LYS   275      38.114  16.874  30.692  1.00 65.50           C  
ATOM  15434  CD  LYS   275      39.480  17.417  31.112  1.00 65.50           C  
ATOM  15437  CE  LYS   275      39.349  18.082  32.482  1.00 65.50           C  
ATOM  15440  NZ  LYS   275      40.684  18.315  33.073  1.00 65.50           N  
ATOM  15444  N   HIS   276      37.857  14.784  26.804  1.00 60.90           N  
ATOM  15446  CA  HIS   276      38.282  13.950  25.669  1.00 60.90           C  
ATOM  15448  C   HIS   276      39.194  12.757  26.040  1.00 60.90           C  
ATOM  15449  CB  HIS   276      38.994  14.864  24.653  1.00 60.90           C  
ATOM  15452  O   HIS   276      39.362  11.842  25.244  1.00 60.90           O  
ATOM  15453  CG  HIS   276      40.195  15.606  25.204  1.00 60.90           C  
ATOM  15454  CD2 HIS   276      40.446  16.949  25.097  1.00 60.90           C  
ATOM  15456  ND1 HIS   276      41.244  15.065  25.917  1.00 60.90           N  
ATOM  15458  CE1 HIS   276      42.087  16.054  26.250  1.00 60.90           C  
ATOM  15460  NE2 HIS   276      41.636  17.225  25.779  1.00 60.90           N  
ATOM  15461  N   ASP   277      39.819  12.768  27.223  1.00 61.40           N  
ATOM  15463  CA  ASP   277      40.670  11.692  27.757  1.00 61.40           C  
ATOM  15465  C   ASP   277      39.936  10.807  28.788  1.00 61.40           C  
ATOM  15466  CB  ASP   277      41.959  12.310  28.333  1.00 61.40           C  
ATOM  15469  O   ASP   277      40.548   9.970  29.459  1.00 61.40           O  
ATOM  15470  CG  ASP   277      41.735  13.176  29.580  1.00 61.40           C  
ATOM  15471  OD1 ASP   277      40.565  13.380  29.977  1.00 61.40           O  
ATOM  15472  OD2 ASP   277      42.731  13.653  30.154  1.00 61.40           O  
ATOM  15473  N   TYR   278      38.625  11.014  28.930  1.00 64.80           N  
ATOM  15475  CA  TYR   278      37.742  10.400  29.917  1.00 64.80           C  
ATOM  15477  C   TYR   278      38.115  10.682  31.393  1.00 64.80           C  
ATOM  15478  CB  TYR   278      37.477   8.923  29.561  1.00 64.80           C  
ATOM  15481  O   TYR   278      37.576  10.034  32.288  1.00 64.80           O  
ATOM  15482  CG  TYR   278      37.017   8.702  28.126  1.00 64.80           C  
ATOM  15483  CD1 TYR   278      35.653   8.814  27.793  1.00 64.80           C  
ATOM  15485  CD2 TYR   278      37.961   8.415  27.118  1.00 64.80           C  
ATOM  15487  CE1 TYR   278      35.233   8.638  26.459  1.00 64.80           C  
ATOM  15489  CE2 TYR   278      37.546   8.253  25.781  1.00 64.80           C  
ATOM  15491  OH  TYR   278      35.767   8.196  24.166  1.00 64.80           O  
ATOM  15493  CZ  TYR   278      36.178   8.360  25.451  1.00 64.80           C  
ATOM  15494  N   THR   279      38.978  11.671  31.685  1.00 66.60           N  
ATOM  15496  CA  THR   279      39.061  12.271  33.036  1.00 66.60           C  
ATOM  15498  C   THR   279      37.802  13.080  33.330  1.00 66.60           C  
ATOM  15499  CB  THR   279      40.262  13.217  33.244  1.00 66.60           C  
ATOM  15501  O   THR   279      37.165  13.602  32.413  1.00 66.60           O  
ATOM  15502  CG2 THR   279      41.622  12.548  33.098  1.00 66.60           C  
ATOM  15506  OG1 THR   279      40.237  14.339  32.396  1.00 66.60           O  
ATOM  15508  N   VAL   280      37.438  13.249  34.602  1.00 72.90           N  
ATOM  15510  CA  VAL   280      36.262  14.062  34.947  1.00 72.90           C  
ATOM  15512  C   VAL   280      36.581  15.561  34.873  1.00 72.90           C  
ATOM  15513  CB  VAL   280      35.637  13.669  36.294  1.00 72.90           C  
ATOM  15515  O   VAL   280      37.484  16.055  35.546  1.00 72.90           O  
ATOM  15516  CG1 VAL   280      34.182  14.147  36.327  1.00 72.90           C  
ATOM  15520  CG2 VAL   280      35.620  12.154  36.520  1.00 72.90           C  
ATOM  15524  N   SER   281      35.824  16.292  34.054  1.00 74.00           N  
ATOM  15526  CA  SER   281      35.907  17.744  33.874  1.00 74.00           C  
ATOM  15528  C   SER   281      35.094  18.519  34.907  1.00 74.00           C  
ATOM  15529  CB  SER   281      35.417  18.137  32.476  1.00 74.00           C  
ATOM  15532  O   SER   281      35.595  19.491  35.467  1.00 74.00           O  
ATOM  15533  OG  SER   281      36.031  19.357  32.108  1.00 74.00           O  
ATOM  15535  N   SER   282      33.852  18.103  35.166  1.00 70.80           N  
ATOM  15537  CA  SER   282      33.006  18.675  36.218  1.00 70.80           C  
ATOM  15539  C   SER   282      32.076  17.615  36.809  1.00 70.80           C  
ATOM  15540  CB  SER   282      32.239  19.920  35.736  1.00 70.80           C  
ATOM  15543  O   SER   282      31.785  16.591  36.187  1.00 70.80           O  
ATOM  15544  OG  SER   282      31.231  19.614  34.798  1.00 70.80           O  
ATOM  15546  N   ARG   283      31.664  17.830  38.062  1.00 75.90           N  
ATOM  15548  CA  ARG   283      30.834  16.911  38.851  1.00 75.90           C  
ATOM  15550  C   ARG   283      29.698  17.699  39.483  1.00 75.90           C  
ATOM  15551  CB  ARG   283      31.672  16.198  39.933  1.00 75.90           C  
ATOM  15554  O   ARG   283      29.927  18.784  40.011  1.00 75.90           O  
ATOM  15555  CG  ARG   283      32.813  15.368  39.328  1.00 75.90           C  
ATOM  15558  CD  ARG   283      33.580  14.542  40.373  1.00 75.90           C  
ATOM  15561  NE  ARG   283      34.685  13.775  39.754  1.00 75.90           N  
ATOM  15563  NH1 ARG   283      36.106  13.680  41.556  1.00 75.90           N  
ATOM  15566  NH2 ARG   283      36.684  12.663  39.664  1.00 75.90           N  
ATOM  15569  CZ  ARG   283      35.812  13.376  40.324  1.00 75.90           C  
ATOM  15570  N   SER   284      28.493  17.152  39.446  1.00 73.90           N  
ATOM  15572  CA  SER   284      27.293  17.768  40.006  1.00 73.90           C  
ATOM  15574  C   SER   284      26.371  16.715  40.613  1.00 73.90           C  
ATOM  15575  CB  SER   284      26.560  18.565  38.926  1.00 73.90           C  
ATOM  15578  O   SER   284      26.429  15.535  40.268  1.00 73.90           O  
ATOM  15579  OG  SER   284      26.046  17.680  37.959  1.00 73.90           O  
ATOM  15581  N   SER   285      25.516  17.147  41.534  1.00 75.50           N  
ATOM  15583  CA  SER   285      24.513  16.306  42.178  1.00 75.50           C  
ATOM  15585  C   SER   285      23.246  17.127  42.353  1.00 75.50           C  
ATOM  15586  CB  SER   285      25.051  15.803  43.519  1.00 75.50           C  
ATOM  15589  O   SER   285      23.222  18.073  43.138  1.00 75.50           O  
ATOM  15590  OG  SER   285      24.000  15.313  44.325  1.00 75.50           O  
ATOM  15592  N   ILE   286      22.201  16.751  41.628  1.00 75.30           N  
ATOM  15594  CA  ILE   286      20.929  17.457  41.547  1.00 75.30           C  
ATOM  15596  C   ILE   286      19.880  16.615  42.277  1.00 75.30           C  
ATOM  15597  CB  ILE   286      20.617  17.721  40.056  1.00 75.30           C  
ATOM  15599  O   ILE   286      19.512  15.532  41.826  1.00 75.30           O  
ATOM  15600  CG1 ILE   286      21.671  18.707  39.485  1.00 75.30           C  
ATOM  15603  CG2 ILE   286      19.188  18.247  39.860  1.00 75.30           C  
ATOM  15607  CD1 ILE   286      21.526  19.027  37.997  1.00 75.30           C  
ATOM  15611  N   GLU   287      19.414  17.099  43.428  1.00 76.80           N  
ATOM  15613  CA  GLU   287      18.333  16.464  44.188  1.00 76.80           C  
ATOM  15615  C   GLU   287      16.983  17.080  43.810  1.00 76.80           C  
ATOM  15616  CB  GLU   287      18.597  16.537  45.702  1.00 76.80           C  
ATOM  15619  O   GLU   287      16.660  18.207  44.187  1.00 76.80           O  
ATOM  15620  CG  GLU   287      19.704  15.552  46.110  1.00 76.80           C  
ATOM  15623  CD  GLU   287      19.966  15.481  47.622  1.00 76.80           C  
ATOM  15624  OE1 GLU   287      21.039  14.930  47.977  1.00 76.80           O  
ATOM  15625  OE2 GLU   287      19.104  15.908  48.418  1.00 76.80           O  
ATOM  15626  N   LEU   288      16.185  16.315  43.069  1.00 76.10           N  
ATOM  15628  CA  LEU   288      14.817  16.646  42.692  1.00 76.10           C  
ATOM  15630  C   LEU   288      13.856  16.113  43.767  1.00 76.10           C  
ATOM  15631  CB  LEU   288      14.519  16.079  41.289  1.00 76.10           C  
ATOM  15634  O   LEU   288      13.910  14.943  44.160  1.00 76.10           O  
ATOM  15635  CG  LEU   288      15.475  16.557  40.174  1.00 76.10           C  
ATOM  15637  CD1 LEU   288      15.121  15.874  38.855  1.00 76.10           C  
ATOM  15641  CD2 LEU   288      15.420  18.070  39.957  1.00 76.10           C  
ATOM  15645  N   GLN   289      12.965  16.976  44.258  1.00 65.60           N  
ATOM  15647  CA  GLN   289      11.946  16.594  45.240  1.00 65.60           C  
ATOM  15649  C   GLN   289      10.810  15.825  44.545  1.00 65.60           C  
ATOM  15650  CB  GLN   289      11.417  17.835  45.981  1.00 65.60           C  
ATOM  15653  O   GLN   289      10.234  16.304  43.568  1.00 65.60           O  
ATOM  15654  CG  GLN   289      12.484  18.590  46.798  1.00 65.60           C  
ATOM  15657  CD  GLN   289      13.021  17.802  47.992  1.00 65.60           C  
ATOM  15658  NE2 GLN   289      14.322  17.652  48.111  1.00 65.60           N  
ATOM  15661  OE1 GLN   289      12.288  17.335  48.851  1.00 65.60           O  
ATOM  15662  N   GLY   290      10.496  14.630  45.044  1.00 65.70           N  
ATOM  15664  CA  GLY   290       9.399  13.786  44.572  1.00 65.70           C  
ATOM  15667  C   GLY   290       8.132  13.918  45.425  1.00 65.70           C  
ATOM  15668  O   GLY   290       7.890  14.937  46.073  1.00 65.70           O  
ATOM  15669  N   GLY   291       7.298  12.875  45.405  1.00 64.90           N  
ATOM  15671  CA  GLY   291       6.078  12.795  46.216  1.00 64.90           C  
ATOM  15674  C   GLY   291       6.328  12.637  47.724  1.00 64.90           C  
ATOM  15675  O   GLY   291       7.417  12.274  48.163  1.00 64.90           O  
ATOM  15676  N   ASP   292       5.291  12.879  48.527  1.00 70.00           N  
ATOM  15678  CA  ASP   292       5.301  12.728  49.990  1.00 70.00           C  
ATOM  15680  C   ASP   292       4.253  11.668  50.385  1.00 70.00           C  
ATOM  15681  CB  ASP   292       5.075  14.125  50.623  1.00 70.00           C  
ATOM  15684  O   ASP   292       3.058  11.960  50.437  1.00 70.00           O  
ATOM  15685  CG  ASP   292       5.371  14.224  52.128  1.00 70.00           C  
ATOM  15686  OD1 ASP   292       5.354  13.174  52.800  1.00 70.00           O  
ATOM  15687  OD2 ASP   292       5.640  15.367  52.602  1.00 70.00           O  
ATOM  15688  N   LEU   293       4.682  10.418  50.612  1.00 71.40           N  
ATOM  15690  CA  LEU   293       3.809   9.286  50.959  1.00 71.40           C  
ATOM  15692  C   LEU   293       3.033   9.521  52.260  1.00 71.40           C  
ATOM  15693  CB  LEU   293       4.614   7.975  51.094  1.00 71.40           C  
ATOM  15696  O   LEU   293       1.906   9.050  52.380  1.00 71.40           O  
ATOM  15697  CG  LEU   293       5.219   7.393  49.802  1.00 71.40           C  
ATOM  15699  CD1 LEU   293       5.886   6.056  50.127  1.00 71.40           C  
ATOM  15703  CD2 LEU   293       4.166   7.123  48.725  1.00 71.40           C  
ATOM  15707  N   ALA   294       3.577  10.299  53.202  1.00 70.30           N  
ATOM  15709  CA  ALA   294       2.869  10.664  54.431  1.00 70.30           C  
ATOM  15711  C   ALA   294       1.706  11.649  54.185  1.00 70.30           C  
ATOM  15712  CB  ALA   294       3.890  11.211  55.433  1.00 70.30           C  
ATOM  15716  O   ALA   294       0.917  11.912  55.091  1.00 70.30           O  
ATOM  15717  N   LYS   295       1.584  12.183  52.962  1.00 63.90           N  
ATOM  15719  CA  LYS   295       0.432  12.952  52.475  1.00 63.90           C  
ATOM  15721  C   LYS   295      -0.415  12.170  51.458  1.00 63.90           C  
ATOM  15722  CB  LYS   295       0.912  14.283  51.873  1.00 63.90           C  
ATOM  15725  O   LYS   295      -1.310  12.763  50.865  1.00 63.90           O  
ATOM  15726  CG  LYS   295       1.711  15.140  52.861  1.00 63.90           C  
ATOM  15729  CD  LYS   295       2.099  16.454  52.184  1.00 63.90           C  
ATOM  15732  CE  LYS   295       2.971  17.273  53.132  1.00 63.90           C  
ATOM  15735  NZ  LYS   295       3.426  18.510  52.461  1.00 63.90           N  
ATOM  15739  N   PHE   296      -0.128  10.885  51.209  1.00 67.70           N  
ATOM  15741  CA  PHE   296      -0.788  10.109  50.155  1.00 67.70           C  
ATOM  15743  C   PHE   296      -2.033   9.376  50.661  1.00 67.70           C  
ATOM  15744  CB  PHE   296       0.190   9.148  49.464  1.00 67.70           C  
ATOM  15747  O   PHE   296      -1.952   8.329  51.306  1.00 67.70           O  
ATOM  15748  CG  PHE   296      -0.355   8.579  48.164  1.00 67.70           C  
ATOM  15749  CD1 PHE   296      -1.766   7.553  48.137  1.00 67.70           C  
ATOM  15751  CD2 PHE   296       0.419   9.021  46.674  1.00 67.70           C  
ATOM  15753  CE1 PHE   296      -2.421   7.013  46.614  1.00 67.70           C  
ATOM  15755  CE2 PHE   296      -0.218   8.463  45.157  1.00 67.70           C  
ATOM  15757  CZ  PHE   296      -1.630   7.445  45.127  1.00 67.70           C  
ATOM  15759  N   ASN   297      -3.184   9.893  50.245  1.00 58.80           N  
ATOM  15761  CA  ASN   297      -4.511   9.303  50.340  1.00 58.80           C  
ATOM  15763  C   ASN   297      -4.933   8.703  48.983  1.00 58.80           C  
ATOM  15764  CB  ASN   297      -5.485  10.406  50.815  1.00 58.80           C  
ATOM  15767  O   ASN   297      -5.083   9.426  48.005  1.00 58.80           O  
ATOM  15768  CG  ASN   297      -5.501  11.671  49.948  1.00 58.80           C  
ATOM  15769  ND2 ASN   297      -6.633  12.317  49.808  1.00 58.80           N  
ATOM  15772  OD1 ASN   297      -4.506  12.135  49.419  1.00 58.80           O  
ATOM  15773  N   LEU   298      -5.180   7.394  48.906  1.00 67.40           N  
ATOM  15775  CA  LEU   298      -5.995   6.834  47.826  1.00 67.40           C  
ATOM  15777  C   LEU   298      -7.470   7.003  48.183  1.00 67.40           C  
ATOM  15778  CB  LEU   298      -5.700   5.340  47.604  1.00 67.40           C  
ATOM  15781  O   LEU   298      -7.857   6.751  49.321  1.00 67.40           O  
ATOM  15782  CG  LEU   298      -6.429   4.750  46.377  1.00 67.40           C  
ATOM  15784  CD1 LEU   298      -6.211   5.548  45.086  1.00 67.40           C  
ATOM  15788  CD2 LEU   298      -5.957   3.317  46.177  1.00 67.40           C  
ATOM  15792  N   THR   299      -8.310   7.313  47.199  1.00 52.50           N  
ATOM  15794  CA  THR   299      -9.747   7.013  47.267  1.00 52.50           C  
ATOM  15796  C   THR   299     -10.137   6.093  46.114  1.00 52.50           C  
ATOM  15797  CB  THR   299     -10.634   8.273  47.312  1.00 52.50           C  
ATOM  15799  O   THR   299      -9.805   6.372  44.964  1.00 52.50           O  
ATOM  15800  CG2 THR   299     -11.214   8.474  48.710  1.00 52.50           C  
ATOM  15804  OG1 THR   299      -9.931   9.459  47.011  1.00 52.50           O  
ATOM  15806  N   LEU   300     -10.817   4.990  46.435  1.00 56.60           N  
ATOM  15808  CA  LEU   300     -11.428   4.062  45.481  1.00 56.60           C  
ATOM  15810  C   LEU   300     -12.946   4.098  45.637  1.00 56.60           C  
ATOM  15811  CB  LEU   300     -10.929   2.625  45.721  1.00 56.60           C  
ATOM  15814  O   LEU   300     -13.440   4.074  46.762  1.00 56.60           O  
ATOM  15815  CG  LEU   300      -9.448   2.366  45.411  1.00 56.60           C  
ATOM  15817  CD1 LEU   300      -9.141   0.892  45.663  1.00 56.60           C  
ATOM  15821  CD2 LEU   300      -9.087   2.692  43.960  1.00 56.60           C  
ATOM  15825  N   ASP   301     -13.679   4.112  44.529  1.00 43.80           N  
ATOM  15827  CA  ASP   301     -15.144   4.074  44.542  1.00 43.80           C  
ATOM  15829  C   ASP   301     -15.658   2.658  44.883  1.00 43.80           C  
ATOM  15830  CB  ASP   301     -15.698   4.583  43.201  1.00 43.80           C  
ATOM  15833  O   ASP   301     -15.085   1.650  44.457  1.00 43.80           O  
ATOM  15834  CG  ASP   301     -15.166   5.968  42.792  1.00 43.80           C  
ATOM  15835  OD1 ASP   301     -15.127   6.882  43.648  1.00 43.80           O  
ATOM  15836  OD2 ASP   301     -14.785   6.110  41.607  1.00 43.80           O  
ATOM  15837  N   VAL   302     -16.740   2.564  45.661  1.00 54.20           N  
ATOM  15839  CA  VAL   302     -17.291   1.289  46.152  1.00 54.20           C  
ATOM  15841  C   VAL   302     -18.266   0.694  45.135  1.00 54.20           C  
ATOM  15842  CB  VAL   302     -17.944   1.441  47.543  1.00 54.20           C  
ATOM  15844  O   VAL   302     -19.453   1.017  45.118  1.00 54.20           O  
ATOM  15845  CG1 VAL   302     -18.417   0.086  48.093  1.00 54.20           C  
ATOM  15849  CG2 VAL   302     -16.950   2.013  48.560  1.00 54.20           C  
ATOM  15853  N   PHE   303     -17.772  -0.225  44.306  1.00 42.90           N  
ATOM  15855  CA  PHE   303     -18.605  -1.022  43.403  1.00 42.90           C  
ATOM  15857  C   PHE   303     -19.279  -2.188  44.150  1.00 42.90           C  
ATOM  15858  CB  PHE   303     -17.770  -1.499  42.203  1.00 42.90           C  
ATOM  15861  O   PHE   303     -18.696  -3.260  44.301  1.00 42.90           O  
ATOM  15862  CG  PHE   303     -17.463  -0.410  41.190  1.00 42.90           C  
ATOM  15863  CD1 PHE   303     -18.287  -0.251  40.058  1.00 42.90           C  
ATOM  15865  CD2 PHE   303     -16.367   0.454  41.378  1.00 42.90           C  
ATOM  15867  CE1 PHE   303     -18.019   0.766  39.124  1.00 42.90           C  
ATOM  15869  CE2 PHE   303     -16.102   1.474  40.447  1.00 42.90           C  
ATOM  15871  CZ  PHE   303     -16.928   1.631  39.320  1.00 42.90           C  
ATOM  15873  N   ASP   304     -20.522  -1.980  44.588  1.00 40.80           N  
ATOM  15875  CA  ASP   304     -21.463  -3.046  44.962  1.00 40.80           C  
ATOM  15877  C   ASP   304     -22.727  -2.914  44.102  1.00 40.80           C  
ATOM  15878  CB  ASP   304     -21.773  -3.009  46.469  1.00 40.80           C  
ATOM  15881  O   ASP   304     -23.517  -1.981  44.256  1.00 40.80           O  
ATOM  15882  CG  ASP   304     -22.704  -4.141  46.944  1.00 40.80           C  
ATOM  15883  OD1 ASP   304     -23.219  -4.916  46.099  1.00 40.80           O  
ATOM  15884  OD2 ASP   304     -22.900  -4.222  48.179  1.00 40.80           O  
ATOM  15885  N   GLU   305     -22.904  -3.839  43.160  1.00 34.20           N  
ATOM  15887  CA  GLU   305     -24.039  -3.823  42.235  1.00 34.20           C  
ATOM  15889  C   GLU   305     -25.314  -4.440  42.848  1.00 34.20           C  
ATOM  15890  CB  GLU   305     -23.635  -4.488  40.900  1.00 34.20           C  
ATOM  15893  O   GLU   305     -26.402  -4.264  42.289  1.00 34.20           O  
ATOM  15894  CG  GLU   305     -22.489  -3.727  40.199  1.00 34.20           C  
ATOM  15897  CD  GLU   305     -22.180  -4.251  38.786  1.00 34.20           C  
ATOM  15898  OE1 GLU   305     -22.070  -3.406  37.866  1.00 34.20           O  
ATOM  15899  OE2 GLU   305     -22.042  -5.485  38.636  1.00 34.20           O  
ATOM  15900  N   HIS   306     -25.235  -5.152  43.988  1.00 28.20           N  
ATOM  15902  CA  HIS   306     -26.319  -6.013  44.486  1.00 28.20           C  
ATOM  15904  C   HIS   306     -26.497  -6.048  46.028  1.00 28.20           C  
ATOM  15905  CB  HIS   306     -26.135  -7.441  43.921  1.00 28.20           C  
ATOM  15908  O   HIS   306     -26.132  -7.020  46.694  1.00 28.20           O  
ATOM  15909  CG  HIS   306     -26.486  -7.653  42.463  1.00 28.20           C  
ATOM  15910  CD2 HIS   306     -26.204  -8.774  41.731  1.00 28.20           C  
ATOM  15912  ND1 HIS   306     -27.164  -6.795  41.624  1.00 28.20           N  
ATOM  15914  CE1 HIS   306     -27.269  -7.379  40.420  1.00 28.20           C  
ATOM  15916  NE2 HIS   306     -26.730  -8.604  40.450  1.00 28.20           N  
ATOM  15917  N   LYS   307     -27.363  -5.138  46.516  1.00 26.00           N  
ATOM  15919  CA  LYS   307     -28.136  -5.175  47.792  1.00 26.00           C  
ATOM  15921  C   LYS   307     -27.494  -4.547  49.052  1.00 26.00           C  
ATOM  15922  CB  LYS   307     -28.649  -6.590  48.165  1.00 26.00           C  
ATOM  15925  O   LYS   307     -27.374  -5.209  50.085  1.00 26.00           O  
ATOM  15926  CG  LYS   307     -29.290  -7.510  47.110  1.00 26.00           C  
ATOM  15929  CD  LYS   307     -29.105  -8.957  47.605  1.00 26.00           C  
ATOM  15932  CE  LYS   307     -29.476 -10.000  46.549  1.00 26.00           C  
ATOM  15935  NZ  LYS   307     -28.773 -11.283  46.816  1.00 26.00           N  
ATOM  15939  N   THR   308     -27.421  -3.220  49.103  1.00 29.70           N  
ATOM  15941  CA  THR   308     -27.857  -2.508  50.322  1.00 29.70           C  
ATOM  15943  C   THR   308     -29.331  -2.119  50.170  1.00 29.70           C  
ATOM  15944  CB  THR   308     -26.953  -1.317  50.673  1.00 29.70           C  
ATOM  15946  O   THR   308     -29.717  -1.384  49.268  1.00 29.70           O  
ATOM  15947  CG2 THR   308     -25.611  -1.801  51.224  1.00 29.70           C  
ATOM  15951  OG1 THR   308     -26.699  -0.540  49.534  1.00 29.70           O  
ATOM  15953  N   LYS   309     -30.212  -2.654  51.032  1.00 40.20           N  
ATOM  15955  CA  LYS   309     -31.675  -2.410  50.970  1.00 40.20           C  
ATOM  15957  C   LYS   309     -32.111  -1.056  51.574  1.00 40.20           C  
ATOM  15958  CB  LYS   309     -32.471  -3.631  51.502  1.00 40.20           C  
ATOM  15961  O   LYS   309     -33.290  -0.863  51.850  1.00 40.20           O  
ATOM  15962  CG  LYS   309     -33.156  -4.427  50.371  1.00 40.20           C  
ATOM  15965  CD  LYS   309     -34.206  -5.420  50.908  1.00 40.20           C  
ATOM  15968  CE  LYS   309     -34.983  -6.086  49.756  1.00 40.20           C  
ATOM  15971  NZ  LYS   309     -36.228  -6.766  50.221  1.00 40.20           N  
ATOM  15975  N   ASN   310     -31.167  -0.136  51.767  1.00 32.30           N  
ATOM  15977  CA  ASN   310     -31.384   1.254  52.162  1.00 32.30           C  
ATOM  15979  C   ASN   310     -30.471   2.124  51.280  1.00 32.30           C  
ATOM  15980  CB  ASN   310     -31.092   1.402  53.668  1.00 32.30           C  
ATOM  15983  O   ASN   310     -29.299   1.792  51.119  1.00 32.30           O  
ATOM  15984  CG  ASN   310     -31.620   2.705  54.238  1.00 32.30           C  
ATOM  15985  ND2 ASN   310     -31.262   3.038  55.454  1.00 32.30           N  
ATOM  15988  OD1 ASN   310     -32.379   3.424  53.614  1.00 32.30           O  
ATOM  15989  N   THR   311     -31.014   3.160  50.637  1.00 33.90           N  
ATOM  15991  CA  THR   311     -30.428   3.749  49.408  1.00 33.90           C  
ATOM  15993  C   THR   311     -29.346   4.810  49.629  1.00 33.90           C  
ATOM  15994  CB  THR   311     -31.536   4.294  48.495  1.00 33.90           C  
ATOM  15996  O   THR   311     -28.713   5.250  48.671  1.00 33.90           O  
ATOM  15997  CG2 THR   311     -32.296   3.152  47.818  1.00 33.90           C  
ATOM  16001  OG1 THR   311     -32.479   5.032  49.243  1.00 33.90           O  
ATOM  16003  N   ASN   312     -29.115   5.164  50.889  1.00 35.90           N  
ATOM  16005  CA  ASN   312     -28.039   6.001  51.405  1.00 35.90           C  
ATOM  16007  C   ASN   312     -27.367   5.187  52.541  1.00 35.90           C  
ATOM  16008  CB  ASN   312     -28.666   7.316  51.914  1.00 35.90           C  
ATOM  16011  O   ASN   312     -28.064   4.478  53.266  1.00 35.90           O  
ATOM  16012  CG  ASN   312     -29.074   8.300  50.825  1.00 35.90           C  
ATOM  16013  ND2 ASN   312     -28.560   9.505  50.877  1.00 35.90           N  
ATOM  16016  OD1 ASN   312     -29.883   8.016  49.951  1.00 35.90           O  
ATOM  16017  N   ASP   313     -26.057   5.226  52.778  1.00 43.80           N  
ATOM  16019  CA  ASP   313     -25.047   6.127  52.221  1.00 43.80           C  
ATOM  16021  C   ASP   313     -23.647   5.482  52.372  1.00 43.80           C  
ATOM  16022  CB  ASP   313     -25.155   7.463  52.999  1.00 43.80           C  
ATOM  16025  O   ASP   313     -23.224   5.210  53.491  1.00 43.80           O  
ATOM  16026  CG  ASP   313     -25.256   8.670  52.064  1.00 43.80           C  
ATOM  16027  OD1 ASP   313     -24.547   8.662  51.030  1.00 43.80           O  
ATOM  16028  OD2 ASP   313     -26.135   9.523  52.321  1.00 43.80           O  
ATOM  16029  N   LEU   314     -22.949   5.176  51.269  1.00 48.50           N  
ATOM  16031  CA  LEU   314     -21.553   4.693  51.215  1.00 48.50           C  
ATOM  16033  C   LEU   314     -21.067   4.788  49.755  1.00 48.50           C  
ATOM  16034  CB  LEU   314     -21.437   3.238  51.740  1.00 48.50           C  
ATOM  16037  O   LEU   314     -21.776   4.327  48.860  1.00 48.50           O  
ATOM  16038  CG  LEU   314     -20.788   3.123  53.137  1.00 48.50           C  
ATOM  16040  CD1 LEU   314     -20.879   1.686  53.658  1.00 48.50           C  
ATOM  16044  CD2 LEU   314     -19.311   3.504  53.113  1.00 48.50           C  
ATOM  16048  N   ASP   315     -19.907   5.402  49.503  1.00 53.30           N  
ATOM  16050  CA  ASP   315     -19.472   5.777  48.142  1.00 53.30           C  
ATOM  16052  C   ASP   315     -17.994   5.487  47.855  1.00 53.30           C  
ATOM  16053  CB  ASP   315     -19.754   7.273  47.938  1.00 53.30           C  
ATOM  16056  O   ASP   315     -17.674   5.016  46.765  1.00 53.30           O  
ATOM  16057  CG  ASP   315     -19.770   7.692  46.463  1.00 53.30           C  
ATOM  16058  OD1 ASP   315     -20.652   7.205  45.719  1.00 53.30           O  
ATOM  16059  OD2 ASP   315     -18.958   8.572  46.096  1.00 53.30           O  
ATOM  16060  N   LYS   316     -17.087   5.733  48.815  1.00 63.10           N  
ATOM  16062  CA  LYS   316     -15.634   5.585  48.614  1.00 63.10           C  
ATOM  16064  C   LYS   316     -14.931   4.920  49.793  1.00 63.10           C  
ATOM  16065  CB  LYS   316     -14.984   6.948  48.326  1.00 63.10           C  
ATOM  16068  O   LYS   316     -15.249   5.191  50.946  1.00 63.10           O  
ATOM  16069  CG  LYS   316     -15.559   7.610  47.070  1.00 63.10           C  
ATOM  16072  CD  LYS   316     -14.821   8.910  46.730  1.00 63.10           C  
ATOM  16075  CE  LYS   316     -15.317   9.492  45.403  1.00 63.10           C  
ATOM  16078  NZ  LYS   316     -16.762   9.812  45.441  1.00 63.10           N  
ATOM  16082  N   TYR   317     -13.911   4.115  49.509  1.00 66.40           N  
ATOM  16084  CA  TYR   317     -12.918   3.654  50.480  1.00 66.40           C  
ATOM  16086  C   TYR   317     -11.650   4.496  50.372  1.00 66.40           C  
ATOM  16087  CB  TYR   317     -12.626   2.153  50.291  1.00 66.40           C  
ATOM  16090  O   TYR   317     -11.013   4.550  49.317  1.00 66.40           O  
ATOM  16091  CG  TYR   317     -13.794   1.211  50.537  1.00 66.40           C  
ATOM  16092  CD1 TYR   317     -14.747   1.525  51.521  1.00 66.40           C  
ATOM  16094  CD2 TYR   317     -13.944   0.033  49.775  1.00 66.40           C  
ATOM  16096  CE1 TYR   317     -15.879   0.721  51.706  1.00 66.40           C  
ATOM  16098  CE2 TYR   317     -15.075  -0.792  49.965  1.00 66.40           C  
ATOM  16100  OH  TYR   317     -17.215  -1.115  51.051  1.00 66.40           O  
ATOM  16102  CZ  TYR   317     -16.057  -0.423  50.911  1.00 66.40           C  
ATOM  16103  N   ARG   318     -11.276   5.145  51.478  1.00 76.10           N  
ATOM  16105  CA  ARG   318     -10.051   5.932  51.597  1.00 76.10           C  
ATOM  16107  C   ARG   318      -8.963   5.107  52.281  1.00 76.10           C  
ATOM  16108  CB  ARG   318     -10.357   7.251  52.318  1.00 76.10           C  
ATOM  16111  O   ARG   318      -9.105   4.703  53.437  1.00 76.10           O  
ATOM  16112  CG  ARG   318      -9.110   8.136  52.459  1.00 76.10           C  
ATOM  16115  CD  ARG   318      -9.462   9.419  53.217  1.00 76.10           C  
ATOM  16118  NE  ARG   318      -8.295   9.958  53.942  1.00 76.10           N  
ATOM  16120  NH1 ARG   318      -9.444  11.348  55.387  1.00 76.10           N  
ATOM  16123  NH2 ARG   318      -7.241  11.171  55.541  1.00 76.10           N  
ATOM  16126  CZ  ARG   318      -8.340  10.820  54.942  1.00 76.10           C  
ATOM  16127  N   PHE   319      -7.857   4.910  51.574  1.00 75.40           N  
ATOM  16129  CA  PHE   319      -6.649   4.257  52.076  1.00 75.40           C  
ATOM  16131  C   PHE   319      -5.518   5.284  52.174  1.00 75.40           C  
ATOM  16132  CB  PHE   319      -6.251   3.067  51.188  1.00 75.40           C  
ATOM  16135  O   PHE   319      -5.470   6.237  51.403  1.00 75.40           O  
ATOM  16136  CG  PHE   319      -7.306   1.988  51.004  1.00 75.40           C  
ATOM  16137  CD1 PHE   319      -7.189   0.761  51.685  1.00 75.40           C  
ATOM  16139  CD2 PHE   319      -8.371   2.181  50.101  1.00 75.40           C  
ATOM  16141  CE1 PHE   319      -8.141  -0.256  51.485  1.00 75.40           C  
ATOM  16143  CE2 PHE   319      -9.315   1.161  49.895  1.00 75.40           C  
ATOM  16145  CZ  PHE   319      -9.211  -0.053  50.597  1.00 75.40           C  
ATOM  16147  N   GLU   320      -4.597   5.107  53.109  1.00 79.00           N  
ATOM  16149  CA  GLU   320      -3.495   6.040  53.356  1.00 79.00           C  
ATOM  16151  C   GLU   320      -2.259   5.263  53.818  1.00 79.00           C  
ATOM  16152  CB  GLU   320      -3.948   7.052  54.418  1.00 79.00           C  
ATOM  16155  O   GLU   320      -2.385   4.221  54.475  1.00 79.00           O  
ATOM  16156  CG  GLU   320      -3.174   8.376  54.457  1.00 79.00           C  
ATOM  16159  CD  GLU   320      -3.815   9.322  55.482  1.00 79.00           C  
ATOM  16160  OE1 GLU   320      -3.327   9.371  56.634  1.00 79.00           O  
ATOM  16161  OE2 GLU   320      -4.865   9.926  55.141  1.00 79.00           O  
ATOM  16162  N   PHE   321      -1.063   5.764  53.504  1.00 77.10           N  
ATOM  16164  CA  PHE   321       0.180   5.185  54.018  1.00 77.10           C  
ATOM  16166  C   PHE   321       0.416   5.610  55.468  1.00 77.10           C  
ATOM  16167  CB  PHE   321       1.361   5.498  53.090  1.00 77.10           C  
ATOM  16170  O   PHE   321       1.137   6.568  55.751  1.00 77.10           O  
ATOM  16171  CG  PHE   321       1.408   4.537  51.926  1.00 77.10           C  
ATOM  16172  CD1 PHE   321       2.038   3.283  52.061  1.00 77.10           C  
ATOM  16174  CD2 PHE   321       0.705   4.847  50.753  1.00 77.10           C  
ATOM  16176  CE1 PHE   321       1.954   2.335  51.028  1.00 77.10           C  
ATOM  16178  CE2 PHE   321       0.604   3.889  49.738  1.00 77.10           C  
ATOM  16180  CZ  PHE   321       1.221   2.637  49.869  1.00 77.10           C  
ATOM  16182  N   LYS   322      -0.170   4.872  56.416  1.00 73.20           N  
ATOM  16184  CA  LYS   322       0.123   5.061  57.840  1.00 73.20           C  
ATOM  16186  C   LYS   322       1.447   4.414  58.206  1.00 73.20           C  
ATOM  16187  CB  LYS   322      -1.012   4.541  58.730  1.00 73.20           C  
ATOM  16190  O   LYS   322       1.738   3.279  57.831  1.00 73.20           O  
ATOM  16191  CG  LYS   322      -2.109   5.605  58.854  1.00 73.20           C  
ATOM  16194  CD  LYS   322      -3.254   5.121  59.748  1.00 73.20           C  
ATOM  16197  CE  LYS   322      -4.186   6.302  60.037  1.00 73.20           C  
ATOM  16200  NZ  LYS   322      -5.510   5.842  60.522  1.00 73.20           N  
ATOM  16204  N   LYS   323       2.236   5.121  59.010  1.00 73.90           N  
ATOM  16206  CA  LYS   323       3.466   4.580  59.583  1.00 73.90           C  
ATOM  16208  C   LYS   323       3.143   3.627  60.740  1.00 73.90           C  
ATOM  16209  CB  LYS   323       4.403   5.732  59.959  1.00 73.90           C  
ATOM  16212  O   LYS   323       2.750   4.072  61.816  1.00 73.90           O  
ATOM  16213  CG  LYS   323       5.802   5.181  60.239  1.00 73.90           C  
ATOM  16216  CD  LYS   323       6.819   6.310  60.398  1.00 73.90           C  
ATOM  16219  CE  LYS   323       8.200   5.671  60.543  1.00 73.90           C  
ATOM  16222  NZ  LYS   323       9.267   6.694  60.515  1.00 73.90           N  
ATOM  16226  N   GLN   324       3.306   2.326  60.518  1.00 65.00           N  
ATOM  16228  CA  GLN   324       3.232   1.282  61.539  1.00 65.00           C  
ATOM  16230  C   GLN   324       4.659   0.857  61.921  1.00 65.00           C  
ATOM  16231  CB  GLN   324       2.359   0.108  61.056  1.00 65.00           C  
ATOM  16234  O   GLN   324       5.376   0.213  61.155  1.00 65.00           O  
ATOM  16235  CG  GLN   324       0.871   0.499  60.958  1.00 65.00           C  
ATOM  16238  CD  GLN   324      -0.067  -0.689  60.734  1.00 65.00           C  
ATOM  16239  NE2 GLN   324      -1.353  -0.519  60.951  1.00 65.00           N  
ATOM  16242  OE1 GLN   324       0.314  -1.786  60.366  1.00 65.00           O  
ATOM  16243  N   GLY   325       5.100   1.264  63.114  1.00 65.80           N  
ATOM  16245  CA  GLY   325       6.481   1.067  63.560  1.00 65.80           C  
ATOM  16248  C   GLY   325       7.474   1.887  62.728  1.00 65.80           C  
ATOM  16249  O   GLY   325       7.344   3.106  62.605  1.00 65.80           O  
ATOM  16250  N   SER   326       8.484   1.230  62.157  1.00 61.40           N  
ATOM  16252  CA  SER   326       9.460   1.867  61.263  1.00 61.40           C  
ATOM  16254  C   SER   326       8.947   2.067  59.832  1.00 61.40           C  
ATOM  16255  CB  SER   326      10.759   1.054  61.241  1.00 61.40           C  
ATOM  16258  O   SER   326       9.480   2.935  59.136  1.00 61.40           O  
ATOM  16259  OG  SER   326      10.479  -0.308  60.980  1.00 61.40           O  
ATOM  16261  N   LYS   327       7.920   1.318  59.405  1.00 72.70           N  
ATOM  16263  CA  LYS   327       7.468   1.236  58.009  1.00 72.70           C  
ATOM  16265  C   LYS   327       6.155   1.967  57.750  1.00 72.70           C  
ATOM  16266  CB  LYS   327       7.310  -0.232  57.584  1.00 72.70           C  
ATOM  16269  O   LYS   327       5.278   2.011  58.604  1.00 72.70           O  
ATOM  16270  CG  LYS   327       8.584  -1.080  57.753  1.00 72.70           C  
ATOM  16273  CD  LYS   327       8.668  -2.066  56.586  1.00 72.70           C  
ATOM  16276  CE  LYS   327       9.879  -2.998  56.628  1.00 72.70           C  
ATOM  16279  NZ  LYS   327      10.164  -3.481  55.254  1.00 72.70           N  
ATOM  16283  N   PHE   328       5.984   2.482  56.541  1.00 75.10           N  
ATOM  16285  CA  PHE   328       4.703   2.904  55.991  1.00 75.10           C  
ATOM  16287  C   PHE   328       3.961   1.687  55.426  1.00 75.10           C  
ATOM  16288  CB  PHE   328       4.950   3.983  54.931  1.00 75.10           C  
ATOM  16291  O   PHE   328       4.520   0.923  54.644  1.00 75.10           O  
ATOM  16292  CG  PHE   328       5.470   5.286  55.510  1.00 75.10           C  
ATOM  16293  CD1 PHE   328       4.564   6.248  55.988  1.00 75.10           C  
ATOM  16295  CD2 PHE   328       6.853   5.541  55.583  1.00 75.10           C  
ATOM  16297  CE1 PHE   328       5.029   7.455  56.536  1.00 75.10           C  
ATOM  16299  CE2 PHE   328       7.323   6.743  56.142  1.00 75.10           C  
ATOM  16301  CZ  PHE   328       6.410   7.700  56.621  1.00 75.10           C  
ATOM  16303  N   LYS   329       2.699   1.505  55.807  1.00 78.70           N  
ATOM  16305  CA  LYS   329       1.816   0.462  55.280  1.00 78.70           C  
ATOM  16307  C   LYS   329       0.579   1.119  54.682  1.00 78.70           C  
ATOM  16308  CB  LYS   329       1.472  -0.527  56.407  1.00 78.70           C  
ATOM  16311  O   LYS   329       0.029   2.038  55.291  1.00 78.70           O  
ATOM  16312  CG  LYS   329       0.588  -1.656  55.868  1.00 78.70           C  
ATOM  16315  CD  LYS   329       0.306  -2.742  56.901  1.00 78.70           C  
ATOM  16318  CE  LYS   329      -0.597  -3.771  56.214  1.00 78.70           C  
ATOM  16321  NZ  LYS   329      -0.595  -5.055  56.941  1.00 78.70           N  
ATOM  16325  N   LEU   330       0.123   0.643  53.522  1.00 77.70           N  
ATOM  16327  CA  LEU   330      -1.191   1.029  53.013  1.00 77.70           C  
ATOM  16329  C   LEU   330      -2.257   0.473  53.963  1.00 77.70           C  
ATOM  16330  CB  LEU   330      -1.406   0.503  51.583  1.00 77.70           C  
ATOM  16333  O   LEU   330      -2.392  -0.741  54.106  1.00 77.70           O  
ATOM  16334  CG  LEU   330      -2.694   1.076  50.956  1.00 77.70           C  
ATOM  16336  CD1 LEU   330      -2.458   2.465  50.359  1.00 77.70           C  
ATOM  16340  CD2 LEU   330      -3.209   0.148  49.863  1.00 77.70           C  
ATOM  16344  N   THR   331      -3.006   1.364  54.602  1.00 72.40           N  
ATOM  16346  CA  THR   331      -4.116   0.993  55.486  1.00 72.40           C  
ATOM  16348  C   THR   331      -5.374   1.734  55.086  1.00 72.40           C  
ATOM  16349  CB  THR   331      -3.817   1.261  56.967  1.00 72.40           C  
ATOM  16351  O   THR   331      -5.328   2.930  54.792  1.00 72.40           O  
ATOM  16352  CG2 THR   331      -2.655   0.416  57.488  1.00 72.40           C  
ATOM  16356  OG1 THR   331      -3.490   2.619  57.186  1.00 72.40           O  
ATOM  16358  N   TYR   332      -6.503   1.044  55.120  1.00 78.10           N  
ATOM  16360  CA  TYR   332      -7.817   1.662  55.108  1.00 78.10           C  
ATOM  16362  C   TYR   332      -7.963   2.582  56.334  1.00 78.10           C  
ATOM  16363  CB  TYR   332      -8.846   0.530  55.077  1.00 78.10           C  
ATOM  16366  O   TYR   332      -7.628   2.207  57.460  1.00 78.10           O  
ATOM  16367  CG  TYR   332     -10.246   0.948  55.444  1.00 78.10           C  
ATOM  16368  CD1 TYR   332     -10.654   0.825  56.783  1.00 78.10           C  
ATOM  16370  CD2 TYR   332     -11.124   1.461  54.471  1.00 78.10           C  
ATOM  16372  CE1 TYR   332     -11.943   1.222  57.165  1.00 78.10           C  
ATOM  16374  CE2 TYR   332     -12.423   1.847  54.848  1.00 78.10           C  
ATOM  16376  OH  TYR   332     -14.060   2.129  56.596  1.00 78.10           O  
ATOM  16378  CZ  TYR   332     -12.827   1.734  56.197  1.00 78.10           C  
ATOM  16379  N   ILE   333      -8.447   3.807  56.117  1.00 74.10           N  
ATOM  16381  CA  ILE   333      -8.754   4.758  57.195  1.00 74.10           C  
ATOM  16383  C   ILE   333     -10.253   4.824  57.436  1.00 74.10           C  
ATOM  16384  CB  ILE   333      -8.142   6.150  56.904  1.00 74.10           C  
ATOM  16386  O   ILE   333     -10.705   4.667  58.568  1.00 74.10           O  
ATOM  16387  CG1 ILE   333      -6.607   6.031  57.038  1.00 74.10           C  
ATOM  16390  CG2 ILE   333      -8.725   7.242  57.831  1.00 74.10           C  
ATOM  16394  CD1 ILE   333      -5.882   7.369  57.197  1.00 74.10           C  
ATOM  16398  N   GLU   334     -11.009   5.093  56.379  1.00 71.40           N  
ATOM  16400  CA  GLU   334     -12.438   5.352  56.457  1.00 71.40           C  
ATOM  16402  C   GLU   334     -13.116   5.008  55.137  1.00 71.40           C  
ATOM  16403  CB  GLU   334     -12.716   6.815  56.858  1.00 71.40           C  
ATOM  16406  O   GLU   334     -12.509   5.026  54.063  1.00 71.40           O  
ATOM  16407  CG  GLU   334     -12.199   7.842  55.835  1.00 71.40           C  
ATOM  16410  CD  GLU   334     -12.325   9.303  56.292  1.00 71.40           C  
ATOM  16411  OE1 GLU   334     -11.842  10.166  55.521  1.00 71.40           O  
ATOM  16412  OE2 GLU   334     -12.807   9.559  57.417  1.00 71.40           O  
ATOM  16413  N   ALA   335     -14.403   4.713  55.236  1.00 66.00           N  
ATOM  16415  CA  ALA   335     -15.297   4.660  54.109  1.00 66.00           C  
ATOM  16417  C   ALA   335     -16.192   5.889  54.209  1.00 66.00           C  
ATOM  16418  CB  ALA   335     -16.054   3.338  54.140  1.00 66.00           C  
ATOM  16422  O   ALA   335     -16.817   6.115  55.248  1.00 66.00           O  
ATOM  16423  N   THR   336     -16.208   6.707  53.167  1.00 60.00           N  
ATOM  16425  CA  THR   336     -17.038   7.905  53.116  1.00 60.00           C  
ATOM  16427  C   THR   336     -18.267   7.662  52.260  1.00 60.00           C  
ATOM  16428  CB  THR   336     -16.270   9.151  52.667  1.00 60.00           C  
ATOM  16430  O   THR   336     -18.247   6.900  51.288  1.00 60.00           O  
ATOM  16431  CG2 THR   336     -15.240   9.585  53.707  1.00 60.00           C  
ATOM  16435  OG1 THR   336     -15.600   8.955  51.445  1.00 60.00           O  
ATOM  16437  N   ASP   337     -19.364   8.293  52.655  1.00 58.10           N  
ATOM  16439  CA  ASP   337     -20.620   8.264  51.921  1.00 58.10           C  
ATOM  16441  C   ASP   337     -20.716   9.343  50.827  1.00 58.10           C  
ATOM  16442  CB  ASP   337     -21.763   8.223  52.934  1.00 58.10           C  
ATOM  16445  O   ASP   337     -19.727  10.018  50.528  1.00 58.10           O  
ATOM  16446  CG  ASP   337     -22.055   9.510  53.713  1.00 58.10           C  
ATOM  16447  OD1 ASP   337     -21.637  10.598  53.264  1.00 58.10           O  
ATOM  16448  OD2 ASP   337     -22.709   9.415  54.774  1.00 58.10           O  
ATOM  16449  N   LYS   338     -21.881   9.491  50.178  1.00 53.70           N  
ATOM  16451  CA  LYS   338     -22.054  10.439  49.058  1.00 53.70           C  
ATOM  16453  C   LYS   338     -22.058  11.896  49.524  1.00 53.70           C  
ATOM  16454  CB  LYS   338     -23.311  10.080  48.244  1.00 53.70           C  
ATOM  16457  O   LYS   338     -21.684  12.780  48.755  1.00 53.70           O  
ATOM  16458  CG  LYS   338     -23.068   8.734  47.554  1.00 53.70           C  
ATOM  16461  CD  LYS   338     -24.199   8.194  46.683  1.00 53.70           C  
ATOM  16464  CE  LYS   338     -23.612   6.930  46.037  1.00 53.70           C  
ATOM  16467  NZ  LYS   338     -24.629   6.091  45.371  1.00 53.70           N  
ATOM  16471  N   ASP   339     -22.376  12.122  50.797  1.00 56.80           N  
ATOM  16473  CA  ASP   339     -22.218  13.391  51.513  1.00 56.80           C  
ATOM  16475  C   ASP   339     -20.795  13.566  52.106  1.00 56.80           C  
ATOM  16476  CB  ASP   339     -23.274  13.461  52.630  1.00 56.80           C  
ATOM  16479  O   ASP   339     -20.502  14.587  52.730  1.00 56.80           O  
ATOM  16480  CG  ASP   339     -24.696  13.856  52.218  1.00 56.80           C  
ATOM  16481  OD1 ASP   339     -24.949  14.158  51.032  1.00 56.80           O  
ATOM  16482  OD2 ASP   339     -25.512  13.921  53.173  1.00 56.80           O  
ATOM  16483  N   ASN   340     -19.894  12.597  51.906  1.00 50.20           N  
ATOM  16485  CA  ASN   340     -18.566  12.464  52.519  1.00 50.20           C  
ATOM  16487  C   ASN   340     -18.537  12.328  54.058  1.00 50.20           C  
ATOM  16488  CB  ASN   340     -17.562  13.507  51.986  1.00 50.20           C  
ATOM  16491  O   ASN   340     -17.509  12.623  54.674  1.00 50.20           O  
ATOM  16492  CG  ASN   340     -17.352  13.429  50.493  1.00 50.20           C  
ATOM  16493  ND2 ASN   340     -18.019  14.274  49.745  1.00 50.20           N  
ATOM  16496  OD1 ASN   340     -16.590  12.626  49.978  1.00 50.20           O  
ATOM  16497  N   LYS   341     -19.604  11.851  54.712  1.00 59.90           N  
ATOM  16499  CA  LYS   341     -19.527  11.489  56.141  1.00 59.90           C  
ATOM  16501  C   LYS   341     -18.804  10.141  56.305  1.00 59.90           C  
ATOM  16502  CB  LYS   341     -20.898  11.444  56.832  1.00 59.90           C  
ATOM  16505  O   LYS   341     -18.999   9.256  55.467  1.00 59.90           O  
ATOM  16506  CG  LYS   341     -21.775  12.662  56.524  1.00 59.90           C  
ATOM  16509  CD  LYS   341     -23.074  12.629  57.346  1.00 59.90           C  
ATOM  16512  CE  LYS   341     -24.155  13.475  56.662  1.00 59.90           C  
ATOM  16515  NZ  LYS   341     -24.654  12.781  55.444  1.00 59.90           N  
ATOM  16519  N   PRO   342     -17.998   9.942  57.366  1.00 54.00           N  
ATOM  16520  CA  PRO   342     -17.394   8.644  57.660  1.00 54.00           C  
ATOM  16522  C   PRO   342     -18.460   7.641  58.126  1.00 54.00           C  
ATOM  16523  CB  PRO   342     -16.315   8.904  58.725  1.00 54.00           C  
ATOM  16526  O   PRO   342     -19.013   7.773  59.221  1.00 54.00           O  
ATOM  16527  CG  PRO   342     -16.066  10.408  58.639  1.00 54.00           C  
ATOM  16530  CD  PRO   342     -17.433  10.955  58.245  1.00 54.00           C  
ATOM  16533  N   THR   343     -18.727   6.621  57.313  1.00 57.50           N  
ATOM  16535  CA  THR   343     -19.788   5.628  57.535  1.00 57.50           C  
ATOM  16537  C   THR   343     -19.188   4.222  57.568  1.00 57.50           C  
ATOM  16538  CB  THR   343     -20.907   5.793  56.490  1.00 57.50           C  
ATOM  16540  O   THR   343     -18.391   3.847  56.712  1.00 57.50           O  
ATOM  16541  CG2 THR   343     -21.988   4.722  56.633  1.00 57.50           C  
ATOM  16545  OG1 THR   343     -21.543   7.028  56.739  1.00 57.50           O  
ATOM  16547  N   LYS   344     -19.516   3.420  58.590  1.00 59.00           N  
ATOM  16549  CA  LYS   344     -18.825   2.138  58.823  1.00 59.00           C  
ATOM  16551  C   LYS   344     -19.218   1.079  57.770  1.00 59.00           C  
ATOM  16552  CB  LYS   344     -19.041   1.649  60.266  1.00 59.00           C  
ATOM  16555  O   LYS   344     -20.414   0.886  57.551  1.00 59.00           O  
ATOM  16556  CG  LYS   344     -18.001   0.579  60.649  1.00 59.00           C  
ATOM  16559  CD  LYS   344     -18.046   0.249  62.148  1.00 59.00           C  
ATOM  16562  CE  LYS   344     -16.859  -0.628  62.583  1.00 59.00           C  
ATOM  16565  NZ  LYS   344     -17.099  -2.076  62.386  1.00 59.00           N  
ATOM  16569  N   PRO   345     -18.258   0.356  57.153  1.00 59.20           N  
ATOM  16570  CA  PRO   345     -18.555  -0.715  56.201  1.00 59.20           C  
ATOM  16572  C   PRO   345     -19.378  -1.862  56.804  1.00 59.20           C  
ATOM  16573  CB  PRO   345     -17.202  -1.230  55.695  1.00 59.20           C  
ATOM  16576  O   PRO   345     -19.352  -2.108  58.011  1.00 59.20           O  
ATOM  16577  CG  PRO   345     -16.255  -0.064  55.945  1.00 59.20           C  
ATOM  16580  CD  PRO   345     -16.823   0.590  57.199  1.00 59.20           C  
ATOM  16583  N   SER   346     -20.063  -2.616  55.939  1.00 53.80           N  
ATOM  16585  CA  SER   346     -20.671  -3.900  56.307  1.00 53.80           C  
ATOM  16587  C   SER   346     -19.589  -4.944  56.621  1.00 53.80           C  
ATOM  16588  CB  SER   346     -21.588  -4.394  55.178  1.00 53.80           C  
ATOM  16591  O   SER   346     -18.490  -4.881  56.077  1.00 53.80           O  
ATOM  16592  OG  SER   346     -20.818  -4.866  54.088  1.00 53.80           O  
ATOM  16594  N   SER   347     -19.898  -5.965  57.424  1.00 52.20           N  
ATOM  16596  CA  SER   347     -18.945  -7.046  57.752  1.00 52.20           C  
ATOM  16598  C   SER   347     -18.501  -7.879  56.538  1.00 52.20           C  
ATOM  16599  CB  SER   347     -19.571  -7.966  58.800  1.00 52.20           C  
ATOM  16602  O   SER   347     -17.435  -8.497  56.550  1.00 52.20           O  
ATOM  16603  OG  SER   347     -20.822  -8.457  58.341  1.00 52.20           O  
ATOM  16605  N   GLN   348     -19.297  -7.884  55.465  1.00 49.60           N  
ATOM  16607  CA  GLN   348     -18.930  -8.480  54.180  1.00 49.60           C  
ATOM  16609  C   GLN   348     -17.925  -7.595  53.425  1.00 49.60           C  
ATOM  16610  CB  GLN   348     -20.226  -8.749  53.400  1.00 49.60           C  
ATOM  16613  O   GLN   348     -16.977  -8.111  52.830  1.00 49.60           O  
ATOM  16614  CG  GLN   348     -20.011  -9.606  52.142  1.00 49.60           C  
ATOM  16617  CD  GLN   348     -21.309 -10.194  51.585  1.00 49.60           C  
ATOM  16618  NE2 GLN   348     -21.264 -10.823  50.432  1.00 49.60           N  
ATOM  16621  OE1 GLN   348     -22.375 -10.151  52.177  1.00 49.60           O  
ATOM  16622  N   ASN   349     -18.056  -6.272  53.541  1.00 60.00           N  
ATOM  16624  CA  ASN   349     -17.146  -5.322  52.915  1.00 60.00           C  
ATOM  16626  C   ASN   349     -15.875  -5.090  53.752  1.00 60.00           C  
ATOM  16627  CB  ASN   349     -17.889  -4.028  52.553  1.00 60.00           C  
ATOM  16630  O   ASN   349     -14.823  -4.868  53.168  1.00 60.00           O  
ATOM  16631  CG  ASN   349     -18.966  -4.225  51.488  1.00 60.00           C  
ATOM  16632  ND2 ASN   349     -19.409  -3.179  50.836  1.00 60.00           N  
ATOM  16635  OD1 ASN   349     -19.444  -5.316  51.235  1.00 60.00           O  
ATOM  16636  N   GLU   350     -15.907  -5.254  55.081  1.00 63.30           N  
ATOM  16638  CA  GLU   350     -14.701  -5.318  55.930  1.00 63.30           C  
ATOM  16640  C   GLU   350     -13.768  -6.464  55.481  1.00 63.30           C  
ATOM  16641  CB  GLU   350     -15.081  -5.467  57.423  1.00 63.30           C  
ATOM  16644  O   GLU   350     -12.552  -6.283  55.415  1.00 63.30           O  
ATOM  16645  CG  GLU   350     -15.676  -4.182  58.039  1.00 63.30           C  
ATOM  16648  CD  GLU   350     -16.041  -4.293  59.536  1.00 63.30           C  
ATOM  16649  OE1 GLU   350     -15.959  -3.264  60.258  1.00 63.30           O  
ATOM  16650  OE2 GLU   350     -16.468  -5.383  59.979  1.00 63.30           O  
ATOM  16651  N   LYS   351     -14.318  -7.618  55.062  1.00 57.90           N  
ATOM  16653  CA  LYS   351     -13.526  -8.705  54.451  1.00 57.90           C  
ATOM  16655  C   LYS   351     -12.930  -8.323  53.093  1.00 57.90           C  
ATOM  16656  CB  LYS   351     -14.359  -9.987  54.305  1.00 57.90           C  
ATOM  16659  O   LYS   351     -11.790  -8.690  52.818  1.00 57.90           O  
ATOM  16660  CG  LYS   351     -14.614 -10.683  55.647  1.00 57.90           C  
ATOM  16663  CD  LYS   351     -15.329 -12.019  55.411  1.00 57.90           C  
ATOM  16666  CE  LYS   351     -15.504 -12.760  56.740  1.00 57.90           C  
ATOM  16669  NZ  LYS   351     -16.082 -14.112  56.535  1.00 57.90           N  
ATOM  16673  N   LEU   352     -13.671  -7.593  52.255  1.00 58.70           N  
ATOM  16675  CA  LEU   352     -13.162  -7.077  50.978  1.00 58.70           C  
ATOM  16677  C   LEU   352     -12.064  -6.032  51.190  1.00 58.70           C  
ATOM  16678  CB  LEU   352     -14.319  -6.513  50.132  1.00 58.70           C  
ATOM  16681  O   LEU   352     -11.027  -6.128  50.549  1.00 58.70           O  
ATOM  16682  CG  LEU   352     -14.929  -7.567  49.193  1.00 58.70           C  
ATOM  16684  CD1 LEU   352     -16.343  -7.162  48.781  1.00 58.70           C  
ATOM  16688  CD2 LEU   352     -14.079  -7.721  47.928  1.00 58.70           C  
ATOM  16692  N   ILE   353     -12.230  -5.100  52.131  1.00 69.80           N  
ATOM  16694  CA  ILE   353     -11.201  -4.128  52.533  1.00 69.80           C  
ATOM  16696  C   ILE   353      -9.925  -4.854  52.979  1.00 69.80           C  
ATOM  16697  CB  ILE   353     -11.770  -3.182  53.615  1.00 69.80           C  
ATOM  16699  O   ILE   353      -8.846  -4.532  52.490  1.00 69.80           O  
ATOM  16700  CG1 ILE   353     -12.821  -2.234  52.986  1.00 69.80           C  
ATOM  16703  CG2 ILE   353     -10.660  -2.353  54.282  1.00 69.80           C  
ATOM  16707  CD1 ILE   353     -13.738  -1.573  54.019  1.00 69.80           C  
ATOM  16711  N   GLY   354     -10.045  -5.904  53.800  1.00 64.30           N  
ATOM  16713  CA  GLY   354      -8.908  -6.747  54.185  1.00 64.30           C  
ATOM  16716  C   GLY   354      -8.260  -7.517  53.022  1.00 64.30           C  
ATOM  16717  O   GLY   354      -7.068  -7.809  53.082  1.00 64.30           O  
ATOM  16718  N   GLN   355      -8.991  -7.827  51.943  1.00 60.40           N  
ATOM  16720  CA  GLN   355      -8.390  -8.331  50.699  1.00 60.40           C  
ATOM  16722  C   GLN   355      -7.735  -7.215  49.884  1.00 60.40           C  
ATOM  16723  CB  GLN   355      -9.414  -9.064  49.820  1.00 60.40           C  
ATOM  16726  O   GLN   355      -6.667  -7.442  49.318  1.00 60.40           O  
ATOM  16727  CG  GLN   355      -9.818 -10.429  50.388  1.00 60.40           C  
ATOM  16730  CD  GLN   355     -10.667 -11.244  49.415  1.00 60.40           C  
ATOM  16731  NE2 GLN   355     -11.103 -12.420  49.808  1.00 60.40           N  
ATOM  16734  OE1 GLN   355     -10.928 -10.880  48.281  1.00 60.40           O  
ATOM  16735  N   TYR   356      -8.330  -6.022  49.840  1.00 63.30           N  
ATOM  16737  CA  TYR   356      -7.749  -4.860  49.183  1.00 63.30           C  
ATOM  16739  C   TYR   356      -6.421  -4.477  49.840  1.00 63.30           C  
ATOM  16740  CB  TYR   356      -8.747  -3.693  49.124  1.00 63.30           C  
ATOM  16743  O   TYR   356      -5.437  -4.420  49.125  1.00 63.30           O  
ATOM  16744  CG  TYR   356      -9.846  -3.839  48.081  1.00 63.30           C  
ATOM  16745  CD1 TYR   356      -9.509  -3.935  46.715  1.00 63.30           C  
ATOM  16747  CD2 TYR   356     -11.203  -3.845  48.463  1.00 63.30           C  
ATOM  16749  CE1 TYR   356     -10.520  -4.085  45.746  1.00 63.30           C  
ATOM  16751  CE2 TYR   356     -12.218  -3.990  47.497  1.00 63.30           C  
ATOM  16753  OH  TYR   356     -12.840  -4.275  45.191  1.00 63.30           O  
ATOM  16755  CZ  TYR   356     -11.875  -4.121  46.134  1.00 63.30           C  
ATOM  16756  N   GLU   357      -6.311  -4.357  51.166  1.00 66.50           N  
ATOM  16758  CA  GLU   357      -5.025  -4.078  51.845  1.00 66.50           C  
ATOM  16760  C   GLU   357      -3.912  -5.108  51.544  1.00 66.50           C  
ATOM  16761  CB  GLU   357      -5.233  -4.031  53.366  1.00 66.50           C  
ATOM  16764  O   GLU   357      -2.732  -4.767  51.588  1.00 66.50           O  
ATOM  16765  CG  GLU   357      -6.054  -2.826  53.849  1.00 66.50           C  
ATOM  16768  CD  GLU   357      -6.089  -2.743  55.384  1.00 66.50           C  
ATOM  16769  OE1 GLU   357      -6.131  -1.598  55.891  1.00 66.50           O  
ATOM  16770  OE2 GLU   357      -6.060  -3.805  56.047  1.00 66.50           O  
ATOM  16771  N   ARG   358      -4.270  -6.361  51.219  1.00 59.10           N  
ATOM  16773  CA  ARG   358      -3.323  -7.434  50.845  1.00 59.10           C  
ATOM  16775  C   ARG   358      -2.968  -7.431  49.352  1.00 59.10           C  
ATOM  16776  CB  ARG   358      -3.918  -8.802  51.225  1.00 59.10           C  
ATOM  16779  O   ARG   358      -1.830  -7.703  48.982  1.00 59.10           O  
ATOM  16780  CG  ARG   358      -4.114  -9.037  52.734  1.00 59.10           C  
ATOM  16783  CD  ARG   358      -5.022 -10.266  52.925  1.00 59.10           C  
ATOM  16786  NE  ARG   358      -5.303 -10.569  54.344  1.00 59.10           N  
ATOM  16788  NH1 ARG   358      -5.731 -12.834  54.129  1.00 59.10           N  
ATOM  16791  NH2 ARG   358      -5.897 -11.868  56.124  1.00 59.10           N  
ATOM  16794  CZ  ARG   358      -5.640 -11.749  54.853  1.00 59.10           C  
ATOM  16795  N   ARG   359      -3.954  -7.173  48.482  1.00 53.50           N  
ATOM  16797  CA  ARG   359      -3.838  -7.242  47.009  1.00 53.50           C  
ATOM  16799  C   ARG   359      -3.492  -5.910  46.358  1.00 53.50           C  
ATOM  16800  CB  ARG   359      -5.139  -7.778  46.402  1.00 53.50           C  
ATOM  16803  O   ARG   359      -2.991  -5.898  45.235  1.00 53.50           O  
ATOM  16804  CG  ARG   359      -5.397  -9.247  46.753  1.00 53.50           C  
ATOM  16807  CD  ARG   359      -6.706  -9.689  46.097  1.00 53.50           C  
ATOM  16810  NE  ARG   359      -6.848 -11.153  46.125  1.00 53.50           N  
ATOM  16812  NH1 ARG   359      -8.800 -11.267  44.920  1.00 53.50           N  
ATOM  16815  NH2 ARG   359      -7.766 -13.146  45.544  1.00 53.50           N  
ATOM  16818  CZ  ARG   359      -7.803 -11.845  45.532  1.00 53.50           C  
ATOM  16819  N   MET   360      -3.716  -4.802  47.056  1.00 56.00           N  
ATOM  16821  CA  MET   360      -3.187  -3.484  46.734  1.00 56.00           C  
ATOM  16823  C   MET   360      -1.700  -3.443  47.080  1.00 56.00           C  
ATOM  16824  CB  MET   360      -3.999  -2.363  47.397  1.00 56.00           C  
ATOM  16827  O   MET   360      -1.245  -2.782  48.012  1.00 56.00           O  
ATOM  16828  CG  MET   360      -5.353  -2.177  46.694  1.00 56.00           C  
ATOM  16831  SD  MET   360      -5.950  -0.471  46.744  1.00 56.00           S  
ATOM  16832  CE  MET   360      -6.792  -0.432  48.330  1.00 56.00           C  
ATOM  16836  N   LYS   361      -0.958  -4.144  46.221  1.00 54.10           N  
ATOM  16838  CA  LYS   361       0.414  -3.870  45.794  1.00 54.10           C  
ATOM  16840  C   LYS   361       0.699  -2.352  45.804  1.00 54.10           C  
ATOM  16841  CB  LYS   361       0.485  -4.451  44.363  1.00 54.10           C  
ATOM  16844  O   LYS   361      -0.238  -1.568  45.692  1.00 54.10           O  
ATOM  16845  CG  LYS   361       0.333  -5.991  44.291  1.00 54.10           C  
ATOM  16848  CD  LYS   361       0.247  -6.546  42.858  1.00 54.10           C  
ATOM  16851  CE  LYS   361       0.363  -8.074  42.864  1.00 54.10           C  
ATOM  16854  NZ  LYS   361       1.201  -8.607  41.759  1.00 54.10           N  
ATOM  16858  N   ILE   362       1.947  -1.895  45.903  1.00 55.50           N  
ATOM  16860  CA  ILE   362       2.262  -0.474  45.627  1.00 55.50           C  
ATOM  16862  C   ILE   362       2.316  -0.264  44.085  1.00 55.50           C  
ATOM  16863  CB  ILE   362       3.534   0.009  46.386  1.00 55.50           C  
ATOM  16865  O   ILE   362       2.849  -1.151  43.425  1.00 55.50           O  
ATOM  16866  CG1 ILE   362       4.407  -1.074  47.074  1.00 55.50           C  
ATOM  16869  CG2 ILE   362       3.121   1.076  47.416  1.00 55.50           C  
ATOM  16873  CD1 ILE   362       5.557  -0.519  47.933  1.00 55.50           C  
ATOM  16877  N   PRO   363       1.581   0.720  43.473  1.00 50.30           N  
ATOM  16878  CA  PRO   363       1.905   1.196  42.088  1.00 50.30           C  
ATOM  16880  C   PRO   363       1.717   2.712  41.561  1.00 50.30           C  
ATOM  16881  CB  PRO   363       1.161   0.226  41.186  1.00 50.30           C  
ATOM  16884  O   PRO   363       0.839   2.967  40.749  1.00 50.30           O  
ATOM  16885  CG  PRO   363      -0.148   0.270  41.911  1.00 50.30           C  
ATOM  16888  CD  PRO   363       0.198   0.304  43.372  1.00 50.30           C  
ATOM  16891  N   LEU   364       2.555   3.731  41.870  1.00 55.80           N  
ATOM  16893  CA  LEU   364       2.612   5.112  41.293  1.00 55.80           C  
ATOM  16895  C   LEU   364       3.819   5.252  40.377  1.00 55.80           C  
ATOM  16896  CB  LEU   364       2.823   6.233  42.351  1.00 55.80           C  
ATOM  16899  O   LEU   364       4.909   4.846  40.746  1.00 55.80           O  
ATOM  16900  CG  LEU   364       2.211   7.635  42.115  1.00 55.80           C  
ATOM  16902  CD1 LEU   364       2.787   8.597  43.159  1.00 55.80           C  
ATOM  16906  CD2 LEU   364       2.458   8.272  40.749  1.00 55.80           C  
ATOM  16910  N   ASP   365       3.648   5.884  39.235  1.00 53.10           N  
ATOM  16912  CA  ASP   365       4.631   6.298  38.231  1.00 53.10           C  
ATOM  16914  C   ASP   365       6.115   6.527  38.671  1.00 53.10           C  
ATOM  16915  CB  ASP   365       4.007   7.573  37.634  1.00 53.10           C  
ATOM  16918  O   ASP   365       6.505   7.621  39.085  1.00 53.10           O  
ATOM  16919  CG  ASP   365       4.347   7.762  36.173  1.00 53.10           C  
ATOM  16920  OD1 ASP   365       5.362   7.195  35.732  1.00 53.10           O  
ATOM  16921  OD2 ASP   365       3.561   8.469  35.499  1.00 53.10           O  
ATOM  16922  N   PHE   366       6.973   5.508  38.513  1.00 60.90           N  
ATOM  16924  CA  PHE   366       8.441   5.598  38.566  1.00 60.90           C  
ATOM  16926  C   PHE   366       9.028   6.003  37.205  1.00 60.90           C  
ATOM  16927  CB  PHE   366       9.073   4.269  39.039  1.00 60.90           C  
ATOM  16930  O   PHE   366      10.177   6.460  37.168  1.00 60.90           O  
ATOM  16931  CG  PHE   366       9.244   4.128  40.542  1.00 60.90           C  
ATOM  16932  CD1 PHE   366      10.509   3.906  41.123  1.00 60.90           C  
ATOM  16934  CD2 PHE   366       8.120   4.212  41.372  1.00 60.90           C  
ATOM  16936  CE1 PHE   366      10.634   3.762  42.518  1.00 60.90           C  
ATOM  16938  CE2 PHE   366       8.247   4.117  42.763  1.00 60.90           C  
ATOM  16940  CZ  PHE   366       9.501   3.872  43.340  1.00 60.90           C  
ATOM  16942  N   GLU   367       8.261   5.889  36.110  1.00 57.10           N  
ATOM  16944  CA  GLU   367       8.638   6.432  34.798  1.00 57.10           C  
ATOM  16946  C   GLU   367       8.636   7.961  34.798  1.00 57.10           C  
ATOM  16947  CB  GLU   367       7.707   5.983  33.674  1.00 57.10           C  
ATOM  16950  O   GLU   367       9.513   8.567  34.194  1.00 57.10           O  
ATOM  16951  CG  GLU   367       7.796   4.516  33.246  1.00 57.10           C  
ATOM  16954  CD  GLU   367       6.864   4.283  32.047  1.00 57.10           C  
ATOM  16955  OE1 GLU   367       6.403   3.146  31.831  1.00 57.10           O  
ATOM  16956  OE2 GLU   367       6.433   5.267  31.398  1.00 57.10           O  
ATOM  16957  N   LYS   368       7.738   8.607  35.553  1.00 60.30           N  
ATOM  16959  CA  LYS   368       7.746  10.064  35.778  1.00 60.30           C  
ATOM  16961  C   LYS   368       9.101  10.577  36.284  1.00 60.30           C  
ATOM  16962  CB  LYS   368       6.605  10.419  36.746  1.00 60.30           C  
ATOM  16965  O   LYS   368       9.420  11.745  36.104  1.00 60.30           O  
ATOM  16966  CG  LYS   368       6.570  11.916  37.071  1.00 60.30           C  
ATOM  16969  CD  LYS   368       5.346  12.301  37.898  1.00 60.30           C  
ATOM  16972  CE  LYS   368       5.485  13.793  38.204  1.00 60.30           C  
ATOM  16975  NZ  LYS   368       4.374  14.291  39.042  1.00 60.30           N  
ATOM  16979  N   TYR   369       9.905   9.717  36.903  1.00 64.40           N  
ATOM  16981  CA  TYR   369      11.248  10.035  37.382  1.00 64.40           C  
ATOM  16983  C   TYR   369      12.367   9.393  36.538  1.00 64.40           C  
ATOM  16984  CB  TYR   369      11.325   9.681  38.872  1.00 64.40           C  
ATOM  16987  O   TYR   369      13.519   9.384  36.974  1.00 64.40           O  
ATOM  16988  CG  TYR   369      10.283  10.370  39.737  1.00 64.40           C  
ATOM  16989  CD1 TYR   369      10.370  11.756  39.972  1.00 64.40           C  
ATOM  16991  CD2 TYR   369       9.223   9.630  40.298  1.00 64.40           C  
ATOM  16993  CE1 TYR   369       9.414  12.400  40.780  1.00 64.40           C  
ATOM  16995  CE2 TYR   369       8.265  10.268  41.109  1.00 64.40           C  
ATOM  16997  OH  TYR   369       7.443  12.284  42.135  1.00 64.40           O  
ATOM  16999  CZ  TYR   369       8.362  11.653  41.355  1.00 64.40           C  
ATOM  17000  N   MET   370      12.059   8.838  35.359  1.00 65.40           N  
ATOM  17002  CA  MET   370      13.068   8.415  34.383  1.00 65.40           C  
ATOM  17004  C   MET   370      13.823   9.606  33.801  1.00 65.40           C  
ATOM  17005  CB  MET   370      12.474   7.551  33.255  1.00 65.40           C  
ATOM  17008  O   MET   370      13.428  10.763  33.925  1.00 65.40           O  
ATOM  17009  CG  MET   370      12.309   6.103  33.711  1.00 65.40           C  
ATOM  17012  SD  MET   370      11.605   5.014  32.452  1.00 65.40           S  
ATOM  17013  CE  MET   370      13.062   4.696  31.420  1.00 65.40           C  
ATOM  17017  N   MET   371      14.955   9.276  33.189  1.00 65.50           N  
ATOM  17019  CA  MET   371      15.932  10.216  32.681  1.00 65.50           C  
ATOM  17021  C   MET   371      16.037  10.050  31.170  1.00 65.50           C  
ATOM  17022  CB  MET   371      17.235   9.947  33.443  1.00 65.50           C  
ATOM  17025  O   MET   371      16.377   8.975  30.681  1.00 65.50           O  
ATOM  17026  CG  MET   371      18.347  10.938  33.120  1.00 65.50           C  
ATOM  17029  SD  MET   371      19.652  10.996  34.381  1.00 65.50           S  
ATOM  17030  CE  MET   371      20.266   9.291  34.343  1.00 65.50           C  
ATOM  17034  N   GLN   372      15.705  11.108  30.438  1.00 56.20           N  
ATOM  17036  CA  GLN   372      15.755  11.157  28.979  1.00 56.20           C  
ATOM  17038  C   GLN   372      16.742  12.222  28.517  1.00 56.20           C  
ATOM  17039  CB  GLN   372      14.365  11.434  28.407  1.00 56.20           C  
ATOM  17042  O   GLN   372      17.080  13.124  29.278  1.00 56.20           O  
ATOM  17043  CG  GLN   372      13.340  10.355  28.794  1.00 56.20           C  
ATOM  17046  CD  GLN   372      12.160  10.325  27.834  1.00 56.20           C  
ATOM  17047  NE2 GLN   372      11.241   9.404  27.997  1.00 56.20           N  
ATOM  17050  OE1 GLN   372      12.078  11.089  26.888  1.00 56.20           O  
ATOM  17051  N   VAL   373      17.219  12.137  27.274  1.00 47.30           N  
ATOM  17053  CA  VAL   373      18.273  13.033  26.781  1.00 47.30           C  
ATOM  17055  C   VAL   373      17.936  13.583  25.400  1.00 47.30           C  
ATOM  17056  CB  VAL   373      19.664  12.361  26.804  1.00 47.30           C  
ATOM  17058  O   VAL   373      17.491  12.848  24.517  1.00 47.30           O  
ATOM  17059  CG1 VAL   373      20.728  13.460  26.847  1.00 47.30           C  
ATOM  17063  CG2 VAL   373      19.888  11.427  28.008  1.00 47.30           C  
ATOM  17067  N   ASN   374      18.142  14.886  25.212  1.00 45.80           N  
ATOM  17069  CA  ASN   374      18.026  15.573  23.928  1.00 45.80           C  
ATOM  17071  C   ASN   374      19.290  16.418  23.649  1.00 45.80           C  
ATOM  17072  CB  ASN   374      16.673  16.330  23.877  1.00 45.80           C  
ATOM  17075  O   ASN   374      20.276  16.350  24.380  1.00 45.80           O  
ATOM  17076  CG  ASN   374      16.583  17.615  24.690  1.00 45.80           C  
ATOM  17077  ND2 ASN   374      15.423  18.225  24.751  1.00 45.80           N  
ATOM  17080  OD1 ASN   374      17.551  18.137  25.208  1.00 45.80           O  
ATOM  17081  N   GLN   375      19.294  17.200  22.564  1.00 39.00           N  
ATOM  17083  CA  GLN   375      20.454  18.028  22.196  1.00 39.00           C  
ATOM  17085  C   GLN   375      20.709  19.219  23.138  1.00 39.00           C  
ATOM  17086  CB  GLN   375      20.316  18.503  20.739  1.00 39.00           C  
ATOM  17089  O   GLN   375      21.807  19.768  23.114  1.00 39.00           O  
ATOM  17090  CG  GLN   375      20.589  17.365  19.742  1.00 39.00           C  
ATOM  17093  CD  GLN   375      20.559  17.837  18.291  1.00 39.00           C  
ATOM  17094  NE2 GLN   375      21.445  17.353  17.449  1.00 39.00           N  
ATOM  17097  OE1 GLN   375      19.726  18.619  17.870  1.00 39.00           O  
ATOM  17098  N   GLU   376      19.742  19.609  23.971  1.00 43.90           N  
ATOM  17100  CA  GLU   376      19.876  20.722  24.921  1.00 43.90           C  
ATOM  17102  C   GLU   376      20.248  20.264  26.340  1.00 43.90           C  
ATOM  17103  CB  GLU   376      18.561  21.506  24.978  1.00 43.90           C  
ATOM  17106  O   GLU   376      20.867  21.021  27.089  1.00 43.90           O  
ATOM  17107  CG  GLU   376      18.183  22.197  23.662  1.00 43.90           C  
ATOM  17110  CD  GLU   376      16.918  23.059  23.799  1.00 43.90           C  
ATOM  17111  OE1 GLU   376      16.600  23.743  22.800  1.00 43.90           O  
ATOM  17112  OE2 GLU   376      16.267  23.017  24.874  1.00 43.90           O  
ATOM  17113  N   GLY   377      19.882  19.039  26.732  1.00 57.00           N  
ATOM  17115  CA  GLY   377      20.187  18.503  28.054  1.00 57.00           C  
ATOM  17118  C   GLY   377      19.458  17.205  28.399  1.00 57.00           C  
ATOM  17119  O   GLY   377      18.953  16.483  27.538  1.00 57.00           O  
ATOM  17120  N   ILE   378      19.422  16.915  29.697  1.00 72.20           N  
ATOM  17122  CA  ILE   378      18.868  15.693  30.285  1.00 72.20           C  
ATOM  17124  C   ILE   378      17.559  16.044  31.005  1.00 72.20           C  
ATOM  17125  CB  ILE   378      19.936  15.058  31.207  1.00 72.20           C  
ATOM  17127  O   ILE   378      17.572  16.807  31.965  1.00 72.20           O  
ATOM  17128  CG1 ILE   378      21.131  14.536  30.374  1.00 72.20           C  
ATOM  17131  CG2 ILE   378      19.336  13.912  32.031  1.00 72.20           C  
ATOM  17135  CD1 ILE   378      22.391  14.235  31.188  1.00 72.20           C  
ATOM  17139  N   ILE   379      16.424  15.513  30.555  1.00 65.40           N  
ATOM  17141  CA  ILE   379      15.105  15.757  31.159  1.00 65.40           C  
ATOM  17143  C   ILE   379      14.818  14.668  32.200  1.00 65.40           C  
ATOM  17144  CB  ILE   379      13.999  15.875  30.081  1.00 65.40           C  
ATOM  17146  O   ILE   379      14.962  13.478  31.916  1.00 65.40           O  
ATOM  17147  CG1 ILE   379      14.329  17.026  29.097  1.00 65.40           C  
ATOM  17150  CG2 ILE   379      12.627  16.115  30.742  1.00 65.40           C  
ATOM  17154  CD1 ILE   379      13.357  17.160  27.917  1.00 65.40           C  
ATOM  17158  N   VAL   380      14.414  15.081  33.404  1.00 72.20           N  
ATOM  17160  CA  VAL   380      13.977  14.203  34.501  1.00 72.20           C  
ATOM  17162  C   VAL   380      12.754  14.829  35.167  1.00 72.20           C  
ATOM  17163  CB  VAL   380      15.090  13.993  35.553  1.00 72.20           C  
ATOM  17165  O   VAL   380      12.845  15.941  35.695  1.00 72.20           O  
ATOM  17166  CG1 VAL   380      14.652  12.988  36.630  1.00 72.20           C  
ATOM  17170  CG2 VAL   380      16.389  13.465  34.941  1.00 72.20           C  
ATOM  17174  N   ASN   381      11.620  14.118  35.190  1.00 72.60           N  
ATOM  17176  CA  ASN   381      10.339  14.676  35.643  1.00 72.60           C  
ATOM  17178  C   ASN   381      10.046  15.999  34.894  1.00 72.60           C  
ATOM  17179  CB  ASN   381      10.347  14.688  37.193  1.00 72.60           C  
ATOM  17182  O   ASN   381      10.084  16.022  33.671  1.00 72.60           O  
ATOM  17183  CG  ASN   381       9.127  15.308  37.849  1.00 72.60           C  
ATOM  17184  ND2 ASN   381       9.351  16.109  38.861  1.00 72.60           N  
ATOM  17187  OD1 ASN   381       7.982  15.128  37.465  1.00 72.60           O  
ATOM  17188  N   ASP   382       9.791  17.108  35.585  1.00 65.30           N  
ATOM  17190  CA  ASP   382       9.526  18.421  34.992  1.00 65.30           C  
ATOM  17192  C   ASP   382      10.770  19.330  34.928  1.00 65.30           C  
ATOM  17193  CB  ASP   382       8.323  19.068  35.705  1.00 65.30           C  
ATOM  17196  O   ASP   382      10.646  20.547  34.803  1.00 65.30           O  
ATOM  17197  CG  ASP   382       8.546  19.370  37.193  1.00 65.30           C  
ATOM  17198  OD1 ASP   382       9.409  18.718  37.829  1.00 65.30           O  
ATOM  17199  OD2 ASP   382       7.806  20.219  37.735  1.00 65.30           O  
ATOM  17200  N   HIS   383      11.980  18.769  35.035  1.00 71.40           N  
ATOM  17202  CA  HIS   383      13.236  19.522  35.067  1.00 71.40           C  
ATOM  17204  C   HIS   383      14.172  19.134  33.912  1.00 71.40           C  
ATOM  17205  CB  HIS   383      13.913  19.343  36.435  1.00 71.40           C  
ATOM  17208  O   HIS   383      14.532  17.970  33.747  1.00 71.40           O  
ATOM  17209  CG  HIS   383      13.216  20.045  37.582  1.00 71.40           C  
ATOM  17210  CD2 HIS   383      13.747  21.035  38.366  1.00 71.40           C  
ATOM  17212  ND1 HIS   383      11.946  19.808  38.063  1.00 71.40           N  
ATOM  17214  CE1 HIS   383      11.719  20.635  39.093  1.00 71.40           C  
ATOM  17216  NE2 HIS   383      12.796  21.400  39.325  1.00 71.40           N  
ATOM  17217  N   GLN   384      14.626  20.132  33.149  1.00 73.50           N  
ATOM  17219  CA  GLN   384      15.700  20.012  32.164  1.00 73.50           C  
ATOM  17221  C   GLN   384      17.033  20.342  32.846  1.00 73.50           C  
ATOM  17222  CB  GLN   384      15.414  20.949  30.981  1.00 73.50           C  
ATOM  17225  O   GLN   384      17.272  21.469  33.283  1.00 73.50           O  
ATOM  17226  CG  GLN   384      16.287  20.717  29.736  1.00 73.50           C  
ATOM  17229  CD  GLN   384      16.111  21.818  28.678  1.00 73.50           C  
ATOM  17230  NE2 GLN   384      16.392  21.529  27.425  1.00 73.50           N  
ATOM  17233  OE1 GLN   384      15.724  22.944  28.966  1.00 73.50           O  
ATOM  17234  N   ILE   385      17.908  19.350  32.940  1.00 73.10           N  
ATOM  17236  CA  ILE   385      19.278  19.480  33.422  1.00 73.10           C  
ATOM  17238  C   ILE   385      20.154  19.848  32.223  1.00 73.10           C  
ATOM  17239  CB  ILE   385      19.725  18.187  34.140  1.00 73.10           C  
ATOM  17241  O   ILE   385      20.467  19.001  31.384  1.00 73.10           O  
ATOM  17242  CG1 ILE   385      18.809  17.883  35.353  1.00 73.10           C  
ATOM  17245  CG2 ILE   385      21.194  18.336  34.569  1.00 73.10           C  
ATOM  17249  CD1 ILE   385      19.007  16.487  35.957  1.00 73.10           C  
ATOM  17253  N   ILE   386      20.529  21.123  32.137  1.00 69.30           N  
ATOM  17255  CA  ILE   386      21.399  21.666  31.083  1.00 69.30           C  
ATOM  17257  C   ILE   386      22.791  21.966  31.644  1.00 69.30           C  
ATOM  17258  CB  ILE   386      20.761  22.887  30.380  1.00 69.30           C  
ATOM  17260  O   ILE   386      22.954  22.151  32.851  1.00 69.30           O  
ATOM  17261  CG1 ILE   386      20.615  24.106  31.316  1.00 69.30           C  
ATOM  17264  CG2 ILE   386      19.404  22.496  29.774  1.00 69.30           C  
ATOM  17268  CD1 ILE   386      20.038  25.352  30.631  1.00 69.30           C  
ATOM  17272  N   HIS   387      23.799  22.018  30.775  1.00 62.10           N  
ATOM  17274  CA  HIS   387      25.175  22.343  31.152  1.00 62.10           C  
ATOM  17276  C   HIS   387      25.533  23.765  30.696  1.00 62.10           C  
ATOM  17277  CB  HIS   387      26.109  21.272  30.582  1.00 62.10           C  
ATOM  17280  O   HIS   387      25.757  24.002  29.510  1.00 62.10           O  
ATOM  17281  CG  HIS   387      27.544  21.477  30.984  1.00 62.10           C  
ATOM  17282  CD2 HIS   387      28.130  21.089  32.158  1.00 62.10           C  
ATOM  17284  ND1 HIS   387      28.508  22.098  30.228  1.00 62.10           N  
ATOM  17286  CE1 HIS   387      29.658  22.063  30.917  1.00 62.10           C  
ATOM  17288  NE2 HIS   387      29.476  21.468  32.106  1.00 62.10           N  
ATOM  17289  N   ASP   388      25.598  24.703  31.641  1.00 54.00           N  
ATOM  17291  CA  ASP   388      25.936  26.109  31.409  1.00 54.00           C  
ATOM  17293  C   ASP   388      27.362  26.397  31.907  1.00 54.00           C  
ATOM  17294  CB  ASP   388      24.879  27.014  32.067  1.00 54.00           C  
ATOM  17297  O   ASP   388      27.661  26.284  33.098  1.00 54.00           O  
ATOM  17298  CG  ASP   388      25.072  28.507  31.760  1.00 54.00           C  
ATOM  17299  OD1 ASP   388      25.998  28.848  30.986  1.00 54.00           O  
ATOM  17300  OD2 ASP   388      24.276  29.308  32.294  1.00 54.00           O  
ATOM  17301  N   ASN   389      28.259  26.718  30.968  1.00 50.80           N  
ATOM  17303  CA  ASN   389      29.635  27.182  31.202  1.00 50.80           C  
ATOM  17305  C   ASN   389      30.437  26.412  32.284  1.00 50.80           C  
ATOM  17306  CB  ASN   389      29.622  28.714  31.355  1.00 50.80           C  
ATOM  17309  O   ASN   389      31.229  26.992  33.025  1.00 50.80           O  
ATOM  17310  CG  ASN   389      29.374  29.392  30.020  1.00 50.80           C  
ATOM  17311  ND2 ASN   389      28.210  29.944  29.789  1.00 50.80           N  
ATOM  17314  OD1 ASN   389      30.220  29.389  29.142  1.00 50.80           O  
ATOM  17315  N   GLY   390      30.259  25.087  32.352  1.00 53.90           N  
ATOM  17317  CA  GLY   390      30.985  24.179  33.256  1.00 53.90           C  
ATOM  17320  C   GLY   390      30.137  23.571  34.379  1.00 53.90           C  
ATOM  17321  O   GLY   390      30.532  22.552  34.951  1.00 53.90           O  
ATOM  17322  N   ASN   391      28.971  24.155  34.672  1.00 60.30           N  
ATOM  17324  CA  ASN   391      28.064  23.713  35.729  1.00 60.30           C  
ATOM  17326  C   ASN   391      26.785  23.101  35.145  1.00 60.30           C  
ATOM  17327  CB  ASN   391      27.740  24.906  36.643  1.00 60.30           C  
ATOM  17330  O   ASN   391      26.186  23.645  34.220  1.00 60.30           O  
ATOM  17331  CG  ASN   391      28.950  25.399  37.412  1.00 60.30           C  
ATOM  17332  ND2 ASN   391      29.217  26.683  37.389  1.00 60.30           N  
ATOM  17335  OD1 ASN   391      29.663  24.646  38.053  1.00 60.30           O  
ATOM  17336  N   PHE   392      26.314  21.998  35.729  1.00 72.30           N  
ATOM  17338  CA  PHE   392      24.972  21.488  35.445  1.00 72.30           C  
ATOM  17340  C   PHE   392      23.939  22.221  36.304  1.00 72.30           C  
ATOM  17341  CB  PHE   392      24.896  19.980  35.683  1.00 72.30           C  
ATOM  17344  O   PHE   392      24.087  22.290  37.525  1.00 72.30           O  
ATOM  17345  CG  PHE   392      25.733  19.149  34.734  1.00 72.30           C  
ATOM  17346  CD1 PHE   392      25.191  18.741  33.501  1.00 72.30           C  
ATOM  17348  CD2 PHE   392      27.042  18.766  35.084  1.00 72.30           C  
ATOM  17350  CE1 PHE   392      25.941  17.925  32.638  1.00 72.30           C  
ATOM  17352  CE2 PHE   392      27.794  17.952  34.220  1.00 72.30           C  
ATOM  17354  CZ  PHE   392      27.237  17.524  33.002  1.00 72.30           C  
ATOM  17356  N   ILE   393      22.879  22.724  35.675  1.00 70.80           N  
ATOM  17358  CA  ILE   393      21.760  23.395  36.343  1.00 70.80           C  
ATOM  17360  C   ILE   393      20.442  22.708  35.980  1.00 70.80           C  
ATOM  17361  CB  ILE   393      21.752  24.920  36.066  1.00 70.80           C  
ATOM  17363  O   ILE   393      20.143  22.483  34.809  1.00 70.80           O  
ATOM  17364  CG1 ILE   393      21.685  25.276  34.562  1.00 70.80           C  
ATOM  17367  CG2 ILE   393      22.978  25.565  36.740  1.00 70.80           C  
ATOM  17371  CD1 ILE   393      21.605  26.779  34.267  1.00 70.80           C  
ATOM  17375  N   ALA   394      19.642  22.377  36.995  1.00 72.00           N  
ATOM  17377  CA  ALA   394      18.277  21.900  36.804  1.00 72.00           C  
ATOM  17379  C   ALA   394      17.339  23.095  36.653  1.00 72.00           C  
ATOM  17380  CB  ALA   394      17.866  21.001  37.968  1.00 72.00           C  
ATOM  17384  O   ALA   394      17.001  23.771  37.625  1.00 72.00           O  
ATOM  17385  N   LYS   395      16.908  23.345  35.422  1.00 66.30           N  
ATOM  17387  CA  LYS   395      15.872  24.317  35.106  1.00 66.30           C  
ATOM  17389  C   LYS   395      14.535  23.584  35.085  1.00 66.30           C  
ATOM  17390  CB  LYS   395      16.244  24.944  33.759  1.00 66.30           C  
ATOM  17393  O   LYS   395      14.331  22.721  34.234  1.00 66.30           O  
ATOM  17394  CG  LYS   395      15.253  26.018  33.300  1.00 66.30           C  
ATOM  17397  CD  LYS   395      15.672  26.480  31.903  1.00 66.30           C  
ATOM  17400  CE  LYS   395      14.638  27.439  31.315  1.00 66.30           C  
ATOM  17403  NZ  LYS   395      14.868  27.591  29.858  1.00 66.30           N  
ATOM  17407  N   GLN   396      13.621  23.924  35.991  1.00 60.10           N  
ATOM  17409  CA  GLN   396      12.236  23.468  35.865  1.00 60.10           C  
ATOM  17411  C   GLN   396      11.694  23.976  34.521  1.00 60.10           C  
ATOM  17412  CB  GLN   396      11.399  23.938  37.064  1.00 60.10           C  
ATOM  17415  O   GLN   396      11.724  25.181  34.247  1.00 60.10           O  
ATOM  17416  CG  GLN   396      10.052  23.198  37.142  1.00 60.10           C  
ATOM  17419  CD  GLN   396       9.258  23.538  38.403  1.00 60.10           C  
ATOM  17420  NE2 GLN   396       8.333  22.703  38.817  1.00 60.10           N  
ATOM  17423  OE1 GLN   396       9.434  24.562  39.048  1.00 60.10           O  
ATOM  17424  N   LEU   397      11.268  23.059  33.656  1.00 56.60           N  
ATOM  17426  CA  LEU   397      10.570  23.411  32.429  1.00 56.60           C  
ATOM  17428  C   LEU   397       9.186  23.914  32.821  1.00 56.60           C  
ATOM  17429  CB  LEU   397      10.471  22.190  31.500  1.00 56.60           C  
ATOM  17432  O   LEU   397       8.512  23.302  33.652  1.00 56.60           O  
ATOM  17433  CG  LEU   397      11.791  21.767  30.840  1.00 56.60           C  
ATOM  17435  CD1 LEU   397      11.605  20.442  30.099  1.00 56.60           C  
ATOM  17439  CD2 LEU   397      12.273  22.812  29.832  1.00 56.60           C  
ATOM  17443  N   ASP   398       8.731  25.012  32.213  1.00 57.60           N  
ATOM  17445  CA  ASP   398       7.320  25.340  32.355  1.00 57.60           C  
ATOM  17447  C   ASP   398       6.472  24.230  31.706  1.00 57.60           C  
ATOM  17448  CB  ASP   398       6.974  26.796  31.970  1.00 57.60           C  
ATOM  17451  O   ASP   398       6.881  23.529  30.770  1.00 57.60           O  
ATOM  17452  CG  ASP   398       7.164  27.195  30.504  1.00 57.60           C  
ATOM  17453  OD1 ASP   398       7.001  26.317  29.634  1.00 57.60           O  
ATOM  17454  OD2 ASP   398       7.455  28.383  30.243  1.00 57.60           O  
ATOM  17455  N   ARG   399       5.277  24.022  32.266  1.00 52.70           N  
ATOM  17457  CA  ARG   399       4.366  22.948  31.845  1.00 52.70           C  
ATOM  17459  C   ARG   399       3.963  23.084  30.373  1.00 52.70           C  
ATOM  17460  CB  ARG   399       3.151  22.962  32.781  1.00 52.70           C  
ATOM  17463  O   ARG   399       3.549  22.104  29.759  1.00 52.70           O  
ATOM  17464  CG  ARG   399       2.366  21.645  32.754  1.00 52.70           C  
ATOM  17467  CD  ARG   399       1.191  21.743  33.732  1.00 52.70           C  
ATOM  17470  NE  ARG   399       0.523  20.439  33.917  1.00 52.70           N  
ATOM  17472  NH1 ARG   399      -1.464  21.230  34.750  1.00 52.70           N  
ATOM  17475  NH2 ARG   399      -1.149  19.030  34.558  1.00 52.70           N  
ATOM  17478  CZ  ARG   399      -0.688  20.239  34.407  1.00 52.70           C  
ATOM  17479  N   ASP   400       4.103  24.289  29.832  1.00 51.90           N  
ATOM  17481  CA  ASP   400       3.868  24.628  28.441  1.00 51.90           C  
ATOM  17483  C   ASP   400       5.013  24.163  27.524  1.00 51.90           C  
ATOM  17484  CB  ASP   400       3.605  26.143  28.366  1.00 51.90           C  
ATOM  17487  O   ASP   400       4.761  23.581  26.470  1.00 51.90           O  
ATOM  17488  CG  ASP   400       2.207  26.490  28.899  1.00 51.90           C  
ATOM  17489  OD1 ASP   400       1.225  25.854  28.440  1.00 51.90           O  
ATOM  17490  OD2 ASP   400       2.121  27.374  29.780  1.00 51.90           O  
ATOM  17491  N   THR   401       6.271  24.284  27.947  1.00 54.40           N  
ATOM  17493  CA  THR   401       7.431  23.769  27.204  1.00 54.40           C  
ATOM  17495  C   THR   401       7.442  22.244  27.161  1.00 54.40           C  
ATOM  17496  CB  THR   401       8.758  24.343  27.730  1.00 54.40           C  
ATOM  17498  O   THR   401       7.576  21.670  26.083  1.00 54.40           O  
ATOM  17499  CG2 THR   401       9.938  23.972  26.832  1.00 54.40           C  
ATOM  17503  OG1 THR   401       8.732  25.754  27.753  1.00 54.40           O  
ATOM  17505  N   LEU   402       7.153  21.568  28.278  1.00 53.90           N  
ATOM  17507  CA  LEU   402       6.930  20.108  28.294  1.00 53.90           C  
ATOM  17509  C   LEU   402       5.763  19.683  27.383  1.00 53.90           C  
ATOM  17510  CB  LEU   402       6.652  19.671  29.741  1.00 53.90           C  
ATOM  17513  O   LEU   402       5.802  18.639  26.729  1.00 53.90           O  
ATOM  17514  CG  LEU   402       7.926  19.616  30.599  1.00 53.90           C  
ATOM  17516  CD1 LEU   402       7.563  19.755  32.074  1.00 53.90           C  
ATOM  17520  CD2 LEU   402       8.687  18.308  30.391  1.00 53.90           C  
ATOM  17524  N   LYS   403       4.714  20.509  27.288  1.00 57.90           N  
ATOM  17526  CA  LYS   403       3.600  20.276  26.360  1.00 57.90           C  
ATOM  17528  C   LYS   403       3.851  20.786  24.936  1.00 57.90           C  
ATOM  17529  CB  LYS   403       2.282  20.797  26.948  1.00 57.90           C  
ATOM  17532  O   LYS   403       3.001  20.529  24.081  1.00 57.90           O  
ATOM  17533  CG  LYS   403       1.761  19.888  28.068  1.00 57.90           C  
ATOM  17536  CD  LYS   403       0.316  20.258  28.419  1.00 57.90           C  
ATOM  17539  CE  LYS   403      -0.271  19.178  29.334  1.00 57.90           C  
ATOM  17542  NZ  LYS   403      -1.751  19.164  29.277  1.00 57.90           N  
ATOM  17546  N   LEU   404       5.003  21.392  24.645  1.00 54.70           N  
ATOM  17548  CA  LEU   404       5.329  22.050  23.372  1.00 54.70           C  
ATOM  17550  C   LEU   404       4.237  23.037  22.918  1.00 54.70           C  
ATOM  17551  CB  LEU   404       5.768  21.014  22.320  1.00 54.70           C  
ATOM  17554  O   LEU   404       3.969  23.207  21.728  1.00 54.70           O  
ATOM  17555  CG  LEU   404       6.998  20.192  22.755  1.00 54.70           C  
ATOM  17557  CD1 LEU   404       7.250  19.099  21.731  1.00 54.70           C  
ATOM  17561  CD2 LEU   404       8.289  20.995  22.866  1.00 54.70           C  
ATOM  17565  N   THR   405       3.626  23.703  23.899  1.00 53.90           N  
ATOM  17567  CA  THR   405       2.751  24.874  23.767  1.00 53.90           C  
ATOM  17569  C   THR   405       3.545  26.185  23.931  1.00 53.90           C  
ATOM  17570  CB  THR   405       1.588  24.824  24.767  1.00 53.90           C  
ATOM  17572  O   THR   405       2.975  27.260  23.765  1.00 53.90           O  
ATOM  17573  CG2 THR   405       0.831  23.499  24.764  1.00 53.90           C  
ATOM  17577  OG1 THR   405       2.127  24.940  26.041  1.00 53.90           O  
ATOM  17579  N   LYS   406       4.867  26.100  24.188  1.00 58.50           N  
ATOM  17581  CA  LYS   406       5.888  27.174  24.187  1.00 58.50           C  
ATOM  17583  C   LYS   406       7.299  26.587  23.970  1.00 58.50           C  
ATOM  17584  CB  LYS   406       5.809  27.901  25.529  1.00 58.50           C  
ATOM  17587  O   LYS   406       7.539  25.503  24.465  1.00 58.50           O  
ATOM  17588  CG  LYS   406       6.624  29.192  25.472  1.00 58.50           C  
ATOM  17591  CD  LYS   406       6.391  30.003  26.741  1.00 58.50           C  
ATOM  17594  CE  LYS   406       6.944  31.418  26.547  1.00 58.50           C  
ATOM  17597  NZ  LYS   406       5.933  32.404  26.976  1.00 58.50           N  
ATOM  17601  N   PHE   407       8.199  27.203  23.184  1.00 67.00           N  
ATOM  17603  CA  PHE   407       9.613  26.779  23.001  1.00 67.00           C  
ATOM  17605  C   PHE   407      10.419  27.773  22.123  1.00 67.00           C  
ATOM  17606  CB  PHE   407       9.793  25.295  22.551  1.00 67.00           C  
ATOM  17609  O   PHE   407       9.829  28.653  21.512  1.00 67.00           O  
ATOM  17610  CG  PHE   407       9.036  24.599  21.411  1.00 67.00           C  
ATOM  17611  CD1 PHE   407       7.635  24.663  21.235  1.00 67.00           C  
ATOM  17613  CD2 PHE   407       9.740  23.617  20.685  1.00 67.00           C  
ATOM  17615  CE1 PHE   407       6.978  23.857  20.290  1.00 67.00           C  
ATOM  17617  CE2 PHE   407       9.079  22.764  19.788  1.00 67.00           C  
ATOM  17619  CZ  PHE   407       7.703  22.904  19.560  1.00 67.00           C  
ATOM  17621  N   LYS   408      11.760  27.713  22.049  1.00 65.50           N  
ATOM  17623  CA  LYS   408      12.577  28.509  21.095  1.00 65.50           C  
ATOM  17625  C   LYS   408      13.825  27.736  20.679  1.00 65.50           C  
ATOM  17626  CB  LYS   408      12.986  29.889  21.669  1.00 65.50           C  
ATOM  17629  O   LYS   408      14.592  27.341  21.541  1.00 65.50           O  
ATOM  17630  CG  LYS   408      13.641  30.761  20.572  1.00 65.50           C  
ATOM  17633  CD  LYS   408      13.948  32.219  20.961  1.00 65.50           C  
ATOM  17636  CE  LYS   408      14.357  32.967  19.677  1.00 65.50           C  
ATOM  17639  NZ  LYS   408      14.534  34.437  19.834  1.00 65.50           N  
ATOM  17643  N   ILE   409      14.040  27.607  19.377  1.00 65.80           N  
ATOM  17645  CA  ILE   409      15.106  26.838  18.745  1.00 65.80           C  
ATOM  17647  C   ILE   409      15.848  27.706  17.719  1.00 65.80           C  
ATOM  17648  CB  ILE   409      14.559  25.620  17.969  1.00 65.80           C  
ATOM  17650  O   ILE   409      15.201  28.292  16.852  1.00 65.80           O  
ATOM  17651  CG1 ILE   409      13.397  24.829  18.610  1.00 65.80           C  
ATOM  17654  CG2 ILE   409      15.780  24.728  17.729  1.00 65.80           C  
ATOM  17658  CD1 ILE   409      12.686  23.951  17.568  1.00 65.80           C  
ATOM  17662  N   PRO   410      17.185  27.757  17.723  1.00 51.70           N  
ATOM  17663  CA  PRO   410      17.939  28.360  16.633  1.00 51.70           C  
ATOM  17665  C   PRO   410      17.933  27.488  15.364  1.00 51.70           C  
ATOM  17666  CB  PRO   410      19.344  28.574  17.195  1.00 51.70           C  
ATOM  17669  O   PRO   410      18.246  26.299  15.389  1.00 51.70           O  
ATOM  17670  CG  PRO   410      19.486  27.453  18.226  1.00 51.70           C  
ATOM  17673  CD  PRO   410      18.071  27.279  18.772  1.00 51.70           C  
ATOM  17676  N   LEU   411      17.652  28.120  14.228  1.00 55.50           N  
ATOM  17678  CA  LEU   411      18.048  27.683  12.894  1.00 55.50           C  
ATOM  17680  C   LEU   411      19.251  28.508  12.433  1.00 55.50           C  
ATOM  17681  CB  LEU   411      16.863  27.769  11.908  1.00 55.50           C  
ATOM  17684  O   LEU   411      19.122  29.514  11.740  1.00 55.50           O  
ATOM  17685  CG  LEU   411      16.075  26.462  11.788  1.00 55.50           C  
ATOM  17687  CD1 LEU   411      14.999  26.576  10.708  1.00 55.50           C  
ATOM  17691  CD2 LEU   411      17.000  25.270  11.494  1.00 55.50           C  
ATOM  17695  N   GLY   412      20.437  28.098  12.881  1.00 51.30           N  
ATOM  17697  CA  GLY   412      21.650  28.897  12.721  1.00 51.30           C  
ATOM  17700  C   GLY   412      21.648  30.175  13.570  1.00 51.30           C  
ATOM  17701  O   GLY   412      20.777  30.403  14.406  1.00 51.30           O  
ATOM  17702  N   ALA   413      22.672  31.009  13.382  1.00 53.00           N  
ATOM  17704  CA  ALA   413      23.008  32.080  14.326  1.00 53.00           C  
ATOM  17706  C   ALA   413      21.986  33.234  14.399  1.00 53.00           C  
ATOM  17707  CB  ALA   413      24.400  32.602  13.948  1.00 53.00           C  
ATOM  17711  O   ALA   413      21.806  33.831  15.458  1.00 53.00           O  
ATOM  17712  N   PHE   414      21.316  33.561  13.290  1.00 57.20           N  
ATOM  17714  CA  PHE   414      20.480  34.769  13.172  1.00 57.20           C  
ATOM  17716  C   PHE   414      18.983  34.500  13.351  1.00 57.20           C  
ATOM  17717  CB  PHE   414      20.781  35.443  11.821  1.00 57.20           C  
ATOM  17720  O   PHE   414      18.170  35.412  13.316  1.00 57.20           O  
ATOM  17721  CG  PHE   414      22.258  35.742  11.651  1.00 57.20           C  
ATOM  17722  CD1 PHE   414      22.880  36.655  12.523  1.00 57.20           C  
ATOM  17724  CD2 PHE   414      23.037  35.020  10.725  1.00 57.20           C  
ATOM  17726  CE1 PHE   414      24.277  36.801  12.512  1.00 57.20           C  
ATOM  17728  CE2 PHE   414      24.436  35.175  10.709  1.00 57.20           C  
ATOM  17730  CZ  PHE   414      25.057  36.043  11.625  1.00 57.20           C  
ATOM  17732  N   SER   415      18.585  33.245  13.493  1.00 61.20           N  
ATOM  17734  CA  SER   415      17.380  32.763  12.825  1.00 61.20           C  
ATOM  17736  C   SER   415      16.764  31.671  13.710  1.00 61.20           C  
ATOM  17737  CB  SER   415      17.869  32.318  11.428  1.00 61.20           C  
ATOM  17740  O   SER   415      17.505  30.838  14.205  1.00 61.20           O  
ATOM  17741  OG  SER   415      17.329  33.192  10.449  1.00 61.20           O  
ATOM  17743  N   ASN   416      15.467  31.717  14.065  1.00 67.50           N  
ATOM  17745  CA  ASN   416      15.055  31.181  15.385  1.00 67.50           C  
ATOM  17747  C   ASN   416      13.612  30.599  15.487  1.00 67.50           C  
ATOM  17748  CB  ASN   416      15.311  32.314  16.398  1.00 67.50           C  
ATOM  17751  O   ASN   416      12.699  31.204  16.053  1.00 67.50           O  
ATOM  17752  CG  ASN   416      16.651  32.315  17.080  1.00 67.50           C  
ATOM  17753  ND2 ASN   416      17.436  33.347  16.881  1.00 67.50           N  
ATOM  17756  OD1 ASN   416      16.947  31.477  17.905  1.00 67.50           O  
ATOM  17757  N   PHE   417      13.421  29.372  15.015  1.00 71.10           N  
ATOM  17759  CA  PHE   417      12.200  28.565  15.137  1.00 71.10           C  
ATOM  17761  C   PHE   417      11.598  28.484  16.585  1.00 71.10           C  
ATOM  17762  CB  PHE   417      12.562  27.179  14.538  1.00 71.10           C  
ATOM  17765  O   PHE   417      12.193  27.887  17.465  1.00 71.10           O  
ATOM  17766  CG  PHE   417      11.561  26.699  13.519  1.00 71.10           C  
ATOM  17767  CD1 PHE   417      10.500  25.897  13.943  1.00 71.10           C  
ATOM  17769  CD2 PHE   417      11.538  27.253  12.232  1.00 71.10           C  
ATOM  17771  CE1 PHE   417       9.379  25.700  13.124  1.00 71.10           C  
ATOM  17773  CE2 PHE   417      10.454  27.007  11.380  1.00 71.10           C  
ATOM  17775  CZ  PHE   417       9.373  26.228  11.830  1.00 71.10           C  
ATOM  17777  N   LYS   418      10.419  29.054  16.897  1.00 74.10           N  
ATOM  17779  CA  LYS   418       9.908  29.431  18.251  1.00 74.10           C  
ATOM  17781  C   LYS   418       8.373  29.325  18.437  1.00 74.10           C  
ATOM  17782  CB  LYS   418      10.320  30.898  18.473  1.00 74.10           C  
ATOM  17785  O   LYS   418       7.675  29.653  17.484  1.00 74.10           O  
ATOM  17786  CG  LYS   418      10.005  31.427  19.879  1.00 74.10           C  
ATOM  17789  CD  LYS   418      10.377  32.892  20.123  1.00 74.10           C  
ATOM  17792  CE  LYS   418       9.953  33.261  21.555  1.00 74.10           C  
ATOM  17795  NZ  LYS   418       9.115  34.481  21.626  1.00 74.10           N  
ATOM  17799  N   LYS   419       7.901  28.906  19.647  1.00 73.50           N  
ATOM  17801  CA  LYS   419       6.539  28.981  20.272  1.00 73.50           C  
ATOM  17803  C   LYS   419       6.440  29.992  21.462  1.00 73.50           C  
ATOM  17804  CB  LYS   419       5.925  27.592  20.593  1.00 73.50           C  
ATOM  17807  O   LYS   419       7.362  30.001  22.270  1.00 73.50           O  
ATOM  17808  CG  LYS   419       4.413  27.627  20.879  1.00 73.50           C  
ATOM  17811  CD  LYS   419       3.594  26.350  20.568  1.00 73.50           C  
ATOM  17814  CE  LYS   419       2.104  26.743  20.651  1.00 73.50           C  
ATOM  17817  NZ  LYS   419       1.109  25.683  20.330  1.00 73.50           N  
ATOM  17821  N   ASP   420       5.396  30.842  21.627  1.00 70.70           N  
ATOM  17823  CA  ASP   420       5.219  31.771  22.811  1.00 70.70           C  
ATOM  17825  C   ASP   420       4.057  31.359  23.706  1.00 70.70           C  
ATOM  17826  CB  ASP   420       4.972  33.301  22.549  1.00 70.70           C  
ATOM  17829  O   ASP   420       4.157  31.535  24.924  1.00 70.70           O  
ATOM  17830  CG  ASP   420       6.181  34.247  22.736  1.00 70.70           C  
ATOM  17831  OD1 ASP   420       7.161  33.880  23.421  1.00 70.70           O  
ATOM  17832  OD2 ASP   420       6.331  35.223  21.955  1.00 70.70           O  
ATOM  17833  N   SER   421       2.964  30.888  23.113  1.00 61.50           N  
ATOM  17835  CA  SER   421       1.753  30.462  23.807  1.00 61.50           C  
ATOM  17837  C   SER   421       1.019  29.424  22.966  1.00 61.50           C  
ATOM  17838  CB  SER   421       0.850  31.668  24.100  1.00 61.50           C  
ATOM  17841  O   SER   421       1.279  29.318  21.765  1.00 61.50           O  
ATOM  17842  OG  SER   421       0.202  32.168  22.948  1.00 61.50           O  
ATOM  17844  N   ASP   422       0.108  28.650  23.570  1.00 53.20           N  
ATOM  17846  CA  ASP   422      -0.487  27.522  22.848  1.00 53.20           C  
ATOM  17848  C   ASP   422      -1.221  27.972  21.584  1.00 53.20           C  
ATOM  17849  CB  ASP   422      -1.409  26.661  23.725  1.00 53.20           C  
ATOM  17852  O   ASP   422      -1.103  27.328  20.557  1.00 53.20           O  
ATOM  17853  CG  ASP   422      -1.500  25.206  23.222  1.00 53.20           C  
ATOM  17854  OD1 ASP   422      -0.673  24.822  22.353  1.00 53.20           O  
ATOM  17855  OD2 ASP   422      -2.327  24.462  23.800  1.00 53.20           O  
ATOM  17856  N   GLY   423      -1.909  29.114  21.646  1.00 55.70           N  
ATOM  17858  CA  GLY   423      -2.747  29.620  20.566  1.00 55.70           C  
ATOM  17861  C   GLY   423      -2.132  30.685  19.655  1.00 55.70           C  
ATOM  17862  O   GLY   423      -2.875  31.201  18.820  1.00 55.70           O  
ATOM  17863  N   ASP   424      -0.859  31.031  19.854  1.00 65.00           N  
ATOM  17865  CA  ASP   424      -0.118  32.067  19.118  1.00 65.00           C  
ATOM  17867  C   ASP   424       0.036  31.749  17.618  1.00 65.00           C  
ATOM  17868  CB  ASP   424       1.272  32.208  19.762  1.00 65.00           C  
ATOM  17871  O   ASP   424      -0.284  30.655  17.170  1.00 65.00           O  
ATOM  17872  CG  ASP   424       1.621  33.626  20.209  1.00 65.00           C  
ATOM  17873  OD1 ASP   424       1.916  34.468  19.328  1.00 65.00           O  
ATOM  17874  OD2 ASP   424       1.707  33.818  21.447  1.00 65.00           O  
ATOM  17875  N   GLU   425       0.572  32.697  16.848  1.00 67.80           N  
ATOM  17877  CA  GLU   425       0.970  32.517  15.434  1.00 67.80           C  
ATOM  17879  C   GLU   425       2.128  31.495  15.271  1.00 67.80           C  
ATOM  17880  CB  GLU   425       1.226  33.926  14.892  1.00 67.80           C  
ATOM  17883  O   GLU   425       2.362  30.765  16.218  1.00 67.80           O  
ATOM  17884  CG  GLU   425      -0.090  34.650  14.606  1.00 67.80           C  
ATOM  17887  CD  GLU   425      -0.418  34.632  13.123  1.00 67.80           C  
ATOM  17888  OE1 GLU   425      -0.375  33.544  12.509  1.00 67.80           O  
ATOM  17889  OE2 GLU   425      -0.588  35.723  12.535  1.00 67.80           O  
ATOM  17890  N   ILE   426       2.873  31.368  14.147  1.00 76.20           N  
ATOM  17892  CA  ILE   426       4.130  30.552  14.094  1.00 76.20           C  
ATOM  17894  C   ILE   426       5.356  31.343  13.653  1.00 76.20           C  
ATOM  17895  CB  ILE   426       4.023  29.133  13.476  1.00 76.20           C  
ATOM  17897  O   ILE   426       5.632  31.617  12.508  1.00 76.20           O  
ATOM  17898  CG1 ILE   426       3.509  28.128  14.514  1.00 76.20           C  
ATOM  17901  CG2 ILE   426       5.432  28.625  13.074  1.00 76.20           C  
ATOM  17905  CD1 ILE   426       2.659  26.876  14.581  1.00 76.20           C  
ATOM  17909  N   LYS   427       6.240  31.641  14.575  1.00 80.50           N  
ATOM  17911  CA  LYS   427       6.814  32.972  14.672  1.00 80.50           C  
ATOM  17913  C   LYS   427       7.742  33.312  13.458  1.00 80.50           C  
ATOM  17914  CB  LYS   427       7.410  32.848  16.221  1.00 80.50           C  
ATOM  17917  O   LYS   427       8.656  32.656  13.667  1.00 80.50           O  
ATOM  17918  CG  LYS   427       8.009  33.710  17.464  1.00 80.50           C  
ATOM  17921  CD  LYS   427       8.004  35.199  18.037  1.00 80.50           C  
ATOM  17924  CE  LYS   427       6.977  35.767  19.021  1.00 80.50           C  
ATOM  17927  NZ  LYS   427       7.013  37.247  19.133  1.00 80.50           N  
ATOM  17931  N   LEU   428       7.900  34.223  12.437  1.00 82.10           N  
ATOM  17933  CA  LEU   428       9.340  34.639  12.012  1.00 82.10           C  
ATOM  17935  C   LEU   428       9.819  36.079  11.947  1.00 82.10           C  
ATOM  17936  CB  LEU   428      10.172  34.003  10.881  1.00 82.10           C  
ATOM  17939  O   LEU   428       9.448  36.838  11.074  1.00 82.10           O  
ATOM  17940  CG  LEU   428      11.721  34.064  10.871  1.00 82.10           C  
ATOM  17942  CD1 LEU   428      12.476  32.767  10.743  1.00 82.10           C  
ATOM  17946  CD2 LEU   428      12.266  34.946   9.753  1.00 82.10           C  
ATOM  17950  N   CYS   429      10.862  36.220  12.761  1.00 74.20           N  
ATOM  17952  CA  CYS   429      11.998  37.083  12.917  1.00 74.20           C  
ATOM  17954  C   CYS   429      13.324  36.340  12.624  1.00 74.20           C  
ATOM  17955  CB  CYS   429      12.020  37.539  14.377  1.00 74.20           C  
ATOM  17958  O   CYS   429      13.799  35.533  13.430  1.00 74.20           O  
ATOM  17959  SG  CYS   429      10.576  37.552  15.471  1.00 74.20           S  
ATOM  17960  N   THR   430      13.976  36.663  11.513  1.00 72.70           N  
ATOM  17962  CA  THR   430      15.436  36.621  11.513  1.00 72.70           C  
ATOM  17964  C   THR   430      15.897  37.842  12.315  1.00 72.70           C  
ATOM  17965  CB  THR   430      16.029  36.513  10.097  1.00 72.70           C  
ATOM  17967  O   THR   430      15.105  38.744  12.629  1.00 72.70           O  
ATOM  17968  CG2 THR   430      15.955  37.812   9.300  1.00 72.70           C  
ATOM  17972  OG1 THR   430      17.380  36.125  10.200  1.00 72.70           O  
ATOM  17974  N   LYS   431      17.157  37.855  12.720  1.00 62.50           N  
ATOM  17976  CA  LYS   431      17.739  38.880  13.575  1.00 62.50           C  
ATOM  17978  C   LYS   431      19.087  39.273  13.000  1.00 62.50           C  
ATOM  17979  CB  LYS   431      17.794  38.365  15.019  1.00 62.50           C  
ATOM  17982  O   LYS   431      20.128  38.715  13.339  1.00 62.50           O  
ATOM  17983  CG  LYS   431      17.845  39.558  15.978  1.00 62.50           C  
ATOM  17986  CD  LYS   431      17.814  39.090  17.437  1.00 62.50           C  
ATOM  17989  CE  LYS   431      17.085  40.146  18.275  1.00 62.50           C  
ATOM  17992  NZ  LYS   431      16.572  39.548  19.526  1.00 62.50           N  
ATOM  17996  N   THR   432      19.037  40.208  12.061  1.00 54.40           N  
ATOM  17998  CA  THR   432      20.219  40.799  11.437  1.00 54.40           C  
ATOM  18000  C   THR   432      21.015  41.602  12.460  1.00 54.40           C  
ATOM  18001  CB  THR   432      19.803  41.694  10.263  1.00 54.40           C  
ATOM  18003  O   THR   432      20.437  42.281  13.301  1.00 54.40           O  
ATOM  18004  CG2 THR   432      19.354  40.852   9.068  1.00 54.40           C  
ATOM  18008  OG1 THR   432      18.706  42.503  10.615  1.00 54.40           O  
ATOM  18010  N   GLU   433      22.344  41.577  12.365  1.00 49.50           N  
ATOM  18012  CA  GLU   433      23.269  42.109  13.389  1.00 49.50           C  
ATOM  18014  C   GLU   433      23.103  43.608  13.701  1.00 49.50           C  
ATOM  18015  CB  GLU   433      24.706  41.847  12.910  1.00 49.50           C  
ATOM  18018  O   GLU   433      23.544  44.070  14.751  1.00 49.50           O  
ATOM  18019  CG  GLU   433      25.025  40.343  12.874  1.00 49.50           C  
ATOM  18022  CD  GLU   433      26.141  39.990  11.888  1.00 49.50           C  
ATOM  18023  OE1 GLU   433      26.947  39.099  12.219  1.00 49.50           O  
ATOM  18024  OE2 GLU   433      26.072  40.454  10.721  1.00 49.50           O  
ATOM  18025  N   GLN   434      22.463  44.365  12.806  1.00 44.50           N  
ATOM  18027  CA  GLN   434      22.189  45.796  12.971  1.00 44.50           C  
ATOM  18029  C   GLN   434      20.784  46.098  13.529  1.00 44.50           C  
ATOM  18030  CB  GLN   434      22.453  46.509  11.634  1.00 44.50           C  
ATOM  18033  O   GLN   434      20.538  47.221  13.967  1.00 44.50           O  
ATOM  18034  CG  GLN   434      23.943  46.440  11.249  1.00 44.50           C  
ATOM  18037  CD  GLN   434      24.279  47.175   9.955  1.00 44.50           C  
ATOM  18038  NE2 GLN   434      25.545  47.374   9.661  1.00 44.50           N  
ATOM  18041  OE1 GLN   434      23.434  47.575   9.176  1.00 44.50           O  
ATOM  18042  N   GLU   435      19.873  45.119  13.581  1.00 39.20           N  
ATOM  18044  CA  GLU   435      18.535  45.296  14.155  1.00 39.20           C  
ATOM  18046  C   GLU   435      18.454  44.742  15.584  1.00 39.20           C  
ATOM  18047  CB  GLU   435      17.435  44.686  13.272  1.00 39.20           C  
ATOM  18050  O   GLU   435      18.642  43.554  15.847  1.00 39.20           O  
ATOM  18051  CG  GLU   435      17.169  45.517  12.003  1.00 39.20           C  
ATOM  18054  CD  GLU   435      15.822  45.194  11.327  1.00 39.20           C  
ATOM  18055  OE1 GLU   435      15.666  45.592  10.152  1.00 39.20           O  
ATOM  18056  OE2 GLU   435      14.933  44.613  12.001  1.00 39.20           O  
ATOM  18057  N   ARG   436      18.102  45.610  16.543  1.00 45.00           N  
ATOM  18059  CA  ARG   436      17.714  45.168  17.898  1.00 45.00           C  
ATOM  18061  C   ARG   436      16.352  44.469  17.901  1.00 45.00           C  
ATOM  18062  CB  ARG   436      17.725  46.352  18.875  1.00 45.00           C  
ATOM  18065  O   ARG   436      16.081  43.649  18.782  1.00 45.00           O  
ATOM  18066  CG  ARG   436      19.156  46.771  19.234  1.00 45.00           C  
ATOM  18069  CD  ARG   436      19.133  47.882  20.291  1.00 45.00           C  
ATOM  18072  NE  ARG   436      20.486  48.161  20.807  1.00 45.00           N  
ATOM  18074  NH1 ARG   436      19.896  49.713  22.395  1.00 45.00           N  
ATOM  18077  NH2 ARG   436      22.032  49.108  22.183  1.00 45.00           N  
ATOM  18080  CZ  ARG   436      20.797  48.989  21.789  1.00 45.00           C  
ATOM  18081  N   THR   437      15.510  44.803  16.928  1.00 47.00           N  
ATOM  18083  CA  THR   437      14.260  44.119  16.620  1.00 47.00           C  
ATOM  18085  C   THR   437      14.534  42.757  16.008  1.00 47.00           C  
ATOM  18086  CB  THR   437      13.384  44.961  15.675  1.00 47.00           C  
ATOM  18088  O   THR   437      15.458  42.550  15.234  1.00 47.00           O  
ATOM  18089  CG2 THR   437      12.621  45.997  16.504  1.00 47.00           C  
ATOM  18093  OG1 THR   437      14.173  45.685  14.752  1.00 47.00           O  
ATOM  18095  N   GLU   438      13.714  41.795  16.391  1.00 54.00           N  
ATOM  18097  CA  GLU   438      13.578  40.556  15.646  1.00 54.00           C  
ATOM  18099  C   GLU   438      12.555  40.893  14.510  1.00 54.00           C  
ATOM  18100  CB  GLU   438      13.255  39.465  16.718  1.00 54.00           C  
ATOM  18103  O   GLU   438      11.553  41.555  14.785  1.00 54.00           O  
ATOM  18104  CG  GLU   438      14.241  38.280  16.735  1.00 54.00           C  
ATOM  18107  CD  GLU   438      14.011  37.206  17.827  1.00 54.00           C  
ATOM  18108  OE1 GLU   438      14.999  36.548  18.229  1.00 54.00           O  
ATOM  18109  OE2 GLU   438      12.893  37.018  18.359  1.00 54.00           O  
ATOM  18110  N   SER   439      12.822  40.545  13.238  1.00 61.00           N  
ATOM  18112  CA  SER   439      12.052  41.018  12.058  1.00 61.00           C  
ATOM  18114  C   SER   439      10.836  40.140  11.702  1.00 61.00           C  
ATOM  18115  CB  SER   439      12.996  41.185  10.865  1.00 61.00           C  
ATOM  18118  O   SER   439      10.913  39.271  10.840  1.00 61.00           O  
ATOM  18119  OG  SER   439      12.335  41.881   9.830  1.00 61.00           O  
ATOM  18121  N   CYS   440       9.750  40.327  12.458  1.00 68.00           N  
ATOM  18123  CA  CYS   440       8.766  39.299  12.805  1.00 68.00           C  
ATOM  18125  C   CYS   440       7.422  39.277  12.022  1.00 68.00           C  
ATOM  18126  CB  CYS   440       8.433  39.526  14.281  1.00 68.00           C  
ATOM  18129  O   CYS   440       6.584  40.144  12.270  1.00 68.00           O  
ATOM  18130  SG  CYS   440       9.727  39.392  15.537  1.00 68.00           S  
ATOM  18131  N   VAL   441       7.085  38.242  11.240  1.00 69.10           N  
ATOM  18133  CA  VAL   441       5.718  38.036  10.697  1.00 69.10           C  
ATOM  18135  C   VAL   441       5.107  36.719  11.225  1.00 69.10           C  
ATOM  18136  CB  VAL   441       5.708  38.210   9.152  1.00 69.10           C  
ATOM  18138  O   VAL   441       5.783  35.703  11.205  1.00 69.10           O  
ATOM  18139  CG1 VAL   441       4.305  38.223   8.520  1.00 69.10           C  
ATOM  18143  CG2 VAL   441       6.277  39.580   8.750  1.00 69.10           C  
ATOM  18147  N   SER   442       3.855  36.774  11.731  1.00 72.50           N  
ATOM  18149  CA  SER   442       2.742  35.769  11.727  1.00 72.50           C  
ATOM  18151  C   SER   442       3.099  34.242  11.771  1.00 72.50           C  
ATOM  18152  CB  SER   442       1.877  36.203  10.525  1.00 72.50           C  
ATOM  18155  O   SER   442       4.074  33.879  12.411  1.00 72.50           O  
ATOM  18156  OG  SER   442       0.652  35.556  10.377  1.00 72.50           O  
ATOM  18158  N   LEU   443       2.345  33.350  11.086  1.00 72.90           N  
ATOM  18160  CA  LEU   443       2.832  32.261  10.171  1.00 72.90           C  
ATOM  18162  C   LEU   443       1.976  31.958   8.955  1.00 72.90           C  
ATOM  18163  CB  LEU   443       3.194  30.914  10.761  1.00 72.90           C  
ATOM  18166  O   LEU   443       2.218  32.461   7.865  1.00 72.90           O  
ATOM  18167  CG  LEU   443       4.225  30.032   9.973  1.00 72.90           C  
ATOM  18169  CD1 LEU   443       4.116  28.531  10.088  1.00 72.90           C  
ATOM  18173  CD2 LEU   443       4.446  30.168   8.443  1.00 72.90           C  
ATOM  18177  N   GLN   444       0.949  31.129   9.122  1.00 65.10           N  
ATOM  18179  CA  GLN   444      -0.022  31.558  10.129  1.00 65.10           C  
ATOM  18181  C   GLN   444      -0.732  30.339  10.795  1.00 65.10           C  
ATOM  18182  CB  GLN   444      -0.657  32.715   9.292  1.00 65.10           C  
ATOM  18185  O   GLN   444      -1.660  29.778  10.260  1.00 65.10           O  
ATOM  18186  CG  GLN   444      -1.838  33.613   9.557  1.00 65.10           C  
ATOM  18189  CD  GLN   444      -1.979  34.558   8.332  1.00 65.10           C  
ATOM  18190  NE2 GLN   444      -1.179  35.595   8.237  1.00 65.10           N  
ATOM  18193  OE1 GLN   444      -2.698  34.335   7.356  1.00 65.10           O  
ATOM  18194  N   THR   445      -0.206  29.818  11.929  1.00 63.70           N  
ATOM  18196  CA  THR   445      -0.502  28.470  12.542  1.00 63.70           C  
ATOM  18198  C   THR   445      -0.066  28.358  14.033  1.00 63.70           C  
ATOM  18199  CB  THR   445       0.106  27.361  11.710  1.00 63.70           C  
ATOM  18201  O   THR   445       0.806  29.144  14.345  1.00 63.70           O  
ATOM  18202  CG2 THR   445       1.503  27.629  11.340  1.00 63.70           C  
ATOM  18206  OG1 THR   445       0.316  26.166  12.343  1.00 63.70           O  
ATOM  18208  N   ASN   446      -0.612  27.494  14.941  1.00 63.20           N  
ATOM  18210  CA  ASN   446      -0.277  27.380  16.406  1.00 63.20           C  
ATOM  18212  C   ASN   446       0.240  26.012  16.923  1.00 63.20           C  
ATOM  18213  CB  ASN   446      -1.351  27.920  17.372  1.00 63.20           C  
ATOM  18216  O   ASN   446       1.253  25.975  17.623  1.00 63.20           O  
ATOM  18217  CG  ASN   446      -2.395  26.957  17.934  1.00 63.20           C  
ATOM  18218  ND2 ASN   446      -3.631  27.337  17.844  1.00 63.20           N  
ATOM  18221  OD1 ASN   446      -2.146  25.891  18.465  1.00 63.20           O  
ATOM  18222  N   SER   447      -0.418  24.875  16.659  1.00 62.30           N  
ATOM  18224  CA  SER   447      -0.006  23.573  17.197  1.00 62.30           C  
ATOM  18226  C   SER   447       1.361  23.286  16.636  1.00 62.30           C  
ATOM  18227  CB  SER   447      -0.999  22.412  16.949  1.00 62.30           C  
ATOM  18230  O   SER   447       1.724  23.726  15.549  1.00 62.30           O  
ATOM  18231  OG  SER   447      -0.450  21.139  17.233  1.00 62.30           O  
ATOM  18233  N   ALA   448       2.162  22.545  17.368  1.00 57.80           N  
ATOM  18235  CA  ALA   448       3.483  22.258  16.881  1.00 57.80           C  
ATOM  18237  C   ALA   448       3.494  21.074  15.874  1.00 57.80           C  
ATOM  18238  CB  ALA   448       4.450  22.312  18.071  1.00 57.80           C  
ATOM  18242  O   ALA   448       4.570  20.567  15.612  1.00 57.80           O  
ATOM  18243  N   ARG   449       2.364  20.623  15.255  1.00 55.00           N  
ATOM  18245  CA  ARG   449       2.406  19.517  14.240  1.00 55.00           C  
ATOM  18247  C   ARG   449       1.537  19.444  12.934  1.00 55.00           C  
ATOM  18248  CB  ARG   449       2.393  18.212  14.998  1.00 55.00           C  
ATOM  18251  O   ARG   449       0.681  18.587  12.823  1.00 55.00           O  
ATOM  18252  CG  ARG   449       3.661  17.412  14.820  1.00 55.00           C  
ATOM  18255  CD  ARG   449       3.282  16.018  15.280  1.00 55.00           C  
ATOM  18258  NE  ARG   449       4.324  15.110  15.784  1.00 55.00           N  
ATOM  18260  NH1 ARG   449       4.774  13.140  16.912  1.00 55.00           N  
ATOM  18263  NH2 ARG   449       3.021  14.321  17.491  1.00 55.00           N  
ATOM  18266  CZ  ARG   449       4.056  14.206  16.717  1.00 55.00           C  
ATOM  18267  N   ASN   450       1.843  20.241  11.899  1.00 61.70           N  
ATOM  18269  CA  ASN   450       1.728  20.118  10.432  1.00 61.70           C  
ATOM  18271  C   ASN   450       3.027  20.560   9.531  1.00 61.70           C  
ATOM  18272  CB  ASN   450       0.315  20.700  10.141  1.00 61.70           C  
ATOM  18275  O   ASN   450       3.386  19.779   8.667  1.00 61.70           O  
ATOM  18276  CG  ASN   450      -0.758  19.636   9.915  1.00 61.70           C  
ATOM  18277  ND2 ASN   450      -1.797  19.929   9.181  1.00 61.70           N  
ATOM  18280  OD1 ASN   450      -0.664  18.508  10.343  1.00 61.70           O  
ATOM  18281  N   VAL   451       3.786  21.686   9.686  1.00 61.60           N  
ATOM  18283  CA  VAL   451       5.136  22.151   9.093  1.00 61.60           C  
ATOM  18285  C   VAL   451       6.449  21.299   9.211  1.00 61.60           C  
ATOM  18286  CB  VAL   451       5.526  23.557   9.590  1.00 61.60           C  
ATOM  18288  O   VAL   451       6.901  20.990  10.307  1.00 61.60           O  
ATOM  18289  CG1 VAL   451       6.987  24.055   9.623  1.00 61.60           C  
ATOM  18293  CG2 VAL   451       4.729  24.648   8.931  1.00 61.60           C  
ATOM  18297  N   SER   452       7.189  21.088   8.100  1.00 59.10           N  
ATOM  18299  CA  SER   452       8.092  19.961   7.749  1.00 59.10           C  
ATOM  18301  C   SER   452       9.630  20.161   7.449  1.00 59.10           C  
ATOM  18302  CB  SER   452       7.377  18.963   6.802  1.00 59.10           C  
ATOM  18305  O   SER   452      10.210  19.463   6.610  1.00 59.10           O  
ATOM  18306  OG  SER   452       8.122  18.461   5.718  1.00 59.10           O  
ATOM  18308  N   ILE   453      10.316  21.082   8.126  1.00 58.80           N  
ATOM  18310  CA  ILE   453      11.694  21.646   7.905  1.00 58.80           C  
ATOM  18312  C   ILE   453      12.756  20.864   7.046  1.00 58.80           C  
ATOM  18313  CB  ILE   453      12.243  22.256   9.203  1.00 58.80           C  
ATOM  18315  O   ILE   453      12.783  19.642   7.012  1.00 58.80           O  
ATOM  18316  CG1 ILE   453      11.079  22.975   9.924  1.00 58.80           C  
ATOM  18319  CG2 ILE   453      13.427  23.184   8.881  1.00 58.80           C  
ATOM  18323  CD1 ILE   453      11.432  23.714  11.189  1.00 58.80           C  
ATOM  18327  N   LYS   454      13.670  21.559   6.339  1.00 58.20           N  
ATOM  18329  CA  LYS   454      15.005  21.111   5.827  1.00 58.20           C  
ATOM  18331  C   LYS   454      15.907  22.358   5.543  1.00 58.20           C  
ATOM  18332  CB  LYS   454      14.866  20.148   4.604  1.00 58.20           C  
ATOM  18335  O   LYS   454      16.492  22.523   4.473  1.00 58.20           O  
ATOM  18336  CG  LYS   454      15.408  18.712   4.683  1.00 58.20           C  
ATOM  18339  CD  LYS   454      15.385  18.058   3.284  1.00 58.20           C  
ATOM  18342  CE  LYS   454      16.027  16.659   3.254  1.00 58.20           C  
ATOM  18345  NZ  LYS   454      16.295  16.103   1.895  1.00 58.20           N  
ATOM  18349  N   TYR   455      15.923  23.328   6.463  1.00 50.80           N  
ATOM  18351  CA  TYR   455      16.717  24.582   6.428  1.00 50.80           C  
ATOM  18353  C   TYR   455      18.241  24.344   6.284  1.00 50.80           C  
ATOM  18354  CB  TYR   455      16.416  25.337   7.737  1.00 50.80           C  
ATOM  18357  O   TYR   455      18.676  23.302   6.725  1.00 50.80           O  
ATOM  18358  CG  TYR   455      17.547  26.184   8.285  1.00 50.80           C  
ATOM  18359  CD1 TYR   455      18.671  25.562   8.865  1.00 50.80           C  
ATOM  18361  CD2 TYR   455      17.511  27.584   8.150  1.00 50.80           C  
ATOM  18363  CE1 TYR   455      19.784  26.320   9.256  1.00 50.80           C  
ATOM  18365  CE2 TYR   455      18.623  28.347   8.546  1.00 50.80           C  
ATOM  18367  OH  TYR   455      20.875  28.428   9.395  1.00 50.80           O  
ATOM  18369  CZ  TYR   455      19.766  27.716   9.080  1.00 50.80           C  
ATOM  18370  N   PRO   456      19.110  25.259   5.791  1.00 49.00           N  
ATOM  18371  CA  PRO   456      18.826  26.541   5.146  1.00 49.00           C  
ATOM  18373  C   PRO   456      18.227  26.458   3.734  1.00 49.00           C  
ATOM  18374  CB  PRO   456      20.136  27.337   5.123  1.00 49.00           C  
ATOM  18377  O   PRO   456      18.299  27.403   2.947  1.00 49.00           O  
ATOM  18378  CG  PRO   456      21.107  26.603   6.028  1.00 49.00           C  
ATOM  18381  CD  PRO   456      20.540  25.200   6.118  1.00 49.00           C  
ATOM  18384  N   TYR   457      17.634  25.325   3.384  1.00 56.90           N  
ATOM  18386  CA  TYR   457      17.186  25.085   2.030  1.00 56.90           C  
ATOM  18388  C   TYR   457      15.686  24.956   1.925  1.00 56.90           C  
ATOM  18389  CB  TYR   457      17.847  23.816   1.538  1.00 56.90           C  
ATOM  18392  O   TYR   457      15.147  25.519   0.996  1.00 56.90           O  
ATOM  18393  CG  TYR   457      19.021  23.921   0.588  1.00 56.90           C  
ATOM  18394  CD1 TYR   457      19.725  25.089   0.237  1.00 56.90           C  
ATOM  18396  CD2 TYR   457      19.323  22.734  -0.053  1.00 56.90           C  
ATOM  18398  CE1 TYR   457      20.728  25.024  -0.761  1.00 56.90           C  
ATOM  18400  CE2 TYR   457      20.268  22.657  -1.078  1.00 56.90           C  
ATOM  18402  OH  TYR   457      21.911  23.713  -2.423  1.00 56.90           O  
ATOM  18404  CZ  TYR   457      20.994  23.806  -1.426  1.00 56.90           C  
ATOM  18405  N   TYR   458      15.002  24.255   2.830  1.00 63.50           N  
ATOM  18407  CA  TYR   458      13.601  23.839   2.654  1.00 63.50           C  
ATOM  18409  C   TYR   458      12.671  24.261   3.806  1.00 63.50           C  
ATOM  18410  CB  TYR   458      13.633  22.329   2.599  1.00 63.50           C  
ATOM  18413  O   TYR   458      12.932  23.876   4.946  1.00 63.50           O  
ATOM  18414  CG  TYR   458      12.650  21.594   1.751  1.00 63.50           C  
ATOM  18415  CD1 TYR   458      12.995  20.271   1.451  1.00 63.50           C  
ATOM  18417  CD2 TYR   458      11.448  22.162   1.286  1.00 63.50           C  
ATOM  18419  CE1 TYR   458      12.143  19.491   0.677  1.00 63.50           C  
ATOM  18421  CE2 TYR   458      10.588  21.380   0.496  1.00 63.50           C  
ATOM  18423  OH  TYR   458      10.207  19.240  -0.569  1.00 63.50           O  
ATOM  18425  CZ  TYR   458      10.953  20.052   0.192  1.00 63.50           C  
ATOM  18426  N   LEU   459      11.599  25.005   3.507  1.00 68.40           N  
ATOM  18428  CA  LEU   459      10.416  25.311   4.297  1.00 68.40           C  
ATOM  18430  C   LEU   459       9.206  25.871   3.540  1.00 68.40           C  
ATOM  18431  CB  LEU   459      10.600  26.044   5.632  1.00 68.40           C  
ATOM  18434  O   LEU   459       9.263  26.392   2.436  1.00 68.40           O  
ATOM  18435  CG  LEU   459      11.552  25.657   6.791  1.00 68.40           C  
ATOM  18437  CD1 LEU   459      12.944  26.287   6.865  1.00 68.40           C  
ATOM  18441  CD2 LEU   459      10.971  26.016   8.154  1.00 68.40           C  
ATOM  18445  N   VAL   460       8.061  25.502   4.115  1.00 66.80           N  
ATOM  18447  CA  VAL   460       6.861  25.111   3.409  1.00 66.80           C  
ATOM  18449  C   VAL   460       5.609  25.252   4.331  1.00 66.80           C  
ATOM  18450  CB  VAL   460       7.121  23.697   2.874  1.00 66.80           C  
ATOM  18452  O   VAL   460       5.760  25.448   5.517  1.00 66.80           O  
ATOM  18453  CG1 VAL   460       5.806  23.005   2.559  1.00 66.80           C  
ATOM  18457  CG2 VAL   460       8.209  23.476   1.809  1.00 66.80           C  
ATOM  18461  N   THR   461       4.351  25.184   3.883  1.00 65.20           N  
ATOM  18463  CA  THR   461       3.175  25.729   4.574  1.00 65.20           C  
ATOM  18465  C   THR   461       1.984  24.726   4.726  1.00 65.20           C  
ATOM  18466  CB  THR   461       2.882  27.121   3.961  1.00 65.20           C  
ATOM  18468  O   THR   461       2.234  23.574   4.448  1.00 65.20           O  
ATOM  18469  CG2 THR   461       3.887  28.243   4.301  1.00 65.20           C  
ATOM  18473  OG1 THR   461       2.930  27.151   2.577  1.00 65.20           O  
ATOM  18475  N   GLN   462       0.772  25.065   5.255  1.00 63.00           N  
ATOM  18477  CA  GLN   462      -0.587  24.354   5.341  1.00 63.00           C  
ATOM  18479  C   GLN   462      -1.834  25.103   6.051  1.00 63.00           C  
ATOM  18480  CB  GLN   462      -0.622  22.788   5.500  1.00 63.00           C  
ATOM  18483  O   GLN   462      -1.955  24.523   7.096  1.00 63.00           O  
ATOM  18484  CG  GLN   462      -1.687  21.985   4.738  1.00 63.00           C  
ATOM  18487  CD  GLN   462      -1.644  20.478   4.738  1.00 63.00           C  
ATOM  18488  NE2 GLN   462      -2.601  19.793   5.324  1.00 63.00           N  
ATOM  18491  OE1 GLN   462      -0.728  19.894   4.228  1.00 63.00           O  
ATOM  18492  N   LYS   463      -2.840  26.106   5.877  1.00 58.10           N  
ATOM  18494  CA  LYS   463      -3.846  27.048   5.045  1.00 58.10           C  
ATOM  18496  C   LYS   463      -5.273  26.730   4.335  1.00 58.10           C  
ATOM  18497  CB  LYS   463      -3.401  28.524   4.663  1.00 58.10           C  
ATOM  18500  O   LYS   463      -6.121  27.564   4.526  1.00 58.10           O  
ATOM  18501  CG  LYS   463      -4.186  29.769   5.117  1.00 58.10           C  
ATOM  18504  CD  LYS   463      -3.662  31.116   4.579  1.00 58.10           C  
ATOM  18507  CE  LYS   463      -4.608  32.292   4.897  1.00 58.10           C  
ATOM  18510  NZ  LYS   463      -4.631  32.672   6.330  1.00 58.10           N  
ATOM  18514  N   LYS   464      -5.736  25.681   3.599  1.00 60.30           N  
ATOM  18516  CA  LYS   464      -7.035  24.871   3.726  1.00 60.30           C  
ATOM  18518  C   LYS   464      -7.075  23.639   2.840  1.00 60.30           C  
ATOM  18519  CB  LYS   464      -8.361  25.647   3.738  1.00 60.30           C  
ATOM  18522  O   LYS   464      -7.518  22.571   3.230  1.00 60.30           O  
ATOM  18523  CG  LYS   464      -9.352  25.111   4.804  1.00 60.30           C  
ATOM  18526  CD  LYS   464     -10.366  26.122   5.379  1.00 60.30           C  
ATOM  18529  CE  LYS   464     -10.493  26.287   6.886  1.00 60.30           C  
ATOM  18532  NZ  LYS   464     -11.706  27.065   7.223  1.00 60.30           N  
ATOM  18536  N   ASN   465      -6.568  23.842   1.652  1.00 50.30           N  
ATOM  18538  CA  ASN   465      -6.089  22.912   0.660  1.00 50.30           C  
ATOM  18540  C   ASN   465      -5.061  23.844  -0.017  1.00 50.30           C  
ATOM  18541  CB  ASN   465      -7.194  22.377  -0.286  1.00 50.30           C  
ATOM  18544  O   ASN   465      -5.258  24.266  -1.146  1.00 50.30           O  
ATOM  18545  CG  ASN   465      -7.643  20.940  -0.097  1.00 50.30           C  
ATOM  18546  ND2 ASN   465      -8.368  20.417  -1.060  1.00 50.30           N  
ATOM  18549  OD1 ASN   465      -7.404  20.272   0.891  1.00 50.30           O  
ATOM  18550  N   ASP   466      -4.059  24.368   0.698  1.00 52.60           N  
ATOM  18552  CA  ASP   466      -3.379  25.597   0.254  1.00 52.60           C  
ATOM  18554  C   ASP   466      -1.875  25.580  -0.346  1.00 52.60           C  
ATOM  18555  CB  ASP   466      -3.668  26.823   1.216  1.00 52.60           C  
ATOM  18558  O   ASP   466      -1.355  26.671  -0.299  1.00 52.60           O  
ATOM  18559  CG  ASP   466      -4.738  27.897   1.046  1.00 52.60           C  
ATOM  18560  OD1 ASP   466      -4.675  28.816   0.213  1.00 52.60           O  
ATOM  18561  OD2 ASP   466      -5.711  27.901   1.817  1.00 52.60           O  
ATOM  18562  N   ILE   467      -1.113  24.537  -0.814  1.00 61.40           N  
ATOM  18564  CA  ILE   467       0.347  24.606  -1.302  1.00 61.40           C  
ATOM  18566  C   ILE   467       0.859  26.052  -1.595  1.00 61.40           C  
ATOM  18567  CB  ILE   467       0.800  23.692  -2.534  1.00 61.40           C  
ATOM  18569  O   ILE   467       0.789  26.565  -2.699  1.00 61.40           O  
ATOM  18570  CG1 ILE   467       0.489  22.222  -2.899  1.00 61.40           C  
ATOM  18573  CG2 ILE   467       2.308  23.734  -2.802  1.00 61.40           C  
ATOM  18577  CD1 ILE   467       0.935  20.952  -2.235  1.00 61.40           C  
ATOM  18581  N   LYS   468       1.439  26.773  -0.645  1.00 68.60           N  
ATOM  18583  CA  LYS   468       2.125  28.040  -0.962  1.00 68.60           C  
ATOM  18585  C   LYS   468       3.514  27.693  -1.548  1.00 68.60           C  
ATOM  18586  CB  LYS   468       1.854  28.979   0.218  1.00 68.60           C  
ATOM  18589  O   LYS   468       3.755  26.520  -1.750  1.00 68.60           O  
ATOM  18590  CG  LYS   468       2.940  29.923   0.672  1.00 68.60           C  
ATOM  18593  CD  LYS   468       2.548  30.720   1.930  1.00 68.60           C  
ATOM  18596  CE  LYS   468       1.713  31.992   1.717  1.00 68.60           C  
ATOM  18599  NZ  LYS   468       0.349  31.709   1.238  1.00 68.60           N  
ATOM  18603  N   VAL   469       4.457  28.569  -1.880  1.00 67.20           N  
ATOM  18605  CA  VAL   469       5.872  28.162  -2.117  1.00 67.20           C  
ATOM  18607  C   VAL   469       6.778  29.315  -1.735  1.00 67.20           C  
ATOM  18608  CB  VAL   469       6.238  27.612  -3.531  1.00 67.20           C  
ATOM  18610  O   VAL   469       6.512  30.424  -2.173  1.00 67.20           O  
ATOM  18611  CG1 VAL   469       7.748  27.801  -3.803  1.00 67.20           C  
ATOM  18615  CG2 VAL   469       5.939  26.129  -3.866  1.00 67.20           C  
ATOM  18619  N   LEU   470       7.838  29.070  -0.957  1.00 68.40           N  
ATOM  18621  CA  LEU   470       8.736  30.114  -0.466  1.00 68.40           C  
ATOM  18623  C   LEU   470      10.205  29.705  -0.480  1.00 68.40           C  
ATOM  18624  CB  LEU   470       8.318  30.506   0.937  1.00 68.40           C  
ATOM  18627  O   LEU   470      10.530  28.641   0.015  1.00 68.40           O  
ATOM  18628  CG  LEU   470       7.242  31.593   0.843  1.00 68.40           C  
ATOM  18630  CD1 LEU   470       5.964  31.218   1.551  1.00 68.40           C  
ATOM  18634  CD2 LEU   470       7.690  33.040   0.985  1.00 68.40           C  
ATOM  18638  N   PRO   471      11.092  30.492  -1.103  1.00 66.50           N  
ATOM  18639  CA  PRO   471      12.539  30.191  -1.135  1.00 66.50           C  
ATOM  18641  C   PRO   471      13.433  30.877  -0.077  1.00 66.50           C  
ATOM  18642  CB  PRO   471      12.983  30.507  -2.550  1.00 66.50           C  
ATOM  18645  O   PRO   471      13.039  31.884   0.512  1.00 66.50           O  
ATOM  18646  CG  PRO   471      11.688  30.615  -3.355  1.00 66.50           C  
ATOM  18649  CD  PRO   471      10.689  31.124  -2.352  1.00 66.50           C  
ATOM  18652  N   LEU   472      14.643  30.330   0.205  1.00 65.20           N  
ATOM  18654  CA  LEU   472      15.580  30.913   1.201  1.00 65.20           C  
ATOM  18656  C   LEU   472      16.534  31.750   0.398  1.00 65.20           C  
ATOM  18657  CB  LEU   472      16.441  29.957   2.129  1.00 65.20           C  
ATOM  18660  O   LEU   472      17.108  31.274  -0.578  1.00 65.20           O  
ATOM  18661  CG  LEU   472      16.431  30.237   3.671  1.00 65.20           C  
ATOM  18663  CD1 LEU   472      17.340  29.508   4.666  1.00 65.20           C  
ATOM  18667  CD2 LEU   472      16.876  31.645   3.976  1.00 65.20           C  
ATOM  18671  N   LYS   473      16.854  32.913   0.935  1.00 60.80           N  
ATOM  18673  CA  LYS   473      18.175  33.487   0.756  1.00 60.80           C  
ATOM  18675  C   LYS   473      19.123  32.647   1.613  1.00 60.80           C  
ATOM  18676  CB  LYS   473      18.094  34.973   1.139  1.00 60.80           C  
ATOM  18679  O   LYS   473      19.361  32.986   2.757  1.00 60.80           O  
ATOM  18680  CG  LYS   473      17.109  35.701   0.198  1.00 60.80           C  
ATOM  18683  CD  LYS   473      16.536  36.992   0.782  1.00 60.80           C  
ATOM  18686  CE  LYS   473      15.573  37.569  -0.263  1.00 60.80           C  
ATOM  18689  NZ  LYS   473      14.691  38.613   0.309  1.00 60.80           N  
ATOM  18693  N   ILE   474      19.602  31.518   1.077  1.00 51.60           N  
ATOM  18695  CA  ILE   474      20.269  30.357   1.739  1.00 51.60           C  
ATOM  18697  C   ILE   474      21.309  30.728   2.819  1.00 51.60           C  
ATOM  18698  CB  ILE   474      20.886  29.487   0.618  1.00 51.60           C  
ATOM  18700  O   ILE   474      21.530  29.986   3.773  1.00 51.60           O  
ATOM  18701  CG1 ILE   474      19.792  28.982  -0.356  1.00 51.60           C  
ATOM  18704  CG2 ILE   474      21.678  28.274   1.140  1.00 51.60           C  
ATOM  18708  CD1 ILE   474      20.344  28.822  -1.766  1.00 51.60           C  
ATOM  18712  N   ASN   475      21.849  31.944   2.747  1.00 51.50           N  
ATOM  18714  CA  ASN   475      22.532  32.665   3.825  1.00 51.50           C  
ATOM  18716  C   ASN   475      21.767  32.820   5.168  1.00 51.50           C  
ATOM  18717  CB  ASN   475      22.976  34.029   3.259  1.00 51.50           C  
ATOM  18720  O   ASN   475      22.323  33.402   6.098  1.00 51.50           O  
ATOM  18721  CG  ASN   475      21.850  35.021   2.983  1.00 51.50           C  
ATOM  18722  ND2 ASN   475      22.000  35.852   1.981  1.00 51.50           N  
ATOM  18725  OD1 ASN   475      20.849  35.114   3.667  1.00 51.50           O  
ATOM  18726  N   SER   476      20.550  32.275   5.312  1.00 51.40           N  
ATOM  18728  CA  SER   476      19.822  32.136   6.589  1.00 51.40           C  
ATOM  18730  C   SER   476      19.358  33.462   7.221  1.00 51.40           C  
ATOM  18731  CB  SER   476      20.650  31.285   7.565  1.00 51.40           C  
ATOM  18734  O   SER   476      19.147  33.530   8.438  1.00 51.40           O  
ATOM  18735  OG  SER   476      21.128  30.113   6.929  1.00 51.40           O  
ATOM  18737  N   ARG   477      19.230  34.520   6.403  1.00 57.50           N  
ATOM  18739  CA  ARG   477      18.916  35.910   6.800  1.00 57.50           C  
ATOM  18741  C   ARG   477      17.775  36.547   5.984  1.00 57.50           C  
ATOM  18742  CB  ARG   477      20.177  36.788   6.681  1.00 57.50           C  
ATOM  18745  O   ARG   477      17.758  37.765   5.803  1.00 57.50           O  
ATOM  18746  CG  ARG   477      21.329  36.475   7.637  1.00 57.50           C  
ATOM  18749  CD  ARG   477      22.454  37.470   7.312  1.00 57.50           C  
ATOM  18752  NE  ARG   477      23.536  37.424   8.306  1.00 57.50           N  
ATOM  18754  NH1 ARG   477      24.460  39.527   7.977  1.00 57.50           N  
ATOM  18757  NH2 ARG   477      25.274  38.192   9.522  1.00 57.50           N  
ATOM  18760  CZ  ARG   477      24.410  38.375   8.582  1.00 57.50           C  
ATOM  18761  N   GLY   478      16.850  35.768   5.437  1.00 63.40           N  
ATOM  18763  CA  GLY   478      15.681  36.331   4.763  1.00 63.40           C  
ATOM  18766  C   GLY   478      14.993  35.394   3.777  1.00 63.40           C  
ATOM  18767  O   GLY   478      15.589  34.526   3.148  1.00 63.40           O  
ATOM  18768  N   TRP   479      13.721  35.657   3.552  1.00 65.80           N  
ATOM  18770  CA  TRP   479      12.831  34.927   2.655  1.00 65.80           C  
ATOM  18772  C   TRP   479      12.734  35.591   1.299  1.00 65.80           C  
ATOM  18773  CB  TRP   479      11.431  34.917   3.257  1.00 65.80           C  
ATOM  18776  O   TRP   479      12.925  36.801   1.160  1.00 65.80           O  
ATOM  18777  CG  TRP   479      11.030  36.230   3.818  1.00 65.80           C  
ATOM  18778  CD1 TRP   479      10.255  37.140   3.195  1.00 65.80           C  
ATOM  18780  CD2 TRP   479      11.475  36.838   5.066  1.00 65.80           C  
ATOM  18781  CE2 TRP   479      10.979  38.170   5.102  1.00 65.80           C  
ATOM  18782  CE3 TRP   479      12.232  36.393   6.170  1.00 65.80           C  
ATOM  18784  NE1 TRP   479      10.240  38.299   3.942  1.00 65.80           N  
ATOM  18786  CH2 TRP   479      11.987  38.553   7.271  1.00 65.80           C  
ATOM  18788  CZ2 TRP   479      11.237  39.027   6.181  1.00 65.80           C  
ATOM  18790  CZ3 TRP   479      12.496  37.244   7.254  1.00 65.80           C  
ATOM  18792  N   GLU   480      12.365  34.806   0.304  1.00 62.30           N  
ATOM  18794  CA  GLU   480      11.730  35.307  -0.911  1.00 62.30           C  
ATOM  18796  C   GLU   480      10.200  35.417  -0.755  1.00 62.30           C  
ATOM  18797  CB  GLU   480      12.168  34.389  -2.042  1.00 62.30           C  
ATOM  18800  O   GLU   480       9.676  35.382   0.354  1.00 62.30           O  
ATOM  18801  CG  GLU   480      13.541  34.773  -2.587  1.00 62.30           C  
ATOM  18804  CD  GLU   480      13.904  33.751  -3.654  1.00 62.30           C  
ATOM  18805  OE1 GLU   480      14.957  33.089  -3.513  1.00 62.30           O  
ATOM  18806  OE2 GLU   480      13.049  33.473  -4.529  1.00 62.30           O  
ATOM  18807  N   ASP   481       9.476  35.632  -1.854  1.00 58.60           N  
ATOM  18809  CA  ASP   481       8.025  35.834  -1.845  1.00 58.60           C  
ATOM  18811  C   ASP   481       7.206  34.543  -1.935  1.00 58.60           C  
ATOM  18812  CB  ASP   481       7.618  36.813  -2.959  1.00 58.60           C  
ATOM  18815  O   ASP   481       7.687  33.484  -2.345  1.00 58.60           O  
ATOM  18816  CG  ASP   481       7.440  38.238  -2.437  1.00 58.60           C  
ATOM  18817  OD1 ASP   481       6.857  38.384  -1.337  1.00 58.60           O  
ATOM  18818  OD2 ASP   481       7.835  39.166  -3.172  1.00 58.60           O  
ATOM  18819  N   SER   482       5.928  34.649  -1.548  1.00 59.00           N  
ATOM  18821  CA  SER   482       5.043  33.496  -1.392  1.00 59.00           C  
ATOM  18823  C   SER   482       4.287  33.122  -2.659  1.00 59.00           C  
ATOM  18824  CB  SER   482       4.183  33.606  -0.135  1.00 59.00           C  
ATOM  18827  O   SER   482       3.182  33.603  -2.924  1.00 59.00           O  
ATOM  18828  OG  SER   482       3.028  34.393  -0.307  1.00 59.00           O  
ATOM  18830  N   VAL   483       4.896  32.228  -3.432  1.00 57.70           N  
ATOM  18832  CA  VAL   483       4.395  31.692  -4.693  1.00 57.70           C  
ATOM  18834  C   VAL   483       3.271  30.685  -4.424  1.00 57.70           C  
ATOM  18835  CB  VAL   483       5.543  31.084  -5.531  1.00 57.70           C  
ATOM  18837  O   VAL   483       3.490  29.497  -4.280  1.00 57.70           O  
ATOM  18838  CG1 VAL   483       5.092  30.974  -6.992  1.00 57.70           C  
ATOM  18842  CG2 VAL   483       6.845  31.895  -5.515  1.00 57.70           C  
ATOM  18846  N   ASP   484       2.042  31.162  -4.309  1.00 54.40           N  
ATOM  18848  CA  ASP   484       0.874  30.334  -3.986  1.00 54.40           C  
ATOM  18850  C   ASP   484       0.418  29.382  -5.135  1.00 54.40           C  
ATOM  18851  CB  ASP   484      -0.244  31.285  -3.562  1.00 54.40           C  
ATOM  18854  O   ASP   484      -0.229  29.828  -6.091  1.00 54.40           O  
ATOM  18855  CG  ASP   484      -0.159  31.917  -2.170  1.00 54.40           C  
ATOM  18856  OD1 ASP   484       0.747  31.606  -1.372  1.00 54.40           O  
ATOM  18857  OD2 ASP   484      -1.089  32.716  -1.889  1.00 54.40           O  
ATOM  18858  N   TYR   485       0.656  28.067  -4.995  1.00 52.90           N  
ATOM  18860  CA  TYR   485       0.241  26.935  -5.857  1.00 52.90           C  
ATOM  18862  C   TYR   485      -1.255  26.571  -6.002  1.00 52.90           C  
ATOM  18863  CB  TYR   485       1.143  25.701  -5.655  1.00 52.90           C  
ATOM  18866  O   TYR   485      -1.652  25.434  -5.977  1.00 52.90           O  
ATOM  18867  CG  TYR   485       2.434  25.949  -6.336  1.00 52.90           C  
ATOM  18868  CD1 TYR   485       2.528  25.598  -7.682  1.00 52.90           C  
ATOM  18870  CD2 TYR   485       3.301  26.887  -5.774  1.00 52.90           C  
ATOM  18872  CE1 TYR   485       3.313  26.380  -8.536  1.00 52.90           C  
ATOM  18874  CE2 TYR   485       4.141  27.625  -6.617  1.00 52.90           C  
ATOM  18876  OH  TYR   485       4.857  28.198  -8.821  1.00 52.90           O  
ATOM  18878  CZ  TYR   485       4.079  27.436  -8.010  1.00 52.90           C  
ATOM  18879  N   ARG   486      -2.163  27.507  -6.189  1.00 46.70           N  
ATOM  18881  CA  ARG   486      -3.567  27.450  -5.734  1.00 46.70           C  
ATOM  18883  C   ARG   486      -4.550  26.186  -5.581  1.00 46.70           C  
ATOM  18884  CB  ARG   486      -4.166  28.842  -6.042  1.00 46.70           C  
ATOM  18887  O   ARG   486      -5.513  26.445  -4.856  1.00 46.70           O  
ATOM  18888  CG  ARG   486      -3.579  30.037  -5.281  1.00 46.70           C  
ATOM  18891  CD  ARG   486      -3.452  31.395  -5.972  1.00 46.70           C  
ATOM  18894  NE  ARG   486      -2.913  32.364  -4.986  1.00 46.70           N  
ATOM  18896  NH1 ARG   486      -2.205  34.029  -6.396  1.00 46.70           N  
ATOM  18899  NH2 ARG   486      -1.784  34.172  -4.202  1.00 46.70           N  
ATOM  18902  CZ  ARG   486      -2.309  33.518  -5.202  1.00 46.70           C  
ATOM  18903  N   GLY   487      -4.425  24.882  -5.988  1.00 46.30           N  
ATOM  18905  CA  GLY   487      -5.419  23.748  -5.631  1.00 46.30           C  
ATOM  18908  C   GLY   487      -5.283  22.102  -5.543  1.00 46.30           C  
ATOM  18909  O   GLY   487      -6.335  21.540  -5.256  1.00 46.30           O  
ATOM  18910  N   GLU   488      -4.215  21.239  -5.682  1.00 46.50           N  
ATOM  18912  CA  GLU   488      -4.089  19.703  -5.493  1.00 46.50           C  
ATOM  18914  C   GLU   488      -3.160  19.122  -4.301  1.00 46.50           C  
ATOM  18915  CB  GLU   488      -3.677  18.999  -6.811  1.00 46.50           C  
ATOM  18918  O   GLU   488      -1.970  19.433  -4.289  1.00 46.50           O  
ATOM  18919  CG  GLU   488      -4.788  18.912  -7.885  1.00 46.50           C  
ATOM  18922  CD  GLU   488      -4.577  17.824  -8.968  1.00 46.50           C  
ATOM  18923  OE1 GLU   488      -5.361  17.816  -9.949  1.00 46.50           O  
ATOM  18924  OE2 GLU   488      -3.711  16.931  -8.796  1.00 46.50           O  
ATOM  18925  N   ILE   489      -3.655  18.300  -3.308  1.00 48.00           N  
ATOM  18927  CA  ILE   489      -3.095  17.955  -1.925  1.00 48.00           C  
ATOM  18929  C   ILE   489      -1.682  17.317  -1.901  1.00 48.00           C  
ATOM  18930  CB  ILE   489      -4.062  17.008  -1.098  1.00 48.00           C  
ATOM  18932  O   ILE   489      -1.422  16.376  -2.640  1.00 48.00           O  
ATOM  18933  CG1 ILE   489      -5.238  17.707  -0.356  1.00 48.00           C  
ATOM  18936  CG2 ILE   489      -3.407  16.111  -0.014  1.00 48.00           C  
ATOM  18940  CD1 ILE   489      -6.563  17.570  -1.111  1.00 48.00           C  
ATOM  18944  N   LEU   490      -0.838  17.709  -0.929  1.00 47.10           N  
ATOM  18946  CA  LEU   490       0.450  17.069  -0.576  1.00 47.10           C  
ATOM  18948  C   LEU   490       0.284  16.191   0.678  1.00 47.10           C  
ATOM  18949  CB  LEU   490       1.534  18.171  -0.551  1.00 47.10           C  
ATOM  18952  O   LEU   490      -0.166  16.639   1.732  1.00 47.10           O  
ATOM  18953  CG  LEU   490       2.733  18.231   0.410  1.00 47.10           C  
ATOM  18955  CD1 LEU   490       3.580  19.422  -0.042  1.00 47.10           C  
ATOM  18959  CD2 LEU   490       2.462  18.463   1.897  1.00 47.10           C  
ATOM  18963  N   HIS   491       0.557  14.896   0.552  1.00 43.90           N  
ATOM  18965  CA  HIS   491       0.072  13.911   1.517  1.00 43.90           C  
ATOM  18967  C   HIS   491       1.209  13.384   2.390  1.00 43.90           C  
ATOM  18968  CB  HIS   491      -0.668  12.807   0.752  1.00 43.90           C  
ATOM  18971  O   HIS   491       2.078  12.710   1.852  1.00 43.90           O  
ATOM  18972  CG  HIS   491      -1.686  12.156   1.640  1.00 43.90           C  
ATOM  18973  CD2 HIS   491      -3.042  12.173   1.482  1.00 43.90           C  
ATOM  18975  ND1 HIS   491      -1.438  11.600   2.867  1.00 43.90           N  
ATOM  18977  CE1 HIS   491      -2.602  11.290   3.445  1.00 43.90           C  
ATOM  18979  NE2 HIS   491      -3.615  11.633   2.639  1.00 43.90           N  
ATOM  18980  N   GLY   492       1.201  13.698   3.697  1.00 35.90           N  
ATOM  18982  CA  GLY   492       2.312  13.609   4.670  1.00 35.90           C  
ATOM  18985  C   GLY   492       3.029  12.264   4.902  1.00 35.90           C  
ATOM  18986  O   GLY   492       2.982  11.729   6.009  1.00 35.90           O  
ATOM  18987  N   SER   493       3.651  11.726   3.857  1.00 35.90           N  
ATOM  18989  CA  SER   493       4.669  10.667   3.771  1.00 35.90           C  
ATOM  18991  C   SER   493       4.963  10.354   2.292  1.00 35.90           C  
ATOM  18992  CB  SER   493       4.284   9.362   4.497  1.00 35.90           C  
ATOM  18995  O   SER   493       6.061   9.901   1.969  1.00 35.90           O  
ATOM  18996  OG  SER   493       3.589   8.473   3.669  1.00 35.90           O  
ATOM  18998  N   SER   494       3.996  10.632   1.394  1.00 35.90           N  
ATOM  19000  CA  SER   494       4.166  10.610  -0.066  1.00 35.90           C  
ATOM  19002  C   SER   494       5.363  11.474  -0.391  1.00 35.90           C  
ATOM  19003  CB  SER   494       2.906  11.107  -0.812  1.00 35.90           C  
ATOM  19006  O   SER   494       5.367  12.635  -0.040  1.00 35.90           O  
ATOM  19007  OG  SER   494       2.669  12.493  -0.772  1.00 35.90           O  
ATOM  19009  N   SER   495       6.440  10.940  -0.949  1.00 36.00           N  
ATOM  19011  CA  SER   495       7.705  11.655  -0.797  1.00 36.00           C  
ATOM  19013  C   SER   495       7.805  12.892  -1.698  1.00 36.00           C  
ATOM  19014  CB  SER   495       8.848  10.671  -1.022  1.00 36.00           C  
ATOM  19017  O   SER   495       8.356  13.915  -1.290  1.00 36.00           O  
ATOM  19018  OG  SER   495      10.036  11.239  -0.542  1.00 36.00           O  
ATOM  19020  N   HIS   496       7.327  12.803  -2.943  1.00 39.90           N  
ATOM  19022  CA  HIS   496       7.867  13.594  -4.058  1.00 39.90           C  
ATOM  19024  C   HIS   496       6.816  14.123  -5.060  1.00 39.90           C  
ATOM  19025  CB  HIS   496       8.992  12.791  -4.742  1.00 39.90           C  
ATOM  19028  O   HIS   496       6.981  14.004  -6.266  1.00 39.90           O  
ATOM  19029  CG  HIS   496      10.318  12.750  -4.021  1.00 39.90           C  
ATOM  19030  CD2 HIS   496      11.518  12.487  -4.619  1.00 39.90           C  
ATOM  19032  ND1 HIS   496      10.596  13.061  -2.710  1.00 39.90           N  
ATOM  19034  CE1 HIS   496      11.909  12.945  -2.511  1.00 39.90           C  
ATOM  19036  NE2 HIS   496      12.522  12.661  -3.665  1.00 39.90           N  
ATOM  19037  N   ALA   497       5.682  14.642  -4.584  1.00 43.70           N  
ATOM  19039  CA  ALA   497       4.441  14.683  -5.374  1.00 43.70           C  
ATOM  19041  C   ALA   497       4.322  15.740  -6.517  1.00 43.70           C  
ATOM  19042  CB  ALA   497       3.269  14.706  -4.375  1.00 43.70           C  
ATOM  19046  O   ALA   497       3.204  16.183  -6.792  1.00 43.70           O  
ATOM  19047  N   ALA   498       5.421  16.184  -7.158  1.00 42.20           N  
ATOM  19049  CA  ALA   498       5.459  17.375  -8.030  1.00 42.20           C  
ATOM  19051  C   ALA   498       6.821  17.521  -8.846  1.00 42.20           C  
ATOM  19052  CB  ALA   498       5.115  18.486  -7.005  1.00 42.20           C  
ATOM  19056  O   ALA   498       7.720  16.728  -8.601  1.00 42.20           O  
ATOM  19057  N   MET   499       7.078  18.535  -9.732  1.00 45.80           N  
ATOM  19059  CA  MET   499       8.443  18.862 -10.323  1.00 45.80           C  
ATOM  19061  C   MET   499       8.954  20.357 -10.228  1.00 45.80           C  
ATOM  19062  CB  MET   499       8.508  18.395 -11.785  1.00 45.80           C  
ATOM  19065  O   MET   499       8.671  21.191 -11.086  1.00 45.80           O  
ATOM  19066  CG  MET   499       9.968  18.337 -12.261  1.00 45.80           C  
ATOM  19069  SD  MET   499      10.171  18.411 -14.057  1.00 45.80           S  
ATOM  19070  CE  MET   499      11.932  17.995 -14.169  1.00 45.80           C  
ATOM  19074  N   VAL   500       9.666  20.782  -9.166  1.00 41.50           N  
ATOM  19076  CA  VAL   500      10.189  22.150  -9.016  1.00 41.50           C  
ATOM  19078  C   VAL   500      11.485  22.058  -9.740  1.00 41.50           C  
ATOM  19079  CB  VAL   500      10.502  22.691  -7.600  1.00 41.50           C  
ATOM  19081  O   VAL   500      12.257  21.123  -9.573  1.00 41.50           O  
ATOM  19082  CG1 VAL   500      11.167  24.067  -7.560  1.00 41.50           C  
ATOM  19086  CG2 VAL   500       9.333  22.941  -6.643  1.00 41.50           C  
ATOM  19090  N   THR   501      11.703  23.060 -10.543  1.00 42.60           N  
ATOM  19092  CA  THR   501      12.948  23.228 -11.228  1.00 42.60           C  
ATOM  19094  C   THR   501      13.332  24.647 -10.879  1.00 42.60           C  
ATOM  19095  CB  THR   501      12.771  22.879 -12.704  1.00 42.60           C  
ATOM  19097  O   THR   501      13.056  25.604 -11.603  1.00 42.60           O  
ATOM  19098  CG2 THR   501      13.304  21.485 -13.020  1.00 42.60           C  
ATOM  19102  OG1 THR   501      11.428  22.894 -13.154  1.00 42.60           O  
ATOM  19104  N   THR   502      13.875  24.778  -9.664  1.00 37.60           N  
ATOM  19106  CA  THR   502      14.263  26.057  -9.080  1.00 37.60           C  
ATOM  19108  C   THR   502      15.278  26.646 -10.010  1.00 37.60           C  
ATOM  19109  CB  THR   502      14.911  25.913  -7.707  1.00 37.60           C  
ATOM  19111  O   THR   502      16.137  25.950 -10.508  1.00 37.60           O  
ATOM  19112  CG2 THR   502      15.337  27.261  -7.166  1.00 37.60           C  
ATOM  19116  OG1 THR   502      13.987  25.448  -6.770  1.00 37.60           O  
ATOM  19118  N   ARG   503      15.148  27.897 -10.365  1.00 37.20           N  
ATOM  19120  CA  ARG   503      15.789  28.346 -11.589  1.00 37.20           C  
ATOM  19122  C   ARG   503      17.289  28.797 -11.147  1.00 37.20           C  
ATOM  19123  CB  ARG   503      14.570  29.124 -12.274  1.00 37.20           C  
ATOM  19126  O   ARG   503      17.368  29.225 -10.019  1.00 37.20           O  
ATOM  19127  CG  ARG   503      13.666  28.474 -13.374  1.00 37.20           C  
ATOM  19130  CD  ARG   503      13.775  28.757 -14.908  1.00 37.20           C  
ATOM  19133  NE  ARG   503      12.508  29.151 -15.606  1.00 37.20           N  
ATOM  19135  NH1 ARG   503      13.137  28.887 -17.762  1.00 37.20           N  
ATOM  19138  NH2 ARG   503      11.377  30.062 -17.442  1.00 37.20           N  
ATOM  19141  CZ  ARG   503      12.338  29.374 -16.902  1.00 37.20           C  
ATOM  19142  N   MET   504      18.465  28.680 -11.867  1.00 29.30           N  
ATOM  19144  CA  MET   504      19.789  29.479 -11.857  1.00 29.30           C  
ATOM  19146  C   MET   504      20.052  30.811 -12.736  1.00 29.30           C  
ATOM  19147  CB  MET   504      21.007  28.603 -12.235  1.00 29.30           C  
ATOM  19150  O   MET   504      20.775  31.672 -12.273  1.00 29.30           O  
ATOM  19151  CG  MET   504      21.150  27.151 -11.781  1.00 29.30           C  
ATOM  19154  SD  MET   504      21.991  26.921 -10.195  1.00 29.30           S  
ATOM  19155  CE  MET   504      23.484  26.045 -10.735  1.00 29.30           C  
ATOM  19159  N   SER   505      19.455  31.070 -13.938  1.00 30.20           N  
ATOM  19161  CA  SER   505      19.104  32.347 -14.714  1.00 30.20           C  
ATOM  19163  C   SER   505      17.567  33.014 -14.894  1.00 30.20           C  
ATOM  19164  CB  SER   505      19.584  31.934 -16.105  1.00 30.20           C  
ATOM  19167  O   SER   505      17.050  32.653 -15.937  1.00 30.20           O  
ATOM  19168  OG  SER   505      19.930  32.980 -16.972  1.00 30.20           O  
ATOM  19170  N   ASP   506      16.576  33.782 -14.196  1.00 37.20           N  
ATOM  19172  CA  ASP   506      15.912  34.559 -12.943  1.00 37.20           C  
ATOM  19174  C   ASP   506      16.337  35.046 -11.436  1.00 37.20           C  
ATOM  19175  CB  ASP   506      14.401  34.420 -13.038  1.00 37.20           C  
ATOM  19178  O   ASP   506      17.375  35.613 -11.162  1.00 37.20           O  
ATOM  19179  CG  ASP   506      13.560  33.675 -12.011  1.00 37.20           C  
ATOM  19180  OD1 ASP   506      13.560  32.444 -11.861  1.00 37.20           O  
ATOM  19181  OD2 ASP   506      12.862  34.424 -11.301  1.00 37.20           O  
ATOM  19182  N   GLN   507      15.488  35.078 -10.378  1.00 34.70           N  
ATOM  19184  CA  GLN   507      15.860  34.679  -8.985  1.00 34.70           C  
ATOM  19186  C   GLN   507      14.730  34.031  -8.145  1.00 34.70           C  
ATOM  19187  CB  GLN   507      16.975  35.430  -8.177  1.00 34.70           C  
ATOM  19190  O   GLN   507      14.823  33.907  -6.927  1.00 34.70           O  
ATOM  19191  CG  GLN   507      18.139  34.415  -7.915  1.00 34.70           C  
ATOM  19194  CD  GLN   507      19.244  34.714  -6.908  1.00 34.70           C  
ATOM  19195  NE2 GLN   507      20.125  33.754  -6.685  1.00 34.70           N  
ATOM  19198  OE1 GLN   507      19.330  35.782  -6.309  1.00 34.70           O  
ATOM  19199  N   LYS   508      13.678  33.531  -8.808  1.00 37.60           N  
ATOM  19201  CA  LYS   508      12.508  32.842  -8.245  1.00 37.60           C  
ATOM  19203  C   LYS   508      12.629  31.316  -8.353  1.00 37.60           C  
ATOM  19204  CB  LYS   508      11.226  33.347  -8.949  1.00 37.60           C  
ATOM  19207  O   LYS   508      13.543  30.751  -8.956  1.00 37.60           O  
ATOM  19208  CG  LYS   508      11.017  34.871  -8.826  1.00 37.60           C  
ATOM  19211  CD  LYS   508       9.747  35.376  -9.542  1.00 37.60           C  
ATOM  19214  CE  LYS   508      10.037  36.239 -10.783  1.00 37.60           C  
ATOM  19217  NZ  LYS   508      10.471  35.419 -11.941  1.00 37.60           N  
ATOM  19221  N   THR   509      11.686  30.632  -7.718  1.00 41.30           N  
ATOM  19223  CA  THR   509      11.516  29.177  -7.779  1.00 41.30           C  
ATOM  19225  C   THR   509      10.249  28.876  -8.583  1.00 41.30           C  
ATOM  19226  CB  THR   509      11.433  28.631  -6.339  1.00 41.30           C  
ATOM  19228  O   THR   509       9.159  29.106  -8.057  1.00 41.30           O  
ATOM  19229  CG2 THR   509      11.181  27.139  -6.251  1.00 41.30           C  
ATOM  19233  OG1 THR   509      12.659  28.830  -5.673  1.00 41.30           O  
ATOM  19235  N   ILE   510      10.346  28.379  -9.832  1.00 42.70           N  
ATOM  19237  CA  ILE   510       9.167  27.746 -10.457  1.00 42.70           C  
ATOM  19239  C   ILE   510       9.036  26.308 -10.016  1.00 42.70           C  
ATOM  19240  CB  ILE   510       8.994  27.765 -11.991  1.00 42.70           C  
ATOM  19242  O   ILE   510       9.946  25.488 -10.093  1.00 42.70           O  
ATOM  19243  CG1 ILE   510      10.289  27.858 -12.787  1.00 42.70           C  
ATOM  19246  CG2 ILE   510       7.979  28.843 -12.396  1.00 42.70           C  
ATOM  19250  CD1 ILE   510      10.105  27.267 -14.188  1.00 42.70           C  
ATOM  19254  N   VAL   511       7.805  26.035  -9.648  1.00 42.60           N  
ATOM  19256  CA  VAL   511       7.298  24.810  -9.086  1.00 42.60           C  
ATOM  19258  C   VAL   511       6.326  24.364 -10.155  1.00 42.60           C  
ATOM  19259  CB  VAL   511       6.615  25.198  -7.763  1.00 42.60           C  
ATOM  19261  O   VAL   511       5.318  25.034 -10.355  1.00 42.60           O  
ATOM  19262  CG1 VAL   511       5.866  24.138  -6.964  1.00 42.60           C  
ATOM  19266  CG2 VAL   511       7.489  26.026  -6.823  1.00 42.60           C  
ATOM  19270  N   ARG   512       6.662  23.343 -10.946  1.00 39.60           N  
ATOM  19272  CA  ARG   512       5.791  22.905 -12.039  1.00 39.60           C  
ATOM  19274  C   ARG   512       5.276  21.479 -11.847  1.00 39.60           C  
ATOM  19275  CB  ARG   512       6.397  23.144 -13.429  1.00 39.60           C  
ATOM  19278  O   ARG   512       6.006  20.594 -11.411  1.00 39.60           O  
ATOM  19279  CG  ARG   512       5.984  24.543 -13.917  1.00 39.60           C  
ATOM  19282  CD  ARG   512       6.201  24.736 -15.416  1.00 39.60           C  
ATOM  19285  NE  ARG   512       5.750  26.082 -15.832  1.00 39.60           N  
ATOM  19287  NH1 ARG   512       4.995  25.548 -17.933  1.00 39.60           N  
ATOM  19290  NH2 ARG   512       4.956  27.673 -17.251  1.00 39.60           N  
ATOM  19293  CZ  ARG   512       5.231  26.424 -16.997  1.00 39.60           C  
ATOM  19294  N   PRO   513       3.990  21.260 -12.111  1.00 41.80           N  
ATOM  19295  CA  PRO   513       3.417  19.939 -12.338  1.00 41.80           C  
ATOM  19297  C   PRO   513       3.627  19.446 -13.778  1.00 41.80           C  
ATOM  19298  CB  PRO   513       1.943  20.049 -11.936  1.00 41.80           C  
ATOM  19301  O   PRO   513       4.274  20.084 -14.607  1.00 41.80           O  
ATOM  19302  CG  PRO   513       1.834  21.414 -11.250  1.00 41.80           C  
ATOM  19305  CD  PRO   513       2.959  22.225 -11.811  1.00 41.80           C  
ATOM  19308  N   LEU   514       3.114  18.242 -14.041  1.00 42.90           N  
ATOM  19310  CA  LEU   514       3.475  17.389 -15.182  1.00 42.90           C  
ATOM  19312  C   LEU   514       2.460  17.391 -16.344  1.00 42.90           C  
ATOM  19313  CB  LEU   514       3.714  15.970 -14.612  1.00 42.90           C  
ATOM  19316  O   LEU   514       2.557  16.576 -17.255  1.00 42.90           O  
ATOM  19317  CG  LEU   514       5.148  15.791 -14.077  1.00 42.90           C  
ATOM  19319  CD1 LEU   514       5.191  14.770 -12.942  1.00 42.90           C  
ATOM  19323  CD2 LEU   514       6.074  15.317 -15.197  1.00 42.90           C  
ATOM  19327  N   LYS   515       1.430  18.243 -16.328  1.00 36.80           N  
ATOM  19329  CA  LYS   515       0.151  17.925 -17.002  1.00 36.80           C  
ATOM  19331  C   LYS   515      -0.118  18.680 -18.314  1.00 36.80           C  
ATOM  19332  CB  LYS   515      -0.955  18.051 -15.935  1.00 36.80           C  
ATOM  19335  O   LYS   515      -1.219  18.593 -18.862  1.00 36.80           O  
ATOM  19336  CG  LYS   515      -1.625  16.724 -15.608  1.00 36.80           C  
ATOM  19339  CD  LYS   515      -2.408  16.852 -14.294  1.00 36.80           C  
ATOM  19342  CE  LYS   515      -2.772  15.468 -13.764  1.00 36.80           C  
ATOM  19345  NZ  LYS   515      -3.764  14.821 -14.640  1.00 36.80           N  
ATOM  19349  N   ALA   516       0.863  19.428 -18.827  1.00 26.80           N  
ATOM  19351  CA  ALA   516       0.609  20.604 -19.667  1.00 26.80           C  
ATOM  19353  C   ALA   516       1.049  20.558 -21.156  1.00 26.80           C  
ATOM  19354  CB  ALA   516       1.221  21.800 -18.921  1.00 26.80           C  
ATOM  19358  O   ALA   516       0.748  21.529 -21.863  1.00 26.80           O  
ATOM  19359  N   LEU   517       1.731  19.514 -21.646  1.00 29.60           N  
ATOM  19361  CA  LEU   517       2.330  19.440 -22.999  1.00 29.60           C  
ATOM  19363  C   LEU   517       1.520  18.542 -23.956  1.00 29.60           C  
ATOM  19364  CB  LEU   517       3.766  18.885 -22.872  1.00 29.60           C  
ATOM  19367  O   LEU   517       1.350  17.366 -23.646  1.00 29.60           O  
ATOM  19368  CG  LEU   517       4.775  19.798 -22.153  1.00 29.60           C  
ATOM  19370  CD1 LEU   517       6.034  19.015 -21.797  1.00 29.60           C  
ATOM  19374  CD2 LEU   517       5.176  20.991 -23.027  1.00 29.60           C  
ATOM  19378  N   ASN   518       1.017  19.094 -25.081  1.00 28.20           N  
ATOM  19380  CA  ASN   518       0.401  18.366 -26.218  1.00 28.20           C  
ATOM  19382  C   ASN   518      -0.167  19.313 -27.321  1.00 28.20           C  
ATOM  19383  CB  ASN   518      -0.765  17.498 -25.678  1.00 28.20           C  
ATOM  19386  O   ASN   518      -1.229  19.880 -27.070  1.00 28.20           O  
ATOM  19387  CG  ASN   518      -1.634  16.876 -26.751  1.00 28.20           C  
ATOM  19388  ND2 ASN   518      -2.798  16.430 -26.348  1.00 28.20           N  
ATOM  19391  OD1 ASN   518      -1.290  16.836 -27.927  1.00 28.20           O  
ATOM  19392  N   LYS   519       0.472  19.452 -28.512  1.00 25.30           N  
ATOM  19394  CA  LYS   519      -0.141  19.796 -29.842  1.00 25.30           C  
ATOM  19396  C   LYS   519       0.820  19.531 -31.035  1.00 25.30           C  
ATOM  19397  CB  LYS   519      -0.553  21.290 -29.969  1.00 25.30           C  
ATOM  19400  O   LYS   519       1.919  20.061 -31.002  1.00 25.30           O  
ATOM  19401  CG  LYS   519      -1.740  21.736 -29.107  1.00 25.30           C  
ATOM  19404  CD  LYS   519      -2.483  22.973 -29.605  1.00 25.30           C  
ATOM  19407  CE  LYS   519      -3.633  23.201 -28.616  1.00 25.30           C  
ATOM  19410  NZ  LYS   519      -4.462  24.368 -28.996  1.00 25.30           N  
ATOM  19414  N   ILE   520       0.354  18.859 -32.105  1.00 32.90           N  
ATOM  19416  CA  ILE   520       1.017  18.575 -33.421  1.00 32.90           C  
ATOM  19418  C   ILE   520       2.218  17.578 -33.363  1.00 32.90           C  
ATOM  19419  CB  ILE   520       1.402  19.878 -34.180  1.00 32.90           C  
ATOM  19421  O   ILE   520       3.139  17.850 -32.614  1.00 32.90           O  
ATOM  19422  CG1 ILE   520       0.284  20.954 -34.176  1.00 32.90           C  
ATOM  19425  CG2 ILE   520       1.773  19.543 -35.640  1.00 32.90           C  
ATOM  19429  CD1 ILE   520       0.726  22.324 -34.711  1.00 32.90           C  
ATOM  19433  N   ASN   521       2.397  16.529 -34.199  1.00 32.20           N  
ATOM  19435  CA  ASN   521       1.563  15.320 -34.450  1.00 32.20           C  
ATOM  19437  C   ASN   521       2.168  14.313 -35.501  1.00 32.20           C  
ATOM  19438  CB  ASN   521       0.106  15.669 -34.858  1.00 32.20           C  
ATOM  19441  O   ASN   521       1.529  13.289 -35.757  1.00 32.20           O  
ATOM  19442  CG  ASN   521      -0.865  15.824 -33.691  1.00 32.20           C  
ATOM  19443  ND2 ASN   521      -2.121  15.511 -33.901  1.00 32.20           N  
ATOM  19446  OD1 ASN   521      -0.532  16.263 -32.596  1.00 32.20           O  
ATOM  19447  N   LYS   522       3.301  14.594 -36.184  1.00 31.20           N  
ATOM  19449  CA  LYS   522       4.035  13.686 -37.125  1.00 31.20           C  
ATOM  19451  C   LYS   522       5.507  14.128 -37.302  1.00 31.20           C  
ATOM  19452  CB  LYS   522       3.408  13.658 -38.544  1.00 31.20           C  
ATOM  19455  O   LYS   522       5.748  15.333 -37.354  1.00 31.20           O  
ATOM  19456  CG  LYS   522       2.057  12.930 -38.692  1.00 31.20           C  
ATOM  19459  CD  LYS   522       1.803  12.479 -40.143  1.00 31.20           C  
ATOM  19462  CE  LYS   522       0.493  11.675 -40.252  1.00 31.20           C  
ATOM  19465  NZ  LYS   522       0.550  10.653 -41.337  1.00 31.20           N  
ATOM  19469  N   ILE   523       6.460  13.202 -37.507  1.00 35.80           N  
ATOM  19471  CA  ILE   523       7.913  13.488 -37.680  1.00 35.80           C  
ATOM  19473  C   ILE   523       8.517  12.670 -38.836  1.00 35.80           C  
ATOM  19474  CB  ILE   523       8.670  13.153 -36.366  1.00 35.80           C  
ATOM  19476  O   ILE   523       8.293  11.474 -38.874  1.00 35.80           O  
ATOM  19477  CG1 ILE   523       8.172  14.045 -35.204  1.00 35.80           C  
ATOM  19480  CG2 ILE   523      10.200  13.289 -36.539  1.00 35.80           C  
ATOM  19484  CD1 ILE   523       8.800  13.733 -33.840  1.00 35.80           C  
