# Supplementary material for: Improving deep learning protein monomer and complex structure prediction using DeepMSA2 with huge metagenomics data
Source: Nat Methods. 2024 Jan 2;21(2):279–89. doi: 10.1038/s41592-023-02130-4 (PMC10864179; doi:10.1038/s41592-023-02130-4)
Supplement: Supplementary file 6 — Structure coordinate files for Supplementary Fig. 4. [file 41592_2023_2130_MOESM6_ESM.zip › FigureS4/T1169-D4.DMFold_model.pdb]

ATOM   5455  N   ILE A   1      50.361  -1.133  13.891  1.00  0.00           N  
ATOM   5456  CA  ILE A   1      50.136  -2.570  14.010  1.00  0.00           C  
ATOM   5457  C   ILE A   1      51.473  -3.291  14.160  1.00  0.00           C  
ATOM   5458  CB  ILE A   1      49.361  -3.123  12.793  1.00  0.00           C  
ATOM   5459  O   ILE A   1      52.374  -3.119  13.336  1.00  0.00           O  
ATOM   5460  CG1 ILE A   1      48.070  -2.326  12.574  1.00  0.00           C  
ATOM   5461  CG2 ILE A   1      49.060  -4.614  12.977  1.00  0.00           C  
ATOM   5462  CD1 ILE A   1      47.433  -2.541  11.208  1.00  0.00           C  
ATOM   5463  N   ALA A   2      51.756  -4.113  15.225  1.00  0.00           N  
ATOM   5464  CA  ALA A   2      52.999  -4.837  15.480  1.00  0.00           C  
ATOM   5465  C   ALA A   2      53.247  -5.895  14.409  1.00  0.00           C  
ATOM   5466  CB  ALA A   2      52.964  -5.482  16.863  1.00  0.00           C  
ATOM   5467  O   ALA A   2      52.341  -6.653  14.054  1.00  0.00           O  
ATOM   5468  N   THR A   3      54.448  -5.954  13.837  1.00  0.00           N  
ATOM   5469  CA  THR A   3      54.806  -6.868  12.759  1.00  0.00           C  
ATOM   5470  C   THR A   3      54.805  -8.313  13.251  1.00  0.00           C  
ATOM   5471  CB  THR A   3      56.187  -6.525  12.170  1.00  0.00           C  
ATOM   5472  O   THR A   3      54.600  -9.241  12.466  1.00  0.00           O  
ATOM   5473  CG2 THR A   3      56.157  -5.186  11.440  1.00  0.00           C  
ATOM   5474  OG1 THR A   3      57.148  -6.455  13.231  1.00  0.00           O  
ATOM   5475  N   GLN A   4      55.146  -8.616  14.702  1.00  0.00           N  
ATOM   5476  CA  GLN A   4      55.228  -9.949  15.291  1.00  0.00           C  
ATOM   5477  C   GLN A   4      53.909 -10.700  15.139  1.00  0.00           C  
ATOM   5478  CB  GLN A   4      55.614  -9.860  16.769  1.00  0.00           C  
ATOM   5479  O   GLN A   4      53.891 -11.933  15.113  1.00  0.00           O  
ATOM   5480  CG  GLN A   4      57.075  -9.501  17.003  1.00  0.00           C  
ATOM   5481  CD  GLN A   4      57.404  -9.304  18.471  1.00  0.00           C  
ATOM   5482  NE2 GLN A   4      58.679  -9.082  18.768  1.00  0.00           N  
ATOM   5483  OE1 GLN A   4      56.518  -9.351  19.330  1.00  0.00           O  
ATOM   5484  N   GLN A   5      52.745  -9.943  15.033  1.00  0.00           N  
ATOM   5485  CA  GLN A   5      51.418 -10.539  14.913  1.00  0.00           C  
ATOM   5486  C   GLN A   5      51.264 -11.277  13.586  1.00  0.00           C  
ATOM   5487  CB  GLN A   5      50.335  -9.468  15.047  1.00  0.00           C  
ATOM   5488  O   GLN A   5      50.393 -12.137  13.446  1.00  0.00           O  
ATOM   5489  CG  GLN A   5      50.201  -8.901  16.454  1.00  0.00           C  
ATOM   5490  CD  GLN A   5      49.039  -7.935  16.590  1.00  0.00           C  
ATOM   5491  NE2 GLN A   5      48.754  -7.519  17.819  1.00  0.00           N  
ATOM   5492  OE1 GLN A   5      48.404  -7.563  15.598  1.00  0.00           O  
ATOM   5493  N   PHE A   6      52.181 -10.939  12.623  1.00  0.00           N  
ATOM   5494  CA  PHE A   6      52.025 -11.483  11.279  1.00  0.00           C  
ATOM   5495  C   PHE A   6      53.077 -12.551  11.003  1.00  0.00           C  
ATOM   5496  CB  PHE A   6      52.119 -10.369  10.232  1.00  0.00           C  
ATOM   5497  O   PHE A   6      53.083 -13.161   9.931  1.00  0.00           O  
ATOM   5498  CG  PHE A   6      51.130  -9.255  10.441  1.00  0.00           C  
ATOM   5499  CD1 PHE A   6      49.764  -9.496  10.365  1.00  0.00           C  
ATOM   5500  CD2 PHE A   6      51.567  -7.965  10.713  1.00  0.00           C  
ATOM   5501  CE1 PHE A   6      48.846  -8.466  10.558  1.00  0.00           C  
ATOM   5502  CE2 PHE A   6      50.655  -6.931  10.907  1.00  0.00           C  
ATOM   5503  CZ  PHE A   6      49.295  -7.183  10.828  1.00  0.00           C  
ATOM   5504  N   GLU A   7      54.141 -12.811  12.077  1.00  0.00           N  
ATOM   5505  CA  GLU A   7      55.157 -13.856  11.992  1.00  0.00           C  
ATOM   5506  C   GLU A   7      54.583 -15.216  12.376  1.00  0.00           C  
ATOM   5507  CB  GLU A   7      56.353 -13.517  12.886  1.00  0.00           C  
ATOM   5508  O   GLU A   7      53.897 -15.341  13.393  1.00  0.00           O  
ATOM   5509  CG  GLU A   7      57.123 -12.283  12.441  1.00  0.00           C  
ATOM   5510  CD  GLU A   7      58.346 -11.997  13.298  1.00  0.00           C  
ATOM   5511  OE1 GLU A   7      59.010 -10.959  13.081  1.00  0.00           O  
ATOM   5512  OE2 GLU A   7      58.642 -12.819  14.194  1.00  0.00           O  
ATOM   5513  N   GLN A   8      54.842 -16.327  11.637  1.00  0.00           N  
ATOM   5514  CA  GLN A   8      54.282 -17.654  11.868  1.00  0.00           C  
ATOM   5515  C   GLN A   8      55.373 -18.721  11.856  1.00  0.00           C  
ATOM   5516  CB  GLN A   8      53.218 -17.979  10.817  1.00  0.00           C  
ATOM   5517  O   GLN A   8      56.182 -18.779  10.927  1.00  0.00           O  
ATOM   5518  CG  GLN A   8      52.557 -19.337  11.011  1.00  0.00           C  
ATOM   5519  CD  GLN A   8      51.680 -19.391  12.248  1.00  0.00           C  
ATOM   5520  NE2 GLN A   8      51.589 -20.568  12.859  1.00  0.00           N  
ATOM   5521  OE1 GLN A   8      51.090 -18.384  12.651  1.00  0.00           O  
ATOM   5522  N   GLU A   9      55.424 -19.490  13.042  1.00  0.00           N  
ATOM   5523  CA  GLU A   9      56.291 -20.660  13.152  1.00  0.00           C  
ATOM   5524  C   GLU A   9      55.578 -21.921  12.673  1.00  0.00           C  
ATOM   5525  CB  GLU A   9      56.769 -20.842  14.595  1.00  0.00           C  
ATOM   5526  O   GLU A   9      54.466 -22.218  13.115  1.00  0.00           O  
ATOM   5527  CG  GLU A   9      57.741 -19.767  15.060  1.00  0.00           C  
ATOM   5528  CD  GLU A   9      58.249 -19.990  16.476  1.00  0.00           C  
ATOM   5529  OE1 GLU A   9      59.077 -19.184  16.957  1.00  0.00           O  
ATOM   5530  OE2 GLU A   9      57.817 -20.980  17.107  1.00  0.00           O  
ATOM   5531  N   ILE A  10      56.141 -22.592  11.718  1.00  0.00           N  
ATOM   5532  CA  ILE A  10      55.527 -23.813  11.207  1.00  0.00           C  
ATOM   5533  C   ILE A  10      56.398 -25.016  11.559  1.00  0.00           C  
ATOM   5534  CB  ILE A  10      55.309 -23.738   9.679  1.00  0.00           C  
ATOM   5535  O   ILE A  10      57.426 -24.872  12.226  1.00  0.00           O  
ATOM   5536  CG1 ILE A  10      56.640 -23.488   8.961  1.00  0.00           C  
ATOM   5537  CG2 ILE A  10      54.286 -22.652   9.331  1.00  0.00           C  
ATOM   5538  CD1 ILE A  10      56.539 -23.519   7.442  1.00  0.00           C  
ATOM   5539  N   ALA A  11      56.148 -26.331  11.141  1.00  0.00           N  
ATOM   5540  CA  ALA A  11      56.778 -27.601  11.491  1.00  0.00           C  
ATOM   5541  C   ALA A  11      58.278 -27.566  11.210  1.00  0.00           C  
ATOM   5542  CB  ALA A  11      56.123 -28.749  10.727  1.00  0.00           C  
ATOM   5543  O   ALA A  11      58.745 -26.760  10.401  1.00  0.00           O  
ATOM   5544  N   LYS A  12      59.097 -28.312  12.052  1.00  0.00           N  
ATOM   5545  CA  LYS A  12      60.552 -28.415  11.987  1.00  0.00           C  
ATOM   5546  C   LYS A  12      61.013 -28.830  10.593  1.00  0.00           C  
ATOM   5547  CB  LYS A  12      61.068 -29.410  13.028  1.00  0.00           C  
ATOM   5548  O   LYS A  12      60.529 -29.822  10.044  1.00  0.00           O  
ATOM   5549  CG  LYS A  12      61.001 -28.899  14.459  1.00  0.00           C  
ATOM   5550  CD  LYS A  12      61.622 -29.890  15.436  1.00  0.00           C  
ATOM   5551  CE  LYS A  12      61.497 -29.410  16.876  1.00  0.00           C  
ATOM   5552  NZ  LYS A  12      62.086 -30.388  17.839  1.00  0.00           N  
ATOM   5553  N   MET A  13      61.688 -27.991   9.952  1.00  0.00           N  
ATOM   5554  CA  MET A  13      62.340 -28.207   8.664  1.00  0.00           C  
ATOM   5555  C   MET A  13      61.309 -28.405   7.558  1.00  0.00           C  
ATOM   5556  CB  MET A  13      63.274 -29.417   8.730  1.00  0.00           C  
ATOM   5557  O   MET A  13      61.518 -29.203   6.643  1.00  0.00           O  
ATOM   5558  CG  MET A  13      64.466 -29.221   9.653  1.00  0.00           C  
ATOM   5559  SD  MET A  13      65.866 -30.332   9.237  1.00  0.00           S  
ATOM   5560  CE  MET A  13      67.124 -29.704  10.385  1.00  0.00           C  
ATOM   5561  N   ALA A  14      60.078 -27.793   7.664  1.00  0.00           N  
ATOM   5562  CA  ALA A  14      59.034 -27.817   6.644  1.00  0.00           C  
ATOM   5563  C   ALA A  14      59.326 -26.808   5.536  1.00  0.00           C  
ATOM   5564  CB  ALA A  14      57.671 -27.534   7.271  1.00  0.00           C  
ATOM   5565  O   ALA A  14      59.957 -25.777   5.778  1.00  0.00           O  
ATOM   5566  N   ASP A  15      58.962 -27.158   4.246  1.00  0.00           N  
ATOM   5567  CA  ASP A  15      59.053 -26.281   3.083  1.00  0.00           C  
ATOM   5568  C   ASP A  15      57.723 -25.578   2.820  1.00  0.00           C  
ATOM   5569  CB  ASP A  15      59.483 -27.073   1.846  1.00  0.00           C  
ATOM   5570  O   ASP A  15      56.656 -26.165   3.008  1.00  0.00           O  
ATOM   5571  CG  ASP A  15      60.911 -27.580   1.933  1.00  0.00           C  
ATOM   5572  OD1 ASP A  15      61.770 -26.887   2.520  1.00  0.00           O  
ATOM   5573  OD2 ASP A  15      61.181 -28.681   1.407  1.00  0.00           O  
ATOM   5574  N   LEU A  16      57.713 -24.237   2.621  1.00  0.00           N  
ATOM   5575  CA  LEU A  16      56.532 -23.454   2.273  1.00  0.00           C  
ATOM   5576  C   LEU A  16      56.654 -22.884   0.864  1.00  0.00           C  
ATOM   5577  CB  LEU A  16      56.325 -22.320   3.279  1.00  0.00           C  
ATOM   5578  O   LEU A  16      57.554 -22.087   0.588  1.00  0.00           O  
ATOM   5579  CG  LEU A  16      55.045 -21.499   3.122  1.00  0.00           C  
ATOM   5580  CD1 LEU A  16      53.835 -22.315   3.565  1.00  0.00           C  
ATOM   5581  CD2 LEU A  16      55.140 -20.201   3.917  1.00  0.00           C  
ATOM   5582  N   TYR A  17      55.831 -23.388  -0.056  1.00  0.00           N  
ATOM   5583  CA  TYR A  17      55.754 -22.909  -1.431  1.00  0.00           C  
ATOM   5584  C   TYR A  17      54.577 -21.959  -1.613  1.00  0.00           C  
ATOM   5585  CB  TYR A  17      55.631 -24.085  -2.404  1.00  0.00           C  
ATOM   5586  O   TYR A  17      53.426 -22.335  -1.379  1.00  0.00           O  
ATOM   5587  CG  TYR A  17      56.847 -24.979  -2.434  1.00  0.00           C  
ATOM   5588  CD1 TYR A  17      57.852 -24.790  -3.380  1.00  0.00           C  
ATOM   5589  CD2 TYR A  17      56.994 -26.014  -1.517  1.00  0.00           C  
ATOM   5590  CE1 TYR A  17      58.974 -25.612  -3.412  1.00  0.00           C  
ATOM   5591  CE2 TYR A  17      58.111 -26.842  -1.539  1.00  0.00           C  
ATOM   5592  OH  TYR A  17      60.202 -27.450  -2.516  1.00  0.00           O  
ATOM   5593  CZ  TYR A  17      59.094 -26.633  -2.489  1.00  0.00           C  
ATOM   5594  N   THR A  18      54.798 -20.609  -1.900  1.00  0.00           N  
ATOM   5595  CA  THR A  18      53.759 -19.589  -1.988  1.00  0.00           C  
ATOM   5596  C   THR A  18      53.345 -19.362  -3.439  1.00  0.00           C  
ATOM   5597  CB  THR A  18      54.229 -18.259  -1.371  1.00  0.00           C  
ATOM   5598  O   THR A  18      54.194 -19.148  -4.306  1.00  0.00           O  
ATOM   5599  CG2 THR A  18      53.076 -17.267  -1.258  1.00  0.00           C  
ATOM   5600  OG1 THR A  18      54.762 -18.506  -0.064  1.00  0.00           O  
ATOM   5601  N   GLY A  19      52.107 -19.652  -3.892  1.00  0.00           N  
ATOM   5602  CA  GLY A  19      51.510 -19.332  -5.178  1.00  0.00           C  
ATOM   5603  C   GLY A  19      50.700 -18.049  -5.158  1.00  0.00           C  
ATOM   5604  O   GLY A  19      50.740 -17.299  -4.180  1.00  0.00           O  
ATOM   5605  N   ASN A  20      50.022 -17.586  -6.247  1.00  0.00           N  
ATOM   5606  CA  ASN A  20      49.270 -16.344  -6.394  1.00  0.00           C  
ATOM   5607  C   ASN A  20      48.023 -16.337  -5.514  1.00  0.00           C  
ATOM   5608  CB  ASN A  20      48.888 -16.118  -7.858  1.00  0.00           C  
ATOM   5609  O   ASN A  20      47.700 -15.321  -4.895  1.00  0.00           O  
ATOM   5610  CG  ASN A  20      49.959 -15.377  -8.633  1.00  0.00           C  
ATOM   5611  ND2 ASN A  20      49.692 -15.108  -9.905  1.00  0.00           N  
ATOM   5612  OD1 ASN A  20      51.019 -15.049  -8.093  1.00  0.00           O  
ATOM   5613  N   GLU A  21      47.403 -17.707  -5.172  1.00  0.00           N  
ATOM   5614  CA  GLU A  21      46.116 -17.774  -4.486  1.00  0.00           C  
ATOM   5615  C   GLU A  21      46.257 -18.417  -3.110  1.00  0.00           C  
ATOM   5616  CB  GLU A  21      45.097 -18.549  -5.326  1.00  0.00           C  
ATOM   5617  O   GLU A  21      45.509 -18.090  -2.186  1.00  0.00           O  
ATOM   5618  CG  GLU A  21      44.696 -17.841  -6.612  1.00  0.00           C  
ATOM   5619  CD  GLU A  21      43.614 -18.575  -7.389  1.00  0.00           C  
ATOM   5620  OE1 GLU A  21      43.132 -18.040  -8.412  1.00  0.00           O  
ATOM   5621  OE2 GLU A  21      43.245 -19.695  -6.969  1.00  0.00           O  
ATOM   5622  N   TYR A  22      47.287 -19.345  -2.966  1.00  0.00           N  
ATOM   5623  CA  TYR A  22      47.504 -20.112  -1.744  1.00  0.00           C  
ATOM   5624  C   TYR A  22      48.957 -20.560  -1.632  1.00  0.00           C  
ATOM   5625  CB  TYR A  22      46.577 -21.330  -1.702  1.00  0.00           C  
ATOM   5626  O   TYR A  22      49.725 -20.442  -2.590  1.00  0.00           O  
ATOM   5627  CG  TYR A  22      46.760 -22.272  -2.868  1.00  0.00           C  
ATOM   5628  CD1 TYR A  22      46.025 -22.110  -4.041  1.00  0.00           C  
ATOM   5629  CD2 TYR A  22      47.665 -23.325  -2.799  1.00  0.00           C  
ATOM   5630  CE1 TYR A  22      46.188 -22.976  -5.117  1.00  0.00           C  
ATOM   5631  CE2 TYR A  22      47.836 -24.197  -3.869  1.00  0.00           C  
ATOM   5632  OH  TYR A  22      47.260 -24.875  -6.084  1.00  0.00           O  
ATOM   5633  CZ  TYR A  22      47.095 -24.015  -5.022  1.00  0.00           C  
ATOM   5634  N   SER A  23      49.365 -20.937  -0.347  1.00  0.00           N  
ATOM   5635  CA  SER A  23      50.696 -21.477  -0.091  1.00  0.00           C  
ATOM   5636  C   SER A  23      50.626 -22.935   0.349  1.00  0.00           C  
ATOM   5637  CB  SER A  23      51.415 -20.648   0.974  1.00  0.00           C  
ATOM   5638  O   SER A  23      49.616 -23.374   0.902  1.00  0.00           O  
ATOM   5639  OG  SER A  23      51.575 -19.307   0.545  1.00  0.00           O  
ATOM   5640  N   LEU A  24      51.693 -23.792   0.025  1.00  0.00           N  
ATOM   5641  CA  LEU A  24      51.775 -25.204   0.384  1.00  0.00           C  
ATOM   5642  C   LEU A  24      52.900 -25.446   1.385  1.00  0.00           C  
ATOM   5643  CB  LEU A  24      51.993 -26.062  -0.864  1.00  0.00           C  
ATOM   5644  O   LEU A  24      54.051 -25.084   1.130  1.00  0.00           O  
ATOM   5645  CG  LEU A  24      50.843 -26.096  -1.873  1.00  0.00           C  
ATOM   5646  CD1 LEU A  24      51.299 -26.749  -3.174  1.00  0.00           C  
ATOM   5647  CD2 LEU A  24      49.642 -26.834  -1.290  1.00  0.00           C  
ATOM   5648  N   GLU A  25      52.429 -26.056   2.533  1.00  0.00           N  
ATOM   5649  CA  GLU A  25      53.409 -26.535   3.504  1.00  0.00           C  
ATOM   5650  C   GLU A  25      53.679 -28.026   3.325  1.00  0.00           C  
ATOM   5651  CB  GLU A  25      52.933 -26.254   4.932  1.00  0.00           C  
ATOM   5652  O   GLU A  25      52.766 -28.846   3.440  1.00  0.00           O  
ATOM   5653  CG  GLU A  25      53.901 -26.727   6.006  1.00  0.00           C  
ATOM   5654  CD  GLU A  25      53.309 -26.689   7.406  1.00  0.00           C  
ATOM   5655  OE1 GLU A  25      53.999 -27.095   8.369  1.00  0.00           O  
ATOM   5656  OE2 GLU A  25      52.144 -26.251   7.541  1.00  0.00           O  
ATOM   5657  N   ILE A  26      54.926 -28.371   3.060  1.00  0.00           N  
ATOM   5658  CA  ILE A  26      55.270 -29.768   2.815  1.00  0.00           C  
ATOM   5659  C   ILE A  26      56.341 -30.217   3.806  1.00  0.00           C  
ATOM   5660  CB  ILE A  26      55.758 -29.984   1.365  1.00  0.00           C  
ATOM   5661  O   ILE A  26      57.385 -29.574   3.936  1.00  0.00           O  
ATOM   5662  CG1 ILE A  26      54.696 -29.505   0.368  1.00  0.00           C  
ATOM   5663  CG2 ILE A  26      56.109 -31.455   1.127  1.00  0.00           C  
ATOM   5664  CD1 ILE A  26      55.108 -29.649  -1.091  1.00  0.00           C  
ATOM   5665  N   GLU A  27      56.016 -31.338   4.522  1.00  0.00           N  
ATOM   5666  CA  GLU A  27      56.903 -31.905   5.533  1.00  0.00           C  
ATOM   5667  C   GLU A  27      57.223 -33.366   5.229  1.00  0.00           C  
ATOM   5668  CB  GLU A  27      56.280 -31.781   6.925  1.00  0.00           C  
ATOM   5669  O   GLU A  27      56.336 -34.137   4.859  1.00  0.00           O  
ATOM   5670  CG  GLU A  27      57.140 -32.365   8.037  1.00  0.00           C  
ATOM   5671  CD  GLU A  27      56.419 -32.443   9.374  1.00  0.00           C  
ATOM   5672  OE1 GLU A  27      57.046 -32.852  10.378  1.00  0.00           O  
ATOM   5673  OE2 GLU A  27      55.219 -32.094   9.418  1.00  0.00           O  
ATOM   5674  N   LYS A  28      58.486 -33.781   5.512  1.00  0.00           N  
ATOM   5675  CA  LYS A  28      58.917 -35.174   5.430  1.00  0.00           C  
ATOM   5676  C   LYS A  28      58.809 -35.863   6.787  1.00  0.00           C  
ATOM   5677  CB  LYS A  28      60.352 -35.262   4.910  1.00  0.00           C  
ATOM   5678  O   LYS A  28      59.067 -35.249   7.824  1.00  0.00           O  
ATOM   5679  CG  LYS A  28      60.518 -34.803   3.469  1.00  0.00           C  
ATOM   5680  CD  LYS A  28      61.967 -34.911   3.011  1.00  0.00           C  
ATOM   5681  CE  LYS A  28      62.164 -34.305   1.628  1.00  0.00           C  
ATOM   5682  NZ  LYS A  28      63.596 -34.340   1.207  1.00  0.00           N  
ATOM   5683  N   THR A  29      58.419 -37.107   6.836  1.00  0.00           N  
ATOM   5684  CA  THR A  29      58.405 -37.854   8.089  1.00  0.00           C  
ATOM   5685  C   THR A  29      59.823 -38.227   8.513  1.00  0.00           C  
ATOM   5686  CB  THR A  29      57.550 -39.130   7.969  1.00  0.00           C  
ATOM   5687  O   THR A  29      60.754 -38.162   7.707  1.00  0.00           O  
ATOM   5688  CG2 THR A  29      56.082 -38.788   7.739  1.00  0.00           C  
ATOM   5689  OG1 THR A  29      58.025 -39.914   6.868  1.00  0.00           O  
ATOM   5690  N   VAL A  30      60.111 -38.504   9.860  1.00  0.00           N  
ATOM   5691  CA  VAL A  30      61.394 -38.801  10.487  1.00  0.00           C  
ATOM   5692  C   VAL A  30      62.095 -39.924   9.724  1.00  0.00           C  
ATOM   5693  CB  VAL A  30      61.223 -39.192  11.972  1.00  0.00           C  
ATOM   5694  O   VAL A  30      63.300 -39.854   9.474  1.00  0.00           O  
ATOM   5695  CG1 VAL A  30      62.571 -39.553  12.594  1.00  0.00           C  
ATOM   5696  CG2 VAL A  30      60.559 -38.057  12.749  1.00  0.00           C  
ATOM   5697  N   GLY A  31      61.309 -40.817   8.987  1.00  0.00           N  
ATOM   5698  CA  GLY A  31      61.900 -41.887   8.200  1.00  0.00           C  
ATOM   5699  C   GLY A  31      62.079 -41.524   6.738  1.00  0.00           C  
ATOM   5700  O   GLY A  31      62.635 -42.304   5.962  1.00  0.00           O  
ATOM   5701  N   GLU A  32      61.575 -40.143   6.340  1.00  0.00           N  
ATOM   5702  CA  GLU A  32      61.651 -39.600   4.987  1.00  0.00           C  
ATOM   5703  C   GLU A  32      60.942 -40.508   3.987  1.00  0.00           C  
ATOM   5704  CB  GLU A  32      63.110 -39.396   4.571  1.00  0.00           C  
ATOM   5705  O   GLU A  32      61.408 -40.680   2.858  1.00  0.00           O  
ATOM   5706  CG  GLU A  32      63.864 -38.399   5.439  1.00  0.00           C  
ATOM   5707  CD  GLU A  32      65.278 -38.129   4.953  1.00  0.00           C  
ATOM   5708  OE1 GLU A  32      65.954 -37.237   5.514  1.00  0.00           O  
ATOM   5709  OE2 GLU A  32      65.715 -38.815   4.001  1.00  0.00           O  
ATOM   5710  N   THR A  33      59.918 -41.248   4.528  1.00  0.00           N  
ATOM   5711  CA  THR A  33      59.190 -42.187   3.682  1.00  0.00           C  
ATOM   5712  C   THR A  33      57.832 -41.615   3.285  1.00  0.00           C  
ATOM   5713  CB  THR A  33      58.993 -43.540   4.389  1.00  0.00           C  
ATOM   5714  O   THR A  33      57.234 -42.049   2.298  1.00  0.00           O  
ATOM   5715  CG2 THR A  33      60.324 -44.259   4.582  1.00  0.00           C  
ATOM   5716  OG1 THR A  33      58.392 -43.319   5.671  1.00  0.00           O  
ATOM   5717  N   ASP A  34      57.417 -40.547   4.028  1.00  0.00           N  
ATOM   5718  CA  ASP A  34      56.124 -39.933   3.742  1.00  0.00           C  
ATOM   5719  C   ASP A  34      56.241 -38.413   3.670  1.00  0.00           C  
ATOM   5720  CB  ASP A  34      55.095 -40.331   4.803  1.00  0.00           C  
ATOM   5721  O   ASP A  34      57.120 -37.822   4.300  1.00  0.00           O  
ATOM   5722  CG  ASP A  34      54.839 -41.827   4.849  1.00  0.00           C  
ATOM   5723  OD1 ASP A  34      54.877 -42.485   3.787  1.00  0.00           O  
ATOM   5724  OD2 ASP A  34      54.594 -42.353   5.957  1.00  0.00           O  
ATOM   5725  N   LEU A  35      55.269 -37.727   2.831  1.00  0.00           N  
ATOM   5726  CA  LEU A  35      55.120 -36.279   2.725  1.00  0.00           C  
ATOM   5727  C   LEU A  35      53.755 -35.834   3.239  1.00  0.00           C  
ATOM   5728  CB  LEU A  35      55.304 -35.827   1.274  1.00  0.00           C  
ATOM   5729  O   LEU A  35      52.729 -36.405   2.863  1.00  0.00           O  
ATOM   5730  CG  LEU A  35      56.718 -35.945   0.702  1.00  0.00           C  
ATOM   5731  CD1 LEU A  35      56.694 -35.756  -0.811  1.00  0.00           C  
ATOM   5732  CD2 LEU A  35      57.647 -34.930   1.358  1.00  0.00           C  
ATOM   5733  N   TYR A  36      53.807 -34.792   4.077  1.00  0.00           N  
ATOM   5734  CA  TYR A  36      52.582 -34.117   4.489  1.00  0.00           C  
ATOM   5735  C   TYR A  36      52.447 -32.764   3.801  1.00  0.00           C  
ATOM   5736  CB  TYR A  36      52.555 -33.934   6.010  1.00  0.00           C  
ATOM   5737  O   TYR A  36      53.354 -31.931   3.871  1.00  0.00           O  
ATOM   5738  CG  TYR A  36      52.166 -35.182   6.765  1.00  0.00           C  
ATOM   5739  CD1 TYR A  36      50.835 -35.436   7.090  1.00  0.00           C  
ATOM   5740  CD2 TYR A  36      53.127 -36.108   7.155  1.00  0.00           C  
ATOM   5741  CE1 TYR A  36      50.472 -36.584   7.787  1.00  0.00           C  
ATOM   5742  CE2 TYR A  36      52.775 -37.259   7.853  1.00  0.00           C  
ATOM   5743  OH  TYR A  36      51.094 -38.625   8.853  1.00  0.00           O  
ATOM   5744  CZ  TYR A  36      51.448 -37.488   8.163  1.00  0.00           C  
ATOM   5745  N   VAL A  37      51.296 -32.556   3.086  1.00  0.00           N  
ATOM   5746  CA  VAL A  37      51.008 -31.324   2.359  1.00  0.00           C  
ATOM   5747  C   VAL A  37      49.852 -30.586   3.030  1.00  0.00           C  
ATOM   5748  CB  VAL A  37      50.673 -31.605   0.877  1.00  0.00           C  
ATOM   5749  O   VAL A  37      48.742 -31.114   3.126  1.00  0.00           O  
ATOM   5750  CG1 VAL A  37      50.458 -30.298   0.115  1.00  0.00           C  
ATOM   5751  CG2 VAL A  37      51.781 -32.431   0.227  1.00  0.00           C  
ATOM   5752  N   ARG A  38      50.171 -29.352   3.446  1.00  0.00           N  
ATOM   5753  CA  ARG A  38      49.160 -28.521   4.092  1.00  0.00           C  
ATOM   5754  C   ARG A  38      48.987 -27.197   3.355  1.00  0.00           C  
ATOM   5755  CB  ARG A  38      49.532 -28.262   5.554  1.00  0.00           C  
ATOM   5756  O   ARG A  38      49.967 -26.594   2.913  1.00  0.00           O  
ATOM   5757  CG  ARG A  38      49.553 -29.515   6.415  1.00  0.00           C  
ATOM   5758  CD  ARG A  38      50.013 -29.215   7.835  1.00  0.00           C  
ATOM   5759  NE  ARG A  38      50.315 -30.438   8.573  1.00  0.00           N  
ATOM   5760  NH1 ARG A  38      51.876 -29.458   9.966  1.00  0.00           N  
ATOM   5761  NH2 ARG A  38      51.390 -31.689  10.172  1.00  0.00           N  
ATOM   5762  CZ  ARG A  38      51.193 -30.526   9.569  1.00  0.00           C  
ATOM   5763  N   LEU A  39      47.732 -26.644   3.109  1.00  0.00           N  
ATOM   5764  CA  LEU A  39      47.426 -25.367   2.473  1.00  0.00           C  
ATOM   5765  C   LEU A  39      47.464 -24.231   3.490  1.00  0.00           C  
ATOM   5766  CB  LEU A  39      46.051 -25.419   1.801  1.00  0.00           C  
ATOM   5767  O   LEU A  39      46.904 -24.350   4.582  1.00  0.00           O  
ATOM   5768  CG  LEU A  39      45.961 -26.225   0.504  1.00  0.00           C  
ATOM   5769  CD1 LEU A  39      44.590 -26.882   0.383  1.00  0.00           C  
ATOM   5770  CD2 LEU A  39      46.242 -25.334  -0.701  1.00  0.00           C  
ATOM   5771  N   LYS A  40      48.187 -23.195   3.075  1.00  0.00           N  
ATOM   5772  CA  LYS A  40      48.296 -22.005   3.915  1.00  0.00           C  
ATOM   5773  C   LYS A  40      48.077 -20.734   3.099  1.00  0.00           C  
ATOM   5774  CB  LYS A  40      49.660 -21.957   4.604  1.00  0.00           C  
ATOM   5775  O   LYS A  40      48.109 -20.768   1.867  1.00  0.00           O  
ATOM   5776  CG  LYS A  40      49.932 -23.139   5.522  1.00  0.00           C  
ATOM   5777  CD  LYS A  40      49.180 -23.007   6.840  1.00  0.00           C  
ATOM   5778  CE  LYS A  40      49.576 -24.100   7.823  1.00  0.00           C  
ATOM   5779  NZ  LYS A  40      48.875 -23.949   9.133  1.00  0.00           N  
ATOM   5780  N   ASP A  41      47.650 -19.599   3.607  1.00  0.00           N  
ATOM   5781  CA  ASP A  41      47.644 -18.301   2.938  1.00  0.00           C  
ATOM   5782  C   ASP A  41      49.062 -17.755   2.786  1.00  0.00           C  
ATOM   5783  CB  ASP A  41      46.776 -17.304   3.709  1.00  0.00           C  
ATOM   5784  O   ASP A  41      50.029 -18.405   3.189  1.00  0.00           O  
ATOM   5785  CG  ASP A  41      47.310 -17.004   5.099  1.00  0.00           C  
ATOM   5786  OD1 ASP A  41      48.514 -17.225   5.351  1.00  0.00           O  
ATOM   5787  OD2 ASP A  41      46.518 -16.545   5.950  1.00  0.00           O  
ATOM   5788  N   SER A  42      49.264 -16.586   2.068  1.00  0.00           N  
ATOM   5789  CA  SER A  42      50.578 -16.040   1.745  1.00  0.00           C  
ATOM   5790  C   SER A  42      51.365 -15.708   3.008  1.00  0.00           C  
ATOM   5791  CB  SER A  42      50.440 -14.789   0.876  1.00  0.00           C  
ATOM   5792  O   SER A  42      52.595 -15.635   2.979  1.00  0.00           O  
ATOM   5793  OG  SER A  42      49.516 -13.879   1.448  1.00  0.00           O  
ATOM   5794  N   ALA A  43      50.641 -15.573   4.122  1.00  0.00           N  
ATOM   5795  CA  ALA A  43      51.304 -15.202   5.370  1.00  0.00           C  
ATOM   5796  C   ALA A  43      51.649 -16.438   6.196  1.00  0.00           C  
ATOM   5797  CB  ALA A  43      50.423 -14.254   6.179  1.00  0.00           C  
ATOM   5798  O   ALA A  43      52.261 -16.329   7.261  1.00  0.00           O  
ATOM   5799  N   GLY A  44      51.398 -17.779   5.635  1.00  0.00           N  
ATOM   5800  CA  GLY A  44      51.657 -19.030   6.330  1.00  0.00           C  
ATOM   5801  C   GLY A  44      50.597 -19.371   7.361  1.00  0.00           C  
ATOM   5802  O   GLY A  44      50.798 -20.253   8.198  1.00  0.00           O  
ATOM   5803  N   LYS A  45      49.472 -18.659   7.396  1.00  0.00           N  
ATOM   5804  CA  LYS A  45      48.308 -18.886   8.247  1.00  0.00           C  
ATOM   5805  C   LYS A  45      47.114 -19.367   7.427  1.00  0.00           C  
ATOM   5806  CB  LYS A  45      47.942 -17.610   9.007  1.00  0.00           C  
ATOM   5807  O   LYS A  45      47.234 -19.599   6.223  1.00  0.00           O  
ATOM   5808  CG  LYS A  45      48.977 -17.185  10.037  1.00  0.00           C  
ATOM   5809  CD  LYS A  45      48.497 -15.992  10.853  1.00  0.00           C  
ATOM   5810  CE  LYS A  45      49.508 -15.601  11.923  1.00  0.00           C  
ATOM   5811  NZ  LYS A  45      49.042 -14.430  12.724  1.00  0.00           N  
ATOM   5812  N   ASN A  46      45.872 -19.510   7.929  1.00  0.00           N  
ATOM   5813  CA  ASN A  46      44.660 -19.909   7.222  1.00  0.00           C  
ATOM   5814  C   ASN A  46      43.553 -18.870   7.378  1.00  0.00           C  
ATOM   5815  CB  ASN A  46      44.178 -21.276   7.711  1.00  0.00           C  
ATOM   5816  O   ASN A  46      42.375 -19.221   7.470  1.00  0.00           O  
ATOM   5817  CG  ASN A  46      45.123 -22.399   7.331  1.00  0.00           C  
ATOM   5818  ND2 ASN A  46      44.680 -23.636   7.517  1.00  0.00           N  
ATOM   5819  OD1 ASN A  46      46.243 -22.156   6.874  1.00  0.00           O  
ATOM   5820  N   ASP A  47      43.892 -17.492   7.395  1.00  0.00           N  
ATOM   5821  CA  ASP A  47      42.849 -16.492   7.602  1.00  0.00           C  
ATOM   5822  C   ASP A  47      41.904 -16.427   6.405  1.00  0.00           C  
ATOM   5823  CB  ASP A  47      43.468 -15.116   7.858  1.00  0.00           C  
ATOM   5824  O   ASP A  47      40.720 -16.118   6.557  1.00  0.00           O  
ATOM   5825  CG  ASP A  47      44.126 -15.007   9.222  1.00  0.00           C  
ATOM   5826  OD1 ASP A  47      43.711 -15.723  10.159  1.00  0.00           O  
ATOM   5827  OD2 ASP A  47      45.066 -14.195   9.363  1.00  0.00           O  
ATOM   5828  N   PHE A  48      42.495 -16.684   5.050  1.00  0.00           N  
ATOM   5829  CA  PHE A  48      41.758 -16.511   3.804  1.00  0.00           C  
ATOM   5830  C   PHE A  48      41.467 -17.860   3.155  1.00  0.00           C  
ATOM   5831  CB  PHE A  48      42.540 -15.620   2.834  1.00  0.00           C  
ATOM   5832  O   PHE A  48      40.688 -17.941   2.203  1.00  0.00           O  
ATOM   5833  CG  PHE A  48      42.876 -14.264   3.392  1.00  0.00           C  
ATOM   5834  CD1 PHE A  48      41.933 -13.243   3.390  1.00  0.00           C  
ATOM   5835  CD2 PHE A  48      44.135 -14.009   3.918  1.00  0.00           C  
ATOM   5836  CE1 PHE A  48      42.241 -11.987   3.906  1.00  0.00           C  
ATOM   5837  CE2 PHE A  48      44.450 -12.756   4.436  1.00  0.00           C  
ATOM   5838  CZ  PHE A  48      43.502 -11.746   4.427  1.00  0.00           C  
ATOM   5839  N   ILE A  49      42.174 -19.000   3.669  1.00  0.00           N  
ATOM   5840  CA  ILE A  49      42.088 -20.315   3.045  1.00  0.00           C  
ATOM   5841  C   ILE A  49      41.731 -21.363   4.097  1.00  0.00           C  
ATOM   5842  CB  ILE A  49      43.410 -20.694   2.339  1.00  0.00           C  
ATOM   5843  O   ILE A  49      42.124 -21.244   5.260  1.00  0.00           O  
ATOM   5844  CG1 ILE A  49      43.786 -19.628   1.304  1.00  0.00           C  
ATOM   5845  CG2 ILE A  49      43.298 -22.075   1.688  1.00  0.00           C  
ATOM   5846  CD1 ILE A  49      45.154 -19.836   0.670  1.00  0.00           C  
ATOM   5847  N   LYS A  50      40.965 -22.447   3.876  1.00  0.00           N  
ATOM   5848  CA  LYS A  50      40.596 -23.554   4.752  1.00  0.00           C  
ATOM   5849  C   LYS A  50      41.800 -24.442   5.053  1.00  0.00           C  
ATOM   5850  CB  LYS A  50      39.476 -24.386   4.125  1.00  0.00           C  
ATOM   5851  O   LYS A  50      42.632 -24.687   4.177  1.00  0.00           O  
ATOM   5852  CG  LYS A  50      38.080 -23.835   4.379  1.00  0.00           C  
ATOM   5853  CD  LYS A  50      37.006 -24.750   3.806  1.00  0.00           C  
ATOM   5854  CE  LYS A  50      35.619 -24.135   3.936  1.00  0.00           C  
ATOM   5855  NZ  LYS A  50      34.560 -25.035   3.388  1.00  0.00           N  
ATOM   5856  N   ASN A  51      41.889 -24.859   6.376  1.00  0.00           N  
ATOM   5857  CA  ASN A  51      42.950 -25.745   6.842  1.00  0.00           C  
ATOM   5858  C   ASN A  51      42.786 -27.157   6.287  1.00  0.00           C  
ATOM   5859  CB  ASN A  51      42.989 -25.777   8.372  1.00  0.00           C  
ATOM   5860  O   ASN A  51      41.744 -27.785   6.477  1.00  0.00           O  
ATOM   5861  CG  ASN A  51      44.284 -26.351   8.911  1.00  0.00           C  
ATOM   5862  ND2 ASN A  51      44.333 -26.578  10.218  1.00  0.00           N  
ATOM   5863  OD1 ASN A  51      45.234 -26.587   8.159  1.00  0.00           O  
ATOM   5864  N   GLN A  52      43.727 -27.677   5.508  1.00  0.00           N  
ATOM   5865  CA  GLN A  52      43.735 -29.010   4.916  1.00  0.00           C  
ATOM   5866  C   GLN A  52      45.141 -29.601   4.910  1.00  0.00           C  
ATOM   5867  CB  GLN A  52      43.176 -28.969   3.493  1.00  0.00           C  
ATOM   5868  O   GLN A  52      46.112 -28.904   4.605  1.00  0.00           O  
ATOM   5869  CG  GLN A  52      42.630 -30.306   3.008  1.00  0.00           C  
ATOM   5870  CD  GLN A  52      41.979 -30.213   1.641  1.00  0.00           C  
ATOM   5871  NE2 GLN A  52      41.465 -31.336   1.151  1.00  0.00           N  
ATOM   5872  OE1 GLN A  52      41.938 -29.140   1.029  1.00  0.00           O  
ATOM   5873  N   SER A  53      45.084 -30.933   5.313  1.00  0.00           N  
ATOM   5874  CA  SER A  53      46.344 -31.667   5.349  1.00  0.00           C  
ATOM   5875  C   SER A  53      46.263 -32.946   4.522  1.00  0.00           C  
ATOM   5876  CB  SER A  53      46.727 -32.006   6.790  1.00  0.00           C  
ATOM   5877  O   SER A  53      45.324 -33.731   4.674  1.00  0.00           O  
ATOM   5878  OG  SER A  53      47.993 -32.641   6.839  1.00  0.00           O  
ATOM   5879  N   ILE A  54      47.205 -33.157   3.702  1.00  0.00           N  
ATOM   5880  CA  ILE A  54      47.234 -34.312   2.811  1.00  0.00           C  
ATOM   5881  C   ILE A  54      48.551 -35.064   2.985  1.00  0.00           C  
ATOM   5882  CB  ILE A  54      47.046 -33.892   1.336  1.00  0.00           C  
ATOM   5883  O   ILE A  54      49.627 -34.462   2.950  1.00  0.00           O  
ATOM   5884  CG1 ILE A  54      45.725 -33.134   1.161  1.00  0.00           C  
ATOM   5885  CG2 ILE A  54      47.102 -35.115   0.416  1.00  0.00           C  
ATOM   5886  CD1 ILE A  54      45.674 -32.260  -0.085  1.00  0.00           C  
ATOM   5887  N   ARG A  55      48.288 -36.437   3.155  1.00  0.00           N  
ATOM   5888  CA  ARG A  55      49.430 -37.324   3.353  1.00  0.00           C  
ATOM   5889  C   ARG A  55      49.782 -38.059   2.064  1.00  0.00           C  
ATOM   5890  CB  ARG A  55      49.142 -38.330   4.469  1.00  0.00           C  
ATOM   5891  O   ARG A  55      48.910 -38.647   1.420  1.00  0.00           O  
ATOM   5892  CG  ARG A  55      50.313 -39.246   4.789  1.00  0.00           C  
ATOM   5893  CD  ARG A  55      49.948 -40.278   5.847  1.00  0.00           C  
ATOM   5894  NE  ARG A  55      51.049 -41.204   6.099  1.00  0.00           N  
ATOM   5895  NH1 ARG A  55      49.810 -42.646   7.411  1.00  0.00           N  
ATOM   5896  NH2 ARG A  55      52.023 -43.078   7.001  1.00  0.00           N  
ATOM   5897  CZ  ARG A  55      50.958 -42.307   6.836  1.00  0.00           C  
ATOM   5898  N   ILE A  56      51.099 -37.926   1.611  1.00  0.00           N  
ATOM   5899  CA  ILE A  56      51.613 -38.667   0.464  1.00  0.00           C  
ATOM   5900  C   ILE A  56      52.558 -39.767   0.943  1.00  0.00           C  
ATOM   5901  CB  ILE A  56      52.336 -37.735  -0.533  1.00  0.00           C  
ATOM   5902  O   ILE A  56      53.632 -39.482   1.479  1.00  0.00           O  
ATOM   5903  CG1 ILE A  56      51.382 -36.645  -1.034  1.00  0.00           C  
ATOM   5904  CG2 ILE A  56      52.913 -38.539  -1.703  1.00  0.00           C  
ATOM   5905  CD1 ILE A  56      52.047 -35.598  -1.917  1.00  0.00           C  
ATOM   5906  N   GLU A  57      52.082 -41.106   0.770  1.00  0.00           N  
ATOM   5907  CA  GLU A  57      52.853 -42.264   1.214  1.00  0.00           C  
ATOM   5908  C   GLU A  57      54.012 -42.552   0.264  1.00  0.00           C  
ATOM   5909  CB  GLU A  57      51.952 -43.495   1.335  1.00  0.00           C  
ATOM   5910  O   GLU A  57      53.931 -42.258  -0.930  1.00  0.00           O  
ATOM   5911  CG  GLU A  57      50.948 -43.414   2.476  1.00  0.00           C  
ATOM   5912  CD  GLU A  57      50.061 -44.644   2.584  1.00  0.00           C  
ATOM   5913  OE1 GLU A  57      49.268 -44.737   3.547  1.00  0.00           O  
ATOM   5914  OE2 GLU A  57      50.162 -45.522   1.698  1.00  0.00           O  
ATOM   5915  N   SER A  58      55.122 -42.957   0.820  1.00  0.00           N  
ATOM   5916  CA  SER A  58      56.320 -43.334   0.076  1.00  0.00           C  
ATOM   5917  C   SER A  58      56.021 -44.438  -0.933  1.00  0.00           C  
ATOM   5918  CB  SER A  58      57.423 -43.792   1.032  1.00  0.00           C  
ATOM   5919  O   SER A  58      55.202 -45.321  -0.670  1.00  0.00           O  
ATOM   5920  OG  SER A  58      58.530 -44.308   0.313  1.00  0.00           O  
ATOM   5921  N   TYR A  59      56.593 -44.318  -2.215  1.00  0.00           N  
ATOM   5922  CA  TYR A  59      56.536 -45.274  -3.315  1.00  0.00           C  
ATOM   5923  C   TYR A  59      57.398 -46.496  -3.021  1.00  0.00           C  
ATOM   5924  CB  TYR A  59      56.990 -44.618  -4.623  1.00  0.00           C  
ATOM   5925  O   TYR A  59      58.620 -46.386  -2.895  1.00  0.00           O  
ATOM   5926  CG  TYR A  59      57.007 -45.561  -5.801  1.00  0.00           C  
ATOM   5927  CD1 TYR A  59      58.206 -45.917  -6.415  1.00  0.00           C  
ATOM   5928  CD2 TYR A  59      55.826 -46.096  -6.303  1.00  0.00           C  
ATOM   5929  CE1 TYR A  59      58.226 -46.785  -7.503  1.00  0.00           C  
ATOM   5930  CE2 TYR A  59      55.835 -46.964  -7.390  1.00  0.00           C  
ATOM   5931  OH  TYR A  59      57.052 -48.161  -9.058  1.00  0.00           O  
ATOM   5932  CZ  TYR A  59      57.038 -47.302  -7.982  1.00  0.00           C  
ATOM   5933  N   ARG A  60      56.804 -47.745  -2.776  1.00  0.00           N  
ATOM   5934  CA  ARG A  60      57.407 -49.051  -2.530  1.00  0.00           C  
ATOM   5935  C   ARG A  60      58.325 -49.010  -1.314  1.00  0.00           C  
ATOM   5936  CB  ARG A  60      58.185 -49.525  -3.759  1.00  0.00           C  
ATOM   5937  O   ARG A  60      59.307 -49.753  -1.246  1.00  0.00           O  
ATOM   5938  CG  ARG A  60      57.306 -49.864  -4.952  1.00  0.00           C  
ATOM   5939  CD  ARG A  60      58.097 -50.545  -6.061  1.00  0.00           C  
ATOM   5940  NE  ARG A  60      57.256 -50.851  -7.214  1.00  0.00           N  
ATOM   5941  NH1 ARG A  60      58.904 -51.976  -8.378  1.00  0.00           N  
ATOM   5942  NH2 ARG A  60      56.809 -51.747  -9.281  1.00  0.00           N  
ATOM   5943  CZ  ARG A  60      57.658 -51.524  -8.288  1.00  0.00           C  
ATOM   5944  N   GLY A  61      58.104 -48.041  -0.374  1.00  0.00           N  
ATOM   5945  CA  GLY A  61      58.884 -47.916   0.847  1.00  0.00           C  
ATOM   5946  C   GLY A  61      60.228 -47.248   0.632  1.00  0.00           C  
ATOM   5947  O   GLY A  61      61.097 -47.294   1.505  1.00  0.00           O  
ATOM   5948  N   PHE A  62      60.387 -46.638  -0.511  1.00  0.00           N  
ATOM   5949  CA  PHE A  62      61.622 -45.964  -0.893  1.00  0.00           C  
ATOM   5950  C   PHE A  62      61.746 -44.619  -0.185  1.00  0.00           C  
ATOM   5951  CB  PHE A  62      61.681 -45.766  -2.410  1.00  0.00           C  
ATOM   5952  O   PHE A  62      60.738 -43.987   0.137  1.00  0.00           O  
ATOM   5953  CG  PHE A  62      61.667 -47.052  -3.192  1.00  0.00           C  
ATOM   5954  CD1 PHE A  62      62.066 -48.244  -2.601  1.00  0.00           C  
ATOM   5955  CD2 PHE A  62      61.253 -47.068  -4.517  1.00  0.00           C  
ATOM   5956  CE1 PHE A  62      62.054 -49.436  -3.322  1.00  0.00           C  
ATOM   5957  CE2 PHE A  62      61.238 -48.255  -5.244  1.00  0.00           C  
ATOM   5958  CZ  PHE A  62      61.640 -49.438  -4.644  1.00  0.00           C  
ATOM   5959  N   LYS A  63      62.955 -44.340   0.216  1.00  0.00           N  
ATOM   5960  CA  LYS A  63      63.255 -43.079   0.888  1.00  0.00           C  
ATOM   5961  C   LYS A  63      63.122 -41.900  -0.071  1.00  0.00           C  
ATOM   5962  CB  LYS A  63      64.661 -43.111   1.488  1.00  0.00           C  
ATOM   5963  O   LYS A  63      63.556 -41.978  -1.222  1.00  0.00           O  
ATOM   5964  CG  LYS A  63      64.726 -43.723   2.880  1.00  0.00           C  
ATOM   5965  CD  LYS A  63      66.105 -43.550   3.503  1.00  0.00           C  
ATOM   5966  CE  LYS A  63      66.187 -44.205   4.875  1.00  0.00           C  
ATOM   5967  NZ  LYS A  63      67.518 -43.985   5.516  1.00  0.00           N  
ATOM   5968  N   ILE A  64      62.402 -40.867   0.313  1.00  0.00           N  
ATOM   5969  CA  ILE A  64      62.221 -39.644  -0.461  1.00  0.00           C  
ATOM   5970  C   ILE A  64      63.531 -38.859  -0.500  1.00  0.00           C  
ATOM   5971  CB  ILE A  64      61.089 -38.768   0.122  1.00  0.00           C  
ATOM   5972  O   ILE A  64      64.015 -38.396   0.535  1.00  0.00           O  
ATOM   5973  CG1 ILE A  64      59.755 -39.522   0.078  1.00  0.00           C  
ATOM   5974  CG2 ILE A  64      60.992 -37.438  -0.632  1.00  0.00           C  
ATOM   5975  CD1 ILE A  64      58.637 -38.847   0.860  1.00  0.00           C  
ATOM   5976  N   LYS A  65      64.122 -38.821  -1.633  1.00  0.00           N  
ATOM   5977  CA  LYS A  65      65.366 -38.077  -1.808  1.00  0.00           C  
ATOM   5978  C   LYS A  65      65.099 -36.580  -1.934  1.00  0.00           C  
ATOM   5979  CB  LYS A  65      66.123 -38.579  -3.039  1.00  0.00           C  
ATOM   5980  O   LYS A  65      65.769 -35.768  -1.293  1.00  0.00           O  
ATOM   5981  CG  LYS A  65      67.550 -38.061  -3.143  1.00  0.00           C  
ATOM   5982  CD  LYS A  65      68.259 -38.617  -4.371  1.00  0.00           C  
ATOM   5983  CE  LYS A  65      69.662 -38.044  -4.514  1.00  0.00           C  
ATOM   5984  NZ  LYS A  65      70.380 -38.624  -5.689  1.00  0.00           N  
ATOM   5985  N   SER A  66      64.083 -36.208  -2.782  1.00  0.00           N  
ATOM   5986  CA  SER A  66      63.695 -34.818  -2.999  1.00  0.00           C  
ATOM   5987  C   SER A  66      62.261 -34.718  -3.509  1.00  0.00           C  
ATOM   5988  CB  SER A  66      64.645 -34.144  -3.989  1.00  0.00           C  
ATOM   5989  O   SER A  66      61.674 -35.718  -3.926  1.00  0.00           O  
ATOM   5990  OG  SER A  66      64.538 -34.736  -5.272  1.00  0.00           O  
ATOM   5991  N   TYR A  67      61.600 -33.514  -3.426  1.00  0.00           N  
ATOM   5992  CA  TYR A  67      60.249 -33.246  -3.908  1.00  0.00           C  
ATOM   5993  C   TYR A  67      60.131 -31.820  -4.433  1.00  0.00           C  
ATOM   5994  CB  TYR A  67      59.225 -33.479  -2.794  1.00  0.00           C  
ATOM   5995  O   TYR A  67      60.869 -30.931  -4.004  1.00  0.00           O  
ATOM   5996  CG  TYR A  67      59.472 -32.649  -1.558  1.00  0.00           C  
ATOM   5997  CD1 TYR A  67      60.240 -33.143  -0.505  1.00  0.00           C  
ATOM   5998  CD2 TYR A  67      58.940 -31.369  -1.440  1.00  0.00           C  
ATOM   5999  CE1 TYR A  67      60.469 -32.382   0.637  1.00  0.00           C  
ATOM   6000  CE2 TYR A  67      59.163 -30.600  -0.303  1.00  0.00           C  
ATOM   6001  OH  TYR A  67      60.152 -30.356   1.856  1.00  0.00           O  
ATOM   6002  CZ  TYR A  67      59.928 -31.113   0.728  1.00  0.00           C  
ATOM   6003  N   SER A  68      59.331 -31.635  -5.476  1.00  0.00           N  
ATOM   6004  CA  SER A  68      59.079 -30.329  -6.076  1.00  0.00           C  
ATOM   6005  C   SER A  68      57.597 -30.136  -6.380  1.00  0.00           C  
ATOM   6006  CB  SER A  68      59.896 -30.161  -7.358  1.00  0.00           C  
ATOM   6007  O   SER A  68      57.044 -30.808  -7.253  1.00  0.00           O  
ATOM   6008  OG  SER A  68      61.279 -30.066  -7.064  1.00  0.00           O  
ATOM   6009  N   PRO A  69      56.907 -29.162  -5.656  1.00  0.00           N  
ATOM   6010  CA  PRO A  69      55.487 -28.909  -5.909  1.00  0.00           C  
ATOM   6011  C   PRO A  69      55.259 -27.880  -7.015  1.00  0.00           C  
ATOM   6012  CB  PRO A  69      54.977 -28.386  -4.564  1.00  0.00           C  
ATOM   6013  O   PRO A  69      56.074 -26.971  -7.194  1.00  0.00           O  
ATOM   6014  CG  PRO A  69      56.155 -27.704  -3.947  1.00  0.00           C  
ATOM   6015  CD  PRO A  69      57.401 -28.427  -4.372  1.00  0.00           C  
ATOM   6016  N   PHE A  70      54.270 -28.005  -7.861  1.00  0.00           N  
ATOM   6017  CA  PHE A  70      53.793 -27.092  -8.893  1.00  0.00           C  
ATOM   6018  C   PHE A  70      52.344 -26.694  -8.636  1.00  0.00           C  
ATOM   6019  CB  PHE A  70      53.925 -27.729 -10.280  1.00  0.00           C  
ATOM   6020  O   PHE A  70      51.438 -27.522  -8.752  1.00  0.00           O  
ATOM   6021  CG  PHE A  70      55.342 -28.054 -10.666  1.00  0.00           C  
ATOM   6022  CD1 PHE A  70      56.121 -27.129 -11.349  1.00  0.00           C  
ATOM   6023  CD2 PHE A  70      55.896 -29.287 -10.345  1.00  0.00           C  
ATOM   6024  CE1 PHE A  70      57.434 -27.427 -11.707  1.00  0.00           C  
ATOM   6025  CE2 PHE A  70      57.206 -29.593 -10.700  1.00  0.00           C  
ATOM   6026  CZ  PHE A  70      57.973 -28.662 -11.382  1.00  0.00           C  
ATOM   6027  N   MET A  71      52.149 -25.462  -8.276  1.00  0.00           N  
ATOM   6028  CA  MET A  71      50.883 -24.940  -7.768  1.00  0.00           C  
ATOM   6029  C   MET A  71      50.087 -24.267  -8.880  1.00  0.00           C  
ATOM   6030  CB  MET A  71      51.128 -23.951  -6.627  1.00  0.00           C  
ATOM   6031  O   MET A  71      50.523 -23.258  -9.438  1.00  0.00           O  
ATOM   6032  CG  MET A  71      51.913 -24.538  -5.465  1.00  0.00           C  
ATOM   6033  SD  MET A  71      52.077 -23.364  -4.064  1.00  0.00           S  
ATOM   6034  CE  MET A  71      53.073 -22.066  -4.849  1.00  0.00           C  
ATOM   6035  N   MET A  72      48.958 -24.919  -9.279  1.00  0.00           N  
ATOM   6036  CA  MET A  72      48.032 -24.406 -10.285  1.00  0.00           C  
ATOM   6037  C   MET A  72      46.692 -24.039  -9.656  1.00  0.00           C  
ATOM   6038  CB  MET A  72      47.822 -25.435 -11.398  1.00  0.00           C  
ATOM   6039  O   MET A  72      46.463 -24.306  -8.475  1.00  0.00           O  
ATOM   6040  CG  MET A  72      49.108 -25.866 -12.085  1.00  0.00           C  
ATOM   6041  SD  MET A  72      49.938 -24.480 -12.955  1.00  0.00           S  
ATOM   6042  CE  MET A  72      51.655 -24.761 -12.441  1.00  0.00           C  
ATOM   6043  N   HIS A  73      45.791 -23.363 -10.349  1.00  0.00           N  
ATOM   6044  CA  HIS A  73      44.510 -22.919  -9.811  1.00  0.00           C  
ATOM   6045  C   HIS A  73      43.613 -24.105  -9.474  1.00  0.00           C  
ATOM   6046  CB  HIS A  73      43.805 -21.991 -10.802  1.00  0.00           C  
ATOM   6047  O   HIS A  73      42.988 -24.134  -8.411  1.00  0.00           O  
ATOM   6048  CG  HIS A  73      42.662 -21.233 -10.205  1.00  0.00           C  
ATOM   6049  CD2 HIS A  73      41.324 -21.386 -10.345  1.00  0.00           C  
ATOM   6050  ND1 HIS A  73      42.842 -20.169  -9.349  1.00  0.00           N  
ATOM   6051  CE1 HIS A  73      41.660 -19.698  -8.986  1.00  0.00           C  
ATOM   6052  NE2 HIS A  73      40.723 -20.419  -9.577  1.00  0.00           N  
ATOM   6053  N   SER A  74      43.718 -25.219 -10.317  1.00  0.00           N  
ATOM   6054  CA  SER A  74      42.761 -26.313 -10.193  1.00  0.00           C  
ATOM   6055  C   SER A  74      43.445 -27.596  -9.733  1.00  0.00           C  
ATOM   6056  CB  SER A  74      42.047 -26.555 -11.523  1.00  0.00           C  
ATOM   6057  O   SER A  74      42.777 -28.571  -9.382  1.00  0.00           O  
ATOM   6058  OG  SER A  74      41.798 -25.330 -12.190  1.00  0.00           O  
ATOM   6059  N   TYR A  75      44.748 -27.628  -9.689  1.00  0.00           N  
ATOM   6060  CA  TYR A  75      45.474 -28.798  -9.209  1.00  0.00           C  
ATOM   6061  C   TYR A  75      46.862 -28.413  -8.712  1.00  0.00           C  
ATOM   6062  CB  TYR A  75      45.590 -29.850 -10.316  1.00  0.00           C  
ATOM   6063  O   TYR A  75      47.369 -27.337  -9.039  1.00  0.00           O  
ATOM   6064  CG  TYR A  75      46.621 -29.515 -11.367  1.00  0.00           C  
ATOM   6065  CD1 TYR A  75      46.303 -28.690 -12.444  1.00  0.00           C  
ATOM   6066  CD2 TYR A  75      47.913 -30.022 -11.286  1.00  0.00           C  
ATOM   6067  CE1 TYR A  75      47.249 -28.380 -13.416  1.00  0.00           C  
ATOM   6068  CE2 TYR A  75      48.867 -29.719 -12.252  1.00  0.00           C  
ATOM   6069  OH  TYR A  75      49.466 -28.594 -14.270  1.00  0.00           O  
ATOM   6070  CZ  TYR A  75      48.526 -28.898 -13.311  1.00  0.00           C  
ATOM   6071  N   ILE A  76      47.344 -29.359  -7.869  1.00  0.00           N  
ATOM   6072  CA  ILE A  76      48.711 -29.294  -7.366  1.00  0.00           C  
ATOM   6073  C   ILE A  76      49.495 -30.514  -7.842  1.00  0.00           C  
ATOM   6074  CB  ILE A  76      48.742 -29.205  -5.823  1.00  0.00           C  
ATOM   6075  O   ILE A  76      49.043 -31.651  -7.684  1.00  0.00           O  
ATOM   6076  CG1 ILE A  76      47.953 -27.982  -5.343  1.00  0.00           C  
ATOM   6077  CG2 ILE A  76      50.186 -29.161  -5.314  1.00  0.00           C  
ATOM   6078  CD1 ILE A  76      47.634 -27.997  -3.854  1.00  0.00           C  
ATOM   6079  N   ALA A  77      50.581 -30.229  -8.464  1.00  0.00           N  
ATOM   6080  CA  ALA A  77      51.453 -31.331  -8.863  1.00  0.00           C  
ATOM   6081  C   ALA A  77      52.724 -31.358  -8.020  1.00  0.00           C  
ATOM   6082  CB  ALA A  77      51.804 -31.221 -10.345  1.00  0.00           C  
ATOM   6083  O   ALA A  77      53.400 -30.336  -7.870  1.00  0.00           O  
ATOM   6084  N   ILE A  78      52.942 -32.621  -7.474  1.00  0.00           N  
ATOM   6085  CA  ILE A  78      54.141 -32.775  -6.656  1.00  0.00           C  
ATOM   6086  C   ILE A  78      55.051 -33.837  -7.270  1.00  0.00           C  
ATOM   6087  CB  ILE A  78      53.788 -33.149  -5.200  1.00  0.00           C  
ATOM   6088  O   ILE A  78      54.662 -35.001  -7.393  1.00  0.00           O  
ATOM   6089  CG1 ILE A  78      52.817 -32.123  -4.605  1.00  0.00           C  
ATOM   6090  CG2 ILE A  78      55.056 -33.261  -4.348  1.00  0.00           C  
ATOM   6091  CD1 ILE A  78      52.331 -32.469  -3.204  1.00  0.00           C  
ATOM   6092  N   LEU A  79      56.177 -33.446  -7.677  1.00  0.00           N  
ATOM   6093  CA  LEU A  79      57.182 -34.377  -8.179  1.00  0.00           C  
ATOM   6094  C   LEU A  79      58.074 -34.876  -7.047  1.00  0.00           C  
ATOM   6095  CB  LEU A  79      58.036 -33.713  -9.262  1.00  0.00           C  
ATOM   6096  O   LEU A  79      58.761 -34.084  -6.397  1.00  0.00           O  
ATOM   6097  CG  LEU A  79      59.133 -34.576  -9.886  1.00  0.00           C  
ATOM   6098  CD1 LEU A  79      58.518 -35.686 -10.731  1.00  0.00           C  
ATOM   6099  CD2 LEU A  79      60.077 -33.720 -10.723  1.00  0.00           C  
ATOM   6100  N   VAL A  80      58.037 -36.230  -6.808  1.00  0.00           N  
ATOM   6101  CA  VAL A  80      58.799 -36.816  -5.711  1.00  0.00           C  
ATOM   6102  C   VAL A  80      59.850 -37.774  -6.265  1.00  0.00           C  
ATOM   6103  CB  VAL A  80      57.879 -37.554  -4.712  1.00  0.00           C  
ATOM   6104  O   VAL A  80      59.536 -38.651  -7.074  1.00  0.00           O  
ATOM   6105  CG1 VAL A  80      58.672 -38.021  -3.492  1.00  0.00           C  
ATOM   6106  CG2 VAL A  80      56.722 -36.652  -4.287  1.00  0.00           C  
ATOM   6107  N   ARG A  81      61.071 -37.577  -5.837  1.00  0.00           N  
ATOM   6108  CA  ARG A  81      62.191 -38.431  -6.218  1.00  0.00           C  
ATOM   6109  C   ARG A  81      62.539 -39.409  -5.101  1.00  0.00           C  
ATOM   6110  CB  ARG A  81      63.416 -37.584  -6.573  1.00  0.00           C  
ATOM   6111  O   ARG A  81      62.852 -38.997  -3.983  1.00  0.00           O  
ATOM   6112  CG  ARG A  81      64.443 -38.313  -7.425  1.00  0.00           C  
ATOM   6113  CD  ARG A  81      65.481 -37.358  -7.996  1.00  0.00           C  
ATOM   6114  NE  ARG A  81      66.143 -37.921  -9.170  1.00  0.00           N  
ATOM   6115  NH1 ARG A  81      67.137 -35.938  -9.816  1.00  0.00           N  
ATOM   6116  NH2 ARG A  81      67.467 -37.845 -11.045  1.00  0.00           N  
ATOM   6117  CZ  ARG A  81      66.914 -37.234 -10.008  1.00  0.00           C  
ATOM   6118  N   TYR A  82      62.455 -40.730  -5.408  1.00  0.00           N  
ATOM   6119  CA  TYR A  82      62.689 -41.789  -4.433  1.00  0.00           C  
ATOM   6120  C   TYR A  82      64.021 -42.484  -4.693  1.00  0.00           C  
ATOM   6121  CB  TYR A  82      61.551 -42.813  -4.467  1.00  0.00           C  
ATOM   6122  O   TYR A  82      64.449 -42.610  -5.842  1.00  0.00           O  
ATOM   6123  CG  TYR A  82      60.206 -42.238  -4.093  1.00  0.00           C  
ATOM   6124  CD1 TYR A  82      59.836 -42.093  -2.758  1.00  0.00           C  
ATOM   6125  CD2 TYR A  82      59.303 -41.840  -5.073  1.00  0.00           C  
ATOM   6126  CE1 TYR A  82      58.597 -41.566  -2.408  1.00  0.00           C  
ATOM   6127  CE2 TYR A  82      58.062 -41.312  -4.735  1.00  0.00           C  
ATOM   6128  OH  TYR A  82      56.491 -40.655  -3.062  1.00  0.00           O  
ATOM   6129  CZ  TYR A  82      57.719 -41.178  -3.402  1.00  0.00           C  
ATOM   6130  N   ALA A  83      64.660 -42.853  -3.611  1.00  0.00           N  
ATOM   6131  CA  ALA A  83      65.891 -43.636  -3.687  1.00  0.00           C  
ATOM   6132  C   ALA A  83      65.660 -45.068  -3.214  1.00  0.00           C  
ATOM   6133  CB  ALA A  83      66.993 -42.977  -2.862  1.00  0.00           C  
ATOM   6134  O   ALA A  83      65.185 -45.291  -2.098  1.00  0.00           O  
ATOM   6135  N   GLU A  84      65.852 -46.096  -4.074  1.00  0.00           N  
ATOM   6136  CA  GLU A  84      65.805 -47.528  -3.790  1.00  0.00           C  
ATOM   6137  C   GLU A  84      67.125 -48.017  -3.201  1.00  0.00           C  
ATOM   6138  CB  GLU A  84      65.470 -48.317  -5.058  1.00  0.00           C  
ATOM   6139  O   GLU A  84      68.137 -47.316  -3.264  1.00  0.00           O  
ATOM   6140  CG  GLU A  84      65.212 -49.796  -4.811  1.00  0.00           C  
ATOM   6141  CD  GLU A  84      64.910 -50.573  -6.083  1.00  0.00           C  
ATOM   6142  OE1 GLU A  84      64.657 -51.796  -6.002  1.00  0.00           O  
ATOM   6143  OE2 GLU A  84      64.928 -49.953  -7.170  1.00  0.00           O  
ATOM   6144  N   GLU A  85      67.215 -49.352  -2.714  1.00  0.00           N  
ATOM   6145  CA  GLU A  85      68.393 -50.081  -2.256  1.00  0.00           C  
ATOM   6146  C   GLU A  85      69.372 -50.323  -3.402  1.00  0.00           C  
ATOM   6147  CB  GLU A  85      67.988 -51.414  -1.621  1.00  0.00           C  
ATOM   6148  O   GLU A  85      68.968 -50.714  -4.498  1.00  0.00           O  
ATOM   6149  CG  GLU A  85      67.918 -51.375  -0.101  1.00  0.00           C  
ATOM   6150  CD  GLU A  85      67.593 -52.724   0.520  1.00  0.00           C  
ATOM   6151  OE1 GLU A  85      67.516 -52.816   1.766  1.00  0.00           O  
ATOM   6152  OE2 GLU A  85      67.415 -53.697  -0.247  1.00  0.00           O  
ATOM   6153  N   LYS A  86      70.466 -49.506  -3.581  1.00  0.00           N  
ATOM   6154  CA  LYS A  86      71.591 -49.432  -4.508  1.00  0.00           C  
ATOM   6155  C   LYS A  86      71.559 -48.133  -5.309  1.00  0.00           C  
ATOM   6156  CB  LYS A  86      71.585 -50.632  -5.456  1.00  0.00           C  
ATOM   6157  O   LYS A  86      72.098 -48.067  -6.416  1.00  0.00           O  
ATOM   6158  CG  LYS A  86      71.898 -51.958  -4.778  1.00  0.00           C  
ATOM   6159  CD  LYS A  86      72.059 -53.081  -5.794  1.00  0.00           C  
ATOM   6160  CE  LYS A  86      72.318 -54.419  -5.114  1.00  0.00           C  
ATOM   6161  NZ  LYS A  86      72.446 -55.529  -6.105  1.00  0.00           N  
ATOM   6162  N   GLU A  87      70.674 -47.011  -4.734  1.00  0.00           N  
ATOM   6163  CA  GLU A  87      70.674 -45.638  -5.231  1.00  0.00           C  
ATOM   6164  C   GLU A  87      70.029 -45.551  -6.611  1.00  0.00           C  
ATOM   6165  CB  GLU A  87      72.100 -45.085  -5.282  1.00  0.00           C  
ATOM   6166  O   GLU A  87      70.352 -44.659  -7.399  1.00  0.00           O  
ATOM   6167  CG  GLU A  87      72.687 -44.771  -3.913  1.00  0.00           C  
ATOM   6168  CD  GLU A  87      73.801 -43.737  -3.961  1.00  0.00           C  
ATOM   6169  OE1 GLU A  87      74.246 -43.275  -2.886  1.00  0.00           O  
ATOM   6170  OE2 GLU A  87      74.232 -43.386  -5.082  1.00  0.00           O  
ATOM   6171  N   LYS A  88      69.243 -46.621  -6.935  1.00  0.00           N  
ATOM   6172  CA  LYS A  88      68.390 -46.446  -8.107  1.00  0.00           C  
ATOM   6173  C   LYS A  88      67.296 -45.416  -7.841  1.00  0.00           C  
ATOM   6174  CB  LYS A  88      67.766 -47.779  -8.521  1.00  0.00           C  
ATOM   6175  O   LYS A  88      66.594 -45.495  -6.831  1.00  0.00           O  
ATOM   6176  CG  LYS A  88      68.559 -48.532  -9.579  1.00  0.00           C  
ATOM   6177  CD  LYS A  88      67.852 -49.813 -10.002  1.00  0.00           C  
ATOM   6178  CE  LYS A  88      68.712 -50.642 -10.947  1.00  0.00           C  
ATOM   6179  NZ  LYS A  88      68.027 -51.905 -11.353  1.00  0.00           N  
ATOM   6180  N   LEU A  89      67.150 -44.335  -8.553  1.00  0.00           N  
ATOM   6181  CA  LEU A  89      66.246 -43.209  -8.346  1.00  0.00           C  
ATOM   6182  C   LEU A  89      64.951 -43.401  -9.128  1.00  0.00           C  
ATOM   6183  CB  LEU A  89      66.919 -41.898  -8.764  1.00  0.00           C  
ATOM   6184  O   LEU A  89      64.972 -43.874 -10.267  1.00  0.00           O  
ATOM   6185  CG  LEU A  89      68.089 -41.431  -7.897  1.00  0.00           C  
ATOM   6186  CD1 LEU A  89      68.932 -40.409  -8.652  1.00  0.00           C  
ATOM   6187  CD2 LEU A  89      67.583 -40.848  -6.583  1.00  0.00           C  
ATOM   6188  N   HIS A  90      63.947 -43.176  -8.408  1.00  0.00           N  
ATOM   6189  CA  HIS A  90      62.606 -43.192  -8.983  1.00  0.00           C  
ATOM   6190  C   HIS A  90      61.942 -41.823  -8.871  1.00  0.00           C  
ATOM   6191  CB  HIS A  90      61.742 -44.252  -8.297  1.00  0.00           C  
ATOM   6192  O   HIS A  90      61.932 -41.220  -7.795  1.00  0.00           O  
ATOM   6193  CG  HIS A  90      62.324 -45.629  -8.354  1.00  0.00           C  
ATOM   6194  CD2 HIS A  90      63.146 -46.282  -7.500  1.00  0.00           C  
ATOM   6195  ND1 HIS A  90      62.075 -46.499  -9.393  1.00  0.00           N  
ATOM   6196  CE1 HIS A  90      62.720 -47.633  -9.174  1.00  0.00           C  
ATOM   6197  NE2 HIS A  90      63.378 -47.527  -8.032  1.00  0.00           N  
ATOM   6198  N   ASN A  91      61.482 -41.229 -10.016  1.00  0.00           N  
ATOM   6199  CA  ASN A  91      60.711 -39.992 -10.062  1.00  0.00           C  
ATOM   6200  C   ASN A  91      59.218 -40.267 -10.217  1.00  0.00           C  
ATOM   6201  CB  ASN A  91      61.205 -39.093 -11.198  1.00  0.00           C  
ATOM   6202  O   ASN A  91      58.809 -41.012 -11.110  1.00  0.00           O  
ATOM   6203  CG  ASN A  91      62.657 -38.689 -11.033  1.00  0.00           C  
ATOM   6204  ND2 ASN A  91      63.467 -38.961 -12.049  1.00  0.00           N  
ATOM   6205  OD1 ASN A  91      63.048 -38.139 -10.000  1.00  0.00           O  
ATOM   6206  N   LYS A  92      58.513 -39.702  -9.293  1.00  0.00           N  
ATOM   6207  CA  LYS A  92      57.065 -39.881  -9.342  1.00  0.00           C  
ATOM   6208  C   LYS A  92      56.342 -38.541  -9.243  1.00  0.00           C  
ATOM   6209  CB  LYS A  92      56.601 -40.812  -8.221  1.00  0.00           C  
ATOM   6210  O   LYS A  92      56.725 -37.681  -8.448  1.00  0.00           O  
ATOM   6211  CG  LYS A  92      55.136 -41.214  -8.317  1.00  0.00           C  
ATOM   6212  CD  LYS A  92      54.797 -42.329  -7.336  1.00  0.00           C  
ATOM   6213  CE  LYS A  92      53.339 -42.752  -7.451  1.00  0.00           C  
ATOM   6214  NZ  LYS A  92      53.023 -43.902  -6.553  1.00  0.00           N  
ATOM   6215  N   ILE A  93      55.285 -38.311 -10.109  1.00  0.00           N  
ATOM   6216  CA  ILE A  93      54.442 -37.119 -10.108  1.00  0.00           C  
ATOM   6217  C   ILE A  93      53.148 -37.403  -9.349  1.00  0.00           C  
ATOM   6218  CB  ILE A  93      54.128 -36.648 -11.545  1.00  0.00           C  
ATOM   6219  O   ILE A  93      52.400 -38.317  -9.704  1.00  0.00           O  
ATOM   6220  CG1 ILE A  93      55.424 -36.318 -12.295  1.00  0.00           C  
ATOM   6221  CG2 ILE A  93      53.185 -35.441 -11.524  1.00  0.00           C  
ATOM   6222  CD1 ILE A  93      55.225 -36.022 -13.775  1.00  0.00           C  
ATOM   6223  N   TYR A  94      52.892 -36.580  -8.284  1.00  0.00           N  
ATOM   6224  CA  TYR A  94      51.634 -36.605  -7.547  1.00  0.00           C  
ATOM   6225  C   TYR A  94      50.766 -35.406  -7.909  1.00  0.00           C  
ATOM   6226  CB  TYR A  94      51.895 -36.625  -6.038  1.00  0.00           C  
ATOM   6227  O   TYR A  94      51.242 -34.269  -7.922  1.00  0.00           O  
ATOM   6228  CG  TYR A  94      52.561 -37.890  -5.553  1.00  0.00           C  
ATOM   6229  CD1 TYR A  94      51.805 -38.992  -5.160  1.00  0.00           C  
ATOM   6230  CD2 TYR A  94      53.947 -37.985  -5.486  1.00  0.00           C  
ATOM   6231  CE1 TYR A  94      52.414 -40.159  -4.711  1.00  0.00           C  
ATOM   6232  CE2 TYR A  94      54.567 -39.147  -5.038  1.00  0.00           C  
ATOM   6233  OH  TYR A  94      54.402 -41.379  -4.210  1.00  0.00           O  
ATOM   6234  CZ  TYR A  94      53.793 -40.227  -4.654  1.00  0.00           C  
ATOM   6235  N   ILE A  95      49.497 -35.636  -8.189  1.00  0.00           N  
ATOM   6236  CA  ILE A  95      48.559 -34.581  -8.556  1.00  0.00           C  
ATOM   6237  C   ILE A  95      47.479 -34.455  -7.484  1.00  0.00           C  
ATOM   6238  CB  ILE A  95      47.917 -34.850  -9.935  1.00  0.00           C  
ATOM   6239  O   ILE A  95      46.817 -35.437  -7.143  1.00  0.00           O  
ATOM   6240  CG1 ILE A  95      49.000 -34.971 -11.014  1.00  0.00           C  
ATOM   6241  CG2 ILE A  95      46.913 -33.749 -10.288  1.00  0.00           C  
ATOM   6242  CD1 ILE A  95      49.741 -33.671 -11.295  1.00  0.00           C  
ATOM   6243  N   LEU A  96      47.326 -33.274  -6.928  1.00  0.00           N  
ATOM   6244  CA  LEU A  96      46.241 -32.927  -6.018  1.00  0.00           C  
ATOM   6245  C   LEU A  96      45.210 -32.044  -6.712  1.00  0.00           C  
ATOM   6246  CB  LEU A  96      46.788 -32.215  -4.778  1.00  0.00           C  
ATOM   6247  O   LEU A  96      45.522 -30.924  -7.124  1.00  0.00           O  
ATOM   6248  CG  LEU A  96      47.764 -33.014  -3.912  1.00  0.00           C  
ATOM   6249  CD1 LEU A  96      48.905 -32.120  -3.438  1.00  0.00           C  
ATOM   6250  CD2 LEU A  96      47.039 -33.639  -2.726  1.00  0.00           C  
ATOM   6251  N   ASN A  97      44.156 -32.551  -6.878  1.00  0.00           N  
ATOM   6252  CA  ASN A  97      43.099 -31.829  -7.578  1.00  0.00           C  
ATOM   6253  C   ASN A  97      42.198 -31.073  -6.607  1.00  0.00           C  
ATOM   6254  CB  ASN A  97      42.270 -32.789  -8.434  1.00  0.00           C  
ATOM   6255  O   ASN A  97      41.923 -31.553  -5.506  1.00  0.00           O  
ATOM   6256  CG  ASN A  97      43.044 -33.335  -9.617  1.00  0.00           C  
ATOM   6257  ND2 ASN A  97      42.928 -34.636  -9.854  1.00  0.00           N  
ATOM   6258  OD1 ASN A  97      43.743 -32.593 -10.313  1.00  0.00           O  
ATOM   6259  N   LYS A  98      41.871 -29.929  -7.017  1.00  0.00           N  
ATOM   6260  CA  LYS A  98      40.885 -29.154  -6.269  1.00  0.00           C  
ATOM   6261  C   LYS A  98      39.472 -29.669  -6.526  1.00  0.00           C  
ATOM   6262  CB  LYS A  98      40.977 -27.672  -6.635  1.00  0.00           C  
ATOM   6263  O   LYS A  98      39.028 -29.735  -7.674  1.00  0.00           O  
ATOM   6264  CG  LYS A  98      40.229 -26.751  -5.682  1.00  0.00           C  
ATOM   6265  CD  LYS A  98      40.430 -25.286  -6.046  1.00  0.00           C  
ATOM   6266  CE  LYS A  98      39.754 -24.361  -5.043  1.00  0.00           C  
ATOM   6267  NZ  LYS A  98      39.990 -22.923  -5.369  1.00  0.00           N  
ATOM   6268  N   GLY A  99      38.934 -30.331  -5.609  1.00  0.00           N  
ATOM   6269  CA  GLY A  99      37.572 -30.838  -5.670  1.00  0.00           C  
ATOM   6270  C   GLY A  99      36.530 -29.740  -5.765  1.00  0.00           C  
ATOM   6271  O   GLY A  99      36.867 -28.554  -5.744  1.00  0.00           O  
ATOM   6272  N   GLU A 100      35.197 -30.009  -5.994  1.00  0.00           N  
ATOM   6273  CA  GLU A 100      34.079 -29.077  -6.107  1.00  0.00           C  
ATOM   6274  C   GLU A 100      33.855 -28.323  -4.800  1.00  0.00           C  
ATOM   6275  CB  GLU A 100      32.802 -29.816  -6.514  1.00  0.00           C  
ATOM   6276  O   GLU A 100      33.402 -27.176  -4.808  1.00  0.00           O  
ATOM   6277  CG  GLU A 100      32.716 -30.122  -8.002  1.00  0.00           C  
ATOM   6278  CD  GLU A 100      31.389 -30.741  -8.411  1.00  0.00           C  
ATOM   6279  OE1 GLU A 100      31.188 -31.002  -9.619  1.00  0.00           O  
ATOM   6280  OE2 GLU A 100      30.544 -30.967  -7.517  1.00  0.00           O  
ATOM   6281  N   ASP A 101      34.201 -28.954  -3.526  1.00  0.00           N  
ATOM   6282  CA  ASP A 101      34.059 -28.307  -2.225  1.00  0.00           C  
ATOM   6283  C   ASP A 101      35.271 -27.433  -1.911  1.00  0.00           C  
ATOM   6284  CB  ASP A 101      33.865 -29.352  -1.124  1.00  0.00           C  
ATOM   6285  O   ASP A 101      35.446 -26.990  -0.774  1.00  0.00           O  
ATOM   6286  CG  ASP A 101      34.988 -30.373  -1.072  1.00  0.00           C  
ATOM   6287  OD1 ASP A 101      35.802 -30.433  -2.018  1.00  0.00           O  
ATOM   6288  OD2 ASP A 101      35.056 -31.127  -0.077  1.00  0.00           O  
ATOM   6289  N   ASP A 102      36.136 -27.210  -2.985  1.00  0.00           N  
ATOM   6290  CA  ASP A 102      37.368 -26.450  -2.801  1.00  0.00           C  
ATOM   6291  C   ASP A 102      38.337 -27.190  -1.881  1.00  0.00           C  
ATOM   6292  CB  ASP A 102      37.063 -25.061  -2.235  1.00  0.00           C  
ATOM   6293  O   ASP A 102      39.229 -26.578  -1.290  1.00  0.00           O  
ATOM   6294  CG  ASP A 102      36.956 -23.994  -3.310  1.00  0.00           C  
ATOM   6295  OD1 ASP A 102      37.302 -24.269  -4.479  1.00  0.00           O  
ATOM   6296  OD2 ASP A 102      36.526 -22.866  -2.984  1.00  0.00           O  
ATOM   6297  N   SER A 103      38.084 -28.487  -1.613  1.00  0.00           N  
ATOM   6298  CA  SER A 103      39.042 -29.327  -0.901  1.00  0.00           C  
ATOM   6299  C   SER A 103      40.006 -30.006  -1.867  1.00  0.00           C  
ATOM   6300  CB  SER A 103      38.314 -30.382  -0.068  1.00  0.00           C  
ATOM   6301  O   SER A 103      39.641 -30.313  -3.004  1.00  0.00           O  
ATOM   6302  OG  SER A 103      37.633 -31.302  -0.904  1.00  0.00           O  
ATOM   6303  N   TRP A 104      41.190 -30.083  -1.482  1.00  0.00           N  
ATOM   6304  CA  TRP A 104      42.282 -30.665  -2.255  1.00  0.00           C  
ATOM   6305  C   TRP A 104      42.422 -32.155  -1.962  1.00  0.00           C  
ATOM   6306  CB  TRP A 104      43.599 -29.946  -1.952  1.00  0.00           C  
ATOM   6307  O   TRP A 104      42.501 -32.561  -0.801  1.00  0.00           O  
ATOM   6308  CG  TRP A 104      43.638 -28.523  -2.421  1.00  0.00           C  
ATOM   6309  CD1 TRP A 104      43.277 -27.411  -1.712  1.00  0.00           C  
ATOM   6310  CD2 TRP A 104      44.058 -28.059  -3.708  1.00  0.00           C  
ATOM   6311  CE2 TRP A 104      43.926 -26.653  -3.709  1.00  0.00           C  
ATOM   6312  CE3 TRP A 104      44.534 -28.697  -4.862  1.00  0.00           C  
ATOM   6313  NE1 TRP A 104      43.448 -26.283  -2.481  1.00  0.00           N  
ATOM   6314  CH2 TRP A 104      44.717 -26.522  -5.936  1.00  0.00           C  
ATOM   6315  CZ2 TRP A 104      44.254 -25.873  -4.821  1.00  0.00           C  
ATOM   6316  CZ3 TRP A 104      44.860 -27.919  -5.967  1.00  0.00           C  
ATOM   6317  N   LYS A 105      42.318 -32.913  -3.040  1.00  0.00           N  
ATOM   6318  CA  LYS A 105      42.383 -34.368  -2.929  1.00  0.00           C  
ATOM   6319  C   LYS A 105      43.439 -34.945  -3.867  1.00  0.00           C  
ATOM   6320  CB  LYS A 105      41.019 -34.991  -3.229  1.00  0.00           C  
ATOM   6321  O   LYS A 105      43.636 -34.440  -4.974  1.00  0.00           O  
ATOM   6322  CG  LYS A 105      39.945 -34.654  -2.205  1.00  0.00           C  
ATOM   6323  CD  LYS A 105      38.648 -35.399  -2.489  1.00  0.00           C  
ATOM   6324  CE  LYS A 105      37.556 -35.022  -1.497  1.00  0.00           C  
ATOM   6325  NZ  LYS A 105      36.274 -35.731  -1.787  1.00  0.00           N  
ATOM   6326  N   LEU A 106      44.104 -35.985  -3.310  1.00  0.00           N  
ATOM   6327  CA  LEU A 106      45.138 -36.666  -4.080  1.00  0.00           C  
ATOM   6328  C   LEU A 106      44.523 -37.497  -5.201  1.00  0.00           C  
ATOM   6329  CB  LEU A 106      45.983 -37.561  -3.170  1.00  0.00           C  
ATOM   6330  O   LEU A 106      43.550 -38.221  -4.980  1.00  0.00           O  
ATOM   6331  CG  LEU A 106      47.222 -38.195  -3.803  1.00  0.00           C  
ATOM   6332  CD1 LEU A 106      48.271 -37.128  -4.099  1.00  0.00           C  
ATOM   6333  CD2 LEU A 106      47.795 -39.276  -2.892  1.00  0.00           C  
ATOM   6334  N   ASP A 107      45.049 -37.355  -6.398  1.00  0.00           N  
ATOM   6335  CA  ASP A 107      44.624 -38.118  -7.568  1.00  0.00           C  
ATOM   6336  C   ASP A 107      45.053 -39.579  -7.456  1.00  0.00           C  
ATOM   6337  CB  ASP A 107      45.192 -37.500  -8.847  1.00  0.00           C  
ATOM   6338  O   ASP A 107      46.244 -39.876  -7.349  1.00  0.00           O  
ATOM   6339  CG  ASP A 107      44.657 -38.152 -10.109  1.00  0.00           C  
ATOM   6340  OD1 ASP A 107      43.502 -38.631 -10.106  1.00  0.00           O  
ATOM   6341  OD2 ASP A 107      45.398 -38.191 -11.115  1.00  0.00           O  
ATOM   6342  N   THR A 108      44.016 -40.633  -7.428  1.00  0.00           N  
ATOM   6343  CA  THR A 108      44.329 -42.042  -7.218  1.00  0.00           C  
ATOM   6344  C   THR A 108      44.288 -42.808  -8.537  1.00  0.00           C  
ATOM   6345  CB  THR A 108      43.353 -42.688  -6.216  1.00  0.00           C  
ATOM   6346  O   THR A 108      44.810 -43.921  -8.632  1.00  0.00           O  
ATOM   6347  CG2 THR A 108      43.577 -42.151  -4.806  1.00  0.00           C  
ATOM   6348  OG1 THR A 108      42.008 -42.401  -6.617  1.00  0.00           O  
ATOM   6349  N   THR A 109      43.817 -42.191  -9.754  1.00  0.00           N  
ATOM   6350  CA  THR A 109      43.415 -42.850 -10.992  1.00  0.00           C  
ATOM   6351  C   THR A 109      44.609 -43.016 -11.928  1.00  0.00           C  
ATOM   6352  CB  THR A 109      42.303 -42.061 -11.708  1.00  0.00           C  
ATOM   6353  O   THR A 109      44.697 -44.005 -12.659  1.00  0.00           O  
ATOM   6354  CG2 THR A 109      40.937 -42.694 -11.466  1.00  0.00           C  
ATOM   6355  OG1 THR A 109      42.288 -40.715 -11.218  1.00  0.00           O  
ATOM   6356  N   ASN A 110      45.838 -43.487 -11.455  1.00  0.00           N  
ATOM   6357  CA  ASN A 110      46.963 -43.785 -12.334  1.00  0.00           C  
ATOM   6358  C   ASN A 110      48.270 -43.898 -11.554  1.00  0.00           C  
ATOM   6359  CB  ASN A 110      47.088 -42.720 -13.426  1.00  0.00           C  
ATOM   6360  O   ASN A 110      49.303 -43.384 -11.986  1.00  0.00           O  
ATOM   6361  CG  ASN A 110      46.458 -43.151 -14.736  1.00  0.00           C  
ATOM   6362  ND2 ASN A 110      46.325 -42.213 -15.667  1.00  0.00           N  
ATOM   6363  OD1 ASN A 110      46.094 -44.317 -14.910  1.00  0.00           O  
ATOM   6364  N   ASN A 111      48.177 -44.523 -10.302  1.00  0.00           N  
ATOM   6365  CA  ASN A 111      49.296 -44.539  -9.365  1.00  0.00           C  
ATOM   6366  C   ASN A 111      50.536 -45.176  -9.983  1.00  0.00           C  
ATOM   6367  CB  ASN A 111      48.908 -45.270  -8.078  1.00  0.00           C  
ATOM   6368  O   ASN A 111      51.659 -44.737  -9.726  1.00  0.00           O  
ATOM   6369  CG  ASN A 111      49.092 -44.414  -6.841  1.00  0.00           C  
ATOM   6370  ND2 ASN A 111      48.876 -45.006  -5.672  1.00  0.00           N  
ATOM   6371  OD1 ASN A 111      49.424 -43.229  -6.935  1.00  0.00           O  
ATOM   6372  N   ASN A 112      50.382 -45.997 -11.187  1.00  0.00           N  
ATOM   6373  CA  ASN A 112      51.634 -46.610 -11.617  1.00  0.00           C  
ATOM   6374  C   ASN A 112      52.172 -45.954 -12.886  1.00  0.00           C  
ATOM   6375  CB  ASN A 112      51.449 -48.113 -11.833  1.00  0.00           C  
ATOM   6376  O   ASN A 112      53.328 -46.165 -13.257  1.00  0.00           O  
ATOM   6377  CG  ASN A 112      51.481 -48.898 -10.537  1.00  0.00           C  
ATOM   6378  ND2 ASN A 112      51.121 -50.174 -10.607  1.00  0.00           N  
ATOM   6379  OD1 ASN A 112      51.825 -48.361  -9.480  1.00  0.00           O  
ATOM   6380  N   SER A 113      51.411 -45.071 -13.596  1.00  0.00           N  
ATOM   6381  CA  SER A 113      51.793 -44.610 -14.927  1.00  0.00           C  
ATOM   6382  C   SER A 113      52.628 -43.336 -14.853  1.00  0.00           C  
ATOM   6383  CB  SER A 113      50.553 -44.367 -15.788  1.00  0.00           C  
ATOM   6384  O   SER A 113      53.338 -42.997 -15.802  1.00  0.00           O  
ATOM   6385  OG  SER A 113      49.777 -43.304 -15.262  1.00  0.00           O  
ATOM   6386  N   ARG A 114      52.868 -42.669 -13.604  1.00  0.00           N  
ATOM   6387  CA  ARG A 114      53.622 -41.420 -13.544  1.00  0.00           C  
ATOM   6388  C   ARG A 114      54.947 -41.615 -12.816  1.00  0.00           C  
ATOM   6389  CB  ARG A 114      52.801 -40.329 -12.855  1.00  0.00           C  
ATOM   6390  O   ARG A 114      55.312 -40.812 -11.955  1.00  0.00           O  
ATOM   6391  CG  ARG A 114      51.528 -39.954 -13.598  1.00  0.00           C  
ATOM   6392  CD  ARG A 114      50.644 -39.030 -12.771  1.00  0.00           C  
ATOM   6393  NE  ARG A 114      49.336 -38.838 -13.392  1.00  0.00           N  
ATOM   6394  NH1 ARG A 114      48.494 -37.519 -11.692  1.00  0.00           N  
ATOM   6395  NH2 ARG A 114      47.195 -38.016 -13.515  1.00  0.00           N  
ATOM   6396  CZ  ARG A 114      48.345 -38.125 -12.865  1.00  0.00           C  
ATOM   6397  N   VAL A 115      55.414 -42.945 -12.834  1.00  0.00           N  
ATOM   6398  CA  VAL A 115      56.675 -43.300 -12.193  1.00  0.00           C  
ATOM   6399  C   VAL A 115      57.748 -43.531 -13.254  1.00  0.00           C  
ATOM   6400  CB  VAL A 115      56.526 -44.555 -11.303  1.00  0.00           C  
ATOM   6401  O   VAL A 115      57.502 -44.204 -14.258  1.00  0.00           O  
ATOM   6402  CG1 VAL A 115      57.855 -44.905 -10.637  1.00  0.00           C  
ATOM   6403  CG2 VAL A 115      55.439 -44.337 -10.252  1.00  0.00           C  
ATOM   6404  N   SER A 116      58.843 -42.804 -13.184  1.00  0.00           N  
ATOM   6405  CA  SER A 116      59.935 -42.896 -14.149  1.00  0.00           C  
ATOM   6406  C   SER A 116      61.227 -43.352 -13.479  1.00  0.00           C  
ATOM   6407  CB  SER A 116      60.156 -41.549 -14.838  1.00  0.00           C  
ATOM   6408  O   SER A 116      61.561 -42.893 -12.385  1.00  0.00           O  
ATOM   6409  OG  SER A 116      61.300 -41.594 -15.675  1.00  0.00           O  
ATOM   6410  N   GLU A 117      61.850 -44.433 -14.089  1.00  0.00           N  
ATOM   6411  CA  GLU A 117      63.191 -44.862 -13.702  1.00  0.00           C  
ATOM   6412  C   GLU A 117      64.253 -44.215 -14.586  1.00  0.00           C  
ATOM   6413  CB  GLU A 117      63.308 -46.387 -13.768  1.00  0.00           C  
ATOM   6414  O   GLU A 117      65.452 -44.393 -14.357  1.00  0.00           O  
ATOM   6415  CG  GLU A 117      62.464 -47.114 -12.731  1.00  0.00           C  
ATOM   6416  CD  GLU A 117      62.577 -48.627 -12.820  1.00  0.00           C  
ATOM   6417  OE1 GLU A 117      61.879 -49.334 -12.058  1.00  0.00           O  
ATOM   6418  OE2 GLU A 117      63.372 -49.111 -13.657  1.00  0.00           O  
ATOM   6419  N   ASP A 118      63.619 -43.350 -15.538  1.00  0.00           N  
ATOM   6420  CA  ASP A 118      64.461 -42.802 -16.597  1.00  0.00           C  
ATOM   6421  C   ASP A 118      65.288 -41.624 -16.088  1.00  0.00           C  
ATOM   6422  CB  ASP A 118      63.607 -42.369 -17.791  1.00  0.00           C  
ATOM   6423  O   ASP A 118      64.792 -40.798 -15.319  1.00  0.00           O  
ATOM   6424  CG  ASP A 118      63.500 -43.439 -18.863  1.00  0.00           C  
ATOM   6425  OD1 ASP A 118      64.294 -44.404 -18.843  1.00  0.00           O  
ATOM   6426  OD2 ASP A 118      62.616 -43.314 -19.738  1.00  0.00           O  
ATOM   6427  N   LYS A 119      66.485 -41.733 -16.279  1.00  0.00           N  
ATOM   6428  CA  LYS A 119      67.393 -40.641 -15.940  1.00  0.00           C  
ATOM   6429  C   LYS A 119      66.994 -39.353 -16.655  1.00  0.00           C  
ATOM   6430  CB  LYS A 119      68.834 -41.012 -16.294  1.00  0.00           C  
ATOM   6431  O   LYS A 119      67.198 -38.257 -16.129  1.00  0.00           O  
ATOM   6432  CG  LYS A 119      69.548 -41.817 -15.218  1.00  0.00           C  
ATOM   6433  CD  LYS A 119      71.020 -42.019 -15.555  1.00  0.00           C  
ATOM   6434  CE  LYS A 119      71.714 -42.902 -14.526  1.00  0.00           C  
ATOM   6435  NZ  LYS A 119      73.159 -43.096 -14.848  1.00  0.00           N  
ATOM   6436  N   LYS A 120      66.146 -39.440 -17.919  1.00  0.00           N  
ATOM   6437  CA  LYS A 120      65.749 -38.291 -18.729  1.00  0.00           C  
ATOM   6438  C   LYS A 120      64.281 -37.940 -18.503  1.00  0.00           C  
ATOM   6439  CB  LYS A 120      66.000 -38.568 -20.212  1.00  0.00           C  
ATOM   6440  O   LYS A 120      63.449 -38.128 -19.393  1.00  0.00           O  
ATOM   6441  CG  LYS A 120      67.459 -38.453 -20.625  1.00  0.00           C  
ATOM   6442  CD  LYS A 120      67.625 -38.577 -22.135  1.00  0.00           C  
ATOM   6443  CE  LYS A 120      69.091 -38.544 -22.542  1.00  0.00           C  
ATOM   6444  NZ  LYS A 120      69.258 -38.650 -24.023  1.00  0.00           N  
ATOM   6445  N   PHE A 121      63.870 -37.687 -17.294  1.00  0.00           N  
ATOM   6446  CA  PHE A 121      62.502 -37.338 -16.928  1.00  0.00           C  
ATOM   6447  C   PHE A 121      62.272 -35.838 -17.063  1.00  0.00           C  
ATOM   6448  CB  PHE A 121      62.195 -37.790 -15.497  1.00  0.00           C  
ATOM   6449  O   PHE A 121      62.899 -35.042 -16.361  1.00  0.00           O  
ATOM   6450  CG  PHE A 121      60.751 -37.628 -15.106  1.00  0.00           C  
ATOM   6451  CD1 PHE A 121      60.379 -36.712 -14.129  1.00  0.00           C  
ATOM   6452  CD2 PHE A 121      59.764 -38.392 -15.715  1.00  0.00           C  
ATOM   6453  CE1 PHE A 121      59.044 -36.559 -13.765  1.00  0.00           C  
ATOM   6454  CE2 PHE A 121      58.427 -38.245 -15.357  1.00  0.00           C  
ATOM   6455  CZ  PHE A 121      58.069 -37.329 -14.381  1.00  0.00           C  
ATOM   6456  N   LYS A 122      61.571 -35.319 -18.126  1.00  0.00           N  
ATOM   6457  CA  LYS A 122      61.208 -33.927 -18.377  1.00  0.00           C  
ATOM   6458  C   LYS A 122      59.701 -33.721 -18.256  1.00  0.00           C  
ATOM   6459  CB  LYS A 122      61.688 -33.489 -19.762  1.00  0.00           C  
ATOM   6460  O   LYS A 122      58.918 -34.611 -18.597  1.00  0.00           O  
ATOM   6461  CG  LYS A 122      63.202 -33.433 -19.904  1.00  0.00           C  
ATOM   6462  CD  LYS A 122      63.617 -32.763 -21.207  1.00  0.00           C  
ATOM   6463  CE  LYS A 122      65.131 -32.669 -21.331  1.00  0.00           C  
ATOM   6464  NZ  LYS A 122      65.542 -31.921 -22.556  1.00  0.00           N  
ATOM   6465  N   TYR A 123      59.288 -32.576 -17.710  1.00  0.00           N  
ATOM   6466  CA  TYR A 123      57.875 -32.314 -17.462  1.00  0.00           C  
ATOM   6467  C   TYR A 123      57.551 -30.838 -17.660  1.00  0.00           C  
ATOM   6468  CB  TYR A 123      57.488 -32.748 -16.045  1.00  0.00           C  
ATOM   6469  O   TYR A 123      58.434 -29.983 -17.555  1.00  0.00           O  
ATOM   6470  CG  TYR A 123      58.396 -32.198 -14.972  1.00  0.00           C  
ATOM   6471  CD1 TYR A 123      59.479 -32.938 -14.502  1.00  0.00           C  
ATOM   6472  CD2 TYR A 123      58.174 -30.939 -14.426  1.00  0.00           C  
ATOM   6473  CE1 TYR A 123      60.318 -32.436 -13.512  1.00  0.00           C  
ATOM   6474  CE2 TYR A 123      59.006 -30.427 -13.436  1.00  0.00           C  
ATOM   6475  OH  TYR A 123      60.901 -30.680 -12.007  1.00  0.00           O  
ATOM   6476  CZ  TYR A 123      60.074 -31.182 -12.987  1.00  0.00           C  
ATOM   6477  N   ASP A 124      56.386 -30.465 -18.115  1.00  0.00           N  
ATOM   6478  CA  ASP A 124      55.834 -29.119 -18.236  1.00  0.00           C  
ATOM   6479  C   ASP A 124      54.384 -29.075 -17.760  1.00  0.00           C  
ATOM   6480  CB  ASP A 124      55.929 -28.628 -19.682  1.00  0.00           C  
ATOM   6481  O   ASP A 124      53.493 -29.614 -18.419  1.00  0.00           O  
ATOM   6482  CG  ASP A 124      55.560 -27.163 -19.836  1.00  0.00           C  
ATOM   6483  OD1 ASP A 124      55.611 -26.413 -18.838  1.00  0.00           O  
ATOM   6484  OD2 ASP A 124      55.214 -26.756 -20.966  1.00  0.00           O  
ATOM   6485  N   PHE A 125      54.121 -28.378 -16.509  1.00  0.00           N  
ATOM   6486  CA  PHE A 125      52.799 -28.303 -15.898  1.00  0.00           C  
ATOM   6487  C   PHE A 125      52.092 -27.012 -16.294  1.00  0.00           C  
ATOM   6488  CB  PHE A 125      52.904 -28.398 -14.372  1.00  0.00           C  
ATOM   6489  O   PHE A 125      52.663 -25.926 -16.183  1.00  0.00           O  
ATOM   6490  CG  PHE A 125      53.419 -29.723 -13.881  1.00  0.00           C  
ATOM   6491  CD1 PHE A 125      52.582 -30.832 -13.823  1.00  0.00           C  
ATOM   6492  CD2 PHE A 125      54.740 -29.862 -13.475  1.00  0.00           C  
ATOM   6493  CE1 PHE A 125      53.056 -32.060 -13.368  1.00  0.00           C  
ATOM   6494  CE2 PHE A 125      55.221 -31.086 -13.020  1.00  0.00           C  
ATOM   6495  CZ  PHE A 125      54.377 -32.184 -12.966  1.00  0.00           C  
ATOM   6496  N   GLN A 126      50.867 -27.122 -16.869  1.00  0.00           N  
ATOM   6497  CA  GLN A 126      50.017 -26.006 -17.269  1.00  0.00           C  
ATOM   6498  C   GLN A 126      48.686 -26.034 -16.524  1.00  0.00           C  
ATOM   6499  CB  GLN A 126      49.774 -26.031 -18.779  1.00  0.00           C  
ATOM   6500  O   GLN A 126      48.430 -26.944 -15.733  1.00  0.00           O  
ATOM   6501  CG  GLN A 126      51.051 -26.007 -19.608  1.00  0.00           C  
ATOM   6502  CD  GLN A 126      51.795 -24.689 -19.502  1.00  0.00           C  
ATOM   6503  NE2 GLN A 126      53.111 -24.736 -19.680  1.00  0.00           N  
ATOM   6504  OE1 GLN A 126      51.193 -23.638 -19.262  1.00  0.00           O  
ATOM   6505  N   GLU A 127      47.809 -24.905 -16.598  1.00  0.00           N  
ATOM   6506  CA  GLU A 127      46.579 -24.756 -15.827  1.00  0.00           C  
ATOM   6507  C   GLU A 127      45.630 -25.926 -16.068  1.00  0.00           C  
ATOM   6508  CB  GLU A 127      45.884 -23.436 -16.173  1.00  0.00           C  
ATOM   6509  O   GLU A 127      45.043 -26.461 -15.126  1.00  0.00           O  
ATOM   6510  CG  GLU A 127      44.962 -22.921 -15.078  1.00  0.00           C  
ATOM   6511  CD  GLU A 127      45.676 -22.672 -13.759  1.00  0.00           C  
ATOM   6512  OE1 GLU A 127      44.995 -22.467 -12.729  1.00  0.00           O  
ATOM   6513  OE2 GLU A 127      46.928 -22.683 -13.756  1.00  0.00           O  
ATOM   6514  N   ASP A 128      45.666 -26.535 -17.336  1.00  0.00           N  
ATOM   6515  CA  ASP A 128      44.680 -27.567 -17.644  1.00  0.00           C  
ATOM   6516  C   ASP A 128      45.331 -28.758 -18.342  1.00  0.00           C  
ATOM   6517  CB  ASP A 128      43.559 -26.995 -18.515  1.00  0.00           C  
ATOM   6518  O   ASP A 128      44.639 -29.659 -18.820  1.00  0.00           O  
ATOM   6519  CG  ASP A 128      42.795 -25.872 -17.837  1.00  0.00           C  
ATOM   6520  OD1 ASP A 128      42.677 -25.880 -16.592  1.00  0.00           O  
ATOM   6521  OD2 ASP A 128      42.303 -24.973 -18.553  1.00  0.00           O  
ATOM   6522  N   SER A 129      46.455 -28.833 -18.348  1.00  0.00           N  
ATOM   6523  CA  SER A 129      47.232 -29.888 -18.991  1.00  0.00           C  
ATOM   6524  C   SER A 129      48.678 -29.882 -18.508  1.00  0.00           C  
ATOM   6525  CB  SER A 129      47.193 -29.732 -20.512  1.00  0.00           C  
ATOM   6526  O   SER A 129      49.153 -28.881 -17.966  1.00  0.00           O  
ATOM   6527  OG  SER A 129      47.893 -28.568 -20.916  1.00  0.00           O  
ATOM   6528  N   PHE A 130      49.131 -31.038 -18.647  1.00  0.00           N  
ATOM   6529  CA  PHE A 130      50.572 -31.099 -18.436  1.00  0.00           C  
ATOM   6530  C   PHE A 130      51.199 -32.195 -19.290  1.00  0.00           C  
ATOM   6531  CB  PHE A 130      50.890 -31.340 -16.957  1.00  0.00           C  
ATOM   6532  O   PHE A 130      50.519 -33.143 -19.690  1.00  0.00           O  
ATOM   6533  CG  PHE A 130      50.325 -32.626 -16.416  1.00  0.00           C  
ATOM   6534  CD1 PHE A 130      49.029 -32.676 -15.916  1.00  0.00           C  
ATOM   6535  CD2 PHE A 130      51.089 -33.785 -16.409  1.00  0.00           C  
ATOM   6536  CE1 PHE A 130      48.504 -33.865 -15.415  1.00  0.00           C  
ATOM   6537  CE2 PHE A 130      50.571 -34.977 -15.910  1.00  0.00           C  
ATOM   6538  CZ  PHE A 130      49.278 -35.014 -15.412  1.00  0.00           C  
ATOM   6539  N   VAL A 131      52.466 -32.103 -19.685  1.00  0.00           N  
ATOM   6540  CA  VAL A 131      53.237 -32.983 -20.557  1.00  0.00           C  
ATOM   6541  C   VAL A 131      54.519 -33.418 -19.851  1.00  0.00           C  
ATOM   6542  CB  VAL A 131      53.574 -32.297 -21.900  1.00  0.00           C  
ATOM   6543  O   VAL A 131      55.143 -32.625 -19.141  1.00  0.00           O  
ATOM   6544  CG1 VAL A 131      54.327 -33.255 -22.821  1.00  0.00           C  
ATOM   6545  CG2 VAL A 131      52.300 -31.792 -22.576  1.00  0.00           C  
ATOM   6546  N   TYR A 132      54.722 -34.682 -19.998  1.00  0.00           N  
ATOM   6547  CA  TYR A 132      55.980 -35.150 -19.428  1.00  0.00           C  
ATOM   6548  C   TYR A 132      56.583 -36.264 -20.276  1.00  0.00           C  
ATOM   6549  CB  TYR A 132      55.770 -35.643 -17.993  1.00  0.00           C  
ATOM   6550  O   TYR A 132      55.869 -36.943 -21.019  1.00  0.00           O  
ATOM   6551  CG  TYR A 132      54.829 -36.819 -17.887  1.00  0.00           C  
ATOM   6552  CD1 TYR A 132      53.449 -36.632 -17.875  1.00  0.00           C  
ATOM   6553  CD2 TYR A 132      55.319 -38.117 -17.797  1.00  0.00           C  
ATOM   6554  CE1 TYR A 132      52.578 -37.712 -17.775  1.00  0.00           C  
ATOM   6555  CE2 TYR A 132      54.457 -39.205 -17.696  1.00  0.00           C  
ATOM   6556  OH  TYR A 132      52.234 -40.066 -17.588  1.00  0.00           O  
ATOM   6557  CZ  TYR A 132      53.091 -38.993 -17.687  1.00  0.00           C  
ATOM   6558  N   TYR A 133      57.842 -36.453 -20.316  1.00  0.00           N  
ATOM   6559  CA  TYR A 133      58.608 -37.418 -21.095  1.00  0.00           C  
ATOM   6560  C   TYR A 133      59.249 -38.464 -20.191  1.00  0.00           C  
ATOM   6561  CB  TYR A 133      59.688 -36.709 -21.919  1.00  0.00           C  
ATOM   6562  O   TYR A 133      59.951 -38.122 -19.236  1.00  0.00           O  
ATOM   6563  CG  TYR A 133      60.637 -37.652 -22.616  1.00  0.00           C  
ATOM   6564  CD1 TYR A 133      61.917 -37.880 -22.114  1.00  0.00           C  
ATOM   6565  CD2 TYR A 133      60.259 -38.316 -23.777  1.00  0.00           C  
ATOM   6566  CE1 TYR A 133      62.797 -38.747 -22.754  1.00  0.00           C  
ATOM   6567  CE2 TYR A 133      61.130 -39.185 -24.426  1.00  0.00           C  
ATOM   6568  OH  TYR A 133      63.261 -40.254 -24.545  1.00  0.00           O  
ATOM   6569  CZ  TYR A 133      62.394 -39.394 -23.907  1.00  0.00           C  
ATOM   6570  N   HIS A 134      58.951 -39.815 -20.560  1.00  0.00           N  
ATOM   6571  CA  HIS A 134      59.528 -40.970 -19.882  1.00  0.00           C  
ATOM   6572  C   HIS A 134      59.422 -42.224 -20.743  1.00  0.00           C  
ATOM   6573  CB  HIS A 134      58.840 -41.199 -18.535  1.00  0.00           C  
ATOM   6574  O   HIS A 134      58.556 -42.312 -21.615  1.00  0.00           O  
ATOM   6575  CG  HIS A 134      57.816 -42.288 -18.561  1.00  0.00           C  
ATOM   6576  CD2 HIS A 134      56.465 -42.236 -18.623  1.00  0.00           C  
ATOM   6577  ND1 HIS A 134      58.150 -43.624 -18.518  1.00  0.00           N  
ATOM   6578  CE1 HIS A 134      57.044 -44.350 -18.554  1.00  0.00           C  
ATOM   6579  NE2 HIS A 134      56.008 -43.531 -18.617  1.00  0.00           N  
ATOM   6580  N   SER A 135      60.471 -43.242 -20.588  1.00  0.00           N  
ATOM   6581  CA  SER A 135      60.559 -44.535 -21.259  1.00  0.00           C  
ATOM   6582  C   SER A 135      60.443 -44.382 -22.772  1.00  0.00           C  
ATOM   6583  CB  SER A 135      59.469 -45.479 -20.749  1.00  0.00           C  
ATOM   6584  O   SER A 135      59.750 -45.161 -23.429  1.00  0.00           O  
ATOM   6585  OG  SER A 135      59.633 -45.736 -19.365  1.00  0.00           O  
ATOM   6586  N   LYS A 136      60.993 -43.264 -23.352  1.00  0.00           N  
ATOM   6587  CA  LYS A 136      61.041 -43.078 -24.799  1.00  0.00           C  
ATOM   6588  C   LYS A 136      59.680 -42.653 -25.344  1.00  0.00           C  
ATOM   6589  CB  LYS A 136      61.505 -44.361 -25.491  1.00  0.00           C  
ATOM   6590  O   LYS A 136      59.413 -42.792 -26.539  1.00  0.00           O  
ATOM   6591  CG  LYS A 136      62.865 -44.858 -25.025  1.00  0.00           C  
ATOM   6592  CD  LYS A 136      63.255 -46.156 -25.721  1.00  0.00           C  
ATOM   6593  CE  LYS A 136      64.562 -46.713 -25.175  1.00  0.00           C  
ATOM   6594  NZ  LYS A 136      64.938 -47.997 -25.840  1.00  0.00           N  
ATOM   6595  N   LYS A 137      58.859 -42.152 -24.414  1.00  0.00           N  
ATOM   6596  CA  LYS A 137      57.526 -41.690 -24.791  1.00  0.00           C  
ATOM   6597  C   LYS A 137      57.269 -40.277 -24.275  1.00  0.00           C  
ATOM   6598  CB  LYS A 137      56.456 -42.644 -24.259  1.00  0.00           C  
ATOM   6599  O   LYS A 137      57.782 -39.891 -23.223  1.00  0.00           O  
ATOM   6600  CG  LYS A 137      56.496 -44.030 -24.887  1.00  0.00           C  
ATOM   6601  CD  LYS A 137      55.349 -44.901 -24.392  1.00  0.00           C  
ATOM   6602  CE  LYS A 137      55.407 -46.299 -24.994  1.00  0.00           C  
ATOM   6603  NZ  LYS A 137      54.286 -47.158 -24.508  1.00  0.00           N  
ATOM   6604  N   VAL A 138      56.538 -39.444 -24.963  1.00  0.00           N  
ATOM   6605  CA  VAL A 138      55.979 -38.164 -24.541  1.00  0.00           C  
ATOM   6606  C   VAL A 138      54.526 -38.351 -24.112  1.00  0.00           C  
ATOM   6607  CB  VAL A 138      56.072 -37.106 -25.664  1.00  0.00           C  
ATOM   6608  O   VAL A 138      53.698 -38.825 -24.893  1.00  0.00           O  
ATOM   6609  CG1 VAL A 138      55.485 -35.774 -25.200  1.00  0.00           C  
ATOM   6610  CG2 VAL A 138      57.522 -36.929 -26.110  1.00  0.00           C  
ATOM   6611  N   HIS A 139      54.402 -37.969 -22.854  1.00  0.00           N  
ATOM   6612  CA  HIS A 139      53.094 -38.118 -22.227  1.00  0.00           C  
ATOM   6613  C   HIS A 139      52.378 -36.776 -22.121  1.00  0.00           C  
ATOM   6614  CB  HIS A 139      53.234 -38.748 -20.840  1.00  0.00           C  
ATOM   6615  O   HIS A 139      52.981 -35.774 -21.730  1.00  0.00           O  
ATOM   6616  CG  HIS A 139      53.953 -40.060 -20.847  1.00  0.00           C  
ATOM   6617  CD2 HIS A 139      55.274 -40.350 -20.783  1.00  0.00           C  
ATOM   6618  ND1 HIS A 139      53.296 -41.268 -20.931  1.00  0.00           N  
ATOM   6619  CE1 HIS A 139      54.185 -42.247 -20.917  1.00  0.00           C  
ATOM   6620  NE2 HIS A 139      55.392 -41.717 -20.828  1.00  0.00           N  
ATOM   6621  N   PHE A 140      51.137 -36.686 -22.584  1.00  0.00           N  
ATOM   6622  CA  PHE A 140      50.247 -35.534 -22.504  1.00  0.00           C  
ATOM   6623  C   PHE A 140      49.013 -35.860 -21.672  1.00  0.00           C  
ATOM   6624  CB  PHE A 140      49.830 -35.077 -23.905  1.00  0.00           C  
ATOM   6625  O   PHE A 140      48.276 -36.798 -21.985  1.00  0.00           O  
ATOM   6626  CG  PHE A 140      48.900 -33.894 -23.906  1.00  0.00           C  
ATOM   6627  CD1 PHE A 140      47.604 -34.012 -24.392  1.00  0.00           C  
ATOM   6628  CD2 PHE A 140      49.322 -32.663 -23.420  1.00  0.00           C  
ATOM   6629  CE1 PHE A 140      46.740 -32.919 -24.393  1.00  0.00           C  
ATOM   6630  CE2 PHE A 140      48.465 -31.566 -23.419  1.00  0.00           C  
ATOM   6631  CZ  PHE A 140      47.175 -31.696 -23.907  1.00  0.00           C  
ATOM   6632  N   GLU A 141      48.963 -35.070 -20.694  1.00  0.00           N  
ATOM   6633  CA  GLU A 141      47.814 -35.193 -19.803  1.00  0.00           C  
ATOM   6634  C   GLU A 141      47.027 -33.887 -19.733  1.00  0.00           C  
ATOM   6635  CB  GLU A 141      48.263 -35.612 -18.401  1.00  0.00           C  
ATOM   6636  O   GLU A 141      47.603 -32.820 -19.513  1.00  0.00           O  
ATOM   6637  CG  GLU A 141      48.786 -37.038 -18.323  1.00  0.00           C  
ATOM   6638  CD  GLU A 141      48.881 -37.566 -16.900  1.00  0.00           C  
ATOM   6639  OE1 GLU A 141      49.685 -38.493 -16.649  1.00  0.00           O  
ATOM   6640  OE2 GLU A 141      48.146 -37.049 -16.030  1.00  0.00           O  
ATOM   6641  N   TYR A 142      45.790 -33.907 -20.081  1.00  0.00           N  
ATOM   6642  CA  TYR A 142      44.941 -32.722 -20.134  1.00  0.00           C  
ATOM   6643  C   TYR A 142      43.577 -33.001 -19.514  1.00  0.00           C  
ATOM   6644  CB  TYR A 142      44.771 -32.247 -21.580  1.00  0.00           C  
ATOM   6645  O   TYR A 142      43.154 -34.155 -19.423  1.00  0.00           O  
ATOM   6646  CG  TYR A 142      43.969 -33.194 -22.439  1.00  0.00           C  
ATOM   6647  CD1 TYR A 142      44.566 -34.308 -23.026  1.00  0.00           C  
ATOM   6648  CD2 TYR A 142      42.614 -32.977 -22.667  1.00  0.00           C  
ATOM   6649  CE1 TYR A 142      43.831 -35.182 -23.821  1.00  0.00           C  
ATOM   6650  CE2 TYR A 142      41.870 -33.845 -23.460  1.00  0.00           C  
ATOM   6651  OH  TYR A 142      41.754 -35.805 -24.817  1.00  0.00           O  
ATOM   6652  CZ  TYR A 142      42.486 -34.943 -24.031  1.00  0.00           C  
ATOM   6653  N   LYS A 143      43.012 -32.008 -19.095  1.00  0.00           N  
ATOM   6654  CA  LYS A 143      41.660 -32.105 -18.552  1.00  0.00           C  
ATOM   6655  C   LYS A 143      40.616 -32.032 -19.663  1.00  0.00           C  
ATOM   6656  CB  LYS A 143      41.412 -30.999 -17.526  1.00  0.00           C  
ATOM   6657  O   LYS A 143      40.645 -31.119 -20.491  1.00  0.00           O  
ATOM   6658  CG  LYS A 143      41.830 -31.364 -16.109  1.00  0.00           C  
ATOM   6659  CD  LYS A 143      41.471 -30.264 -15.119  1.00  0.00           C  
ATOM   6660  CE  LYS A 143      41.983 -30.581 -13.720  1.00  0.00           C  
ATOM   6661  NZ  LYS A 143      41.703 -29.469 -12.763  1.00  0.00           N  
ATOM   6662  N   LYS A 144      40.004 -33.001 -20.035  1.00  0.00           N  
ATOM   6663  CA  LYS A 144      38.938 -32.958 -21.032  1.00  0.00           C  
ATOM   6664  C   LYS A 144      38.031 -31.750 -20.816  1.00  0.00           C  
ATOM   6665  CB  LYS A 144      38.114 -34.246 -20.993  1.00  0.00           C  
ATOM   6666  O   LYS A 144      37.715 -31.400 -19.677  1.00  0.00           O  
ATOM   6667  CG  LYS A 144      38.559 -35.296 -22.000  1.00  0.00           C  
ATOM   6668  CD  LYS A 144      37.651 -36.519 -21.969  1.00  0.00           C  
ATOM   6669  CE  LYS A 144      38.167 -37.622 -22.884  1.00  0.00           C  
ATOM   6670  NZ  LYS A 144      37.301 -38.837 -22.829  1.00  0.00           N  
ATOM   6671  N   SER A 145      37.804 -30.960 -21.857  1.00  0.00           N  
ATOM   6672  CA  SER A 145      36.921 -29.798 -21.834  1.00  0.00           C  
ATOM   6673  C   SER A 145      35.570 -30.143 -21.218  1.00  0.00           C  
ATOM   6674  CB  SER A 145      36.722 -29.249 -23.247  1.00  0.00           C  
ATOM   6675  O   SER A 145      34.897 -31.074 -21.666  1.00  0.00           O  
ATOM   6676  OG  SER A 145      36.905 -27.844 -23.271  1.00  0.00           O  
ATOM   6677  N   GLY A 146      35.285 -29.676 -19.953  1.00  0.00           N  
ATOM   6678  CA  GLY A 146      34.027 -29.827 -19.240  1.00  0.00           C  
ATOM   6679  C   GLY A 146      34.088 -30.861 -18.132  1.00  0.00           C  
ATOM   6680  O   GLY A 146      33.125 -31.034 -17.383  1.00  0.00           O  
ATOM   6681  N   THR A 147      35.282 -31.624 -18.001  1.00  0.00           N  
ATOM   6682  CA  THR A 147      35.512 -32.596 -16.938  1.00  0.00           C  
ATOM   6683  C   THR A 147      36.777 -32.255 -16.157  1.00  0.00           C  
ATOM   6684  CB  THR A 147      35.624 -34.025 -17.503  1.00  0.00           C  
ATOM   6685  O   THR A 147      37.600 -31.459 -16.615  1.00  0.00           O  
ATOM   6686  CG2 THR A 147      34.428 -34.361 -18.388  1.00  0.00           C  
ATOM   6687  OG1 THR A 147      36.824 -34.133 -18.278  1.00  0.00           O  
ATOM   6688  N   LYS A 148      36.695 -32.545 -14.680  1.00  0.00           N  
ATOM   6689  CA  LYS A 148      37.897 -32.470 -13.854  1.00  0.00           C  
ATOM   6690  C   LYS A 148      38.716 -33.753 -13.957  1.00  0.00           C  
ATOM   6691  CB  LYS A 148      37.530 -32.198 -12.395  1.00  0.00           C  
ATOM   6692  O   LYS A 148      39.663 -33.954 -13.194  1.00  0.00           O  
ATOM   6693  CG  LYS A 148      36.991 -30.798 -12.142  1.00  0.00           C  
ATOM   6694  CD  LYS A 148      36.905 -30.492 -10.652  1.00  0.00           C  
ATOM   6695  CE  LYS A 148      36.375 -29.088 -10.398  1.00  0.00           C  
ATOM   6696  NZ  LYS A 148      36.348 -28.761  -8.941  1.00  0.00           N  
ATOM   6697  N   VAL A 149      38.427 -34.643 -15.107  1.00  0.00           N  
ATOM   6698  CA  VAL A 149      39.133 -35.901 -15.324  1.00  0.00           C  
ATOM   6699  C   VAL A 149      40.323 -35.673 -16.254  1.00  0.00           C  
ATOM   6700  CB  VAL A 149      38.199 -36.983 -15.910  1.00  0.00           C  
ATOM   6701  O   VAL A 149      40.203 -34.979 -17.266  1.00  0.00           O  
ATOM   6702  CG1 VAL A 149      38.958 -38.290 -16.131  1.00  0.00           C  
ATOM   6703  CG2 VAL A 149      37.000 -37.208 -14.989  1.00  0.00           C  
ATOM   6704  N   TRP A 150      41.332 -36.126 -15.803  1.00  0.00           N  
ATOM   6705  CA  TRP A 150      42.571 -36.096 -16.574  1.00  0.00           C  
ATOM   6706  C   TRP A 150      42.559 -37.161 -17.666  1.00  0.00           C  
ATOM   6707  CB  TRP A 150      43.780 -36.301 -15.657  1.00  0.00           C  
ATOM   6708  O   TRP A 150      42.145 -38.298 -17.428  1.00  0.00           O  
ATOM   6709  CG  TRP A 150      44.066 -35.137 -14.756  1.00  0.00           C  
ATOM   6710  CD1 TRP A 150      43.635 -34.965 -13.470  1.00  0.00           C  
ATOM   6711  CD2 TRP A 150      44.843 -33.980 -15.077  1.00  0.00           C  
ATOM   6712  CE2 TRP A 150      44.842 -33.146 -13.937  1.00  0.00           C  
ATOM   6713  CE3 TRP A 150      45.543 -33.566 -16.219  1.00  0.00           C  
ATOM   6714  NE1 TRP A 150      44.098 -33.769 -12.972  1.00  0.00           N  
ATOM   6715  CH2 TRP A 150      46.190 -31.541 -15.037  1.00  0.00           C  
ATOM   6716  CZ2 TRP A 150      45.514 -31.922 -13.906  1.00  0.00           C  
ATOM   6717  CZ3 TRP A 150      46.211 -32.348 -16.187  1.00  0.00           C  
ATOM   6718  N   SER A 151      42.732 -36.822 -18.914  1.00  0.00           N  
ATOM   6719  CA  SER A 151      42.988 -37.694 -20.055  1.00  0.00           C  
ATOM   6720  C   SER A 151      44.467 -37.700 -20.426  1.00  0.00           C  
ATOM   6721  CB  SER A 151      42.153 -37.259 -21.261  1.00  0.00           C  
ATOM   6722  O   SER A 151      45.170 -36.710 -20.211  1.00  0.00           O  
ATOM   6723  OG  SER A 151      40.772 -37.455 -21.013  1.00  0.00           O  
ATOM   6724  N   TYR A 152      44.668 -38.967 -20.870  1.00  0.00           N  
ATOM   6725  CA  TYR A 152      46.075 -39.297 -21.071  1.00  0.00           C  
ATOM   6726  C   TYR A 152      46.325 -39.769 -22.499  1.00  0.00           C  
ATOM   6727  CB  TYR A 152      46.521 -40.376 -20.080  1.00  0.00           C  
ATOM   6728  O   TYR A 152      45.549 -40.557 -23.044  1.00  0.00           O  
ATOM   6729  CG  TYR A 152      47.791 -41.084 -20.485  1.00  0.00           C  
ATOM   6730  CD1 TYR A 152      47.748 -42.319 -21.128  1.00  0.00           C  
ATOM   6731  CD2 TYR A 152      49.036 -40.522 -20.224  1.00  0.00           C  
ATOM   6732  CE1 TYR A 152      48.916 -42.977 -21.501  1.00  0.00           C  
ATOM   6733  CE2 TYR A 152      50.210 -41.170 -20.593  1.00  0.00           C  
ATOM   6734  OH  TYR A 152      51.299 -43.041 -21.597  1.00  0.00           O  
ATOM   6735  CZ  TYR A 152      50.140 -42.395 -21.230  1.00  0.00           C  
ATOM   6736  N   THR A 153      47.301 -39.328 -23.224  1.00  0.00           N  
ATOM   6737  CA  THR A 153      47.847 -39.814 -24.487  1.00  0.00           C  
ATOM   6738  C   THR A 153      49.369 -39.706 -24.495  1.00  0.00           C  
ATOM   6739  CB  THR A 153      47.268 -39.035 -25.683  1.00  0.00           C  
ATOM   6740  O   THR A 153      49.946 -38.933 -23.727  1.00  0.00           O  
ATOM   6741  CG2 THR A 153      47.818 -37.613 -25.731  1.00  0.00           C  
ATOM   6742  OG1 THR A 153      47.614 -39.711 -26.898  1.00  0.00           O  
ATOM   6743  N   SER A 154      49.890 -40.736 -25.155  1.00  0.00           N  
ATOM   6744  CA  SER A 154      51.346 -40.772 -25.242  1.00  0.00           C  
ATOM   6745  C   SER A 154      51.806 -41.168 -26.641  1.00  0.00           C  
ATOM   6746  CB  SER A 154      51.921 -41.745 -24.212  1.00  0.00           C  
ATOM   6747  O   SER A 154      51.036 -41.741 -27.415  1.00  0.00           O  
ATOM   6748  OG  SER A 154      51.555 -43.079 -24.521  1.00  0.00           O  
ATOM   6749  N   LYS A 155      52.904 -40.810 -27.076  1.00  0.00           N  
ATOM   6750  CA  LYS A 155      53.571 -41.133 -28.334  1.00  0.00           C  
ATOM   6751  C   LYS A 155      55.007 -41.590 -28.093  1.00  0.00           C  
ATOM   6752  CB  LYS A 155      53.556 -39.928 -29.276  1.00  0.00           C  
ATOM   6753  O   LYS A 155      55.783 -40.894 -27.435  1.00  0.00           O  
ATOM   6754  CG  LYS A 155      54.209 -40.188 -30.625  1.00  0.00           C  
ATOM   6755  CD  LYS A 155      53.340 -41.079 -31.504  1.00  0.00           C  
ATOM   6756  CE  LYS A 155      53.925 -41.227 -32.902  1.00  0.00           C  
ATOM   6757  NZ  LYS A 155      53.058 -42.069 -33.779  1.00  0.00           N  
ATOM   6758  N   ASP A 156      55.209 -42.803 -28.668  1.00  0.00           N  
ATOM   6759  CA  ASP A 156      56.556 -43.363 -28.628  1.00  0.00           C  
ATOM   6760  C   ASP A 156      57.472 -42.661 -29.628  1.00  0.00           C  
ATOM   6761  CB  ASP A 156      56.521 -44.866 -28.913  1.00  0.00           C  
ATOM   6762  O   ASP A 156      57.245 -42.725 -30.838  1.00  0.00           O  
ATOM   6763  CG  ASP A 156      57.856 -45.547 -28.670  1.00  0.00           C  
ATOM   6764  OD1 ASP A 156      58.886 -44.848 -28.555  1.00  0.00           O  
ATOM   6765  OD2 ASP A 156      57.879 -46.795 -28.595  1.00  0.00           O  
ATOM   6766  N   ILE A 157      58.342 -41.917 -29.187  1.00  0.00           N  
ATOM   6767  CA  ILE A 157      59.210 -41.200 -30.115  1.00  0.00           C  
ATOM   6768  C   ILE A 157      60.602 -41.826 -30.108  1.00  0.00           C  
ATOM   6769  CB  ILE A 157      59.295 -39.698 -29.763  1.00  0.00           C  
ATOM   6770  O   ILE A 157      61.511 -41.342 -30.787  1.00  0.00           O  
ATOM   6771  CG1 ILE A 157      59.739 -39.516 -28.307  1.00  0.00           C  
ATOM   6772  CG2 ILE A 157      57.953 -39.006 -30.018  1.00  0.00           C  
ATOM   6773  CD1 ILE A 157      60.049 -38.073 -27.931  1.00  0.00           C  
ATOM   6774  N   GLY A 158      60.845 -43.024 -29.392  1.00  0.00           N  
ATOM   6775  CA  GLY A 158      62.131 -43.702 -29.390  1.00  0.00           C  
ATOM   6776  C   GLY A 158      63.239 -42.879 -28.759  1.00  0.00           C  
ATOM   6777  O   GLY A 158      62.972 -41.879 -28.090  1.00  0.00           O  
ATOM   6778  N   ASP A 159      64.439 -43.346 -28.758  1.00  0.00           N  
ATOM   6779  CA  ASP A 159      65.611 -42.691 -28.184  1.00  0.00           C  
ATOM   6780  C   ASP A 159      66.013 -41.467 -29.004  1.00  0.00           C  
ATOM   6781  CB  ASP A 159      66.783 -43.671 -28.094  1.00  0.00           C  
ATOM   6782  O   ASP A 159      66.501 -41.599 -30.128  1.00  0.00           O  
ATOM   6783  CG  ASP A 159      67.562 -43.547 -26.797  1.00  0.00           C  
ATOM   6784  OD1 ASP A 159      67.275 -42.629 -25.999  1.00  0.00           O  
ATOM   6785  OD2 ASP A 159      68.473 -44.373 -26.572  1.00  0.00           O  
ATOM   6786  N   VAL A 160      65.650 -40.356 -28.593  1.00  0.00           N  
ATOM   6787  CA  VAL A 160      65.880 -39.104 -29.306  1.00  0.00           C  
ATOM   6788  C   VAL A 160      67.182 -38.467 -28.826  1.00  0.00           C  
ATOM   6789  CB  VAL A 160      64.704 -38.120 -29.120  1.00  0.00           C  
ATOM   6790  O   VAL A 160      67.625 -38.717 -27.702  1.00  0.00           O  
ATOM   6791  CG1 VAL A 160      63.444 -38.649 -29.802  1.00  0.00           C  
ATOM   6792  CG2 VAL A 160      64.447 -37.872 -27.634  1.00  0.00           C  
ATOM   6793  N   ASP A 161      67.895 -37.757 -29.789  1.00  0.00           N  
ATOM   6794  CA  ASP A 161      69.185 -37.117 -29.546  1.00  0.00           C  
ATOM   6795  C   ASP A 161      69.017 -35.833 -28.737  1.00  0.00           C  
ATOM   6796  CB  ASP A 161      69.893 -36.817 -30.868  1.00  0.00           C  
ATOM   6797  O   ASP A 161      69.866 -35.500 -27.908  1.00  0.00           O  
ATOM   6798  CG  ASP A 161      70.242 -38.070 -31.652  1.00  0.00           C  
ATOM   6799  OD1 ASP A 161      70.615 -39.091 -31.036  1.00  0.00           O  
ATOM   6800  OD2 ASP A 161      70.144 -38.035 -32.898  1.00  0.00           O  
ATOM   6801  N   ALA A 162      67.999 -35.061 -28.877  1.00  0.00           N  
ATOM   6802  CA  ALA A 162      67.612 -33.840 -28.175  1.00  0.00           C  
ATOM   6803  C   ALA A 162      66.093 -33.721 -28.079  1.00  0.00           C  
ATOM   6804  CB  ALA A 162      68.196 -32.615 -28.874  1.00  0.00           C  
ATOM   6805  O   ALA A 162      65.377 -34.065 -29.022  1.00  0.00           O  
ATOM   6806  N   PHE A 163      65.635 -33.115 -26.908  1.00  0.00           N  
ATOM   6807  CA  PHE A 163      64.213 -33.162 -26.589  1.00  0.00           C  
ATOM   6808  C   PHE A 163      63.805 -31.952 -25.758  1.00  0.00           C  
ATOM   6809  CB  PHE A 163      63.872 -34.453 -25.839  1.00  0.00           C  
ATOM   6810  O   PHE A 163      64.529 -31.544 -24.847  1.00  0.00           O  
ATOM   6811  CG  PHE A 163      62.455 -34.507 -25.337  1.00  0.00           C  
ATOM   6812  CD1 PHE A 163      62.145 -34.108 -24.042  1.00  0.00           C  
ATOM   6813  CD2 PHE A 163      61.431 -34.958 -26.160  1.00  0.00           C  
ATOM   6814  CE1 PHE A 163      60.834 -34.157 -23.575  1.00  0.00           C  
ATOM   6815  CE2 PHE A 163      60.118 -35.009 -25.700  1.00  0.00           C  
ATOM   6816  CZ  PHE A 163      59.822 -34.609 -24.406  1.00  0.00           C  
ATOM   6817  N   THR A 164      62.748 -31.104 -26.045  1.00  0.00           N  
ATOM   6818  CA  THR A 164      62.180 -30.042 -25.222  1.00  0.00           C  
ATOM   6819  C   THR A 164      60.655 -30.081 -25.266  1.00  0.00           C  
ATOM   6820  CB  THR A 164      62.673 -28.656 -25.679  1.00  0.00           C  
ATOM   6821  O   THR A 164      60.067 -30.487 -26.270  1.00  0.00           O  
ATOM   6822  CG2 THR A 164      62.017 -28.244 -26.993  1.00  0.00           C  
ATOM   6823  OG1 THR A 164      62.355 -27.687 -24.673  1.00  0.00           O  
ATOM   6824  N   LEU A 165      60.103 -29.752 -24.159  1.00  0.00           N  
ATOM   6825  CA  LEU A 165      58.648 -29.769 -24.057  1.00  0.00           C  
ATOM   6826  C   LEU A 165      58.064 -28.398 -24.381  1.00  0.00           C  
ATOM   6827  CB  LEU A 165      58.214 -30.203 -22.655  1.00  0.00           C  
ATOM   6828  O   LEU A 165      58.714 -27.374 -24.161  1.00  0.00           O  
ATOM   6829  CG  LEU A 165      58.560 -31.637 -22.251  1.00  0.00           C  
ATOM   6830  CD1 LEU A 165      58.306 -31.845 -20.762  1.00  0.00           C  
ATOM   6831  CD2 LEU A 165      57.757 -32.635 -23.080  1.00  0.00           C  
ATOM   6832  N   MET A 166      56.940 -28.272 -25.076  1.00  0.00           N  
ATOM   6833  CA  MET A 166      56.133 -27.070 -25.267  1.00  0.00           C  
ATOM   6834  C   MET A 166      54.702 -27.295 -24.788  1.00  0.00           C  
ATOM   6835  CB  MET A 166      56.132 -26.650 -26.738  1.00  0.00           C  
ATOM   6836  O   MET A 166      54.335 -28.411 -24.416  1.00  0.00           O  
ATOM   6837  CG  MET A 166      55.477 -27.662 -27.664  1.00  0.00           C  
ATOM   6838  SD  MET A 166      55.431 -27.093 -29.408  1.00  0.00           S  
ATOM   6839  CE  MET A 166      57.155 -27.391 -29.888  1.00  0.00           C  
ATOM   6840  N   ASN A 167      54.012 -26.208 -24.636  1.00  0.00           N  
ATOM   6841  CA  ASN A 167      52.607 -26.347 -24.267  1.00  0.00           C  
ATOM   6842  C   ASN A 167      51.874 -27.303 -25.204  1.00  0.00           C  
ATOM   6843  CB  ASN A 167      51.917 -24.982 -24.255  1.00  0.00           C  
ATOM   6844  O   ASN A 167      51.803 -27.064 -26.411  1.00  0.00           O  
ATOM   6845  CG  ASN A 167      50.560 -25.019 -23.581  1.00  0.00           C  
ATOM   6846  ND2 ASN A 167      49.861 -23.890 -23.593  1.00  0.00           N  
ATOM   6847  OD1 ASN A 167      50.143 -26.053 -23.054  1.00  0.00           O  
ATOM   6848  N   ARG A 168      51.420 -28.545 -24.726  1.00  0.00           N  
ATOM   6849  CA  ARG A 168      50.612 -29.548 -25.410  1.00  0.00           C  
ATOM   6850  C   ARG A 168      51.426 -30.272 -26.478  1.00  0.00           C  
ATOM   6851  CB  ARG A 168      49.376 -28.905 -26.041  1.00  0.00           C  
ATOM   6852  O   ARG A 168      50.884 -30.686 -27.505  1.00  0.00           O  
ATOM   6853  CG  ARG A 168      48.392 -28.338 -25.029  1.00  0.00           C  
ATOM   6854  CD  ARG A 168      47.121 -27.835 -25.698  1.00  0.00           C  
ATOM   6855  NE  ARG A 168      46.099 -27.482 -24.717  1.00  0.00           N  
ATOM   6856  NH1 ARG A 168      44.561 -26.749 -26.278  1.00  0.00           N  
ATOM   6857  NH2 ARG A 168      44.052 -26.688 -24.043  1.00  0.00           N  
ATOM   6858  CZ  ARG A 168      44.906 -26.974 -25.015  1.00  0.00           C  
ATOM   6859  N   GLY A 169      52.677 -30.404 -26.334  1.00  0.00           N  
ATOM   6860  CA  GLY A 169      53.511 -31.116 -27.289  1.00  0.00           C  
ATOM   6861  C   GLY A 169      54.988 -31.069 -26.942  1.00  0.00           C  
ATOM   6862  O   GLY A 169      55.353 -30.787 -25.799  1.00  0.00           O  
ATOM   6863  N   ALA A 170      55.693 -31.482 -27.856  1.00  0.00           N  
ATOM   6864  CA  ALA A 170      57.139 -31.564 -27.665  1.00  0.00           C  
ATOM   6865  C   ALA A 170      57.876 -31.432 -28.994  1.00  0.00           C  
ATOM   6866  CB  ALA A 170      57.512 -32.877 -26.981  1.00  0.00           C  
ATOM   6867  O   ALA A 170      57.294 -31.652 -30.059  1.00  0.00           O  
ATOM   6868  N   VAL A 171      59.019 -30.939 -28.920  1.00  0.00           N  
ATOM   6869  CA  VAL A 171      59.970 -30.880 -30.025  1.00  0.00           C  
ATOM   6870  C   VAL A 171      61.158 -31.794 -29.734  1.00  0.00           C  
ATOM   6871  CB  VAL A 171      60.459 -29.436 -30.278  1.00  0.00           C  
ATOM   6872  O   VAL A 171      61.722 -31.760 -28.638  1.00  0.00           O  
ATOM   6873  CG1 VAL A 171      61.374 -29.381 -31.499  1.00  0.00           C  
ATOM   6874  CG2 VAL A 171      59.269 -28.494 -30.455  1.00  0.00           C  
ATOM   6875  N   TYR A 172      61.363 -32.645 -30.715  1.00  0.00           N  
ATOM   6876  CA  TYR A 172      62.500 -33.532 -30.496  1.00  0.00           C  
ATOM   6877  C   TYR A 172      63.346 -33.655 -31.758  1.00  0.00           C  
ATOM   6878  CB  TYR A 172      62.023 -34.918 -30.051  1.00  0.00           C  
ATOM   6879  O   TYR A 172      62.874 -33.367 -32.860  1.00  0.00           O  
ATOM   6880  CG  TYR A 172      61.283 -35.679 -31.124  1.00  0.00           C  
ATOM   6881  CD1 TYR A 172      59.901 -35.566 -31.257  1.00  0.00           C  
ATOM   6882  CD2 TYR A 172      61.963 -36.513 -32.005  1.00  0.00           C  
ATOM   6883  CE1 TYR A 172      59.214 -36.267 -32.243  1.00  0.00           C  
ATOM   6884  CE2 TYR A 172      61.286 -37.219 -32.994  1.00  0.00           C  
ATOM   6885  OH  TYR A 172      59.239 -37.785 -34.084  1.00  0.00           O  
ATOM   6886  CZ  TYR A 172      59.914 -37.089 -33.106  1.00  0.00           C  
ATOM   6887  N   CYS A 173      64.640 -34.137 -31.598  1.00  0.00           N  
ATOM   6888  CA  CYS A 173      65.626 -34.292 -32.662  1.00  0.00           C  
ATOM   6889  C   CYS A 173      66.310 -35.652 -32.577  1.00  0.00           C  
ATOM   6890  CB  CYS A 173      66.672 -33.180 -32.590  1.00  0.00           C  
ATOM   6891  O   CYS A 173      66.977 -35.956 -31.586  1.00  0.00           O  
ATOM   6892  SG  CYS A 173      67.909 -33.258 -33.905  1.00  0.00           S  
ATOM   6893  N   LYS A 174      66.211 -36.645 -33.598  1.00  0.00           N  
ATOM   6894  CA  LYS A 174      66.920 -37.905 -33.804  1.00  0.00           C  
ATOM   6895  C   LYS A 174      67.738 -37.871 -35.091  1.00  0.00           C  
ATOM   6896  CB  LYS A 174      65.936 -39.075 -33.839  1.00  0.00           C  
ATOM   6897  O   LYS A 174      68.969 -37.921 -35.052  1.00  0.00           O  
ATOM   6898  CG  LYS A 174      66.598 -40.442 -33.750  1.00  0.00           C  
ATOM   6899  CD  LYS A 174      65.565 -41.560 -33.681  1.00  0.00           C  
ATOM   6900  CE  LYS A 174      66.225 -42.932 -33.649  1.00  0.00           C  
ATOM   6901  NZ  LYS A 174      65.216 -44.030 -33.569  1.00  0.00           N  
ATOM   6902  N   ASN A 175      67.115 -37.697 -36.257  1.00  0.00           N  
ATOM   6903  CA  ASN A 175      67.672 -37.461 -37.585  1.00  0.00           C  
ATOM   6904  C   ASN A 175      67.090 -36.202 -38.222  1.00  0.00           C  
ATOM   6905  CB  ASN A 175      67.433 -38.672 -38.490  1.00  0.00           C  
ATOM   6906  O   ASN A 175      67.744 -35.558 -39.044  1.00  0.00           O  
ATOM   6907  CG  ASN A 175      68.183 -39.905 -38.025  1.00  0.00           C  
ATOM   6908  ND2 ASN A 175      67.672 -41.078 -38.379  1.00  0.00           N  
ATOM   6909  OD1 ASN A 175      69.213 -39.803 -37.353  1.00  0.00           O  
ATOM   6910  N   ASP A 176      65.950 -35.847 -37.722  1.00  0.00           N  
ATOM   6911  CA  ASP A 176      65.188 -34.676 -38.144  1.00  0.00           C  
ATOM   6912  C   ASP A 176      64.629 -33.921 -36.939  1.00  0.00           C  
ATOM   6913  CB  ASP A 176      64.051 -35.084 -39.083  1.00  0.00           C  
ATOM   6914  O   ASP A 176      64.520 -34.481 -35.846  1.00  0.00           O  
ATOM   6915  CG  ASP A 176      64.546 -35.645 -40.404  1.00  0.00           C  
ATOM   6916  OD1 ASP A 176      65.506 -35.090 -40.981  1.00  0.00           O  
ATOM   6917  OD2 ASP A 176      63.969 -36.649 -40.874  1.00  0.00           O  
ATOM   6918  N   LEU A 177      64.577 -32.558 -37.018  1.00  0.00           N  
ATOM   6919  CA  LEU A 177      63.883 -31.757 -36.015  1.00  0.00           C  
ATOM   6920  C   LEU A 177      62.372 -31.843 -36.202  1.00  0.00           C  
ATOM   6921  CB  LEU A 177      64.337 -30.297 -36.089  1.00  0.00           C  
ATOM   6922  O   LEU A 177      61.840 -31.379 -37.213  1.00  0.00           O  
ATOM   6923  CG  LEU A 177      63.903 -29.393 -34.933  1.00  0.00           C  
ATOM   6924  CD1 LEU A 177      64.572 -29.834 -33.636  1.00  0.00           C  
ATOM   6925  CD2 LEU A 177      64.230 -27.936 -35.242  1.00  0.00           C  
ATOM   6926  N   VAL A 178      61.807 -32.554 -35.186  1.00  0.00           N  
ATOM   6927  CA  VAL A 178      60.393 -32.891 -35.313  1.00  0.00           C  
ATOM   6928  C   VAL A 178      59.599 -32.222 -34.193  1.00  0.00           C  
ATOM   6929  CB  VAL A 178      60.169 -34.420 -35.284  1.00  0.00           C  
ATOM   6930  O   VAL A 178      60.042 -32.192 -33.042  1.00  0.00           O  
ATOM   6931  CG1 VAL A 178      58.683 -34.751 -35.417  1.00  0.00           C  
ATOM   6932  CG2 VAL A 178      60.972 -35.097 -36.393  1.00  0.00           C  
ATOM   6933  N   LEU A 179      58.538 -31.576 -34.550  1.00  0.00           N  
ATOM   6934  CA  LEU A 179      57.543 -31.022 -33.638  1.00  0.00           C  
ATOM   6935  C   LEU A 179      56.325 -31.935 -33.543  1.00  0.00           C  
ATOM   6936  CB  LEU A 179      57.114 -29.626 -34.096  1.00  0.00           C  
ATOM   6937  O   LEU A 179      55.746 -32.312 -34.564  1.00  0.00           O  
ATOM   6938  CG  LEU A 179      55.946 -28.993 -33.339  1.00  0.00           C  
ATOM   6939  CD1 LEU A 179      56.386 -28.569 -31.942  1.00  0.00           C  
ATOM   6940  CD2 LEU A 179      55.388 -27.804 -34.113  1.00  0.00           C  
ATOM   6941  N   ILE A 180      56.129 -32.368 -32.350  1.00  0.00           N  
ATOM   6942  CA  ILE A 180      54.926 -33.135 -32.044  1.00  0.00           C  
ATOM   6943  C   ILE A 180      54.031 -32.338 -31.098  1.00  0.00           C  
ATOM   6944  CB  ILE A 180      55.274 -34.507 -31.424  1.00  0.00           C  
ATOM   6945  O   ILE A 180      54.484 -31.875 -30.048  1.00  0.00           O  
ATOM   6946  CG1 ILE A 180      56.304 -35.240 -32.292  1.00  0.00           C  
ATOM   6947  CG2 ILE A 180      54.010 -35.353 -31.243  1.00  0.00           C  
ATOM   6948  CD1 ILE A 180      56.934 -36.450 -31.616  1.00  0.00           C  
ATOM   6949  N   ARG A 181      52.809 -32.091 -31.515  1.00  0.00           N  
ATOM   6950  CA  ARG A 181      51.829 -31.289 -30.789  1.00  0.00           C  
ATOM   6951  C   ARG A 181      50.479 -31.995 -30.730  1.00  0.00           C  
ATOM   6952  CB  ARG A 181      51.673 -29.913 -31.440  1.00  0.00           C  
ATOM   6953  O   ARG A 181      50.118 -32.735 -31.648  1.00  0.00           O  
ATOM   6954  CG  ARG A 181      51.028 -29.953 -32.817  1.00  0.00           C  
ATOM   6955  CD  ARG A 181      50.839 -28.556 -33.391  1.00  0.00           C  
ATOM   6956  NE  ARG A 181      50.224 -28.596 -34.715  1.00  0.00           N  
ATOM   6957  NH1 ARG A 181      48.827 -26.793 -34.348  1.00  0.00           N  
ATOM   6958  NH2 ARG A 181      48.792 -27.884 -36.364  1.00  0.00           N  
ATOM   6959  CZ  ARG A 181      49.283 -27.758 -35.139  1.00  0.00           C  
ATOM   6960  N   TRP A 182      49.902 -31.595 -29.693  1.00  0.00           N  
ATOM   6961  CA  TRP A 182      48.518 -32.006 -29.477  1.00  0.00           C  
ATOM   6962  C   TRP A 182      47.567 -30.826 -29.647  1.00  0.00           C  
ATOM   6963  CB  TRP A 182      48.350 -32.616 -28.083  1.00  0.00           C  
ATOM   6964  O   TRP A 182      47.834 -29.729 -29.152  1.00  0.00           O  
ATOM   6965  CG  TRP A 182      48.882 -34.013 -27.961  1.00  0.00           C  
ATOM   6966  CD1 TRP A 182      48.171 -35.177 -28.050  1.00  0.00           C  
ATOM   6967  CD2 TRP A 182      50.242 -34.390 -27.722  1.00  0.00           C  
ATOM   6968  CE2 TRP A 182      50.282 -35.802 -27.679  1.00  0.00           C  
ATOM   6969  CE3 TRP A 182      51.431 -33.672 -27.541  1.00  0.00           C  
ATOM   6970  NE1 TRP A 182      49.007 -36.256 -27.881  1.00  0.00           N  
ATOM   6971  CH2 TRP A 182      52.616 -35.781 -27.287  1.00  0.00           C  
ATOM   6972  CZ2 TRP A 182      51.467 -36.509 -27.461  1.00  0.00           C  
ATOM   6973  CZ3 TRP A 182      52.609 -34.377 -27.325  1.00  0.00           C  
ATOM   6974  N   ASP A 183      46.774 -30.807 -30.573  1.00  0.00           N  
ATOM   6975  CA  ASP A 183      45.835 -29.700 -30.733  1.00  0.00           C  
ATOM   6976  C   ASP A 183      44.850 -29.644 -29.568  1.00  0.00           C  
ATOM   6977  CB  ASP A 183      45.078 -29.825 -32.057  1.00  0.00           C  
ATOM   6978  O   ASP A 183      44.937 -30.444 -28.634  1.00  0.00           O  
ATOM   6979  CG  ASP A 183      44.121 -31.004 -32.083  1.00  0.00           C  
ATOM   6980  OD1 ASP A 183      43.868 -31.608 -31.018  1.00  0.00           O  
ATOM   6981  OD2 ASP A 183      43.616 -31.333 -33.179  1.00  0.00           O  
ATOM   6982  N   ALA A 184      44.141 -28.541 -29.425  1.00  0.00           N  
ATOM   6983  CA  ALA A 184      43.198 -28.268 -28.343  1.00  0.00           C  
ATOM   6984  C   ALA A 184      42.225 -29.428 -28.157  1.00  0.00           C  
ATOM   6985  CB  ALA A 184      42.434 -26.975 -28.617  1.00  0.00           C  
ATOM   6986  O   ALA A 184      41.668 -29.612 -27.072  1.00  0.00           O  
ATOM   6987  N   LEU A 185      42.135 -30.391 -29.154  1.00  0.00           N  
ATOM   6988  CA  LEU A 185      41.194 -31.505 -29.093  1.00  0.00           C  
ATOM   6989  C   LEU A 185      41.908 -32.799 -28.718  1.00  0.00           C  
ATOM   6990  CB  LEU A 185      40.477 -31.674 -30.435  1.00  0.00           C  
ATOM   6991  O   LEU A 185      41.276 -33.852 -28.606  1.00  0.00           O  
ATOM   6992  CG  LEU A 185      39.499 -30.565 -30.827  1.00  0.00           C  
ATOM   6993  CD1 LEU A 185      39.252 -30.583 -32.331  1.00  0.00           C  
ATOM   6994  CD2 LEU A 185      38.188 -30.714 -30.062  1.00  0.00           C  
ATOM   6995  N   GLY A 186      43.241 -32.733 -28.437  1.00  0.00           N  
ATOM   6996  CA  GLY A 186      44.031 -33.882 -28.024  1.00  0.00           C  
ATOM   6997  C   GLY A 186      44.574 -34.683 -29.192  1.00  0.00           C  
ATOM   6998  O   GLY A 186      45.091 -35.787 -29.007  1.00  0.00           O  
ATOM   6999  N   LYS A 187      44.294 -34.273 -30.523  1.00  0.00           N  
ATOM   7000  CA  LYS A 187      44.802 -34.917 -31.731  1.00  0.00           C  
ATOM   7001  C   LYS A 187      46.268 -34.565 -31.966  1.00  0.00           C  
ATOM   7002  CB  LYS A 187      43.965 -34.514 -32.946  1.00  0.00           C  
ATOM   7003  O   LYS A 187      46.654 -33.398 -31.874  1.00  0.00           O  
ATOM   7004  CG  LYS A 187      43.116 -35.641 -33.514  1.00  0.00           C  
ATOM   7005  CD  LYS A 187      42.392 -35.211 -34.784  1.00  0.00           C  
ATOM   7006  CE  LYS A 187      41.541 -36.338 -35.353  1.00  0.00           C  
ATOM   7007  NZ  LYS A 187      40.845 -35.927 -36.608  1.00  0.00           N  
ATOM   7008  N   LEU A 188      46.940 -35.624 -32.247  1.00  0.00           N  
ATOM   7009  CA  LEU A 188      48.383 -35.535 -32.441  1.00  0.00           C  
ATOM   7010  C   LEU A 188      48.713 -35.038 -33.845  1.00  0.00           C  
ATOM   7011  CB  LEU A 188      49.041 -36.896 -32.201  1.00  0.00           C  
ATOM   7012  O   LEU A 188      48.166 -35.539 -34.830  1.00  0.00           O  
ATOM   7013  CG  LEU A 188      50.570 -36.919 -32.197  1.00  0.00           C  
ATOM   7014  CD1 LEU A 188      51.100 -36.679 -30.787  1.00  0.00           C  
ATOM   7015  CD2 LEU A 188      51.087 -38.242 -32.750  1.00  0.00           C  
ATOM   7016  N   GLN A 189      49.532 -33.994 -33.936  1.00  0.00           N  
ATOM   7017  CA  GLN A 189      50.110 -33.445 -35.157  1.00  0.00           C  
ATOM   7018  C   GLN A 189      51.634 -33.413 -35.078  1.00  0.00           C  
ATOM   7019  CB  GLN A 189      49.569 -32.040 -35.424  1.00  0.00           C  
ATOM   7020  O   GLN A 189      52.200 -32.975 -34.075  1.00  0.00           O  
ATOM   7021  CG  GLN A 189      48.118 -32.017 -35.886  1.00  0.00           C  
ATOM   7022  CD  GLN A 189      47.772 -30.767 -36.672  1.00  0.00           C  
ATOM   7023  NE2 GLN A 189      46.550 -30.712 -37.191  1.00  0.00           N  
ATOM   7024  OE1 GLN A 189      48.596 -29.857 -36.812  1.00  0.00           O  
ATOM   7025  N   GLN A 190      52.109 -34.065 -36.098  1.00  0.00           N  
ATOM   7026  CA  GLN A 190      53.564 -34.118 -36.191  1.00  0.00           C  
ATOM   7027  C   GLN A 190      54.065 -33.365 -37.420  1.00  0.00           C  
ATOM   7028  CB  GLN A 190      54.047 -35.569 -36.231  1.00  0.00           C  
ATOM   7029  O   GLN A 190      53.545 -33.551 -38.522  1.00  0.00           O  
ATOM   7030  CG  GLN A 190      55.562 -35.713 -36.199  1.00  0.00           C  
ATOM   7031  CD  GLN A 190      56.014 -37.162 -36.218  1.00  0.00           C  
ATOM   7032  NE2 GLN A 190      57.076 -37.442 -36.967  1.00  0.00           N  
ATOM   7033  OE1 GLN A 190      55.415 -38.021 -35.564  1.00  0.00           O  
ATOM   7034  N   GLU A 191      54.990 -32.537 -37.240  1.00  0.00           N  
ATOM   7035  CA  GLU A 191      55.587 -31.732 -38.302  1.00  0.00           C  
ATOM   7036  C   GLU A 191      57.110 -31.732 -38.206  1.00  0.00           C  
ATOM   7037  CB  GLU A 191      55.056 -30.297 -38.252  1.00  0.00           C  
ATOM   7038  O   GLU A 191      57.668 -31.590 -37.116  1.00  0.00           O  
ATOM   7039  CG  GLU A 191      53.714 -30.113 -38.946  1.00  0.00           C  
ATOM   7040  CD  GLU A 191      53.400 -28.661 -39.269  1.00  0.00           C  
ATOM   7041  OE1 GLU A 191      52.369 -28.396 -39.928  1.00  0.00           O  
ATOM   7042  OE2 GLU A 191      54.191 -27.782 -38.861  1.00  0.00           O  
ATOM   7043  N   THR A 192      57.682 -32.075 -39.287  1.00  0.00           N  
ATOM   7044  CA  THR A 192      59.136 -31.989 -39.370  1.00  0.00           C  
ATOM   7045  C   THR A 192      59.578 -30.550 -39.620  1.00  0.00           C  
ATOM   7046  CB  THR A 192      59.687 -32.899 -40.483  1.00  0.00           C  
ATOM   7047  O   THR A 192      59.166 -29.930 -40.603  1.00  0.00           O  
ATOM   7048  CG2 THR A 192      61.212 -32.893 -40.494  1.00  0.00           C  
ATOM   7049  OG1 THR A 192      59.227 -34.239 -40.268  1.00  0.00           O  
ATOM   7050  N   LEU A 193      60.312 -29.926 -38.730  1.00  0.00           N  
ATOM   7051  CA  LEU A 193      60.728 -28.528 -38.777  1.00  0.00           C  
ATOM   7052  C   LEU A 193      61.991 -28.366 -39.617  1.00  0.00           C  
ATOM   7053  CB  LEU A 193      60.969 -27.992 -37.363  1.00  0.00           C  
ATOM   7054  O   LEU A 193      62.209 -27.312 -40.219  1.00  0.00           O  
ATOM   7055  CG  LEU A 193      59.769 -28.018 -36.415  1.00  0.00           C  
ATOM   7056  CD1 LEU A 193      60.176 -27.522 -35.032  1.00  0.00           C  
ATOM   7057  CD2 LEU A 193      58.627 -27.176 -36.976  1.00  0.00           C  
ATOM   7058  N   SER A 194      62.868 -29.454 -39.649  1.00  0.00           N  
ATOM   7059  CA  SER A 194      64.172 -29.413 -40.304  1.00  0.00           C  
ATOM   7060  C   SER A 194      64.058 -29.757 -41.785  1.00  0.00           C  
ATOM   7061  CB  SER A 194      65.145 -30.375 -39.622  1.00  0.00           C  
ATOM   7062  O   SER A 194      63.132 -30.460 -42.195  1.00  0.00           O  
ATOM   7063  OG  SER A 194      64.549 -31.648 -39.438  1.00  0.00           O  
ATOM   7064  N   ASP A 195      64.732 -29.069 -42.870  1.00  0.00           N  
ATOM   7065  CA  ASP A 195      64.813 -29.355 -44.299  1.00  0.00           C  
ATOM   7066  C   ASP A 195      65.975 -30.298 -44.606  1.00  0.00           C  
ATOM   7067  CB  ASP A 195      64.962 -28.059 -45.099  1.00  0.00           C  
ATOM   7068  O   ASP A 195      66.850 -30.507 -43.763  1.00  0.00           O  
ATOM   7069  CG  ASP A 195      66.129 -27.207 -44.634  1.00  0.00           C  
ATOM   7070  OD1 ASP A 195      66.763 -27.546 -43.611  1.00  0.00           O  
ATOM   7071  OD2 ASP A 195      66.415 -26.184 -45.294  1.00  0.00           O  
ATOM   7072  N   ALA A 196      65.953 -31.083 -45.798  1.00  0.00           N  
ATOM   7073  CA  ALA A 196      66.916 -32.082 -46.255  1.00  0.00           C  
ATOM   7074  C   ALA A 196      68.323 -31.496 -46.324  1.00  0.00           C  
ATOM   7075  CB  ALA A 196      66.504 -32.631 -47.619  1.00  0.00           C  
ATOM   7076  O   ALA A 196      69.305 -32.190 -46.050  1.00  0.00           O  
ATOM   7077  N   LYS A 197      68.471 -30.023 -46.551  1.00  0.00           N  
ATOM   7078  CA  LYS A 197      69.755 -29.389 -46.840  1.00  0.00           C  
ATOM   7079  C   LYS A 197      70.427 -28.901 -45.560  1.00  0.00           C  
ATOM   7080  CB  LYS A 197      69.571 -28.224 -47.813  1.00  0.00           C  
ATOM   7081  O   LYS A 197      71.655 -28.814 -45.491  1.00  0.00           O  
ATOM   7082  CG  LYS A 197      69.467 -28.645 -49.271  1.00  0.00           C  
ATOM   7083  CD  LYS A 197      69.425 -27.439 -50.200  1.00  0.00           C  
ATOM   7084  CE  LYS A 197      69.229 -27.856 -51.651  1.00  0.00           C  
ATOM   7085  NZ  LYS A 197      69.220 -26.678 -52.570  1.00  0.00           N  
ATOM   7086  N   SER A 198      69.729 -28.971 -44.396  1.00  0.00           N  
ATOM   7087  CA  SER A 198      70.283 -28.504 -43.129  1.00  0.00           C  
ATOM   7088  C   SER A 198      70.000 -29.492 -42.003  1.00  0.00           C  
ATOM   7089  CB  SER A 198      69.714 -27.131 -42.769  1.00  0.00           C  
ATOM   7090  O   SER A 198      69.286 -29.170 -41.052  1.00  0.00           O  
ATOM   7091  OG  SER A 198      68.297 -27.149 -42.804  1.00  0.00           O  
ATOM   7092  N   LYS A 199      70.049 -30.837 -42.243  1.00  0.00           N  
ATOM   7093  CA  LYS A 199      69.789 -31.878 -41.252  1.00  0.00           C  
ATOM   7094  C   LYS A 199      70.636 -31.670 -40.000  1.00  0.00           C  
ATOM   7095  CB  LYS A 199      70.059 -33.262 -41.844  1.00  0.00           C  
ATOM   7096  O   LYS A 199      71.855 -31.511 -40.089  1.00  0.00           O  
ATOM   7097  CG  LYS A 199      68.861 -33.878 -42.551  1.00  0.00           C  
ATOM   7098  CD  LYS A 199      69.157 -35.297 -43.019  1.00  0.00           C  
ATOM   7099  CE  LYS A 199      67.992 -35.881 -43.806  1.00  0.00           C  
ATOM   7100  NZ  LYS A 199      68.285 -37.266 -44.284  1.00  0.00           N  
ATOM   7101  N   PRO A 200      70.075 -31.245 -38.930  1.00  0.00           N  
ATOM   7102  CA  PRO A 200      70.765 -31.013 -37.659  1.00  0.00           C  
ATOM   7103  C   PRO A 200      71.589 -32.216 -37.207  1.00  0.00           C  
ATOM   7104  CB  PRO A 200      69.619 -30.738 -36.682  1.00  0.00           C  
ATOM   7105  O   PRO A 200      71.148 -33.359 -37.346  1.00  0.00           O  
ATOM   7106  CG  PRO A 200      68.375 -30.987 -37.472  1.00  0.00           C  
ATOM   7107  CD  PRO A 200      68.765 -31.316 -38.884  1.00  0.00           C  
ATOM   7108  N   SER A 201      72.918 -32.189 -37.179  1.00  0.00           N  
ATOM   7109  CA  SER A 201      73.701 -33.338 -36.736  1.00  0.00           C  
ATOM   7110  C   SER A 201      74.134 -33.185 -35.282  1.00  0.00           C  
ATOM   7111  CB  SER A 201      74.930 -33.525 -37.627  1.00  0.00           C  
ATOM   7112  O   SER A 201      75.210 -32.652 -35.003  1.00  0.00           O  
ATOM   7113  OG  SER A 201      75.704 -34.629 -37.190  1.00  0.00           O  
ATOM   7114  N   ILE A 202      73.360 -33.407 -34.362  1.00  0.00           N  
ATOM   7115  CA  ILE A 202      73.619 -33.390 -32.926  1.00  0.00           C  
ATOM   7116  C   ILE A 202      74.772 -34.335 -32.599  1.00  0.00           C  
ATOM   7117  CB  ILE A 202      72.360 -33.781 -32.120  1.00  0.00           C  
ATOM   7118  O   ILE A 202      75.453 -34.166 -31.584  1.00  0.00           O  
ATOM   7119  CG1 ILE A 202      71.272 -32.712 -32.276  1.00  0.00           C  
ATOM   7120  CG2 ILE A 202      72.709 -33.996 -30.644  1.00  0.00           C  
ATOM   7121  CD1 ILE A 202      69.908 -33.134 -31.747  1.00  0.00           C  
ATOM   7122  N   SER A 203      75.076 -35.273 -33.695  1.00  0.00           N  
ATOM   7123  CA  SER A 203      76.149 -36.235 -33.469  1.00  0.00           C  
ATOM   7124  C   SER A 203      77.518 -35.569 -33.567  1.00  0.00           C  
ATOM   7125  CB  SER A 203      76.059 -37.385 -34.473  1.00  0.00           C  
ATOM   7126  O   SER A 203      78.541 -36.198 -33.289  1.00  0.00           O  
ATOM   7127  OG  SER A 203      75.800 -36.895 -35.777  1.00  0.00           O  
ATOM   7128  N   ASP A 204      77.586 -34.285 -33.971  1.00  0.00           N  
ATOM   7129  CA  ASP A 204      78.846 -33.562 -34.113  1.00  0.00           C  
ATOM   7130  C   ASP A 204      79.595 -33.497 -32.784  1.00  0.00           C  
ATOM   7131  CB  ASP A 204      78.598 -32.150 -34.647  1.00  0.00           C  
ATOM   7132  O   ASP A 204      80.809 -33.287 -32.759  1.00  0.00           O  
ATOM   7133  CG  ASP A 204      78.305 -32.122 -36.136  1.00  0.00           C  
ATOM   7134  OD1 ASP A 204      78.552 -33.134 -36.826  1.00  0.00           O  
ATOM   7135  OD2 ASP A 204      77.825 -31.076 -36.626  1.00  0.00           O  
ATOM   7136  N   VAL A 205      78.908 -33.684 -31.716  1.00  0.00           N  
ATOM   7137  CA  VAL A 205      79.546 -33.683 -30.404  1.00  0.00           C  
ATOM   7138  C   VAL A 205      80.573 -34.810 -30.327  1.00  0.00           C  
ATOM   7139  CB  VAL A 205      78.508 -33.829 -29.268  1.00  0.00           C  
ATOM   7140  O   VAL A 205      81.517 -34.745 -29.537  1.00  0.00           O  
ATOM   7141  CG1 VAL A 205      78.499 -35.257 -28.725  1.00  0.00           C  
ATOM   7142  CG2 VAL A 205      78.798 -32.830 -28.149  1.00  0.00           C  
ATOM   7143  N   ASP A 206      80.349 -35.845 -31.283  1.00  0.00           N  
ATOM   7144  CA  ASP A 206      81.228 -37.010 -31.317  1.00  0.00           C  
ATOM   7145  C   ASP A 206      82.647 -36.615 -31.720  1.00  0.00           C  
ATOM   7146  CB  ASP A 206      80.682 -38.067 -32.280  1.00  0.00           C  
ATOM   7147  O   ASP A 206      83.605 -37.332 -31.422  1.00  0.00           O  
ATOM   7148  CG  ASP A 206      79.457 -38.783 -31.741  1.00  0.00           C  
ATOM   7149  OD1 ASP A 206      79.241 -38.781 -30.509  1.00  0.00           O  
ATOM   7150  OD2 ASP A 206      78.701 -39.358 -32.554  1.00  0.00           O  
ATOM   7151  N   THR A 207      82.741 -35.471 -32.378  1.00  0.00           N  
ATOM   7152  CA  THR A 207      84.034 -34.973 -32.833  1.00  0.00           C  
ATOM   7153  C   THR A 207      84.967 -34.730 -31.650  1.00  0.00           C  
ATOM   7154  CB  THR A 207      83.878 -33.673 -33.644  1.00  0.00           C  
ATOM   7155  O   THR A 207      86.189 -34.806 -31.791  1.00  0.00           O  
ATOM   7156  CG2 THR A 207      83.099 -33.918 -34.932  1.00  0.00           C  
ATOM   7157  OG1 THR A 207      83.180 -32.704 -32.852  1.00  0.00           O  
ATOM   7158  N   PHE A 208      84.391 -34.368 -30.422  1.00  0.00           N  
ATOM   7159  CA  PHE A 208      85.219 -34.175 -29.237  1.00  0.00           C  
ATOM   7160  C   PHE A 208      85.912 -35.474 -28.843  1.00  0.00           C  
ATOM   7161  CB  PHE A 208      84.375 -33.655 -28.069  1.00  0.00           C  
ATOM   7162  O   PHE A 208      87.078 -35.464 -28.442  1.00  0.00           O  
ATOM   7163  CG  PHE A 208      84.108 -32.175 -28.125  1.00  0.00           C  
ATOM   7164  CD1 PHE A 208      84.926 -31.280 -27.446  1.00  0.00           C  
ATOM   7165  CD2 PHE A 208      83.037 -31.678 -28.857  1.00  0.00           C  
ATOM   7166  CE1 PHE A 208      84.681 -29.910 -27.496  1.00  0.00           C  
ATOM   7167  CE2 PHE A 208      82.786 -30.310 -28.912  1.00  0.00           C  
ATOM   7168  CZ  PHE A 208      83.609 -29.428 -28.230  1.00  0.00           C  
ATOM   7169  N   PHE A 209      85.193 -36.553 -29.061  1.00  0.00           N  
ATOM   7170  CA  PHE A 209      85.712 -37.862 -28.683  1.00  0.00           C  
ATOM   7171  C   PHE A 209      86.586 -38.438 -29.791  1.00  0.00           C  
ATOM   7172  CB  PHE A 209      84.564 -38.826 -28.365  1.00  0.00           C  
ATOM   7173  O   PHE A 209      87.389 -39.342 -29.548  1.00  0.00           O  
ATOM   7174  CG  PHE A 209      83.585 -38.292 -27.355  1.00  0.00           C  
ATOM   7175  CD1 PHE A 209      84.009 -37.924 -26.084  1.00  0.00           C  
ATOM   7176  CD2 PHE A 209      82.241 -38.158 -27.676  1.00  0.00           C  
ATOM   7177  CE1 PHE A 209      83.105 -37.430 -25.146  1.00  0.00           C  
ATOM   7178  CE2 PHE A 209      81.332 -37.665 -26.745  1.00  0.00           C  
ATOM   7179  CZ  PHE A 209      81.765 -37.302 -25.480  1.00  0.00           C  
ATOM   7180  N   GLU A 210      86.491 -37.835 -31.016  1.00  0.00           N  
ATOM   7181  CA  GLU A 210      87.299 -38.206 -32.173  1.00  0.00           C  
ATOM   7182  C   GLU A 210      88.690 -37.583 -32.099  1.00  0.00           C  
ATOM   7183  CB  GLU A 210      86.604 -37.787 -33.471  1.00  0.00           C  
ATOM   7184  O   GLU A 210      89.682 -38.220 -32.460  1.00  0.00           O  
ATOM   7185  CG  GLU A 210      85.556 -38.779 -33.956  1.00  0.00           C  
ATOM   7186  CD  GLU A 210      84.863 -38.342 -35.236  1.00  0.00           C  
ATOM   7187  OE1 GLU A 210      83.901 -39.018 -35.667  1.00  0.00           O  
ATOM   7188  OE2 GLU A 210      85.285 -37.315 -35.814  1.00  0.00           O  
ATOM   7189  N   TYR A 211      88.736 -36.298 -31.573  1.00  0.00           N  
ATOM   7190  CA  TYR A 211      89.972 -35.531 -31.676  1.00  0.00           C  
ATOM   7191  C   TYR A 211      90.619 -35.352 -30.308  1.00  0.00           C  
ATOM   7192  CB  TYR A 211      89.705 -34.162 -32.310  1.00  0.00           C  
ATOM   7193  O   TYR A 211      91.781 -34.952 -30.211  1.00  0.00           O  
ATOM   7194  CG  TYR A 211      89.269 -34.237 -33.753  1.00  0.00           C  
ATOM   7195  CD1 TYR A 211      90.030 -34.924 -34.697  1.00  0.00           C  
ATOM   7196  CD2 TYR A 211      88.097 -33.620 -34.177  1.00  0.00           C  
ATOM   7197  CE1 TYR A 211      89.633 -34.993 -36.028  1.00  0.00           C  
ATOM   7198  CE2 TYR A 211      87.690 -33.682 -35.505  1.00  0.00           C  
ATOM   7199  OH  TYR A 211      88.066 -34.436 -37.739  1.00  0.00           O  
ATOM   7200  CZ  TYR A 211      88.464 -34.371 -36.422  1.00  0.00           C  
ATOM   7201  N   ILE A 212      89.868 -35.652 -29.188  1.00  0.00           N  
ATOM   7202  CA  ILE A 212      90.415 -35.566 -27.838  1.00  0.00           C  
ATOM   7203  C   ILE A 212      90.524 -36.964 -27.236  1.00  0.00           C  
ATOM   7204  CB  ILE A 212      89.550 -34.659 -26.935  1.00  0.00           C  
ATOM   7205  O   ILE A 212      89.581 -37.755 -27.311  1.00  0.00           O  
ATOM   7206  CG1 ILE A 212      89.517 -33.229 -27.488  1.00  0.00           C  
ATOM   7207  CG2 ILE A 212      90.070 -34.677 -25.495  1.00  0.00           C  
ATOM   7208  CD1 ILE A 212      88.604 -32.287 -26.715  1.00  0.00           C  
ATOM   7209  N   ASP A 213      91.667 -37.270 -26.829  1.00  0.00           N  
ATOM   7210  CA  ASP A 213      91.965 -38.543 -26.180  1.00  0.00           C  
ATOM   7211  C   ASP A 213      91.400 -38.582 -24.762  1.00  0.00           C  
ATOM   7212  CB  ASP A 213      93.475 -38.791 -26.151  1.00  0.00           C  
ATOM   7213  O   ASP A 213      91.953 -37.963 -23.850  1.00  0.00           O  
ATOM   7214  CG  ASP A 213      93.840 -40.167 -25.623  1.00  0.00           C  
ATOM   7215  OD1 ASP A 213      92.938 -41.017 -25.459  1.00  0.00           O  
ATOM   7216  OD2 ASP A 213      95.041 -40.403 -25.365  1.00  0.00           O  
ATOM   7217  N   VAL A 214      90.246 -39.217 -24.488  1.00  0.00           N  
ATOM   7218  CA  VAL A 214      89.622 -39.404 -23.183  1.00  0.00           C  
ATOM   7219  C   VAL A 214      90.051 -40.746 -22.593  1.00  0.00           C  
ATOM   7220  CB  VAL A 214      88.082 -39.330 -23.274  1.00  0.00           C  
ATOM   7221  O   VAL A 214      89.810 -41.799 -23.188  1.00  0.00           O  
ATOM   7222  CG1 VAL A 214      87.455 -39.395 -21.883  1.00  0.00           C  
ATOM   7223  CG2 VAL A 214      87.651 -38.056 -23.999  1.00  0.00           C  
ATOM   7224  N   GLN A 215      90.785 -40.708 -21.492  1.00  0.00           N  
ATOM   7225  CA  GLN A 215      91.302 -41.892 -20.813  1.00  0.00           C  
ATOM   7226  C   GLN A 215      90.650 -42.070 -19.445  1.00  0.00           C  
ATOM   7227  CB  GLN A 215      92.821 -41.805 -20.663  1.00  0.00           C  
ATOM   7228  O   GLN A 215      90.265 -41.090 -18.803  1.00  0.00           O  
ATOM   7229  CG  GLN A 215      93.570 -41.775 -21.989  1.00  0.00           C  
ATOM   7230  CD  GLN A 215      95.077 -41.773 -21.812  1.00  0.00           C  
ATOM   7231  NE2 GLN A 215      95.800 -42.059 -22.889  1.00  0.00           N  
ATOM   7232  OE1 GLN A 215      95.586 -41.515 -20.717  1.00  0.00           O  
ATOM   7233  N   GLY A 216      90.334 -43.325 -19.097  1.00  0.00           N  
ATOM   7234  CA  GLY A 216      89.871 -43.667 -17.762  1.00  0.00           C  
ATOM   7235  C   GLY A 216      90.873 -43.321 -16.677  1.00  0.00           C  
ATOM   7236  O   GLY A 216      92.077 -43.254 -16.935  1.00  0.00           O  
ATOM   7237  N   THR A 217      90.444 -42.876 -15.584  1.00  0.00           N  
ATOM   7238  CA  THR A 217      91.208 -42.418 -14.429  1.00  0.00           C  
ATOM   7239  C   THR A 217      92.249 -43.457 -14.023  1.00  0.00           C  
ATOM   7240  CB  THR A 217      90.285 -42.117 -13.233  1.00  0.00           C  
ATOM   7241  O   THR A 217      93.388 -43.111 -13.704  1.00  0.00           O  
ATOM   7242  CG2 THR A 217      91.030 -41.353 -12.143  1.00  0.00           C  
ATOM   7243  OG1 THR A 217      89.174 -41.331 -13.680  1.00  0.00           O  
ATOM   7244  N   PHE A 218      91.958 -44.707 -14.216  1.00  0.00           N  
ATOM   7245  CA  PHE A 218      92.815 -45.815 -13.810  1.00  0.00           C  
ATOM   7246  C   PHE A 218      93.043 -46.777 -14.969  1.00  0.00           C  
ATOM   7247  CB  PHE A 218      92.202 -46.562 -12.621  1.00  0.00           C  
ATOM   7248  O   PHE A 218      92.333 -47.776 -15.103  1.00  0.00           O  
ATOM   7249  CG  PHE A 218      91.927 -45.684 -11.429  1.00  0.00           C  
ATOM   7250  CD1 PHE A 218      92.958 -45.289 -10.586  1.00  0.00           C  
ATOM   7251  CD2 PHE A 218      90.635 -45.255 -11.153  1.00  0.00           C  
ATOM   7252  CE1 PHE A 218      92.706 -44.477  -9.483  1.00  0.00           C  
ATOM   7253  CE2 PHE A 218      90.375 -44.443 -10.052  1.00  0.00           C  
ATOM   7254  CZ  PHE A 218      91.412 -44.056  -9.218  1.00  0.00           C  
ATOM   7255  N   PRO A 219      93.988 -46.580 -15.867  1.00  0.00           N  
ATOM   7256  CA  PRO A 219      94.183 -47.378 -17.080  1.00  0.00           C  
ATOM   7257  C   PRO A 219      94.557 -48.828 -16.779  1.00  0.00           C  
ATOM   7258  CB  PRO A 219      95.328 -46.656 -17.796  1.00  0.00           C  
ATOM   7259  O   PRO A 219      94.343 -49.710 -17.614  1.00  0.00           O  
ATOM   7260  CG  PRO A 219      95.783 -45.610 -16.830  1.00  0.00           C  
ATOM   7261  CD  PRO A 219      94.840 -45.597 -15.662  1.00  0.00           C  
ATOM   7262  N   GLU A 220      95.061 -48.966 -15.537  1.00  0.00           N  
ATOM   7263  CA  GLU A 220      95.470 -50.306 -15.128  1.00  0.00           C  
ATOM   7264  C   GLU A 220      94.265 -51.233 -14.992  1.00  0.00           C  
ATOM   7265  CB  GLU A 220      96.245 -50.254 -13.809  1.00  0.00           C  
ATOM   7266  O   GLU A 220      94.390 -52.449 -15.151  1.00  0.00           O  
ATOM   7267  CG  GLU A 220      96.363 -48.856 -13.220  1.00  0.00           C  
ATOM   7268  CD  GLU A 220      97.788 -48.327 -13.209  1.00  0.00           C  
ATOM   7269  OE1 GLU A 220      98.017 -47.208 -12.697  1.00  0.00           O  
ATOM   7270  OE2 GLU A 220      98.684 -49.038 -13.718  1.00  0.00           O  
ATOM   7271  N   ASP A 221      93.049 -50.633 -14.810  1.00  0.00           N  
ATOM   7272  CA  ASP A 221      91.795 -51.379 -14.778  1.00  0.00           C  
ATOM   7273  C   ASP A 221      90.997 -51.168 -16.063  1.00  0.00           C  
ATOM   7274  CB  ASP A 221      90.957 -50.969 -13.565  1.00  0.00           C  
ATOM   7275  O   ASP A 221      90.186 -50.244 -16.151  1.00  0.00           O  
ATOM   7276  CG  ASP A 221      89.982 -52.047 -13.126  1.00  0.00           C  
ATOM   7277  OD1 ASP A 221      89.619 -52.914 -13.950  1.00  0.00           O  
ATOM   7278  OD2 ASP A 221      89.570 -52.027 -11.946  1.00  0.00           O  
ATOM   7279  N   GLU A 222      91.534 -51.840 -17.018  1.00  0.00           N  
ATOM   7280  CA  GLU A 222      91.017 -51.650 -18.370  1.00  0.00           C  
ATOM   7281  C   GLU A 222      89.491 -51.648 -18.382  1.00  0.00           C  
ATOM   7282  CB  GLU A 222      91.549 -52.736 -19.307  1.00  0.00           C  
ATOM   7283  O   GLU A 222      88.872 -50.843 -19.082  1.00  0.00           O  
ATOM   7284  CG  GLU A 222      92.481 -52.212 -20.391  1.00  0.00           C  
ATOM   7285  CD  GLU A 222      92.897 -53.278 -21.392  1.00  0.00           C  
ATOM   7286  OE1 GLU A 222      93.612 -52.950 -22.366  1.00  0.00           O  
ATOM   7287  OE2 GLU A 222      92.503 -54.450 -21.202  1.00  0.00           O  
ATOM   7288  N   ALA A 223      88.838 -52.543 -17.572  1.00  0.00           N  
ATOM   7289  CA  ALA A 223      87.379 -52.617 -17.547  1.00  0.00           C  
ATOM   7290  C   ALA A 223      86.776 -51.357 -16.934  1.00  0.00           C  
ATOM   7291  CB  ALA A 223      86.923 -53.852 -16.775  1.00  0.00           C  
ATOM   7292  O   ALA A 223      85.803 -50.809 -17.456  1.00  0.00           O  
ATOM   7293  N   GLU A 224      87.340 -50.847 -15.807  1.00  0.00           N  
ATOM   7294  CA  GLU A 224      86.846 -49.683 -15.079  1.00  0.00           C  
ATOM   7295  C   GLU A 224      87.110 -48.395 -15.853  1.00  0.00           C  
ATOM   7296  CB  GLU A 224      87.487 -49.604 -13.691  1.00  0.00           C  
ATOM   7297  O   GLU A 224      86.268 -47.495 -15.878  1.00  0.00           O  
ATOM   7298  CG  GLU A 224      86.779 -48.652 -12.739  1.00  0.00           C  
ATOM   7299  CD  GLU A 224      85.943 -49.365 -11.688  1.00  0.00           C  
ATOM   7300  OE1 GLU A 224      85.187 -48.691 -10.953  1.00  0.00           O  
ATOM   7301  OE2 GLU A 224      86.047 -50.609 -11.598  1.00  0.00           O  
ATOM   7302  N   ALA A 225      88.314 -48.420 -16.422  1.00  0.00           N  
ATOM   7303  CA  ALA A 225      88.717 -47.268 -17.225  1.00  0.00           C  
ATOM   7304  C   ALA A 225      87.828 -47.119 -18.456  1.00  0.00           C  
ATOM   7305  CB  ALA A 225      90.180 -47.396 -17.641  1.00  0.00           C  
ATOM   7306  O   ALA A 225      87.412 -46.010 -18.799  1.00  0.00           O  
ATOM   7307  N   LYS A 226      87.630 -48.227 -19.195  1.00  0.00           N  
ATOM   7308  CA  LYS A 226      86.702 -48.245 -20.322  1.00  0.00           C  
ATOM   7309  C   LYS A 226      85.295 -47.852 -19.882  1.00  0.00           C  
ATOM   7310  CB  LYS A 226      86.680 -49.626 -20.978  1.00  0.00           C  
ATOM   7311  O   LYS A 226      84.606 -47.106 -20.580  1.00  0.00           O  
ATOM   7312  CG  LYS A 226      86.006 -49.653 -22.342  1.00  0.00           C  
ATOM   7313  CD  LYS A 226      86.232 -50.982 -23.051  1.00  0.00           C  
ATOM   7314  CE  LYS A 226      85.576 -51.002 -24.425  1.00  0.00           C  
ATOM   7315  NZ  LYS A 226      85.920 -52.241 -25.185  1.00  0.00           N  
ATOM   7316  N   LYS A 227      84.785 -48.401 -18.800  1.00  0.00           N  
ATOM   7317  CA  LYS A 227      83.468 -48.079 -18.259  1.00  0.00           C  
ATOM   7318  C   LYS A 227      83.363 -46.597 -17.913  1.00  0.00           C  
ATOM   7319  CB  LYS A 227      83.174 -48.928 -17.022  1.00  0.00           C  
ATOM   7320  O   LYS A 227      82.354 -45.954 -18.213  1.00  0.00           O  
ATOM   7321  CG  LYS A 227      81.765 -48.755 -16.473  1.00  0.00           C  
ATOM   7322  CD  LYS A 227      81.535 -49.619 -15.240  1.00  0.00           C  
ATOM   7323  CE  LYS A 227      80.158 -49.380 -14.637  1.00  0.00           C  
ATOM   7324  NZ  LYS A 227      79.922 -50.237 -13.437  1.00  0.00           N  
ATOM   7325  N   GLU A 228      84.374 -46.078 -17.198  1.00  0.00           N  
ATOM   7326  CA  GLU A 228      84.459 -44.668 -16.828  1.00  0.00           C  
ATOM   7327  C   GLU A 228      84.372 -43.769 -18.058  1.00  0.00           C  
ATOM   7328  CB  GLU A 228      85.757 -44.390 -16.065  1.00  0.00           C  
ATOM   7329  O   GLU A 228      83.641 -42.775 -18.056  1.00  0.00           O  
ATOM   7330  CG  GLU A 228      85.838 -42.988 -15.481  1.00  0.00           C  
ATOM   7331  CD  GLU A 228      87.173 -42.691 -14.816  1.00  0.00           C  
ATOM   7332  OE1 GLU A 228      87.406 -41.529 -14.413  1.00  0.00           O  
ATOM   7333  OE2 GLU A 228      87.993 -43.629 -14.697  1.00  0.00           O  
ATOM   7334  N   VAL A 229      85.166 -44.111 -19.036  1.00  0.00           N  
ATOM   7335  CA  VAL A 229      85.208 -43.327 -20.266  1.00  0.00           C  
ATOM   7336  C   VAL A 229      83.863 -43.417 -20.982  1.00  0.00           C  
ATOM   7337  CB  VAL A 229      86.343 -43.800 -21.201  1.00  0.00           C  
ATOM   7338  O   VAL A 229      83.327 -42.404 -21.439  1.00  0.00           O  
ATOM   7339  CG1 VAL A 229      86.236 -43.123 -22.566  1.00  0.00           C  
ATOM   7340  CG2 VAL A 229      87.706 -43.523 -20.569  1.00  0.00           C  
ATOM   7341  N   ASP A 230      83.399 -44.649 -21.151  1.00  0.00           N  
ATOM   7342  CA  ASP A 230      82.097 -44.844 -21.782  1.00  0.00           C  
ATOM   7343  C   ASP A 230      81.003 -44.094 -21.025  1.00  0.00           C  
ATOM   7344  CB  ASP A 230      81.756 -46.333 -21.860  1.00  0.00           C  
ATOM   7345  O   ASP A 230      80.112 -43.501 -21.637  1.00  0.00           O  
ATOM   7346  CG  ASP A 230      82.553 -47.069 -22.923  1.00  0.00           C  
ATOM   7347  OD1 ASP A 230      83.137 -46.412 -23.812  1.00  0.00           O  
ATOM   7348  OD2 ASP A 230      82.595 -48.317 -22.873  1.00  0.00           O  
ATOM   7349  N   ASP A 231      80.991 -44.086 -19.636  1.00  0.00           N  
ATOM   7350  CA  ASP A 231      80.008 -43.387 -18.814  1.00  0.00           C  
ATOM   7351  C   ASP A 231      80.109 -41.875 -19.002  1.00  0.00           C  
ATOM   7352  CB  ASP A 231      80.190 -43.747 -17.338  1.00  0.00           C  
ATOM   7353  O   ASP A 231      79.090 -41.187 -19.094  1.00  0.00           O  
ATOM   7354  CG  ASP A 231      79.686 -45.139 -17.000  1.00  0.00           C  
ATOM   7355  OD1 ASP A 231      79.023 -45.771 -17.851  1.00  0.00           O  
ATOM   7356  OD2 ASP A 231      79.950 -45.607 -15.871  1.00  0.00           O  
ATOM   7357  N   TYR A 232      81.366 -41.358 -18.960  1.00  0.00           N  
ATOM   7358  CA  TYR A 232      81.623 -39.940 -19.181  1.00  0.00           C  
ATOM   7359  C   TYR A 232      81.106 -39.498 -20.545  1.00  0.00           C  
ATOM   7360  CB  TYR A 232      83.121 -39.641 -19.068  1.00  0.00           C  
ATOM   7361  O   TYR A 232      80.452 -38.460 -20.661  1.00  0.00           O  
ATOM   7362  CG  TYR A 232      83.474 -38.197 -19.333  1.00  0.00           C  
ATOM   7363  CD1 TYR A 232      84.005 -37.803 -20.559  1.00  0.00           C  
ATOM   7364  CD2 TYR A 232      83.277 -37.225 -18.358  1.00  0.00           C  
ATOM   7365  CE1 TYR A 232      84.333 -36.474 -20.807  1.00  0.00           C  
ATOM   7366  CE2 TYR A 232      83.602 -35.893 -18.595  1.00  0.00           C  
ATOM   7367  OH  TYR A 232      84.451 -34.211 -20.060  1.00  0.00           O  
ATOM   7368  CZ  TYR A 232      84.128 -35.528 -19.821  1.00  0.00           C  
ATOM   7369  N   LYS A 233      81.517 -40.305 -21.652  1.00  0.00           N  
ATOM   7370  CA  LYS A 233      81.039 -40.005 -22.999  1.00  0.00           C  
ATOM   7371  C   LYS A 233      79.514 -39.980 -23.048  1.00  0.00           C  
ATOM   7372  CB  LYS A 233      81.578 -41.028 -24.000  1.00  0.00           C  
ATOM   7373  O   LYS A 233      78.922 -39.076 -23.642  1.00  0.00           O  
ATOM   7374  CG  LYS A 233      83.056 -40.859 -24.322  1.00  0.00           C  
ATOM   7375  CD  LYS A 233      83.516 -41.856 -25.378  1.00  0.00           C  
ATOM   7376  CE  LYS A 233      85.003 -41.714 -25.673  1.00  0.00           C  
ATOM   7377  NZ  LYS A 233      85.450 -42.664 -26.734  1.00  0.00           N  
ATOM   7378  N   ARG A 234      78.952 -40.936 -22.465  1.00  0.00           N  
ATOM   7379  CA  ARG A 234      77.499 -41.064 -22.420  1.00  0.00           C  
ATOM   7380  C   ARG A 234      76.869 -39.890 -21.679  1.00  0.00           C  
ATOM   7381  CB  ARG A 234      77.096 -42.382 -21.754  1.00  0.00           C  
ATOM   7382  O   ARG A 234      75.918 -39.278 -22.170  1.00  0.00           O  
ATOM   7383  CG  ARG A 234      75.593 -42.601 -21.683  1.00  0.00           C  
ATOM   7384  CD  ARG A 234      75.245 -43.898 -20.966  1.00  0.00           C  
ATOM   7385  NE  ARG A 234      75.806 -43.936 -19.618  1.00  0.00           N  
ATOM   7386  NH1 ARG A 234      74.099 -42.716 -18.651  1.00  0.00           N  
ATOM   7387  NH2 ARG A 234      75.844 -43.468 -17.370  1.00  0.00           N  
ATOM   7388  CZ  ARG A 234      75.248 -43.373 -18.549  1.00  0.00           C  
ATOM   7389  N   ASP A 235      77.357 -39.483 -20.384  1.00  0.00           N  
ATOM   7390  CA  ASP A 235      76.820 -38.421 -19.539  1.00  0.00           C  
ATOM   7391  C   ASP A 235      76.953 -37.059 -20.217  1.00  0.00           C  
ATOM   7392  CB  ASP A 235      77.527 -38.405 -18.182  1.00  0.00           C  
ATOM   7393  O   ASP A 235      76.029 -36.245 -20.173  1.00  0.00           O  
ATOM   7394  CG  ASP A 235      77.115 -39.560 -17.286  1.00  0.00           C  
ATOM   7395  OD1 ASP A 235      76.121 -40.250 -17.597  1.00  0.00           O  
ATOM   7396  OD2 ASP A 235      77.790 -39.779 -16.256  1.00  0.00           O  
ATOM   7397  N   LEU A 236      78.185 -36.805 -20.726  1.00  0.00           N  
ATOM   7398  CA  LEU A 236      78.441 -35.540 -21.407  1.00  0.00           C  
ATOM   7399  C   LEU A 236      77.561 -35.401 -22.645  1.00  0.00           C  
ATOM   7400  CB  LEU A 236      79.916 -35.433 -21.801  1.00  0.00           C  
ATOM   7401  O   LEU A 236      76.985 -34.338 -22.886  1.00  0.00           O  
ATOM   7402  CG  LEU A 236      80.350 -34.120 -22.454  1.00  0.00           C  
ATOM   7403  CD1 LEU A 236      80.108 -32.951 -21.505  1.00  0.00           C  
ATOM   7404  CD2 LEU A 236      81.816 -34.186 -22.867  1.00  0.00           C  
ATOM   7405  N   LYS A 237      77.520 -36.504 -23.466  1.00  0.00           N  
ATOM   7406  CA  LYS A 237      76.632 -36.505 -24.626  1.00  0.00           C  
ATOM   7407  C   LYS A 237      75.191 -36.220 -24.215  1.00  0.00           C  
ATOM   7408  CB  LYS A 237      76.712 -37.843 -25.362  1.00  0.00           C  
ATOM   7409  O   LYS A 237      74.504 -35.421 -24.855  1.00  0.00           O  
ATOM   7410  CG  LYS A 237      77.836 -37.921 -26.384  1.00  0.00           C  
ATOM   7411  CD  LYS A 237      77.823 -39.249 -27.130  1.00  0.00           C  
ATOM   7412  CE  LYS A 237      79.016 -39.378 -28.067  1.00  0.00           C  
ATOM   7413  NZ  LYS A 237      79.011 -40.681 -28.796  1.00  0.00           N  
ATOM   7414  N   GLU A 238      74.803 -36.829 -23.162  1.00  0.00           N  
ATOM   7415  CA  GLU A 238      73.431 -36.680 -22.686  1.00  0.00           C  
ATOM   7416  C   GLU A 238      73.174 -35.265 -22.176  1.00  0.00           C  
ATOM   7417  CB  GLU A 238      73.131 -37.699 -21.583  1.00  0.00           C  
ATOM   7418  O   GLU A 238      72.126 -34.680 -22.457  1.00  0.00           O  
ATOM   7419  CG  GLU A 238      72.439 -38.959 -22.082  1.00  0.00           C  
ATOM   7420  CD  GLU A 238      72.131 -39.954 -20.974  1.00  0.00           C  
ATOM   7421  OE1 GLU A 238      71.574 -41.036 -21.267  1.00  0.00           O  
ATOM   7422  OE2 GLU A 238      72.449 -39.648 -19.803  1.00  0.00           O  
ATOM   7423  N   SER A 239      74.143 -34.713 -21.333  1.00  0.00           N  
ATOM   7424  CA  SER A 239      74.025 -33.365 -20.787  1.00  0.00           C  
ATOM   7425  C   SER A 239      73.958 -32.322 -21.898  1.00  0.00           C  
ATOM   7426  CB  SER A 239      75.200 -33.057 -19.859  1.00  0.00           C  
ATOM   7427  O   SER A 239      73.107 -31.431 -21.870  1.00  0.00           O  
ATOM   7428  OG  SER A 239      75.016 -31.811 -19.209  1.00  0.00           O  
ATOM   7429  N   LEU A 240      74.792 -32.396 -22.818  1.00  0.00           N  
ATOM   7430  CA  LEU A 240      74.858 -31.466 -23.940  1.00  0.00           C  
ATOM   7431  C   LEU A 240      73.638 -31.616 -24.843  1.00  0.00           C  
ATOM   7432  CB  LEU A 240      76.138 -31.693 -24.749  1.00  0.00           C  
ATOM   7433  O   LEU A 240      73.132 -30.628 -25.379  1.00  0.00           O  
ATOM   7434  CG  LEU A 240      77.433 -31.160 -24.134  1.00  0.00           C  
ATOM   7435  CD1 LEU A 240      78.641 -31.704 -24.889  1.00  0.00           C  
ATOM   7436  CD2 LEU A 240      77.437 -29.635 -24.134  1.00  0.00           C  
ATOM   7437  N   SER A 241      73.240 -32.812 -24.957  1.00  0.00           N  
ATOM   7438  CA  SER A 241      72.032 -33.080 -25.730  1.00  0.00           C  
ATOM   7439  C   SER A 241      70.794 -32.527 -25.031  1.00  0.00           C  
ATOM   7440  CB  SER A 241      71.867 -34.582 -25.964  1.00  0.00           C  
ATOM   7441  O   SER A 241      69.914 -31.955 -25.676  1.00  0.00           O  
ATOM   7442  OG  SER A 241      72.856 -35.063 -26.859  1.00  0.00           O  
ATOM   7443  N   ASP A 242      70.639 -32.695 -23.683  1.00  0.00           N  
ATOM   7444  CA  ASP A 242      69.470 -32.272 -22.920  1.00  0.00           C  
ATOM   7445  C   ASP A 242      69.268 -30.761 -23.017  1.00  0.00           C  
ATOM   7446  CB  ASP A 242      69.604 -32.691 -21.454  1.00  0.00           C  
ATOM   7447  O   ASP A 242      68.136 -30.276 -22.960  1.00  0.00           O  
ATOM   7448  CG  ASP A 242      69.251 -34.149 -21.220  1.00  0.00           C  
ATOM   7449  OD1 ASP A 242      68.739 -34.810 -22.150  1.00  0.00           O  
ATOM   7450  OD2 ASP A 242      69.483 -34.641 -20.095  1.00  0.00           O  
ATOM   7451  N   TYR A 243      70.286 -30.008 -23.226  1.00  0.00           N  
ATOM   7452  CA  TYR A 243      70.226 -28.552 -23.296  1.00  0.00           C  
ATOM   7453  C   TYR A 243      70.492 -28.063 -24.715  1.00  0.00           C  
ATOM   7454  CB  TYR A 243      71.235 -27.925 -22.330  1.00  0.00           C  
ATOM   7455  O   TYR A 243      70.857 -26.903 -24.920  1.00  0.00           O  
ATOM   7456  CG  TYR A 243      70.947 -28.216 -20.877  1.00  0.00           C  
ATOM   7457  CD1 TYR A 243      70.007 -27.470 -20.170  1.00  0.00           C  
ATOM   7458  CD2 TYR A 243      71.613 -29.238 -20.209  1.00  0.00           C  
ATOM   7459  CE1 TYR A 243      69.739 -27.733 -18.831  1.00  0.00           C  
ATOM   7460  CE2 TYR A 243      71.353 -29.510 -18.870  1.00  0.00           C  
ATOM   7461  OH  TYR A 243      70.155 -29.020 -16.865  1.00  0.00           O  
ATOM   7462  CZ  TYR A 243      70.416 -28.754 -18.190  1.00  0.00           C  
ATOM   7463  N   GLY A 244      70.580 -28.939 -25.652  1.00  0.00           N  
ATOM   7464  CA  GLY A 244      70.884 -28.645 -27.043  1.00  0.00           C  
ATOM   7465  C   GLY A 244      69.683 -28.148 -27.825  1.00  0.00           C  
ATOM   7466  O   GLY A 244      69.836 -27.524 -28.877  1.00  0.00           O  
ATOM   7467  N   LEU A 245      68.514 -28.375 -27.260  1.00  0.00           N  
ATOM   7468  CA  LEU A 245      67.249 -27.980 -27.871  1.00  0.00           C  
ATOM   7469  C   LEU A 245      66.380 -27.217 -26.876  1.00  0.00           C  
ATOM   7470  CB  LEU A 245      66.496 -29.209 -28.386  1.00  0.00           C  
ATOM   7471  O   LEU A 245      66.065 -27.730 -25.800  1.00  0.00           O  
ATOM   7472  CG  LEU A 245      65.176 -28.941 -29.110  1.00  0.00           C  
ATOM   7473  CD1 LEU A 245      65.429 -28.192 -30.414  1.00  0.00           C  
ATOM   7474  CD2 LEU A 245      64.434 -30.247 -29.373  1.00  0.00           C  
ATOM   7475  N   ILE A 246      66.065 -25.902 -27.082  1.00  0.00           N  
ATOM   7476  CA  ILE A 246      65.251 -25.100 -26.177  1.00  0.00           C  
ATOM   7477  C   ILE A 246      64.168 -24.369 -26.967  1.00  0.00           C  
ATOM   7478  CB  ILE A 246      66.112 -24.089 -25.387  1.00  0.00           C  
ATOM   7479  O   ILE A 246      64.327 -24.117 -28.164  1.00  0.00           O  
ATOM   7480  CG1 ILE A 246      66.840 -23.142 -26.348  1.00  0.00           C  
ATOM   7481  CG2 ILE A 246      67.106 -24.820 -24.480  1.00  0.00           C  
ATOM   7482  CD1 ILE A 246      67.458 -21.927 -25.669  1.00  0.00           C  
ATOM   7483  N   LEU A 247      63.134 -24.154 -26.355  1.00  0.00           N  
ATOM   7484  CA  LEU A 247      62.039 -23.337 -26.866  1.00  0.00           C  
ATOM   7485  C   LEU A 247      61.941 -22.020 -26.103  1.00  0.00           C  
ATOM   7486  CB  LEU A 247      60.713 -24.096 -26.768  1.00  0.00           C  
ATOM   7487  O   LEU A 247      61.783 -22.016 -24.880  1.00  0.00           O  
ATOM   7488  CG  LEU A 247      59.475 -23.369 -27.295  1.00  0.00           C  
ATOM   7489  CD1 LEU A 247      59.537 -23.249 -28.814  1.00  0.00           C  
ATOM   7490  CD2 LEU A 247      58.204 -24.094 -26.863  1.00  0.00           C  
ATOM   7491  N   TYR A 248      62.165 -20.911 -26.596  1.00  0.00           N  
ATOM   7492  CA  TYR A 248      62.057 -19.559 -26.058  1.00  0.00           C  
ATOM   7493  C   TYR A 248      61.004 -18.755 -26.811  1.00  0.00           C  
ATOM   7494  CB  TYR A 248      63.409 -18.843 -26.129  1.00  0.00           C  
ATOM   7495  O   TYR A 248      61.216 -18.365 -27.961  1.00  0.00           O  
ATOM   7496  CG  TYR A 248      63.368 -17.418 -25.634  1.00  0.00           C  
ATOM   7497  CD1 TYR A 248      63.683 -16.357 -26.480  1.00  0.00           C  
ATOM   7498  CD2 TYR A 248      63.015 -17.129 -24.320  1.00  0.00           C  
ATOM   7499  CE1 TYR A 248      63.649 -15.042 -26.028  1.00  0.00           C  
ATOM   7500  CE2 TYR A 248      62.977 -15.818 -23.858  1.00  0.00           C  
ATOM   7501  OH  TYR A 248      63.258 -13.483 -24.265  1.00  0.00           O  
ATOM   7502  CZ  TYR A 248      63.294 -14.783 -24.718  1.00  0.00           C  
ATOM   7503  N   ASN A 249      59.780 -18.508 -26.108  1.00  0.00           N  
ATOM   7504  CA  ASN A 249      58.627 -17.894 -26.759  1.00  0.00           C  
ATOM   7505  C   ASN A 249      58.202 -18.676 -27.999  1.00  0.00           C  
ATOM   7506  CB  ASN A 249      58.929 -16.440 -27.126  1.00  0.00           C  
ATOM   7507  O   ASN A 249      57.749 -19.816 -27.894  1.00  0.00           O  
ATOM   7508  CG  ASN A 249      59.123 -15.558 -25.908  1.00  0.00           C  
ATOM   7509  ND2 ASN A 249      59.843 -14.456 -26.082  1.00  0.00           N  
ATOM   7510  OD1 ASN A 249      58.631 -15.866 -24.819  1.00  0.00           O  
ATOM   7511  N   ASN A 250      58.573 -18.342 -29.281  1.00  0.00           N  
ATOM   7512  CA  ASN A 250      58.211 -19.094 -30.478  1.00  0.00           C  
ATOM   7513  C   ASN A 250      59.438 -19.441 -31.315  1.00  0.00           C  
ATOM   7514  CB  ASN A 250      57.199 -18.311 -31.317  1.00  0.00           C  
ATOM   7515  O   ASN A 250      59.326 -19.685 -32.518  1.00  0.00           O  
ATOM   7516  CG  ASN A 250      57.731 -16.964 -31.766  1.00  0.00           C  
ATOM   7517  ND2 ASN A 250      57.308 -16.523 -32.945  1.00  0.00           N  
ATOM   7518  OD1 ASN A 250      58.516 -16.326 -31.060  1.00  0.00           O  
ATOM   7519  N   VAL A 251      60.530 -19.396 -30.616  1.00  0.00           N  
ATOM   7520  CA  VAL A 251      61.783 -19.744 -31.278  1.00  0.00           C  
ATOM   7521  C   VAL A 251      62.266 -21.106 -30.785  1.00  0.00           C  
ATOM   7522  CB  VAL A 251      62.869 -18.673 -31.036  1.00  0.00           C  
ATOM   7523  O   VAL A 251      62.422 -21.318 -29.580  1.00  0.00           O  
ATOM   7524  CG1 VAL A 251      64.194 -19.095 -31.668  1.00  0.00           C  
ATOM   7525  CG2 VAL A 251      62.418 -17.321 -31.586  1.00  0.00           C  
ATOM   7526  N   VAL A 252      62.373 -22.041 -31.848  1.00  0.00           N  
ATOM   7527  CA  VAL A 252      63.017 -23.319 -31.562  1.00  0.00           C  
ATOM   7528  C   VAL A 252      64.509 -23.227 -31.873  1.00  0.00           C  
ATOM   7529  CB  VAL A 252      62.374 -24.471 -32.367  1.00  0.00           C  
ATOM   7530  O   VAL A 252      64.896 -22.952 -33.011  1.00  0.00           O  
ATOM   7531  CG1 VAL A 252      63.060 -25.799 -32.051  1.00  0.00           C  
ATOM   7532  CG2 VAL A 252      60.878 -24.556 -32.073  1.00  0.00           C  
ATOM   7533  N   ALA A 253      65.188 -23.320 -30.816  1.00  0.00           N  
ATOM   7534  CA  ALA A 253      66.634 -23.193 -30.981  1.00  0.00           C  
ATOM   7535  C   ALA A 253      67.329 -24.535 -30.774  1.00  0.00           C  
ATOM   7536  CB  ALA A 253      67.191 -22.153 -30.012  1.00  0.00           C  
ATOM   7537  O   ALA A 253      67.118 -25.201 -29.758  1.00  0.00           O  
ATOM   7538  N   LEU A 254      68.069 -24.937 -31.878  1.00  0.00           N  
ATOM   7539  CA  LEU A 254      68.855 -26.166 -31.847  1.00  0.00           C  
ATOM   7540  C   LEU A 254      70.342 -25.864 -31.999  1.00  0.00           C  
ATOM   7541  CB  LEU A 254      68.401 -27.122 -32.953  1.00  0.00           C  
ATOM   7542  O   LEU A 254      70.741 -25.126 -32.903  1.00  0.00           O  
ATOM   7543  CG  LEU A 254      69.144 -28.456 -33.043  1.00  0.00           C  
ATOM   7544  CD1 LEU A 254      68.686 -29.394 -31.931  1.00  0.00           C  
ATOM   7545  CD2 LEU A 254      68.930 -29.096 -34.410  1.00  0.00           C  
ATOM   7546  N   ARG A 255      71.066 -26.418 -31.144  1.00  0.00           N  
ATOM   7547  CA  ARG A 255      72.510 -26.212 -31.109  1.00  0.00           C  
ATOM   7548  C   ARG A 255      73.252 -27.461 -31.572  1.00  0.00           C  
ATOM   7549  CB  ARG A 255      72.964 -25.824 -29.700  1.00  0.00           C  
ATOM   7550  O   ARG A 255      72.920 -28.575 -31.162  1.00  0.00           O  
ATOM   7551  CG  ARG A 255      74.475 -25.770 -29.534  1.00  0.00           C  
ATOM   7552  CD  ARG A 255      75.007 -27.000 -28.811  1.00  0.00           C  
ATOM   7553  NE  ARG A 255      74.642 -26.994 -27.397  1.00  0.00           N  
ATOM   7554  NH1 ARG A 255      76.354 -28.397 -26.737  1.00  0.00           N  
ATOM   7555  NH2 ARG A 255      74.872 -27.584 -25.190  1.00  0.00           N  
ATOM   7556  CZ  ARG A 255      75.290 -27.658 -26.445  1.00  0.00           C  
ATOM   7557  N   THR A 256      74.453 -27.138 -32.468  1.00  0.00           N  
ATOM   7558  CA  THR A 256      75.452 -28.150 -32.793  1.00  0.00           C  
ATOM   7559  C   THR A 256      76.852 -27.663 -32.429  1.00  0.00           C  
ATOM   7560  CB  THR A 256      75.406 -28.520 -34.287  1.00  0.00           C  
ATOM   7561  O   THR A 256      77.176 -26.489 -32.621  1.00  0.00           O  
ATOM   7562  CG2 THR A 256      74.008 -28.966 -34.701  1.00  0.00           C  
ATOM   7563  OG1 THR A 256      75.782 -27.378 -35.068  1.00  0.00           O  
ATOM   7564  N   ILE A 257      77.559 -28.517 -31.822  1.00  0.00           N  
ATOM   7565  CA  ILE A 257      78.916 -28.192 -31.396  1.00  0.00           C  
ATOM   7566  C   ILE A 257      79.900 -29.189 -32.003  1.00  0.00           C  
ATOM   7567  CB  ILE A 257      79.038 -28.188 -29.856  1.00  0.00           C  
ATOM   7568  O   ILE A 257      79.707 -30.403 -31.900  1.00  0.00           O  
ATOM   7569  CG1 ILE A 257      80.413 -27.660 -29.431  1.00  0.00           C  
ATOM   7570  CG2 ILE A 257      78.792 -29.591 -29.291  1.00  0.00           C  
ATOM   7571  CD1 ILE A 257      80.512 -27.310 -27.952  1.00  0.00           C  
ATOM   7572  N   LYS A 258      80.933 -28.631 -32.648  1.00  0.00           N  
ATOM   7573  CA  LYS A 258      81.919 -29.430 -33.370  1.00  0.00           C  
ATOM   7574  C   LYS A 258      83.340 -29.000 -33.017  1.00  0.00           C  
ATOM   7575  CB  LYS A 258      81.698 -29.322 -34.879  1.00  0.00           C  
ATOM   7576  O   LYS A 258      83.613 -27.808 -32.862  1.00  0.00           O  
ATOM   7577  CG  LYS A 258      82.643 -30.180 -35.707  1.00  0.00           C  
ATOM   7578  CD  LYS A 258      82.395 -30.004 -37.200  1.00  0.00           C  
ATOM   7579  CE  LYS A 258      83.387 -30.807 -38.030  1.00  0.00           C  
ATOM   7580  NZ  LYS A 258      83.165 -30.618 -39.495  1.00  0.00           N  
ATOM   7581  N   LEU A 259      84.138 -29.933 -32.772  1.00  0.00           N  
ATOM   7582  CA  LEU A 259      85.574 -29.735 -32.610  1.00  0.00           C  
ATOM   7583  C   LEU A 259      86.321 -30.099 -33.889  1.00  0.00           C  
ATOM   7584  CB  LEU A 259      86.102 -30.571 -31.441  1.00  0.00           C  
ATOM   7585  O   LEU A 259      86.206 -31.223 -34.381  1.00  0.00           O  
ATOM   7586  CG  LEU A 259      87.597 -30.451 -31.143  1.00  0.00           C  
ATOM   7587  CD1 LEU A 259      87.924 -29.054 -30.626  1.00  0.00           C  
ATOM   7588  CD2 LEU A 259      88.029 -31.514 -30.138  1.00  0.00           C  
ATOM   7589  N   SER A 260      86.981 -29.126 -34.442  1.00  0.00           N  
ATOM   7590  CA  SER A 260      87.745 -29.361 -35.663  1.00  0.00           C  
ATOM   7591  C   SER A 260      89.075 -30.043 -35.361  1.00  0.00           C  
ATOM   7592  CB  SER A 260      87.993 -28.046 -36.403  1.00  0.00           C  
ATOM   7593  O   SER A 260      89.506 -30.091 -34.207  1.00  0.00           O  
ATOM   7594  OG  SER A 260      88.977 -27.273 -35.737  1.00  0.00           O  
ATOM   7595  N   PHE A 261      89.686 -30.702 -36.301  1.00  0.00           N  
ATOM   7596  CA  PHE A 261      90.967 -31.384 -36.165  1.00  0.00           C  
ATOM   7597  C   PHE A 261      92.049 -30.418 -35.697  1.00  0.00           C  
ATOM   7598  CB  PHE A 261      91.378 -32.028 -37.494  1.00  0.00           C  
ATOM   7599  O   PHE A 261      93.075 -30.840 -35.159  1.00  0.00           O  
ATOM   7600  CG  PHE A 261      91.974 -31.059 -38.479  1.00  0.00           C  
ATOM   7601  CD1 PHE A 261      91.171 -30.409 -39.408  1.00  0.00           C  
ATOM   7602  CD2 PHE A 261      93.338 -30.799 -38.475  1.00  0.00           C  
ATOM   7603  CE1 PHE A 261      91.721 -29.512 -40.321  1.00  0.00           C  
ATOM   7604  CE2 PHE A 261      93.894 -29.904 -39.385  1.00  0.00           C  
ATOM   7605  CZ  PHE A 261      93.084 -29.262 -40.308  1.00  0.00           C  
ATOM   7606  N   THR A 262      91.938 -29.036 -35.953  1.00  0.00           N  
ATOM   7607  CA  THR A 262      92.905 -28.030 -35.529  1.00  0.00           C  
ATOM   7608  C   THR A 262      92.699 -27.666 -34.062  1.00  0.00           C  
ATOM   7609  CB  THR A 262      92.807 -26.761 -36.395  1.00  0.00           C  
ATOM   7610  O   THR A 262      93.527 -26.974 -33.466  1.00  0.00           O  
ATOM   7611  CG2 THR A 262      93.137 -27.063 -37.853  1.00  0.00           C  
ATOM   7612  OG1 THR A 262      91.476 -26.237 -36.316  1.00  0.00           O  
ATOM   7613  N   GLY A 263      91.656 -28.177 -33.415  1.00  0.00           N  
ATOM   7614  CA  GLY A 263      91.379 -27.920 -32.011  1.00  0.00           C  
ATOM   7615  C   GLY A 263      90.426 -26.760 -31.793  1.00  0.00           C  
ATOM   7616  O   GLY A 263      90.240 -26.307 -30.662  1.00  0.00           O  
ATOM   7617  N   ARG A 264      89.815 -26.235 -32.748  1.00  0.00           N  
ATOM   7618  CA  ARG A 264      88.875 -25.121 -32.667  1.00  0.00           C  
ATOM   7619  C   ARG A 264      87.447 -25.623 -32.479  1.00  0.00           C  
ATOM   7620  CB  ARG A 264      88.964 -24.250 -33.922  1.00  0.00           C  
ATOM   7621  O   ARG A 264      86.996 -26.513 -33.203  1.00  0.00           O  
ATOM   7622  CG  ARG A 264      90.182 -23.341 -33.956  1.00  0.00           C  
ATOM   7623  CD  ARG A 264      90.150 -22.399 -35.151  1.00  0.00           C  
ATOM   7624  NE  ARG A 264      91.386 -21.630 -35.265  1.00  0.00           N  
ATOM   7625  NH1 ARG A 264      90.768 -20.532 -37.201  1.00  0.00           N  
ATOM   7626  NH2 ARG A 264      92.808 -20.114 -36.242  1.00  0.00           N  
ATOM   7627  CZ  ARG A 264      91.651 -20.760 -36.236  1.00  0.00           C  
ATOM   7628  N   ILE A 265      86.704 -25.057 -31.491  1.00  0.00           N  
ATOM   7629  CA  ILE A 265      85.316 -25.401 -31.203  1.00  0.00           C  
ATOM   7630  C   ILE A 265      84.383 -24.423 -31.915  1.00  0.00           C  
ATOM   7631  CB  ILE A 265      85.037 -25.397 -29.683  1.00  0.00           C  
ATOM   7632  O   ILE A 265      84.528 -23.206 -31.779  1.00  0.00           O  
ATOM   7633  CG1 ILE A 265      85.946 -26.405 -28.971  1.00  0.00           C  
ATOM   7634  CG2 ILE A 265      83.561 -25.697 -29.404  1.00  0.00           C  
ATOM   7635  CD1 ILE A 265      85.901 -26.314 -27.451  1.00  0.00           C  
ATOM   7636  N   THR A 266      83.623 -24.989 -32.614  1.00  0.00           N  
ATOM   7637  CA  THR A 266      82.616 -24.179 -33.289  1.00  0.00           C  
ATOM   7638  C   THR A 266      81.215 -24.549 -32.812  1.00  0.00           C  
ATOM   7639  CB  THR A 266      82.700 -24.343 -34.818  1.00  0.00           C  
ATOM   7640  O   THR A 266      80.868 -25.730 -32.744  1.00  0.00           O  
ATOM   7641  CG2 THR A 266      82.003 -23.190 -35.534  1.00  0.00           C  
ATOM   7642  OG1 THR A 266      84.077 -24.373 -35.214  1.00  0.00           O  
ATOM   7643  N   VAL A 267      80.485 -23.553 -32.314  1.00  0.00           N  
ATOM   7644  CA  VAL A 267      79.095 -23.707 -31.896  1.00  0.00           C  
ATOM   7645  C   VAL A 267      78.170 -23.080 -32.935  1.00  0.00           C  
ATOM   7646  CB  VAL A 267      78.846 -23.073 -30.509  1.00  0.00           C  
ATOM   7647  O   VAL A 267      78.279 -21.889 -33.235  1.00  0.00           O  
ATOM   7648  CG1 VAL A 267      77.396 -23.278 -30.074  1.00  0.00           C  
ATOM   7649  CG2 VAL A 267      79.806 -23.660 -29.475  1.00  0.00           C  
ATOM   7650  N   LYS A 268      77.443 -23.942 -33.399  1.00  0.00           N  
ATOM   7651  CA  LYS A 268      76.435 -23.480 -34.348  1.00  0.00           C  
ATOM   7652  C   LYS A 268      75.034 -23.566 -33.748  1.00  0.00           C  
ATOM   7653  CB  LYS A 268      76.501 -24.296 -35.641  1.00  0.00           C  
ATOM   7654  O   LYS A 268      74.629 -24.619 -33.253  1.00  0.00           O  
ATOM   7655  CG  LYS A 268      75.737 -23.678 -36.802  1.00  0.00           C  
ATOM   7656  CD  LYS A 268      75.937 -24.470 -38.088  1.00  0.00           C  
ATOM   7657  CE  LYS A 268      75.187 -23.843 -39.255  1.00  0.00           C  
ATOM   7658  NZ  LYS A 268      75.402 -24.602 -40.523  1.00  0.00           N  
ATOM   7659  N   VAL A 269      74.291 -22.485 -33.674  1.00  0.00           N  
ATOM   7660  CA  VAL A 269      72.929 -22.426 -33.156  1.00  0.00           C  
ATOM   7661  C   VAL A 269      71.945 -22.238 -34.308  1.00  0.00           C  
ATOM   7662  CB  VAL A 269      72.763 -21.289 -32.123  1.00  0.00           C  
ATOM   7663  O   VAL A 269      72.009 -21.241 -35.031  1.00  0.00           O  
ATOM   7664  CG1 VAL A 269      71.354 -21.295 -31.534  1.00  0.00           C  
ATOM   7665  CG2 VAL A 269      73.808 -21.418 -31.016  1.00  0.00           C  
ATOM   7666  N   LEU A 270      71.139 -23.223 -34.453  1.00  0.00           N  
ATOM   7667  CA  LEU A 270      70.076 -23.164 -35.450  1.00  0.00           C  
ATOM   7668  C   LEU A 270      68.782 -22.643 -34.834  1.00  0.00           C  
ATOM   7669  CB  LEU A 270      69.842 -24.546 -36.066  1.00  0.00           C  
ATOM   7670  O   LEU A 270      68.291 -23.198 -33.848  1.00  0.00           O  
ATOM   7671  CG  LEU A 270      71.041 -25.189 -36.764  1.00  0.00           C  
ATOM   7672  CD1 LEU A 270      70.863 -26.702 -36.838  1.00  0.00           C  
ATOM   7673  CD2 LEU A 270      71.229 -24.599 -38.157  1.00  0.00           C  
ATOM   7674  N   LEU A 271      68.305 -21.548 -35.285  1.00  0.00           N  
ATOM   7675  CA  LEU A 271      67.109 -20.891 -34.767  1.00  0.00           C  
ATOM   7676  C   LEU A 271      65.943 -21.039 -35.739  1.00  0.00           C  
ATOM   7677  CB  LEU A 271      67.384 -19.408 -34.503  1.00  0.00           C  
ATOM   7678  O   LEU A 271      66.072 -20.719 -36.922  1.00  0.00           O  
ATOM   7679  CG  LEU A 271      68.506 -19.092 -33.513  1.00  0.00           C  
ATOM   7680  CD1 LEU A 271      68.959 -17.644 -33.669  1.00  0.00           C  
ATOM   7681  CD2 LEU A 271      68.051 -19.365 -32.083  1.00  0.00           C  
ATOM   7682  N   TYR A 272      64.897 -21.610 -35.165  1.00  0.00           N  
ATOM   7683  CA  TYR A 272      63.660 -21.775 -35.921  1.00  0.00           C  
ATOM   7684  C   TYR A 272      62.547 -20.911 -35.341  1.00  0.00           C  
ATOM   7685  CB  TYR A 272      63.229 -23.245 -35.932  1.00  0.00           C  
ATOM   7686  O   TYR A 272      62.073 -21.162 -34.230  1.00  0.00           O  
ATOM   7687  CG  TYR A 272      64.276 -24.181 -36.484  1.00  0.00           C  
ATOM   7688  CD1 TYR A 272      64.268 -24.553 -37.827  1.00  0.00           C  
ATOM   7689  CD2 TYR A 272      65.275 -24.696 -35.665  1.00  0.00           C  
ATOM   7690  CE1 TYR A 272      65.230 -25.417 -38.340  1.00  0.00           C  
ATOM   7691  CE2 TYR A 272      66.242 -25.561 -36.167  1.00  0.00           C  
ATOM   7692  OH  TYR A 272      67.167 -26.770 -38.006  1.00  0.00           O  
ATOM   7693  CZ  TYR A 272      66.212 -25.914 -37.503  1.00  0.00           C  
ATOM   7694  N   LEU A 273      62.244 -19.858 -35.997  1.00  0.00           N  
ATOM   7695  CA  LEU A 273      61.170 -18.962 -35.581  1.00  0.00           C  
ATOM   7696  C   LEU A 273      59.817 -19.476 -36.059  1.00  0.00           C  
ATOM   7697  CB  LEU A 273      61.412 -17.549 -36.120  1.00  0.00           C  
ATOM   7698  O   LEU A 273      59.585 -19.598 -37.264  1.00  0.00           O  
ATOM   7699  CG  LEU A 273      60.408 -16.479 -35.690  1.00  0.00           C  
ATOM   7700  CD1 LEU A 273      60.482 -16.257 -34.183  1.00  0.00           C  
ATOM   7701  CD2 LEU A 273      60.661 -15.176 -36.441  1.00  0.00           C  
ATOM   7702  N   LEU A 274      59.008 -19.832 -35.101  1.00  0.00           N  
ATOM   7703  CA  LEU A 274      57.707 -20.416 -35.410  1.00  0.00           C  
ATOM   7704  C   LEU A 274      56.651 -19.330 -35.585  1.00  0.00           C  
ATOM   7705  CB  LEU A 274      57.279 -21.387 -34.307  1.00  0.00           C  
ATOM   7706  O   LEU A 274      56.719 -18.283 -34.937  1.00  0.00           O  
ATOM   7707  CG  LEU A 274      58.234 -22.547 -34.016  1.00  0.00           C  
ATOM   7708  CD1 LEU A 274      57.713 -23.383 -32.853  1.00  0.00           C  
ATOM   7709  CD2 LEU A 274      58.422 -23.409 -35.260  1.00  0.00           C  
ATOM   7710  N   LYS A 275      55.766 -19.612 -36.554  1.00  0.00           N  
ATOM   7711  CA  LYS A 275      54.566 -18.800 -36.735  1.00  0.00           C  
ATOM   7712  C   LYS A 275      53.473 -19.207 -35.751  1.00  0.00           C  
ATOM   7713  CB  LYS A 275      54.051 -18.915 -38.170  1.00  0.00           C  
ATOM   7714  O   LYS A 275      53.627 -20.181 -35.012  1.00  0.00           O  
ATOM   7715  CG  LYS A 275      55.012 -18.375 -39.218  1.00  0.00           C  
ATOM   7716  CD  LYS A 275      54.438 -18.508 -40.623  1.00  0.00           C  
ATOM   7717  CE  LYS A 275      55.427 -18.032 -41.679  1.00  0.00           C  
ATOM   7718  NZ  LYS A 275      54.881 -18.188 -43.060  1.00  0.00           N  
ATOM   7719  N   HIS A 276      52.396 -18.386 -35.716  1.00  0.00           N  
ATOM   7720  CA  HIS A 276      51.258 -18.675 -34.851  1.00  0.00           C  
ATOM   7721  C   HIS A 276      50.693 -20.065 -35.129  1.00  0.00           C  
ATOM   7722  CB  HIS A 276      50.166 -17.619 -35.031  1.00  0.00           C  
ATOM   7723  O   HIS A 276      50.073 -20.674 -34.255  1.00  0.00           O  
ATOM   7724  CG  HIS A 276      49.540 -17.629 -36.389  1.00  0.00           C  
ATOM   7725  CD2 HIS A 276      49.818 -16.909 -37.502  1.00  0.00           C  
ATOM   7726  ND1 HIS A 276      48.487 -18.457 -36.718  1.00  0.00           N  
ATOM   7727  CE1 HIS A 276      48.145 -18.245 -37.978  1.00  0.00           C  
ATOM   7728  NE2 HIS A 276      48.937 -17.311 -38.476  1.00  0.00           N  
ATOM   7729  N   ASP A 277      50.899 -20.688 -36.426  1.00  0.00           N  
ATOM   7730  CA  ASP A 277      50.384 -22.011 -36.763  1.00  0.00           C  
ATOM   7731  C   ASP A 277      51.454 -23.083 -36.571  1.00  0.00           C  
ATOM   7732  CB  ASP A 277      49.867 -22.036 -38.203  1.00  0.00           C  
ATOM   7733  O   ASP A 277      51.300 -24.213 -37.040  1.00  0.00           O  
ATOM   7734  CG  ASP A 277      50.958 -21.783 -39.229  1.00  0.00           C  
ATOM   7735  OD1 ASP A 277      52.098 -21.452 -38.838  1.00  0.00           O  
ATOM   7736  OD2 ASP A 277      50.674 -21.913 -40.439  1.00  0.00           O  
ATOM   7737  N   TYR A 278      52.500 -22.662 -36.014  1.00  0.00           N  
ATOM   7738  CA  TYR A 278      53.594 -23.530 -35.592  1.00  0.00           C  
ATOM   7739  C   TYR A 278      54.456 -23.937 -36.781  1.00  0.00           C  
ATOM   7740  CB  TYR A 278      53.050 -24.778 -34.890  1.00  0.00           C  
ATOM   7741  O   TYR A 278      55.284 -24.844 -36.673  1.00  0.00           O  
ATOM   7742  CG  TYR A 278      52.420 -24.493 -33.548  1.00  0.00           C  
ATOM   7743  CD1 TYR A 278      53.190 -24.461 -32.387  1.00  0.00           C  
ATOM   7744  CD2 TYR A 278      51.054 -24.255 -33.438  1.00  0.00           C  
ATOM   7745  CE1 TYR A 278      52.613 -24.201 -31.149  1.00  0.00           C  
ATOM   7746  CE2 TYR A 278      50.467 -23.994 -32.204  1.00  0.00           C  
ATOM   7747  OH  TYR A 278      50.677 -23.711 -29.843  1.00  0.00           O  
ATOM   7748  CZ  TYR A 278      51.253 -23.969 -31.067  1.00  0.00           C  
ATOM   7749  N   THR A 279      54.266 -23.383 -38.011  1.00  0.00           N  
ATOM   7750  CA  THR A 279      55.184 -23.554 -39.131  1.00  0.00           C  
ATOM   7751  C   THR A 279      56.374 -22.607 -39.005  1.00  0.00           C  
ATOM   7752  CB  THR A 279      54.475 -23.316 -40.477  1.00  0.00           C  
ATOM   7753  O   THR A 279      56.317 -21.626 -38.260  1.00  0.00           O  
ATOM   7754  CG2 THR A 279      53.347 -24.320 -40.689  1.00  0.00           C  
ATOM   7755  OG1 THR A 279      53.930 -21.991 -40.495  1.00  0.00           O  
ATOM   7756  N   VAL A 280      57.385 -22.941 -39.691  1.00  0.00           N  
ATOM   7757  CA  VAL A 280      58.631 -22.195 -39.551  1.00  0.00           C  
ATOM   7758  C   VAL A 280      58.586 -20.945 -40.428  1.00  0.00           C  
ATOM   7759  CB  VAL A 280      59.856 -23.061 -39.920  1.00  0.00           C  
ATOM   7760  O   VAL A 280      58.351 -21.034 -41.635  1.00  0.00           O  
ATOM   7761  CG1 VAL A 280      61.141 -22.237 -39.853  1.00  0.00           C  
ATOM   7762  CG2 VAL A 280      59.947 -24.276 -38.998  1.00  0.00           C  
ATOM   7763  N   SER A 281      58.516 -19.715 -39.705  1.00  0.00           N  
ATOM   7764  CA  SER A 281      58.560 -18.417 -40.369  1.00  0.00           C  
ATOM   7765  C   SER A 281      59.934 -18.151 -40.974  1.00  0.00           C  
ATOM   7766  CB  SER A 281      58.202 -17.300 -39.388  1.00  0.00           C  
ATOM   7767  O   SER A 281      60.039 -17.710 -42.121  1.00  0.00           O  
ATOM   7768  OG  SER A 281      58.326 -16.030 -40.004  1.00  0.00           O  
ATOM   7769  N   SER A 282      60.902 -18.256 -40.294  1.00  0.00           N  
ATOM   7770  CA  SER A 282      62.279 -17.956 -40.675  1.00  0.00           C  
ATOM   7771  C   SER A 282      63.266 -18.846 -39.928  1.00  0.00           C  
ATOM   7772  CB  SER A 282      62.601 -16.485 -40.405  1.00  0.00           C  
ATOM   7773  O   SER A 282      62.990 -19.287 -38.811  1.00  0.00           O  
ATOM   7774  OG  SER A 282      62.808 -16.262 -39.021  1.00  0.00           O  
ATOM   7775  N   ARG A 283      64.312 -19.244 -40.786  1.00  0.00           N  
ATOM   7776  CA  ARG A 283      65.393 -20.100 -40.307  1.00  0.00           C  
ATOM   7777  C   ARG A 283      66.723 -19.353 -40.304  1.00  0.00           C  
ATOM   7778  CB  ARG A 283      65.502 -21.361 -41.166  1.00  0.00           C  
ATOM   7779  O   ARG A 283      67.077 -18.703 -41.289  1.00  0.00           O  
ATOM   7780  CG  ARG A 283      64.246 -22.219 -41.163  1.00  0.00           C  
ATOM   7781  CD  ARG A 283      64.372 -23.405 -42.109  1.00  0.00           C  
ATOM   7782  NE  ARG A 283      63.168 -24.232 -42.099  1.00  0.00           N  
ATOM   7783  NH1 ARG A 283      62.047 -22.983 -43.686  1.00  0.00           N  
ATOM   7784  NH2 ARG A 283      61.051 -24.828 -42.760  1.00  0.00           N  
ATOM   7785  CZ  ARG A 283      62.091 -24.012 -42.848  1.00  0.00           C  
ATOM   7786  N   SER A 284      67.325 -19.252 -39.193  1.00  0.00           N  
ATOM   7787  CA  SER A 284      68.626 -18.600 -39.091  1.00  0.00           C  
ATOM   7788  C   SER A 284      69.614 -19.459 -38.310  1.00  0.00           C  
ATOM   7789  CB  SER A 284      68.490 -17.231 -38.423  1.00  0.00           C  
ATOM   7790  O   SER A 284      69.219 -20.414 -37.637  1.00  0.00           O  
ATOM   7791  OG  SER A 284      68.055 -17.367 -37.081  1.00  0.00           O  
ATOM   7792  N   SER A 285      70.848 -19.309 -38.684  1.00  0.00           N  
ATOM   7793  CA  SER A 285      71.945 -19.999 -38.014  1.00  0.00           C  
ATOM   7794  C   SER A 285      72.992 -19.013 -37.507  1.00  0.00           C  
ATOM   7795  CB  SER A 285      72.599 -21.010 -38.957  1.00  0.00           C  
ATOM   7796  O   SER A 285      73.334 -18.052 -38.200  1.00  0.00           O  
ATOM   7797  OG  SER A 285      73.790 -21.529 -38.391  1.00  0.00           O  
ATOM   7798  N   ILE A 286      73.405 -19.098 -36.320  1.00  0.00           N  
ATOM   7799  CA  ILE A 286      74.449 -18.287 -35.703  1.00  0.00           C  
ATOM   7800  C   ILE A 286      75.623 -19.176 -35.300  1.00  0.00           C  
ATOM   7801  CB  ILE A 286      73.914 -17.516 -34.476  1.00  0.00           C  
ATOM   7802  O   ILE A 286      75.444 -20.164 -34.585  1.00  0.00           O  
ATOM   7803  CG1 ILE A 286      72.765 -16.588 -34.886  1.00  0.00           C  
ATOM   7804  CG2 ILE A 286      75.040 -16.727 -33.801  1.00  0.00           C  
ATOM   7805  CD1 ILE A 286      72.059 -15.921 -33.714  1.00  0.00           C  
ATOM   7806  N   GLU A 287      76.745 -18.893 -35.984  1.00  0.00           N  
ATOM   7807  CA  GLU A 287      77.959 -19.628 -35.643  1.00  0.00           C  
ATOM   7808  C   GLU A 287      78.793 -18.869 -34.615  1.00  0.00           C  
ATOM   7809  CB  GLU A 287      78.791 -19.903 -36.897  1.00  0.00           C  
ATOM   7810  O   GLU A 287      79.137 -17.704 -34.825  1.00  0.00           O  
ATOM   7811  CG  GLU A 287      79.805 -21.026 -36.729  1.00  0.00           C  
ATOM   7812  CD  GLU A 287      80.465 -21.440 -38.034  1.00  0.00           C  
ATOM   7813  OE1 GLU A 287      81.497 -22.147 -37.995  1.00  0.00           O  
ATOM   7814  OE2 GLU A 287      79.945 -21.053 -39.105  1.00  0.00           O  
ATOM   7815  N   LEU A 288      78.972 -19.366 -33.548  1.00  0.00           N  
ATOM   7816  CA  LEU A 288      79.750 -18.785 -32.459  1.00  0.00           C  
ATOM   7817  C   LEU A 288      81.065 -19.534 -32.270  1.00  0.00           C  
ATOM   7818  CB  LEU A 288      78.946 -18.804 -31.157  1.00  0.00           C  
ATOM   7819  O   LEU A 288      81.109 -20.760 -32.393  1.00  0.00           O  
ATOM   7820  CG  LEU A 288      77.583 -18.111 -31.191  1.00  0.00           C  
ATOM   7821  CD1 LEU A 288      76.794 -18.429 -29.925  1.00  0.00           C  
ATOM   7822  CD2 LEU A 288      77.753 -16.604 -31.357  1.00  0.00           C  
ATOM   7823  N   GLN A 289      82.117 -18.752 -32.414  1.00  0.00           N  
ATOM   7824  CA  GLN A 289      83.425 -19.355 -32.183  1.00  0.00           C  
ATOM   7825  C   GLN A 289      83.599 -19.746 -30.718  1.00  0.00           C  
ATOM   7826  CB  GLN A 289      84.540 -18.398 -32.607  1.00  0.00           C  
ATOM   7827  O   GLN A 289      83.398 -18.923 -29.822  1.00  0.00           O  
ATOM   7828  CG  GLN A 289      84.593 -18.142 -34.107  1.00  0.00           C  
ATOM   7829  CD  GLN A 289      85.077 -19.347 -34.892  1.00  0.00           C  
ATOM   7830  NE2 GLN A 289      84.699 -19.418 -36.164  1.00  0.00           N  
ATOM   7831  OE1 GLN A 289      85.786 -20.208 -34.359  1.00  0.00           O  
ATOM   7832  N   GLY A 290      83.783 -21.037 -30.511  1.00  0.00           N  
ATOM   7833  CA  GLY A 290      84.023 -21.519 -29.160  1.00  0.00           C  
ATOM   7834  C   GLY A 290      85.479 -21.426 -28.742  1.00  0.00           C  
ATOM   7835  O   GLY A 290      86.200 -20.528 -29.183  1.00  0.00           O  
ATOM   7836  N   GLY A 291      85.931 -22.114 -27.993  1.00  0.00           N  
ATOM   7837  CA  GLY A 291      87.298 -22.160 -27.497  1.00  0.00           C  
ATOM   7838  C   GLY A 291      88.233 -22.948 -28.395  1.00  0.00           C  
ATOM   7839  O   GLY A 291      87.790 -23.594 -29.347  1.00  0.00           O  
ATOM   7840  N   ASP A 292      89.440 -22.602 -28.392  1.00  0.00           N  
ATOM   7841  CA  ASP A 292      90.558 -23.223 -29.095  1.00  0.00           C  
ATOM   7842  C   ASP A 292      91.385 -24.093 -28.151  1.00  0.00           C  
ATOM   7843  CB  ASP A 292      91.446 -22.156 -29.739  1.00  0.00           C  
ATOM   7844  O   ASP A 292      92.008 -23.586 -27.216  1.00  0.00           O  
ATOM   7845  CG  ASP A 292      92.502 -22.741 -30.660  1.00  0.00           C  
ATOM   7846  OD1 ASP A 292      92.705 -23.974 -30.650  1.00  0.00           O  
ATOM   7847  OD2 ASP A 292      93.139 -21.961 -31.401  1.00  0.00           O  
ATOM   7848  N   LEU A 293      91.231 -25.400 -28.398  1.00  0.00           N  
ATOM   7849  CA  LEU A 293      91.929 -26.337 -27.525  1.00  0.00           C  
ATOM   7850  C   LEU A 293      93.432 -26.079 -27.541  1.00  0.00           C  
ATOM   7851  CB  LEU A 293      91.643 -27.780 -27.948  1.00  0.00           C  
ATOM   7852  O   LEU A 293      94.116 -26.306 -26.541  1.00  0.00           O  
ATOM   7853  CG  LEU A 293      90.293 -28.358 -27.519  1.00  0.00           C  
ATOM   7854  CD1 LEU A 293      89.934 -29.563 -28.381  1.00  0.00           C  
ATOM   7855  CD2 LEU A 293      90.318 -28.738 -26.043  1.00  0.00           C  
ATOM   7856  N   ALA A 294      93.932 -25.612 -28.727  1.00  0.00           N  
ATOM   7857  CA  ALA A 294      95.357 -25.332 -28.882  1.00  0.00           C  
ATOM   7858  C   ALA A 294      95.802 -24.215 -27.943  1.00  0.00           C  
ATOM   7859  CB  ALA A 294      95.673 -24.963 -30.330  1.00  0.00           C  
ATOM   7860  O   ALA A 294      96.973 -24.143 -27.564  1.00  0.00           O  
ATOM   7861  N   LYS A 295      94.907 -23.308 -27.583  1.00  0.00           N  
ATOM   7862  CA  LYS A 295      95.182 -22.160 -26.723  1.00  0.00           C  
ATOM   7863  C   LYS A 295      94.700 -22.414 -25.297  1.00  0.00           C  
ATOM   7864  CB  LYS A 295      94.522 -20.899 -27.282  1.00  0.00           C  
ATOM   7865  O   LYS A 295      94.771 -21.526 -24.445  1.00  0.00           O  
ATOM   7866  CG  LYS A 295      95.123 -20.415 -28.593  1.00  0.00           C  
ATOM   7867  CD  LYS A 295      94.497 -19.102 -29.045  1.00  0.00           C  
ATOM   7868  CE  LYS A 295      95.062 -18.643 -30.382  1.00  0.00           C  
ATOM   7869  NZ  LYS A 295      94.425 -17.375 -30.847  1.00  0.00           N  
ATOM   7870  N   PHE A 296      94.130 -23.615 -25.052  1.00  0.00           N  
ATOM   7871  CA  PHE A 296      93.531 -23.974 -23.772  1.00  0.00           C  
ATOM   7872  C   PHE A 296      94.582 -23.997 -22.669  1.00  0.00           C  
ATOM   7873  CB  PHE A 296      92.838 -25.338 -23.865  1.00  0.00           C  
ATOM   7874  O   PHE A 296      95.645 -24.600 -22.829  1.00  0.00           O  
ATOM   7875  CG  PHE A 296      92.217 -25.793 -22.572  1.00  0.00           C  
ATOM   7876  CD1 PHE A 296      92.889 -26.673 -21.734  1.00  0.00           C  
ATOM   7877  CD2 PHE A 296      90.960 -25.339 -22.195  1.00  0.00           C  
ATOM   7878  CE1 PHE A 296      92.317 -27.096 -20.536  1.00  0.00           C  
ATOM   7879  CE2 PHE A 296      90.381 -25.757 -21.000  1.00  0.00           C  
ATOM   7880  CZ  PHE A 296      91.061 -26.636 -20.173  1.00  0.00           C  
ATOM   7881  N   ASN A 297      94.385 -23.248 -21.621  1.00  0.00           N  
ATOM   7882  CA  ASN A 297      95.213 -23.174 -20.422  1.00  0.00           C  
ATOM   7883  C   ASN A 297      94.385 -23.371 -19.156  1.00  0.00           C  
ATOM   7884  CB  ASN A 297      95.959 -21.839 -20.366  1.00  0.00           C  
ATOM   7885  O   ASN A 297      93.379 -22.688 -18.954  1.00  0.00           O  
ATOM   7886  CG  ASN A 297      96.907 -21.749 -19.187  1.00  0.00           C  
ATOM   7887  ND2 ASN A 297      97.831 -20.796 -19.240  1.00  0.00           N  
ATOM   7888  OD1 ASN A 297      96.811 -22.529 -18.236  1.00  0.00           O  
ATOM   7889  N   LEU A 298      94.593 -24.382 -18.385  1.00  0.00           N  
ATOM   7890  CA  LEU A 298      93.899 -24.685 -17.138  1.00  0.00           C  
ATOM   7891  C   LEU A 298      94.876 -24.724 -15.968  1.00  0.00           C  
ATOM   7892  CB  LEU A 298      93.161 -26.022 -17.247  1.00  0.00           C  
ATOM   7893  O   LEU A 298      95.886 -25.429 -16.020  1.00  0.00           O  
ATOM   7894  CG  LEU A 298      92.452 -26.510 -15.983  1.00  0.00           C  
ATOM   7895  CD1 LEU A 298      91.210 -25.667 -15.713  1.00  0.00           C  
ATOM   7896  CD2 LEU A 298      92.086 -27.985 -16.110  1.00  0.00           C  
ATOM   7897  N   THR A 299      94.709 -23.884 -15.078  1.00  0.00           N  
ATOM   7898  CA  THR A 299      95.477 -23.848 -13.838  1.00  0.00           C  
ATOM   7899  C   THR A 299      94.632 -24.337 -12.665  1.00  0.00           C  
ATOM   7900  CB  THR A 299      95.996 -22.429 -13.544  1.00  0.00           C  
ATOM   7901  O   THR A 299      93.512 -23.864 -12.460  1.00  0.00           O  
ATOM   7902  CG2 THR A 299      97.176 -22.464 -12.579  1.00  0.00           C  
ATOM   7903  OG1 THR A 299      96.413 -21.815 -14.770  1.00  0.00           O  
ATOM   7904  N   LEU A 300      95.009 -25.407 -12.036  1.00  0.00           N  
ATOM   7905  CA  LEU A 300      94.341 -26.012 -10.889  1.00  0.00           C  
ATOM   7906  C   LEU A 300      95.046 -25.638  -9.590  1.00  0.00           C  
ATOM   7907  CB  LEU A 300      94.294 -27.535 -11.038  1.00  0.00           C  
ATOM   7908  O   LEU A 300      96.271 -25.732  -9.494  1.00  0.00           O  
ATOM   7909  CG  LEU A 300      93.460 -28.077 -12.201  1.00  0.00           C  
ATOM   7910  CD1 LEU A 300      93.798 -29.542 -12.457  1.00  0.00           C  
ATOM   7911  CD2 LEU A 300      91.972 -27.907 -11.917  1.00  0.00           C  
ATOM   7912  N   ASP A 301      94.401 -24.953  -8.773  1.00  0.00           N  
ATOM   7913  CA  ASP A 301      94.917 -24.767  -7.420  1.00  0.00           C  
ATOM   7914  C   ASP A 301      94.911 -26.081  -6.644  1.00  0.00           C  
ATOM   7915  CB  ASP A 301      94.098 -23.711  -6.674  1.00  0.00           C  
ATOM   7916  O   ASP A 301      93.852 -26.671  -6.419  1.00  0.00           O  
ATOM   7917  CG  ASP A 301      94.311 -22.307  -7.210  1.00  0.00           C  
ATOM   7918  OD1 ASP A 301      95.384 -22.032  -7.791  1.00  0.00           O  
ATOM   7919  OD2 ASP A 301      93.401 -21.466  -7.047  1.00  0.00           O  
ATOM   7920  N   VAL A 302      96.015 -26.705  -6.525  1.00  0.00           N  
ATOM   7921  CA  VAL A 302      96.170 -28.036  -5.947  1.00  0.00           C  
ATOM   7922  C   VAL A 302      96.776 -27.926  -4.550  1.00  0.00           C  
ATOM   7923  CB  VAL A 302      97.047 -28.943  -6.839  1.00  0.00           C  
ATOM   7924  O   VAL A 302      97.792 -27.254  -4.359  1.00  0.00           O  
ATOM   7925  CG1 VAL A 302      97.200 -30.329  -6.214  1.00  0.00           C  
ATOM   7926  CG2 VAL A 302      96.450 -29.049  -8.241  1.00  0.00           C  
ATOM   7927  N   PHE A 303      95.911 -28.143  -3.700  1.00  0.00           N  
ATOM   7928  CA  PHE A 303      96.430 -28.285  -2.345  1.00  0.00           C  
ATOM   7929  C   PHE A 303      97.367 -29.483  -2.247  1.00  0.00           C  
ATOM   7930  CB  PHE A 303      95.283 -28.432  -1.341  1.00  0.00           C  
ATOM   7931  O   PHE A 303      96.935 -30.629  -2.389  1.00  0.00           O  
ATOM   7932  CG  PHE A 303      95.740 -28.585   0.085  1.00  0.00           C  
ATOM   7933  CD1 PHE A 303      95.469 -29.748   0.795  1.00  0.00           C  
ATOM   7934  CD2 PHE A 303      96.441 -27.565   0.714  1.00  0.00           C  
ATOM   7935  CE1 PHE A 303      95.890 -29.892   2.115  1.00  0.00           C  
ATOM   7936  CE2 PHE A 303      96.866 -27.701   2.033  1.00  0.00           C  
ATOM   7937  CZ  PHE A 303      96.589 -28.865   2.732  1.00  0.00           C  
ATOM   7938  N   ASP A 304      98.650 -29.283  -2.230  1.00  0.00           N  
ATOM   7939  CA  ASP A 304      99.680 -30.310  -2.111  1.00  0.00           C  
ATOM   7940  C   ASP A 304     100.011 -30.589  -0.646  1.00  0.00           C  
ATOM   7941  CB  ASP A 304     100.944 -29.893  -2.865  1.00  0.00           C  
ATOM   7942  O   ASP A 304     100.792 -29.860  -0.031  1.00  0.00           O  
ATOM   7943  CG  ASP A 304     101.890 -31.053  -3.124  1.00  0.00           C  
ATOM   7944  OD1 ASP A 304     101.789 -32.089  -2.432  1.00  0.00           O  
ATOM   7945  OD2 ASP A 304     102.745 -30.928  -4.027  1.00  0.00           O  
ATOM   7946  N   GLU A 305      99.112 -31.370   0.071  1.00  0.00           N  
ATOM   7947  CA  GLU A 305      99.149 -31.664   1.500  1.00  0.00           C  
ATOM   7948  C   GLU A 305     100.567 -31.993   1.959  1.00  0.00           C  
ATOM   7949  CB  GLU A 305      98.206 -32.822   1.836  1.00  0.00           C  
ATOM   7950  O   GLU A 305     100.892 -31.851   3.140  1.00  0.00           O  
ATOM   7951  CG  GLU A 305      96.784 -32.622   1.332  1.00  0.00           C  
ATOM   7952  CD  GLU A 305      95.846 -33.755   1.718  1.00  0.00           C  
ATOM   7953  OE1 GLU A 305      94.665 -33.733   1.304  1.00  0.00           O  
ATOM   7954  OE2 GLU A 305      96.296 -34.671   2.442  1.00  0.00           O  
ATOM   7955  N   HIS A 306     101.400 -32.353   0.997  1.00  0.00           N  
ATOM   7956  CA  HIS A 306     102.752 -32.751   1.374  1.00  0.00           C  
ATOM   7957  C   HIS A 306     103.710 -31.567   1.318  1.00  0.00           C  
ATOM   7958  CB  HIS A 306     103.253 -33.875   0.466  1.00  0.00           C  
ATOM   7959  O   HIS A 306     104.853 -31.666   1.771  1.00  0.00           O  
ATOM   7960  CG  HIS A 306     102.492 -35.154   0.618  1.00  0.00           C  
ATOM   7961  CD2 HIS A 306     101.743 -35.854  -0.266  1.00  0.00           C  
ATOM   7962  ND1 HIS A 306     102.448 -35.857   1.803  1.00  0.00           N  
ATOM   7963  CE1 HIS A 306     101.703 -36.938   1.639  1.00  0.00           C  
ATOM   7964  NE2 HIS A 306     101.264 -36.959   0.393  1.00  0.00           N  
ATOM   7965  N   LYS A 307     103.220 -30.441   0.763  1.00  0.00           N  
ATOM   7966  CA  LYS A 307     103.983 -29.197   0.695  1.00  0.00           C  
ATOM   7967  C   LYS A 307     103.532 -28.216   1.773  1.00  0.00           C  
ATOM   7968  CB  LYS A 307     103.845 -28.558  -0.688  1.00  0.00           C  
ATOM   7969  O   LYS A 307     104.356 -27.521   2.371  1.00  0.00           O  
ATOM   7970  CG  LYS A 307     105.089 -28.683  -1.555  1.00  0.00           C  
ATOM   7971  CD  LYS A 307     104.962 -27.869  -2.835  1.00  0.00           C  
ATOM   7972  CE  LYS A 307     106.242 -27.916  -3.658  1.00  0.00           C  
ATOM   7973  NZ  LYS A 307     106.092 -27.196  -4.958  1.00  0.00           N  
ATOM   7974  N   THR A 308     102.240 -28.179   2.089  1.00  0.00           N  
ATOM   7975  CA  THR A 308     101.690 -27.198   3.018  1.00  0.00           C  
ATOM   7976  C   THR A 308     100.430 -27.736   3.690  1.00  0.00           C  
ATOM   7977  CB  THR A 308     101.368 -25.872   2.305  1.00  0.00           C  
ATOM   7978  O   THR A 308      99.699 -28.534   3.101  1.00  0.00           O  
ATOM   7979  CG2 THR A 308     100.447 -26.099   1.110  1.00  0.00           C  
ATOM   7980  OG1 THR A 308     100.725 -24.984   3.227  1.00  0.00           O  
ATOM   7981  N   LYS A 309     100.439 -27.635   5.088  1.00  0.00           N  
ATOM   7982  CA  LYS A 309      99.286 -27.996   5.908  1.00  0.00           C  
ATOM   7983  C   LYS A 309      98.213 -26.913   5.856  1.00  0.00           C  
ATOM   7984  CB  LYS A 309      99.713 -28.241   7.356  1.00  0.00           C  
ATOM   7985  O   LYS A 309      97.067 -27.147   6.247  1.00  0.00           O  
ATOM   7986  CG  LYS A 309     100.464 -29.547   7.568  1.00  0.00           C  
ATOM   7987  CD  LYS A 309     100.682 -29.834   9.048  1.00  0.00           C  
ATOM   7988  CE  LYS A 309     101.459 -31.126   9.260  1.00  0.00           C  
ATOM   7989  NZ  LYS A 309     101.640 -31.432  10.710  1.00  0.00           N  
ATOM   7990  N   ASN A 310      98.612 -25.709   5.266  1.00  0.00           N  
ATOM   7991  CA  ASN A 310      97.653 -24.617   5.137  1.00  0.00           C  
ATOM   7992  C   ASN A 310      96.755 -24.801   3.917  1.00  0.00           C  
ATOM   7993  CB  ASN A 310      98.377 -23.271   5.066  1.00  0.00           C  
ATOM   7994  O   ASN A 310      97.240 -24.833   2.784  1.00  0.00           O  
ATOM   7995  CG  ASN A 310      97.432 -22.093   5.194  1.00  0.00           C  
ATOM   7996  ND2 ASN A 310      97.989 -20.909   5.424  1.00  0.00           N  
ATOM   7997  OD1 ASN A 310      96.213 -22.244   5.087  1.00  0.00           O  
ATOM   7998  N   THR A 311      95.527 -25.275   4.088  1.00  0.00           N  
ATOM   7999  CA  THR A 311      94.546 -25.576   3.052  1.00  0.00           C  
ATOM   8000  C   THR A 311      94.352 -24.378   2.126  1.00  0.00           C  
ATOM   8001  CB  THR A 311      93.192 -25.979   3.665  1.00  0.00           C  
ATOM   8002  O   THR A 311      93.894 -24.531   0.992  1.00  0.00           O  
ATOM   8003  CG2 THR A 311      93.236 -27.403   4.207  1.00  0.00           C  
ATOM   8004  OG1 THR A 311      92.873 -25.081   4.736  1.00  0.00           O  
ATOM   8005  N   ASN A 312      94.959 -23.200   2.544  1.00  0.00           N  
ATOM   8006  CA  ASN A 312      94.812 -22.007   1.716  1.00  0.00           C  
ATOM   8007  C   ASN A 312      96.019 -21.806   0.805  1.00  0.00           C  
ATOM   8008  CB  ASN A 312      94.594 -20.770   2.590  1.00  0.00           C  
ATOM   8009  O   ASN A 312      95.984 -20.975  -0.104  1.00  0.00           O  
ATOM   8010  CG  ASN A 312      93.235 -20.762   3.262  1.00  0.00           C  
ATOM   8011  ND2 ASN A 312      93.120 -20.022   4.358  1.00  0.00           N  
ATOM   8012  OD1 ASN A 312      92.297 -21.417   2.801  1.00  0.00           O  
ATOM   8013  N   ASP A 313      97.225 -22.553   1.088  1.00  0.00           N  
ATOM   8014  CA  ASP A 313      98.442 -22.475   0.286  1.00  0.00           C  
ATOM   8015  C   ASP A 313      98.375 -23.424  -0.909  1.00  0.00           C  
ATOM   8016  CB  ASP A 313      99.670 -22.793   1.142  1.00  0.00           C  
ATOM   8017  O   ASP A 313      98.940 -24.519  -0.871  1.00  0.00           O  
ATOM   8018  CG  ASP A 313     100.846 -21.877   0.854  1.00  0.00           C  
ATOM   8019  OD1 ASP A 313     100.756 -21.039  -0.069  1.00  0.00           O  
ATOM   8020  OD2 ASP A 313     101.875 -21.997   1.555  1.00  0.00           O  
ATOM   8021  N   LEU A 314      97.574 -23.180  -1.870  1.00  0.00           N  
ATOM   8022  CA  LEU A 314      97.296 -24.041  -3.014  1.00  0.00           C  
ATOM   8023  C   LEU A 314      98.289 -23.783  -4.143  1.00  0.00           C  
ATOM   8024  CB  LEU A 314      95.866 -23.821  -3.517  1.00  0.00           C  
ATOM   8025  O   LEU A 314      98.617 -22.631  -4.435  1.00  0.00           O  
ATOM   8026  CG  LEU A 314      94.746 -24.089  -2.511  1.00  0.00           C  
ATOM   8027  CD1 LEU A 314      93.430 -23.507  -3.016  1.00  0.00           C  
ATOM   8028  CD2 LEU A 314      94.609 -25.584  -2.248  1.00  0.00           C  
ATOM   8029  N   ASP A 315      99.006 -24.740  -4.561  1.00  0.00           N  
ATOM   8030  CA  ASP A 315      99.831 -24.702  -5.765  1.00  0.00           C  
ATOM   8031  C   ASP A 315      98.965 -24.673  -7.023  1.00  0.00           C  
ATOM   8032  CB  ASP A 315     100.778 -25.903  -5.805  1.00  0.00           C  
ATOM   8033  O   ASP A 315      97.823 -25.136  -7.007  1.00  0.00           O  
ATOM   8034  CG  ASP A 315     101.835 -25.861  -4.716  1.00  0.00           C  
ATOM   8035  OD1 ASP A 315     102.069 -24.780  -4.135  1.00  0.00           O  
ATOM   8036  OD2 ASP A 315     102.442 -26.918  -4.439  1.00  0.00           O  
ATOM   8037  N   LYS A 316      99.472 -23.955  -7.909  1.00  0.00           N  
ATOM   8038  CA  LYS A 316      98.730 -23.837  -9.161  1.00  0.00           C  
ATOM   8039  C   LYS A 316      99.317 -24.747 -10.236  1.00  0.00           C  
ATOM   8040  CB  LYS A 316      98.726 -22.387  -9.648  1.00  0.00           C  
ATOM   8041  O   LYS A 316     100.472 -24.584 -10.632  1.00  0.00           O  
ATOM   8042  CG  LYS A 316      97.961 -21.432  -8.743  1.00  0.00           C  
ATOM   8043  CD  LYS A 316      97.911 -20.026  -9.327  1.00  0.00           C  
ATOM   8044  CE  LYS A 316      97.177 -19.062  -8.405  1.00  0.00           C  
ATOM   8045  NZ  LYS A 316      97.108 -17.687  -8.984  1.00  0.00           N  
ATOM   8046  N   TYR A 317      98.682 -25.836 -10.553  1.00  0.00           N  
ATOM   8047  CA  TYR A 317      99.052 -26.735 -11.640  1.00  0.00           C  
ATOM   8048  C   TYR A 317      98.472 -26.256 -12.965  1.00  0.00           C  
ATOM   8049  CB  TYR A 317      98.573 -28.160 -11.346  1.00  0.00           C  
ATOM   8050  O   TYR A 317      97.258 -26.076 -13.090  1.00  0.00           O  
ATOM   8051  CG  TYR A 317      99.327 -28.835 -10.225  1.00  0.00           C  
ATOM   8052  CD1 TYR A 317     100.023 -28.086  -9.279  1.00  0.00           C  
ATOM   8053  CD2 TYR A 317      99.344 -30.220 -10.111  1.00  0.00           C  
ATOM   8054  CE1 TYR A 317     100.720 -28.703  -8.246  1.00  0.00           C  
ATOM   8055  CE2 TYR A 317     100.038 -30.848  -9.082  1.00  0.00           C  
ATOM   8056  OH  TYR A 317     101.410 -30.699  -7.134  1.00  0.00           O  
ATOM   8057  CZ  TYR A 317     100.722 -30.082  -8.155  1.00  0.00           C  
ATOM   8058  N   ARG A 318      99.453 -26.095 -13.861  1.00  0.00           N  
ATOM   8059  CA  ARG A 318      99.004 -25.622 -15.167  1.00  0.00           C  
ATOM   8060  C   ARG A 318      98.932 -26.768 -16.170  1.00  0.00           C  
ATOM   8061  CB  ARG A 318      99.933 -24.525 -15.690  1.00  0.00           C  
ATOM   8062  O   ARG A 318      99.894 -27.522 -16.329  1.00  0.00           O  
ATOM   8063  CG  ARG A 318      99.437 -23.850 -16.959  1.00  0.00           C  
ATOM   8064  CD  ARG A 318     100.341 -22.699 -17.376  1.00  0.00           C  
ATOM   8065  NE  ARG A 318     101.461 -23.162 -18.192  1.00  0.00           N  
ATOM   8066  NH1 ARG A 318     102.123 -21.049 -18.851  1.00  0.00           N  
ATOM   8067  NH2 ARG A 318     103.268 -22.895 -19.583  1.00  0.00           N  
ATOM   8068  CZ  ARG A 318     102.281 -22.367 -18.873  1.00  0.00           C  
ATOM   8069  N   PHE A 319      97.745 -26.995 -16.865  1.00  0.00           N  
ATOM   8070  CA  PHE A 319      97.469 -28.024 -17.861  1.00  0.00           C  
ATOM   8071  C   PHE A 319      97.121 -27.396 -19.205  1.00  0.00           C  
ATOM   8072  CB  PHE A 319      96.327 -28.933 -17.395  1.00  0.00           C  
ATOM   8073  O   PHE A 319      96.459 -26.357 -19.259  1.00  0.00           O  
ATOM   8074  CG  PHE A 319      96.643 -29.712 -16.147  1.00  0.00           C  
ATOM   8075  CD1 PHE A 319      97.060 -31.036 -16.225  1.00  0.00           C  
ATOM   8076  CD2 PHE A 319      96.522 -29.121 -14.896  1.00  0.00           C  
ATOM   8077  CE1 PHE A 319      97.352 -31.760 -15.071  1.00  0.00           C  
ATOM   8078  CE2 PHE A 319      96.813 -29.839 -13.739  1.00  0.00           C  
ATOM   8079  CZ  PHE A 319      97.227 -31.158 -13.829  1.00  0.00           C  
ATOM   8080  N   GLU A 320      97.700 -28.000 -20.283  1.00  0.00           N  
ATOM   8081  CA  GLU A 320      97.362 -27.578 -21.639  1.00  0.00           C  
ATOM   8082  C   GLU A 320      97.077 -28.778 -22.536  1.00  0.00           C  
ATOM   8083  CB  GLU A 320      98.490 -26.731 -22.235  1.00  0.00           C  
ATOM   8084  O   GLU A 320      97.564 -29.881 -22.279  1.00  0.00           O  
ATOM   8085  CG  GLU A 320      98.726 -25.418 -21.504  1.00  0.00           C  
ATOM   8086  CD  GLU A 320      99.847 -24.587 -22.108  1.00  0.00           C  
ATOM   8087  OE1 GLU A 320     100.111 -23.469 -21.610  1.00  0.00           O  
ATOM   8088  OE2 GLU A 320     100.465 -25.057 -23.089  1.00  0.00           O  
ATOM   8089  N   PHE A 321      96.259 -28.669 -23.527  1.00  0.00           N  
ATOM   8090  CA  PHE A 321      96.020 -29.684 -24.546  1.00  0.00           C  
ATOM   8091  C   PHE A 321      97.147 -29.696 -25.572  1.00  0.00           C  
ATOM   8092  CB  PHE A 321      94.678 -29.443 -25.243  1.00  0.00           C  
ATOM   8093  O   PHE A 321      97.469 -28.662 -26.160  1.00  0.00           O  
ATOM   8094  CG  PHE A 321      93.493 -29.968 -24.478  1.00  0.00           C  
ATOM   8095  CD1 PHE A 321      93.193 -31.325 -24.480  1.00  0.00           C  
ATOM   8096  CD2 PHE A 321      92.680 -29.105 -23.756  1.00  0.00           C  
ATOM   8097  CE1 PHE A 321      92.097 -31.814 -23.773  1.00  0.00           C  
ATOM   8098  CE2 PHE A 321      91.583 -29.586 -23.047  1.00  0.00           C  
ATOM   8099  CZ  PHE A 321      91.293 -30.941 -23.058  1.00  0.00           C  
ATOM   8100  N   LYS A 322      97.884 -30.810 -25.689  1.00  0.00           N  
ATOM   8101  CA  LYS A 322      98.918 -31.028 -26.696  1.00  0.00           C  
ATOM   8102  C   LYS A 322      98.462 -32.042 -27.741  1.00  0.00           C  
ATOM   8103  CB  LYS A 322     100.216 -31.500 -26.039  1.00  0.00           C  
ATOM   8104  O   LYS A 322      97.854 -33.060 -27.403  1.00  0.00           O  
ATOM   8105  CG  LYS A 322     101.048 -30.379 -25.435  1.00  0.00           C  
ATOM   8106  CD  LYS A 322     102.474 -30.831 -25.150  1.00  0.00           C  
ATOM   8107  CE  LYS A 322     103.322 -29.695 -24.594  1.00  0.00           C  
ATOM   8108  NZ  LYS A 322     104.718 -30.137 -24.303  1.00  0.00           N  
ATOM   8109  N   LYS A 323      98.570 -31.684 -28.954  1.00  0.00           N  
ATOM   8110  CA  LYS A 323      98.224 -32.571 -30.061  1.00  0.00           C  
ATOM   8111  C   LYS A 323      99.220 -33.721 -30.176  1.00  0.00           C  
ATOM   8112  CB  LYS A 323      98.168 -31.792 -31.376  1.00  0.00           C  
ATOM   8113  O   LYS A 323     100.399 -33.502 -30.459  1.00  0.00           O  
ATOM   8114  CG  LYS A 323      97.466 -32.533 -32.505  1.00  0.00           C  
ATOM   8115  CD  LYS A 323      97.367 -31.675 -33.760  1.00  0.00           C  
ATOM   8116  CE  LYS A 323      96.730 -32.440 -34.912  1.00  0.00           C  
ATOM   8117  NZ  LYS A 323      96.602 -31.593 -36.136  1.00  0.00           N  
ATOM   8118  N   GLN A 324      98.967 -34.892 -29.765  1.00  0.00           N  
ATOM   8119  CA  GLN A 324      99.749 -36.121 -29.847  1.00  0.00           C  
ATOM   8120  C   GLN A 324      99.126 -37.105 -30.833  1.00  0.00           C  
ATOM   8121  CB  GLN A 324      99.877 -36.770 -28.467  1.00  0.00           C  
ATOM   8122  O   GLN A 324      98.042 -37.637 -30.585  1.00  0.00           O  
ATOM   8123  CG  GLN A 324     101.113 -36.331 -27.693  1.00  0.00           C  
ATOM   8124  CD  GLN A 324     101.256 -37.045 -26.363  1.00  0.00           C  
ATOM   8125  NE2 GLN A 324     102.307 -36.712 -25.621  1.00  0.00           N  
ATOM   8126  OE1 GLN A 324     100.429 -37.890 -26.004  1.00  0.00           O  
ATOM   8127  N   GLY A 325      99.745 -37.266 -32.044  1.00  0.00           N  
ATOM   8128  CA  GLY A 325      99.125 -37.971 -33.155  1.00  0.00           C  
ATOM   8129  C   GLY A 325      97.914 -37.251 -33.717  1.00  0.00           C  
ATOM   8130  O   GLY A 325      97.989 -36.067 -34.053  1.00  0.00           O  
ATOM   8131  N   SER A 326      96.831 -37.979 -34.010  1.00  0.00           N  
ATOM   8132  CA  SER A 326      95.617 -37.410 -34.586  1.00  0.00           C  
ATOM   8133  C   SER A 326      94.686 -36.879 -33.501  1.00  0.00           C  
ATOM   8134  CB  SER A 326      94.885 -38.452 -35.433  1.00  0.00           C  
ATOM   8135  O   SER A 326      93.662 -36.262 -33.802  1.00  0.00           O  
ATOM   8136  OG  SER A 326      94.530 -39.577 -34.648  1.00  0.00           O  
ATOM   8137  N   LYS A 327      94.944 -36.919 -32.135  1.00  0.00           N  
ATOM   8138  CA  LYS A 327      94.059 -36.498 -31.052  1.00  0.00           C  
ATOM   8139  C   LYS A 327      94.773 -35.545 -30.098  1.00  0.00           C  
ATOM   8140  CB  LYS A 327      93.535 -37.712 -30.284  1.00  0.00           C  
ATOM   8141  O   LYS A 327      95.995 -35.608 -29.948  1.00  0.00           O  
ATOM   8142  CG  LYS A 327      92.597 -38.598 -31.092  1.00  0.00           C  
ATOM   8143  CD  LYS A 327      91.995 -39.704 -30.235  1.00  0.00           C  
ATOM   8144  CE  LYS A 327      91.012 -40.554 -31.027  1.00  0.00           C  
ATOM   8145  NZ  LYS A 327      90.399 -41.623 -30.183  1.00  0.00           N  
ATOM   8146  N   PHE A 328      94.131 -34.687 -29.437  1.00  0.00           N  
ATOM   8147  CA  PHE A 328      94.548 -33.756 -28.395  1.00  0.00           C  
ATOM   8148  C   PHE A 328      94.469 -34.411 -27.021  1.00  0.00           C  
ATOM   8149  CB  PHE A 328      93.683 -32.492 -28.424  1.00  0.00           C  
ATOM   8150  O   PHE A 328      93.499 -35.107 -26.714  1.00  0.00           O  
ATOM   8151  CG  PHE A 328      93.921 -31.622 -29.630  1.00  0.00           C  
ATOM   8152  CD1 PHE A 328      94.906 -30.642 -29.614  1.00  0.00           C  
ATOM   8153  CD2 PHE A 328      93.158 -31.785 -30.779  1.00  0.00           C  
ATOM   8154  CE1 PHE A 328      95.127 -29.836 -30.728  1.00  0.00           C  
ATOM   8155  CE2 PHE A 328      93.374 -30.983 -31.896  1.00  0.00           C  
ATOM   8156  CZ  PHE A 328      94.358 -30.009 -31.868  1.00  0.00           C  
ATOM   8157  N   LYS A 329      95.557 -34.442 -26.355  1.00  0.00           N  
ATOM   8158  CA  LYS A 329      95.676 -35.018 -25.019  1.00  0.00           C  
ATOM   8159  C   LYS A 329      96.027 -33.949 -23.988  1.00  0.00           C  
ATOM   8160  CB  LYS A 329      96.729 -36.127 -25.003  1.00  0.00           C  
ATOM   8161  O   LYS A 329      96.913 -33.124 -24.219  1.00  0.00           O  
ATOM   8162  CG  LYS A 329      96.803 -36.892 -23.690  1.00  0.00           C  
ATOM   8163  CD  LYS A 329      97.839 -38.008 -23.751  1.00  0.00           C  
ATOM   8164  CE  LYS A 329      97.918 -38.770 -22.435  1.00  0.00           C  
ATOM   8165  NZ  LYS A 329      98.944 -39.855 -22.484  1.00  0.00           N  
ATOM   8166  N   LEU A 330      95.393 -33.774 -22.930  1.00  0.00           N  
ATOM   8167  CA  LEU A 330      95.641 -32.881 -21.804  1.00  0.00           C  
ATOM   8168  C   LEU A 330      96.899 -33.296 -21.048  1.00  0.00           C  
ATOM   8169  CB  LEU A 330      94.441 -32.871 -20.853  1.00  0.00           C  
ATOM   8170  O   LEU A 330      96.985 -34.418 -20.545  1.00  0.00           O  
ATOM   8171  CG  LEU A 330      94.465 -31.822 -19.741  1.00  0.00           C  
ATOM   8172  CD1 LEU A 330      94.270 -30.426 -20.325  1.00  0.00           C  
ATOM   8173  CD2 LEU A 330      93.397 -32.124 -18.696  1.00  0.00           C  
ATOM   8174  N   THR A 331      97.767 -32.329 -21.006  1.00  0.00           N  
ATOM   8175  CA  THR A 331      99.068 -32.623 -20.414  1.00  0.00           C  
ATOM   8176  C   THR A 331      99.449 -31.557 -19.390  1.00  0.00           C  
ATOM   8177  CB  THR A 331     100.163 -32.718 -21.492  1.00  0.00           C  
ATOM   8178  O   THR A 331      99.155 -30.375 -19.578  1.00  0.00           O  
ATOM   8179  CG2 THR A 331     100.371 -34.161 -21.939  1.00  0.00           C  
ATOM   8180  OG1 THR A 331      99.780 -31.929 -22.625  1.00  0.00           O  
ATOM   8181  N   TYR A 332      99.937 -31.932 -18.247  1.00  0.00           N  
ATOM   8182  CA  TYR A 332     100.539 -31.074 -17.232  1.00  0.00           C  
ATOM   8183  C   TYR A 332     101.737 -30.320 -17.797  1.00  0.00           C  
ATOM   8184  CB  TYR A 332     100.968 -31.900 -16.015  1.00  0.00           C  
ATOM   8185  O   TYR A 332     102.596 -30.911 -18.455  1.00  0.00           O  
ATOM   8186  CG  TYR A 332     101.882 -31.158 -15.070  1.00  0.00           C  
ATOM   8187  CD1 TYR A 332     103.258 -31.375 -15.088  1.00  0.00           C  
ATOM   8188  CD2 TYR A 332     101.372 -30.241 -14.158  1.00  0.00           C  
ATOM   8189  CE1 TYR A 332     104.104 -30.696 -14.217  1.00  0.00           C  
ATOM   8190  CE2 TYR A 332     102.209 -29.556 -13.283  1.00  0.00           C  
ATOM   8191  OH  TYR A 332     104.404 -29.114 -12.457  1.00  0.00           O  
ATOM   8192  CZ  TYR A 332     103.571 -29.789 -13.320  1.00  0.00           C  
ATOM   8193  N   ILE A 333     101.805 -29.002 -17.594  1.00  0.00           N  
ATOM   8194  CA  ILE A 333     102.867 -28.156 -18.126  1.00  0.00           C  
ATOM   8195  C   ILE A 333     103.830 -27.771 -17.006  1.00  0.00           C  
ATOM   8196  CB  ILE A 333     102.295 -26.889 -18.801  1.00  0.00           C  
ATOM   8197  O   ILE A 333     105.024 -28.073 -17.074  1.00  0.00           O  
ATOM   8198  CG1 ILE A 333     101.352 -27.274 -19.947  1.00  0.00           C  
ATOM   8199  CG2 ILE A 333     103.426 -25.987 -19.303  1.00  0.00           C  
ATOM   8200  CD1 ILE A 333     102.024 -28.057 -21.066  1.00  0.00           C  
ATOM   8201  N   GLU A 334     103.203 -27.200 -15.961  1.00  0.00           N  
ATOM   8202  CA  GLU A 334     104.023 -26.677 -14.872  1.00  0.00           C  
ATOM   8203  C   GLU A 334     103.187 -26.434 -13.619  1.00  0.00           C  
ATOM   8204  CB  GLU A 334     104.720 -25.382 -15.298  1.00  0.00           C  
ATOM   8205  O   GLU A 334     101.959 -26.350 -13.691  1.00  0.00           O  
ATOM   8206  CG  GLU A 334     103.770 -24.211 -15.505  1.00  0.00           C  
ATOM   8207  CD  GLU A 334     104.479 -22.927 -15.903  1.00  0.00           C  
ATOM   8208  OE1 GLU A 334     103.799 -21.894 -16.099  1.00  0.00           O  
ATOM   8209  OE2 GLU A 334     105.724 -22.953 -16.021  1.00  0.00           O  
ATOM   8210  N   ALA A 335     103.686 -26.486 -12.400  1.00  0.00           N  
ATOM   8211  CA  ALA A 335     103.138 -26.150 -11.088  1.00  0.00           C  
ATOM   8212  C   ALA A 335     103.794 -24.892 -10.526  1.00  0.00           C  
ATOM   8213  CB  ALA A 335     103.318 -27.317 -10.121  1.00  0.00           C  
ATOM   8214  O   ALA A 335     105.015 -24.735 -10.599  1.00  0.00           O  
ATOM   8215  N   THR A 336     103.016 -23.995 -10.155  1.00  0.00           N  
ATOM   8216  CA  THR A 336     103.446 -22.758  -9.513  1.00  0.00           C  
ATOM   8217  C   THR A 336     102.825 -22.623  -8.126  1.00  0.00           C  
ATOM   8218  CB  THR A 336     103.078 -21.529 -10.364  1.00  0.00           C  
ATOM   8219  O   THR A 336     101.770 -23.201  -7.854  1.00  0.00           O  
ATOM   8220  CG2 THR A 336     103.876 -21.502 -11.664  1.00  0.00           C  
ATOM   8221  OG1 THR A 336     101.680 -21.572 -10.676  1.00  0.00           O  
ATOM   8222  N   ASP A 337     103.490 -22.187  -7.133  1.00  0.00           N  
ATOM   8223  CA  ASP A 337     102.963 -21.939  -5.794  1.00  0.00           C  
ATOM   8224  C   ASP A 337     102.010 -20.746  -5.792  1.00  0.00           C  
ATOM   8225  CB  ASP A 337     104.105 -21.702  -4.804  1.00  0.00           C  
ATOM   8226  O   ASP A 337     101.654 -20.226  -6.852  1.00  0.00           O  
ATOM   8227  CG  ASP A 337     104.839 -20.395  -5.046  1.00  0.00           C  
ATOM   8228  OD1 ASP A 337     104.345 -19.554  -5.828  1.00  0.00           O  
ATOM   8229  OD2 ASP A 337     105.922 -20.205  -4.453  1.00  0.00           O  
ATOM   8230  N   LYS A 338     101.363 -20.469  -4.695  1.00  0.00           N  
ATOM   8231  CA  LYS A 338     100.363 -19.417  -4.539  1.00  0.00           C  
ATOM   8232  C   LYS A 338     100.902 -18.071  -5.015  1.00  0.00           C  
ATOM   8233  CB  LYS A 338      99.914 -19.315  -3.080  1.00  0.00           C  
ATOM   8234  O   LYS A 338     100.132 -17.185  -5.391  1.00  0.00           O  
ATOM   8235  CG  LYS A 338     100.956 -18.707  -2.153  1.00  0.00           C  
ATOM   8236  CD  LYS A 338     100.427 -18.569  -0.731  1.00  0.00           C  
ATOM   8237  CE  LYS A 338     101.481 -17.995   0.205  1.00  0.00           C  
ATOM   8238  NZ  LYS A 338     100.961 -17.841   1.597  1.00  0.00           N  
ATOM   8239  N   ASP A 339     102.419 -17.865  -5.078  1.00  0.00           N  
ATOM   8240  CA  ASP A 339     102.994 -16.589  -5.494  1.00  0.00           C  
ATOM   8241  C   ASP A 339     103.431 -16.635  -6.957  1.00  0.00           C  
ATOM   8242  CB  ASP A 339     104.181 -16.220  -4.602  1.00  0.00           C  
ATOM   8243  O   ASP A 339     104.166 -15.759  -7.418  1.00  0.00           O  
ATOM   8244  CG  ASP A 339     103.798 -16.063  -3.141  1.00  0.00           C  
ATOM   8245  OD1 ASP A 339     102.751 -15.447  -2.847  1.00  0.00           O  
ATOM   8246  OD2 ASP A 339     104.552 -16.557  -2.275  1.00  0.00           O  
ATOM   8247  N   ASN A 340     102.976 -17.727  -7.796  1.00  0.00           N  
ATOM   8248  CA  ASN A 340     103.257 -17.922  -9.214  1.00  0.00           C  
ATOM   8249  C   ASN A 340     104.738 -18.193  -9.460  1.00  0.00           C  
ATOM   8250  CB  ASN A 340     102.798 -16.707 -10.024  1.00  0.00           C  
ATOM   8251  O   ASN A 340     105.255 -17.907 -10.542  1.00  0.00           O  
ATOM   8252  CG  ASN A 340     101.308 -16.721 -10.303  1.00  0.00           C  
ATOM   8253  ND2 ASN A 340     100.734 -15.543 -10.521  1.00  0.00           N  
ATOM   8254  OD1 ASN A 340     100.677 -17.781 -10.323  1.00  0.00           O  
ATOM   8255  N   LYS A 341     105.380 -18.610  -8.396  1.00  0.00           N  
ATOM   8256  CA  LYS A 341     106.756 -19.081  -8.525  1.00  0.00           C  
ATOM   8257  C   LYS A 341     106.798 -20.563  -8.888  1.00  0.00           C  
ATOM   8258  CB  LYS A 341     107.531 -18.837  -7.229  1.00  0.00           C  
ATOM   8259  O   LYS A 341     106.038 -21.364  -8.339  1.00  0.00           O  
ATOM   8260  CG  LYS A 341     107.770 -17.367  -6.919  1.00  0.00           C  
ATOM   8261  CD  LYS A 341     108.735 -17.192  -5.753  1.00  0.00           C  
ATOM   8262  CE  LYS A 341     108.944 -15.721  -5.415  1.00  0.00           C  
ATOM   8263  NZ  LYS A 341     109.908 -15.543  -4.289  1.00  0.00           N  
ATOM   8264  N   PRO A 342     107.558 -20.883 -10.081  1.00  0.00           N  
ATOM   8265  CA  PRO A 342     107.651 -22.292 -10.471  1.00  0.00           C  
ATOM   8266  C   PRO A 342     107.938 -23.214  -9.289  1.00  0.00           C  
ATOM   8267  CB  PRO A 342     108.812 -22.306 -11.469  1.00  0.00           C  
ATOM   8268  O   PRO A 342     108.779 -22.896  -8.443  1.00  0.00           O  
ATOM   8269  CG  PRO A 342     109.113 -20.864 -11.725  1.00  0.00           C  
ATOM   8270  CD  PRO A 342     108.461 -20.043 -10.650  1.00  0.00           C  
ATOM   8271  N   THR A 343     107.054 -24.084  -9.016  1.00  0.00           N  
ATOM   8272  CA  THR A 343     107.232 -25.080  -7.966  1.00  0.00           C  
ATOM   8273  C   THR A 343     107.073 -26.491  -8.525  1.00  0.00           C  
ATOM   8274  CB  THR A 343     106.231 -24.865  -6.816  1.00  0.00           C  
ATOM   8275  O   THR A 343     106.592 -26.669  -9.647  1.00  0.00           O  
ATOM   8276  CG2 THR A 343     104.812 -25.221  -7.248  1.00  0.00           C  
ATOM   8277  OG1 THR A 343     106.602 -25.691  -5.706  1.00  0.00           O  
ATOM   8278  N   LYS A 344     107.810 -27.375  -7.963  1.00  0.00           N  
ATOM   8279  CA  LYS A 344     107.690 -28.782  -8.334  1.00  0.00           C  
ATOM   8280  C   LYS A 344     106.635 -29.486  -7.485  1.00  0.00           C  
ATOM   8281  CB  LYS A 344     109.037 -29.492  -8.190  1.00  0.00           C  
ATOM   8282  O   LYS A 344     106.573 -29.285  -6.270  1.00  0.00           O  
ATOM   8283  CG  LYS A 344     109.770 -29.702  -9.507  1.00  0.00           C  
ATOM   8284  CD  LYS A 344     111.067 -30.476  -9.309  1.00  0.00           C  
ATOM   8285  CE  LYS A 344     111.822 -30.648 -10.620  1.00  0.00           C  
ATOM   8286  NZ  LYS A 344     113.091 -31.414 -10.431  1.00  0.00           N  
ATOM   8287  N   PRO A 345     105.721 -30.161  -8.074  1.00  0.00           N  
ATOM   8288  CA  PRO A 345     104.743 -30.986  -7.361  1.00  0.00           C  
ATOM   8289  C   PRO A 345     105.396 -32.007  -6.433  1.00  0.00           C  
ATOM   8290  CB  PRO A 345     103.980 -31.684  -8.490  1.00  0.00           C  
ATOM   8291  O   PRO A 345     106.527 -32.436  -6.679  1.00  0.00           O  
ATOM   8292  CG  PRO A 345     104.439 -31.003  -9.739  1.00  0.00           C  
ATOM   8293  CD  PRO A 345     105.728 -30.288  -9.447  1.00  0.00           C  
ATOM   8294  N   SER A 346     104.930 -32.245  -5.226  1.00  0.00           N  
ATOM   8295  CA  SER A 346     105.394 -33.305  -4.337  1.00  0.00           C  
ATOM   8296  C   SER A 346     105.418 -34.653  -5.050  1.00  0.00           C  
ATOM   8297  CB  SER A 346     104.505 -33.391  -3.096  1.00  0.00           C  
ATOM   8298  O   SER A 346     104.730 -34.842  -6.055  1.00  0.00           O  
ATOM   8299  OG  SER A 346     103.209 -33.851  -3.437  1.00  0.00           O  
ATOM   8300  N   SER A 347     106.538 -35.469  -4.841  1.00  0.00           N  
ATOM   8301  CA  SER A 347     106.659 -36.781  -5.468  1.00  0.00           C  
ATOM   8302  C   SER A 347     105.308 -37.483  -5.549  1.00  0.00           C  
ATOM   8303  CB  SER A 347     107.652 -37.654  -4.699  1.00  0.00           C  
ATOM   8304  O   SER A 347     104.979 -38.093  -6.568  1.00  0.00           O  
ATOM   8305  OG  SER A 347     108.044 -37.024  -3.491  1.00  0.00           O  
ATOM   8306  N   GLN A 348     104.459 -37.335  -4.479  1.00  0.00           N  
ATOM   8307  CA  GLN A 348     103.140 -37.958  -4.466  1.00  0.00           C  
ATOM   8308  C   GLN A 348     102.208 -37.292  -5.475  1.00  0.00           C  
ATOM   8309  CB  GLN A 348     102.529 -37.895  -3.065  1.00  0.00           C  
ATOM   8310  O   GLN A 348     101.443 -37.971  -6.164  1.00  0.00           O  
ATOM   8311  CG  GLN A 348     101.743 -39.141  -2.681  1.00  0.00           C  
ATOM   8312  CD  GLN A 348     102.449 -39.980  -1.632  1.00  0.00           C  
ATOM   8313  NE2 GLN A 348     101.842 -41.104  -1.265  1.00  0.00           N  
ATOM   8314  OE1 GLN A 348     103.531 -39.622  -1.157  1.00  0.00           O  
ATOM   8315  N   ASN A 349     102.306 -35.990  -5.568  1.00  0.00           N  
ATOM   8316  CA  ASN A 349     101.457 -35.274  -6.514  1.00  0.00           C  
ATOM   8317  C   ASN A 349     101.923 -35.482  -7.953  1.00  0.00           C  
ATOM   8318  CB  ASN A 349     101.419 -33.782  -6.179  1.00  0.00           C  
ATOM   8319  O   ASN A 349     101.116 -35.443  -8.883  1.00  0.00           O  
ATOM   8320  CG  ASN A 349     100.248 -33.413  -5.290  1.00  0.00           C  
ATOM   8321  ND2 ASN A 349     100.230 -32.172  -4.818  1.00  0.00           N  
ATOM   8322  OD1 ASN A 349      99.367 -34.236  -5.030  1.00  0.00           O  
ATOM   8323  N   GLU A 350     103.337 -35.666  -8.158  1.00  0.00           N  
ATOM   8324  CA  GLU A 350     103.833 -35.964  -9.498  1.00  0.00           C  
ATOM   8325  C   GLU A 350     103.186 -37.228 -10.058  1.00  0.00           C  
ATOM   8326  CB  GLU A 350     105.356 -36.114  -9.486  1.00  0.00           C  
ATOM   8327  O   GLU A 350     102.880 -37.298 -11.250  1.00  0.00           O  
ATOM   8328  CG  GLU A 350     106.098 -34.893 -10.010  1.00  0.00           C  
ATOM   8329  CD  GLU A 350     107.609 -35.066 -10.018  1.00  0.00           C  
ATOM   8330  OE1 GLU A 350     108.326 -34.126 -10.429  1.00  0.00           O  
ATOM   8331  OE2 GLU A 350     108.079 -36.152  -9.611  1.00  0.00           O  
ATOM   8332  N   LYS A 351     103.020 -38.226  -9.062  1.00  0.00           N  
ATOM   8333  CA  LYS A 351     102.377 -39.481  -9.440  1.00  0.00           C  
ATOM   8334  C   LYS A 351     100.899 -39.268  -9.755  1.00  0.00           C  
ATOM   8335  CB  LYS A 351     102.532 -40.519  -8.328  1.00  0.00           C  
ATOM   8336  O   LYS A 351     100.325 -39.987 -10.576  1.00  0.00           O  
ATOM   8337  CG  LYS A 351     103.921 -41.134  -8.245  1.00  0.00           C  
ATOM   8338  CD  LYS A 351     103.986 -42.228  -7.186  1.00  0.00           C  
ATOM   8339  CE  LYS A 351     105.398 -42.776  -7.032  1.00  0.00           C  
ATOM   8340  NZ  LYS A 351     105.472 -43.828  -5.975  1.00  0.00           N  
ATOM   8341  N   LEU A 352     100.265 -38.212  -9.193  1.00  0.00           N  
ATOM   8342  CA  LEU A 352      98.837 -37.946  -9.330  1.00  0.00           C  
ATOM   8343  C   LEU A 352      98.549 -37.168 -10.609  1.00  0.00           C  
ATOM   8344  CB  LEU A 352      98.319 -37.168  -8.118  1.00  0.00           C  
ATOM   8345  O   LEU A 352      97.415 -37.156 -11.092  1.00  0.00           O  
ATOM   8346  CG  LEU A 352      98.182 -37.956  -6.814  1.00  0.00           C  
ATOM   8347  CD1 LEU A 352      97.954 -37.006  -5.642  1.00  0.00           C  
ATOM   8348  CD2 LEU A 352      97.046 -38.968  -6.917  1.00  0.00           C  
ATOM   8349  N   ILE A 353      99.751 -36.536 -11.138  1.00  0.00           N  
ATOM   8350  CA  ILE A 353      99.592 -35.660 -12.294  1.00  0.00           C  
ATOM   8351  C   ILE A 353      98.942 -36.430 -13.441  1.00  0.00           C  
ATOM   8352  CB  ILE A 353     100.947 -35.069 -12.745  1.00  0.00           C  
ATOM   8353  O   ILE A 353      98.048 -35.914 -14.116  1.00  0.00           O  
ATOM   8354  CG1 ILE A 353     101.433 -34.019 -11.739  1.00  0.00           C  
ATOM   8355  CG2 ILE A 353     100.834 -34.470 -14.150  1.00  0.00           C  
ATOM   8356  CD1 ILE A 353     102.826 -33.478 -12.034  1.00  0.00           C  
ATOM   8357  N   GLY A 354      99.531 -37.714 -13.741  1.00  0.00           N  
ATOM   8358  CA  GLY A 354      98.906 -38.585 -14.724  1.00  0.00           C  
ATOM   8359  C   GLY A 354      97.430 -38.818 -14.462  1.00  0.00           C  
ATOM   8360  O   GLY A 354      96.626 -38.850 -15.396  1.00  0.00           O  
ATOM   8361  N   GLN A 355      97.045 -38.942 -13.129  1.00  0.00           N  
ATOM   8362  CA  GLN A 355      95.665 -39.137 -12.698  1.00  0.00           C  
ATOM   8363  C   GLN A 355      94.834 -37.878 -12.925  1.00  0.00           C  
ATOM   8364  CB  GLN A 355      95.615 -39.542 -11.224  1.00  0.00           C  
ATOM   8365  O   GLN A 355      93.679 -37.957 -13.348  1.00  0.00           O  
ATOM   8366  CG  GLN A 355      95.869 -41.024 -10.984  1.00  0.00           C  
ATOM   8367  CD  GLN A 355      95.679 -41.425  -9.533  1.00  0.00           C  
ATOM   8368  NE2 GLN A 355      96.264 -42.554  -9.148  1.00  0.00           N  
ATOM   8369  OE1 GLN A 355      95.012 -40.725  -8.764  1.00  0.00           O  
ATOM   8370  N   TYR A 356      95.444 -36.652 -12.603  1.00  0.00           N  
ATOM   8371  CA  TYR A 356      94.785 -35.374 -12.849  1.00  0.00           C  
ATOM   8372  C   TYR A 356      94.456 -35.206 -14.327  1.00  0.00           C  
ATOM   8373  CB  TYR A 356      95.665 -34.214 -12.374  1.00  0.00           C  
ATOM   8374  O   TYR A 356      93.366 -34.749 -14.680  1.00  0.00           O  
ATOM   8375  CG  TYR A 356      95.737 -34.082 -10.872  1.00  0.00           C  
ATOM   8376  CD1 TYR A 356      94.578 -34.007 -10.103  1.00  0.00           C  
ATOM   8377  CD2 TYR A 356      96.964 -34.031 -10.219  1.00  0.00           C  
ATOM   8378  CE1 TYR A 356      94.639 -33.883  -8.719  1.00  0.00           C  
ATOM   8379  CE2 TYR A 356      97.037 -33.908  -8.835  1.00  0.00           C  
ATOM   8380  OH  TYR A 356      95.938 -33.713  -6.725  1.00  0.00           O  
ATOM   8381  CZ  TYR A 356      95.872 -33.835  -8.095  1.00  0.00           C  
ATOM   8382  N   GLU A 357      95.546 -35.519 -15.200  1.00  0.00           N  
ATOM   8383  CA  GLU A 357      95.363 -35.425 -16.645  1.00  0.00           C  
ATOM   8384  C   GLU A 357      94.182 -36.274 -17.109  1.00  0.00           C  
ATOM   8385  CB  GLU A 357      96.638 -35.853 -17.377  1.00  0.00           C  
ATOM   8386  O   GLU A 357      93.395 -35.842 -17.953  1.00  0.00           O  
ATOM   8387  CG  GLU A 357      97.786 -34.864 -17.242  1.00  0.00           C  
ATOM   8388  CD  GLU A 357      99.065 -35.334 -17.916  1.00  0.00           C  
ATOM   8389  OE1 GLU A 357      99.932 -34.487 -18.232  1.00  0.00           O  
ATOM   8390  OE2 GLU A 357      99.202 -36.559 -18.130  1.00  0.00           O  
ATOM   8391  N   ARG A 358      93.919 -37.479 -16.418  1.00  0.00           N  
ATOM   8392  CA  ARG A 358      92.896 -38.445 -16.804  1.00  0.00           C  
ATOM   8393  C   ARG A 358      91.567 -38.137 -16.121  1.00  0.00           C  
ATOM   8394  CB  ARG A 358      93.343 -39.868 -16.462  1.00  0.00           C  
ATOM   8395  O   ARG A 358      90.502 -38.325 -16.712  1.00  0.00           O  
ATOM   8396  CG  ARG A 358      94.514 -40.363 -17.295  1.00  0.00           C  
ATOM   8397  CD  ARG A 358      95.046 -41.695 -16.786  1.00  0.00           C  
ATOM   8398  NE  ARG A 358      96.337 -42.024 -17.383  1.00  0.00           N  
ATOM   8399  NH1 ARG A 358      96.985 -43.463 -15.696  1.00  0.00           N  
ATOM   8400  NH2 ARG A 358      98.372 -43.084 -17.480  1.00  0.00           N  
ATOM   8401  CZ  ARG A 358      97.229 -42.856 -16.852  1.00  0.00           C  
ATOM   8402  N   ARG A 359      91.511 -37.623 -14.811  1.00  0.00           N  
ATOM   8403  CA  ARG A 359      90.320 -37.327 -14.021  1.00  0.00           C  
ATOM   8404  C   ARG A 359      89.564 -36.134 -14.596  1.00  0.00           C  
ATOM   8405  CB  ARG A 359      90.696 -37.056 -12.563  1.00  0.00           C  
ATOM   8406  O   ARG A 359      88.335 -36.078 -14.524  1.00  0.00           O  
ATOM   8407  CG  ARG A 359      89.701 -37.611 -11.556  1.00  0.00           C  
ATOM   8408  CD  ARG A 359      90.306 -37.715 -10.163  1.00  0.00           C  
ATOM   8409  NE  ARG A 359      89.284 -37.963  -9.149  1.00  0.00           N  
ATOM   8410  NH1 ARG A 359      90.783 -38.484  -7.470  1.00  0.00           N  
ATOM   8411  NH2 ARG A 359      88.529 -38.522  -7.054  1.00  0.00           N  
ATOM   8412  CZ  ARG A 359      89.535 -38.323  -7.894  1.00  0.00           C  
ATOM   8413  N   MET A 360      90.436 -35.174 -15.242  1.00  0.00           N  
ATOM   8414  CA  MET A 360      89.834 -33.939 -15.734  1.00  0.00           C  
ATOM   8415  C   MET A 360      89.127 -34.171 -17.066  1.00  0.00           C  
ATOM   8416  CB  MET A 360      90.894 -32.847 -15.887  1.00  0.00           C  
ATOM   8417  O   MET A 360      88.307 -33.354 -17.489  1.00  0.00           O  
ATOM   8418  CG  MET A 360      91.391 -32.286 -14.565  1.00  0.00           C  
ATOM   8419  SD  MET A 360      92.531 -30.865 -14.788  1.00  0.00           S  
ATOM   8420  CE  MET A 360      94.010 -31.732 -15.383  1.00  0.00           C  
ATOM   8421  N   LYS A 361      89.355 -35.457 -17.624  1.00  0.00           N  
ATOM   8422  CA  LYS A 361      88.731 -35.894 -18.869  1.00  0.00           C  
ATOM   8423  C   LYS A 361      88.767 -34.788 -19.919  1.00  0.00           C  
ATOM   8424  CB  LYS A 361      87.288 -36.335 -18.621  1.00  0.00           C  
ATOM   8425  O   LYS A 361      89.823 -34.495 -20.485  1.00  0.00           O  
ATOM   8426  CG  LYS A 361      87.136 -37.360 -17.507  1.00  0.00           C  
ATOM   8427  CD  LYS A 361      87.840 -38.667 -17.851  1.00  0.00           C  
ATOM   8428  CE  LYS A 361      87.511 -39.762 -16.846  1.00  0.00           C  
ATOM   8429  NZ  LYS A 361      88.351 -40.979 -17.057  1.00  0.00           N  
ATOM   8430  N   ILE A 362      87.772 -33.942 -20.134  1.00  0.00           N  
ATOM   8431  CA  ILE A 362      87.726 -32.750 -20.973  1.00  0.00           C  
ATOM   8432  C   ILE A 362      87.391 -31.530 -20.119  1.00  0.00           C  
ATOM   8433  CB  ILE A 362      86.698 -32.903 -22.116  1.00  0.00           C  
ATOM   8434  O   ILE A 362      86.223 -31.285 -19.806  1.00  0.00           O  
ATOM   8435  CG1 ILE A 362      86.968 -34.188 -22.909  1.00  0.00           C  
ATOM   8436  CG2 ILE A 362      86.724 -31.678 -23.034  1.00  0.00           C  
ATOM   8437  CD1 ILE A 362      85.908 -34.504 -23.955  1.00  0.00           C  
ATOM   8438  N   PRO A 363      88.356 -30.854 -19.558  1.00  0.00           N  
ATOM   8439  CA  PRO A 363      88.130 -29.747 -18.626  1.00  0.00           C  
ATOM   8440  C   PRO A 363      87.582 -28.499 -19.314  1.00  0.00           C  
ATOM   8441  CB  PRO A 363      89.522 -29.485 -18.046  1.00  0.00           C  
ATOM   8442  O   PRO A 363      88.094 -27.397 -19.100  1.00  0.00           O  
ATOM   8443  CG  PRO A 363      90.470 -29.891 -19.127  1.00  0.00           C  
ATOM   8444  CD  PRO A 363      89.814 -30.956 -19.960  1.00  0.00           C  
ATOM   8445  N   LEU A 364      86.753 -28.651 -20.211  1.00  0.00           N  
ATOM   8446  CA  LEU A 364      86.055 -27.530 -20.830  1.00  0.00           C  
ATOM   8447  C   LEU A 364      84.758 -27.222 -20.091  1.00  0.00           C  
ATOM   8448  CB  LEU A 364      85.758 -27.830 -22.302  1.00  0.00           C  
ATOM   8449  O   LEU A 364      84.156 -28.113 -19.486  1.00  0.00           O  
ATOM   8450  CG  LEU A 364      86.971 -27.964 -23.224  1.00  0.00           C  
ATOM   8451  CD1 LEU A 364      86.545 -28.507 -24.584  1.00  0.00           C  
ATOM   8452  CD2 LEU A 364      87.679 -26.623 -23.376  1.00  0.00           C  
ATOM   8453  N   ASP A 365      84.565 -26.007 -19.802  1.00  0.00           N  
ATOM   8454  CA  ASP A 365      83.287 -25.588 -19.234  1.00  0.00           C  
ATOM   8455  C   ASP A 365      82.143 -25.831 -20.215  1.00  0.00           C  
ATOM   8456  CB  ASP A 365      83.335 -24.110 -18.838  1.00  0.00           C  
ATOM   8457  O   ASP A 365      81.785 -24.944 -20.992  1.00  0.00           O  
ATOM   8458  CG  ASP A 365      82.126 -23.673 -18.030  1.00  0.00           C  
ATOM   8459  OD1 ASP A 365      81.244 -24.514 -17.748  1.00  0.00           O  
ATOM   8460  OD2 ASP A 365      82.052 -22.477 -17.674  1.00  0.00           O  
ATOM   8461  N   PHE A 366      81.574 -27.020 -20.241  1.00  0.00           N  
ATOM   8462  CA  PHE A 366      80.568 -27.351 -21.243  1.00  0.00           C  
ATOM   8463  C   PHE A 366      79.272 -26.594 -20.979  1.00  0.00           C  
ATOM   8464  CB  PHE A 366      80.301 -28.859 -21.261  1.00  0.00           C  
ATOM   8465  O   PHE A 366      78.452 -26.421 -21.884  1.00  0.00           O  
ATOM   8466  CG  PHE A 366      81.371 -29.657 -21.955  1.00  0.00           C  
ATOM   8467  CD1 PHE A 366      81.447 -29.686 -23.342  1.00  0.00           C  
ATOM   8468  CD2 PHE A 366      82.303 -30.378 -21.220  1.00  0.00           C  
ATOM   8469  CE1 PHE A 366      82.437 -30.424 -23.987  1.00  0.00           C  
ATOM   8470  CE2 PHE A 366      83.295 -31.117 -21.857  1.00  0.00           C  
ATOM   8471  CZ  PHE A 366      83.359 -31.140 -23.241  1.00  0.00           C  
ATOM   8472  N   GLU A 367      79.099 -26.226 -19.723  1.00  0.00           N  
ATOM   8473  CA  GLU A 367      77.904 -25.461 -19.380  1.00  0.00           C  
ATOM   8474  C   GLU A 367      77.789 -24.204 -20.238  1.00  0.00           C  
ATOM   8475  CB  GLU A 367      77.913 -25.086 -17.896  1.00  0.00           C  
ATOM   8476  O   GLU A 367      76.684 -23.731 -20.511  1.00  0.00           O  
ATOM   8477  CG  GLU A 367      77.455 -26.208 -16.975  1.00  0.00           C  
ATOM   8478  CD  GLU A 367      77.373 -25.791 -15.516  1.00  0.00           C  
ATOM   8479  OE1 GLU A 367      76.970 -26.621 -14.669  1.00  0.00           O  
ATOM   8480  OE2 GLU A 367      77.713 -24.625 -15.216  1.00  0.00           O  
ATOM   8481  N   LYS A 368      79.069 -23.623 -20.623  1.00  0.00           N  
ATOM   8482  CA  LYS A 368      79.174 -22.459 -21.499  1.00  0.00           C  
ATOM   8483  C   LYS A 368      78.503 -22.721 -22.844  1.00  0.00           C  
ATOM   8484  CB  LYS A 368      80.640 -22.077 -21.710  1.00  0.00           C  
ATOM   8485  O   LYS A 368      78.051 -21.788 -23.510  1.00  0.00           O  
ATOM   8486  CG  LYS A 368      80.837 -20.803 -22.519  1.00  0.00           C  
ATOM   8487  CD  LYS A 368      82.314 -20.489 -22.716  1.00  0.00           C  
ATOM   8488  CE  LYS A 368      82.514 -19.274 -23.612  1.00  0.00           C  
ATOM   8489  NZ  LYS A 368      83.961 -18.975 -23.826  1.00  0.00           N  
ATOM   8490  N   TYR A 369      78.533 -23.954 -23.161  1.00  0.00           N  
ATOM   8491  CA  TYR A 369      78.027 -24.323 -24.479  1.00  0.00           C  
ATOM   8492  C   TYR A 369      76.603 -24.858 -24.385  1.00  0.00           C  
ATOM   8493  CB  TYR A 369      78.936 -25.369 -25.131  1.00  0.00           C  
ATOM   8494  O   TYR A 369      76.028 -25.290 -25.388  1.00  0.00           O  
ATOM   8495  CG  TYR A 369      80.387 -24.959 -25.191  1.00  0.00           C  
ATOM   8496  CD1 TYR A 369      80.784 -23.835 -25.912  1.00  0.00           C  
ATOM   8497  CD2 TYR A 369      81.364 -25.694 -24.528  1.00  0.00           C  
ATOM   8498  CE1 TYR A 369      82.121 -23.454 -25.972  1.00  0.00           C  
ATOM   8499  CE2 TYR A 369      82.703 -25.323 -24.581  1.00  0.00           C  
ATOM   8500  OH  TYR A 369      84.396 -23.831 -25.360  1.00  0.00           O  
ATOM   8501  CZ  TYR A 369      83.071 -24.203 -25.304  1.00  0.00           C  
ATOM   8502  N   MET A 370      76.003 -24.899 -23.216  1.00  0.00           N  
ATOM   8503  CA  MET A 370      74.607 -25.271 -23.006  1.00  0.00           C  
ATOM   8504  C   MET A 370      73.683 -24.085 -23.262  1.00  0.00           C  
ATOM   8505  CB  MET A 370      74.399 -25.798 -21.585  1.00  0.00           C  
ATOM   8506  O   MET A 370      74.050 -22.938 -22.998  1.00  0.00           O  
ATOM   8507  CG  MET A 370      75.232 -27.027 -21.259  1.00  0.00           C  
ATOM   8508  SD  MET A 370      75.048 -27.558 -19.512  1.00  0.00           S  
ATOM   8509  CE  MET A 370      75.941 -29.137 -19.562  1.00  0.00           C  
ATOM   8510  N   MET A 371      72.560 -24.299 -23.892  1.00  0.00           N  
ATOM   8511  CA  MET A 371      71.616 -23.212 -24.133  1.00  0.00           C  
ATOM   8512  C   MET A 371      70.724 -22.985 -22.917  1.00  0.00           C  
ATOM   8513  CB  MET A 371      70.757 -23.508 -25.364  1.00  0.00           C  
ATOM   8514  O   MET A 371      70.159 -23.934 -22.371  1.00  0.00           O  
ATOM   8515  CG  MET A 371      71.485 -23.303 -26.683  1.00  0.00           C  
ATOM   8516  SD  MET A 371      70.398 -23.580 -28.135  1.00  0.00           S  
ATOM   8517  CE  MET A 371      69.374 -24.943 -27.513  1.00  0.00           C  
ATOM   8518  N   GLN A 372      70.677 -21.675 -22.430  1.00  0.00           N  
ATOM   8519  CA  GLN A 372      69.796 -21.230 -21.356  1.00  0.00           C  
ATOM   8520  C   GLN A 372      68.912 -20.073 -21.813  1.00  0.00           C  
ATOM   8521  CB  GLN A 372      70.610 -20.816 -20.129  1.00  0.00           C  
ATOM   8522  O   GLN A 372      69.296 -19.302 -22.695  1.00  0.00           O  
ATOM   8523  CG  GLN A 372      71.399 -21.957 -19.501  1.00  0.00           C  
ATOM   8524  CD  GLN A 372      72.199 -21.519 -18.288  1.00  0.00           C  
ATOM   8525  NE2 GLN A 372      72.748 -22.485 -17.560  1.00  0.00           N  
ATOM   8526  OE1 GLN A 372      72.323 -20.322 -18.009  1.00  0.00           O  
ATOM   8527  N   VAL A 373      67.670 -20.045 -21.232  1.00  0.00           N  
ATOM   8528  CA  VAL A 373      66.727 -18.996 -21.605  1.00  0.00           C  
ATOM   8529  C   VAL A 373      66.463 -18.087 -20.407  1.00  0.00           C  
ATOM   8530  CB  VAL A 373      65.399 -19.588 -22.128  1.00  0.00           C  
ATOM   8531  O   VAL A 373      66.309 -18.564 -19.280  1.00  0.00           O  
ATOM   8532  CG1 VAL A 373      64.651 -18.566 -22.982  1.00  0.00           C  
ATOM   8533  CG2 VAL A 373      65.661 -20.865 -22.924  1.00  0.00           C  
ATOM   8534  N   ASN A 374      66.605 -16.761 -20.508  1.00  0.00           N  
ATOM   8535  CA  ASN A 374      66.111 -15.766 -19.562  1.00  0.00           C  
ATOM   8536  C   ASN A 374      65.069 -14.853 -20.203  1.00  0.00           C  
ATOM   8537  CB  ASN A 374      67.268 -14.938 -19.000  1.00  0.00           C  
ATOM   8538  O   ASN A 374      64.602 -15.119 -21.312  1.00  0.00           O  
ATOM   8539  CG  ASN A 374      67.919 -14.057 -20.048  1.00  0.00           C  
ATOM   8540  ND2 ASN A 374      69.075 -13.495 -19.715  1.00  0.00           N  
ATOM   8541  OD1 ASN A 374      67.388 -13.884 -21.148  1.00  0.00           O  
ATOM   8542  N   GLN A 375      64.539 -13.858 -19.452  1.00  0.00           N  
ATOM   8543  CA  GLN A 375      63.445 -13.010 -19.912  1.00  0.00           C  
ATOM   8544  C   GLN A 375      63.846 -12.219 -21.154  1.00  0.00           C  
ATOM   8545  CB  GLN A 375      63.001 -12.055 -18.802  1.00  0.00           C  
ATOM   8546  O   GLN A 375      62.992 -11.844 -21.960  1.00  0.00           O  
ATOM   8547  CG  GLN A 375      62.288 -12.744 -17.647  1.00  0.00           C  
ATOM   8548  CD  GLN A 375      61.725 -11.763 -16.636  1.00  0.00           C  
ATOM   8549  NE2 GLN A 375      61.025 -12.282 -15.633  1.00  0.00           N  
ATOM   8550  OE1 GLN A 375      61.920 -10.549 -16.754  1.00  0.00           O  
ATOM   8551  N   GLU A 376      65.221 -12.096 -21.477  1.00  0.00           N  
ATOM   8552  CA  GLU A 376      65.715 -11.184 -22.504  1.00  0.00           C  
ATOM   8553  C   GLU A 376      66.134 -11.943 -23.760  1.00  0.00           C  
ATOM   8554  CB  GLU A 376      66.889 -10.360 -21.971  1.00  0.00           C  
ATOM   8555  O   GLU A 376      66.139 -11.382 -24.858  1.00  0.00           O  
ATOM   8556  CG  GLU A 376      66.513  -9.413 -20.841  1.00  0.00           C  
ATOM   8557  CD  GLU A 376      67.616  -8.424 -20.495  1.00  0.00           C  
ATOM   8558  OE1 GLU A 376      67.393  -7.544 -19.633  1.00  0.00           O  
ATOM   8559  OE2 GLU A 376      68.711  -8.531 -21.090  1.00  0.00           O  
ATOM   8560  N   GLY A 377      66.393 -13.249 -23.646  1.00  0.00           N  
ATOM   8561  CA  GLY A 377      66.819 -14.030 -24.797  1.00  0.00           C  
ATOM   8562  C   GLY A 377      67.484 -15.339 -24.416  1.00  0.00           C  
ATOM   8563  O   GLY A 377      67.286 -15.842 -23.308  1.00  0.00           O  
ATOM   8564  N   ILE A 378      68.250 -15.985 -25.370  1.00  0.00           N  
ATOM   8565  CA  ILE A 378      68.905 -17.282 -25.237  1.00  0.00           C  
ATOM   8566  C   ILE A 378      70.392 -17.081 -24.952  1.00  0.00           C  
ATOM   8567  CB  ILE A 378      68.714 -18.145 -26.504  1.00  0.00           C  
ATOM   8568  O   ILE A 378      71.077 -16.357 -25.678  1.00  0.00           O  
ATOM   8569  CG1 ILE A 378      67.222 -18.325 -26.806  1.00  0.00           C  
ATOM   8570  CG2 ILE A 378      69.408 -19.501 -26.343  1.00  0.00           C  
ATOM   8571  CD1 ILE A 378      66.936 -18.927 -28.176  1.00  0.00           C  
ATOM   8572  N   ILE A 379      70.792 -17.687 -23.906  1.00  0.00           N  
ATOM   8573  CA  ILE A 379      72.193 -17.582 -23.514  1.00  0.00           C  
ATOM   8574  C   ILE A 379      72.937 -18.855 -23.911  1.00  0.00           C  
ATOM   8575  CB  ILE A 379      72.338 -17.328 -21.996  1.00  0.00           C  
ATOM   8576  O   ILE A 379      72.537 -19.959 -23.534  1.00  0.00           O  
ATOM   8577  CG1 ILE A 379      71.561 -16.071 -21.589  1.00  0.00           C  
ATOM   8578  CG2 ILE A 379      73.815 -17.209 -21.607  1.00  0.00           C  
ATOM   8579  CD1 ILE A 379      71.455 -15.870 -20.083  1.00  0.00           C  
ATOM   8580  N   VAL A 380      73.899 -18.733 -24.699  1.00  0.00           N  
ATOM   8581  CA  VAL A 380      74.718 -19.853 -25.151  1.00  0.00           C  
ATOM   8582  C   VAL A 380      76.130 -19.366 -25.466  1.00  0.00           C  
ATOM   8583  CB  VAL A 380      74.103 -20.543 -26.389  1.00  0.00           C  
ATOM   8584  O   VAL A 380      76.307 -18.321 -26.096  1.00  0.00           O  
ATOM   8585  CG1 VAL A 380      74.191 -19.634 -27.613  1.00  0.00           C  
ATOM   8586  CG2 VAL A 380      74.800 -21.875 -26.658  1.00  0.00           C  
ATOM   8587  N   ASN A 381      77.045 -20.102 -24.826  1.00  0.00           N  
ATOM   8588  CA  ASN A 381      78.417 -19.605 -24.818  1.00  0.00           C  
ATOM   8589  C   ASN A 381      78.540 -18.312 -24.017  1.00  0.00           C  
ATOM   8590  CB  ASN A 381      78.921 -19.395 -26.247  1.00  0.00           C  
ATOM   8591  O   ASN A 381      77.996 -18.203 -22.917  1.00  0.00           O  
ATOM   8592  CG  ASN A 381      80.434 -19.387 -26.338  1.00  0.00           C  
ATOM   8593  ND2 ASN A 381      80.956 -19.045 -27.510  1.00  0.00           N  
ATOM   8594  OD1 ASN A 381      81.128 -19.687 -25.363  1.00  0.00           O  
ATOM   8595  N   ASP A 382      79.365 -17.383 -24.314  1.00  0.00           N  
ATOM   8596  CA  ASP A 382      79.425 -16.061 -23.698  1.00  0.00           C  
ATOM   8597  C   ASP A 382      78.582 -15.054 -24.477  1.00  0.00           C  
ATOM   8598  CB  ASP A 382      80.874 -15.576 -23.609  1.00  0.00           C  
ATOM   8599  O   ASP A 382      78.878 -13.857 -24.478  1.00  0.00           O  
ATOM   8600  CG  ASP A 382      81.752 -16.483 -22.765  1.00  0.00           C  
ATOM   8601  OD1 ASP A 382      81.224 -17.197 -21.885  1.00  0.00           O  
ATOM   8602  OD2 ASP A 382      82.983 -16.483 -22.981  1.00  0.00           O  
ATOM   8603  N   HIS A 383      77.636 -15.626 -25.053  1.00  0.00           N  
ATOM   8604  CA  HIS A 383      76.809 -14.749 -25.873  1.00  0.00           C  
ATOM   8605  C   HIS A 383      75.332 -14.899 -25.524  1.00  0.00           C  
ATOM   8606  CB  HIS A 383      77.029 -15.038 -27.359  1.00  0.00           C  
ATOM   8607  O   HIS A 383      74.899 -15.968 -25.088  1.00  0.00           O  
ATOM   8608  CG  HIS A 383      78.361 -14.586 -27.868  1.00  0.00           C  
ATOM   8609  CD2 HIS A 383      78.701 -13.550 -28.670  1.00  0.00           C  
ATOM   8610  ND1 HIS A 383      79.536 -15.235 -27.556  1.00  0.00           N  
ATOM   8611  CE1 HIS A 383      80.544 -14.614 -28.145  1.00  0.00           C  
ATOM   8612  NE2 HIS A 383      80.064 -13.589 -28.827  1.00  0.00           N  
ATOM   8613  N   GLN A 384      74.589 -13.831 -25.402  1.00  0.00           N  
ATOM   8614  CA  GLN A 384      73.135 -13.774 -25.291  1.00  0.00           C  
ATOM   8615  C   GLN A 384      72.491 -13.486 -26.644  1.00  0.00           C  
ATOM   8616  CB  GLN A 384      72.715 -12.712 -24.273  1.00  0.00           C  
ATOM   8617  O   GLN A 384      72.801 -12.478 -27.284  1.00  0.00           O  
ATOM   8618  CG  GLN A 384      71.219 -12.687 -23.992  1.00  0.00           C  
ATOM   8619  CD  GLN A 384      70.854 -11.775 -22.836  1.00  0.00           C  
ATOM   8620  NE2 GLN A 384      69.601 -11.843 -22.400  1.00  0.00           N  
ATOM   8621  OE1 GLN A 384      71.692 -11.016 -22.338  1.00  0.00           O  
ATOM   8622  N   ILE A 385      71.821 -14.431 -26.994  1.00  0.00           N  
ATOM   8623  CA  ILE A 385      71.114 -14.311 -28.264  1.00  0.00           C  
ATOM   8624  C   ILE A 385      69.792 -13.578 -28.051  1.00  0.00           C  
ATOM   8625  CB  ILE A 385      70.863 -15.695 -28.904  1.00  0.00           C  
ATOM   8626  O   ILE A 385      68.924 -14.051 -27.313  1.00  0.00           O  
ATOM   8627  CG1 ILE A 385      72.190 -16.427 -29.131  1.00  0.00           C  
ATOM   8628  CG2 ILE A 385      70.085 -15.550 -30.215  1.00  0.00           C  
ATOM   8629  CD1 ILE A 385      72.031 -17.856 -29.632  1.00  0.00           C  
ATOM   8630  N   ILE A 386      69.726 -12.428 -28.556  1.00  0.00           N  
ATOM   8631  CA  ILE A 386      68.579 -11.537 -28.421  1.00  0.00           C  
ATOM   8632  C   ILE A 386      68.024 -11.198 -29.803  1.00  0.00           C  
ATOM   8633  CB  ILE A 386      68.952 -10.245 -27.661  1.00  0.00           C  
ATOM   8634  O   ILE A 386      68.729 -11.313 -30.808  1.00  0.00           O  
ATOM   8635  CG1 ILE A 386      70.114  -9.530 -28.361  1.00  0.00           C  
ATOM   8636  CG2 ILE A 386      69.300 -10.557 -26.203  1.00  0.00           C  
ATOM   8637  CD1 ILE A 386      70.395  -8.134 -27.824  1.00  0.00           C  
ATOM   8638  N   HIS A 387      66.916 -10.971 -29.739  1.00  0.00           N  
ATOM   8639  CA  HIS A 387      66.243 -10.518 -30.951  1.00  0.00           C  
ATOM   8640  C   HIS A 387      66.415  -9.016 -31.148  1.00  0.00           C  
ATOM   8641  CB  HIS A 387      64.756 -10.875 -30.904  1.00  0.00           C  
ATOM   8642  O   HIS A 387      66.093  -8.228 -30.256  1.00  0.00           O  
ATOM   8643  CG  HIS A 387      64.052 -10.688 -32.210  1.00  0.00           C  
ATOM   8644  CD2 HIS A 387      64.003 -11.472 -33.313  1.00  0.00           C  
ATOM   8645  ND1 HIS A 387      63.286  -9.578 -32.490  1.00  0.00           N  
ATOM   8646  CE1 HIS A 387      62.793  -9.688 -33.713  1.00  0.00           C  
ATOM   8647  NE2 HIS A 387      63.213 -10.828 -34.234  1.00  0.00           N  
ATOM   8648  N   ASP A 388      67.209  -8.625 -32.232  1.00  0.00           N  
ATOM   8649  CA  ASP A 388      67.486  -7.232 -32.569  1.00  0.00           C  
ATOM   8650  C   ASP A 388      67.074  -6.923 -34.007  1.00  0.00           C  
ATOM   8651  CB  ASP A 388      68.969  -6.915 -32.367  1.00  0.00           C  
ATOM   8652  O   ASP A 388      67.663  -7.449 -34.954  1.00  0.00           O  
ATOM   8653  CG  ASP A 388      69.292  -5.443 -32.553  1.00  0.00           C  
ATOM   8654  OD1 ASP A 388      68.365  -4.606 -32.513  1.00  0.00           O  
ATOM   8655  OD2 ASP A 388      70.484  -5.118 -32.745  1.00  0.00           O  
ATOM   8656  N   ASN A 389      66.015  -6.119 -34.231  1.00  0.00           N  
ATOM   8657  CA  ASN A 389      65.522  -5.613 -35.508  1.00  0.00           C  
ATOM   8658  C   ASN A 389      65.197  -6.749 -36.473  1.00  0.00           C  
ATOM   8659  CB  ASN A 389      66.538  -4.657 -36.135  1.00  0.00           C  
ATOM   8660  O   ASN A 389      65.614  -6.722 -37.633  1.00  0.00           O  
ATOM   8661  CG  ASN A 389      65.906  -3.699 -37.125  1.00  0.00           C  
ATOM   8662  ND2 ASN A 389      66.701  -3.211 -38.069  1.00  0.00           N  
ATOM   8663  OD1 ASN A 389      64.712  -3.399 -37.041  1.00  0.00           O  
ATOM   8664  N   GLY A 390      64.477  -7.777 -36.133  1.00  0.00           N  
ATOM   8665  CA  GLY A 390      63.993  -8.802 -37.043  1.00  0.00           C  
ATOM   8666  C   GLY A 390      64.970  -9.948 -37.225  1.00  0.00           C  
ATOM   8667  O   GLY A 390      64.644 -10.955 -37.857  1.00  0.00           O  
ATOM   8668  N   ASN A 391      66.213  -9.804 -36.620  1.00  0.00           N  
ATOM   8669  CA  ASN A 391      67.272 -10.806 -36.681  1.00  0.00           C  
ATOM   8670  C   ASN A 391      67.771 -11.179 -35.288  1.00  0.00           C  
ATOM   8671  CB  ASN A 391      68.432 -10.310 -37.546  1.00  0.00           C  
ATOM   8672  O   ASN A 391      67.745 -10.355 -34.373  1.00  0.00           O  
ATOM   8673  CG  ASN A 391      68.035 -10.107 -38.995  1.00  0.00           C  
ATOM   8674  ND2 ASN A 391      68.654  -9.130 -39.648  1.00  0.00           N  
ATOM   8675  OD1 ASN A 391      67.178 -10.821 -39.523  1.00  0.00           O  
ATOM   8676  N   PHE A 392      67.964 -12.447 -35.126  1.00  0.00           N  
ATOM   8677  CA  PHE A 392      68.628 -12.888 -33.905  1.00  0.00           C  
ATOM   8678  C   PHE A 392      70.125 -12.613 -33.973  1.00  0.00           C  
ATOM   8679  CB  PHE A 392      68.378 -14.381 -33.665  1.00  0.00           C  
ATOM   8680  O   PHE A 392      70.784 -12.972 -34.951  1.00  0.00           O  
ATOM   8681  CG  PHE A 392      66.953 -14.709 -33.312  1.00  0.00           C  
ATOM   8682  CD1 PHE A 392      66.481 -14.520 -32.019  1.00  0.00           C  
ATOM   8683  CD2 PHE A 392      66.084 -15.207 -34.274  1.00  0.00           C  
ATOM   8684  CE1 PHE A 392      65.162 -14.823 -31.689  1.00  0.00           C  
ATOM   8685  CE2 PHE A 392      64.764 -15.512 -33.953  1.00  0.00           C  
ATOM   8686  CZ  PHE A 392      64.306 -15.320 -32.659  1.00  0.00           C  
ATOM   8687  N   ILE A 393      70.595 -11.778 -33.050  1.00  0.00           N  
ATOM   8688  CA  ILE A 393      72.015 -11.454 -32.956  1.00  0.00           C  
ATOM   8689  C   ILE A 393      72.571 -11.955 -31.625  1.00  0.00           C  
ATOM   8690  CB  ILE A 393      72.258  -9.935 -33.102  1.00  0.00           C  
ATOM   8691  O   ILE A 393      71.826 -12.121 -30.657  1.00  0.00           O  
ATOM   8692  CG1 ILE A 393      71.505  -9.167 -32.010  1.00  0.00           C  
ATOM   8693  CG2 ILE A 393      71.846  -9.453 -34.495  1.00  0.00           C  
ATOM   8694  CD1 ILE A 393      71.915  -7.706 -31.886  1.00  0.00           C  
ATOM   8695  N   ALA A 394      73.769 -12.321 -31.690  1.00  0.00           N  
ATOM   8696  CA  ALA A 394      74.488 -12.771 -30.501  1.00  0.00           C  
ATOM   8697  C   ALA A 394      75.284 -11.628 -29.877  1.00  0.00           C  
ATOM   8698  CB  ALA A 394      75.414 -13.934 -30.847  1.00  0.00           C  
ATOM   8699  O   ALA A 394      76.109 -11.001 -30.545  1.00  0.00           O  
ATOM   8700  N   LYS A 395      74.905 -11.181 -28.798  1.00  0.00           N  
ATOM   8701  CA  LYS A 395      75.621 -10.161 -28.036  1.00  0.00           C  
ATOM   8702  C   LYS A 395      76.532 -10.796 -26.989  1.00  0.00           C  
ATOM   8703  CB  LYS A 395      74.636  -9.204 -27.363  1.00  0.00           C  
ATOM   8704  O   LYS A 395      76.092 -11.641 -26.206  1.00  0.00           O  
ATOM   8705  CG  LYS A 395      75.280  -7.940 -26.811  1.00  0.00           C  
ATOM   8706  CD  LYS A 395      74.247  -7.017 -26.178  1.00  0.00           C  
ATOM   8707  CE  LYS A 395      74.905  -5.826 -25.494  1.00  0.00           C  
ATOM   8708  NZ  LYS A 395      73.896  -4.917 -24.874  1.00  0.00           N  
ATOM   8709  N   GLN A 396      77.795 -10.508 -27.096  1.00  0.00           N  
ATOM   8710  CA  GLN A 396      78.765 -11.029 -26.138  1.00  0.00           C  
ATOM   8711  C   GLN A 396      78.441 -10.566 -24.721  1.00  0.00           C  
ATOM   8712  CB  GLN A 396      80.182 -10.600 -26.520  1.00  0.00           C  
ATOM   8713  O   GLN A 396      78.152  -9.388 -24.498  1.00  0.00           O  
ATOM   8714  CG  GLN A 396      81.275 -11.369 -25.790  1.00  0.00           C  
ATOM   8715  CD  GLN A 396      82.640 -11.197 -26.429  1.00  0.00           C  
ATOM   8716  NE2 GLN A 396      83.629 -11.924 -25.920  1.00  0.00           N  
ATOM   8717  OE1 GLN A 396      82.805 -10.419 -27.374  1.00  0.00           O  
ATOM   8718  N   LEU A 397      78.267 -11.526 -23.859  1.00  0.00           N  
ATOM   8719  CA  LEU A 397      78.007 -11.278 -22.445  1.00  0.00           C  
ATOM   8720  C   LEU A 397      79.307 -11.023 -21.690  1.00  0.00           C  
ATOM   8721  CB  LEU A 397      77.264 -12.462 -21.820  1.00  0.00           C  
ATOM   8722  O   LEU A 397      80.345 -11.600 -22.020  1.00  0.00           O  
ATOM   8723  CG  LEU A 397      75.820 -12.674 -22.277  1.00  0.00           C  
ATOM   8724  CD1 LEU A 397      75.355 -14.084 -21.929  1.00  0.00           C  
ATOM   8725  CD2 LEU A 397      74.901 -11.633 -21.647  1.00  0.00           C  
ATOM   8726  N   ASP A 398      79.462  -9.940 -21.067  1.00  0.00           N  
ATOM   8727  CA  ASP A 398      80.583  -9.574 -20.207  1.00  0.00           C  
ATOM   8728  C   ASP A 398      80.910 -10.696 -19.224  1.00  0.00           C  
ATOM   8729  CB  ASP A 398      80.278  -8.282 -19.447  1.00  0.00           C  
ATOM   8730  O   ASP A 398      80.104 -11.015 -18.347  1.00  0.00           O  
ATOM   8731  CG  ASP A 398      81.414  -7.845 -18.539  1.00  0.00           C  
ATOM   8732  OD1 ASP A 398      82.594  -8.005 -18.919  1.00  0.00           O  
ATOM   8733  OD2 ASP A 398      81.127  -7.339 -17.433  1.00  0.00           O  
ATOM   8734  N   ARG A 399      81.919 -11.406 -19.483  1.00  0.00           N  
ATOM   8735  CA  ARG A 399      82.336 -12.589 -18.736  1.00  0.00           C  
ATOM   8736  C   ARG A 399      82.384 -12.302 -17.239  1.00  0.00           C  
ATOM   8737  CB  ARG A 399      83.702 -13.077 -19.221  1.00  0.00           C  
ATOM   8738  O   ARG A 399      82.049 -13.165 -16.425  1.00  0.00           O  
ATOM   8739  CG  ARG A 399      83.701 -14.511 -19.725  1.00  0.00           C  
ATOM   8740  CD  ARG A 399      85.098 -14.975 -20.112  1.00  0.00           C  
ATOM   8741  NE  ARG A 399      85.104 -16.371 -20.540  1.00  0.00           N  
ATOM   8742  NH1 ARG A 399      87.350 -16.411 -21.081  1.00  0.00           N  
ATOM   8743  NH2 ARG A 399      86.066 -18.291 -21.353  1.00  0.00           N  
ATOM   8744  CZ  ARG A 399      86.173 -17.021 -20.990  1.00  0.00           C  
ATOM   8745  N   ASP A 400      82.893 -10.998 -16.899  1.00  0.00           N  
ATOM   8746  CA  ASP A 400      82.959 -10.626 -15.489  1.00  0.00           C  
ATOM   8747  C   ASP A 400      81.569 -10.618 -14.857  1.00  0.00           C  
ATOM   8748  CB  ASP A 400      83.619  -9.255 -15.327  1.00  0.00           C  
ATOM   8749  O   ASP A 400      81.408 -10.995 -13.695  1.00  0.00           O  
ATOM   8750  CG  ASP A 400      85.106  -9.272 -15.634  1.00  0.00           C  
ATOM   8751  OD1 ASP A 400      85.746 -10.335 -15.489  1.00  0.00           O  
ATOM   8752  OD2 ASP A 400      85.642  -8.212 -16.022  1.00  0.00           O  
ATOM   8753  N   THR A 401      80.478 -10.295 -15.585  1.00  0.00           N  
ATOM   8754  CA  THR A 401      79.088 -10.273 -15.143  1.00  0.00           C  
ATOM   8755  C   THR A 401      78.533 -11.690 -15.033  1.00  0.00           C  
ATOM   8756  CB  THR A 401      78.210  -9.448 -16.103  1.00  0.00           C  
ATOM   8757  O   THR A 401      77.832 -12.015 -14.072  1.00  0.00           O  
ATOM   8758  CG2 THR A 401      76.917  -9.008 -15.424  1.00  0.00           C  
ATOM   8759  OG1 THR A 401      78.935  -8.286 -16.525  1.00  0.00           O  
ATOM   8760  N   LEU A 402      78.848 -12.665 -16.008  1.00  0.00           N  
ATOM   8761  CA  LEU A 402      78.372 -14.043 -16.044  1.00  0.00           C  
ATOM   8762  C   LEU A 402      78.947 -14.848 -14.883  1.00  0.00           C  
ATOM   8763  CB  LEU A 402      78.744 -14.705 -17.373  1.00  0.00           C  
ATOM   8764  O   LEU A 402      78.273 -15.721 -14.333  1.00  0.00           O  
ATOM   8765  CG  LEU A 402      77.853 -14.369 -18.570  1.00  0.00           C  
ATOM   8766  CD1 LEU A 402      78.571 -14.700 -19.874  1.00  0.00           C  
ATOM   8767  CD2 LEU A 402      76.529 -15.119 -18.478  1.00  0.00           C  
ATOM   8768  N   LYS A 403      80.335 -14.535 -14.585  1.00  0.00           N  
ATOM   8769  CA  LYS A 403      81.005 -15.194 -13.468  1.00  0.00           C  
ATOM   8770  C   LYS A 403      80.597 -14.570 -12.136  1.00  0.00           C  
ATOM   8771  CB  LYS A 403      82.523 -15.125 -13.636  1.00  0.00           C  
ATOM   8772  O   LYS A 403      81.035 -15.019 -11.074  1.00  0.00           O  
ATOM   8773  CG  LYS A 403      83.068 -16.037 -14.726  1.00  0.00           C  
ATOM   8774  CD  LYS A 403      84.590 -16.090 -14.701  1.00  0.00           C  
ATOM   8775  CE  LYS A 403      85.135 -17.008 -15.787  1.00  0.00           C  
ATOM   8776  NZ  LYS A 403      86.626 -17.090 -15.745  1.00  0.00           N  
ATOM   8777  N   LEU A 404      79.709 -13.479 -12.279  1.00  0.00           N  
ATOM   8778  CA  LEU A 404      79.237 -12.708 -11.133  1.00  0.00           C  
ATOM   8779  C   LEU A 404      80.406 -12.071 -10.389  1.00  0.00           C  
ATOM   8780  CB  LEU A 404      78.435 -13.599 -10.181  1.00  0.00           C  
ATOM   8781  O   LEU A 404      80.357 -11.914  -9.167  1.00  0.00           O  
ATOM   8782  CG  LEU A 404      77.151 -14.210 -10.745  1.00  0.00           C  
ATOM   8783  CD1 LEU A 404      76.596 -15.256  -9.784  1.00  0.00           C  
ATOM   8784  CD2 LEU A 404      76.116 -13.124 -11.017  1.00  0.00           C  
ATOM   8785  N   THR A 405      81.614 -11.895 -11.118  1.00  0.00           N  
ATOM   8786  CA  THR A 405      82.773 -11.266 -10.495  1.00  0.00           C  
ATOM   8787  C   THR A 405      82.671  -9.745 -10.573  1.00  0.00           C  
ATOM   8788  CB  THR A 405      84.083 -11.729 -11.158  1.00  0.00           C  
ATOM   8789  O   THR A 405      83.242  -9.036  -9.743  1.00  0.00           O  
ATOM   8790  CG2 THR A 405      84.338 -13.210 -10.896  1.00  0.00           C  
ATOM   8791  OG1 THR A 405      84.000 -11.513 -12.572  1.00  0.00           O  
ATOM   8792  N   LYS A 406      81.966  -9.167 -11.516  1.00  0.00           N  
ATOM   8793  CA  LYS A 406      81.591  -7.779 -11.770  1.00  0.00           C  
ATOM   8794  C   LYS A 406      80.209  -7.691 -12.411  1.00  0.00           C  
ATOM   8795  CB  LYS A 406      82.629  -7.098 -12.663  1.00  0.00           C  
ATOM   8796  O   LYS A 406      79.970  -8.282 -13.466  1.00  0.00           O  
ATOM   8797  CG  LYS A 406      82.390  -5.608 -12.864  1.00  0.00           C  
ATOM   8798  CD  LYS A 406      83.452  -4.988 -13.763  1.00  0.00           C  
ATOM   8799  CE  LYS A 406      83.192  -3.506 -13.997  1.00  0.00           C  
ATOM   8800  NZ  LYS A 406      84.224  -2.897 -14.889  1.00  0.00           N  
ATOM   8801  N   PHE A 407      79.132  -7.026 -11.699  1.00  0.00           N  
ATOM   8802  CA  PHE A 407      77.823  -6.847 -12.316  1.00  0.00           C  
ATOM   8803  C   PHE A 407      77.128  -5.609 -11.762  1.00  0.00           C  
ATOM   8804  CB  PHE A 407      76.948  -8.084 -12.094  1.00  0.00           C  
ATOM   8805  O   PHE A 407      77.465  -5.136 -10.675  1.00  0.00           O  
ATOM   8806  CG  PHE A 407      76.743  -8.430 -10.643  1.00  0.00           C  
ATOM   8807  CD1 PHE A 407      77.584  -9.333 -10.004  1.00  0.00           C  
ATOM   8808  CD2 PHE A 407      75.710  -7.851  -9.918  1.00  0.00           C  
ATOM   8809  CE1 PHE A 407      77.397  -9.655  -8.662  1.00  0.00           C  
ATOM   8810  CE2 PHE A 407      75.516  -8.168  -8.577  1.00  0.00           C  
ATOM   8811  CZ  PHE A 407      76.361  -9.071  -7.951  1.00  0.00           C  
ATOM   8812  N   LYS A 408      76.320  -4.999 -12.570  1.00  0.00           N  
ATOM   8813  CA  LYS A 408      75.414  -3.901 -12.245  1.00  0.00           C  
ATOM   8814  C   LYS A 408      74.006  -4.178 -12.765  1.00  0.00           C  
ATOM   8815  CB  LYS A 408      75.936  -2.585 -12.822  1.00  0.00           C  
ATOM   8816  O   LYS A 408      73.735  -4.014 -13.956  1.00  0.00           O  
ATOM   8817  CG  LYS A 408      75.190  -1.354 -12.329  1.00  0.00           C  
ATOM   8818  CD  LYS A 408      75.795  -0.072 -12.888  1.00  0.00           C  
ATOM   8819  CE  LYS A 408      75.023   1.158 -12.429  1.00  0.00           C  
ATOM   8820  NZ  LYS A 408      75.612   2.417 -12.975  1.00  0.00           N  
ATOM   8821  N   ILE A 409      73.044  -4.718 -11.888  1.00  0.00           N  
ATOM   8822  CA  ILE A 409      71.694  -5.116 -12.270  1.00  0.00           C  
ATOM   8823  C   ILE A 409      70.694  -4.058 -11.807  1.00  0.00           C  
ATOM   8824  CB  ILE A 409      71.324  -6.496 -11.683  1.00  0.00           C  
ATOM   8825  O   ILE A 409      70.600  -3.765 -10.613  1.00  0.00           O  
ATOM   8826  CG1 ILE A 409      72.345  -7.553 -12.120  1.00  0.00           C  
ATOM   8827  CG2 ILE A 409      69.906  -6.899 -12.101  1.00  0.00           C  
ATOM   8828  CD1 ILE A 409      72.205  -8.885 -11.395  1.00  0.00           C  
ATOM   8829  N   PRO A 410      70.068  -3.362 -12.745  1.00  0.00           N  
ATOM   8830  CA  PRO A 410      69.062  -2.367 -12.365  1.00  0.00           C  
ATOM   8831  C   PRO A 410      67.876  -2.980 -11.624  1.00  0.00           C  
ATOM   8832  CB  PRO A 410      68.622  -1.780 -13.708  1.00  0.00           C  
ATOM   8833  O   PRO A 410      67.352  -4.016 -12.040  1.00  0.00           O  
ATOM   8834  CG  PRO A 410      69.173  -2.717 -14.734  1.00  0.00           C  
ATOM   8835  CD  PRO A 410      70.182  -3.610 -14.070  1.00  0.00           C  
ATOM   8836  N   LEU A 411      67.528  -2.513 -10.426  1.00  0.00           N  
ATOM   8837  CA  LEU A 411      66.336  -2.840  -9.651  1.00  0.00           C  
ATOM   8838  C   LEU A 411      65.342  -1.684  -9.669  1.00  0.00           C  
ATOM   8839  CB  LEU A 411      66.712  -3.182  -8.207  1.00  0.00           C  
ATOM   8840  O   LEU A 411      65.490  -0.720  -8.914  1.00  0.00           O  
ATOM   8841  CG  LEU A 411      67.580  -4.426  -8.009  1.00  0.00           C  
ATOM   8842  CD1 LEU A 411      68.066  -4.509  -6.566  1.00  0.00           C  
ATOM   8843  CD2 LEU A 411      66.806  -5.684  -8.391  1.00  0.00           C  
ATOM   8844  N   GLY A 412      64.376  -1.593 -10.611  1.00  0.00           N  
ATOM   8845  CA  GLY A 412      63.523  -0.430 -10.798  1.00  0.00           C  
ATOM   8846  C   GLY A 412      64.238   0.733 -11.459  1.00  0.00           C  
ATOM   8847  O   GLY A 412      65.308   0.559 -12.045  1.00  0.00           O  
ATOM   8848  N   ALA A 413      63.611   1.890 -11.480  1.00  0.00           N  
ATOM   8849  CA  ALA A 413      64.087   3.057 -12.218  1.00  0.00           C  
ATOM   8850  C   ALA A 413      65.184   3.784 -11.446  1.00  0.00           C  
ATOM   8851  CB  ALA A 413      62.930   4.007 -12.515  1.00  0.00           C  
ATOM   8852  O   ALA A 413      66.009   4.484 -12.038  1.00  0.00           O  
ATOM   8853  N   PHE A 414      65.444   3.515 -10.187  1.00  0.00           N  
ATOM   8854  CA  PHE A 414      66.276   4.390  -9.369  1.00  0.00           C  
ATOM   8855  C   PHE A 414      67.411   3.608  -8.721  1.00  0.00           C  
ATOM   8856  CB  PHE A 414      65.434   5.083  -8.292  1.00  0.00           C  
ATOM   8857  O   PHE A 414      68.336   4.197  -8.157  1.00  0.00           O  
ATOM   8858  CG  PHE A 414      64.338   5.954  -8.845  1.00  0.00           C  
ATOM   8859  CD1 PHE A 414      64.624   7.214  -9.355  1.00  0.00           C  
ATOM   8860  CD2 PHE A 414      63.022   5.511  -8.854  1.00  0.00           C  
ATOM   8861  CE1 PHE A 414      63.612   8.023  -9.867  1.00  0.00           C  
ATOM   8862  CE2 PHE A 414      62.005   6.313  -9.365  1.00  0.00           C  
ATOM   8863  CZ  PHE A 414      62.302   7.569  -9.869  1.00  0.00           C  
ATOM   8864  N   SER A 415      67.413   2.313  -8.712  1.00  0.00           N  
ATOM   8865  CA  SER A 415      68.413   1.579  -7.944  1.00  0.00           C  
ATOM   8866  C   SER A 415      69.066   0.488  -8.787  1.00  0.00           C  
ATOM   8867  CB  SER A 415      67.784   0.961  -6.695  1.00  0.00           C  
ATOM   8868  O   SER A 415      68.466  -0.006  -9.744  1.00  0.00           O  
ATOM   8869  OG  SER A 415      67.127   1.950  -5.921  1.00  0.00           O  
ATOM   8870  N   ASN A 416      70.387   0.229  -8.486  1.00  0.00           N  
ATOM   8871  CA  ASN A 416      71.181  -0.804  -9.143  1.00  0.00           C  
ATOM   8872  C   ASN A 416      71.777  -1.780  -8.132  1.00  0.00           C  
ATOM   8873  CB  ASN A 416      72.289  -0.173  -9.989  1.00  0.00           C  
ATOM   8874  O   ASN A 416      72.258  -1.368  -7.075  1.00  0.00           O  
ATOM   8875  CG  ASN A 416      71.747   0.634 -11.152  1.00  0.00           C  
ATOM   8876  ND2 ASN A 416      72.181   1.884 -11.260  1.00  0.00           N  
ATOM   8877  OD1 ASN A 416      70.945   0.138 -11.947  1.00  0.00           O  
ATOM   8878  N   PHE A 417      71.618  -3.063  -8.372  1.00  0.00           N  
ATOM   8879  CA  PHE A 417      72.342  -4.145  -7.715  1.00  0.00           C  
ATOM   8880  C   PHE A 417      73.705  -4.355  -8.362  1.00  0.00           C  
ATOM   8881  CB  PHE A 417      71.531  -5.444  -7.765  1.00  0.00           C  
ATOM   8882  O   PHE A 417      73.791  -4.737  -9.531  1.00  0.00           O  
ATOM   8883  CG  PHE A 417      72.060  -6.524  -6.861  1.00  0.00           C  
ATOM   8884  CD1 PHE A 417      72.625  -7.678  -7.390  1.00  0.00           C  
ATOM   8885  CD2 PHE A 417      71.992  -6.386  -5.480  1.00  0.00           C  
ATOM   8886  CE1 PHE A 417      73.115  -8.680  -6.555  1.00  0.00           C  
ATOM   8887  CE2 PHE A 417      72.479  -7.383  -4.640  1.00  0.00           C  
ATOM   8888  CZ  PHE A 417      73.040  -8.529  -5.179  1.00  0.00           C  
ATOM   8889  N   LYS A 418      74.872  -4.054  -7.561  1.00  0.00           N  
ATOM   8890  CA  LYS A 418      76.138  -3.900  -8.271  1.00  0.00           C  
ATOM   8891  C   LYS A 418      77.278  -4.578  -7.516  1.00  0.00           C  
ATOM   8892  CB  LYS A 418      76.458  -2.420  -8.483  1.00  0.00           C  
ATOM   8893  O   LYS A 418      77.260  -4.647  -6.285  1.00  0.00           O  
ATOM   8894  CG  LYS A 418      77.857  -2.160  -9.021  1.00  0.00           C  
ATOM   8895  CD  LYS A 418      78.181  -0.671  -9.042  1.00  0.00           C  
ATOM   8896  CE  LYS A 418      79.612  -0.415  -9.494  1.00  0.00           C  
ATOM   8897  NZ  LYS A 418      79.931   1.044  -9.523  1.00  0.00           N  
ATOM   8898  N   LYS A 419      78.234  -5.180  -8.243  1.00  0.00           N  
ATOM   8899  CA  LYS A 419      79.539  -5.693  -7.838  1.00  0.00           C  
ATOM   8900  C   LYS A 419      80.631  -5.245  -8.805  1.00  0.00           C  
ATOM   8901  CB  LYS A 419      79.512  -7.220  -7.748  1.00  0.00           C  
ATOM   8902  O   LYS A 419      80.561  -5.529 -10.003  1.00  0.00           O  
ATOM   8903  CG  LYS A 419      80.749  -7.824  -7.100  1.00  0.00           C  
ATOM   8904  CD  LYS A 419      80.599  -9.326  -6.901  1.00  0.00           C  
ATOM   8905  CE  LYS A 419      81.788  -9.914  -6.153  1.00  0.00           C  
ATOM   8906  NZ  LYS A 419      81.631 -11.383  -5.931  1.00  0.00           N  
ATOM   8907  N   ASP A 420      81.723  -4.506  -8.304  1.00  0.00           N  
ATOM   8908  CA  ASP A 420      82.673  -3.744  -9.108  1.00  0.00           C  
ATOM   8909  C   ASP A 420      83.850  -4.615  -9.540  1.00  0.00           C  
ATOM   8910  CB  ASP A 420      83.177  -2.525  -8.333  1.00  0.00           C  
ATOM   8911  O   ASP A 420      84.438  -4.392 -10.601  1.00  0.00           O  
ATOM   8912  CG  ASP A 420      82.113  -1.457  -8.150  1.00  0.00           C  
ATOM   8913  OD1 ASP A 420      81.327  -1.211  -9.090  1.00  0.00           O  
ATOM   8914  OD2 ASP A 420      82.062  -0.853  -7.056  1.00  0.00           O  
ATOM   8915  N   SER A 421      84.272  -5.699  -8.698  1.00  0.00           N  
ATOM   8916  CA  SER A 421      85.364  -6.619  -8.998  1.00  0.00           C  
ATOM   8917  C   SER A 421      85.256  -7.894  -8.169  1.00  0.00           C  
ATOM   8918  CB  SER A 421      86.715  -5.948  -8.744  1.00  0.00           C  
ATOM   8919  O   SER A 421      84.402  -7.996  -7.286  1.00  0.00           O  
ATOM   8920  OG  SER A 421      86.913  -5.725  -7.359  1.00  0.00           O  
ATOM   8921  N   ASP A 422      85.743  -8.999  -8.515  1.00  0.00           N  
ATOM   8922  CA  ASP A 422      85.720 -10.324  -7.901  1.00  0.00           C  
ATOM   8923  C   ASP A 422      85.921 -10.233  -6.390  1.00  0.00           C  
ATOM   8924  CB  ASP A 422      86.794 -11.221  -8.522  1.00  0.00           C  
ATOM   8925  O   ASP A 422      85.230 -10.909  -5.625  1.00  0.00           O  
ATOM   8926  CG  ASP A 422      86.618 -12.687  -8.167  1.00  0.00           C  
ATOM   8927  OD1 ASP A 422      85.492 -13.099  -7.815  1.00  0.00           O  
ATOM   8928  OD2 ASP A 422      87.616 -13.437  -8.238  1.00  0.00           O  
ATOM   8929  N   GLY A 423      86.808  -9.268  -5.821  1.00  0.00           N  
ATOM   8930  CA  GLY A 423      87.097  -9.147  -4.401  1.00  0.00           C  
ATOM   8931  C   GLY A 423      86.190  -8.161  -3.689  1.00  0.00           C  
ATOM   8932  O   GLY A 423      86.146  -8.128  -2.457  1.00  0.00           O  
ATOM   8933  N   ASP A 424      85.365  -7.445  -4.479  1.00  0.00           N  
ATOM   8934  CA  ASP A 424      84.487  -6.417  -3.927  1.00  0.00           C  
ATOM   8935  C   ASP A 424      83.186  -7.026  -3.410  1.00  0.00           C  
ATOM   8936  CB  ASP A 424      84.186  -5.348  -4.979  1.00  0.00           C  
ATOM   8937  O   ASP A 424      82.754  -8.078  -3.886  1.00  0.00           O  
ATOM   8938  CG  ASP A 424      85.337  -4.380  -5.188  1.00  0.00           C  
ATOM   8939  OD1 ASP A 424      86.264  -4.345  -4.350  1.00  0.00           O  
ATOM   8940  OD2 ASP A 424      85.316  -3.644  -6.199  1.00  0.00           O  
ATOM   8941  N   GLU A 425      82.689  -6.426  -2.340  1.00  0.00           N  
ATOM   8942  CA  GLU A 425      81.397  -6.807  -1.778  1.00  0.00           C  
ATOM   8943  C   GLU A 425      80.249  -6.352  -2.675  1.00  0.00           C  
ATOM   8944  CB  GLU A 425      81.229  -6.223  -0.372  1.00  0.00           C  
ATOM   8945  O   GLU A 425      80.378  -5.369  -3.406  1.00  0.00           O  
ATOM   8946  CG  GLU A 425      82.137  -6.860   0.670  1.00  0.00           C  
ATOM   8947  CD  GLU A 425      81.921  -6.308   2.070  1.00  0.00           C  
ATOM   8948  OE1 GLU A 425      82.491  -6.864   3.036  1.00  0.00           O  
ATOM   8949  OE2 GLU A 425      81.175  -5.312   2.203  1.00  0.00           O  
ATOM   8950  N   ILE A 426      79.223  -7.107  -2.772  1.00  0.00           N  
ATOM   8951  CA  ILE A 426      78.013  -6.801  -3.527  1.00  0.00           C  
ATOM   8952  C   ILE A 426      77.280  -5.631  -2.875  1.00  0.00           C  
ATOM   8953  CB  ILE A 426      77.081  -8.030  -3.624  1.00  0.00           C  
ATOM   8954  O   ILE A 426      77.088  -5.612  -1.657  1.00  0.00           O  
ATOM   8955  CG1 ILE A 426      77.813  -9.205  -4.283  1.00  0.00           C  
ATOM   8956  CG2 ILE A 426      75.804  -7.680  -4.392  1.00  0.00           C  
ATOM   8957  CD1 ILE A 426      77.037 -10.514  -4.252  1.00  0.00           C  
ATOM   8958  N   LYS A 427      76.881  -4.570  -3.708  1.00  0.00           N  
ATOM   8959  CA  LYS A 427      76.257  -3.342  -3.223  1.00  0.00           C  
ATOM   8960  C   LYS A 427      74.935  -3.079  -3.938  1.00  0.00           C  
ATOM   8961  CB  LYS A 427      77.199  -2.151  -3.409  1.00  0.00           C  
ATOM   8962  O   LYS A 427      74.743  -3.508  -5.078  1.00  0.00           O  
ATOM   8963  CG  LYS A 427      78.539  -2.307  -2.705  1.00  0.00           C  
ATOM   8964  CD  LYS A 427      79.477  -1.150  -3.027  1.00  0.00           C  
ATOM   8965  CE  LYS A 427      80.864  -1.374  -2.439  1.00  0.00           C  
ATOM   8966  NZ  LYS A 427      81.804  -0.272  -2.802  1.00  0.00           N  
ATOM   8967  N   LEU A 428      73.927  -2.456  -3.237  1.00  0.00           N  
ATOM   8968  CA  LEU A 428      72.734  -1.825  -3.790  1.00  0.00           C  
ATOM   8969  C   LEU A 428      72.908  -0.312  -3.875  1.00  0.00           C  
ATOM   8970  CB  LEU A 428      71.506  -2.161  -2.939  1.00  0.00           C  
ATOM   8971  O   LEU A 428      73.155   0.347  -2.862  1.00  0.00           O  
ATOM   8972  CG  LEU A 428      70.169  -1.601  -3.427  1.00  0.00           C  
ATOM   8973  CD1 LEU A 428      69.745  -2.292  -4.719  1.00  0.00           C  
ATOM   8974  CD2 LEU A 428      69.099  -1.761  -2.353  1.00  0.00           C  
ATOM   8975  N   CYS A 429      72.819   0.132  -5.000  1.00  0.00           N  
ATOM   8976  CA  CYS A 429      73.096   1.541  -5.254  1.00  0.00           C  
ATOM   8977  C   CYS A 429      71.871   2.243  -5.828  1.00  0.00           C  
ATOM   8978  CB  CYS A 429      74.277   1.690  -6.214  1.00  0.00           C  
ATOM   8979  O   CYS A 429      71.181   1.693  -6.688  1.00  0.00           O  
ATOM   8980  SG  CYS A 429      75.781   0.863  -5.651  1.00  0.00           S  
ATOM   8981  N   THR A 430      71.384   3.347  -5.215  1.00  0.00           N  
ATOM   8982  CA  THR A 430      70.253   4.146  -5.674  1.00  0.00           C  
ATOM   8983  C   THR A 430      70.707   5.548  -6.073  1.00  0.00           C  
ATOM   8984  CB  THR A 430      69.163   4.246  -4.591  1.00  0.00           C  
ATOM   8985  O   THR A 430      71.604   6.117  -5.447  1.00  0.00           O  
ATOM   8986  CG2 THR A 430      69.075   5.660  -4.027  1.00  0.00           C  
ATOM   8987  OG1 THR A 430      67.897   3.892  -5.161  1.00  0.00           O  
ATOM   8988  N   LYS A 431      70.189   6.142  -7.130  1.00  0.00           N  
ATOM   8989  CA  LYS A 431      70.355   7.518  -7.588  1.00  0.00           C  
ATOM   8990  C   LYS A 431      69.016   8.249  -7.628  1.00  0.00           C  
ATOM   8991  CB  LYS A 431      71.010   7.548  -8.970  1.00  0.00           C  
ATOM   8992  O   LYS A 431      68.060   7.771  -8.243  1.00  0.00           O  
ATOM   8993  CG  LYS A 431      72.518   7.751  -8.935  1.00  0.00           C  
ATOM   8994  CD  LYS A 431      73.104   7.827 -10.339  1.00  0.00           C  
ATOM   8995  CE  LYS A 431      74.621   7.956 -10.307  1.00  0.00           C  
ATOM   8996  NZ  LYS A 431      75.202   8.012 -11.682  1.00  0.00           N  
ATOM   8997  N   THR A 432      68.651   9.198  -6.739  1.00  0.00           N  
ATOM   8998  CA  THR A 432      67.500  10.087  -6.850  1.00  0.00           C  
ATOM   8999  C   THR A 432      67.820  11.279  -7.748  1.00  0.00           C  
ATOM   9000  CB  THR A 432      67.047  10.590  -5.467  1.00  0.00           C  
ATOM   9001  O   THR A 432      68.990  11.588  -7.983  1.00  0.00           O  
ATOM   9002  CG2 THR A 432      66.324   9.493  -4.692  1.00  0.00           C  
ATOM   9003  OG1 THR A 432      68.194  11.011  -4.719  1.00  0.00           O  
ATOM   9004  N   GLU A 433      66.961  11.718  -8.693  1.00  0.00           N  
ATOM   9005  CA  GLU A 433      67.107  12.822  -9.637  1.00  0.00           C  
ATOM   9006  C   GLU A 433      67.824  14.006  -8.995  1.00  0.00           C  
ATOM   9007  CB  GLU A 433      65.740  13.260 -10.169  1.00  0.00           C  
ATOM   9008  O   GLU A 433      68.604  14.698  -9.654  1.00  0.00           O  
ATOM   9009  CG  GLU A 433      65.284  12.491 -11.401  1.00  0.00           C  
ATOM   9010  CD  GLU A 433      64.002  13.038 -12.009  1.00  0.00           C  
ATOM   9011  OE1 GLU A 433      63.556  12.515 -13.055  1.00  0.00           O  
ATOM   9012  OE2 GLU A 433      63.440  13.996 -11.434  1.00  0.00           O  
ATOM   9013  N   GLN A 434      67.983  14.122  -7.646  1.00  0.00           N  
ATOM   9014  CA  GLN A 434      68.539  15.295  -6.981  1.00  0.00           C  
ATOM   9015  C   GLN A 434      69.929  15.004  -6.421  1.00  0.00           C  
ATOM   9016  CB  GLN A 434      67.611  15.769  -5.861  1.00  0.00           C  
ATOM   9017  O   GLN A 434      70.759  15.908  -6.304  1.00  0.00           O  
ATOM   9018  CG  GLN A 434      66.474  16.660  -6.341  1.00  0.00           C  
ATOM   9019  CD  GLN A 434      65.504  17.022  -5.232  1.00  0.00           C  
ATOM   9020  NE2 GLN A 434      64.567  17.916  -5.532  1.00  0.00           N  
ATOM   9021  OE1 GLN A 434      65.594  16.502  -4.116  1.00  0.00           O  
ATOM   9022  N   GLU A 435      70.435  13.808  -6.367  1.00  0.00           N  
ATOM   9023  CA  GLU A 435      71.731  13.460  -5.793  1.00  0.00           C  
ATOM   9024  C   GLU A 435      72.739  13.102  -6.881  1.00  0.00           C  
ATOM   9025  CB  GLU A 435      71.588  12.299  -4.806  1.00  0.00           C  
ATOM   9026  O   GLU A 435      72.411  12.381  -7.826  1.00  0.00           O  
ATOM   9027  CG  GLU A 435      71.068  12.715  -3.438  1.00  0.00           C  
ATOM   9028  CD  GLU A 435      70.994  11.563  -2.448  1.00  0.00           C  
ATOM   9029  OE1 GLU A 435      70.662  11.800  -1.264  1.00  0.00           O  
ATOM   9030  OE2 GLU A 435      71.270  10.414  -2.860  1.00  0.00           O  
ATOM   9031  N   ARG A 436      73.863  13.987  -7.107  1.00  0.00           N  
ATOM   9032  CA  ARG A 436      74.964  13.823  -8.049  1.00  0.00           C  
ATOM   9033  C   ARG A 436      75.796  12.590  -7.710  1.00  0.00           C  
ATOM   9034  CB  ARG A 436      75.853  15.068  -8.061  1.00  0.00           C  
ATOM   9035  O   ARG A 436      76.309  11.915  -8.605  1.00  0.00           O  
ATOM   9036  CG  ARG A 436      75.617  15.983  -9.252  1.00  0.00           C  
ATOM   9037  CD  ARG A 436      76.572  17.169  -9.250  1.00  0.00           C  
ATOM   9038  NE  ARG A 436      76.304  18.078 -10.361  1.00  0.00           N  
ATOM   9039  NH1 ARG A 436      77.856  19.661  -9.711  1.00  0.00           N  
ATOM   9040  NH2 ARG A 436      76.598  19.990 -11.599  1.00  0.00           N  
ATOM   9041  CZ  ARG A 436      76.920  19.241 -10.554  1.00  0.00           C  
ATOM   9042  N   THR A 437      75.762  12.075  -6.368  1.00  0.00           N  
ATOM   9043  CA  THR A 437      76.536  10.906  -5.964  1.00  0.00           C  
ATOM   9044  C   THR A 437      75.615   9.729  -5.653  1.00  0.00           C  
ATOM   9045  CB  THR A 437      77.412  11.214  -4.735  1.00  0.00           C  
ATOM   9046  O   THR A 437      74.514   9.917  -5.133  1.00  0.00           O  
ATOM   9047  CG2 THR A 437      78.563  12.145  -5.100  1.00  0.00           C  
ATOM   9048  OG1 THR A 437      76.608  11.839  -3.727  1.00  0.00           O  
ATOM   9049  N   GLU A 438      75.751   8.518  -6.281  1.00  0.00           N  
ATOM   9050  CA  GLU A 438      75.111   7.225  -6.055  1.00  0.00           C  
ATOM   9051  C   GLU A 438      75.311   6.755  -4.617  1.00  0.00           C  
ATOM   9052  CB  GLU A 438      75.653   6.178  -7.031  1.00  0.00           C  
ATOM   9053  O   GLU A 438      76.426   6.799  -4.093  1.00  0.00           O  
ATOM   9054  CG  GLU A 438      74.801   4.920  -7.118  1.00  0.00           C  
ATOM   9055  CD  GLU A 438      75.292   3.935  -8.167  1.00  0.00           C  
ATOM   9056  OE1 GLU A 438      74.468   3.160  -8.704  1.00  0.00           O  
ATOM   9057  OE2 GLU A 438      76.510   3.937  -8.453  1.00  0.00           O  
ATOM   9058  N   SER A 439      74.369   6.696  -3.773  1.00  0.00           N  
ATOM   9059  CA  SER A 439      74.370   6.121  -2.432  1.00  0.00           C  
ATOM   9060  C   SER A 439      74.261   4.601  -2.482  1.00  0.00           C  
ATOM   9061  CB  SER A 439      73.222   6.696  -1.600  1.00  0.00           C  
ATOM   9062  O   SER A 439      73.339   4.059  -3.095  1.00  0.00           O  
ATOM   9063  OG  SER A 439      73.305   6.254  -0.256  1.00  0.00           O  
ATOM   9064  N   CYS A 440      75.293   3.972  -2.114  1.00  0.00           N  
ATOM   9065  CA  CYS A 440      75.368   2.517  -2.189  1.00  0.00           C  
ATOM   9066  C   CYS A 440      75.371   1.899  -0.796  1.00  0.00           C  
ATOM   9067  CB  CYS A 440      76.619   2.083  -2.952  1.00  0.00           C  
ATOM   9068  O   CYS A 440      75.849   2.513   0.159  1.00  0.00           O  
ATOM   9069  SG  CYS A 440      76.682   2.688  -4.652  1.00  0.00           S  
ATOM   9070  N   VAL A 441      74.726   0.793  -0.582  1.00  0.00           N  
ATOM   9071  CA  VAL A 441      74.750   0.011   0.650  1.00  0.00           C  
ATOM   9072  C   VAL A 441      75.305  -1.383   0.367  1.00  0.00           C  
ATOM   9073  CB  VAL A 441      73.345  -0.093   1.283  1.00  0.00           C  
ATOM   9074  O   VAL A 441      74.907  -2.031  -0.604  1.00  0.00           O  
ATOM   9075  CG1 VAL A 441      72.418  -0.933   0.406  1.00  0.00           C  
ATOM   9076  CG2 VAL A 441      73.436  -0.684   2.689  1.00  0.00           C  
ATOM   9077  N   SER A 442      76.504  -1.738   1.043  1.00  0.00           N  
ATOM   9078  CA  SER A 442      77.141  -3.047   0.939  1.00  0.00           C  
ATOM   9079  C   SER A 442      76.275  -4.134   1.567  1.00  0.00           C  
ATOM   9080  CB  SER A 442      78.516  -3.029   1.608  1.00  0.00           C  
ATOM   9081  O   SER A 442      75.653  -3.916   2.608  1.00  0.00           O  
ATOM   9082  OG  SER A 442      79.061  -4.336   1.673  1.00  0.00           O  
ATOM   9083  N   LEU A 443      76.131  -5.395   0.870  1.00  0.00           N  
ATOM   9084  CA  LEU A 443      75.365  -6.535   1.360  1.00  0.00           C  
ATOM   9085  C   LEU A 443      76.254  -7.487   2.154  1.00  0.00           C  
ATOM   9086  CB  LEU A 443      74.711  -7.283   0.195  1.00  0.00           C  
ATOM   9087  O   LEU A 443      75.829  -8.588   2.510  1.00  0.00           O  
ATOM   9088  CG  LEU A 443      73.634  -6.522  -0.580  1.00  0.00           C  
ATOM   9089  CD1 LEU A 443      73.241  -7.292  -1.836  1.00  0.00           C  
ATOM   9090  CD2 LEU A 443      72.416  -6.272   0.303  1.00  0.00           C  
ATOM   9091  N   GLN A 444      77.758  -7.048   2.398  1.00  0.00           N  
ATOM   9092  CA  GLN A 444      78.758  -7.685   3.250  1.00  0.00           C  
ATOM   9093  C   GLN A 444      79.037  -9.115   2.797  1.00  0.00           C  
ATOM   9094  CB  GLN A 444      78.303  -7.677   4.710  1.00  0.00           C  
ATOM   9095  O   GLN A 444      79.155 -10.022   3.623  1.00  0.00           O  
ATOM   9096  CG  GLN A 444      78.166  -6.281   5.304  1.00  0.00           C  
ATOM   9097  CD  GLN A 444      77.952  -6.301   6.806  1.00  0.00           C  
ATOM   9098  NE2 GLN A 444      78.313  -5.209   7.471  1.00  0.00           N  
ATOM   9099  OE1 GLN A 444      77.465  -7.290   7.364  1.00  0.00           O  
ATOM   9100  N   THR A 445      78.870  -9.536   1.562  1.00  0.00           N  
ATOM   9101  CA  THR A 445      79.274 -10.792   0.940  1.00  0.00           C  
ATOM   9102  C   THR A 445      79.880 -10.544  -0.438  1.00  0.00           C  
ATOM   9103  CB  THR A 445      78.084 -11.761   0.814  1.00  0.00           C  
ATOM   9104  O   THR A 445      79.472  -9.618  -1.143  1.00  0.00           O  
ATOM   9105  CG2 THR A 445      76.961 -11.148  -0.016  1.00  0.00           C  
ATOM   9106  OG1 THR A 445      78.525 -12.970   0.182  1.00  0.00           O  
ATOM   9107  N   ASN A 446      80.990 -11.168  -0.696  1.00  0.00           N  
ATOM   9108  CA  ASN A 446      81.614 -11.059  -2.011  1.00  0.00           C  
ATOM   9109  C   ASN A 446      81.056 -12.094  -2.983  1.00  0.00           C  
ATOM   9110  CB  ASN A 446      83.133 -11.202  -1.898  1.00  0.00           C  
ATOM   9111  O   ASN A 446      81.397 -12.087  -4.168  1.00  0.00           O  
ATOM   9112  CG  ASN A 446      83.551 -12.513  -1.263  1.00  0.00           C  
ATOM   9113  ND2 ASN A 446      84.857 -12.725  -1.144  1.00  0.00           N  
ATOM   9114  OD1 ASN A 446      82.708 -13.330  -0.883  1.00  0.00           O  
ATOM   9115  N   SER A 447      80.154 -13.070  -2.471  1.00  0.00           N  
ATOM   9116  CA  SER A 447      79.592 -14.143  -3.286  1.00  0.00           C  
ATOM   9117  C   SER A 447      78.123 -13.885  -3.603  1.00  0.00           C  
ATOM   9118  CB  SER A 447      79.740 -15.489  -2.575  1.00  0.00           C  
ATOM   9119  O   SER A 447      77.312 -13.689  -2.696  1.00  0.00           O  
ATOM   9120  OG  SER A 447      79.104 -16.519  -3.312  1.00  0.00           O  
ATOM   9121  N   ALA A 448      77.794 -13.696  -4.744  1.00  0.00           N  
ATOM   9122  CA  ALA A 448      76.431 -13.504  -5.233  1.00  0.00           C  
ATOM   9123  C   ALA A 448      75.535 -14.674  -4.837  1.00  0.00           C  
ATOM   9124  CB  ALA A 448      76.430 -13.327  -6.750  1.00  0.00           C  
ATOM   9125  O   ALA A 448      74.315 -14.524  -4.739  1.00  0.00           O  
ATOM   9126  N   ARG A 449      76.123 -15.938  -4.573  1.00  0.00           N  
ATOM   9127  CA  ARG A 449      75.384 -17.143  -4.210  1.00  0.00           C  
ATOM   9128  C   ARG A 449      74.753 -17.003  -2.829  1.00  0.00           C  
ATOM   9129  CB  ARG A 449      76.301 -18.367  -4.246  1.00  0.00           C  
ATOM   9130  O   ARG A 449      73.799 -17.712  -2.502  1.00  0.00           O  
ATOM   9131  CG  ARG A 449      76.730 -18.776  -5.646  1.00  0.00           C  
ATOM   9132  CD  ARG A 449      77.454 -20.115  -5.646  1.00  0.00           C  
ATOM   9133  NE  ARG A 449      77.947 -20.461  -6.976  1.00  0.00           N  
ATOM   9134  NH1 ARG A 449      77.748 -22.744  -6.682  1.00  0.00           N  
ATOM   9135  NH2 ARG A 449      78.535 -21.903  -8.664  1.00  0.00           N  
ATOM   9136  CZ  ARG A 449      78.075 -21.702  -7.438  1.00  0.00           C  
ATOM   9137  N   ASN A 450      75.351 -16.012  -2.037  1.00  0.00           N  
ATOM   9138  CA  ASN A 450      74.852 -15.798  -0.683  1.00  0.00           C  
ATOM   9139  C   ASN A 450      73.747 -14.746  -0.652  1.00  0.00           C  
ATOM   9140  CB  ASN A 450      75.994 -15.397   0.254  1.00  0.00           C  
ATOM   9141  O   ASN A 450      73.226 -14.418   0.416  1.00  0.00           O  
ATOM   9142  CG  ASN A 450      76.957 -16.536   0.522  1.00  0.00           C  
ATOM   9143  ND2 ASN A 450      78.132 -16.208   1.047  1.00  0.00           N  
ATOM   9144  OD1 ASN A 450      76.649 -17.701   0.257  1.00  0.00           O  
ATOM   9145  N   VAL A 451      73.351 -14.113  -1.790  1.00  0.00           N  
ATOM   9146  CA  VAL A 451      72.394 -13.017  -1.903  1.00  0.00           C  
ATOM   9147  C   VAL A 451      71.151 -13.492  -2.652  1.00  0.00           C  
ATOM   9148  CB  VAL A 451      73.013 -11.795  -2.617  1.00  0.00           C  
ATOM   9149  O   VAL A 451      71.257 -14.112  -3.713  1.00  0.00           O  
ATOM   9150  CG1 VAL A 451      71.993 -10.663  -2.731  1.00  0.00           C  
ATOM   9151  CG2 VAL A 451      74.262 -11.321  -1.877  1.00  0.00           C  
ATOM   9152  N   SER A 452      70.020 -13.304  -2.158  1.00  0.00           N  
ATOM   9153  CA  SER A 452      68.726 -13.580  -2.772  1.00  0.00           C  
ATOM   9154  C   SER A 452      67.940 -12.294  -3.007  1.00  0.00           C  
ATOM   9155  CB  SER A 452      67.910 -14.533  -1.899  1.00  0.00           C  
ATOM   9156  O   SER A 452      67.694 -11.531  -2.070  1.00  0.00           O  
ATOM   9157  OG  SER A 452      66.699 -14.892  -2.542  1.00  0.00           O  
ATOM   9158  N   ILE A 453      67.580 -11.905  -4.205  1.00  0.00           N  
ATOM   9159  CA  ILE A 453      66.893 -10.682  -4.606  1.00  0.00           C  
ATOM   9160  C   ILE A 453      65.389 -10.936  -4.683  1.00  0.00           C  
ATOM   9161  CB  ILE A 453      67.418 -10.157  -5.961  1.00  0.00           C  
ATOM   9162  O   ILE A 453      64.927 -11.714  -5.520  1.00  0.00           O  
ATOM   9163  CG1 ILE A 453      68.937  -9.961  -5.906  1.00  0.00           C  
ATOM   9164  CG2 ILE A 453      66.711  -8.854  -6.346  1.00  0.00           C  
ATOM   9165  CD1 ILE A 453      69.568  -9.631  -7.251  1.00  0.00           C  
ATOM   9166  N   LYS A 454      64.593 -10.349  -3.794  1.00  0.00           N  
ATOM   9167  CA  LYS A 454      63.139 -10.482  -3.798  1.00  0.00           C  
ATOM   9168  C   LYS A 454      62.471  -9.185  -4.246  1.00  0.00           C  
ATOM   9169  CB  LYS A 454      62.632 -10.881  -2.412  1.00  0.00           C  
ATOM   9170  O   LYS A 454      61.697  -8.587  -3.495  1.00  0.00           O  
ATOM   9171  CG  LYS A 454      63.226 -12.179  -1.886  1.00  0.00           C  
ATOM   9172  CD  LYS A 454      62.907 -13.352  -2.803  1.00  0.00           C  
ATOM   9173  CE  LYS A 454      63.517 -14.649  -2.288  1.00  0.00           C  
ATOM   9174  NZ  LYS A 454      63.333 -15.771  -3.256  1.00  0.00           N  
ATOM   9175  N   TYR A 455      62.662  -8.606  -5.415  1.00  0.00           N  
ATOM   9176  CA  TYR A 455      62.164  -7.378  -6.025  1.00  0.00           C  
ATOM   9177  C   TYR A 455      60.707  -7.530  -6.446  1.00  0.00           C  
ATOM   9178  CB  TYR A 455      63.020  -6.994  -7.235  1.00  0.00           C  
ATOM   9179  O   TYR A 455      60.302  -8.591  -6.928  1.00  0.00           O  
ATOM   9180  CG  TYR A 455      62.607  -5.695  -7.883  1.00  0.00           C  
ATOM   9181  CD1 TYR A 455      61.742  -5.682  -8.975  1.00  0.00           C  
ATOM   9182  CD2 TYR A 455      63.080  -4.477  -7.405  1.00  0.00           C  
ATOM   9183  CE1 TYR A 455      61.360  -4.488  -9.577  1.00  0.00           C  
ATOM   9184  CE2 TYR A 455      62.705  -3.277  -7.999  1.00  0.00           C  
ATOM   9185  OH  TYR A 455      61.471  -2.106  -9.673  1.00  0.00           O  
ATOM   9186  CZ  TYR A 455      61.846  -3.292  -9.082  1.00  0.00           C  
ATOM   9187  N   PRO A 456      60.052  -6.407  -6.290  1.00  0.00           N  
ATOM   9188  CA  PRO A 456      60.543  -5.084  -5.895  1.00  0.00           C  
ATOM   9189  C   PRO A 456      60.564  -4.891  -4.380  1.00  0.00           C  
ATOM   9190  CB  PRO A 456      59.547  -4.127  -6.554  1.00  0.00           C  
ATOM   9191  O   PRO A 456      60.824  -3.786  -3.899  1.00  0.00           O  
ATOM   9192  CG  PRO A 456      58.256  -4.879  -6.583  1.00  0.00           C  
ATOM   9193  CD  PRO A 456      58.560  -6.343  -6.731  1.00  0.00           C  
ATOM   9194  N   TYR A 457      60.546  -5.850  -3.549  1.00  0.00           N  
ATOM   9195  CA  TYR A 457      60.185  -5.554  -2.167  1.00  0.00           C  
ATOM   9196  C   TYR A 457      61.412  -5.584  -1.264  1.00  0.00           C  
ATOM   9197  CB  TYR A 457      59.139  -6.551  -1.659  1.00  0.00           C  
ATOM   9198  O   TYR A 457      61.634  -4.661  -0.477  1.00  0.00           O  
ATOM   9199  CG  TYR A 457      57.841  -6.514  -2.430  1.00  0.00           C  
ATOM   9200  CD1 TYR A 457      57.031  -5.380  -2.415  1.00  0.00           C  
ATOM   9201  CD2 TYR A 457      57.422  -7.612  -3.173  1.00  0.00           C  
ATOM   9202  CE1 TYR A 457      55.834  -5.343  -3.121  1.00  0.00           C  
ATOM   9203  CE2 TYR A 457      56.226  -7.585  -3.884  1.00  0.00           C  
ATOM   9204  OH  TYR A 457      54.256  -6.416  -4.554  1.00  0.00           O  
ATOM   9205  CZ  TYR A 457      55.441  -6.448  -3.852  1.00  0.00           C  
ATOM   9206  N   TYR A 458      62.392  -6.546  -1.317  1.00  0.00           N  
ATOM   9207  CA  TYR A 458      63.528  -6.593  -0.404  1.00  0.00           C  
ATOM   9208  C   TYR A 458      64.638  -7.476  -0.960  1.00  0.00           C  
ATOM   9209  CB  TYR A 458      63.092  -7.106   0.972  1.00  0.00           C  
ATOM   9210  O   TYR A 458      64.408  -8.274  -1.871  1.00  0.00           O  
ATOM   9211  CG  TYR A 458      62.535  -8.508   0.948  1.00  0.00           C  
ATOM   9212  CD1 TYR A 458      61.200  -8.744   0.629  1.00  0.00           C  
ATOM   9213  CD2 TYR A 458      63.343  -9.601   1.245  1.00  0.00           C  
ATOM   9214  CE1 TYR A 458      60.682 -10.035   0.607  1.00  0.00           C  
ATOM   9215  CE2 TYR A 458      62.836 -10.896   1.227  1.00  0.00           C  
ATOM   9216  OH  TYR A 458      60.999 -12.383   0.887  1.00  0.00           O  
ATOM   9217  CZ  TYR A 458      61.507 -11.103   0.907  1.00  0.00           C  
ATOM   9218  N   LEU A 459      65.820  -7.386  -0.370  1.00  0.00           N  
ATOM   9219  CA  LEU A 459      67.004  -8.193  -0.644  1.00  0.00           C  
ATOM   9220  C   LEU A 459      67.448  -8.948   0.604  1.00  0.00           C  
ATOM   9221  CB  LEU A 459      68.146  -7.312  -1.156  1.00  0.00           C  
ATOM   9222  O   LEU A 459      67.365  -8.421   1.716  1.00  0.00           O  
ATOM   9223  CG  LEU A 459      67.864  -6.505  -2.424  1.00  0.00           C  
ATOM   9224  CD1 LEU A 459      68.777  -5.284  -2.489  1.00  0.00           C  
ATOM   9225  CD2 LEU A 459      68.039  -7.376  -3.663  1.00  0.00           C  
ATOM   9226  N   VAL A 460      68.006 -10.217   0.403  1.00  0.00           N  
ATOM   9227  CA  VAL A 460      68.425 -11.021   1.546  1.00  0.00           C  
ATOM   9228  C   VAL A 460      69.834 -11.559   1.310  1.00  0.00           C  
ATOM   9229  CB  VAL A 460      67.446 -12.187   1.809  1.00  0.00           C  
ATOM   9230  O   VAL A 460      70.148 -12.039   0.218  1.00  0.00           O  
ATOM   9231  CG1 VAL A 460      67.893 -13.004   3.020  1.00  0.00           C  
ATOM   9232  CG2 VAL A 460      66.028 -11.658   2.010  1.00  0.00           C  
ATOM   9233  N   THR A 461      70.618 -11.454   2.376  1.00  0.00           N  
ATOM   9234  CA  THR A 461      71.968 -12.005   2.352  1.00  0.00           C  
ATOM   9235  C   THR A 461      72.139 -13.064   3.438  1.00  0.00           C  
ATOM   9236  CB  THR A 461      73.026 -10.902   2.537  1.00  0.00           C  
ATOM   9237  O   THR A 461      71.747 -12.850   4.587  1.00  0.00           O  
ATOM   9238  CG2 THR A 461      74.434 -11.450   2.332  1.00  0.00           C  
ATOM   9239  OG1 THR A 461      72.789  -9.857   1.585  1.00  0.00           O  
ATOM   9240  N   GLN A 462      72.668 -14.352   3.050  1.00  0.00           N  
ATOM   9241  CA  GLN A 462      72.989 -15.429   3.980  1.00  0.00           C  
ATOM   9242  C   GLN A 462      74.462 -15.391   4.379  1.00  0.00           C  
ATOM   9243  CB  GLN A 462      72.646 -16.788   3.367  1.00  0.00           C  
ATOM   9244  O   GLN A 462      75.343 -15.598   3.542  1.00  0.00           O  
ATOM   9245  CG  GLN A 462      72.936 -17.968   4.286  1.00  0.00           C  
ATOM   9246  CD  GLN A 462      71.925 -18.098   5.410  1.00  0.00           C  
ATOM   9247  NE2 GLN A 462      72.408 -18.073   6.647  1.00  0.00           N  
ATOM   9248  OE1 GLN A 462      70.720 -18.220   5.168  1.00  0.00           O  
ATOM   9249  N   LYS A 463      74.773 -15.106   5.775  1.00  0.00           N  
ATOM   9250  CA  LYS A 463      76.100 -15.094   6.384  1.00  0.00           C  
ATOM   9251  C   LYS A 463      76.284 -16.282   7.324  1.00  0.00           C  
ATOM   9252  CB  LYS A 463      76.331 -13.786   7.142  1.00  0.00           C  
ATOM   9253  O   LYS A 463      75.764 -16.282   8.442  1.00  0.00           O  
ATOM   9254  CG  LYS A 463      77.795 -13.487   7.428  1.00  0.00           C  
ATOM   9255  CD  LYS A 463      77.963 -12.161   8.159  1.00  0.00           C  
ATOM   9256  CE  LYS A 463      79.408 -11.932   8.580  1.00  0.00           C  
ATOM   9257  NZ  LYS A 463      79.579 -10.628   9.288  1.00  0.00           N  
ATOM   9258  N   LYS A 464      77.021 -17.358   6.981  1.00  0.00           N  
ATOM   9259  CA  LYS A 464      77.175 -18.554   7.805  1.00  0.00           C  
ATOM   9260  C   LYS A 464      75.842 -18.972   8.420  1.00  0.00           C  
ATOM   9261  CB  LYS A 464      78.209 -18.318   8.906  1.00  0.00           C  
ATOM   9262  O   LYS A 464      74.976 -19.514   7.729  1.00  0.00           O  
ATOM   9263  CG  LYS A 464      79.651 -18.435   8.436  1.00  0.00           C  
ATOM   9264  CD  LYS A 464      80.630 -18.305   9.596  1.00  0.00           C  
ATOM   9265  CE  LYS A 464      82.074 -18.424   9.127  1.00  0.00           C  
ATOM   9266  NZ  LYS A 464      83.040 -18.168  10.237  1.00  0.00           N  
ATOM   9267  N   ASN A 465      75.563 -18.579   9.671  1.00  0.00           N  
ATOM   9268  CA  ASN A 465      74.315 -18.962  10.323  1.00  0.00           C  
ATOM   9269  C   ASN A 465      73.435 -17.748  10.605  1.00  0.00           C  
ATOM   9270  CB  ASN A 465      74.598 -19.725  11.618  1.00  0.00           C  
ATOM   9271  O   ASN A 465      72.534 -17.810  11.443  1.00  0.00           O  
ATOM   9272  CG  ASN A 465      75.207 -21.091  11.370  1.00  0.00           C  
ATOM   9273  ND2 ASN A 465      75.680 -21.731  12.433  1.00  0.00           N  
ATOM   9274  OD1 ASN A 465      75.253 -21.567  10.233  1.00  0.00           O  
ATOM   9275  N   ASP A 466      73.549 -16.543   9.875  1.00  0.00           N  
ATOM   9276  CA  ASP A 466      72.775 -15.317  10.042  1.00  0.00           C  
ATOM   9277  C   ASP A 466      72.244 -14.815   8.701  1.00  0.00           C  
ATOM   9278  CB  ASP A 466      73.623 -14.233  10.710  1.00  0.00           C  
ATOM   9279  O   ASP A 466      72.854 -15.055   7.657  1.00  0.00           O  
ATOM   9280  CG  ASP A 466      74.079 -14.615  12.108  1.00  0.00           C  
ATOM   9281  OD1 ASP A 466      73.331 -15.318  12.822  1.00  0.00           O  
ATOM   9282  OD2 ASP A 466      75.193 -14.206  12.500  1.00  0.00           O  
ATOM   9283  N   ILE A 467      71.051 -14.187   8.738  1.00  0.00           N  
ATOM   9284  CA  ILE A 467      70.401 -13.609   7.566  1.00  0.00           C  
ATOM   9285  C   ILE A 467      70.293 -12.095   7.730  1.00  0.00           C  
ATOM   9286  CB  ILE A 467      69.003 -14.224   7.335  1.00  0.00           C  
ATOM   9287  O   ILE A 467      69.899 -11.606   8.792  1.00  0.00           O  
ATOM   9288  CG1 ILE A 467      69.108 -15.745   7.175  1.00  0.00           C  
ATOM   9289  CG2 ILE A 467      68.329 -13.591   6.114  1.00  0.00           C  
ATOM   9290  CD1 ILE A 467      67.766 -16.465   7.200  1.00  0.00           C  
ATOM   9291  N   LYS A 468      70.604 -11.416   6.809  1.00  0.00           N  
ATOM   9292  CA  LYS A 468      70.417  -9.972   6.712  1.00  0.00           C  
ATOM   9293  C   LYS A 468      69.435  -9.618   5.598  1.00  0.00           C  
ATOM   9294  CB  LYS A 468      71.755  -9.271   6.474  1.00  0.00           C  
ATOM   9295  O   LYS A 468      69.636  -9.998   4.443  1.00  0.00           O  
ATOM   9296  CG  LYS A 468      71.722  -7.771   6.723  1.00  0.00           C  
ATOM   9297  CD  LYS A 468      73.120  -7.166   6.681  1.00  0.00           C  
ATOM   9298  CE  LYS A 468      73.097  -5.680   7.010  1.00  0.00           C  
ATOM   9299  NZ  LYS A 468      74.463  -5.080   6.958  1.00  0.00           N  
ATOM   9300  N   VAL A 469      68.371  -8.798   5.862  1.00  0.00           N  
ATOM   9301  CA  VAL A 469      67.305  -8.411   4.945  1.00  0.00           C  
ATOM   9302  C   VAL A 469      67.335  -6.899   4.727  1.00  0.00           C  
ATOM   9303  CB  VAL A 469      65.918  -8.846   5.471  1.00  0.00           C  
ATOM   9304  O   VAL A 469      67.340  -6.127   5.688  1.00  0.00           O  
ATOM   9305  CG1 VAL A 469      64.818  -8.445   4.489  1.00  0.00           C  
ATOM   9306  CG2 VAL A 469      65.892 -10.352   5.721  1.00  0.00           C  
ATOM   9307  N   LEU A 470      67.282  -6.513   3.560  1.00  0.00           N  
ATOM   9308  CA  LEU A 470      67.241  -5.113   3.153  1.00  0.00           C  
ATOM   9309  C   LEU A 470      65.929  -4.791   2.445  1.00  0.00           C  
ATOM   9310  CB  LEU A 470      68.422  -4.787   2.235  1.00  0.00           C  
ATOM   9311  O   LEU A 470      65.783  -5.053   1.249  1.00  0.00           O  
ATOM   9312  CG  LEU A 470      68.682  -3.304   1.964  1.00  0.00           C  
ATOM   9313  CD1 LEU A 470      69.208  -2.620   3.222  1.00  0.00           C  
ATOM   9314  CD2 LEU A 470      69.661  -3.134   0.808  1.00  0.00           C  
ATOM   9315  N   PRO A 471      64.911  -4.205   3.039  1.00  0.00           N  
ATOM   9316  CA  PRO A 471      63.650  -3.804   2.412  1.00  0.00           C  
ATOM   9317  C   PRO A 471      63.810  -2.608   1.475  1.00  0.00           C  
ATOM   9318  CB  PRO A 471      62.760  -3.447   3.605  1.00  0.00           C  
ATOM   9319  O   PRO A 471      64.515  -1.651   1.805  1.00  0.00           O  
ATOM   9320  CG  PRO A 471      63.439  -4.064   4.785  1.00  0.00           C  
ATOM   9321  CD  PRO A 471      64.913  -4.129   4.508  1.00  0.00           C  
ATOM   9322  N   LEU A 472      63.089  -2.754   0.388  1.00  0.00           N  
ATOM   9323  CA  LEU A 472      63.222  -1.704  -0.616  1.00  0.00           C  
ATOM   9324  C   LEU A 472      62.054  -0.726  -0.538  1.00  0.00           C  
ATOM   9325  CB  LEU A 472      63.301  -2.311  -2.019  1.00  0.00           C  
ATOM   9326  O   LEU A 472      60.933  -1.117  -0.202  1.00  0.00           O  
ATOM   9327  CG  LEU A 472      64.469  -3.263  -2.281  1.00  0.00           C  
ATOM   9328  CD1 LEU A 472      64.309  -3.938  -3.639  1.00  0.00           C  
ATOM   9329  CD2 LEU A 472      65.796  -2.515  -2.203  1.00  0.00           C  
ATOM   9330  N   LYS A 473      62.277   0.564  -0.607  1.00  0.00           N  
ATOM   9331  CA  LYS A 473      61.249   1.593  -0.739  1.00  0.00           C  
ATOM   9332  C   LYS A 473      60.513   1.467  -2.070  1.00  0.00           C  
ATOM   9333  CB  LYS A 473      61.865   2.987  -0.610  1.00  0.00           C  
ATOM   9334  O   LYS A 473      60.980   0.780  -2.981  1.00  0.00           O  
ATOM   9335  CG  LYS A 473      62.357   3.319   0.791  1.00  0.00           C  
ATOM   9336  CD  LYS A 473      62.859   4.754   0.881  1.00  0.00           C  
ATOM   9337  CE  LYS A 473      63.355   5.087   2.282  1.00  0.00           C  
ATOM   9338  NZ  LYS A 473      63.882   6.482   2.367  1.00  0.00           N  
ATOM   9339  N   ILE A 474      59.337   2.007  -2.211  1.00  0.00           N  
ATOM   9340  CA  ILE A 474      58.489   1.972  -3.398  1.00  0.00           C  
ATOM   9341  C   ILE A 474      59.279   2.459  -4.611  1.00  0.00           C  
ATOM   9342  CB  ILE A 474      57.216   2.826  -3.208  1.00  0.00           C  
ATOM   9343  O   ILE A 474      59.984   3.468  -4.536  1.00  0.00           O  
ATOM   9344  CG1 ILE A 474      56.278   2.168  -2.190  1.00  0.00           C  
ATOM   9345  CG2 ILE A 474      56.506   3.041  -4.548  1.00  0.00           C  
ATOM   9346  CD1 ILE A 474      55.141   3.068  -1.724  1.00  0.00           C  
ATOM   9347  N   ASN A 475      59.319   1.663  -5.696  1.00  0.00           N  
ATOM   9348  CA  ASN A 475      59.946   1.914  -6.989  1.00  0.00           C  
ATOM   9349  C   ASN A 475      61.468   1.920  -6.881  1.00  0.00           C  
ATOM   9350  CB  ASN A 475      59.450   3.235  -7.579  1.00  0.00           C  
ATOM   9351  O   ASN A 475      62.146   2.604  -7.650  1.00  0.00           O  
ATOM   9352  CG  ASN A 475      58.045   3.134  -8.139  1.00  0.00           C  
ATOM   9353  ND2 ASN A 475      57.398   4.277  -8.327  1.00  0.00           N  
ATOM   9354  OD1 ASN A 475      57.545   2.036  -8.400  1.00  0.00           O  
ATOM   9355  N   SER A 476      62.035   1.522  -5.745  1.00  0.00           N  
ATOM   9356  CA  SER A 476      63.472   1.335  -5.573  1.00  0.00           C  
ATOM   9357  C   SER A 476      64.183   2.668  -5.368  1.00  0.00           C  
ATOM   9358  CB  SER A 476      64.068   0.610  -6.781  1.00  0.00           C  
ATOM   9359  O   SER A 476      65.318   2.847  -5.814  1.00  0.00           O  
ATOM   9360  OG  SER A 476      63.347  -0.577  -7.061  1.00  0.00           O  
ATOM   9361  N   ARG A 477      63.559   3.770  -4.839  1.00  0.00           N  
ATOM   9362  CA  ARG A 477      64.158   5.079  -4.601  1.00  0.00           C  
ATOM   9363  C   ARG A 477      65.029   5.063  -3.349  1.00  0.00           C  
ATOM   9364  CB  ARG A 477      63.074   6.151  -4.471  1.00  0.00           C  
ATOM   9365  O   ARG A 477      65.604   6.087  -2.973  1.00  0.00           O  
ATOM   9366  CG  ARG A 477      62.413   6.521  -5.790  1.00  0.00           C  
ATOM   9367  CD  ARG A 477      61.454   7.692  -5.631  1.00  0.00           C  
ATOM   9368  NE  ARG A 477      60.622   7.873  -6.817  1.00  0.00           N  
ATOM   9369  NH1 ARG A 477      59.843   9.960  -6.207  1.00  0.00           N  
ATOM   9370  NH2 ARG A 477      59.158   9.007  -8.176  1.00  0.00           N  
ATOM   9371  CZ  ARG A 477      59.877   8.946  -7.064  1.00  0.00           C  
ATOM   9372  N   GLY A 478      65.285   3.921  -2.908  1.00  0.00           N  
ATOM   9373  CA  GLY A 478      66.098   3.730  -1.717  1.00  0.00           C  
ATOM   9374  C   GLY A 478      65.721   2.490  -0.930  1.00  0.00           C  
ATOM   9375  O   GLY A 478      65.069   1.587  -1.458  1.00  0.00           O  
ATOM   9376  N   TRP A 479      66.274   2.364   0.163  1.00  0.00           N  
ATOM   9377  CA  TRP A 479      66.088   1.182   0.997  1.00  0.00           C  
ATOM   9378  C   TRP A 479      65.778   1.575   2.437  1.00  0.00           C  
ATOM   9379  CB  TRP A 479      67.333   0.291   0.953  1.00  0.00           C  
ATOM   9380  O   TRP A 479      66.011   2.717   2.840  1.00  0.00           O  
ATOM   9381  CG  TRP A 479      68.610   1.014   1.261  1.00  0.00           C  
ATOM   9382  CD1 TRP A 479      69.156   1.232   2.495  1.00  0.00           C  
ATOM   9383  CD2 TRP A 479      69.498   1.619   0.316  1.00  0.00           C  
ATOM   9384  CE2 TRP A 479      70.564   2.186   1.049  1.00  0.00           C  
ATOM   9385  CE3 TRP A 479      69.495   1.737  -1.080  1.00  0.00           C  
ATOM   9386  NE1 TRP A 479      70.332   1.936   2.374  1.00  0.00           N  
ATOM   9387  CH2 TRP A 479      71.593   2.961  -0.937  1.00  0.00           C  
ATOM   9388  CZ2 TRP A 479      71.619   2.861   0.430  1.00  0.00           C  
ATOM   9389  CZ3 TRP A 479      70.546   2.409  -1.694  1.00  0.00           C  
ATOM   9390  N   GLU A 480      65.048   0.646   3.099  1.00  0.00           N  
ATOM   9391  CA  GLU A 480      64.830   0.791   4.535  1.00  0.00           C  
ATOM   9392  C   GLU A 480      66.002   0.225   5.332  1.00  0.00           C  
ATOM   9393  CB  GLU A 480      63.528   0.103   4.954  1.00  0.00           C  
ATOM   9394  O   GLU A 480      66.950  -0.312   4.755  1.00  0.00           O  
ATOM   9395  CG  GLU A 480      62.273   0.811   4.464  1.00  0.00           C  
ATOM   9396  CD  GLU A 480      61.020   0.401   5.220  1.00  0.00           C  
ATOM   9397  OE1 GLU A 480      59.920   0.898   4.887  1.00  0.00           O  
ATOM   9398  OE2 GLU A 480      61.138  -0.422   6.155  1.00  0.00           O  
ATOM   9399  N   ASP A 481      66.158   0.518   6.624  1.00  0.00           N  
ATOM   9400  CA  ASP A 481      67.187  -0.066   7.478  1.00  0.00           C  
ATOM   9401  C   ASP A 481      67.171  -1.590   7.395  1.00  0.00           C  
ATOM   9402  CB  ASP A 481      66.999   0.384   8.929  1.00  0.00           C  
ATOM   9403  O   ASP A 481      66.103  -2.203   7.343  1.00  0.00           O  
ATOM   9404  CG  ASP A 481      67.310   1.856   9.138  1.00  0.00           C  
ATOM   9405  OD1 ASP A 481      68.117   2.424   8.372  1.00  0.00           O  
ATOM   9406  OD2 ASP A 481      66.744   2.452  10.080  1.00  0.00           O  
ATOM   9407  N   SER A 482      68.390  -2.120   7.230  1.00  0.00           N  
ATOM   9408  CA  SER A 482      68.550  -3.568   7.139  1.00  0.00           C  
ATOM   9409  C   SER A 482      68.087  -4.256   8.419  1.00  0.00           C  
ATOM   9410  CB  SER A 482      70.008  -3.930   6.855  1.00  0.00           C  
ATOM   9411  O   SER A 482      68.183  -3.685   9.507  1.00  0.00           O  
ATOM   9412  OG  SER A 482      70.843  -3.534   7.930  1.00  0.00           O  
ATOM   9413  N   VAL A 483      67.543  -5.431   8.316  1.00  0.00           N  
ATOM   9414  CA  VAL A 483      67.081  -6.283   9.407  1.00  0.00           C  
ATOM   9415  C   VAL A 483      67.921  -7.557   9.458  1.00  0.00           C  
ATOM   9416  CB  VAL A 483      65.585  -6.637   9.255  1.00  0.00           C  
ATOM   9417  O   VAL A 483      68.107  -8.227   8.439  1.00  0.00           O  
ATOM   9418  CG1 VAL A 483      65.097  -7.446  10.456  1.00  0.00           C  
ATOM   9419  CG2 VAL A 483      64.751  -5.367   9.088  1.00  0.00           C  
ATOM   9420  N   ASP A 484      68.556  -7.816  10.646  1.00  0.00           N  
ATOM   9421  CA  ASP A 484      69.395  -8.993  10.849  1.00  0.00           C  
ATOM   9422  C   ASP A 484      68.652 -10.067  11.640  1.00  0.00           C  
ATOM   9423  CB  ASP A 484      70.690  -8.611  11.570  1.00  0.00           C  
ATOM   9424  O   ASP A 484      68.063  -9.781  12.684  1.00  0.00           O  
ATOM   9425  CG  ASP A 484      71.638  -7.805  10.699  1.00  0.00           C  
ATOM   9426  OD1 ASP A 484      71.631  -7.985   9.462  1.00  0.00           O  
ATOM   9427  OD2 ASP A 484      72.400  -6.985  11.255  1.00  0.00           O  
ATOM   9428  N   TYR A 485      68.605 -11.315  11.097  1.00  0.00           N  
ATOM   9429  CA  TYR A 485      68.093 -12.468  11.829  1.00  0.00           C  
ATOM   9430  C   TYR A 485      69.216 -13.439  12.172  1.00  0.00           C  
ATOM   9431  CB  TYR A 485      67.013 -13.185  11.014  1.00  0.00           C  
ATOM   9432  O   TYR A 485      69.704 -14.165  11.303  1.00  0.00           O  
ATOM   9433  CG  TYR A 485      65.822 -12.318  10.688  1.00  0.00           C  
ATOM   9434  CD1 TYR A 485      64.901 -11.967  11.672  1.00  0.00           C  
ATOM   9435  CD2 TYR A 485      65.614 -11.848   9.395  1.00  0.00           C  
ATOM   9436  CE1 TYR A 485      63.800 -11.170  11.376  1.00  0.00           C  
ATOM   9437  CE2 TYR A 485      64.517 -11.050   9.088  1.00  0.00           C  
ATOM   9438  OH  TYR A 485      62.530  -9.926   9.785  1.00  0.00           O  
ATOM   9439  CZ  TYR A 485      63.617 -10.716  10.083  1.00  0.00           C  
ATOM   9440  N   ARG A 486      69.701 -13.523  13.418  1.00  0.00           N  
ATOM   9441  CA  ARG A 486      70.813 -14.325  13.918  1.00  0.00           C  
ATOM   9442  C   ARG A 486      70.375 -15.761  14.185  1.00  0.00           C  
ATOM   9443  CB  ARG A 486      71.391 -13.708  15.193  1.00  0.00           C  
ATOM   9444  O   ARG A 486      69.243 -16.001  14.610  1.00  0.00           O  
ATOM   9445  CG  ARG A 486      72.045 -12.352  14.979  1.00  0.00           C  
ATOM   9446  CD  ARG A 486      72.811 -11.894  16.212  1.00  0.00           C  
ATOM   9447  NE  ARG A 486      73.390 -10.567  16.025  1.00  0.00           N  
ATOM   9448  NH1 ARG A 486      74.343 -10.460  18.127  1.00  0.00           N  
ATOM   9449  NH2 ARG A 486      74.585  -8.712  16.664  1.00  0.00           N  
ATOM   9450  CZ  ARG A 486      74.105  -9.916  16.939  1.00  0.00           C  
ATOM   9451  N   GLY A 487      71.311 -16.686  13.852  1.00  0.00           N  
ATOM   9452  CA  GLY A 487      71.099 -18.104  14.099  1.00  0.00           C  
ATOM   9453  C   GLY A 487      70.032 -18.711  13.208  1.00  0.00           C  
ATOM   9454  O   GLY A 487      69.389 -19.695  13.583  1.00  0.00           O  
ATOM   9455  N   GLU A 488      69.695 -17.982  12.100  1.00  0.00           N  
ATOM   9456  CA  GLU A 488      68.695 -18.512  11.177  1.00  0.00           C  
ATOM   9457  C   GLU A 488      69.280 -18.704   9.781  1.00  0.00           C  
ATOM   9458  CB  GLU A 488      67.477 -17.588  11.115  1.00  0.00           C  
ATOM   9459  O   GLU A 488      70.246 -18.033   9.409  1.00  0.00           O  
ATOM   9460  CG  GLU A 488      66.757 -17.429  12.446  1.00  0.00           C  
ATOM   9461  CD  GLU A 488      65.468 -16.630  12.339  1.00  0.00           C  
ATOM   9462  OE1 GLU A 488      64.967 -16.144  13.379  1.00  0.00           O  
ATOM   9463  OE2 GLU A 488      64.954 -16.490  11.207  1.00  0.00           O  
ATOM   9464  N   ILE A 489      68.767 -19.580   9.010  1.00  0.00           N  
ATOM   9465  CA  ILE A 489      69.193 -19.845   7.640  1.00  0.00           C  
ATOM   9466  C   ILE A 489      68.017 -19.646   6.686  1.00  0.00           C  
ATOM   9467  CB  ILE A 489      69.767 -21.272   7.492  1.00  0.00           C  
ATOM   9468  O   ILE A 489      66.879 -19.991   7.013  1.00  0.00           O  
ATOM   9469  CG1 ILE A 489      70.919 -21.489   8.480  1.00  0.00           C  
ATOM   9470  CG2 ILE A 489      70.224 -21.524   6.053  1.00  0.00           C  
ATOM   9471  CD1 ILE A 489      71.376 -22.937   8.590  1.00  0.00           C  
ATOM   9472  N   LEU A 490      68.283 -18.905   5.718  1.00  0.00           N  
ATOM   9473  CA  LEU A 490      67.275 -18.645   4.697  1.00  0.00           C  
ATOM   9474  C   LEU A 490      66.802 -19.946   4.057  1.00  0.00           C  
ATOM   9475  CB  LEU A 490      67.830 -17.707   3.622  1.00  0.00           C  
ATOM   9476  O   LEU A 490      67.618 -20.789   3.678  1.00  0.00           O  
ATOM   9477  CG  LEU A 490      66.826 -17.188   2.591  1.00  0.00           C  
ATOM   9478  CD1 LEU A 490      65.876 -16.184   3.235  1.00  0.00           C  
ATOM   9479  CD2 LEU A 490      67.553 -16.560   1.406  1.00  0.00           C  
ATOM   9480  N   HIS A 491      65.595 -20.185   4.074  1.00  0.00           N  
ATOM   9481  CA  HIS A 491      64.945 -21.344   3.472  1.00  0.00           C  
ATOM   9482  C   HIS A 491      64.728 -21.139   1.977  1.00  0.00           C  
ATOM   9483  CB  HIS A 491      63.610 -21.627   4.162  1.00  0.00           C  
ATOM   9484  O   HIS A 491      64.433 -20.026   1.535  1.00  0.00           O  
ATOM   9485  CG  HIS A 491      63.131 -23.034   3.988  1.00  0.00           C  
ATOM   9486  CD2 HIS A 491      63.176 -24.098   4.823  1.00  0.00           C  
ATOM   9487  ND1 HIS A 491      62.521 -23.474   2.833  1.00  0.00           N  
ATOM   9488  CE1 HIS A 491      62.210 -24.753   2.967  1.00  0.00           C  
ATOM   9489  NE2 HIS A 491      62.597 -25.155   4.165  1.00  0.00           N  
ATOM   9490  N   GLY A 492      65.022 -22.083   0.982  1.00  0.00           N  
ATOM   9491  CA  GLY A 492      64.843 -22.013  -0.460  1.00  0.00           C  
ATOM   9492  C   GLY A 492      63.422 -21.675  -0.869  1.00  0.00           C  
ATOM   9493  O   GLY A 492      63.189 -21.189  -1.978  1.00  0.00           O  
ATOM   9494  N   SER A 493      62.389 -21.711   0.063  1.00  0.00           N  
ATOM   9495  CA  SER A 493      60.981 -21.473  -0.237  1.00  0.00           C  
ATOM   9496  C   SER A 493      60.625 -19.998  -0.087  1.00  0.00           C  
ATOM   9497  CB  SER A 493      60.089 -22.316   0.676  1.00  0.00           C  
ATOM   9498  O   SER A 493      59.475 -19.607  -0.297  1.00  0.00           O  
ATOM   9499  OG  SER A 493      60.678 -22.466   1.956  1.00  0.00           O  
ATOM   9500  N   SER A 494      61.558 -19.077   0.367  1.00  0.00           N  
ATOM   9501  CA  SER A 494      61.356 -17.637   0.493  1.00  0.00           C  
ATOM   9502  C   SER A 494      60.928 -17.021  -0.835  1.00  0.00           C  
ATOM   9503  CB  SER A 494      62.632 -16.957   0.992  1.00  0.00           C  
ATOM   9504  O   SER A 494      61.475 -17.359  -1.887  1.00  0.00           O  
ATOM   9505  OG  SER A 494      62.960 -17.400   2.298  1.00  0.00           O  
ATOM   9506  N   SER A 495      59.807 -16.174  -0.978  1.00  0.00           N  
ATOM   9507  CA  SER A 495      59.255 -15.571  -2.186  1.00  0.00           C  
ATOM   9508  C   SER A 495      59.226 -14.050  -2.081  1.00  0.00           C  
ATOM   9509  CB  SER A 495      57.845 -16.098  -2.453  1.00  0.00           C  
ATOM   9510  O   SER A 495      59.739 -13.479  -1.116  1.00  0.00           O  
ATOM   9511  OG  SER A 495      56.910 -15.504  -1.570  1.00  0.00           O  
ATOM   9512  N   HIS A 496      58.617 -13.266  -3.164  1.00  0.00           N  
ATOM   9513  CA  HIS A 496      58.499 -11.813  -3.189  1.00  0.00           C  
ATOM   9514  C   HIS A 496      57.464 -11.327  -2.179  1.00  0.00           C  
ATOM   9515  CB  HIS A 496      58.130 -11.328  -4.592  1.00  0.00           C  
ATOM   9516  O   HIS A 496      57.491 -10.165  -1.766  1.00  0.00           O  
ATOM   9517  CG  HIS A 496      59.092 -11.769  -5.650  1.00  0.00           C  
ATOM   9518  CD2 HIS A 496      58.987 -12.723  -6.604  1.00  0.00           C  
ATOM   9519  ND1 HIS A 496      60.339 -11.203  -5.804  1.00  0.00           N  
ATOM   9520  CE1 HIS A 496      60.961 -11.791  -6.812  1.00  0.00           C  
ATOM   9521  NE2 HIS A 496      60.163 -12.718  -7.314  1.00  0.00           N  
ATOM   9522  N   ALA A 497      56.609 -12.220  -1.754  1.00  0.00           N  
ATOM   9523  CA  ALA A 497      55.485 -11.831  -0.907  1.00  0.00           C  
ATOM   9524  C   ALA A 497      55.777 -12.126   0.562  1.00  0.00           C  
ATOM   9525  CB  ALA A 497      54.212 -12.551  -1.348  1.00  0.00           C  
ATOM   9526  O   ALA A 497      55.201 -11.498   1.454  1.00  0.00           O  
ATOM   9527  N   ALA A 498      56.707 -13.126   0.846  1.00  0.00           N  
ATOM   9528  CA  ALA A 498      57.003 -13.536   2.216  1.00  0.00           C  
ATOM   9529  C   ALA A 498      58.417 -14.098   2.327  1.00  0.00           C  
ATOM   9530  CB  ALA A 498      55.984 -14.569   2.694  1.00  0.00           C  
ATOM   9531  O   ALA A 498      58.956 -14.638   1.358  1.00  0.00           O  
ATOM   9532  N   MET A 499      59.035 -13.892   3.564  1.00  0.00           N  
ATOM   9533  CA  MET A 499      60.357 -14.413   3.900  1.00  0.00           C  
ATOM   9534  C   MET A 499      60.246 -15.628   4.815  1.00  0.00           C  
ATOM   9535  CB  MET A 499      61.208 -13.331   4.568  1.00  0.00           C  
ATOM   9536  O   MET A 499      59.585 -15.571   5.853  1.00  0.00           O  
ATOM   9537  CG  MET A 499      62.642 -13.757   4.835  1.00  0.00           C  
ATOM   9538  SD  MET A 499      63.608 -12.466   5.712  1.00  0.00           S  
ATOM   9539  CE  MET A 499      65.176 -13.346   5.950  1.00  0.00           C  
ATOM   9540  N   VAL A 500      60.973 -16.768   4.415  1.00  0.00           N  
ATOM   9541  CA  VAL A 500      60.956 -18.010   5.180  1.00  0.00           C  
ATOM   9542  C   VAL A 500      62.373 -18.361   5.629  1.00  0.00           C  
ATOM   9543  CB  VAL A 500      60.354 -19.173   4.359  1.00  0.00           C  
ATOM   9544  O   VAL A 500      63.291 -18.431   4.809  1.00  0.00           O  
ATOM   9545  CG1 VAL A 500      60.208 -20.424   5.223  1.00  0.00           C  
ATOM   9546  CG2 VAL A 500      59.005 -18.767   3.769  1.00  0.00           C  
ATOM   9547  N   THR A 501      62.515 -18.542   6.881  1.00  0.00           N  
ATOM   9548  CA  THR A 501      63.814 -18.879   7.453  1.00  0.00           C  
ATOM   9549  C   THR A 501      63.696 -20.075   8.394  1.00  0.00           C  
ATOM   9550  CB  THR A 501      64.418 -17.683   8.211  1.00  0.00           C  
ATOM   9551  O   THR A 501      62.593 -20.447   8.799  1.00  0.00           O  
ATOM   9552  CG2 THR A 501      64.564 -16.470   7.298  1.00  0.00           C  
ATOM   9553  OG1 THR A 501      63.563 -17.340   9.309  1.00  0.00           O  
ATOM   9554  N   THR A 502      64.847 -20.756   8.706  1.00  0.00           N  
ATOM   9555  CA  THR A 502      64.963 -21.836   9.681  1.00  0.00           C  
ATOM   9556  C   THR A 502      65.922 -21.449  10.804  1.00  0.00           C  
ATOM   9557  CB  THR A 502      65.445 -23.138   9.016  1.00  0.00           C  
ATOM   9558  O   THR A 502      67.069 -21.078  10.548  1.00  0.00           O  
ATOM   9559  CG2 THR A 502      65.435 -24.298  10.007  1.00  0.00           C  
ATOM   9560  OG1 THR A 502      64.582 -23.456   7.918  1.00  0.00           O  
ATOM   9561  N   ARG A 503      65.314 -21.419  11.944  1.00  0.00           N  
ATOM   9562  CA  ARG A 503      66.138 -21.135  13.115  1.00  0.00           C  
ATOM   9563  C   ARG A 503      66.960 -22.355  13.516  1.00  0.00           C  
ATOM   9564  CB  ARG A 503      65.267 -20.681  14.288  1.00  0.00           C  
ATOM   9565  O   ARG A 503      66.407 -23.431  13.754  1.00  0.00           O  
ATOM   9566  CG  ARG A 503      66.057 -20.158  15.476  1.00  0.00           C  
ATOM   9567  CD  ARG A 503      65.176 -19.374  16.439  1.00  0.00           C  
ATOM   9568  NE  ARG A 503      64.075 -20.188  16.946  1.00  0.00           N  
ATOM   9569  NH1 ARG A 503      62.936 -18.421  17.903  1.00  0.00           N  
ATOM   9570  NH2 ARG A 503      62.090 -20.547  18.044  1.00  0.00           N  
ATOM   9571  CZ  ARG A 503      63.036 -19.717  17.630  1.00  0.00           C  
ATOM   9572  N   MET A 504      68.204 -22.271  13.642  1.00  0.00           N  
ATOM   9573  CA  MET A 504      69.149 -23.374  13.793  1.00  0.00           C  
ATOM   9574  C   MET A 504      69.082 -23.959  15.199  1.00  0.00           C  
ATOM   9575  CB  MET A 504      70.573 -22.908  13.487  1.00  0.00           C  
ATOM   9576  O   MET A 504      69.370 -25.141  15.399  1.00  0.00           O  
ATOM   9577  CG  MET A 504      70.803 -22.559  12.025  1.00  0.00           C  
ATOM   9578  SD  MET A 504      70.647 -24.016  10.921  1.00  0.00           S  
ATOM   9579  CE  MET A 504      72.127 -24.946  11.408  1.00  0.00           C  
ATOM   9580  N   SER A 505      68.678 -23.196  16.163  1.00  0.00           N  
ATOM   9581  CA  SER A 505      68.666 -23.641  17.553  1.00  0.00           C  
ATOM   9582  C   SER A 505      67.661 -24.769  17.763  1.00  0.00           C  
ATOM   9583  CB  SER A 505      68.338 -22.475  18.487  1.00  0.00           C  
ATOM   9584  O   SER A 505      67.948 -25.741  18.464  1.00  0.00           O  
ATOM   9585  OG  SER A 505      67.091 -21.895  18.148  1.00  0.00           O  
ATOM   9586  N   ASP A 506      66.466 -24.687  17.048  1.00  0.00           N  
ATOM   9587  CA  ASP A 506      65.438 -25.695  17.285  1.00  0.00           C  
ATOM   9588  C   ASP A 506      64.918 -26.270  15.970  1.00  0.00           C  
ATOM   9589  CB  ASP A 506      64.282 -25.103  18.094  1.00  0.00           C  
ATOM   9590  O   ASP A 506      63.993 -27.085  15.965  1.00  0.00           O  
ATOM   9591  CG  ASP A 506      63.675 -23.871  17.445  1.00  0.00           C  
ATOM   9592  OD1 ASP A 506      64.064 -23.526  16.309  1.00  0.00           O  
ATOM   9593  OD2 ASP A 506      62.802 -23.239  18.078  1.00  0.00           O  
ATOM   9594  N   GLN A 507      65.489 -25.835  14.916  1.00  0.00           N  
ATOM   9595  CA  GLN A 507      65.206 -26.308  13.565  1.00  0.00           C  
ATOM   9596  C   GLN A 507      63.777 -25.965  13.151  1.00  0.00           C  
ATOM   9597  CB  GLN A 507      65.434 -27.817  13.465  1.00  0.00           C  
ATOM   9598  O   GLN A 507      63.212 -26.606  12.263  1.00  0.00           O  
ATOM   9599  CG  GLN A 507      66.891 -28.230  13.616  1.00  0.00           C  
ATOM   9600  CD  GLN A 507      67.097 -29.724  13.456  1.00  0.00           C  
ATOM   9601  NE2 GLN A 507      68.352 -30.158  13.503  1.00  0.00           N  
ATOM   9602  OE1 GLN A 507      66.137 -30.483  13.292  1.00  0.00           O  
ATOM   9603  N   LYS A 508      63.195 -24.924  13.767  1.00  0.00           N  
ATOM   9604  CA  LYS A 508      61.858 -24.451  13.420  1.00  0.00           C  
ATOM   9605  C   LYS A 508      61.905 -23.496  12.231  1.00  0.00           C  
ATOM   9606  CB  LYS A 508      61.205 -23.762  14.619  1.00  0.00           C  
ATOM   9607  O   LYS A 508      62.813 -22.670  12.126  1.00  0.00           O  
ATOM   9608  CG  LYS A 508      60.676 -24.724  15.673  1.00  0.00           C  
ATOM   9609  CD  LYS A 508      59.860 -23.997  16.734  1.00  0.00           C  
ATOM   9610  CE  LYS A 508      59.366 -24.952  17.813  1.00  0.00           C  
ATOM   9611  NZ  LYS A 508      58.605 -24.237  18.880  1.00  0.00           N  
ATOM   9612  N   THR A 509      60.872 -23.524  11.295  1.00  0.00           N  
ATOM   9613  CA  THR A 509      60.705 -22.676  10.120  1.00  0.00           C  
ATOM   9614  C   THR A 509      59.810 -21.481  10.437  1.00  0.00           C  
ATOM   9615  CB  THR A 509      60.110 -23.468   8.941  1.00  0.00           C  
ATOM   9616  O   THR A 509      58.728 -21.643  11.004  1.00  0.00           O  
ATOM   9617  CG2 THR A 509      60.004 -22.598   7.692  1.00  0.00           C  
ATOM   9618  OG1 THR A 509      60.950 -24.593   8.656  1.00  0.00           O  
ATOM   9619  N   ILE A 510      60.333 -20.263  10.083  1.00  0.00           N  
ATOM   9620  CA  ILE A 510      59.624 -19.025  10.390  1.00  0.00           C  
ATOM   9621  C   ILE A 510      59.195 -18.342   9.093  1.00  0.00           C  
ATOM   9622  CB  ILE A 510      60.495 -18.070  11.236  1.00  0.00           C  
ATOM   9623  O   ILE A 510      60.005 -18.160   8.182  1.00  0.00           O  
ATOM   9624  CG1 ILE A 510      60.992 -18.780  12.501  1.00  0.00           C  
ATOM   9625  CG2 ILE A 510      59.715 -16.801  11.591  1.00  0.00           C  
ATOM   9626  CD1 ILE A 510      62.060 -18.009  13.264  1.00  0.00           C  
ATOM   9627  N   VAL A 511      57.895 -17.936   8.908  1.00  0.00           N  
ATOM   9628  CA  VAL A 511      57.331 -17.221   7.768  1.00  0.00           C  
ATOM   9629  C   VAL A 511      57.038 -15.774   8.158  1.00  0.00           C  
ATOM   9630  CB  VAL A 511      56.045 -17.904   7.249  1.00  0.00           C  
ATOM   9631  O   VAL A 511      56.327 -15.519   9.132  1.00  0.00           O  
ATOM   9632  CG1 VAL A 511      55.500 -17.170   6.026  1.00  0.00           C  
ATOM   9633  CG2 VAL A 511      56.316 -19.371   6.920  1.00  0.00           C  
ATOM   9634  N   ARG A 512      57.566 -14.795   7.425  1.00  0.00           N  
ATOM   9635  CA  ARG A 512      57.361 -13.366   7.638  1.00  0.00           C  
ATOM   9636  C   ARG A 512      56.795 -12.701   6.388  1.00  0.00           C  
ATOM   9637  CB  ARG A 512      58.673 -12.689   8.043  1.00  0.00           C  
ATOM   9638  O   ARG A 512      57.408 -12.752   5.319  1.00  0.00           O  
ATOM   9639  CG  ARG A 512      59.292 -13.255   9.311  1.00  0.00           C  
ATOM   9640  CD  ARG A 512      60.578 -12.530   9.683  1.00  0.00           C  
ATOM   9641  NE  ARG A 512      61.153 -13.052  10.919  1.00  0.00           N  
ATOM   9642  NH1 ARG A 512      62.272 -14.800   9.904  1.00  0.00           N  
ATOM   9643  NH2 ARG A 512      62.412 -14.507  12.173  1.00  0.00           N  
ATOM   9644  CZ  ARG A 512      61.944 -14.119  10.996  1.00  0.00           C  
ATOM   9645  N   PRO A 513      55.507 -12.065   6.351  1.00  0.00           N  
ATOM   9646  CA  PRO A 513      55.001 -11.292   5.215  1.00  0.00           C  
ATOM   9647  C   PRO A 513      55.843 -10.052   4.922  1.00  0.00           C  
ATOM   9648  CB  PRO A 513      53.588 -10.900   5.656  1.00  0.00           C  
ATOM   9649  O   PRO A 513      56.607  -9.604   5.781  1.00  0.00           O  
ATOM   9650  CG  PRO A 513      53.537 -11.233   7.112  1.00  0.00           C  
ATOM   9651  CD  PRO A 513      54.749 -12.049   7.458  1.00  0.00           C  
ATOM   9652  N   LEU A 514      55.687  -9.448   3.836  1.00  0.00           N  
ATOM   9653  CA  LEU A 514      56.512  -8.361   3.320  1.00  0.00           C  
ATOM   9654  C   LEU A 514      56.462  -7.152   4.248  1.00  0.00           C  
ATOM   9655  CB  LEU A 514      56.053  -7.960   1.915  1.00  0.00           C  
ATOM   9656  O   LEU A 514      57.501  -6.584   4.592  1.00  0.00           O  
ATOM   9657  CG  LEU A 514      56.763  -6.761   1.286  1.00  0.00           C  
ATOM   9658  CD1 LEU A 514      58.239  -7.075   1.064  1.00  0.00           C  
ATOM   9659  CD2 LEU A 514      56.092  -6.369  -0.026  1.00  0.00           C  
ATOM   9660  N   LYS A 515      55.212  -6.675   4.615  1.00  0.00           N  
ATOM   9661  CA  LYS A 515      55.053  -5.458   5.405  1.00  0.00           C  
ATOM   9662  C   LYS A 515      55.688  -5.610   6.784  1.00  0.00           C  
ATOM   9663  CB  LYS A 515      53.573  -5.098   5.546  1.00  0.00           C  
ATOM   9664  O   LYS A 515      55.989  -4.616   7.448  1.00  0.00           O  
ATOM   9665  CG  LYS A 515      53.109  -4.002   4.598  1.00  0.00           C  
ATOM   9666  CD  LYS A 515      51.648  -3.640   4.834  1.00  0.00           C  
ATOM   9667  CE  LYS A 515      51.184  -2.540   3.888  1.00  0.00           C  
ATOM   9668  NZ  LYS A 515      49.753  -2.181   4.117  1.00  0.00           N  
ATOM   9669  N   ALA A 516      56.064  -6.907   7.205  1.00  0.00           N  
ATOM   9670  CA  ALA A 516      56.622  -7.161   8.531  1.00  0.00           C  
ATOM   9671  C   ALA A 516      58.145  -7.059   8.514  1.00  0.00           C  
ATOM   9672  CB  ALA A 516      56.190  -8.535   9.037  1.00  0.00           C  
ATOM   9673  O   ALA A 516      58.785  -7.056   9.568  1.00  0.00           O  
ATOM   9674  N   LEU A 517      58.681  -6.920   7.380  1.00  0.00           N  
ATOM   9675  CA  LEU A 517      60.131  -6.887   7.223  1.00  0.00           C  
ATOM   9676  C   LEU A 517      60.668  -5.474   7.427  1.00  0.00           C  
ATOM   9677  CB  LEU A 517      60.532  -7.403   5.839  1.00  0.00           C  
ATOM   9678  O   LEU A 517      61.006  -4.788   6.459  1.00  0.00           O  
ATOM   9679  CG  LEU A 517      60.096  -8.828   5.494  1.00  0.00           C  
ATOM   9680  CD1 LEU A 517      60.378  -9.128   4.025  1.00  0.00           C  
ATOM   9681  CD2 LEU A 517      60.800  -9.836   6.395  1.00  0.00           C  
ATOM   9682  N   ASN A 518      60.627  -4.964   8.558  1.00  0.00           N  
ATOM   9683  CA  ASN A 518      61.151  -3.640   8.880  1.00  0.00           C  
ATOM   9684  C   ASN A 518      61.861  -3.632  10.231  1.00  0.00           C  
ATOM   9685  CB  ASN A 518      60.029  -2.600   8.864  1.00  0.00           C  
ATOM   9686  O   ASN A 518      61.591  -4.479  11.084  1.00  0.00           O  
ATOM   9687  CG  ASN A 518      59.102  -2.722  10.058  1.00  0.00           C  
ATOM   9688  ND2 ASN A 518      57.800  -2.672   9.806  1.00  0.00           N  
ATOM   9689  OD1 ASN A 518      59.554  -2.859  11.198  1.00  0.00           O  
ATOM   9690  N   LYS A 519      62.794  -2.811  10.507  1.00  0.00           N  
ATOM   9691  CA  LYS A 519      63.635  -2.724  11.698  1.00  0.00           C  
ATOM   9692  C   LYS A 519      62.825  -2.273  12.910  1.00  0.00           C  
ATOM   9693  CB  LYS A 519      64.803  -1.766  11.462  1.00  0.00           C  
ATOM   9694  O   LYS A 519      63.072  -2.725  14.031  1.00  0.00           O  
ATOM   9695  CG  LYS A 519      65.922  -1.890  12.486  1.00  0.00           C  
ATOM   9696  CD  LYS A 519      67.093  -0.976  12.148  1.00  0.00           C  
ATOM   9697  CE  LYS A 519      68.186  -1.053  13.204  1.00  0.00           C  
ATOM   9698  NZ  LYS A 519      69.349  -0.180  12.862  1.00  0.00           N  
ATOM   9699  N   ILE A 520      61.743  -1.498  12.552  1.00  0.00           N  
ATOM   9700  CA  ILE A 520      60.998  -0.858  13.631  1.00  0.00           C  
ATOM   9701  C   ILE A 520      59.966  -1.833  14.194  1.00  0.00           C  
ATOM   9702  CB  ILE A 520      60.306   0.436  13.149  1.00  0.00           C  
ATOM   9703  O   ILE A 520      59.355  -1.567  15.232  1.00  0.00           O  
ATOM   9704  CG1 ILE A 520      59.474   0.161  11.891  1.00  0.00           C  
ATOM   9705  CG2 ILE A 520      61.339   1.538  12.892  1.00  0.00           C  
ATOM   9706  CD1 ILE A 520      58.551   1.306  11.496  1.00  0.00           C  
ATOM   9707  N   ASN A 521      59.646  -2.918  13.494  1.00  0.00           N  
ATOM   9708  CA  ASN A 521      58.725  -3.986  13.867  1.00  0.00           C  
ATOM   9709  C   ASN A 521      57.295  -3.471  14.002  1.00  0.00           C  
ATOM   9710  CB  ASN A 521      59.175  -4.653  15.168  1.00  0.00           C  
ATOM   9711  O   ASN A 521      56.544  -3.930  14.865  1.00  0.00           O  
ATOM   9712  CG  ASN A 521      60.359  -5.578  14.972  1.00  0.00           C  
ATOM   9713  ND2 ASN A 521      61.051  -5.896  16.060  1.00  0.00           N  
ATOM   9714  OD1 ASN A 521      60.651  -6.004  13.851  1.00  0.00           O  
ATOM   9715  N   LYS A 522      56.867  -2.381  13.282  1.00  0.00           N  
ATOM   9716  CA  LYS A 522      55.514  -1.834  13.253  1.00  0.00           C  
ATOM   9717  C   LYS A 522      55.067  -1.547  11.822  1.00  0.00           C  
ATOM   9718  CB  LYS A 522      55.433  -0.558  14.093  1.00  0.00           C  
ATOM   9719  O   LYS A 522      55.876  -1.148  10.982  1.00  0.00           O  
ATOM   9720  CG  LYS A 522      55.591  -0.790  15.588  1.00  0.00           C  
ATOM   9721  CD  LYS A 522      55.376   0.493  16.380  1.00  0.00           C  
ATOM   9722  CE  LYS A 522      55.577   0.272  17.873  1.00  0.00           C  
ATOM   9723  NZ  LYS A 522      55.384   1.532  18.651  1.00  0.00           N  
ATOM   9724  N   ILE A 523      53.631  -1.716  11.506  1.00  0.00           N  
ATOM   9725  CA  ILE A 523      52.936  -1.316  10.287  1.00  0.00           C  
ATOM   9726  C   ILE A 523      51.963  -0.180  10.597  1.00  0.00           C  
ATOM   9727  CB  ILE A 523      52.184  -2.505   9.649  1.00  0.00           C  
ATOM   9728  O   ILE A 523      51.198  -0.255  11.561  1.00  0.00           O  
ATOM   9729  CG1 ILE A 523      53.158  -3.649   9.342  1.00  0.00           C  
ATOM   9730  CG2 ILE A 523      51.446  -2.061   8.383  1.00  0.00           C  
ATOM   9731  CD1 ILE A 523      52.477  -4.948   8.932  1.00  0.00           C  
