# Supplementary material for: Improving deep learning protein monomer and complex structure prediction using DeepMSA2 with huge metagenomics data
Source: Nat Methods. 2024 Jan 2;21(2):279–89. doi: 10.1038/s41592-023-02130-4 (PMC10864179; doi:10.1038/s41592-023-02130-4)
Supplement: Supplementary file 7 — Statistical source data for Supplementary Fig. 5. [file 41592_2023_2130_MOESM7_ESM.zip › FigureS5/FigS5.xlsx]

## Sheet: Structure_similarity_AF2.vs.DMF
UniProtID	TM-score (similarity between AlphaFold2 DB model and DMFold model)
A0A087WTH1	0.4594
A0A087WUV0	0.5014
A0A087WVF3	0.6542
A0A087WXS9	0.6444
A0A087X179	0.6042
A0A087X1C1	0.3829
A0A0A0MT76	0.2329
A0A0A0MT93	0.2418
A0A0C4DGP1	0.5469
A0A0G2JKW9	0.2595
A0A0G2JPN4	0.32
A0A0J9YX57	0.4969
A0A0J9YX94	0.3188
A0A0U1RRE5	0.2928
A0A0U1RRL7	0.3936
A0A0U1RRN3	0.5553
A0A1B0GTR3	0.3642
A0A1B0GTS1	0.4406
A0A1B0GTZ2	0.3619
A0A1B0GUA7	0.537
A0A1B0GUC4	0.4778
A0A1B0GUI7	0.5418
A0A1B0GVB3	0.199
A0A1B0GVV1	0.4623
A0A1B0GVX0	0.7614
A0A1B0GWH4	0.4902
A0A1W2PPD8	0.648
A0A1W2PPF3	0.2956
A0A1W2PQ72	0.4073
A0A1W2PQL4	0.6173
A0A1W2PRP0	0.6477
A0A1W2PS18	0.5007
A0A2R8Y4L2	0.5807
A0A2R8Y4M4	0.364
A0A2R8YE69	0.3041
A0A2R8YFM6	0.5629
A0A3B3IT52	0.5148
A0A494C086	0.4035
A0A494C0Z2	0.6743
A0A494C191	0.624
A0A6Q8PFD8	0.2146
A0A6Q8PHS2	0.3147
A0AV02	0.7589
A0AV96	0.5547
A0JP26	0.5195
A0PJW8	0.5304
A0PJX4	0.4466
A1A4F0	0.5718
A1L020	0.24
A1L168	0.6586
A1L3X4	0.4325
A1YPR0	0.2517
A2A288	0.4573
A2A3K4	0.734
A2CJ06	0.6721
A2IDD5	0.3682
A2RUG3	0.5371
A2VCK2	0.4281
A4D2H0	0.2988
A4FU28	0.3622
A4IF30	0.6754
A5D8V6	0.4537
A6NC78	0.4197
A6NCC3	0.2129
A6NCL7	0.547
A6NCQ9	0.4389
A6NCS6	0.6511
A6NCW0	0.7581
A6NCW7	0.7055
A6NDS4	0.6041
A6NDX5	0.4339
A6NDY0	0.4309
A6NEH6	0.4588
A6NER0	0.6177
A6NF34	0.4842
A6NFA1	0.697
A6NFC9	0.636
A6NGB7	0.6753
A6NGD5	0.4387
A6NGZ8	0.6009
A6NHJ4	0.5117
A6NHS7	0.3988
A6NI15	0.4446
A6NI47	0.5621
A6NI87	0.2689
A6NIN4	0.5829
A6NIR3	0.4044
A6NIX2	0.4383
A6NJ69	0.4847
A6NJG2	0.5454
A6NJL1	0.3191
A6NJR5	0.5782
A6NK53	0.4257
A6NKD9	0.438
A6NKF2	0.3882
A6NKF7	0.3809
A6NKW6	0.3771
A6NLJ0	0.4057
A6NLU5	0.5286
A6NMB9	0.4941
A6NMD2	0.2146
A6NN73	0.3585
A6NNV3	0.5979
A6NP11	0.5267
A7E2F4	0.454
A8K0Z3	0.3832
A8K8V0	0.5501
A8MQT2	0.5111
A8MTA8	0.2709
A8MTI9	0.7003
A8MTL3	0.5218
A8MTQ0	0.3487
A8MUK1	0.7165
A8MUV8	0.4429
A8MXU0	0.5494
A8MZ36	0.4285
A8MZ59	0.4533
B1APH4	0.3012
B2RNN3	0.498
B2RU33	0.5449
B2RXF5	0.2483
B4DU55	0.5677
B4DXR9	0.4998
B7Z1M9	0.4639
B7ZBB8	0.5633
B9A6J9	0.6222
C9J2P7	0.7226
C9JE40	0.558
C9JI98	0.4983
C9JJH3	0.8082
C9JLJ4	0.8388
C9JPN9	0.7768
C9JTQ0	0.5079
C9JVI0	0.7363
D6R901	0.7089
D6R9N7	0.7593
D6RA61	0.7692
D6RBQ6	0.6992
D6RCP7	0.7415
D6RF30	0.2849
D6RJB6	0.7565
E2RYF7	0.7385
E7EU14	0.6494
E9PB15	0.3886
E9PGG2	0.5004
F5GYI3	0.3978
F5H4B4	0.5093
F8WBI6	0.2264
H3BPF8	0.2408
H3BQL2	0.2446
H3BSY2	0.5265
H3BV12	0.2171
H3BV60	0.6097
I6L899	0.2782
O00151	0.3986
O00167	0.5078
O00220	0.2745
O00221	0.5305
O00253	0.3621
O00294	0.4941
O00295	0.5231
O00327	0.2896
O00401	0.3265
O00472	0.2105
O00499	0.4578
O00566	0.4238
O14492	0.3469
O14523	0.2828
O14628	0.3688
O14753	0.3953
O14771	0.371
O14836	0.286
O14944	0.5418
O14948	0.4279
O14964	0.2566
O14978	0.2678
O14986	0.8035
O14990	0.5546
O15037	0.4192
O15060	0.2257
O15156	0.2468
O15172	0.285
O15178	0.5131
O15297	0.6513
O15350	0.3535
O15354	0.6005
O15391	0.3379
O15444	0.5606
O15499	0.3473
O15503	0.7299
O15535	0.3734
O15541	0.347
O43167	0.3914
O43187	0.603
O43237	0.6417
O43281	0.3102
O43296	0.472
O43298	0.3633
O43316	0.4752
O43318	0.4756
O43361	0.3078
O43390	0.5549
O43435	0.5586
O43566	0.3775
O43572	0.5995
O43583	0.4847
O43602	0.38
O43615	0.4669
O43623	0.5158
O43680	0.4446
O43711	0.4935
O43763	0.3823
O43815	0.4918
O43829	0.3729
O43889	0.4343
O43900	0.6339
O43918	0.295
O60248	0.4367
O60291	0.6526
O60304	0.3387
O60331	0.7316
O60347	0.4943
O60359	0.691
O60381	0.3367
O60383	0.7282
O60478	0.7347
O60563	0.3814
O60663	0.4279
O60664	0.546
O60667	0.4478
O60765	0.4276
O60806	0.4973
O60883	0.7238
O60934	0.4928
O75052	0.5617
O75071	0.2969
O75074	0.5541
O75127	0.7882
O75159	0.4003
O75175	0.2369
O75190	0.5686
O75319	0.4993
O75333	0.5977
O75360	0.4359
O75381	0.2443
O75427	0.3915
O75437	0.578
O75446	0.5295
O75467	0.4773
O75496	0.3616
O75509	0.3018
O75525	0.4358
O75593	0.3515
O75604	0.5786
O75674	0.3526
O75781	0.4444
O75821	0.2821
O75822	0.3332
O75829	0.5735
O75886	0.2945
O75909	0.425
O75925	0.5452
O75943	0.6397
O76021	0.5254
O76031	0.6868
O76050	0.4539
O76081	0.4067
O94782	0.7087
O94864	0.6047
O94907	0.3286
O95072	0.2537
O95073	0.3644
O95125	0.3801
O95156	0.633
O95157	0.6623
O95170	0.6192
O95201	0.4377
O95202	0.3564
O95236	0.677
O95238	0.392
O95279	0.5747
O95319	0.364
O95343	0.6644
O95365	0.2576
O95400	0.3947
O95678	0.3137
O95704	0.7246
O95760	0.5529
O95772	0.6862
O95793	0.2803
O95800	0.6148
O95813	0.3819
O95863	0.468
O95868	0.5715
O95947	0.5529
O95999	0.5468
O96005	0.8477
O96013	0.5501
O96018	0.3784
P01042	0.4011
P01135	0.5487
P02654	0.5814
P03372	0.5408
P03971	0.3946
P04004	0.5913
P04049	0.4588
P04090	0.4725
P04156	0.5361
P04196	0.691
P04792	0.5416
P04808	0.6327
P05067	0.3017
P05111	0.4688
P07199	0.5654
P07305	0.4134
P07359	0.4569
P08912	0.6703
P09038	0.4648
P09651	0.4875
P0C1S8	0.5621
P0C5K6	0.2809
P0C6P0	0.5635
P0C7H9	0.7079
P0C7I0	0.6761
P0C7X1	0.6341
P0C7X2	0.3421
P0C7X5	0.432
P0C851	0.513
P0C860	0.7109
P0C862	0.4817
P0C866	0.6835
P0C875	0.2471
P0CAP2	0.3146
P0CB33	0.5358
P0CB47	0.3737
P0CB48	0.7617
P0CG00	0.3264
P0CG31	0.5295
P0CG32	0.6205
P0CG36	0.5167
P0CG41	0.3215
P0CI01	0.4058
P0CJ68	0.6135
P0CJ69	0.6991
P0CJ72	0.1749
P0CJ75	0.6793
P0CJ79	0.5956
P0CJ85	0.1915
P0CJ86	0.382
P0CJ87	0.3835
P0CJ88	0.3639
P0CJ89	0.3587
P0CJ90	0.3813
P0CJ92	0.2405
P0DJ93	0.4341
P0DKX0	0.4981
P0DMW3	0.4374
P0DMW4	0.4011
P0DMW5	0.3832
P0DPA2	0.6839
P0DPE3	0.6582
P0DPH9	0.3944
P0DTA3	0.6402
P0DTF9	0.4376
P0DUD1	0.6425
P0DUD2	0.6149
P0DUD3	0.6388
P0DUD4	0.5986
P10072	0.4919
P10073	0.4956
P10074	0.4471
P11686	0.4654
P12645	0.6783
P12755	0.3179
P12757	0.37
P12872	0.32
P13056	0.4989
P13682	0.4929
P14784	0.4068
P14921	0.4165
P15036	0.3275
P15056	0.3883
P15173	0.477
P15260	0.5171
P15514	0.3113
P15621	0.5798
P16471	0.4023
P16871	0.4834
P17020	0.3575
P17022	0.3422
P17025	0.4772
P17028	0.3856
P17029	0.5159
P17032	0.5508
P17035	0.4775
P17036	0.4999
P17097	0.3719
P17098	0.4868
P17600	0.5125
P17861	0.3823
P17936	0.5144
P18065	0.3983
P18545	0.6526
P18887	0.348
P19013	0.3315
P19235	0.539
P20042	0.5012
P20309	0.6452
P20333	0.3893
P20393	0.3755
P20794	0.5433
P21506	0.5311
P21918	0.7942
P22004	0.7131
P22459	0.7874
P22626	0.5364
P22736	0.4148
P23246	0.4597
P23409	0.4344
P23515	0.603
P24278	0.5792
P24592	0.2843
P25100	0.6296
P25208	0.5156
P25686	0.2924
P26367	0.4532
P27448	0.6014
P28069	0.5166
P28300	0.5155
P28698	0.4452
P29083	0.499
P29084	0.6051
P29353	0.3591
P30203	0.5164
P30291	0.542
P30304	0.4169
P30305	0.3551
P30307	0.4388
P30536	0.9311
P31152	0.5804
P31358	0.456
P31942	0.3984
P31943	0.301
P35247	0.4424
P35348	0.6748
P35368	0.6291
P35410	0.8054
P35611	0.514
P35612	0.4768
P35638	0.3497
P35659	0.4857
P36382	0.6635
P36383	0.6228
P36508	0.4346
P36941	0.5162
P40200	0.3921
P40424	0.4388
P40425	0.5584
P40426	0.5261
P40967	0.6851
P41182	0.2522
P41212	0.2863
P42331	0.3826
P42696	0.527
P42768	0.2964
P43080	0.8443
P43351	0.4869
P43354	0.4131
P46108	0.6317
P46109	0.3657
P47736	0.6247
P47944	0.407
P48165	0.5362
P48378	0.621
P48380	0.6367
P48551	0.5186
P48556	0.6896
P48742	0.3828
P49023	0.3382
P49116	0.4698
P49711	0.2776
P49761	0.5726
P49848	0.4571
P49910	0.3171
P50458	0.369
P50552	0.3206
P50553	0.3605
P50607	0.5755
P50616	0.3729
P51116	0.5766
P51508	0.5098
P51513	0.419
P51617	0.4854
P51693	0.4448
P51787	0.4093
P51815	0.3269
P51843	0.7878
P51991	0.5559
P52597	0.2757
P52738	0.6155
P52739	0.2535
P52740	0.5541
P52741	0.6321
P52744	0.6028
P52815	0.4014
P52954	0.4199
P54725	0.3471
P54727	0.2798
P54826	0.3545
P55082	0.391
P55107	0.6873
P55199	0.2314
P55795	0.4337
P55822	0.493
P55851	0.8618
P55916	0.8019
P55957	0.8873
P56179	0.4124
P56211	0.4674
P56270	0.3791
P56696	0.5242
P56962	0.4472
P57721	0.5757
P57723	0.5639
P57768	0.4046
P57773	0.5229
P57789	0.5624
P58317	0.6141
P58340	0.5959
P58417	0.6353
P58658	0.3481
P59036	0.283
P59827	0.7101
P59861	0.5447
P59942	0.4921
P60228	0.9077
P60507	0.4746
P60509	0.5747
P61550	0.7387
P61978	0.5026
P62684	0.4612
P63145	0.3846
P63162	0.4118
P78396	0.7213
P78545	0.3023
P81274	0.5934
P81605	0.4078
P83369	0.4281
P85299	0.5781
P98077	0.4193
P98153	0.3472
P98182	0.4109
Q00444	0.4423
Q00537	0.7435
Q00613	0.2506
Q00G26	0.4988
Q01094	0.3396
Q01113	0.5296
Q01201	0.5758
Q01826	0.3051
Q01860	0.5903
Q02040	0.4679
Q02223	0.5094
Q02363	0.4026
Q02386	0.5871
Q02509	0.5157
Q02535	0.4027
Q02641	0.6447
Q03721	0.7529
Q04724	0.4635
Q04725	0.6114
Q04726	0.4899
Q04727	0.501
Q04864	0.5346
Q04900	0.3301
Q05066	0.4238
Q05084	0.604
Q05516	0.3466
Q05BU3	0.2239
Q05D32	0.4845
Q06416	0.5811
Q06481	0.3257
Q06546	0.3671
Q06547	0.4561
Q06587	0.4763
Q06732	0.597
Q06787	0.3777
Q07444	0.5464
Q07820	0.4459
Q08289	0.5861
Q08629	0.3435
Q08AE8	0.3717
Q08AF8	0.3937
Q08AG5	0.4276
Q08ER8	0.4838
Q09019	0.7264
Q0D2H9	0.4049
Q0D2I5	0.1993
Q0D2J5	0.644
Q0VAK6	0.4373
Q0VGE8	0.4968
Q0WX57	0.7281
Q0ZGT2	0.1752
Q0ZLH3	0.784
Q12849	0.4156
Q12870	0.4479
Q12889	0.5962
Q12901	0.4971
Q12962	0.4991
Q12972	0.3915
Q12980	0.8436
Q13033	0.4508
Q13064	0.4609
Q13145	0.6507
Q13148	0.4211
Q13202	0.2836
Q13242	0.4412
Q13243	0.3703
Q13283	0.3468
Q13319	0.5038
Q13352	0.2464
Q13360	0.4933
Q13398	0.5465
Q13416	0.587
Q13422	0.278
Q13433	0.5742
Q13434	0.585
Q13438	0.3733
Q13487	0.3192
Q13492	0.5042
Q13501	0.39
Q13506	0.416
Q13546	0.5009
Q13571	0.7603
Q13585	0.5635
Q13586	0.2988
Q13627	0.4859
Q13671	0.4064
Q13790	0.6184
Q13835	0.742
Q13886	0.3609
Q13938	0.6177
Q13956	0.398
Q14003	0.6205
Q14119	0.3309
Q14134	0.2764
Q14154	0.6295
Q14186	0.4032
Q14188	0.3683
Q14190	0.5844
Q14209	0.4138
Q14264	0.384
Q14439	0.618
Q14469	0.3616
Q14498	0.4004
Q14584	0.4906
Q14586	0.5302
Q14590	0.5624
Q14592	0.5591
Q14602	0.2957
Q14680	0.6612
Q14694	0.5855
Q14696	0.5545
Q14699	0.6404
Q147X3	0.4729
Q14990	0.3479
Q14995	0.4215
Q14CB8	0.6614
Q14CW9	0.2851
Q14CZ0	0.4667
Q15005	0.729
Q15011	0.2568
Q15053	0.4475
Q15054	0.3209
Q15059	0.2577
Q15061	0.5436
Q15311	0.4681
Q15365	0.5546
Q15366	0.5191
Q15417	0.5171
Q15428	0.2813
Q15459	0.2218
Q15554	0.4808
Q15569	0.5738
Q15599	0.5189
Q15654	0.4109
Q15672	0.471
Q15695	0.4233
Q15696	0.4472
Q15697	0.2932
Q15742	0.3634
Q15768	0.5618
Q15776	0.4105
Q15846	0.8192
Q15916	0.3958
Q15935	0.4323
Q15937	0.5383
Q15942	0.4428
Q16186	0.3457
Q16254	0.4459
Q16538	0.5619
Q16581	0.7217
Q16587	0.5296
Q16594	0.4401
Q16610	0.694
Q16621	0.4096
Q16625	0.4601
Q16630	0.218
Q16637	0.287
Q16666	0.2951
Q16670	0.4391
Q17RM4	0.8186
Q18PE1	0.5316
Q1KMD3	0.6435
Q1ZZU3	0.3521
Q2M218	0.4916
Q2M2I3	0.6694
Q2M2I5	0.3887
Q2M2W7	0.211
Q2M329	0.2885
Q2M3V2	0.3042
Q2M3W8	0.4975
Q2M3X9	0.3847
Q2MJR0	0.4959
Q2T9K0	0.6026
Q2TAK8	0.2373
Q2TAL5	0.3064
Q2TAL6	0.3237
Q2TAM9	0.3451
Q2TB10	0.363
Q2TBC4	0.7011
Q2TV78	0.4527
Q2VY69	0.687
Q2VYF4	0.6272
Q32P51	0.6915
Q33E94	0.6343
Q3B726	0.5753
Q3C1V8	0.3821
Q3KNW1	0.3234
Q3KP44	0.5547
Q3KQV3	0.4328
Q3KR16	0.6493
Q3KR37	0.386
Q3MII6	0.6082
Q3MIS6	0.6035
Q3MJ62	0.3998
Q3SX64	0.1782
Q3SXY7	0.4372
Q3SY52	0.4913
Q3YBM2	0.6499
Q3ZCU0	0.4366
Q3ZCV2	0.182
Q494W8	0.873
Q495C1	0.5122
Q495M9	0.4407
Q496M5	0.5022
Q49AA0	0.4997
Q49AM3	0.3153
Q4G0A6	0.5196
Q4G0J3	0.5192
Q4VC44	0.2478
Q4VXA5	0.5479
Q4ZIN3	0.6637
Q504T8	0.5297
Q504Y0	0.5535
Q52LD8	0.8375
Q537H7	0.3277
Q53EQ6	0.5788
Q53GG5	0.297
Q53GI3	0.337
Q53GL0	0.4115
Q53H80	0.3387
Q53HL2	0.372
Q53LP3	0.3055
Q53RT3	0.427
Q53T59	0.4281
Q587J8	0.5999
Q58FG0	0.7723
Q58FG1	0.7797
Q59EK9	0.5772
Q5BJH2	0.7769
Q5BKU9	0.4939
Q5BKX6	0.6803
Q5BKX8	0.3537
Q5CZA5	0.5837
Q5D1E8	0.5414
Q5EG05	0.5322
Q5FWF6	0.3752
Q5GH72	0.7734
Q5GH73	0.5992
Q5GH76	0.6272
Q5H9I0	0.5713
Q5H9L4	0.3958
Q5HY92	0.4321
Q5HY98	0.5901
Q5J8M3	0.6892
Q5JNZ3	0.5591
Q5JQD4	0.3586
Q5JQF7	0.1827
Q5JRV8	0.7085
Q5JSP0	0.4869
Q5JTW2	0.4987
Q5JVG8	0.5516
Q5MJ70	0.6874
Q5PRF9	0.3494
Q5QP82	0.6846
Q5RI15	0.6448
Q5SQH8	0.5622
Q5SQI0	0.4723
Q5SXH7	0.3824
Q5SXM8	0.3304
Q5T0B9	0.4776
Q5T2D2	0.423
Q5T2Q4	0.7297
Q5T442	0.5709
Q5T5N4	0.2816
Q5T619	0.3779
Q5T6S3	0.611
Q5T6X4	0.4872
Q5T7P6	0.4022
Q5T9C2	0.4727
Q5TAP6	0.3869
Q5TC79	0.3809
Q5TD94	0.5706
Q5TEC3	0.4846
Q5TEZ4	0.1917
Q5TF58	0.2835
Q5TGJ6	0.3872
Q5TGU0	0.9324
Q5TH74	0.1692
Q5VIY5	0.4565
Q5VSR9	0.545
Q5VTJ3	0.4859
Q5VTM2	0.4659
Q5VTT2	0.2183
Q5VUJ5	0.4354
Q5VUJ6	0.3659
Q5VUJ9	0.3817
Q5VV17	0.4484
Q5VVM6	0.2771
Q5VW22	0.4181
Q5VW38	0.8145
Q5VWK5	0.5937
Q5VWX1	0.4852
Q5VX52	0.4327
Q5VZF2	0.3136
Q5VZI3	0.8764
Q5VZR4	0.5171
Q5W0N0	0.6035
Q5W186	0.5159
Q5XKE5	0.3611
Q64LD2	0.6944
Q674X7	0.5361
Q684P5	0.6149
Q68BL7	0.4459
Q68BL8	0.4019
Q68DI1	0.4344
Q68DU8	0.516
Q68DW6	0.3743
Q68DY9	0.4471
Q68EA5	0.5399
Q68G74	0.4367
Q69YI7	0.4914
Q69YL0	0.3963
Q6AI12	0.3259
Q6AI14	0.7477
Q6AW86	0.4725
Q6AZY7	0.3099
Q6DD87	0.4675
Q6DHY5	0.6185
Q6DKI7	0.4628
Q6DN03	0.5684
Q6H3X3	0.6556
Q6H8Q1	0.2452
Q6HA08	0.5665
Q6IBW4	0.2681
Q6IC98	0.4309
Q6ICG8	0.4771
Q6IED9	0.8761
Q6IN97	0.4332
Q6IPT2	0.5992
Q6IPX1	0.6221
Q6IQ21	0.1869
Q6IQ49	0.2412
Q6ISB3	0.3899
Q6ISU1	0.4278
Q6MZQ0	0.6074
Q6NSI8	0.6352
Q6NSJ2	0.449
Q6NSZ9	0.4242
Q6NT76	0.2614
Q6NTF9	0.6816
Q6NUR6	0.5095
Q6NV75	0.5427
Q6NW34	0.6463
Q6NX49	0.5417
Q6NXN4	0.5051
Q6NXP0	0.2436
Q6NXP2	0.5496
Q6NXR0	0.4897
Q6NXS1	0.6655
Q6NXT1	0.6446
Q6NZI2	0.3344
Q6P050	0.6181
Q6P1L6	0.5453
Q6P1S2	0.6611
Q6P2D0	0.6343
Q6P2H3	0.2172
Q6P2I7	0.9398
Q6P3R8	0.436
Q6P3S1	0.5688
Q6P3S6	0.6031
Q6P4E1	0.4253
Q6P575	0.6659
Q6P5Q4	0.3711
Q6P5S7	0.6899
Q6P9A1	0.5202
Q6P9A3	0.5254
Q6P9G9	0.4649
Q6P9H4	0.7257
Q6PB30	0.3659
Q6PCT2	0.5384
Q6PDB4	0.6283
Q6PEW0	0.7663
Q6PEY1	0.7287
Q6PF04	0.5287
Q6PG37	0.4861
Q6PIL6	0.8467
Q6PIV2	0.4858
Q6PIW4	0.4728
Q6PJQ5	0.4559
Q6PL24	0.5306
Q6R6M4	0.7234
Q6S545	0.5141
Q6S5H5	0.5843
Q6S8J7	0.5816
Q6S9Z5	0.3495
Q6SJ93	0.4173
Q6SJ96	0.5722
Q6UE05	0.632
Q6UW88	0.3063
Q6UWV7	0.364
Q6UX15	0.5298
Q6UX71	0.6438
Q6UXB8	0.5091
Q6UXG3	0.4058
Q6UXH8	0.3571
Q6UXI9	0.3589
Q6UXK2	0.4884
Q6UXY1	0.4717
Q6V9R5	0.5916
Q6VEQ5	0.3675
Q6WBX8	0.7451
Q6WN34	0.3371
Q6X4U4	0.5711
Q6X4W1	0.4285
Q6XR72	0.7295
Q6YI46	0.6644
Q6ZMH5	0.7032
Q6ZMS4	0.6006
Q6ZMS7	0.4653
Q6ZMT1	0.2973
Q6ZMU1	0.4944
Q6ZMW2	0.4592
Q6ZMY9	0.6098
Q6ZN06	0.5285
Q6ZN11	0.4932
Q6ZN84	0.3279
Q6ZNE9	0.3191
Q6ZNG0	0.6338
Q6ZNG1	0.6056
Q6ZNM6	0.4488
Q6ZQT0	0.4375
Q6ZRF7	0.5379
Q6ZRI8	0.7859
Q6ZRP5	0.1859
Q6ZRY4	0.4396
Q6ZS11	0.5469
Q6ZS27	0.5783
Q6ZSS3	0.4913
Q6ZSS7	0.6533
Q6ZST2	0.3424
Q6ZTI6	0.3913
Q6ZUS6	0.2741
Q6ZV65	0.2766
Q6ZVT0	0.6879
Q6ZW31	0.5391
Q6ZW76	0.3403
Q6ZWB6	0.3733
Q6ZWE6	0.5059
Q6ZWJ1	0.4877
Q6ZYL4	0.6836
Q70EK9	0.7403
Q70YC5	0.497
Q70Z44	0.7483
Q719I0	0.5784
Q71RG4	0.4176
Q71SY5	0.3591
Q75NE6	0.1962
Q76KX8	0.4951
Q7L0L9	0.2912
Q7L0X2	0.3374
Q7L190	0.5293
Q7L2H7	0.8435
Q7L2J0	0.3935
Q7L2K0	0.3311
Q7L2R6	0.4557
Q7L4E1	0.5383
Q7L591	0.3194
Q7L8C5	0.6579
Q7L945	0.7084
Q7LC44	0.4002
Q7RTS1	0.5436
Q7RTU4	0.3744
Q7RTU7	0.5557
Q7RTV3	0.2951
Q7RTX7	0.5989
Q7RTZ2	0.7333
Q7Z2R9	0.2668
Q7Z2X4	0.5816
Q7Z340	0.5458
Q7Z398	0.5977
Q7Z3E1	0.6495
Q7Z3H0	0.5349
Q7Z3I7	0.5061
Q7Z465	0.6006
Q7Z4F1	0.3886
Q7Z4P5	0.7417
Q7Z5D8	0.4296
Q7Z5H3	0.356
Q7Z5H4	0.6523
Q7Z601	0.6674
Q7Z628	0.6745
Q7Z692	0.4569
Q7Z698	0.3902
Q7Z699	0.4617
Q7Z6A9	0.4082
Q7Z6J2	0.3928
Q7Z6W7	0.6244
Q7Z7C7	0.3493
Q7Z7J5	0.4845
Q7Z7K2	0.3941
Q7Z7L9	0.5892
Q86SG4	0.2961
Q86SQ6	0.5801
Q86SX3	0.5332
Q86T03	0.7176
Q86T13	0.5448
Q86TG7	0.2584
Q86TL2	0.6718
Q86TS7	0.4901
Q86U06	0.2995
Q86U42	0.3534
Q86UD0	0.3258
Q86UD4	0.5273
Q86UF2	0.338
Q86UQ0	0.3708
Q86UT5	0.5791
Q86VI4	0.6183
Q86VR2	0.4421
Q86VW2	0.6866
Q86VZ4	0.5062
Q86VZ6	0.3093
Q86W11	0.5205
Q86W67	0.21
Q86WB0	0.5905
Q86WG3	0.6235
Q86WR6	0.6672
Q86WZ6	0.595
Q86X24	0.7254
Q86XG9	0.3888
Q86XI8	0.7708
Q86XK3	0.3349
Q86XN6	0.5005
Q86XT9	0.6708
Q86XU0	0.5044
Q86Y25	0.4543
Q86Y27	0.4844
Q86Y46	0.4164
Q86Y97	0.5388
Q86YD3	0.5605
Q86YD5	0.3602
Q86YQ2	0.9302
Q86YR5	0.6488
Q86YR6	0.502
Q86YW5	0.3783
Q86Z20	0.354
Q8IU57	0.4763
Q8IU60	0.4021
Q8IU81	0.3054
Q8IUB5	0.4366
Q8IUC6	0.423
Q8IUE0	0.4581
Q8IUE1	0.3406
Q8IUH8	0.7424
Q8IUX8	0.3141
Q8IUY3	0.4337
Q8IV13	0.7624
Q8IV31	0.4039
Q8IV50	0.3658
Q8IV61	0.8186
Q8IVC4	0.4975
Q8IVK1	0.3634
Q8IVN3	0.4283
Q8IVP9	0.6848
Q8IVV8	0.8353
Q8IVW4	0.5691
Q8IW36	0.46
Q8IW70	0.6267
Q8IWA6	0.5491
Q8IWE2	0.6168
Q8IWQ3	0.4524
Q8IWZ5	0.4595
Q8IWZ8	0.2977
Q8IX06	0.5402
Q8IX94	0.3136
Q8IXM2	0.4834
Q8IXM7	0.2157
Q8IXQ4	0.5021
Q8IXR5	0.7004
Q8IXS8	0.5876
Q8IXW5	0.41
Q8IY57	0.2503
Q8IY67	0.5291
Q8IYB4	0.5601
Q8IYI8	0.5045
Q8IYK8	0.5159
Q8IYN0	0.5673
Q8IYR6	0.3174
Q8IYS0	0.3593
Q8IYY4	0.4647
Q8IZ08	0.7527
Q8IZ26	0.6122
Q8IZ40	0.2957
Q8IZ57	0.6982
Q8IZ96	0.6111
Q8IZC4	0.6348
Q8IZC7	0.4303
Q8IZE3	0.5955
Q8IZP0	0.3504
Q8IZU1	0.427
Q8N0U7	0.2385
Q8N0V3	0.5381
Q8N0W7	0.4017
Q8N0X7	0.3173
Q8N0Y2	0.3472
Q8N0Z2	0.4296
Q8N112	0.4502
Q8N141	0.6085
Q8N143	0.3279
Q8N184	0.5321
Q8N1M1	0.5912
Q8N1N4	0.371
Q8N1W2	0.4453
Q8N228	0.4005
Q8N264	0.3437
Q8N2C3	0.4096
Q8N2I2	0.5138
Q8N2R8	0.4222
Q8N302	0.2931
Q8N393	0.4465
Q8N3F9	0.7354
Q8N3L3	0.3932
Q8N4L8	0.4779
Q8N4S0	0.4353
Q8N4S9	0.3972
Q8N556	0.2358
Q8N567	0.5889
Q8N568	0.4366
Q8N587	0.4832
Q8N5G2	0.4348
Q8N5H3	0.559
Q8N5J4	0.4412
Q8N5U1	0.6592
Q8N5Y2	0.5341
Q8N680	0.2174
Q8N684	0.2599
Q8N693	0.2576
Q8N6G2	0.1872
Q8N6H7	0.3015
Q8N6L0	0.4134
Q8N6T3	0.3678
Q8N6U8	0.6509
Q8N6W0	0.3207
Q8N6Y0	0.2703
Q8N715	0.5229
Q8N720	0.472
Q8N7G0	0.3585
Q8N7H5	0.4868
Q8N7M2	0.5915
Q8N7S2	0.6648
Q8N7X4	0.4292
Q8N801	0.1843
Q8N823	0.4008
Q8N831	0.4822
Q8N859	0.421
Q8N878	0.6534
Q8N883	0.5472
Q8N895	0.2949
Q8N8C0	0.418
Q8N8E2	0.3198
Q8N8N0	0.4745
Q8N8U3	0.4165
Q8N8W4	0.5881
Q8N8Y5	0.5852
Q8N8Z6	0.6023
Q8N8Z8	0.5324
Q8N907	0.7734
Q8N9L1	0.4895
Q8N9N2	0.7482
Q8N9T8	0.2198
Q8N9U0	0.4778
Q8N9V6	0.4704
Q8N9W6	0.3673
Q8N9Z0	0.5533
Q8NA61	0.3221
Q8NAF0	0.3648
Q8NAG6	0.5534
Q8NAM6	0.3069
Q8NAN2	0.4778
Q8NAP1	0.5481
Q8NAP8	0.3439
Q8NB42	0.5333
Q8NB59	0.49
Q8NBB4	0.3309
Q8NBJ4	0.4448
Q8NBR6	0.4527
Q8NC06	0.5765
Q8NC26	0.3587
Q8NC96	0.5481
Q8NCA5	0.4553
Q8NCA9	0.4686
Q8NCE2	0.7036
Q8NCF5	0.2941
Q8NCN2	0.3745
Q8NCP5	0.3293
Q8NCT3	0.5574
Q8NCY6	0.4212
Q8ND24	0.4133
Q8NDB2	0.3277
Q8NDB6	0.3828
Q8NDH6	0.643
Q8NDP4	0.5451
Q8NDW4	0.4164
Q8NDX6	0.5286
Q8NDY6	0.4618
Q8NE01	0.3404
Q8NEG4	0.6051
Q8NEK5	0.5152
Q8NEL0	0.3989
Q8NEM1	0.6029
Q8NEP9	0.5734
Q8NF99	0.4459
Q8NFA2	0.6987
Q8NFM7	0.3821
Q8NFP0	0.61
Q8NFQ8	0.5901
Q8NFR9	0.5696
Q8NFU4	0.2824
Q8NFV5	0.5055
Q8NFZ6	0.7653
Q8NG41	0.3484
Q8NG66	0.5926
Q8NHJ6	0.4413
Q8NHP7	0.652
Q8NHV4	0.4982
Q8NI51	0.288
Q8NI60	0.6888
Q8TA94	0.5289
Q8TAB5	0.4158
Q8TAD8	0.4104
Q8TAF7	0.5865
Q8TAK5	0.4279
Q8TAP8	0.1989
Q8TAT2	0.4451
Q8TAT5	0.4942
Q8TAT8	0.3694
Q8TAU3	0.5282
Q8TAW3	0.4707
Q8TAX0	0.3388
Q8TAZ6	0.6494
Q8TB52	0.5661
Q8TB69	0.4672
Q8TBE3	0.4169
Q8TBP0	0.722
Q8TBQ9	0.7047
Q8TC41	0.3144
Q8TCQ1	0.5483
Q8TCV5	0.4934
Q8TCY0	0.171
Q8TD08	0.6692
Q8TD17	0.2945
Q8TD94	0.2648
Q8TDR2	0.6996
Q8TDW5	0.4163
Q8TE12	0.4495
Q8TE77	0.5066
Q8TE85	0.5167
Q8TED9	0.2816
Q8TF39	0.4419
Q8TF45	0.5761
Q8TF47	0.3486
Q8TF50	0.3647
Q8TF68	0.4274
Q8WTX9	0.5976
Q8WUA2	0.4356
Q8WUP2	0.5716
Q8WUQ7	0.4141
Q8WUT4	0.495
Q8WUU4	0.2451
Q8WV15	0.6971
Q8WVI0	0.6115
Q8WVR3	0.8097
Q8WVT3	0.7086
Q8WW14	0.3408
Q8WW27	0.7459
Q8WWC4	0.655
Q8WWF5	0.4272
Q8WWH4	0.4658
Q8WWL2	0.4571
Q8WWN9	0.3292
Q8WWW0	0.5311
Q8WXB4	0.4758
Q8WXC6	0.2903
Q8WXE1	0.598
Q8WXH5	0.422
Q8WY22	0.5031
Q8WY54	0.6175
Q8WYA1	0.2851
Q8WYQ5	0.3354
Q8WZA9	0.5905
Q92504	0.5192
Q92529	0.4083
Q92537	0.3061
Q92541	0.2857
Q92558	0.3454
Q92563	0.5235
Q92570	0.5652
Q92609	0.6026
Q92665	0.3001
Q92670	0.3568
Q92731	0.6607
Q92782	0.3508
Q92783	0.3733
Q92785	0.3649
Q92851	0.4822
Q92879	0.3801
Q92917	0.282
Q92945	0.201
Q92968	0.4005
Q92985	0.4034
Q92994	0.529
Q93062	0.4725
Q969F1	0.5414
Q969G2	0.3279
Q969G3	0.2738
Q969H4	0.3578
Q969J2	0.2816
Q969W8	0.6581
Q96A47	0.5032
Q96A49	0.3502
Q96A59	0.6222
Q96A61	0.48
Q96AE4	0.3516
Q96AQ2	0.7046
Q96AQ8	0.5893
Q96AW1	0.3544
Q96AY2	0.5274
Q96B49	0.4399
Q96B70	0.4616
Q96B77	0.7767
Q96BF3	0.4765
Q96BH1	0.4811
Q96BR6	0.5698
Q96BR9	0.3554
Q96BV0	0.3797
Q96BY9	0.4161
Q96C00	0.3492
Q96C24	0.384
Q96C28	0.4951
Q96C34	0.6552
Q96C55	0.4823
Q96C90	0.7051
Q96C92	0.4458
Q96CJ1	0.4783
Q96CP6	0.3802
Q96CS7	0.5143
Q96D42	0.4011
Q96D59	0.6282
Q96D96	0.5881
Q96D98	0.2999
Q96DF8	0.3893
Q96DH6	0.3112
Q96DR8	0.3833
Q96DZ9	0.4296
Q96EB6	0.5629
Q96EG3	0.3438
Q96EH3	0.6065
Q96EK4	0.2658
Q96EP5	0.3187
Q96ER9	0.4993
Q96FA7	0.6712
Q96FV0	0.5635
Q96G42	0.6968
Q96G74	0.3635
Q96GA3	0.2882
Q96GC6	0.2843
Q96GF1	0.4144
Q96GN5	0.335
Q96GX2	0.4667
Q96GX8	0.3701
Q96GY3	0.4224
Q96H40	0.538
Q96H86	0.5439
Q96HC4	0.2526
Q96HE8	0.6193
Q96HE9	0.2408
Q96HH9	0.3695
Q96HJ3	0.4172
Q96HQ0	0.5507
Q96HZ7	0.2881
Q96I24	0.3357
Q96I25	0.2869
Q96I76	0.4577
Q96II8	0.3697
Q96IS3	0.4533
Q96IT1	0.3019
Q96IW2	0.3879
Q96IZ5	0.4338
Q96J42	0.5944
Q96J87	0.5056
Q96JJ6	0.6242
Q96JY6	0.3876
Q96K21	0.2316
Q96K62	0.2867
Q96K75	0.5189
Q96KN8	0.4671
Q96KN9	0.5966
Q96KR6	0.5683
Q96KS0	0.6205
Q96L08	0.3679
Q96LL4	0.279
Q96LM5	0.3308
Q96LQ0	0.702
Q96LR7	0.4103
Q96LR9	0.7817
Q96LT9	0.4492
Q96LW1	0.4283
Q96LW9	0.4193
Q96LX7	0.3306
Q96LX8	0.557
Q96M11	0.3883
Q96M20	0.6729
Q96M27	0.4686
Q96ME7	0.2842
Q96MF2	0.3414
Q96MM3	0.3608
Q96MR9	0.4322
Q96MU6	0.5096
Q96MX3	0.4758
Q96MY7	0.2964
Q96N19	0.775
Q96N21	0.2743
Q96N22	0.5505
Q96N35	0.4452
Q96N38	0.5626
Q96N46	0.4947
Q96N58	0.5871
Q96N68	0.3699
Q96N77	0.3581
Q96N95	0.3527
Q96NA2	0.3284
Q96NA8	0.5002
Q96NB3	0.4028
Q96ND0	0.4547
Q96NE9	0.6714
Q96NG8	0.5104
Q96NJ3	0.4816
Q96NL0	0.4613
Q96NX5	0.6361
Q96P26	0.572
Q96P56	0.54
Q96P64	0.5024
Q96P66	0.6803
Q96PD2	0.5629
Q96PG2	0.5981
Q96PQ5	0.6573
Q96PQ6	0.4637
Q96PR1	0.729
Q96PS6	0.4044
Q96PU8	0.6097
Q96PV4	0.4687
Q96Q45	0.4986
Q96RE9	0.5629
Q96RF0	0.5777
Q96RI1	0.5691
Q96RJ3	0.2691
Q96RJ6	0.548
Q96RP3	0.3458
Q96RR4	0.5856
Q96RT6	0.3322
Q96S53	0.6703
Q96S82	0.4441
Q96S90	0.2979
Q96S94	0.6166
Q96S95	0.2687
Q96SD1	0.565
Q96SK2	0.542
Q96SL8	0.2462
Q96SQ5	0.5607
Q96SR6	0.5835
Q96ST8	0.1948
Q96SZ4	0.5198
Q96T68	0.534
Q96T83	0.7522
Q99075	0.3418
Q99442	0.5205
Q99457	0.5923
Q99469	0.3246
Q99502	0.4937
Q99504	0.5622
Q99541	0.3689
Q99592	0.2631
Q99593	0.4321
Q99608	0.4226
Q99612	0.2525
Q99684	0.4311
Q99687	0.4527
Q99689	0.5044
Q99704	0.2645
Q99728	0.5676
Q99741	0.7637
Q99742	0.6934
Q99755	0.8053
Q99759	0.6108
Q99801	0.3448
Q99811	0.3798
Q99933	0.3832
Q99942	0.4516
Q99954	0.2157
Q9BPW4	0.455
Q9BPZ7	0.3398
Q9BQ04	0.2592
Q9BQ16	0.5985
Q9BQG1	0.5624
Q9BQI3	0.6834
Q9BQI7	0.4999
Q9BQI9	0.463
Q9BQQ3	0.4357
Q9BR39	0.51
Q9BR84	0.5205
Q9BRB3	0.4553
Q9BRH9	0.5571
Q9BRP0	0.4189
Q9BRR0	0.4179
Q9BRR9	0.3891
Q9BRS2	0.6771
Q9BS31	0.5419
Q9BS34	0.5579
Q9BSE2	0.5471
Q9BSE4	0.2325
Q9BSF8	0.5864
Q9BSG5	0.4961
Q9BSK1	0.5355
Q9BSQ5	0.4708
Q9BSY4	0.4873
Q9BT25	0.2329
Q9BT49	0.428
Q9BTV7	0.3913
Q9BU40	0.3093
Q9BU70	0.6964
Q9BUG6	0.3412
Q9BUY5	0.4147
Q9BV29	0.2576
Q9BV87	0.6336
Q9BVC6	0.6401
Q9BVJ6	0.2504
Q9BVS4	0.5322
Q9BVT8	0.4719
Q9BVW5	0.3214
Q9BVW6	0.4644
Q9BW61	0.2992
Q9BWF3	0.3909
Q9BWG6	0.3327
Q9BWJ2	0.3376
Q9BWM5	0.4227
Q9BWT1	0.4201
Q9BWW7	0.3314
Q9BXG8	0.3539
Q9BXK1	0.3229
Q9BXK5	0.4765
Q9BXS4	0.3635
Q9BXU2	0.5614
Q9BXU3	0.4919
Q9BXW3	0.3705
Q9BXY5	0.6242
Q9BYI3	0.5836
Q9BYL1	0.5066
Q9BYT3	0.5942
Q9BYV6	0.4123
Q9BZB8	0.5231
Q9BZC1	0.3896
Q9BZC5	0.7124
Q9BZD6	0.3841
Q9BZL4	0.5329
Q9BZR8	0.5614
Q9BZS9	0.2497
Q9C086	0.3982
Q9C0E8	0.5068
Q9C0F1	0.3485
Q9C0I9	0.3683
Q9GZN2	0.2948
Q9GZP1	0.5349
Q9GZV8	0.3958
Q9GZX5	0.4673
Q9GZZ7	0.6341
Q9H040	0.3628
Q9H089	0.7187
Q9H093	0.4925
Q9H0A9	0.4903
Q9H0H5	0.4452
Q9H0K4	0.5987
Q9H116	0.4342
Q9H147	0.4313
Q9H1K0	0.3819
Q9H1R2	0.5052
Q9H1R3	0.6295
Q9H1U4	0.5044
Q9H2C1	0.4287
Q9H2S5	0.6063
Q9H2S6	0.4254
Q9H2W2	0.2896
Q9H2X3	0.3501
Q9H342	0.7995
Q9H3C7	0.5861
Q9H3D4	0.3287
Q9H3P2	0.3764
Q9H3R2	0.5016
Q9H410	0.5983
Q9H489	0.5543
Q9H4D5	0.5622
Q9H4H8	0.5296
Q9H4Q4	0.423
Q9H4T2	0.4082
Q9H5F2	0.2521
Q9H5H4	0.5364
Q9H5V7	0.3085
Q9H5Z6	0.6584
Q9H6D8	0.4592
Q9H6R7	0.5314
Q9H6S1	0.3076
Q9H6Y5	0.3463
Q9H707	0.4385
Q9H7R0	0.5829
Q9H808	0.5679
Q9H814	0.5154
Q9H8E8	0.3561
Q9H8K7	0.6331
Q9H8M2	0.2122
Q9H8U3	0.3273
Q9H8Y1	0.4716
Q9H8Y5	0.4688
Q9H8Y8	0.4168
Q9H902	0.6445
Q9H930	0.3686
Q9H9A7	0.3674
Q9H9D4	0.2903
Q9H9E1	0.5448
Q9H9L4	0.2496
Q9H9L7	0.4479
Q9H9P5	0.5182
Q9HA38	0.3554
Q9HA90	0.5593
Q9HAH1	0.4502
Q9HAT1	0.6033
Q9HAV5	0.4456
Q9HB65	0.3468
Q9HB90	0.8133
Q9HBE1	0.2279
Q9HBE5	0.4265
Q9HBG7	0.6478
Q9HBM0	0.4741
Q9HBM6	0.5476
Q9HBT7	0.526
Q9HBT8	0.5164
Q9HC57	0.3107
Q9HC62	0.4005
Q9HCJ3	0.4564
Q9HCK0	0.3214
Q9HCS5	0.5478
Q9HCX3	0.5272
Q9HCZ1	0.3992
Q9HD26	0.5968
Q9HDB9	0.4484
Q9HDC5	0.5318
Q9NP61	0.3601
Q9NP80	0.6565
Q9NPA3	0.7069
Q9NPB3	0.6804
Q9NPC7	0.3969
Q9NPF0	0.2068
Q9NPI1	0.2396
Q9NQ03	0.2808
Q9NQ29	0.5153
Q9NQ31	0.2885
Q9NQ33	0.4808
Q9NQ69	0.3856
Q9NQ94	0.5274
Q9NQC1	0.4221
Q9NQI0	0.6899
Q9NQR1	0.4312
Q9NQU5	0.4898
Q9NQV5	0.3955
Q9NQW5	0.4981
Q9NQX5	0.3134
Q9NQZ2	0.3764
Q9NQZ3	0.291
Q9NR11	0.404
Q9NR56	0.3069
Q9NR80	0.4518
Q9NRL3	0.4889
Q9NRQ2	0.8331
Q9NRR5	0.3059
Q9NRY5	0.6153
Q9NRY6	0.7067
Q9NS25	0.4829
Q9NS26	0.3106
Q9NS61	0.68
Q9NS73	0.3092
Q9NS91	0.4057
Q9NSI5	0.5365
Q9NT22	0.2517
Q9NTW7	0.1578
Q9NTX7	0.4842
Q9NU63	0.3328
Q9NUD5	0.6033
Q9NUK0	0.565
Q9NUL3	0.3161
Q9NV72	0.3829
Q9NVP4	0.4431
Q9NVZ3	0.7012
Q9NW07	0.4858
Q9NWH7	0.355
Q9NWK9	0.5409
Q9NWS9	0.3026
Q9NWT8	0.3874
Q9NWZ8	0.2752
Q9NX40	0.4761
Q9NX55	0.5216
Q9NX58	0.2771
Q9NX65	0.294
Q9NXI6	0.4028
Q9NXR5	0.4888
Q9NXX6	0.363
Q9NY61	0.5367
Q9NY87	0.5328
Q9NYB9	0.4037
Q9NYJ7	0.4191
Q9NYW8	0.5007
Q9NZ52	0.2832
Q9NZ63	0.2499
Q9NZA1	0.5946
Q9NZC4	0.4179
Q9NZI5	0.3938
Q9NZJ0	0.6021
Q9NZU7	0.3622
Q9NZV7	0.2396
Q9P0J7	0.4803
Q9P0L1	0.4704
Q9P0P8	0.5122
Q9P0T4	0.6034
Q9P0U3	0.3779
Q9P0U4	0.3926
Q9P1A2	0.6214
Q9P1D8	0.32
Q9P209	0.2983
Q9P215	0.5818
Q9P244	0.5444
Q9P272	0.5111
Q9P286	0.4401
Q9P2F9	0.4812
Q9P2K3	0.2969
Q9P2K5	0.3134
Q9P2M4	0.5524
Q9P2Y5	0.3252
Q9P2Z0	0.4088
Q9UBB5	0.3693
Q9UBF1	0.5275
Q9UBF9	0.4807
Q9UBI9	0.4574
Q9UBK5	0.4973
Q9UBN1	0.6876
Q9UBN6	0.4164
Q9UBR4	0.461
Q9UBS3	0.439
Q9UBX2	0.3879
Q9UC07	0.4446
Q9UDV6	0.3097
Q9UEY8	0.5566
Q9UF11	0.5426
Q9UF56	0.5862
Q9UFB7	0.3994
Q9UFP1	0.7044
Q9UGI6	0.5706
Q9UGI9	0.7544
Q9UGJ0	0.6439
Q9UGQ2	0.751
Q9UH99	0.2852
Q9UHC7	0.4885
Q9UHD8	0.4983
Q9UHD9	0.3893
Q9UHF4	0.4547
Q9UHP9	0.3808
Q9UHX1	0.4824
Q9UI08	0.3792
Q9UI40	0.7179
Q9UI72	0.6951
Q9UIE0	0.3837
Q9UIK5	0.3529
Q9UIL1	0.411
Q9UJ04	0.4729
Q9UJA2	0.7097
Q9UJL9	0.4839
Q9UJW8	0.5185
Q9UJY1	0.4655
Q9UK10	0.5191
Q9UK11	0.4278
Q9UK12	0.6025
Q9UK13	0.5385
Q9UK28	0.3273
Q9UK33	0.3077
Q9UK58	0.5814
Q9UK80	0.6448
Q9UKB3	0.5842
Q9UKJ1	0.4321
Q9UKL0	0.3335
Q9UKM9	0.3067
Q9UKT9	0.3567
Q9UKX7	0.3213
Q9UL40	0.4723
Q9UL58	0.2977
Q9UL59	0.4538
Q9ULH4	0.5307
Q9ULS5	0.3607
Q9ULV5	0.2446
Q9ULW6	0.6693
Q9ULX5	0.6185
Q9ULZ1	0.3177
Q9UM00	0.7877
Q9UM63	0.3893
Q9UM82	0.4494
Q9UMR3	0.5037
Q9UMS5	0.6907
Q9UMX0	0.3526
Q9UMX2	0.625
Q9UN30	0.3105
Q9UN86	0.3143
Q9UN88	0.6353
Q9UND3	0.2324
Q9UNE0	0.407
Q9UNE2	0.525
Q9UNK9	0.7104
Q9UNW9	0.4645
Q9UNY5	0.4228
Q9UPM6	0.3976
Q9UPU9	0.3279
Q9UPW6	0.2127
Q9UPY6	0.3996
Q9UPZ9	0.5058
Q9UQ88	0.4781
Q9UQF0	0.2816
Q9UQK1	0.4795
Q9UQQ2	0.3139
Q9UQR0	0.3879
Q9UQV4	0.4709
Q9XRX5	0.5139
Q9Y232	0.4583
Q9Y242	0.4161
Q9Y250	0.3111
Q9Y262	0.886
Q9Y2B9	0.3884
Q9Y2D1	0.3652
Q9Y2D8	0.3166
Q9Y2D9	0.4264
Q9Y2G4	0.4174
Q9Y2H8	0.3648
Q9Y2J0	0.466
Q9Y2K1	0.2883
Q9Y2L9	0.4213
Q9Y2N7	0.6834
Q9Y2P7	0.5816
Q9Y2Q1	0.4347
Q9Y2U5	0.5319
Q9Y2W3	0.6576
Q9Y2W7	0.7465
Q9Y2Y4	0.3281
Q9Y2Y9	0.2712
Q9Y330	0.2686
Q9Y383	0.5078
Q9Y3I1	0.4316
Q9Y3P4	0.6735
Q9Y3T6	0.6195
Q9Y426	0.3338
Q9Y446	0.6763
Q9Y448	0.3908
Q9Y462	0.3106
Q9Y473	0.5125
Q9Y4J8	0.4666
Q9Y4L5	0.3601
Q9Y4R7	0.6852
Q9Y4W2	0.3921
Q9Y4Z2	0.5308
Q9Y572	0.5809
Q9Y5A6	0.4845
Q9Y5I7	0.7697
Q9Y5L5	0.5285
Q9Y5X5	0.663
Q9Y5Y7	0.5315
Q9Y603	0.4264
Q9Y675	0.2242
Q9Y698	0.6519
Q9Y6G9	0.637
Q9Y6H8	0.609
Q9Y6I3	0.3142
Q9Y6J3	0.2918
Q9Y6J9	0.7161
Q9Y6M5	0.7127
Q9Y6Q2	0.6638
Q9Y6Q3	0.541
Q9Y6S9	0.6309
Q9Y6U7	0.5474
Q9Y6W5	0.3106
Q9Y6W6	0.5234
Q9Y6X2	0.4994
