# Supplementary material for: Improving deep learning protein monomer and complex structure prediction using DeepMSA2 with huge metagenomics data
Source: Nat Methods. 2024 Jan 2;21(2):279–89. doi: 10.1038/s41592-023-02130-4 (PMC10864179; doi:10.1038/s41592-023-02130-4)
Supplement: Supplementary file 8 — Statistical source data for Supplementary Fig. 6. [file 41592_2023_2130_MOESM8_ESM.zip]

Archive with 2 entries (1 files):
- FigureS6/
- FigureS6/FigS6.xlsx
