# Supplementary material for: Improving deep learning protein monomer and complex structure prediction using DeepMSA2 with huge metagenomics data
Source: Nat Methods. 2024 Jan 2;21(2):279–89. doi: 10.1038/s41592-023-02130-4 (PMC10864179; doi:10.1038/s41592-023-02130-4)
Supplement: Supplementary file 8 — Statistical source data for Supplementary Fig. 6. [file 41592_2023_2130_MOESM8_ESM.zip › FigureS6/FigS6.xlsx]

## Sheet: TM-score.vs.pLDDT.of.DMFold
UniProtID	TM-score	pLDDT
A0JLT2	0.3782	0.688669
B1AL88	0.9608	0.673869
O15318	0.5224	0.681635
O15446	0.6064	0.608573
O60829	0.4338	0.652339
P05423	0.5705	0.69499
P06028	0.8319	0.679705
P17936	0.942	0.771176
P20042	0.3687	0.741435
P52815	0.6007	0.70993
P54826	0.9675	0.750936
P83369	0.9028	0.722198
Q01860	0.9603	0.727349
Q02641	0.9793	0.757636
Q13352	0.3159	0.707555
Q14244	0.5378	0.614792
Q15005	0.7918	0.755462
Q3B726	0.9047	0.787845
Q53H80	0.6822	0.700043
Q5J8M3	0.6188	0.74177
Q5RL73	0.9194	0.682842
Q6P582	0.797	0.651671
Q6P5S7	0.8671	0.717893
Q71F23	0.5979	0.680523
Q86X95	0.2047	0.629834
Q8IXW5	0.8829	0.745747
Q8NEM7	0.8479	0.640791
Q8WVK2	0.3813	0.618708
Q92917	0.2951	0.786438
Q969G3	0.566	0.735614
Q96B49	0.6279	0.73419
Q96BT3	0.8323	0.569972
Q9BT25	0.5	0.742414
Q9BTD8	0.7686	0.62562
Q9BWG6	0.56	0.76105
Q9C086	0.6435	0.709117
Q9GZU8	0.5679	0.699707
Q9H089	0.793	0.803662
Q9HBM6	0.8263	0.776685
Q9NS61	0.9574	0.736738
Q9NX58	0.9822	0.773815
Q9NY12	0.9202	0.68332
Q9NZ63	0.5678	0.709191
Q9P2Y5	0.4857	0.768575
Q9Y2W2	0.681	0.617149
Q9Y5U2	0.1908	0.609571
Q9Y6A9	0.6215	0.680665
Q9Y6J9	0.8696	0.782138
