# Supplementary material for: Improving deep learning protein monomer and complex structure prediction using DeepMSA2 with huge metagenomics data
Source: Nat Methods. 2024 Jan 2;21(2):279–89. doi: 10.1038/s41592-023-02130-4 (PMC10864179; doi:10.1038/s41592-023-02130-4)
Supplement: Supplementary file 9 — Structure coordinate files for Supplementary Fig. 7. [file 41592_2023_2130_MOESM9_ESM.zip]

Archive with 7 entries (6 files):
- FigureS7/
- FigureS7/H1140.AlphaFold2-Multimer_model.pdb
- FigureS7/H1140.DMFold-Multimer_model.pdb
- FigureS7/H1141.AlphaFold2-Multimer_model.pdb
- FigureS7/H1141.DMFold-Multimer_model.pdb
- FigureS7/H1144.AlphaFold2-Multimer_model.pdb
- FigureS7/H1144.DMFold-Multimer_model.pdb
