# Supplementary material for: Improving deep learning protein monomer and complex structure prediction using DeepMSA2 with huge metagenomics data
Source: Nat Methods. 2024 Jan 2;21(2):279–89. doi: 10.1038/s41592-023-02130-4 (PMC10864179; doi:10.1038/s41592-023-02130-4)
Supplement: Supplementary file 9 — Structure coordinate files for Supplementary Fig. 7. [file 41592_2023_2130_MOESM9_ESM.zip › FigureS7/H1140.AlphaFold2-Multimer_model.pdb]

PFRMAT TS
TARGET H1140
MODEL  1
PARENT N/A
ATOM      1  N   GLY A   1      28.079  82.455  16.953  1.00 32.60              
ATOM      5  CA  GLY A   1      27.654  82.889  18.299  1.00 32.60              
ATOM      8  C   GLY A   1      26.910  81.741  18.937  1.00 32.60              
ATOM      9  O   GLY A   1      26.397  80.923  18.186  1.00 32.60              
ATOM     10  N   LEU A   2      26.884  81.646  20.268  1.00 41.50              
ATOM     12  CA  LEU A   2      25.977  80.705  20.935  1.00 41.50              
ATOM     14  C   LEU A   2      24.544  81.041  20.491  1.00 41.50              
ATOM     15  CB  LEU A   2      26.151  80.815  22.464  1.00 41.50              
ATOM     18  O   LEU A   2      24.189  82.223  20.464  1.00 41.50              
ATOM     19  CG  LEU A   2      27.465  80.196  22.985  1.00 41.50              
ATOM     21  CD1 LEU A   2      27.802  80.728  24.378  1.00 41.50              
ATOM     25  CD2 LEU A   2      27.377  78.671  23.061  1.00 41.50              
ATOM     29  N   GLU A   3      23.774  80.042  20.060  1.00 52.10              
ATOM     31  CA  GLU A   3      22.351  80.238  19.770  1.00 52.10              
ATOM     33  C   GLU A   3      21.671  80.761  21.039  1.00 52.10              
ATOM     34  CB  GLU A   3      21.699  78.941  19.257  1.00 52.10              
ATOM     37  O   GLU A   3      21.983  80.324  22.146  1.00 52.10              
ATOM     38  CG  GLU A   3      22.122  78.641  17.808  1.00 52.10              
ATOM     41  CD  GLU A   3      21.494  77.364  17.222  1.00 52.10              
ATOM     42  OE1 GLU A   3      21.496  77.262  15.974  1.00 52.10              
ATOM     43  OE2 GLU A   3      21.061  76.495  18.009  1.00 52.10              
ATOM     44  N   LYS A   4      20.811  81.774  20.897  1.00 60.00              
ATOM     46  CA  LYS A   4      20.104  82.357  22.039  1.00 60.00              
ATOM     48  C   LYS A   4      19.116  81.312  22.559  1.00 60.00              
ATOM     49  CB  LYS A   4      19.423  83.670  21.605  1.00 60.00              
ATOM     52  O   LYS A   4      18.337  80.786  21.765  1.00 60.00              
ATOM     53  CG  LYS A   4      18.979  84.565  22.775  1.00 60.00              
ATOM     56  CD  LYS A   4      18.269  85.830  22.255  1.00 60.00              
ATOM     59  CE  LYS A   4      17.836  86.764  23.397  1.00 60.00              
ATOM     62  NZ  LYS A   4      16.950  87.862  22.920  1.00 60.00              
ATOM     66  N   ASP A   5      19.131  81.044  23.862  1.00 78.20              
ATOM     68  CA  ASP A   5      18.171  80.132  24.485  1.00 78.20              
ATOM     70  C   ASP A   5      16.746  80.618  24.194  1.00 78.20              
ATOM     71  CB  ASP A   5      18.401  80.028  26.002  1.00 78.20              
ATOM     74  O   ASP A   5      16.391  81.766  24.488  1.00 78.20              
ATOM     75  CG  ASP A   5      19.744  79.405  26.396  1.00 78.20              
ATOM     76  OD1 ASP A   5      20.274  78.591  25.611  1.00 78.20              
ATOM     77  OD2 ASP A   5      20.234  79.763  27.491  1.00 78.20              
ATOM     78  N   PHE A   6      15.930  79.761  23.580  1.00 83.60              
ATOM     80  CA  PHE A   6      14.541  80.090  23.299  1.00 83.60              
ATOM     82  C   PHE A   6      13.694  79.922  24.559  1.00 83.60              
ATOM     83  CB  PHE A   6      14.011  79.297  22.100  1.00 83.60              
ATOM     86  O   PHE A   6      13.951  79.065  25.404  1.00 83.60              
ATOM     87  CG  PHE A   6      13.969  77.793  22.281  1.00 83.60              
ATOM     88  CD1 PHE A   6      15.112  77.014  22.024  1.00 83.60              
ATOM     90  CD2 PHE A   6      12.769  77.161  22.649  1.00 83.60              
ATOM     92  CE1 PHE A   6      15.057  75.615  22.156  1.00 83.60              
ATOM     94  CE2 PHE A   6      12.702  75.759  22.715  1.00 83.60              
ATOM     96  CZ  PHE A   6      13.850  74.986  22.499  1.00 83.60              
ATOM     98  N   LEU A   7      12.675  80.766  24.695  1.00 89.90              
ATOM    100  CA  LEU A   7      11.783  80.740  25.847  1.00 89.90              
ATOM    102  C   LEU A   7      10.789  79.577  25.748  1.00 89.90              
ATOM    103  CB  LEU A   7      11.043  82.077  25.941  1.00 89.90              
ATOM    106  O   LEU A   7      10.516  79.115  24.646  1.00 89.90              
ATOM    107  CG  LEU A   7      11.978  83.284  26.092  1.00 89.90              
ATOM    109  CD1 LEU A   7      11.104  84.520  26.199  1.00 89.90              
ATOM    113  CD2 LEU A   7      12.874  83.177  27.328  1.00 89.90              
ATOM    117  N   PRO A   8      10.183  79.138  26.859  1.00 90.80              
ATOM    118  CA  PRO A   8       9.058  78.208  26.824  1.00 90.80              
ATOM    120  C   PRO A   8       7.890  78.718  25.965  1.00 90.80              
ATOM    121  CB  PRO A   8       8.645  78.033  28.288  1.00 90.80              
ATOM    124  O   PRO A   8       7.730  79.921  25.756  1.00 90.80              
ATOM    125  CG  PRO A   8       9.883  78.425  29.087  1.00 90.80              
ATOM    128  CD  PRO A   8      10.540  79.487  28.219  1.00 90.80              
ATOM    131  N   LEU A   9       6.994  77.817  25.558  1.00 82.20              
ATOM    133  CA  LEU A   9       5.679  78.187  25.026  1.00 82.20              
ATOM    135  C   LEU A   9       4.898  79.000  26.070  1.00 82.20              
ATOM    136  CB  LEU A   9       4.919  76.898  24.650  1.00 82.20              
ATOM    139  O   LEU A   9       4.276  80.015  25.755  1.00 82.20              
ATOM    140  CG  LEU A   9       3.549  77.136  23.991  1.00 82.20              
ATOM    142  CD1 LEU A   9       3.652  77.754  22.605  1.00 82.20              
ATOM    146  CD2 LEU A   9       2.802  75.812  23.842  1.00 82.20              
ATOM    150  N   TYR A  10       4.961  78.580  27.334  1.00 88.60              
ATOM    152  CA  TYR A  10       4.448  79.336  28.471  1.00 88.60              
ATOM    154  C   TYR A  10       5.144  78.946  29.776  1.00 88.60              
ATOM    155  CB  TYR A  10       2.927  79.160  28.588  1.00 88.60              
ATOM    158  O   TYR A  10       5.625  77.823  29.933  1.00 88.60              
ATOM    159  CG  TYR A  10       2.425  77.733  28.694  1.00 88.60              
ATOM    160  CD1 TYR A  10       2.083  77.028  27.525  1.00 88.60              
ATOM    162  CD2 TYR A  10       2.255  77.124  29.952  1.00 88.60              
ATOM    164  CE1 TYR A  10       1.640  75.694  27.599  1.00 88.60              
ATOM    166  CE2 TYR A  10       1.775  75.802  30.029  1.00 88.60              
ATOM    168  OH  TYR A  10       1.146  73.762  28.934  1.00 88.60              
ATOM    170  CZ  TYR A  10       1.509  75.070  28.855  1.00 88.60              
ATOM    171  N   PHE A  11       5.155  79.880  30.727  1.00 94.10              
ATOM    173  CA  PHE A  11       5.474  79.612  32.128  1.00 94.10              
ATOM    175  C   PHE A  11       4.193  79.381  32.928  1.00 94.10              
ATOM    176  CB  PHE A  11       6.281  80.762  32.736  1.00 94.10              
ATOM    179  O   PHE A  11       3.126  79.908  32.598  1.00 94.10              
ATOM    180  CG  PHE A  11       7.681  80.909  32.178  1.00 94.10              
ATOM    181  CD1 PHE A  11       8.777  80.308  32.826  1.00 94.10              
ATOM    183  CD2 PHE A  11       7.890  81.685  31.026  1.00 94.10              
ATOM    185  CE1 PHE A  11      10.079  80.503  32.327  1.00 94.10              
ATOM    187  CE2 PHE A  11       9.188  81.870  30.522  1.00 94.10              
ATOM    189  CZ  PHE A  11      10.284  81.281  31.176  1.00 94.10              
ATOM    191  N   GLY A  12       4.299  78.615  34.005  1.00 97.10              
ATOM    193  CA  GLY A  12       3.191  78.403  34.920  1.00 97.10              
ATOM    196  C   GLY A  12       3.523  77.427  36.034  1.00 97.10              
ATOM    197  O   GLY A  12       4.619  76.871  36.113  1.00 97.10              
ATOM    198  N   TRP A  13       2.544  77.211  36.899  1.00 97.70              
ATOM    200  CA  TRP A  13       2.595  76.208  37.950  1.00 97.70              
ATOM    202  C   TRP A  13       1.937  74.918  37.466  1.00 97.70              
ATOM    203  CB  TRP A  13       1.894  76.761  39.182  1.00 97.70              
ATOM    206  O   TRP A  13       0.720  74.868  37.287  1.00 97.70              
ATOM    207  CG  TRP A  13       2.545  77.935  39.825  1.00 97.70              
ATOM    208  CD1 TRP A  13       3.572  77.901  40.705  1.00 97.70              
ATOM    210  CD2 TRP A  13       2.173  79.336  39.691  1.00 97.70              
ATOM    211  CE2 TRP A  13       3.028  80.110  40.529  1.00 97.70              
ATOM    212  CE3 TRP A  13       1.171  80.020  38.972  1.00 97.70              
ATOM    214  NE1 TRP A  13       3.862  79.187  41.123  1.00 97.70              
ATOM    216  CH2 TRP A  13       1.888  82.154  39.917  1.00 97.70              
ATOM    218  CZ2 TRP A  13       2.896  81.498  40.641  1.00 97.70              
ATOM    220  CZ3 TRP A  13       1.017  81.411  39.101  1.00 97.70              
ATOM    222  N   PHE A  14       2.728  73.865  37.280  1.00 95.20              
ATOM    224  CA  PHE A  14       2.256  72.543  36.870  1.00 95.20              
ATOM    226  C   PHE A  14       1.945  71.722  38.109  1.00 95.20              
ATOM    227  CB  PHE A  14       3.300  71.854  35.984  1.00 95.20              
ATOM    230  O   PHE A  14       2.825  71.499  38.944  1.00 95.20              
ATOM    231  CG  PHE A  14       3.487  72.568  34.666  1.00 95.20              
ATOM    232  CD1 PHE A  14       2.843  72.103  33.504  1.00 95.20              
ATOM    234  CD2 PHE A  14       4.239  73.756  34.627  1.00 95.20              
ATOM    236  CE1 PHE A  14       2.929  72.848  32.315  1.00 95.20              
ATOM    238  CE2 PHE A  14       4.327  74.496  33.444  1.00 95.20              
ATOM    240  CZ  PHE A  14       3.653  74.053  32.302  1.00 95.20              
ATOM    242  N   LEU A  15       0.690  71.301  38.256  1.00 94.30              
ATOM    244  CA  LEU A  15       0.259  70.546  39.424  1.00 94.30              
ATOM    246  C   LEU A  15       0.996  69.206  39.472  1.00 94.30              
ATOM    247  CB  LEU A  15      -1.269  70.359  39.449  1.00 94.30              
ATOM    250  O   LEU A  15       1.264  68.569  38.452  1.00 94.30              
ATOM    251  CG  LEU A  15      -2.047  71.556  40.028  1.00 94.30              
ATOM    253  CD1 LEU A  15      -1.922  72.845  39.213  1.00 94.30              
ATOM    257  CD2 LEU A  15      -3.531  71.194  40.107  1.00 94.30              
ATOM    261  N   THR A  16       1.286  68.748  40.685  1.00 89.50              
ATOM    263  CA  THR A  16       1.763  67.378  40.882  1.00 89.50              
ATOM    265  C   THR A  16       0.719  66.386  40.378  1.00 89.50              
ATOM    266  CB  THR A  16       2.097  67.068  42.344  1.00 89.50              
ATOM    268  O   THR A  16      -0.476  66.683  40.375  1.00 89.50              
ATOM    269  CG2 THR A  16       3.186  67.985  42.894  1.00 89.50              
ATOM    273  OG1 THR A  16       0.960  67.156  43.173  1.00 89.50              
ATOM    275  N   LYS A  17       1.158  65.182  39.999  1.00 85.50              
ATOM    277  CA  LYS A  17       0.281  64.091  39.551  1.00 85.50              
ATOM    279  C   LYS A  17      -0.930  63.912  40.490  1.00 85.50              
ATOM    280  CB  LYS A  17       1.162  62.835  39.385  1.00 85.50              
ATOM    283  O   LYS A  17      -2.062  63.962  40.014  1.00 85.50              
ATOM    284  CG  LYS A  17       0.375  61.597  38.960  1.00 85.50              
ATOM    287  CD  LYS A  17       1.236  60.371  38.609  1.00 85.50              
ATOM    290  CE  LYS A  17       0.291  59.240  38.188  1.00 85.50              
ATOM    293  NZ  LYS A  17       0.905  57.905  38.035  1.00 85.50              
ATOM    297  N   LYS A  18      -0.680  63.833  41.805  1.00 84.60              
ATOM    299  CA  LYS A  18      -1.684  63.745  42.883  1.00 84.60              
ATOM    301  C   LYS A  18      -2.682  64.904  42.854  1.00 84.60              
ATOM    302  CB  LYS A  18      -0.941  63.587  44.226  1.00 84.60              
ATOM    305  O   LYS A  18      -3.866  64.699  42.614  1.00 84.60              
ATOM    306  CG  LYS A  18      -1.806  63.569  45.503  1.00 84.60              
ATOM    309  CD  LYS A  18      -0.996  63.015  46.695  1.00 84.60              
ATOM    312  CE  LYS A  18      -1.810  62.809  47.980  1.00 84.60              
ATOM    315  NZ  LYS A  18      -0.942  62.662  49.190  1.00 84.60              
ATOM    319  N   SER A  19      -2.196  66.141  42.982  1.00 85.70              
ATOM    321  CA  SER A  19      -3.073  67.320  43.000  1.00 85.70              
ATOM    323  C   SER A  19      -3.831  67.543  41.688  1.00 85.70              
ATOM    324  CB  SER A  19      -2.269  68.579  43.314  1.00 85.70              
ATOM    327  O   SER A  19      -4.967  68.013  41.706  1.00 85.70              
ATOM    328  OG  SER A  19      -1.643  68.485  44.580  1.00 85.70              
ATOM    330  N   SER A  20      -3.224  67.200  40.548  1.00 90.70              
ATOM    332  CA  SER A  20      -3.876  67.278  39.241  1.00 90.70              
ATOM    334  C   SER A  20      -5.096  66.368  39.176  1.00 90.70              
ATOM    335  CB  SER A  20      -2.902  66.876  38.130  1.00 90.70              
ATOM    338  O   SER A  20      -6.079  66.735  38.541  1.00 90.70              
ATOM    339  OG  SER A  20      -3.547  66.970  36.873  1.00 90.70              
ATOM    341  N   GLU A  21      -5.047  65.196  39.798  1.00 85.90              
ATOM    343  CA  GLU A  21      -6.196  64.302  39.819  1.00 85.90              
ATOM    345  C   GLU A  21      -7.240  64.653  40.846  1.00 85.90              
ATOM    346  CB  GLU A  21      -5.756  62.887  40.072  1.00 85.90              
ATOM    349  O   GLU A  21      -8.421  64.601  40.516  1.00 85.90              
ATOM    350  CG  GLU A  21      -5.297  62.333  38.733  1.00 85.90              
ATOM    353  CD  GLU A  21      -5.382  60.830  38.713  1.00 85.90              
ATOM    354  OE1 GLU A  21      -5.069  60.332  37.616  1.00 85.90              
ATOM    355  OE2 GLU A  21      -5.752  60.251  39.753  1.00 85.90              
ATOM    356  N   THR A  22      -6.832  65.083  42.041  1.00 86.90              
ATOM    358  CA  THR A  22      -7.766  65.641  43.024  1.00 86.90              
ATOM    360  C   THR A  22      -8.649  66.701  42.379  1.00 86.90              
ATOM    361  CB  THR A  22      -7.015  66.313  44.175  1.00 86.90              
ATOM    363  O   THR A  22      -9.876  66.643  42.478  1.00 86.90              
ATOM    364  CG2 THR A  22      -7.946  66.784  45.289  1.00 86.90              
ATOM    368  OG1 THR A  22      -6.108  65.425  44.740  1.00 86.90              
ATOM    370  N   LEU A  23      -8.026  67.649  41.669  1.00 92.90              
ATOM    372  CA  LEU A  23      -8.740  68.750  41.041  1.00 92.90              
ATOM    374  C   LEU A  23      -9.520  68.308  39.797  1.00 92.90              
ATOM    375  CB  LEU A  23      -7.746  69.883  40.753  1.00 92.90              
ATOM    378  O   LEU A  23     -10.652  68.753  39.619  1.00 92.90              
ATOM    379  CG  LEU A  23      -8.410  71.146  40.180  1.00 92.90              
ATOM    381  CD1 LEU A  23      -9.447  71.756  41.125  1.00 92.90              
ATOM    385  CD2 LEU A  23      -7.339  72.201  39.906  1.00 92.90              
ATOM    389  N   ARG A  24      -8.970  67.414  38.960  1.00 90.50              
ATOM    391  CA  ARG A  24      -9.689  66.867  37.793  1.00 90.50              
ATOM    393  C   ARG A  24     -10.972  66.160  38.221  1.00 90.50              
ATOM    394  CB  ARG A  24      -8.770  65.928  36.996  1.00 90.50              
ATOM    397  O   ARG A  24     -12.036  66.463  37.685  1.00 90.50              
ATOM    398  CG  ARG A  24      -9.425  65.426  35.699  1.00 90.50              
ATOM    401  CD  ARG A  24      -8.497  64.505  34.895  1.00 90.50              
ATOM    404  NE  ARG A  24      -7.264  65.190  34.444  1.00 90.50              
ATOM    406  NH1 ARG A  24      -5.765  64.155  35.854  1.00 90.50              
ATOM    409  NH2 ARG A  24      -5.049  65.697  34.420  1.00 90.50              
ATOM    412  CZ  ARG A  24      -6.040  65.011  34.910  1.00 90.50              
ATOM    413  N   LYS A  25     -10.876  65.304  39.236  1.00 87.00              
ATOM    415  CA  LYS A  25     -12.001  64.560  39.800  1.00 87.00              
ATOM    417  C   LYS A  25     -13.022  65.498  40.421  1.00 87.00              
ATOM    418  CB  LYS A  25     -11.428  63.545  40.789  1.00 87.00              
ATOM    421  O   LYS A  25     -14.194  65.409  40.096  1.00 87.00              
ATOM    422  CG  LYS A  25     -12.423  62.467  41.237  1.00 87.00              
ATOM    425  CD  LYS A  25     -11.571  61.342  41.833  1.00 87.00              
ATOM    428  CE  LYS A  25     -12.363  60.119  42.264  1.00 87.00              
ATOM    431  NZ  LYS A  25     -11.436  59.084  42.796  1.00 87.00              
ATOM    435  N   ALA A  26     -12.589  66.467  41.234  1.00 92.10              
ATOM    437  CA  ALA A  26     -13.480  67.495  41.776  1.00 92.10              
ATOM    439  C   ALA A  26     -14.200  68.305  40.683  1.00 92.10              
ATOM    440  CB  ALA A  26     -12.657  68.417  42.671  1.00 92.10              
ATOM    444  O   ALA A  26     -15.366  68.652  40.848  1.00 92.10              
ATOM    445  N   GLY A  27     -13.517  68.578  39.568  1.00 94.40              
ATOM    447  CA  GLY A  27     -14.101  69.181  38.377  1.00 94.40              
ATOM    450  C   GLY A  27     -15.186  68.311  37.749  1.00 94.40              
ATOM    451  O   GLY A  27     -16.287  68.799  37.524  1.00 94.40              
ATOM    452  N   GLN A  28     -14.904  67.028  37.510  1.00 91.10              
ATOM    454  CA  GLN A  28     -15.875  66.073  36.958  1.00 91.10              
ATOM    456  C   GLN A  28     -17.112  65.934  37.853  1.00 91.10              
ATOM    457  CB  GLN A  28     -15.202  64.711  36.748  1.00 91.10              
ATOM    460  O   GLN A  28     -18.226  66.090  37.359  1.00 91.10              
ATOM    461  CG  GLN A  28     -14.233  64.734  35.556  1.00 91.10              
ATOM    464  CD  GLN A  28     -13.366  63.483  35.506  1.00 91.10              
ATOM    465  NE2 GLN A  28     -13.181  62.867  34.361  1.00 91.10              
ATOM    468  OE1 GLN A  28     -12.780  63.066  36.483  1.00 91.10              
ATOM    469  N   VAL A  29     -16.917  65.787  39.169  1.00 89.70              
ATOM    471  CA  VAL A  29     -18.006  65.784  40.161  1.00 89.70              
ATOM    473  C   VAL A  29     -18.890  67.008  40.016  1.00 89.70              
ATOM    474  CB  VAL A  29     -17.460  65.763  41.602  1.00 89.70              
ATOM    476  O   VAL A  29     -20.109  66.897  39.925  1.00 89.70              
ATOM    477  CG1 VAL A  29     -18.586  65.825  42.647  1.00 89.70              
ATOM    481  CG2 VAL A  29     -16.506  64.596  41.879  1.00 89.70              
ATOM    485  N   PHE A  30     -18.277  68.189  39.958  1.00 94.90              
ATOM    487  CA  PHE A  30     -19.020  69.431  39.836  1.00 94.90              
ATOM    489  C   PHE A  30     -19.823  69.499  38.529  1.00 94.90              
ATOM    490  CB  PHE A  30     -18.043  70.603  39.973  1.00 94.90              
ATOM    493  O   PHE A  30     -20.973  69.937  38.547  1.00 94.90              
ATOM    494  CG  PHE A  30     -18.664  71.950  39.670  1.00 94.90              
ATOM    495  CD1 PHE A  30     -18.052  72.822  38.751  1.00 94.90              
ATOM    497  CD2 PHE A  30     -19.882  72.314  40.272  1.00 94.90              
ATOM    499  CE1 PHE A  30     -18.642  74.064  38.456  1.00 94.90              
ATOM    501  CE2 PHE A  30     -20.491  73.536  39.947  1.00 94.90              
ATOM    503  CZ  PHE A  30     -19.865  74.420  39.051  1.00 94.90              
ATOM    505  N   LEU A  31     -19.259  69.041  37.405  1.00 93.00              
ATOM    507  CA  LEU A  31     -19.968  68.984  36.123  1.00 93.00              
ATOM    509  C   LEU A  31     -21.189  68.053  36.190  1.00 93.00              
ATOM    510  CB  LEU A  31     -18.999  68.548  35.006  1.00 93.00              
ATOM    513  O   LEU A  31     -22.266  68.415  35.712  1.00 93.00              
ATOM    514  CG  LEU A  31     -17.875  69.543  34.662  1.00 93.00              
ATOM    516  CD1 LEU A  31     -17.054  69.005  33.490  1.00 93.00              
ATOM    520  CD2 LEU A  31     -18.391  70.936  34.312  1.00 93.00              
ATOM    524  N   GLU A  32     -21.056  66.891  36.827  1.00 89.30              
ATOM    526  CA  GLU A  32     -22.151  65.933  37.001  1.00 89.30              
ATOM    528  C   GLU A  32     -23.238  66.458  37.949  1.00 89.30              
ATOM    529  CB  GLU A  32     -21.592  64.620  37.550  1.00 89.30              
ATOM    532  O   GLU A  32     -24.433  66.371  37.645  1.00 89.30              
ATOM    533  CG  GLU A  32     -20.753  63.868  36.508  1.00 89.30              
ATOM    536  CD  GLU A  32     -19.994  62.683  37.113  1.00 89.30              
ATOM    537  OE1 GLU A  32     -19.193  62.080  36.373  1.00 89.30              
ATOM    538  OE2 GLU A  32     -20.219  62.385  38.310  1.00 89.30              
ATOM    539  N   GLU A  33     -22.847  67.031  39.089  1.00 88.90              
ATOM    541  CA  GLU A  33     -23.761  67.643  40.056  1.00 88.90              
ATOM    543  C   GLU A  33     -24.534  68.804  39.419  1.00 88.90              
ATOM    544  CB  GLU A  33     -22.983  68.140  41.287  1.00 88.90              
ATOM    547  O   GLU A  33     -25.766  68.853  39.510  1.00 88.90              
ATOM    548  CG  GLU A  33     -22.516  67.005  42.215  1.00 88.90              
ATOM    551  CD  GLU A  33     -21.712  67.513  43.428  1.00 88.90              
ATOM    552  OE1 GLU A  33     -21.660  66.778  44.440  1.00 88.90              
ATOM    553  OE2 GLU A  33     -21.194  68.657  43.388  1.00 88.90              
ATOM    554  N   LEU A  34     -23.839  69.699  38.708  1.00 92.90              
ATOM    556  CA  LEU A  34     -24.443  70.843  38.028  1.00 92.90              
ATOM    558  C   LEU A  34     -25.409  70.397  36.926  1.00 92.90              
ATOM    559  CB  LEU A  34     -23.333  71.756  37.475  1.00 92.90              
ATOM    562  O   LEU A  34     -26.556  70.845  36.913  1.00 92.90              
ATOM    563  CG  LEU A  34     -23.858  73.006  36.744  1.00 92.90              
ATOM    565  CD1 LEU A  34     -24.669  73.902  37.681  1.00 92.90              
ATOM    569  CD2 LEU A  34     -22.690  73.823  36.197  1.00 92.90              
ATOM    573  N   GLY A  35     -24.993  69.474  36.054  1.00 89.80              
ATOM    575  CA  GLY A  35     -25.843  68.943  34.983  1.00 89.80              
ATOM    578  C   GLY A  35     -27.096  68.232  35.512  1.00 89.80              
ATOM    579  O   GLY A  35     -28.149  68.221  34.868  1.00 89.80              
ATOM    580  N   ASN A  36     -27.034  67.673  36.725  1.00 85.00              
ATOM    582  CA  ASN A  36     -28.187  67.076  37.396  1.00 85.00              
ATOM    584  C   ASN A  36     -29.061  68.082  38.164  1.00 85.00              
ATOM    585  CB  ASN A  36     -27.695  65.940  38.299  1.00 85.00              
ATOM    588  O   ASN A  36     -30.241  67.783  38.397  1.00 85.00              
ATOM    589  CG  ASN A  36     -27.363  64.698  37.504  1.00 85.00              
ATOM    590  ND2 ASN A  36     -26.186  64.150  37.681  1.00 85.00              
ATOM    593  OD1 ASN A  36     -28.182  64.211  36.731  1.00 85.00              
ATOM    594  N   HIS A  37     -28.527  69.254  38.516  1.00 87.00              
ATOM    596  CA  HIS A  37     -29.183  70.237  39.372  1.00 87.00              
ATOM    598  C   HIS A  37     -30.432  70.848  38.718  1.00 87.00              
ATOM    599  CB  HIS A  37     -28.178  71.318  39.804  1.00 87.00              
ATOM    602  O   HIS A  37     -30.443  71.251  37.551  1.00 87.00              
ATOM    603  CG  HIS A  37     -28.663  72.117  40.985  1.00 87.00              
ATOM    604  CD2 HIS A  37     -28.539  71.769  42.303  1.00 87.00              
ATOM    606  ND1 HIS A  37     -29.304  73.335  40.943  1.00 87.00              
ATOM    608  CE1 HIS A  37     -29.580  73.702  42.209  1.00 87.00              
ATOM    610  NE2 HIS A  37     -29.155  72.765  43.063  1.00 87.00              
ATOM    611  N   LYS A  38     -31.519  70.975  39.492  1.00 84.10              
ATOM    613  CA  LYS A  38     -32.814  71.474  38.987  1.00 84.10              
ATOM    615  C   LYS A  38     -32.726  72.906  38.453  1.00 84.10              
ATOM    616  CB  LYS A  38     -33.892  71.386  40.081  1.00 84.10              
ATOM    619  O   LYS A  38     -33.364  73.207  37.449  1.00 84.10              
ATOM    620  CG  LYS A  38     -34.272  69.941  40.446  1.00 84.10              
ATOM    623  CD  LYS A  38     -35.337  69.924  41.555  1.00 84.10              
ATOM    626  CE  LYS A  38     -35.688  68.483  41.951  1.00 84.10              
ATOM    629  NZ  LYS A  38     -36.603  68.427  43.123  1.00 84.10              
ATOM    633  N   ALA A  39     -31.956  73.776  39.111  1.00 85.50              
ATOM    635  CA  ALA A  39     -31.783  75.161  38.663  1.00 85.50              
ATOM    637  C   ALA A  39     -31.072  75.235  37.301  1.00 85.50              
ATOM    638  CB  ALA A  39     -31.046  75.974  39.736  1.00 85.50              
ATOM    642  O   ALA A  39     -31.489  76.010  36.451  1.00 85.50              
ATOM    643  N   PHE A  40     -30.069  74.383  37.060  1.00 88.30              
ATOM    645  CA  PHE A  40     -29.356  74.338  35.783  1.00 88.30              
ATOM    647  C   PHE A  40     -30.276  73.897  34.643  1.00 88.30              
ATOM    648  CB  PHE A  40     -28.144  73.413  35.913  1.00 88.30              
ATOM    651  O   PHE A  40     -30.390  74.583  33.632  1.00 88.30              
ATOM    652  CG  PHE A  40     -27.325  73.331  34.642  1.00 88.30              
ATOM    653  CD1 PHE A  40     -27.532  72.286  33.723  1.00 88.30              
ATOM    655  CD2 PHE A  40     -26.376  74.328  34.360  1.00 88.30              
ATOM    657  CE1 PHE A  40     -26.817  72.265  32.511  1.00 88.30              
ATOM    659  CE2 PHE A  40     -25.668  74.314  33.147  1.00 88.30              
ATOM    661  CZ  PHE A  40     -25.904  73.291  32.215  1.00 88.30              
ATOM    663  N   LYS A  41     -31.029  72.808  34.849  1.00 84.70              
ATOM    665  CA  LYS A  41     -31.984  72.286  33.854  1.00 84.70              
ATOM    667  C   LYS A  41     -33.057  73.304  33.451  1.00 84.70              
ATOM    668  CB  LYS A  41     -32.639  71.007  34.394  1.00 84.70              
ATOM    671  O   LYS A  41     -33.492  73.301  32.306  1.00 84.70              
ATOM    672  CG  LYS A  41     -31.639  69.847  34.468  1.00 84.70              
ATOM    675  CD  LYS A  41     -32.272  68.616  35.124  1.00 84.70              
ATOM    678  CE  LYS A  41     -31.237  67.487  35.119  1.00 84.70              
ATOM    681  NZ  LYS A  41     -31.615  66.373  36.021  1.00 84.70              
ATOM    685  N   LYS A  42     -33.483  74.182  34.370  1.00 79.70              
ATOM    687  CA  LYS A  42     -34.438  75.268  34.069  1.00 79.70              
ATOM    689  C   LYS A  42     -33.852  76.337  33.141  1.00 79.70              
ATOM    690  CB  LYS A  42     -34.915  75.928  35.369  1.00 79.70              
ATOM    693  O   LYS A  42     -34.585  76.925  32.355  1.00 79.70              
ATOM    694  CG  LYS A  42     -35.930  75.071  36.138  1.00 79.70              
ATOM    697  CD  LYS A  42     -36.327  75.797  37.428  1.00 79.70              
ATOM    700  CE  LYS A  42     -37.392  75.017  38.205  1.00 79.70              
ATOM    703  NZ  LYS A  42     -37.844  75.786  39.393  1.00 79.70              
ATOM    707  N   GLU A  43     -32.544  76.553  33.213  1.00 81.80              
ATOM    709  CA  GLU A  43     -31.818  77.595  32.483  1.00 81.80              
ATOM    711  C   GLU A  43     -31.088  77.057  31.239  1.00 81.80              
ATOM    712  CB  GLU A  43     -30.840  78.270  33.456  1.00 81.80              
ATOM    715  O   GLU A  43     -30.333  77.794  30.609  1.00 81.80              
ATOM    716  CG  GLU A  43     -31.513  78.991  34.639  1.00 81.80              
ATOM    719  CD  GLU A  43     -32.457  80.107  34.181  1.00 81.80              
ATOM    720  OE1 GLU A  43     -33.565  80.219  34.748  1.00 81.80              
ATOM    721  OE2 GLU A  43     -32.079  80.820  33.225  1.00 81.80              
ATOM    722  N   LEU A  44     -31.316  75.793  30.859  1.00 82.60              
ATOM    724  CA  LEU A  44     -30.570  75.104  29.797  1.00 82.60              
ATOM    726  C   LEU A  44     -30.619  75.843  28.447  1.00 82.60              
ATOM    727  CB  LEU A  44     -31.115  73.667  29.682  1.00 82.60              
ATOM    730  O   LEU A  44     -29.610  75.928  27.752  1.00 82.60              
ATOM    731  CG  LEU A  44     -30.226  72.718  28.856  1.00 82.60              
ATOM    733  CD1 LEU A  44     -28.889  72.459  29.555  1.00 82.60              
ATOM    737  CD2 LEU A  44     -30.931  71.372  28.685  1.00 82.60              
ATOM    741  N   ARG A  45     -31.756  76.480  28.137  1.00 78.10              
ATOM    743  CA  ARG A  45     -31.954  77.334  26.947  1.00 78.10              
ATOM    745  C   ARG A  45     -31.012  78.544  26.863  1.00 78.10              
ATOM    746  CB  ARG A  45     -33.417  77.805  26.898  1.00 78.10              
ATOM    749  O   ARG A  45     -30.849  79.123  25.799  1.00 78.10              
ATOM    750  CG  ARG A  45     -33.768  78.772  28.045  1.00 78.10              
ATOM    753  CD  ARG A  45     -35.210  79.260  27.939  1.00 78.10              
ATOM    756  NE  ARG A  45     -35.507  80.223  29.013  1.00 78.10              
ATOM    758  NH1 ARG A  45     -37.615  80.796  28.325  1.00 78.10              
ATOM    761  NH2 ARG A  45     -36.766  81.719  30.176  1.00 78.10              
ATOM    764  CZ  ARG A  45     -36.624  80.906  29.166  1.00 78.10              
ATOM    765  N   HIS A  46     -30.449  78.980  27.993  1.00 78.10              
ATOM    767  CA  HIS A  46     -29.466  80.066  28.049  1.00 78.10              
ATOM    769  C   HIS A  46     -28.026  79.544  27.987  1.00 78.10              
ATOM    770  CB  HIS A  46     -29.668  80.892  29.329  1.00 78.10              
ATOM    773  O   HIS A  46     -27.093  80.348  27.981  1.00 78.10              
ATOM    774  CG  HIS A  46     -31.054  81.453  29.513  1.00 78.10              
ATOM    775  CD2 HIS A  46     -31.705  82.344  28.703  1.00 78.10              
ATOM    777  ND1 HIS A  46     -31.870  81.235  30.595  1.00 78.10              
ATOM    779  CE1 HIS A  46     -32.955  82.000  30.467  1.00 78.10              
ATOM    781  NE2 HIS A  46     -32.926  82.672  29.310  1.00 78.10              
ATOM    782  N   PHE A  47     -27.842  78.221  28.014  1.00 86.00              
ATOM    784  CA  PHE A  47     -26.543  77.563  28.008  1.00 86.00              
ATOM    786  C   PHE A  47     -26.174  77.059  26.611  1.00 86.00              
ATOM    787  CB  PHE A  47     -26.544  76.432  29.046  1.00 86.00              
ATOM    790  O   PHE A  47     -25.095  77.374  26.121  1.00 86.00              
ATOM    791  CG  PHE A  47     -25.150  75.942  29.357  1.00 86.00              
ATOM    792  CD1 PHE A  47     -24.604  74.841  28.678  1.00 86.00              
ATOM    794  CD2 PHE A  47     -24.374  76.627  30.305  1.00 86.00              
ATOM    796  CE1 PHE A  47     -23.281  74.441  28.928  1.00 86.00              
ATOM    798  CE2 PHE A  47     -23.052  76.233  30.554  1.00 86.00              
ATOM    800  CZ  PHE A  47     -22.505  75.138  29.865  1.00 86.00              
ATOM    802  N   ILE A  48     -27.088  76.342  25.958  1.00 81.80              
ATOM    804  CA  ILE A  48     -26.960  75.910  24.563  1.00 81.80              
ATOM    806  C   ILE A  48     -27.996  76.628  23.700  1.00 81.80              
ATOM    807  CB  ILE A  48     -27.041  74.372  24.422  1.00 81.80              
ATOM    809  O   ILE A  48     -29.142  76.810  24.111  1.00 81.80              
ATOM    810  CG1 ILE A  48     -28.264  73.768  25.154  1.00 81.80              
ATOM    813  CG2 ILE A  48     -25.723  73.739  24.903  1.00 81.80              
ATOM    817  CD1 ILE A  48     -28.444  72.261  24.930  1.00 81.80              
ATOM    821  N   SER A  49     -27.588  77.063  22.506  1.00 64.00              
ATOM    823  CA  SER A  49     -28.508  77.579  21.494  1.00 64.00              
ATOM    825  C   SER A  49     -29.097  76.418  20.703  1.00 64.00              
ATOM    826  CB  SER A  49     -27.798  78.547  20.542  1.00 64.00              
ATOM    829  O   SER A  49     -28.350  75.667  20.084  1.00 64.00              
ATOM    830  OG  SER A  49     -26.699  77.917  19.911  1.00 64.00              
ATOM    832  N   GLY A  50     -30.419  76.312  20.675  1.00 56.40              
ATOM    834  CA  GLY A  50     -31.132  75.314  19.890  1.00 56.40              
ATOM    837  C   GLY A  50     -32.347  74.801  20.646  1.00 56.40              
ATOM    838  O   GLY A  50     -32.313  74.676  21.869  1.00 56.40              
ATOM    839  N   ASP A  51     -33.405  74.472  19.913  1.00 51.70              
ATOM    841  CA  ASP A  51     -34.535  73.695  20.433  1.00 51.70              
ATOM    843  C   ASP A  51     -34.158  72.208  20.540  1.00 51.70              
ATOM    844  CB  ASP A  51     -35.786  73.914  19.562  1.00 51.70              
ATOM    847  O   ASP A  51     -34.975  71.328  20.252  1.00 51.70              
ATOM    848  CG  ASP A  51     -36.422  75.295  19.720  1.00 51.70              
ATOM    849  OD1 ASP A  51     -36.475  75.799  20.867  1.00 51.70              
ATOM    850  OD2 ASP A  51     -36.899  75.822  18.692  1.00 51.70              
ATOM    851  N   GLU A  52     -32.905  71.901  20.910  1.00 51.10              
ATOM    853  CA  GLU A  52     -32.557  70.525  21.231  1.00 51.10              
ATOM    855  C   GLU A  52     -33.506  70.042  22.331  1.00 51.10              
ATOM    856  CB  GLU A  52     -31.081  70.324  21.618  1.00 51.10              
ATOM    859  O   GLU A  52     -33.894  70.818  23.220  1.00 51.10              
ATOM    860  CG  GLU A  52     -30.188  70.216  20.370  1.00 51.10              
ATOM    863  CD  GLU A  52     -28.785  69.649  20.654  1.00 51.10              
ATOM    864  OE1 GLU A  52     -28.085  69.361  19.657  1.00 51.10              
ATOM    865  OE2 GLU A  52     -28.413  69.520  21.842  1.00 51.10              
ATOM    866  N   PRO A  53     -33.968  68.786  22.233  1.00 52.00              
ATOM    867  CA  PRO A  53     -34.954  68.256  23.154  1.00 52.00              
ATOM    869  C   PRO A  53     -34.494  68.456  24.599  1.00 52.00              
ATOM    870  CB  PRO A  53     -35.134  66.782  22.761  1.00 52.00              
ATOM    873  O   PRO A  53     -33.307  68.577  24.891  1.00 52.00              
ATOM    874  CG  PRO A  53     -33.876  66.442  21.961  1.00 52.00              
ATOM    877  CD  PRO A  53     -33.519  67.765  21.301  1.00 52.00              
ATOM    880  N   LYS A  54     -35.449  68.425  25.538  1.00 54.50              
ATOM    882  CA  LYS A  54     -35.194  68.451  26.993  1.00 54.50              
ATOM    884  C   LYS A  54     -34.415  67.215  27.497  1.00 54.50              
ATOM    885  CB  LYS A  54     -36.515  68.630  27.764  1.00 54.50              
ATOM    888  O   LYS A  54     -34.595  66.799  28.643  1.00 54.50              
ATOM    889  CG  LYS A  54     -37.227  69.964  27.514  1.00 54.50              
ATOM    892  CD  LYS A  54     -38.530  69.992  28.324  1.00 54.50              
ATOM    895  CE  LYS A  54     -39.252  71.324  28.116  1.00 54.50              
ATOM    898  NZ  LYS A  54     -40.591  71.316  28.755  1.00 54.50              
ATOM    902  N   GLU A  55     -33.606  66.593  26.646  1.00 56.30              
ATOM    904  CA  GLU A  55     -32.605  65.613  27.006  1.00 56.30              
ATOM    906  C   GLU A  55     -31.599  66.231  27.979  1.00 56.30              
ATOM    907  CB  GLU A  55     -31.919  65.042  25.753  1.00 56.30              
ATOM    910  O   GLU A  55     -31.338  67.437  28.016  1.00 56.30              
ATOM    911  CG  GLU A  55     -32.875  64.099  25.003  1.00 56.30              
ATOM    914  CD  GLU A  55     -32.234  63.359  23.818  1.00 56.30              
ATOM    915  OE1 GLU A  55     -32.955  62.510  23.247  1.00 56.30              
ATOM    916  OE2 GLU A  55     -31.051  63.619  23.519  1.00 56.30              
ATOM    917  N   LYS A  56     -31.087  65.386  28.868  1.00 65.70              
ATOM    919  CA  LYS A  56     -30.149  65.805  29.900  1.00 65.70              
ATOM    921  C   LYS A  56     -28.800  66.089  29.237  1.00 65.70              
ATOM    922  CB  LYS A  56     -30.086  64.697  30.961  1.00 65.70              
ATOM    925  O   LYS A  56     -28.117  65.153  28.839  1.00 65.70              
ATOM    926  CG  LYS A  56     -29.074  64.997  32.072  1.00 65.70              
ATOM    929  CD  LYS A  56     -28.952  63.803  33.026  1.00 65.70              
ATOM    932  CE  LYS A  56     -27.623  63.916  33.773  1.00 65.70              
ATOM    935  NZ  LYS A  56     -27.359  62.730  34.620  1.00 65.70              
ATOM    939  N   LEU A  57     -28.394  67.358  29.204  1.00 80.20              
ATOM    941  CA  LEU A  57     -27.031  67.729  28.832  1.00 80.20              
ATOM    943  C   LEU A  57     -26.045  67.176  29.868  1.00 80.20              
ATOM    944  CB  LEU A  57     -26.920  69.256  28.691  1.00 80.20              
ATOM    947  O   LEU A  57     -26.078  67.551  31.044  1.00 80.20              
ATOM    948  CG  LEU A  57     -25.525  69.736  28.242  1.00 80.20              
ATOM    950  CD1 LEU A  57     -25.191  69.268  26.826  1.00 80.20              
ATOM    954  CD2 LEU A  57     -25.462  71.263  28.270  1.00 80.20              
ATOM    958  N   GLU A  58     -25.174  66.277  29.426  1.00 84.50              
ATOM    960  CA  GLU A  58     -24.084  65.738  30.229  1.00 84.50              
ATOM    962  C   GLU A  58     -22.844  66.629  30.030  1.00 84.50              
ATOM    963  CB  GLU A  58     -23.902  64.251  29.876  1.00 84.50              
ATOM    966  O   GLU A  58     -22.292  66.736  28.931  1.00 84.50              
ATOM    967  CG  GLU A  58     -23.220  63.449  30.990  1.00 84.50              
ATOM    970  CD  GLU A  58     -21.806  63.961  31.217  1.00 84.50              
ATOM    971  OE1 GLU A  58     -21.556  64.516  32.304  1.00 84.50              
ATOM    972  OE2 GLU A  58     -21.034  63.963  30.236  1.00 84.50              
ATOM    973  N   LEU A  59     -22.451  67.349  31.083  1.00 91.70              
ATOM    975  CA  LEU A  59     -21.443  68.404  30.979  1.00 91.70              
ATOM    977  C   LEU A  59     -20.016  67.863  30.820  1.00 91.70              
ATOM    978  CB  LEU A  59     -21.546  69.353  32.186  1.00 91.70              
ATOM    981  O   LEU A  59     -19.189  68.542  30.209  1.00 91.70              
ATOM    982  CG  LEU A  59     -22.759  70.300  32.195  1.00 91.70              
ATOM    984  CD1 LEU A  59     -22.722  71.158  33.461  1.00 91.70              
ATOM    988  CD2 LEU A  59     -22.757  71.250  30.993  1.00 91.70              
ATOM    992  N   VAL A  60     -19.708  66.660  31.313  1.00 89.40              
ATOM    994  CA  VAL A  60     -18.386  66.035  31.120  1.00 89.40              
ATOM    996  C   VAL A  60     -18.139  65.770  29.625  1.00 89.40              
ATOM    997  CB  VAL A  60     -18.273  64.738  31.959  1.00 89.40              
ATOM    999  O   VAL A  60     -17.017  65.944  29.132  1.00 89.40              
ATOM   1000  CG1 VAL A  60     -16.901  64.049  31.849  1.00 89.40              
ATOM   1004  CG2 VAL A  60     -18.520  65.008  33.452  1.00 89.40              
ATOM   1008  N   SER A  61     -19.190  65.414  28.888  1.00 87.90              
ATOM   1010  CA  SER A  61     -19.200  65.206  27.440  1.00 87.90              
ATOM   1012  C   SER A  61     -19.182  66.533  26.681  1.00 87.90              
ATOM   1013  CB  SER A  61     -20.428  64.379  27.038  1.00 87.90              
ATOM   1016  O   SER A  61     -18.404  66.683  25.741  1.00 87.90              
ATOM   1017  OG  SER A  61     -20.440  63.159  27.750  1.00 87.90              
ATOM   1019  N   TYR A  62     -19.969  67.523  27.126  1.00 89.80              
ATOM   1021  CA  TYR A  62     -19.980  68.870  26.538  1.00 89.80              
ATOM   1023  C   TYR A  62     -18.589  69.528  26.573  1.00 89.80              
ATOM   1024  CB  TYR A  62     -21.004  69.734  27.284  1.00 89.80              
ATOM   1027  O   TYR A  62     -18.114  70.073  25.575  1.00 89.80              
ATOM   1028  CG  TYR A  62     -21.174  71.116  26.688  1.00 89.80              
ATOM   1029  CD1 TYR A  62     -20.454  72.206  27.213  1.00 89.80              
ATOM   1031  CD2 TYR A  62     -22.025  71.303  25.582  1.00 89.80              
ATOM   1033  CE1 TYR A  62     -20.581  73.482  26.631  1.00 89.80              
ATOM   1035  CE2 TYR A  62     -22.164  72.578  25.006  1.00 89.80              
ATOM   1037  OH  TYR A  62     -21.557  74.886  24.938  1.00 89.80              
ATOM   1039  CZ  TYR A  62     -21.438  73.668  25.523  1.00 89.80              
ATOM   1040  N   PHE A  63     -17.881  69.412  27.702  1.00 91.80              
ATOM   1042  CA  PHE A  63     -16.494  69.854  27.849  1.00 91.80              
ATOM   1044  C   PHE A  63     -15.495  68.761  27.443  1.00 91.80              
ATOM   1045  CB  PHE A  63     -16.265  70.399  29.263  1.00 91.80              
ATOM   1048  O   PHE A  63     -14.597  68.391  28.205  1.00 91.80              
ATOM   1049  CG  PHE A  63     -17.113  71.607  29.593  1.00 91.80              
ATOM   1050  CD1 PHE A  63     -16.956  72.797  28.857  1.00 91.80              
ATOM   1052  CD2 PHE A  63     -18.069  71.537  30.622  1.00 91.80              
ATOM   1054  CE1 PHE A  63     -17.763  73.907  29.142  1.00 91.80              
ATOM   1056  CE2 PHE A  63     -18.869  72.651  30.914  1.00 91.80              
ATOM   1058  CZ  PHE A  63     -18.710  73.830  30.171  1.00 91.80              
ATOM   1060  N   GLY A  64     -15.652  68.235  26.226  1.00 84.00              
ATOM   1062  CA  GLY A  64     -14.849  67.123  25.710  1.00 84.00              
ATOM   1065  C   GLY A  64     -13.361  67.444  25.522  1.00 84.00              
ATOM   1066  O   GLY A  64     -12.523  66.550  25.649  1.00 84.00              
ATOM   1067  N   LYS A  65     -12.992  68.711  25.278  1.00 80.90              
ATOM   1069  CA  LYS A  65     -11.582  69.117  25.153  1.00 80.90              
ATOM   1071  C   LYS A  65     -10.994  69.416  26.526  1.00 80.90              
ATOM   1072  CB  LYS A  65     -11.422  70.313  24.211  1.00 80.90              
ATOM   1075  O   LYS A  65     -11.166  70.515  27.054  1.00 80.90              
ATOM   1076  CG  LYS A  65     -11.860  69.992  22.775  1.00 80.90              
ATOM   1079  CD  LYS A  65     -11.386  71.057  21.781  1.00 80.90              
ATOM   1082  CE  LYS A  65     -11.808  72.453  22.231  1.00 80.90              
ATOM   1085  NZ  LYS A  65     -11.525  73.466  21.197  1.00 80.90              
ATOM   1089  N   ARG A  66     -10.290  68.443  27.099  1.00 83.30              
ATOM   1091  CA  ARG A  66      -9.690  68.526  28.440  1.00 83.30              
ATOM   1093  C   ARG A  66      -8.163  68.481  28.353  1.00 83.30              
ATOM   1094  CB  ARG A  66     -10.233  67.402  29.335  1.00 83.30              
ATOM   1097  O   ARG A  66      -7.642  67.898  27.401  1.00 83.30              
ATOM   1098  CG  ARG A  66     -11.769  67.405  29.390  1.00 83.30              
ATOM   1101  CD  ARG A  66     -12.310  66.261  30.251  1.00 83.30              
ATOM   1104  NE  ARG A  66     -13.533  65.698  29.647  1.00 83.30              
ATOM   1106  NH1 ARG A  66     -12.880  63.491  29.480  1.00 83.30              
ATOM   1109  NH2 ARG A  66     -14.876  64.126  28.719  1.00 83.30              
ATOM   1112  CZ  ARG A  66     -13.750  64.446  29.285  1.00 83.30              
ATOM   1113  N   PRO A  67      -7.430  69.055  29.324  1.00 82.60              
ATOM   1114  CA  PRO A  67      -5.974  68.947  29.348  1.00 82.60              
ATOM   1116  C   PRO A  67      -5.540  67.468  29.415  1.00 82.60              
ATOM   1117  CB  PRO A  67      -5.512  69.733  30.579  1.00 82.60              
ATOM   1120  O   PRO A  67      -5.943  66.776  30.354  1.00 82.60              
ATOM   1121  CG  PRO A  67      -6.671  70.690  30.847  1.00 82.60              
ATOM   1124  CD  PRO A  67      -7.897  69.888  30.422  1.00 82.60              
ATOM   1127  N   PRO A  68      -4.735  66.973  28.456  1.00 73.90              
ATOM   1128  CA  PRO A  68      -4.362  65.558  28.399  1.00 73.90              
ATOM   1130  C   PRO A  68      -3.319  65.177  29.460  1.00 73.90              
ATOM   1131  CB  PRO A  68      -3.826  65.353  26.977  1.00 73.90              
ATOM   1134  O   PRO A  68      -3.262  64.030  29.894  1.00 73.90              
ATOM   1135  CG  PRO A  68      -3.262  66.723  26.599  1.00 73.90              
ATOM   1138  CD  PRO A  68      -4.220  67.688  27.294  1.00 73.90              
ATOM   1141  N   GLY A  69      -2.487  66.136  29.875  1.00 79.90              
ATOM   1143  CA  GLY A  69      -1.444  65.950  30.880  1.00 79.90              
ATOM   1146  C   GLY A  69      -1.859  66.417  32.273  1.00 79.90              
ATOM   1147  O   GLY A  69      -3.042  66.511  32.613  1.00 79.90              
ATOM   1148  N   VAL A  70      -0.859  66.741  33.095  1.00 91.20              
ATOM   1150  CA  VAL A  70      -1.105  67.405  34.377  1.00 91.20              
ATOM   1152  C   VAL A  70      -1.756  68.769  34.157  1.00 91.20              
ATOM   1153  CB  VAL A  70       0.152  67.530  35.257  1.00 91.20              
ATOM   1155  O   VAL A  70      -1.431  69.506  33.224  1.00 91.20              
ATOM   1156  CG1 VAL A  70       0.640  66.144  35.694  1.00 91.20              
ATOM   1160  CG2 VAL A  70       1.306  68.278  34.578  1.00 91.20              
ATOM   1164  N   LEU A  71      -2.694  69.095  35.037  1.00 94.90              
ATOM   1166  CA  LEU A  71      -3.292  70.417  35.099  1.00 94.90              
ATOM   1168  C   LEU A  71      -2.224  71.465  35.444  1.00 94.90              
ATOM   1169  CB  LEU A  71      -4.414  70.397  36.144  1.00 94.90              
ATOM   1172  O   LEU A  71      -1.246  71.173  36.136  1.00 94.90              
ATOM   1173  CG  LEU A  71      -5.625  69.500  35.825  1.00 94.90              
ATOM   1175  CD1 LEU A  71      -6.653  69.624  36.945  1.00 94.90              
ATOM   1179  CD2 LEU A  71      -6.302  69.852  34.505  1.00 94.90              
ATOM   1183  N   HIS A  72      -2.420  72.697  34.988  1.00 97.10              
ATOM   1185  CA  HIS A  72      -1.501  73.798  35.248  1.00 97.10              
ATOM   1187  C   HIS A  72      -2.246  75.129  35.389  1.00 97.10              
ATOM   1188  CB  HIS A  72      -0.430  73.852  34.144  1.00 97.10              
ATOM   1191  O   HIS A  72      -3.357  75.286  34.882  1.00 97.10              
ATOM   1192  CG  HIS A  72      -0.993  74.058  32.761  1.00 97.10              
ATOM   1193  CD2 HIS A  72      -1.276  75.256  32.165  1.00 97.10              
ATOM   1195  ND1 HIS A  72      -1.338  73.069  31.869  1.00 97.10              
ATOM   1197  CE1 HIS A  72      -1.806  73.662  30.757  1.00 97.10              
ATOM   1199  NE2 HIS A  72      -1.801  74.995  30.895  1.00 97.10              
ATOM   1200  N   CYS A  73      -1.614  76.081  36.074  1.00 97.70              
ATOM   1202  CA  CYS A  73      -2.015  77.484  36.129  1.00 97.70              
ATOM   1204  C   CYS A  73      -0.957  78.317  35.397  1.00 97.70              
ATOM   1205  CB  CYS A  73      -2.186  77.893  37.599  1.00 97.70              
ATOM   1208  O   CYS A  73       0.174  78.441  35.871  1.00 97.70              
ATOM   1209  SG  CYS A  73      -2.612  79.655  37.729  1.00 97.70              
ATOM   1211  N   THR A  74      -1.300  78.841  34.221  1.00 94.20              
ATOM   1213  CA  THR A  74      -0.381  79.615  33.373  1.00 94.20              
ATOM   1215  C   THR A  74      -0.171  81.016  33.932  1.00 94.20              
ATOM   1216  CB  THR A  74      -0.909  79.705  31.933  1.00 94.20              
ATOM   1218  O   THR A  74      -1.141  81.703  34.245  1.00 94.20              
ATOM   1219  CG2 THR A  74       0.039  80.429  30.978  1.00 94.20              
ATOM   1223  OG1 THR A  74      -1.060  78.398  31.446  1.00 94.20              
ATOM   1225  N   THR A  75       1.082  81.471  33.988  1.00 94.80              
ATOM   1227  CA  THR A  75       1.418  82.870  34.284  1.00 94.80              
ATOM   1229  C   THR A  75       1.539  83.673  32.995  1.00 94.80              
ATOM   1230  CB  THR A  75       2.691  82.999  35.132  1.00 94.80              
ATOM   1232  O   THR A  75       0.667  84.483  32.687  1.00 94.80              
ATOM   1233  CG2 THR A  75       2.470  82.481  36.542  1.00 94.80              
ATOM   1237  OG1 THR A  75       3.768  82.284  34.570  1.00 94.80              
ATOM   1239  N   LYS A  76       2.590  83.421  32.206  1.00 90.60              
ATOM   1241  CA  LYS A  76       2.898  84.140  30.965  1.00 90.60              
ATOM   1243  C   LYS A  76       2.936  83.170  29.790  1.00 90.60              
ATOM   1244  CB  LYS A  76       4.224  84.909  31.124  1.00 90.60              
ATOM   1247  O   LYS A  76       3.819  82.316  29.710  1.00 90.60              
ATOM   1248  CG  LYS A  76       4.637  85.721  29.880  1.00 90.60              
ATOM   1251  CD  LYS A  76       3.777  86.958  29.578  1.00 90.60              
ATOM   1254  CE  LYS A  76       4.279  87.580  28.268  1.00 90.60              
ATOM   1257  NZ  LYS A  76       3.612  88.860  27.935  1.00 90.60              
ATOM   1261  N   PHE A  77       2.013  83.355  28.848  1.00 85.20              
ATOM   1263  CA  PHE A  77       2.139  82.768  27.518  1.00 85.20              
ATOM   1265  C   PHE A  77       3.235  83.516  26.758  1.00 85.20              
ATOM   1266  CB  PHE A  77       0.791  82.792  26.791  1.00 85.20              
ATOM   1269  O   PHE A  77       3.177  84.739  26.625  1.00 85.20              
ATOM   1270  CG  PHE A  77       0.810  82.041  25.475  1.00 85.20              
ATOM   1271  CD1 PHE A  77       0.841  82.742  24.255  1.00 85.20              
ATOM   1273  CD2 PHE A  77       0.789  80.632  25.465  1.00 85.20              
ATOM   1275  CE1 PHE A  77       0.839  82.037  23.039  1.00 85.20              
ATOM   1277  CE2 PHE A  77       0.829  79.929  24.249  1.00 85.20              
ATOM   1279  CZ  PHE A  77       0.864  80.633  23.034  1.00 85.20              
ATOM   1281  N   CYS A  78       4.260  82.783  26.342  1.00 84.50              
ATOM   1283  CA  CYS A  78       5.467  83.332  25.742  1.00 84.50              
ATOM   1285  C   CYS A  78       5.569  83.023  24.252  1.00 84.50              
ATOM   1286  CB  CYS A  78       6.684  82.788  26.497  1.00 84.50              
ATOM   1289  O   CYS A  78       6.345  83.692  23.593  1.00 84.50              
ATOM   1290  SG  CYS A  78       6.820  83.551  28.132  1.00 84.50              
ATOM   1292  N   ASP A  79       4.833  82.043  23.717  1.00 77.90              
ATOM   1294  CA  ASP A  79       4.880  81.617  22.306  1.00 77.90              
ATOM   1296  C   ASP A  79       6.295  81.511  21.717  1.00 77.90              
ATOM   1297  CB  ASP A  79       3.968  82.476  21.415  1.00 77.90              
ATOM   1300  O   ASP A  79       6.512  81.839  20.553  1.00 77.90              
ATOM   1301  CG  ASP A  79       3.623  81.777  20.088  1.00 77.90              
ATOM   1302  OD1 ASP A  79       3.576  80.524  20.073  1.00 77.90              
ATOM   1303  OD2 ASP A  79       3.376  82.505  19.100  1.00 77.90              
ATOM   1304  N   TYR A  80       7.294  81.183  22.544  1.00 73.90              
ATOM   1306  CA  TYR A  80       8.726  81.314  22.242  1.00 73.90              
ATOM   1308  C   TYR A  80       9.215  82.755  21.913  1.00 73.90              
ATOM   1309  CB  TYR A  80       9.101  80.301  21.139  1.00 73.90              
ATOM   1312  O   TYR A  80      10.404  83.030  22.057  1.00 73.90              
ATOM   1313  CG  TYR A  80       8.441  78.932  21.268  1.00 73.90              
ATOM   1314  CD1 TYR A  80       8.976  77.978  22.147  1.00 73.90              
ATOM   1316  CD2 TYR A  80       7.278  78.614  20.537  1.00 73.90              
ATOM   1318  CE1 TYR A  80       8.356  76.733  22.339  1.00 73.90              
ATOM   1320  CE2 TYR A  80       6.662  77.359  20.700  1.00 73.90              
ATOM   1322  OH  TYR A  80       6.582  75.230  21.795  1.00 73.90              
ATOM   1324  CZ  TYR A  80       7.194  76.423  21.612  1.00 73.90              
ATOM   1325  N   LYS A  81       8.329  83.667  21.473  1.00 76.10              
ATOM   1327  CA  LYS A  81       8.610  84.988  20.866  1.00 76.10              
ATOM   1329  C   LYS A  81       7.489  86.042  21.040  1.00 76.10              
ATOM   1330  CB  LYS A  81       8.960  84.786  19.372  1.00 76.10              
ATOM   1333  O   LYS A  81       7.464  87.039  20.322  1.00 76.10              
ATOM   1334  CG  LYS A  81       7.934  83.908  18.636  1.00 76.10              
ATOM   1337  CD  LYS A  81       8.145  83.853  17.126  1.00 76.10              
ATOM   1340  CE  LYS A  81       7.162  82.809  16.584  1.00 76.10              
ATOM   1343  NZ  LYS A  81       7.309  82.619  15.123  1.00 76.10              
ATOM   1347  N   ALA A  82       6.537  85.838  21.948  1.00 72.70              
ATOM   1349  CA  ALA A  82       5.457  86.783  22.242  1.00 72.70              
ATOM   1351  C   ALA A  82       5.982  88.075  22.891  1.00 72.70              
ATOM   1352  CB  ALA A  82       4.397  86.117  23.132  1.00 72.70              
ATOM   1356  O   ALA A  82       7.012  88.084  23.568  1.00 72.70              
ATOM   1357  N   ALA A  83       5.240  89.173  22.732  1.00 73.30              
ATOM   1359  CA  ALA A  83       5.587  90.452  23.346  1.00 73.30              
ATOM   1361  C   ALA A  83       5.679  90.334  24.881  1.00 73.30              
ATOM   1362  CB  ALA A  83       4.563  91.507  22.914  1.00 73.30              
ATOM   1366  O   ALA A  83       4.824  89.712  25.522  1.00 73.30              
ATOM   1367  N   GLY A  84       6.734  90.910  25.465  1.00 81.30              
ATOM   1369  CA  GLY A  84       6.988  90.866  26.906  1.00 81.30              
ATOM   1372  C   GLY A  84       7.508  89.522  27.434  1.00 81.30              
ATOM   1373  O   GLY A  84       7.752  89.377  28.634  1.00 81.30              
ATOM   1374  N   ALA A  85       7.650  88.503  26.574  1.00 85.40              
ATOM   1376  CA  ALA A  85       8.113  87.181  26.983  1.00 85.40              
ATOM   1378  C   ALA A  85       9.568  87.207  27.473  1.00 85.40              
ATOM   1379  CB  ALA A  85       7.934  86.207  25.814  1.00 85.40              
ATOM   1383  O   ALA A  85       9.870  86.618  28.512  1.00 85.40              
ATOM   1384  N   GLU A  86      10.459  87.907  26.760  1.00 89.10              
ATOM   1386  CA  GLU A  86      11.869  88.032  27.153  1.00 89.10              
ATOM   1388  C   GLU A  86      12.011  88.804  28.461  1.00 89.10              
ATOM   1389  CB  GLU A  86      12.716  88.689  26.047  1.00 89.10              
ATOM   1392  O   GLU A  86      12.710  88.352  29.366  1.00 89.10              
ATOM   1393  CG  GLU A  86      12.908  87.798  24.806  1.00 89.10              
ATOM   1396  CD  GLU A  86      14.053  88.255  23.879  1.00 89.10              
ATOM   1397  OE1 GLU A  86      14.250  87.644  22.802  1.00 89.10              
ATOM   1398  OE2 GLU A  86      14.920  89.068  24.280  1.00 89.10              
ATOM   1399  N   GLU A  87      11.301  89.921  28.599  1.00 89.20              
ATOM   1401  CA  GLU A  87      11.295  90.745  29.800  1.00 89.20              
ATOM   1403  C   GLU A  87      10.789  89.950  31.006  1.00 89.20              
ATOM   1404  CB  GLU A  87      10.425  91.998  29.596  1.00 89.20              
ATOM   1407  O   GLU A  87      11.411  90.000  32.065  1.00 89.20              
ATOM   1408  CG  GLU A  87      10.946  92.970  28.523  1.00 89.20              
ATOM   1411  CD  GLU A  87      10.659  92.570  27.062  1.00 89.20              
ATOM   1412  OE1 GLU A  87      11.111  93.321  26.173  1.00 89.20              
ATOM   1413  OE2 GLU A  87       9.996  91.532  26.822  1.00 89.20              
ATOM   1414  N   TYR A  88       9.711  89.170  30.843  1.00 90.60              
ATOM   1416  CA  TYR A  88       9.193  88.279  31.883  1.00 90.60              
ATOM   1418  C   TYR A  88      10.206  87.198  32.274  1.00 90.60              
ATOM   1419  CB  TYR A  88       7.863  87.660  31.430  1.00 90.60              
ATOM   1422  O   TYR A  88      10.536  87.050  33.451  1.00 90.60              
ATOM   1423  CG  TYR A  88       7.274  86.712  32.458  1.00 90.60              
ATOM   1424  CD1 TYR A  88       7.537  85.331  32.376  1.00 90.60              
ATOM   1426  CD2 TYR A  88       6.511  87.221  33.523  1.00 90.60              
ATOM   1428  CE1 TYR A  88       7.034  84.460  33.360  1.00 90.60              
ATOM   1430  CE2 TYR A  88       5.997  86.352  34.504  1.00 90.60              
ATOM   1432  OH  TYR A  88       5.763  84.114  35.355  1.00 90.60              
ATOM   1434  CZ  TYR A  88       6.258  84.966  34.421  1.00 90.60              
ATOM   1435  N   ALA A  89      10.747  86.467  31.298  1.00 92.80              
ATOM   1437  CA  ALA A  89      11.686  85.376  31.549  1.00 92.80              
ATOM   1439  C   ALA A  89      13.015  85.855  32.158  1.00 92.80              
ATOM   1440  CB  ALA A  89      11.920  84.653  30.226  1.00 92.80              
ATOM   1444  O   ALA A  89      13.690  85.108  32.874  1.00 92.80              
ATOM   1445  N   GLN A  90      13.409  87.103  31.893  1.00 91.40              
ATOM   1447  CA  GLN A  90      14.637  87.678  32.427  1.00 91.40              
ATOM   1449  C   GLN A  90      14.528  88.121  33.890  1.00 91.40              
ATOM   1450  CB  GLN A  90      15.123  88.818  31.529  1.00 91.40              
ATOM   1453  O   GLN A  90      15.582  88.254  34.526  1.00 91.40              
ATOM   1454  CG  GLN A  90      15.744  88.278  30.229  1.00 91.40              
ATOM   1457  CD  GLN A  90      16.164  89.398  29.286  1.00 91.40              
ATOM   1458  NE2 GLN A  90      16.304  89.127  28.008  1.00 91.40              
ATOM   1461  OE1 GLN A  90      16.427  90.518  29.687  1.00 91.40              
ATOM   1462  N   GLN A  91      13.313  88.291  34.432  1.00 89.60              
ATOM   1464  CA  GLN A  91      13.098  88.717  35.816  1.00 89.60              
ATOM   1466  C   GLN A  91      13.774  87.770  36.808  1.00 89.60              
ATOM   1467  CB  GLN A  91      11.604  88.820  36.168  1.00 89.60              
ATOM   1470  O   GLN A  91      13.673  86.544  36.716  1.00 89.60              
ATOM   1471  CG  GLN A  91      10.840  89.827  35.303  1.00 89.60              
ATOM   1474  CD  GLN A  91       9.378  89.979  35.703  1.00 89.60              
ATOM   1475  NE2 GLN A  91       8.502  90.306  34.780  1.00 89.60              
ATOM   1478  OE1 GLN A  91       9.001  89.841  36.853  1.00 89.60              
ATOM   1479  N   GLU A  92      14.427  88.348  37.817  1.00 85.20              
ATOM   1481  CA  GLU A  92      15.123  87.570  38.845  1.00 85.20              
ATOM   1483  C   GLU A  92      14.160  86.633  39.584  1.00 85.20              
ATOM   1484  CB  GLU A  92      15.809  88.519  39.834  1.00 85.20              
ATOM   1487  O   GLU A  92      14.498  85.481  39.842  1.00 85.20              
ATOM   1488  CG  GLU A  92      16.868  87.780  40.668  1.00 85.20              
ATOM   1491  CD  GLU A  92      17.214  88.534  41.955  1.00 85.20              
ATOM   1492  OE1 GLU A  92      17.322  87.842  42.999  1.00 85.20              
ATOM   1493  OE2 GLU A  92      17.269  89.779  41.909  1.00 85.20              
ATOM   1494  N   VAL A  93      12.933  87.085  39.871  1.00 87.80              
ATOM   1496  CA  VAL A  93      11.933  86.265  40.565  1.00 87.80              
ATOM   1498  C   VAL A  93      11.502  85.045  39.750  1.00 87.80              
ATOM   1499  CB  VAL A  93      10.734  87.114  41.023  1.00 87.80              
ATOM   1501  O   VAL A  93      11.352  83.972  40.335  1.00 87.80              
ATOM   1502  CG1 VAL A  93       9.896  87.664  39.864  1.00 87.80              
ATOM   1506  CG2 VAL A  93       9.849  86.312  41.982  1.00 87.80              
ATOM   1510  N   VAL A  94      11.386  85.165  38.422  1.00 91.00              
ATOM   1512  CA  VAL A  94      11.051  84.051  37.519  1.00 91.00              
ATOM   1514  C   VAL A  94      12.186  83.033  37.507  1.00 91.00              
ATOM   1515  CB  VAL A  94      10.711  84.565  36.102  1.00 91.00              
ATOM   1517  O   VAL A  94      11.958  81.860  37.807  1.00 91.00              
ATOM   1518  CG1 VAL A  94      10.524  83.432  35.084  1.00 91.00              
ATOM   1522  CG2 VAL A  94       9.405  85.369  36.150  1.00 91.00              
ATOM   1526  N   LYS A  95      13.427  83.483  37.284  1.00 89.10              
ATOM   1528  CA  LYS A  95      14.623  82.620  37.313  1.00 89.10              
ATOM   1530  C   LYS A  95      14.801  81.928  38.665  1.00 89.10              
ATOM   1531  CB  LYS A  95      15.866  83.456  36.985  1.00 89.10              
ATOM   1534  O   LYS A  95      15.021  80.724  38.728  1.00 89.10              
ATOM   1535  CG  LYS A  95      15.889  83.899  35.518  1.00 89.10              
ATOM   1538  CD  LYS A  95      17.026  84.898  35.290  1.00 89.10              
ATOM   1541  CE  LYS A  95      17.087  85.272  33.810  1.00 89.10              
ATOM   1544  NZ  LYS A  95      17.818  86.547  33.613  1.00 89.10              
ATOM   1548  N   ARG A  96      14.651  82.675  39.762  1.00 85.80              
ATOM   1550  CA  ARG A  96      14.802  82.175  41.138  1.00 85.80              
ATOM   1552  C   ARG A  96      13.675  81.232  41.555  1.00 85.80              
ATOM   1553  CB  ARG A  96      14.906  83.389  42.073  1.00 85.80              
ATOM   1556  O   ARG A  96      13.859  80.478  42.512  1.00 85.80              
ATOM   1557  CG  ARG A  96      15.223  83.031  43.532  1.00 85.80              
ATOM   1560  CD  ARG A  96      15.460  84.292  44.367  1.00 85.80              
ATOM   1563  NE  ARG A  96      14.223  85.082  44.533  1.00 85.80              
ATOM   1565  NH1 ARG A  96      15.205  87.170  44.742  1.00 85.80              
ATOM   1568  NH2 ARG A  96      13.001  86.946  44.962  1.00 85.80              
ATOM   1571  CZ  ARG A  96      14.161  86.386  44.744  1.00 85.80              
ATOM   1572  N   SER A  97      12.516  81.299  40.908  1.00 88.70              
ATOM   1574  CA  SER A  97      11.369  80.431  41.198  1.00 88.70              
ATOM   1576  C   SER A  97      11.294  79.210  40.292  1.00 88.70              
ATOM   1577  CB  SER A  97      10.061  81.212  41.149  1.00 88.70              
ATOM   1580  O   SER A  97      10.528  78.296  40.589  1.00 88.70              
ATOM   1581  OG  SER A  97      10.141  82.293  42.060  1.00 88.70              
ATOM   1583  N   TYR A  98      12.085  79.165  39.219  1.00 90.10              
ATOM   1585  CA  TYR A  98      12.106  78.045  38.287  1.00 90.10              
ATOM   1587  C   TYR A  98      12.469  76.734  39.003  1.00 90.10              
ATOM   1588  CB  TYR A  98      13.068  78.366  37.139  1.00 90.10              
ATOM   1591  O   TYR A  98      13.458  76.659  39.731  1.00 90.10              
ATOM   1592  CG  TYR A  98      12.755  77.591  35.880  1.00 90.10              
ATOM   1593  CD1 TYR A  98      13.375  76.352  35.629  1.00 90.10              
ATOM   1595  CD2 TYR A  98      11.819  78.111  34.965  1.00 90.10              
ATOM   1597  CE1 TYR A  98      13.061  75.630  34.459  1.00 90.10              
ATOM   1599  CE2 TYR A  98      11.517  77.401  33.790  1.00 90.10              
ATOM   1601  OH  TYR A  98      11.802  75.473  32.411  1.00 90.10              
ATOM   1603  CZ  TYR A  98      12.129  76.157  33.538  1.00 90.10              
ATOM   1604  N   GLY A  99      11.632  75.709  38.843  1.00 89.70              
ATOM   1606  CA  GLY A  99      11.742  74.417  39.523  1.00 89.70              
ATOM   1609  C   GLY A  99      11.269  74.400  40.984  1.00 89.70              
ATOM   1610  O   GLY A  99      11.285  73.337  41.605  1.00 89.70              
ATOM   1611  N   LYS A 100      10.826  75.528  41.560  1.00 87.10              
ATOM   1613  CA  LYS A 100      10.358  75.571  42.957  1.00 87.10              
ATOM   1615  C   LYS A 100       8.919  75.094  43.103  1.00 87.10              
ATOM   1616  CB  LYS A 100      10.540  76.956  43.589  1.00 87.10              
ATOM   1619  O   LYS A 100       8.080  75.298  42.225  1.00 87.10              
ATOM   1620  CG  LYS A 100      12.024  77.296  43.747  1.00 87.10              
ATOM   1623  CD  LYS A 100      12.206  78.518  44.648  1.00 87.10              
ATOM   1626  CE  LYS A 100      13.701  78.716  44.887  1.00 87.10              
ATOM   1629  NZ  LYS A 100      13.987  80.099  45.315  1.00 87.10              
ATOM   1633  N   ALA A 101       8.639  74.488  44.254  1.00 89.00              
ATOM   1635  CA  ALA A 101       7.301  74.059  44.634  1.00 89.00              
ATOM   1637  C   ALA A 101       6.490  75.203  45.255  1.00 89.00              
ATOM   1638  CB  ALA A 101       7.401  72.851  45.573  1.00 89.00              
ATOM   1642  O   ALA A 101       7.007  75.967  46.067  1.00 89.00              
ATOM   1643  N   PHE A 102       5.208  75.251  44.909  1.00 88.30              
ATOM   1645  CA  PHE A 102       4.207  76.182  45.421  1.00 88.30              
ATOM   1647  C   PHE A 102       2.944  75.412  45.834  1.00 88.30              
ATOM   1648  CB  PHE A 102       3.902  77.243  44.351  1.00 88.30              
ATOM   1651  O   PHE A 102       2.737  74.262  45.421  1.00 88.30              
ATOM   1652  CG  PHE A 102       5.049  78.204  44.089  1.00 88.30              
ATOM   1653  CD1 PHE A 102       5.060  79.467  44.710  1.00 88.30              
ATOM   1655  CD2 PHE A 102       6.102  77.847  43.225  1.00 88.30              
ATOM   1657  CE1 PHE A 102       6.115  80.363  44.470  1.00 88.30              
ATOM   1659  CE2 PHE A 102       7.162  78.740  42.992  1.00 88.30              
ATOM   1661  CZ  PHE A 102       7.171  79.999  43.616  1.00 88.30              
ATOM   1663  N   LYS A 103       2.105  76.043  46.659  1.00 87.40              
ATOM   1665  CA  LYS A 103       0.757  75.568  46.994  1.00 87.40              
ATOM   1667  C   LYS A 103      -0.233  76.620  46.521  1.00 87.40              
ATOM   1668  CB  LYS A 103       0.588  75.351  48.504  1.00 87.40              
ATOM   1671  O   LYS A 103      -0.269  77.702  47.086  1.00 87.40              
ATOM   1672  CG  LYS A 103       1.294  74.098  49.036  1.00 87.40              
ATOM   1675  CD  LYS A 103       0.936  73.922  50.518  1.00 87.40              
ATOM   1678  CE  LYS A 103       1.619  72.691  51.125  1.00 87.40              
ATOM   1681  NZ  LYS A 103       1.224  72.503  52.545  1.00 87.40              
ATOM   1685  N   LEU A 104      -1.009  76.287  45.495  1.00 93.20              
ATOM   1687  CA  LEU A 104      -2.040  77.177  44.979  1.00 93.20              
ATOM   1689  C   LEU A 104      -3.360  76.913  45.703  1.00 93.20              
ATOM   1690  CB  LEU A 104      -2.226  76.984  43.467  1.00 93.20              
ATOM   1693  O   LEU A 104      -3.764  75.756  45.846  1.00 93.20              
ATOM   1694  CG  LEU A 104      -0.962  77.062  42.603  1.00 93.20              
ATOM   1696  CD1 LEU A 104      -1.365  76.796  41.154  1.00 93.20              
ATOM   1700  CD2 LEU A 104      -0.286  78.427  42.683  1.00 93.20              
ATOM   1704  N   SER A 105      -4.073  77.981  46.045  1.00 92.00              
ATOM   1706  CA  SER A 105      -5.411  77.897  46.626  1.00 92.00              
ATOM   1708  C   SER A 105      -6.493  78.043  45.557  1.00 92.00              
ATOM   1709  CB  SER A 105      -5.610  78.992  47.674  1.00 92.00              
ATOM   1712  O   SER A 105      -6.604  79.083  44.907  1.00 92.00              
ATOM   1713  OG  SER A 105      -4.669  78.945  48.719  1.00 92.00              
ATOM   1715  N   ILE A 106      -7.362  77.044  45.419  1.00 96.00              
ATOM   1717  CA  ILE A 106      -8.574  77.116  44.596  1.00 96.00              
ATOM   1719  C   ILE A 106      -9.746  77.594  45.453  1.00 96.00              
ATOM   1720  CB  ILE A 106      -8.880  75.757  43.935  1.00 96.00              
ATOM   1722  O   ILE A 106     -10.084  76.950  46.449  1.00 96.00              
ATOM   1723  CG1 ILE A 106      -7.700  75.163  43.136  1.00 96.00              
ATOM   1726  CG2 ILE A 106     -10.145  75.841  43.063  1.00 96.00              
ATOM   1730  CD1 ILE A 106      -7.163  76.065  42.022  1.00 96.00              
ATOM   1734  N   SER A 107     -10.389  78.701  45.074  1.00 95.40              
ATOM   1736  CA  SER A 107     -11.538  79.266  45.808  1.00 95.40              
ATOM   1738  C   SER A 107     -12.898  78.887  45.237  1.00 95.40              
ATOM   1739  CB  SER A 107     -11.441  80.792  45.857  1.00 95.40              
ATOM   1742  O   SER A 107     -13.881  78.845  45.975  1.00 95.40              
ATOM   1743  OG  SER A 107     -11.346  81.337  44.555  1.00 95.40              
ATOM   1745  N   ALA A 108     -12.970  78.630  43.935  1.00 97.90              
ATOM   1747  CA  ALA A 108     -14.216  78.334  43.248  1.00 97.90              
ATOM   1749  C   ALA A 108     -13.978  77.437  42.033  1.00 97.90              
ATOM   1750  CB  ALA A 108     -14.898  79.650  42.847  1.00 97.90              
ATOM   1754  O   ALA A 108     -12.900  77.455  41.434  1.00 97.90              
ATOM   1755  N   LEU A 109     -15.010  76.693  41.647  1.00 98.40              
ATOM   1757  CA  LEU A 109     -15.121  76.077  40.326  1.00 98.40              
ATOM   1759  C   LEU A 109     -16.174  76.843  39.528  1.00 98.40              
ATOM   1760  CB  LEU A 109     -15.472  74.585  40.444  1.00 98.40              
ATOM   1763  O   LEU A 109     -17.145  77.336  40.102  1.00 98.40              
ATOM   1764  CG  LEU A 109     -14.490  73.745  41.281  1.00 98.40              
ATOM   1766  CD1 LEU A 109     -14.966  72.295  41.331  1.00 98.40              
ATOM   1770  CD2 LEU A 109     -13.073  73.767  40.709  1.00 98.40              
ATOM   1774  N   PHE A 110     -16.001  76.960  38.219  1.00 98.50              
ATOM   1776  CA  PHE A 110     -16.933  77.696  37.375  1.00 98.50              
ATOM   1778  C   PHE A 110     -17.150  77.018  36.028  1.00 98.50              
ATOM   1779  CB  PHE A 110     -16.473  79.149  37.211  1.00 98.50              
ATOM   1782  O   PHE A 110     -16.301  76.275  35.534  1.00 98.50              
ATOM   1783  CG  PHE A 110     -15.174  79.314  36.448  1.00 98.50              
ATOM   1784  CD1 PHE A 110     -13.947  79.314  37.138  1.00 98.50              
ATOM   1786  CD2 PHE A 110     -15.191  79.472  35.049  1.00 98.50              
ATOM   1788  CE1 PHE A 110     -12.744  79.487  36.435  1.00 98.50              
ATOM   1790  CE2 PHE A 110     -13.989  79.645  34.344  1.00 98.50              
ATOM   1792  CZ  PHE A 110     -12.769  79.664  35.042  1.00 98.50              
ATOM   1794  N   VAL A 111     -18.314  77.298  35.451  1.00 98.10              
ATOM   1796  CA  VAL A 111     -18.776  76.788  34.162  1.00 98.10              
ATOM   1798  C   VAL A 111     -19.415  77.935  33.387  1.00 98.10              
ATOM   1799  CB  VAL A 111     -19.758  75.616  34.379  1.00 98.10              
ATOM   1801  O   VAL A 111     -20.214  78.694  33.931  1.00 98.10              
ATOM   1802  CG1 VAL A 111     -20.670  75.340  33.184  1.00 98.10              
ATOM   1806  CG2 VAL A 111     -18.996  74.325  34.681  1.00 98.10              
ATOM   1810  N   THR A 112     -19.089  78.047  32.108  1.00 96.50              
ATOM   1812  CA  THR A 112     -19.750  78.913  31.124  1.00 96.50              
ATOM   1814  C   THR A 112     -20.153  78.060  29.920  1.00 96.50              
ATOM   1815  CB  THR A 112     -18.830  80.064  30.673  1.00 96.50              
ATOM   1817  O   THR A 112     -19.687  76.928  29.803  1.00 96.50              
ATOM   1818  CG2 THR A 112     -18.074  80.716  31.828  1.00 96.50              
ATOM   1822  OG1 THR A 112     -17.912  79.590  29.712  1.00 96.50              
ATOM   1824  N   PRO A 113     -20.928  78.578  28.951  1.00 91.30              
ATOM   1825  CA  PRO A 113     -21.159  77.860  27.696  1.00 91.30              
ATOM   1827  C   PRO A 113     -19.874  77.495  26.934  1.00 91.30              
ATOM   1828  CB  PRO A 113     -22.034  78.799  26.864  1.00 91.30              
ATOM   1831  O   PRO A 113     -19.907  76.651  26.045  1.00 91.30              
ATOM   1832  CG  PRO A 113     -22.785  79.603  27.924  1.00 91.30              
ATOM   1835  CD  PRO A 113     -21.704  79.808  28.981  1.00 91.30              
ATOM   1838  N   LYS A 114     -18.738  78.133  27.245  1.00 90.30              
ATOM   1840  CA  LYS A 114     -17.471  77.953  26.533  1.00 90.30              
ATOM   1842  C   LYS A 114     -16.464  77.098  27.300  1.00 90.30              
ATOM   1843  CB  LYS A 114     -16.887  79.334  26.206  1.00 90.30              
ATOM   1846  O   LYS A 114     -15.766  76.293  26.680  1.00 90.30              
ATOM   1847  CG  LYS A 114     -17.745  80.132  25.215  1.00 90.30              
ATOM   1850  CD  LYS A 114     -17.020  81.436  24.867  1.00 90.30              
ATOM   1853  CE  LYS A 114     -17.848  82.294  23.912  1.00 90.30              
ATOM   1856  NZ  LYS A 114     -17.121  83.546  23.591  1.00 90.30              
ATOM   1860  N   THR A 115     -16.358  77.268  28.619  1.00 96.00              
ATOM   1862  CA  THR A 115     -15.294  76.646  29.419  1.00 96.00              
ATOM   1864  C   THR A 115     -15.751  76.192  30.801  1.00 96.00              
ATOM   1865  CB  THR A 115     -14.069  77.567  29.563  1.00 96.00              
ATOM   1867  O   THR A 115     -16.699  76.721  31.375  1.00 96.00              
ATOM   1868  CG2 THR A 115     -13.524  78.073  28.229  1.00 96.00              
ATOM   1872  OG1 THR A 115     -14.313  78.690  30.374  1.00 96.00              
ATOM   1874  N   ALA A 116     -15.023  75.221  31.347  1.00 98.30              
ATOM   1876  CA  ALA A 116     -15.045  74.853  32.753  1.00 98.30              
ATOM   1878  C   ALA A 116     -13.648  75.067  33.347  1.00 98.30              
ATOM   1879  CB  ALA A 116     -15.519  73.403  32.889  1.00 98.30              
ATOM   1883  O   ALA A 116     -12.637  74.700  32.735  1.00 98.30              
ATOM   1884  N   GLY A 117     -13.576  75.642  34.544  1.00 98.50              
ATOM   1886  CA  GLY A 117     -12.305  75.983  35.174  1.00 98.50              
ATOM   1889  C   GLY A 117     -12.374  76.077  36.692  1.00 98.50              
ATOM   1890  O   GLY A 117     -13.441  76.022  37.302  1.00 98.50              
ATOM   1891  N   ALA A 118     -11.202  76.217  37.296  1.00 98.60              
ATOM   1893  CA  ALA A 118     -11.020  76.458  38.719  1.00 98.60              
ATOM   1895  C   ALA A 118     -10.360  77.826  38.923  1.00 98.60              
ATOM   1896  CB  ALA A 118     -10.181  75.313  39.289  1.00 98.60              
ATOM   1900  O   ALA A 118      -9.341  78.114  38.294  1.00 98.60              
ATOM   1901  N   GLN A 119     -10.930  78.664  39.786  1.00 97.90              
ATOM   1903  CA  GLN A 119     -10.362  79.962  40.144  1.00 97.90              
ATOM   1905  C   GLN A 119      -9.204  79.765  41.121  1.00 97.90              
ATOM   1906  CB  GLN A 119     -11.449  80.846  40.770  1.00 97.90              
ATOM   1909  O   GLN A 119      -9.402  79.209  42.203  1.00 97.90              
ATOM   1910  CG  GLN A 119     -10.896  82.223  41.180  1.00 97.90              
ATOM   1913  CD  GLN A 119     -11.900  83.074  41.944  1.00 97.90              
ATOM   1914  NE2 GLN A 119     -11.571  84.318  42.206  1.00 97.90              
ATOM   1917  OE1 GLN A 119     -12.962  82.639  42.362  1.00 97.90              
ATOM   1918  N   VAL A 120      -8.025  80.275  40.766  1.00 97.30              
ATOM   1920  CA  VAL A 120      -6.846  80.276  41.636  1.00 97.30              
ATOM   1922  C   VAL A 120      -6.746  81.632  42.331  1.00 97.30              
ATOM   1923  CB  VAL A 120      -5.568  79.965  40.834  1.00 97.30              
ATOM   1925  O   VAL A 120      -6.820  82.675  41.684  1.00 97.30              
ATOM   1926  CG1 VAL A 120      -4.332  79.986  41.737  1.00 97.30              
ATOM   1930  CG2 VAL A 120      -5.610  78.594  40.144  1.00 97.30              
ATOM   1934  N   VAL A 121      -6.549  81.629  43.647  1.00 94.20              
ATOM   1936  CA  VAL A 121      -6.227  82.827  44.429  1.00 94.20              
ATOM   1938  C   VAL A 121      -4.749  82.775  44.778  1.00 94.20              
ATOM   1939  CB  VAL A 121      -7.103  82.941  45.688  1.00 94.20              
ATOM   1941  O   VAL A 121      -4.333  81.919  45.553  1.00 94.20              
ATOM   1942  CG1 VAL A 121      -6.778  84.214  46.482  1.00 94.20              
ATOM   1946  CG2 VAL A 121      -8.588  82.998  45.312  1.00 94.20              
ATOM   1950  N   LEU A 122      -3.972  83.679  44.185  1.00 90.60              
ATOM   1952  CA  LEU A 122      -2.525  83.754  44.372  1.00 90.60              
ATOM   1954  C   LEU A 122      -2.168  84.506  45.658  1.00 90.60              
ATOM   1955  CB  LEU A 122      -1.876  84.421  43.144  1.00 90.60              
ATOM   1958  O   LEU A 122      -2.804  85.499  46.011  1.00 90.60              
ATOM   1959  CG  LEU A 122      -2.126  83.707  41.803  1.00 90.60              
ATOM   1961  CD1 LEU A 122      -1.474  84.507  40.678  1.00 90.60              
ATOM   1965  CD2 LEU A 122      -1.563  82.285  41.753  1.00 90.60              
ATOM   1969  N   THR A 123      -1.123  84.042  46.331  1.00 87.00              
ATOM   1971  CA  THR A 123      -0.455  84.745  47.432  1.00 87.00              
ATOM   1973  C   THR A 123       0.411  85.899  46.917  1.00 87.00              
ATOM   1974  CB  THR A 123       0.431  83.777  48.233  1.00 87.00              
ATOM   1976  O   THR A 123       0.764  85.943  45.739  1.00 87.00              
ATOM   1977  CG2 THR A 123      -0.348  82.607  48.832  1.00 87.00              
ATOM   1981  OG1 THR A 123       1.437  83.242  47.410  1.00 87.00              
ATOM   1983  N   ASP A 124       0.842  86.805  47.799  1.00 83.50              
ATOM   1985  CA  ASP A 124       1.731  87.918  47.424  1.00 83.50              
ATOM   1987  C   ASP A 124       3.057  87.446  46.806  1.00 83.50              
ATOM   1988  CB  ASP A 124       2.042  88.781  48.655  1.00 83.50              
ATOM   1991  O   ASP A 124       3.593  88.091  45.907  1.00 83.50              
ATOM   1992  CG  ASP A 124       0.817  89.499  49.222  1.00 83.50              
ATOM   1993  OD1 ASP A 124      -0.100  89.812  48.433  1.00 83.50              
ATOM   1994  OD2 ASP A 124       0.813  89.709  50.453  1.00 83.50              
ATOM   1995  N   GLN A 125       3.587  86.301  47.252  1.00 82.70              
ATOM   1997  CA  GLN A 125       4.790  85.704  46.667  1.00 82.70              
ATOM   1999  C   GLN A 125       4.533  85.206  45.239  1.00 82.70              
ATOM   2000  CB  GLN A 125       5.272  84.556  47.569  1.00 82.70              
ATOM   2003  O   GLN A 125       5.370  85.387  44.359  1.00 82.70              
ATOM   2004  CG  GLN A 125       6.584  83.945  47.052  1.00 82.70              
ATOM   2007  CD  GLN A 125       7.072  82.759  47.876  1.00 82.70              
ATOM   2008  NE2 GLN A 125       8.191  82.175  47.509  1.00 82.70              
ATOM   2011  OE1 GLN A 125       6.485  82.318  48.845  1.00 82.70              
ATOM   2012  N   GLU A 126       3.383  84.581  44.998  1.00 89.60              
ATOM   2014  CA  GLU A 126       2.999  84.069  43.680  1.00 89.60              
ATOM   2016  C   GLU A 126       2.611  85.195  42.720  1.00 89.60              
ATOM   2017  CB  GLU A 126       1.832  83.099  43.846  1.00 89.60              
ATOM   2020  O   GLU A 126       2.898  85.109  41.528  1.00 89.60              
ATOM   2021  CG  GLU A 126       2.278  81.799  44.532  1.00 89.60              
ATOM   2024  CD  GLU A 126       1.131  81.029  45.190  1.00 89.60              
ATOM   2025  OE1 GLU A 126       1.349  79.829  45.455  1.00 89.60              
ATOM   2026  OE2 GLU A 126       0.100  81.667  45.514  1.00 89.60              
ATOM   2027  N   LEU A 127       2.039  86.288  43.232  1.00 89.10              
ATOM   2029  CA  LEU A 127       1.750  87.494  42.455  1.00 89.10              
ATOM   2031  C   LEU A 127       3.015  88.130  41.866  1.00 89.10              
ATOM   2032  CB  LEU A 127       0.991  88.510  43.328  1.00 89.10              
ATOM   2035  O   LEU A 127       2.931  88.734  40.801  1.00 89.10              
ATOM   2036  CG  LEU A 127      -0.506  88.203  43.504  1.00 89.10              
ATOM   2038  CD1 LEU A 127      -1.119  89.164  44.522  1.00 89.10              
ATOM   2042  CD2 LEU A 127      -1.278  88.373  42.191  1.00 89.10              
ATOM   2046  N   GLN A 128       4.192  87.941  42.474  1.00 87.30              
ATOM   2048  CA  GLN A 128       5.463  88.380  41.877  1.00 87.30              
ATOM   2050  C   GLN A 128       5.809  87.617  40.588  1.00 87.30              
ATOM   2051  CB  GLN A 128       6.624  88.217  42.866  1.00 87.30              
ATOM   2054  O   GLN A 128       6.579  88.112  39.774  1.00 87.30              
ATOM   2055  CG  GLN A 128       6.470  89.046  44.143  1.00 87.30              
ATOM   2058  CD  GLN A 128       7.542  88.743  45.185  1.00 87.30              
ATOM   2059  NE2 GLN A 128       7.227  88.936  46.447  1.00 87.30              
ATOM   2062  OE1 GLN A 128       8.668  88.346  44.907  1.00 87.30              
ATOM   2063  N   LEU A 129       5.253  86.417  40.395  1.00 92.70              
ATOM   2065  CA  LEU A 129       5.384  85.636  39.161  1.00 92.70              
ATOM   2067  C   LEU A 129       4.258  85.933  38.169  1.00 92.70              
ATOM   2068  CB  LEU A 129       5.431  84.136  39.503  1.00 92.70              
ATOM   2071  O   LEU A 129       4.266  85.395  37.062  1.00 92.70              
ATOM   2072  CG  LEU A 129       6.652  83.725  40.337  1.00 92.70              
ATOM   2074  CD1 LEU A 129       6.491  82.291  40.836  1.00 92.70              
ATOM   2078  CD2 LEU A 129       7.927  83.807  39.499  1.00 92.70              
ATOM   2082  N   TRP A 130       3.280  86.760  38.535  1.00 92.90              
ATOM   2084  CA  TRP A 130       2.189  87.120  37.647  1.00 92.90              
ATOM   2086  C   TRP A 130       2.629  88.247  36.698  1.00 92.90              
ATOM   2087  CB  TRP A 130       0.954  87.492  38.466  1.00 92.90              
ATOM   2090  O   TRP A 130       3.087  89.290  37.168  1.00 92.90              
ATOM   2091  CG  TRP A 130      -0.300  87.440  37.664  1.00 92.90              
ATOM   2092  CD1 TRP A 130      -0.936  88.499  37.123  1.00 92.90              
ATOM   2094  CD2 TRP A 130      -0.992  86.254  37.180  1.00 92.90              
ATOM   2095  CE2 TRP A 130      -2.060  86.674  36.339  1.00 92.90              
ATOM   2096  CE3 TRP A 130      -0.776  84.866  37.307  1.00 92.90              
ATOM   2098  NE1 TRP A 130      -2.017  88.054  36.392  1.00 92.90              
ATOM   2100  CH2 TRP A 130      -2.607  84.388  35.767  1.00 92.90              
ATOM   2102  CZ2 TRP A 130      -2.848  85.763  35.624  1.00 92.90              
ATOM   2104  CZ3 TRP A 130      -1.584  83.941  36.619  1.00 92.90              
ATOM   2106  N   PRO A 131       2.513  88.082  35.367  1.00 89.70              
ATOM   2107  CA  PRO A 131       2.940  89.107  34.421  1.00 89.70              
ATOM   2109  C   PRO A 131       2.147  90.409  34.581  1.00 89.70              
ATOM   2110  CB  PRO A 131       2.786  88.502  33.027  1.00 89.70              
ATOM   2113  O   PRO A 131       0.918  90.417  34.674  1.00 89.70              
ATOM   2114  CG  PRO A 131       1.851  87.317  33.230  1.00 89.70              
ATOM   2117  CD  PRO A 131       2.059  86.891  34.672  1.00 89.70              
ATOM   2120  N   SER A 132       2.869  91.526  34.589  1.00 77.50              
ATOM   2122  CA  SER A 132       2.326  92.887  34.681  1.00 77.50              
ATOM   2124  C   SER A 132       1.875  93.446  33.326  1.00 77.50              
ATOM   2125  CB  SER A 132       3.389  93.793  35.318  1.00 77.50              
ATOM   2128  O   SER A 132       1.057  94.367  33.270  1.00 77.50              
ATOM   2129  OG  SER A 132       4.691  93.476  34.850  1.00 77.50              
ATOM   2131  N   ASP A 133       2.394  92.860  32.251  1.00 63.30              
ATOM   2133  CA  ASP A 133       2.193  93.169  30.838  1.00 63.30              
ATOM   2135  C   ASP A 133       1.167  92.248  30.168  1.00 63.30              
ATOM   2136  CB  ASP A 133       3.549  93.031  30.134  1.00 63.30              
ATOM   2139  O   ASP A 133       1.117  92.174  28.942  1.00 63.30              
ATOM   2140  CG  ASP A 133       3.987  91.561  30.070  1.00 63.30              
ATOM   2141  OD1 ASP A 133       3.818  90.820  31.067  1.00 63.30              
ATOM   2142  OD2 ASP A 133       4.442  91.127  28.999  1.00 63.30              
ATOM   2143  N   LEU A 134       0.363  91.511  30.949  1.00 53.40              
ATOM   2145  CA  LEU A 134      -0.812  90.844  30.392  1.00 53.40              
ATOM   2147  C   LEU A 134      -1.529  91.854  29.518  1.00 53.40              
ATOM   2148  CB  LEU A 134      -1.763  90.401  31.514  1.00 53.40              
ATOM   2151  O   LEU A 134      -1.779  92.942  30.034  1.00 53.40              
ATOM   2152  CG  LEU A 134      -1.244  89.174  32.253  1.00 53.40              
ATOM   2154  CD1 LEU A 134      -2.093  88.933  33.489  1.00 53.40              
ATOM   2158  CD2 LEU A 134      -1.313  87.909  31.387  1.00 53.40              
ATOM   2162  N   ASP A 135      -1.818  91.501  28.256  1.00 50.70              
ATOM   2164  CA  ASP A 135      -2.715  92.251  27.371  1.00 50.70              
ATOM   2166  C   ASP A 135      -3.899  92.638  28.223  1.00 50.70              
ATOM   2167  CB  ASP A 135      -3.267  91.351  26.244  1.00 50.70              
ATOM   2170  O   ASP A 135      -4.724  91.758  28.446  1.00 50.70              
ATOM   2171  CG  ASP A 135      -2.315  91.131  25.088  1.00 50.70              
ATOM   2172  OD1 ASP A 135      -1.609  92.097  24.739  1.00 50.70              
ATOM   2173  OD2 ASP A 135      -2.338  89.994  24.569  1.00 50.70              
ATOM   2174  N   LYS A 136      -3.891  93.842  28.820  1.00 58.20              
ATOM   2176  CA  LYS A 136      -4.691  94.121  30.016  1.00 58.20              
ATOM   2178  C   LYS A 136      -6.112  94.058  29.524  1.00 58.20              
ATOM   2179  CB  LYS A 136      -4.366  95.494  30.635  1.00 58.20              
ATOM   2182  O   LYS A 136      -6.542  95.030  28.900  1.00 58.20              
ATOM   2183  CG  LYS A 136      -3.138  95.467  31.554  1.00 58.20              
ATOM   2186  CD  LYS A 136      -2.938  96.827  32.231  1.00 58.20              
ATOM   2189  CE  LYS A 136      -1.740  96.754  33.181  1.00 58.20              
ATOM   2192  NZ  LYS A 136      -1.422  98.086  33.749  1.00 58.20              
ATOM   2196  N   PRO A 137      -6.821  92.919  29.686  1.00 57.80              
ATOM   2197  CA  PRO A 137      -8.065  92.774  28.973  1.00 57.80              
ATOM   2199  C   PRO A 137      -8.956  93.859  29.544  1.00 57.80              
ATOM   2200  CB  PRO A 137      -8.564  91.348  29.247  1.00 57.80              
ATOM   2203  O   PRO A 137      -8.901  94.098  30.752  1.00 57.80              
ATOM   2204  CG  PRO A 137      -7.323  90.605  29.747  1.00 57.80              
ATOM   2207  CD  PRO A 137      -6.552  91.709  30.464  1.00 57.80              
ATOM   2210  N   SER A 138      -9.776  94.508  28.729  1.00 60.60              
ATOM   2212  CA  SER A 138     -10.756  95.463  29.258  1.00 60.60              
ATOM   2214  C   SER A 138     -11.599  94.817  30.370  1.00 60.60              
ATOM   2215  CB  SER A 138     -11.634  95.970  28.117  1.00 60.60              
ATOM   2218  O   SER A 138     -11.865  95.428  31.398  1.00 60.60              
ATOM   2219  OG  SER A 138     -12.107  94.880  27.336  1.00 60.60              
ATOM   2221  N   ALA A 139     -11.877  93.512  30.255  1.00 66.60              
ATOM   2223  CA  ALA A 139     -12.518  92.703  31.294  1.00 66.60              
ATOM   2225  C   ALA A 139     -11.748  92.618  32.632  1.00 66.60              
ATOM   2226  CB  ALA A 139     -12.750  91.301  30.718  1.00 66.60              
ATOM   2230  O   ALA A 139     -12.335  92.263  33.649  1.00 66.60              
ATOM   2231  N   SER A 140     -10.453  92.935  32.674  1.00 68.30              
ATOM   2233  CA  SER A 140      -9.656  93.004  33.909  1.00 68.30              
ATOM   2235  C   SER A 140      -9.680  94.371  34.592  1.00 68.30              
ATOM   2236  CB  SER A 140      -8.208  92.580  33.663  1.00 68.30              
ATOM   2239  O   SER A 140      -9.156  94.494  35.698  1.00 68.30              
ATOM   2240  OG  SER A 140      -7.482  93.562  32.945  1.00 68.30              
ATOM   2242  N   GLU A 141     -10.270  95.402  33.978  1.00 73.40              
ATOM   2244  CA  GLU A 141     -10.242  96.753  34.537  1.00 73.40              
ATOM   2246  C   GLU A 141     -10.881  96.817  35.929  1.00 73.40              
ATOM   2247  CB  GLU A 141     -10.897  97.774  33.602  1.00 73.40              
ATOM   2250  O   GLU A 141     -12.017  96.405  36.166  1.00 73.40              
ATOM   2251  CG  GLU A 141      -9.977  98.130  32.426  1.00 73.40              
ATOM   2254  CD  GLU A 141     -10.549  99.241  31.532  1.00 73.40              
ATOM   2255  OE1 GLU A 141      -9.804  99.665  30.622  1.00 73.40              
ATOM   2256  OE2 GLU A 141     -11.702  99.668  31.766  1.00 73.40              
ATOM   2257  N   GLY A 142     -10.119  97.333  36.893  1.00 75.90              
ATOM   2259  CA  GLY A 142     -10.539  97.427  38.286  1.00 75.90              
ATOM   2262  C   GLY A 142     -10.563  96.096  39.045  1.00 75.90              
ATOM   2263  O   GLY A 142     -10.973  96.100  40.208  1.00 75.90              
ATOM   2264  N   LEU A 143     -10.156  94.978  38.443  1.00 82.20              
ATOM   2266  CA  LEU A 143      -9.862  93.746  39.169  1.00 82.20              
ATOM   2268  C   LEU A 143      -8.389  93.748  39.612  1.00 82.20              
ATOM   2269  CB  LEU A 143     -10.213  92.519  38.312  1.00 82.20              
ATOM   2272  O   LEU A 143      -7.536  94.288  38.903  1.00 82.20              
ATOM   2273  CG  LEU A 143     -11.718  92.311  38.065  1.00 82.20              
ATOM   2275  CD1 LEU A 143     -11.917  91.139  37.107  1.00 82.20              
ATOM   2279  CD2 LEU A 143     -12.477  91.979  39.354  1.00 82.20              
ATOM   2283  N   PRO A 144      -8.062  93.171  40.780  1.00 84.50              
ATOM   2284  CA  PRO A 144      -6.681  93.118  41.237  1.00 84.50              
ATOM   2286  C   PRO A 144      -5.814  92.269  40.289  1.00 84.50              
ATOM   2287  CB  PRO A 144      -6.732  92.553  42.660  1.00 84.50              
ATOM   2290  O   PRO A 144      -6.328  91.341  39.643  1.00 84.50              
ATOM   2291  CG  PRO A 144      -8.044  91.770  42.706  1.00 84.50              
ATOM   2294  CD  PRO A 144      -8.952  92.525  41.734  1.00 84.50              
ATOM   2297  N   PRO A 145      -4.496  92.535  40.213  1.00 84.30              
ATOM   2298  CA  PRO A 145      -3.563  91.649  39.524  1.00 84.30              
ATOM   2300  C   PRO A 145      -3.725  90.199  39.998  1.00 84.30              
ATOM   2301  CB  PRO A 145      -2.165  92.201  39.815  1.00 84.30              
ATOM   2304  O   PRO A 145      -4.079  89.948  41.146  1.00 84.30              
ATOM   2305  CG  PRO A 145      -2.426  93.680  40.106  1.00 84.30              
ATOM   2308  CD  PRO A 145      -3.782  93.656  40.809  1.00 84.30              
ATOM   2311  N   GLY A 146      -3.523  89.235  39.102  1.00 90.80              
ATOM   2313  CA  GLY A 146      -3.742  87.819  39.407  1.00 90.80              
ATOM   2316  C   GLY A 146      -5.192  87.332  39.322  1.00 90.80              
ATOM   2317  O   GLY A 146      -5.391  86.126  39.299  1.00 90.80              
ATOM   2318  N   SER A 147      -6.208  88.196  39.172  1.00 91.70              
ATOM   2320  CA  SER A 147      -7.624  87.755  39.091  1.00 91.70              
ATOM   2322  C   SER A 147      -7.923  86.776  37.949  1.00 91.70              
ATOM   2323  CB  SER A 147      -8.564  88.945  38.901  1.00 91.70              
ATOM   2326  O   SER A 147      -8.893  86.028  38.006  1.00 91.70              
ATOM   2327  OG  SER A 147      -8.472  89.825  39.994  1.00 91.70              
ATOM   2329  N   ARG A 148      -7.095  86.782  36.895  1.00 90.80              
ATOM   2331  CA  ARG A 148      -7.202  85.856  35.759  1.00 90.80              
ATOM   2333  C   ARG A 148      -6.600  84.473  36.063  1.00 90.80              
ATOM   2334  CB  ARG A 148      -6.610  86.538  34.508  1.00 90.80              
ATOM   2337  O   ARG A 148      -6.742  83.580  35.235  1.00 90.80              
ATOM   2338  CG  ARG A 148      -6.787  85.739  33.207  1.00 90.80              
ATOM   2341  CD  ARG A 148      -6.291  86.504  31.979  1.00 90.80              
ATOM   2344  NE  ARG A 148      -6.568  85.748  30.741  1.00 90.80              
ATOM   2346  NH1 ARG A 148      -5.413  87.096  29.281  1.00 90.80              
ATOM   2349  NH2 ARG A 148      -6.511  85.312  28.508  1.00 90.80              
ATOM   2352  CZ  ARG A 148      -6.161  86.054  29.522  1.00 90.80              
ATOM   2353  N   ALA A 149      -5.920  84.275  37.194  1.00 95.30              
ATOM   2355  CA  ALA A 149      -5.294  83.004  37.544  1.00 95.30              
ATOM   2357  C   ALA A 149      -6.341  81.890  37.666  1.00 95.30              
ATOM   2358  CB  ALA A 149      -4.467  83.173  38.820  1.00 95.30              
ATOM   2362  O   ALA A 149      -7.325  81.992  38.403  1.00 95.30              
ATOM   2363  N   HIS A 150      -6.138  80.818  36.906  1.00 97.80              
ATOM   2365  CA  HIS A 150      -7.085  79.718  36.809  1.00 97.80              
ATOM   2367  C   HIS A 150      -6.387  78.425  36.408  1.00 97.80              
ATOM   2368  CB  HIS A 150      -8.197  80.053  35.795  1.00 97.80              
ATOM   2371  O   HIS A 150      -5.262  78.430  35.910  1.00 97.80              
ATOM   2372  CG  HIS A 150      -7.722  80.159  34.368  1.00 97.80              
ATOM   2373  CD2 HIS A 150      -7.817  79.216  33.381  1.00 97.80              
ATOM   2375  ND1 HIS A 150      -7.057  81.230  33.832  1.00 97.80              
ATOM   2377  CE1 HIS A 150      -6.740  80.943  32.563  1.00 97.80              
ATOM   2379  NE2 HIS A 150      -7.216  79.739  32.230  1.00 97.80              
ATOM   2380  N   VAL A 151      -7.110  77.323  36.565  1.00 98.00              
ATOM   2382  CA  VAL A 151      -6.794  76.038  35.942  1.00 98.00              
ATOM   2384  C   VAL A 151      -7.949  75.662  35.022  1.00 98.00              
ATOM   2385  CB  VAL A 151      -6.552  74.963  37.012  1.00 98.00              
ATOM   2387  O   VAL A 151      -9.093  75.576  35.471  1.00 98.00              
ATOM   2388  CG1 VAL A 151      -6.268  73.604  36.376  1.00 98.00              
ATOM   2392  CG2 VAL A 151      -5.375  75.321  37.931  1.00 98.00              
ATOM   2396  N   THR A 152      -7.676  75.438  33.737  1.00 94.80              
ATOM   2398  CA  THR A 152      -8.689  74.946  32.793  1.00 94.80              
ATOM   2400  C   THR A 152      -8.989  73.477  33.064  1.00 94.80              
ATOM   2401  CB  THR A 152      -8.254  75.148  31.335  1.00 94.80              
ATOM   2403  O   THR A 152      -8.079  72.654  33.116  1.00 94.80              
ATOM   2404  CG2 THR A 152      -9.304  74.688  30.323  1.00 94.80              
ATOM   2408  OG1 THR A 152      -8.026  76.514  31.102  1.00 94.80              
ATOM   2410  N   LEU A 153     -10.270  73.141  33.209  1.00 96.80              
ATOM   2412  CA  LEU A 153     -10.744  71.769  33.413  1.00 96.80              
ATOM   2414  C   LEU A 153     -11.350  71.184  32.134  1.00 96.80              
ATOM   2415  CB  LEU A 153     -11.746  71.749  34.581  1.00 96.80              
ATOM   2418  O   LEU A 153     -11.247  69.981  31.899  1.00 96.80              
ATOM   2419  CG  LEU A 153     -11.158  72.229  35.921  1.00 96.80              
ATOM   2421  CD1 LEU A 153     -12.262  72.294  36.972  1.00 96.80              
ATOM   2425  CD2 LEU A 153     -10.048  71.311  36.435  1.00 96.80              
ATOM   2429  N   GLY A 154     -11.917  72.033  31.273  1.00 94.00              
ATOM   2431  CA  GLY A 154     -12.392  71.635  29.955  1.00 94.00              
ATOM   2434  C   GLY A 154     -12.888  72.805  29.105  1.00 94.00              
ATOM   2435  O   GLY A 154     -13.160  73.895  29.607  1.00 94.00              
ATOM   2436  N   CYS A 155     -12.982  72.577  27.800  1.00 89.60              
ATOM   2438  CA  CYS A 155     -13.464  73.526  26.797  1.00 89.60              
ATOM   2440  C   CYS A 155     -14.506  72.857  25.892  1.00 89.60              
ATOM   2441  CB  CYS A 155     -12.274  74.030  25.966  1.00 89.60              
ATOM   2444  O   CYS A 155     -14.391  71.667  25.584  1.00 89.60              
ATOM   2445  SG  CYS A 155     -11.182  75.082  26.963  1.00 89.60              
ATOM   2447  N   ALA A 156     -15.489  73.632  25.432  1.00 88.40              
ATOM   2449  CA  ALA A 156     -16.395  73.213  24.362  1.00 88.40              
ATOM   2451  C   ALA A 156     -15.634  73.057  23.027  1.00 88.40              
ATOM   2452  CB  ALA A 156     -17.545  74.224  24.272  1.00 88.40              
ATOM   2456  O   ALA A 156     -14.545  73.619  22.864  1.00 88.40              
ATOM   2457  N   ALA A 157     -16.190  72.301  22.071  1.00 77.80              
ATOM   2459  CA  ALA A 157     -15.509  71.833  20.851  1.00 77.80              
ATOM   2461  C   ALA A 157     -14.753  72.923  20.061  1.00 77.80              
ATOM   2462  CB  ALA A 157     -16.542  71.138  19.961  1.00 77.80              
ATOM   2466  O   ALA A 157     -13.604  72.698  19.681  1.00 77.80              
ATOM   2467  N   ASP A 158     -15.309  74.131  19.935  1.00 77.10              
ATOM   2469  CA  ASP A 158     -14.717  75.233  19.154  1.00 77.10              
ATOM   2471  C   ASP A 158     -14.049  76.319  20.015  1.00 77.10              
ATOM   2472  CB  ASP A 158     -15.766  75.796  18.188  1.00 77.10              
ATOM   2475  O   ASP A 158     -13.785  77.433  19.566  1.00 77.10              
ATOM   2476  CG  ASP A 158     -16.273  74.712  17.238  1.00 77.10              
ATOM   2477  OD1 ASP A 158     -15.423  73.936  16.746  1.00 77.10              
ATOM   2478  OD2 ASP A 158     -17.506  74.650  17.064  1.00 77.10              
ATOM   2479  N   VAL A 159     -13.749  76.009  21.281  1.00 80.60              
ATOM   2481  CA  VAL A 159     -13.214  76.983  22.245  1.00 80.60              
ATOM   2483  C   VAL A 159     -11.738  76.740  22.546  1.00 80.60              
ATOM   2484  CB  VAL A 159     -14.071  76.994  23.520  1.00 80.60              
ATOM   2486  O   VAL A 159     -11.332  75.614  22.826  1.00 80.60              
ATOM   2487  CG1 VAL A 159     -13.503  77.965  24.557  1.00 80.60              
ATOM   2491  CG2 VAL A 159     -15.503  77.428  23.182  1.00 80.60              
ATOM   2495  N   GLN A 160     -10.921  77.793  22.504  1.00 77.30              
ATOM   2497  CA  GLN A 160      -9.499  77.734  22.855  1.00 77.30              
ATOM   2499  C   GLN A 160      -9.283  77.891  24.374  1.00 77.30              
ATOM   2500  CB  GLN A 160      -8.728  78.823  22.089  1.00 77.30              
ATOM   2503  O   GLN A 160      -9.995  78.686  24.993  1.00 77.30              
ATOM   2504  CG  GLN A 160      -8.715  78.604  20.567  1.00 77.30              
ATOM   2507  CD  GLN A 160      -7.963  77.345  20.142  1.00 77.30              
ATOM   2508  NE2 GLN A 160      -8.194  76.848  18.948  1.00 77.30              
ATOM   2511  OE1 GLN A 160      -7.176  76.774  20.877  1.00 77.30              
ATOM   2512  N   PRO A 161      -8.267  77.241  24.980  1.00 80.00              
ATOM   2513  CA  PRO A 161      -8.027  77.297  26.431  1.00 80.00              
ATOM   2515  C   PRO A 161      -7.852  78.709  27.009  1.00 80.00              
ATOM   2516  CB  PRO A 161      -6.768  76.457  26.662  1.00 80.00              
ATOM   2519  O   PRO A 161      -8.246  78.973  28.143  1.00 80.00              
ATOM   2520  CG  PRO A 161      -6.785  75.461  25.508  1.00 80.00              
ATOM   2523  CD  PRO A 161      -7.369  76.273  24.359  1.00 80.00              
ATOM   2526  N   VAL A 162      -7.331  79.657  26.219  1.00 79.70              
ATOM   2528  CA  VAL A 162      -7.178  81.071  26.622  1.00 79.70              
ATOM   2530  C   VAL A 162      -8.501  81.723  27.060  1.00 79.70              
ATOM   2531  CB  VAL A 162      -6.513  81.871  25.482  1.00 79.70              
ATOM   2533  O   VAL A 162      -8.489  82.653  27.876  1.00 79.70              
ATOM   2534  CG1 VAL A 162      -7.403  82.000  24.238  1.00 79.70              
ATOM   2538  CG2 VAL A 162      -6.083  83.272  25.928  1.00 79.70              
ATOM   2542  N   GLN A 163      -9.633  81.216  26.553  1.00 86.00              
ATOM   2544  CA  GLN A 163     -10.976  81.680  26.890  1.00 86.00              
ATOM   2546  C   GLN A 163     -11.303  81.460  28.366  1.00 86.00              
ATOM   2547  CB  GLN A 163     -11.998  80.955  26.000  1.00 86.00              
ATOM   2550  O   GLN A 163     -12.009  82.282  28.938  1.00 86.00              
ATOM   2551  CG  GLN A 163     -13.439  81.473  26.157  1.00 86.00              
ATOM   2554  CD  GLN A 163     -13.599  82.930  25.735  1.00 86.00              
ATOM   2555  NE2 GLN A 163     -14.234  83.766  26.522  1.00 86.00              
ATOM   2558  OE1 GLN A 163     -13.197  83.341  24.660  1.00 86.00              
ATOM   2559  N   THR A 164     -10.762  80.422  29.014  1.00 91.90              
ATOM   2561  CA  THR A 164     -11.092  80.106  30.413  1.00 91.90              
ATOM   2563  C   THR A 164     -10.738  81.260  31.350  1.00 91.90              
ATOM   2564  CB  THR A 164     -10.375  78.828  30.868  1.00 91.90              
ATOM   2566  O   THR A 164     -11.519  81.616  32.230  1.00 91.90              
ATOM   2567  CG2 THR A 164     -10.896  78.341  32.214  1.00 91.90              
ATOM   2571  OG1 THR A 164     -10.571  77.766  29.963  1.00 91.90              
ATOM   2573  N   GLY A 165      -9.599  81.917  31.116  1.00 92.10              
ATOM   2575  CA  GLY A 165      -9.219  83.100  31.884  1.00 92.10              
ATOM   2578  C   GLY A 165     -10.083  84.329  31.585  1.00 92.10              
ATOM   2579  O   GLY A 165     -10.293  85.146  32.473  1.00 92.10              
ATOM   2580  N   LEU A 166     -10.586  84.479  30.356  1.00 87.40              
ATOM   2582  CA  LEU A 166     -11.489  85.583  30.001  1.00 87.40              
ATOM   2584  C   LEU A 166     -12.877  85.384  30.619  1.00 87.40              
ATOM   2585  CB  LEU A 166     -11.594  85.715  28.471  1.00 87.40              
ATOM   2588  O   LEU A 166     -13.449  86.328  31.155  1.00 87.40              
ATOM   2589  CG  LEU A 166     -10.274  86.030  27.748  1.00 87.40              
ATOM   2591  CD1 LEU A 166     -10.524  86.091  26.242  1.00 87.40              
ATOM   2595  CD2 LEU A 166      -9.664  87.362  28.197  1.00 87.40              
ATOM   2599  N   ASP A 167     -13.371  84.148  30.599  1.00 93.10              
ATOM   2601  CA  ASP A 167     -14.617  83.742  31.245  1.00 93.10              
ATOM   2603  C   ASP A 167     -14.567  83.982  32.759  1.00 93.10              
ATOM   2604  CB  ASP A 167     -14.854  82.252  30.959  1.00 93.10              
ATOM   2607  O   ASP A 167     -15.522  84.506  33.333  1.00 93.10              
ATOM   2608  CG  ASP A 167     -15.384  81.942  29.555  1.00 93.10              
ATOM   2609  OD1 ASP A 167     -15.577  82.859  28.727  1.00 93.10              
ATOM   2610  OD2 ASP A 167     -15.618  80.740  29.291  1.00 93.10              
ATOM   2611  N   LEU A 168     -13.439  83.664  33.406  1.00 95.40              
ATOM   2613  CA  LEU A 168     -13.245  83.960  34.824  1.00 95.40              
ATOM   2615  C   LEU A 168     -13.279  85.469  35.097  1.00 95.40              
ATOM   2616  CB  LEU A 168     -11.930  83.331  35.313  1.00 95.40              
ATOM   2619  O   LEU A 168     -13.945  85.898  36.035  1.00 95.40              
ATOM   2620  CG  LEU A 168     -11.619  83.627  36.794  1.00 95.40              
ATOM   2622  CD1 LEU A 168     -12.711  83.132  37.746  1.00 95.40              
ATOM   2626  CD2 LEU A 168     -10.308  82.951  37.180  1.00 95.40              
ATOM   2630  N   LEU A 169     -12.596  86.285  34.289  1.00 90.20              
ATOM   2632  CA  LEU A 169     -12.623  87.740  34.460  1.00 90.20              
ATOM   2634  C   LEU A 169     -14.043  88.309  34.318  1.00 90.20              
ATOM   2635  CB  LEU A 169     -11.665  88.411  33.462  1.00 90.20              
ATOM   2638  O   LEU A 169     -14.447  89.124  35.144  1.00 90.20              
ATOM   2639  CG  LEU A 169     -10.166  88.242  33.771  1.00 90.20              
ATOM   2641  CD1 LEU A 169      -9.367  88.873  32.628  1.00 90.20              
ATOM   2645  CD2 LEU A 169      -9.756  88.918  35.081  1.00 90.20              
ATOM   2649  N   ASP A 170     -14.816  87.850  33.330  1.00 89.90              
ATOM   2651  CA  ASP A 170     -16.218  88.252  33.142  1.00 89.90              
ATOM   2653  C   ASP A 170     -17.100  87.872  34.348  1.00 89.90              
ATOM   2654  CB  ASP A 170     -16.739  87.619  31.842  1.00 89.90              
ATOM   2657  O   ASP A 170     -17.884  88.689  34.839  1.00 89.90              
ATOM   2658  CG  ASP A 170     -18.199  87.984  31.565  1.00 89.90              
ATOM   2659  OD1 ASP A 170     -18.456  89.126  31.126  1.00 89.90              
ATOM   2660  OD2 ASP A 170     -19.074  87.111  31.786  1.00 89.90              
ATOM   2661  N   ILE A 171     -16.913  86.666  34.896  1.00 94.00              
ATOM   2663  CA  ILE A 171     -17.570  86.230  36.136  1.00 94.00              
ATOM   2665  C   ILE A 171     -17.204  87.155  37.304  1.00 94.00              
ATOM   2666  CB  ILE A 171     -17.222  84.748  36.424  1.00 94.00              
ATOM   2668  O   ILE A 171     -18.092  87.629  38.018  1.00 94.00              
ATOM   2669  CG1 ILE A 171     -18.035  83.847  35.466  1.00 94.00              
ATOM   2672  CG2 ILE A 171     -17.449  84.375  37.904  1.00 94.00              
ATOM   2676  CD1 ILE A 171     -17.618  82.372  35.495  1.00 94.00              
ATOM   2680  N   LEU A 172     -15.915  87.444  37.496  1.00 92.10              
ATOM   2682  CA  LEU A 172     -15.444  88.264  38.613  1.00 92.10              
ATOM   2684  C   LEU A 172     -15.896  89.725  38.505  1.00 92.10              
ATOM   2685  CB  LEU A 172     -13.914  88.156  38.737  1.00 92.10              
ATOM   2688  O   LEU A 172     -16.201  90.330  39.532  1.00 92.10              
ATOM   2689  CG  LEU A 172     -13.401  86.766  39.161  1.00 92.10              
ATOM   2691  CD1 LEU A 172     -11.874  86.793  39.213  1.00 92.10              
ATOM   2695  CD2 LEU A 172     -13.926  86.318  40.525  1.00 92.10              
ATOM   2699  N   GLN A 173     -16.019  90.277  37.294  1.00 85.50              
ATOM   2701  CA  GLN A 173     -16.616  91.601  37.090  1.00 85.50              
ATOM   2703  C   GLN A 173     -18.074  91.645  37.553  1.00 85.50              
ATOM   2704  CB  GLN A 173     -16.548  92.007  35.609  1.00 85.50              
ATOM   2707  O   GLN A 173     -18.480  92.578  38.249  1.00 85.50              
ATOM   2708  CG  GLN A 173     -15.153  92.449  35.162  1.00 85.50              
ATOM   2711  CD  GLN A 173     -14.664  93.754  35.788  1.00 85.50              
ATOM   2712  NE2 GLN A 173     -13.508  94.196  35.365  1.00 85.50              
ATOM   2715  OE1 GLN A 173     -15.275  94.373  36.651  1.00 85.50              
ATOM   2716  N   GLN A 174     -18.861  90.615  37.230  1.00 86.00              
ATOM   2718  CA  GLN A 174     -20.252  90.554  37.669  1.00 86.00              
ATOM   2720  C   GLN A 174     -20.379  90.411  39.190  1.00 86.00              
ATOM   2721  CB  GLN A 174     -20.960  89.411  36.947  1.00 86.00              
ATOM   2724  O   GLN A 174     -21.224  91.071  39.803  1.00 86.00              
ATOM   2725  CG  GLN A 174     -22.447  89.412  37.327  1.00 86.00              
ATOM   2728  CD  GLN A 174     -23.255  88.447  36.500  1.00 86.00              
ATOM   2729  NE2 GLN A 174     -24.373  87.963  36.982  1.00 86.00              
ATOM   2732  OE1 GLN A 174     -22.908  88.147  35.375  1.00 86.00              
ATOM   2733  N   VAL A 175     -19.538  89.572  39.800  1.00 85.80              
ATOM   2735  CA  VAL A 175     -19.492  89.401  41.259  1.00 85.80              
ATOM   2737  C   VAL A 175     -19.115  90.720  41.939  1.00 85.80              
ATOM   2738  CB  VAL A 175     -18.526  88.264  41.641  1.00 85.80              
ATOM   2740  O   VAL A 175     -19.790  91.131  42.883  1.00 85.80              
ATOM   2741  CG1 VAL A 175     -18.301  88.179  43.155  1.00 85.80              
ATOM   2745  CG2 VAL A 175     -19.062  86.904  41.171  1.00 85.80              
ATOM   2749  N   LYS A 176     -18.112  91.439  41.418  1.00 77.80              
ATOM   2751  CA  LYS A 176     -17.699  92.759  41.921  1.00 77.80              
ATOM   2753  C   LYS A 176     -18.828  93.794  41.860  1.00 77.80              
ATOM   2754  CB  LYS A 176     -16.467  93.220  41.127  1.00 77.80              
ATOM   2757  O   LYS A 176     -18.947  94.613  42.766  1.00 77.80              
ATOM   2758  CG  LYS A 176     -15.947  94.581  41.610  1.00 77.80              
ATOM   2761  CD  LYS A 176     -14.781  95.058  40.746  1.00 77.80              
ATOM   2764  CE  LYS A 176     -14.474  96.508  41.116  1.00 77.80              
ATOM   2767  NZ  LYS A 176     -13.518  97.091  40.157  1.00 77.80              
ATOM   2771  N   GLY A 177     -19.669  93.751  40.827  1.00 73.20              
ATOM   2773  CA  GLY A 177     -20.845  94.618  40.693  1.00 73.20              
ATOM   2776  C   GLY A 177     -22.025  94.261  41.610  1.00 73.20              
ATOM   2777  O   GLY A 177     -23.097  94.835  41.452  1.00 73.20              
ATOM   2778  N   GLY A 178     -21.884  93.282  42.513  1.00 74.20              
ATOM   2780  CA  GLY A 178     -22.971  92.816  43.386  1.00 74.20              
ATOM   2783  C   GLY A 178     -24.051  92.005  42.662  1.00 74.20              
ATOM   2784  O   GLY A 178     -25.066  91.647  43.250  1.00 74.20              
ATOM   2785  N   SER A 179     -23.836  91.671  41.388  1.00 74.10              
ATOM   2787  CA  SER A 179     -24.803  90.970  40.534  1.00 74.10              
ATOM   2789  C   SER A 179     -24.647  89.444  40.587  1.00 74.10              
ATOM   2790  CB  SER A 179     -24.699  91.514  39.110  1.00 74.10              
ATOM   2793  O   SER A 179     -25.033  88.742  39.652  1.00 74.10              
ATOM   2794  OG  SER A 179     -25.081  92.872  39.071  1.00 74.10              
ATOM   2796  N   GLN A 180     -24.057  88.914  41.662  1.00 80.80              
ATOM   2798  CA  GLN A 180     -23.963  87.471  41.901  1.00 80.80              
ATOM   2800  C   GLN A 180     -25.317  86.854  42.288  1.00 80.80              
ATOM   2801  CB  GLN A 180     -22.885  87.221  42.967  1.00 80.80              
ATOM   2804  O   GLN A 180     -25.547  85.677  42.021  1.00 80.80              
ATOM   2805  CG  GLN A 180     -22.709  85.731  43.304  1.00 80.80              
ATOM   2808  CD  GLN A 180     -21.510  85.448  44.201  1.00 80.80              
ATOM   2809  NE2 GLN A 180     -21.238  84.206  44.522  1.00 80.80              
ATOM   2812  OE1 GLN A 180     -20.783  86.323  44.633  1.00 80.80              
ATOM   2813  N   GLY A 181     -26.209  87.651  42.886  1.00 78.10              
ATOM   2815  CA  GLY A 181     -27.487  87.177  43.411  1.00 78.10              
ATOM   2818  C   GLY A 181     -27.334  86.240  44.611  1.00 78.10              
ATOM   2819  O   GLY A 181     -26.239  86.017  45.136  1.00 78.10              
ATOM   2820  N   GLU A 182     -28.458  85.693  45.061  1.00 84.20              
ATOM   2822  CA  GLU A 182     -28.465  84.663  46.097  1.00 84.20              
ATOM   2824  C   GLU A 182     -28.023  83.306  45.534  1.00 84.20              
ATOM   2825  CB  GLU A 182     -29.841  84.571  46.768  1.00 84.20              
ATOM   2828  O   GLU A 182     -28.139  83.029  44.337  1.00 84.20              
ATOM   2829  CG  GLU A 182     -30.183  85.861  47.532  1.00 84.20              
ATOM   2832  CD  GLU A 182     -31.462  85.746  48.376  1.00 84.20              
ATOM   2833  OE1 GLU A 182     -31.672  86.657  49.205  1.00 84.20              
ATOM   2834  OE2 GLU A 182     -32.210  84.760  48.192  1.00 84.20              
ATOM   2835  N   ALA A 183     -27.508  82.440  46.408  1.00 87.80              
ATOM   2837  CA  ALA A 183     -27.194  81.072  46.024  1.00 87.80              
ATOM   2839  C   ALA A 183     -28.485  80.345  45.611  1.00 87.80              
ATOM   2840  CB  ALA A 183     -26.472  80.364  47.175  1.00 87.80              
ATOM   2844  O   ALA A 183     -29.478  80.358  46.333  1.00 87.80              
ATOM   2845  N   VAL A 184     -28.459  79.679  44.458  1.00 86.60              
ATOM   2847  CA  VAL A 184     -29.606  78.927  43.916  1.00 86.60              
ATOM   2849  C   VAL A 184     -29.603  77.458  44.346  1.00 86.60              
ATOM   2850  CB  VAL A 184     -29.692  79.062  42.387  1.00 86.60              
ATOM   2852  O   VAL A 184     -30.500  76.696  43.981  1.00 86.60              
ATOM   2853  CG1 VAL A 184     -29.907  80.519  41.964  1.00 86.60              
ATOM   2857  CG2 VAL A 184     -28.446  78.525  41.674  1.00 86.60              
ATOM   2861  N   GLY A 185     -28.576  77.052  45.090  1.00 84.30              
ATOM   2863  CA  GLY A 185     -28.437  75.730  45.679  1.00 84.30              
ATOM   2866  C   GLY A 185     -27.182  75.617  46.543  1.00 84.30              
ATOM   2867  O   GLY A 185     -26.273  76.449  46.474  1.00 84.30              
ATOM   2868  N   GLU A 186     -27.132  74.553  47.332  1.00 85.00              
ATOM   2870  CA  GLU A 186     -25.940  74.104  48.045  1.00 85.00              
ATOM   2872  C   GLU A 186     -25.534  72.745  47.491  1.00 85.00              
ATOM   2873  CB  GLU A 186     -26.178  74.079  49.565  1.00 85.00              
ATOM   2876  O   GLU A 186     -26.320  71.798  47.471  1.00 85.00              
ATOM   2877  CG  GLU A 186     -25.722  75.418  50.163  1.00 85.00              
ATOM   2880  CD  GLU A 186     -26.079  75.636  51.641  1.00 85.00              
ATOM   2881  OE1 GLU A 186     -25.501  76.598  52.211  1.00 85.00              
ATOM   2882  OE2 GLU A 186     -26.957  74.919  52.164  1.00 85.00              
ATOM   2883  N   LEU A 187     -24.303  72.683  46.996  1.00 82.40              
ATOM   2885  CA  LEU A 187     -23.622  71.443  46.662  1.00 82.40              
ATOM   2887  C   LEU A 187     -22.716  71.069  47.833  1.00 82.40              
ATOM   2888  CB  LEU A 187     -22.838  71.608  45.346  1.00 82.40              
ATOM   2891  O   LEU A 187     -22.363  71.927  48.647  1.00 82.40              
ATOM   2892  CG  LEU A 187     -23.711  71.901  44.115  1.00 82.40              
ATOM   2894  CD1 LEU A 187     -22.833  71.952  42.863  1.00 82.40              
ATOM   2898  CD2 LEU A 187     -24.798  70.847  43.894  1.00 82.40              
ATOM   2902  N   PRO A 188     -22.267  69.814  47.931  1.00 81.40              
ATOM   2903  CA  PRO A 188     -21.544  69.401  49.123  1.00 81.40              
ATOM   2905  C   PRO A 188     -20.206  70.119  49.337  1.00 81.40              
ATOM   2906  CB  PRO A 188     -21.360  67.913  48.956  1.00 81.40              
ATOM   2909  O   PRO A 188     -19.734  70.267  50.462  1.00 81.40              
ATOM   2910  CG  PRO A 188     -22.339  67.452  47.876  1.00 81.40              
ATOM   2913  CD  PRO A 188     -22.527  68.698  47.030  1.00 81.40              
ATOM   2916  N   ARG A 189     -19.600  70.614  48.254  1.00 85.40              
ATOM   2918  CA  ARG A 189     -18.368  71.412  48.298  1.00 85.40              
ATOM   2920  C   ARG A 189     -18.599  72.911  48.534  1.00 85.40              
ATOM   2921  CB  ARG A 189     -17.570  71.154  47.015  1.00 85.40              
ATOM   2924  O   ARG A 189     -17.619  73.616  48.782  1.00 85.40              
ATOM   2925  CG  ARG A 189     -16.904  69.771  46.976  1.00 85.40              
ATOM   2928  CD  ARG A 189     -16.122  69.649  45.657  1.00 85.40              
ATOM   2931  NE  ARG A 189     -15.093  68.592  45.666  1.00 85.40              
ATOM   2933  NH1 ARG A 189     -13.571  69.613  47.044  1.00 85.40              
ATOM   2936  NH2 ARG A 189     -12.957  67.790  45.997  1.00 85.40              
ATOM   2939  CZ  ARG A 189     -13.893  68.662  46.224  1.00 85.40              
ATOM   2940  N   GLY A 190     -19.837  73.408  48.454  1.00 90.40              
ATOM   2942  CA  GLY A 190     -20.156  74.815  48.706  1.00 90.40              
ATOM   2945  C   GLY A 190     -21.400  75.347  47.995  1.00 90.40              
ATOM   2946  O   GLY A 190     -22.269  74.598  47.553  1.00 90.40              
ATOM   2947  N   LYS A 191     -21.508  76.673  47.892  1.00 90.40              
ATOM   2949  CA  LYS A 191     -22.714  77.346  47.382  1.00 90.40              
ATOM   2951  C   LYS A 191     -22.676  77.519  45.870  1.00 90.40              
ATOM   2952  CB  LYS A 191     -22.931  78.684  48.099  1.00 90.40              
ATOM   2955  O   LYS A 191     -21.684  78.007  45.325  1.00 90.40              
ATOM   2956  CG  LYS A 191     -23.370  78.444  49.546  1.00 90.40              
ATOM   2959  CD  LYS A 191     -23.719  79.747  50.268  1.00 90.40              
ATOM   2962  CE  LYS A 191     -24.224  79.362  51.660  1.00 90.40              
ATOM   2965  NZ  LYS A 191     -24.711  80.523  52.435  1.00 90.40              
ATOM   2969  N   LEU A 192     -23.774  77.156  45.208  1.00 92.70              
ATOM   2971  CA  LEU A 192     -23.950  77.288  43.768  1.00 92.70              
ATOM   2973  C   LEU A 192     -24.669  78.596  43.432  1.00 92.70              
ATOM   2974  CB  LEU A 192     -24.714  76.064  43.233  1.00 92.70              
ATOM   2977  O   LEU A 192     -25.768  78.860  43.919  1.00 92.70              
ATOM   2978  CG  LEU A 192     -24.919  76.079  41.706  1.00 92.70              
ATOM   2980  CD1 LEU A 192     -23.588  75.967  40.959  1.00 92.70              
ATOM   2984  CD2 LEU A 192     -25.816  74.915  41.285  1.00 92.70              
ATOM   2988  N   TYR A 193     -24.082  79.375  42.531  1.00 93.60              
ATOM   2990  CA  TYR A 193     -24.630  80.633  42.037  1.00 93.60              
ATOM   2992  C   TYR A 193     -24.902  80.542  40.537  1.00 93.60              
ATOM   2993  CB  TYR A 193     -23.662  81.774  42.364  1.00 93.60              
ATOM   2996  O   TYR A 193     -24.059  80.059  39.775  1.00 93.60              
ATOM   2997  CG  TYR A 193     -23.444  81.963  43.851  1.00 93.60              
ATOM   2998  CD1 TYR A 193     -24.257  82.860  44.569  1.00 93.60              
ATOM   3000  CD2 TYR A 193     -22.436  81.239  44.520  1.00 93.60              
ATOM   3002  CE1 TYR A 193     -24.047  83.059  45.945  1.00 93.60              
ATOM   3004  CE2 TYR A 193     -22.240  81.418  45.902  1.00 93.60              
ATOM   3006  OH  TYR A 193     -22.840  82.518  47.948  1.00 93.60              
ATOM   3008  CZ  TYR A 193     -23.041  82.331  46.618  1.00 93.60              
ATOM   3009  N   SER A 194     -26.069  81.036  40.119  1.00 92.80              
ATOM   3011  CA  SER A 194     -26.383  81.279  38.709  1.00 92.80              
ATOM   3013  C   SER A 194     -26.124  82.747  38.400  1.00 92.80              
ATOM   3014  CB  SER A 194     -27.837  80.931  38.394  1.00 92.80              
ATOM   3017  O   SER A 194     -26.776  83.627  38.953  1.00 92.80              
ATOM   3018  OG  SER A 194     -28.074  81.117  37.010  1.00 92.80              
ATOM   3020  N   LEU A 195     -25.176  83.013  37.506  1.00 92.70              
ATOM   3022  CA  LEU A 195     -24.779  84.366  37.109  1.00 92.70              
ATOM   3024  C   LEU A 195     -25.490  84.809  35.816  1.00 92.70              
ATOM   3025  CB  LEU A 195     -23.245  84.405  36.987  1.00 92.70              
ATOM   3028  O   LEU A 195     -25.223  85.887  35.285  1.00 92.70              
ATOM   3029  CG  LEU A 195     -22.490  84.036  38.279  1.00 92.70              
ATOM   3031  CD1 LEU A 195     -21.012  83.856  37.960  1.00 92.70              
ATOM   3035  CD2 LEU A 195     -22.626  85.116  39.348  1.00 92.70              
ATOM   3039  N   GLY A 196     -26.386  83.980  35.273  1.00 87.70              
ATOM   3041  CA  GLY A 196     -27.059  84.220  33.996  1.00 87.70              
ATOM   3044  C   GLY A 196     -26.140  84.058  32.776  1.00 87.70              
ATOM   3045  O   GLY A 196     -24.915  83.963  32.889  1.00 87.70              
ATOM   3046  N   LYS A 197     -26.737  84.026  31.575  1.00 86.90              
ATOM   3048  CA  LYS A 197     -26.038  83.743  30.297  1.00 86.90              
ATOM   3050  C   LYS A 197     -25.259  82.415  30.325  1.00 86.90              
ATOM   3051  CB  LYS A 197     -25.132  84.921  29.879  1.00 86.90              
ATOM   3054  O   LYS A 197     -24.127  82.338  29.857  1.00 86.90              
ATOM   3055  CG  LYS A 197     -25.812  86.297  29.849  1.00 86.90              
ATOM   3058  CD  LYS A 197     -24.772  87.363  29.478  1.00 86.90              
ATOM   3061  CE  LYS A 197     -25.388  88.766  29.476  1.00 86.90              
ATOM   3064  NZ  LYS A 197     -24.353  89.802  29.226  1.00 86.90              
ATOM   3068  N   GLY A 198     -25.827  81.405  30.987  1.00 92.00              
ATOM   3070  CA  GLY A 198     -25.199  80.095  31.145  1.00 92.00              
ATOM   3073  C   GLY A 198     -23.949  80.069  32.035  1.00 92.00              
ATOM   3074  O   GLY A 198     -23.233  79.073  32.021  1.00 92.00              
ATOM   3075  N   ARG A 199     -23.651  81.129  32.798  1.00 94.80              
ATOM   3077  CA  ARG A 199     -22.495  81.170  33.706  1.00 94.80              
ATOM   3079  C   ARG A 199     -22.893  80.728  35.109  1.00 94.80              
ATOM   3080  CB  ARG A 199     -21.849  82.559  33.706  1.00 94.80              
ATOM   3083  O   ARG A 199     -23.866  81.225  35.676  1.00 94.80              
ATOM   3084  CG  ARG A 199     -21.226  82.911  32.341  1.00 94.80              
ATOM   3087  CD  ARG A 199     -20.851  84.391  32.253  1.00 94.80              
ATOM   3090  NE  ARG A 199     -22.076  85.196  32.320  1.00 94.80              
ATOM   3092  NH1 ARG A 199     -21.230  87.043  33.404  1.00 94.80              
ATOM   3095  NH2 ARG A 199     -23.427  86.726  33.199  1.00 94.80              
ATOM   3098  CZ  ARG A 199     -22.219  86.328  32.965  1.00 94.80              
ATOM   3099  N   TRP A 200     -22.108  79.819  35.668  1.00 97.20              
ATOM   3101  CA  TRP A 200     -22.325  79.187  36.961  1.00 97.20              
ATOM   3103  C   TRP A 200     -21.032  79.186  37.758  1.00 97.20              
ATOM   3104  CB  TRP A 200     -22.825  77.754  36.760  1.00 97.20              
ATOM   3107  O   TRP A 200     -19.953  78.982  37.202  1.00 97.20              
ATOM   3108  CG  TRP A 200     -24.142  77.671  36.065  1.00 97.20              
ATOM   3109  CD1 TRP A 200     -24.326  77.670  34.726  1.00 97.20              
ATOM   3111  CD2 TRP A 200     -25.469  77.594  36.656  1.00 97.20              
ATOM   3112  CE2 TRP A 200     -26.425  77.626  35.601  1.00 97.20              
ATOM   3113  CE3 TRP A 200     -25.962  77.473  37.973  1.00 97.20              
ATOM   3115  NE1 TRP A 200     -25.676  77.663  34.445  1.00 97.20              
ATOM   3117  CH2 TRP A 200     -28.264  77.445  37.163  1.00 97.20              
ATOM   3119  CZ2 TRP A 200     -27.800  77.578  35.845  1.00 97.20              
ATOM   3121  CZ3 TRP A 200     -27.342  77.362  38.220  1.00 97.20              
ATOM   3123  N   MET A 201     -21.144  79.377  39.068  1.00 96.90              
ATOM   3125  CA  MET A 201     -19.999  79.363  39.971  1.00 96.90              
ATOM   3127  C   MET A 201     -20.342  78.599  41.244  1.00 96.90              
ATOM   3128  CB  MET A 201     -19.561  80.805  40.254  1.00 96.90              
ATOM   3131  O   MET A 201     -21.348  78.879  41.896  1.00 96.90              
ATOM   3132  CG  MET A 201     -18.270  80.867  41.076  1.00 96.90              
ATOM   3135  SD  MET A 201     -17.607  82.541  41.290  1.00 96.90              
ATOM   3136  CE  MET A 201     -18.910  83.297  42.298  1.00 96.90              
ATOM   3140  N   LEU A 202     -19.487  77.651  41.605  1.00 97.00              
ATOM   3142  CA  LEU A 202     -19.488  76.972  42.889  1.00 97.00              
ATOM   3144  C   LEU A 202     -18.425  77.618  43.775  1.00 97.00              
ATOM   3145  CB  LEU A 202     -19.234  75.477  42.648  1.00 97.00              
ATOM   3148  O   LEU A 202     -17.231  77.384  43.585  1.00 97.00              
ATOM   3149  CG  LEU A 202     -19.069  74.654  43.935  1.00 97.00              
ATOM   3151  CD1 LEU A 202     -20.333  74.683  44.792  1.00 97.00              
ATOM   3155  CD2 LEU A 202     -18.739  73.209  43.581  1.00 97.00              
ATOM   3159  N   SER A 203     -18.856  78.423  44.745  1.00 94.40              
ATOM   3161  CA  SER A 203     -17.958  78.982  45.757  1.00 94.40              
ATOM   3163  C   SER A 203     -17.658  77.909  46.794  1.00 94.40              
ATOM   3164  CB  SER A 203     -18.589  80.204  46.420  1.00 94.40              
ATOM   3167  O   SER A 203     -18.572  77.466  47.494  1.00 94.40              
ATOM   3168  OG  SER A 203     -17.651  80.837  47.268  1.00 94.40              
ATOM   3170  N   LEU A 204     -16.397  77.491  46.900  1.00 90.50              
ATOM   3172  CA  LEU A 204     -16.006  76.406  47.794  1.00 90.50              
ATOM   3174  C   LEU A 204     -16.074  76.860  49.257  1.00 90.50              
ATOM   3175  CB  LEU A 204     -14.600  75.891  47.439  1.00 90.50              
ATOM   3178  O   LEU A 204     -15.539  77.911  49.607  1.00 90.50              
ATOM   3179  CG  LEU A 204     -14.435  75.347  46.008  1.00 90.50              
ATOM   3181  CD1 LEU A 204     -12.971  74.981  45.762  1.00 90.50              
ATOM   3185  CD2 LEU A 204     -15.279  74.096  45.763  1.00 90.50              
ATOM   3189  N   THR A 205     -16.683  76.047  50.124  1.00 85.20              
ATOM   3191  CA  THR A 205     -16.740  76.325  51.572  1.00 85.20              
ATOM   3193  C   THR A 205     -15.343  76.303  52.192  1.00 85.20              
ATOM   3194  CB  THR A 205     -17.625  75.296  52.294  1.00 85.20              
ATOM   3196  O   THR A 205     -14.998  77.158  53.004  1.00 85.20              
ATOM   3197  CG2 THR A 205     -17.815  75.609  53.777  1.00 85.20              
ATOM   3201  OG1 THR A 205     -18.906  75.291  51.719  1.00 85.20              
ATOM   3203  N   LYS A 206     -14.519  75.335  51.778  1.00 83.00              
ATOM   3205  CA  LYS A 206     -13.094  75.245  52.107  1.00 83.00              
ATOM   3207  C   LYS A 206     -12.309  75.314  50.804  1.00 83.00              
ATOM   3208  CB  LYS A 206     -12.821  73.955  52.904  1.00 83.00              
ATOM   3211  O   LYS A 206     -12.572  74.528  49.892  1.00 83.00              
ATOM   3212  CG  LYS A 206     -11.358  73.827  53.369  1.00 83.00              
ATOM   3215  CD  LYS A 206     -11.118  72.523  54.154  1.00 83.00              
ATOM   3218  CE  LYS A 206      -9.637  72.370  54.547  1.00 83.00              
ATOM   3221  NZ  LYS A 206      -9.357  71.080  55.246  1.00 83.00              
ATOM   3225  N   LYS A 207     -11.345  76.234  50.725  1.00 86.10              
ATOM   3227  CA  LYS A 207     -10.434  76.317  49.578  1.00 86.10              
ATOM   3229  C   LYS A 207      -9.688  74.994  49.404  1.00 86.10              
ATOM   3230  CB  LYS A 207      -9.434  77.473  49.726  1.00 86.10              
ATOM   3233  O   LYS A 207      -9.326  74.348  50.389  1.00 86.10              
ATOM   3234  CG  LYS A 207     -10.108  78.853  49.755  1.00 86.10              
ATOM   3237  CD  LYS A 207      -9.035  79.946  49.682  1.00 86.10              
ATOM   3240  CE  LYS A 207      -9.638  81.352  49.750  1.00 86.10              
ATOM   3243  NZ  LYS A 207      -8.565  82.379  49.697  1.00 86.10              
ATOM   3247  N   MET A 208      -9.466  74.595  48.158  1.00 89.10              
ATOM   3249  CA  MET A 208      -8.677  73.406  47.846  1.00 89.10              
ATOM   3251  C   MET A 208      -7.232  73.812  47.588  1.00 89.10              
ATOM   3252  CB  MET A 208      -9.306  72.655  46.670  1.00 89.10              
ATOM   3255  O   MET A 208      -6.966  74.595  46.684  1.00 89.10              
ATOM   3256  CG  MET A 208      -8.522  71.401  46.268  1.00 89.10              
ATOM   3259  SD  MET A 208      -9.128  70.607  44.755  1.00 89.10              
ATOM   3260  CE  MET A 208     -10.853  70.332  45.208  1.00 89.10              
ATOM   3264  N   GLU A 209      -6.309  73.256  48.360  1.00 86.90              
ATOM   3266  CA  GLU A 209      -4.876  73.467  48.171  1.00 86.90              
ATOM   3268  C   GLU A 209      -4.319  72.423  47.203  1.00 86.90              
ATOM   3269  CB  GLU A 209      -4.154  73.401  49.525  1.00 86.90              
ATOM   3272  O   GLU A 209      -4.502  71.220  47.398  1.00 86.90              
ATOM   3273  CG  GLU A 209      -4.582  74.517  50.491  1.00 86.90              
ATOM   3276  CD  GLU A 209      -4.343  75.911  49.902  1.00 86.90              
ATOM   3277  OE1 GLU A 209      -5.242  76.772  50.033  1.00 86.90              
ATOM   3278  OE2 GLU A 209      -3.270  76.100  49.296  1.00 86.90              
ATOM   3279  N   VAL A 210      -3.618  72.873  46.164  1.00 91.10              
ATOM   3281  CA  VAL A 210      -2.973  71.999  45.179  1.00 91.10              
ATOM   3283  C   VAL A 210      -1.480  72.289  45.111  1.00 91.10              
ATOM   3284  CB  VAL A 210      -3.648  72.073  43.795  1.00 91.10              
ATOM   3286  O   VAL A 210      -1.051  73.438  45.024  1.00 91.10              
ATOM   3287  CG1 VAL A 210      -5.061  71.482  43.844  1.00 91.10              
ATOM   3291  CG2 VAL A 210      -3.718  73.479  43.202  1.00 91.10              
ATOM   3295  N   LYS A 211      -0.660  71.238  45.144  1.00 90.50              
ATOM   3297  CA  LYS A 211       0.795  71.361  45.030  1.00 90.50              
ATOM   3299  C   LYS A 211       1.185  71.440  43.563  1.00 90.50              
ATOM   3300  CB  LYS A 211       1.472  70.194  45.759  1.00 90.50              
ATOM   3303  O   LYS A 211       0.747  70.605  42.768  1.00 90.50              
ATOM   3304  CG  LYS A 211       3.001  70.345  45.815  1.00 90.50              
ATOM   3307  CD  LYS A 211       3.613  69.185  46.610  1.00 90.50              
ATOM   3310  CE  LYS A 211       5.146  69.253  46.604  1.00 90.50              
ATOM   3313  NZ  LYS A 211       5.737  68.119  47.363  1.00 90.50              
ATOM   3317  N   ALA A 212       2.056  72.382  43.227  1.00 93.40              
ATOM   3319  CA  ALA A 212       2.540  72.586  41.870  1.00 93.40              
ATOM   3321  C   ALA A 212       4.022  72.978  41.836  1.00 93.40              
ATOM   3322  CB  ALA A 212       1.650  73.643  41.215  1.00 93.40              
ATOM   3326  O   ALA A 212       4.572  73.423  42.841  1.00 93.40              
ATOM   3327  N   ILE A 213       4.666  72.811  40.683  1.00 93.60              
ATOM   3329  CA  ILE A 213       6.033  73.269  40.414  1.00 93.60              
ATOM   3331  C   ILE A 213       5.976  74.412  39.404  1.00 93.60              
ATOM   3332  CB  ILE A 213       6.919  72.112  39.901  1.00 93.60              
ATOM   3334  O   ILE A 213       5.357  74.261  38.350  1.00 93.60              
ATOM   3335  CG1 ILE A 213       6.961  70.896  40.855  1.00 93.60              
ATOM   3338  CG2 ILE A 213       8.348  72.611  39.620  1.00 93.60              
ATOM   3342  CD1 ILE A 213       7.433  71.184  42.287  1.00 93.60              
ATOM   3346  N   PHE A 214       6.616  75.540  39.706  1.00 95.20              
ATOM   3348  CA  PHE A 214       6.744  76.638  38.749  1.00 95.20              
ATOM   3350  C   PHE A 214       7.842  76.324  37.729  1.00 95.20              
ATOM   3351  CB  PHE A 214       7.020  77.954  39.474  1.00 95.20              
ATOM   3354  O   PHE A 214       8.998  76.132  38.102  1.00 95.20              
ATOM   3355  CG  PHE A 214       7.083  79.130  38.522  1.00 95.20              
ATOM   3356  CD1 PHE A 214       8.329  79.665  38.154  1.00 95.20              
ATOM   3358  CD2 PHE A 214       5.904  79.649  37.955  1.00 95.20              
ATOM   3360  CE1 PHE A 214       8.403  80.727  37.239  1.00 95.20              
ATOM   3362  CE2 PHE A 214       5.979  80.704  37.029  1.00 95.20              
ATOM   3364  CZ  PHE A 214       7.225  81.246  36.673  1.00 95.20              
ATOM   3366  N   THR A 215       7.500  76.246  36.447  1.00 96.00              
ATOM   3368  CA  THR A 215       8.447  75.923  35.368  1.00 96.00              
ATOM   3370  C   THR A 215       7.919  76.418  34.016  1.00 96.00              
ATOM   3371  CB  THR A 215       8.762  74.409  35.372  1.00 96.00              
ATOM   3373  O   THR A 215       6.844  77.012  33.932  1.00 96.00              
ATOM   3374  CG2 THR A 215       7.581  73.503  35.045  1.00 96.00              
ATOM   3378  OG1 THR A 215       9.789  74.079  34.469  1.00 96.00              
ATOM   3380  N   GLY A 216       8.689  76.203  32.951  1.00 93.90              
ATOM   3382  CA  GLY A 216       8.279  76.397  31.565  1.00 93.90              
ATOM   3385  C   GLY A 216       7.827  75.096  30.902  1.00 93.90              
ATOM   3386  O   GLY A 216       8.345  74.024  31.221  1.00 93.90              
ATOM   3387  N   TYR A 217       6.894  75.200  29.957  1.00 88.40              
ATOM   3389  CA  TYR A 217       6.508  74.127  29.038  1.00 88.40              
ATOM   3391  C   TYR A 217       6.905  74.477  27.608  1.00 88.40              
ATOM   3392  CB  TYR A 217       5.008  73.878  29.155  1.00 88.40              
ATOM   3395  O   TYR A 217       6.649  75.591  27.161  1.00 88.40              
ATOM   3396  CG  TYR A 217       4.445  72.859  28.194  1.00 88.40              
ATOM   3397  CD1 TYR A 217       3.882  73.260  26.968  1.00 88.40              
ATOM   3399  CD2 TYR A 217       4.485  71.498  28.543  1.00 88.40              
ATOM   3401  CE1 TYR A 217       3.356  72.294  26.088  1.00 88.40              
ATOM   3403  CE2 TYR A 217       3.971  70.532  27.659  1.00 88.40              
ATOM   3405  OH  TYR A 217       2.954  69.971  25.577  1.00 88.40              
ATOM   3407  CZ  TYR A 217       3.420  70.923  26.424  1.00 88.40              
ATOM   3408  N   TYR A 218       7.514  73.528  26.897  1.00 83.30              
ATOM   3410  CA  TYR A 218       8.148  73.745  25.591  1.00 83.30              
ATOM   3412  C   TYR A 218       7.418  73.103  24.399  1.00 83.30              
ATOM   3413  CB  TYR A 218       9.618  73.309  25.675  1.00 83.30              
ATOM   3416  O   TYR A 218       7.951  73.159  23.295  1.00 83.30              
ATOM   3417  CG  TYR A 218      10.513  74.320  26.360  1.00 83.30              
ATOM   3418  CD1 TYR A 218      11.029  75.390  25.611  1.00 83.30              
ATOM   3420  CD2 TYR A 218      10.846  74.198  27.722  1.00 83.30              
ATOM   3422  CE1 TYR A 218      11.937  76.295  26.185  1.00 83.30              
ATOM   3424  CE2 TYR A 218      11.725  75.125  28.315  1.00 83.30              
ATOM   3426  OH  TYR A 218      13.132  77.059  28.114  1.00 83.30              
ATOM   3428  CZ  TYR A 218      12.289  76.164  27.541  1.00 83.30              
ATOM   3429  N   GLY A 219       6.211  72.558  24.593  1.00 71.20              
ATOM   3431  CA  GLY A 219       5.468  71.876  23.522  1.00 71.20              
ATOM   3434  C   GLY A 219       5.647  70.374  23.540  1.00 71.20              
ATOM   3435  O   GLY A 219       6.803  69.916  23.635  1.00 71.20              
ATOM   3436  OXT GLY A 219       4.580  69.725  23.520  1.00 71.20              
TER
PARENT N/A
ATOM   3437  N   GLU B   1      -0.403  43.920  40.933  1.00 58.90              
ATOM   3441  CA  GLU B   1      -1.782  44.439  40.994  1.00 58.90              
ATOM   3443  C   GLU B   1      -2.148  44.666  42.448  1.00 58.90              
ATOM   3444  CB  GLU B   1      -2.720  43.444  40.324  1.00 58.90              
ATOM   3447  O   GLU B   1      -1.574  44.004  43.306  1.00 58.90              
ATOM   3448  CG  GLU B   1      -4.134  43.996  40.125  1.00 58.90              
ATOM   3451  CD  GLU B   1      -5.001  43.028  39.315  1.00 58.90              
ATOM   3452  OE1 GLU B   1      -6.130  43.430  38.979  1.00 58.90              
ATOM   3453  OE2 GLU B   1      -4.505  41.912  39.035  1.00 58.90              
ATOM   3454  N   VAL B   2      -3.023  45.624  42.723  1.00 73.10              
ATOM   3456  CA  VAL B   2      -3.439  45.977  44.082  1.00 73.10              
ATOM   3458  C   VAL B   2      -4.544  45.030  44.511  1.00 73.10              
ATOM   3459  CB  VAL B   2      -3.966  47.411  44.126  1.00 73.10              
ATOM   3461  O   VAL B   2      -5.521  44.874  43.788  1.00 73.10              
ATOM   3462  CG1 VAL B   2      -4.326  47.833  45.558  1.00 73.10              
ATOM   3466  CG2 VAL B   2      -2.939  48.360  43.508  1.00 73.10              
ATOM   3470  N   GLN B   3      -4.405  44.420  45.681  1.00 83.30              
ATOM   3472  CA  GLN B   3      -5.429  43.542  46.236  1.00 83.30              
ATOM   3474  C   GLN B   3      -5.800  44.005  47.637  1.00 83.30              
ATOM   3475  CB  GLN B   3      -4.952  42.086  46.233  1.00 83.30              
ATOM   3478  O   GLN B   3      -4.922  44.295  48.452  1.00 83.30              
ATOM   3479  CG  GLN B   3      -4.772  41.531  44.814  1.00 83.30              
ATOM   3482  CD  GLN B   3      -4.291  40.084  44.803  1.00 83.30              
ATOM   3483  NE2 GLN B   3      -4.287  39.446  43.653  1.00 83.30              
ATOM   3486  OE1 GLN B   3      -3.898  39.500  45.799  1.00 83.30              
ATOM   3487  N   LEU B   4      -7.102  44.054  47.901  1.00 90.10              
ATOM   3489  CA  LEU B   4      -7.673  44.336  49.210  1.00 90.10              
ATOM   3491  C   LEU B   4      -8.378  43.077  49.712  1.00 90.10              
ATOM   3492  CB  LEU B   4      -8.642  45.527  49.121  1.00 90.10              
ATOM   3495  O   LEU B   4      -9.140  42.464  48.965  1.00 90.10              
ATOM   3496  CG  LEU B   4      -8.022  46.841  48.613  1.00 90.10              
ATOM   3498  CD1 LEU B   4      -9.079  47.934  48.624  1.00 90.10              
ATOM   3502  CD2 LEU B   4      -6.851  47.319  49.470  1.00 90.10              
ATOM   3506  N   LEU B   5      -8.106  42.698  50.957  1.00 93.80              
ATOM   3508  CA  LEU B   5      -8.741  41.561  51.615  1.00 93.80              
ATOM   3510  C   LEU B   5      -9.473  42.029  52.872  1.00 93.80              
ATOM   3511  CB  LEU B   5      -7.674  40.490  51.911  1.00 93.80              
ATOM   3514  O   LEU B   5      -8.838  42.367  53.876  1.00 93.80              
ATOM   3515  CG  LEU B   5      -8.239  39.221  52.578  1.00 93.80              
ATOM   3517  CD1 LEU B   5      -9.196  38.462  51.657  1.00 93.80              
ATOM   3521  CD2 LEU B   5      -7.088  38.285  52.949  1.00 93.80              
ATOM   3525  N   GLU B   6     -10.803  42.040  52.814  1.00 96.20              
ATOM   3527  CA  GLU B   6     -11.652  42.331  53.965  1.00 96.20              
ATOM   3529  C   GLU B   6     -11.866  41.111  54.866  1.00 96.20              
ATOM   3530  CB  GLU B   6     -13.000  42.938  53.557  1.00 96.20              
ATOM   3533  O   GLU B   6     -11.957  39.970  54.417  1.00 96.20              
ATOM   3534  CG  GLU B   6     -12.843  44.234  52.753  1.00 96.20              
ATOM   3537  CD  GLU B   6     -12.952  44.020  51.241  1.00 96.20              
ATOM   3538  OE1 GLU B   6     -13.503  44.936  50.594  1.00 96.20              
ATOM   3539  OE2 GLU B   6     -12.536  42.960  50.719  1.00 96.20              
ATOM   3540  N   SER B   7     -11.972  41.352  56.170  1.00 96.80              
ATOM   3542  CA  SER B   7     -12.286  40.336  57.177  1.00 96.80              
ATOM   3544  C   SER B   7     -12.921  40.969  58.419  1.00 96.80              
ATOM   3545  CB  SER B   7     -11.013  39.562  57.543  1.00 96.80              
ATOM   3548  O   SER B   7     -12.982  42.194  58.542  1.00 96.80              
ATOM   3549  OG  SER B   7     -10.031  40.441  58.052  1.00 96.80              
ATOM   3551  N   GLY B   8     -13.399  40.135  59.347  1.00 97.30              
ATOM   3553  CA  GLY B   8     -14.004  40.571  60.613  1.00 97.30              
ATOM   3556  C   GLY B   8     -15.515  40.816  60.563  1.00 97.30              
ATOM   3557  O   GLY B   8     -16.100  41.179  61.581  1.00 97.30              
ATOM   3558  N   GLY B   9     -16.159  40.609  59.409  1.00 97.10              
ATOM   3560  CA  GLY B   9     -17.619  40.586  59.329  1.00 97.10              
ATOM   3563  C   GLY B   9     -18.228  39.377  60.041  1.00 97.10              
ATOM   3564  O   GLY B   9     -17.534  38.441  60.438  1.00 97.10              
ATOM   3565  N   GLY B  10     -19.547  39.402  60.199  1.00 97.30              
ATOM   3567  CA  GLY B  10     -20.297  38.382  60.920  1.00 97.30              
ATOM   3570  C   GLY B  10     -21.650  38.889  61.406  1.00 97.30              
ATOM   3571  O   GLY B  10     -22.112  39.959  61.002  1.00 97.30              
ATOM   3572  N   SER B  11     -22.270  38.106  62.285  1.00 97.80              
ATOM   3574  CA  SER B  11     -23.553  38.438  62.906  1.00 97.80              
ATOM   3576  C   SER B  11     -23.359  38.936  64.334  1.00 97.80              
ATOM   3577  CB  SER B  11     -24.514  37.250  62.893  1.00 97.80              
ATOM   3580  O   SER B  11     -22.609  38.339  65.104  1.00 97.80              
ATOM   3581  OG  SER B  11     -24.781  36.845  61.562  1.00 97.80              
ATOM   3583  N   VAL B  12     -24.065  40.001  64.700  1.00 97.50              
ATOM   3585  CA  VAL B  12     -24.037  40.592  66.042  1.00 97.50              
ATOM   3587  C   VAL B  12     -25.427  41.110  66.415  1.00 97.50              
ATOM   3588  CB  VAL B  12     -22.946  41.678  66.104  1.00 97.50              
ATOM   3590  O   VAL B  12     -26.225  41.436  65.543  1.00 97.50              
ATOM   3591  CG1 VAL B  12     -23.272  42.902  65.249  1.00 97.50              
ATOM   3595  CG2 VAL B  12     -22.644  42.133  67.534  1.00 97.50              
ATOM   3599  N   GLN B  13     -25.745  41.173  67.706  1.00 97.80              
ATOM   3601  CA  GLN B  13     -26.986  41.801  68.166  1.00 97.80              
ATOM   3603  C   GLN B  13     -26.884  43.331  68.150  1.00 97.80              
ATOM   3604  CB  GLN B  13     -27.359  41.283  69.560  1.00 97.80              
ATOM   3607  O   GLN B  13     -25.793  43.895  68.271  1.00 97.80              
ATOM   3608  CG  GLN B  13     -27.891  39.846  69.491  1.00 97.80              
ATOM   3611  CD  GLN B  13     -28.321  39.314  70.854  1.00 97.80              
ATOM   3612  NE2 GLN B  13     -29.240  38.377  70.893  1.00 97.80              
ATOM   3615  OE1 GLN B  13     -27.830  39.698  71.901  1.00 97.80              
ATOM   3616  N   ALA B  14     -28.030  44.001  68.031  1.00 97.90              
ATOM   3618  CA  ALA B  14     -28.142  45.447  68.130  1.00 97.90              
ATOM   3620  C   ALA B  14     -27.537  45.959  69.451  1.00 97.90              
ATOM   3621  CB  ALA B  14     -29.612  45.846  67.969  1.00 97.90              
ATOM   3625  O   ALA B  14     -27.642  45.328  70.501  1.00 97.90              
ATOM   3626  N   GLY B  15     -26.848  47.096  69.387  1.00 97.90              
ATOM   3628  CA  GLY B  15     -26.021  47.628  70.471  1.00 97.90              
ATOM   3631  C   GLY B  15     -24.628  46.992  70.572  1.00 97.90              
ATOM   3632  O   GLY B  15     -23.748  47.565  71.213  1.00 97.90              
ATOM   3633  N   GLY B  16     -24.393  45.854  69.912  1.00 98.10              
ATOM   3635  CA  GLY B  16     -23.101  45.178  69.878  1.00 98.10              
ATOM   3638  C   GLY B  16     -22.042  45.908  69.050  1.00 98.10              
ATOM   3639  O   GLY B  16     -22.259  47.011  68.537  1.00 98.10              
ATOM   3640  N   SER B  17     -20.865  45.286  68.950  1.00 98.40              
ATOM   3642  CA  SER B  17     -19.709  45.858  68.256  1.00 98.40              
ATOM   3644  C   SER B  17     -18.984  44.826  67.397  1.00 98.40              
ATOM   3645  CB  SER B  17     -18.732  46.505  69.247  1.00 98.40              
ATOM   3648  O   SER B  17     -18.937  43.645  67.740  1.00 98.40              
ATOM   3649  OG  SER B  17     -19.419  47.423  70.081  1.00 98.40              
ATOM   3651  N   LEU B  18     -18.407  45.279  66.287  1.00 98.30              
ATOM   3653  CA  LEU B  18     -17.573  44.479  65.387  1.00 98.30              
ATOM   3655  C   LEU B  18     -16.373  45.300  64.929  1.00 98.30              
ATOM   3656  CB  LEU B  18     -18.388  44.018  64.164  1.00 98.30              
ATOM   3659  O   LEU B  18     -16.437  46.525  64.852  1.00 98.30              
ATOM   3660  CG  LEU B  18     -19.321  42.820  64.395  1.00 98.30              
ATOM   3662  CD1 LEU B  18     -20.196  42.628  63.157  1.00 98.30              
ATOM   3666  CD2 LEU B  18     -18.539  41.526  64.628  1.00 98.30              
ATOM   3670  N   ARG B  19     -15.290  44.618  64.565  1.00 98.40              
ATOM   3672  CA  ARG B  19     -14.109  45.254  63.986  1.00 98.40              
ATOM   3674  C   ARG B  19     -13.786  44.617  62.649  1.00 98.40              
ATOM   3675  CB  ARG B  19     -12.948  45.191  64.980  1.00 98.40              
ATOM   3678  O   ARG B  19     -13.347  43.470  62.593  1.00 98.40              
ATOM   3679  CG  ARG B  19     -11.705  45.890  64.418  1.00 98.40              
ATOM   3682  CD  ARG B  19     -10.612  45.900  65.482  1.00 98.40              
ATOM   3685  NE  ARG B  19      -9.351  46.442  64.948  1.00 98.40              
ATOM   3687  NH1 ARG B  19      -8.335  46.757  66.974  1.00 98.40              
ATOM   3690  NH2 ARG B  19      -7.259  47.321  65.095  1.00 98.40              
ATOM   3693  CZ  ARG B  19      -8.321  46.834  65.672  1.00 98.40              
ATOM   3694  N   LEU B  20     -13.959  45.387  61.584  1.00 98.40              
ATOM   3696  CA  LEU B  20     -13.543  44.980  60.250  1.00 98.40              
ATOM   3698  C   LEU B  20     -12.069  45.316  60.039  1.00 98.40              
ATOM   3699  CB  LEU B  20     -14.433  45.607  59.167  1.00 98.40              
ATOM   3702  O   LEU B  20     -11.549  46.287  60.596  1.00 98.40              
ATOM   3703  CG  LEU B  20     -15.947  45.473  59.402  1.00 98.40              
ATOM   3705  CD1 LEU B  20     -16.699  46.019  58.193  1.00 98.40              
ATOM   3709  CD2 LEU B  20     -16.370  44.021  59.621  1.00 98.40              
ATOM   3713  N   SER B  21     -11.403  44.517  59.218  1.00 97.10              
ATOM   3715  CA  SER B  21     -10.023  44.741  58.786  1.00 97.10              
ATOM   3717  C   SER B  21      -9.949  44.663  57.269  1.00 97.10              
ATOM   3718  CB  SER B  21      -9.079  43.706  59.403  1.00 97.10              
ATOM   3721  O   SER B  21     -10.588  43.803  56.674  1.00 97.10              
ATOM   3722  OG  SER B  21      -9.182  43.709  60.814  1.00 97.10              
ATOM   3724  N   CYS B  22      -9.158  45.534  56.654  1.00 94.20              
ATOM   3726  CA  CYS B  22      -8.871  45.554  55.226  1.00 94.20              
ATOM   3728  C   CYS B  22      -7.360  45.552  55.031  1.00 94.20              
ATOM   3729  CB  CYS B  22      -9.507  46.793  54.605  1.00 94.20              
ATOM   3732  O   CYS B  22      -6.702  46.567  55.272  1.00 94.20              
ATOM   3733  SG  CYS B  22      -9.006  47.114  52.900  1.00 94.20              
ATOM   3734  N   ALA B  23      -6.808  44.408  54.635  1.00 92.20              
ATOM   3736  CA  ALA B  23      -5.387  44.273  54.352  1.00 92.20              
ATOM   3738  C   ALA B  23      -5.121  44.602  52.881  1.00 92.20              
ATOM   3739  CB  ALA B  23      -4.935  42.862  54.736  1.00 92.20              
ATOM   3743  O   ALA B  23      -5.680  43.962  51.990  1.00 92.20              
ATOM   3744  N   ALA B  24      -4.260  45.587  52.627  1.00 85.60              
ATOM   3746  CA  ALA B  24      -3.850  45.975  51.288  1.00 85.60              
ATOM   3748  C   ALA B  24      -2.511  45.330  50.912  1.00 85.60              
ATOM   3749  CB  ALA B  24      -3.811  47.505  51.189  1.00 85.60              
ATOM   3753  O   ALA B  24      -1.540  45.346  51.670  1.00 85.60              
ATOM   3754  N   SER B  25      -2.429  44.803  49.695  1.00 80.60              
ATOM   3756  CA  SER B  25      -1.205  44.236  49.129  1.00 80.60              
ATOM   3758  C   SER B  25      -1.004  44.685  47.681  1.00 80.60              
ATOM   3759  CB  SER B  25      -1.211  42.714  49.282  1.00 80.60              
ATOM   3762  O   SER B  25      -1.912  45.206  47.036  1.00 80.60              
ATOM   3763  OG  SER B  25      -2.183  42.139  48.449  1.00 80.60              
ATOM   3765  N   GLY B  26       0.229  44.565  47.180  1.00 69.50              
ATOM   3767  CA  GLY B  26       0.574  44.931  45.803  1.00 69.50              
ATOM   3770  C   GLY B  26       0.678  46.434  45.503  1.00 69.50              
ATOM   3771  O   GLY B  26       1.093  46.789  44.402  1.00 69.50              
ATOM   3772  N   PHE B  27       0.382  47.311  46.465  1.00 56.00              
ATOM   3774  CA  PHE B  27       0.738  48.733  46.396  1.00 56.00              
ATOM   3776  C   PHE B  27       2.044  49.004  47.163  1.00 56.00              
ATOM   3777  CB  PHE B  27      -0.425  49.634  46.869  1.00 56.00              
ATOM   3780  O   PHE B  27       2.296  48.466  48.256  1.00 56.00              
ATOM   3781  CG  PHE B  27      -0.845  50.707  45.866  1.00 56.00              
ATOM   3782  CD1 PHE B  27       0.006  51.767  45.515  1.00 56.00              
ATOM   3784  CD2 PHE B  27      -2.120  50.679  45.291  1.00 56.00              
ATOM   3786  CE1 PHE B  27      -0.391  52.741  44.584  1.00 56.00              
ATOM   3788  CE2 PHE B  27      -2.503  51.605  44.303  1.00 56.00              
ATOM   3790  CZ  PHE B  27      -1.631  52.637  43.940  1.00 56.00              
ATOM   3792  N   THR B  28       2.883  49.877  46.608  1.00 52.20              
ATOM   3794  CA  THR B  28       3.858  50.631  47.402  1.00 52.20              
ATOM   3796  C   THR B  28       3.085  51.567  48.322  1.00 52.20              
ATOM   3797  CB  THR B  28       4.802  51.447  46.505  1.00 52.20              
ATOM   3799  O   THR B  28       2.201  52.270  47.849  1.00 52.20              
ATOM   3800  CG2 THR B  28       5.857  50.543  45.870  1.00 52.20              
ATOM   3804  OG1 THR B  28       4.086  52.066  45.460  1.00 52.20              
ATOM   3806  N   VAL B  29       3.389  51.580  49.620  1.00 48.20              
ATOM   3808  CA  VAL B  29       2.722  52.469  50.587  1.00 48.20              
ATOM   3810  C   VAL B  29       3.234  53.891  50.374  1.00 48.20              
ATOM   3811  CB  VAL B  29       2.915  52.004  52.050  1.00 48.20              
ATOM   3813  O   VAL B  29       4.059  54.383  51.132  1.00 48.20              
ATOM   3814  CG1 VAL B  29       2.080  52.769  53.086  1.00 48.20              
ATOM   3818  CG2 VAL B  29       2.567  50.528  52.213  1.00 48.20              
ATOM   3822  N   GLY B  30       2.868  54.494  49.249  1.00 51.00              
ATOM   3824  CA  GLY B  30       2.868  55.942  49.123  1.00 51.00              
ATOM   3827  C   GLY B  30       1.614  56.502  49.786  1.00 51.00              
ATOM   3828  O   GLY B  30       0.833  55.762  50.380  1.00 51.00              
ATOM   3829  N   ASP B  31       1.402  57.798  49.628  1.00 54.60              
ATOM   3831  CA  ASP B  31       0.232  58.476  50.173  1.00 54.60              
ATOM   3833  C   ASP B  31      -1.042  58.048  49.431  1.00 54.60              
ATOM   3834  CB  ASP B  31       0.403  59.987  50.028  1.00 54.60              
ATOM   3837  O   ASP B  31      -1.275  58.453  48.289  1.00 54.60              
ATOM   3838  CG  ASP B  31       1.714  60.558  50.557  1.00 54.60              
ATOM   3839  OD1 ASP B  31       2.298  59.961  51.482  1.00 54.60              
ATOM   3840  OD2 ASP B  31       2.144  61.537  49.900  1.00 54.60              
ATOM   3841  N   TYR B  32      -1.892  57.270  50.088  1.00 63.40              
ATOM   3843  CA  TYR B  32      -3.202  56.872  49.573  1.00 63.40              
ATOM   3845  C   TYR B  32      -4.309  57.145  50.593  1.00 63.40              
ATOM   3846  CB  TYR B  32      -3.151  55.405  49.118  1.00 63.40              
ATOM   3849  O   TYR B  32      -4.053  57.313  51.788  1.00 63.40              
ATOM   3850  CG  TYR B  32      -2.750  54.399  50.177  1.00 63.40              
ATOM   3851  CD1 TYR B  32      -1.466  53.827  50.163  1.00 63.40              
ATOM   3853  CD2 TYR B  32      -3.659  54.023  51.176  1.00 63.40              
ATOM   3855  CE1 TYR B  32      -1.101  52.896  51.151  1.00 63.40              
ATOM   3857  CE2 TYR B  32      -3.282  53.105  52.172  1.00 63.40              
ATOM   3859  OH  TYR B  32      -1.615  51.678  53.149  1.00 63.40              
ATOM   3861  CZ  TYR B  32      -1.994  52.545  52.172  1.00 63.40              
ATOM   3862  N   ALA B  33      -5.555  57.179  50.135  1.00 71.40              
ATOM   3864  CA  ALA B  33      -6.721  57.143  51.013  1.00 71.40              
ATOM   3866  C   ALA B  33      -7.266  55.715  51.055  1.00 71.40              
ATOM   3867  CB  ALA B  33      -7.768  58.131  50.492  1.00 71.40              
ATOM   3871  O   ALA B  33      -7.365  55.088  50.001  1.00 71.40              
ATOM   3872  N   ILE B  34      -7.653  55.200  52.225  1.00 84.70              
ATOM   3874  CA  ILE B  34      -8.480  53.986  52.323  1.00 84.70              
ATOM   3876  C   ILE B  34      -9.863  54.362  52.841  1.00 84.70              
ATOM   3877  CB  ILE B  34      -7.824  52.849  53.142  1.00 84.70              
ATOM   3879  O   ILE B  34      -9.998  54.955  53.909  1.00 84.70              
ATOM   3880  CG1 ILE B  34      -6.677  52.222  52.326  1.00 84.70              
ATOM   3883  CG2 ILE B  34      -8.866  51.759  53.459  1.00 84.70              
ATOM   3887  CD1 ILE B  34      -5.856  51.148  53.060  1.00 84.70              
ATOM   3891  N   GLY B  35     -10.891  53.985  52.085  1.00 87.10              
ATOM   3893  CA  GLY B  35     -12.295  54.143  52.428  1.00 87.10              
ATOM   3896  C   GLY B  35     -12.978  52.813  52.728  1.00 87.10              
ATOM   3897  O   GLY B  35     -12.649  51.785  52.146  1.00 87.10              
ATOM   3898  N   TRP B  36     -13.974  52.858  53.604  1.00 92.60              
ATOM   3900  CA  TRP B  36     -14.991  51.832  53.766  1.00 92.60              
ATOM   3902  C   TRP B  36     -16.317  52.334  53.210  1.00 92.60              
ATOM   3903  CB  TRP B  36     -15.132  51.420  55.230  1.00 92.60              
ATOM   3906  O   TRP B  36     -16.727  53.477  53.430  1.00 92.60              
ATOM   3907  CG  TRP B  36     -14.027  50.549  55.730  1.00 92.60              
ATOM   3908  CD1 TRP B  36     -12.892  50.977  56.320  1.00 92.60              
ATOM   3910  CD2 TRP B  36     -13.920  49.095  55.668  1.00 92.60              
ATOM   3911  CE2 TRP B  36     -12.702  48.709  56.304  1.00 92.60              
ATOM   3912  CE3 TRP B  36     -14.727  48.065  55.140  1.00 92.60              
ATOM   3914  NE1 TRP B  36     -12.104  49.897  56.664  1.00 92.60              
ATOM   3916  CH2 TRP B  36     -13.147  46.365  55.911  1.00 92.60              
ATOM   3918  CZ2 TRP B  36     -12.325  47.370  56.450  1.00 92.60              
ATOM   3920  CZ3 TRP B  36     -14.343  46.715  55.256  1.00 92.60              
ATOM   3922  N   PHE B  37     -17.002  51.434  52.528  1.00 89.70              
ATOM   3924  CA  PHE B  37     -18.296  51.627  51.900  1.00 89.70              
ATOM   3926  C   PHE B  37     -19.189  50.481  52.311  1.00 89.70              
ATOM   3927  CB  PHE B  37     -18.136  51.637  50.379  1.00 89.70              
ATOM   3930  O   PHE B  37     -18.699  49.404  52.642  1.00 89.70              
ATOM   3931  CG  PHE B  37     -17.196  52.716  49.915  1.00 89.70              
ATOM   3932  CD1 PHE B  37     -17.706  53.982  49.587  1.00 89.70              
ATOM   3934  CD2 PHE B  37     -15.807  52.486  49.919  1.00 89.70              
ATOM   3936  CE1 PHE B  37     -16.819  55.027  49.304  1.00 89.70              
ATOM   3938  CE2 PHE B  37     -14.926  53.530  49.612  1.00 89.70              
ATOM   3940  CZ  PHE B  37     -15.437  54.795  49.300  1.00 89.70              
ATOM   3942  N   ARG B  38     -20.499  50.679  52.247  1.00 94.10              
ATOM   3944  CA  ARG B  38     -21.431  49.587  52.485  1.00 94.10              
ATOM   3946  C   ARG B  38     -22.564  49.593  51.488  1.00 94.10              
ATOM   3947  CB  ARG B  38     -21.891  49.586  53.943  1.00 94.10              
ATOM   3950  O   ARG B  38     -22.951  50.640  50.971  1.00 94.10              
ATOM   3951  CG  ARG B  38     -22.864  50.723  54.260  1.00 94.10              
ATOM   3954  CD  ARG B  38     -23.171  50.721  55.752  1.00 94.10              
ATOM   3957  NE  ARG B  38     -24.109  51.793  56.072  1.00 94.10              
ATOM   3959  NH1 ARG B  38     -24.206  51.521  58.332  1.00 94.10              
ATOM   3962  NH2 ARG B  38     -25.553  52.992  57.278  1.00 94.10              
ATOM   3965  CZ  ARG B  38     -24.616  52.096  57.239  1.00 94.10              
ATOM   3966  N   GLN B  39     -23.092  48.410  51.233  1.00 92.00              
ATOM   3968  CA  GLN B  39     -24.259  48.224  50.396  1.00 92.00              
ATOM   3970  C   GLN B  39     -25.235  47.293  51.106  1.00 92.00              
ATOM   3971  CB  GLN B  39     -23.804  47.727  49.021  1.00 92.00              
ATOM   3974  O   GLN B  39     -25.001  46.089  51.232  1.00 92.00              
ATOM   3975  CG  GLN B  39     -24.963  47.814  48.028  1.00 92.00              
ATOM   3978  CD  GLN B  39     -24.538  47.576  46.587  1.00 92.00              
ATOM   3979  NE2 GLN B  39     -25.395  47.905  45.648  1.00 92.00              
ATOM   3982  OE1 GLN B  39     -23.449  47.130  46.269  1.00 92.00              
ATOM   3983  N   ALA B  40     -26.318  47.873  51.620  1.00 93.50              
ATOM   3985  CA  ALA B  40     -27.436  47.100  52.138  1.00 93.50              
ATOM   3987  C   ALA B  40     -28.191  46.427  50.972  1.00 93.50              
ATOM   3988  CB  ALA B  40     -28.330  48.014  52.982  1.00 93.50              
ATOM   3992  O   ALA B  40     -28.154  46.932  49.842  1.00 93.50              
ATOM   3993  N   PRO B  41     -28.893  45.305  51.206  1.00 88.10              
ATOM   3994  CA  PRO B  41     -29.634  44.611  50.157  1.00 88.10              
ATOM   3996  C   PRO B  41     -30.599  45.540  49.407  1.00 88.10              
ATOM   3997  CB  PRO B  41     -30.369  43.468  50.866  1.00 88.10              
ATOM   4000  O   PRO B  41     -31.453  46.190  50.006  1.00 88.10              
ATOM   4001  CG  PRO B  41     -29.487  43.184  52.081  1.00 88.10              
ATOM   4004  CD  PRO B  41     -28.969  44.569  52.460  1.00 88.10              
ATOM   4007  N   GLY B  42     -30.452  45.611  48.081  1.00 83.40              
ATOM   4009  CA  GLY B  42     -31.295  46.438  47.210  1.00 83.40              
ATOM   4012  C   GLY B  42     -31.024  47.947  47.261  1.00 83.40              
ATOM   4013  O   GLY B  42     -31.709  48.696  46.569  1.00 83.40              
ATOM   4014  N   GLN B  43     -30.041  48.403  48.040  1.00 82.40              
ATOM   4016  CA  GLN B  43     -29.665  49.814  48.131  1.00 82.40              
ATOM   4018  C   GLN B  43     -28.447  50.128  47.253  1.00 82.40              
ATOM   4019  CB  GLN B  43     -29.436  50.210  49.600  1.00 82.40              
ATOM   4022  O   GLN B  43     -27.688  49.242  46.846  1.00 82.40              
ATOM   4023  CG  GLN B  43     -30.689  50.022  50.477  1.00 82.40              
ATOM   4026  CD  GLN B  43     -31.877  50.876  50.040  1.00 82.40              
ATOM   4027  NE2 GLN B  43     -33.090  50.420  50.260  1.00 82.40              
ATOM   4030  OE1 GLN B  43     -31.747  51.961  49.497  1.00 82.40              
ATOM   4031  N   GLN B  44     -28.251  51.414  46.954  1.00 72.00              
ATOM   4033  CA  GLN B  44     -26.999  51.881  46.362  1.00 72.00              
ATOM   4035  C   GLN B  44     -25.865  51.811  47.387  1.00 72.00              
ATOM   4036  CB  GLN B  44     -27.152  53.301  45.799  1.00 72.00              
ATOM   4039  O   GLN B  44     -26.089  51.889  48.594  1.00 72.00              
ATOM   4040  CG  GLN B  44     -27.987  53.304  44.510  1.00 72.00              
ATOM   4043  CD  GLN B  44     -28.047  54.674  43.842  1.00 72.00              
ATOM   4044  NE2 GLN B  44     -28.411  54.736  42.580  1.00 72.00              
ATOM   4047  OE1 GLN B  44     -27.780  55.714  44.420  1.00 72.00              
ATOM   4048  N   ARG B  45     -24.634  51.664  46.891  1.00 81.10              
ATOM   4050  CA  ARG B  45     -23.438  51.707  47.729  1.00 81.10              
ATOM   4052  C   ARG B  45     -23.262  53.113  48.300  1.00 81.10              
ATOM   4053  CB  ARG B  45     -22.230  51.241  46.905  1.00 81.10              
ATOM   4056  O   ARG B  45     -23.200  54.075  47.538  1.00 81.10              
ATOM   4057  CG  ARG B  45     -20.951  51.151  47.748  1.00 81.10              
ATOM   4060  CD  ARG B  45     -19.834  50.423  46.989  1.00 81.10              
ATOM   4063  NE  ARG B  45     -19.346  51.187  45.822  1.00 81.10              
ATOM   4065  NH1 ARG B  45     -18.371  49.454  44.669  1.00 81.10              
ATOM   4068  NH2 ARG B  45     -18.269  51.524  43.847  1.00 81.10              
ATOM   4071  CZ  ARG B  45     -18.666  50.718  44.789  1.00 81.10              
ATOM   4072  N   GLU B  46     -23.132  53.209  49.616  1.00 81.40              
ATOM   4074  CA  GLU B  46     -22.900  54.465  50.328  1.00 81.40              
ATOM   4076  C   GLU B  46     -21.539  54.471  51.023  1.00 81.40              
ATOM   4077  CB  GLU B  46     -24.054  54.787  51.292  1.00 81.40              
ATOM   4080  O   GLU B  46     -20.983  53.427  51.384  1.00 81.40              
ATOM   4081  CG  GLU B  46     -24.196  53.818  52.479  1.00 81.40              
ATOM   4084  CD  GLU B  46     -25.297  54.236  53.470  1.00 81.40              
ATOM   4085  OE1 GLU B  46     -25.401  53.580  54.537  1.00 81.40              
ATOM   4086  OE2 GLU B  46     -26.023  55.220  53.216  1.00 81.40              
ATOM   4087  N   ALA B  47     -20.988  55.667  51.201  1.00 81.70              
ATOM   4089  CA  ALA B  47     -19.736  55.855  51.915  1.00 81.70              
ATOM   4091  C   ALA B  47     -19.939  55.743  53.431  1.00 81.70              
ATOM   4092  CB  ALA B  47     -19.151  57.195  51.487  1.00 81.70              
ATOM   4096  O   ALA B  47     -20.915  56.261  53.966  1.00 81.70              
ATOM   4097  N   VAL B  48     -19.006  55.093  54.130  1.00 92.00              
ATOM   4099  CA  VAL B  48     -19.070  54.891  55.587  1.00 92.00              
ATOM   4101  C   VAL B  48     -18.009  55.731  56.283  1.00 92.00              
ATOM   4102  CB  VAL B  48     -18.937  53.398  55.947  1.00 92.00              
ATOM   4104  O   VAL B  48     -18.330  56.607  57.085  1.00 92.00              
ATOM   4105  CG1 VAL B  48     -18.914  53.161  57.457  1.00 92.00              
ATOM   4109  CG2 VAL B  48     -20.101  52.593  55.367  1.00 92.00              
ATOM   4113  N   ALA B  49     -16.739  55.481  55.972  1.00 91.30              
ATOM   4115  CA  ALA B  49     -15.611  56.182  56.572  1.00 91.30              
ATOM   4117  C   ALA B  49     -14.402  56.177  55.633  1.00 91.30              
ATOM   4118  CB  ALA B  49     -15.270  55.530  57.918  1.00 91.30              
ATOM   4122  O   ALA B  49     -14.322  55.339  54.742  1.00 91.30              
ATOM   4123  N   CYS B  50     -13.459  57.091  55.819  1.00 85.30              
ATOM   4125  CA  CYS B  50     -12.204  57.129  55.070  1.00 85.30              
ATOM   4127  C   CYS B  50     -11.075  57.642  55.952  1.00 85.30              
ATOM   4128  CB  CYS B  50     -12.396  57.995  53.823  1.00 85.30              
ATOM   4131  O   CYS B  50     -11.324  58.498  56.796  1.00 85.30              
ATOM   4132  SG  CYS B  50     -10.980  58.205  52.717  1.00 85.30              
ATOM   4133  N   ILE B  51      -9.861  57.128  55.745  1.00 85.70              
ATOM   4135  CA  ILE B  51      -8.630  57.619  56.361  1.00 85.70              
ATOM   4137  C   ILE B  51      -7.543  57.879  55.313  1.00 85.70              
ATOM   4138  CB  ILE B  51      -8.165  56.673  57.481  1.00 85.70              
ATOM   4140  O   ILE B  51      -7.266  57.039  54.451  1.00 85.70              
ATOM   4141  CG1 ILE B  51      -7.020  57.331  58.277  1.00 85.70              
ATOM   4144  CG2 ILE B  51      -7.768  55.274  56.965  1.00 85.70              
ATOM   4148  CD1 ILE B  51      -6.763  56.656  59.626  1.00 85.70              
ATOM   4152  N   SER B  52      -6.944  59.062  55.388  1.00 72.00              
ATOM   4154  CA  SER B  52      -5.745  59.428  54.642  1.00 72.00              
ATOM   4156  C   SER B  52      -4.539  58.788  55.314  1.00 72.00              
ATOM   4157  CB  SER B  52      -5.606  60.943  54.673  1.00 72.00              
ATOM   4160  O   SER B  52      -4.366  58.904  56.525  1.00 72.00              
ATOM   4161  OG  SER B  52      -4.363  61.382  54.157  1.00 72.00              
ATOM   4163  N   THR B  53      -3.687  58.108  54.554  1.00 71.70              
ATOM   4165  CA  THR B  53      -2.457  57.513  55.115  1.00 71.70              
ATOM   4167  C   THR B  53      -1.283  58.480  55.206  1.00 71.70              
ATOM   4168  CB  THR B  53      -2.039  56.245  54.373  1.00 71.70              
ATOM   4170  O   THR B  53      -0.280  58.135  55.829  1.00 71.70              
ATOM   4171  CG2 THR B  53      -3.108  55.171  54.555  1.00 71.70              
ATOM   4175  OG1 THR B  53      -1.858  56.491  52.998  1.00 71.70              
ATOM   4177  N   ASP B  54      -1.430  59.673  54.623  1.00 59.00              
ATOM   4179  CA  ASP B  54      -0.434  60.751  54.602  1.00 59.00              
ATOM   4181  C   ASP B  54      -0.458  61.536  55.926  1.00 59.00              
ATOM   4182  CB  ASP B  54      -0.773  61.631  53.381  1.00 59.00              
ATOM   4185  O   ASP B  54       0.500  61.533  56.695  1.00 59.00              
ATOM   4186  CG  ASP B  54       0.242  62.712  52.979  1.00 59.00              
ATOM   4187  OD1 ASP B  54       1.187  62.997  53.745  1.00 59.00              
ATOM   4188  OD2 ASP B  54       0.010  63.282  51.876  1.00 59.00              
ATOM   4189  N   ASP B  55      -1.610  62.134  56.239  1.00 57.50              
ATOM   4191  CA  ASP B  55      -1.826  63.006  57.400  1.00 57.50              
ATOM   4193  C   ASP B  55      -2.721  62.387  58.488  1.00 57.50              
ATOM   4194  CB  ASP B  55      -2.350  64.377  56.922  1.00 57.50              
ATOM   4197  O   ASP B  55      -2.841  62.947  59.578  1.00 57.50              
ATOM   4198  CG  ASP B  55      -3.583  64.311  56.012  1.00 57.50              
ATOM   4199  OD1 ASP B  55      -4.226  63.236  55.956  1.00 57.50              
ATOM   4200  OD2 ASP B  55      -3.825  65.294  55.278  1.00 57.50              
ATOM   4201  N   GLY B  56      -3.320  61.219  58.236  1.00 74.50              
ATOM   4203  CA  GLY B  56      -4.230  60.566  59.176  1.00 74.50              
ATOM   4206  C   GLY B  56      -5.640  61.161  59.201  1.00 74.50              
ATOM   4207  O   GLY B  56      -6.451  60.713  60.012  1.00 74.50              
ATOM   4208  N   ASP B  57      -5.955  62.134  58.334  1.00 67.50              
ATOM   4210  CA  ASP B  57      -7.269  62.776  58.311  1.00 67.50              
ATOM   4212  C   ASP B  57      -8.373  61.748  58.047  1.00 67.50              
ATOM   4213  CB  ASP B  57      -7.343  63.920  57.273  1.00 67.50              
ATOM   4216  O   ASP B  57      -8.322  60.961  57.095  1.00 67.50              
ATOM   4217  CG  ASP B  57      -6.999  65.319  57.813  1.00 67.50              
ATOM   4218  OD1 ASP B  57      -6.693  65.446  59.020  1.00 67.50              
ATOM   4219  OD2 ASP B  57      -7.204  66.295  57.048  1.00 67.50              
ATOM   4220  N   THR B  58      -9.404  61.784  58.892  1.00 81.70              
ATOM   4222  CA  THR B  58     -10.548  60.875  58.808  1.00 81.70              
ATOM   4224  C   THR B  58     -11.824  61.591  58.396  1.00 81.70              
ATOM   4225  CB  THR B  58     -10.806  60.116  60.114  1.00 81.70              
ATOM   4227  O   THR B  58     -12.121  62.683  58.883  1.00 81.70              
ATOM   4228  CG2 THR B  58      -9.631  59.241  60.537  1.00 81.70              
ATOM   4232  OG1 THR B  58     -11.093  61.032  61.148  1.00 81.70              
ATOM   4234  N   TYR B  59     -12.645  60.918  57.598  1.00 71.30              
ATOM   4236  CA  TYR B  59     -14.030  61.296  57.330  1.00 71.30              
ATOM   4238  C   TYR B  59     -14.975  60.177  57.781  1.00 71.30              
ATOM   4239  CB  TYR B  59     -14.191  61.635  55.843  1.00 71.30              
ATOM   4242  O   TYR B  59     -14.661  58.999  57.610  1.00 71.30              
ATOM   4243  CG  TYR B  59     -15.594  62.068  55.466  1.00 71.30              
ATOM   4244  CD1 TYR B  59     -16.603  61.102  55.320  1.00 71.30              
ATOM   4246  CD2 TYR B  59     -15.911  63.429  55.300  1.00 71.30              
ATOM   4248  CE1 TYR B  59     -17.923  61.485  55.010  1.00 71.30              
ATOM   4250  CE2 TYR B  59     -17.222  63.811  54.949  1.00 71.30              
ATOM   4252  OH  TYR B  59     -19.482  63.201  54.424  1.00 71.30              
ATOM   4254  CZ  TYR B  59     -18.227  62.837  54.790  1.00 71.30              
ATOM   4255  N   TYR B  60     -16.159  60.540  58.280  1.00 86.10              
ATOM   4257  CA  TYR B  60     -17.254  59.619  58.602  1.00 86.10              
ATOM   4259  C   TYR B  60     -18.563  60.141  58.019  1.00 86.10              
ATOM   4260  CB  TYR B  60     -17.406  59.475  60.120  1.00 86.10              
ATOM   4263  O   TYR B  60     -18.849  61.334  58.134  1.00 86.10              
ATOM   4264  CG  TYR B  60     -16.158  58.987  60.818  1.00 86.10              
ATOM   4265  CD1 TYR B  60     -15.893  57.609  60.898  1.00 86.10              
ATOM   4267  CD2 TYR B  60     -15.253  59.913  61.367  1.00 86.10              
ATOM   4269  CE1 TYR B  60     -14.721  57.154  61.526  1.00 86.10              
ATOM   4271  CE2 TYR B  60     -14.087  59.461  62.006  1.00 86.10              
ATOM   4273  OH  TYR B  60     -12.654  57.722  62.719  1.00 86.10              
ATOM   4275  CZ  TYR B  60     -13.809  58.083  62.092  1.00 86.10              
ATOM   4276  N   ALA B  61     -19.374  59.259  57.441  1.00 81.10              
ATOM   4278  CA  ALA B  61     -20.737  59.604  57.059  1.00 81.10              
ATOM   4280  C   ALA B  61     -21.594  59.914  58.296  1.00 81.10              
ATOM   4281  CB  ALA B  61     -21.324  58.473  56.214  1.00 81.10              
ATOM   4285  O   ALA B  61     -21.401  59.337  59.371  1.00 81.10              
ATOM   4286  N   ASP B  62     -22.578  60.801  58.135  1.00 77.80              
ATOM   4288  CA  ASP B  62     -23.411  61.274  59.247  1.00 77.80              
ATOM   4290  C   ASP B  62     -24.152  60.135  59.966  1.00 77.80              
ATOM   4291  CB  ASP B  62     -24.415  62.316  58.728  1.00 77.80              
ATOM   4294  O   ASP B  62     -24.324  60.178  61.183  1.00 77.80              
ATOM   4295  CG  ASP B  62     -23.756  63.627  58.288  1.00 77.80              
ATOM   4296  OD1 ASP B  62     -22.702  63.984  58.869  1.00 77.80              
ATOM   4297  OD2 ASP B  62     -24.324  64.262  57.375  1.00 77.80              
ATOM   4298  N   SER B  63     -24.520  59.072  59.243  1.00 87.80              
ATOM   4300  CA  SER B  63     -25.215  57.893  59.781  1.00 87.80              
ATOM   4302  C   SER B  63     -24.378  57.055  60.760  1.00 87.80              
ATOM   4303  CB  SER B  63     -25.680  57.015  58.611  1.00 87.80              
ATOM   4306  O   SER B  63     -24.931  56.305  61.575  1.00 87.80              
ATOM   4307  OG  SER B  63     -24.576  56.647  57.802  1.00 87.80              
ATOM   4309  N   VAL B  64     -23.048  57.170  60.713  1.00 94.70              
ATOM   4311  CA  VAL B  64     -22.113  56.359  61.518  1.00 94.70              
ATOM   4313  C   VAL B  64     -21.224  57.189  62.443  1.00 94.70              
ATOM   4314  CB  VAL B  64     -21.268  55.442  60.620  1.00 94.70              
ATOM   4316  O   VAL B  64     -20.506  56.639  63.281  1.00 94.70              
ATOM   4317  CG1 VAL B  64     -22.162  54.507  59.794  1.00 94.70              
ATOM   4321  CG2 VAL B  64     -20.328  56.212  59.687  1.00 94.70              
ATOM   4325  N   LYS B  65     -21.275  58.517  62.323  1.00 91.30              
ATOM   4327  CA  LYS B  65     -20.453  59.447  63.097  1.00 91.30              
ATOM   4329  C   LYS B  65     -20.657  59.255  64.604  1.00 91.30              
ATOM   4330  CB  LYS B  65     -20.786  60.867  62.630  1.00 91.30              
ATOM   4333  O   LYS B  65     -21.780  59.132  65.087  1.00 91.30              
ATOM   4334  CG  LYS B  65     -19.740  61.897  63.073  1.00 91.30              
ATOM   4337  CD  LYS B  65     -20.050  63.226  62.380  1.00 91.30              
ATOM   4340  CE  LYS B  65     -18.977  64.278  62.663  1.00 91.30              
ATOM   4343  NZ  LYS B  65     -19.233  65.481  61.834  1.00 91.30              
ATOM   4347  N   GLY B  66     -19.553  59.200  65.347  1.00 94.20              
ATOM   4349  CA  GLY B  66     -19.550  58.949  66.795  1.00 94.20              
ATOM   4352  C   GLY B  66     -19.792  57.489  67.202  1.00 94.20              
ATOM   4353  O   GLY B  66     -19.660  57.168  68.378  1.00 94.20              
ATOM   4354  N   ARG B  67     -20.116  56.599  66.255  1.00 98.20              
ATOM   4356  CA  ARG B  67     -20.283  55.157  66.493  1.00 98.20              
ATOM   4358  C   ARG B  67     -19.153  54.346  65.886  1.00 98.20              
ATOM   4359  CB  ARG B  67     -21.625  54.691  65.916  1.00 98.20              
ATOM   4362  O   ARG B  67     -18.689  53.384  66.493  1.00 98.20              
ATOM   4363  CG  ARG B  67     -22.825  55.374  66.580  1.00 98.20              
ATOM   4366  CD  ARG B  67     -24.138  54.682  66.194  1.00 98.20              
ATOM   4369  NE  ARG B  67     -24.352  54.642  64.727  1.00 98.20              
ATOM   4371  NH1 ARG B  67     -24.334  52.356  64.461  1.00 98.20              
ATOM   4374  NH2 ARG B  67     -24.676  53.652  62.699  1.00 98.20              
ATOM   4377  CZ  ARG B  67     -24.438  53.555  63.975  1.00 98.20              
ATOM   4378  N   PHE B  68     -18.737  54.714  64.677  1.00 97.80              
ATOM   4380  CA  PHE B  68     -17.688  54.009  63.953  1.00 97.80              
ATOM   4382  C   PHE B  68     -16.376  54.786  64.032  1.00 97.80              
ATOM   4383  CB  PHE B  68     -18.104  53.734  62.503  1.00 97.80              
ATOM   4386  O   PHE B  68     -16.377  56.016  64.000  1.00 97.80              
ATOM   4387  CG  PHE B  68     -19.271  52.781  62.265  1.00 97.80              
ATOM   4388  CD1 PHE B  68     -20.115  52.309  63.295  1.00 97.80              
ATOM   4390  CD2 PHE B  68     -19.525  52.366  60.946  1.00 97.80              
ATOM   4392  CE1 PHE B  68     -21.210  51.483  63.010  1.00 97.80              
ATOM   4394  CE2 PHE B  68     -20.612  51.522  60.658  1.00 97.80              
ATOM   4396  CZ  PHE B  68     -21.463  51.091  61.687  1.00 97.80              
ATOM   4398  N   THR B  69     -15.262  54.062  64.106  1.00 97.50              
ATOM   4400  CA  THR B  69     -13.907  54.619  64.138  1.00 97.50              
ATOM   4402  C   THR B  69     -13.037  53.892  63.121  1.00 97.50              
ATOM   4403  CB  THR B  69     -13.291  54.523  65.542  1.00 97.50              
ATOM   4405  O   THR B  69     -12.753  52.703  63.263  1.00 97.50              
ATOM   4406  CG2 THR B  69     -11.954  55.259  65.624  1.00 97.50              
ATOM   4410  OG1 THR B  69     -14.150  55.132  66.477  1.00 97.50              
ATOM   4412  N   ILE B  70     -12.618  54.602  62.074  1.00 95.30              
ATOM   4414  CA  ILE B  70     -11.612  54.125  61.131  1.00 95.30              
ATOM   4416  C   ILE B  70     -10.210  54.419  61.669  1.00 95.30              
ATOM   4417  CB  ILE B  70     -11.866  54.670  59.710  1.00 95.30              
ATOM   4419  O   ILE B  70      -9.968  55.480  62.239  1.00 95.30              
ATOM   4420  CG1 ILE B  70     -11.052  53.854  58.684  1.00 95.30              
ATOM   4423  CG2 ILE B  70     -11.599  56.181  59.599  1.00 95.30              
ATOM   4427  CD1 ILE B  70     -11.378  54.198  57.230  1.00 95.30              
ATOM   4431  N   SER B  71      -9.291  53.479  61.486  1.00 94.20              
ATOM   4433  CA  SER B  71      -7.863  53.649  61.766  1.00 94.20              
ATOM   4435  C   SER B  71      -7.036  52.896  60.726  1.00 94.20              
ATOM   4436  CB  SER B  71      -7.523  53.193  63.190  1.00 94.20              
ATOM   4439  O   SER B  71      -7.570  52.082  59.970  1.00 94.20              
ATOM   4440  OG  SER B  71      -7.892  51.845  63.401  1.00 94.20              
ATOM   4442  N   SER B  72      -5.734  53.155  60.663  1.00 89.60              
ATOM   4444  CA  SER B  72      -4.820  52.424  59.789  1.00 89.60              
ATOM   4446  C   SER B  72      -3.510  52.101  60.498  1.00 89.60              
ATOM   4447  CB  SER B  72      -4.587  53.173  58.471  1.00 89.60              
ATOM   4450  O   SER B  72      -3.058  52.819  61.387  1.00 89.60              
ATOM   4451  OG  SER B  72      -3.969  54.421  58.695  1.00 89.60              
ATOM   4453  N   ASP B  73      -2.920  50.975  60.115  1.00 88.20              
ATOM   4455  CA  ASP B  73      -1.575  50.555  60.479  1.00 88.20              
ATOM   4457  C   ASP B  73      -0.757  50.494  59.185  1.00 88.20              
ATOM   4458  CB  ASP B  73      -1.649  49.221  61.240  1.00 88.20              
ATOM   4461  O   ASP B  73      -0.834  49.527  58.418  1.00 88.20              
ATOM   4462  CG  ASP B  73      -0.295  48.708  61.745  1.00 88.20              
ATOM   4463  OD1 ASP B  73       0.741  49.007  61.108  1.00 88.20              
ATOM   4464  OD2 ASP B  73      -0.311  47.936  62.740  1.00 88.20              
ATOM   4465  N   ASN B  74       0.002  51.562  58.926  1.00 77.50              
ATOM   4467  CA  ASN B  74       0.810  51.705  57.713  1.00 77.50              
ATOM   4469  C   ASN B  74       1.896  50.622  57.612  1.00 77.50              
ATOM   4470  CB  ASN B  74       1.421  53.123  57.674  1.00 77.50              
ATOM   4473  O   ASN B  74       2.201  50.165  56.510  1.00 77.50              
ATOM   4474  CG  ASN B  74       0.416  54.215  57.329  1.00 77.50              
ATOM   4475  ND2 ASN B  74       0.810  55.466  57.413  1.00 77.50              
ATOM   4478  OD1 ASN B  74      -0.715  53.949  56.960  1.00 77.50              
ATOM   4479  N   ALA B  75       2.442  50.158  58.743  1.00 79.50              
ATOM   4481  CA  ALA B  75       3.446  49.096  58.757  1.00 79.50              
ATOM   4483  C   ALA B  75       2.843  47.750  58.321  1.00 79.50              
ATOM   4484  CB  ALA B  75       4.072  49.017  60.155  1.00 79.50              
ATOM   4488  O   ALA B  75       3.459  47.017  57.547  1.00 79.50              
ATOM   4489  N   LYS B  76       1.612  47.451  58.757  1.00 83.40              
ATOM   4491  CA  LYS B  76       0.856  46.262  58.323  1.00 83.40              
ATOM   4493  C   LYS B  76       0.088  46.453  57.017  1.00 83.40              
ATOM   4494  CB  LYS B  76      -0.112  45.820  59.425  1.00 83.40              
ATOM   4497  O   LYS B  76      -0.560  45.511  56.567  1.00 83.40              
ATOM   4498  CG  LYS B  76       0.622  45.368  60.688  1.00 83.40              
ATOM   4501  CD  LYS B  76      -0.408  44.853  61.693  1.00 83.40              
ATOM   4504  CE  LYS B  76       0.236  44.723  63.073  1.00 83.40              
ATOM   4507  NZ  LYS B  76      -0.534  45.521  64.045  1.00 83.40              
ATOM   4511  N   LYS B  77       0.103  47.655  56.433  1.00 83.00              
ATOM   4513  CA  LYS B  77      -0.717  48.030  55.267  1.00 83.00              
ATOM   4515  C   LYS B  77      -2.195  47.675  55.453  1.00 83.00              
ATOM   4516  CB  LYS B  77      -0.155  47.408  53.983  1.00 83.00              
ATOM   4519  O   LYS B  77      -2.837  47.151  54.548  1.00 83.00              
ATOM   4520  CG  LYS B  77       1.351  47.610  53.821  1.00 83.00              
ATOM   4523  CD  LYS B  77       1.742  47.218  52.396  1.00 83.00              
ATOM   4526  CE  LYS B  77       3.252  47.328  52.200  1.00 83.00              
ATOM   4529  NZ  LYS B  77       3.592  47.189  50.762  1.00 83.00              
ATOM   4533  N   THR B  78      -2.717  47.881  56.658  1.00 89.20              
ATOM   4535  CA  THR B  78      -4.061  47.423  57.029  1.00 89.20              
ATOM   4537  C   THR B  78      -4.881  48.582  57.571  1.00 89.20              
ATOM   4538  CB  THR B  78      -3.991  46.266  58.036  1.00 89.20              
ATOM   4540  O   THR B  78      -4.418  49.301  58.451  1.00 89.20              
ATOM   4541  CG2 THR B  78      -5.370  45.713  58.403  1.00 89.20              
ATOM   4545  OG1 THR B  78      -3.283  45.169  57.494  1.00 89.20              
ATOM   4547  N   ALA B  79      -6.104  48.753  57.078  1.00 92.10              
ATOM   4549  CA  ALA B  79      -7.088  49.656  57.666  1.00 92.10              
ATOM   4551  C   ALA B  79      -8.088  48.875  58.522  1.00 92.10              
ATOM   4552  CB  ALA B  79      -7.776  50.462  56.564  1.00 92.10              
ATOM   4556  O   ALA B  79      -8.448  47.744  58.197  1.00 92.10              
ATOM   4557  N   TYR B  80      -8.571  49.490  59.593  1.00 95.70              
ATOM   4559  CA  TYR B  80      -9.561  48.917  60.495  1.00 95.70              
ATOM   4561  C   TYR B  80     -10.791  49.811  60.561  1.00 95.70              
ATOM   4562  CB  TYR B  80      -8.962  48.733  61.892  1.00 95.70              
ATOM   4565  O   TYR B  80     -10.657  51.033  60.568  1.00 95.70              
ATOM   4566  CG  TYR B  80      -7.711  47.884  61.925  1.00 95.70              
ATOM   4567  CD1 TYR B  80      -7.823  46.488  61.830  1.00 95.70              
ATOM   4569  CD2 TYR B  80      -6.441  48.483  62.029  1.00 95.70              
ATOM   4571  CE1 TYR B  80      -6.668  45.682  61.834  1.00 95.70              
ATOM   4573  CE2 TYR B  80      -5.283  47.682  62.034  1.00 95.70              
ATOM   4575  OH  TYR B  80      -4.278  45.501  61.916  1.00 95.70              
ATOM   4577  CZ  TYR B  80      -5.393  46.279  61.928  1.00 95.70              
ATOM   4578  N   LEU B  81     -11.970  49.202  60.665  1.00 97.90              
ATOM   4580  CA  LEU B  81     -13.215  49.896  60.976  1.00 97.90              
ATOM   4582  C   LEU B  81     -13.821  49.272  62.227  1.00 97.90              
ATOM   4583  CB  LEU B  81     -14.163  49.836  59.769  1.00 97.90              
ATOM   4586  O   LEU B  81     -14.359  48.166  62.188  1.00 97.90              
ATOM   4587  CG  LEU B  81     -15.454  50.649  59.964  1.00 97.90              
ATOM   4589  CD1 LEU B  81     -15.176  52.155  59.961  1.00 97.90              
ATOM   4593  CD2 LEU B  81     -16.437  50.337  58.837  1.00 97.90              
ATOM   4597  N   GLU B  82     -13.709  49.976  63.343  1.00 98.50              
ATOM   4599  CA  GLU B  82     -14.343  49.599  64.598  1.00 98.50              
ATOM   4601  C   GLU B  82     -15.760  50.166  64.620  1.00 98.50              
ATOM   4602  CB  GLU B  82     -13.457  50.083  65.746  1.00 98.50              
ATOM   4605  O   GLU B  82     -15.953  51.372  64.478  1.00 98.50              
ATOM   4606  CG  GLU B  82     -13.831  49.486  67.111  1.00 98.50              
ATOM   4609  CD  GLU B  82     -12.577  49.247  67.974  1.00 98.50              
ATOM   4610  OE1 GLU B  82     -12.555  48.232  68.702  1.00 98.50              
ATOM   4611  OE2 GLU B  82     -11.599  50.018  67.839  1.00 98.50              
ATOM   4612  N   MET B  83     -16.755  49.295  64.722  1.00 98.40              
ATOM   4614  CA  MET B  83     -18.169  49.623  64.602  1.00 98.40              
ATOM   4616  C   MET B  83     -18.845  49.341  65.933  1.00 98.40              
ATOM   4617  CB  MET B  83     -18.818  48.782  63.495  1.00 98.40              
ATOM   4620  O   MET B  83     -19.050  48.179  66.274  1.00 98.40              
ATOM   4621  CG  MET B  83     -18.157  48.935  62.124  1.00 98.40              
ATOM   4624  SD  MET B  83     -18.911  47.948  60.801  1.00 98.40              
ATOM   4625  CE  MET B  83     -18.746  46.290  61.508  1.00 98.40              
ATOM   4629  N   ASN B  84     -19.194  50.389  66.673  1.00 98.20              
ATOM   4631  CA  ASN B  84     -19.831  50.263  67.980  1.00 98.20              
ATOM   4633  C   ASN B  84     -21.303  50.665  67.916  1.00 98.20              
ATOM   4634  CB  ASN B  84     -19.053  51.100  69.004  1.00 98.20              
ATOM   4637  O   ASN B  84     -21.711  51.419  67.029  1.00 98.20              
ATOM   4638  CG  ASN B  84     -17.598  50.681  69.096  1.00 98.20              
ATOM   4639  ND2 ASN B  84     -16.680  51.617  69.108  1.00 98.20              
ATOM   4642  OD1 ASN B  84     -17.261  49.516  69.151  1.00 98.20              
ATOM   4643  N   ASN B  85     -22.091  50.209  68.892  1.00 98.00              
ATOM   4645  CA  ASN B  85     -23.523  50.506  68.977  1.00 98.00              
ATOM   4647  C   ASN B  85     -24.225  50.250  67.630  1.00 98.00              
ATOM   4648  CB  ASN B  85     -23.706  51.929  69.534  1.00 98.00              
ATOM   4651  O   ASN B  85     -24.858  51.143  67.049  1.00 98.00              
ATOM   4652  CG  ASN B  85     -25.151  52.239  69.875  1.00 98.00              
ATOM   4653  ND2 ASN B  85     -25.522  53.498  69.899  1.00 98.00              
ATOM   4656  OD1 ASN B  85     -25.960  51.381  70.172  1.00 98.00              
ATOM   4657  N   LEU B  86     -23.985  49.055  67.084  1.00 98.30              
ATOM   4659  CA  LEU B  86     -24.505  48.626  65.791  1.00 98.30              
ATOM   4661  C   LEU B  86     -26.029  48.538  65.825  1.00 98.30              
ATOM   4662  CB  LEU B  86     -23.873  47.274  65.417  1.00 98.30              
ATOM   4665  O   LEU B  86     -26.618  48.132  66.825  1.00 98.30              
ATOM   4666  CG  LEU B  86     -22.483  47.428  64.778  1.00 98.30              
ATOM   4668  CD1 LEU B  86     -21.754  46.092  64.754  1.00 98.30              
ATOM   4672  CD2 LEU B  86     -22.596  47.903  63.327  1.00 98.30              
ATOM   4676  N   LYS B  87     -26.674  48.903  64.724  1.00 97.90              
ATOM   4678  CA  LYS B  87     -28.131  48.867  64.578  1.00 97.90              
ATOM   4680  C   LYS B  87     -28.528  47.944  63.431  1.00 97.90              
ATOM   4681  CB  LYS B  87     -28.653  50.279  64.313  1.00 97.90              
ATOM   4684  O   LYS B  87     -27.701  47.733  62.543  1.00 97.90              
ATOM   4685  CG  LYS B  87     -28.230  51.289  65.384  1.00 97.90              
ATOM   4688  CD  LYS B  87     -28.811  52.647  65.010  1.00 97.90              
ATOM   4691  CE  LYS B  87     -28.345  53.707  65.999  1.00 97.90              
ATOM   4694  NZ  LYS B  87     -28.895  55.020  65.594  1.00 97.90              
ATOM   4698  N   PRO B  88     -29.773  47.442  63.386  1.00 97.60              
ATOM   4699  CA  PRO B  88     -30.259  46.659  62.250  1.00 97.60              
ATOM   4701  C   PRO B  88     -30.004  47.337  60.895  1.00 97.60              
ATOM   4702  CB  PRO B  88     -31.749  46.442  62.525  1.00 97.60              
ATOM   4705  O   PRO B  88     -29.610  46.667  59.942  1.00 97.60              
ATOM   4706  CG  PRO B  88     -31.823  46.460  64.052  1.00 97.60              
ATOM   4709  CD  PRO B  88     -30.801  47.534  64.415  1.00 97.60              
ATOM   4712  N   GLU B  89     -30.119  48.669  60.835  1.00 95.70              
ATOM   4714  CA  GLU B  89     -29.836  49.484  59.639  1.00 95.70              
ATOM   4716  C   GLU B  89     -28.366  49.456  59.176  1.00 95.70              
ATOM   4717  CB  GLU B  89     -30.224  50.959  59.864  1.00 95.70              
ATOM   4720  O   GLU B  89     -28.072  49.839  58.045  1.00 95.70              
ATOM   4721  CG  GLU B  89     -31.625  51.210  60.440  1.00 95.70              
ATOM   4724  CD  GLU B  89     -31.658  51.044  61.965  1.00 95.70              
ATOM   4725  OE1 GLU B  89     -32.386  50.149  62.441  1.00 95.70              
ATOM   4726  OE2 GLU B  89     -30.902  51.766  62.655  1.00 95.70              
ATOM   4727  N   ASP B  90     -27.432  49.014  60.021  1.00 97.30              
ATOM   4729  CA  ASP B  90     -26.026  48.851  59.650  1.00 97.30              
ATOM   4731  C   ASP B  90     -25.747  47.511  58.947  1.00 97.30              
ATOM   4732  CB  ASP B  90     -25.110  49.039  60.871  1.00 97.30              
ATOM   4735  O   ASP B  90     -24.612  47.281  58.522  1.00 97.30              
ATOM   4736  CG  ASP B  90     -25.214  50.404  61.555  1.00 97.30              
ATOM   4737  OD1 ASP B  90     -25.170  51.467  60.886  1.00 97.30              
ATOM   4738  OD2 ASP B  90     -25.212  50.432  62.804  1.00 97.30              
ATOM   4739  N   THR B  91     -26.754  46.639  58.804  1.00 98.00              
ATOM   4741  CA  THR B  91     -26.665  45.366  58.072  1.00 98.00              
ATOM   4743  C   THR B  91     -26.404  45.603  56.587  1.00 98.00              
ATOM   4744  CB  THR B  91     -27.953  44.546  58.226  1.00 98.00              
ATOM   4746  O   THR B  91     -27.257  46.124  55.866  1.00 98.00              
ATOM   4747  CG2 THR B  91     -27.955  43.241  57.424  1.00 98.00              
ATOM   4751  OG1 THR B  91     -28.137  44.215  59.580  1.00 98.00              
ATOM   4753  N   ALA B  92     -25.232  45.191  56.109  1.00 98.00              
ATOM   4755  CA  ALA B  92     -24.795  45.405  54.734  1.00 98.00              
ATOM   4757  C   ALA B  92     -23.561  44.555  54.394  1.00 98.00              
ATOM   4758  CB  ALA B  92     -24.473  46.897  54.566  1.00 98.00              
ATOM   4762  O   ALA B  92     -22.905  43.998  55.278  1.00 98.00              
ATOM   4763  N   VAL B  93     -23.207  44.511  53.109  1.00 97.60              
ATOM   4765  CA  VAL B  93     -21.860  44.115  52.684  1.00 97.60              
ATOM   4767  C   VAL B  93     -20.961  45.344  52.760  1.00 97.60              
ATOM   4768  CB  VAL B  93     -21.848  43.513  51.269  1.00 97.60              
ATOM   4770  O   VAL B  93     -21.259  46.364  52.137  1.00 97.60              
ATOM   4771  CG1 VAL B  93     -20.442  43.010  50.917  1.00 97.60              
ATOM   4775  CG2 VAL B  93     -22.805  42.321  51.163  1.00 97.60              
ATOM   4779  N   TYR B  94     -19.883  45.261  53.536  1.00 97.10              
ATOM   4781  CA  TYR B  94     -18.909  46.338  53.698  1.00 97.10              
ATOM   4783  C   TYR B  94     -17.704  46.088  52.801  1.00 97.10              
ATOM   4784  CB  TYR B  94     -18.480  46.473  55.162  1.00 97.10              
ATOM   4787  O   TYR B  94     -17.037  45.070  52.954  1.00 97.10              
ATOM   4788  CG  TYR B  94     -19.513  47.147  56.039  1.00 97.10              
ATOM   4789  CD1 TYR B  94     -19.312  48.464  56.500  1.00 97.10              
ATOM   4791  CD2 TYR B  94     -20.683  46.452  56.387  1.00 97.10              
ATOM   4793  CE1 TYR B  94     -20.289  49.085  57.304  1.00 97.10              
ATOM   4795  CE2 TYR B  94     -21.665  47.075  57.174  1.00 97.10              
ATOM   4797  OH  TYR B  94     -22.452  48.990  58.367  1.00 97.10              
ATOM   4799  CZ  TYR B  94     -21.472  48.391  57.637  1.00 97.10              
ATOM   4800  N   HIS B  95     -17.416  47.028  51.908  1.00 93.70              
ATOM   4802  CA  HIS B  95     -16.279  46.998  50.995  1.00 93.70              
ATOM   4804  C   HIS B  95     -15.224  48.004  51.433  1.00 93.70              
ATOM   4805  CB  HIS B  95     -16.732  47.317  49.567  1.00 93.70              
ATOM   4808  O   HIS B  95     -15.545  49.142  51.777  1.00 93.70              
ATOM   4809  CG  HIS B  95     -17.713  46.322  49.019  1.00 93.70              
ATOM   4810  CD2 HIS B  95     -19.073  46.344  49.173  1.00 93.70              
ATOM   4812  ND1 HIS B  95     -17.396  45.206  48.283  1.00 93.70              
ATOM   4814  CE1 HIS B  95     -18.543  44.562  48.006  1.00 93.70              
ATOM   4816  NE2 HIS B  95     -19.593  45.232  48.511  1.00 93.70              
ATOM   4817  N   CYS B  96     -13.967  47.605  51.352  1.00 93.20              
ATOM   4819  CA  CYS B  96     -12.835  48.504  51.453  1.00 93.20              
ATOM   4821  C   CYS B  96     -12.402  48.947  50.052  1.00 93.20              
ATOM   4822  CB  CYS B  96     -11.734  47.757  52.180  1.00 93.20              
ATOM   4825  O   CYS B  96     -12.433  48.156  49.109  1.00 93.20              
ATOM   4826  SG  CYS B  96     -10.206  48.672  52.438  1.00 93.20              
ATOM   4827  N   ALA B  97     -11.970  50.196  49.905  1.00 85.40              
ATOM   4829  CA  ALA B  97     -11.361  50.685  48.676  1.00 85.40              
ATOM   4831  C   ALA B  97     -10.161  51.579  48.975  1.00 85.40              
ATOM   4832  CB  ALA B  97     -12.404  51.400  47.815  1.00 85.40              
ATOM   4836  O   ALA B  97     -10.146  52.289  49.978  1.00 85.40              
ATOM   4837  N   VAL B  98      -9.166  51.573  48.093  1.00 80.00              
ATOM   4839  CA  VAL B  98      -7.980  52.432  48.188  1.00 80.00              
ATOM   4841  C   VAL B  98      -7.911  53.347  46.978  1.00 80.00              
ATOM   4842  CB  VAL B  98      -6.698  51.600  48.375  1.00 80.00              
ATOM   4844  O   VAL B  98      -8.034  52.858  45.864  1.00 80.00              
ATOM   4845  CG1 VAL B  98      -6.323  50.724  47.174  1.00 80.00              
ATOM   4849  CG2 VAL B  98      -5.499  52.491  48.703  1.00 80.00              
ATOM   4853  N   ASP B  99      -7.718  54.651  47.169  1.00 62.10              
ATOM   4855  CA  ASP B  99      -7.434  55.602  46.089  1.00 62.10              
ATOM   4857  C   ASP B  99      -5.941  55.915  46.155  1.00 62.10              
ATOM   4858  CB  ASP B  99      -8.333  56.846  46.184  1.00 62.10              
ATOM   4861  O   ASP B  99      -5.467  56.593  47.069  1.00 62.10              
ATOM   4862  CG  ASP B  99      -8.230  57.780  44.968  1.00 62.10              
ATOM   4863  OD1 ASP B  99      -7.097  58.128  44.553  1.00 62.10              
ATOM   4864  OD2 ASP B  99      -9.289  58.259  44.485  1.00 62.10              
ATOM   4865  N   GLY B 100      -5.186  55.338  45.220  1.00 55.80              
ATOM   4867  CA  GLY B 100      -3.728  55.440  45.198  1.00 55.80              
ATOM   4870  C   GLY B 100      -3.209  56.746  44.610  1.00 55.80              
ATOM   4871  O   GLY B 100      -1.994  56.930  44.529  1.00 55.80              
ATOM   4872  N   TRP B 101      -4.100  57.622  44.144  1.00 48.80              
ATOM   4874  CA  TRP B 101      -3.691  58.813  43.423  1.00 48.80              
ATOM   4876  C   TRP B 101      -3.906  60.091  44.207  1.00 48.80              
ATOM   4877  CB  TRP B 101      -4.367  58.840  42.070  1.00 48.80              
ATOM   4880  O   TRP B 101      -3.093  61.004  44.088  1.00 48.80              
ATOM   4881  CG  TRP B 101      -3.532  59.536  41.050  1.00 48.80              
ATOM   4882  CD1 TRP B 101      -3.228  60.848  41.071  1.00 48.80              
ATOM   4884  CD2 TRP B 101      -3.158  59.059  39.725  1.00 48.80              
ATOM   4885  CE2 TRP B 101      -2.638  60.164  38.985  1.00 48.80              
ATOM   4886  CE3 TRP B 101      -3.365  57.853  39.025  1.00 48.80              
ATOM   4888  NE1 TRP B 101      -2.670  61.219  39.873  1.00 48.80              
ATOM   4890  CH2 TRP B 101      -2.600  58.866  36.938  1.00 48.80              
ATOM   4892  CZ2 TRP B 101      -2.372  60.085  37.606  1.00 48.80              
ATOM   4894  CZ3 TRP B 101      -3.081  57.752  37.650  1.00 48.80              
ATOM   4896  N   ASP B 102      -4.923  60.153  45.060  1.00 45.30              
ATOM   4898  CA  ASP B 102      -4.982  61.201  46.070  1.00 45.30              
ATOM   4900  C   ASP B 102      -5.349  60.661  47.451  1.00 45.30              
ATOM   4901  CB  ASP B 102      -5.699  62.451  45.530  1.00 45.30              
ATOM   4904  O   ASP B 102      -6.181  59.771  47.601  1.00 45.30              
ATOM   4905  CG  ASP B 102      -6.575  63.222  46.503  1.00 45.30              
ATOM   4906  OD1 ASP B 102      -6.046  63.583  47.565  1.00 45.30              
ATOM   4907  OD2 ASP B 102      -7.687  63.659  46.133  1.00 45.30              
ATOM   4908  N   SER B 103      -4.651  61.176  48.460  1.00 55.10              
ATOM   4910  CA  SER B 103      -4.770  60.716  49.840  1.00 55.10              
ATOM   4912  C   SER B 103      -5.899  61.415  50.582  1.00 55.10              
ATOM   4913  CB  SER B 103      -3.450  60.875  50.590  1.00 55.10              
ATOM   4916  O   SER B 103      -6.191  61.054  51.712  1.00 55.10              
ATOM   4917  OG  SER B 103      -3.153  62.249  50.757  1.00 55.10              
ATOM   4919  N   SER B 104      -6.556  62.399  49.968  1.00 49.50              
ATOM   4921  CA  SER B 104      -7.644  63.130  50.590  1.00 49.50              
ATOM   4923  C   SER B 104      -8.871  62.239  50.770  1.00 49.50              
ATOM   4924  CB  SER B 104      -7.962  64.440  49.854  1.00 49.50              
ATOM   4927  O   SER B 104      -9.432  61.672  49.824  1.00 49.50              
ATOM   4928  OG  SER B 104      -8.722  64.277  48.667  1.00 49.50              
ATOM   4930  N   CYS B 105      -9.334  62.176  52.015  1.00 61.30              
ATOM   4932  CA  CYS B 105     -10.604  61.570  52.378  1.00 61.30              
ATOM   4934  C   CYS B 105     -11.741  62.563  52.217  1.00 61.30              
ATOM   4935  CB  CYS B 105     -10.504  61.003  53.783  1.00 61.30              
ATOM   4938  O   CYS B 105     -12.249  63.124  53.185  1.00 61.30              
ATOM   4939  SG  CYS B 105      -9.682  59.420  53.713  1.00 61.30              
ATOM   4940  N   THR B 106     -12.141  62.786  50.968  1.00 42.50              
ATOM   4942  CA  THR B 106     -13.287  63.646  50.670  1.00 42.50              
ATOM   4944  C   THR B 106     -14.422  62.816  50.083  1.00 42.50              
ATOM   4945  CB  THR B 106     -12.909  64.836  49.773  1.00 42.50              
ATOM   4947  O   THR B 106     -14.378  62.427  48.918  1.00 42.50              
ATOM   4948  CG2 THR B 106     -13.909  65.972  49.996  1.00 42.50              
ATOM   4952  OG1 THR B 106     -11.644  65.384  50.078  1.00 42.50              
ATOM   4954  N   PHE B 107     -15.456  62.551  50.880  1.00 46.10              
ATOM   4956  CA  PHE B 107     -16.758  62.157  50.342  1.00 46.10              
ATOM   4958  C   PHE B 107     -17.553  63.435  50.088  1.00 46.10              
ATOM   4959  CB  PHE B 107     -17.461  61.167  51.280  1.00 46.10              
ATOM   4962  O   PHE B 107     -17.657  64.276  50.976  1.00 46.10              
ATOM   4963  CG  PHE B 107     -16.694  59.881  51.558  1.00 46.10              
ATOM   4964  CD1 PHE B 107     -15.973  59.221  50.553  1.00 46.10              
ATOM   4966  CD2 PHE B 107     -16.749  59.281  52.823  1.00 46.10              
ATOM   4968  CE1 PHE B 107     -15.355  57.990  50.819  1.00 46.10              
ATOM   4970  CE2 PHE B 107     -16.041  58.112  53.128  1.00 46.10              
ATOM   4972  CZ  PHE B 107     -15.372  57.435  52.103  1.00 46.10              
ATOM   4974  N   TYR B 108     -18.032  63.629  48.860  1.00 37.50              
ATOM   4976  CA  TYR B 108     -18.777  64.834  48.507  1.00 37.50              
ATOM   4978  C   TYR B 108     -20.186  64.709  49.058  1.00 37.50              
ATOM   4979  CB  TYR B 108     -18.700  65.116  46.996  1.00 37.50              
ATOM   4982  O   TYR B 108     -20.550  65.455  49.949  1.00 37.50              
ATOM   4983  CG  TYR B 108     -17.269  65.157  46.497  1.00 37.50              
ATOM   4984  CD1 TYR B 108     -16.341  65.989  47.131  1.00 37.50              
ATOM   4986  CD2 TYR B 108     -16.819  64.274  45.502  1.00 37.50              
ATOM   4988  CE1 TYR B 108     -14.990  65.889  46.782  1.00 37.50              
ATOM   4990  CE2 TYR B 108     -15.484  64.255  45.076  1.00 37.50              
ATOM   4992  OH  TYR B 108     -13.286  65.150  45.237  1.00 37.50              
ATOM   4994  CZ  TYR B 108     -14.563  65.097  45.698  1.00 37.50              
ATOM   4995  N   SER B 109     -20.943  63.704  48.653  1.00 32.90              
ATOM   4997  CA  SER B 109     -22.241  63.387  49.235  1.00 32.90              
ATOM   4999  C   SER B 109     -22.288  61.925  49.704  1.00 32.90              
ATOM   5000  CB  SER B 109     -23.342  63.769  48.236  1.00 32.90              
ATOM   5003  O   SER B 109     -21.406  61.138  49.350  1.00 32.90              
ATOM   5004  OG  SER B 109     -23.772  62.647  47.506  1.00 32.90              
ATOM   5006  N   PRO B 110     -23.315  61.521  50.475  1.00 37.10              
ATOM   5007  CA  PRO B 110     -23.507  60.123  50.877  1.00 37.10              
ATOM   5009  C   PRO B 110     -23.529  59.153  49.684  1.00 37.10              
ATOM   5010  CB  PRO B 110     -24.850  60.102  51.618  1.00 37.10              
ATOM   5013  O   PRO B 110     -23.045  58.026  49.785  1.00 37.10              
ATOM   5014  CG  PRO B 110     -25.034  61.540  52.101  1.00 37.10              
ATOM   5017  CD  PRO B 110     -24.374  62.365  51.003  1.00 37.10              
ATOM   5020  N   SER B 111     -24.059  59.623  48.550  1.00 35.80              
ATOM   5022  CA  SER B 111     -24.114  58.906  47.272  1.00 35.80              
ATOM   5024  C   SER B 111     -22.977  59.273  46.319  1.00 35.80              
ATOM   5025  CB  SER B 111     -25.461  59.184  46.600  1.00 35.80              
ATOM   5028  O   SER B 111     -22.690  58.524  45.392  1.00 35.80              
ATOM   5029  OG  SER B 111     -25.750  60.576  46.537  1.00 35.80              
ATOM   5031  N   TYR B 112     -22.325  60.411  46.547  1.00 32.40              
ATOM   5033  CA  TYR B 112     -21.213  60.908  45.757  1.00 32.40              
ATOM   5035  C   TYR B 112     -19.944  60.900  46.607  1.00 32.40              
ATOM   5036  CB  TYR B 112     -21.562  62.273  45.135  1.00 32.40              
ATOM   5039  O   TYR B 112     -19.479  61.920  47.112  1.00 32.40              
ATOM   5040  CG  TYR B 112     -20.786  62.520  43.860  1.00 32.40              
ATOM   5041  CD1 TYR B 112     -19.389  62.433  43.872  1.00 32.40              
ATOM   5043  CD2 TYR B 112     -21.450  62.645  42.627  1.00 32.40              
ATOM   5045  CE1 TYR B 112     -18.660  62.454  42.680  1.00 32.40              
ATOM   5047  CE2 TYR B 112     -20.715  62.710  41.427  1.00 32.40              
ATOM   5049  OH  TYR B 112     -18.585  62.599  40.309  1.00 32.40              
ATOM   5051  CZ  TYR B 112     -19.312  62.616  41.450  1.00 32.40              
ATOM   5052  N   TYR B 113     -19.324  59.742  46.757  1.00 40.20              
ATOM   5054  CA  TYR B 113     -17.946  59.694  47.226  1.00 40.20              
ATOM   5056  C   TYR B 113     -17.006  60.059  46.081  1.00 40.20              
ATOM   5057  CB  TYR B 113     -17.639  58.336  47.847  1.00 40.20              
ATOM   5060  O   TYR B 113     -17.332  59.867  44.911  1.00 40.20              
ATOM   5061  CG  TYR B 113     -18.113  57.140  47.059  1.00 40.20              
ATOM   5062  CD1 TYR B 113     -19.451  56.714  47.166  1.00 40.20              
ATOM   5064  CD2 TYR B 113     -17.208  56.443  46.239  1.00 40.20              
ATOM   5066  CE1 TYR B 113     -19.898  55.620  46.411  1.00 40.20              
ATOM   5068  CE2 TYR B 113     -17.649  55.342  45.486  1.00 40.20              
ATOM   5070  OH  TYR B 113     -19.464  53.921  44.808  1.00 40.20              
ATOM   5072  CZ  TYR B 113     -18.997  54.940  45.569  1.00 40.20              
ATOM   5073  N   ARG B 114     -15.818  60.584  46.406  1.00 36.80              
ATOM   5075  CA  ARG B 114     -14.708  60.603  45.454  1.00 36.80              
ATOM   5077  C   ARG B 114     -14.592  59.190  44.899  1.00 36.80              
ATOM   5078  CB  ARG B 114     -13.452  61.065  46.218  1.00 36.80              
ATOM   5081  O   ARG B 114     -14.305  58.296  45.675  1.00 36.80              
ATOM   5082  CG  ARG B 114     -12.202  61.084  45.352  1.00 36.80              
ATOM   5085  CD  ARG B 114     -11.009  61.760  46.024  1.00 36.80              
ATOM   5088  NE  ARG B 114      -9.860  61.781  45.096  1.00 36.80              
ATOM   5090  NH1 ARG B 114      -8.432  60.569  46.385  1.00 36.80              
ATOM   5093  NH2 ARG B 114      -8.020  60.813  44.196  1.00 36.80              
ATOM   5096  CZ  ARG B 114      -8.762  61.069  45.232  1.00 36.80              
ATOM   5097  N   ASP B 115     -14.890  58.979  43.620  1.00 36.30              
ATOM   5099  CA  ASP B 115     -15.055  57.623  43.108  1.00 36.30              
ATOM   5101  C   ASP B 115     -13.741  56.837  43.172  1.00 36.30              
ATOM   5102  CB  ASP B 115     -15.653  57.637  41.694  1.00 36.30              
ATOM   5105  O   ASP B 115     -12.884  56.957  42.301  1.00 36.30              
ATOM   5106  CG  ASP B 115     -16.102  56.225  41.308  1.00 36.30              
ATOM   5107  OD1 ASP B 115     -15.897  55.293  42.128  1.00 36.30              
ATOM   5108  OD2 ASP B 115     -16.654  56.033  40.213  1.00 36.30              
ATOM   5109  N   PHE B 116     -13.543  56.049  44.230  1.00 47.80              
ATOM   5111  CA  PHE B 116     -12.377  55.176  44.378  1.00 47.80              
ATOM   5113  C   PHE B 116     -12.265  54.202  43.187  1.00 47.80              
ATOM   5114  CB  PHE B 116     -12.446  54.416  45.720  1.00 47.80              
ATOM   5117  O   PHE B 116     -11.260  53.517  43.071  1.00 47.80              
ATOM   5118  CG  PHE B 116     -12.118  55.222  46.968  1.00 47.80              
ATOM   5119  CD1 PHE B 116     -10.954  54.950  47.700  1.00 47.80              
ATOM   5121  CD2 PHE B 116     -12.976  56.232  47.422  1.00 47.80              
ATOM   5123  CE1 PHE B 116     -10.616  55.719  48.827  1.00 47.80              
ATOM   5125  CE2 PHE B 116     -12.617  57.044  48.512  1.00 47.80              
ATOM   5127  CZ  PHE B 116     -11.437  56.784  49.222  1.00 47.80              
ATOM   5129  N   SER B 117     -13.269  54.105  42.303  1.00 42.10              
ATOM   5131  CA  SER B 117     -13.225  53.283  41.095  1.00 42.10              
ATOM   5133  C   SER B 117     -12.235  53.772  40.030  1.00 42.10              
ATOM   5134  CB  SER B 117     -14.632  53.117  40.504  1.00 42.10              
ATOM   5137  O   SER B 117     -11.537  52.932  39.472  1.00 42.10              
ATOM   5138  OG  SER B 117     -14.947  54.153  39.608  1.00 42.10              
ATOM   5140  N   ASP B 118     -12.103  55.083  39.783  1.00 41.10              
ATOM   5142  CA  ASP B 118     -11.344  55.571  38.615  1.00 41.10              
ATOM   5144  C   ASP B 118      -9.841  55.255  38.696  1.00 41.10              
ATOM   5145  CB  ASP B 118     -11.510  57.093  38.467  1.00 41.10              
ATOM   5148  O   ASP B 118      -9.182  54.987  37.687  1.00 41.10              
ATOM   5149  CG  ASP B 118     -12.855  57.542  37.893  1.00 41.10              
ATOM   5150  OD1 ASP B 118     -13.419  56.802  37.059  1.00 41.10              
ATOM   5151  OD2 ASP B 118     -13.254  58.670  38.266  1.00 41.10              
ATOM   5152  N   HIS B 119      -9.279  55.302  39.906  1.00 42.10              
ATOM   5154  CA  HIS B 119      -7.830  55.205  40.146  1.00 42.10              
ATOM   5156  C   HIS B 119      -7.471  54.315  41.337  1.00 42.10              
ATOM   5157  CB  HIS B 119      -7.254  56.618  40.320  1.00 42.10              
ATOM   5160  O   HIS B 119      -6.330  54.312  41.810  1.00 42.10              
ATOM   5161  CG  HIS B 119      -7.550  57.522  39.153  1.00 42.10              
ATOM   5162  CD2 HIS B 119      -8.141  58.753  39.198  1.00 42.10              
ATOM   5164  ND1 HIS B 119      -7.353  57.219  37.828  1.00 42.10              
ATOM   5166  CE1 HIS B 119      -7.803  58.253  37.101  1.00 42.10              
ATOM   5168  NE2 HIS B 119      -8.311  59.212  37.888  1.00 42.10              
ATOM   5169  N   GLY B 120      -8.456  53.593  41.855  1.00 56.80              
ATOM   5171  CA  GLY B 120      -8.313  52.800  43.055  1.00 56.80              
ATOM   5174  C   GLY B 120      -8.546  51.317  42.841  1.00 56.80              
ATOM   5175  O   GLY B 120      -8.807  50.844  41.739  1.00 56.80              
ATOM   5176  N   ALA B 121      -8.435  50.575  43.935  1.00 75.90              
ATOM   5178  CA  ALA B 121      -8.813  49.172  43.991  1.00 75.90              
ATOM   5180  C   ALA B 121      -9.917  48.985  45.026  1.00 75.90              
ATOM   5181  CB  ALA B 121      -7.579  48.313  44.273  1.00 75.90              
ATOM   5185  O   ALA B 121      -9.934  49.682  46.040  1.00 75.90              
ATOM   5186  N   TRP B 122     -10.811  48.036  44.768  1.00 86.50              
ATOM   5188  CA  TRP B 122     -11.919  47.665  45.644  1.00 86.50              
ATOM   5190  C   TRP B 122     -11.743  46.223  46.101  1.00 86.50              
ATOM   5191  CB  TRP B 122     -13.248  47.829  44.901  1.00 86.50              
ATOM   5194  O   TRP B 122     -11.335  45.370  45.313  1.00 86.50              
ATOM   5195  CG  TRP B 122     -13.648  49.246  44.631  1.00 86.50              
ATOM   5196  CD1 TRP B 122     -13.158  50.038  43.652  1.00 86.50              
ATOM   5198  CD2 TRP B 122     -14.591  50.067  45.377  1.00 86.50              
ATOM   5199  CE2 TRP B 122     -14.624  51.364  44.785  1.00 86.50              
ATOM   5200  CE3 TRP B 122     -15.405  49.853  46.509  1.00 86.50              
ATOM   5202  NE1 TRP B 122     -13.733  51.289  43.740  1.00 86.50              
ATOM   5204  CH2 TRP B 122     -16.187  52.170  46.441  1.00 86.50              
ATOM   5206  CZ2 TRP B 122     -15.422  52.397  45.286  1.00 86.50              
ATOM   5208  CZ3 TRP B 122     -16.183  50.897  47.042  1.00 86.50              
ATOM   5210  N   GLY B 123     -12.059  45.947  47.360  1.00 91.80              
ATOM   5212  CA  GLY B 123     -12.149  44.585  47.857  1.00 91.80              
ATOM   5215  C   GLY B 123     -13.524  43.959  47.603  1.00 91.80              
ATOM   5216  O   GLY B 123     -14.491  44.619  47.198  1.00 91.80              
ATOM   5217  N   GLN B 124     -13.599  42.643  47.805  1.00 93.70              
ATOM   5219  CA  GLN B 124     -14.808  41.853  47.529  1.00 93.70              
ATOM   5221  C   GLN B 124     -15.912  42.099  48.559  1.00 93.70              
ATOM   5222  CB  GLN B 124     -14.463  40.360  47.478  1.00 93.70              
ATOM   5225  O   GLN B 124     -17.086  41.857  48.277  1.00 93.70              
ATOM   5226  CG  GLN B 124     -13.529  40.030  46.306  1.00 93.70              
ATOM   5229  CD  GLN B 124     -13.309  38.532  46.119  1.00 93.70              
ATOM   5230  NE2 GLN B 124     -12.566  38.141  45.108  1.00 93.70              
ATOM   5233  OE1 GLN B 124     -13.787  37.681  46.849  1.00 93.70              
ATOM   5234  N   GLY B 125     -15.536  42.638  49.715  1.00 96.50              
ATOM   5236  CA  GLY B 125     -16.423  42.982  50.805  1.00 96.50              
ATOM   5239  C   GLY B 125     -16.670  41.844  51.789  1.00 96.50              
ATOM   5240  O   GLY B 125     -16.417  40.670  51.528  1.00 96.50              
ATOM   5241  N   THR B 126     -17.172  42.212  52.964  1.00 97.30              
ATOM   5243  CA  THR B 126     -17.507  41.291  54.052  1.00 97.30              
ATOM   5245  C   THR B 126     -18.914  41.574  54.568  1.00 97.30              
ATOM   5246  CB  THR B 126     -16.443  41.344  55.161  1.00 97.30              
ATOM   5248  O   THR B 126     -19.294  42.728  54.769  1.00 97.30              
ATOM   5249  CG2 THR B 126     -16.324  42.691  55.877  1.00 97.30              
ATOM   5253  OG1 THR B 126     -16.722  40.376  56.146  1.00 97.30              
ATOM   5255  N   GLN B 127     -19.702  40.524  54.799  1.00 97.90              
ATOM   5257  CA  GLN B 127     -21.065  40.660  55.310  1.00 97.90              
ATOM   5259  C   GLN B 127     -21.052  41.049  56.791  1.00 97.90              
ATOM   5260  CB  GLN B 127     -21.847  39.355  55.079  1.00 97.90              
ATOM   5263  O   GLN B 127     -20.346  40.442  57.597  1.00 97.90              
ATOM   5264  CG  GLN B 127     -23.320  39.429  55.525  1.00 97.90              
ATOM   5267  CD  GLN B 127     -24.140  40.438  54.727  1.00 97.90              
ATOM   5268  NE2 GLN B 127     -24.816  41.371  55.358  1.00 97.90              
ATOM   5271  OE1 GLN B 127     -24.182  40.409  53.511  1.00 97.90              
ATOM   5272  N   VAL B 128     -21.881  42.022  57.153  1.00 98.20              
ATOM   5274  CA  VAL B 128     -22.223  42.356  58.536  1.00 98.20              
ATOM   5276  C   VAL B 128     -23.732  42.239  58.680  1.00 98.20              
ATOM   5277  CB  VAL B 128     -21.740  43.767  58.898  1.00 98.20              
ATOM   5279  O   VAL B 128     -24.472  42.830  57.895  1.00 98.20              
ATOM   5280  CG1 VAL B 128     -22.209  44.195  60.294  1.00 98.20              
ATOM   5284  CG2 VAL B 128     -20.209  43.844  58.852  1.00 98.20              
ATOM   5288  N   THR B 129     -24.187  41.479  59.667  1.00 98.10              
ATOM   5290  CA  THR B 129     -25.610  41.284  59.955  1.00 98.10              
ATOM   5292  C   THR B 129     -25.886  41.679  61.391  1.00 98.10              
ATOM   5293  CB  THR B 129     -26.042  39.837  59.686  1.00 98.10              
ATOM   5295  O   THR B 129     -25.297  41.123  62.314  1.00 98.10              
ATOM   5296  CG2 THR B 129     -27.541  39.625  59.898  1.00 98.10              
ATOM   5300  OG1 THR B 129     -25.772  39.499  58.341  1.00 98.10              
ATOM   5302  N   VAL B 130     -26.788  42.634  61.587  1.00 97.80              
ATOM   5304  CA  VAL B 130     -27.172  43.110  62.913  1.00 97.80              
ATOM   5306  C   VAL B 130     -28.617  42.713  63.181  1.00 97.80              
ATOM   5307  CB  VAL B 130     -26.942  44.617  63.076  1.00 97.80              
ATOM   5309  O   VAL B 130     -29.525  43.169  62.489  1.00 97.80              
ATOM   5310  CG1 VAL B 130     -27.137  45.005  64.549  1.00 97.80              
ATOM   5314  CG2 VAL B 130     -25.533  45.045  62.640  1.00 97.80              
ATOM   5318  N   SER B 131     -28.836  41.843  64.164  1.00 96.60              
ATOM   5320  CA  SER B 131     -30.170  41.374  64.556  1.00 96.60              
ATOM   5322  C   SER B 131     -30.696  42.119  65.782  1.00 96.60              
ATOM   5323  CB  SER B 131     -30.153  39.864  64.810  1.00 96.60              
ATOM   5326  O   SER B 131     -29.907  42.534  66.630  1.00 96.60              
ATOM   5327  OG  SER B 131     -29.278  39.536  65.870  1.00 96.60              
ATOM   5329  N   SER B 132     -32.018  42.250  65.896  1.00 90.80              
ATOM   5331  CA  SER B 132     -32.685  42.798  67.088  1.00 90.80              
ATOM   5333  C   SER B 132     -32.603  41.888  68.314  1.00 90.80              
ATOM   5334  CB  SER B 132     -34.149  43.103  66.793  1.00 90.80              
ATOM   5337  O   SER B 132     -32.344  40.673  68.141  1.00 90.80              
ATOM   5338  OG  SER B 132     -34.247  43.946  65.655  1.00 90.80              
ATOM   5340  OXT SER B 132     -32.854  42.446  69.401  1.00 90.80              
TER
END
