# Supplementary material for: Improving deep learning protein monomer and complex structure prediction using DeepMSA2 with huge metagenomics data
Source: Nat Methods. 2024 Jan 2;21(2):279–89. doi: 10.1038/s41592-023-02130-4 (PMC10864179; doi:10.1038/s41592-023-02130-4)
Supplement: Supplementary file 9 — Structure coordinate files for Supplementary Fig. 7. [file 41592_2023_2130_MOESM9_ESM.zip › FigureS7/H1140.DMFold-Multimer_model.pdb]

PFRMAT TS
TARGET H1140
MODEL   1
PARENT N/A
ATOM      1  N   GLY A   1      27.540  79.435  18.097  1.00 27.32           N  
ATOM      5  CA  GLY A   1      26.893  80.307  19.095  1.00 27.32           C  
ATOM      8  C   GLY A   1      25.971  79.443  19.914  1.00 27.32           C  
ATOM      9  O   GLY A   1      25.542  78.429  19.380  1.00 27.32           O  
ATOM     10  N   LEU A   2      25.704  79.799  21.171  1.00 32.49           N  
ATOM     12  CA  LEU A   2      24.598  79.179  21.902  1.00 32.49           C  
ATOM     14  C   LEU A   2      23.355  79.371  21.031  1.00 32.49           C  
ATOM     15  CB  LEU A   2      24.444  79.854  23.281  1.00 32.49           C  
ATOM     18  O   LEU A   2      23.025  80.517  20.710  1.00 32.49           O  
ATOM     19  CG  LEU A   2      25.586  79.530  24.267  1.00 32.49           C  
ATOM     21  CD1 LEU A   2      25.615  80.545  25.409  1.00 32.49           C  
ATOM     25  CD2 LEU A   2      25.438  78.131  24.863  1.00 32.49           C  
ATOM     29  N   GLU A   3      22.760  78.280  20.543  1.00 40.84           N  
ATOM     31  CA  GLU A   3      21.438  78.368  19.930  1.00 40.84           C  
ATOM     33  C   GLU A   3      20.565  79.097  20.945  1.00 40.84           C  
ATOM     34  CB  GLU A   3      20.872  76.986  19.568  1.00 40.84           C  
ATOM     37  O   GLU A   3      20.599  78.786  22.135  1.00 40.84           O  
ATOM     38  CG  GLU A   3      21.527  76.453  18.284  1.00 40.84           C  
ATOM     41  CD  GLU A   3      20.959  75.106  17.810  1.00 40.84           C  
ATOM     42  OE1 GLU A   3      21.087  74.847  16.590  1.00 40.84           O  
ATOM     43  OE2 GLU A   3      20.436  74.349  18.653  1.00 40.84           O  
ATOM     44  N   LYS A   4      19.915  80.178  20.510  1.00 49.67           N  
ATOM     46  CA  LYS A   4      19.072  80.968  21.402  1.00 49.67           C  
ATOM     48  C   LYS A   4      18.013  79.989  21.907  1.00 49.67           C  
ATOM     49  CB  LYS A   4      18.482  82.174  20.635  1.00 49.67           C  
ATOM     52  O   LYS A   4      17.214  79.528  21.092  1.00 49.67           O  
ATOM     53  CG  LYS A   4      18.409  83.469  21.462  1.00 49.67           C  
ATOM     56  CD  LYS A   4      17.616  84.559  20.710  1.00 49.67           C  
ATOM     59  CE  LYS A   4      17.581  85.897  21.472  1.00 49.67           C  
ATOM     62  NZ  LYS A   4      16.489  86.811  21.009  1.00 49.67           N  
ATOM     66  N   ASP A   5      18.053  79.641  23.193  1.00 63.63           N  
ATOM     68  CA  ASP A   5      17.071  78.734  23.780  1.00 63.63           C  
ATOM     70  C   ASP A   5      15.687  79.297  23.464  1.00 63.63           C  
ATOM     71  CB  ASP A   5      17.266  78.593  25.300  1.00 63.63           C  
ATOM     74  O   ASP A   5      15.351  80.422  23.853  1.00 63.63           O  
ATOM     75  CG  ASP A   5      18.503  77.783  25.697  1.00 63.63           C  
ATOM     76  OD1 ASP A   5      18.846  76.834  24.964  1.00 63.63           O  
ATOM     77  OD2 ASP A   5      19.077  78.121  26.758  1.00 63.63           O  
ATOM     78  N   PHE A   6      14.915  78.568  22.659  1.00 76.63           N  
ATOM     80  CA  PHE A   6      13.591  79.027  22.282  1.00 76.63           C  
ATOM     82  C   PHE A   6      12.721  79.088  23.536  1.00 76.63           C  
ATOM     83  CB  PHE A   6      12.997  78.190  21.141  1.00 76.63           C  
ATOM     86  O   PHE A   6      12.865  78.294  24.474  1.00 76.63           O  
ATOM     87  CG  PHE A   6      12.945  76.694  21.385  1.00 76.63           C  
ATOM     88  CD1 PHE A   6      14.087  75.904  21.154  1.00 76.63           C  
ATOM     90  CD2 PHE A   6      11.748  76.080  21.798  1.00 76.63           C  
ATOM     92  CE1 PHE A   6      14.044  74.517  21.370  1.00 76.63           C  
ATOM     94  CE2 PHE A   6      11.698  74.684  21.961  1.00 76.63           C  
ATOM     96  CZ  PHE A   6      12.849  73.907  21.778  1.00 76.63           C  
ATOM     98  N   LEU A   7      11.832  80.078  23.579  1.00 85.52           N  
ATOM    100  CA  LEU A   7      10.911  80.215  24.694  1.00 85.52           C  
ATOM    102  C   LEU A   7       9.890  79.076  24.673  1.00 85.52           C  
ATOM    103  CB  LEU A   7      10.208  81.575  24.645  1.00 85.52           C  
ATOM    106  O   LEU A   7       9.584  78.565  23.600  1.00 85.52           O  
ATOM    107  CG  LEU A   7      11.162  82.771  24.757  1.00 85.52           C  
ATOM    109  CD1 LEU A   7      10.313  84.033  24.780  1.00 85.52           C  
ATOM    113  CD2 LEU A   7      12.018  82.721  26.025  1.00 85.52           C  
ATOM    117  N   PRO A   8       9.320  78.701  25.823  1.00 87.87           N  
ATOM    118  CA  PRO A   8       8.177  77.801  25.867  1.00 87.87           C  
ATOM    120  C   PRO A   8       6.997  78.305  25.023  1.00 87.87           C  
ATOM    121  CB  PRO A   8       7.809  77.703  27.350  1.00 87.87           C  
ATOM    124  O   PRO A   8       6.848  79.507  24.784  1.00 87.87           O  
ATOM    125  CG  PRO A   8       9.097  78.073  28.080  1.00 87.87           C  
ATOM    128  CD  PRO A   8       9.738  79.091  27.154  1.00 87.87           C  
ATOM    131  N   LEU A   9       6.087  77.402  24.659  1.00 88.58           N  
ATOM    133  CA  LEU A   9       4.758  77.774  24.172  1.00 88.58           C  
ATOM    135  C   LEU A   9       4.029  78.615  25.233  1.00 88.58           C  
ATOM    136  CB  LEU A   9       3.971  76.488  23.849  1.00 88.58           C  
ATOM    139  O   LEU A   9       3.395  79.623  24.921  1.00 88.58           O  
ATOM    140  CG  LEU A   9       2.586  76.737  23.226  1.00 88.58           C  
ATOM    142  CD1 LEU A   9       2.658  77.278  21.805  1.00 88.58           C  
ATOM    146  CD2 LEU A   9       1.795  75.429  23.173  1.00 88.58           C  
ATOM    150  N   TYR A  10       4.147  78.228  26.504  1.00 92.02           N  
ATOM    152  CA  TYR A  10       3.680  79.018  27.639  1.00 92.02           C  
ATOM    154  C   TYR A  10       4.403  78.653  28.935  1.00 92.02           C  
ATOM    155  CB  TYR A  10       2.160  78.864  27.808  1.00 92.02           C  
ATOM    158  O   TYR A  10       4.870  77.528  29.110  1.00 92.02           O  
ATOM    159  CG  TYR A  10       1.648  77.445  27.977  1.00 92.02           C  
ATOM    160  CD1 TYR A  10       1.260  76.705  26.843  1.00 92.02           C  
ATOM    162  CD2 TYR A  10       1.520  76.878  29.259  1.00 92.02           C  
ATOM    164  CE1 TYR A  10       0.801  75.382  26.977  1.00 92.02           C  
ATOM    166  CE2 TYR A  10       1.020  75.568  29.397  1.00 92.02           C  
ATOM    168  OH  TYR A  10       0.331  73.501  28.393  1.00 92.02           O  
ATOM    170  CZ  TYR A  10       0.705  74.801  28.258  1.00 92.02           C  
ATOM    171  N   PHE A  11       4.442  79.609  29.863  1.00 93.13           N  
ATOM    173  CA  PHE A  11       4.823  79.384  31.255  1.00 93.13           C  
ATOM    175  C   PHE A  11       3.588  79.179  32.129  1.00 93.13           C  
ATOM    176  CB  PHE A  11       5.656  80.554  31.784  1.00 93.13           C  
ATOM    179  O   PHE A  11       2.493  79.673  31.834  1.00 93.13           O  
ATOM    180  CG  PHE A  11       7.034  80.667  31.170  1.00 93.13           C  
ATOM    181  CD1 PHE A  11       8.151  80.111  31.821  1.00 93.13           C  
ATOM    183  CD2 PHE A  11       7.204  81.373  29.968  1.00 93.13           C  
ATOM    185  CE1 PHE A  11       9.435  80.287  31.276  1.00 93.13           C  
ATOM    187  CE2 PHE A  11       8.486  81.536  29.418  1.00 93.13           C  
ATOM    189  CZ  PHE A  11       9.604  80.996  30.075  1.00 93.13           C  
ATOM    191  N   GLY A  12       3.767  78.476  33.242  1.00 95.24           N  
ATOM    193  CA  GLY A  12       2.721  78.332  34.239  1.00 95.24           C  
ATOM    196  C   GLY A  12       3.080  77.369  35.352  1.00 95.24           C  
ATOM    197  O   GLY A  12       4.161  76.784  35.386  1.00 95.24           O  
ATOM    198  N   TRP A  13       2.129  77.196  36.260  1.00 95.16           N  
ATOM    200  CA  TRP A  13       2.197  76.207  37.324  1.00 95.16           C  
ATOM    202  C   TRP A  13       1.485  74.930  36.892  1.00 95.16           C  
ATOM    203  CB  TRP A  13       1.564  76.788  38.575  1.00 95.16           C  
ATOM    206  O   TRP A  13       0.261  74.911  36.756  1.00 95.16           O  
ATOM    207  CG  TRP A  13       2.277  77.946  39.177  1.00 95.16           C  
ATOM    208  CD1 TRP A  13       3.354  77.891  39.992  1.00 95.16           C  
ATOM    210  CD2 TRP A  13       1.944  79.354  39.040  1.00 95.16           C  
ATOM    211  CE2 TRP A  13       2.863  80.111  39.822  1.00 95.16           C  
ATOM    212  CE3 TRP A  13       0.930  80.057  38.357  1.00 95.16           C  
ATOM    214  NE1 TRP A  13       3.702  79.171  40.380  1.00 95.16           N  
ATOM    216  CH2 TRP A  13       1.758  82.181  39.228  1.00 95.16           C  
ATOM    218  CZ2 TRP A  13       2.777  81.505  39.917  1.00 95.16           C  
ATOM    220  CZ3 TRP A  13       0.827  81.456  38.465  1.00 95.16           C  
ATOM    222  N   PHE A  14       2.242  73.858  36.705  1.00 91.46           N  
ATOM    224  CA  PHE A  14       1.734  72.541  36.334  1.00 91.46           C  
ATOM    226  C   PHE A  14       1.483  71.742  37.599  1.00 91.46           C  
ATOM    227  CB  PHE A  14       2.722  71.840  35.402  1.00 91.46           C  
ATOM    230  O   PHE A  14       2.392  71.552  38.410  1.00 91.46           O  
ATOM    231  CG  PHE A  14       2.855  72.541  34.068  1.00 91.46           C  
ATOM    232  CD1 PHE A  14       2.196  72.042  32.929  1.00 91.46           C  
ATOM    234  CD2 PHE A  14       3.590  73.737  33.986  1.00 91.46           C  
ATOM    236  CE1 PHE A  14       2.254  72.757  31.721  1.00 91.46           C  
ATOM    238  CE2 PHE A  14       3.653  74.449  32.785  1.00 91.46           C  
ATOM    240  CZ  PHE A  14       2.972  73.967  31.662  1.00 91.46           C  
ATOM    242  N   LEU A  15       0.237  71.317  37.805  1.00 92.60           N  
ATOM    244  CA  LEU A  15      -0.143  70.589  39.005  1.00 92.60           C  
ATOM    246  C   LEU A  15       0.558  69.231  39.033  1.00 92.60           C  
ATOM    247  CB  LEU A  15      -1.671  70.433  39.115  1.00 92.60           C  
ATOM    250  O   LEU A  15       0.665  68.543  38.022  1.00 92.60           O  
ATOM    251  CG  LEU A  15      -2.401  71.644  39.726  1.00 92.60           C  
ATOM    253  CD1 LEU A  15      -2.284  72.932  38.910  1.00 92.60           C  
ATOM    257  CD2 LEU A  15      -3.889  71.311  39.862  1.00 92.60           C  
ATOM    261  N   THR A  16       0.962  68.825  40.233  1.00 87.66           N  
ATOM    263  CA  THR A  16       1.398  67.448  40.510  1.00 87.66           C  
ATOM    265  C   THR A  16       0.319  66.450  40.102  1.00 87.66           C  
ATOM    266  CB  THR A  16       1.723  67.256  41.998  1.00 87.66           C  
ATOM    268  O   THR A  16      -0.871  66.790  40.130  1.00 87.66           O  
ATOM    269  CG2 THR A  16       2.836  68.208  42.440  1.00 87.66           C  
ATOM    273  OG1 THR A  16       0.593  67.573  42.787  1.00 87.66           O  
ATOM    275  N   LYS A  17       0.693  65.207  39.790  1.00 84.34           N  
ATOM    277  CA  LYS A  17      -0.256  64.174  39.340  1.00 84.34           C  
ATOM    279  C   LYS A  17      -1.433  64.025  40.309  1.00 84.34           C  
ATOM    280  CB  LYS A  17       0.531  62.872  39.158  1.00 84.34           C  
ATOM    283  O   LYS A  17      -2.591  64.221  39.932  1.00 84.34           O  
ATOM    284  CG  LYS A  17      -0.343  61.677  38.763  1.00 84.34           C  
ATOM    287  CD  LYS A  17       0.554  60.443  38.659  1.00 84.34           C  
ATOM    290  CE  LYS A  17      -0.282  59.170  38.615  1.00 84.34           C  
ATOM    293  NZ  LYS A  17       0.549  58.037  39.068  1.00 84.34           N  
ATOM    297  N   LYS A  18      -1.131  63.850  41.599  1.00 86.49           N  
ATOM    299  CA  LYS A  18      -2.127  63.745  42.677  1.00 86.49           C  
ATOM    301  C   LYS A  18      -3.026  64.980  42.793  1.00 86.49           C  
ATOM    302  CB  LYS A  18      -1.370  63.470  43.983  1.00 86.49           C  
ATOM    305  O   LYS A  18      -4.242  64.856  42.972  1.00 86.49           O  
ATOM    306  CG  LYS A  18      -2.306  63.169  45.161  1.00 86.49           C  
ATOM    309  CD  LYS A  18      -1.472  62.731  46.371  1.00 86.49           C  
ATOM    312  CE  LYS A  18      -2.361  62.252  47.519  1.00 86.49           C  
ATOM    315  NZ  LYS A  18      -1.533  61.609  48.569  1.00 86.49           N  
ATOM    319  N   SER A  19      -2.459  66.185  42.683  1.00 92.75           N  
ATOM    321  CA  SER A  19      -3.252  67.423  42.753  1.00 92.75           C  
ATOM    323  C   SER A  19      -4.131  67.605  41.518  1.00 92.75           C  
ATOM    324  CB  SER A  19      -2.366  68.654  42.924  1.00 92.75           C  
ATOM    327  O   SER A  19      -5.291  68.000  41.642  1.00 92.75           O  
ATOM    328  OG  SER A  19      -1.662  68.584  44.148  1.00 92.75           O  
ATOM    330  N   SER A  20      -3.612  67.266  40.335  1.00 94.31           N  
ATOM    332  CA  SER A  20      -4.352  67.289  39.078  1.00 94.31           C  
ATOM    334  C   SER A  20      -5.535  66.323  39.117  1.00 94.31           C  
ATOM    335  CB  SER A  20      -3.421  66.928  37.915  1.00 94.31           C  
ATOM    338  O   SER A  20      -6.635  66.696  38.719  1.00 94.31           O  
ATOM    339  OG  SER A  20      -4.141  67.017  36.699  1.00 94.31           O  
ATOM    341  N   GLU A  21      -5.343  65.098  39.605  1.00 93.20           N  
ATOM    343  CA  GLU A  21      -6.421  64.118  39.768  1.00 93.20           C  
ATOM    345  C   GLU A  21      -7.471  64.579  40.779  1.00 93.20           C  
ATOM    346  CB  GLU A  21      -5.837  62.794  40.251  1.00 93.20           C  
ATOM    349  O   GLU A  21      -8.670  64.468  40.523  1.00 93.20           O  
ATOM    350  CG  GLU A  21      -5.060  62.052  39.158  1.00 93.20           C  
ATOM    353  CD  GLU A  21      -4.336  60.825  39.727  1.00 93.20           C  
ATOM    354  OE1 GLU A  21      -3.508  60.267  38.980  1.00 93.20           O  
ATOM    355  OE2 GLU A  21      -4.651  60.454  40.882  1.00 93.20           O  
ATOM    356  N   THR A  22      -7.029  65.140  41.908  1.00 96.31           N  
ATOM    358  CA  THR A  22      -7.917  65.657  42.956  1.00 96.31           C  
ATOM    360  C   THR A  22      -8.811  66.775  42.422  1.00 96.31           C  
ATOM    361  CB  THR A  22      -7.102  66.155  44.157  1.00 96.31           C  
ATOM    363  O   THR A  22     -10.028  66.741  42.613  1.00 96.31           O  
ATOM    364  CG2 THR A  22      -7.983  66.712  45.277  1.00 96.31           C  
ATOM    368  OG1 THR A  22      -6.376  65.084  44.711  1.00 96.31           O  
ATOM    370  N   LEU A  23      -8.229  67.754  41.721  1.00 98.35           N  
ATOM    372  CA  LEU A  23      -8.982  68.867  41.151  1.00 98.35           C  
ATOM    374  C   LEU A  23      -9.872  68.419  39.982  1.00 98.35           C  
ATOM    375  CB  LEU A  23      -8.000  69.985  40.765  1.00 98.35           C  
ATOM    378  O   LEU A  23     -11.021  68.848  39.904  1.00 98.35           O  
ATOM    379  CG  LEU A  23      -8.674  71.232  40.162  1.00 98.35           C  
ATOM    381  CD1 LEU A  23      -9.694  71.872  41.108  1.00 98.35           C  
ATOM    385  CD2 LEU A  23      -7.616  72.281  39.828  1.00 98.35           C  
ATOM    389  N   ARG A  24      -9.399  67.506  39.122  1.00 97.88           N  
ATOM    391  CA  ARG A  24     -10.204  66.939  38.027  1.00 97.88           C  
ATOM    393  C   ARG A  24     -11.446  66.222  38.557  1.00 97.88           C  
ATOM    394  CB  ARG A  24      -9.323  66.015  37.169  1.00 97.88           C  
ATOM    397  O   ARG A  24     -12.541  66.481  38.066  1.00 97.88           O  
ATOM    398  CG  ARG A  24     -10.031  65.535  35.892  1.00 97.88           C  
ATOM    401  CD  ARG A  24      -9.146  64.597  35.057  1.00 97.88           C  
ATOM    404  NE  ARG A  24      -7.935  65.264  34.527  1.00 97.88           N  
ATOM    406  NH1 ARG A  24      -6.318  64.165  35.760  1.00 97.88           N  
ATOM    409  NH2 ARG A  24      -5.719  65.688  34.261  1.00 97.88           N  
ATOM    412  CZ  ARG A  24      -6.672  65.035  34.852  1.00 97.88           C  
ATOM    413  N   LYS A  25     -11.294  65.389  39.595  1.00 98.05           N  
ATOM    415  CA  LYS A  25     -12.415  64.710  40.264  1.00 98.05           C  
ATOM    417  C   LYS A  25     -13.385  65.708  40.893  1.00 98.05           C  
ATOM    418  CB  LYS A  25     -11.889  63.725  41.323  1.00 98.05           C  
ATOM    421  O   LYS A  25     -14.590  65.573  40.718  1.00 98.05           O  
ATOM    422  CG  LYS A  25     -11.306  62.449  40.696  1.00 98.05           C  
ATOM    425  CD  LYS A  25     -10.670  61.543  41.762  1.00 98.05           C  
ATOM    428  CE  LYS A  25     -10.099  60.281  41.097  1.00 98.05           C  
ATOM    431  NZ  LYS A  25      -9.307  59.443  42.037  1.00 98.05           N  
ATOM    435  N   ALA A  26     -12.882  66.735  41.584  1.00 98.59           N  
ATOM    437  CA  ALA A  26     -13.738  67.780  42.150  1.00 98.59           C  
ATOM    439  C   ALA A  26     -14.526  68.540  41.065  1.00 98.59           C  
ATOM    440  CB  ALA A  26     -12.875  68.727  42.991  1.00 98.59           C  
ATOM    444  O   ALA A  26     -15.704  68.829  41.261  1.00 98.59           O  
ATOM    445  N   GLY A  27     -13.896  68.810  39.918  1.00 98.71           N  
ATOM    447  CA  GLY A  27     -14.544  69.396  38.749  1.00 98.71           C  
ATOM    450  C   GLY A  27     -15.658  68.518  38.185  1.00 98.71           C  
ATOM    451  O   GLY A  27     -16.765  69.003  37.985  1.00 98.71           O  
ATOM    452  N   GLN A  28     -15.394  67.225  37.977  1.00 98.47           N  
ATOM    454  CA  GLN A  28     -16.394  66.269  37.479  1.00 98.47           C  
ATOM    456  C   GLN A  28     -17.604  66.164  38.413  1.00 98.47           C  
ATOM    457  CB  GLN A  28     -15.742  64.893  37.287  1.00 98.47           C  
ATOM    460  O   GLN A  28     -18.732  66.328  37.956  1.00 98.47           O  
ATOM    461  CG  GLN A  28     -14.830  64.867  36.052  1.00 98.47           C  
ATOM    464  CD  GLN A  28     -14.038  63.571  35.919  1.00 98.47           C  
ATOM    465  NE2 GLN A  28     -13.480  63.299  34.760  1.00 98.47           N  
ATOM    468  OE1 GLN A  28     -13.848  62.796  36.840  1.00 98.47           O  
ATOM    469  N   VAL A  29     -17.371  66.011  39.721  1.00 98.62           N  
ATOM    471  CA  VAL A  29     -18.445  65.986  40.728  1.00 98.62           C  
ATOM    473  C   VAL A  29     -19.275  67.271  40.678  1.00 98.62           C  
ATOM    474  CB  VAL A  29     -17.861  65.762  42.137  1.00 98.62           C  
ATOM    476  O   VAL A  29     -20.499  67.209  40.694  1.00 98.62           O  
ATOM    477  CG1 VAL A  29     -18.891  65.960  43.258  1.00 98.62           C  
ATOM    481  CG2 VAL A  29     -17.308  64.335  42.270  1.00 98.62           C  
ATOM    485  N   PHE A  30     -18.637  68.437  40.551  1.00 98.76           N  
ATOM    487  CA  PHE A  30     -19.364  69.701  40.427  1.00 98.76           C  
ATOM    489  C   PHE A  30     -20.236  69.761  39.162  1.00 98.76           C  
ATOM    490  CB  PHE A  30     -18.374  70.872  40.478  1.00 98.76           C  
ATOM    493  O   PHE A  30     -21.379  70.209  39.240  1.00 98.76           O  
ATOM    494  CG  PHE A  30     -18.988  72.221  40.147  1.00 98.76           C  
ATOM    495  CD1 PHE A  30     -18.411  73.041  39.158  1.00 98.76           C  
ATOM    497  CD2 PHE A  30     -20.160  72.644  40.802  1.00 98.76           C  
ATOM    499  CE1 PHE A  30     -18.987  74.285  38.847  1.00 98.76           C  
ATOM    501  CE2 PHE A  30     -20.753  73.873  40.465  1.00 98.76           C  
ATOM    503  CZ  PHE A  30     -20.160  74.701  39.498  1.00 98.76           C  
ATOM    505  N   LEU A  31     -19.738  69.294  38.010  1.00 98.61           N  
ATOM    507  CA  LEU A  31     -20.524  69.245  36.770  1.00 98.61           C  
ATOM    509  C   LEU A  31     -21.750  68.331  36.913  1.00 98.61           C  
ATOM    510  CB  LEU A  31     -19.634  68.784  35.598  1.00 98.61           C  
ATOM    513  O   LEU A  31     -22.850  68.703  36.500  1.00 98.61           O  
ATOM    514  CG  LEU A  31     -18.512  69.753  35.185  1.00 98.61           C  
ATOM    516  CD1 LEU A  31     -17.748  69.173  33.995  1.00 98.61           C  
ATOM    520  CD2 LEU A  31     -19.025  71.143  34.812  1.00 98.61           C  
ATOM    524  N   GLU A  32     -21.585  67.171  37.546  1.00 98.17           N  
ATOM    526  CA  GLU A  32     -22.673  66.228  37.816  1.00 98.17           C  
ATOM    528  C   GLU A  32     -23.710  66.814  38.790  1.00 98.17           C  
ATOM    529  CB  GLU A  32     -22.091  64.934  38.401  1.00 98.17           C  
ATOM    532  O   GLU A  32     -24.919  66.746  38.539  1.00 98.17           O  
ATOM    533  CG  GLU A  32     -21.278  64.118  37.382  1.00 98.17           C  
ATOM    536  CD  GLU A  32     -20.460  62.991  38.035  1.00 98.17           C  
ATOM    537  OE1 GLU A  32     -19.668  62.357  37.303  1.00 98.17           O  
ATOM    538  OE2 GLU A  32     -20.628  62.755  39.255  1.00 98.17           O  
ATOM    539  N   GLU A  33     -23.264  67.419  39.894  1.00 98.17           N  
ATOM    541  CA  GLU A  33     -24.127  68.073  40.884  1.00 98.17           C  
ATOM    543  C   GLU A  33     -24.903  69.241  40.260  1.00 98.17           C  
ATOM    544  CB  GLU A  33     -23.289  68.574  42.075  1.00 98.17           C  
ATOM    547  O   GLU A  33     -26.126  69.325  40.414  1.00 98.17           O  
ATOM    548  CG  GLU A  33     -22.834  67.445  43.015  1.00 98.17           C  
ATOM    551  CD  GLU A  33     -21.927  67.932  44.164  1.00 98.17           C  
ATOM    552  OE1 GLU A  33     -21.763  67.167  45.141  1.00 98.17           O  
ATOM    553  OE2 GLU A  33     -21.419  69.078  44.111  1.00 98.17           O  
ATOM    554  N   LEU A  34     -24.221  70.104  39.500  1.00 98.13           N  
ATOM    556  CA  LEU A  34     -24.821  71.259  38.834  1.00 98.13           C  
ATOM    558  C   LEU A  34     -25.860  70.830  37.797  1.00 98.13           C  
ATOM    559  CB  LEU A  34     -23.711  72.121  38.204  1.00 98.13           C  
ATOM    562  O   LEU A  34     -26.995  71.305  37.846  1.00 98.13           O  
ATOM    563  CG  LEU A  34     -24.233  73.377  37.483  1.00 98.13           C  
ATOM    565  CD1 LEU A  34     -24.962  74.314  38.447  1.00 98.13           C  
ATOM    569  CD2 LEU A  34     -23.073  74.149  36.859  1.00 98.13           C  
ATOM    573  N   GLY A  35     -25.519  69.888  36.912  1.00 96.75           N  
ATOM    575  CA  GLY A  35     -26.441  69.374  35.893  1.00 96.75           C  
ATOM    578  C   GLY A  35     -27.679  68.695  36.495  1.00 96.75           C  
ATOM    579  O   GLY A  35     -28.763  68.693  35.905  1.00 96.75           O  
ATOM    580  N   ASN A  36     -27.564  68.154  37.711  1.00 96.21           N  
ATOM    582  CA  ASN A  36     -28.693  67.594  38.450  1.00 96.21           C  
ATOM    584  C   ASN A  36     -29.507  68.635  39.237  1.00 96.21           C  
ATOM    585  CB  ASN A  36     -28.183  66.464  39.350  1.00 96.21           C  
ATOM    588  O   ASN A  36     -30.683  68.370  39.532  1.00 96.21           O  
ATOM    589  CG  ASN A  36     -27.897  65.199  38.565  1.00 96.21           C  
ATOM    590  ND2 ASN A  36     -26.747  64.605  38.758  1.00 96.21           N  
ATOM    593  OD1 ASN A  36     -28.729  64.728  37.794  1.00 96.21           O  
ATOM    594  N   HIS A  37     -28.935  69.802  39.539  1.00 96.51           N  
ATOM    596  CA  HIS A  37     -29.526  70.817  40.403  1.00 96.51           C  
ATOM    598  C   HIS A  37     -30.796  71.439  39.797  1.00 96.51           C  
ATOM    599  CB  HIS A  37     -28.480  71.888  40.750  1.00 96.51           C  
ATOM    602  O   HIS A  37     -30.858  71.805  38.621  1.00 96.51           O  
ATOM    603  CG  HIS A  37     -28.890  72.728  41.932  1.00 96.51           C  
ATOM    604  CD2 HIS A  37     -28.684  72.424  43.250  1.00 96.51           C  
ATOM    606  ND1 HIS A  37     -29.536  73.943  41.889  1.00 96.51           N  
ATOM    608  CE1 HIS A  37     -29.734  74.354  43.156  1.00 96.51           C  
ATOM    610  NE2 HIS A  37     -29.252  73.448  44.013  1.00 96.51           N  
ATOM    611  N   LYS A  38     -31.834  71.617  40.626  1.00 95.24           N  
ATOM    613  CA  LYS A  38     -33.138  72.141  40.175  1.00 95.24           C  
ATOM    615  C   LYS A  38     -33.038  73.561  39.616  1.00 95.24           C  
ATOM    616  CB  LYS A  38     -34.167  72.098  41.316  1.00 95.24           C  
ATOM    619  O   LYS A  38     -33.717  73.864  38.640  1.00 95.24           O  
ATOM    620  CG  LYS A  38     -34.576  70.669  41.705  1.00 95.24           C  
ATOM    623  CD  LYS A  38     -35.615  70.696  42.839  1.00 95.24           C  
ATOM    626  CE  LYS A  38     -36.001  69.270  43.259  1.00 95.24           C  
ATOM    629  NZ  LYS A  38     -36.908  69.260  44.437  1.00 95.24           N  
ATOM    633  N   ALA A  39     -32.212  74.417  40.220  1.00 96.12           N  
ATOM    635  CA  ALA A  39     -32.019  75.785  39.735  1.00 96.12           C  
ATOM    637  C   ALA A  39     -31.376  75.809  38.339  1.00 96.12           C  
ATOM    638  CB  ALA A  39     -31.210  76.599  40.754  1.00 96.12           C  
ATOM    642  O   ALA A  39     -31.822  76.571  37.493  1.00 96.12           O  
ATOM    643  N   PHE A  40     -30.401  74.931  38.070  1.00 96.40           N  
ATOM    645  CA  PHE A  40     -29.747  74.848  36.761  1.00 96.40           C  
ATOM    647  C   PHE A  40     -30.729  74.429  35.664  1.00 96.40           C  
ATOM    648  CB  PHE A  40     -28.558  73.886  36.852  1.00 96.40           C  
ATOM    651  O   PHE A  40     -30.865  75.107  34.653  1.00 96.40           O  
ATOM    652  CG  PHE A  40     -27.795  73.767  35.549  1.00 96.40           C  
ATOM    653  CD1 PHE A  40     -28.081  72.725  34.646  1.00 96.40           C  
ATOM    655  CD2 PHE A  40     -26.825  74.728  35.219  1.00 96.40           C  
ATOM    657  CE1 PHE A  40     -27.429  72.678  33.401  1.00 96.40           C  
ATOM    659  CE2 PHE A  40     -26.180  74.688  33.971  1.00 96.40           C  
ATOM    661  CZ  PHE A  40     -26.503  73.675  33.053  1.00 96.40           C  
ATOM    663  N   LYS A  41     -31.505  73.367  35.915  1.00 93.39           N  
ATOM    665  CA  LYS A  41     -32.508  72.853  34.965  1.00 93.39           C  
ATOM    667  C   LYS A  41     -33.573  73.886  34.583  1.00 93.39           C  
ATOM    668  CB  LYS A  41     -33.177  71.607  35.558  1.00 93.39           C  
ATOM    671  O   LYS A  41     -34.050  73.872  33.453  1.00 93.39           O  
ATOM    672  CG  LYS A  41     -32.209  70.420  35.622  1.00 93.39           C  
ATOM    675  CD  LYS A  41     -32.839  69.246  36.376  1.00 93.39           C  
ATOM    678  CE  LYS A  41     -31.854  68.078  36.348  1.00 93.39           C  
ATOM    681  NZ  LYS A  41     -32.191  67.034  37.343  1.00 93.39           N  
ATOM    685  N   LYS A  42     -33.954  74.779  35.504  1.00 91.42           N  
ATOM    687  CA  LYS A  42     -34.911  75.868  35.222  1.00 91.42           C  
ATOM    689  C   LYS A  42     -34.360  76.899  34.237  1.00 91.42           C  
ATOM    690  CB  LYS A  42     -35.306  76.574  36.525  1.00 91.42           C  
ATOM    693  O   LYS A  42     -35.123  77.474  33.469  1.00 91.42           O  
ATOM    694  CG  LYS A  42     -36.287  75.753  37.372  1.00 91.42           C  
ATOM    697  CD  LYS A  42     -36.612  76.530  38.652  1.00 91.42           C  
ATOM    700  CE  LYS A  42     -37.635  75.785  39.515  1.00 91.42           C  
ATOM    703  NZ  LYS A  42     -38.032  76.613  40.682  1.00 91.42           N  
ATOM    707  N   GLU A  43     -33.047  77.095  34.241  1.00 92.22           N  
ATOM    709  CA  GLU A  43     -32.346  78.109  33.453  1.00 92.22           C  
ATOM    711  C   GLU A  43     -31.684  77.529  32.192  1.00 92.22           C  
ATOM    712  CB  GLU A  43     -31.313  78.792  34.360  1.00 92.22           C  
ATOM    715  O   GLU A  43     -30.933  78.231  31.519  1.00 92.22           O  
ATOM    716  CG  GLU A  43     -31.916  79.515  35.579  1.00 92.22           C  
ATOM    719  CD  GLU A  43     -32.908  80.608  35.172  1.00 92.22           C  
ATOM    720  OE1 GLU A  43     -34.000  80.674  35.775  1.00 92.22           O  
ATOM    721  OE2 GLU A  43     -32.580  81.346  34.219  1.00 92.22           O  
ATOM    722  N   LEU A  44     -31.958  76.263  31.847  1.00 91.01           N  
ATOM    724  CA  LEU A  44     -31.270  75.541  30.771  1.00 91.01           C  
ATOM    726  C   LEU A  44     -31.370  76.252  29.409  1.00 91.01           C  
ATOM    727  CB  LEU A  44     -31.835  74.108  30.715  1.00 91.01           C  
ATOM    730  O   LEU A  44     -30.393  76.307  28.668  1.00 91.01           O  
ATOM    731  CG  LEU A  44     -30.984  73.123  29.892  1.00 91.01           C  
ATOM    733  CD1 LEU A  44     -29.621  72.889  30.545  1.00 91.01           C  
ATOM    737  CD2 LEU A  44     -31.700  71.775  29.806  1.00 91.01           C  
ATOM    741  N   ARG A  45     -32.511  76.900  29.135  1.00 87.83           N  
ATOM    743  CA  ARG A  45     -32.746  77.734  27.939  1.00 87.83           C  
ATOM    745  C   ARG A  45     -31.803  78.936  27.802  1.00 87.83           C  
ATOM    746  CB  ARG A  45     -34.207  78.213  27.936  1.00 87.83           C  
ATOM    749  O   ARG A  45     -31.685  79.510  26.729  1.00 87.83           O  
ATOM    750  CG  ARG A  45     -34.497  79.236  29.052  1.00 87.83           C  
ATOM    753  CD  ARG A  45     -35.946  79.713  29.004  1.00 87.83           C  
ATOM    756  NE  ARG A  45     -36.168  80.775  30.000  1.00 87.83           N  
ATOM    758  NH1 ARG A  45     -38.452  80.848  29.842  1.00 87.83           N  
ATOM    761  NH2 ARG A  45     -37.401  82.160  31.316  1.00 87.83           N  
ATOM    764  CZ  ARG A  45     -37.336  81.252  30.385  1.00 87.83           C  
ATOM    765  N   HIS A  46     -31.191  79.380  28.902  1.00 90.54           N  
ATOM    767  CA  HIS A  46     -30.199  80.457  28.907  1.00 90.54           C  
ATOM    769  C   HIS A  46     -28.766  79.916  28.808  1.00 90.54           C  
ATOM    770  CB  HIS A  46     -30.353  81.312  30.174  1.00 90.54           C  
ATOM    773  O   HIS A  46     -27.825  80.709  28.769  1.00 90.54           O  
ATOM    774  CG  HIS A  46     -31.738  81.852  30.426  1.00 90.54           C  
ATOM    775  CD2 HIS A  46     -32.478  82.676  29.617  1.00 90.54           C  
ATOM    777  ND1 HIS A  46     -32.473  81.665  31.569  1.00 90.54           N  
ATOM    779  CE1 HIS A  46     -33.595  82.378  31.478  1.00 90.54           C  
ATOM    781  NE2 HIS A  46     -33.676  82.982  30.286  1.00 90.54           N  
ATOM    782  N   PHE A  47     -28.596  78.591  28.840  1.00 92.22           N  
ATOM    784  CA  PHE A  47     -27.307  77.911  28.773  1.00 92.22           C  
ATOM    786  C   PHE A  47     -27.027  77.382  27.367  1.00 92.22           C  
ATOM    787  CB  PHE A  47     -27.270  76.791  29.821  1.00 92.22           C  
ATOM    790  O   PHE A  47     -25.960  77.642  26.820  1.00 92.22           O  
ATOM    791  CG  PHE A  47     -25.874  76.257  30.046  1.00 92.22           C  
ATOM    792  CD1 PHE A  47     -25.403  75.141  29.336  1.00 92.22           C  
ATOM    794  CD2 PHE A  47     -25.020  76.914  30.943  1.00 92.22           C  
ATOM    796  CE1 PHE A  47     -24.082  74.695  29.507  1.00 92.22           C  
ATOM    798  CE2 PHE A  47     -23.698  76.479  31.110  1.00 92.22           C  
ATOM    800  CZ  PHE A  47     -23.227  75.368  30.392  1.00 92.22           C  
ATOM    802  N   ILE A  48     -27.999  76.693  26.768  1.00 88.57           N  
ATOM    804  CA  ILE A  48     -27.950  76.245  25.374  1.00 88.57           C  
ATOM    806  C   ILE A  48     -28.985  76.994  24.542  1.00 88.57           C  
ATOM    807  CB  ILE A  48     -28.105  74.712  25.249  1.00 88.57           C  
ATOM    809  O   ILE A  48     -30.101  77.245  24.994  1.00 88.57           O  
ATOM    810  CG1 ILE A  48     -29.383  74.181  25.943  1.00 88.57           C  
ATOM    813  CG2 ILE A  48     -26.846  74.012  25.788  1.00 88.57           C  
ATOM    817  CD1 ILE A  48     -29.613  72.677  25.758  1.00 88.57           C  
ATOM    821  N   SER A  49     -28.608  77.354  23.316  1.00 73.97           N  
ATOM    823  CA  SER A  49     -29.544  77.823  22.298  1.00 73.97           C  
ATOM    825  C   SER A  49     -30.160  76.624  21.589  1.00 73.97           C  
ATOM    826  CB  SER A  49     -28.835  78.734  21.292  1.00 73.97           C  
ATOM    829  O   SER A  49     -29.438  75.826  20.997  1.00 73.97           O  
ATOM    830  OG  SER A  49     -27.638  78.134  20.832  1.00 73.97           O  
ATOM    832  N   GLY A  50     -31.481  76.523  21.624  1.00 61.53           N  
ATOM    834  CA  GLY A  50     -32.238  75.469  20.963  1.00 61.53           C  
ATOM    837  C   GLY A  50     -33.461  75.110  21.788  1.00 61.53           C  
ATOM    838  O   GLY A  50     -33.382  75.018  23.011  1.00 61.53           O  
ATOM    839  N   ASP A  51     -34.583  74.880  21.116  1.00 57.43           N  
ATOM    841  CA  ASP A  51     -35.772  74.273  21.724  1.00 57.43           C  
ATOM    843  C   ASP A  51     -35.599  72.749  21.842  1.00 57.43           C  
ATOM    844  CB  ASP A  51     -37.036  74.665  20.938  1.00 57.43           C  
ATOM    847  O   ASP A  51     -36.556  71.989  21.673  1.00 57.43           O  
ATOM    848  CG  ASP A  51     -37.477  76.112  21.159  1.00 57.43           C  
ATOM    849  OD1 ASP A  51     -37.361  76.605  22.306  1.00 57.43           O  
ATOM    850  OD2 ASP A  51     -37.984  76.708  20.182  1.00 57.43           O  
ATOM    851  N   GLU A  52     -34.370  72.277  22.096  1.00 54.36           N  
ATOM    853  CA  GLU A  52     -34.176  70.869  22.414  1.00 54.36           C  
ATOM    855  C   GLU A  52     -35.052  70.522  23.627  1.00 54.36           C  
ATOM    856  CB  GLU A  52     -32.702  70.484  22.634  1.00 54.36           C  
ATOM    859  O   GLU A  52     -35.266  71.359  24.517  1.00 54.36           O  
ATOM    860  CG  GLU A  52     -31.994  70.216  21.294  1.00 54.36           C  
ATOM    863  CD  GLU A  52     -30.595  69.592  21.440  1.00 54.36           C  
ATOM    864  OE1 GLU A  52     -30.062  69.157  20.394  1.00 54.36           O  
ATOM    865  OE2 GLU A  52     -30.059  69.572  22.572  1.00 54.36           O  
ATOM    866  N   PRO A  53     -35.636  69.312  23.636  1.00 53.96           N  
ATOM    867  CA  PRO A  53     -36.555  68.898  24.681  1.00 53.96           C  
ATOM    869  C   PRO A  53     -35.938  69.071  26.073  1.00 53.96           C  
ATOM    870  CB  PRO A  53     -36.932  67.446  24.346  1.00 53.96           C  
ATOM    873  O   PRO A  53     -34.729  69.213  26.237  1.00 53.96           O  
ATOM    874  CG  PRO A  53     -35.865  66.976  23.356  1.00 53.96           C  
ATOM    877  CD  PRO A  53     -35.436  68.255  22.660  1.00 53.96           C  
ATOM    880  N   LYS A  54     -36.781  69.010  27.114  1.00 59.00           N  
ATOM    882  CA  LYS A  54     -36.382  69.038  28.538  1.00 59.00           C  
ATOM    884  C   LYS A  54     -35.546  67.813  28.963  1.00 59.00           C  
ATOM    885  CB  LYS A  54     -37.618  69.194  29.443  1.00 59.00           C  
ATOM    888  O   LYS A  54     -35.699  67.308  30.077  1.00 59.00           O  
ATOM    889  CG  LYS A  54     -38.376  70.513  29.269  1.00 59.00           C  
ATOM    892  CD  LYS A  54     -39.580  70.516  30.219  1.00 59.00           C  
ATOM    895  CE  LYS A  54     -40.350  71.829  30.085  1.00 59.00           C  
ATOM    898  NZ  LYS A  54     -41.620  71.793  30.852  1.00 59.00           N  
ATOM    902  N   GLU A  55     -34.710  67.296  28.076  1.00 64.10           N  
ATOM    904  CA  GLU A  55     -33.705  66.301  28.366  1.00 64.10           C  
ATOM    906  C   GLU A  55     -32.661  66.888  29.310  1.00 64.10           C  
ATOM    907  CB  GLU A  55     -33.089  65.749  27.074  1.00 64.10           C  
ATOM    910  O   GLU A  55     -32.358  68.083  29.344  1.00 64.10           O  
ATOM    911  CG  GLU A  55     -34.120  64.873  26.343  1.00 64.10           C  
ATOM    914  CD  GLU A  55     -33.558  64.114  25.133  1.00 64.10           C  
ATOM    915  OE1 GLU A  55     -34.366  63.373  24.531  1.00 64.10           O  
ATOM    916  OE2 GLU A  55     -32.345  64.232  24.866  1.00 64.10           O  
ATOM    917  N   LYS A  56     -32.154  66.019  30.175  1.00 78.20           N  
ATOM    919  CA  LYS A  56     -31.125  66.385  31.132  1.00 78.20           C  
ATOM    921  C   LYS A  56     -29.824  66.604  30.361  1.00 78.20           C  
ATOM    922  CB  LYS A  56     -31.034  65.263  32.174  1.00 78.20           C  
ATOM    925  O   LYS A  56     -29.252  65.642  29.860  1.00 78.20           O  
ATOM    926  CG  LYS A  56     -29.894  65.487  33.172  1.00 78.20           C  
ATOM    929  CD  LYS A  56     -29.763  64.286  34.114  1.00 78.20           C  
ATOM    932  CE  LYS A  56     -28.375  64.338  34.753  1.00 78.20           C  
ATOM    935  NZ  LYS A  56     -28.120  63.173  35.628  1.00 78.20           N  
ATOM    939  N   LEU A  57     -29.323  67.836  30.353  1.00 88.82           N  
ATOM    941  CA  LEU A  57     -27.974  68.119  29.876  1.00 88.82           C  
ATOM    943  C   LEU A  57     -26.948  67.527  30.847  1.00 88.82           C  
ATOM    944  CB  LEU A  57     -27.792  69.632  29.688  1.00 88.82           C  
ATOM    947  O   LEU A  57     -26.884  67.908  32.019  1.00 88.82           O  
ATOM    948  CG  LEU A  57     -26.418  70.021  29.109  1.00 88.82           C  
ATOM    950  CD1 LEU A  57     -26.226  69.486  27.690  1.00 88.82           C  
ATOM    954  CD2 LEU A  57     -26.285  71.543  29.072  1.00 88.82           C  
ATOM    958  N   GLU A  58     -26.151  66.587  30.356  1.00 94.29           N  
ATOM    960  CA  GLU A  58     -25.037  66.012  31.097  1.00 94.29           C  
ATOM    962  C   GLU A  58     -23.788  66.873  30.846  1.00 94.29           C  
ATOM    963  CB  GLU A  58     -24.910  64.522  30.729  1.00 94.29           C  
ATOM    966  O   GLU A  58     -23.241  66.922  29.741  1.00 94.29           O  
ATOM    967  CG  GLU A  58     -24.295  63.690  31.860  1.00 94.29           C  
ATOM    970  CD  GLU A  58     -22.876  64.159  32.148  1.00 94.29           C  
ATOM    971  OE1 GLU A  58     -22.645  64.664  33.267  1.00 94.29           O  
ATOM    972  OE2 GLU A  58     -22.074  64.148  31.188  1.00 94.29           O  
ATOM    973  N   LEU A  59     -23.384  67.634  31.866  1.00 97.12           N  
ATOM    975  CA  LEU A  59     -22.361  68.668  31.719  1.00 97.12           C  
ATOM    977  C   LEU A  59     -20.958  68.098  31.529  1.00 97.12           C  
ATOM    978  CB  LEU A  59     -22.387  69.614  32.928  1.00 97.12           C  
ATOM    981  O   LEU A  59     -20.134  68.750  30.886  1.00 97.12           O  
ATOM    982  CG  LEU A  59     -23.565  70.598  32.968  1.00 97.12           C  
ATOM    984  CD1 LEU A  59     -23.449  71.456  34.229  1.00 97.12           C  
ATOM    988  CD2 LEU A  59     -23.561  71.537  31.758  1.00 97.12           C  
ATOM    992  N   VAL A  60     -20.673  66.896  32.040  1.00 97.10           N  
ATOM    994  CA  VAL A  60     -19.387  66.246  31.772  1.00 97.10           C  
ATOM    996  C   VAL A  60     -19.254  66.050  30.261  1.00 97.10           C  
ATOM    997  CB  VAL A  60     -19.226  64.943  32.588  1.00 97.10           C  
ATOM    999  O   VAL A  60     -18.254  66.471  29.683  1.00 97.10           O  
ATOM   1000  CG1 VAL A  60     -17.911  64.226  32.270  1.00 97.10           C  
ATOM   1004  CG2 VAL A  60     -19.254  65.240  34.092  1.00 97.10           C  
ATOM   1008  N   SER A  61     -20.280  65.524  29.599  1.00 95.04           N  
ATOM   1010  CA  SER A  61     -20.333  65.315  28.148  1.00 95.04           C  
ATOM   1012  C   SER A  61     -20.303  66.626  27.356  1.00 95.04           C  
ATOM   1013  CB  SER A  61     -21.586  64.510  27.794  1.00 95.04           C  
ATOM   1016  O   SER A  61     -19.575  66.717  26.368  1.00 95.04           O  
ATOM   1017  OG  SER A  61     -21.612  63.313  28.551  1.00 95.04           O  
ATOM   1019  N   TYR A  62     -21.022  67.655  27.819  1.00 95.46           N  
ATOM   1021  CA  TYR A  62     -21.016  68.988  27.201  1.00 95.46           C  
ATOM   1023  C   TYR A  62     -19.605  69.599  27.142  1.00 95.46           C  
ATOM   1024  CB  TYR A  62     -21.965  69.900  27.987  1.00 95.46           C  
ATOM   1027  O   TYR A  62     -19.166  70.088  26.101  1.00 95.46           O  
ATOM   1028  CG  TYR A  62     -22.157  71.260  27.354  1.00 95.46           C  
ATOM   1029  CD1 TYR A  62     -21.406  72.367  27.800  1.00 95.46           C  
ATOM   1031  CD2 TYR A  62     -23.074  71.409  26.297  1.00 95.46           C  
ATOM   1033  CE1 TYR A  62     -21.592  73.627  27.198  1.00 95.46           C  
ATOM   1035  CE2 TYR A  62     -23.269  72.667  25.702  1.00 95.46           C  
ATOM   1037  OH  TYR A  62     -22.746  74.990  25.588  1.00 95.46           O  
ATOM   1039  CZ  TYR A  62     -22.532  73.778  26.155  1.00 95.46           C  
ATOM   1040  N   PHE A  63     -18.846  69.496  28.238  1.00 97.67           N  
ATOM   1042  CA  PHE A  63     -17.440  69.896  28.297  1.00 97.67           C  
ATOM   1044  C   PHE A  63     -16.511  68.752  27.870  1.00 97.67           C  
ATOM   1045  CB  PHE A  63     -17.115  70.466  29.681  1.00 97.67           C  
ATOM   1048  O   PHE A  63     -15.641  68.303  28.626  1.00 97.67           O  
ATOM   1049  CG  PHE A  63     -17.909  71.709  30.018  1.00 97.67           C  
ATOM   1050  CD1 PHE A  63     -17.750  72.875  29.248  1.00 97.67           C  
ATOM   1052  CD2 PHE A  63     -18.825  71.693  31.086  1.00 97.67           C  
ATOM   1054  CE1 PHE A  63     -18.510  74.016  29.536  1.00 97.67           C  
ATOM   1056  CE2 PHE A  63     -19.580  72.837  31.382  1.00 97.67           C  
ATOM   1058  CZ  PHE A  63     -19.414  73.994  30.606  1.00 97.67           C  
ATOM   1060  N   GLY A  64     -16.714  68.257  26.647  1.00 95.18           N  
ATOM   1062  CA  GLY A  64     -15.984  67.114  26.094  1.00 95.18           C  
ATOM   1065  C   GLY A  64     -14.501  67.385  25.824  1.00 95.18           C  
ATOM   1066  O   GLY A  64     -13.683  66.472  25.937  1.00 95.18           O  
ATOM   1067  N   LYS A  65     -14.118  68.637  25.529  1.00 96.10           N  
ATOM   1069  CA  LYS A  65     -12.706  69.004  25.349  1.00 96.10           C  
ATOM   1071  C   LYS A  65     -12.080  69.326  26.694  1.00 96.10           C  
ATOM   1072  CB  LYS A  65     -12.545  70.186  24.396  1.00 96.10           C  
ATOM   1075  O   LYS A  65     -12.349  70.376  27.269  1.00 96.10           O  
ATOM   1076  CG  LYS A  65     -13.127  69.911  23.006  1.00 96.10           C  
ATOM   1079  CD  LYS A  65     -12.565  70.868  21.953  1.00 96.10           C  
ATOM   1082  CE  LYS A  65     -12.489  72.313  22.452  1.00 96.10           C  
ATOM   1085  NZ  LYS A  65     -12.344  73.243  21.320  1.00 96.10           N  
ATOM   1089  N   ARG A  66     -11.231  68.434  27.195  1.00 96.35           N  
ATOM   1091  CA  ARG A  66     -10.589  68.560  28.511  1.00 96.35           C  
ATOM   1093  C   ARG A  66      -9.070  68.505  28.364  1.00 96.35           C  
ATOM   1094  CB  ARG A  66     -11.109  67.469  29.459  1.00 96.35           C  
ATOM   1097  O   ARG A  66      -8.596  67.901  27.403  1.00 96.35           O  
ATOM   1098  CG  ARG A  66     -12.643  67.472  29.544  1.00 96.35           C  
ATOM   1101  CD  ARG A  66     -13.158  66.408  30.511  1.00 96.35           C  
ATOM   1104  NE  ARG A  66     -14.555  66.072  30.188  1.00 96.35           N  
ATOM   1106  NH1 ARG A  66     -14.306  63.809  29.796  1.00 96.35           N  
ATOM   1109  NH2 ARG A  66     -16.252  64.757  29.456  1.00 96.35           N  
ATOM   1112  CZ  ARG A  66     -15.026  64.893  29.828  1.00 96.35           C  
ATOM   1113  N   PRO A  67      -8.299  69.094  29.295  1.00 92.72           N  
ATOM   1114  CA  PRO A  67      -6.847  68.948  29.287  1.00 92.72           C  
ATOM   1116  C   PRO A  67      -6.454  67.460  29.357  1.00 92.72           C  
ATOM   1117  CB  PRO A  67      -6.338  69.732  30.499  1.00 92.72           C  
ATOM   1120  O   PRO A  67      -6.872  66.784  30.305  1.00 92.72           O  
ATOM   1121  CG  PRO A  67      -7.457  70.735  30.768  1.00 92.72           C  
ATOM   1124  CD  PRO A  67      -8.718  69.969  30.381  1.00 92.72           C  
ATOM   1127  N   PRO A  68      -5.686  66.936  28.382  1.00 85.48           N  
ATOM   1128  CA  PRO A  68      -5.355  65.512  28.325  1.00 85.48           C  
ATOM   1130  C   PRO A  68      -4.299  65.113  29.365  1.00 85.48           C  
ATOM   1131  CB  PRO A  68      -4.869  65.276  26.891  1.00 85.48           C  
ATOM   1134  O   PRO A  68      -4.351  64.011  29.901  1.00 85.48           O  
ATOM   1135  CG  PRO A  68      -4.293  66.629  26.471  1.00 85.48           C  
ATOM   1138  CD  PRO A  68      -5.195  67.626  27.194  1.00 85.48           C  
ATOM   1141  N   GLY A  69      -3.358  66.012  29.664  1.00 86.23           N  
ATOM   1143  CA  GLY A  69      -2.299  65.805  30.649  1.00 86.23           C  
ATOM   1146  C   GLY A  69      -2.648  66.350  32.032  1.00 86.23           C  
ATOM   1147  O   GLY A  69      -3.818  66.500  32.403  1.00 86.23           O  
ATOM   1148  N   VAL A  70      -1.613  66.674  32.806  1.00 89.92           N  
ATOM   1150  CA  VAL A  70      -1.783  67.378  34.079  1.00 89.92           C  
ATOM   1152  C   VAL A  70      -2.450  68.738  33.867  1.00 89.92           C  
ATOM   1153  CB  VAL A  70      -0.471  67.523  34.874  1.00 89.92           C  
ATOM   1155  O   VAL A  70      -2.222  69.441  32.880  1.00 89.92           O  
ATOM   1156  CG1 VAL A  70       0.046  66.146  35.306  1.00 89.92           C  
ATOM   1160  CG2 VAL A  70       0.630  68.264  34.107  1.00 89.92           C  
ATOM   1164  N   LEU A  71      -3.308  69.102  34.812  1.00 95.39           N  
ATOM   1166  CA  LEU A  71      -3.898  70.430  34.874  1.00 95.39           C  
ATOM   1168  C   LEU A  71      -2.809  71.479  35.137  1.00 95.39           C  
ATOM   1169  CB  LEU A  71      -4.964  70.444  35.976  1.00 95.39           C  
ATOM   1172  O   LEU A  71      -1.815  71.200  35.805  1.00 95.39           O  
ATOM   1173  CG  LEU A  71      -6.204  69.566  35.725  1.00 95.39           C  
ATOM   1175  CD1 LEU A  71      -7.152  69.674  36.919  1.00 95.39           C  
ATOM   1179  CD2 LEU A  71      -6.970  69.958  34.467  1.00 95.39           C  
ATOM   1183  N   HIS A  72      -3.014  72.702  34.658  1.00 96.89           N  
ATOM   1185  CA  HIS A  72      -2.072  73.798  34.863  1.00 96.89           C  
ATOM   1187  C   HIS A  72      -2.790  75.142  35.014  1.00 96.89           C  
ATOM   1188  CB  HIS A  72      -1.049  73.822  33.717  1.00 96.89           C  
ATOM   1191  O   HIS A  72      -3.928  75.308  34.572  1.00 96.89           O  
ATOM   1192  CG  HIS A  72      -1.665  74.028  32.357  1.00 96.89           C  
ATOM   1193  CD2 HIS A  72      -1.991  75.223  31.777  1.00 96.89           C  
ATOM   1195  ND1 HIS A  72      -2.011  73.037  31.468  1.00 96.89           N  
ATOM   1197  CE1 HIS A  72      -2.515  73.626  30.371  1.00 96.89           C  
ATOM   1199  NE2 HIS A  72      -2.544  74.958  30.521  1.00 96.89           N  
ATOM   1200  N   CYS A  73      -2.098  76.099  35.629  1.00 98.11           N  
ATOM   1202  CA  CYS A  73      -2.461  77.512  35.667  1.00 98.11           C  
ATOM   1204  C   CYS A  73      -1.424  78.304  34.865  1.00 98.11           C  
ATOM   1205  CB  CYS A  73      -2.547  77.965  37.132  1.00 98.11           C  
ATOM   1208  O   CYS A  73      -0.298  78.501  35.324  1.00 98.11           O  
ATOM   1209  SG  CYS A  73      -2.904  79.745  37.229  1.00 98.11           S  
ATOM   1211  N   THR A  74      -1.791  78.739  33.660  1.00 96.93           N  
ATOM   1213  CA  THR A  74      -0.914  79.520  32.776  1.00 96.93           C  
ATOM   1215  C   THR A  74      -0.654  80.908  33.357  1.00 96.93           C  
ATOM   1216  CB  THR A  74      -1.545  79.668  31.383  1.00 96.93           C  
ATOM   1218  O   THR A  74      -1.592  81.580  33.785  1.00 96.93           O  
ATOM   1219  CG2 THR A  74      -0.613  80.301  30.352  1.00 96.93           C  
ATOM   1223  OG1 THR A  74      -1.923  78.408  30.888  1.00 96.93           O  
ATOM   1225  N   THR A  75       0.601  81.358  33.323  1.00 96.72           N  
ATOM   1227  CA  THR A  75       0.965  82.755  33.598  1.00 96.72           C  
ATOM   1229  C   THR A  75       1.019  83.545  32.299  1.00 96.72           C  
ATOM   1230  CB  THR A  75       2.296  82.877  34.355  1.00 96.72           C  
ATOM   1232  O   THR A  75       0.156  84.383  32.044  1.00 96.72           O  
ATOM   1233  CG2 THR A  75       2.170  82.384  35.786  1.00 96.72           C  
ATOM   1237  OG1 THR A  75       3.316  82.133  33.731  1.00 96.72           O  
ATOM   1239  N   LYS A  76       1.998  83.240  31.443  1.00 93.09           N  
ATOM   1241  CA  LYS A  76       2.252  83.920  30.173  1.00 93.09           C  
ATOM   1243  C   LYS A  76       2.211  82.915  29.030  1.00 93.09           C  
ATOM   1244  CB  LYS A  76       3.602  84.658  30.256  1.00 93.09           C  
ATOM   1247  O   LYS A  76       3.009  81.981  28.981  1.00 93.09           O  
ATOM   1248  CG  LYS A  76       3.985  85.428  28.979  1.00 93.09           C  
ATOM   1251  CD  LYS A  76       3.127  86.664  28.664  1.00 93.09           C  
ATOM   1254  CE  LYS A  76       3.632  87.259  27.342  1.00 93.09           C  
ATOM   1257  NZ  LYS A  76       2.916  88.490  26.939  1.00 93.09           N  
ATOM   1261  N   PHE A  77       1.293  83.140  28.095  1.00 92.00           N  
ATOM   1263  CA  PHE A  77       1.354  82.506  26.784  1.00 92.00           C  
ATOM   1265  C   PHE A  77       2.437  83.202  25.957  1.00 92.00           C  
ATOM   1266  CB  PHE A  77      -0.024  82.544  26.116  1.00 92.00           C  
ATOM   1269  O   PHE A  77       2.421  84.428  25.822  1.00 92.00           O  
ATOM   1270  CG  PHE A  77      -0.070  81.794  24.801  1.00 92.00           C  
ATOM   1271  CD1 PHE A  77      -0.077  82.499  23.584  1.00 92.00           C  
ATOM   1273  CD2 PHE A  77      -0.099  80.386  24.793  1.00 92.00           C  
ATOM   1275  CE1 PHE A  77      -0.123  81.797  22.368  1.00 92.00           C  
ATOM   1277  CE2 PHE A  77      -0.103  79.686  23.574  1.00 92.00           C  
ATOM   1279  CZ  PHE A  77      -0.108  80.393  22.360  1.00 92.00           C  
ATOM   1281  N   CYS A  78       3.396  82.422  25.471  1.00 89.89           N  
ATOM   1283  CA  CYS A  78       4.600  82.916  24.816  1.00 89.89           C  
ATOM   1285  C   CYS A  78       4.655  82.556  23.336  1.00 89.89           C  
ATOM   1286  CB  CYS A  78       5.826  82.363  25.552  1.00 89.89           C  
ATOM   1289  O   CYS A  78       5.413  83.200  22.634  1.00 89.89           O  
ATOM   1290  SG  CYS A  78       6.113  83.264  27.096  1.00 89.89           S  
ATOM   1292  N   ASP A  79       3.902  81.563  22.857  1.00 88.36           N  
ATOM   1294  CA  ASP A  79       3.888  81.105  21.456  1.00 88.36           C  
ATOM   1296  C   ASP A  79       5.277  80.966  20.814  1.00 88.36           C  
ATOM   1297  CB  ASP A  79       2.957  81.972  20.596  1.00 88.36           C  
ATOM   1300  O   ASP A  79       5.475  81.295  19.644  1.00 88.36           O  
ATOM   1301  CG  ASP A  79       2.489  81.250  19.323  1.00 88.36           C  
ATOM   1302  OD1 ASP A  79       2.510  79.997  19.306  1.00 88.36           O  
ATOM   1303  OD2 ASP A  79       2.043  81.968  18.402  1.00 88.36           O  
ATOM   1304  N   TYR A  80       6.290  80.618  21.614  1.00 84.72           N  
ATOM   1306  CA  TYR A  80       7.715  80.715  21.274  1.00 84.72           C  
ATOM   1308  C   TYR A  80       8.218  82.139  20.902  1.00 84.72           C  
ATOM   1309  CB  TYR A  80       8.046  79.675  20.181  1.00 84.72           C  
ATOM   1312  O   TYR A  80       9.423  82.383  20.973  1.00 84.72           O  
ATOM   1313  CG  TYR A  80       7.382  78.314  20.358  1.00 84.72           C  
ATOM   1314  CD1 TYR A  80       7.960  77.354  21.204  1.00 84.72           C  
ATOM   1316  CD2 TYR A  80       6.175  78.015  19.695  1.00 84.72           C  
ATOM   1318  CE1 TYR A  80       7.321  76.124  21.441  1.00 84.72           C  
ATOM   1320  CE2 TYR A  80       5.547  76.774  19.898  1.00 84.72           C  
ATOM   1322  OH  TYR A  80       5.478  74.660  21.010  1.00 84.72           O  
ATOM   1324  CZ  TYR A  80       6.110  75.835  20.786  1.00 84.72           C  
ATOM   1325  N   LYS A  81       7.338  83.067  20.474  1.00 84.00           N  
ATOM   1327  CA  LYS A  81       7.628  84.365  19.823  1.00 84.00           C  
ATOM   1329  C   LYS A  81       6.569  85.472  20.039  1.00 84.00           C  
ATOM   1330  CB  LYS A  81       7.783  84.135  18.307  1.00 84.00           C  
ATOM   1333  O   LYS A  81       6.622  86.498  19.366  1.00 84.00           O  
ATOM   1334  CG  LYS A  81       8.923  83.180  17.942  1.00 84.00           C  
ATOM   1337  CD  LYS A  81       9.089  83.090  16.427  1.00 84.00           C  
ATOM   1340  CE  LYS A  81      10.215  82.098  16.135  1.00 84.00           C  
ATOM   1343  NZ  LYS A  81      10.365  81.866  14.681  1.00 84.00           N  
ATOM   1347  N   ALA A  82       5.586  85.288  20.913  1.00 83.82           N  
ATOM   1349  CA  ALA A  82       4.543  86.274  21.198  1.00 83.82           C  
ATOM   1351  C   ALA A  82       5.118  87.573  21.794  1.00 83.82           C  
ATOM   1352  CB  ALA A  82       3.486  85.665  22.131  1.00 83.82           C  
ATOM   1356  O   ALA A  82       6.171  87.582  22.433  1.00 83.82           O  
ATOM   1357  N   ALA A  83       4.390  88.679  21.635  1.00 83.10           N  
ATOM   1359  CA  ALA A  83       4.773  89.962  22.221  1.00 83.10           C  
ATOM   1361  C   ALA A  83       4.900  89.867  23.756  1.00 83.10           C  
ATOM   1362  CB  ALA A  83       3.755  91.026  21.796  1.00 83.10           C  
ATOM   1366  O   ALA A  83       4.068  89.245  24.428  1.00 83.10           O  
ATOM   1367  N   GLY A  84       5.960  90.462  24.311  1.00 88.04           N  
ATOM   1369  CA  GLY A  84       6.248  90.420  25.746  1.00 88.04           C  
ATOM   1372  C   GLY A  84       6.808  89.083  26.248  1.00 88.04           C  
ATOM   1373  O   GLY A  84       7.088  88.940  27.438  1.00 88.04           O  
ATOM   1374  N   ALA A  85       6.929  88.063  25.386  1.00 90.13           N  
ATOM   1376  CA  ALA A  85       7.401  86.744  25.791  1.00 90.13           C  
ATOM   1378  C   ALA A  85       8.878  86.768  26.209  1.00 90.13           C  
ATOM   1379  CB  ALA A  85       7.159  85.748  24.652  1.00 90.13           C  
ATOM   1383  O   ALA A  85       9.219  86.183  27.237  1.00 90.13           O  
ATOM   1384  N   GLU A  86       9.738  87.452  25.445  1.00 89.98           N  
ATOM   1386  CA  GLU A  86      11.160  87.581  25.782  1.00 89.98           C  
ATOM   1388  C   GLU A  86      11.339  88.394  27.068  1.00 89.98           C  
ATOM   1389  CB  GLU A  86      11.982  88.193  24.623  1.00 89.98           C  
ATOM   1392  O   GLU A  86      12.057  87.960  27.967  1.00 89.98           O  
ATOM   1393  CG  GLU A  86      12.201  87.247  23.419  1.00 89.98           C  
ATOM   1396  CD  GLU A  86      13.348  87.663  22.462  1.00 89.98           C  
ATOM   1397  OE1 GLU A  86      13.730  86.864  21.568  1.00 89.98           O  
ATOM   1398  OE2 GLU A  86      14.003  88.706  22.676  1.00 89.98           O  
ATOM   1399  N   GLU A  87      10.634  89.516  27.206  1.00 91.37           N  
ATOM   1401  CA  GLU A  87      10.679  90.373  28.389  1.00 91.37           C  
ATOM   1403  C   GLU A  87      10.220  89.622  29.640  1.00 91.37           C  
ATOM   1404  CB  GLU A  87       9.802  91.622  28.196  1.00 91.37           C  
ATOM   1407  O   GLU A  87      10.868  89.716  30.681  1.00 91.37           O  
ATOM   1408  CG  GLU A  87      10.269  92.567  27.075  1.00 91.37           C  
ATOM   1411  CD  GLU A  87       9.849  92.163  25.648  1.00 91.37           C  
ATOM   1412  OE1 GLU A  87      10.142  92.955  24.730  1.00 91.37           O  
ATOM   1413  OE2 GLU A  87       9.232  91.085  25.464  1.00 91.37           O  
ATOM   1414  N   TYR A  88       9.141  88.835  29.540  1.00 93.39           N  
ATOM   1416  CA  TYR A  88       8.666  87.980  30.625  1.00 93.39           C  
ATOM   1418  C   TYR A  88       9.700  86.914  31.004  1.00 93.39           C  
ATOM   1419  CB  TYR A  88       7.324  87.343  30.247  1.00 93.39           C  
ATOM   1422  O   TYR A  88      10.092  86.812  32.166  1.00 93.39           O  
ATOM   1423  CG  TYR A  88       6.777  86.433  31.327  1.00 93.39           C  
ATOM   1424  CD1 TYR A  88       7.042  85.049  31.290  1.00 93.39           C  
ATOM   1426  CD2 TYR A  88       6.048  86.981  32.398  1.00 93.39           C  
ATOM   1428  CE1 TYR A  88       6.578  84.216  32.325  1.00 93.39           C  
ATOM   1430  CE2 TYR A  88       5.576  86.150  33.431  1.00 93.39           C  
ATOM   1432  OH  TYR A  88       5.382  83.950  34.381  1.00 93.39           O  
ATOM   1434  CZ  TYR A  88       5.840  84.763  33.393  1.00 93.39           C  
ATOM   1435  N   ALA A  89      10.188  86.151  30.024  1.00 91.20           N  
ATOM   1437  CA  ALA A  89      11.132  85.061  30.259  1.00 91.20           C  
ATOM   1439  C   ALA A  89      12.497  85.547  30.779  1.00 91.20           C  
ATOM   1440  CB  ALA A  89      11.286  84.295  28.947  1.00 91.20           C  
ATOM   1444  O   ALA A  89      13.221  84.804  31.445  1.00 91.20           O  
ATOM   1445  N   GLN A  90      12.870  86.795  30.489  1.00 91.43           N  
ATOM   1447  CA  GLN A  90      14.126  87.376  30.945  1.00 91.43           C  
ATOM   1449  C   GLN A  90      14.102  87.839  32.405  1.00 91.43           C  
ATOM   1450  CB  GLN A  90      14.548  88.508  30.004  1.00 91.43           C  
ATOM   1453  O   GLN A  90      15.191  87.989  32.975  1.00 91.43           O  
ATOM   1454  CG  GLN A  90      15.096  87.956  28.676  1.00 91.43           C  
ATOM   1457  CD  GLN A  90      15.367  89.062  27.664  1.00 91.43           C  
ATOM   1458  NE2 GLN A  90      15.468  88.742  26.393  1.00 91.43           N  
ATOM   1461  OE1 GLN A  90      15.546  90.220  27.999  1.00 91.43           O  
ATOM   1462  N   GLN A  91      12.920  88.013  33.014  1.00 93.30           N  
ATOM   1464  CA  GLN A  91      12.783  88.458  34.403  1.00 93.30           C  
ATOM   1466  C   GLN A  91      13.511  87.520  35.369  1.00 93.30           C  
ATOM   1467  CB  GLN A  91      11.311  88.564  34.830  1.00 93.30           C  
ATOM   1470  O   GLN A  91      13.403  86.294  35.291  1.00 93.30           O  
ATOM   1471  CG  GLN A  91      10.513  89.593  34.021  1.00 93.30           C  
ATOM   1474  CD  GLN A  91       9.072  89.734  34.500  1.00 93.30           C  
ATOM   1475  NE2 GLN A  91       8.129  89.957  33.614  1.00 93.30           N  
ATOM   1478  OE1 GLN A  91       8.771  89.684  35.679  1.00 93.30           O  
ATOM   1479  N   GLU A  92      14.212  88.104  36.342  1.00 94.94           N  
ATOM   1481  CA  GLU A  92      14.956  87.335  37.343  1.00 94.94           C  
ATOM   1483  C   GLU A  92      14.032  86.415  38.151  1.00 94.94           C  
ATOM   1484  CB  GLU A  92      15.690  88.300  38.280  1.00 94.94           C  
ATOM   1487  O   GLU A  92      14.373  85.260  38.392  1.00 94.94           O  
ATOM   1488  CG  GLU A  92      16.748  87.570  39.121  1.00 94.94           C  
ATOM   1491  CD  GLU A  92      17.215  88.414  40.307  1.00 94.94           C  
ATOM   1492  OE1 GLU A  92      17.404  87.803  41.386  1.00 94.94           O  
ATOM   1493  OE2 GLU A  92      17.287  89.652  40.158  1.00 94.94           O  
ATOM   1494  N   VAL A  93      12.834  86.887  38.516  1.00 95.33           N  
ATOM   1496  CA  VAL A  93      11.872  86.083  39.279  1.00 95.33           C  
ATOM   1498  C   VAL A  93      11.382  84.867  38.495  1.00 95.33           C  
ATOM   1499  CB  VAL A  93      10.709  86.947  39.798  1.00 95.33           C  
ATOM   1501  O   VAL A  93      11.245  83.801  39.090  1.00 95.33           O  
ATOM   1502  CG1 VAL A  93       9.801  87.482  38.686  1.00 95.33           C  
ATOM   1506  CG2 VAL A  93       9.877  86.170  40.823  1.00 95.33           C  
ATOM   1510  N   VAL A  94      11.199  84.983  37.175  1.00 93.28           N  
ATOM   1512  CA  VAL A  94      10.794  83.868  36.303  1.00 93.28           C  
ATOM   1514  C   VAL A  94      11.909  82.831  36.223  1.00 93.28           C  
ATOM   1515  CB  VAL A  94      10.377  84.378  34.905  1.00 93.28           C  
ATOM   1517  O   VAL A  94      11.659  81.654  36.472  1.00 93.28           O  
ATOM   1518  CG1 VAL A  94      10.111  83.244  33.907  1.00 93.28           C  
ATOM   1522  CG2 VAL A  94       9.088  85.203  35.019  1.00 93.28           C  
ATOM   1526  N   LYS A  95      13.153  83.263  35.980  1.00 88.70           N  
ATOM   1528  CA  LYS A  95      14.327  82.373  35.948  1.00 88.70           C  
ATOM   1530  C   LYS A  95      14.565  81.682  37.289  1.00 88.70           C  
ATOM   1531  CB  LYS A  95      15.570  83.171  35.540  1.00 88.70           C  
ATOM   1534  O   LYS A  95      14.758  80.475  37.335  1.00 88.70           O  
ATOM   1535  CG  LYS A  95      15.513  83.604  34.070  1.00 88.70           C  
ATOM   1538  CD  LYS A  95      16.665  84.561  33.766  1.00 88.70           C  
ATOM   1541  CE  LYS A  95      16.632  84.938  32.286  1.00 88.70           C  
ATOM   1544  NZ  LYS A  95      17.364  86.205  32.049  1.00 88.70           N  
ATOM   1548  N   ARG A  96      14.506  82.436  38.392  1.00 87.70           N  
ATOM   1550  CA  ARG A  96      14.719  81.921  39.754  1.00 87.70           C  
ATOM   1552  C   ARG A  96      13.613  80.968  40.203  1.00 87.70           C  
ATOM   1553  CB  ARG A  96      14.855  83.119  40.705  1.00 87.70           C  
ATOM   1556  O   ARG A  96      13.877  80.072  40.999  1.00 87.70           O  
ATOM   1557  CG  ARG A  96      15.209  82.707  42.143  1.00 87.70           C  
ATOM   1560  CD  ARG A  96      15.466  83.937  43.021  1.00 87.70           C  
ATOM   1563  NE  ARG A  96      14.248  84.756  43.184  1.00 87.70           N  
ATOM   1565  NH1 ARG A  96      15.177  86.862  42.884  1.00 87.70           N  
ATOM   1568  NH2 ARG A  96      13.007  86.650  43.323  1.00 87.70           N  
ATOM   1571  CZ  ARG A  96      14.162  86.076  43.130  1.00 87.70           C  
ATOM   1572  N   SER A  97      12.389  81.173  39.716  1.00 89.83           N  
ATOM   1574  CA  SER A  97      11.240  80.323  40.041  1.00 89.83           C  
ATOM   1576  C   SER A  97      11.104  79.116  39.118  1.00 89.83           C  
ATOM   1577  CB  SER A  97       9.937  81.113  40.031  1.00 89.83           C  
ATOM   1580  O   SER A  97      10.257  78.262  39.368  1.00 89.83           O  
ATOM   1581  OG  SER A  97      10.046  82.230  40.893  1.00 89.83           O  
ATOM   1583  N   TYR A  98      11.893  79.025  38.048  1.00 86.52           N  
ATOM   1585  CA  TYR A  98      11.791  77.918  37.111  1.00 86.52           C  
ATOM   1587  C   TYR A  98      12.157  76.594  37.795  1.00 86.52           C  
ATOM   1588  CB  TYR A  98      12.647  78.193  35.872  1.00 86.52           C  
ATOM   1591  O   TYR A  98      13.198  76.476  38.435  1.00 86.52           O  
ATOM   1592  CG  TYR A  98      12.187  77.382  34.684  1.00 86.52           C  
ATOM   1593  CD1 TYR A  98      12.334  75.985  34.693  1.00 86.52           C  
ATOM   1595  CD2 TYR A  98      11.562  78.012  33.592  1.00 86.52           C  
ATOM   1597  CE1 TYR A  98      11.842  75.223  33.625  1.00 86.52           C  
ATOM   1599  CE2 TYR A  98      11.164  77.254  32.471  1.00 86.52           C  
ATOM   1601  OH  TYR A  98      11.000  75.117  31.390  1.00 86.52           O  
ATOM   1603  CZ  TYR A  98      11.337  75.857  32.475  1.00 86.52           C  
ATOM   1604  N   GLY A  99      11.281  75.597  37.674  1.00 80.59           N  
ATOM   1606  CA  GLY A  99      11.397  74.306  38.349  1.00 80.59           C  
ATOM   1609  C   GLY A  99      10.992  74.343  39.825  1.00 80.59           C  
ATOM   1610  O   GLY A  99      10.938  73.285  40.450  1.00 80.59           O  
ATOM   1611  N   LYS A 100      10.668  75.523  40.374  1.00 83.66           N  
ATOM   1613  CA  LYS A 100      10.302  75.682  41.782  1.00 83.66           C  
ATOM   1615  C   LYS A 100       8.869  75.258  42.059  1.00 83.66           C  
ATOM   1616  CB  LYS A 100      10.561  77.110  42.305  1.00 83.66           C  
ATOM   1619  O   LYS A 100       7.980  75.352  41.206  1.00 83.66           O  
ATOM   1620  CG  LYS A 100      12.020  77.594  42.232  1.00 83.66           C  
ATOM   1623  CD  LYS A 100      12.908  76.791  43.171  1.00 83.66           C  
ATOM   1626  CE  LYS A 100      14.358  77.238  43.254  1.00 83.66           C  
ATOM   1629  NZ  LYS A 100      15.094  76.239  44.065  1.00 83.66           N  
ATOM   1633  N   ALA A 101       8.644  74.821  43.284  1.00 86.62           N  
ATOM   1635  CA  ALA A 101       7.360  74.327  43.738  1.00 86.62           C  
ATOM   1637  C   ALA A 101       6.499  75.394  44.421  1.00 86.62           C  
ATOM   1638  CB  ALA A 101       7.649  73.157  44.647  1.00 86.62           C  
ATOM   1642  O   ALA A 101       6.980  76.241  45.171  1.00 86.62           O  
ATOM   1643  N   PHE A 102       5.189  75.325  44.173  1.00 92.24           N  
ATOM   1645  CA  PHE A 102       4.201  76.285  44.666  1.00 92.24           C  
ATOM   1647  C   PHE A 102       2.912  75.586  45.102  1.00 92.24           C  
ATOM   1648  CB  PHE A 102       3.897  77.324  43.579  1.00 92.24           C  
ATOM   1651  O   PHE A 102       2.539  74.535  44.567  1.00 92.24           O  
ATOM   1652  CG  PHE A 102       5.053  78.256  43.270  1.00 92.24           C  
ATOM   1653  CD1 PHE A 102       5.128  79.513  43.896  1.00 92.24           C  
ATOM   1655  CD2 PHE A 102       6.050  77.874  42.352  1.00 92.24           C  
ATOM   1657  CE1 PHE A 102       6.196  80.383  43.609  1.00 92.24           C  
ATOM   1659  CE2 PHE A 102       7.118  78.742  42.068  1.00 92.24           C  
ATOM   1661  CZ  PHE A 102       7.196  79.994  42.700  1.00 92.24           C  
ATOM   1663  N   LYS A 103       2.201  76.191  46.058  1.00 94.67           N  
ATOM   1665  CA  LYS A 103       0.859  75.768  46.470  1.00 94.67           C  
ATOM   1667  C   LYS A 103      -0.158  76.800  46.015  1.00 94.67           C  
ATOM   1668  CB  LYS A 103       0.753  75.605  47.989  1.00 94.67           C  
ATOM   1671  O   LYS A 103      -0.317  77.831  46.656  1.00 94.67           O  
ATOM   1672  CG  LYS A 103       1.613  74.476  48.551  1.00 94.67           C  
ATOM   1675  CD  LYS A 103       1.299  74.354  50.043  1.00 94.67           C  
ATOM   1678  CE  LYS A 103       2.159  73.294  50.726  1.00 94.67           C  
ATOM   1681  NZ  LYS A 103       1.847  73.274  52.175  1.00 94.67           N  
ATOM   1685  N   LEU A 104      -0.911  76.473  44.973  1.00 98.37           N  
ATOM   1687  CA  LEU A 104      -1.985  77.343  44.514  1.00 98.37           C  
ATOM   1689  C   LEU A 104      -3.243  77.126  45.354  1.00 98.37           C  
ATOM   1690  CB  LEU A 104      -2.279  77.121  43.028  1.00 98.37           C  
ATOM   1693  O   LEU A 104      -3.581  75.995  45.715  1.00 98.37           O  
ATOM   1694  CG  LEU A 104      -1.067  77.201  42.091  1.00 98.37           C  
ATOM   1696  CD1 LEU A 104      -1.575  76.967  40.672  1.00 98.37           C  
ATOM   1700  CD2 LEU A 104      -0.366  78.553  42.150  1.00 98.37           C  
ATOM   1704  N   SER A 105      -3.975  78.208  45.603  1.00 98.72           N  
ATOM   1706  CA  SER A 105      -5.268  78.174  46.284  1.00 98.72           C  
ATOM   1708  C   SER A 105      -6.422  78.322  45.297  1.00 98.72           C  
ATOM   1709  CB  SER A 105      -5.334  79.296  47.316  1.00 98.72           C  
ATOM   1712  O   SER A 105      -6.544  79.344  44.631  1.00 98.72           O  
ATOM   1713  OG  SER A 105      -4.593  78.955  48.466  1.00 98.72           O  
ATOM   1715  N   ILE A 106      -7.322  77.343  45.254  1.00 98.86           N  
ATOM   1717  CA  ILE A 106      -8.577  77.411  44.499  1.00 98.86           C  
ATOM   1719  C   ILE A 106      -9.694  77.920  45.409  1.00 98.86           C  
ATOM   1720  CB  ILE A 106      -8.934  76.043  43.888  1.00 98.86           C  
ATOM   1722  O   ILE A 106      -9.972  77.312  46.447  1.00 98.86           O  
ATOM   1723  CG1 ILE A 106      -7.807  75.424  43.031  1.00 98.86           C  
ATOM   1726  CG2 ILE A 106     -10.248  76.119  43.090  1.00 98.86           C  
ATOM   1730  CD1 ILE A 106      -7.330  76.300  41.870  1.00 98.86           C  
ATOM   1734  N   SER A 107     -10.352  79.014  45.026  1.00 98.80           N  
ATOM   1736  CA  SER A 107     -11.460  79.614  45.793  1.00 98.80           C  
ATOM   1738  C   SER A 107     -12.845  79.217  45.302  1.00 98.80           C  
ATOM   1739  CB  SER A 107     -11.360  81.139  45.767  1.00 98.80           C  
ATOM   1742  O   SER A 107     -13.783  79.175  46.095  1.00 98.80           O  
ATOM   1743  OG  SER A 107     -11.278  81.612  44.436  1.00 98.80           O  
ATOM   1745  N   ALA A 108     -12.987  78.941  44.009  1.00 98.90           N  
ATOM   1747  CA  ALA A 108     -14.271  78.652  43.394  1.00 98.90           C  
ATOM   1749  C   ALA A 108     -14.114  77.730  42.183  1.00 98.90           C  
ATOM   1750  CB  ALA A 108     -14.948  79.974  43.003  1.00 98.90           C  
ATOM   1754  O   ALA A 108     -13.061  77.698  41.544  1.00 98.90           O  
ATOM   1755  N   LEU A 109     -15.187  77.017  41.853  1.00 98.91           N  
ATOM   1757  CA  LEU A 109     -15.374  76.381  40.550  1.00 98.91           C  
ATOM   1759  C   LEU A 109     -16.441  77.159  39.782  1.00 98.91           C  
ATOM   1760  CB  LEU A 109     -15.758  74.901  40.710  1.00 98.91           C  
ATOM   1763  O   LEU A 109     -17.362  77.707  40.390  1.00 98.91           O  
ATOM   1764  CG  LEU A 109     -14.767  74.052  41.525  1.00 98.91           C  
ATOM   1766  CD1 LEU A 109     -15.267  72.610  41.602  1.00 98.91           C  
ATOM   1770  CD2 LEU A 109     -13.368  74.036  40.909  1.00 98.91           C  
ATOM   1774  N   PHE A 110     -16.336  77.217  38.461  1.00 98.91           N  
ATOM   1776  CA  PHE A 110     -17.285  77.957  37.638  1.00 98.91           C  
ATOM   1778  C   PHE A 110     -17.587  77.246  36.324  1.00 98.91           C  
ATOM   1779  CB  PHE A 110     -16.789  79.389  37.408  1.00 98.91           C  
ATOM   1782  O   PHE A 110     -16.791  76.451  35.823  1.00 98.91           O  
ATOM   1783  CG  PHE A 110     -15.508  79.490  36.607  1.00 98.91           C  
ATOM   1784  CD1 PHE A 110     -14.264  79.485  37.266  1.00 98.91           C  
ATOM   1786  CD2 PHE A 110     -15.558  79.596  35.204  1.00 98.91           C  
ATOM   1788  CE1 PHE A 110     -13.076  79.611  36.526  1.00 98.91           C  
ATOM   1790  CE2 PHE A 110     -14.370  79.720  34.464  1.00 98.91           C  
ATOM   1792  CZ  PHE A 110     -13.132  79.740  35.129  1.00 98.91           C  
ATOM   1794  N   VAL A 111     -18.764  77.555  35.788  1.00 98.77           N  
ATOM   1796  CA  VAL A 111     -19.298  77.039  34.529  1.00 98.77           C  
ATOM   1798  C   VAL A 111     -19.955  78.191  33.775  1.00 98.77           C  
ATOM   1799  CB  VAL A 111     -20.289  75.888  34.809  1.00 98.77           C  
ATOM   1801  O   VAL A 111     -20.709  78.973  34.352  1.00 98.77           O  
ATOM   1802  CG1 VAL A 111     -21.277  75.622  33.671  1.00 98.77           C  
ATOM   1806  CG2 VAL A 111     -19.536  74.582  35.074  1.00 98.77           C  
ATOM   1810  N   THR A 112     -19.694  78.275  32.478  1.00 98.59           N  
ATOM   1812  CA  THR A 112     -20.389  79.133  31.510  1.00 98.59           C  
ATOM   1814  C   THR A 112     -20.863  78.261  30.343  1.00 98.59           C  
ATOM   1815  CB  THR A 112     -19.468  80.255  30.991  1.00 98.59           C  
ATOM   1817  O   THR A 112     -20.446  77.108  30.251  1.00 98.59           O  
ATOM   1818  CG2 THR A 112     -18.670  80.935  32.100  1.00 98.59           C  
ATOM   1822  OG1 THR A 112     -18.586  79.732  30.023  1.00 98.59           O  
ATOM   1824  N   PRO A 113     -21.658  78.778  29.392  1.00 97.50           N  
ATOM   1825  CA  PRO A 113     -21.943  78.046  28.156  1.00 97.50           C  
ATOM   1827  C   PRO A 113     -20.689  77.647  27.360  1.00 97.50           C  
ATOM   1828  CB  PRO A 113     -22.827  78.990  27.339  1.00 97.50           C  
ATOM   1831  O   PRO A 113     -20.749  76.792  26.492  1.00 97.50           O  
ATOM   1832  CG  PRO A 113     -23.526  79.826  28.411  1.00 97.50           C  
ATOM   1835  CD  PRO A 113     -22.411  80.023  29.432  1.00 97.50           C  
ATOM   1838  N   LYS A 114     -19.532  78.265  27.618  1.00 98.22           N  
ATOM   1840  CA  LYS A 114     -18.310  78.036  26.843  1.00 98.22           C  
ATOM   1842  C   LYS A 114     -17.287  77.178  27.578  1.00 98.22           C  
ATOM   1843  CB  LYS A 114     -17.720  79.391  26.443  1.00 98.22           C  
ATOM   1846  O   LYS A 114     -16.615  76.355  26.951  1.00 98.22           O  
ATOM   1847  CG  LYS A 114     -18.626  80.163  25.477  1.00 98.22           C  
ATOM   1850  CD  LYS A 114     -17.895  81.424  25.015  1.00 98.22           C  
ATOM   1853  CE  LYS A 114     -18.754  82.241  24.051  1.00 98.22           C  
ATOM   1856  NZ  LYS A 114     -17.997  83.426  23.581  1.00 98.22           N  
ATOM   1860  N   THR A 115     -17.133  77.376  28.885  1.00 98.81           N  
ATOM   1862  CA  THR A 115     -16.025  76.797  29.652  1.00 98.81           C  
ATOM   1864  C   THR A 115     -16.434  76.355  31.052  1.00 98.81           C  
ATOM   1865  CB  THR A 115     -14.826  77.760  29.737  1.00 98.81           C  
ATOM   1867  O   THR A 115     -17.378  76.868  31.651  1.00 98.81           O  
ATOM   1868  CG2 THR A 115     -14.357  78.235  28.361  1.00 98.81           C  
ATOM   1872  OG1 THR A 115     -15.108  78.893  30.524  1.00 98.81           O  
ATOM   1874  N   ALA A 116     -15.679  75.399  31.582  1.00 98.91           N  
ATOM   1876  CA  ALA A 116     -15.663  75.036  32.987  1.00 98.91           C  
ATOM   1878  C   ALA A 116     -14.242  75.216  33.525  1.00 98.91           C  
ATOM   1879  CB  ALA A 116     -16.166  73.601  33.152  1.00 98.91           C  
ATOM   1883  O   ALA A 116     -13.265  74.808  32.886  1.00 98.91           O  
ATOM   1884  N   GLY A 117     -14.112  75.794  34.716  1.00 98.90           N  
ATOM   1886  CA  GLY A 117     -12.811  76.109  35.289  1.00 98.90           C  
ATOM   1889  C   GLY A 117     -12.813  76.229  36.806  1.00 98.90           C  
ATOM   1890  O   GLY A 117     -13.845  76.143  37.472  1.00 98.90           O  
ATOM   1891  N   ALA A 118     -11.617  76.420  37.348  1.00 98.95           N  
ATOM   1893  CA  ALA A 118     -11.368  76.685  38.755  1.00 98.95           C  
ATOM   1895  C   ALA A 118     -10.665  78.037  38.903  1.00 98.95           C  
ATOM   1896  CB  ALA A 118     -10.543  75.529  39.320  1.00 98.95           C  
ATOM   1900  O   ALA A 118      -9.668  78.287  38.227  1.00 98.95           O  
ATOM   1901  N   GLN A 119     -11.176  78.906  39.774  1.00 98.81           N  
ATOM   1903  CA  GLN A 119     -10.567  80.200  40.077  1.00 98.81           C  
ATOM   1905  C   GLN A 119      -9.361  79.998  40.995  1.00 98.81           C  
ATOM   1906  CB  GLN A 119     -11.605  81.112  40.743  1.00 98.81           C  
ATOM   1909  O   GLN A 119      -9.509  79.446  42.088  1.00 98.81           O  
ATOM   1910  CG  GLN A 119     -11.017  82.492  41.087  1.00 98.81           C  
ATOM   1913  CD  GLN A 119     -11.954  83.358  41.916  1.00 98.81           C  
ATOM   1914  NE2 GLN A 119     -11.608  84.609  42.119  1.00 98.81           N  
ATOM   1917  OE1 GLN A 119     -12.970  82.929  42.443  1.00 98.81           O  
ATOM   1918  N   VAL A 120      -8.198  80.494  40.578  1.00 98.82           N  
ATOM   1920  CA  VAL A 120      -6.976  80.497  41.387  1.00 98.82           C  
ATOM   1922  C   VAL A 120      -6.833  81.859  42.067  1.00 98.82           C  
ATOM   1923  CB  VAL A 120      -5.740  80.168  40.530  1.00 98.82           C  
ATOM   1925  O   VAL A 120      -6.972  82.899  41.431  1.00 98.82           O  
ATOM   1926  CG1 VAL A 120      -4.458  80.182  41.370  1.00 98.82           C  
ATOM   1930  CG2 VAL A 120      -5.828  78.790  39.858  1.00 98.82           C  
ATOM   1934  N   VAL A 121      -6.534  81.855  43.363  1.00 98.47           N  
ATOM   1936  CA  VAL A 121      -6.153  83.048  44.126  1.00 98.47           C  
ATOM   1938  C   VAL A 121      -4.663  82.959  44.410  1.00 98.47           C  
ATOM   1939  CB  VAL A 121      -6.968  83.181  45.423  1.00 98.47           C  
ATOM   1941  O   VAL A 121      -4.238  82.106  45.190  1.00 98.47           O  
ATOM   1942  CG1 VAL A 121      -6.582  84.447  46.199  1.00 98.47           C  
ATOM   1946  CG2 VAL A 121      -8.468  83.261  45.118  1.00 98.47           C  
ATOM   1950  N   LEU A 122      -3.895  83.826  43.755  1.00 98.19           N  
ATOM   1952  CA  LEU A 122      -2.442  83.886  43.876  1.00 98.19           C  
ATOM   1954  C   LEU A 122      -2.023  84.647  45.138  1.00 98.19           C  
ATOM   1955  CB  LEU A 122      -1.842  84.529  42.612  1.00 98.19           C  
ATOM   1958  O   LEU A 122      -2.660  85.624  45.534  1.00 98.19           O  
ATOM   1959  CG  LEU A 122      -2.168  83.802  41.295  1.00 98.19           C  
ATOM   1961  CD1 LEU A 122      -1.577  84.584  40.125  1.00 98.19           C  
ATOM   1965  CD2 LEU A 122      -1.620  82.376  41.229  1.00 98.19           C  
ATOM   1969  N   THR A 123      -0.938  84.193  45.750  1.00 98.31           N  
ATOM   1971  CA  THR A 123      -0.207  84.897  46.809  1.00 98.31           C  
ATOM   1973  C   THR A 123       0.655  86.024  46.234  1.00 98.31           C  
ATOM   1974  CB  THR A 123       0.696  83.923  47.582  1.00 98.31           C  
ATOM   1976  O   THR A 123       0.925  86.059  45.035  1.00 98.31           O  
ATOM   1977  CG2 THR A 123      -0.074  82.771  48.229  1.00 98.31           C  
ATOM   1981  OG1 THR A 123       1.653  83.359  46.721  1.00 98.31           O  
ATOM   1983  N   ASP A 124       1.166  86.917  47.086  1.00 97.46           N  
ATOM   1985  CA  ASP A 124       2.052  88.009  46.652  1.00 97.46           C  
ATOM   1987  C   ASP A 124       3.336  87.509  45.971  1.00 97.46           C  
ATOM   1988  CB  ASP A 124       2.428  88.889  47.853  1.00 97.46           C  
ATOM   1991  O   ASP A 124       3.825  88.136  45.035  1.00 97.46           O  
ATOM   1992  CG  ASP A 124       1.240  89.639  48.462  1.00 97.46           C  
ATOM   1993  OD1 ASP A 124       0.258  89.887  47.730  1.00 97.46           O  
ATOM   1994  OD2 ASP A 124       1.324  89.932  49.673  1.00 97.46           O  
ATOM   1995  N   GLN A 125       3.877  86.362  46.400  1.00 96.90           N  
ATOM   1997  CA  GLN A 125       5.035  85.739  45.753  1.00 96.90           C  
ATOM   1999  C   GLN A 125       4.680  85.223  44.353  1.00 96.90           C  
ATOM   2000  CB  GLN A 125       5.559  84.601  46.645  1.00 96.90           C  
ATOM   2003  O   GLN A 125       5.441  85.416  43.408  1.00 96.90           O  
ATOM   2004  CG  GLN A 125       6.817  83.936  46.061  1.00 96.90           C  
ATOM   2007  CD  GLN A 125       7.310  82.751  46.887  1.00 96.90           C  
ATOM   2008  NE2 GLN A 125       8.255  81.991  46.380  1.00 96.90           N  
ATOM   2011  OE1 GLN A 125       6.869  82.481  47.990  1.00 96.90           O  
ATOM   2012  N   GLU A 126       3.522  84.584  44.202  1.00 97.95           N  
ATOM   2014  CA  GLU A 126       3.055  84.059  42.914  1.00 97.95           C  
ATOM   2016  C   GLU A 126       2.647  85.183  41.955  1.00 97.95           C  
ATOM   2017  CB  GLU A 126       1.872  83.122  43.161  1.00 97.95           C  
ATOM   2020  O   GLU A 126       2.860  85.072  40.749  1.00 97.95           O  
ATOM   2021  CG  GLU A 126       2.295  81.818  43.860  1.00 97.95           C  
ATOM   2024  CD  GLU A 126       1.142  81.102  44.575  1.00 97.95           C  
ATOM   2025  OE1 GLU A 126       1.315  79.905  44.885  1.00 97.95           O  
ATOM   2026  OE2 GLU A 126       0.135  81.774  44.903  1.00 97.95           O  
ATOM   2027  N   LEU A 127       2.126  86.299  42.474  1.00 97.27           N  
ATOM   2029  CA  LEU A 127       1.817  87.493  41.686  1.00 97.27           C  
ATOM   2031  C   LEU A 127       3.055  88.100  41.017  1.00 97.27           C  
ATOM   2032  CB  LEU A 127       1.117  88.540  42.573  1.00 97.27           C  
ATOM   2035  O   LEU A 127       2.917  88.706  39.959  1.00 97.27           O  
ATOM   2036  CG  LEU A 127      -0.378  88.272  42.813  1.00 97.27           C  
ATOM   2038  CD1 LEU A 127      -0.921  89.251  43.854  1.00 97.27           C  
ATOM   2042  CD2 LEU A 127      -1.200  88.459  41.532  1.00 97.27           C  
ATOM   2046  N   GLN A 128       4.262  87.887  41.554  1.00 96.89           N  
ATOM   2048  CA  GLN A 128       5.503  88.304  40.886  1.00 96.89           C  
ATOM   2050  C   GLN A 128       5.769  87.522  39.591  1.00 96.89           C  
ATOM   2051  CB  GLN A 128       6.709  88.136  41.817  1.00 96.89           C  
ATOM   2054  O   GLN A 128       6.488  88.004  38.724  1.00 96.89           O  
ATOM   2055  CG  GLN A 128       6.617  88.975  43.095  1.00 96.89           C  
ATOM   2058  CD  GLN A 128       7.725  88.662  44.094  1.00 96.89           C  
ATOM   2059  NE2 GLN A 128       7.473  88.887  45.366  1.00 96.89           N  
ATOM   2062  OE1 GLN A 128       8.826  88.233  43.774  1.00 96.89           O  
ATOM   2063  N   LEU A 129       5.189  86.327  39.446  1.00 97.02           N  
ATOM   2065  CA  LEU A 129       5.242  85.532  38.218  1.00 97.02           C  
ATOM   2067  C   LEU A 129       4.078  85.847  37.276  1.00 97.02           C  
ATOM   2068  CB  LEU A 129       5.269  84.036  38.580  1.00 97.02           C  
ATOM   2071  O   LEU A 129       4.025  85.309  36.169  1.00 97.02           O  
ATOM   2072  CG  LEU A 129       6.524  83.611  39.356  1.00 97.02           C  
ATOM   2074  CD1 LEU A 129       6.358  82.189  39.889  1.00 97.02           C  
ATOM   2078  CD2 LEU A 129       7.752  83.658  38.450  1.00 97.02           C  
ATOM   2082  N   TRP A 130       3.137  86.697  37.686  1.00 96.32           N  
ATOM   2084  CA  TRP A 130       2.013  87.078  36.849  1.00 96.32           C  
ATOM   2086  C   TRP A 130       2.431  88.179  35.859  1.00 96.32           C  
ATOM   2087  CB  TRP A 130       0.826  87.492  37.719  1.00 96.32           C  
ATOM   2090  O   TRP A 130       2.933  89.219  36.287  1.00 96.32           O  
ATOM   2091  CG  TRP A 130      -0.466  87.443  36.980  1.00 96.32           C  
ATOM   2092  CD1 TRP A 130      -1.090  88.493  36.405  1.00 96.32           C  
ATOM   2094  CD2 TRP A 130      -1.217  86.258  36.588  1.00 96.32           C  
ATOM   2095  CE2 TRP A 130      -2.309  86.671  35.773  1.00 96.32           C  
ATOM   2096  CE3 TRP A 130      -1.037  84.872  36.776  1.00 96.32           C  
ATOM   2098  NE1 TRP A 130      -2.211  88.047  35.734  1.00 96.32           N  
ATOM   2100  CH2 TRP A 130      -2.958  84.379  35.356  1.00 96.32           C  
ATOM   2102  CZ2 TRP A 130      -3.165  85.753  35.153  1.00 96.32           C  
ATOM   2104  CZ3 TRP A 130      -1.907  83.941  36.179  1.00 96.32           C  
ATOM   2106  N   PRO A 131       2.241  87.995  34.539  1.00 93.53           N  
ATOM   2107  CA  PRO A 131       2.630  89.000  33.551  1.00 93.53           C  
ATOM   2109  C   PRO A 131       1.889  90.331  33.739  1.00 93.53           C  
ATOM   2110  CB  PRO A 131       2.362  88.380  32.181  1.00 93.53           C  
ATOM   2113  O   PRO A 131       0.680  90.370  33.985  1.00 93.53           O  
ATOM   2114  CG  PRO A 131       1.399  87.237  32.470  1.00 93.53           C  
ATOM   2117  CD  PRO A 131       1.721  86.806  33.888  1.00 93.53           C  
ATOM   2120  N   SER A 132       2.627  91.431  33.588  1.00 81.78           N  
ATOM   2122  CA  SER A 132       2.121  92.806  33.691  1.00 81.78           C  
ATOM   2124  C   SER A 132       1.533  93.333  32.377  1.00 81.78           C  
ATOM   2125  CB  SER A 132       3.269  93.716  34.142  1.00 81.78           C  
ATOM   2128  O   SER A 132       0.712  94.253  32.383  1.00 81.78           O  
ATOM   2129  OG  SER A 132       4.381  93.573  33.275  1.00 81.78           O  
ATOM   2131  N   ASP A 133       1.953  92.732  31.268  1.00 66.68           N  
ATOM   2133  CA  ASP A 133       1.671  93.076  29.878  1.00 66.68           C  
ATOM   2135  C   ASP A 133       0.522  92.264  29.279  1.00 66.68           C  
ATOM   2136  CB  ASP A 133       2.950  92.836  29.064  1.00 66.68           C  
ATOM   2139  O   ASP A 133       0.312  92.322  28.071  1.00 66.68           O  
ATOM   2140  CG  ASP A 133       3.271  91.341  28.951  1.00 66.68           C  
ATOM   2141  OD1 ASP A 133       3.200  90.618  29.972  1.00 66.68           O  
ATOM   2142  OD2 ASP A 133       3.546  90.875  27.829  1.00 66.68           O  
ATOM   2143  N   LEU A 134      -0.204  91.486  30.093  1.00 59.36           N  
ATOM   2145  CA  LEU A 134      -1.416  90.819  29.624  1.00 59.36           C  
ATOM   2147  C   LEU A 134      -2.235  91.846  28.868  1.00 59.36           C  
ATOM   2148  CB  LEU A 134      -2.248  90.305  30.809  1.00 59.36           C  
ATOM   2151  O   LEU A 134      -2.521  92.874  29.482  1.00 59.36           O  
ATOM   2152  CG  LEU A 134      -1.617  89.095  31.492  1.00 59.36           C  
ATOM   2154  CD1 LEU A 134      -2.418  88.754  32.742  1.00 59.36           C  
ATOM   2158  CD2 LEU A 134      -1.608  87.865  30.577  1.00 59.36           C  
ATOM   2162  N   ASP A 135      -2.567  91.565  27.595  1.00 54.14           N  
ATOM   2164  CA  ASP A 135      -3.558  92.313  26.816  1.00 54.14           C  
ATOM   2166  C   ASP A 135      -4.675  92.598  27.783  1.00 54.14           C  
ATOM   2167  CB  ASP A 135      -4.154  91.457  25.681  1.00 54.14           C  
ATOM   2170  O   ASP A 135      -5.389  91.654  28.119  1.00 54.14           O  
ATOM   2171  CG  ASP A 135      -3.285  91.380  24.440  1.00 54.14           C  
ATOM   2172  OD1 ASP A 135      -2.674  92.415  24.104  1.00 54.14           O  
ATOM   2173  OD2 ASP A 135      -3.277  90.282  23.841  1.00 54.14           O  
ATOM   2174  N   LYS A 136      -4.697  93.810  28.356  1.00 64.19           N  
ATOM   2176  CA  LYS A 136      -5.480  94.082  29.557  1.00 64.19           C  
ATOM   2178  C   LYS A 136      -6.887  94.047  29.035  1.00 64.19           C  
ATOM   2179  CB  LYS A 136      -5.135  95.440  30.195  1.00 64.19           C  
ATOM   2182  O   LYS A 136      -7.289  95.038  28.419  1.00 64.19           O  
ATOM   2183  CG  LYS A 136      -3.799  95.417  30.946  1.00 64.19           C  
ATOM   2186  CD  LYS A 136      -3.544  96.752  31.652  1.00 64.19           C  
ATOM   2189  CE  LYS A 136      -2.195  96.676  32.372  1.00 64.19           C  
ATOM   2192  NZ  LYS A 136      -1.804  97.990  32.934  1.00 64.19           N  
ATOM   2196  N   PRO A 137      -7.614  92.916  29.155  1.00 69.60           N  
ATOM   2197  CA  PRO A 137      -8.895  92.841  28.502  1.00 69.60           C  
ATOM   2199  C   PRO A 137      -9.696  93.964  29.136  1.00 69.60           C  
ATOM   2200  CB  PRO A 137      -9.442  91.434  28.787  1.00 69.60           C  
ATOM   2203  O   PRO A 137      -9.531  94.213  30.334  1.00 69.60           O  
ATOM   2204  CG  PRO A 137      -8.219  90.643  29.257  1.00 69.60           C  
ATOM   2207  CD  PRO A 137      -7.421  91.722  29.973  1.00 69.60           C  
ATOM   2210  N   SER A 138     -10.549  94.642  28.385  1.00 70.32           N  
ATOM   2212  CA  SER A 138     -11.453  95.628  28.988  1.00 70.32           C  
ATOM   2214  C   SER A 138     -12.214  95.009  30.173  1.00 70.32           C  
ATOM   2215  CB  SER A 138     -12.416  96.144  27.923  1.00 70.32           C  
ATOM   2218  O   SER A 138     -12.400  95.634  31.209  1.00 70.32           O  
ATOM   2219  OG  SER A 138     -13.005  95.055  27.226  1.00 70.32           O  
ATOM   2221  N   ALA A 139     -12.507  93.704  30.095  1.00 73.00           N  
ATOM   2223  CA  ALA A 139     -13.060  92.905  31.190  1.00 73.00           C  
ATOM   2225  C   ALA A 139     -12.184  92.818  32.464  1.00 73.00           C  
ATOM   2226  CB  ALA A 139     -13.355  91.504  30.642  1.00 73.00           C  
ATOM   2230  O   ALA A 139     -12.688  92.457  33.520  1.00 73.00           O  
ATOM   2231  N   SER A 140     -10.891  93.141  32.416  1.00 76.64           N  
ATOM   2233  CA  SER A 140     -10.012  93.227  33.595  1.00 76.64           C  
ATOM   2235  C   SER A 140      -9.979  94.603  34.254  1.00 76.64           C  
ATOM   2236  CB  SER A 140      -8.581  92.793  33.275  1.00 76.64           C  
ATOM   2239  O   SER A 140      -9.377  94.742  35.318  1.00 76.64           O  
ATOM   2240  OG  SER A 140      -7.914  93.721  32.435  1.00 76.64           O  
ATOM   2242  N   GLU A 141     -10.610  95.625  33.667  1.00 80.31           N  
ATOM   2244  CA  GLU A 141     -10.537  96.986  34.196  1.00 80.31           C  
ATOM   2246  C   GLU A 141     -11.059  97.069  35.636  1.00 80.31           C  
ATOM   2247  CB  GLU A 141     -11.265  97.985  33.294  1.00 80.31           C  
ATOM   2250  O   GLU A 141     -12.175  96.672  35.973  1.00 80.31           O  
ATOM   2251  CG  GLU A 141     -10.457  98.283  32.024  1.00 80.31           C  
ATOM   2254  CD  GLU A 141     -11.124  99.332  31.121  1.00 80.31           C  
ATOM   2255  OE1 GLU A 141     -10.569  99.561  30.025  1.00 80.31           O  
ATOM   2256  OE2 GLU A 141     -12.157  99.907  31.532  1.00 80.31           O  
ATOM   2257  N   GLY A 142     -10.210  97.577  36.529  1.00 85.19           N  
ATOM   2259  CA  GLY A 142     -10.509  97.683  37.952  1.00 85.19           C  
ATOM   2262  C   GLY A 142     -10.514  96.356  38.721  1.00 85.19           C  
ATOM   2263  O   GLY A 142     -10.854  96.379  39.906  1.00 85.19           O  
ATOM   2264  N   LEU A 143     -10.170  95.223  38.108  1.00 91.27           N  
ATOM   2266  CA  LEU A 143      -9.855  93.994  38.837  1.00 91.27           C  
ATOM   2268  C   LEU A 143      -8.365  93.981  39.215  1.00 91.27           C  
ATOM   2269  CB  LEU A 143     -10.253  92.754  38.015  1.00 91.27           C  
ATOM   2272  O   LEU A 143      -7.535  94.496  38.463  1.00 91.27           O  
ATOM   2273  CG  LEU A 143     -11.770  92.556  37.849  1.00 91.27           C  
ATOM   2275  CD1 LEU A 143     -12.033  91.362  36.933  1.00 91.27           C  
ATOM   2279  CD2 LEU A 143     -12.466  92.271  39.183  1.00 91.27           C  
ATOM   2283  N   PRO A 144      -7.998  93.410  40.375  1.00 92.26           N  
ATOM   2284  CA  PRO A 144      -6.601  93.328  40.765  1.00 92.26           C  
ATOM   2286  C   PRO A 144      -5.811  92.419  39.804  1.00 92.26           C  
ATOM   2287  CB  PRO A 144      -6.598  92.813  42.207  1.00 92.26           C  
ATOM   2290  O   PRO A 144      -6.383  91.480  39.230  1.00 92.26           O  
ATOM   2291  CG  PRO A 144      -7.911  92.038  42.322  1.00 92.26           C  
ATOM   2294  CD  PRO A 144      -8.853  92.777  41.369  1.00 92.26           C  
ATOM   2297  N   PRO A 145      -4.496  92.654  39.639  1.00 92.16           N  
ATOM   2298  CA  PRO A 145      -3.610  91.743  38.919  1.00 92.16           C  
ATOM   2300  C   PRO A 145      -3.766  90.300  39.412  1.00 92.16           C  
ATOM   2301  CB  PRO A 145      -2.193  92.267  39.159  1.00 92.16           C  
ATOM   2304  O   PRO A 145      -4.049  90.063  40.583  1.00 92.16           O  
ATOM   2305  CG  PRO A 145      -2.407  93.755  39.433  1.00 92.16           C  
ATOM   2308  CD  PRO A 145      -3.739  93.776  40.175  1.00 92.16           C  
ATOM   2311  N   GLY A 146      -3.630  89.326  38.513  1.00 95.41           N  
ATOM   2313  CA  GLY A 146      -3.846  87.916  38.849  1.00 95.41           C  
ATOM   2316  C   GLY A 146      -5.312  87.471  38.866  1.00 95.41           C  
ATOM   2317  O   GLY A 146      -5.556  86.273  38.915  1.00 95.41           O  
ATOM   2318  N   SER A 147      -6.302  88.365  38.726  1.00 95.86           N  
ATOM   2320  CA  SER A 147      -7.732  87.972  38.730  1.00 95.86           C  
ATOM   2322  C   SER A 147      -8.128  87.002  37.606  1.00 95.86           C  
ATOM   2323  CB  SER A 147      -8.640  89.198  38.628  1.00 95.86           C  
ATOM   2326  O   SER A 147      -9.130  86.304  37.715  1.00 95.86           O  
ATOM   2327  OG  SER A 147      -8.519  89.986  39.783  1.00 95.86           O  
ATOM   2329  N   ARG A 148      -7.344  86.943  36.522  1.00 96.11           N  
ATOM   2331  CA  ARG A 148      -7.526  85.985  35.418  1.00 96.11           C  
ATOM   2333  C   ARG A 148      -6.951  84.592  35.736  1.00 96.11           C  
ATOM   2334  CB  ARG A 148      -6.960  86.610  34.122  1.00 96.11           C  
ATOM   2337  O   ARG A 148      -7.143  83.680  34.936  1.00 96.11           O  
ATOM   2338  CG  ARG A 148      -7.203  85.787  32.845  1.00 96.11           C  
ATOM   2341  CD  ARG A 148      -6.722  86.510  31.583  1.00 96.11           C  
ATOM   2344  NE  ARG A 148      -7.035  85.724  30.372  1.00 96.11           N  
ATOM   2346  NH1 ARG A 148      -5.889  87.010  28.849  1.00 96.11           N  
ATOM   2349  NH2 ARG A 148      -7.033  85.225  28.150  1.00 96.11           N  
ATOM   2352  CZ  ARG A 148      -6.648  85.987  29.136  1.00 96.11           C  
ATOM   2353  N   ALA A 149      -6.238  84.404  36.847  1.00 97.88           N  
ATOM   2355  CA  ALA A 149      -5.607  83.134  37.195  1.00 97.88           C  
ATOM   2357  C   ALA A 149      -6.650  82.025  37.377  1.00 97.88           C  
ATOM   2358  CB  ALA A 149      -4.727  83.316  38.434  1.00 97.88           C  
ATOM   2362  O   ALA A 149      -7.607  82.145  38.147  1.00 97.88           O  
ATOM   2363  N   HIS A 150      -6.475  80.936  36.635  1.00 98.69           N  
ATOM   2365  CA  HIS A 150      -7.437  79.847  36.594  1.00 98.69           C  
ATOM   2367  C   HIS A 150      -6.783  78.535  36.180  1.00 98.69           C  
ATOM   2368  CB  HIS A 150      -8.591  80.188  35.633  1.00 98.69           C  
ATOM   2371  O   HIS A 150      -5.696  78.506  35.605  1.00 98.69           O  
ATOM   2372  CG  HIS A 150      -8.193  80.248  34.182  1.00 98.69           C  
ATOM   2373  CD2 HIS A 150      -8.372  79.280  33.232  1.00 98.69           C  
ATOM   2375  ND1 HIS A 150      -7.537  81.288  33.574  1.00 98.69           N  
ATOM   2377  CE1 HIS A 150      -7.305  80.952  32.298  1.00 98.69           C  
ATOM   2379  NE2 HIS A 150      -7.817  79.742  32.034  1.00 98.69           N  
ATOM   2380  N   VAL A 151      -7.515  77.451  36.410  1.00 98.76           N  
ATOM   2382  CA  VAL A 151      -7.262  76.145  35.802  1.00 98.76           C  
ATOM   2384  C   VAL A 151      -8.463  75.795  34.930  1.00 98.76           C  
ATOM   2385  CB  VAL A 151      -7.010  75.085  36.885  1.00 98.76           C  
ATOM   2387  O   VAL A 151      -9.594  75.771  35.419  1.00 98.76           O  
ATOM   2388  CG1 VAL A 151      -6.786  73.704  36.271  1.00 98.76           C  
ATOM   2392  CG2 VAL A 151      -5.789  75.429  37.751  1.00 98.76           C  
ATOM   2396  N   THR A 152      -8.240  75.524  33.644  1.00 98.73           N  
ATOM   2398  CA  THR A 152      -9.307  75.048  32.748  1.00 98.73           C  
ATOM   2400  C   THR A 152      -9.623  73.586  33.057  1.00 98.73           C  
ATOM   2401  CB  THR A 152      -8.946  75.240  31.265  1.00 98.73           C  
ATOM   2403  O   THR A 152      -8.720  72.757  33.114  1.00 98.73           O  
ATOM   2404  CG2 THR A 152     -10.015  74.688  30.319  1.00 98.73           C  
ATOM   2408  OG1 THR A 152      -8.868  76.614  30.962  1.00 98.73           O  
ATOM   2410  N   LEU A 153     -10.903  73.263  33.245  1.00 98.63           N  
ATOM   2412  CA  LEU A 153     -11.387  71.900  33.497  1.00 98.63           C  
ATOM   2414  C   LEU A 153     -12.070  71.299  32.263  1.00 98.63           C  
ATOM   2415  CB  LEU A 153     -12.332  71.914  34.711  1.00 98.63           C  
ATOM   2418  O   LEU A 153     -12.025  70.084  32.071  1.00 98.63           O  
ATOM   2419  CG  LEU A 153     -11.669  72.370  36.023  1.00 98.63           C  
ATOM   2421  CD1 LEU A 153     -12.726  72.460  37.122  1.00 98.63           C  
ATOM   2425  CD2 LEU A 153     -10.571  71.411  36.487  1.00 98.63           C  
ATOM   2429  N   GLY A 154     -12.647  72.141  31.406  1.00 98.43           N  
ATOM   2431  CA  GLY A 154     -13.170  71.727  30.111  1.00 98.43           C  
ATOM   2434  C   GLY A 154     -13.713  72.884  29.275  1.00 98.43           C  
ATOM   2435  O   GLY A 154     -13.981  73.973  29.783  1.00 98.43           O  
ATOM   2436  N   CYS A 155     -13.877  72.633  27.981  1.00 98.14           N  
ATOM   2438  CA  CYS A 155     -14.413  73.567  26.998  1.00 98.14           C  
ATOM   2440  C   CYS A 155     -15.514  72.887  26.175  1.00 98.14           C  
ATOM   2441  CB  CYS A 155     -13.284  74.056  26.074  1.00 98.14           C  
ATOM   2444  O   CYS A 155     -15.451  71.678  25.921  1.00 98.14           O  
ATOM   2445  SG  CYS A 155     -11.966  74.917  26.984  1.00 98.14           S  
ATOM   2447  N   ALA A 156     -16.486  73.677  25.721  1.00 96.76           N  
ATOM   2449  CA  ALA A 156     -17.413  73.258  24.674  1.00 96.76           C  
ATOM   2451  C   ALA A 156     -16.663  73.001  23.346  1.00 96.76           C  
ATOM   2452  CB  ALA A 156     -18.522  74.309  24.547  1.00 96.76           C  
ATOM   2456  O   ALA A 156     -15.504  73.403  23.174  1.00 96.76           O  
ATOM   2457  N   ALA A 157     -17.301  72.294  22.410  1.00 94.60           N  
ATOM   2459  CA  ALA A 157     -16.656  71.749  21.210  1.00 94.60           C  
ATOM   2461  C   ALA A 157     -15.908  72.803  20.365  1.00 94.60           C  
ATOM   2462  CB  ALA A 157     -17.731  71.031  20.383  1.00 94.60           C  
ATOM   2466  O   ALA A 157     -14.752  72.597  19.983  1.00 94.60           O  
ATOM   2467  N   ASP A 158     -16.512  73.966  20.148  1.00 94.36           N  
ATOM   2469  CA  ASP A 158     -16.018  75.078  19.328  1.00 94.36           C  
ATOM   2471  C   ASP A 158     -15.219  76.133  20.122  1.00 94.36           C  
ATOM   2472  CB  ASP A 158     -17.211  75.689  18.570  1.00 94.36           C  
ATOM   2475  O   ASP A 158     -14.780  77.141  19.572  1.00 94.36           O  
ATOM   2476  CG  ASP A 158     -18.280  76.298  19.490  1.00 94.36           C  
ATOM   2477  OD1 ASP A 158     -18.541  75.699  20.562  1.00 94.36           O  
ATOM   2478  OD2 ASP A 158     -18.822  77.359  19.117  1.00 94.36           O  
ATOM   2479  N   VAL A 159     -14.957  75.892  21.412  1.00 96.91           N  
ATOM   2481  CA  VAL A 159     -14.344  76.885  22.307  1.00 96.91           C  
ATOM   2483  C   VAL A 159     -12.852  76.636  22.517  1.00 96.91           C  
ATOM   2484  CB  VAL A 159     -15.114  76.944  23.634  1.00 96.91           C  
ATOM   2486  O   VAL A 159     -12.425  75.514  22.792  1.00 96.91           O  
ATOM   2487  CG1 VAL A 159     -14.442  77.887  24.637  1.00 96.91           C  
ATOM   2491  CG2 VAL A 159     -16.539  77.448  23.383  1.00 96.91           C  
ATOM   2495  N   GLN A 160     -12.033  77.682  22.421  1.00 94.11           N  
ATOM   2497  CA  GLN A 160     -10.597  77.614  22.715  1.00 94.11           C  
ATOM   2499  C   GLN A 160     -10.302  77.804  24.217  1.00 94.11           C  
ATOM   2500  CB  GLN A 160      -9.842  78.667  21.902  1.00 94.11           C  
ATOM   2503  O   GLN A 160     -10.983  78.603  24.862  1.00 94.11           O  
ATOM   2504  CG  GLN A 160      -9.893  78.418  20.386  1.00 94.11           C  
ATOM   2507  CD  GLN A 160      -9.053  79.434  19.618  1.00 94.11           C  
ATOM   2508  NE2 GLN A 160      -8.946  79.308  18.315  1.00 94.11           N  
ATOM   2511  OE1 GLN A 160      -8.472  80.350  20.174  1.00 94.11           O  
ATOM   2512  N   PRO A 161      -9.244  77.179  24.775  1.00 92.06           N  
ATOM   2513  CA  PRO A 161      -8.917  77.279  26.206  1.00 92.06           C  
ATOM   2515  C   PRO A 161      -8.685  78.705  26.730  1.00 92.06           C  
ATOM   2516  CB  PRO A 161      -7.658  76.428  26.395  1.00 92.06           C  
ATOM   2519  O   PRO A 161      -8.954  78.983  27.895  1.00 92.06           O  
ATOM   2520  CG  PRO A 161      -7.752  75.397  25.274  1.00 92.06           C  
ATOM   2523  CD  PRO A 161      -8.381  76.193  24.135  1.00 92.06           C  
ATOM   2526  N   VAL A 162      -8.242  79.636  25.875  1.00 91.84           N  
ATOM   2528  CA  VAL A 162      -8.051  81.055  26.237  1.00 91.84           C  
ATOM   2530  C   VAL A 162      -9.335  81.717  26.758  1.00 91.84           C  
ATOM   2531  CB  VAL A 162      -7.466  81.829  25.036  1.00 91.84           C  
ATOM   2533  O   VAL A 162      -9.264  82.642  27.578  1.00 91.84           O  
ATOM   2534  CG1 VAL A 162      -8.438  81.940  23.854  1.00 91.84           C  
ATOM   2538  CG2 VAL A 162      -6.999  83.234  25.430  1.00 91.84           C  
ATOM   2542  N   GLN A 163     -10.501  81.216  26.326  1.00 96.07           N  
ATOM   2544  CA  GLN A 163     -11.817  81.703  26.725  1.00 96.07           C  
ATOM   2546  C   GLN A 163     -12.067  81.530  28.225  1.00 96.07           C  
ATOM   2547  CB  GLN A 163     -12.889  80.958  25.912  1.00 96.07           C  
ATOM   2550  O   GLN A 163     -12.716  82.387  28.814  1.00 96.07           O  
ATOM   2551  CG  GLN A 163     -14.316  81.482  26.137  1.00 96.07           C  
ATOM   2554  CD  GLN A 163     -14.508  82.922  25.673  1.00 96.07           C  
ATOM   2555  NE2 GLN A 163     -15.049  83.797  26.486  1.00 96.07           N  
ATOM   2558  OE1 GLN A 163     -14.220  83.283  24.544  1.00 96.07           O  
ATOM   2559  N   THR A 164     -11.514  80.495  28.865  1.00 97.78           N  
ATOM   2561  CA  THR A 164     -11.781  80.209  30.284  1.00 97.78           C  
ATOM   2563  C   THR A 164     -11.359  81.371  31.181  1.00 97.78           C  
ATOM   2564  CB  THR A 164     -11.045  78.938  30.724  1.00 97.78           C  
ATOM   2566  O   THR A 164     -12.070  81.746  32.111  1.00 97.78           O  
ATOM   2567  CG2 THR A 164     -11.499  78.485  32.109  1.00 97.78           C  
ATOM   2571  OG1 THR A 164     -11.254  77.873  29.831  1.00 97.78           O  
ATOM   2573  N   GLY A 165     -10.230  82.009  30.860  1.00 97.01           N  
ATOM   2575  CA  GLY A 165      -9.775  83.191  31.586  1.00 97.01           C  
ATOM   2578  C   GLY A 165     -10.631  84.434  31.325  1.00 97.01           C  
ATOM   2579  O   GLY A 165     -10.778  85.261  32.220  1.00 97.01           O  
ATOM   2580  N   LEU A 166     -11.193  84.584  30.124  1.00 95.60           N  
ATOM   2582  CA  LEU A 166     -12.094  85.701  29.807  1.00 95.60           C  
ATOM   2584  C   LEU A 166     -13.443  85.537  30.514  1.00 95.60           C  
ATOM   2585  CB  LEU A 166     -12.289  85.810  28.284  1.00 95.60           C  
ATOM   2588  O   LEU A 166     -13.958  86.495  31.082  1.00 95.60           O  
ATOM   2589  CG  LEU A 166     -11.008  86.088  27.479  1.00 95.60           C  
ATOM   2591  CD1 LEU A 166     -11.346  86.122  25.989  1.00 95.60           C  
ATOM   2595  CD2 LEU A 166     -10.355  87.419  27.863  1.00 95.60           C  
ATOM   2599  N   ASP A 167     -13.964  84.311  30.535  1.00 97.57           N  
ATOM   2601  CA  ASP A 167     -15.181  83.943  31.253  1.00 97.57           C  
ATOM   2603  C   ASP A 167     -15.048  84.202  32.760  1.00 97.57           C  
ATOM   2604  CB  ASP A 167     -15.468  82.456  31.001  1.00 97.57           C  
ATOM   2607  O   ASP A 167     -15.958  84.757  33.376  1.00 97.57           O  
ATOM   2608  CG  ASP A 167     -16.090  82.146  29.636  1.00 97.57           C  
ATOM   2609  OD1 ASP A 167     -16.303  83.062  28.811  1.00 97.57           O  
ATOM   2610  OD2 ASP A 167     -16.380  80.951  29.402  1.00 97.57           O  
ATOM   2611  N   LEU A 168     -13.896  83.864  33.355  1.00 97.61           N  
ATOM   2613  CA  LEU A 168     -13.631  84.171  34.760  1.00 97.61           C  
ATOM   2615  C   LEU A 168     -13.611  85.683  35.021  1.00 97.61           C  
ATOM   2616  CB  LEU A 168     -12.315  83.507  35.199  1.00 97.61           C  
ATOM   2619  O   LEU A 168     -14.201  86.134  36.000  1.00 97.61           O  
ATOM   2620  CG  LEU A 168     -11.932  83.810  36.663  1.00 97.61           C  
ATOM   2622  CD1 LEU A 168     -12.992  83.344  37.668  1.00 97.61           C  
ATOM   2626  CD2 LEU A 168     -10.621  83.111  37.001  1.00 97.61           C  
ATOM   2630  N   LEU A 169     -12.967  86.479  34.161  1.00 96.27           N  
ATOM   2632  CA  LEU A 169     -12.950  87.937  34.322  1.00 96.27           C  
ATOM   2634  C   LEU A 169     -14.361  88.539  34.251  1.00 96.27           C  
ATOM   2635  CB  LEU A 169     -12.032  88.579  33.270  1.00 96.27           C  
ATOM   2638  O   LEU A 169     -14.700  89.368  35.093  1.00 96.27           O  
ATOM   2639  CG  LEU A 169     -10.525  88.377  33.506  1.00 96.27           C  
ATOM   2641  CD1 LEU A 169      -9.769  88.967  32.313  1.00 96.27           C  
ATOM   2645  CD2 LEU A 169     -10.028  89.072  34.777  1.00 96.27           C  
ATOM   2649  N   ASP A 170     -15.198  88.090  33.312  1.00 95.24           N  
ATOM   2651  CA  ASP A 170     -16.601  88.517  33.206  1.00 95.24           C  
ATOM   2653  C   ASP A 170     -17.415  88.158  34.466  1.00 95.24           C  
ATOM   2654  CB  ASP A 170     -17.208  87.888  31.943  1.00 95.24           C  
ATOM   2657  O   ASP A 170     -18.158  88.989  34.997  1.00 95.24           O  
ATOM   2658  CG  ASP A 170     -18.679  88.269  31.753  1.00 95.24           C  
ATOM   2659  OD1 ASP A 170     -18.952  89.422  31.352  1.00 95.24           O  
ATOM   2660  OD2 ASP A 170     -19.549  87.401  32.008  1.00 95.24           O  
ATOM   2661  N   ILE A 171     -17.212  86.953  35.012  1.00 97.02           N  
ATOM   2663  CA  ILE A 171     -17.802  86.538  36.293  1.00 97.02           C  
ATOM   2665  C   ILE A 171     -17.356  87.469  37.429  1.00 97.02           C  
ATOM   2666  CB  ILE A 171     -17.461  85.055  36.582  1.00 97.02           C  
ATOM   2668  O   ILE A 171     -18.192  87.956  38.195  1.00 97.02           O  
ATOM   2669  CG1 ILE A 171     -18.324  84.150  35.672  1.00 97.02           C  
ATOM   2672  CG2 ILE A 171     -17.638  84.699  38.074  1.00 97.02           C  
ATOM   2676  CD1 ILE A 171     -17.913  82.672  35.693  1.00 97.02           C  
ATOM   2680  N   LEU A 172     -16.054  87.743  37.543  1.00 96.35           N  
ATOM   2682  CA  LEU A 172     -15.507  88.564  38.625  1.00 96.35           C  
ATOM   2684  C   LEU A 172     -15.929  90.033  38.521  1.00 96.35           C  
ATOM   2685  CB  LEU A 172     -13.979  88.415  38.679  1.00 96.35           C  
ATOM   2688  O   LEU A 172     -16.165  90.658  39.557  1.00 96.35           O  
ATOM   2689  CG  LEU A 172     -13.489  87.016  39.098  1.00 96.35           C  
ATOM   2691  CD1 LEU A 172     -11.962  86.994  39.063  1.00 96.35           C  
ATOM   2695  CD2 LEU A 172     -13.947  86.607  40.499  1.00 96.35           C  
ATOM   2699  N   GLN A 173     -16.109  90.571  37.312  1.00 93.51           N  
ATOM   2701  CA  GLN A 173     -16.706  91.896  37.119  1.00 93.51           C  
ATOM   2703  C   GLN A 173     -18.129  91.964  37.676  1.00 93.51           C  
ATOM   2704  CB  GLN A 173     -16.739  92.271  35.629  1.00 93.51           C  
ATOM   2707  O   GLN A 173     -18.476  92.903  38.396  1.00 93.51           O  
ATOM   2708  CG  GLN A 173     -15.386  92.734  35.088  1.00 93.51           C  
ATOM   2711  CD  GLN A 173     -14.864  94.031  35.704  1.00 93.51           C  
ATOM   2712  NE2 GLN A 173     -13.676  94.417  35.315  1.00 93.51           N  
ATOM   2715  OE1 GLN A 173     -15.482  94.696  36.525  1.00 93.51           O  
ATOM   2716  N   GLN A 174     -18.951  90.948  37.406  1.00 92.60           N  
ATOM   2718  CA  GLN A 174     -20.316  90.913  37.922  1.00 92.60           C  
ATOM   2720  C   GLN A 174     -20.363  90.782  39.448  1.00 92.60           C  
ATOM   2721  CB  GLN A 174     -21.080  89.772  37.255  1.00 92.60           C  
ATOM   2724  O   GLN A 174     -21.163  91.459  40.101  1.00 92.60           O  
ATOM   2725  CG  GLN A 174     -22.548  89.800  37.705  1.00 92.60           C  
ATOM   2728  CD  GLN A 174     -23.401  88.819  36.945  1.00 92.60           C  
ATOM   2729  NE2 GLN A 174     -24.506  88.360  37.483  1.00 92.60           N  
ATOM   2732  OE1 GLN A 174     -23.105  88.483  35.817  1.00 92.60           O  
ATOM   2733  N   VAL A 175     -19.507  89.927  40.018  1.00 92.33           N  
ATOM   2735  CA  VAL A 175     -19.385  89.763  41.473  1.00 92.33           C  
ATOM   2737  C   VAL A 175     -18.972  91.086  42.125  1.00 92.33           C  
ATOM   2738  CB  VAL A 175     -18.402  88.625  41.813  1.00 92.33           C  
ATOM   2740  O   VAL A 175     -19.599  91.506  43.097  1.00 92.33           O  
ATOM   2741  CG1 VAL A 175     -18.066  88.573  43.307  1.00 92.33           C  
ATOM   2745  CG2 VAL A 175     -18.987  87.262  41.416  1.00 92.33           C  
ATOM   2749  N   LYS A 176     -17.989  91.796  41.553  1.00 90.20           N  
ATOM   2751  CA  LYS A 176     -17.547  93.116  42.029  1.00 90.20           C  
ATOM   2753  C   LYS A 176     -18.671  94.158  42.015  1.00 90.20           C  
ATOM   2754  CB  LYS A 176     -16.351  93.567  41.177  1.00 90.20           C  
ATOM   2757  O   LYS A 176     -18.743  94.983  42.920  1.00 90.20           O  
ATOM   2758  CG  LYS A 176     -15.802  94.927  41.625  1.00 90.20           C  
ATOM   2761  CD  LYS A 176     -14.666  95.383  40.711  1.00 90.20           C  
ATOM   2764  CE  LYS A 176     -14.312  96.827  41.064  1.00 90.20           C  
ATOM   2767  NZ  LYS A 176     -13.382  97.390  40.065  1.00 90.20           N  
ATOM   2771  N   GLY A 177     -19.561  94.112  41.024  1.00 88.26           N  
ATOM   2773  CA  GLY A 177     -20.734  94.988  40.942  1.00 88.26           C  
ATOM   2776  C   GLY A 177     -21.873  94.646  41.914  1.00 88.26           C  
ATOM   2777  O   GLY A 177     -22.940  95.244  41.813  1.00 88.26           O  
ATOM   2778  N   GLY A 178     -21.711  93.658  42.804  1.00 85.20           N  
ATOM   2780  CA  GLY A 178     -22.765  93.217  43.730  1.00 85.20           C  
ATOM   2783  C   GLY A 178     -23.894  92.420  43.063  1.00 85.20           C  
ATOM   2784  O   GLY A 178     -24.873  92.056  43.707  1.00 85.20           O  
ATOM   2785  N   SER A 179     -23.753  92.095  41.777  1.00 84.53           N  
ATOM   2787  CA  SER A 179     -24.771  91.405  40.972  1.00 84.53           C  
ATOM   2789  C   SER A 179     -24.671  89.874  41.064  1.00 84.53           C  
ATOM   2790  CB  SER A 179     -24.683  91.907  39.532  1.00 84.53           C  
ATOM   2793  O   SER A 179     -25.144  89.161  40.179  1.00 84.53           O  
ATOM   2794  OG  SER A 179     -25.058  93.266  39.453  1.00 84.53           O  
ATOM   2796  N   GLN A 180     -24.033  89.354  42.116  1.00 86.40           N  
ATOM   2798  CA  GLN A 180     -23.956  87.918  42.395  1.00 86.40           C  
ATOM   2800  C   GLN A 180     -25.285  87.353  42.928  1.00 86.40           C  
ATOM   2801  CB  GLN A 180     -22.790  87.670  43.363  1.00 86.40           C  
ATOM   2804  O   GLN A 180     -25.568  86.175  42.722  1.00 86.40           O  
ATOM   2805  CG  GLN A 180     -22.614  86.186  43.723  1.00 86.40           C  
ATOM   2808  CD  GLN A 180     -21.367  85.907  44.553  1.00 86.40           C  
ATOM   2809  NE2 GLN A 180     -21.152  84.688  44.983  1.00 86.40           N  
ATOM   2812  OE1 GLN A 180     -20.546  86.758  44.835  1.00 86.40           O  
ATOM   2813  N   GLY A 181     -26.095  88.192  43.584  1.00 88.20           N  
ATOM   2815  CA  GLY A 181     -27.343  87.779  44.221  1.00 88.20           C  
ATOM   2818  C   GLY A 181     -27.139  86.836  45.411  1.00 88.20           C  
ATOM   2819  O   GLY A 181     -26.022  86.598  45.877  1.00 88.20           O  
ATOM   2820  N   GLU A 182     -28.245  86.301  45.917  1.00 93.25           N  
ATOM   2822  CA  GLU A 182     -28.219  85.271  46.954  1.00 93.25           C  
ATOM   2824  C   GLU A 182     -27.824  83.907  46.376  1.00 93.25           C  
ATOM   2825  CB  GLU A 182     -29.565  85.197  47.686  1.00 93.25           C  
ATOM   2828  O   GLU A 182     -27.988  83.627  45.185  1.00 93.25           O  
ATOM   2829  CG  GLU A 182     -29.860  86.489  48.464  1.00 93.25           C  
ATOM   2832  CD  GLU A 182     -31.111  86.386  49.349  1.00 93.25           C  
ATOM   2833  OE1 GLU A 182     -31.258  87.272  50.218  1.00 93.25           O  
ATOM   2834  OE2 GLU A 182     -31.899  85.432  49.158  1.00 93.25           O  
ATOM   2835  N   ALA A 183     -27.301  83.031  47.236  1.00 97.01           N  
ATOM   2837  CA  ALA A 183     -27.029  81.657  46.843  1.00 97.01           C  
ATOM   2839  C   ALA A 183     -28.345  80.949  46.483  1.00 97.01           C  
ATOM   2840  CB  ALA A 183     -26.274  80.940  47.967  1.00 97.01           C  
ATOM   2844  O   ALA A 183     -29.309  80.978  47.242  1.00 97.01           O  
ATOM   2845  N   VAL A 184     -28.370  80.276  45.334  1.00 97.27           N  
ATOM   2847  CA  VAL A 184     -29.545  79.538  44.834  1.00 97.27           C  
ATOM   2849  C   VAL A 184     -29.537  78.067  45.253  1.00 97.27           C  
ATOM   2850  CB  VAL A 184     -29.687  79.677  43.310  1.00 97.27           C  
ATOM   2852  O   VAL A 184     -30.462  77.318  44.929  1.00 97.27           O  
ATOM   2853  CG1 VAL A 184     -29.883  81.139  42.896  1.00 97.27           C  
ATOM   2857  CG2 VAL A 184     -28.483  79.110  42.547  1.00 97.27           C  
ATOM   2861  N   GLY A 185     -28.475  77.639  45.932  1.00 96.81           N  
ATOM   2863  CA  GLY A 185     -28.314  76.294  46.461  1.00 96.81           C  
ATOM   2866  C   GLY A 185     -27.055  76.150  47.308  1.00 96.81           C  
ATOM   2867  O   GLY A 185     -26.145  76.984  47.267  1.00 96.81           O  
ATOM   2868  N   GLU A 186     -27.004  75.054  48.052  1.00 97.21           N  
ATOM   2870  CA  GLU A 186     -25.864  74.641  48.863  1.00 97.21           C  
ATOM   2872  C   GLU A 186     -25.446  73.244  48.404  1.00 97.21           C  
ATOM   2873  CB  GLU A 186     -26.226  74.693  50.357  1.00 97.21           C  
ATOM   2876  O   GLU A 186     -26.236  72.302  48.423  1.00 97.21           O  
ATOM   2877  CG  GLU A 186     -26.411  76.154  50.806  1.00 97.21           C  
ATOM   2880  CD  GLU A 186     -26.843  76.326  52.266  1.00 97.21           C  
ATOM   2881  OE1 GLU A 186     -26.580  77.440  52.788  1.00 97.21           O  
ATOM   2882  OE2 GLU A 186     -27.425  75.378  52.835  1.00 97.21           O  
ATOM   2883  N   LEU A 187     -24.209  73.138  47.926  1.00 97.54           N  
ATOM   2885  CA  LEU A 187     -23.569  71.885  47.545  1.00 97.54           C  
ATOM   2887  C   LEU A 187     -22.609  71.451  48.662  1.00 97.54           C  
ATOM   2888  CB  LEU A 187     -22.852  72.058  46.189  1.00 97.54           C  
ATOM   2891  O   LEU A 187     -22.173  72.291  49.454  1.00 97.54           O  
ATOM   2892  CG  LEU A 187     -23.774  72.390  44.999  1.00 97.54           C  
ATOM   2894  CD1 LEU A 187     -22.959  72.419  43.703  1.00 97.54           C  
ATOM   2898  CD2 LEU A 187     -24.904  71.374  44.819  1.00 97.54           C  
ATOM   2902  N   PRO A 188     -22.197  70.170  48.721  1.00 97.45           N  
ATOM   2903  CA  PRO A 188     -21.323  69.671  49.786  1.00 97.45           C  
ATOM   2905  C   PRO A 188     -20.022  70.468  49.969  1.00 97.45           C  
ATOM   2906  CB  PRO A 188     -21.020  68.222  49.391  1.00 97.45           C  
ATOM   2909  O   PRO A 188     -19.470  70.531  51.066  1.00 97.45           O  
ATOM   2910  CG  PRO A 188     -22.250  67.803  48.588  1.00 97.45           C  
ATOM   2913  CD  PRO A 188     -22.611  69.081  47.842  1.00 97.45           C  
ATOM   2916  N   ARG A 189     -19.518  71.083  48.890  1.00 97.86           N  
ATOM   2918  CA  ARG A 189     -18.277  71.873  48.889  1.00 97.86           C  
ATOM   2920  C   ARG A 189     -18.479  73.379  49.074  1.00 97.86           C  
ATOM   2921  CB  ARG A 189     -17.483  71.564  47.613  1.00 97.86           C  
ATOM   2924  O   ARG A 189     -17.481  74.076  49.256  1.00 97.86           O  
ATOM   2925  CG  ARG A 189     -16.886  70.154  47.647  1.00 97.86           C  
ATOM   2928  CD  ARG A 189     -16.106  69.874  46.358  1.00 97.86           C  
ATOM   2931  NE  ARG A 189     -15.423  68.569  46.428  1.00 97.86           N  
ATOM   2933  NH1 ARG A 189     -13.399  69.293  47.248  1.00 97.86           N  
ATOM   2936  NH2 ARG A 189     -13.739  67.115  46.903  1.00 97.86           N  
ATOM   2939  CZ  ARG A 189     -14.196  68.335  46.859  1.00 97.86           C  
ATOM   2940  N   GLY A 190     -19.711  73.889  49.033  1.00 98.57           N  
ATOM   2942  CA  GLY A 190     -19.966  75.318  49.194  1.00 98.57           C  
ATOM   2945  C   GLY A 190     -21.266  75.832  48.585  1.00 98.57           C  
ATOM   2946  O   GLY A 190     -22.184  75.072  48.292  1.00 98.57           O  
ATOM   2947  N   LYS A 191     -21.355  77.153  48.412  1.00 98.35           N  
ATOM   2949  CA  LYS A 191     -22.579  77.833  47.959  1.00 98.35           C  
ATOM   2951  C   LYS A 191     -22.602  77.999  46.445  1.00 98.35           C  
ATOM   2952  CB  LYS A 191     -22.750  79.178  48.678  1.00 98.35           C  
ATOM   2955  O   LYS A 191     -21.616  78.445  45.855  1.00 98.35           O  
ATOM   2956  CG  LYS A 191     -23.085  78.965  50.159  1.00 98.35           C  
ATOM   2959  CD  LYS A 191     -23.473  80.274  50.855  1.00 98.35           C  
ATOM   2962  CE  LYS A 191     -23.920  79.940  52.283  1.00 98.35           C  
ATOM   2965  NZ  LYS A 191     -24.491  81.116  52.982  1.00 98.35           N  
ATOM   2969  N   LEU A 192     -23.739  77.674  45.835  1.00 98.52           N  
ATOM   2971  CA  LEU A 192     -23.977  77.803  44.401  1.00 98.52           C  
ATOM   2973  C   LEU A 192     -24.670  79.131  44.089  1.00 98.52           C  
ATOM   2974  CB  LEU A 192     -24.807  76.599  43.918  1.00 98.52           C  
ATOM   2977  O   LEU A 192     -25.714  79.447  44.661  1.00 98.52           O  
ATOM   2978  CG  LEU A 192     -25.097  76.606  42.405  1.00 98.52           C  
ATOM   2980  CD1 LEU A 192     -23.816  76.447  41.584  1.00 98.52           C  
ATOM   2984  CD2 LEU A 192     -26.051  75.465  42.050  1.00 98.52           C  
ATOM   2988  N   TYR A 193     -24.130  79.866  43.125  1.00 98.08           N  
ATOM   2990  CA  TYR A 193     -24.667  81.134  42.643  1.00 98.08           C  
ATOM   2992  C   TYR A 193     -25.023  81.033  41.163  1.00 98.08           C  
ATOM   2993  CB  TYR A 193     -23.651  82.250  42.897  1.00 98.08           C  
ATOM   2996  O   TYR A 193     -24.245  80.500  40.367  1.00 98.08           O  
ATOM   2997  CG  TYR A 193     -23.340  82.446  44.366  1.00 98.08           C  
ATOM   2998  CD1 TYR A 193     -24.094  83.362  45.124  1.00 98.08           C  
ATOM   3000  CD2 TYR A 193     -22.311  81.703  44.978  1.00 98.08           C  
ATOM   3002  CE1 TYR A 193     -23.799  83.564  46.485  1.00 98.08           C  
ATOM   3004  CE2 TYR A 193     -22.035  81.882  46.347  1.00 98.08           C  
ATOM   3006  OH  TYR A 193     -22.474  83.019  48.412  1.00 98.08           O  
ATOM   3008  CZ  TYR A 193     -22.769  82.820  47.101  1.00 98.08           C  
ATOM   3009  N   SER A 194     -26.188  81.573  40.803  1.00 97.59           N  
ATOM   3011  CA  SER A 194     -26.579  81.803  39.412  1.00 97.59           C  
ATOM   3013  C   SER A 194     -26.292  83.255  39.059  1.00 97.59           C  
ATOM   3014  CB  SER A 194     -28.061  81.502  39.196  1.00 97.59           C  
ATOM   3017  O   SER A 194     -26.846  84.165  39.669  1.00 97.59           O  
ATOM   3018  OG  SER A 194     -28.388  81.707  37.833  1.00 97.59           O  
ATOM   3020  N   LEU A 195     -25.432  83.473  38.070  1.00 96.77           N  
ATOM   3022  CA  LEU A 195     -25.031  84.804  37.610  1.00 96.77           C  
ATOM   3024  C   LEU A 195     -25.816  85.231  36.357  1.00 96.77           C  
ATOM   3025  CB  LEU A 195     -23.508  84.794  37.387  1.00 96.77           C  
ATOM   3028  O   LEU A 195     -25.575  86.304  35.800  1.00 96.77           O  
ATOM   3029  CG  LEU A 195     -22.679  84.495  38.653  1.00 96.77           C  
ATOM   3031  CD1 LEU A 195     -21.251  84.145  38.254  1.00 96.77           C  
ATOM   3035  CD2 LEU A 195     -22.643  85.692  39.597  1.00 96.77           C  
ATOM   3039  N   GLY A 196     -26.747  84.400  35.879  1.00 94.62           N  
ATOM   3041  CA  GLY A 196     -27.480  84.614  34.632  1.00 94.62           C  
ATOM   3044  C   GLY A 196     -26.621  84.405  33.376  1.00 94.62           C  
ATOM   3045  O   GLY A 196     -25.397  84.262  33.444  1.00 94.62           O  
ATOM   3046  N   LYS A 197     -27.268  84.382  32.200  1.00 94.93           N  
ATOM   3048  CA  LYS A 197     -26.629  84.069  30.898  1.00 94.93           C  
ATOM   3050  C   LYS A 197     -25.875  82.725  30.910  1.00 94.93           C  
ATOM   3051  CB  LYS A 197     -25.716  85.222  30.429  1.00 94.93           C  
ATOM   3054  O   LYS A 197     -24.769  82.618  30.388  1.00 94.93           O  
ATOM   3055  CG  LYS A 197     -26.359  86.617  30.413  1.00 94.93           C  
ATOM   3058  CD  LYS A 197     -25.306  87.646  29.978  1.00 94.93           C  
ATOM   3061  CE  LYS A 197     -25.872  89.070  29.984  1.00 94.93           C  
ATOM   3064  NZ  LYS A 197     -24.816  90.062  29.657  1.00 94.93           N  
ATOM   3068  N   GLY A 198     -26.421  81.736  31.620  1.00 96.79           N  
ATOM   3070  CA  GLY A 198     -25.802  80.419  31.766  1.00 96.79           C  
ATOM   3073  C   GLY A 198     -24.524  80.379  32.615  1.00 96.79           C  
ATOM   3074  O   GLY A 198     -23.826  79.371  32.589  1.00 96.79           O  
ATOM   3075  N   ARG A 199     -24.185  81.437  33.364  1.00 97.98           N  
ATOM   3077  CA  ARG A 199     -22.985  81.474  34.214  1.00 97.98           C  
ATOM   3079  C   ARG A 199     -23.307  81.051  35.645  1.00 97.98           C  
ATOM   3080  CB  ARG A 199     -22.331  82.857  34.164  1.00 97.98           C  
ATOM   3083  O   ARG A 199     -24.257  81.549  36.252  1.00 97.98           O  
ATOM   3084  CG  ARG A 199     -21.795  83.206  32.762  1.00 97.98           C  
ATOM   3087  CD  ARG A 199     -21.431  84.687  32.651  1.00 97.98           C  
ATOM   3090  NE  ARG A 199     -22.645  85.498  32.807  1.00 97.98           N  
ATOM   3092  NH1 ARG A 199     -21.676  87.408  33.650  1.00 97.98           N  
ATOM   3095  NH2 ARG A 199     -23.882  87.129  33.685  1.00 97.98           N  
ATOM   3098  CZ  ARG A 199     -22.711  86.679  33.367  1.00 97.98           C  
ATOM   3099  N   TRP A 200     -22.484  80.162  36.182  1.00 98.60           N  
ATOM   3101  CA  TRP A 200     -22.642  79.547  37.495  1.00 98.60           C  
ATOM   3103  C   TRP A 200     -21.313  79.533  38.231  1.00 98.60           C  
ATOM   3104  CB  TRP A 200     -23.166  78.117  37.339  1.00 98.60           C  
ATOM   3107  O   TRP A 200     -20.266  79.287  37.632  1.00 98.60           O  
ATOM   3108  CG  TRP A 200     -24.509  78.043  36.694  1.00 98.60           C  
ATOM   3109  CD1 TRP A 200     -24.737  78.027  35.363  1.00 98.60           C  
ATOM   3111  CD2 TRP A 200     -25.816  78.012  37.331  1.00 98.60           C  
ATOM   3112  CE2 TRP A 200     -26.805  78.053  36.308  1.00 98.60           C  
ATOM   3113  CE3 TRP A 200     -26.268  77.934  38.666  1.00 98.60           C  
ATOM   3115  NE1 TRP A 200     -26.095  78.048  35.127  1.00 98.60           N  
ATOM   3117  CH2 TRP A 200     -28.595  77.972  37.934  1.00 98.60           C  
ATOM   3119  CZ2 TRP A 200     -28.171  78.056  36.598  1.00 98.60           C  
ATOM   3121  CZ3 TRP A 200     -27.643  77.880  38.963  1.00 98.60           C  
ATOM   3123  N   MET A 201     -21.362  79.753  39.541  1.00 98.59           N  
ATOM   3125  CA  MET A 201     -20.179  79.727  40.395  1.00 98.59           C  
ATOM   3127  C   MET A 201     -20.476  78.970  41.686  1.00 98.59           C  
ATOM   3128  CB  MET A 201     -19.712  81.164  40.654  1.00 98.59           C  
ATOM   3131  O   MET A 201     -21.446  79.266  42.381  1.00 98.59           O  
ATOM   3132  CG  MET A 201     -18.386  81.213  41.417  1.00 98.59           C  
ATOM   3135  SD  MET A 201     -17.705  82.881  41.622  1.00 98.59           S  
ATOM   3136  CE  MET A 201     -18.943  83.633  42.710  1.00 98.59           C  
ATOM   3140  N   LEU A 202     -19.619  78.012  42.017  1.00 98.76           N  
ATOM   3142  CA  LEU A 202     -19.560  77.357  43.314  1.00 98.76           C  
ATOM   3144  C   LEU A 202     -18.446  78.011  44.130  1.00 98.76           C  
ATOM   3145  CB  LEU A 202     -19.333  75.854  43.096  1.00 98.76           C  
ATOM   3148  O   LEU A 202     -17.267  77.763  43.879  1.00 98.76           O  
ATOM   3149  CG  LEU A 202     -19.087  75.059  44.390  1.00 98.76           C  
ATOM   3151  CD1 LEU A 202     -20.275  75.144  45.347  1.00 98.76           C  
ATOM   3155  CD2 LEU A 202     -18.819  73.596  44.056  1.00 98.76           C  
ATOM   3159  N   SER A 203     -18.819  78.830  45.111  1.00 98.47           N  
ATOM   3161  CA  SER A 203     -17.867  79.393  46.073  1.00 98.47           C  
ATOM   3163  C   SER A 203     -17.543  78.343  47.129  1.00 98.47           C  
ATOM   3164  CB  SER A 203     -18.443  80.646  46.724  1.00 98.47           C  
ATOM   3167  O   SER A 203     -18.452  77.873  47.819  1.00 98.47           O  
ATOM   3168  OG  SER A 203     -17.452  81.257  47.522  1.00 98.47           O  
ATOM   3170  N   LEU A 204     -16.274  77.945  47.239  1.00 98.57           N  
ATOM   3172  CA  LEU A 204     -15.861  76.856  48.120  1.00 98.57           C  
ATOM   3174  C   LEU A 204     -15.842  77.314  49.583  1.00 98.57           C  
ATOM   3175  CB  LEU A 204     -14.481  76.317  47.700  1.00 98.57           C  
ATOM   3178  O   LEU A 204     -15.195  78.303  49.921  1.00 98.57           O  
ATOM   3179  CG  LEU A 204     -14.397  75.749  46.272  1.00 98.57           C  
ATOM   3181  CD1 LEU A 204     -12.946  75.382  45.957  1.00 98.57           C  
ATOM   3185  CD2 LEU A 204     -15.249  74.490  46.100  1.00 98.57           C  
ATOM   3189  N   THR A 205     -16.474  76.544  50.474  1.00 98.32           N  
ATOM   3191  CA  THR A 205     -16.446  76.812  51.928  1.00 98.32           C  
ATOM   3193  C   THR A 205     -15.020  76.759  52.472  1.00 98.32           C  
ATOM   3194  CB  THR A 205     -17.290  75.779  52.691  1.00 98.32           C  
ATOM   3196  O   THR A 205     -14.620  77.578  53.296  1.00 98.32           O  
ATOM   3197  CG2 THR A 205     -17.386  76.065  54.189  1.00 98.32           C  
ATOM   3201  OG1 THR A 205     -18.605  75.785  52.203  1.00 98.32           O  
ATOM   3203  N   LYS A 206     -14.237  75.790  51.992  1.00 98.27           N  
ATOM   3205  CA  LYS A 206     -12.805  75.674  52.252  1.00 98.27           C  
ATOM   3207  C   LYS A 206     -12.082  75.691  50.915  1.00 98.27           C  
ATOM   3208  CB  LYS A 206     -12.523  74.401  53.065  1.00 98.27           C  
ATOM   3211  O   LYS A 206     -12.365  74.851  50.059  1.00 98.27           O  
ATOM   3212  CG  LYS A 206     -11.034  74.283  53.425  1.00 98.27           C  
ATOM   3215  CD  LYS A 206     -10.736  73.014  54.229  1.00 98.27           C  
ATOM   3218  CE  LYS A 206      -9.226  72.938  54.494  1.00 98.27           C  
ATOM   3221  NZ  LYS A 206      -8.854  71.728  55.269  1.00 98.27           N  
ATOM   3225  N   LYS A 207     -11.132  76.614  50.759  1.00 98.48           N  
ATOM   3227  CA  LYS A 207     -10.264  76.662  49.579  1.00 98.48           C  
ATOM   3229  C   LYS A 207      -9.554  75.320  49.389  1.00 98.48           C  
ATOM   3230  CB  LYS A 207      -9.237  77.800  49.683  1.00 98.48           C  
ATOM   3233  O   LYS A 207      -9.137  74.690  50.364  1.00 98.48           O  
ATOM   3234  CG  LYS A 207      -9.882  79.195  49.703  1.00 98.48           C  
ATOM   3237  CD  LYS A 207      -8.797  80.276  49.598  1.00 98.48           C  
ATOM   3240  CE  LYS A 207      -9.397  81.687  49.603  1.00 98.48           C  
ATOM   3243  NZ  LYS A 207      -8.334  82.720  49.489  1.00 98.48           N  
ATOM   3247  N   MET A 208      -9.412  74.888  48.141  1.00 98.53           N  
ATOM   3249  CA  MET A 208      -8.608  73.711  47.817  1.00 98.53           C  
ATOM   3251  C   MET A 208      -7.176  74.146  47.535  1.00 98.53           C  
ATOM   3252  CB  MET A 208      -9.193  72.936  46.629  1.00 98.53           C  
ATOM   3255  O   MET A 208      -6.945  74.941  46.630  1.00 98.53           O  
ATOM   3256  CG  MET A 208     -10.496  72.214  46.978  1.00 98.53           C  
ATOM   3259  SD  MET A 208     -11.285  71.345  45.589  1.00 98.53           S  
ATOM   3260  CE  MET A 208      -9.932  70.272  45.024  1.00 98.53           C  
ATOM   3264  N   GLU A 209      -6.219  73.612  48.284  1.00 97.75           N  
ATOM   3266  CA  GLU A 209      -4.802  73.773  47.968  1.00 97.75           C  
ATOM   3268  C   GLU A 209      -4.368  72.684  46.987  1.00 97.75           C  
ATOM   3269  CB  GLU A 209      -3.941  73.723  49.233  1.00 97.75           C  
ATOM   3272  O   GLU A 209      -4.649  71.500  47.190  1.00 97.75           O  
ATOM   3273  CG  GLU A 209      -4.177  74.923  50.159  1.00 97.75           C  
ATOM   3276  CD  GLU A 209      -3.209  74.905  51.353  1.00 97.75           C  
ATOM   3277  OE1 GLU A 209      -2.769  75.995  51.769  1.00 97.75           O  
ATOM   3278  OE2 GLU A 209      -2.900  73.795  51.852  1.00 97.75           O  
ATOM   3279  N   VAL A 210      -3.665  73.081  45.931  1.00 96.43           N  
ATOM   3281  CA  VAL A 210      -3.083  72.170  44.941  1.00 96.43           C  
ATOM   3283  C   VAL A 210      -1.589  72.437  44.819  1.00 96.43           C  
ATOM   3284  CB  VAL A 210      -3.798  72.246  43.579  1.00 96.43           C  
ATOM   3286  O   VAL A 210      -1.149  73.583  44.776  1.00 96.43           O  
ATOM   3287  CG1 VAL A 210      -5.232  71.712  43.680  1.00 96.43           C  
ATOM   3291  CG2 VAL A 210      -3.832  73.649  42.971  1.00 96.43           C  
ATOM   3295  N   LYS A 211      -0.799  71.367  44.769  1.00 90.62           N  
ATOM   3297  CA  LYS A 211       0.649  71.446  44.566  1.00 90.62           C  
ATOM   3299  C   LYS A 211       0.960  71.532  43.080  1.00 90.62           C  
ATOM   3300  CB  LYS A 211       1.331  70.214  45.156  1.00 90.62           C  
ATOM   3303  O   LYS A 211       0.409  70.742  42.304  1.00 90.62           O  
ATOM   3304  CG  LYS A 211       1.262  70.110  46.684  1.00 90.62           C  
ATOM   3307  CD  LYS A 211       2.072  68.871  47.077  1.00 90.62           C  
ATOM   3310  CE  LYS A 211       2.267  68.709  48.583  1.00 90.62           C  
ATOM   3313  NZ  LYS A 211       3.240  67.611  48.827  1.00 90.62           N  
ATOM   3317  N   ALA A 212       1.880  72.411  42.709  1.00 91.19           N  
ATOM   3319  CA  ALA A 212       2.329  72.595  41.337  1.00 91.19           C  
ATOM   3321  C   ALA A 212       3.829  72.921  41.255  1.00 91.19           C  
ATOM   3322  CB  ALA A 212       1.468  73.699  40.716  1.00 91.19           C  
ATOM   3326  O   ALA A 212       4.445  73.253  42.268  1.00 91.19           O  
ATOM   3327  N   ILE A 213       4.395  72.824  40.051  1.00 87.33           N  
ATOM   3329  CA  ILE A 213       5.738  73.303  39.697  1.00 87.33           C  
ATOM   3331  C   ILE A 213       5.609  74.417  38.667  1.00 87.33           C  
ATOM   3332  CB  ILE A 213       6.609  72.164  39.131  1.00 87.33           C  
ATOM   3334  O   ILE A 213       4.893  74.256  37.678  1.00 87.33           O  
ATOM   3335  CG1 ILE A 213       6.861  71.049  40.155  1.00 87.33           C  
ATOM   3338  CG2 ILE A 213       7.958  72.676  38.594  1.00 87.33           C  
ATOM   3342  CD1 ILE A 213       7.505  71.465  41.479  1.00 87.33           C  
ATOM   3346  N   PHE A 214       6.305  75.530  38.883  1.00 91.15           N  
ATOM   3348  CA  PHE A 214       6.403  76.590  37.887  1.00 91.15           C  
ATOM   3350  C   PHE A 214       7.435  76.222  36.819  1.00 91.15           C  
ATOM   3351  CB  PHE A 214       6.747  77.916  38.555  1.00 91.15           C  
ATOM   3354  O   PHE A 214       8.596  75.973  37.131  1.00 91.15           O  
ATOM   3355  CG  PHE A 214       6.787  79.053  37.558  1.00 91.15           C  
ATOM   3356  CD1 PHE A 214       8.021  79.529  37.087  1.00 91.15           C  
ATOM   3358  CD2 PHE A 214       5.591  79.586  37.045  1.00 91.15           C  
ATOM   3360  CE1 PHE A 214       8.071  80.551  36.129  1.00 91.15           C  
ATOM   3362  CE2 PHE A 214       5.638  80.600  36.074  1.00 91.15           C  
ATOM   3364  CZ  PHE A 214       6.877  81.089  35.619  1.00 91.15           C  
ATOM   3366  N   THR A 215       7.030  76.168  35.555  1.00 87.66           N  
ATOM   3368  CA  THR A 215       7.913  75.780  34.447  1.00 87.66           C  
ATOM   3370  C   THR A 215       7.346  76.250  33.102  1.00 87.66           C  
ATOM   3371  CB  THR A 215       8.157  74.258  34.496  1.00 87.66           C  
ATOM   3373  O   THR A 215       6.323  76.936  33.048  1.00 87.66           O  
ATOM   3374  CG2 THR A 215       6.912  73.431  34.207  1.00 87.66           C  
ATOM   3378  OG1 THR A 215       9.151  73.855  33.591  1.00 87.66           O  
ATOM   3380  N   GLY A 216       8.034  75.909  32.015  1.00 87.56           N  
ATOM   3382  CA  GLY A 216       7.609  76.140  30.644  1.00 87.56           C  
ATOM   3385  C   GLY A 216       7.168  74.848  29.965  1.00 87.56           C  
ATOM   3386  O   GLY A 216       7.795  73.807  30.136  1.00 87.56           O  
ATOM   3387  N   TYR A 217       6.118  74.924  29.154  1.00 85.88           N  
ATOM   3389  CA  TYR A 217       5.683  73.835  28.284  1.00 85.88           C  
ATOM   3391  C   TYR A 217       6.027  74.127  26.828  1.00 85.88           C  
ATOM   3392  CB  TYR A 217       4.192  73.604  28.478  1.00 85.88           C  
ATOM   3395  O   TYR A 217       5.758  75.223  26.339  1.00 85.88           O  
ATOM   3396  CG  TYR A 217       3.585  72.569  27.565  1.00 85.88           C  
ATOM   3397  CD1 TYR A 217       2.951  72.959  26.371  1.00 85.88           C  
ATOM   3399  CD2 TYR A 217       3.663  71.210  27.918  1.00 85.88           C  
ATOM   3401  CE1 TYR A 217       2.358  71.986  25.545  1.00 85.88           C  
ATOM   3403  CE2 TYR A 217       3.103  70.235  27.075  1.00 85.88           C  
ATOM   3405  OH  TYR A 217       1.920  69.675  25.071  1.00 85.88           O  
ATOM   3407  CZ  TYR A 217       2.452  70.619  25.886  1.00 85.88           C  
ATOM   3408  N   TYR A 218       6.597  73.138  26.144  1.00 79.80           N  
ATOM   3410  CA  TYR A 218       7.181  73.281  24.810  1.00 79.80           C  
ATOM   3412  C   TYR A 218       6.389  72.624  23.672  1.00 79.80           C  
ATOM   3413  CB  TYR A 218       8.631  72.789  24.868  1.00 79.80           C  
ATOM   3416  O   TYR A 218       6.844  72.707  22.537  1.00 79.80           O  
ATOM   3417  CG  TYR A 218       9.570  73.801  25.486  1.00 79.80           C  
ATOM   3418  CD1 TYR A 218      10.002  74.871  24.693  1.00 79.80           C  
ATOM   3420  CD2 TYR A 218      10.018  73.688  26.816  1.00 79.80           C  
ATOM   3422  CE1 TYR A 218      10.956  75.774  25.180  1.00 79.80           C  
ATOM   3424  CE2 TYR A 218      10.939  74.628  27.329  1.00 79.80           C  
ATOM   3426  OH  TYR A 218      12.336  76.563  26.959  1.00 79.80           O  
ATOM   3428  CZ  TYR A 218      11.431  75.661  26.498  1.00 79.80           C  
ATOM   3429  N   GLY A 219       5.211  72.048  23.945  1.00 73.86           N  
ATOM   3431  CA  GLY A 219       4.394  71.380  22.919  1.00 73.86           C  
ATOM   3434  C   GLY A 219       4.643  69.889  22.843  1.00 73.86           C  
ATOM   3435  O   GLY A 219       5.746  69.505  22.412  1.00 73.86           O  
ATOM   3436  OXT GLY A 219       3.693  69.173  23.232  1.00 73.86           O  
TER
ATOM   3437  N   GLU B   1      15.036  63.069  58.713  1.00 73.05           N  
ATOM   3441  CA  GLU B   1      15.702  63.647  57.531  1.00 73.05           C  
ATOM   3443  C   GLU B   1      15.821  62.560  56.483  1.00 73.05           C  
ATOM   3444  CB  GLU B   1      17.068  64.181  57.941  1.00 73.05           C  
ATOM   3447  O   GLU B   1      15.984  61.407  56.869  1.00 73.05           O  
ATOM   3448  CG  GLU B   1      17.781  64.937  56.817  1.00 73.05           C  
ATOM   3451  CD  GLU B   1      19.110  65.529  57.299  1.00 73.05           C  
ATOM   3452  OE1 GLU B   1      19.781  66.164  56.467  1.00 73.05           O  
ATOM   3453  OE2 GLU B   1      19.427  65.330  58.494  1.00 73.05           O  
ATOM   3454  N   VAL B   2      15.669  62.899  55.205  1.00 79.22           N  
ATOM   3456  CA  VAL B   2      15.803  61.930  54.118  1.00 79.22           C  
ATOM   3458  C   VAL B   2      17.268  61.815  53.727  1.00 79.22           C  
ATOM   3459  CB  VAL B   2      14.937  62.324  52.913  1.00 79.22           C  
ATOM   3461  O   VAL B   2      17.904  62.826  53.455  1.00 79.22           O  
ATOM   3462  CG1 VAL B   2      15.221  61.397  51.728  1.00 79.22           C  
ATOM   3466  CG2 VAL B   2      13.455  62.276  53.306  1.00 79.22           C  
ATOM   3470  N   GLN B   3      17.789  60.592  53.685  1.00 87.34           N  
ATOM   3472  CA  GLN B   3      19.154  60.311  53.249  1.00 87.34           C  
ATOM   3474  C   GLN B   3      19.138  59.310  52.103  1.00 87.34           C  
ATOM   3475  CB  GLN B   3      20.000  59.781  54.411  1.00 87.34           C  
ATOM   3478  O   GLN B   3      18.417  58.310  52.158  1.00 87.34           O  
ATOM   3479  CG  GLN B   3      20.215  60.829  55.511  1.00 87.34           C  
ATOM   3482  CD  GLN B   3      21.096  60.316  56.645  1.00 87.34           C  
ATOM   3483  NE2 GLN B   3      21.556  61.190  57.511  1.00 87.34           N  
ATOM   3486  OE1 GLN B   3      21.376  59.137  56.792  1.00 87.34           O  
ATOM   3487  N   LEU B   4      19.959  59.574  51.091  1.00 91.35           N  
ATOM   3489  CA  LEU B   4      20.172  58.702  49.945  1.00 91.35           C  
ATOM   3491  C   LEU B   4      21.630  58.257  49.933  1.00 91.35           C  
ATOM   3492  CB  LEU B   4      19.812  59.432  48.642  1.00 91.35           C  
ATOM   3495  O   LEU B   4      22.527  59.075  50.134  1.00 91.35           O  
ATOM   3496  CG  LEU B   4      18.411  60.058  48.613  1.00 91.35           C  
ATOM   3498  CD1 LEU B   4      18.189  60.710  47.260  1.00 91.35           C  
ATOM   3502  CD2 LEU B   4      17.304  59.033  48.827  1.00 91.35           C  
ATOM   3506  N   LEU B   5      21.844  56.964  49.711  1.00 93.62           N  
ATOM   3508  CA  LEU B   5      23.162  56.361  49.608  1.00 93.62           C  
ATOM   3510  C   LEU B   5      23.287  55.627  48.276  1.00 93.62           C  
ATOM   3511  CB  LEU B   5      23.388  55.439  50.817  1.00 93.62           C  
ATOM   3514  O   LEU B   5      22.688  54.566  48.074  1.00 93.62           O  
ATOM   3515  CG  LEU B   5      24.764  54.748  50.812  1.00 93.62           C  
ATOM   3517  CD1 LEU B   5      25.915  55.751  50.917  1.00 93.62           C  
ATOM   3521  CD2 LEU B   5      24.853  53.786  51.997  1.00 93.62           C  
ATOM   3525  N   GLU B   6      24.083  56.195  47.377  1.00 96.17           N  
ATOM   3527  CA  GLU B   6      24.434  55.574  46.109  1.00 96.17           C  
ATOM   3529  C   GLU B   6      25.580  54.571  46.249  1.00 96.17           C  
ATOM   3530  CB  GLU B   6      24.759  56.613  45.032  1.00 96.17           C  
ATOM   3533  O   GLU B   6      26.517  54.741  47.026  1.00 96.17           O  
ATOM   3534  CG  GLU B   6      23.604  57.594  44.801  1.00 96.17           C  
ATOM   3537  CD  GLU B   6      23.775  58.908  45.565  1.00 96.17           C  
ATOM   3538  OE1 GLU B   6      23.396  59.943  44.977  1.00 96.17           O  
ATOM   3539  OE2 GLU B   6      24.307  58.919  46.700  1.00 96.17           O  
ATOM   3540  N   SER B   7      25.517  53.504  45.459  1.00 96.31           N  
ATOM   3542  CA  SER B   7      26.562  52.486  45.361  1.00 96.31           C  
ATOM   3544  C   SER B   7      26.524  51.794  43.996  1.00 96.31           C  
ATOM   3545  CB  SER B   7      26.403  51.471  46.500  1.00 96.31           C  
ATOM   3548  O   SER B   7      25.586  51.980  43.219  1.00 96.31           O  
ATOM   3549  OG  SER B   7      25.118  50.888  46.463  1.00 96.31           O  
ATOM   3551  N   GLY B   8      27.550  50.990  43.697  1.00 96.28           N  
ATOM   3553  CA  GLY B   8      27.652  50.220  42.450  1.00 96.28           C  
ATOM   3556  C   GLY B   8      28.344  50.947  41.294  1.00 96.28           C  
ATOM   3557  O   GLY B   8      28.460  50.377  40.210  1.00 96.28           O  
ATOM   3558  N   GLY B   9      28.821  52.179  41.506  1.00 96.78           N  
ATOM   3560  CA  GLY B   9      29.716  52.832  40.552  1.00 96.78           C  
ATOM   3563  C   GLY B   9      31.092  52.167  40.493  1.00 96.78           C  
ATOM   3564  O   GLY B   9      31.404  51.248  41.253  1.00 96.78           O  
ATOM   3565  N   GLY B  10      31.927  52.641  39.577  1.00 97.25           N  
ATOM   3567  CA  GLY B  10      33.238  52.066  39.309  1.00 97.25           C  
ATOM   3570  C   GLY B  10      33.667  52.255  37.861  1.00 97.25           C  
ATOM   3571  O   GLY B  10      33.125  53.089  37.136  1.00 97.25           O  
ATOM   3572  N   SER B  11      34.666  51.475  37.449  1.00 97.78           N  
ATOM   3574  CA  SER B  11      35.171  51.462  36.076  1.00 97.78           C  
ATOM   3576  C   SER B  11      34.671  50.240  35.309  1.00 97.78           C  
ATOM   3577  CB  SER B  11      36.698  51.521  36.055  1.00 97.78           C  
ATOM   3580  O   SER B  11      34.633  49.139  35.856  1.00 97.78           O  
ATOM   3581  OG  SER B  11      37.130  52.733  36.639  1.00 97.78           O  
ATOM   3583  N   VAL B  12      34.322  50.429  34.041  1.00 97.71           N  
ATOM   3585  CA  VAL B  12      33.891  49.370  33.119  1.00 97.71           C  
ATOM   3587  C   VAL B  12      34.405  49.666  31.706  1.00 97.71           C  
ATOM   3588  CB  VAL B  12      32.359  49.206  33.197  1.00 97.71           C  
ATOM   3590  O   VAL B  12      34.724  50.810  31.377  1.00 97.71           O  
ATOM   3591  CG1 VAL B  12      31.612  50.422  32.651  1.00 97.71           C  
ATOM   3595  CG2 VAL B  12      31.842  47.948  32.492  1.00 97.71           C  
ATOM   3599  N   GLN B  13      34.533  48.639  30.869  1.00 97.70           N  
ATOM   3601  CA  GLN B  13      34.856  48.804  29.448  1.00 97.70           C  
ATOM   3603  C   GLN B  13      33.604  49.144  28.628  1.00 97.70           C  
ATOM   3604  CB  GLN B  13      35.535  47.538  28.907  1.00 97.70           C  
ATOM   3607  O   GLN B  13      32.486  48.774  29.000  1.00 97.70           O  
ATOM   3608  CG  GLN B  13      36.973  47.409  29.426  1.00 97.70           C  
ATOM   3611  CD  GLN B  13      37.688  46.189  28.855  1.00 97.70           C  
ATOM   3612  NE2 GLN B  13      38.973  46.280  28.604  1.00 97.70           N  
ATOM   3615  OE1 GLN B  13      37.122  45.128  28.650  1.00 97.70           O  
ATOM   3616  N   ALA B  14      33.796  49.825  27.499  1.00 97.93           N  
ATOM   3618  CA  ALA B  14      32.742  50.128  26.542  1.00 97.93           C  
ATOM   3620  C   ALA B  14      32.038  48.841  26.073  1.00 97.93           C  
ATOM   3621  CB  ALA B  14      33.339  50.924  25.377  1.00 97.93           C  
ATOM   3625  O   ALA B  14      32.658  47.798  25.878  1.00 97.93           O  
ATOM   3626  N   GLY B  15      30.716  48.906  25.932  1.00 97.88           N  
ATOM   3628  CA  GLY B  15      29.844  47.758  25.690  1.00 97.88           C  
ATOM   3631  C   GLY B  15      29.482  46.957  26.949  1.00 97.88           C  
ATOM   3632  O   GLY B  15      28.540  46.170  26.901  1.00 97.88           O  
ATOM   3633  N   GLY B  16      30.174  47.168  28.073  1.00 98.15           N  
ATOM   3635  CA  GLY B  16      29.893  46.499  29.341  1.00 98.15           C  
ATOM   3638  C   GLY B  16      28.638  47.010  30.057  1.00 98.15           C  
ATOM   3639  O   GLY B  16      27.903  47.870  29.557  1.00 98.15           O  
ATOM   3640  N   SER B  17      28.429  46.481  31.265  1.00 98.33           N  
ATOM   3642  CA  SER B  17      27.267  46.776  32.105  1.00 98.33           C  
ATOM   3644  C   SER B  17      27.652  47.105  33.544  1.00 98.33           C  
ATOM   3645  CB  SER B  17      26.282  45.605  32.119  1.00 98.33           C  
ATOM   3648  O   SER B  17      28.584  46.521  34.097  1.00 98.33           O  
ATOM   3649  OG  SER B  17      25.775  45.354  30.828  1.00 98.33           O  
ATOM   3651  N   LEU B  18      26.889  47.999  34.172  1.00 98.31           N  
ATOM   3653  CA  LEU B  18      26.958  48.298  35.604  1.00 98.31           C  
ATOM   3655  C   LEU B  18      25.549  48.401  36.183  1.00 98.31           C  
ATOM   3656  CB  LEU B  18      27.731  49.608  35.845  1.00 98.31           C  
ATOM   3659  O   LEU B  18      24.596  48.740  35.485  1.00 98.31           O  
ATOM   3660  CG  LEU B  18      29.259  49.520  35.697  1.00 98.31           C  
ATOM   3662  CD1 LEU B  18      29.846  50.928  35.789  1.00 98.31           C  
ATOM   3666  CD2 LEU B  18      29.895  48.670  36.797  1.00 98.31           C  
ATOM   3670  N   ARG B  19      25.421  48.147  37.486  1.00 98.31           N  
ATOM   3672  CA  ARG B  19      24.167  48.331  38.219  1.00 98.31           C  
ATOM   3674  C   ARG B  19      24.395  49.258  39.399  1.00 98.31           C  
ATOM   3675  CB  ARG B  19      23.599  46.969  38.633  1.00 98.31           C  
ATOM   3678  O   ARG B  19      25.038  48.872  40.373  1.00 98.31           O  
ATOM   3679  CG  ARG B  19      22.257  47.121  39.364  1.00 98.31           C  
ATOM   3682  CD  ARG B  19      21.710  45.741  39.721  1.00 98.31           C  
ATOM   3685  NE  ARG B  19      20.462  45.843  40.499  1.00 98.31           N  
ATOM   3687  NH1 ARG B  19      19.853  43.640  40.342  1.00 98.31           N  
ATOM   3690  NH2 ARG B  19      18.521  45.083  41.408  1.00 98.31           N  
ATOM   3693  CZ  ARG B  19      19.622  44.858  40.748  1.00 98.31           C  
ATOM   3694  N   LEU B  20      23.824  50.453  39.325  1.00 98.42           N  
ATOM   3696  CA  LEU B  20      23.810  51.380  40.447  1.00 98.42           C  
ATOM   3698  C   LEU B  20      22.645  51.050  41.376  1.00 98.42           C  
ATOM   3699  CB  LEU B  20      23.771  52.840  39.978  1.00 98.42           C  
ATOM   3702  O   LEU B  20      21.591  50.580  40.940  1.00 98.42           O  
ATOM   3703  CG  LEU B  20      24.812  53.212  38.910  1.00 98.42           C  
ATOM   3705  CD1 LEU B  20      24.739  54.709  38.625  1.00 98.42           C  
ATOM   3709  CD2 LEU B  20      26.235  52.871  39.348  1.00 98.42           C  
ATOM   3713  N   SER B  21      22.837  51.307  42.663  1.00 97.21           N  
ATOM   3715  CA  SER B  21      21.804  51.182  43.690  1.00 97.21           C  
ATOM   3717  C   SER B  21      21.727  52.476  44.485  1.00 97.21           C  
ATOM   3718  CB  SER B  21      22.098  50.012  44.633  1.00 97.21           C  
ATOM   3721  O   SER B  21      22.759  53.033  44.843  1.00 97.21           O  
ATOM   3722  OG  SER B  21      22.301  48.815  43.905  1.00 97.21           O  
ATOM   3724  N   CYS B  22      20.517  52.932  44.778  1.00 94.94           N  
ATOM   3726  CA  CYS B  22      20.232  54.079  45.626  1.00 94.94           C  
ATOM   3728  C   CYS B  22      19.364  53.616  46.786  1.00 94.94           C  
ATOM   3729  CB  CYS B  22      19.541  55.155  44.798  1.00 94.94           C  
ATOM   3732  O   CYS B  22      18.152  53.450  46.634  1.00 94.94           O  
ATOM   3733  SG  CYS B  22      18.953  56.554  45.774  1.00 94.94           S  
ATOM   3734  N   ALA B  23      20.002  53.350  47.922  1.00 92.13           N  
ATOM   3736  CA  ALA B  23      19.307  52.997  49.146  1.00 92.13           C  
ATOM   3738  C   ALA B  23      18.857  54.280  49.827  1.00 92.13           C  
ATOM   3739  CB  ALA B  23      20.219  52.159  50.041  1.00 92.13           C  
ATOM   3743  O   ALA B  23      19.648  55.193  50.063  1.00 92.13           O  
ATOM   3744  N   ALA B  24      17.577  54.352  50.133  1.00 86.58           N  
ATOM   3746  CA  ALA B  24      16.971  55.579  50.567  1.00 86.58           C  
ATOM   3748  C   ALA B  24      16.368  55.338  51.974  1.00 86.58           C  
ATOM   3749  CB  ALA B  24      16.127  56.009  49.347  1.00 86.58           C  
ATOM   3753  O   ALA B  24      15.719  54.326  52.249  1.00 86.58           O  
ATOM   3754  N   SER B  25      16.628  56.253  52.912  1.00 82.65           N  
ATOM   3756  CA  SER B  25      16.175  56.165  54.303  1.00 82.65           C  
ATOM   3758  C   SER B  25      15.548  57.467  54.814  1.00 82.65           C  
ATOM   3759  CB  SER B  25      17.338  55.710  55.189  1.00 82.65           C  
ATOM   3762  O   SER B  25      15.738  58.542  54.248  1.00 82.65           O  
ATOM   3763  OG  SER B  25      18.291  56.735  55.318  1.00 82.65           O  
ATOM   3765  N   GLY B  26      14.765  57.369  55.894  1.00 74.86           N  
ATOM   3767  CA  GLY B  26      14.206  58.534  56.593  1.00 74.86           C  
ATOM   3770  C   GLY B  26      12.951  59.169  55.982  1.00 74.86           C  
ATOM   3771  O   GLY B  26      12.442  60.144  56.529  1.00 74.86           O  
ATOM   3772  N   PHE B  27      12.410  58.605  54.904  1.00 63.66           N  
ATOM   3774  CA  PHE B  27      11.089  58.956  54.371  1.00 63.66           C  
ATOM   3776  C   PHE B  27      10.064  57.857  54.649  1.00 63.66           C  
ATOM   3777  CB  PHE B  27      11.139  59.289  52.872  1.00 63.66           C  
ATOM   3780  O   PHE B  27      10.360  56.655  54.755  1.00 63.66           O  
ATOM   3781  CG  PHE B  27      11.981  58.314  52.106  1.00 63.66           C  
ATOM   3782  CD1 PHE B  27      13.361  58.516  52.078  1.00 63.66           C  
ATOM   3784  CD2 PHE B  27      11.410  57.162  51.548  1.00 63.66           C  
ATOM   3786  CE1 PHE B  27      14.193  57.555  51.515  1.00 63.66           C  
ATOM   3788  CE2 PHE B  27      12.241  56.173  51.021  1.00 63.66           C  
ATOM   3790  CZ  PHE B  27      13.619  56.357  51.042  1.00 63.66           C  
ATOM   3792  N   THR B  28       8.820  58.305  54.746  1.00 57.69           N  
ATOM   3794  CA  THR B  28       7.632  57.468  54.622  1.00 57.69           C  
ATOM   3796  C   THR B  28       7.459  57.065  53.162  1.00 57.69           C  
ATOM   3797  CB  THR B  28       6.390  58.218  55.118  1.00 57.69           C  
ATOM   3799  O   THR B  28       7.399  57.916  52.281  1.00 57.69           O  
ATOM   3800  CG2 THR B  28       6.313  58.161  56.644  1.00 57.69           C  
ATOM   3804  OG1 THR B  28       6.449  59.578  54.745  1.00 57.69           O  
ATOM   3806  N   VAL B  29       7.399  55.758  52.921  1.00 52.49           N  
ATOM   3808  CA  VAL B  29       7.196  55.170  51.594  1.00 52.49           C  
ATOM   3810  C   VAL B  29       5.766  55.473  51.134  1.00 52.49           C  
ATOM   3811  CB  VAL B  29       7.452  53.648  51.654  1.00 52.49           C  
ATOM   3813  O   VAL B  29       4.838  55.254  51.907  1.00 52.49           O  
ATOM   3814  CG1 VAL B  29       7.296  52.949  50.301  1.00 52.49           C  
ATOM   3818  CG2 VAL B  29       8.871  53.356  52.161  1.00 52.49           C  
ATOM   3822  N   GLY B  30       5.579  55.974  49.911  1.00 57.98           N  
ATOM   3824  CA  GLY B  30       4.255  56.153  49.309  1.00 57.98           C  
ATOM   3827  C   GLY B  30       4.300  56.952  48.008  1.00 57.98           C  
ATOM   3828  O   GLY B  30       4.398  56.373  46.933  1.00 57.98           O  
ATOM   3829  N   ASP B  31       4.276  58.279  48.118  1.00 68.48           N  
ATOM   3831  CA  ASP B  31       4.032  59.176  46.981  1.00 68.48           C  
ATOM   3833  C   ASP B  31       5.286  59.996  46.635  1.00 68.48           C  
ATOM   3834  CB  ASP B  31       2.837  60.103  47.289  1.00 68.48           C  
ATOM   3837  O   ASP B  31       5.309  61.213  46.827  1.00 68.48           O  
ATOM   3838  CG  ASP B  31       1.499  59.424  47.591  1.00 68.48           C  
ATOM   3839  OD1 ASP B  31       1.322  58.222  47.327  1.00 68.48           O  
ATOM   3840  OD2 ASP B  31       0.613  60.147  48.122  1.00 68.48           O  
ATOM   3841  N   TYR B  32       6.352  59.336  46.184  1.00 77.71           N  
ATOM   3843  CA  TYR B  32       7.594  60.002  45.792  1.00 77.71           C  
ATOM   3845  C   TYR B  32       8.099  59.484  44.445  1.00 77.71           C  
ATOM   3846  CB  TYR B  32       8.647  59.922  46.917  1.00 77.71           C  
ATOM   3849  O   TYR B  32       7.762  58.382  44.019  1.00 77.71           O  
ATOM   3850  CG  TYR B  32       9.106  58.538  47.348  1.00 77.71           C  
ATOM   3851  CD1 TYR B  32       8.242  57.690  48.068  1.00 77.71           C  
ATOM   3853  CD2 TYR B  32      10.418  58.112  47.072  1.00 77.71           C  
ATOM   3855  CE1 TYR B  32       8.650  56.388  48.408  1.00 77.71           C  
ATOM   3857  CE2 TYR B  32      10.863  56.856  47.525  1.00 77.71           C  
ATOM   3859  OH  TYR B  32      10.344  54.699  48.458  1.00 77.71           O  
ATOM   3861  CZ  TYR B  32       9.967  55.969  48.148  1.00 77.71           C  
ATOM   3862  N   ALA B  33       8.886  60.301  43.757  1.00 84.56           N  
ATOM   3864  CA  ALA B  33       9.639  59.877  42.584  1.00 84.56           C  
ATOM   3866  C   ALA B  33      11.098  59.656  42.989  1.00 84.56           C  
ATOM   3867  CB  ALA B  33       9.499  60.933  41.487  1.00 84.56           C  
ATOM   3871  O   ALA B  33      11.627  60.411  43.802  1.00 84.56           O  
ATOM   3872  N   ILE B  34      11.770  58.654  42.423  1.00 88.23           N  
ATOM   3874  CA  ILE B  34      13.223  58.488  42.557  1.00 88.23           C  
ATOM   3876  C   ILE B  34      13.852  58.676  41.184  1.00 88.23           C  
ATOM   3877  CB  ILE B  34      13.629  57.140  43.189  1.00 88.23           C  
ATOM   3879  O   ILE B  34      13.508  57.973  40.238  1.00 88.23           O  
ATOM   3880  CG1 ILE B  34      12.785  56.819  44.446  1.00 88.23           C  
ATOM   3883  CG2 ILE B  34      15.145  57.178  43.476  1.00 88.23           C  
ATOM   3887  CD1 ILE B  34      13.235  55.574  45.220  1.00 88.23           C  
ATOM   3891  N   GLY B  35      14.772  59.626  41.080  1.00 89.37           N  
ATOM   3893  CA  GLY B  35      15.478  59.972  39.858  1.00 89.37           C  
ATOM   3896  C   GLY B  35      16.961  59.655  39.956  1.00 89.37           C  
ATOM   3897  O   GLY B  35      17.575  59.809  41.010  1.00 89.37           O  
ATOM   3898  N   TRP B  36      17.542  59.256  38.834  1.00 93.45           N  
ATOM   3900  CA  TRP B  36      18.976  59.277  38.607  1.00 93.45           C  
ATOM   3902  C   TRP B  36      19.315  60.430  37.678  1.00 93.45           C  
ATOM   3903  CB  TRP B  36      19.464  57.945  38.048  1.00 93.45           C  
ATOM   3906  O   TRP B  36      18.685  60.635  36.639  1.00 93.45           O  
ATOM   3907  CG  TRP B  36      19.572  56.871  39.079  1.00 93.45           C  
ATOM   3908  CD1 TRP B  36      18.620  55.960  39.373  1.00 93.45           C  
ATOM   3910  CD2 TRP B  36      20.677  56.606  39.993  1.00 93.45           C  
ATOM   3911  CE2 TRP B  36      20.344  55.463  40.778  1.00 93.45           C  
ATOM   3912  CE3 TRP B  36      21.926  57.216  40.241  1.00 93.45           C  
ATOM   3914  NE1 TRP B  36      19.071  55.121  40.373  1.00 93.45           N  
ATOM   3916  CH2 TRP B  36      22.456  55.552  41.950  1.00 93.45           C  
ATOM   3918  CZ2 TRP B  36      21.221  54.923  41.725  1.00 93.45           C  
ATOM   3920  CZ3 TRP B  36      22.806  56.698  41.211  1.00 93.45           C  
ATOM   3922  N   PHE B  37      20.354  61.151  38.053  1.00 91.62           N  
ATOM   3924  CA  PHE B  37      20.912  62.275  37.327  1.00 91.62           C  
ATOM   3926  C   PHE B  37      22.398  62.030  37.171  1.00 91.62           C  
ATOM   3927  CB  PHE B  37      20.657  63.563  38.108  1.00 91.62           C  
ATOM   3930  O   PHE B  37      23.000  61.323  37.980  1.00 91.62           O  
ATOM   3931  CG  PHE B  37      19.188  63.854  38.324  1.00 91.62           C  
ATOM   3932  CD1 PHE B  37      18.512  64.720  37.448  1.00 91.62           C  
ATOM   3934  CD2 PHE B  37      18.489  63.241  39.383  1.00 91.62           C  
ATOM   3936  CE1 PHE B  37      17.139  64.955  37.620  1.00 91.62           C  
ATOM   3938  CE2 PHE B  37      17.113  63.475  39.546  1.00 91.62           C  
ATOM   3940  CZ  PHE B  37      16.437  64.337  38.668  1.00 91.62           C  
ATOM   3942  N   ARG B  38      23.015  62.627  36.162  1.00 94.79           N  
ATOM   3944  CA  ARG B  38      24.461  62.529  36.006  1.00 94.79           C  
ATOM   3946  C   ARG B  38      25.073  63.847  35.603  1.00 94.79           C  
ATOM   3947  CB  ARG B  38      24.827  61.370  35.073  1.00 94.79           C  
ATOM   3950  O   ARG B  38      24.423  64.683  34.985  1.00 94.79           O  
ATOM   3951  CG  ARG B  38      24.543  61.675  33.599  1.00 94.79           C  
ATOM   3954  CD  ARG B  38      24.818  60.436  32.751  1.00 94.79           C  
ATOM   3957  NE  ARG B  38      24.471  60.696  31.357  1.00 94.79           N  
ATOM   3959  NH1 ARG B  38      24.938  58.651  30.439  1.00 94.79           N  
ATOM   3962  NH2 ARG B  38      24.291  60.380  29.157  1.00 94.79           N  
ATOM   3965  CZ  ARG B  38      24.571  59.894  30.325  1.00 94.79           C  
ATOM   3966  N   GLN B  39      26.336  64.012  35.954  1.00 94.25           N  
ATOM   3968  CA  GLN B  39      27.134  65.146  35.534  1.00 94.25           C  
ATOM   3970  C   GLN B  39      28.473  64.646  35.002  1.00 94.25           C  
ATOM   3971  CB  GLN B  39      27.260  66.124  36.705  1.00 94.25           C  
ATOM   3974  O   GLN B  39      29.316  64.148  35.753  1.00 94.25           O  
ATOM   3975  CG  GLN B  39      27.857  67.445  36.216  1.00 94.25           C  
ATOM   3978  CD  GLN B  39      27.840  68.540  37.271  1.00 94.25           C  
ATOM   3979  NE2 GLN B  39      28.015  69.774  36.858  1.00 94.25           N  
ATOM   3982  OE1 GLN B  39      27.666  68.328  38.459  1.00 94.25           O  
ATOM   3983  N   ALA B  40      28.647  64.742  33.684  1.00 94.64           N  
ATOM   3985  CA  ALA B  40      29.935  64.503  33.053  1.00 94.64           C  
ATOM   3987  C   ALA B  40      30.900  65.666  33.370  1.00 94.64           C  
ATOM   3988  CB  ALA B  40      29.730  64.285  31.551  1.00 94.64           C  
ATOM   3992  O   ALA B  40      30.450  66.788  33.635  1.00 94.64           O  
ATOM   3993  N   PRO B  41      32.226  65.442  33.338  1.00 90.65           N  
ATOM   3994  CA  PRO B  41      33.201  66.492  33.616  1.00 90.65           C  
ATOM   3996  C   PRO B  41      32.996  67.731  32.733  1.00 90.65           C  
ATOM   3997  CB  PRO B  41      34.572  65.846  33.388  1.00 90.65           C  
ATOM   4000  O   PRO B  41      32.979  67.642  31.507  1.00 90.65           O  
ATOM   4001  CG  PRO B  41      34.310  64.365  33.654  1.00 90.65           C  
ATOM   4004  CD  PRO B  41      32.893  64.165  33.126  1.00 90.65           C  
ATOM   4007  N   GLY B  42      32.838  68.897  33.366  1.00 90.54           N  
ATOM   4009  CA  GLY B  42      32.639  70.175  32.673  1.00 90.54           C  
ATOM   4012  C   GLY B  42      31.263  70.362  32.021  1.00 90.54           C  
ATOM   4013  O   GLY B  42      31.040  71.393  31.393  1.00 90.54           O  
ATOM   4014  N   GLN B  43      30.346  69.406  32.172  1.00 87.16           N  
ATOM   4016  CA  GLN B  43      28.983  69.499  31.652  1.00 87.16           C  
ATOM   4018  C   GLN B  43      27.997  69.903  32.750  1.00 87.16           C  
ATOM   4019  CB  GLN B  43      28.584  68.178  30.973  1.00 87.16           C  
ATOM   4022  O   GLN B  43      28.269  69.790  33.951  1.00 87.16           O  
ATOM   4023  CG  GLN B  43      29.477  67.833  29.768  1.00 87.16           C  
ATOM   4026  CD  GLN B  43      29.429  68.886  28.663  1.00 87.16           C  
ATOM   4027  NE2 GLN B  43      30.520  69.124  27.971  1.00 87.16           N  
ATOM   4030  OE1 GLN B  43      28.422  69.523  28.405  1.00 87.16           O  
ATOM   4031  N   GLN B  44      26.828  70.387  32.333  1.00 82.54           N  
ATOM   4033  CA  GLN B  44      25.702  70.552  33.246  1.00 82.54           C  
ATOM   4035  C   GLN B  44      25.158  69.185  33.670  1.00 82.54           C  
ATOM   4036  CB  GLN B  44      24.609  71.423  32.615  1.00 82.54           C  
ATOM   4039  O   GLN B  44      25.317  68.182  32.977  1.00 82.54           O  
ATOM   4040  CG  GLN B  44      25.041  72.896  32.533  1.00 82.54           C  
ATOM   4043  CD  GLN B  44      23.928  73.805  32.019  1.00 82.54           C  
ATOM   4044  NE2 GLN B  44      24.066  75.105  32.148  1.00 82.54           N  
ATOM   4047  OE1 GLN B  44      22.916  73.380  31.498  1.00 82.54           O  
ATOM   4048  N   ARG B  45      24.520  69.153  34.839  1.00 86.79           N  
ATOM   4050  CA  ARG B  45      23.825  67.963  35.320  1.00 86.79           C  
ATOM   4052  C   ARG B  45      22.584  67.718  34.467  1.00 86.79           C  
ATOM   4053  CB  ARG B  45      23.497  68.156  36.804  1.00 86.79           C  
ATOM   4056  O   ARG B  45      21.779  68.633  34.305  1.00 86.79           O  
ATOM   4057  CG  ARG B  45      22.774  66.949  37.421  1.00 86.79           C  
ATOM   4060  CD  ARG B  45      22.474  67.204  38.901  1.00 86.79           C  
ATOM   4063  NE  ARG B  45      21.535  68.327  39.076  1.00 86.79           N  
ATOM   4065  NH1 ARG B  45      21.577  68.488  41.371  1.00 86.79           N  
ATOM   4068  NH2 ARG B  45      20.268  69.842  40.171  1.00 86.79           N  
ATOM   4071  CZ  ARG B  45      21.142  68.881  40.208  1.00 86.79           C  
ATOM   4072  N   GLU B  46      22.400  66.487  34.014  1.00 86.27           N  
ATOM   4074  CA  GLU B  46      21.246  66.045  33.231  1.00 86.27           C  
ATOM   4076  C   GLU B  46      20.474  64.929  33.943  1.00 86.27           C  
ATOM   4077  CB  GLU B  46      21.676  65.639  31.809  1.00 86.27           C  
ATOM   4080  O   GLU B  46      21.033  64.168  34.741  1.00 86.27           O  
ATOM   4081  CG  GLU B  46      22.604  64.410  31.741  1.00 86.27           C  
ATOM   4084  CD  GLU B  46      22.974  64.007  30.302  1.00 86.27           C  
ATOM   4085  OE1 GLU B  46      23.481  62.871  30.126  1.00 86.27           O  
ATOM   4086  OE2 GLU B  46      22.762  64.798  29.362  1.00 86.27           O  
ATOM   4087  N   ALA B  47      19.176  64.826  33.656  1.00 88.23           N  
ATOM   4089  CA  ALA B  47      18.366  63.690  34.079  1.00 88.23           C  
ATOM   4091  C   ALA B  47      18.713  62.451  33.245  1.00 88.23           C  
ATOM   4092  CB  ALA B  47      16.887  64.063  33.969  1.00 88.23           C  
ATOM   4096  O   ALA B  47      18.906  62.546  32.037  1.00 88.23           O  
ATOM   4097  N   VAL B  48      18.765  61.283  33.885  1.00 92.49           N  
ATOM   4099  CA  VAL B  48      19.062  60.000  33.231  1.00 92.49           C  
ATOM   4101  C   VAL B  48      17.810  59.140  33.174  1.00 92.49           C  
ATOM   4102  CB  VAL B  48      20.198  59.262  33.964  1.00 92.49           C  
ATOM   4104  O   VAL B  48      17.387  58.714  32.100  1.00 92.49           O  
ATOM   4105  CG1 VAL B  48      20.478  57.881  33.367  1.00 92.49           C  
ATOM   4109  CG2 VAL B  48      21.496  60.069  33.905  1.00 92.49           C  
ATOM   4113  N   ALA B  49      17.215  58.882  34.336  1.00 93.04           N  
ATOM   4115  CA  ALA B  49      16.014  58.076  34.466  1.00 93.04           C  
ATOM   4117  C   ALA B  49      15.251  58.451  35.738  1.00 93.04           C  
ATOM   4118  CB  ALA B  49      16.397  56.589  34.473  1.00 93.04           C  
ATOM   4122  O   ALA B  49      15.825  59.017  36.664  1.00 93.04           O  
ATOM   4123  N   CYS B  50      13.972  58.113  35.804  1.00 91.23           N  
ATOM   4125  CA  CYS B  50      13.154  58.297  36.997  1.00 91.23           C  
ATOM   4127  C   CYS B  50      12.095  57.207  37.087  1.00 91.23           C  
ATOM   4128  CB  CYS B  50      12.539  59.691  36.948  1.00 91.23           C  
ATOM   4131  O   CYS B  50      11.628  56.734  36.054  1.00 91.23           O  
ATOM   4132  SG  CYS B  50      11.275  60.114  38.177  1.00 91.23           S  
ATOM   4133  N   ILE B  51      11.731  56.829  38.311  1.00 91.18           N  
ATOM   4135  CA  ILE B  51      10.626  55.923  38.605  1.00 91.18           C  
ATOM   4137  C   ILE B  51       9.713  56.525  39.671  1.00 91.18           C  
ATOM   4138  CB  ILE B  51      11.147  54.522  38.977  1.00 91.18           C  
ATOM   4140  O   ILE B  51      10.178  56.979  40.721  1.00 91.18           O  
ATOM   4141  CG1 ILE B  51       9.974  53.524  39.057  1.00 91.18           C  
ATOM   4144  CG2 ILE B  51      11.987  54.506  40.272  1.00 91.18           C  
ATOM   4148  CD1 ILE B  51      10.425  52.062  39.008  1.00 91.18           C  
ATOM   4152  N   SER B  52       8.413  56.512  39.406  1.00 87.07           N  
ATOM   4154  CA  SER B  52       7.406  56.810  40.412  1.00 87.07           C  
ATOM   4156  C   SER B  52       7.258  55.625  41.359  1.00 87.07           C  
ATOM   4157  CB  SER B  52       6.062  57.075  39.755  1.00 87.07           C  
ATOM   4160  O   SER B  52       7.117  54.481  40.921  1.00 87.07           O  
ATOM   4161  OG  SER B  52       5.161  57.295  40.815  1.00 87.07           O  
ATOM   4163  N   THR B  53       7.234  55.866  42.669  1.00 80.64           N  
ATOM   4165  CA  THR B  53       6.925  54.799  43.630  1.00 80.64           C  
ATOM   4167  C   THR B  53       5.431  54.546  43.796  1.00 80.64           C  
ATOM   4168  CB  THR B  53       7.577  55.032  44.994  1.00 80.64           C  
ATOM   4170  O   THR B  53       5.075  53.581  44.473  1.00 80.64           O  
ATOM   4171  CG2 THR B  53       9.083  55.269  44.834  1.00 80.64           C  
ATOM   4175  OG1 THR B  53       6.984  56.110  45.691  1.00 80.64           O  
ATOM   4177  N   ASP B  54       4.572  55.396  43.218  1.00 77.22           N  
ATOM   4179  CA  ASP B  54       3.116  55.287  43.352  1.00 77.22           C  
ATOM   4181  C   ASP B  54       2.497  54.301  42.346  1.00 77.22           C  
ATOM   4182  CB  ASP B  54       2.448  56.687  43.388  1.00 77.22           C  
ATOM   4185  O   ASP B  54       1.697  53.449  42.730  1.00 77.22           O  
ATOM   4186  CG  ASP B  54       2.243  57.469  42.074  1.00 77.22           C  
ATOM   4187  OD1 ASP B  54       2.636  57.049  40.976  1.00 77.22           O  
ATOM   4188  OD2 ASP B  54       1.627  58.557  42.106  1.00 77.22           O  
ATOM   4189  N   ASP B  55       2.901  54.372  41.080  1.00 81.48           N  
ATOM   4191  CA  ASP B  55       2.360  53.596  39.963  1.00 81.48           C  
ATOM   4193  C   ASP B  55       3.436  52.877  39.140  1.00 81.48           C  
ATOM   4194  CB  ASP B  55       1.506  54.514  39.074  1.00 81.48           C  
ATOM   4197  O   ASP B  55       3.102  52.092  38.253  1.00 81.48           O  
ATOM   4198  CG  ASP B  55       2.292  55.581  38.303  1.00 81.48           C  
ATOM   4199  OD1 ASP B  55       3.508  55.747  38.528  1.00 81.48           O  
ATOM   4200  OD2 ASP B  55       1.621  56.302  37.529  1.00 81.48           O  
ATOM   4201  N   GLY B  56       4.716  53.104  39.448  1.00 85.27           N  
ATOM   4203  CA  GLY B  56       5.834  52.521  38.715  1.00 85.27           C  
ATOM   4206  C   GLY B  56       6.093  53.165  37.354  1.00 85.27           C  
ATOM   4207  O   GLY B  56       6.879  52.604  36.593  1.00 85.27           O  
ATOM   4208  N   ASP B  57       5.464  54.301  37.030  1.00 86.56           N  
ATOM   4210  CA  ASP B  57       5.733  55.021  35.788  1.00 86.56           C  
ATOM   4212  C   ASP B  57       7.211  55.407  35.702  1.00 86.56           C  
ATOM   4213  CB  ASP B  57       4.825  56.251  35.637  1.00 86.56           C  
ATOM   4216  O   ASP B  57       7.844  55.749  36.707  1.00 86.56           O  
ATOM   4217  CG  ASP B  57       4.996  56.917  34.267  1.00 86.56           C  
ATOM   4218  OD1 ASP B  57       5.181  56.163  33.283  1.00 86.56           O  
ATOM   4219  OD2 ASP B  57       4.970  58.169  34.216  1.00 86.56           O  
ATOM   4220  N   THR B  58       7.772  55.328  34.495  1.00 91.79           N  
ATOM   4222  CA  THR B  58       9.204  55.541  34.280  1.00 91.79           C  
ATOM   4224  C   THR B  58       9.478  56.573  33.207  1.00 91.79           C  
ATOM   4225  CB  THR B  58       9.998  54.258  33.981  1.00 91.79           C  
ATOM   4227  O   THR B  58       8.807  56.651  32.180  1.00 91.79           O  
ATOM   4228  CG2 THR B  58      10.013  53.275  35.146  1.00 91.79           C  
ATOM   4232  OG1 THR B  58       9.481  53.576  32.862  1.00 91.79           O  
ATOM   4234  N   TYR B  59      10.551  57.323  33.422  1.00 88.61           N  
ATOM   4236  CA  TYR B  59      11.147  58.201  32.430  1.00 88.61           C  
ATOM   4238  C   TYR B  59      12.585  57.773  32.150  1.00 88.61           C  
ATOM   4239  CB  TYR B  59      11.063  59.648  32.916  1.00 88.61           C  
ATOM   4242  O   TYR B  59      13.300  57.347  33.057  1.00 88.61           O  
ATOM   4243  CG  TYR B  59      11.879  60.613  32.086  1.00 88.61           C  
ATOM   4244  CD1 TYR B  59      13.193  60.933  32.480  1.00 88.61           C  
ATOM   4246  CD2 TYR B  59      11.341  61.156  30.905  1.00 88.61           C  
ATOM   4248  CE1 TYR B  59      13.970  61.805  31.696  1.00 88.61           C  
ATOM   4250  CE2 TYR B  59      12.114  62.030  30.119  1.00 88.61           C  
ATOM   4252  OH  TYR B  59      14.177  63.213  29.773  1.00 88.61           O  
ATOM   4254  CZ  TYR B  59      13.430  62.357  30.517  1.00 88.61           C  
ATOM   4255  N   TYR B  60      13.015  57.960  30.902  1.00 92.18           N  
ATOM   4257  CA  TYR B  60      14.391  57.787  30.448  1.00 92.18           C  
ATOM   4259  C   TYR B  60      14.764  58.943  29.526  1.00 92.18           C  
ATOM   4260  CB  TYR B  60      14.532  56.465  29.687  1.00 92.18           C  
ATOM   4263  O   TYR B  60      13.993  59.277  28.622  1.00 92.18           O  
ATOM   4264  CG  TYR B  60      14.223  55.240  30.515  1.00 92.18           C  
ATOM   4265  CD1 TYR B  60      15.210  54.712  31.361  1.00 92.18           C  
ATOM   4267  CD2 TYR B  60      12.940  54.659  30.471  1.00 92.18           C  
ATOM   4269  CE1 TYR B  60      14.920  53.594  32.159  1.00 92.18           C  
ATOM   4271  CE2 TYR B  60      12.644  53.539  31.271  1.00 92.18           C  
ATOM   4273  OH  TYR B  60      13.362  51.921  32.889  1.00 92.18           O  
ATOM   4275  CZ  TYR B  60      13.639  53.000  32.111  1.00 92.18           C  
ATOM   4276  N   ALA B  61      15.956  59.507  29.704  1.00 88.84           N  
ATOM   4278  CA  ALA B  61      16.508  60.454  28.746  1.00 88.84           C  
ATOM   4280  C   ALA B  61      16.804  59.766  27.405  1.00 88.84           C  
ATOM   4281  CB  ALA B  61      17.747  61.117  29.347  1.00 88.84           C  
ATOM   4285  O   ALA B  61      17.175  58.590  27.356  1.00 88.84           O  
ATOM   4286  N   ASP B  62      16.674  60.503  26.300  1.00 88.38           N  
ATOM   4288  CA  ASP B  62      16.831  59.943  24.948  1.00 88.38           C  
ATOM   4290  C   ASP B  62      18.205  59.301  24.720  1.00 88.38           C  
ATOM   4291  CB  ASP B  62      16.576  61.037  23.900  1.00 88.38           C  
ATOM   4294  O   ASP B  62      18.306  58.268  24.061  1.00 88.38           O  
ATOM   4295  CG  ASP B  62      15.111  61.473  23.834  1.00 88.38           C  
ATOM   4296  OD1 ASP B  62      14.225  60.637  24.146  1.00 88.38           O  
ATOM   4297  OD2 ASP B  62      14.870  62.640  23.479  1.00 88.38           O  
ATOM   4298  N   SER B  63      19.253  59.852  25.337  1.00 90.52           N  
ATOM   4300  CA  SER B  63      20.629  59.344  25.260  1.00 90.52           C  
ATOM   4302  C   SER B  63      20.816  57.948  25.877  1.00 90.52           C  
ATOM   4303  CB  SER B  63      21.563  60.354  25.942  1.00 90.52           C  
ATOM   4306  O   SER B  63      21.784  57.251  25.551  1.00 90.52           O  
ATOM   4307  OG  SER B  63      21.158  60.570  27.282  1.00 90.52           O  
ATOM   4309  N   VAL B  64      19.904  57.509  26.752  1.00 95.61           N  
ATOM   4311  CA  VAL B  64      20.003  56.236  27.489  1.00 95.61           C  
ATOM   4313  C   VAL B  64      18.850  55.265  27.217  1.00 95.61           C  
ATOM   4314  CB  VAL B  64      20.182  56.476  28.998  1.00 95.61           C  
ATOM   4316  O   VAL B  64      18.905  54.110  27.653  1.00 95.61           O  
ATOM   4317  CG1 VAL B  64      21.415  57.345  29.282  1.00 95.61           C  
ATOM   4321  CG2 VAL B  64      18.954  57.103  29.662  1.00 95.61           C  
ATOM   4325  N   LYS B  65      17.818  55.690  26.478  1.00 94.67           N  
ATOM   4327  CA  LYS B  65      16.674  54.842  26.109  1.00 94.67           C  
ATOM   4329  C   LYS B  65      17.123  53.541  25.439  1.00 94.67           C  
ATOM   4330  CB  LYS B  65      15.709  55.608  25.190  1.00 94.67           C  
ATOM   4333  O   LYS B  65      18.016  53.523  24.596  1.00 94.67           O  
ATOM   4334  CG  LYS B  65      14.723  56.462  25.994  1.00 94.67           C  
ATOM   4337  CD  LYS B  65      13.779  57.240  25.070  1.00 94.67           C  
ATOM   4340  CE  LYS B  65      12.911  58.186  25.904  1.00 94.67           C  
ATOM   4343  NZ  LYS B  65      12.187  59.158  25.056  1.00 94.67           N  
ATOM   4347  N   GLY B  66      16.490  52.437  25.837  1.00 96.95           N  
ATOM   4349  CA  GLY B  66      16.798  51.090  25.340  1.00 96.95           C  
ATOM   4352  C   GLY B  66      18.116  50.497  25.850  1.00 96.95           C  
ATOM   4353  O   GLY B  66      18.408  49.342  25.553  1.00 96.95           O  
ATOM   4354  N   ARG B  67      18.907  51.256  26.617  1.00 98.29           N  
ATOM   4356  CA  ARG B  67      20.172  50.805  27.213  1.00 98.29           C  
ATOM   4358  C   ARG B  67      20.094  50.742  28.728  1.00 98.29           C  
ATOM   4359  CB  ARG B  67      21.301  51.751  26.790  1.00 98.29           C  
ATOM   4362  O   ARG B  67      20.640  49.823  29.332  1.00 98.29           O  
ATOM   4363  CG  ARG B  67      21.536  51.763  25.275  1.00 98.29           C  
ATOM   4366  CD  ARG B  67      22.850  52.473  24.925  1.00 98.29           C  
ATOM   4369  NE  ARG B  67      22.915  53.855  25.457  1.00 98.29           N  
ATOM   4371  NH1 ARG B  67      24.741  53.591  26.836  1.00 98.29           N  
ATOM   4374  NH2 ARG B  67      23.779  55.572  26.693  1.00 98.29           N  
ATOM   4377  CZ  ARG B  67      23.797  54.323  26.329  1.00 98.29           C  
ATOM   4378  N   PHE B  68      19.468  51.744  29.342  1.00 98.44           N  
ATOM   4380  CA  PHE B  68      19.348  51.829  30.791  1.00 98.44           C  
ATOM   4382  C   PHE B  68      17.939  51.425  31.227  1.00 98.44           C  
ATOM   4383  CB  PHE B  68      19.748  53.220  31.301  1.00 98.44           C  
ATOM   4386  O   PHE B  68      16.968  51.611  30.494  1.00 98.44           O  
ATOM   4387  CG  PHE B  68      21.208  53.647  31.154  1.00 98.44           C  
ATOM   4388  CD1 PHE B  68      22.141  52.977  30.331  1.00 98.44           C  
ATOM   4390  CD2 PHE B  68      21.638  54.786  31.860  1.00 98.44           C  
ATOM   4392  CE1 PHE B  68      23.450  53.454  30.180  1.00 98.44           C  
ATOM   4394  CE2 PHE B  68      22.956  55.256  31.727  1.00 98.44           C  
ATOM   4396  CZ  PHE B  68      23.858  54.599  30.876  1.00 98.44           C  
ATOM   4398  N   THR B  69      17.820  50.859  32.423  1.00 98.21           N  
ATOM   4400  CA  THR B  69      16.548  50.427  33.012  1.00 98.21           C  
ATOM   4402  C   THR B  69      16.532  50.790  34.488  1.00 98.21           C  
ATOM   4403  CB  THR B  69      16.326  48.924  32.802  1.00 98.21           C  
ATOM   4405  O   THR B  69      17.389  50.349  35.255  1.00 98.21           O  
ATOM   4406  CG2 THR B  69      14.967  48.456  33.320  1.00 98.21           C  
ATOM   4410  OG1 THR B  69      16.347  48.657  31.416  1.00 98.21           O  
ATOM   4412  N   ILE B  70      15.567  51.617  34.888  1.00 96.89           N  
ATOM   4414  CA  ILE B  70      15.341  51.960  36.288  1.00 96.89           C  
ATOM   4416  C   ILE B  70      14.292  51.016  36.871  1.00 96.89           C  
ATOM   4417  CB  ILE B  70      15.031  53.459  36.481  1.00 96.89           C  
ATOM   4419  O   ILE B  70      13.306  50.673  36.224  1.00 96.89           O  
ATOM   4420  CG1 ILE B  70      15.128  53.828  37.978  1.00 96.89           C  
ATOM   4423  CG2 ILE B  70      13.682  53.864  35.868  1.00 96.89           C  
ATOM   4427  CD1 ILE B  70      15.054  55.330  38.256  1.00 96.89           C  
ATOM   4431  N   SER B  71      14.517  50.575  38.100  1.00 95.48           N  
ATOM   4433  CA  SER B  71      13.562  49.782  38.869  1.00 95.48           C  
ATOM   4435  C   SER B  71      13.615  50.190  40.335  1.00 95.48           C  
ATOM   4436  CB  SER B  71      13.830  48.282  38.692  1.00 95.48           C  
ATOM   4439  O   SER B  71      14.564  50.842  40.775  1.00 95.48           O  
ATOM   4440  OG  SER B  71      15.157  47.953  39.055  1.00 95.48           O  
ATOM   4442  N   SER B  72      12.607  49.808  41.110  1.00 91.00           N  
ATOM   4444  CA  SER B  72      12.574  50.044  42.548  1.00 91.00           C  
ATOM   4446  C   SER B  72      12.132  48.792  43.298  1.00 91.00           C  
ATOM   4447  CB  SER B  72      11.704  51.260  42.889  1.00 91.00           C  
ATOM   4450  O   SER B  72      11.336  47.987  42.821  1.00 91.00           O  
ATOM   4451  OG  SER B  72      10.371  51.044  42.474  1.00 91.00           O  
ATOM   4453  N   ASP B  73      12.684  48.624  44.493  1.00 88.54           N  
ATOM   4455  CA  ASP B  73      12.241  47.660  45.486  1.00 88.54           C  
ATOM   4457  C   ASP B  73      11.697  48.455  46.675  1.00 88.54           C  
ATOM   4458  CB  ASP B  73      13.399  46.713  45.836  1.00 88.54           C  
ATOM   4461  O   ASP B  73      12.447  48.958  47.517  1.00 88.54           O  
ATOM   4462  CG  ASP B  73      13.024  45.598  46.818  1.00 88.54           C  
ATOM   4463  OD1 ASP B  73      12.111  45.809  47.651  1.00 88.54           O  
ATOM   4464  OD2 ASP B  73      13.720  44.548  46.787  1.00 88.54           O  
ATOM   4465  N   ASN B  74      10.371  48.598  46.716  1.00 80.87           N  
ATOM   4467  CA  ASN B  74       9.677  49.361  47.754  1.00 80.87           C  
ATOM   4469  C   ASN B  74       9.888  48.765  49.154  1.00 80.87           C  
ATOM   4470  CB  ASN B  74       8.178  49.437  47.399  1.00 80.87           C  
ATOM   4473  O   ASN B  74       9.959  49.517  50.128  1.00 80.87           O  
ATOM   4474  CG  ASN B  74       7.872  50.419  46.278  1.00 80.87           C  
ATOM   4475  ND2 ASN B  74       6.675  50.392  45.741  1.00 80.87           N  
ATOM   4478  OD1 ASN B  74       8.687  51.244  45.908  1.00 80.87           O  
ATOM   4479  N   ALA B  75      10.032  47.440  49.267  1.00 81.22           N  
ATOM   4481  CA  ALA B  75      10.283  46.781  50.547  1.00 81.22           C  
ATOM   4483  C   ALA B  75      11.682  47.124  51.081  1.00 81.22           C  
ATOM   4484  CB  ALA B  75      10.087  45.270  50.378  1.00 81.22           C  
ATOM   4488  O   ALA B  75      11.844  47.381  52.275  1.00 81.22           O  
ATOM   4489  N   LYS B  76      12.681  47.198  50.193  1.00 83.78           N  
ATOM   4491  CA  LYS B  76      14.049  47.625  50.532  1.00 83.78           C  
ATOM   4493  C   LYS B  76      14.259  49.137  50.498  1.00 83.78           C  
ATOM   4494  CB  LYS B  76      15.056  46.945  49.602  1.00 83.78           C  
ATOM   4497  O   LYS B  76      15.361  49.586  50.807  1.00 83.78           O  
ATOM   4498  CG  LYS B  76      15.068  45.426  49.781  1.00 83.78           C  
ATOM   4501  CD  LYS B  76      16.166  44.839  48.893  1.00 83.78           C  
ATOM   4504  CE  LYS B  76      15.992  43.324  48.784  1.00 83.78           C  
ATOM   4507  NZ  LYS B  76      15.893  42.948  47.362  1.00 83.78           N  
ATOM   4511  N   LYS B  77      13.256  49.920  50.089  1.00 84.06           N  
ATOM   4513  CA  LYS B  77      13.369  51.372  49.855  1.00 84.06           C  
ATOM   4515  C   LYS B  77      14.583  51.721  48.989  1.00 84.06           C  
ATOM   4516  CB  LYS B  77      13.392  52.134  51.184  1.00 84.06           C  
ATOM   4519  O   LYS B  77      15.368  52.606  49.319  1.00 84.06           O  
ATOM   4520  CG  LYS B  77      12.238  51.770  52.118  1.00 84.06           C  
ATOM   4523  CD  LYS B  77      12.281  52.716  53.317  1.00 84.06           C  
ATOM   4526  CE  LYS B  77      11.230  52.317  54.349  1.00 84.06           C  
ATOM   4529  NZ  LYS B  77      11.104  53.368  55.387  1.00 84.06           N  
ATOM   4533  N   THR B  78      14.790  50.948  47.928  1.00 90.12           N  
ATOM   4535  CA  THR B  78      15.984  51.056  47.088  1.00 90.12           C  
ATOM   4537  C   THR B  78      15.581  51.170  45.626  1.00 90.12           C  
ATOM   4538  CB  THR B  78      16.925  49.864  47.321  1.00 90.12           C  
ATOM   4540  O   THR B  78      14.810  50.344  45.144  1.00 90.12           O  
ATOM   4541  CG2 THR B  78      18.213  49.946  46.500  1.00 90.12           C  
ATOM   4545  OG1 THR B  78      17.344  49.805  48.670  1.00 90.12           O  
ATOM   4547  N   ALA B  79      16.114  52.161  44.913  1.00 92.66           N  
ATOM   4549  CA  ALA B  79      16.060  52.202  43.452  1.00 92.66           C  
ATOM   4551  C   ALA B  79      17.329  51.602  42.851  1.00 92.66           C  
ATOM   4552  CB  ALA B  79      15.842  53.630  42.950  1.00 92.66           C  
ATOM   4556  O   ALA B  79      18.414  51.718  43.417  1.00 92.66           O  
ATOM   4557  N   TYR B  80      17.202  51.015  41.671  1.00 96.47           N  
ATOM   4559  CA  TYR B  80      18.310  50.483  40.894  1.00 96.47           C  
ATOM   4561  C   TYR B  80      18.322  51.113  39.512  1.00 96.47           C  
ATOM   4562  CB  TYR B  80      18.199  48.961  40.784  1.00 96.47           C  
ATOM   4565  O   TYR B  80      17.264  51.310  38.920  1.00 96.47           O  
ATOM   4566  CG  TYR B  80      18.127  48.249  42.116  1.00 96.47           C  
ATOM   4567  CD1 TYR B  80      19.300  48.056  42.862  1.00 96.47           C  
ATOM   4569  CD2 TYR B  80      16.889  47.805  42.621  1.00 96.47           C  
ATOM   4571  CE1 TYR B  80      19.246  47.418  44.115  1.00 96.47           C  
ATOM   4573  CE2 TYR B  80      16.831  47.168  43.875  1.00 96.47           C  
ATOM   4575  OH  TYR B  80      17.955  46.375  45.847  1.00 96.47           O  
ATOM   4577  CZ  TYR B  80      18.007  46.978  44.629  1.00 96.47           C  
ATOM   4578  N   LEU B  81      19.517  51.369  38.990  1.00 98.35           N  
ATOM   4580  CA  LEU B  81      19.726  51.725  37.593  1.00 98.35           C  
ATOM   4582  C   LEU B  81      20.638  50.677  36.968  1.00 98.35           C  
ATOM   4583  CB  LEU B  81      20.303  53.146  37.505  1.00 98.35           C  
ATOM   4586  O   LEU B  81      21.833  50.627  37.260  1.00 98.35           O  
ATOM   4587  CG  LEU B  81      20.452  53.665  36.064  1.00 98.35           C  
ATOM   4589  CD1 LEU B  81      19.090  53.921  35.414  1.00 98.35           C  
ATOM   4593  CD2 LEU B  81      21.239  54.974  36.071  1.00 98.35           C  
ATOM   4597  N   GLU B  82      20.064  49.818  36.138  1.00 98.54           N  
ATOM   4599  CA  GLU B  82      20.823  48.897  35.302  1.00 98.54           C  
ATOM   4601  C   GLU B  82      21.250  49.633  34.035  1.00 98.54           C  
ATOM   4602  CB  GLU B  82      19.971  47.658  35.013  1.00 98.54           C  
ATOM   4605  O   GLU B  82      20.417  50.196  33.329  1.00 98.54           O  
ATOM   4606  CG  GLU B  82      20.818  46.545  34.387  1.00 98.54           C  
ATOM   4609  CD  GLU B  82      20.018  45.257  34.150  1.00 98.54           C  
ATOM   4610  OE1 GLU B  82      20.468  44.469  33.290  1.00 98.54           O  
ATOM   4611  OE2 GLU B  82      18.996  45.049  34.843  1.00 98.54           O  
ATOM   4612  N   MET B  83      22.551  49.677  33.771  1.00 98.62           N  
ATOM   4614  CA  MET B  83      23.144  50.401  32.656  1.00 98.62           C  
ATOM   4616  C   MET B  83      23.848  49.395  31.757  1.00 98.62           C  
ATOM   4617  CB  MET B  83      24.139  51.448  33.176  1.00 98.62           C  
ATOM   4620  O   MET B  83      24.887  48.864  32.140  1.00 98.62           O  
ATOM   4621  CG  MET B  83      23.530  52.444  34.165  1.00 98.62           C  
ATOM   4624  SD  MET B  83      24.672  53.716  34.776  1.00 98.62           S  
ATOM   4625  CE  MET B  83      25.949  52.675  35.522  1.00 98.62           C  
ATOM   4629  N   ASN B  84      23.283  49.129  30.582  1.00 98.43           N  
ATOM   4631  CA  ASN B  84      23.820  48.174  29.617  1.00 98.43           C  
ATOM   4633  C   ASN B  84      24.388  48.894  28.390  1.00 98.43           C  
ATOM   4634  CB  ASN B  84      22.713  47.161  29.257  1.00 98.43           C  
ATOM   4637  O   ASN B  84      23.991  50.022  28.086  1.00 98.43           O  
ATOM   4638  CG  ASN B  84      22.325  46.286  30.439  1.00 98.43           C  
ATOM   4639  ND2 ASN B  84      21.060  46.062  30.708  1.00 98.43           N  
ATOM   4642  OD1 ASN B  84      23.190  45.761  31.118  1.00 98.43           O  
ATOM   4643  N   ASN B  85      25.296  48.236  27.661  1.00 98.22           N  
ATOM   4645  CA  ASN B  85      25.945  48.798  26.472  1.00 98.22           C  
ATOM   4647  C   ASN B  85      26.496  50.212  26.749  1.00 98.22           C  
ATOM   4648  CB  ASN B  85      24.976  48.720  25.277  1.00 98.22           C  
ATOM   4651  O   ASN B  85      26.163  51.183  26.058  1.00 98.22           O  
ATOM   4652  CG  ASN B  85      25.642  49.065  23.958  1.00 98.22           C  
ATOM   4653  ND2 ASN B  85      24.885  49.515  22.983  1.00 98.22           N  
ATOM   4656  OD1 ASN B  85      26.830  48.898  23.753  1.00 98.22           O  
ATOM   4657  N   LEU B  86      27.246  50.325  27.849  1.00 98.39           N  
ATOM   4659  CA  LEU B  86      27.836  51.576  28.310  1.00 98.39           C  
ATOM   4661  C   LEU B  86      28.854  52.090  27.299  1.00 98.39           C  
ATOM   4662  CB  LEU B  86      28.484  51.356  29.687  1.00 98.39           C  
ATOM   4665  O   LEU B  86      29.601  51.318  26.704  1.00 98.39           O  
ATOM   4666  CG  LEU B  86      27.466  51.442  30.836  1.00 98.39           C  
ATOM   4668  CD1 LEU B  86      28.056  50.883  32.122  1.00 98.39           C  
ATOM   4672  CD2 LEU B  86      27.083  52.898  31.115  1.00 98.39           C  
ATOM   4676  N   LYS B  87      28.906  53.402  27.117  1.00 97.99           N  
ATOM   4678  CA  LYS B  87      29.821  54.052  26.178  1.00 97.99           C  
ATOM   4680  C   LYS B  87      30.705  55.063  26.908  1.00 97.99           C  
ATOM   4681  CB  LYS B  87      29.003  54.729  25.086  1.00 97.99           C  
ATOM   4684  O   LYS B  87      30.319  55.498  27.993  1.00 97.99           O  
ATOM   4685  CG  LYS B  87      27.973  53.831  24.388  1.00 97.99           C  
ATOM   4688  CD  LYS B  87      27.291  54.705  23.347  1.00 97.99           C  
ATOM   4691  CE  LYS B  87      26.186  54.024  22.563  1.00 97.99           C  
ATOM   4694  NZ  LYS B  87      25.607  55.038  21.652  1.00 97.99           N  
ATOM   4698  N   PRO B  88      31.867  55.460  26.357  1.00 97.39           N  
ATOM   4699  CA  PRO B  88      32.744  56.446  26.992  1.00 97.39           C  
ATOM   4701  C   PRO B  88      32.018  57.727  27.435  1.00 97.39           C  
ATOM   4702  CB  PRO B  88      33.835  56.729  25.957  1.00 97.39           C  
ATOM   4705  O   PRO B  88      32.292  58.243  28.518  1.00 97.39           O  
ATOM   4706  CG  PRO B  88      33.930  55.409  25.195  1.00 97.39           C  
ATOM   4709  CD  PRO B  88      32.474  54.959  25.132  1.00 97.39           C  
ATOM   4712  N   GLU B  89      31.039  58.187  26.653  1.00 95.88           N  
ATOM   4714  CA  GLU B  89      30.181  59.341  26.948  1.00 95.88           C  
ATOM   4716  C   GLU B  89      29.249  59.165  28.158  1.00 95.88           C  
ATOM   4717  CB  GLU B  89      29.364  59.724  25.696  1.00 95.88           C  
ATOM   4720  O   GLU B  89      28.746  60.152  28.689  1.00 95.88           O  
ATOM   4721  CG  GLU B  89      28.424  58.632  25.145  1.00 95.88           C  
ATOM   4724  CD  GLU B  89      29.043  57.805  24.007  1.00 95.88           C  
ATOM   4725  OE1 GLU B  89      28.290  57.458  23.065  1.00 95.88           O  
ATOM   4726  OE2 GLU B  89      30.242  57.456  24.108  1.00 95.88           O  
ATOM   4727  N   ASP B  90      29.035  57.939  28.638  1.00 97.52           N  
ATOM   4729  CA  ASP B  90      28.284  57.683  29.868  1.00 97.52           C  
ATOM   4731  C   ASP B  90      29.141  57.880  31.136  1.00 97.52           C  
ATOM   4732  CB  ASP B  90      27.642  56.285  29.833  1.00 97.52           C  
ATOM   4735  O   ASP B  90      28.625  57.728  32.247  1.00 97.52           O  
ATOM   4736  CG  ASP B  90      26.645  56.052  28.692  1.00 97.52           C  
ATOM   4737  OD1 ASP B  90      25.712  56.866  28.485  1.00 97.52           O  
ATOM   4738  OD2 ASP B  90      26.707  54.966  28.075  1.00 97.52           O  
ATOM   4739  N   THR B  91      30.429  58.225  30.996  1.00 98.21           N  
ATOM   4741  CA  THR B  91      31.331  58.561  32.110  1.00 98.21           C  
ATOM   4743  C   THR B  91      30.879  59.835  32.817  1.00 98.21           C  
ATOM   4744  CB  THR B  91      32.773  58.755  31.622  1.00 98.21           C  
ATOM   4746  O   THR B  91      30.943  60.932  32.261  1.00 98.21           O  
ATOM   4747  CG2 THR B  91      33.747  59.187  32.725  1.00 98.21           C  
ATOM   4751  OG1 THR B  91      33.250  57.545  31.094  1.00 98.21           O  
ATOM   4753  N   ALA B  92      30.464  59.705  34.074  1.00 98.20           N  
ATOM   4755  CA  ALA B  92      29.943  60.809  34.869  1.00 98.20           C  
ATOM   4757  C   ALA B  92      29.891  60.446  36.359  1.00 98.20           C  
ATOM   4758  CB  ALA B  92      28.537  61.142  34.347  1.00 98.20           C  
ATOM   4762  O   ALA B  92      30.009  59.279  36.737  1.00 98.20           O  
ATOM   4763  N   VAL B  93      29.658  61.450  37.203  1.00 98.14           N  
ATOM   4765  CA  VAL B  93      29.146  61.208  38.557  1.00 98.14           C  
ATOM   4767  C   VAL B  93      27.633  61.055  38.459  1.00 98.14           C  
ATOM   4768  CB  VAL B  93      29.525  62.329  39.538  1.00 98.14           C  
ATOM   4770  O   VAL B  93      26.958  61.945  37.942  1.00 98.14           O  
ATOM   4771  CG1 VAL B  93      29.069  61.968  40.958  1.00 98.14           C  
ATOM   4775  CG2 VAL B  93      31.043  62.540  39.582  1.00 98.14           C  
ATOM   4779  N   TYR B  94      27.110  59.927  38.930  1.00 97.80           N  
ATOM   4781  CA  TYR B  94      25.680  59.631  38.957  1.00 97.80           C  
ATOM   4783  C   TYR B  94      25.134  59.900  40.351  1.00 97.80           C  
ATOM   4784  CB  TYR B  94      25.421  58.180  38.539  1.00 97.80           C  
ATOM   4787  O   TYR B  94      25.585  59.284  41.313  1.00 97.80           O  
ATOM   4788  CG  TYR B  94      25.560  57.937  37.052  1.00 97.80           C  
ATOM   4789  CD1 TYR B  94      24.419  57.732  36.251  1.00 97.80           C  
ATOM   4791  CD2 TYR B  94      26.839  57.927  36.467  1.00 97.80           C  
ATOM   4793  CE1 TYR B  94      24.561  57.518  34.865  1.00 97.80           C  
ATOM   4795  CE2 TYR B  94      26.978  57.737  35.083  1.00 97.80           C  
ATOM   4797  OH  TYR B  94      25.998  57.373  32.936  1.00 97.80           O  
ATOM   4799  CZ  TYR B  94      25.844  57.524  34.278  1.00 97.80           C  
ATOM   4800  N   HIS B  95      24.152  60.787  40.448  1.00 95.44           N  
ATOM   4802  CA  HIS B  95      23.447  61.128  41.674  1.00 95.44           C  
ATOM   4804  C   HIS B  95      22.051  60.528  41.655  1.00 95.44           C  
ATOM   4805  CB  HIS B  95      23.359  62.647  41.832  1.00 95.44           C  
ATOM   4808  O   HIS B  95      21.334  60.627  40.658  1.00 95.44           O  
ATOM   4809  CG  HIS B  95      24.701  63.303  41.966  1.00 95.44           C  
ATOM   4810  CD2 HIS B  95      25.498  63.752  40.948  1.00 95.44           C  
ATOM   4812  ND1 HIS B  95      25.372  63.526  43.145  1.00 95.44           N  
ATOM   4814  CE1 HIS B  95      26.554  64.089  42.843  1.00 95.44           C  
ATOM   4816  NE2 HIS B  95      26.668  64.259  41.515  1.00 95.44           N  
ATOM   4817  N   CYS B  96      21.648  59.960  42.780  1.00 94.11           N  
ATOM   4819  CA  CYS B  96      20.261  59.650  43.041  1.00 94.11           C  
ATOM   4821  C   CYS B  96      19.600  60.840  43.738  1.00 94.11           C  
ATOM   4822  CB  CYS B  96      20.199  58.402  43.899  1.00 94.11           C  
ATOM   4825  O   CYS B  96      20.197  61.475  44.608  1.00 94.11           O  
ATOM   4826  SG  CYS B  96      18.527  57.859  44.303  1.00 94.11           S  
ATOM   4827  N   ALA B  97      18.353  61.119  43.394  1.00 89.57           N  
ATOM   4829  CA  ALA B  97      17.529  62.080  44.103  1.00 89.57           C  
ATOM   4831  C   ALA B  97      16.121  61.526  44.298  1.00 89.57           C  
ATOM   4832  CB  ALA B  97      17.542  63.419  43.366  1.00 89.57           C  
ATOM   4836  O   ALA B  97      15.644  60.723  43.499  1.00 89.57           O  
ATOM   4837  N   VAL B  98      15.432  61.979  45.338  1.00 86.34           N  
ATOM   4839  CA  VAL B  98      14.014  61.667  45.564  1.00 86.34           C  
ATOM   4841  C   VAL B  98      13.204  62.944  45.562  1.00 86.34           C  
ATOM   4842  CB  VAL B  98      13.779  60.857  46.849  1.00 86.34           C  
ATOM   4844  O   VAL B  98      13.652  63.900  46.175  1.00 86.34           O  
ATOM   4845  CG1 VAL B  98      14.492  59.507  46.754  1.00 86.34           C  
ATOM   4849  CG2 VAL B  98      14.226  61.560  48.135  1.00 86.34           C  
ATOM   4853  N   ASP B  99      12.042  62.980  44.912  1.00 80.70           N  
ATOM   4855  CA  ASP B  99      11.092  64.095  44.985  1.00 80.70           C  
ATOM   4857  C   ASP B  99       9.902  63.693  45.863  1.00 80.70           C  
ATOM   4858  CB  ASP B  99      10.622  64.556  43.586  1.00 80.70           C  
ATOM   4861  O   ASP B  99       9.135  62.801  45.508  1.00 80.70           O  
ATOM   4862  CG  ASP B  99       9.717  65.801  43.654  1.00 80.70           C  
ATOM   4863  OD1 ASP B  99       9.640  66.413  44.743  1.00 80.70           O  
ATOM   4864  OD2 ASP B  99       9.077  66.188  42.645  1.00 80.70           O  
ATOM   4865  N   GLY B 100       9.747  64.343  47.019  1.00 77.35           N  
ATOM   4867  CA  GLY B 100       8.583  64.168  47.895  1.00 77.35           C  
ATOM   4870  C   GLY B 100       7.416  65.111  47.567  1.00 77.35           C  
ATOM   4871  O   GLY B 100       6.387  65.098  48.252  1.00 77.35           O  
ATOM   4872  N   TRP B 101       7.567  65.988  46.572  1.00 78.62           N  
ATOM   4874  CA  TRP B 101       6.517  66.910  46.148  1.00 78.62           C  
ATOM   4876  C   TRP B 101       5.511  66.271  45.212  1.00 78.62           C  
ATOM   4877  CB  TRP B 101       7.121  68.113  45.440  1.00 78.62           C  
ATOM   4880  O   TRP B 101       4.305  66.490  45.373  1.00 78.62           O  
ATOM   4881  CG  TRP B 101       6.174  69.244  45.245  1.00 78.62           C  
ATOM   4882  CD1 TRP B 101       5.810  69.780  44.062  1.00 78.62           C  
ATOM   4884  CD2 TRP B 101       5.540  70.053  46.271  1.00 78.62           C  
ATOM   4885  CE2 TRP B 101       4.802  71.083  45.623  1.00 78.62           C  
ATOM   4886  CE3 TRP B 101       5.585  70.064  47.684  1.00 78.62           C  
ATOM   4888  NE1 TRP B 101       4.991  70.869  44.275  1.00 78.62           N  
ATOM   4890  CH2 TRP B 101       4.233  72.086  47.746  1.00 78.62           C  
ATOM   4892  CZ2 TRP B 101       4.143  72.080  46.346  1.00 78.62           C  
ATOM   4894  CZ3 TRP B 101       4.943  71.078  48.416  1.00 78.62           C  
ATOM   4896  N   ASP B 102       6.017  65.517  44.242  1.00 79.54           N  
ATOM   4898  CA  ASP B 102       5.256  64.803  43.231  1.00 79.54           C  
ATOM   4900  C   ASP B 102       5.905  63.460  42.964  1.00 79.54           C  
ATOM   4901  CB  ASP B 102       5.265  65.611  41.945  1.00 79.54           C  
ATOM   4904  O   ASP B 102       7.120  63.349  42.824  1.00 79.54           O  
ATOM   4905  CG  ASP B 102       4.270  65.232  40.862  1.00 79.54           C  
ATOM   4906  OD1 ASP B 102       3.378  64.390  41.072  1.00 79.54           O  
ATOM   4907  OD2 ASP B 102       4.306  65.911  39.814  1.00 79.54           O  
ATOM   4908  N   SER B 103       5.058  62.456  42.842  1.00 78.57           N  
ATOM   4910  CA  SER B 103       5.456  61.124  42.426  1.00 78.57           C  
ATOM   4912  C   SER B 103       5.713  61.036  40.923  1.00 78.57           C  
ATOM   4913  CB  SER B 103       4.361  60.148  42.849  1.00 78.57           C  
ATOM   4916  O   SER B 103       6.328  60.079  40.470  1.00 78.57           O  
ATOM   4917  OG  SER B 103       3.084  60.642  42.473  1.00 78.57           O  
ATOM   4919  N   SER B 104       5.270  62.020  40.127  1.00 78.04           N  
ATOM   4921  CA  SER B 104       5.417  61.941  38.673  1.00 78.04           C  
ATOM   4923  C   SER B 104       6.867  62.079  38.200  1.00 78.04           C  
ATOM   4924  CB  SER B 104       4.480  62.911  37.941  1.00 78.04           C  
ATOM   4927  O   SER B 104       7.593  62.996  38.586  1.00 78.04           O  
ATOM   4928  OG  SER B 104       4.978  64.235  37.814  1.00 78.04           O  
ATOM   4930  N   CYS B 105       7.250  61.229  37.249  1.00 80.08           N  
ATOM   4932  CA  CYS B 105       8.493  61.354  36.496  1.00 80.08           C  
ATOM   4934  C   CYS B 105       8.328  62.277  35.285  1.00 80.08           C  
ATOM   4935  CB  CYS B 105       8.995  59.959  36.142  1.00 80.08           C  
ATOM   4938  O   CYS B 105       8.694  61.934  34.163  1.00 80.08           O  
ATOM   4939  SG  CYS B 105       9.604  59.083  37.590  1.00 80.08           S  
ATOM   4940  N   THR B 106       7.752  63.461  35.505  1.00 70.06           N  
ATOM   4942  CA  THR B 106       7.524  64.433  34.431  1.00 70.06           C  
ATOM   4944  C   THR B 106       8.739  65.346  34.281  1.00 70.06           C  
ATOM   4945  CB  THR B 106       6.241  65.249  34.640  1.00 70.06           C  
ATOM   4947  O   THR B 106       8.971  66.237  35.102  1.00 70.06           O  
ATOM   4948  CG2 THR B 106       5.867  66.015  33.370  1.00 70.06           C  
ATOM   4952  OG1 THR B 106       5.149  64.414  34.946  1.00 70.06           O  
ATOM   4954  N   PHE B 107       9.496  65.136  33.204  1.00 65.13           N  
ATOM   4956  CA  PHE B 107      10.628  65.966  32.789  1.00 65.13           C  
ATOM   4958  C   PHE B 107      10.188  66.790  31.574  1.00 65.13           C  
ATOM   4959  CB  PHE B 107      11.846  65.067  32.499  1.00 65.13           C  
ATOM   4962  O   PHE B 107       9.912  66.228  30.519  1.00 65.13           O  
ATOM   4963  CG  PHE B 107      12.357  64.328  33.725  1.00 65.13           C  
ATOM   4964  CD1 PHE B 107      13.484  64.786  34.413  1.00 65.13           C  
ATOM   4966  CD2 PHE B 107      11.683  63.205  34.217  1.00 65.13           C  
ATOM   4968  CE1 PHE B 107      13.877  64.214  35.636  1.00 65.13           C  
ATOM   4970  CE2 PHE B 107      12.065  62.624  35.435  1.00 65.13           C  
ATOM   4972  CZ  PHE B 107      13.155  63.134  36.159  1.00 65.13           C  
ATOM   4974  N   TYR B 108      10.055  68.110  31.733  1.00 55.97           N  
ATOM   4976  CA  TYR B 108       9.468  68.985  30.706  1.00 55.97           C  
ATOM   4978  C   TYR B 108      10.441  69.328  29.575  1.00 55.97           C  
ATOM   4979  CB  TYR B 108       8.943  70.266  31.363  1.00 55.97           C  
ATOM   4982  O   TYR B 108      10.024  69.525  28.438  1.00 55.97           O  
ATOM   4983  CG  TYR B 108       7.834  70.020  32.365  1.00 55.97           C  
ATOM   4984  CD1 TYR B 108       6.515  69.828  31.914  1.00 55.97           C  
ATOM   4986  CD2 TYR B 108       8.124  69.973  33.743  1.00 55.97           C  
ATOM   4988  CE1 TYR B 108       5.478  69.610  32.840  1.00 55.97           C  
ATOM   4990  CE2 TYR B 108       7.090  69.751  34.673  1.00 55.97           C  
ATOM   4992  OH  TYR B 108       4.760  69.366  35.108  1.00 55.97           O  
ATOM   4994  CZ  TYR B 108       5.764  69.575  34.219  1.00 55.97           C  
ATOM   4995  N   SER B 109      11.739  69.385  29.869  1.00 49.37           N  
ATOM   4997  CA  SER B 109      12.795  69.421  28.861  1.00 49.37           C  
ATOM   4999  C   SER B 109      14.072  68.753  29.402  1.00 49.37           C  
ATOM   5000  CB  SER B 109      13.005  70.862  28.355  1.00 49.37           C  
ATOM   5003  O   SER B 109      14.232  68.650  30.622  1.00 49.37           O  
ATOM   5004  OG  SER B 109      14.360  71.261  28.419  1.00 49.37           O  
ATOM   5006  N   PRO B 110      14.997  68.298  28.534  1.00 49.34           N  
ATOM   5007  CA  PRO B 110      16.280  67.728  28.957  1.00 49.34           C  
ATOM   5009  C   PRO B 110      17.101  68.688  29.831  1.00 49.34           C  
ATOM   5010  CB  PRO B 110      17.037  67.418  27.659  1.00 49.34           C  
ATOM   5013  O   PRO B 110      17.748  68.268  30.786  1.00 49.34           O  
ATOM   5014  CG  PRO B 110      15.951  67.344  26.587  1.00 49.34           C  
ATOM   5017  CD  PRO B 110      14.890  68.316  27.084  1.00 49.34           C  
ATOM   5020  N   SER B 111      17.041  69.984  29.512  1.00 46.31           N  
ATOM   5022  CA  SER B 111      17.684  71.077  30.252  1.00 46.31           C  
ATOM   5024  C   SER B 111      16.794  71.645  31.356  1.00 46.31           C  
ATOM   5025  CB  SER B 111      18.100  72.181  29.270  1.00 46.31           C  
ATOM   5028  O   SER B 111      17.280  72.271  32.294  1.00 46.31           O  
ATOM   5029  OG  SER B 111      17.135  72.393  28.248  1.00 46.31           O  
ATOM   5031  N   TYR B 112      15.493  71.386  31.268  1.00 46.33           N  
ATOM   5033  CA  TYR B 112      14.488  71.819  32.223  1.00 46.33           C  
ATOM   5035  C   TYR B 112      13.751  70.621  32.802  1.00 46.33           C  
ATOM   5036  CB  TYR B 112      13.596  72.859  31.562  1.00 46.33           C  
ATOM   5039  O   TYR B 112      12.557  70.385  32.593  1.00 46.33           O  
ATOM   5040  CG  TYR B 112      14.231  74.231  31.511  1.00 46.33           C  
ATOM   5041  CD1 TYR B 112      14.506  74.922  32.705  1.00 46.33           C  
ATOM   5043  CD2 TYR B 112      14.532  74.835  30.278  1.00 46.33           C  
ATOM   5045  CE1 TYR B 112      14.913  76.266  32.675  1.00 46.33           C  
ATOM   5047  CE2 TYR B 112      15.016  76.155  30.241  1.00 46.33           C  
ATOM   5049  OH  TYR B 112      15.574  78.181  31.402  1.00 46.33           O  
ATOM   5051  CZ  TYR B 112      15.165  76.887  31.439  1.00 46.33           C  
ATOM   5052  N   TYR B 113      14.510  69.844  33.560  1.00 53.53           N  
ATOM   5054  CA  TYR B 113      13.943  68.845  34.433  1.00 53.53           C  
ATOM   5056  C   TYR B 113      13.393  69.511  35.682  1.00 53.53           C  
ATOM   5057  CB  TYR B 113      14.973  67.762  34.729  1.00 53.53           C  
ATOM   5060  O   TYR B 113      13.852  70.574  36.110  1.00 53.53           O  
ATOM   5061  CG  TYR B 113      16.320  68.193  35.242  1.00 53.53           C  
ATOM   5062  CD1 TYR B 113      17.321  68.531  34.315  1.00 53.53           C  
ATOM   5064  CD2 TYR B 113      16.608  68.160  36.619  1.00 53.53           C  
ATOM   5066  CE1 TYR B 113      18.610  68.843  34.765  1.00 53.53           C  
ATOM   5068  CE2 TYR B 113      17.907  68.453  37.075  1.00 53.53           C  
ATOM   5070  OH  TYR B 113      20.175  69.059  36.551  1.00 53.53           O  
ATOM   5072  CZ  TYR B 113      18.909  68.793  36.142  1.00 53.53           C  
ATOM   5073  N   ARG B 114      12.408  68.860  36.298  1.00 60.11           N  
ATOM   5075  CA  ARG B 114      12.115  69.155  37.689  1.00 60.11           C  
ATOM   5077  C   ARG B 114      13.387  68.848  38.472  1.00 60.11           C  
ATOM   5078  CB  ARG B 114      10.931  68.310  38.145  1.00 60.11           C  
ATOM   5081  O   ARG B 114      13.762  67.688  38.606  1.00 60.11           O  
ATOM   5082  CG  ARG B 114      10.575  68.707  39.575  1.00 60.11           C  
ATOM   5085  CD  ARG B 114       9.571  67.737  40.154  1.00 60.11           C  
ATOM   5088  NE  ARG B 114       8.266  67.825  39.478  1.00 60.11           N  
ATOM   5090  NH1 ARG B 114       7.097  67.802  41.414  1.00 60.11           N  
ATOM   5093  NH2 ARG B 114       6.010  67.932  39.441  1.00 60.11           N  
ATOM   5096  CZ  ARG B 114       7.121  67.851  40.116  1.00 60.11           C  
ATOM   5097  N   ASP B 115      14.073  69.880  38.936  1.00 58.53           N  
ATOM   5099  CA  ASP B 115      15.163  69.703  39.876  1.00 58.53           C  
ATOM   5101  C   ASP B 115      14.521  69.276  41.193  1.00 58.53           C  
ATOM   5102  CB  ASP B 115      15.988  70.994  39.978  1.00 58.53           C  
ATOM   5105  O   ASP B 115      13.744  70.024  41.782  1.00 58.53           O  
ATOM   5106  CG  ASP B 115      17.214  70.851  40.882  1.00 58.53           C  
ATOM   5107  OD1 ASP B 115      17.635  69.716  41.184  1.00 58.53           O  
ATOM   5108  OD2 ASP B 115      17.768  71.886  41.308  1.00 58.53           O  
ATOM   5109  N   PHE B 116      14.802  68.057  41.648  1.00 71.27           N  
ATOM   5111  CA  PHE B 116      14.245  67.493  42.884  1.00 71.27           C  
ATOM   5113  C   PHE B 116      14.724  68.275  44.135  1.00 71.27           C  
ATOM   5114  CB  PHE B 116      14.608  65.992  42.951  1.00 71.27           C  
ATOM   5117  O   PHE B 116      14.624  67.797  45.255  1.00 71.27           O  
ATOM   5118  CG  PHE B 116      13.927  65.023  41.983  1.00 71.27           C  
ATOM   5119  CD1 PHE B 116      13.919  63.655  42.303  1.00 71.27           C  
ATOM   5121  CD2 PHE B 116      13.259  65.440  40.813  1.00 71.27           C  
ATOM   5123  CE1 PHE B 116      13.237  62.725  41.500  1.00 71.27           C  
ATOM   5125  CE2 PHE B 116      12.624  64.508  39.974  1.00 71.27           C  
ATOM   5127  CZ  PHE B 116      12.598  63.149  40.325  1.00 71.27           C  
ATOM   5129  N   SER B 117      15.313  69.463  43.979  1.00 61.36           N  
ATOM   5131  CA  SER B 117      15.987  70.233  45.022  1.00 61.36           C  
ATOM   5133  C   SER B 117      15.050  70.926  46.013  1.00 61.36           C  
ATOM   5134  CB  SER B 117      16.927  71.255  44.373  1.00 61.36           C  
ATOM   5137  O   SER B 117      15.403  71.024  47.183  1.00 61.36           O  
ATOM   5138  OG  SER B 117      16.256  72.121  43.475  1.00 61.36           O  
ATOM   5140  N   ASP B 118      13.865  71.384  45.605  1.00 63.26           N  
ATOM   5142  CA  ASP B 118      12.988  72.154  46.508  1.00 63.26           C  
ATOM   5144  C   ASP B 118      12.334  71.310  47.606  1.00 63.26           C  
ATOM   5145  CB  ASP B 118      11.880  72.830  45.696  1.00 63.26           C  
ATOM   5148  O   ASP B 118      12.060  71.792  48.708  1.00 63.26           O  
ATOM   5149  CG  ASP B 118      12.254  74.207  45.175  1.00 63.26           C  
ATOM   5150  OD1 ASP B 118      13.408  74.672  45.354  1.00 63.26           O  
ATOM   5151  OD2 ASP B 118      11.334  74.824  44.600  1.00 63.26           O  
ATOM   5152  N   HIS B 119      12.038  70.051  47.298  1.00 64.07           N  
ATOM   5154  CA  HIS B 119      11.213  69.172  48.135  1.00 64.07           C  
ATOM   5156  C   HIS B 119      11.695  67.729  48.148  1.00 64.07           C  
ATOM   5157  CB  HIS B 119       9.791  69.244  47.613  1.00 64.07           C  
ATOM   5160  O   HIS B 119      10.973  66.810  48.546  1.00 64.07           O  
ATOM   5161  CG  HIS B 119       9.140  70.572  47.847  1.00 64.07           C  
ATOM   5162  CD2 HIS B 119       8.365  71.251  46.962  1.00 64.07           C  
ATOM   5164  ND1 HIS B 119       9.267  71.358  48.966  1.00 64.07           N  
ATOM   5166  CE1 HIS B 119       8.563  72.478  48.762  1.00 64.07           C  
ATOM   5168  NE2 HIS B 119       7.949  72.434  47.578  1.00 64.07           N  
ATOM   5169  N   GLY B 120      12.921  67.547  47.700  1.00 76.18           N  
ATOM   5171  CA  GLY B 120      13.565  66.270  47.655  1.00 76.18           C  
ATOM   5174  C   GLY B 120      14.820  66.221  48.492  1.00 76.18           C  
ATOM   5175  O   GLY B 120      15.140  67.122  49.266  1.00 76.18           O  
ATOM   5176  N   ALA B 121      15.536  65.127  48.313  1.00 84.98           N  
ATOM   5178  CA  ALA B 121      16.889  64.972  48.803  1.00 84.98           C  
ATOM   5180  C   ALA B 121      17.756  64.457  47.665  1.00 84.98           C  
ATOM   5181  CB  ALA B 121      16.898  64.019  49.992  1.00 84.98           C  
ATOM   5185  O   ALA B 121      17.268  63.770  46.769  1.00 84.98           O  
ATOM   5186  N   TRP B 122      19.039  64.775  47.738  1.00 90.05           N  
ATOM   5188  CA  TRP B 122      20.055  64.335  46.796  1.00 90.05           C  
ATOM   5190  C   TRP B 122      21.086  63.505  47.544  1.00 90.05           C  
ATOM   5191  CB  TRP B 122      20.682  65.559  46.126  1.00 90.05           C  
ATOM   5194  O   TRP B 122      21.464  63.847  48.667  1.00 90.05           O  
ATOM   5195  CG  TRP B 122      19.804  66.217  45.109  1.00 90.05           C  
ATOM   5196  CD1 TRP B 122      18.733  67.012  45.351  1.00 90.05           C  
ATOM   5198  CD2 TRP B 122      19.881  66.086  43.662  1.00 90.05           C  
ATOM   5199  CE2 TRP B 122      18.795  66.804  43.083  1.00 90.05           C  
ATOM   5200  CE3 TRP B 122      20.746  65.396  42.789  1.00 90.05           C  
ATOM   5202  NE1 TRP B 122      18.144  67.372  44.154  1.00 90.05           N  
ATOM   5204  CH2 TRP B 122      19.438  66.115  40.857  1.00 90.05           C  
ATOM   5206  CZ2 TRP B 122      18.565  66.813  41.703  1.00 90.05           C  
ATOM   5208  CZ3 TRP B 122      20.526  65.409  41.401  1.00 90.05           C  
ATOM   5210  N   GLY B 123      21.527  62.415  46.936  1.00 92.76           N  
ATOM   5212  CA  GLY B 123      22.671  61.671  47.425  1.00 92.76           C  
ATOM   5215  C   GLY B 123      23.990  62.299  46.972  1.00 92.76           C  
ATOM   5216  O   GLY B 123      24.037  63.242  46.171  1.00 92.76           O  
ATOM   5217  N   GLN B 124      25.085  61.794  47.536  1.00 94.53           N  
ATOM   5219  CA  GLN B 124      26.434  62.326  47.296  1.00 94.53           C  
ATOM   5221  C   GLN B 124      26.946  61.990  45.892  1.00 94.53           C  
ATOM   5222  CB  GLN B 124      27.395  61.778  48.361  1.00 94.53           C  
ATOM   5225  O   GLN B 124      27.849  62.652  45.382  1.00 94.53           O  
ATOM   5226  CG  GLN B 124      27.043  62.245  49.783  1.00 94.53           C  
ATOM   5229  CD  GLN B 124      27.142  63.759  49.958  1.00 94.53           C  
ATOM   5230  NE2 GLN B 124      26.228  64.373  50.678  1.00 94.53           N  
ATOM   5233  OE1 GLN B 124      28.039  64.422  49.470  1.00 94.53           O  
ATOM   5234  N   GLY B 125      26.330  60.998  45.256  1.00 96.91           N  
ATOM   5236  CA  GLY B 125      26.691  60.501  43.946  1.00 96.91           C  
ATOM   5239  C   GLY B 125      27.797  59.451  43.972  1.00 96.91           C  
ATOM   5240  O   GLY B 125      28.536  59.281  44.939  1.00 96.91           O  
ATOM   5241  N   THR B 126      27.898  58.720  42.867  1.00 97.72           N  
ATOM   5243  CA  THR B 126      28.906  57.685  42.645  1.00 97.72           C  
ATOM   5245  C   THR B 126      29.541  57.866  41.272  1.00 97.72           C  
ATOM   5246  CB  THR B 126      28.303  56.285  42.843  1.00 97.72           C  
ATOM   5248  O   THR B 126      28.852  58.089  40.276  1.00 97.72           O  
ATOM   5249  CG2 THR B 126      27.203  55.901  41.850  1.00 97.72           C  
ATOM   5253  OG1 THR B 126      29.316  55.311  42.738  1.00 97.72           O  
ATOM   5255  N   GLN B 127      30.867  57.757  41.195  1.00 98.10           N  
ATOM   5257  CA  GLN B 127      31.584  57.855  39.925  1.00 98.10           C  
ATOM   5259  C   GLN B 127      31.334  56.605  39.077  1.00 98.10           C  
ATOM   5260  CB  GLN B 127      33.085  58.070  40.182  1.00 98.10           C  
ATOM   5263  O   GLN B 127      31.450  55.479  39.561  1.00 98.10           O  
ATOM   5264  CG  GLN B 127      33.916  58.235  38.895  1.00 98.10           C  
ATOM   5267  CD  GLN B 127      33.561  59.494  38.109  1.00 98.10           C  
ATOM   5268  NE2 GLN B 127      33.224  59.404  36.842  1.00 98.10           N  
ATOM   5271  OE1 GLN B 127      33.571  60.596  38.625  1.00 98.10           O  
ATOM   5272  N   VAL B 128      31.051  56.811  37.796  1.00 98.40           N  
ATOM   5274  CA  VAL B 128      31.070  55.778  36.759  1.00 98.40           C  
ATOM   5276  C   VAL B 128      32.070  56.207  35.699  1.00 98.40           C  
ATOM   5277  CB  VAL B 128      29.674  55.578  36.157  1.00 98.40           C  
ATOM   5279  O   VAL B 128      32.015  57.334  35.208  1.00 98.40           O  
ATOM   5280  CG1 VAL B 128      29.690  54.629  34.953  1.00 98.40           C  
ATOM   5284  CG2 VAL B 128      28.706  55.019  37.206  1.00 98.40           C  
ATOM   5288  N   THR B 129      32.996  55.323  35.354  1.00 98.19           N  
ATOM   5290  CA  THR B 129      34.017  55.567  34.335  1.00 98.19           C  
ATOM   5292  C   THR B 129      33.938  54.476  33.287  1.00 98.19           C  
ATOM   5293  CB  THR B 129      35.415  55.651  34.962  1.00 98.19           C  
ATOM   5295  O   THR B 129      34.113  53.298  33.591  1.00 98.19           O  
ATOM   5296  CG2 THR B 129      36.497  55.977  33.933  1.00 98.19           C  
ATOM   5300  OG1 THR B 129      35.448  56.684  35.924  1.00 98.19           O  
ATOM   5302  N   VAL B 130      33.677  54.865  32.044  1.00 98.04           N  
ATOM   5304  CA  VAL B 130      33.611  53.948  30.911  1.00 98.04           C  
ATOM   5306  C   VAL B 130      34.839  54.172  30.040  1.00 98.04           C  
ATOM   5307  CB  VAL B 130      32.303  54.089  30.123  1.00 98.04           C  
ATOM   5309  O   VAL B 130      35.040  55.247  29.478  1.00 98.04           O  
ATOM   5310  CG1 VAL B 130      32.214  52.945  29.103  1.00 98.04           C  
ATOM   5314  CG2 VAL B 130      31.071  54.040  31.035  1.00 98.04           C  
ATOM   5318  N   SER B 131      35.681  53.151  29.964  1.00 95.96           N  
ATOM   5320  CA  SER B 131      36.931  53.156  29.197  1.00 95.96           C  
ATOM   5322  C   SER B 131      36.751  52.470  27.843  1.00 95.96           C  
ATOM   5323  CB  SER B 131      38.067  52.536  30.018  1.00 95.96           C  
ATOM   5326  O   SER B 131      35.880  51.614  27.702  1.00 95.96           O  
ATOM   5327  OG  SER B 131      37.712  51.276  30.564  1.00 95.96           O  
ATOM   5329  N   SER B 132      37.534  52.877  26.841  1.00 90.90           N  
ATOM   5331  CA  SER B 132      37.577  52.219  25.521  1.00 90.90           C  
ATOM   5333  C   SER B 132      38.414  50.944  25.537  1.00 90.90           C  
ATOM   5334  CB  SER B 132      38.115  53.162  24.451  1.00 90.90           C  
ATOM   5337  O   SER B 132      39.357  50.877  26.357  1.00 90.90           O  
ATOM   5338  OG  SER B 132      37.291  54.305  24.461  1.00 90.90           O  
ATOM   5340  OXT SER B 132      38.096  50.088  24.689  1.00 90.90           O  
TER
END
