# Supplementary material for: Improving deep learning protein monomer and complex structure prediction using DeepMSA2 with huge metagenomics data
Source: Nat Methods. 2024 Jan 2;21(2):279–89. doi: 10.1038/s41592-023-02130-4 (PMC10864179; doi:10.1038/s41592-023-02130-4)
Supplement: Supplementary file 9 — Structure coordinate files for Supplementary Fig. 7. [file 41592_2023_2130_MOESM9_ESM.zip › FigureS7/H1141.AlphaFold2-Multimer_model.pdb]

PFRMAT TS
TARGET H1141
MODEL  1
PARENT N/A
ATOM      1  N   GLY A   1      27.420  83.444  16.429  1.00 33.20              
ATOM      5  CA  GLY A   1      26.977  84.020  17.714  1.00 33.20              
ATOM      8  C   GLY A   1      26.256  82.938  18.478  1.00 33.20              
ATOM      9  O   GLY A   1      25.746  82.039  17.824  1.00 33.20              
ATOM     10  N   LEU A   2      26.257  82.981  19.811  1.00 40.30              
ATOM     12  CA  LEU A   2      25.418  82.079  20.608  1.00 40.30              
ATOM     14  C   LEU A   2      23.966  82.251  20.142  1.00 40.30              
ATOM     15  CB  LEU A   2      25.578  82.428  22.102  1.00 40.30              
ATOM     18  O   LEU A   2      23.479  83.383  20.113  1.00 40.30              
ATOM     19  CG  LEU A   2      26.923  81.978  22.706  1.00 40.30              
ATOM     21  CD1 LEU A   2      27.252  82.784  23.962  1.00 40.30              
ATOM     25  CD2 LEU A   2      26.898  80.494  23.076  1.00 40.30              
ATOM     29  N   GLU A   3      23.319  81.169  19.705  1.00 51.70              
ATOM     31  CA  GLU A   3      21.882  81.197  19.435  1.00 51.70              
ATOM     33  C   GLU A   3      21.183  81.620  20.727  1.00 51.70              
ATOM     34  CB  GLU A   3      21.377  79.839  18.919  1.00 51.70              
ATOM     37  O   GLU A   3      21.497  81.122  21.807  1.00 51.70              
ATOM     38  CG  GLU A   3      21.786  79.623  17.452  1.00 51.70              
ATOM     41  CD  GLU A   3      21.317  78.283  16.862  1.00 51.70              
ATOM     42  OE1 GLU A   3      21.301  78.199  15.612  1.00 51.70              
ATOM     43  OE2 GLU A   3      21.026  77.353  17.644  1.00 51.70              
ATOM     44  N   LYS A   4      20.318  82.631  20.638  1.00 60.10              
ATOM     46  CA  LYS A   4      19.604  83.149  21.803  1.00 60.10              
ATOM     48  C   LYS A   4      18.686  82.032  22.302  1.00 60.10              
ATOM     49  CB  LYS A   4      18.851  84.430  21.394  1.00 60.10              
ATOM     52  O   LYS A   4      17.899  81.515  21.509  1.00 60.10              
ATOM     53  CG  LYS A   4      18.532  85.381  22.559  1.00 60.10              
ATOM     56  CD  LYS A   4      17.757  86.608  22.039  1.00 60.10              
ATOM     59  CE  LYS A   4      17.439  87.621  23.148  1.00 60.10              
ATOM     62  NZ  LYS A   4      16.490  88.668  22.682  1.00 60.10              
ATOM     66  N   ASP A   5      18.790  81.668  23.580  1.00 78.20              
ATOM     68  CA  ASP A   5      17.931  80.638  24.167  1.00 78.20              
ATOM     70  C   ASP A   5      16.460  81.016  23.954  1.00 78.20              
ATOM     71  CB  ASP A   5      18.209  80.461  25.668  1.00 78.20              
ATOM     74  O   ASP A   5      16.021  82.106  24.337  1.00 78.20              
ATOM     75  CG  ASP A   5      19.585  79.871  25.986  1.00 78.20              
ATOM     76  OD1 ASP A   5      20.085  79.065  25.175  1.00 78.20              
ATOM     77  OD2 ASP A   5      20.120  80.232  27.059  1.00 78.20              
ATOM     78  N   PHE A   6      15.699  80.128  23.317  1.00 86.20              
ATOM     80  CA  PHE A   6      14.286  80.378  23.080  1.00 86.20              
ATOM     82  C   PHE A   6      13.501  80.251  24.387  1.00 86.20              
ATOM     83  CB  PHE A   6      13.734  79.509  21.943  1.00 86.20              
ATOM     86  O   PHE A   6      13.767  79.404  25.249  1.00 86.20              
ATOM     87  CG  PHE A   6      13.896  78.014  22.128  1.00 86.20              
ATOM     88  CD1 PHE A   6      15.110  77.395  21.781  1.00 86.20              
ATOM     90  CD2 PHE A   6      12.829  77.232  22.606  1.00 86.20              
ATOM     92  CE1 PHE A   6      15.270  76.008  21.943  1.00 86.20              
ATOM     94  CE2 PHE A   6      12.982  75.839  22.731  1.00 86.20              
ATOM     96  CZ  PHE A   6      14.205  75.230  22.421  1.00 86.20              
ATOM     98  N   LEU A   7      12.513  81.126  24.536  1.00 93.10              
ATOM    100  CA  LEU A   7      11.622  81.107  25.685  1.00 93.10              
ATOM    102  C   LEU A   7      10.662  79.919  25.600  1.00 93.10              
ATOM    103  CB  LEU A   7      10.857  82.433  25.760  1.00 93.10              
ATOM    106  O   LEU A   7      10.413  79.419  24.509  1.00 93.10              
ATOM    107  CG  LEU A   7      11.773  83.653  25.928  1.00 93.10              
ATOM    109  CD1 LEU A   7      10.886  84.882  26.045  1.00 93.10              
ATOM    113  CD2 LEU A   7      12.661  83.549  27.169  1.00 93.10              
ATOM    117  N   PRO A   8      10.080  79.478  26.722  1.00 92.90              
ATOM    118  CA  PRO A   8       8.977  78.527  26.699  1.00 92.90              
ATOM    120  C   PRO A   8       7.816  79.009  25.818  1.00 92.90              
ATOM    121  CB  PRO A   8       8.556  78.375  28.161  1.00 92.90              
ATOM    124  O   PRO A   8       7.627  80.211  25.617  1.00 92.90              
ATOM    125  CG  PRO A   8       9.799  78.770  28.949  1.00 92.90              
ATOM    128  CD  PRO A   8      10.421  79.854  28.080  1.00 92.90              
ATOM    131  N   LEU A   9       6.962  78.084  25.378  1.00 87.70              
ATOM    133  CA  LEU A   9       5.647  78.423  24.832  1.00 87.70              
ATOM    135  C   LEU A   9       4.841  79.213  25.875  1.00 87.70              
ATOM    136  CB  LEU A   9       4.930  77.116  24.441  1.00 87.70              
ATOM    139  O   LEU A   9       4.200  80.217  25.564  1.00 87.70              
ATOM    140  CG  LEU A   9       3.551  77.318  23.787  1.00 87.70              
ATOM    142  CD1 LEU A   9       3.640  77.953  22.408  1.00 87.70              
ATOM    146  CD2 LEU A   9       2.844  75.973  23.634  1.00 87.70              
ATOM    150  N   TYR A  10       4.915  78.792  27.139  1.00 90.90              
ATOM    152  CA  TYR A  10       4.389  79.539  28.277  1.00 90.90              
ATOM    154  C   TYR A  10       5.076  79.162  29.592  1.00 90.90              
ATOM    155  CB  TYR A  10       2.871  79.339  28.382  1.00 90.90              
ATOM    158  O   TYR A  10       5.578  78.048  29.760  1.00 90.90              
ATOM    159  CG  TYR A  10       2.396  77.902  28.469  1.00 90.90              
ATOM    160  CD1 TYR A  10       2.023  77.220  27.295  1.00 90.90              
ATOM    162  CD2 TYR A  10       2.284  77.260  29.717  1.00 90.90              
ATOM    164  CE1 TYR A  10       1.575  75.889  27.357  1.00 90.90              
ATOM    166  CE2 TYR A  10       1.805  75.938  29.785  1.00 90.90              
ATOM    168  OH  TYR A  10       1.032  73.961  28.663  1.00 90.90              
ATOM    170  CZ  TYR A  10       1.473  75.243  28.603  1.00 90.90              
ATOM    171  N   PHE A  11       5.043  80.090  30.548  1.00 95.30              
ATOM    173  CA  PHE A  11       5.369  79.839  31.950  1.00 95.30              
ATOM    175  C   PHE A  11       4.103  79.582  32.767  1.00 95.30              
ATOM    176  CB  PHE A  11       6.150  81.013  32.544  1.00 95.30              
ATOM    179  O   PHE A  11       3.011  80.060  32.440  1.00 95.30              
ATOM    180  CG  PHE A  11       7.549  81.176  31.994  1.00 95.30              
ATOM    181  CD1 PHE A  11       8.641  80.552  32.627  1.00 95.30              
ATOM    183  CD2 PHE A  11       7.763  81.982  30.863  1.00 95.30              
ATOM    185  CE1 PHE A  11       9.945  80.757  32.139  1.00 95.30              
ATOM    187  CE2 PHE A  11       9.064  82.182  30.373  1.00 95.30              
ATOM    189  CZ  PHE A  11      10.157  81.576  31.016  1.00 95.30              
ATOM    191  N   GLY A  12       4.251  78.854  33.866  1.00 97.80              
ATOM    193  CA  GLY A  12       3.164  78.657  34.811  1.00 97.80              
ATOM    196  C   GLY A  12       3.501  77.687  35.928  1.00 97.80              
ATOM    197  O   GLY A  12       4.606  77.153  36.025  1.00 97.80              
ATOM    198  N   TRP A  13       2.508  77.447  36.773  1.00 98.60              
ATOM    200  CA  TRP A  13       2.561  76.438  37.820  1.00 98.60              
ATOM    202  C   TRP A  13       1.936  75.138  37.327  1.00 98.60              
ATOM    203  CB  TRP A  13       1.837  76.964  39.051  1.00 98.60              
ATOM    206  O   TRP A  13       0.724  75.062  37.125  1.00 98.60              
ATOM    207  CG  TRP A  13       2.469  78.134  39.720  1.00 98.60              
ATOM    208  CD1 TRP A  13       3.526  78.103  40.563  1.00 98.60              
ATOM    210  CD2 TRP A  13       2.061  79.529  39.636  1.00 98.60              
ATOM    211  CE2 TRP A  13       2.918  80.299  40.475  1.00 98.60              
ATOM    212  CE3 TRP A  13       1.032  80.211  38.954  1.00 98.60              
ATOM    214  NE1 TRP A  13       3.794  79.381  41.016  1.00 98.60              
ATOM    216  CH2 TRP A  13       1.726  82.334  39.937  1.00 98.60              
ATOM    218  CZ2 TRP A  13       2.758  81.680  40.630  1.00 98.60              
ATOM    220  CZ3 TRP A  13       0.860  81.598  39.111  1.00 98.60              
ATOM    222  N   PHE A  14       2.753  74.103  37.174  1.00 97.20              
ATOM    224  CA  PHE A  14       2.327  72.771  36.756  1.00 97.20              
ATOM    226  C   PHE A  14       2.038  71.937  37.993  1.00 97.20              
ATOM    227  CB  PHE A  14       3.398  72.132  35.866  1.00 97.20              
ATOM    230  O   PHE A  14       2.915  71.736  38.840  1.00 97.20              
ATOM    231  CG  PHE A  14       3.576  72.880  34.564  1.00 97.20              
ATOM    232  CD1 PHE A  14       2.973  72.411  33.381  1.00 97.20              
ATOM    234  CD2 PHE A  14       4.291  74.093  34.553  1.00 97.20              
ATOM    236  CE1 PHE A  14       3.070  73.167  32.201  1.00 97.20              
ATOM    238  CE2 PHE A  14       4.382  74.848  33.379  1.00 97.20              
ATOM    240  CZ  PHE A  14       3.758  74.395  32.212  1.00 97.20              
ATOM    242  N   LEU A  15       0.795  71.489  38.137  1.00 96.90              
ATOM    244  CA  LEU A  15       0.371  70.741  39.312  1.00 96.90              
ATOM    246  C   LEU A  15       1.103  69.402  39.360  1.00 96.90              
ATOM    247  CB  LEU A  15      -1.155  70.552  39.323  1.00 96.90              
ATOM    250  O   LEU A  15       1.288  68.726  38.348  1.00 96.90              
ATOM    251  CG  LEU A  15      -1.942  71.720  39.937  1.00 96.90              
ATOM    253  CD1 LEU A  15      -1.812  73.027  39.154  1.00 96.90              
ATOM    257  CD2 LEU A  15      -3.422  71.339  39.992  1.00 96.90              
ATOM    261  N   THR A  16       1.458  68.963  40.567  1.00 95.20              
ATOM    263  CA  THR A  16       1.947  67.594  40.747  1.00 95.20              
ATOM    265  C   THR A  16       0.888  66.604  40.278  1.00 95.20              
ATOM    266  CB  THR A  16       2.337  67.283  42.199  1.00 95.20              
ATOM    268  O   THR A  16      -0.306  66.893  40.362  1.00 95.20              
ATOM    269  CG2 THR A  16       3.410  68.231  42.730  1.00 95.20              
ATOM    273  OG1 THR A  16       1.240  67.336  43.090  1.00 95.20              
ATOM    275  N   LYS A  17       1.302  65.408  39.845  1.00 87.70              
ATOM    277  CA  LYS A  17       0.384  64.346  39.401  1.00 87.70              
ATOM    279  C   LYS A  17      -0.793  64.142  40.367  1.00 87.70              
ATOM    280  CB  LYS A  17       1.200  63.064  39.181  1.00 87.70              
ATOM    283  O   LYS A  17      -1.942  64.308  39.975  1.00 87.70              
ATOM    284  CG  LYS A  17       0.304  61.897  38.761  1.00 87.70              
ATOM    287  CD  LYS A  17       1.135  60.652  38.459  1.00 87.70              
ATOM    290  CE  LYS A  17       0.168  59.485  38.296  1.00 87.70              
ATOM    293  NZ  LYS A  17       0.875  58.219  38.022  1.00 87.70              
ATOM    297  N   LYS A  18      -0.498  63.947  41.658  1.00 90.70              
ATOM    299  CA  LYS A  18      -1.515  63.800  42.715  1.00 90.70              
ATOM    301  C   LYS A  18      -2.473  64.997  42.799  1.00 90.70              
ATOM    302  CB  LYS A  18      -0.807  63.555  44.059  1.00 90.70              
ATOM    305  O   LYS A  18      -3.676  64.815  42.984  1.00 90.70              
ATOM    306  CG  LYS A  18      -1.808  63.297  45.197  1.00 90.70              
ATOM    309  CD  LYS A  18      -1.099  62.943  46.510  1.00 90.70              
ATOM    312  CE  LYS A  18      -2.156  62.653  47.583  1.00 90.70              
ATOM    315  NZ  LYS A  18      -1.548  62.189  48.856  1.00 90.70              
ATOM    319  N   SER A  19      -1.956  66.222  42.689  1.00 94.80              
ATOM    321  CA  SER A  19      -2.795  67.426  42.745  1.00 94.80              
ATOM    323  C   SER A  19      -3.654  67.575  41.488  1.00 94.80              
ATOM    324  CB  SER A  19      -1.960  68.693  42.936  1.00 94.80              
ATOM    327  O   SER A  19      -4.823  67.933  41.598  1.00 94.80              
ATOM    328  OG  SER A  19      -1.106  68.593  44.058  1.00 94.80              
ATOM    330  N   SER A  20      -3.101  67.243  40.317  1.00 93.30              
ATOM    332  CA  SER A  20      -3.824  67.218  39.042  1.00 93.30              
ATOM    334  C   SER A  20      -4.978  66.220  39.078  1.00 93.30              
ATOM    335  CB  SER A  20      -2.894  66.853  37.880  1.00 93.30              
ATOM    338  O   SER A  20      -6.101  66.589  38.761  1.00 93.30              
ATOM    339  OG  SER A  20      -2.002  67.909  37.604  1.00 93.30              
ATOM    341  N   GLU A  21      -4.733  64.987  39.525  1.00 88.00              
ATOM    343  CA  GLU A  21      -5.767  63.954  39.681  1.00 88.00              
ATOM    345  C   GLU A  21      -6.866  64.398  40.655  1.00 88.00              
ATOM    346  CB  GLU A  21      -5.114  62.665  40.201  1.00 88.00              
ATOM    349  O   GLU A  21      -8.055  64.282  40.358  1.00 88.00              
ATOM    350  CG  GLU A  21      -4.234  61.967  39.150  1.00 88.00              
ATOM    353  CD  GLU A  21      -3.296  60.904  39.754  1.00 88.00              
ATOM    354  OE1 GLU A  21      -2.581  60.249  38.965  1.00 88.00              
ATOM    355  OE2 GLU A  21      -3.200  60.815  41.002  1.00 88.00              
ATOM    356  N   THR A  22      -6.475  64.978  41.795  1.00 92.00              
ATOM    358  CA  THR A  22      -7.419  65.467  42.811  1.00 92.00              
ATOM    360  C   THR A  22      -8.329  66.564  42.257  1.00 92.00              
ATOM    361  CB  THR A  22      -6.673  65.996  44.046  1.00 92.00              
ATOM    363  O   THR A  22      -9.546  66.512  42.446  1.00 92.00              
ATOM    364  CG2 THR A  22      -7.620  66.474  45.149  1.00 92.00              
ATOM    368  OG1 THR A  22      -5.872  64.985  44.618  1.00 92.00              
ATOM    370  N   LEU A  23      -7.755  67.560  41.574  1.00 95.50              
ATOM    372  CA  LEU A  23      -8.519  68.672  41.014  1.00 95.50              
ATOM    374  C   LEU A  23      -9.359  68.236  39.808  1.00 95.50              
ATOM    375  CB  LEU A  23      -7.554  69.824  40.687  1.00 95.50              
ATOM    378  O   LEU A  23     -10.519  68.627  39.714  1.00 95.50              
ATOM    379  CG  LEU A  23      -8.245  71.065  40.091  1.00 95.50              
ATOM    381  CD1 LEU A  23      -9.321  71.648  41.012  1.00 95.50              
ATOM    385  CD2 LEU A  23      -7.203  72.151  39.830  1.00 95.50              
ATOM    389  N   ARG A  24      -8.825  67.375  38.933  1.00 92.10              
ATOM    391  CA  ARG A  24      -9.565  66.809  37.796  1.00 92.10              
ATOM    393  C   ARG A  24     -10.804  66.052  38.264  1.00 92.10              
ATOM    394  CB  ARG A  24      -8.628  65.912  36.975  1.00 92.10              
ATOM    397  O   ARG A  24     -11.890  66.315  37.760  1.00 92.10              
ATOM    398  CG  ARG A  24      -9.300  65.370  35.704  1.00 92.10              
ATOM    401  CD  ARG A  24      -8.326  64.529  34.872  1.00 92.10              
ATOM    404  NE  ARG A  24      -7.213  65.346  34.350  1.00 92.10              
ATOM    406  NH1 ARG A  24      -5.424  64.211  35.267  1.00 92.10              
ATOM    409  NH2 ARG A  24      -5.090  65.991  33.957  1.00 92.10              
ATOM    412  CZ  ARG A  24      -5.917  65.175  34.539  1.00 92.10              
ATOM    413  N   LYS A  25     -10.660  65.191  39.279  1.00 89.50              
ATOM    415  CA  LYS A  25     -11.786  64.450  39.862  1.00 89.50              
ATOM    417  C   LYS A  25     -12.818  65.385  40.497  1.00 89.50              
ATOM    418  CB  LYS A  25     -11.248  63.411  40.858  1.00 89.50              
ATOM    421  O   LYS A  25     -14.011  65.187  40.314  1.00 89.50              
ATOM    422  CG  LYS A  25     -12.370  62.497  41.373  1.00 89.50              
ATOM    425  CD  LYS A  25     -11.815  61.298  42.154  1.00 89.50              
ATOM    428  CE  LYS A  25     -12.976  60.376  42.552  1.00 89.50              
ATOM    431  NZ  LYS A  25     -12.508  59.051  43.035  1.00 89.50              
ATOM    435  N   ALA A  26     -12.378  66.422  41.214  1.00 95.20              
ATOM    437  CA  ALA A  26     -13.296  67.422  41.761  1.00 95.20              
ATOM    439  C   ALA A  26     -14.059  68.177  40.657  1.00 95.20              
ATOM    440  CB  ALA A  26     -12.512  68.378  42.666  1.00 95.20              
ATOM    444  O   ALA A  26     -15.249  68.432  40.813  1.00 95.20              
ATOM    445  N   GLY A  27     -13.390  68.485  39.542  1.00 96.80              
ATOM    447  CA  GLY A  27     -14.003  69.073  38.356  1.00 96.80              
ATOM    450  C   GLY A  27     -15.056  68.166  37.723  1.00 96.80              
ATOM    451  O   GLY A  27     -16.174  68.611  37.505  1.00 96.80              
ATOM    452  N   GLN A  28     -14.732  66.893  37.485  1.00 92.70              
ATOM    454  CA  GLN A  28     -15.666  65.911  36.915  1.00 92.70              
ATOM    456  C   GLN A  28     -16.920  65.746  37.780  1.00 92.70              
ATOM    457  CB  GLN A  28     -14.955  64.564  36.747  1.00 92.70              
ATOM    460  O   GLN A  28     -18.027  65.899  37.274  1.00 92.70              
ATOM    461  CG  GLN A  28     -13.969  64.581  35.570  1.00 92.70              
ATOM    464  CD  GLN A  28     -13.072  63.347  35.535  1.00 92.70              
ATOM    465  NE2 GLN A  28     -12.526  63.000  34.391  1.00 92.70              
ATOM    468  OE1 GLN A  28     -12.784  62.710  36.535  1.00 92.70              
ATOM    469  N   VAL A  29     -16.748  65.560  39.095  1.00 94.30              
ATOM    471  CA  VAL A  29     -17.876  65.474  40.039  1.00 94.30              
ATOM    473  C   VAL A  29     -18.737  66.736  39.981  1.00 94.30              
ATOM    474  CB  VAL A  29     -17.368  65.225  41.472  1.00 94.30              
ATOM    476  O   VAL A  29     -19.957  66.641  39.930  1.00 94.30              
ATOM    477  CG1 VAL A  29     -18.471  65.345  42.533  1.00 94.30              
ATOM    481  CG2 VAL A  29     -16.767  63.818  41.598  1.00 94.30              
ATOM    485  N   PHE A  30     -18.126  67.923  39.923  1.00 98.00              
ATOM    487  CA  PHE A  30     -18.884  69.166  39.792  1.00 98.00              
ATOM    489  C   PHE A  30     -19.687  69.233  38.484  1.00 98.00              
ATOM    490  CB  PHE A  30     -17.934  70.364  39.928  1.00 98.00              
ATOM    493  O   PHE A  30     -20.844  69.650  38.508  1.00 98.00              
ATOM    494  CG  PHE A  30     -18.570  71.700  39.591  1.00 98.00              
ATOM    495  CD1 PHE A  30     -17.971  72.556  38.647  1.00 98.00              
ATOM    497  CD2 PHE A  30     -19.790  72.071  40.189  1.00 98.00              
ATOM    499  CE1 PHE A  30     -18.572  73.787  38.327  1.00 98.00              
ATOM    501  CE2 PHE A  30     -20.407  73.284  39.842  1.00 98.00              
ATOM    503  CZ  PHE A  30     -19.793  74.150  38.923  1.00 98.00              
ATOM    505  N   LEU A  31     -19.113  68.810  37.354  1.00 96.80              
ATOM    507  CA  LEU A  31     -19.820  68.770  36.068  1.00 96.80              
ATOM    509  C   LEU A  31     -21.018  67.809  36.106  1.00 96.80              
ATOM    510  CB  LEU A  31     -18.837  68.383  34.945  1.00 96.80              
ATOM    513  O   LEU A  31     -22.100  68.157  35.632  1.00 96.80              
ATOM    514  CG  LEU A  31     -17.740  69.416  34.627  1.00 96.80              
ATOM    516  CD1 LEU A  31     -16.884  68.909  33.466  1.00 96.80              
ATOM    520  CD2 LEU A  31     -18.295  70.793  34.271  1.00 96.80              
ATOM    524  N   GLU A  32     -20.854  66.635  36.715  1.00 93.70              
ATOM    526  CA  GLU A  32     -21.928  65.654  36.899  1.00 93.70              
ATOM    528  C   GLU A  32     -23.034  66.182  37.825  1.00 93.70              
ATOM    529  CB  GLU A  32     -21.345  64.368  37.499  1.00 93.70              
ATOM    532  O   GLU A  32     -24.223  66.103  37.498  1.00 93.70              
ATOM    533  CG  GLU A  32     -20.450  63.585  36.525  1.00 93.70              
ATOM    536  CD  GLU A  32     -19.641  62.480  37.228  1.00 93.70              
ATOM    537  OE1 GLU A  32     -18.771  61.888  36.554  1.00 93.70              
ATOM    538  OE2 GLU A  32     -19.874  62.235  38.436  1.00 93.70              
ATOM    539  N   GLU A  33     -22.664  66.751  38.976  1.00 96.50              
ATOM    541  CA  GLU A  33     -23.595  67.353  39.934  1.00 96.50              
ATOM    543  C   GLU A  33     -24.379  68.499  39.287  1.00 96.50              
ATOM    544  CB  GLU A  33     -22.837  67.869  41.171  1.00 96.50              
ATOM    547  O   GLU A  33     -25.609  68.537  39.375  1.00 96.50              
ATOM    548  CG  GLU A  33     -22.384  66.751  42.126  1.00 96.50              
ATOM    551  CD  GLU A  33     -21.528  67.257  43.306  1.00 96.50              
ATOM    552  OE1 GLU A  33     -21.334  66.477  44.268  1.00 96.50              
ATOM    553  OE2 GLU A  33     -21.079  68.429  43.296  1.00 96.50              
ATOM    554  N   LEU A  34     -23.688  69.399  38.578  1.00 97.30              
ATOM    556  CA  LEU A  34     -24.298  70.538  37.899  1.00 97.30              
ATOM    558  C   LEU A  34     -25.259  70.084  36.798  1.00 97.30              
ATOM    559  CB  LEU A  34     -23.193  71.456  37.347  1.00 97.30              
ATOM    562  O   LEU A  34     -26.407  70.526  36.780  1.00 97.30              
ATOM    563  CG  LEU A  34     -23.728  72.701  36.616  1.00 97.30              
ATOM    565  CD1 LEU A  34     -24.556  73.588  37.548  1.00 97.30              
ATOM    569  CD2 LEU A  34     -22.566  73.535  36.080  1.00 97.30              
ATOM    573  N   GLY A  35     -24.837  69.166  35.926  1.00 94.50              
ATOM    575  CA  GLY A  35     -25.678  68.646  34.842  1.00 94.50              
ATOM    578  C   GLY A  35     -26.933  67.923  35.349  1.00 94.50              
ATOM    579  O   GLY A  35     -27.981  67.928  34.695  1.00 94.50              
ATOM    580  N   ASN A  36     -26.873  67.337  36.548  1.00 93.20              
ATOM    582  CA  ASN A  36     -28.027  66.717  37.194  1.00 93.20              
ATOM    584  C   ASN A  36     -28.878  67.704  38.018  1.00 93.20              
ATOM    585  CB  ASN A  36     -27.545  65.512  38.011  1.00 93.20              
ATOM    588  O   ASN A  36     -30.036  67.388  38.317  1.00 93.20              
ATOM    589  CG  ASN A  36     -27.085  64.358  37.129  1.00 93.20              
ATOM    590  ND2 ASN A  36     -25.919  63.827  37.397  1.00 93.20              
ATOM    593  OD1 ASN A  36     -27.777  63.915  36.213  1.00 93.20              
ATOM    594  N   HIS A  37     -28.362  68.892  38.343  1.00 95.90              
ATOM    596  CA  HIS A  37     -29.036  69.868  39.193  1.00 95.90              
ATOM    598  C   HIS A  37     -30.280  70.466  38.520  1.00 95.90              
ATOM    599  CB  HIS A  37     -28.053  70.962  39.636  1.00 95.90              
ATOM    602  O   HIS A  37     -30.258  70.910  37.370  1.00 95.90              
ATOM    603  CG  HIS A  37     -28.562  71.746  40.818  1.00 95.90              
ATOM    604  CD2 HIS A  37     -28.416  71.407  42.136  1.00 95.90              
ATOM    606  ND1 HIS A  37     -29.258  72.934  40.779  1.00 95.90              
ATOM    608  CE1 HIS A  37     -29.540  73.294  42.044  1.00 95.90              
ATOM    610  NE2 HIS A  37     -29.064  72.382  42.899  1.00 95.90              
ATOM    611  N   LYS A  38     -31.391  70.548  39.265  1.00 94.90              
ATOM    613  CA  LYS A  38     -32.680  71.034  38.737  1.00 94.90              
ATOM    615  C   LYS A  38     -32.601  72.470  38.216  1.00 94.90              
ATOM    616  CB  LYS A  38     -33.780  70.929  39.805  1.00 94.90              
ATOM    619  O   LYS A  38     -33.210  72.773  37.196  1.00 94.90              
ATOM    620  CG  LYS A  38     -34.131  69.479  40.169  1.00 94.90              
ATOM    623  CD  LYS A  38     -35.271  69.441  41.199  1.00 94.90              
ATOM    626  CE  LYS A  38     -35.593  67.993  41.592  1.00 94.90              
ATOM    629  NZ  LYS A  38     -36.643  67.916  42.642  1.00 94.90              
ATOM    633  N   ALA A  39     -31.861  73.343  38.904  1.00 95.70              
ATOM    635  CA  ALA A  39     -31.698  74.732  38.471  1.00 95.70              
ATOM    637  C   ALA A  39     -30.968  74.828  37.122  1.00 95.70              
ATOM    638  CB  ALA A  39     -30.985  75.543  39.561  1.00 95.70              
ATOM    642  O   ALA A  39     -31.366  75.624  36.283  1.00 95.70              
ATOM    643  N   PHE A  40     -29.961  73.982  36.882  1.00 96.00              
ATOM    645  CA  PHE A  40     -29.228  73.971  35.616  1.00 96.00              
ATOM    647  C   PHE A  40     -30.117  73.524  34.456  1.00 96.00              
ATOM    648  CB  PHE A  40     -27.996  73.072  35.752  1.00 96.00              
ATOM    651  O   PHE A  40     -30.203  74.207  33.440  1.00 96.00              
ATOM    652  CG  PHE A  40     -27.165  73.015  34.488  1.00 96.00              
ATOM    653  CD1 PHE A  40     -27.337  71.964  33.567  1.00 96.00              
ATOM    655  CD2 PHE A  40     -26.245  74.038  34.212  1.00 96.00              
ATOM    657  CE1 PHE A  40     -26.611  71.961  32.364  1.00 96.00              
ATOM    659  CE2 PHE A  40     -25.529  74.045  33.003  1.00 96.00              
ATOM    661  CZ  PHE A  40     -25.729  73.015  32.070  1.00 96.00              
ATOM    663  N   LYS A  41     -30.860  72.424  34.641  1.00 93.20              
ATOM    665  CA  LYS A  41     -31.771  71.886  33.617  1.00 93.20              
ATOM    667  C   LYS A  41     -32.832  72.894  33.170  1.00 93.20              
ATOM    668  CB  LYS A  41     -32.437  70.607  34.138  1.00 93.20              
ATOM    671  O   LYS A  41     -33.149  72.954  31.988  1.00 93.20              
ATOM    672  CG  LYS A  41     -31.426  69.462  34.270  1.00 93.20              
ATOM    675  CD  LYS A  41     -32.105  68.206  34.821  1.00 93.20              
ATOM    678  CE  LYS A  41     -31.071  67.084  34.867  1.00 93.20              
ATOM    681  NZ  LYS A  41     -31.626  65.852  35.473  1.00 93.20              
ATOM    685  N   LYS A  42     -33.351  73.717  34.090  1.00 90.80              
ATOM    687  CA  LYS A  42     -34.315  74.786  33.764  1.00 90.80              
ATOM    689  C   LYS A  42     -33.734  75.859  32.840  1.00 90.80              
ATOM    690  CB  LYS A  42     -34.814  75.449  35.054  1.00 90.80              
ATOM    693  O   LYS A  42     -34.459  76.433  32.035  1.00 90.80              
ATOM    694  CG  LYS A  42     -35.806  74.562  35.818  1.00 90.80              
ATOM    697  CD  LYS A  42     -36.258  75.288  37.088  1.00 90.80              
ATOM    700  CE  LYS A  42     -37.309  74.468  37.840  1.00 90.80              
ATOM    703  NZ  LYS A  42     -37.851  75.236  38.989  1.00 90.80              
ATOM    707  N   GLU A  43     -32.432  76.098  32.933  1.00 92.30              
ATOM    709  CA  GLU A  43     -31.722  77.147  32.200  1.00 92.30              
ATOM    711  C   GLU A  43     -30.976  76.612  30.969  1.00 92.30              
ATOM    712  CB  GLU A  43     -30.765  77.855  33.167  1.00 92.30              
ATOM    715  O   GLU A  43     -30.214  77.350  30.344  1.00 92.30              
ATOM    716  CG  GLU A  43     -31.465  78.537  34.356  1.00 92.30              
ATOM    719  CD  GLU A  43     -32.495  79.574  33.899  1.00 92.30              
ATOM    720  OE1 GLU A  43     -33.619  79.577  34.445  1.00 92.30              
ATOM    721  OE2 GLU A  43     -32.157  80.335  32.965  1.00 92.30              
ATOM    722  N   LEU A  44     -31.186  75.345  30.591  1.00 90.60              
ATOM    724  CA  LEU A  44     -30.395  74.679  29.552  1.00 90.60              
ATOM    726  C   LEU A  44     -30.478  75.386  28.189  1.00 90.60              
ATOM    727  CB  LEU A  44     -30.849  73.212  29.465  1.00 90.60              
ATOM    730  O   LEU A  44     -29.475  75.487  27.485  1.00 90.60              
ATOM    731  CG  LEU A  44     -29.864  72.314  28.699  1.00 90.60              
ATOM    733  CD1 LEU A  44     -28.560  72.124  29.475  1.00 90.60              
ATOM    737  CD2 LEU A  44     -30.482  70.938  28.490  1.00 90.60              
ATOM    741  N   ARG A  45     -31.638  75.969  27.868  1.00 86.80              
ATOM    743  CA  ARG A  45     -31.859  76.805  26.671  1.00 86.80              
ATOM    745  C   ARG A  45     -30.970  78.055  26.602  1.00 86.80              
ATOM    746  CB  ARG A  45     -33.342  77.201  26.593  1.00 86.80              
ATOM    749  O   ARG A  45     -30.768  78.608  25.532  1.00 86.80              
ATOM    750  CG  ARG A  45     -33.763  78.163  27.720  1.00 86.80              
ATOM    753  CD  ARG A  45     -35.234  78.554  27.589  1.00 86.80              
ATOM    756  NE  ARG A  45     -35.587  79.567  28.599  1.00 86.80              
ATOM    758  NH1 ARG A  45     -37.794  79.793  28.025  1.00 86.80              
ATOM    761  NH2 ARG A  45     -36.971  80.965  29.739  1.00 86.80              
ATOM    764  CZ  ARG A  45     -36.779  80.101  28.785  1.00 86.80              
ATOM    765  N   HIS A  46     -30.473  78.534  27.745  1.00 88.60              
ATOM    767  CA  HIS A  46     -29.538  79.661  27.821  1.00 88.60              
ATOM    769  C   HIS A  46     -28.074  79.202  27.803  1.00 88.60              
ATOM    770  CB  HIS A  46     -29.811  80.487  29.087  1.00 88.60              
ATOM    773  O   HIS A  46     -27.174  80.041  27.841  1.00 88.60              
ATOM    774  CG  HIS A  46     -31.233  80.954  29.245  1.00 88.60              
ATOM    775  CD2 HIS A  46     -31.939  81.780  28.411  1.00 88.60              
ATOM    777  ND1 HIS A  46     -32.044  80.695  30.321  1.00 88.60              
ATOM    779  CE1 HIS A  46     -33.183  81.373  30.167  1.00 88.60              
ATOM    781  NE2 HIS A  46     -33.191  82.022  28.997  1.00 88.60              
ATOM    782  N   PHE A  47     -27.837  77.888  27.818  1.00 91.50              
ATOM    784  CA  PHE A  47     -26.510  77.286  27.837  1.00 91.50              
ATOM    786  C   PHE A  47     -26.098  76.799  26.449  1.00 91.50              
ATOM    787  CB  PHE A  47     -26.485  76.155  28.871  1.00 91.50              
ATOM    790  O   PHE A  47     -25.023  77.147  25.977  1.00 91.50              
ATOM    791  CG  PHE A  47     -25.081  75.689  29.173  1.00 91.50              
ATOM    792  CD1 PHE A  47     -24.515  74.610  28.476  1.00 91.50              
ATOM    794  CD2 PHE A  47     -24.318  76.370  30.131  1.00 91.50              
ATOM    796  CE1 PHE A  47     -23.188  74.225  28.718  1.00 91.50              
ATOM    798  CE2 PHE A  47     -22.990  75.994  30.375  1.00 91.50              
ATOM    800  CZ  PHE A  47     -22.426  74.920  29.669  1.00 91.50              
ATOM    802  N   ILE A  48     -26.969  76.039  25.785  1.00 87.60              
ATOM    804  CA  ILE A  48     -26.781  75.614  24.397  1.00 87.60              
ATOM    806  C   ILE A  48     -27.799  76.300  23.494  1.00 87.60              
ATOM    807  CB  ILE A  48     -26.823  74.076  24.241  1.00 87.60              
ATOM    809  O   ILE A  48     -28.985  76.356  23.811  1.00 87.60              
ATOM    810  CG1 ILE A  48     -28.062  73.428  24.908  1.00 87.60              
ATOM    813  CG2 ILE A  48     -25.518  73.458  24.767  1.00 87.60              
ATOM    817  CD1 ILE A  48     -28.174  71.915  24.684  1.00 87.60              
ATOM    821  N   SER A  49     -27.337  76.780  22.340  1.00 69.70              
ATOM    823  CA  SER A  49     -28.218  77.085  21.218  1.00 69.70              
ATOM    825  C   SER A  49     -28.610  75.765  20.558  1.00 69.70              
ATOM    826  CB  SER A  49     -27.524  78.025  20.227  1.00 69.70              
ATOM    829  O   SER A  49     -27.779  75.105  19.935  1.00 69.70              
ATOM    830  OG  SER A  49     -26.277  77.489  19.827  1.00 69.70              
ATOM    832  N   GLY A  50     -29.854  75.349  20.733  1.00 60.20              
ATOM    834  CA  GLY A  50     -30.407  74.177  20.074  1.00 60.20              
ATOM    837  C   GLY A  50     -31.915  74.183  20.226  1.00 60.20              
ATOM    838  O   GLY A  50     -32.414  74.401  21.329  1.00 60.20              
ATOM    839  N   ASP A  51     -32.623  73.976  19.120  1.00 56.40              
ATOM    841  CA  ASP A  51     -34.087  73.937  19.123  1.00 56.40              
ATOM    843  C   ASP A  51     -34.626  72.645  19.740  1.00 56.40              
ATOM    844  CB  ASP A  51     -34.612  74.096  17.689  1.00 56.40              
ATOM    847  O   ASP A  51     -35.725  72.635  20.293  1.00 56.40              
ATOM    848  CG  ASP A  51     -34.436  75.516  17.148  1.00 56.40              
ATOM    849  OD1 ASP A  51     -34.617  76.473  17.936  1.00 56.40              
ATOM    850  OD2 ASP A  51     -34.108  75.632  15.948  1.00 56.40              
ATOM    851  N   GLU A  52     -33.860  71.550  19.681  1.00 55.80              
ATOM    853  CA  GLU A  52     -34.292  70.294  20.283  1.00 55.80              
ATOM    855  C   GLU A  52     -34.155  70.341  21.812  1.00 55.80              
ATOM    856  CB  GLU A  52     -33.558  69.078  19.715  1.00 55.80              
ATOM    859  O   GLU A  52     -33.042  70.508  22.333  1.00 55.80              
ATOM    860  CG  GLU A  52     -34.041  68.735  18.299  1.00 55.80              
ATOM    863  CD  GLU A  52     -33.571  67.347  17.839  1.00 55.80              
ATOM    864  OE1 GLU A  52     -34.138  66.857  16.839  1.00 55.80              
ATOM    865  OE2 GLU A  52     -32.650  66.785  18.482  1.00 55.80              
ATOM    866  N   PRO A  53     -35.256  70.145  22.560  1.00 56.10              
ATOM    867  CA  PRO A  53     -35.203  70.029  24.006  1.00 56.10              
ATOM    869  C   PRO A  53     -34.438  68.759  24.395  1.00 56.10              
ATOM    870  CB  PRO A  53     -36.664  70.048  24.472  1.00 56.10              
ATOM    873  O   PRO A  53     -34.994  67.667  24.478  1.00 56.10              
ATOM    874  CG  PRO A  53     -37.453  69.543  23.267  1.00 56.10              
ATOM    877  CD  PRO A  53     -36.623  70.003  22.077  1.00 56.10              
ATOM    880  N   LYS A  54     -33.136  68.895  24.667  1.00 62.20              
ATOM    882  CA  LYS A  54     -32.363  67.847  25.338  1.00 62.20              
ATOM    884  C   LYS A  54     -32.748  67.828  26.813  1.00 62.20              
ATOM    885  CB  LYS A  54     -30.853  68.048  25.135  1.00 62.20              
ATOM    888  O   LYS A  54     -32.490  68.787  27.532  1.00 62.20              
ATOM    889  CG  LYS A  54     -30.441  67.678  23.704  1.00 62.20              
ATOM    892  CD  LYS A  54     -28.922  67.747  23.513  1.00 62.20              
ATOM    895  CE  LYS A  54     -28.596  67.284  22.088  1.00 62.20              
ATOM    898  NZ  LYS A  54     -27.145  67.359  21.792  1.00 62.20              
ATOM    902  N   GLU A  55     -33.326  66.728  27.290  1.00 66.80              
ATOM    904  CA  GLU A  55     -33.702  66.594  28.708  1.00 66.80              
ATOM    906  C   GLU A  55     -32.489  66.589  29.653  1.00 66.80              
ATOM    907  CB  GLU A  55     -34.490  65.300  28.930  1.00 66.80              
ATOM    910  O   GLU A  55     -32.588  66.950  30.832  1.00 66.80              
ATOM    911  CG  GLU A  55     -35.865  65.304  28.249  1.00 66.80              
ATOM    914  CD  GLU A  55     -36.739  64.133  28.726  1.00 66.80              
ATOM    915  OE1 GLU A  55     -37.974  64.245  28.575  1.00 66.80              
ATOM    916  OE2 GLU A  55     -36.176  63.165  29.289  1.00 66.80              
ATOM    917  N   LYS A  56     -31.324  66.181  29.142  1.00 78.60              
ATOM    919  CA  LYS A  56     -30.071  66.145  29.887  1.00 78.60              
ATOM    921  C   LYS A  56     -28.896  66.460  28.968  1.00 78.60              
ATOM    922  CB  LYS A  56     -29.948  64.770  30.566  1.00 78.60              
ATOM    925  O   LYS A  56     -28.784  65.916  27.873  1.00 78.60              
ATOM    926  CG  LYS A  56     -28.719  64.670  31.479  1.00 78.60              
ATOM    929  CD  LYS A  56     -28.706  63.345  32.253  1.00 78.60              
ATOM    932  CE  LYS A  56     -27.369  63.211  32.994  1.00 78.60              
ATOM    935  NZ  LYS A  56     -27.322  62.015  33.869  1.00 78.60              
ATOM    939  N   LEU A  57     -27.999  67.311  29.457  1.00 85.30              
ATOM    941  CA  LEU A  57     -26.681  67.529  28.876  1.00 85.30              
ATOM    943  C   LEU A  57     -25.641  66.947  29.829  1.00 85.30              
ATOM    944  CB  LEU A  57     -26.478  69.028  28.618  1.00 85.30              
ATOM    947  O   LEU A  57     -25.569  67.339  30.992  1.00 85.30              
ATOM    948  CG  LEU A  57     -25.131  69.378  27.959  1.00 85.30              
ATOM    950  CD1 LEU A  57     -25.024  68.795  26.547  1.00 85.30              
ATOM    954  CD2 LEU A  57     -24.995  70.897  27.867  1.00 85.30              
ATOM    958  N   GLU A  58     -24.861  65.994  29.335  1.00 87.90              
ATOM    960  CA  GLU A  58     -23.738  65.430  30.075  1.00 87.90              
ATOM    962  C   GLU A  58     -22.534  66.370  29.892  1.00 87.90              
ATOM    963  CB  GLU A  58     -23.524  63.977  29.611  1.00 87.90              
ATOM    966  O   GLU A  58     -22.004  66.526  28.788  1.00 87.90              
ATOM    967  CG  GLU A  58     -22.958  63.078  30.717  1.00 87.90              
ATOM    970  CD  GLU A  58     -21.612  63.606  31.198  1.00 87.90              
ATOM    971  OE1 GLU A  58     -21.505  63.902  32.402  1.00 87.90              
ATOM    972  OE2 GLU A  58     -20.766  63.873  30.315  1.00 87.90              
ATOM    973  N   LEU A  59     -22.179  67.091  30.957  1.00 93.70              
ATOM    975  CA  LEU A  59     -21.213  68.184  30.873  1.00 93.70              
ATOM    977  C   LEU A  59     -19.769  67.693  30.733  1.00 93.70              
ATOM    978  CB  LEU A  59     -21.361  69.122  32.082  1.00 93.70              
ATOM    981  O   LEU A  59     -18.960  68.402  30.138  1.00 93.70              
ATOM    982  CG  LEU A  59     -22.597  70.037  32.072  1.00 93.70              
ATOM    984  CD1 LEU A  59     -22.591  70.902  33.334  1.00 93.70              
ATOM    988  CD2 LEU A  59     -22.609  70.976  30.863  1.00 93.70              
ATOM    992  N   VAL A  60     -19.440  66.493  31.221  1.00 90.70              
ATOM    994  CA  VAL A  60     -18.105  65.908  31.027  1.00 90.70              
ATOM    996  C   VAL A  60     -17.846  65.675  29.536  1.00 90.70              
ATOM    997  CB  VAL A  60     -17.942  64.609  31.844  1.00 90.70              
ATOM    999  O   VAL A  60     -16.764  65.986  29.041  1.00 90.70              
ATOM   1000  CG1 VAL A  60     -16.545  64.005  31.662  1.00 90.70              
ATOM   1004  CG2 VAL A  60     -18.155  64.868  33.342  1.00 90.70              
ATOM   1008  N   SER A  61     -18.868  65.219  28.810  1.00 86.30              
ATOM   1010  CA  SER A  61     -18.850  65.037  27.357  1.00 86.30              
ATOM   1012  C   SER A  61     -18.861  66.373  26.609  1.00 86.30              
ATOM   1013  CB  SER A  61     -20.066  64.213  26.923  1.00 86.30              
ATOM   1016  O   SER A  61     -18.165  66.530  25.607  1.00 86.30              
ATOM   1017  OG  SER A  61     -20.167  63.001  27.646  1.00 86.30              
ATOM   1019  N   TYR A  62     -19.634  67.353  27.092  1.00 90.20              
ATOM   1021  CA  TYR A  62     -19.699  68.688  26.490  1.00 90.20              
ATOM   1023  C   TYR A  62     -18.340  69.403  26.522  1.00 90.20              
ATOM   1024  CB  TYR A  62     -20.768  69.517  27.212  1.00 90.20              
ATOM   1027  O   TYR A  62     -17.913  69.982  25.523  1.00 90.20              
ATOM   1028  CG  TYR A  62     -20.994  70.878  26.592  1.00 90.20              
ATOM   1029  CD1 TYR A  62     -20.319  72.004  27.101  1.00 90.20              
ATOM   1031  CD2 TYR A  62     -21.845  71.011  25.479  1.00 90.20              
ATOM   1033  CE1 TYR A  62     -20.495  73.263  26.498  1.00 90.20              
ATOM   1035  CE2 TYR A  62     -22.038  72.272  24.886  1.00 90.20              
ATOM   1037  OH  TYR A  62     -21.536  74.604  24.792  1.00 90.20              
ATOM   1039  CZ  TYR A  62     -21.359  73.400  25.391  1.00 90.20              
ATOM   1040  N   PHE A  63     -17.619  69.302  27.641  1.00 93.60              
ATOM   1042  CA  PHE A  63     -16.259  69.822  27.794  1.00 93.60              
ATOM   1044  C   PHE A  63     -15.192  68.791  27.407  1.00 93.60              
ATOM   1045  CB  PHE A  63     -16.074  70.385  29.206  1.00 93.60              
ATOM   1048  O   PHE A  63     -14.196  68.607  28.111  1.00 93.60              
ATOM   1049  CG  PHE A  63     -16.991  71.543  29.515  1.00 93.60              
ATOM   1050  CD1 PHE A  63     -16.881  72.735  28.777  1.00 93.60              
ATOM   1052  CD2 PHE A  63     -17.955  71.427  30.531  1.00 93.60              
ATOM   1054  CE1 PHE A  63     -17.739  73.808  29.051  1.00 93.60              
ATOM   1056  CE2 PHE A  63     -18.808  72.504  30.814  1.00 93.60              
ATOM   1058  CZ  PHE A  63     -18.688  73.689  30.072  1.00 93.60              
ATOM   1060  N   GLY A  64     -15.404  68.116  26.275  1.00 88.70              
ATOM   1062  CA  GLY A  64     -14.575  66.995  25.833  1.00 88.70              
ATOM   1065  C   GLY A  64     -13.122  67.357  25.513  1.00 88.70              
ATOM   1066  O   GLY A  64     -12.266  66.481  25.578  1.00 88.70              
ATOM   1067  N   LYS A  65     -12.818  68.629  25.211  1.00 89.30              
ATOM   1069  CA  LYS A  65     -11.448  69.092  24.949  1.00 89.30              
ATOM   1071  C   LYS A  65     -10.761  69.506  26.243  1.00 89.30              
ATOM   1072  CB  LYS A  65     -11.472  70.249  23.951  1.00 89.30              
ATOM   1075  O   LYS A  65     -11.146  70.501  26.858  1.00 89.30              
ATOM   1076  CG  LYS A  65     -10.041  70.651  23.558  1.00 89.30              
ATOM   1079  CD  LYS A  65     -10.054  71.616  22.377  1.00 89.30              
ATOM   1082  CE  LYS A  65     -10.676  72.959  22.718  1.00 89.30              
ATOM   1085  NZ  LYS A  65     -11.040  73.657  21.470  1.00 89.30              
ATOM   1089  N   ARG A  66      -9.719  68.785  26.645  1.00 89.30              
ATOM   1091  CA  ARG A  66      -9.076  68.943  27.958  1.00 89.30              
ATOM   1093  C   ARG A  66      -7.566  69.171  27.826  1.00 89.30              
ATOM   1094  CB  ARG A  66      -9.415  67.714  28.819  1.00 89.30              
ATOM   1097  O   ARG A  66      -6.975  68.781  26.817  1.00 89.30              
ATOM   1098  CG  ARG A  66     -10.935  67.578  29.042  1.00 89.30              
ATOM   1101  CD  ARG A  66     -11.322  66.299  29.787  1.00 89.30              
ATOM   1104  NE  ARG A  66     -11.020  65.082  29.002  1.00 89.30              
ATOM   1106  NH1 ARG A  66     -12.668  63.712  29.828  1.00 89.30              
ATOM   1109  NH2 ARG A  66     -11.173  62.884  28.415  1.00 89.30              
ATOM   1112  CZ  ARG A  66     -11.617  63.906  29.083  1.00 89.30              
ATOM   1113  N   PRO A  67      -6.915  69.801  28.823  1.00 82.20              
ATOM   1114  CA  PRO A  67      -5.458  69.901  28.842  1.00 82.20              
ATOM   1116  C   PRO A  67      -4.816  68.504  28.841  1.00 82.20              
ATOM   1117  CB  PRO A  67      -5.095  70.668  30.117  1.00 82.20              
ATOM   1120  O   PRO A  67      -5.259  67.652  29.621  1.00 82.20              
ATOM   1121  CG  PRO A  67      -6.381  71.408  30.474  1.00 82.20              
ATOM   1124  CD  PRO A  67      -7.483  70.472  29.983  1.00 82.20              
ATOM   1127  N   PRO A  68      -3.784  68.260  28.017  1.00 78.30              
ATOM   1128  CA  PRO A  68      -3.070  66.993  28.040  1.00 78.30              
ATOM   1130  C   PRO A  68      -2.226  66.871  29.317  1.00 78.30              
ATOM   1131  CB  PRO A  68      -2.232  66.988  26.761  1.00 78.30              
ATOM   1134  O   PRO A  68      -1.725  67.864  29.849  1.00 78.30              
ATOM   1135  CG  PRO A  68      -1.900  68.466  26.561  1.00 78.30              
ATOM   1138  CD  PRO A  68      -3.153  69.181  27.073  1.00 78.30              
ATOM   1141  N   GLY A  69      -2.052  65.648  29.819  1.00 79.50              
ATOM   1143  CA  GLY A  69      -1.157  65.368  30.943  1.00 79.50              
ATOM   1146  C   GLY A  69      -1.568  66.031  32.266  1.00 79.50              
ATOM   1147  O   GLY A  69      -2.647  65.772  32.805  1.00 79.50              
ATOM   1148  N   VAL A  70      -0.674  66.835  32.855  1.00 87.90              
ATOM   1150  CA  VAL A  70      -0.915  67.510  34.143  1.00 87.90              
ATOM   1152  C   VAL A  70      -1.636  68.844  33.961  1.00 87.90              
ATOM   1153  CB  VAL A  70       0.355  67.679  34.998  1.00 87.90              
ATOM   1155  O   VAL A  70      -1.409  69.585  33.007  1.00 87.90              
ATOM   1156  CG1 VAL A  70       0.915  66.313  35.417  1.00 87.90              
ATOM   1160  CG2 VAL A  70       1.455  68.496  34.317  1.00 87.90              
ATOM   1164  N   LEU A  71      -2.493  69.177  34.924  1.00 93.90              
ATOM   1166  CA  LEU A  71      -3.141  70.482  34.967  1.00 93.90              
ATOM   1168  C   LEU A  71      -2.112  71.573  35.292  1.00 93.90              
ATOM   1169  CB  LEU A  71      -4.276  70.459  36.000  1.00 93.90              
ATOM   1172  O   LEU A  71      -1.119  71.328  35.981  1.00 93.90              
ATOM   1173  CG  LEU A  71      -5.439  69.499  35.693  1.00 93.90              
ATOM   1175  CD1 LEU A  71      -6.484  69.611  36.805  1.00 93.90              
ATOM   1179  CD2 LEU A  71      -6.124  69.796  34.359  1.00 93.90              
ATOM   1183  N   HIS A  72      -2.367  72.794  34.835  1.00 96.10              
ATOM   1185  CA  HIS A  72      -1.482  73.927  35.082  1.00 96.10              
ATOM   1187  C   HIS A  72      -2.259  75.238  35.242  1.00 96.10              
ATOM   1188  CB  HIS A  72      -0.429  74.006  33.962  1.00 96.10              
ATOM   1191  O   HIS A  72      -3.393  75.364  34.779  1.00 96.10              
ATOM   1192  CG  HIS A  72      -1.010  74.242  32.591  1.00 96.10              
ATOM   1193  CD2 HIS A  72      -1.264  75.458  32.018  1.00 96.10              
ATOM   1195  ND1 HIS A  72      -1.391  73.276  31.684  1.00 96.10              
ATOM   1197  CE1 HIS A  72      -1.859  73.901  30.589  1.00 96.10              
ATOM   1199  NE2 HIS A  72      -1.805  75.231  30.751  1.00 96.10              
ATOM   1200  N   CYS A  73      -1.626  76.210  35.899  1.00 97.50              
ATOM   1202  CA  CYS A  73      -2.053  77.606  35.960  1.00 97.50              
ATOM   1204  C   CYS A  73      -1.015  78.462  35.229  1.00 97.50              
ATOM   1205  CB  CYS A  73      -2.222  78.016  37.430  1.00 97.50              
ATOM   1208  O   CYS A  73       0.091  78.665  35.737  1.00 97.50              
ATOM   1209  SG  CYS A  73      -2.653  79.779  37.558  1.00 97.50              
ATOM   1211  N   THR A  74      -1.356  78.939  34.034  1.00 95.70              
ATOM   1213  CA  THR A  74      -0.468  79.767  33.204  1.00 95.70              
ATOM   1215  C   THR A  74      -0.280  81.148  33.821  1.00 95.70              
ATOM   1216  CB  THR A  74      -1.027  79.909  31.780  1.00 95.70              
ATOM   1218  O   THR A  74      -1.252  81.772  34.247  1.00 95.70              
ATOM   1219  CG2 THR A  74      -0.051  80.563  30.806  1.00 95.70              
ATOM   1223  OG1 THR A  74      -1.317  78.628  31.282  1.00 95.70              
ATOM   1225  N   THR A  75       0.958  81.641  33.834  1.00 96.40              
ATOM   1227  CA  THR A  75       1.260  83.041  34.162  1.00 96.40              
ATOM   1229  C   THR A  75       1.362  83.860  32.882  1.00 96.40              
ATOM   1230  CB  THR A  75       2.533  83.182  35.009  1.00 96.40              
ATOM   1232  O   THR A  75       0.484  84.669  32.591  1.00 96.40              
ATOM   1233  CG2 THR A  75       2.338  82.621  36.411  1.00 96.40              
ATOM   1237  OG1 THR A  75       3.629  82.508  34.428  1.00 96.40              
ATOM   1239  N   LYS A  76       2.400  83.605  32.080  1.00 92.80              
ATOM   1241  CA  LYS A  76       2.693  84.321  30.839  1.00 92.80              
ATOM   1243  C   LYS A  76       2.730  83.346  29.670  1.00 92.80              
ATOM   1244  CB  LYS A  76       4.023  85.084  30.994  1.00 92.80              
ATOM   1247  O   LYS A  76       3.559  82.438  29.639  1.00 92.80              
ATOM   1248  CG  LYS A  76       4.410  85.927  29.767  1.00 92.80              
ATOM   1251  CD  LYS A  76       3.482  87.112  29.459  1.00 92.80              
ATOM   1254  CE  LYS A  76       4.004  87.788  28.187  1.00 92.80              
ATOM   1257  NZ  LYS A  76       3.162  88.918  27.747  1.00 92.80              
ATOM   1261  N   PHE A  77       1.846  83.565  28.699  1.00 89.50              
ATOM   1263  CA  PHE A  77       1.996  82.974  27.375  1.00 89.50              
ATOM   1265  C   PHE A  77       3.092  83.732  26.626  1.00 89.50              
ATOM   1266  CB  PHE A  77       0.659  82.978  26.631  1.00 89.50              
ATOM   1269  O   PHE A  77       3.039  84.959  26.523  1.00 89.50              
ATOM   1270  CG  PHE A  77       0.718  82.263  25.296  1.00 89.50              
ATOM   1271  CD1 PHE A  77       0.748  82.999  24.097  1.00 89.50              
ATOM   1273  CD2 PHE A  77       0.746  80.855  25.251  1.00 89.50              
ATOM   1275  CE1 PHE A  77       0.790  82.326  22.863  1.00 89.50              
ATOM   1277  CE2 PHE A  77       0.833  80.188  24.016  1.00 89.50              
ATOM   1279  CZ  PHE A  77       0.865  80.925  22.821  1.00 89.50              
ATOM   1281  N   CYS A  78       4.100  82.999  26.172  1.00 90.00              
ATOM   1283  CA  CYS A  78       5.313  83.551  25.588  1.00 90.00              
ATOM   1285  C   CYS A  78       5.431  83.247  24.098  1.00 90.00              
ATOM   1286  CB  CYS A  78       6.520  83.008  26.360  1.00 90.00              
ATOM   1289  O   CYS A  78       6.198  83.936  23.450  1.00 90.00              
ATOM   1290  SG  CYS A  78       6.717  83.858  27.949  1.00 90.00              
ATOM   1292  N   ASP A  79       4.715  82.259  23.551  1.00 84.00              
ATOM   1294  CA  ASP A  79       4.768  81.854  22.134  1.00 84.00              
ATOM   1296  C   ASP A  79       6.185  81.728  21.558  1.00 84.00              
ATOM   1297  CB  ASP A  79       3.901  82.766  21.250  1.00 84.00              
ATOM   1300  O   ASP A  79       6.409  82.017  20.387  1.00 84.00              
ATOM   1301  CG  ASP A  79       3.561  82.120  19.896  1.00 84.00              
ATOM   1302  OD1 ASP A  79       3.403  80.878  19.860  1.00 84.00              
ATOM   1303  OD2 ASP A  79       3.434  82.881  18.907  1.00 84.00              
ATOM   1304  N   TYR A  80       7.187  81.443  22.394  1.00 86.50              
ATOM   1306  CA  TYR A  80       8.610  81.633  22.081  1.00 86.50              
ATOM   1308  C   TYR A  80       9.025  83.093  21.728  1.00 86.50              
ATOM   1309  CB  TYR A  80       9.030  80.622  20.989  1.00 86.50              
ATOM   1312  O   TYR A  80      10.196  83.430  21.891  1.00 86.50              
ATOM   1313  CG  TYR A  80       8.422  79.227  21.119  1.00 86.50              
ATOM   1314  CD1 TYR A  80       9.014  78.276  21.967  1.00 86.50              
ATOM   1316  CD2 TYR A  80       7.263  78.874  20.400  1.00 86.50              
ATOM   1318  CE1 TYR A  80       8.447  76.998  22.137  1.00 86.50              
ATOM   1320  CE2 TYR A  80       6.697  77.595  20.552  1.00 86.50              
ATOM   1322  OH  TYR A  80       6.711  75.430  21.542  1.00 86.50              
ATOM   1324  CZ  TYR A  80       7.281  76.656  21.423  1.00 86.50              
ATOM   1325  N   LYS A  81       8.103  83.964  21.270  1.00 84.20              
ATOM   1327  CA  LYS A  81       8.331  85.304  20.684  1.00 84.20              
ATOM   1329  C   LYS A  81       7.246  86.371  20.959  1.00 84.20              
ATOM   1330  CB  LYS A  81       8.531  85.137  19.164  1.00 84.20              
ATOM   1333  O   LYS A  81       7.256  87.425  20.327  1.00 84.20              
ATOM   1334  CG  LYS A  81       7.232  84.726  18.446  1.00 84.20              
ATOM   1337  CD  LYS A  81       7.435  84.448  16.958  1.00 84.20              
ATOM   1340  CE  LYS A  81       6.121  83.870  16.428  1.00 84.20              
ATOM   1343  NZ  LYS A  81       6.198  83.569  14.981  1.00 84.20              
ATOM   1347  N   ALA A  82       6.264  86.108  21.817  1.00 85.30              
ATOM   1349  CA  ALA A  82       5.156  87.021  22.107  1.00 85.30              
ATOM   1351  C   ALA A  82       5.632  88.335  22.752  1.00 85.30              
ATOM   1352  CB  ALA A  82       4.117  86.322  22.997  1.00 85.30              
ATOM   1356  O   ALA A  82       6.658  88.385  23.432  1.00 85.30              
ATOM   1357  N   ALA A  83       4.844  89.400  22.596  1.00 85.50              
ATOM   1359  CA  ALA A  83       5.129  90.687  23.227  1.00 85.50              
ATOM   1361  C   ALA A  83       5.216  90.554  24.760  1.00 85.50              
ATOM   1362  CB  ALA A  83       4.058  91.699  22.802  1.00 85.50              
ATOM   1366  O   ALA A  83       4.398  89.865  25.383  1.00 85.50              
ATOM   1367  N   GLY A  84       6.229  91.182  25.361  1.00 90.00              
ATOM   1369  CA  GLY A  84       6.484  91.115  26.802  1.00 90.00              
ATOM   1372  C   GLY A  84       7.070  89.784  27.290  1.00 90.00              
ATOM   1373  O   GLY A  84       7.308  89.616  28.486  1.00 90.00              
ATOM   1374  N   ALA A  85       7.262  88.797  26.404  1.00 91.80              
ATOM   1376  CA  ALA A  85       7.773  87.485  26.790  1.00 91.80              
ATOM   1378  C   ALA A  85       9.219  87.565  27.289  1.00 91.80              
ATOM   1379  CB  ALA A  85       7.650  86.525  25.601  1.00 91.80              
ATOM   1383  O   ALA A  85       9.536  86.973  28.321  1.00 91.80              
ATOM   1384  N   GLU A  86      10.080  88.309  26.587  1.00 92.70              
ATOM   1386  CA  GLU A  86      11.480  88.488  26.982  1.00 92.70              
ATOM   1388  C   GLU A  86      11.586  89.255  28.297  1.00 92.70              
ATOM   1389  CB  GLU A  86      12.288  89.197  25.882  1.00 92.70              
ATOM   1392  O   GLU A  86      12.282  88.812  29.210  1.00 92.70              
ATOM   1393  CG  GLU A  86      12.472  88.345  24.613  1.00 92.70              
ATOM   1396  CD  GLU A  86      13.589  88.856  23.682  1.00 92.70              
ATOM   1397  OE1 GLU A  86      13.819  88.243  22.614  1.00 92.70              
ATOM   1398  OE2 GLU A  86      14.402  89.727  24.072  1.00 92.70              
ATOM   1399  N   GLU A  87      10.845  90.350  28.431  1.00 93.30              
ATOM   1401  CA  GLU A  87      10.808  91.178  29.630  1.00 93.30              
ATOM   1403  C   GLU A  87      10.338  90.370  30.839  1.00 93.30              
ATOM   1404  CB  GLU A  87       9.878  92.386  29.425  1.00 93.30              
ATOM   1407  O   GLU A  87      10.938  90.469  31.908  1.00 93.30              
ATOM   1408  CG  GLU A  87      10.344  93.377  28.343  1.00 93.30              
ATOM   1411  CD  GLU A  87      10.046  92.963  26.888  1.00 93.30              
ATOM   1412  OE1 GLU A  87      10.422  93.745  25.993  1.00 93.30              
ATOM   1413  OE2 GLU A  87       9.447  91.883  26.661  1.00 93.30              
ATOM   1414  N   TYR A  88       9.311  89.530  30.675  1.00 95.00              
ATOM   1416  CA  TYR A  88       8.838  88.623  31.719  1.00 95.00              
ATOM   1418  C   TYR A  88       9.893  87.579  32.099  1.00 95.00              
ATOM   1419  CB  TYR A  88       7.528  87.961  31.277  1.00 95.00              
ATOM   1422  O   TYR A  88      10.235  87.433  33.274  1.00 95.00              
ATOM   1423  CG  TYR A  88       6.975  87.005  32.315  1.00 95.00              
ATOM   1424  CD1 TYR A  88       7.280  85.632  32.246  1.00 95.00              
ATOM   1426  CD2 TYR A  88       6.201  87.503  33.379  1.00 95.00              
ATOM   1428  CE1 TYR A  88       6.810  84.756  33.241  1.00 95.00              
ATOM   1430  CE2 TYR A  88       5.721  86.629  34.372  1.00 95.00              
ATOM   1432  OH  TYR A  88       5.566  84.393  35.248  1.00 95.00              
ATOM   1434  CZ  TYR A  88       6.026  85.251  34.301  1.00 95.00              
ATOM   1435  N   ALA A  89      10.447  86.866  31.116  1.00 95.20              
ATOM   1437  CA  ALA A  89      11.408  85.791  31.358  1.00 95.20              
ATOM   1439  C   ALA A  89      12.731  86.289  31.966  1.00 95.20              
ATOM   1440  CB  ALA A  89      11.653  85.079  30.031  1.00 95.20              
ATOM   1444  O   ALA A  89      13.414  85.557  32.689  1.00 95.20              
ATOM   1445  N   GLN A  90      13.104  87.540  31.695  1.00 94.00              
ATOM   1447  CA  GLN A  90      14.331  88.133  32.215  1.00 94.00              
ATOM   1449  C   GLN A  90      14.239  88.539  33.691  1.00 94.00              
ATOM   1450  CB  GLN A  90      14.746  89.314  31.333  1.00 94.00              
ATOM   1453  O   GLN A  90      15.297  88.682  34.316  1.00 94.00              
ATOM   1454  CG  GLN A  90      15.328  88.832  29.993  1.00 94.00              
ATOM   1457  CD  GLN A  90      15.608  89.991  29.043  1.00 94.00              
ATOM   1458  NE2 GLN A  90      15.720  89.741  27.758  1.00 94.00              
ATOM   1461  OE1 GLN A  90      15.779  91.128  29.443  1.00 94.00              
ATOM   1462  N   GLN A  91      13.032  88.667  34.258  1.00 96.10              
ATOM   1464  CA  GLN A  91      12.835  89.081  35.648  1.00 96.10              
ATOM   1466  C   GLN A  91      13.541  88.137  36.626  1.00 96.10              
ATOM   1467  CB  GLN A  91      11.345  89.154  36.017  1.00 96.10              
ATOM   1470  O   GLN A  91      13.432  86.909  36.545  1.00 96.10              
ATOM   1471  CG  GLN A  91      10.556  90.151  35.163  1.00 96.10              
ATOM   1474  CD  GLN A  91       9.089  90.253  35.559  1.00 96.10              
ATOM   1475  NE2 GLN A  91       8.214  90.608  34.646  1.00 96.10              
ATOM   1478  OE1 GLN A  91       8.707  90.051  36.699  1.00 96.10              
ATOM   1479  N   GLU A  92      14.219  88.712  37.621  1.00 97.50              
ATOM   1481  CA  GLU A  92      14.907  87.925  38.648  1.00 97.50              
ATOM   1483  C   GLU A  92      13.958  86.998  39.404  1.00 97.50              
ATOM   1484  CB  GLU A  92      15.557  88.832  39.688  1.00 97.50              
ATOM   1487  O   GLU A  92      14.327  85.872  39.729  1.00 97.50              
ATOM   1488  CG  GLU A  92      16.779  89.592  39.170  1.00 97.50              
ATOM   1491  CD  GLU A  92      17.565  90.217  40.331  1.00 97.50              
ATOM   1492  OE1 GLU A  92      18.738  90.569  40.089  1.00 97.50              
ATOM   1493  OE2 GLU A  92      17.006  90.276  41.455  1.00 97.50              
ATOM   1494  N   VAL A  93      12.729  87.444  39.679  1.00 98.00              
ATOM   1496  CA  VAL A  93      11.749  86.630  40.403  1.00 98.00              
ATOM   1498  C   VAL A  93      11.332  85.395  39.607  1.00 98.00              
ATOM   1499  CB  VAL A  93      10.547  87.471  40.859  1.00 98.00              
ATOM   1501  O   VAL A  93      11.216  84.323  40.203  1.00 98.00              
ATOM   1502  CG1 VAL A  93       9.699  88.009  39.704  1.00 98.00              
ATOM   1506  CG2 VAL A  93       9.674  86.663  41.825  1.00 98.00              
ATOM   1510  N   VAL A  94      11.200  85.504  38.280  1.00 98.00              
ATOM   1512  CA  VAL A  94      10.892  84.381  37.383  1.00 98.00              
ATOM   1514  C   VAL A  94      12.046  83.383  37.389  1.00 98.00              
ATOM   1515  CB  VAL A  94      10.554  84.887  35.964  1.00 98.00              
ATOM   1517  O   VAL A  94      11.841  82.213  37.716  1.00 98.00              
ATOM   1518  CG1 VAL A  94      10.394  83.750  34.947  1.00 98.00              
ATOM   1522  CG2 VAL A  94       9.235  85.669  36.004  1.00 98.00              
ATOM   1526  N   LYS A  95      13.278  83.851  37.158  1.00 97.20              
ATOM   1528  CA  LYS A  95      14.486  83.007  37.188  1.00 97.20              
ATOM   1530  C   LYS A  95      14.678  82.320  38.540  1.00 97.20              
ATOM   1531  CB  LYS A  95      15.713  83.864  36.854  1.00 97.20              
ATOM   1534  O   LYS A  95      14.881  81.112  38.606  1.00 97.20              
ATOM   1535  CG  LYS A  95      15.714  84.331  35.392  1.00 97.20              
ATOM   1538  CD  LYS A  95      16.831  85.353  35.163  1.00 97.20              
ATOM   1541  CE  LYS A  95      16.858  85.775  33.694  1.00 97.20              
ATOM   1544  NZ  LYS A  95      17.584  87.056  33.519  1.00 97.20              
ATOM   1548  N   ARG A  96      14.553  83.067  39.640  1.00 98.00              
ATOM   1550  CA  ARG A  96      14.711  82.559  41.013  1.00 98.00              
ATOM   1552  C   ARG A  96      13.597  81.596  41.421  1.00 98.00              
ATOM   1553  CB  ARG A  96      14.796  83.766  41.960  1.00 98.00              
ATOM   1556  O   ARG A  96      13.795  80.828  42.364  1.00 98.00              
ATOM   1557  CG  ARG A  96      15.059  83.389  43.426  1.00 98.00              
ATOM   1560  CD  ARG A  96      15.241  84.627  44.310  1.00 98.00              
ATOM   1563  NE  ARG A  96      14.010  85.447  44.369  1.00 98.00              
ATOM   1565  NH1 ARG A  96      14.956  87.504  43.923  1.00 98.00              
ATOM   1568  NH2 ARG A  96      12.758  87.347  44.243  1.00 98.00              
ATOM   1571  CZ  ARG A  96      13.919  86.755  44.181  1.00 98.00              
ATOM   1572  N   SER A  97      12.429  81.668  40.788  1.00 98.50              
ATOM   1574  CA  SER A  97      11.291  80.788  41.079  1.00 98.50              
ATOM   1576  C   SER A  97      11.234  79.561  40.178  1.00 98.50              
ATOM   1577  CB  SER A  97       9.975  81.553  41.019  1.00 98.50              
ATOM   1580  O   SER A  97      10.484  78.636  40.480  1.00 98.50              
ATOM   1581  OG  SER A  97      10.042  82.637  41.927  1.00 98.50              
ATOM   1583  N   TYR A  98      12.025  79.523  39.105  1.00 97.70              
ATOM   1585  CA  TYR A  98      12.060  78.400  38.178  1.00 97.70              
ATOM   1587  C   TYR A  98      12.445  77.098  38.896  1.00 97.70              
ATOM   1588  CB  TYR A  98      13.014  78.726  37.024  1.00 97.70              
ATOM   1591  O   TYR A  98      13.423  77.040  39.639  1.00 97.70              
ATOM   1592  CG  TYR A  98      12.732  77.903  35.788  1.00 97.70              
ATOM   1593  CD1 TYR A  98      13.393  76.678  35.573  1.00 97.70              
ATOM   1595  CD2 TYR A  98      11.790  78.372  34.853  1.00 97.70              
ATOM   1597  CE1 TYR A  98      13.124  75.927  34.411  1.00 97.70              
ATOM   1599  CE2 TYR A  98      11.528  77.628  33.689  1.00 97.70              
ATOM   1601  OH  TYR A  98      11.906  75.704  32.341  1.00 97.70              
ATOM   1603  CZ  TYR A  98      12.198  76.410  33.461  1.00 97.70              
ATOM   1604  N   GLY A  99      11.633  76.054  38.719  1.00 98.10              
ATOM   1606  CA  GLY A  99      11.772  74.763  39.394  1.00 98.10              
ATOM   1609  C   GLY A  99      11.306  74.738  40.856  1.00 98.10              
ATOM   1610  O   GLY A  99      11.335  73.674  41.479  1.00 98.10              
ATOM   1611  N   LYS A 100      10.851  75.860  41.432  1.00 98.40              
ATOM   1613  CA  LYS A 100      10.394  75.898  42.831  1.00 98.40              
ATOM   1615  C   LYS A 100       8.965  75.399  42.991  1.00 98.40              
ATOM   1616  CB  LYS A 100      10.569  77.284  43.464  1.00 98.40              
ATOM   1619  O   LYS A 100       8.120  75.555  42.112  1.00 98.40              
ATOM   1620  CG  LYS A 100      12.053  77.636  43.592  1.00 98.40              
ATOM   1623  CD  LYS A 100      12.248  78.842  44.511  1.00 98.40              
ATOM   1626  CE  LYS A 100      13.749  79.038  44.714  1.00 98.40              
ATOM   1629  NZ  LYS A 100      14.047  80.405  45.179  1.00 98.40              
ATOM   1633  N   ALA A 101       8.702  74.820  44.161  1.00 98.50              
ATOM   1635  CA  ALA A 101       7.381  74.353  44.547  1.00 98.50              
ATOM   1637  C   ALA A 101       6.536  75.467  45.173  1.00 98.50              
ATOM   1638  CB  ALA A 101       7.518  73.143  45.478  1.00 98.50              
ATOM   1642  O   ALA A 101       7.021  76.220  46.013  1.00 98.50              
ATOM   1643  N   PHE A 102       5.258  75.489  44.809  1.00 98.70              
ATOM   1645  CA  PHE A 102       4.239  76.408  45.310  1.00 98.70              
ATOM   1647  C   PHE A 102       2.992  75.634  45.754  1.00 98.70              
ATOM   1648  CB  PHE A 102       3.913  77.447  44.227  1.00 98.70              
ATOM   1651  O   PHE A 102       2.823  74.449  45.424  1.00 98.70              
ATOM   1652  CG  PHE A 102       5.041  78.430  43.977  1.00 98.70              
ATOM   1653  CD1 PHE A 102       5.029  79.686  44.611  1.00 98.70              
ATOM   1655  CD2 PHE A 102       6.102  78.097  43.112  1.00 98.70              
ATOM   1657  CE1 PHE A 102       6.071  80.602  44.384  1.00 98.70              
ATOM   1659  CE2 PHE A 102       7.148  79.009  42.891  1.00 98.70              
ATOM   1661  CZ  PHE A 102       7.134  80.262  43.528  1.00 98.70              
ATOM   1663  N   LYS A 103       2.129  76.303  46.519  1.00 98.60              
ATOM   1665  CA  LYS A 103       0.801  75.812  46.894  1.00 98.60              
ATOM   1667  C   LYS A 103      -0.224  76.830  46.423  1.00 98.60              
ATOM   1668  CB  LYS A 103       0.666  75.633  48.407  1.00 98.60              
ATOM   1671  O   LYS A 103      -0.289  77.912  46.984  1.00 98.60              
ATOM   1672  CG  LYS A 103       1.493  74.477  48.974  1.00 98.60              
ATOM   1675  CD  LYS A 103       1.183  74.384  50.472  1.00 98.60              
ATOM   1678  CE  LYS A 103       2.038  73.325  51.164  1.00 98.60              
ATOM   1681  NZ  LYS A 103       1.786  73.346  52.625  1.00 98.60              
ATOM   1685  N   LEU A 104      -1.005  76.463  45.414  1.00 98.80              
ATOM   1687  CA  LEU A 104      -2.065  77.322  44.908  1.00 98.80              
ATOM   1689  C   LEU A 104      -3.371  77.024  45.641  1.00 98.80              
ATOM   1690  CB  LEU A 104      -2.245  77.147  43.392  1.00 98.80              
ATOM   1693  O   LEU A 104      -3.731  75.855  45.827  1.00 98.80              
ATOM   1694  CG  LEU A 104      -0.978  77.288  42.536  1.00 98.80              
ATOM   1696  CD1 LEU A 104      -1.366  77.051  41.077  1.00 98.80              
ATOM   1700  CD2 LEU A 104      -0.335  78.664  42.658  1.00 98.80              
ATOM   1704  N   SER A 105      -4.117  78.077  45.962  1.00 98.80              
ATOM   1706  CA  SER A 105      -5.445  77.976  46.560  1.00 98.80              
ATOM   1708  C   SER A 105      -6.538  78.105  45.499  1.00 98.80              
ATOM   1709  CB  SER A 105      -5.646  79.076  47.603  1.00 98.80              
ATOM   1712  O   SER A 105      -6.669  79.146  44.856  1.00 98.80              
ATOM   1713  OG  SER A 105      -4.684  79.051  48.631  1.00 98.80              
ATOM   1715  N   ILE A 106      -7.389  77.091  45.360  1.00 98.80              
ATOM   1717  CA  ILE A 106      -8.599  77.151  44.531  1.00 98.80              
ATOM   1719  C   ILE A 106      -9.784  77.608  45.385  1.00 98.80              
ATOM   1720  CB  ILE A 106      -8.886  75.793  43.862  1.00 98.80              
ATOM   1722  O   ILE A 106     -10.100  76.970  46.391  1.00 98.80              
ATOM   1723  CG1 ILE A 106      -7.696  75.224  43.057  1.00 98.80              
ATOM   1726  CG2 ILE A 106     -10.154  75.855  42.994  1.00 98.80              
ATOM   1730  CD1 ILE A 106      -7.182  76.142  41.945  1.00 98.80              
ATOM   1734  N   SER A 107     -10.455  78.690  44.984  1.00 98.70              
ATOM   1736  CA  SER A 107     -11.610  79.255  45.708  1.00 98.70              
ATOM   1738  C   SER A 107     -12.966  78.847  45.146  1.00 98.70              
ATOM   1739  CB  SER A 107     -11.532  80.784  45.714  1.00 98.70              
ATOM   1742  O   SER A 107     -13.946  78.789  45.888  1.00 98.70              
ATOM   1743  OG  SER A 107     -11.411  81.283  44.396  1.00 98.70              
ATOM   1745  N   ALA A 108     -13.040  78.585  43.844  1.00 98.80              
ATOM   1747  CA  ALA A 108     -14.284  78.269  43.160  1.00 98.80              
ATOM   1749  C   ALA A 108     -14.037  77.378  41.941  1.00 98.80              
ATOM   1750  CB  ALA A 108     -14.984  79.577  42.762  1.00 98.80              
ATOM   1754  O   ALA A 108     -12.950  77.393  41.358  1.00 98.80              
ATOM   1755  N   LEU A 109     -15.067  76.638  41.543  1.00 98.80              
ATOM   1757  CA  LEU A 109     -15.166  76.014  40.224  1.00 98.80              
ATOM   1759  C   LEU A 109     -16.226  76.763  39.419  1.00 98.80              
ATOM   1760  CB  LEU A 109     -15.504  74.518  40.346  1.00 98.80              
ATOM   1763  O   LEU A 109     -17.201  77.252  39.989  1.00 98.80              
ATOM   1764  CG  LEU A 109     -14.518  73.691  41.190  1.00 98.80              
ATOM   1766  CD1 LEU A 109     -14.973  72.234  41.235  1.00 98.80              
ATOM   1770  CD2 LEU A 109     -13.097  73.731  40.630  1.00 98.80              
ATOM   1774  N   PHE A 110     -16.052  76.868  38.108  1.00 98.80              
ATOM   1776  CA  PHE A 110     -16.987  77.593  37.254  1.00 98.80              
ATOM   1778  C   PHE A 110     -17.187  76.907  35.907  1.00 98.80              
ATOM   1779  CB  PHE A 110     -16.539  79.050  37.089  1.00 98.80              
ATOM   1782  O   PHE A 110     -16.330  76.160  35.433  1.00 98.80              
ATOM   1783  CG  PHE A 110     -15.228  79.223  36.347  1.00 98.80              
ATOM   1784  CD1 PHE A 110     -14.012  79.224  37.057  1.00 98.80              
ATOM   1786  CD2 PHE A 110     -15.225  79.387  34.948  1.00 98.80              
ATOM   1788  CE1 PHE A 110     -12.799  79.406  36.371  1.00 98.80              
ATOM   1790  CE2 PHE A 110     -14.012  79.566  34.264  1.00 98.80              
ATOM   1792  CZ  PHE A 110     -12.803  79.586  34.978  1.00 98.80              
ATOM   1794  N   VAL A 111     -18.344  77.179  35.315  1.00 98.60              
ATOM   1796  CA  VAL A 111     -18.797  76.651  34.028  1.00 98.60              
ATOM   1798  C   VAL A 111     -19.458  77.781  33.245  1.00 98.60              
ATOM   1799  CB  VAL A 111     -19.757  75.462  34.257  1.00 98.60              
ATOM   1801  O   VAL A 111     -20.276  78.525  33.785  1.00 98.60              
ATOM   1802  CG1 VAL A 111     -20.671  75.162  33.068  1.00 98.60              
ATOM   1806  CG2 VAL A 111     -18.969  74.187  34.562  1.00 98.60              
ATOM   1810  N   THR A 112     -19.125  77.896  31.966  1.00 98.20              
ATOM   1812  CA  THR A 112     -19.800  78.744  30.974  1.00 98.20              
ATOM   1814  C   THR A 112     -20.188  77.880  29.773  1.00 98.20              
ATOM   1815  CB  THR A 112     -18.898  79.909  30.517  1.00 98.20              
ATOM   1817  O   THR A 112     -19.718  76.747  29.671  1.00 98.20              
ATOM   1818  CG2 THR A 112     -18.174  80.592  31.673  1.00 98.20              
ATOM   1822  OG1 THR A 112     -17.958  79.447  29.573  1.00 98.20              
ATOM   1824  N   PRO A 113     -20.963  78.385  28.798  1.00 96.90              
ATOM   1825  CA  PRO A 113     -21.183  77.664  27.543  1.00 96.90              
ATOM   1827  C   PRO A 113     -19.895  77.298  26.789  1.00 96.90              
ATOM   1828  CB  PRO A 113     -22.043  78.606  26.701  1.00 96.90              
ATOM   1831  O   PRO A 113     -19.925  76.446  25.905  1.00 96.90              
ATOM   1832  CG  PRO A 113     -22.821  79.391  27.755  1.00 96.90              
ATOM   1835  CD  PRO A 113     -21.758  79.603  28.827  1.00 96.90              
ATOM   1838  N   LYS A 114     -18.769  77.946  27.108  1.00 96.90              
ATOM   1840  CA  LYS A 114     -17.500  77.805  26.395  1.00 96.90              
ATOM   1842  C   LYS A 114     -16.465  76.992  27.169  1.00 96.90              
ATOM   1843  CB  LYS A 114     -16.963  79.206  26.075  1.00 96.90              
ATOM   1846  O   LYS A 114     -15.742  76.201  26.563  1.00 96.90              
ATOM   1847  CG  LYS A 114     -17.858  79.988  25.108  1.00 96.90              
ATOM   1850  CD  LYS A 114     -17.166  81.304  24.744  1.00 96.90              
ATOM   1853  CE  LYS A 114     -18.036  82.141  23.809  1.00 96.90              
ATOM   1856  NZ  LYS A 114     -17.332  83.392  23.439  1.00 96.90              
ATOM   1860  N   THR A 115     -16.368  77.181  28.485  1.00 97.90              
ATOM   1862  CA  THR A 115     -15.276  76.622  29.292  1.00 97.90              
ATOM   1864  C   THR A 115     -15.729  76.134  30.663  1.00 97.90              
ATOM   1865  CB  THR A 115     -14.115  77.622  29.457  1.00 97.90              
ATOM   1867  O   THR A 115     -16.720  76.602  31.226  1.00 97.90              
ATOM   1868  CG2 THR A 115     -13.584  78.130  28.119  1.00 97.90              
ATOM   1872  OG1 THR A 115     -14.480  78.737  30.240  1.00 97.90              
ATOM   1874  N   ALA A 116     -14.964  75.196  31.216  1.00 98.40              
ATOM   1876  CA  ALA A 116     -15.011  74.799  32.613  1.00 98.40              
ATOM   1878  C   ALA A 116     -13.628  75.006  33.238  1.00 98.40              
ATOM   1879  CB  ALA A 116     -15.482  73.347  32.714  1.00 98.40              
ATOM   1883  O   ALA A 116     -12.603  74.634  32.652  1.00 98.40              
ATOM   1884  N   GLY A 117     -13.583  75.571  34.440  1.00 98.60              
ATOM   1886  CA  GLY A 117     -12.325  75.930  35.083  1.00 98.60              
ATOM   1889  C   GLY A 117     -12.400  76.022  36.601  1.00 98.60              
ATOM   1890  O   GLY A 117     -13.459  75.906  37.218  1.00 98.60              
ATOM   1891  N   ALA A 118     -11.234  76.228  37.202  1.00 98.80              
ATOM   1893  CA  ALA A 118     -11.058  76.467  38.626  1.00 98.80              
ATOM   1895  C   ALA A 118     -10.410  77.838  38.843  1.00 98.80              
ATOM   1896  CB  ALA A 118     -10.219  75.322  39.200  1.00 98.80              
ATOM   1900  O   ALA A 118      -9.379  78.132  38.236  1.00 98.80              
ATOM   1901  N   GLN A 119     -11.000  78.670  39.698  1.00 98.70              
ATOM   1903  CA  GLN A 119     -10.457  79.979  40.058  1.00 98.70              
ATOM   1905  C   GLN A 119      -9.296  79.804  41.038  1.00 98.70              
ATOM   1906  CB  GLN A 119     -11.562  80.844  40.676  1.00 98.70              
ATOM   1909  O   GLN A 119      -9.479  79.234  42.117  1.00 98.70              
ATOM   1910  CG  GLN A 119     -11.046  82.241  41.064  1.00 98.70              
ATOM   1913  CD  GLN A 119     -12.057  83.062  41.851  1.00 98.70              
ATOM   1914  NE2 GLN A 119     -11.763  84.317  42.101  1.00 98.70              
ATOM   1917  OE1 GLN A 119     -13.087  82.590  42.311  1.00 98.70              
ATOM   1918  N   VAL A 120      -8.129  80.341  40.688  1.00 98.80              
ATOM   1920  CA  VAL A 120      -6.949  80.366  41.557  1.00 98.80              
ATOM   1922  C   VAL A 120      -6.884  81.717  42.266  1.00 98.80              
ATOM   1923  CB  VAL A 120      -5.665  80.097  40.751  1.00 98.80              
ATOM   1925  O   VAL A 120      -7.019  82.763  41.639  1.00 98.80              
ATOM   1926  CG1 VAL A 120      -4.423  80.153  41.644  1.00 98.80              
ATOM   1930  CG2 VAL A 120      -5.670  78.724  40.061  1.00 98.80              
ATOM   1934  N   VAL A 121      -6.646  81.701  43.576  1.00 98.40              
ATOM   1936  CA  VAL A 121      -6.333  82.901  44.362  1.00 98.40              
ATOM   1938  C   VAL A 121      -4.853  82.863  44.701  1.00 98.40              
ATOM   1939  CB  VAL A 121      -7.199  82.998  45.628  1.00 98.40              
ATOM   1941  O   VAL A 121      -4.419  82.001  45.462  1.00 98.40              
ATOM   1942  CG1 VAL A 121      -6.871  84.261  46.436  1.00 98.40              
ATOM   1946  CG2 VAL A 121      -8.687  83.053  45.265  1.00 98.40              
ATOM   1950  N   LEU A 122      -4.095  83.786  44.115  1.00 98.20              
ATOM   1952  CA  LEU A 122      -2.652  83.891  44.306  1.00 98.20              
ATOM   1954  C   LEU A 122      -2.320  84.629  45.607  1.00 98.20              
ATOM   1955  CB  LEU A 122      -2.016  84.590  43.091  1.00 98.20              
ATOM   1958  O   LEU A 122      -3.000  85.580  45.992  1.00 98.20              
ATOM   1959  CG  LEU A 122      -2.247  83.886  41.742  1.00 98.20              
ATOM   1961  CD1 LEU A 122      -1.616  84.713  40.625  1.00 98.20              
ATOM   1965  CD2 LEU A 122      -1.651  82.478  41.685  1.00 98.20              
ATOM   1969  N   THR A 123      -1.250  84.194  46.260  1.00 98.30              
ATOM   1971  CA  THR A 123      -0.606  84.912  47.365  1.00 98.30              
ATOM   1973  C   THR A 123       0.234  86.085  46.854  1.00 98.30              
ATOM   1974  CB  THR A 123       0.295  83.968  48.175  1.00 98.30              
ATOM   1976  O   THR A 123       0.597  86.132  45.680  1.00 98.30              
ATOM   1977  CG2 THR A 123      -0.462  82.783  48.773  1.00 98.30              
ATOM   1981  OG1 THR A 123       1.321  83.447  47.364  1.00 98.30              
ATOM   1983  N   ASP A 124       0.635  87.000  47.741  1.00 97.60              
ATOM   1985  CA  ASP A 124       1.506  88.131  47.377  1.00 97.60              
ATOM   1987  C   ASP A 124       2.843  87.683  46.770  1.00 97.60              
ATOM   1988  CB  ASP A 124       1.789  88.995  48.613  1.00 97.60              
ATOM   1991  O   ASP A 124       3.366  88.325  45.860  1.00 97.60              
ATOM   1992  CG  ASP A 124       0.541  89.660  49.193  1.00 97.60              
ATOM   1993  OD1 ASP A 124      -0.407  89.907  48.418  1.00 97.60              
ATOM   1994  OD2 ASP A 124       0.545  89.877  50.422  1.00 97.60              
ATOM   1995  N   GLN A 125       3.395  86.556  47.235  1.00 97.70              
ATOM   1997  CA  GLN A 125       4.612  85.980  46.662  1.00 97.70              
ATOM   1999  C   GLN A 125       4.377  85.486  45.228  1.00 97.70              
ATOM   2000  CB  GLN A 125       5.100  84.835  47.562  1.00 97.70              
ATOM   2003  O   GLN A 125       5.220  85.683  44.356  1.00 97.70              
ATOM   2004  CG  GLN A 125       6.416  84.235  47.043  1.00 97.70              
ATOM   2007  CD  GLN A 125       6.922  83.053  47.862  1.00 97.70              
ATOM   2008  NE2 GLN A 125       8.024  82.461  47.461  1.00 97.70              
ATOM   2011  OE1 GLN A 125       6.365  82.621  48.854  1.00 97.70              
ATOM   2012  N   GLU A 126       3.243  84.837  44.976  1.00 98.50              
ATOM   2014  CA  GLU A 126       2.887  84.310  43.655  1.00 98.50              
ATOM   2016  C   GLU A 126       2.487  85.422  42.684  1.00 98.50              
ATOM   2017  CB  GLU A 126       1.741  83.313  43.813  1.00 98.50              
ATOM   2020  O   GLU A 126       2.785  85.328  41.496  1.00 98.50              
ATOM   2021  CG  GLU A 126       2.216  82.022  44.498  1.00 98.50              
ATOM   2024  CD  GLU A 126       1.089  81.219  45.150  1.00 98.50              
ATOM   2025  OE1 GLU A 126       1.344  80.024  45.414  1.00 98.50              
ATOM   2026  OE2 GLU A 126       0.041  81.826  45.477  1.00 98.50              
ATOM   2027  N   LEU A 127       1.889  86.506  43.183  1.00 97.20              
ATOM   2029  CA  LEU A 127       1.574  87.698  42.396  1.00 97.20              
ATOM   2031  C   LEU A 127       2.823  88.353  41.796  1.00 97.20              
ATOM   2032  CB  LEU A 127       0.794  88.702  43.264  1.00 97.20              
ATOM   2035  O   LEU A 127       2.723  88.961  40.735  1.00 97.20              
ATOM   2036  CG  LEU A 127      -0.697  88.361  43.435  1.00 97.20              
ATOM   2038  CD1 LEU A 127      -1.331  89.285  44.476  1.00 97.20              
ATOM   2042  CD2 LEU A 127      -1.475  88.544  42.129  1.00 97.20              
ATOM   2046  N   GLN A 128       4.007  88.173  42.390  1.00 97.20              
ATOM   2048  CA  GLN A 128       5.265  88.636  41.783  1.00 97.20              
ATOM   2050  C   GLN A 128       5.623  87.878  40.497  1.00 97.20              
ATOM   2051  CB  GLN A 128       6.430  88.497  42.768  1.00 97.20              
ATOM   2054  O   GLN A 128       6.390  88.380  39.684  1.00 97.20              
ATOM   2055  CG  GLN A 128       6.242  89.297  44.058  1.00 97.20              
ATOM   2058  CD  GLN A 128       7.357  89.068  45.071  1.00 97.20              
ATOM   2059  NE2 GLN A 128       7.092  89.347  46.329  1.00 97.20              
ATOM   2062  OE1 GLN A 128       8.472  88.648  44.778  1.00 97.20              
ATOM   2063  N   LEU A 129       5.085  86.669  40.305  1.00 97.80              
ATOM   2065  CA  LEU A 129       5.222  85.901  39.066  1.00 97.80              
ATOM   2067  C   LEU A 129       4.090  86.197  38.081  1.00 97.80              
ATOM   2068  CB  LEU A 129       5.284  84.398  39.396  1.00 97.80              
ATOM   2071  O   LEU A 129       4.081  85.643  36.981  1.00 97.80              
ATOM   2072  CG  LEU A 129       6.511  83.996  40.225  1.00 97.80              
ATOM   2074  CD1 LEU A 129       6.376  82.551  40.703  1.00 97.80              
ATOM   2078  CD2 LEU A 129       7.788  84.110  39.393  1.00 97.80              
ATOM   2082  N   TRP A 130       3.125  87.037  38.448  1.00 96.40              
ATOM   2084  CA  TRP A 130       2.026  87.393  37.571  1.00 96.40              
ATOM   2086  C   TRP A 130       2.455  88.512  36.606  1.00 96.40              
ATOM   2087  CB  TRP A 130       0.801  87.776  38.398  1.00 96.40              
ATOM   2090  O   TRP A 130       2.925  89.555  37.061  1.00 96.40              
ATOM   2091  CG  TRP A 130      -0.451  87.760  37.593  1.00 96.40              
ATOM   2092  CD1 TRP A 130      -1.043  88.839  37.040  1.00 96.40              
ATOM   2094  CD2 TRP A 130      -1.184  86.597  37.113  1.00 96.40              
ATOM   2095  CE2 TRP A 130      -2.230  87.055  36.265  1.00 96.40              
ATOM   2096  CE3 TRP A 130      -1.023  85.201  37.246  1.00 96.40              
ATOM   2098  NE1 TRP A 130      -2.128  88.430  36.295  1.00 96.40              
ATOM   2100  CH2 TRP A 130      -2.880  84.790  35.715  1.00 96.40              
ATOM   2102  CZ2 TRP A 130      -3.058  86.174  35.559  1.00 96.40              
ATOM   2104  CZ3 TRP A 130      -1.871  84.306  36.565  1.00 96.40              
ATOM   2106  N   PRO A 131       2.310  88.334  35.281  1.00 93.90              
ATOM   2107  CA  PRO A 131       2.713  89.351  34.317  1.00 93.90              
ATOM   2109  C   PRO A 131       1.895  90.637  34.462  1.00 93.90              
ATOM   2110  CB  PRO A 131       2.568  88.722  32.933  1.00 93.90              
ATOM   2113  O   PRO A 131       0.667  90.620  34.570  1.00 93.90              
ATOM   2114  CG  PRO A 131       1.711  87.482  33.148  1.00 93.90              
ATOM   2117  CD  PRO A 131       1.858  87.126  34.616  1.00 93.90              
ATOM   2120  N   SER A 132       2.596  91.766  34.441  1.00 82.70              
ATOM   2122  CA  SER A 132       2.030  93.116  34.539  1.00 82.70              
ATOM   2124  C   SER A 132       1.551  93.669  33.193  1.00 82.70              
ATOM   2125  CB  SER A 132       3.076  94.049  35.165  1.00 82.70              
ATOM   2128  O   SER A 132       0.744  94.598  33.159  1.00 82.70              
ATOM   2129  OG  SER A 132       4.391  93.724  34.740  1.00 82.70              
ATOM   2131  N   ASP A 133       2.033  93.083  32.101  1.00 70.30              
ATOM   2133  CA  ASP A 133       1.777  93.444  30.709  1.00 70.30              
ATOM   2135  C   ASP A 133       0.648  92.634  30.069  1.00 70.30              
ATOM   2136  CB  ASP A 133       3.074  93.223  29.923  1.00 70.30              
ATOM   2139  O   ASP A 133       0.425  92.767  28.870  1.00 70.30              
ATOM   2140  CG  ASP A 133       3.378  91.731  29.773  1.00 70.30              
ATOM   2141  OD1 ASP A 133       3.305  90.977  30.772  1.00 70.30              
ATOM   2142  OD2 ASP A 133       3.639  91.300  28.638  1.00 70.30              
ATOM   2143  N   LEU A 134      -0.042  91.774  30.830  1.00 57.80              
ATOM   2145  CA  LEU A 134      -1.234  91.097  30.324  1.00 57.80              
ATOM   2147  C   LEU A 134      -2.115  92.155  29.692  1.00 57.80              
ATOM   2148  CB  LEU A 134      -2.011  90.424  31.464  1.00 57.80              
ATOM   2151  O   LEU A 134      -2.538  93.045  30.432  1.00 57.80              
ATOM   2152  CG  LEU A 134      -1.323  89.167  31.983  1.00 57.80              
ATOM   2154  CD1 LEU A 134      -1.990  88.759  33.285  1.00 57.80              
ATOM   2158  CD2 LEU A 134      -1.420  87.993  31.002  1.00 57.80              
ATOM   2162  N   ASP A 135      -2.331  92.045  28.367  1.00 53.10              
ATOM   2164  CA  ASP A 135      -3.280  92.852  27.597  1.00 53.10              
ATOM   2166  C   ASP A 135      -4.454  93.054  28.511  1.00 53.10              
ATOM   2167  CB  ASP A 135      -3.806  92.089  26.366  1.00 53.10              
ATOM   2170  O   ASP A 135      -5.143  92.067  28.763  1.00 53.10              
ATOM   2171  CG  ASP A 135      -2.909  92.193  25.146  1.00 53.10              
ATOM   2172  OD1 ASP A 135      -2.348  93.289  24.942  1.00 53.10              
ATOM   2173  OD2 ASP A 135      -2.835  91.174  24.427  1.00 53.10              
ATOM   2174  N   LYS A 136      -4.558  94.242  29.126  1.00 62.50              
ATOM   2176  CA  LYS A 136      -5.464  94.468  30.248  1.00 62.50              
ATOM   2178  C   LYS A 136      -6.826  94.346  29.622  1.00 62.50              
ATOM   2179  CB  LYS A 136      -5.255  95.853  30.879  1.00 62.50              
ATOM   2182  O   LYS A 136      -7.252  95.317  28.989  1.00 62.50              
ATOM   2183  CG  LYS A 136      -3.998  95.919  31.752  1.00 62.50              
ATOM   2186  CD  LYS A 136      -3.856  97.324  32.349  1.00 62.50              
ATOM   2189  CE  LYS A 136      -2.615  97.383  33.239  1.00 62.50              
ATOM   2192  NZ  LYS A 136      -2.377  98.758  33.737  1.00 62.50              
ATOM   2196  N   PRO A 137      -7.486  93.171  29.683  1.00 69.60              
ATOM   2197  CA  PRO A 137      -8.709  93.018  28.936  1.00 69.60              
ATOM   2199  C   PRO A 137      -9.628  94.075  29.522  1.00 69.60              
ATOM   2200  CB  PRO A 137      -9.172  91.569  29.160  1.00 69.60              
ATOM   2203  O   PRO A 137      -9.569  94.315  30.731  1.00 69.60              
ATOM   2204  CG  PRO A 137      -7.919  90.856  29.676  1.00 69.60              
ATOM   2207  CD  PRO A 137      -7.261  91.968  30.481  1.00 69.60              
ATOM   2210  N   SER A 138     -10.461  94.715  28.714  1.00 70.40              
ATOM   2212  CA  SER A 138     -11.460  95.643  29.258  1.00 70.40              
ATOM   2214  C   SER A 138     -12.264  94.967  30.382  1.00 70.40              
ATOM   2215  CB  SER A 138     -12.372  96.116  28.129  1.00 70.40              
ATOM   2218  O   SER A 138     -12.536  95.561  31.419  1.00 70.40              
ATOM   2219  OG  SER A 138     -12.826  95.008  27.363  1.00 70.40              
ATOM   2221  N   ALA A 139     -12.495  93.654  30.261  1.00 72.50              
ATOM   2223  CA  ALA A 139     -13.082  92.812  31.304  1.00 72.50              
ATOM   2225  C   ALA A 139     -12.302  92.769  32.640  1.00 72.50              
ATOM   2226  CB  ALA A 139     -13.244  91.400  30.728  1.00 72.50              
ATOM   2230  O   ALA A 139     -12.881  92.423  33.660  1.00 72.50              
ATOM   2231  N   SER A 140     -11.017  93.119  32.682  1.00 75.90              
ATOM   2233  CA  SER A 140     -10.227  93.224  33.921  1.00 75.90              
ATOM   2235  C   SER A 140     -10.320  94.579  34.617  1.00 75.90              
ATOM   2236  CB  SER A 140      -8.756  92.880  33.688  1.00 75.90              
ATOM   2239  O   SER A 140      -9.760  94.726  35.702  1.00 75.90              
ATOM   2240  OG  SER A 140      -8.085  93.872  32.929  1.00 75.90              
ATOM   2242  N   GLU A 141     -10.995  95.574  34.036  1.00 81.20              
ATOM   2244  CA  GLU A 141     -11.019  96.920  34.605  1.00 81.20              
ATOM   2246  C   GLU A 141     -11.571  96.938  36.037  1.00 81.20              
ATOM   2247  CB  GLU A 141     -11.780  97.904  33.714  1.00 81.20              
ATOM   2250  O   GLU A 141     -12.687  96.514  36.338  1.00 81.20              
ATOM   2251  CG  GLU A 141     -10.924  98.334  32.513  1.00 81.20              
ATOM   2254  CD  GLU A 141     -11.597  99.412  31.652  1.00 81.20              
ATOM   2255  OE1 GLU A 141     -10.942  99.830  30.672  1.00 81.20              
ATOM   2256  OE2 GLU A 141     -12.731  99.824  31.983  1.00 81.20              
ATOM   2257  N   GLY A 142     -10.744  97.428  36.961  1.00 86.00              
ATOM   2259  CA  GLY A 142     -11.060  97.479  38.382  1.00 86.00              
ATOM   2262  C   GLY A 142     -11.025  96.126  39.105  1.00 86.00              
ATOM   2263  O   GLY A 142     -11.410  96.087  40.275  1.00 86.00              
ATOM   2264  N   LEU A 143     -10.602  95.036  38.464  1.00 91.70              
ATOM   2266  CA  LEU A 143     -10.259  93.792  39.151  1.00 91.70              
ATOM   2268  C   LEU A 143      -8.781  93.823  39.577  1.00 91.70              
ATOM   2269  CB  LEU A 143     -10.580  92.577  38.261  1.00 91.70              
ATOM   2272  O   LEU A 143      -7.948  94.393  38.867  1.00 91.70              
ATOM   2273  CG  LEU A 143     -12.080  92.329  38.018  1.00 91.70              
ATOM   2275  CD1 LEU A 143     -12.249  91.144  37.068  1.00 91.70              
ATOM   2279  CD2 LEU A 143     -12.827  91.981  39.310  1.00 91.70              
ATOM   2283  N   PRO A 144      -8.425  93.234  40.731  1.00 92.20              
ATOM   2284  CA  PRO A 144      -7.038  93.207  41.170  1.00 92.20              
ATOM   2286  C   PRO A 144      -6.163  92.378  40.213  1.00 92.20              
ATOM   2287  CB  PRO A 144      -7.063  92.637  42.591  1.00 92.20              
ATOM   2290  O   PRO A 144      -6.660  91.439  39.571  1.00 92.20              
ATOM   2291  CG  PRO A 144      -8.341  91.799  42.628  1.00 92.20              
ATOM   2294  CD  PRO A 144      -9.284  92.543  41.682  1.00 92.20              
ATOM   2297  N   PRO A 145      -4.850  92.667  40.135  1.00 92.40              
ATOM   2298  CA  PRO A 145      -3.896  91.804  39.442  1.00 92.40              
ATOM   2300  C   PRO A 145      -4.019  90.350  39.913  1.00 92.40              
ATOM   2301  CB  PRO A 145      -2.512  92.385  39.743  1.00 92.40              
ATOM   2304  O   PRO A 145      -4.340  90.086  41.068  1.00 92.40              
ATOM   2305  CG  PRO A 145      -2.804  93.856  40.037  1.00 92.40              
ATOM   2308  CD  PRO A 145      -4.161  93.799  40.735  1.00 92.40              
ATOM   2311  N   GLY A 146      -3.810  89.396  39.008  1.00 94.90              
ATOM   2313  CA  GLY A 146      -3.994  87.974  39.309  1.00 94.90              
ATOM   2316  C   GLY A 146      -5.435  87.464  39.218  1.00 94.90              
ATOM   2317  O   GLY A 146      -5.625  86.256  39.231  1.00 94.90              
ATOM   2318  N   SER A 147      -6.455  88.315  39.027  1.00 95.60              
ATOM   2320  CA  SER A 147      -7.863  87.859  38.945  1.00 95.60              
ATOM   2322  C   SER A 147      -8.152  86.877  37.801  1.00 95.60              
ATOM   2323  CB  SER A 147      -8.817  89.044  38.787  1.00 95.60              
ATOM   2326  O   SER A 147      -9.121  86.127  37.860  1.00 95.60              
ATOM   2327  OG  SER A 147      -8.761  89.861  39.931  1.00 95.60              
ATOM   2329  N   ARG A 148      -7.316  86.865  36.755  1.00 95.60              
ATOM   2331  CA  ARG A 148      -7.413  85.922  35.627  1.00 95.60              
ATOM   2333  C   ARG A 148      -6.776  84.554  35.934  1.00 95.60              
ATOM   2334  CB  ARG A 148      -6.846  86.609  34.367  1.00 95.60              
ATOM   2337  O   ARG A 148      -6.874  83.649  35.104  1.00 95.60              
ATOM   2338  CG  ARG A 148      -7.046  85.827  33.059  1.00 95.60              
ATOM   2341  CD  ARG A 148      -6.564  86.610  31.833  1.00 95.60              
ATOM   2344  NE  ARG A 148      -6.864  85.877  30.586  1.00 95.60              
ATOM   2346  NH1 ARG A 148      -5.739  87.255  29.131  1.00 95.60              
ATOM   2349  NH2 ARG A 148      -6.835  85.474  28.345  1.00 95.60              
ATOM   2352  CZ  ARG A 148      -6.477  86.204  29.365  1.00 95.60              
ATOM   2353  N   ALA A 149      -6.109  84.384  37.079  1.00 97.00              
ATOM   2355  CA  ALA A 149      -5.452  83.135  37.449  1.00 97.00              
ATOM   2357  C   ALA A 149      -6.472  81.996  37.571  1.00 97.00              
ATOM   2358  CB  ALA A 149      -4.646  83.334  38.736  1.00 97.00              
ATOM   2362  O   ALA A 149      -7.453  82.071  38.316  1.00 97.00              
ATOM   2363  N   HIS A 150      -6.247  80.930  36.808  1.00 98.20              
ATOM   2365  CA  HIS A 150      -7.168  79.808  36.724  1.00 98.20              
ATOM   2367  C   HIS A 150      -6.444  78.525  36.325  1.00 98.20              
ATOM   2368  CB  HIS A 150      -8.299  80.121  35.725  1.00 98.20              
ATOM   2371  O   HIS A 150      -5.330  78.547  35.803  1.00 98.20              
ATOM   2372  CG  HIS A 150      -7.850  80.167  34.288  1.00 98.20              
ATOM   2373  CD2 HIS A 150      -7.950  79.164  33.366  1.00 98.20              
ATOM   2375  ND1 HIS A 150      -7.195  81.211  33.683  1.00 98.20              
ATOM   2377  CE1 HIS A 150      -6.883  80.836  32.433  1.00 98.20              
ATOM   2379  NE2 HIS A 150      -7.331  79.597  32.190  1.00 98.20              
ATOM   2380  N   VAL A 151      -7.133  77.405  36.511  1.00 98.00              
ATOM   2382  CA  VAL A 151      -6.795  76.124  35.890  1.00 98.00              
ATOM   2384  C   VAL A 151      -7.931  75.753  34.947  1.00 98.00              
ATOM   2385  CB  VAL A 151      -6.556  75.044  36.955  1.00 98.00              
ATOM   2387  O   VAL A 151      -9.085  75.677  35.373  1.00 98.00              
ATOM   2388  CG1 VAL A 151      -6.250  73.686  36.320  1.00 98.00              
ATOM   2392  CG2 VAL A 151      -5.391  75.412  37.883  1.00 98.00              
ATOM   2396  N   THR A 152      -7.625  75.530  33.669  1.00 97.20              
ATOM   2398  CA  THR A 152      -8.622  75.030  32.710  1.00 97.20              
ATOM   2400  C   THR A 152      -8.899  73.555  32.992  1.00 97.20              
ATOM   2401  CB  THR A 152      -8.182  75.252  31.254  1.00 97.20              
ATOM   2403  O   THR A 152      -7.968  72.765  33.121  1.00 97.20              
ATOM   2404  CG2 THR A 152      -9.182  74.687  30.244  1.00 97.20              
ATOM   2408  OG1 THR A 152      -8.124  76.632  30.973  1.00 97.20              
ATOM   2410  N   LEU A 153     -10.176  73.183  33.092  1.00 96.80              
ATOM   2412  CA  LEU A 153     -10.616  71.798  33.298  1.00 96.80              
ATOM   2414  C   LEU A 153     -11.170  71.181  32.013  1.00 96.80              
ATOM   2415  CB  LEU A 153     -11.658  71.753  34.429  1.00 96.80              
ATOM   2418  O   LEU A 153     -11.002  69.984  31.793  1.00 96.80              
ATOM   2419  CG  LEU A 153     -11.127  72.207  35.799  1.00 96.80              
ATOM   2421  CD1 LEU A 153     -12.279  72.254  36.799  1.00 96.80              
ATOM   2425  CD2 LEU A 153     -10.050  71.267  36.346  1.00 96.80              
ATOM   2429  N   GLY A 154     -11.771  72.000  31.150  1.00 96.00              
ATOM   2431  CA  GLY A 154     -12.221  71.587  29.827  1.00 96.00              
ATOM   2434  C   GLY A 154     -12.771  72.751  29.008  1.00 96.00              
ATOM   2435  O   GLY A 154     -13.075  73.822  29.534  1.00 96.00              
ATOM   2436  N   CYS A 155     -12.865  72.545  27.703  1.00 95.00              
ATOM   2438  CA  CYS A 155     -13.363  73.499  26.719  1.00 95.00              
ATOM   2440  C   CYS A 155     -14.406  72.814  25.832  1.00 95.00              
ATOM   2441  CB  CYS A 155     -12.188  74.006  25.870  1.00 95.00              
ATOM   2444  O   CYS A 155     -14.300  71.617  25.551  1.00 95.00              
ATOM   2445  SG  CYS A 155     -11.059  75.030  26.855  1.00 95.00              
ATOM   2447  N   ALA A 156     -15.378  73.588  25.353  1.00 92.50              
ATOM   2449  CA  ALA A 156     -16.222  73.162  24.245  1.00 92.50              
ATOM   2451  C   ALA A 156     -15.377  72.974  22.965  1.00 92.50              
ATOM   2452  CB  ALA A 156     -17.365  74.169  24.077  1.00 92.50              
ATOM   2456  O   ALA A 156     -14.242  73.463  22.862  1.00 92.50              
ATOM   2457  N   ALA A 157     -15.917  72.237  21.992  1.00 83.70              
ATOM   2459  CA  ALA A 157     -15.175  71.755  20.824  1.00 83.70              
ATOM   2461  C   ALA A 157     -14.427  72.875  20.069  1.00 83.70              
ATOM   2462  CB  ALA A 157     -16.164  71.017  19.912  1.00 83.70              
ATOM   2466  O   ALA A 157     -13.221  72.770  19.824  1.00 83.70              
ATOM   2467  N   ASP A 158     -15.101  73.987  19.796  1.00 83.50              
ATOM   2469  CA  ASP A 158     -14.627  75.140  19.024  1.00 83.50              
ATOM   2471  C   ASP A 158     -13.934  76.230  19.872  1.00 83.50              
ATOM   2472  CB  ASP A 158     -15.804  75.690  18.199  1.00 83.50              
ATOM   2475  O   ASP A 158     -13.528  77.268  19.355  1.00 83.50              
ATOM   2476  CG  ASP A 158     -16.966  76.227  19.050  1.00 83.50              
ATOM   2477  OD1 ASP A 158     -17.266  75.599  20.095  1.00 83.50              
ATOM   2478  OD2 ASP A 158     -17.543  77.259  18.651  1.00 83.50              
ATOM   2479  N   VAL A 159     -13.727  75.992  21.172  1.00 90.60              
ATOM   2481  CA  VAL A 159     -13.251  77.026  22.109  1.00 90.60              
ATOM   2483  C   VAL A 159     -11.774  76.880  22.453  1.00 90.60              
ATOM   2484  CB  VAL A 159     -14.110  77.014  23.379  1.00 90.60              
ATOM   2486  O   VAL A 159     -11.346  75.833  22.925  1.00 90.60              
ATOM   2487  CG1 VAL A 159     -13.560  77.978  24.435  1.00 90.60              
ATOM   2491  CG2 VAL A 159     -15.542  77.433  23.033  1.00 90.60              
ATOM   2495  N   GLN A 160     -10.972  77.929  22.285  1.00 85.10              
ATOM   2497  CA  GLN A 160      -9.555  77.911  22.675  1.00 85.10              
ATOM   2499  C   GLN A 160      -9.364  78.103  24.198  1.00 85.10              
ATOM   2500  CB  GLN A 160      -8.786  78.984  21.890  1.00 85.10              
ATOM   2503  O   GLN A 160     -10.091  78.899  24.793  1.00 85.10              
ATOM   2504  CG  GLN A 160      -8.736  78.720  20.374  1.00 85.10              
ATOM   2507  CD  GLN A 160      -7.911  77.496  19.975  1.00 85.10              
ATOM   2508  NE2 GLN A 160      -7.956  77.098  18.723  1.00 85.10              
ATOM   2511  OE1 GLN A 160      -7.223  76.870  20.765  1.00 85.10              
ATOM   2512  N   PRO A 161      -8.346  77.488  24.839  1.00 86.40              
ATOM   2513  CA  PRO A 161      -8.125  77.566  26.293  1.00 86.40              
ATOM   2515  C   PRO A 161      -7.924  78.977  26.848  1.00 86.40              
ATOM   2516  CB  PRO A 161      -6.867  76.745  26.575  1.00 86.40              
ATOM   2519  O   PRO A 161      -8.227  79.237  28.009  1.00 86.40              
ATOM   2520  CG  PRO A 161      -6.826  75.765  25.419  1.00 86.40              
ATOM   2523  CD  PRO A 161      -7.418  76.542  24.250  1.00 86.40              
ATOM   2526  N   VAL A 162      -7.446  79.918  26.024  1.00 86.20              
ATOM   2528  CA  VAL A 162      -7.317  81.336  26.407  1.00 86.20              
ATOM   2530  C   VAL A 162      -8.650  81.937  26.875  1.00 86.20              
ATOM   2531  CB  VAL A 162      -6.712  82.143  25.241  1.00 86.20              
ATOM   2533  O   VAL A 162      -8.655  82.846  27.716  1.00 86.20              
ATOM   2534  CG1 VAL A 162      -7.638  82.235  24.019  1.00 86.20              
ATOM   2538  CG2 VAL A 162      -6.323  83.561  25.671  1.00 86.20              
ATOM   2542  N   GLN A 163      -9.769  81.398  26.371  1.00 92.80              
ATOM   2544  CA  GLN A 163     -11.126  81.801  26.718  1.00 92.80              
ATOM   2546  C   GLN A 163     -11.431  81.563  28.196  1.00 92.80              
ATOM   2547  CB  GLN A 163     -12.123  81.033  25.835  1.00 92.80              
ATOM   2550  O   GLN A 163     -12.124  82.383  28.786  1.00 92.80              
ATOM   2551  CG  GLN A 163     -13.573  81.520  25.985  1.00 92.80              
ATOM   2554  CD  GLN A 163     -13.762  82.965  25.539  1.00 92.80              
ATOM   2555  NE2 GLN A 163     -14.409  83.801  26.316  1.00 92.80              
ATOM   2558  OE1 GLN A 163     -13.361  83.370  24.461  1.00 92.80              
ATOM   2559  N   THR A 164     -10.876  80.523  28.826  1.00 96.20              
ATOM   2561  CA  THR A 164     -11.192  80.177  30.222  1.00 96.20              
ATOM   2563  C   THR A 164     -10.860  81.325  31.174  1.00 96.20              
ATOM   2564  CB  THR A 164     -10.416  78.928  30.657  1.00 96.20              
ATOM   2566  O   THR A 164     -11.628  81.647  32.077  1.00 96.20              
ATOM   2567  CG2 THR A 164     -10.942  78.372  31.976  1.00 96.20              
ATOM   2571  OG1 THR A 164     -10.493  77.893  29.709  1.00 96.20              
ATOM   2573  N   GLY A 165      -9.741  82.011  30.933  1.00 95.50              
ATOM   2575  CA  GLY A 165      -9.371  83.187  31.714  1.00 95.50              
ATOM   2578  C   GLY A 165     -10.260  84.405  31.437  1.00 95.50              
ATOM   2579  O   GLY A 165     -10.499  85.196  32.342  1.00 95.50              
ATOM   2580  N   LEU A 166     -10.750  84.572  30.207  1.00 94.10              
ATOM   2582  CA  LEU A 166     -11.667  85.668  29.867  1.00 94.10              
ATOM   2584  C   LEU A 166     -13.051  85.440  30.484  1.00 94.10              
ATOM   2585  CB  LEU A 166     -11.771  85.821  28.339  1.00 94.10              
ATOM   2588  O   LEU A 166     -13.626  86.365  31.051  1.00 94.10              
ATOM   2589  CG  LEU A 166     -10.451  86.162  27.627  1.00 94.10              
ATOM   2591  CD1 LEU A 166     -10.693  86.249  26.121  1.00 94.10              
ATOM   2595  CD2 LEU A 166      -9.854  87.489  28.105  1.00 94.10              
ATOM   2599  N   ASP A 167     -13.533  84.201  30.438  1.00 97.00              
ATOM   2601  CA  ASP A 167     -14.773  83.769  31.078  1.00 97.00              
ATOM   2603  C   ASP A 167     -14.725  83.993  32.594  1.00 97.00              
ATOM   2604  CB  ASP A 167     -14.990  82.280  30.774  1.00 97.00              
ATOM   2607  O   ASP A 167     -15.683  84.504  33.176  1.00 97.00              
ATOM   2608  CG  ASP A 167     -15.529  81.984  29.371  1.00 97.00              
ATOM   2609  OD1 ASP A 167     -15.714  82.912  28.552  1.00 97.00              
ATOM   2610  OD2 ASP A 167     -15.779  80.788  29.098  1.00 97.00              
ATOM   2611  N   LEU A 168     -13.592  83.679  33.237  1.00 96.90              
ATOM   2613  CA  LEU A 168     -13.406  83.960  34.659  1.00 96.90              
ATOM   2615  C   LEU A 168     -13.470  85.465  34.956  1.00 96.90              
ATOM   2616  CB  LEU A 168     -12.086  83.342  35.146  1.00 96.90              
ATOM   2619  O   LEU A 168     -14.132  85.863  35.910  1.00 96.90              
ATOM   2620  CG  LEU A 168     -11.786  83.626  36.631  1.00 96.90              
ATOM   2622  CD1 LEU A 168     -12.873  83.103  37.575  1.00 96.90              
ATOM   2626  CD2 LEU A 168     -10.468  82.963  37.021  1.00 96.90              
ATOM   2630  N   LEU A 169     -12.814  86.312  34.156  1.00 95.60              
ATOM   2632  CA  LEU A 169     -12.862  87.763  34.362  1.00 95.60              
ATOM   2634  C   LEU A 169     -14.289  88.315  34.235  1.00 95.60              
ATOM   2635  CB  LEU A 169     -11.919  88.476  33.380  1.00 95.60              
ATOM   2638  O   LEU A 169     -14.704  89.102  35.082  1.00 95.60              
ATOM   2639  CG  LEU A 169     -10.419  88.317  33.681  1.00 95.60              
ATOM   2641  CD1 LEU A 169      -9.629  88.984  32.553  1.00 95.60              
ATOM   2645  CD2 LEU A 169     -10.013  88.972  35.005  1.00 95.60              
ATOM   2649  N   ASP A 170     -15.052  87.870  33.236  1.00 95.20              
ATOM   2651  CA  ASP A 170     -16.458  88.261  33.059  1.00 95.20              
ATOM   2653  C   ASP A 170     -17.333  87.833  34.255  1.00 95.20              
ATOM   2654  CB  ASP A 170     -16.965  87.659  31.741  1.00 95.20              
ATOM   2657  O   ASP A 170     -18.126  88.624  34.773  1.00 95.20              
ATOM   2658  CG  ASP A 170     -18.428  88.016  31.471  1.00 95.20              
ATOM   2659  OD1 ASP A 170     -18.707  89.195  31.166  1.00 95.20              
ATOM   2660  OD2 ASP A 170     -19.282  87.102  31.571  1.00 95.20              
ATOM   2661  N   ILE A 171     -17.130  86.613  34.767  1.00 96.90              
ATOM   2663  CA  ILE A 171     -17.783  86.138  35.996  1.00 96.90              
ATOM   2665  C   ILE A 171     -17.434  87.042  37.184  1.00 96.90              
ATOM   2666  CB  ILE A 171     -17.408  84.659  36.261  1.00 96.90              
ATOM   2668  O   ILE A 171     -18.328  87.476  37.916  1.00 96.90              
ATOM   2669  CG1 ILE A 171     -18.161  83.753  35.261  1.00 96.90              
ATOM   2672  CG2 ILE A 171     -17.686  84.250  37.724  1.00 96.90              
ATOM   2676  CD1 ILE A 171     -17.661  82.304  35.247  1.00 96.90              
ATOM   2680  N   LEU A 172     -16.150  87.349  37.382  1.00 96.50              
ATOM   2682  CA  LEU A 172     -15.696  88.153  38.516  1.00 96.50              
ATOM   2684  C   LEU A 172     -16.187  89.601  38.438  1.00 96.50              
ATOM   2685  CB  LEU A 172     -14.166  88.080  38.637  1.00 96.50              
ATOM   2688  O   LEU A 172     -16.501  90.176  39.481  1.00 96.50              
ATOM   2689  CG  LEU A 172     -13.625  86.697  39.046  1.00 96.50              
ATOM   2691  CD1 LEU A 172     -12.099  86.753  39.091  1.00 96.50              
ATOM   2695  CD2 LEU A 172     -14.134  86.230  40.410  1.00 96.50              
ATOM   2699  N   GLN A 173     -16.334  90.171  37.240  1.00 93.90              
ATOM   2701  CA  GLN A 173     -16.963  91.483  37.076  1.00 93.90              
ATOM   2703  C   GLN A 173     -18.422  91.483  37.525  1.00 93.90              
ATOM   2704  CB  GLN A 173     -16.893  91.949  35.615  1.00 93.90              
ATOM   2707  O   GLN A 173     -18.855  92.388  38.239  1.00 93.90              
ATOM   2708  CG  GLN A 173     -15.513  92.454  35.201  1.00 93.90              
ATOM   2711  CD  GLN A 173     -15.098  93.780  35.844  1.00 93.90              
ATOM   2712  NE2 GLN A 173     -14.256  94.519  35.167  1.00 93.90              
ATOM   2715  OE1 GLN A 173     -15.481  94.164  36.942  1.00 93.90              
ATOM   2716  N   GLN A 174     -19.181  90.446  37.169  1.00 94.10              
ATOM   2718  CA  GLN A 174     -20.571  90.343  37.603  1.00 94.10              
ATOM   2720  C   GLN A 174     -20.696  90.177  39.120  1.00 94.10              
ATOM   2721  CB  GLN A 174     -21.239  89.186  36.868  1.00 94.10              
ATOM   2724  O   GLN A 174     -21.554  90.811  39.742  1.00 94.10              
ATOM   2725  CG  GLN A 174     -22.727  89.142  37.239  1.00 94.10              
ATOM   2728  CD  GLN A 174     -23.496  88.161  36.396  1.00 94.10              
ATOM   2729  NE2 GLN A 174     -24.607  87.638  36.853  1.00 94.10              
ATOM   2732  OE1 GLN A 174     -23.123  87.886  35.275  1.00 94.10              
ATOM   2733  N   VAL A 175     -19.838  89.345  39.718  1.00 93.40              
ATOM   2735  CA  VAL A 175     -19.789  89.154  41.174  1.00 93.40              
ATOM   2737  C   VAL A 175     -19.445  90.470  41.875  1.00 93.40              
ATOM   2738  CB  VAL A 175     -18.794  88.038  41.542  1.00 93.40              
ATOM   2740  O   VAL A 175     -20.130  90.851  42.822  1.00 93.40              
ATOM   2741  CG1 VAL A 175     -18.559  87.940  43.054  1.00 93.40              
ATOM   2745  CG2 VAL A 175     -19.303  86.671  41.061  1.00 93.40              
ATOM   2749  N   LYS A 176     -18.451  91.213  41.370  1.00 90.80              
ATOM   2751  CA  LYS A 176     -18.071  92.534  41.894  1.00 90.80              
ATOM   2753  C   LYS A 176     -19.228  93.538  41.844  1.00 90.80              
ATOM   2754  CB  LYS A 176     -16.851  93.035  41.109  1.00 90.80              
ATOM   2757  O   LYS A 176     -19.374  94.338  42.763  1.00 90.80              
ATOM   2758  CG  LYS A 176     -16.377  94.409  41.597  1.00 90.80              
ATOM   2761  CD  LYS A 176     -15.213  94.908  40.745  1.00 90.80              
ATOM   2764  CE  LYS A 176     -14.960  96.374  41.084  1.00 90.80              
ATOM   2767  NZ  LYS A 176     -14.006  96.959  40.125  1.00 90.80              
ATOM   2771  N   GLY A 177     -20.062  93.487  40.806  1.00 89.20              
ATOM   2773  CA  GLY A 177     -21.261  94.320  40.681  1.00 89.20              
ATOM   2776  C   GLY A 177     -22.438  93.909  41.575  1.00 89.20              
ATOM   2777  O   GLY A 177     -23.518  94.473  41.434  1.00 89.20              
ATOM   2778  N   GLY A 178     -22.291  92.898  42.442  1.00 86.10              
ATOM   2780  CA  GLY A 178     -23.376  92.387  43.291  1.00 86.10              
ATOM   2783  C   GLY A 178     -24.440  91.584  42.534  1.00 86.10              
ATOM   2784  O   GLY A 178     -25.427  91.146  43.116  1.00 86.10              
ATOM   2785  N   SER A 179     -24.232  91.332  41.241  1.00 85.80              
ATOM   2787  CA  SER A 179     -25.174  90.623  40.366  1.00 85.80              
ATOM   2789  C   SER A 179     -24.999  89.099  40.413  1.00 85.80              
ATOM   2790  CB  SER A 179     -25.049  91.178  38.950  1.00 85.80              
ATOM   2793  O   SER A 179     -25.385  88.393  39.483  1.00 85.80              
ATOM   2794  OG  SER A 179     -25.475  92.522  38.906  1.00 85.80              
ATOM   2796  N   GLN A 180     -24.389  88.579  41.482  1.00 87.70              
ATOM   2798  CA  GLN A 180     -24.267  87.141  41.722  1.00 87.70              
ATOM   2800  C   GLN A 180     -25.608  86.501  42.115  1.00 87.70              
ATOM   2801  CB  GLN A 180     -23.185  86.911  42.785  1.00 87.70              
ATOM   2804  O   GLN A 180     -25.824  85.324  41.836  1.00 87.70              
ATOM   2805  CG  GLN A 180     -22.950  85.421  43.071  1.00 87.70              
ATOM   2808  CD  GLN A 180     -21.766  85.167  43.995  1.00 87.70              
ATOM   2809  NE2 GLN A 180     -21.407  83.930  44.235  1.00 87.70              
ATOM   2812  OE1 GLN A 180     -21.125  86.053  44.525  1.00 87.70              
ATOM   2813  N   GLY A 181     -26.499  87.280  42.737  1.00 89.30              
ATOM   2815  CA  GLY A 181     -27.763  86.788  43.271  1.00 89.30              
ATOM   2818  C   GLY A 181     -27.588  85.848  44.464  1.00 89.30              
ATOM   2819  O   GLY A 181     -26.487  85.652  44.989  1.00 89.30              
ATOM   2820  N   GLU A 182     -28.699  85.269  44.906  1.00 94.30              
ATOM   2822  CA  GLU A 182     -28.682  84.240  45.942  1.00 94.30              
ATOM   2824  C   GLU A 182     -28.190  82.898  45.391  1.00 94.30              
ATOM   2825  CB  GLU A 182     -30.059  84.097  46.601  1.00 94.30              
ATOM   2828  O   GLU A 182     -28.268  82.610  44.193  1.00 94.30              
ATOM   2829  CG  GLU A 182     -30.459  85.372  47.360  1.00 94.30              
ATOM   2832  CD  GLU A 182     -31.682  85.171  48.267  1.00 94.30              
ATOM   2833  OE1 GLU A 182     -31.884  86.044  49.139  1.00 94.30              
ATOM   2834  OE2 GLU A 182     -32.389  84.152  48.097  1.00 94.30              
ATOM   2835  N   ALA A 183     -27.681  82.051  46.287  1.00 96.90              
ATOM   2837  CA  ALA A 183     -27.333  80.687  45.924  1.00 96.90              
ATOM   2839  C   ALA A 183     -28.597  79.930  45.489  1.00 96.90              
ATOM   2840  CB  ALA A 183     -26.621  80.006  47.097  1.00 96.90              
ATOM   2844  O   ALA A 183     -29.597  79.899  46.200  1.00 96.90              
ATOM   2845  N   VAL A 184     -28.534  79.281  44.329  1.00 97.50              
ATOM   2847  CA  VAL A 184     -29.647  78.503  43.757  1.00 97.50              
ATOM   2849  C   VAL A 184     -29.596  77.027  44.154  1.00 97.50              
ATOM   2850  CB  VAL A 184     -29.714  78.668  42.231  1.00 97.50              
ATOM   2852  O   VAL A 184     -30.459  76.240  43.760  1.00 97.50              
ATOM   2853  CG1 VAL A 184     -29.943  80.130  41.835  1.00 97.50              
ATOM   2857  CG2 VAL A 184     -28.450  78.163  41.525  1.00 97.50              
ATOM   2861  N   GLY A 185     -28.563  76.638  44.898  1.00 96.80              
ATOM   2863  CA  GLY A 185     -28.380  75.297  45.426  1.00 96.80              
ATOM   2866  C   GLY A 185     -27.170  75.204  46.347  1.00 96.80              
ATOM   2867  O   GLY A 185     -26.291  76.070  46.355  1.00 96.80              
ATOM   2868  N   GLU A 186     -27.119  74.113  47.101  1.00 97.20              
ATOM   2870  CA  GLU A 186     -25.985  73.741  47.940  1.00 97.20              
ATOM   2872  C   GLU A 186     -25.485  72.370  47.485  1.00 97.20              
ATOM   2873  CB  GLU A 186     -26.367  73.765  49.429  1.00 97.20              
ATOM   2876  O   GLU A 186     -26.232  71.394  47.461  1.00 97.20              
ATOM   2877  CG  GLU A 186     -26.787  75.177  49.877  1.00 97.20              
ATOM   2880  CD  GLU A 186     -26.895  75.343  51.400  1.00 97.20              
ATOM   2881  OE1 GLU A 186     -26.791  76.515  51.842  1.00 97.20              
ATOM   2882  OE2 GLU A 186     -27.025  74.320  52.107  1.00 97.20              
ATOM   2883  N   LEU A 187     -24.221  72.322  47.074  1.00 97.60              
ATOM   2885  CA  LEU A 187     -23.515  71.100  46.708  1.00 97.60              
ATOM   2887  C   LEU A 187     -22.591  70.684  47.860  1.00 97.60              
ATOM   2888  CB  LEU A 187     -22.747  71.318  45.387  1.00 97.60              
ATOM   2891  O   LEU A 187     -22.218  71.525  48.683  1.00 97.60              
ATOM   2892  CG  LEU A 187     -23.633  71.589  44.156  1.00 97.60              
ATOM   2894  CD1 LEU A 187     -22.762  71.685  42.901  1.00 97.60              
ATOM   2898  CD2 LEU A 187     -24.673  70.492  43.921  1.00 97.60              
ATOM   2902  N   PRO A 188     -22.132  69.420  47.914  1.00 97.30              
ATOM   2903  CA  PRO A 188     -21.294  68.931  49.013  1.00 97.30              
ATOM   2905  C   PRO A 188     -20.025  69.764  49.262  1.00 97.30              
ATOM   2906  CB  PRO A 188     -20.933  67.496  48.618  1.00 97.30              
ATOM   2909  O   PRO A 188     -19.503  69.802  50.375  1.00 97.30              
ATOM   2910  CG  PRO A 188     -22.106  67.055  47.745  1.00 97.30              
ATOM   2913  CD  PRO A 188     -22.462  68.333  46.997  1.00 97.30              
ATOM   2916  N   ARG A 189     -19.512  70.434  48.221  1.00 97.90              
ATOM   2918  CA  ARG A 189     -18.301  71.264  48.283  1.00 97.90              
ATOM   2920  C   ARG A 189     -18.565  72.757  48.497  1.00 97.90              
ATOM   2921  CB  ARG A 189     -17.456  71.011  47.028  1.00 97.90              
ATOM   2924  O   ARG A 189     -17.600  73.484  48.739  1.00 97.90              
ATOM   2925  CG  ARG A 189     -16.831  69.612  47.041  1.00 97.90              
ATOM   2928  CD  ARG A 189     -16.038  69.376  45.753  1.00 97.90              
ATOM   2931  NE  ARG A 189     -15.348  68.074  45.792  1.00 97.90              
ATOM   2933  NH1 ARG A 189     -13.342  68.786  46.660  1.00 97.90              
ATOM   2936  NH2 ARG A 189     -13.663  66.617  46.239  1.00 97.90              
ATOM   2939  CZ  ARG A 189     -14.126  67.835  46.231  1.00 97.90              
ATOM   2940  N   GLY A 190     -19.813  73.218  48.423  1.00 98.50              
ATOM   2942  CA  GLY A 190     -20.162  74.619  48.660  1.00 98.50              
ATOM   2945  C   GLY A 190     -21.418  75.103  47.944  1.00 98.50              
ATOM   2946  O   GLY A 190     -22.282  74.316  47.567  1.00 98.50              
ATOM   2947  N   LYS A 191     -21.544  76.422  47.779  1.00 98.20              
ATOM   2949  CA  LYS A 191     -22.770  77.059  47.268  1.00 98.20              
ATOM   2951  C   LYS A 191     -22.728  77.251  45.757  1.00 98.20              
ATOM   2952  CB  LYS A 191     -23.040  78.381  47.997  1.00 98.20              
ATOM   2955  O   LYS A 191     -21.730  77.742  45.226  1.00 98.20              
ATOM   2956  CG  LYS A 191     -23.422  78.131  49.461  1.00 98.20              
ATOM   2959  CD  LYS A 191     -23.930  79.409  50.137  1.00 98.20              
ATOM   2962  CE  LYS A 191     -24.425  79.051  51.542  1.00 98.20              
ATOM   2965  NZ  LYS A 191     -25.133  80.182  52.186  1.00 98.20              
ATOM   2969  N   LEU A 192     -23.824  76.902  45.089  1.00 98.40              
ATOM   2971  CA  LEU A 192     -23.995  77.033  43.647  1.00 98.40              
ATOM   2973  C   LEU A 192     -24.732  78.332  43.306  1.00 98.40              
ATOM   2974  CB  LEU A 192     -24.745  75.798  43.116  1.00 98.40              
ATOM   2977  O   LEU A 192     -25.817  78.590  43.823  1.00 98.40              
ATOM   2978  CG  LEU A 192     -24.948  75.797  41.589  1.00 98.40              
ATOM   2980  CD1 LEU A 192     -23.616  75.688  40.845  1.00 98.40              
ATOM   2984  CD2 LEU A 192     -25.834  74.621  41.180  1.00 98.40              
ATOM   2988  N   TYR A 193     -24.179  79.105  42.379  1.00 98.10              
ATOM   2990  CA  TYR A 193     -24.749  80.356  41.889  1.00 98.10              
ATOM   2992  C   TYR A 193     -25.009  80.275  40.387  1.00 98.10              
ATOM   2993  CB  TYR A 193     -23.811  81.519  42.223  1.00 98.10              
ATOM   2996  O   TYR A 193     -24.152  79.808  39.630  1.00 98.10              
ATOM   2997  CG  TYR A 193     -23.575  81.689  43.710  1.00 98.10              
ATOM   2998  CD1 TYR A 193     -24.412  82.534  44.463  1.00 98.10              
ATOM   3000  CD2 TYR A 193     -22.523  80.996  44.340  1.00 98.10              
ATOM   3002  CE1 TYR A 193     -24.182  82.707  45.840  1.00 98.10              
ATOM   3004  CE2 TYR A 193     -22.298  81.160  45.719  1.00 98.10              
ATOM   3006  OH  TYR A 193     -22.896  82.181  47.803  1.00 98.10              
ATOM   3008  CZ  TYR A 193     -23.126  82.020  46.473  1.00 98.10              
ATOM   3009  N   SER A 194     -26.179  80.759  39.967  1.00 97.40              
ATOM   3011  CA  SER A 194     -26.506  80.987  38.559  1.00 97.40              
ATOM   3013  C   SER A 194     -26.279  82.455  38.232  1.00 97.40              
ATOM   3014  CB  SER A 194     -27.956  80.607  38.258  1.00 97.40              
ATOM   3017  O   SER A 194     -26.919  83.329  38.810  1.00 97.40              
ATOM   3018  OG  SER A 194     -28.209  80.790  36.877  1.00 97.40              
ATOM   3020  N   LEU A 195     -25.372  82.729  37.299  1.00 97.10              
ATOM   3022  CA  LEU A 195     -24.987  84.083  36.893  1.00 97.10              
ATOM   3024  C   LEU A 195     -25.701  84.516  35.599  1.00 97.10              
ATOM   3025  CB  LEU A 195     -23.454  84.115  36.757  1.00 97.10              
ATOM   3028  O   LEU A 195     -25.448  85.598  35.069  1.00 97.10              
ATOM   3029  CG  LEU A 195     -22.693  83.846  38.070  1.00 97.10              
ATOM   3031  CD1 LEU A 195     -21.271  83.399  37.755  1.00 97.10              
ATOM   3035  CD2 LEU A 195     -22.629  85.104  38.930  1.00 97.10              
ATOM   3039  N   GLY A 196     -26.579  83.671  35.051  1.00 94.30              
ATOM   3041  CA  GLY A 196     -27.233  83.892  33.762  1.00 94.30              
ATOM   3044  C   GLY A 196     -26.286  83.747  32.561  1.00 94.30              
ATOM   3045  O   GLY A 196     -25.063  83.661  32.701  1.00 94.30              
ATOM   3046  N   LYS A 197     -26.857  83.711  31.348  1.00 94.80              
ATOM   3048  CA  LYS A 197     -26.129  83.437  30.085  1.00 94.80              
ATOM   3050  C   LYS A 197     -25.334  82.120  30.130  1.00 94.80              
ATOM   3051  CB  LYS A 197     -25.231  84.625  29.683  1.00 94.80              
ATOM   3054  O   LYS A 197     -24.193  82.054  29.684  1.00 94.80              
ATOM   3055  CG  LYS A 197     -25.931  85.992  29.642  1.00 94.80              
ATOM   3058  CD  LYS A 197     -24.911  87.070  29.254  1.00 94.80              
ATOM   3061  CE  LYS A 197     -25.550  88.462  29.256  1.00 94.80              
ATOM   3064  NZ  LYS A 197     -24.543  89.514  28.962  1.00 94.80              
ATOM   3068  N   GLY A 198     -25.901  81.107  30.785  1.00 96.20              
ATOM   3070  CA  GLY A 198     -25.256  79.808  30.965  1.00 96.20              
ATOM   3073  C   GLY A 198     -24.023  79.811  31.880  1.00 96.20              
ATOM   3074  O   GLY A 198     -23.283  78.834  31.878  1.00 96.20              
ATOM   3075  N   ARG A 199     -23.768  80.876  32.651  1.00 97.80              
ATOM   3077  CA  ARG A 199     -22.622  80.947  33.569  1.00 97.80              
ATOM   3079  C   ARG A 199     -23.012  80.476  34.968  1.00 97.80              
ATOM   3080  CB  ARG A 199     -22.024  82.358  33.584  1.00 97.80              
ATOM   3083  O   ARG A 199     -24.018  80.918  35.524  1.00 97.80              
ATOM   3084  CG  ARG A 199     -21.403  82.748  32.229  1.00 97.80              
ATOM   3087  CD  ARG A 199     -21.069  84.240  32.167  1.00 97.80              
ATOM   3090  NE  ARG A 199     -22.312  85.018  32.247  1.00 97.80              
ATOM   3092  NH1 ARG A 199     -21.459  86.961  33.141  1.00 97.80              
ATOM   3095  NH2 ARG A 199     -23.656  86.601  33.045  1.00 97.80              
ATOM   3098  CZ  ARG A 199     -22.451  86.197  32.800  1.00 97.80              
ATOM   3099  N   TRP A 200     -22.185  79.610  35.536  1.00 98.40              
ATOM   3101  CA  TRP A 200     -22.392  78.958  36.825  1.00 98.40              
ATOM   3103  C   TRP A 200     -21.109  78.977  37.638  1.00 98.40              
ATOM   3104  CB  TRP A 200     -22.853  77.514  36.607  1.00 98.40              
ATOM   3107  O   TRP A 200     -20.019  78.797  37.094  1.00 98.40              
ATOM   3108  CG  TRP A 200     -24.172  77.408  35.920  1.00 98.40              
ATOM   3109  CD1 TRP A 200     -24.365  77.421  34.582  1.00 98.40              
ATOM   3111  CD2 TRP A 200     -25.493  77.304  36.520  1.00 98.40              
ATOM   3112  CE2 TRP A 200     -26.458  77.341  35.472  1.00 98.40              
ATOM   3113  CE3 TRP A 200     -25.973  77.160  37.839  1.00 98.40              
ATOM   3115  NE1 TRP A 200     -25.718  77.402  34.313  1.00 98.40              
ATOM   3117  CH2 TRP A 200     -28.282  77.124  37.047  1.00 98.40              
ATOM   3119  CZ2 TRP A 200     -27.830  77.280  35.728  1.00 98.40              
ATOM   3121  CZ3 TRP A 200     -27.350  77.033  38.096  1.00 98.40              
ATOM   3123  N   MET A 201     -21.242  79.152  38.950  1.00 98.50              
ATOM   3125  CA  MET A 201     -20.106  79.149  39.865  1.00 98.50              
ATOM   3127  C   MET A 201     -20.431  78.365  41.131  1.00 98.50              
ATOM   3128  CB  MET A 201     -19.695  80.597  40.163  1.00 98.50              
ATOM   3131  O   MET A 201     -21.437  78.621  41.792  1.00 98.50              
ATOM   3132  CG  MET A 201     -18.397  80.666  40.976  1.00 98.50              
ATOM   3135  SD  MET A 201     -17.743  82.341  41.208  1.00 98.50              
ATOM   3136  CE  MET A 201     -19.047  83.079  42.226  1.00 98.50              
ATOM   3140  N   LEU A 202     -19.552  77.434  41.487  1.00 98.70              
ATOM   3142  CA  LEU A 202     -19.527  76.757  42.774  1.00 98.70              
ATOM   3144  C   LEU A 202     -18.476  77.430  43.658  1.00 98.70              
ATOM   3145  CB  LEU A 202     -19.243  75.266  42.543  1.00 98.70              
ATOM   3148  O   LEU A 202     -17.275  77.234  43.464  1.00 98.70              
ATOM   3149  CG  LEU A 202     -19.042  74.456  43.835  1.00 98.70              
ATOM   3151  CD1 LEU A 202     -20.281  74.484  44.726  1.00 98.70              
ATOM   3155  CD2 LEU A 202     -18.711  73.008  43.487  1.00 98.70              
ATOM   3159  N   SER A 203     -18.927  78.212  44.635  1.00 98.30              
ATOM   3161  CA  SER A 203     -18.046  78.796  45.648  1.00 98.30              
ATOM   3163  C   SER A 203     -17.725  77.740  46.700  1.00 98.30              
ATOM   3164  CB  SER A 203     -18.715  80.011  46.285  1.00 98.30              
ATOM   3167  O   SER A 203     -18.636  77.227  47.352  1.00 98.30              
ATOM   3168  OG  SER A 203     -17.817  80.675  47.150  1.00 98.30              
ATOM   3170  N   LEU A 204     -16.445  77.386  46.842  1.00 98.60              
ATOM   3172  CA  LEU A 204     -16.022  76.303  47.724  1.00 98.60              
ATOM   3174  C   LEU A 204     -16.076  76.743  49.190  1.00 98.60              
ATOM   3175  CB  LEU A 204     -14.607  75.824  47.354  1.00 98.60              
ATOM   3178  O   LEU A 204     -15.458  77.739  49.563  1.00 98.60              
ATOM   3179  CG  LEU A 204     -14.443  75.276  45.925  1.00 98.60              
ATOM   3181  CD1 LEU A 204     -12.970  74.965  45.665  1.00 98.60              
ATOM   3185  CD2 LEU A 204     -15.242  73.990  45.703  1.00 98.60              
ATOM   3189  N   THR A 205     -16.727  75.951  50.046  1.00 98.40              
ATOM   3191  CA  THR A 205     -16.767  76.209  51.499  1.00 98.40              
ATOM   3193  C   THR A 205     -15.367  76.172  52.107  1.00 98.40              
ATOM   3194  CB  THR A 205     -17.639  75.167  52.216  1.00 98.40              
ATOM   3196  O   THR A 205     -15.020  76.982  52.962  1.00 98.40              
ATOM   3197  CG2 THR A 205     -17.797  75.450  53.710  1.00 98.40              
ATOM   3201  OG1 THR A 205     -18.926  75.170  51.661  1.00 98.40              
ATOM   3203  N   LYS A 206     -14.541  75.227  51.647  1.00 98.40              
ATOM   3205  CA  LYS A 206     -13.121  75.143  51.981  1.00 98.40              
ATOM   3207  C   LYS A 206     -12.318  75.199  50.693  1.00 98.40              
ATOM   3208  CB  LYS A 206     -12.851  73.872  52.797  1.00 98.40              
ATOM   3211  O   LYS A 206     -12.516  74.363  49.811  1.00 98.40              
ATOM   3212  CG  LYS A 206     -11.381  73.787  53.233  1.00 98.40              
ATOM   3215  CD  LYS A 206     -11.128  72.548  54.095  1.00 98.40              
ATOM   3218  CE  LYS A 206      -9.644  72.484  54.473  1.00 98.40              
ATOM   3221  NZ  LYS A 206      -9.362  71.325  55.354  1.00 98.40              
ATOM   3225  N   LYS A 207     -11.384  76.149  50.617  1.00 98.60              
ATOM   3227  CA  LYS A 207     -10.449  76.249  49.494  1.00 98.60              
ATOM   3229  C   LYS A 207      -9.683  74.937  49.311  1.00 98.60              
ATOM   3230  CB  LYS A 207      -9.469  77.418  49.679  1.00 98.60              
ATOM   3233  O   LYS A 207      -9.304  74.288  50.290  1.00 98.60              
ATOM   3234  CG  LYS A 207     -10.164  78.790  49.708  1.00 98.60              
ATOM   3237  CD  LYS A 207      -9.113  79.908  49.690  1.00 98.60              
ATOM   3240  CE  LYS A 207      -9.755  81.299  49.738  1.00 98.60              
ATOM   3243  NZ  LYS A 207      -8.718  82.364  49.691  1.00 98.60              
ATOM   3247  N   MET A 208      -9.456  74.552  48.060  1.00 98.60              
ATOM   3249  CA  MET A 208      -8.624  73.393  47.740  1.00 98.60              
ATOM   3251  C   MET A 208      -7.183  73.838  47.513  1.00 98.60              
ATOM   3252  CB  MET A 208      -9.160  72.622  46.528  1.00 98.60              
ATOM   3255  O   MET A 208      -6.914  74.626  46.616  1.00 98.60              
ATOM   3256  CG  MET A 208     -10.465  71.884  46.830  1.00 98.60              
ATOM   3259  SD  MET A 208     -11.190  71.015  45.407  1.00 98.60              
ATOM   3260  CE  MET A 208      -9.831  69.914  44.919  1.00 98.60              
ATOM   3264  N   GLU A 209      -6.264  73.295  48.303  1.00 98.60              
ATOM   3266  CA  GLU A 209      -4.829  73.516  48.134  1.00 98.60              
ATOM   3268  C   GLU A 209      -4.244  72.481  47.171  1.00 98.60              
ATOM   3269  CB  GLU A 209      -4.130  73.425  49.497  1.00 98.60              
ATOM   3272  O   GLU A 209      -4.391  71.273  47.383  1.00 98.60              
ATOM   3273  CG  GLU A 209      -4.504  74.575  50.443  1.00 98.60              
ATOM   3276  CD  GLU A 209      -4.118  75.934  49.858  1.00 98.60              
ATOM   3277  OE1 GLU A 209      -4.963  76.854  49.928  1.00 98.60              
ATOM   3278  OE2 GLU A 209      -2.989  76.020  49.336  1.00 98.60              
ATOM   3279  N   VAL A 210      -3.547  72.944  46.136  1.00 98.40              
ATOM   3281  CA  VAL A 210      -2.856  72.089  45.160  1.00 98.40              
ATOM   3283  C   VAL A 210      -1.369  72.410  45.130  1.00 98.40              
ATOM   3284  CB  VAL A 210      -3.487  72.171  43.757  1.00 98.40              
ATOM   3286  O   VAL A 210      -0.964  73.568  45.129  1.00 98.40              
ATOM   3287  CG1 VAL A 210      -4.894  71.563  43.756  1.00 98.40              
ATOM   3291  CG2 VAL A 210      -3.547  73.582  43.177  1.00 98.40              
ATOM   3295  N   LYS A 211      -0.527  71.374  45.099  1.00 98.60              
ATOM   3297  CA  LYS A 211       0.924  71.546  44.974  1.00 98.60              
ATOM   3299  C   LYS A 211       1.298  71.639  43.501  1.00 98.60              
ATOM   3300  CB  LYS A 211       1.665  70.417  45.703  1.00 98.60              
ATOM   3303  O   LYS A 211       0.867  70.798  42.710  1.00 98.60              
ATOM   3304  CG  LYS A 211       3.181  70.670  45.743  1.00 98.60              
ATOM   3307  CD  LYS A 211       3.923  69.567  46.509  1.00 98.60              
ATOM   3310  CE  LYS A 211       5.430  69.854  46.469  1.00 98.60              
ATOM   3313  NZ  LYS A 211       6.232  68.804  47.151  1.00 98.60              
ATOM   3317  N   ALA A 212       2.156  72.590  43.162  1.00 98.50              
ATOM   3319  CA  ALA A 212       2.636  72.790  41.803  1.00 98.50              
ATOM   3321  C   ALA A 212       4.123  73.164  41.769  1.00 98.50              
ATOM   3322  CB  ALA A 212       1.756  73.861  41.155  1.00 98.50              
ATOM   3326  O   ALA A 212       4.697  73.527  42.796  1.00 98.50              
ATOM   3327  N   ILE A 213       4.737  73.062  40.591  1.00 98.60              
ATOM   3329  CA  ILE A 213       6.095  73.531  40.300  1.00 98.60              
ATOM   3331  C   ILE A 213       5.999  74.678  39.298  1.00 98.60              
ATOM   3332  CB  ILE A 213       6.974  72.386  39.750  1.00 98.60              
ATOM   3334  O   ILE A 213       5.340  74.532  38.270  1.00 98.60              
ATOM   3335  CG1 ILE A 213       7.067  71.175  40.708  1.00 98.60              
ATOM   3338  CG2 ILE A 213       8.382  72.898  39.401  1.00 98.60              
ATOM   3342  CD1 ILE A 213       7.699  71.458  42.077  1.00 98.60              
ATOM   3346  N   PHE A 214       6.646  75.807  39.584  1.00 98.60              
ATOM   3348  CA  PHE A 214       6.749  76.896  38.617  1.00 98.60              
ATOM   3350  C   PHE A 214       7.836  76.581  37.587  1.00 98.60              
ATOM   3351  CB  PHE A 214       7.018  78.222  39.327  1.00 98.60              
ATOM   3354  O   PHE A 214       8.991  76.372  37.954  1.00 98.60              
ATOM   3355  CG  PHE A 214       7.065  79.386  38.362  1.00 98.60              
ATOM   3356  CD1 PHE A 214       8.302  79.932  37.978  1.00 98.60              
ATOM   3358  CD2 PHE A 214       5.876  79.890  37.803  1.00 98.60              
ATOM   3360  CE1 PHE A 214       8.356  80.989  37.056  1.00 98.60              
ATOM   3362  CE2 PHE A 214       5.930  80.941  36.870  1.00 98.60              
ATOM   3364  CZ  PHE A 214       7.168  81.495  36.501  1.00 98.60              
ATOM   3366  N   THR A 215       7.485  76.511  36.307  1.00 98.00              
ATOM   3368  CA  THR A 215       8.437  76.200  35.234  1.00 98.00              
ATOM   3370  C   THR A 215       7.917  76.675  33.871  1.00 98.00              
ATOM   3371  CB  THR A 215       8.789  74.696  35.263  1.00 98.00              
ATOM   3373  O   THR A 215       6.881  77.339  33.793  1.00 98.00              
ATOM   3374  CG2 THR A 215       7.670  73.760  34.821  1.00 98.00              
ATOM   3378  OG1 THR A 215       9.929  74.430  34.486  1.00 98.00              
ATOM   3380  N   GLY A 216       8.664  76.381  32.808  1.00 94.90              
ATOM   3382  CA  GLY A 216       8.300  76.640  31.422  1.00 94.90              
ATOM   3385  C   GLY A 216       7.896  75.355  30.703  1.00 94.90              
ATOM   3386  O   GLY A 216       8.475  74.299  30.942  1.00 94.90              
ATOM   3387  N   TYR A 217       6.919  75.453  29.804  1.00 90.20              
ATOM   3389  CA  TYR A 217       6.541  74.378  28.887  1.00 90.20              
ATOM   3391  C   TYR A 217       6.921  74.741  27.456  1.00 90.20              
ATOM   3392  CB  TYR A 217       5.049  74.103  29.024  1.00 90.20              
ATOM   3395  O   TYR A 217       6.655  75.858  27.017  1.00 90.20              
ATOM   3396  CG  TYR A 217       4.514  73.049  28.087  1.00 90.20              
ATOM   3397  CD1 TYR A 217       3.931  73.411  26.859  1.00 90.20              
ATOM   3399  CD2 TYR A 217       4.607  71.694  28.456  1.00 90.20              
ATOM   3401  CE1 TYR A 217       3.444  72.412  25.993  1.00 90.20              
ATOM   3403  CE2 TYR A 217       4.116  70.699  27.594  1.00 90.20              
ATOM   3405  OH  TYR A 217       3.131  70.064  25.517  1.00 90.20              
ATOM   3407  CZ  TYR A 217       3.551  71.051  26.351  1.00 90.20              
ATOM   3408  N   TYR A 218       7.534  73.803  26.737  1.00 84.10              
ATOM   3410  CA  TYR A 218       8.149  74.046  25.430  1.00 84.10              
ATOM   3412  C   TYR A 218       7.399  73.445  24.235  1.00 84.10              
ATOM   3413  CB  TYR A 218       9.621  73.618  25.486  1.00 84.10              
ATOM   3416  O   TYR A 218       7.856  73.649  23.112  1.00 84.10              
ATOM   3417  CG  TYR A 218      10.510  74.665  26.123  1.00 84.10              
ATOM   3418  CD1 TYR A 218      10.969  75.731  25.333  1.00 84.10              
ATOM   3420  CD2 TYR A 218      10.874  74.597  27.482  1.00 84.10              
ATOM   3422  CE1 TYR A 218      11.864  76.674  25.860  1.00 84.10              
ATOM   3424  CE2 TYR A 218      11.737  75.571  28.028  1.00 84.10              
ATOM   3426  OH  TYR A 218      13.105  77.534  27.707  1.00 84.10              
ATOM   3428  CZ  TYR A 218      12.256  76.599  27.207  1.00 84.10              
ATOM   3429  N   GLY A 219       6.237  72.816  24.440  1.00 68.40              
ATOM   3431  CA  GLY A 219       5.490  72.150  23.363  1.00 68.40              
ATOM   3434  C   GLY A 219       5.655  70.646  23.385  1.00 68.40              
ATOM   3435  O   GLY A 219       6.802  70.189  23.563  1.00 68.40              
ATOM   3436  OXT GLY A 219       4.587  70.004  23.296  1.00 68.40              
TER
PARENT N/A
ATOM   3437  N   GLU B   1      -8.528  62.355  11.363  1.00 79.60              
ATOM   3441  CA  GLU B   1      -9.484  62.188  12.479  1.00 79.60              
ATOM   3443  C   GLU B   1      -9.059  60.979  13.300  1.00 79.60              
ATOM   3444  CB  GLU B   1     -10.883  62.034  11.892  1.00 79.60              
ATOM   3447  O   GLU B   1      -8.322  60.161  12.759  1.00 79.60              
ATOM   3448  CG  GLU B   1     -11.998  62.082  12.939  1.00 79.60              
ATOM   3451  CD  GLU B   1     -13.383  62.119  12.283  1.00 79.60              
ATOM   3452  OE1 GLU B   1     -14.361  62.246  13.045  1.00 79.60              
ATOM   3453  OE2 GLU B   1     -13.433  62.051  11.035  1.00 79.60              
ATOM   3454  N   VAL B   2      -9.434  60.899  14.576  1.00 89.20              
ATOM   3456  CA  VAL B   2      -9.139  59.727  15.412  1.00 89.20              
ATOM   3458  C   VAL B   2     -10.317  58.768  15.378  1.00 89.20              
ATOM   3459  CB  VAL B   2      -8.761  60.130  16.847  1.00 89.20              
ATOM   3461  O   VAL B   2     -11.461  59.199  15.498  1.00 89.20              
ATOM   3462  CG1 VAL B   2      -8.644  58.946  17.815  1.00 89.20              
ATOM   3466  CG2 VAL B   2      -7.413  60.860  16.820  1.00 89.20              
ATOM   3470  N   GLN B   3     -10.038  57.480  15.211  1.00 93.10              
ATOM   3472  CA  GLN B   3     -11.049  56.425  15.192  1.00 93.10              
ATOM   3474  C   GLN B   3     -10.664  55.321  16.171  1.00 93.10              
ATOM   3475  CB  GLN B   3     -11.224  55.871  13.771  1.00 93.10              
ATOM   3478  O   GLN B   3      -9.481  55.009  16.306  1.00 93.10              
ATOM   3479  CG  GLN B   3     -11.785  56.929  12.808  1.00 93.10              
ATOM   3482  CD  GLN B   3     -12.072  56.382  11.415  1.00 93.10              
ATOM   3483  NE2 GLN B   3     -12.845  57.087  10.619  1.00 93.10              
ATOM   3486  OE1 GLN B   3     -11.608  55.337  10.999  1.00 93.10              
ATOM   3487  N   LEU B   4     -11.663  54.747  16.842  1.00 96.40              
ATOM   3489  CA  LEU B   4     -11.510  53.560  17.677  1.00 96.40              
ATOM   3491  C   LEU B   4     -12.132  52.364  16.962  1.00 96.40              
ATOM   3492  CB  LEU B   4     -12.157  53.771  19.059  1.00 96.40              
ATOM   3495  O   LEU B   4     -13.283  52.439  16.531  1.00 96.40              
ATOM   3496  CG  LEU B   4     -11.567  54.908  19.913  1.00 96.40              
ATOM   3498  CD1 LEU B   4     -12.159  54.856  21.321  1.00 96.40              
ATOM   3502  CD2 LEU B   4     -10.052  54.824  20.051  1.00 96.40              
ATOM   3506  N   GLU B   5     -11.383  51.271  16.867  1.00 96.60              
ATOM   3508  CA  GLU B   5     -11.828  50.033  16.230  1.00 96.60              
ATOM   3510  C   GLU B   5     -11.828  48.885  17.241  1.00 96.60              
ATOM   3511  CB  GLU B   5     -10.948  49.747  15.008  1.00 96.60              
ATOM   3514  O   GLU B   5     -10.773  48.444  17.702  1.00 96.60              
ATOM   3515  CG  GLU B   5     -11.484  48.557  14.199  1.00 96.60              
ATOM   3518  CD  GLU B   5     -10.723  48.328  12.883  1.00 96.60              
ATOM   3519  OE1 GLU B   5     -11.206  47.490  12.088  1.00 96.60              
ATOM   3520  OE2 GLU B   5      -9.663  48.963  12.679  1.00 96.60              
ATOM   3521  N   GLU B   6     -13.023  48.416  17.602  1.00 97.50              
ATOM   3523  CA  GLU B   6     -13.232  47.321  18.552  1.00 97.50              
ATOM   3525  C   GLU B   6     -13.354  45.970  17.840  1.00 97.50              
ATOM   3526  CB  GLU B   6     -14.484  47.575  19.403  1.00 97.50              
ATOM   3529  O   GLU B   6     -13.991  45.843  16.798  1.00 97.50              
ATOM   3530  CG  GLU B   6     -14.360  48.822  20.292  1.00 97.50              
ATOM   3533  CD  GLU B   6     -15.659  49.633  20.333  1.00 97.50              
ATOM   3534  OE1 GLU B   6     -16.096  50.008  21.442  1.00 97.50              
ATOM   3535  OE2 GLU B   6     -16.213  49.953  19.261  1.00 97.50              
ATOM   3536  N   SER B   7     -12.790  44.923  18.435  1.00 97.20              
ATOM   3538  CA  SER B   7     -12.853  43.554  17.919  1.00 97.20              
ATOM   3540  C   SER B   7     -12.827  42.516  19.047  1.00 97.20              
ATOM   3541  CB  SER B   7     -11.709  43.321  16.923  1.00 97.20              
ATOM   3544  O   SER B   7     -12.592  42.839  20.213  1.00 97.20              
ATOM   3545  OG  SER B   7     -10.459  43.557  17.536  1.00 97.20              
ATOM   3547  N   GLY B   8     -13.092  41.253  18.697  1.00 96.90              
ATOM   3549  CA  GLY B   8     -13.077  40.115  19.627  1.00 96.90              
ATOM   3552  C   GLY B   8     -14.407  39.825  20.332  1.00 96.90              
ATOM   3553  O   GLY B   8     -14.481  38.875  21.111  1.00 96.90              
ATOM   3554  N   GLY B   9     -15.453  40.614  20.060  1.00 96.80              
ATOM   3556  CA  GLY B   9     -16.821  40.297  20.473  1.00 96.80              
ATOM   3559  C   GLY B   9     -17.376  39.066  19.751  1.00 96.80              
ATOM   3560  O   GLY B   9     -16.808  38.580  18.771  1.00 96.80              
ATOM   3561  N   GLY B  10     -18.500  38.557  20.243  1.00 97.10              
ATOM   3563  CA  GLY B  10     -19.144  37.365  19.711  1.00 97.10              
ATOM   3566  C   GLY B  10     -19.920  36.592  20.767  1.00 97.10              
ATOM   3567  O   GLY B  10     -20.276  37.112  21.827  1.00 97.10              
ATOM   3568  N   TRP B  11     -20.191  35.330  20.454  1.00 97.70              
ATOM   3570  CA  TRP B  11     -20.898  34.411  21.334  1.00 97.70              
ATOM   3572  C   TRP B  11     -19.938  33.441  22.029  1.00 97.70              
ATOM   3573  CB  TRP B  11     -21.982  33.690  20.540  1.00 97.70              
ATOM   3576  O   TRP B  11     -18.949  33.007  21.438  1.00 97.70              
ATOM   3577  CG  TRP B  11     -22.690  32.642  21.323  1.00 97.70              
ATOM   3578  CD1 TRP B  11     -23.797  32.812  22.074  1.00 97.70              
ATOM   3580  CD2 TRP B  11     -22.319  31.241  21.458  1.00 97.70              
ATOM   3581  CE2 TRP B  11     -23.311  30.592  22.246  1.00 97.70              
ATOM   3582  CE3 TRP B  11     -21.255  30.461  20.959  1.00 97.70              
ATOM   3584  NE1 TRP B  11     -24.151  31.607  22.643  1.00 97.70              
ATOM   3586  CH2 TRP B  11     -22.306  28.450  21.818  1.00 97.70              
ATOM   3588  CZ2 TRP B  11     -23.320  29.207  22.428  1.00 97.70              
ATOM   3590  CZ3 TRP B  11     -21.245  29.071  21.144  1.00 97.70              
ATOM   3592  N   VAL B  12     -20.244  33.090  23.277  1.00 97.70              
ATOM   3594  CA  VAL B  12     -19.484  32.120  24.071  1.00 97.70              
ATOM   3596  C   VAL B  12     -20.391  31.401  25.072  1.00 97.70              
ATOM   3597  CB  VAL B  12     -18.303  32.832  24.757  1.00 97.70              
ATOM   3599  O   VAL B  12     -21.348  31.974  25.589  1.00 97.70              
ATOM   3600  CG1 VAL B  12     -18.752  33.855  25.801  1.00 97.70              
ATOM   3604  CG2 VAL B  12     -17.307  31.869  25.408  1.00 97.70              
ATOM   3608  N   HIS B  13     -20.078  30.147  25.387  1.00 97.80              
ATOM   3610  CA  HIS B  13     -20.777  29.416  26.442  1.00 97.80              
ATOM   3612  C   HIS B  13     -20.438  29.936  27.853  1.00 97.80              
ATOM   3613  CB  HIS B  13     -20.459  27.924  26.327  1.00 97.80              
ATOM   3616  O   HIS B  13     -19.318  30.409  28.081  1.00 97.80              
ATOM   3617  CG  HIS B  13     -21.160  27.245  25.183  1.00 97.80              
ATOM   3618  CD2 HIS B  13     -20.585  26.427  24.250  1.00 97.80              
ATOM   3620  ND1 HIS B  13     -22.521  27.179  24.996  1.00 97.80              
ATOM   3622  CE1 HIS B  13     -22.768  26.288  24.023  1.00 97.80              
ATOM   3624  NE2 HIS B  13     -21.609  25.813  23.528  1.00 97.80              
ATOM   3625  N   PRO B  14     -21.354  29.799  28.836  1.00 98.10              
ATOM   3626  CA  PRO B  14     -21.060  30.080  30.238  1.00 98.10              
ATOM   3628  C   PRO B  14     -19.812  29.336  30.730  1.00 98.10              
ATOM   3629  CB  PRO B  14     -22.306  29.660  31.024  1.00 98.10              
ATOM   3632  O   PRO B  14     -19.591  28.172  30.406  1.00 98.10              
ATOM   3633  CG  PRO B  14     -23.429  29.789  29.999  1.00 98.10              
ATOM   3636  CD  PRO B  14     -22.744  29.391  28.693  1.00 98.10              
ATOM   3639  N   GLY B  15     -18.987  30.020  31.518  1.00 98.10              
ATOM   3641  CA  GLY B  15     -17.681  29.544  31.976  1.00 98.10              
ATOM   3644  C   GLY B  15     -16.547  29.745  30.966  1.00 98.10              
ATOM   3645  O   GLY B  15     -15.384  29.661  31.355  1.00 98.10              
ATOM   3646  N   GLY B  16     -16.859  30.053  29.704  1.00 98.10              
ATOM   3648  CA  GLY B  16     -15.868  30.323  28.669  1.00 98.10              
ATOM   3651  C   GLY B  16     -15.130  31.652  28.844  1.00 98.10              
ATOM   3652  O   GLY B  16     -15.336  32.402  29.806  1.00 98.10              
ATOM   3653  N   SER B  17     -14.273  31.942  27.865  1.00 98.50              
ATOM   3655  CA  SER B  17     -13.440  33.142  27.829  1.00 98.50              
ATOM   3657  C   SER B  17     -13.507  33.841  26.477  1.00 98.50              
ATOM   3658  CB  SER B  17     -11.975  32.807  28.134  1.00 98.50              
ATOM   3661  O   SER B  17     -13.594  33.194  25.437  1.00 98.50              
ATOM   3662  OG  SER B  17     -11.793  32.389  29.471  1.00 98.50              
ATOM   3664  N   LEU B  18     -13.389  35.166  26.495  1.00 98.40              
ATOM   3666  CA  LEU B  18     -13.238  36.015  25.313  1.00 98.40              
ATOM   3668  C   LEU B  18     -12.157  37.063  25.565  1.00 98.40              
ATOM   3669  CB  LEU B  18     -14.577  36.691  24.963  1.00 98.40              
ATOM   3672  O   LEU B  18     -11.872  37.421  26.708  1.00 98.40              
ATOM   3673  CG  LEU B  18     -15.595  35.803  24.229  1.00 98.40              
ATOM   3675  CD1 LEU B  18     -16.920  36.556  24.120  1.00 98.40              
ATOM   3679  CD2 LEU B  18     -15.133  35.445  22.817  1.00 98.40              
ATOM   3683  N   ARG B  19     -11.564  37.577  24.490  1.00 98.70              
ATOM   3685  CA  ARG B  19     -10.610  38.682  24.558  1.00 98.70              
ATOM   3687  C   ARG B  19     -11.064  39.787  23.624  1.00 98.70              
ATOM   3688  CB  ARG B  19      -9.201  38.183  24.221  1.00 98.70              
ATOM   3691  O   ARG B  19     -11.001  39.620  22.411  1.00 98.70              
ATOM   3692  CG  ARG B  19      -8.166  39.291  24.449  1.00 98.70              
ATOM   3695  CD  ARG B  19      -6.786  38.807  24.010  1.00 98.70              
ATOM   3698  NE  ARG B  19      -5.764  39.844  24.243  1.00 98.70              
ATOM   3700  NH1 ARG B  19      -4.756  38.893  26.073  1.00 98.70              
ATOM   3703  NH2 ARG B  19      -3.970  40.817  25.227  1.00 98.70              
ATOM   3706  CZ  ARG B  19      -4.835  39.843  25.179  1.00 98.70              
ATOM   3707  N   LEU B  20     -11.476  40.911  24.196  1.00 98.70              
ATOM   3709  CA  LEU B  20     -11.771  42.109  23.420  1.00 98.70              
ATOM   3711  C   LEU B  20     -10.481  42.887  23.161  1.00 98.70              
ATOM   3712  CB  LEU B  20     -12.836  42.978  24.105  1.00 98.70              
ATOM   3715  O   LEU B  20      -9.559  42.875  23.983  1.00 98.70              
ATOM   3716  CG  LEU B  20     -14.111  42.231  24.532  1.00 98.70              
ATOM   3718  CD1 LEU B  20     -15.118  43.221  25.107  1.00 98.70              
ATOM   3722  CD2 LEU B  20     -14.769  41.494  23.367  1.00 98.70              
ATOM   3726  N   SER B  21     -10.437  43.573  22.028  1.00 98.60              
ATOM   3728  CA  SER B  21      -9.366  44.484  21.640  1.00 98.60              
ATOM   3730  C   SER B  21      -9.973  45.770  21.103  1.00 98.60              
ATOM   3731  CB  SER B  21      -8.475  43.826  20.585  1.00 98.60              
ATOM   3734  O   SER B  21     -11.021  45.736  20.464  1.00 98.60              
ATOM   3735  OG  SER B  21      -7.363  44.647  20.288  1.00 98.60              
ATOM   3737  N   CYS B  22      -9.327  46.897  21.353  1.00 98.60              
ATOM   3739  CA  CYS B  22      -9.696  48.181  20.780  1.00 98.60              
ATOM   3741  C   CYS B  22      -8.433  48.967  20.458  1.00 98.60              
ATOM   3742  CB  CYS B  22     -10.593  48.925  21.755  1.00 98.60              
ATOM   3745  O   CYS B  22      -7.607  49.169  21.349  1.00 98.60              
ATOM   3746  SG  CYS B  22     -10.872  50.667  21.371  1.00 98.60              
ATOM   3747  N   ALA B  23      -8.283  49.387  19.205  1.00 97.90              
ATOM   3749  CA  ALA B  23      -7.136  50.155  18.739  1.00 97.90              
ATOM   3751  C   ALA B  23      -7.572  51.552  18.297  1.00 97.90              
ATOM   3752  CB  ALA B  23      -6.436  49.383  17.616  1.00 97.90              
ATOM   3756  O   ALA B  23      -8.580  51.701  17.605  1.00 97.90              
ATOM   3757  N   ALA B  24      -6.801  52.565  18.685  1.00 96.70              
ATOM   3759  CA  ALA B  24      -6.955  53.914  18.167  1.00 96.70              
ATOM   3761  C   ALA B  24      -6.066  54.134  16.940  1.00 96.70              
ATOM   3762  CB  ALA B  24      -6.664  54.934  19.266  1.00 96.70              
ATOM   3766  O   ALA B  24      -4.902  53.735  16.915  1.00 96.70              
ATOM   3767  N   SER B  25      -6.599  54.829  15.940  1.00 93.50              
ATOM   3769  CA  SER B  25      -5.859  55.272  14.757  1.00 93.50              
ATOM   3771  C   SER B  25      -5.975  56.786  14.559  1.00 93.50              
ATOM   3772  CB  SER B  25      -6.326  54.486  13.529  1.00 93.50              
ATOM   3775  O   SER B  25      -6.813  57.444  15.178  1.00 93.50              
ATOM   3776  OG  SER B  25      -7.650  54.835  13.187  1.00 93.50              
ATOM   3778  N   GLY B  26      -5.117  57.360  13.709  1.00 90.20              
ATOM   3780  CA  GLY B  26      -5.071  58.799  13.426  1.00 90.20              
ATOM   3783  C   GLY B  26      -3.965  59.538  14.190  1.00 90.20              
ATOM   3784  O   GLY B  26      -2.936  58.960  14.524  1.00 90.20              
ATOM   3785  N   ASN B  27      -4.167  60.833  14.454  1.00 86.00              
ATOM   3787  CA  ASN B  27      -3.158  61.724  15.054  1.00 86.00              
ATOM   3789  C   ASN B  27      -3.070  61.574  16.585  1.00 86.00              
ATOM   3790  CB  ASN B  27      -3.416  63.185  14.629  1.00 86.00              
ATOM   3793  O   ASN B  27      -3.223  62.552  17.321  1.00 86.00              
ATOM   3794  CG  ASN B  27      -3.181  63.464  13.159  1.00 86.00              
ATOM   3795  ND2 ASN B  27      -3.498  64.657  12.719  1.00 86.00              
ATOM   3798  OD1 ASN B  27      -2.730  62.639  12.388  1.00 86.00              
ATOM   3799  N   VAL B  28      -2.858  60.348  17.060  1.00 89.60              
ATOM   3801  CA  VAL B  28      -2.706  60.029  18.483  1.00 89.60              
ATOM   3803  C   VAL B  28      -1.253  60.255  18.898  1.00 89.60              
ATOM   3804  CB  VAL B  28      -3.171  58.590  18.785  1.00 89.60              
ATOM   3806  O   VAL B  28      -0.344  59.605  18.394  1.00 89.60              
ATOM   3807  CG1 VAL B  28      -3.091  58.303  20.290  1.00 89.60              
ATOM   3811  CG2 VAL B  28      -4.622  58.371  18.332  1.00 89.60              
ATOM   3815  N   PHE B  29      -1.037  61.190  19.822  1.00 87.30              
ATOM   3817  CA  PHE B  29       0.276  61.542  20.377  1.00 87.30              
ATOM   3819  C   PHE B  29       0.530  60.916  21.749  1.00 87.30              
ATOM   3820  CB  PHE B  29       0.398  63.071  20.449  1.00 87.30              
ATOM   3823  O   PHE B  29       1.666  60.870  22.213  1.00 87.30              
ATOM   3824  CG  PHE B  29       0.884  63.667  19.148  1.00 87.30              
ATOM   3825  CD1 PHE B  29       2.231  64.055  19.018  1.00 87.30              
ATOM   3827  CD2 PHE B  29       0.018  63.764  18.046  1.00 87.30              
ATOM   3829  CE1 PHE B  29       2.707  64.540  17.789  1.00 87.30              
ATOM   3831  CE2 PHE B  29       0.500  64.230  16.811  1.00 87.30              
ATOM   3833  CZ  PHE B  29       1.843  64.622  16.684  1.00 87.30              
ATOM   3835  N   GLY B  30      -0.516  60.434  22.411  1.00 87.70              
ATOM   3837  CA  GLY B  30      -0.387  59.737  23.677  1.00 87.70              
ATOM   3840  C   GLY B  30      -1.719  59.209  24.174  1.00 87.70              
ATOM   3841  O   GLY B  30      -2.788  59.616  23.718  1.00 87.70              
ATOM   3842  N   VAL B  31      -1.635  58.315  25.145  1.00 91.10              
ATOM   3844  CA  VAL B  31      -2.779  57.729  25.834  1.00 91.10              
ATOM   3846  C   VAL B  31      -2.708  58.169  27.284  1.00 91.10              
ATOM   3847  CB  VAL B  31      -2.723  56.199  25.739  1.00 91.10              
ATOM   3849  O   VAL B  31      -1.653  58.031  27.890  1.00 91.10              
ATOM   3850  CG1 VAL B  31      -3.938  55.585  26.421  1.00 91.10              
ATOM   3854  CG2 VAL B  31      -2.680  55.694  24.293  1.00 91.10              
ATOM   3858  N   ASN B  32      -3.806  58.680  27.836  1.00 87.20              
ATOM   3860  CA  ASN B  32      -3.889  59.050  29.250  1.00 87.20              
ATOM   3862  C   ASN B  32      -4.600  57.956  30.054  1.00 87.20              
ATOM   3863  CB  ASN B  32      -4.651  60.377  29.381  1.00 87.20              
ATOM   3866  O   ASN B  32      -4.190  57.584  31.152  1.00 87.20              
ATOM   3867  CG  ASN B  32      -4.099  61.513  28.539  1.00 87.20              
ATOM   3868  ND2 ASN B  32      -4.968  62.292  27.943  1.00 87.20              
ATOM   3871  OD1 ASN B  32      -2.906  61.737  28.412  1.00 87.20              
ATOM   3872  N   THR B  33      -5.713  57.446  29.530  1.00 91.20              
ATOM   3874  CA  THR B  33      -6.496  56.372  30.150  1.00 91.20              
ATOM   3876  C   THR B  33      -7.239  55.605  29.067  1.00 91.20              
ATOM   3877  CB  THR B  33      -7.477  56.935  31.196  1.00 91.20              
ATOM   3879  O   THR B  33      -7.718  56.192  28.102  1.00 91.20              
ATOM   3880  CG2 THR B  33      -8.352  55.877  31.872  1.00 91.20              
ATOM   3884  OG1 THR B  33      -6.749  57.552  32.238  1.00 91.20              
ATOM   3886  N   MET B  34      -7.341  54.293  29.233  1.00 96.90              
ATOM   3888  CA  MET B  34      -8.152  53.413  28.397  1.00 96.90              
ATOM   3890  C   MET B  34      -9.119  52.651  29.291  1.00 96.90              
ATOM   3891  CB  MET B  34      -7.271  52.437  27.611  1.00 96.90              
ATOM   3894  O   MET B  34      -8.768  52.253  30.400  1.00 96.90              
ATOM   3895  CG  MET B  34      -6.282  53.150  26.689  1.00 96.90              
ATOM   3898  SD  MET B  34      -5.052  52.081  25.885  1.00 96.90              
ATOM   3899  CE  MET B  34      -3.903  51.810  27.262  1.00 96.90              
ATOM   3903  N   ALA B  35     -10.335  52.433  28.821  1.00 97.70              
ATOM   3905  CA  ALA B  35     -11.374  51.778  29.585  1.00 97.70              
ATOM   3907  C   ALA B  35     -12.293  50.956  28.690  1.00 97.70              
ATOM   3908  CB  ALA B  35     -12.144  52.840  30.380  1.00 97.70              
ATOM   3912  O   ALA B  35     -12.439  51.201  27.493  1.00 97.70              
ATOM   3913  N   TRP B  36     -12.943  49.991  29.323  1.00 98.70              
ATOM   3915  CA  TRP B  36     -14.079  49.281  28.774  1.00 98.70              
ATOM   3917  C   TRP B  36     -15.293  49.560  29.639  1.00 98.70              
ATOM   3918  CB  TRP B  36     -13.776  47.788  28.678  1.00 98.70              
ATOM   3921  O   TRP B  36     -15.249  49.429  30.863  1.00 98.70              
ATOM   3922  CG  TRP B  36     -12.859  47.441  27.551  1.00 98.70              
ATOM   3923  CD1 TRP B  36     -11.511  47.371  27.614  1.00 98.70              
ATOM   3925  CD2 TRP B  36     -13.212  47.183  26.159  1.00 98.70              
ATOM   3926  CE2 TRP B  36     -12.015  46.898  25.441  1.00 98.70              
ATOM   3927  CE3 TRP B  36     -14.419  47.184  25.427  1.00 98.70              
ATOM   3929  NE1 TRP B  36     -11.012  47.016  26.378  1.00 98.70              
ATOM   3931  CH2 TRP B  36     -13.232  46.592  23.374  1.00 98.70              
ATOM   3933  CZ2 TRP B  36     -12.013  46.596  24.074  1.00 98.70              
ATOM   3935  CZ3 TRP B  36     -14.430  46.894  24.048  1.00 98.70              
ATOM   3937  N   TYR B  37     -16.386  49.909  28.981  1.00 98.00              
ATOM   3939  CA  TYR B  37     -17.713  50.019  29.561  1.00 98.00              
ATOM   3941  C   TYR B  37     -18.606  48.958  28.942  1.00 98.00              
ATOM   3942  CB  TYR B  37     -18.274  51.421  29.314  1.00 98.00              
ATOM   3945  O   TYR B  37     -18.313  48.443  27.863  1.00 98.00              
ATOM   3946  CG  TYR B  37     -17.554  52.501  30.091  1.00 98.00              
ATOM   3947  CD1 TYR B  37     -18.114  53.000  31.282  1.00 98.00              
ATOM   3949  CD2 TYR B  37     -16.323  53.002  29.628  1.00 98.00              
ATOM   3951  CE1 TYR B  37     -17.428  53.975  32.029  1.00 98.00              
ATOM   3953  CE2 TYR B  37     -15.646  53.992  30.363  1.00 98.00              
ATOM   3955  OH  TYR B  37     -15.537  55.428  32.274  1.00 98.00              
ATOM   3957  CZ  TYR B  37     -16.193  54.473  31.567  1.00 98.00              
ATOM   3958  N   ARG B  38     -19.728  48.652  29.586  1.00 98.50              
ATOM   3960  CA  ARG B  38     -20.750  47.808  28.974  1.00 98.50              
ATOM   3962  C   ARG B  38     -22.149  48.353  29.191  1.00 98.50              
ATOM   3963  CB  ARG B  38     -20.573  46.345  29.402  1.00 98.50              
ATOM   3966  O   ARG B  38     -22.432  49.028  30.180  1.00 98.50              
ATOM   3967  CG  ARG B  38     -20.968  46.090  30.859  1.00 98.50              
ATOM   3970  CD  ARG B  38     -20.689  44.634  31.229  1.00 98.50              
ATOM   3973  NE  ARG B  38     -21.069  44.404  32.621  1.00 98.50              
ATOM   3975  NH1 ARG B  38     -20.442  42.219  32.848  1.00 98.50              
ATOM   3978  NH2 ARG B  38     -21.510  43.314  34.516  1.00 98.50              
ATOM   3981  CZ  ARG B  38     -20.994  43.301  33.324  1.00 98.50              
ATOM   3982  N   GLN B  39     -23.020  48.048  28.242  1.00 97.50              
ATOM   3984  CA  GLN B  39     -24.438  48.363  28.276  1.00 97.50              
ATOM   3986  C   GLN B  39     -25.216  47.054  28.194  1.00 97.50              
ATOM   3987  CB  GLN B  39     -24.753  49.317  27.120  1.00 97.50              
ATOM   3990  O   GLN B  39     -25.267  46.414  27.141  1.00 97.50              
ATOM   3991  CG  GLN B  39     -26.141  49.964  27.214  1.00 97.50              
ATOM   3994  CD  GLN B  39     -26.338  51.030  26.137  1.00 97.50              
ATOM   3995  NE2 GLN B  39     -27.559  51.321  25.760  1.00 97.50              
ATOM   3998  OE1 GLN B  39     -25.409  51.651  25.629  1.00 97.50              
ATOM   3999  N   ALA B  40     -25.781  46.636  29.326  1.00 96.60              
ATOM   4001  CA  ALA B  40     -26.607  45.438  29.382  1.00 96.60              
ATOM   4003  C   ALA B  40     -27.877  45.601  28.514  1.00 96.60              
ATOM   4004  CB  ALA B  40     -26.934  45.126  30.847  1.00 96.60              
ATOM   4008  O   ALA B  40     -28.333  46.731  28.295  1.00 96.60              
ATOM   4009  N   PRO B  41     -28.481  44.498  28.038  1.00 95.30              
ATOM   4010  CA  PRO B  41     -29.699  44.540  27.238  1.00 95.30              
ATOM   4012  C   PRO B  41     -30.809  45.371  27.894  1.00 95.30              
ATOM   4013  CB  PRO B  41     -30.115  43.078  27.053  1.00 95.30              
ATOM   4016  O   PRO B  41     -31.074  45.260  29.091  1.00 95.30              
ATOM   4017  CG  PRO B  41     -28.789  42.326  27.128  1.00 95.30              
ATOM   4020  CD  PRO B  41     -27.992  43.134  28.145  1.00 95.30              
ATOM   4023  N   GLY B  42     -31.452  46.228  27.101  1.00 94.20              
ATOM   4025  CA  GLY B  42     -32.547  47.091  27.558  1.00 94.20              
ATOM   4028  C   GLY B  42     -32.129  48.296  28.410  1.00 94.20              
ATOM   4029  O   GLY B  42     -32.992  49.082  28.797  1.00 94.20              
ATOM   4030  N   LYS B  43     -30.836  48.481  28.704  1.00 93.00              
ATOM   4032  CA  LYS B  43     -30.333  49.688  29.375  1.00 93.00              
ATOM   4034  C   LYS B  43     -30.108  50.821  28.378  1.00 93.00              
ATOM   4035  CB  LYS B  43     -29.060  49.367  30.174  1.00 93.00              
ATOM   4038  O   LYS B  43     -29.771  50.581  27.221  1.00 93.00              
ATOM   4039  CG  LYS B  43     -29.274  48.354  31.309  1.00 93.00              
ATOM   4042  CD  LYS B  43     -30.234  48.868  32.390  1.00 93.00              
ATOM   4045  CE  LYS B  43     -30.328  47.842  33.519  1.00 93.00              
ATOM   4048  NZ  LYS B  43     -31.230  48.311  34.597  1.00 93.00              
ATOM   4052  N   GLN B  44     -30.279  52.058  28.835  1.00 88.00              
ATOM   4054  CA  GLN B  44     -29.999  53.275  28.069  1.00 88.00              
ATOM   4056  C   GLN B  44     -28.501  53.617  28.091  1.00 88.00              
ATOM   4057  CB  GLN B  44     -30.849  54.437  28.604  1.00 88.00              
ATOM   4060  O   GLN B  44     -27.735  53.073  28.888  1.00 88.00              
ATOM   4061  CG  GLN B  44     -32.361  54.184  28.477  1.00 88.00              
ATOM   4064  CD  GLN B  44     -33.205  55.348  28.990  1.00 88.00              
ATOM   4065  NE2 GLN B  44     -34.512  55.261  28.892  1.00 88.00              
ATOM   4068  OE1 GLN B  44     -32.734  56.338  29.517  1.00 88.00              
ATOM   4069  N   ARG B  45     -28.069  54.541  27.222  1.00 84.70              
ATOM   4071  CA  ARG B  45     -26.659  54.957  27.104  1.00 84.70              
ATOM   4073  C   ARG B  45     -26.114  55.510  28.423  1.00 84.70              
ATOM   4074  CB  ARG B  45     -26.560  56.007  25.986  1.00 84.70              
ATOM   4077  O   ARG B  45     -24.979  55.228  28.791  1.00 84.70              
ATOM   4078  CG  ARG B  45     -25.144  56.584  25.845  1.00 84.70              
ATOM   4081  CD  ARG B  45     -25.092  57.646  24.746  1.00 84.70              
ATOM   4084  NE  ARG B  45     -23.794  58.346  24.758  1.00 84.70              
ATOM   4086  NH1 ARG B  45     -24.053  59.501  22.794  1.00 84.70              
ATOM   4089  NH2 ARG B  45     -22.185  59.763  23.993  1.00 84.70              
ATOM   4092  CZ  ARG B  45     -23.352  59.198  23.851  1.00 84.70              
ATOM   4093  N   GLU B  46     -26.931  56.268  29.139  1.00 77.20              
ATOM   4095  CA  GLU B  46     -26.629  56.897  30.426  1.00 77.20              
ATOM   4097  C   GLU B  46     -26.450  55.871  31.553  1.00 77.20              
ATOM   4098  CB  GLU B  46     -27.766  57.865  30.819  1.00 77.20              
ATOM   4101  O   GLU B  46     -26.001  56.220  32.639  1.00 77.20              
ATOM   4102  CG  GLU B  46     -28.063  59.003  29.826  1.00 77.20              
ATOM   4105  CD  GLU B  46     -28.762  58.568  28.524  1.00 77.20              
ATOM   4106  OE1 GLU B  46     -28.688  59.353  27.558  1.00 77.20              
ATOM   4107  OE2 GLU B  46     -29.274  57.425  28.462  1.00 77.20              
ATOM   4108  N   GLN B  47     -26.820  54.612  31.303  1.00 85.60              
ATOM   4110  CA  GLN B  47     -26.709  53.495  32.236  1.00 85.60              
ATOM   4112  C   GLN B  47     -25.520  52.579  31.912  1.00 85.60              
ATOM   4113  CB  GLN B  47     -28.027  52.709  32.248  1.00 85.60              
ATOM   4116  O   GLN B  47     -25.446  51.475  32.452  1.00 85.60              
ATOM   4117  CG  GLN B  47     -29.251  53.553  32.620  1.00 85.60              
ATOM   4120  CD  GLN B  47     -30.523  52.716  32.590  1.00 85.60              
ATOM   4121  NE2 GLN B  47     -31.258  52.628  33.675  1.00 85.60              
ATOM   4124  OE1 GLN B  47     -30.888  52.105  31.600  1.00 85.60              
ATOM   4125  N   ARG B  48     -24.606  52.997  31.024  1.00 92.20              
ATOM   4127  CA  ARG B  48     -23.342  52.287  30.799  1.00 92.20              
ATOM   4129  C   ARG B  48     -22.559  52.206  32.100  1.00 92.20              
ATOM   4130  CB  ARG B  48     -22.501  52.992  29.729  1.00 92.20              
ATOM   4133  O   ARG B  48     -22.342  53.215  32.765  1.00 92.20              
ATOM   4134  CG  ARG B  48     -22.999  52.648  28.327  1.00 92.20              
ATOM   4137  CD  ARG B  48     -22.250  53.480  27.289  1.00 92.20              
ATOM   4140  NE  ARG B  48     -22.835  53.308  25.951  1.00 92.20              
ATOM   4142  NH1 ARG B  48     -21.228  54.474  24.780  1.00 92.20              
ATOM   4145  NH2 ARG B  48     -23.001  53.617  23.721  1.00 92.20              
ATOM   4148  CZ  ARG B  48     -22.347  53.798  24.829  1.00 92.20              
ATOM   4149  N   GLU B  49     -22.106  51.007  32.425  1.00 94.90              
ATOM   4151  CA  GLU B  49     -21.288  50.763  33.606  1.00 94.90              
ATOM   4153  C   GLU B  49     -19.833  50.542  33.210  1.00 94.90              
ATOM   4154  CB  GLU B  49     -21.873  49.631  34.461  1.00 94.90              
ATOM   4157  O   GLU B  49     -19.541  49.919  32.184  1.00 94.90              
ATOM   4158  CG  GLU B  49     -21.935  48.259  33.770  1.00 94.90              
ATOM   4161  CD  GLU B  49     -22.594  47.180  34.646  1.00 94.90              
ATOM   4162  OE1 GLU B  49     -22.393  45.978  34.343  1.00 94.90              
ATOM   4163  OE2 GLU B  49     -23.306  47.517  35.612  1.00 94.90              
ATOM   4164  N   LEU B  50     -18.918  51.074  34.019  1.00 96.60              
ATOM   4166  CA  LEU B  50     -17.498  50.781  33.882  1.00 96.60              
ATOM   4168  C   LEU B  50     -17.289  49.284  34.113  1.00 96.60              
ATOM   4169  CB  LEU B  50     -16.698  51.634  34.884  1.00 96.60              
ATOM   4172  O   LEU B  50     -17.806  48.727  35.075  1.00 96.60              
ATOM   4173  CG  LEU B  50     -15.177  51.390  34.843  1.00 96.60              
ATOM   4175  CD1 LEU B  50     -14.555  51.861  33.528  1.00 96.60              
ATOM   4179  CD2 LEU B  50     -14.492  52.134  35.987  1.00 96.60              
ATOM   4183  N   VAL B  51     -16.508  48.643  33.254  1.00 98.40              
ATOM   4185  CA  VAL B  51     -16.057  47.262  33.446  1.00 98.40              
ATOM   4187  C   VAL B  51     -14.658  47.277  34.039  1.00 98.40              
ATOM   4188  CB  VAL B  51     -16.106  46.485  32.120  1.00 98.40              
ATOM   4190  O   VAL B  51     -14.421  46.710  35.106  1.00 98.40              
ATOM   4191  CG1 VAL B  51     -15.555  45.069  32.279  1.00 98.40              
ATOM   4195  CG2 VAL B  51     -17.544  46.381  31.612  1.00 98.40              
ATOM   4199  N   ALA B  52     -13.736  47.948  33.353  1.00 98.50              
ATOM   4201  CA  ALA B  52     -12.363  48.114  33.795  1.00 98.50              
ATOM   4203  C   ALA B  52     -11.730  49.348  33.146  1.00 98.50              
ATOM   4204  CB  ALA B  52     -11.573  46.845  33.450  1.00 98.50              
ATOM   4208  O   ALA B  52     -12.090  49.711  32.027  1.00 98.50              
ATOM   4209  N   SER B  53     -10.758  49.957  33.819  1.00 96.70              
ATOM   4211  CA  SER B  53      -9.928  51.035  33.275  1.00 96.70              
ATOM   4213  C   SER B  53      -8.453  50.815  33.597  1.00 96.70              
ATOM   4214  CB  SER B  53     -10.403  52.408  33.760  1.00 96.70              
ATOM   4217  O   SER B  53      -8.104  50.107  34.544  1.00 96.70              
ATOM   4218  OG  SER B  53     -10.133  52.560  35.136  1.00 96.70              
ATOM   4220  N   ILE B  54      -7.581  51.400  32.778  1.00 95.40              
ATOM   4222  CA  ILE B  54      -6.133  51.421  32.957  1.00 95.40              
ATOM   4224  C   ILE B  54      -5.586  52.797  32.583  1.00 95.40              
ATOM   4225  CB  ILE B  54      -5.456  50.266  32.186  1.00 95.40              
ATOM   4227  O   ILE B  54      -5.910  53.344  31.527  1.00 95.40              
ATOM   4228  CG1 ILE B  54      -3.968  50.165  32.585  1.00 95.40              
ATOM   4231  CG2 ILE B  54      -5.629  50.369  30.660  1.00 95.40              
ATOM   4235  CD1 ILE B  54      -3.287  48.883  32.091  1.00 95.40              
ATOM   4239  N   THR B  55      -4.760  53.371  33.450  1.00 88.80              
ATOM   4241  CA  THR B  55      -4.063  54.631  33.164  1.00 88.80              
ATOM   4243  C   THR B  55      -2.779  54.389  32.376  1.00 88.80              
ATOM   4244  CB  THR B  55      -3.778  55.433  34.439  1.00 88.80              
ATOM   4246  O   THR B  55      -2.254  53.276  32.332  1.00 88.80              
ATOM   4247  CG2 THR B  55      -5.050  55.689  35.250  1.00 88.80              
ATOM   4251  OG1 THR B  55      -2.876  54.769  35.303  1.00 88.80              
ATOM   4253  N   ASP B  56      -2.217  55.452  31.814  1.00 84.20              
ATOM   4255  CA  ASP B  56      -0.885  55.484  31.202  1.00 84.20              
ATOM   4257  C   ASP B  56       0.234  54.941  32.112  1.00 84.20              
ATOM   4258  CB  ASP B  56      -0.594  56.931  30.774  1.00 84.20              
ATOM   4261  O   ASP B  56       1.225  54.397  31.629  1.00 84.20              
ATOM   4262  CG  ASP B  56      -0.512  57.945  31.925  1.00 84.20              
ATOM   4263  OD1 ASP B  56      -1.327  57.825  32.871  1.00 84.20              
ATOM   4264  OD2 ASP B  56       0.364  58.838  31.870  1.00 84.20              
ATOM   4265  N   TYR B  57       0.044  55.005  33.432  1.00 80.00              
ATOM   4267  CA  TYR B  57       0.956  54.452  34.440  1.00 80.00              
ATOM   4269  C   TYR B  57       0.695  52.983  34.806  1.00 80.00              
ATOM   4270  CB  TYR B  57       0.886  55.320  35.698  1.00 80.00              
ATOM   4273  O   TYR B  57       1.335  52.460  35.718  1.00 80.00              
ATOM   4274  CG  TYR B  57       1.105  56.790  35.435  1.00 80.00              
ATOM   4275  CD1 TYR B  57       2.406  57.284  35.225  1.00 80.00              
ATOM   4277  CD2 TYR B  57       0.003  57.662  35.382  1.00 80.00              
ATOM   4279  CE1 TYR B  57       2.602  58.650  34.943  1.00 80.00              
ATOM   4281  CE2 TYR B  57       0.202  59.034  35.143  1.00 80.00              
ATOM   4283  OH  TYR B  57       1.683  60.846  34.645  1.00 80.00              
ATOM   4285  CZ  TYR B  57       1.496  59.527  34.892  1.00 80.00              
ATOM   4286  N   GLY B  58      -0.281  52.327  34.176  1.00 86.80              
ATOM   4288  CA  GLY B  58      -0.651  50.939  34.460  1.00 86.80              
ATOM   4291  C   GLY B  58      -1.487  50.742  35.728  1.00 86.80              
ATOM   4292  O   GLY B  58      -1.682  49.608  36.162  1.00 86.80              
ATOM   4293  N   THR B  59      -1.997  51.815  36.344  1.00 88.80              
ATOM   4295  CA  THR B  59      -2.949  51.677  37.459  1.00 88.80              
ATOM   4297  C   THR B  59      -4.285  51.209  36.909  1.00 88.80              
ATOM   4298  CB  THR B  59      -3.138  52.988  38.226  1.00 88.80              
ATOM   4300  O   THR B  59      -4.791  51.819  35.971  1.00 88.80              
ATOM   4301  CG2 THR B  59      -4.030  52.831  39.458  1.00 88.80              
ATOM   4305  OG1 THR B  59      -1.870  53.427  38.659  1.00 88.80              
ATOM   4307  N   THR B  60      -4.844  50.149  37.491  1.00 95.20              
ATOM   4309  CA  THR B  60      -6.095  49.545  37.026  1.00 95.20              
ATOM   4311  C   THR B  60      -7.230  49.736  38.022  1.00 95.20              
ATOM   4312  CB  THR B  60      -5.937  48.058  36.670  1.00 95.20              
ATOM   4314  O   THR B  60      -7.019  49.739  39.237  1.00 95.20              
ATOM   4315  CG2 THR B  60      -5.011  47.850  35.474  1.00 95.20              
ATOM   4319  OG1 THR B  60      -5.373  47.318  37.729  1.00 95.20              
ATOM   4321  N   GLU B  61      -8.442  49.856  37.496  1.00 94.50              
ATOM   4323  CA  GLU B  61      -9.690  49.809  38.253  1.00 94.50              
ATOM   4325  C   GLU B  61     -10.629  48.795  37.596  1.00 94.50              
ATOM   4326  CB  GLU B  61     -10.307  51.212  38.345  1.00 94.50              
ATOM   4329  O   GLU B  61     -10.631  48.636  36.377  1.00 94.50              
ATOM   4330  CG  GLU B  61     -11.527  51.277  39.276  1.00 94.50              
ATOM   4333  CD  GLU B  61     -12.056  52.707  39.494  1.00 94.50              
ATOM   4334  OE1 GLU B  61     -13.019  52.837  40.282  1.00 94.50              
ATOM   4335  OE2 GLU B  61     -11.483  53.666  38.928  1.00 94.50              
ATOM   4336  N   TYR B  62     -11.417  48.094  38.408  1.00 97.80              
ATOM   4338  CA  TYR B  62     -12.365  47.076  37.960  1.00 97.80              
ATOM   4340  C   TYR B  62     -13.683  47.255  38.699  1.00 97.80              
ATOM   4341  CB  TYR B  62     -11.816  45.672  38.246  1.00 97.80              
ATOM   4344  O   TYR B  62     -13.675  47.466  39.916  1.00 97.80              
ATOM   4345  CG  TYR B  62     -10.573  45.300  37.466  1.00 97.80              
ATOM   4346  CD1 TYR B  62     -10.698  44.725  36.190  1.00 97.80              
ATOM   4348  CD2 TYR B  62      -9.298  45.525  38.018  1.00 97.80              
ATOM   4350  CE1 TYR B  62      -9.548  44.371  35.462  1.00 97.80              
ATOM   4352  CE2 TYR B  62      -8.143  45.169  37.296  1.00 97.80              
ATOM   4354  OH  TYR B  62      -7.156  44.239  35.318  1.00 97.80              
ATOM   4356  CZ  TYR B  62      -8.268  44.587  36.018  1.00 97.80              
ATOM   4357  N   ALA B  63     -14.803  47.082  37.999  1.00 97.20              
ATOM   4359  CA  ALA B  63     -16.090  46.935  38.660  1.00 97.20              
ATOM   4361  C   ALA B  63     -16.125  45.664  39.516  1.00 97.20              
ATOM   4362  CB  ALA B  63     -17.216  46.956  37.630  1.00 97.20              
ATOM   4366  O   ALA B  63     -15.554  44.629  39.162  1.00 97.20              
ATOM   4367  N   ASP B  64     -16.836  45.729  40.640  1.00 97.30              
ATOM   4369  CA  ASP B  64     -16.900  44.626  41.605  1.00 97.30              
ATOM   4371  C   ASP B  64     -17.415  43.323  40.983  1.00 97.30              
ATOM   4372  CB  ASP B  64     -17.774  45.040  42.799  1.00 97.30              
ATOM   4375  O   ASP B  64     -16.916  42.245  41.301  1.00 97.30              
ATOM   4376  CG  ASP B  64     -17.129  46.124  43.667  1.00 97.30              
ATOM   4377  OD1 ASP B  64     -15.874  46.172  43.720  1.00 97.30              
ATOM   4378  OD2 ASP B  64     -17.881  46.894  44.290  1.00 97.30              
ATOM   4379  N   SER B  65     -18.346  43.416  40.030  1.00 96.40              
ATOM   4381  CA  SER B  65     -18.940  42.274  39.323  1.00 96.40              
ATOM   4383  C   SER B  65     -17.949  41.480  38.459  1.00 96.40              
ATOM   4384  CB  SER B  65     -20.093  42.784  38.450  1.00 96.40              
ATOM   4387  O   SER B  65     -18.214  40.319  38.119  1.00 96.40              
ATOM   4388  OG  SER B  65     -19.620  43.768  37.548  1.00 96.40              
ATOM   4390  N   VAL B  66     -16.805  42.070  38.099  1.00 98.30              
ATOM   4392  CA  VAL B  66     -15.812  41.465  37.195  1.00 98.30              
ATOM   4394  C   VAL B  66     -14.445  41.242  37.841  1.00 98.30              
ATOM   4395  CB  VAL B  66     -15.693  42.261  35.885  1.00 98.30              
ATOM   4397  O   VAL B  66     -13.585  40.589  37.243  1.00 98.30              
ATOM   4398  CG1 VAL B  66     -17.052  42.375  35.182  1.00 98.30              
ATOM   4402  CG2 VAL B  66     -15.097  43.658  36.073  1.00 98.30              
ATOM   4406  N   LYS B  67     -14.236  41.733  39.071  1.00 97.50              
ATOM   4408  CA  LYS B  67     -12.990  41.541  39.826  1.00 97.50              
ATOM   4410  C   LYS B  67     -12.610  40.062  39.912  1.00 97.50              
ATOM   4411  CB  LYS B  67     -13.108  42.148  41.234  1.00 97.50              
ATOM   4414  O   LYS B  67     -13.441  39.198  40.177  1.00 97.50              
ATOM   4415  CG  LYS B  67     -12.836  43.655  41.213  1.00 97.50              
ATOM   4418  CD  LYS B  67     -12.981  44.280  42.605  1.00 97.50              
ATOM   4421  CE  LYS B  67     -12.807  45.796  42.483  1.00 97.50              
ATOM   4424  NZ  LYS B  67     -13.225  46.506  43.712  1.00 97.50              
ATOM   4428  N   GLY B  68     -11.333  39.778  39.662  1.00 97.90              
ATOM   4430  CA  GLY B  68     -10.775  38.421  39.666  1.00 97.90              
ATOM   4433  C   GLY B  68     -11.147  37.559  38.454  1.00 97.90              
ATOM   4434  O   GLY B  68     -10.559  36.497  38.279  1.00 97.90              
ATOM   4435  N   ARG B  69     -12.083  37.999  37.603  1.00 98.60              
ATOM   4437  CA  ARG B  69     -12.477  37.290  36.376  1.00 98.60              
ATOM   4439  C   ARG B  69     -11.941  37.965  35.125  1.00 98.60              
ATOM   4440  CB  ARG B  69     -14.005  37.189  36.300  1.00 98.60              
ATOM   4443  O   ARG B  69     -11.536  37.286  34.184  1.00 98.60              
ATOM   4444  CG  ARG B  69     -14.605  36.390  37.463  1.00 98.60              
ATOM   4447  CD  ARG B  69     -16.076  36.044  37.197  1.00 98.60              
ATOM   4450  NE  ARG B  69     -16.911  37.246  36.962  1.00 98.60              
ATOM   4452  NH1 ARG B  69     -17.664  36.730  34.846  1.00 98.60              
ATOM   4455  NH2 ARG B  69     -18.323  38.609  35.801  1.00 98.60              
ATOM   4458  CZ  ARG B  69     -17.612  37.521  35.872  1.00 98.60              
ATOM   4459  N   PHE B  70     -11.982  39.294  35.093  1.00 98.80              
ATOM   4461  CA  PHE B  70     -11.539  40.073  33.944  1.00 98.80              
ATOM   4463  C   PHE B  70     -10.174  40.703  34.215  1.00 98.80              
ATOM   4464  CB  PHE B  70     -12.590  41.115  33.547  1.00 98.80              
ATOM   4467  O   PHE B  70      -9.795  40.955  35.359  1.00 98.80              
ATOM   4468  CG  PHE B  70     -13.936  40.613  33.029  1.00 98.80              
ATOM   4469  CD1 PHE B  70     -14.333  39.257  33.060  1.00 98.80              
ATOM   4471  CD2 PHE B  70     -14.832  41.562  32.512  1.00 98.80              
ATOM   4473  CE1 PHE B  70     -15.610  38.870  32.631  1.00 98.80              
ATOM   4475  CE2 PHE B  70     -16.109  41.178  32.072  1.00 98.80              
ATOM   4477  CZ  PHE B  70     -16.504  39.832  32.140  1.00 98.80              
ATOM   4479  N   THR B  71      -9.421  40.958  33.152  1.00 98.70              
ATOM   4481  CA  THR B  71      -8.109  41.602  33.218  1.00 98.70              
ATOM   4483  C   THR B  71      -7.971  42.574  32.058  1.00 98.70              
ATOM   4484  CB  THR B  71      -6.981  40.565  33.201  1.00 98.70              
ATOM   4486  O   THR B  71      -8.025  42.166  30.897  1.00 98.70              
ATOM   4487  CG2 THR B  71      -5.607  41.199  33.414  1.00 98.70              
ATOM   4491  OG1 THR B  71      -7.176  39.637  34.245  1.00 98.70              
ATOM   4493  N   ILE B  72      -7.803  43.856  32.376  1.00 98.60              
ATOM   4495  CA  ILE B  72      -7.504  44.892  31.390  1.00 98.60              
ATOM   4497  C   ILE B  72      -5.988  45.020  31.237  1.00 98.60              
ATOM   4498  CB  ILE B  72      -8.220  46.219  31.729  1.00 98.60              
ATOM   4500  O   ILE B  72      -5.242  44.960  32.215  1.00 98.60              
ATOM   4501  CG1 ILE B  72      -8.162  47.197  30.536  1.00 98.60              
ATOM   4504  CG2 ILE B  72      -7.674  46.876  33.009  1.00 98.60              
ATOM   4508  CD1 ILE B  72      -9.092  48.407  30.685  1.00 98.60              
ATOM   4512  N   SER B  73      -5.525  45.189  30.005  1.00 98.10              
ATOM   4514  CA  SER B  73      -4.136  45.531  29.704  1.00 98.10              
ATOM   4516  C   SER B  73      -4.077  46.476  28.512  1.00 98.10              
ATOM   4517  CB  SER B  73      -3.285  44.276  29.485  1.00 98.10              
ATOM   4520  O   SER B  73      -5.012  46.537  27.718  1.00 98.10              
ATOM   4521  OG  SER B  73      -3.698  43.509  28.370  1.00 98.10              
ATOM   4523  N   GLY B  74      -2.997  47.242  28.391  1.00 96.00              
ATOM   4525  CA  GLY B  74      -2.855  48.241  27.338  1.00 96.00              
ATOM   4528  C   GLY B  74      -1.443  48.299  26.776  1.00 96.00              
ATOM   4529  O   GLY B  74      -0.475  47.987  27.466  1.00 96.00              
ATOM   4530  N   ASP B  75      -1.351  48.710  25.517  1.00 96.00              
ATOM   4532  CA  ASP B  75      -0.126  49.093  24.827  1.00 96.00              
ATOM   4534  C   ASP B  75      -0.254  50.575  24.454  1.00 96.00              
ATOM   4535  CB  ASP B  75       0.092  48.182  23.607  1.00 96.00              
ATOM   4538  O   ASP B  75      -0.926  50.933  23.484  1.00 96.00              
ATOM   4539  CG  ASP B  75       1.413  48.448  22.868  1.00 96.00              
ATOM   4540  OD1 ASP B  75       1.935  49.585  22.959  1.00 96.00              
ATOM   4541  OD2 ASP B  75       1.881  47.509  22.178  1.00 96.00              
ATOM   4542  N   ASN B  76       0.367  51.442  25.256  1.00 91.90              
ATOM   4544  CA  ASN B  76       0.289  52.890  25.064  1.00 91.90              
ATOM   4546  C   ASN B  76       0.952  53.331  23.752  1.00 91.90              
ATOM   4547  CB  ASN B  76       0.951  53.611  26.251  1.00 91.90              
ATOM   4550  O   ASN B  76       0.497  54.293  23.141  1.00 91.90              
ATOM   4551  CG  ASN B  76       0.270  53.388  27.591  1.00 91.90              
ATOM   4552  ND2 ASN B  76       0.922  53.786  28.658  1.00 91.90              
ATOM   4555  OD1 ASN B  76      -0.815  52.844  27.699  1.00 91.90              
ATOM   4556  N   ALA B  77       2.004  52.632  23.306  1.00 92.00              
ATOM   4558  CA  ALA B  77       2.728  52.984  22.087  1.00 92.00              
ATOM   4560  C   ALA B  77       1.896  52.690  20.833  1.00 92.00              
ATOM   4561  CB  ALA B  77       4.059  52.222  22.069  1.00 92.00              
ATOM   4565  O   ALA B  77       1.982  53.419  19.848  1.00 92.00              
ATOM   4566  N   LYS B  78       1.064  51.644  20.882  1.00 94.50              
ATOM   4568  CA  LYS B  78       0.113  51.302  19.813  1.00 94.50              
ATOM   4570  C   LYS B  78      -1.285  51.874  20.025  1.00 94.50              
ATOM   4571  CB  LYS B  78       0.049  49.782  19.649  1.00 94.50              
ATOM   4574  O   LYS B  78      -2.175  51.572  19.238  1.00 94.50              
ATOM   4575  CG  LYS B  78       1.407  49.210  19.241  1.00 94.50              
ATOM   4578  CD  LYS B  78       1.260  47.714  18.990  1.00 94.50              
ATOM   4581  CE  LYS B  78       2.650  47.126  18.784  1.00 94.50              
ATOM   4584  NZ  LYS B  78       2.577  45.653  18.743  1.00 94.50              
ATOM   4588  N   ALA B  79      -1.499  52.621  21.110  1.00 95.60              
ATOM   4590  CA  ALA B  79      -2.813  53.082  21.545  1.00 95.60              
ATOM   4592  C   ALA B  79      -3.879  51.972  21.472  1.00 95.60              
ATOM   4593  CB  ALA B  79      -3.171  54.366  20.793  1.00 95.60              
ATOM   4597  O   ALA B  79      -4.927  52.121  20.847  1.00 95.60              
ATOM   4598  N   THR B  80      -3.566  50.813  22.056  1.00 97.80              
ATOM   4600  CA  THR B  80      -4.437  49.632  22.019  1.00 97.80              
ATOM   4602  C   THR B  80      -4.737  49.142  23.427  1.00 97.80              
ATOM   4603  CB  THR B  80      -3.824  48.505  21.179  1.00 97.80              
ATOM   4605  O   THR B  80      -3.825  48.981  24.236  1.00 97.80              
ATOM   4606  CG2 THR B  80      -4.779  47.327  20.971  1.00 97.80              
ATOM   4610  OG1 THR B  80      -3.492  48.962  19.888  1.00 97.80              
ATOM   4612  N   VAL B  81      -6.003  48.843  23.709  1.00 98.20              
ATOM   4614  CA  VAL B  81      -6.450  48.243  24.971  1.00 98.20              
ATOM   4616  C   VAL B  81      -7.056  46.870  24.729  1.00 98.20              
ATOM   4617  CB  VAL B  81      -7.405  49.178  25.732  1.00 98.20              
ATOM   4619  O   VAL B  81      -7.781  46.647  23.762  1.00 98.20              
ATOM   4620  CG1 VAL B  81      -8.756  49.365  25.042  1.00 98.20              
ATOM   4624  CG2 VAL B  81      -7.636  48.726  27.177  1.00 98.20              
ATOM   4628  N   TYR B  82      -6.792  45.956  25.653  1.00 98.60              
ATOM   4630  CA  TYR B  82      -7.337  44.610  25.667  1.00 98.60              
ATOM   4632  C   TYR B  82      -8.149  44.385  26.935  1.00 98.60              
ATOM   4633  CB  TYR B  82      -6.210  43.579  25.573  1.00 98.60              
ATOM   4636  O   TYR B  82      -7.770  44.840  28.014  1.00 98.60              
ATOM   4637  CG  TYR B  82      -5.279  43.778  24.396  1.00 98.60              
ATOM   4638  CD1 TYR B  82      -5.658  43.329  23.118  1.00 98.60              
ATOM   4640  CD2 TYR B  82      -4.055  44.451  24.578  1.00 98.60              
ATOM   4642  CE1 TYR B  82      -4.798  43.533  22.022  1.00 98.60              
ATOM   4644  CE2 TYR B  82      -3.204  44.677  23.479  1.00 98.60              
ATOM   4646  OH  TYR B  82      -2.756  44.428  21.136  1.00 98.60              
ATOM   4648  CZ  TYR B  82      -3.574  44.214  22.197  1.00 98.60              
ATOM   4649  N   LEU B  83      -9.228  43.616  26.816  1.00 98.80              
ATOM   4651  CA  LEU B  83      -9.969  43.089  27.955  1.00 98.80              
ATOM   4653  C   LEU B  83     -10.047  41.573  27.832  1.00 98.80              
ATOM   4654  CB  LEU B  83     -11.350  43.753  28.028  1.00 98.80              
ATOM   4657  O   LEU B  83     -10.810  41.040  27.026  1.00 98.80              
ATOM   4658  CG  LEU B  83     -12.174  43.343  29.259  1.00 98.80              
ATOM   4660  CD1 LEU B  83     -11.572  43.886  30.557  1.00 98.80              
ATOM   4664  CD2 LEU B  83     -13.598  43.872  29.128  1.00 98.80              
ATOM   4668  N   GLN B  84      -9.253  40.876  28.637  1.00 98.80              
ATOM   4670  CA  GLN B  84      -9.389  39.438  28.805  1.00 98.80              
ATOM   4672  C   GLN B  84     -10.553  39.173  29.758  1.00 98.80              
ATOM   4673  CB  GLN B  84      -8.068  38.852  29.327  1.00 98.80              
ATOM   4676  O   GLN B  84     -10.530  39.621  30.903  1.00 98.80              
ATOM   4677  CG  GLN B  84      -8.105  37.319  29.416  1.00 98.80              
ATOM   4680  CD  GLN B  84      -8.294  36.669  28.050  1.00 98.80              
ATOM   4681  NE2 GLN B  84      -9.230  35.757  27.919  1.00 98.80              
ATOM   4684  OE1 GLN B  84      -7.604  36.993  27.089  1.00 98.80              
ATOM   4685  N   MET B  85     -11.557  38.437  29.299  1.00 98.70              
ATOM   4687  CA  MET B  85     -12.748  38.087  30.066  1.00 98.70              
ATOM   4689  C   MET B  85     -12.764  36.580  30.274  1.00 98.70              
ATOM   4690  CB  MET B  85     -14.009  38.542  29.322  1.00 98.70              
ATOM   4693  O   MET B  85     -12.844  35.834  29.302  1.00 98.70              
ATOM   4694  CG  MET B  85     -14.014  40.042  29.019  1.00 98.70              
ATOM   4697  SD  MET B  85     -15.505  40.659  28.196  1.00 98.70              
ATOM   4698  CE  MET B  85     -15.477  39.664  26.684  1.00 98.70              
ATOM   4702  N   ASN B  86     -12.671  36.129  31.523  1.00 98.60              
ATOM   4704  CA  ASN B  86     -12.710  34.710  31.870  1.00 98.60              
ATOM   4706  C   ASN B  86     -13.914  34.393  32.752  1.00 98.60              
ATOM   4707  CB  ASN B  86     -11.394  34.310  32.553  1.00 98.60              
ATOM   4710  O   ASN B  86     -14.486  35.288  33.383  1.00 98.60              
ATOM   4711  CG  ASN B  86     -10.166  34.573  31.701  1.00 98.60              
ATOM   4712  ND2 ASN B  86      -9.091  35.019  32.307  1.00 98.60              
ATOM   4715  OD1 ASN B  86     -10.143  34.368  30.494  1.00 98.60              
ATOM   4716  N   SER B  87     -14.275  33.109  32.826  1.00 98.30              
ATOM   4718  CA  SER B  87     -15.397  32.629  33.639  1.00 98.30              
ATOM   4720  C   SER B  87     -16.666  33.439  33.363  1.00 98.30              
ATOM   4721  CB  SER B  87     -15.029  32.619  35.130  1.00 98.30              
ATOM   4724  O   SER B  87     -17.304  33.946  34.295  1.00 98.30              
ATOM   4725  OG  SER B  87     -13.841  31.884  35.350  1.00 98.30              
ATOM   4727  N   LEU B  88     -16.959  33.649  32.076  1.00 98.60              
ATOM   4729  CA  LEU B  88     -18.072  34.475  31.616  1.00 98.60              
ATOM   4731  C   LEU B  88     -19.406  33.885  32.062  1.00 98.60              
ATOM   4732  CB  LEU B  88     -18.006  34.628  30.086  1.00 98.60              
ATOM   4735  O   LEU B  88     -19.602  32.671  32.043  1.00 98.60              
ATOM   4736  CG  LEU B  88     -17.033  35.737  29.649  1.00 98.60              
ATOM   4738  CD1 LEU B  88     -16.723  35.644  28.162  1.00 98.60              
ATOM   4742  CD2 LEU B  88     -17.642  37.123  29.889  1.00 98.60              
ATOM   4746  N   LYS B  89     -20.332  34.748  32.467  1.00 98.30              
ATOM   4748  CA  LYS B  89     -21.667  34.356  32.925  1.00 98.30              
ATOM   4750  C   LYS B  89     -22.737  34.959  32.021  1.00 98.30              
ATOM   4751  CB  LYS B  89     -21.870  34.819  34.366  1.00 98.30              
ATOM   4754  O   LYS B  89     -22.452  35.962  31.367  1.00 98.30              
ATOM   4755  CG  LYS B  89     -20.798  34.309  35.334  1.00 98.30              
ATOM   4758  CD  LYS B  89     -21.124  34.831  36.731  1.00 98.30              
ATOM   4761  CE  LYS B  89     -20.040  34.418  37.721  1.00 98.30              
ATOM   4764  NZ  LYS B  89     -20.370  34.953  39.061  1.00 98.30              
ATOM   4768  N   PRO B  90     -23.968  34.418  32.001  1.00 98.00              
ATOM   4769  CA  PRO B  90     -25.077  35.021  31.260  1.00 98.00              
ATOM   4771  C   PRO B  90     -25.260  36.518  31.555  1.00 98.00              
ATOM   4772  CB  PRO B  90     -26.310  34.202  31.650  1.00 98.00              
ATOM   4775  O   PRO B  90     -25.513  37.295  30.637  1.00 98.00              
ATOM   4776  CG  PRO B  90     -25.725  32.830  31.976  1.00 98.00              
ATOM   4779  CD  PRO B  90     -24.400  33.184  32.646  1.00 98.00              
ATOM   4782  N   GLU B  91     -25.031  36.935  32.807  1.00 97.40              
ATOM   4784  CA  GLU B  91     -25.100  38.339  33.250  1.00 97.40              
ATOM   4786  C   GLU B  91     -24.027  39.256  32.636  1.00 97.40              
ATOM   4787  CB  GLU B  91     -24.983  38.449  34.783  1.00 97.40              
ATOM   4790  O   GLU B  91     -24.147  40.477  32.716  1.00 97.40              
ATOM   4791  CG  GLU B  91     -25.884  37.509  35.598  1.00 97.40              
ATOM   4794  CD  GLU B  91     -25.296  36.096  35.704  1.00 97.40              
ATOM   4795  OE1 GLU B  91     -25.964  35.143  35.256  1.00 97.40              
ATOM   4796  OE2 GLU B  91     -24.139  35.970  36.169  1.00 97.40              
ATOM   4797  N   ASP B  92     -22.977  38.695  32.032  1.00 98.30              
ATOM   4799  CA  ASP B  92     -21.968  39.463  31.301  1.00 98.30              
ATOM   4801  C   ASP B  92     -22.384  39.753  29.848  1.00 98.30              
ATOM   4802  CB  ASP B  92     -20.597  38.775  31.376  1.00 98.30              
ATOM   4805  O   ASP B  92     -21.667  40.452  29.137  1.00 98.30              
ATOM   4806  CG  ASP B  92     -20.058  38.586  32.797  1.00 98.30              
ATOM   4807  OD1 ASP B  92     -20.012  39.554  33.597  1.00 98.30              
ATOM   4808  OD2 ASP B  92     -19.556  37.476  33.089  1.00 98.30              
ATOM   4809  N   THR B  93     -23.544  39.261  29.397  1.00 98.40              
ATOM   4811  CA  THR B  93     -24.100  39.591  28.076  1.00 98.40              
ATOM   4813  C   THR B  93     -24.404  41.084  27.984  1.00 98.40              
ATOM   4814  CB  THR B  93     -25.377  38.793  27.794  1.00 98.40              
ATOM   4816  O   THR B  93     -25.243  41.600  28.723  1.00 98.40              
ATOM   4817  CG2 THR B  93     -26.037  39.148  26.458  1.00 98.40              
ATOM   4821  OG1 THR B  93     -25.071  37.419  27.771  1.00 98.40              
ATOM   4823  N   ALA B  94     -23.743  41.783  27.061  1.00 98.40              
ATOM   4825  CA  ALA B  94     -23.868  43.226  26.874  1.00 98.40              
ATOM   4827  C   ALA B  94     -23.212  43.683  25.562  1.00 98.40              
ATOM   4828  CB  ALA B  94     -23.196  43.924  28.068  1.00 98.40              
ATOM   4832  O   ALA B  94     -22.441  42.947  24.943  1.00 98.40              
ATOM   4833  N   VAL B  95     -23.466  44.935  25.174  1.00 98.30              
ATOM   4835  CA  VAL B  95     -22.596  45.639  24.222  1.00 98.30              
ATOM   4837  C   VAL B  95     -21.452  46.270  25.006  1.00 98.30              
ATOM   4838  CB  VAL B  95     -23.345  46.698  23.397  1.00 98.30              
ATOM   4840  O   VAL B  95     -21.692  47.057  25.925  1.00 98.30              
ATOM   4841  CG1 VAL B  95     -22.415  47.286  22.328  1.00 98.30              
ATOM   4845  CG2 VAL B  95     -24.561  46.107  22.677  1.00 98.30              
ATOM   4849  N   TYR B  96     -20.219  45.919  24.661  1.00 98.60              
ATOM   4851  CA  TYR B  96     -19.004  46.438  25.282  1.00 98.60              
ATOM   4853  C   TYR B  96     -18.451  47.589  24.451  1.00 98.60              
ATOM   4854  CB  TYR B  96     -17.975  45.315  25.432  1.00 98.60              
ATOM   4857  O   TYR B  96     -18.231  47.425  23.257  1.00 98.60              
ATOM   4858  CG  TYR B  96     -18.249  44.396  26.604  1.00 98.60              
ATOM   4859  CD1 TYR B  96     -17.431  44.459  27.747  1.00 98.60              
ATOM   4861  CD2 TYR B  96     -19.316  43.479  26.554  1.00 98.60              
ATOM   4863  CE1 TYR B  96     -17.663  43.590  28.829  1.00 98.60              
ATOM   4865  CE2 TYR B  96     -19.573  42.636  27.651  1.00 98.60              
ATOM   4867  OH  TYR B  96     -18.953  41.854  29.842  1.00 98.60              
ATOM   4869  CZ  TYR B  96     -18.740  42.682  28.785  1.00 98.60              
ATOM   4870  N   TYR B  97     -18.216  48.731  25.090  1.00 98.10              
ATOM   4872  CA  TYR B  97     -17.696  49.946  24.472  1.00 98.10              
ATOM   4874  C   TYR B  97     -16.293  50.234  24.982  1.00 98.10              
ATOM   4875  CB  TYR B  97     -18.614  51.136  24.773  1.00 98.10              
ATOM   4878  O   TYR B  97     -16.072  50.351  26.189  1.00 98.10              
ATOM   4879  CG  TYR B  97     -20.001  51.005  24.189  1.00 98.10              
ATOM   4880  CD1 TYR B  97     -20.247  51.452  22.877  1.00 98.10              
ATOM   4882  CD2 TYR B  97     -21.030  50.401  24.936  1.00 98.10              
ATOM   4884  CE1 TYR B  97     -21.522  51.286  22.307  1.00 98.10              
ATOM   4886  CE2 TYR B  97     -22.308  50.246  24.369  1.00 98.10              
ATOM   4888  OH  TYR B  97     -23.786  50.541  22.507  1.00 98.10              
ATOM   4890  CZ  TYR B  97     -22.551  50.674  23.049  1.00 98.10              
ATOM   4891  N   CYS B  98     -15.365  50.406  24.057  1.00 98.10              
ATOM   4893  CA  CYS B  98     -14.063  50.973  24.315  1.00 98.10              
ATOM   4895  C   CYS B  98     -14.181  52.484  24.518  1.00 98.10              
ATOM   4896  CB  CYS B  98     -13.180  50.640  23.128  1.00 98.10              
ATOM   4899  O   CYS B  98     -14.900  53.179  23.796  1.00 98.10              
ATOM   4900  SG  CYS B  98     -11.511  51.308  23.181  1.00 98.10              
ATOM   4901  N   ASN B  99     -13.455  52.996  25.501  1.00 95.80              
ATOM   4903  CA  ASN B  99     -13.329  54.416  25.770  1.00 95.80              
ATOM   4905  C   ASN B  99     -11.849  54.751  25.985  1.00 95.80              
ATOM   4906  CB  ASN B  99     -14.224  54.755  26.968  1.00 95.80              
ATOM   4909  O   ASN B  99     -11.162  54.056  26.732  1.00 95.80              
ATOM   4910  CG  ASN B  99     -13.950  56.135  27.519  1.00 95.80              
ATOM   4911  ND2 ASN B  99     -14.188  57.163  26.753  1.00 95.80              
ATOM   4914  OD1 ASN B  99     -13.494  56.277  28.641  1.00 95.80              
ATOM   4915  N   MET B 100     -11.344  55.785  25.318  1.00 96.20              
ATOM   4917  CA  MET B 100      -9.947  56.199  25.435  1.00 96.20              
ATOM   4919  C   MET B 100      -9.834  57.712  25.579  1.00 96.20              
ATOM   4920  CB  MET B 100      -9.125  55.735  24.226  1.00 96.20              
ATOM   4923  O   MET B 100     -10.272  58.454  24.704  1.00 96.20              
ATOM   4924  CG  MET B 100      -9.054  54.221  24.033  1.00 96.20              
ATOM   4927  SD  MET B 100      -7.790  53.790  22.809  1.00 96.20              
ATOM   4928  CE  MET B 100      -7.745  51.996  22.966  1.00 96.20              
ATOM   4932  N   ASP B 101      -9.165  58.157  26.640  1.00 93.20              
ATOM   4934  CA  ASP B 101      -8.702  59.534  26.771  1.00 93.20              
ATOM   4936  C   ASP B 101      -7.340  59.661  26.085  1.00 93.20              
ATOM   4937  CB  ASP B 101      -8.663  59.955  28.246  1.00 93.20              
ATOM   4940  O   ASP B 101      -6.320  59.179  26.593  1.00 93.20              
ATOM   4941  CG  ASP B 101      -8.272  61.430  28.407  1.00 93.20              
ATOM   4942  OD1 ASP B 101      -8.653  62.266  27.556  1.00 93.20              
ATOM   4943  OD2 ASP B 101      -7.609  61.773  29.408  1.00 93.20              
ATOM   4944  N   LEU B 102      -7.337  60.271  24.902  1.00 92.70              
ATOM   4946  CA  LEU B 102      -6.180  60.342  24.016  1.00 92.70              
ATOM   4948  C   LEU B 102      -5.694  61.776  23.882  1.00 92.70              
ATOM   4949  CB  LEU B 102      -6.528  59.768  22.633  1.00 92.70              
ATOM   4952  O   LEU B 102      -6.479  62.685  23.616  1.00 92.70              
ATOM   4953  CG  LEU B 102      -6.962  58.294  22.645  1.00 92.70              
ATOM   4955  CD1 LEU B 102      -7.362  57.860  21.241  1.00 92.70              
ATOM   4959  CD2 LEU B 102      -5.841  57.380  23.132  1.00 92.70              
ATOM   4963  N   THR B 103      -4.382  61.959  23.986  1.00 88.60              
ATOM   4965  CA  THR B 103      -3.730  63.206  23.590  1.00 88.60              
ATOM   4967  C   THR B 103      -3.565  63.203  22.076  1.00 88.60              
ATOM   4968  CB  THR B 103      -2.395  63.403  24.315  1.00 88.60              
ATOM   4970  O   THR B 103      -2.924  62.314  21.519  1.00 88.60              
ATOM   4971  CG2 THR B 103      -1.707  64.697  23.876  1.00 88.60              
ATOM   4975  OG1 THR B 103      -2.634  63.515  25.704  1.00 88.60              
ATOM   4977  N   VAL B 104      -4.144  64.193  21.402  1.00 87.10              
ATOM   4979  CA  VAL B 104      -4.146  64.314  19.941  1.00 87.10              
ATOM   4981  C   VAL B 104      -3.677  65.698  19.526  1.00 87.10              
ATOM   4982  CB  VAL B 104      -5.526  64.008  19.324  1.00 87.10              
ATOM   4984  O   VAL B 104      -3.884  66.680  20.244  1.00 87.10              
ATOM   4985  CG1 VAL B 104      -6.094  62.679  19.834  1.00 87.10              
ATOM   4989  CG2 VAL B 104      -6.536  65.124  19.598  1.00 87.10              
ATOM   4993  N   MET B 105      -3.096  65.782  18.335  1.00 76.50              
ATOM   4995  CA  MET B 105      -2.741  67.059  17.727  1.00 76.50              
ATOM   4997  C   MET B 105      -3.903  67.592  16.893  1.00 76.50              
ATOM   4998  CB  MET B 105      -1.449  66.894  16.931  1.00 76.50              
ATOM   5001  O   MET B 105      -4.391  66.922  15.978  1.00 76.50              
ATOM   5002  CG  MET B 105      -0.893  68.224  16.424  1.00 76.50              
ATOM   5005  SD  MET B 105       0.731  68.060  15.636  1.00 76.50              
ATOM   5006  CE  MET B 105       1.788  67.876  17.101  1.00 76.50              
ATOM   5010  N   THR B 106      -4.358  68.803  17.214  1.00 69.80              
ATOM   5012  CA  THR B 106      -5.393  69.502  16.446  1.00 69.80              
ATOM   5014  C   THR B 106      -4.836  70.079  15.151  1.00 69.80              
ATOM   5015  CB  THR B 106      -6.054  70.630  17.254  1.00 69.80              
ATOM   5017  O   THR B 106      -3.627  70.182  14.957  1.00 69.80              
ATOM   5018  CG2 THR B 106      -6.802  70.058  18.452  1.00 69.80              
ATOM   5022  OG1 THR B 106      -5.101  71.583  17.671  1.00 69.80              
ATOM   5024  N   ALA B 107      -5.734  70.546  14.279  1.00 65.30              
ATOM   5026  CA  ALA B 107      -5.369  71.266  13.059  1.00 65.30              
ATOM   5028  C   ALA B 107      -4.528  72.537  13.315  1.00 65.30              
ATOM   5029  CB  ALA B 107      -6.667  71.605  12.317  1.00 65.30              
ATOM   5033  O   ALA B 107      -3.839  73.001  12.416  1.00 65.30              
ATOM   5034  N   THR B 108      -4.556  73.089  14.535  1.00 60.00              
ATOM   5036  CA  THR B 108      -3.725  74.231  14.964  1.00 60.00              
ATOM   5038  C   THR B 108      -2.382  73.804  15.565  1.00 60.00              
ATOM   5039  CB  THR B 108      -4.491  75.142  15.942  1.00 60.00              
ATOM   5041  O   THR B 108      -1.761  74.586  16.281  1.00 60.00              
ATOM   5042  CG2 THR B 108      -5.749  75.726  15.299  1.00 60.00              
ATOM   5046  OG1 THR B 108      -4.891  74.426  17.099  1.00 60.00              
ATOM   5048  N   SER B 109      -1.964  72.553  15.345  1.00 63.10              
ATOM   5050  CA  SER B 109      -0.744  71.954  15.907  1.00 63.10              
ATOM   5052  C   SER B 109      -0.672  72.009  17.436  1.00 63.10              
ATOM   5053  CB  SER B 109       0.512  72.539  15.252  1.00 63.10              
ATOM   5056  O   SER B 109       0.406  72.017  18.021  1.00 63.10              
ATOM   5057  OG  SER B 109       0.424  72.416  13.844  1.00 63.10              
ATOM   5059  N   SER B 110      -1.825  72.068  18.104  1.00 70.40              
ATOM   5061  CA  SER B 110      -1.920  72.106  19.563  1.00 70.40              
ATOM   5063  C   SER B 110      -2.288  70.722  20.088  1.00 70.40              
ATOM   5064  CB  SER B 110      -2.960  73.133  20.011  1.00 70.40              
ATOM   5067  O   SER B 110      -3.108  70.029  19.484  1.00 70.40              
ATOM   5068  OG  SER B 110      -2.857  74.352  19.291  1.00 70.40              
ATOM   5070  N   LEU B 111      -1.714  70.321  21.222  1.00 80.00              
ATOM   5072  CA  LEU B 111      -2.049  69.053  21.863  1.00 80.00              
ATOM   5074  C   LEU B 111      -3.203  69.231  22.848  1.00 80.00              
ATOM   5075  CB  LEU B 111      -0.807  68.439  22.531  1.00 80.00              
ATOM   5078  O   LEU B 111      -3.154  70.084  23.733  1.00 80.00              
ATOM   5079  CG  LEU B 111       0.311  68.030  21.553  1.00 80.00              
ATOM   5081  CD1 LEU B 111       1.491  67.473  22.341  1.00 80.00              
ATOM   5085  CD2 LEU B 111      -0.143  66.956  20.560  1.00 80.00              
ATOM   5089  N   TYR B 112      -4.224  68.391  22.714  1.00 86.50              
ATOM   5091  CA  TYR B 112      -5.334  68.306  23.658  1.00 86.50              
ATOM   5093  C   TYR B 112      -5.685  66.858  23.938  1.00 86.50              
ATOM   5094  CB  TYR B 112      -6.561  69.039  23.123  1.00 86.50              
ATOM   5097  O   TYR B 112      -5.549  65.999  23.070  1.00 86.50              
ATOM   5098  CG  TYR B 112      -6.389  70.532  23.003  1.00 86.50              
ATOM   5099  CD1 TYR B 112      -6.409  71.334  24.152  1.00 86.50              
ATOM   5101  CD2 TYR B 112      -6.163  71.112  21.746  1.00 86.50              
ATOM   5103  CE1 TYR B 112      -6.185  72.714  24.033  1.00 86.50              
ATOM   5105  CE2 TYR B 112      -6.018  72.502  21.609  1.00 86.50              
ATOM   5107  OH  TYR B 112      -5.787  74.641  22.648  1.00 86.50              
ATOM   5109  CZ  TYR B 112      -6.000  73.307  22.764  1.00 86.50              
ATOM   5110  N   ALA B 113      -6.177  66.607  25.144  1.00 89.00              
ATOM   5112  CA  ALA B 113      -6.786  65.343  25.502  1.00 89.00              
ATOM   5114  C   ALA B 113      -8.273  65.357  25.122  1.00 89.00              
ATOM   5115  CB  ALA B 113      -6.549  65.098  26.991  1.00 89.00              
ATOM   5119  O   ALA B 113      -8.979  66.313  25.454  1.00 89.00              
ATOM   5120  N   TYR B 114      -8.742  64.308  24.450  1.00 90.40              
ATOM   5122  CA  TYR B 114     -10.161  64.092  24.177  1.00 90.40              
ATOM   5124  C   TYR B 114     -10.578  62.688  24.570  1.00 90.40              
ATOM   5125  CB  TYR B 114     -10.515  64.307  22.707  1.00 90.40              
ATOM   5128  O   TYR B 114      -9.820  61.732  24.413  1.00 90.40              
ATOM   5129  CG  TYR B 114     -10.302  65.698  22.176  1.00 90.40              
ATOM   5130  CD1 TYR B 114     -11.374  66.603  22.067  1.00 90.40              
ATOM   5132  CD2 TYR B 114      -9.029  66.044  21.708  1.00 90.40              
ATOM   5134  CE1 TYR B 114     -11.167  67.852  21.451  1.00 90.40              
ATOM   5136  CE2 TYR B 114      -8.823  67.273  21.067  1.00 90.40              
ATOM   5138  OH  TYR B 114      -9.674  69.360  20.313  1.00 90.40              
ATOM   5140  CZ  TYR B 114      -9.892  68.180  20.946  1.00 90.40              
ATOM   5141  N   ASP B 115     -11.823  62.591  25.022  1.00 89.70              
ATOM   5143  CA  ASP B 115     -12.479  61.325  25.292  1.00 89.70              
ATOM   5145  C   ASP B 115     -13.089  60.756  24.008  1.00 89.70              
ATOM   5146  CB  ASP B 115     -13.553  61.543  26.369  1.00 89.70              
ATOM   5149  O   ASP B 115     -14.033  61.324  23.454  1.00 89.70              
ATOM   5150  CG  ASP B 115     -13.848  60.264  27.132  1.00 89.70              
ATOM   5151  OD1 ASP B 115     -12.878  59.551  27.454  1.00 89.70              
ATOM   5152  OD2 ASP B 115     -15.032  60.022  27.447  1.00 89.70              
ATOM   5153  N   TYR B 116     -12.559  59.634  23.536  1.00 93.40              
ATOM   5155  CA  TYR B 116     -13.082  58.916  22.381  1.00 93.40              
ATOM   5157  C   TYR B 116     -13.868  57.692  22.836  1.00 93.40              
ATOM   5158  CB  TYR B 116     -11.952  58.552  21.415  1.00 93.40              
ATOM   5161  O   TYR B 116     -13.488  57.003  23.781  1.00 93.40              
ATOM   5162  CG  TYR B 116     -11.313  59.767  20.778  1.00 93.40              
ATOM   5163  CD1 TYR B 116     -11.868  60.329  19.613  1.00 93.40              
ATOM   5165  CD2 TYR B 116     -10.186  60.354  21.378  1.00 93.40              
ATOM   5167  CE1 TYR B 116     -11.305  61.491  19.055  1.00 93.40              
ATOM   5169  CE2 TYR B 116      -9.594  61.490  20.800  1.00 93.40              
ATOM   5171  OH  TYR B 116      -9.623  63.197  19.117  1.00 93.40              
ATOM   5173  CZ  TYR B 116     -10.166  62.072  19.649  1.00 93.40              
ATOM   5174  N   TRP B 117     -14.965  57.414  22.140  1.00 93.80              
ATOM   5176  CA  TRP B 117     -15.818  56.255  22.378  1.00 93.80              
ATOM   5178  C   TRP B 117     -15.911  55.426  21.105  1.00 93.80              
ATOM   5179  CB  TRP B 117     -17.204  56.711  22.844  1.00 93.80              
ATOM   5182  O   TRP B 117     -16.128  55.975  20.025  1.00 93.80              
ATOM   5183  CG  TRP B 117     -17.250  57.218  24.252  1.00 93.80              
ATOM   5184  CD1 TRP B 117     -16.877  58.449  24.674  1.00 93.80              
ATOM   5186  CD2 TRP B 117     -17.598  56.473  25.457  1.00 93.80              
ATOM   5187  CE2 TRP B 117     -17.447  57.337  26.580  1.00 93.80              
ATOM   5188  CE3 TRP B 117     -17.977  55.135  25.712  1.00 93.80              
ATOM   5190  NE1 TRP B 117     -16.975  58.518  26.051  1.00 93.80              
ATOM   5192  CH2 TRP B 117     -18.081  55.576  28.113  1.00 93.80              
ATOM   5194  CZ2 TRP B 117     -17.682  56.905  27.891  1.00 93.80              
ATOM   5196  CZ3 TRP B 117     -18.222  54.693  27.027  1.00 93.80              
ATOM   5198  N   GLY B 118     -15.751  54.115  21.243  1.00 96.00              
ATOM   5200  CA  GLY B 118     -15.985  53.168  20.165  1.00 96.00              
ATOM   5203  C   GLY B 118     -17.473  53.002  19.848  1.00 96.00              
ATOM   5204  O   GLY B 118     -18.354  53.542  20.533  1.00 96.00              
ATOM   5205  N   GLN B 119     -17.756  52.251  18.787  1.00 96.00              
ATOM   5207  CA  GLN B 119     -19.120  51.963  18.329  1.00 96.00              
ATOM   5209  C   GLN B 119     -19.778  50.830  19.125  1.00 96.00              
ATOM   5210  CB  GLN B 119     -19.108  51.637  16.831  1.00 96.00              
ATOM   5213  O   GLN B 119     -21.004  50.712  19.138  1.00 96.00              
ATOM   5214  CG  GLN B 119     -18.610  52.825  15.993  1.00 96.00              
ATOM   5217  CD  GLN B 119     -18.787  52.615  14.494  1.00 96.00              
ATOM   5218  NE2 GLN B 119     -18.374  53.563  13.683  1.00 96.00              
ATOM   5221  OE1 GLN B 119     -19.316  51.629  14.012  1.00 96.00              
ATOM   5222  N   GLY B 120     -18.972  50.060  19.849  1.00 97.50              
ATOM   5224  CA  GLY B 120     -19.383  48.943  20.672  1.00 97.50              
ATOM   5227  C   GLY B 120     -19.321  47.611  19.932  1.00 97.50              
ATOM   5228  O   GLY B 120     -19.565  47.517  18.731  1.00 97.50              
ATOM   5229  N   THR B 121     -19.034  46.547  20.677  1.00 98.10              
ATOM   5231  CA  THR B 121     -19.021  45.168  20.182  1.00 98.10              
ATOM   5233  C   THR B 121     -19.906  44.281  21.056  1.00 98.10              
ATOM   5234  CB  THR B 121     -17.580  44.659  20.053  1.00 98.10              
ATOM   5236  O   THR B 121     -19.906  44.393  22.284  1.00 98.10              
ATOM   5237  CG2 THR B 121     -16.870  44.395  21.382  1.00 98.10              
ATOM   5241  OG1 THR B 121     -17.571  43.468  19.301  1.00 98.10              
ATOM   5243  N   GLN B 122     -20.718  43.423  20.437  1.00 98.30              
ATOM   5245  CA  GLN B 122     -21.649  42.556  21.161  1.00 98.30              
ATOM   5247  C   GLN B 122     -20.904  41.378  21.791  1.00 98.30              
ATOM   5248  CB  GLN B 122     -22.767  42.080  20.216  1.00 98.30              
ATOM   5251  O   GLN B 122     -20.141  40.683  21.121  1.00 98.30              
ATOM   5252  CG  GLN B 122     -23.821  41.185  20.896  1.00 98.30              
ATOM   5255  CD  GLN B 122     -24.611  41.901  21.988  1.00 98.30              
ATOM   5256  NE2 GLN B 122     -24.694  41.363  23.184  1.00 98.30              
ATOM   5259  OE1 GLN B 122     -25.170  42.964  21.791  1.00 98.30              
ATOM   5260  N   VAL B 123     -21.190  41.106  23.060  1.00 98.50              
ATOM   5262  CA  VAL B 123     -20.801  39.872  23.745  1.00 98.50              
ATOM   5264  C   VAL B 123     -22.068  39.179  24.216  1.00 98.50              
ATOM   5265  CB  VAL B 123     -19.850  40.161  24.916  1.00 98.50              
ATOM   5267  O   VAL B 123     -22.879  39.779  24.923  1.00 98.50              
ATOM   5268  CG1 VAL B 123     -19.534  38.893  25.720  1.00 98.50              
ATOM   5272  CG2 VAL B 123     -18.532  40.754  24.408  1.00 98.50              
ATOM   5276  N   THR B 124     -22.251  37.924  23.823  1.00 98.50              
ATOM   5278  CA  THR B 124     -23.414  37.119  24.205  1.00 98.50              
ATOM   5280  C   THR B 124     -22.953  35.848  24.890  1.00 98.50              
ATOM   5281  CB  THR B 124     -24.303  36.805  22.996  1.00 98.50              
ATOM   5283  O   THR B 124     -22.205  35.068  24.306  1.00 98.50              
ATOM   5284  CG2 THR B 124     -25.584  36.070  23.396  1.00 98.50              
ATOM   5288  OG1 THR B 124     -24.712  38.008  22.380  1.00 98.50              
ATOM   5290  N   VAL B 125     -23.415  35.631  26.119  1.00 98.30              
ATOM   5292  CA  VAL B 125     -23.069  34.451  26.911  1.00 98.30              
ATOM   5294  C   VAL B 125     -24.311  33.583  27.084  1.00 98.30              
ATOM   5295  CB  VAL B 125     -22.430  34.834  28.257  1.00 98.30              
ATOM   5297  O   VAL B 125     -25.194  33.916  27.875  1.00 98.30              
ATOM   5298  CG1 VAL B 125     -21.885  33.573  28.945  1.00 98.30              
ATOM   5302  CG2 VAL B 125     -21.279  35.840  28.104  1.00 98.30              
ATOM   5306  N   SER B 126     -24.409  32.475  26.346  1.00 96.40              
ATOM   5308  CA  SER B 126     -25.554  31.556  26.441  1.00 96.40              
ATOM   5310  C   SER B 126     -25.176  30.103  26.148  1.00 96.40              
ATOM   5311  CB  SER B 126     -26.722  32.018  25.555  1.00 96.40              
ATOM   5314  O   SER B 126     -24.124  29.816  25.578  1.00 96.40              
ATOM   5315  OG  SER B 126     -26.542  31.680  24.196  1.00 96.40              
ATOM   5317  N   SER B 127     -26.017  29.170  26.601  1.00 90.30              
ATOM   5319  CA  SER B 127     -25.916  27.740  26.264  1.00 90.30              
ATOM   5321  C   SER B 127     -26.660  27.415  24.976  1.00 90.30              
ATOM   5322  CB  SER B 127     -26.406  26.861  27.406  1.00 90.30              
ATOM   5325  O   SER B 127     -27.596  28.180  24.653  1.00 90.30              
ATOM   5326  OG  SER B 127     -25.634  27.232  28.526  1.00 90.30              
ATOM   5328  OXT SER B 127     -26.228  26.426  24.356  1.00 90.30              
TER
END
