# Supplementary material for: Improving deep learning protein monomer and complex structure prediction using DeepMSA2 with huge metagenomics data
Source: Nat Methods. 2024 Jan 2;21(2):279–89. doi: 10.1038/s41592-023-02130-4 (PMC10864179; doi:10.1038/s41592-023-02130-4)
Supplement: Supplementary file 9 — Structure coordinate files for Supplementary Fig. 7. [file 41592_2023_2130_MOESM9_ESM.zip › FigureS7/H1141.DMFold-Multimer_model.pdb]

PFRMAT TS
TARGET H1141
MODEL   1
PARENT N/A
ATOM      1  N   GLY A   1      25.224  73.702  17.257  1.00 27.80           N  
ATOM      5  CA  GLY A   1      25.205  75.146  17.563  1.00 27.80           C  
ATOM      8  C   GLY A   1      24.878  75.309  19.027  1.00 27.80           C  
ATOM      9  O   GLY A   1      24.394  74.351  19.611  1.00 27.80           O  
ATOM     10  N   LEU A   2      25.147  76.471  19.622  1.00 28.94           N  
ATOM     12  CA  LEU A   2      24.508  76.817  20.892  1.00 28.94           C  
ATOM     14  C   LEU A   2      23.007  76.874  20.594  1.00 28.94           C  
ATOM     15  CB  LEU A   2      25.040  78.183  21.380  1.00 28.94           C  
ATOM     18  O   LEU A   2      22.564  77.836  19.967  1.00 28.94           O  
ATOM     19  CG  LEU A   2      26.496  78.165  21.882  1.00 28.94           C  
ATOM     21  CD1 LEU A   2      27.069  79.583  21.891  1.00 28.94           C  
ATOM     25  CD2 LEU A   2      26.597  77.594  23.296  1.00 28.94           C  
ATOM     29  N   GLU A   3      22.255  75.817  20.905  1.00 41.15           N  
ATOM     31  CA  GLU A   3      20.799  75.917  20.927  1.00 41.15           C  
ATOM     33  C   GLU A   3      20.511  77.025  21.932  1.00 41.15           C  
ATOM     34  CB  GLU A   3      20.133  74.581  21.306  1.00 41.15           C  
ATOM     37  O   GLU A   3      20.762  76.877  23.125  1.00 41.15           O  
ATOM     38  CG  GLU A   3      20.076  73.640  20.090  1.00 41.15           C  
ATOM     41  CD  GLU A   3      19.428  72.273  20.370  1.00 41.15           C  
ATOM     42  OE1 GLU A   3      19.148  71.581  19.366  1.00 41.15           O  
ATOM     43  OE2 GLU A   3      19.278  71.907  21.555  1.00 41.15           O  
ATOM     44  N   LYS A   4      20.132  78.207  21.435  1.00 47.45           N  
ATOM     46  CA  LYS A   4      19.564  79.224  22.308  1.00 47.45           C  
ATOM     48  C   LYS A   4      18.392  78.524  22.975  1.00 47.45           C  
ATOM     49  CB  LYS A   4      19.089  80.452  21.511  1.00 47.45           C  
ATOM     52  O   LYS A   4      17.484  78.108  22.255  1.00 47.45           O  
ATOM     53  CG  LYS A   4      19.997  81.672  21.706  1.00 47.45           C  
ATOM     56  CD  LYS A   4      19.395  82.878  20.972  1.00 47.45           C  
ATOM     59  CE  LYS A   4      20.176  84.161  21.268  1.00 47.45           C  
ATOM     62  NZ  LYS A   4      19.506  85.343  20.669  1.00 47.45           N  
ATOM     66  N   ASP A   5      18.449  78.377  24.293  1.00 68.61           N  
ATOM     68  CA  ASP A   5      17.348  77.820  25.065  1.00 68.61           C  
ATOM     70  C   ASP A   5      16.127  78.695  24.789  1.00 68.61           C  
ATOM     71  CB  ASP A   5      17.682  77.783  26.564  1.00 68.61           C  
ATOM     74  O   ASP A   5      16.009  79.820  25.280  1.00 68.61           O  
ATOM     75  CG  ASP A   5      18.728  76.730  26.945  1.00 68.61           C  
ATOM     76  OD1 ASP A   5      18.780  75.679  26.275  1.00 68.61           O  
ATOM     77  OD2 ASP A   5      19.450  76.986  27.935  1.00 68.61           O  
ATOM     78  N   PHE A   6      15.268  78.223  23.894  1.00 87.43           N  
ATOM     80  CA  PHE A   6      14.062  78.934  23.537  1.00 87.43           C  
ATOM     82  C   PHE A   6      13.137  78.931  24.750  1.00 87.43           C  
ATOM     83  CB  PHE A   6      13.460  78.361  22.250  1.00 87.43           C  
ATOM     86  O   PHE A   6      13.203  78.058  25.628  1.00 87.43           O  
ATOM     87  CG  PHE A   6      13.200  76.867  22.263  1.00 87.43           C  
ATOM     88  CD1 PHE A   6      14.229  75.949  21.978  1.00 87.43           C  
ATOM     90  CD2 PHE A   6      11.905  76.397  22.505  1.00 87.43           C  
ATOM     92  CE1 PHE A   6      13.959  74.568  21.972  1.00 87.43           C  
ATOM     94  CE2 PHE A   6      11.618  75.024  22.432  1.00 87.43           C  
ATOM     96  CZ  PHE A   6      12.653  74.104  22.200  1.00 87.43           C  
ATOM     98  N   LEU A   7      12.302  79.958  24.844  1.00 95.65           N  
ATOM    100  CA  LEU A   7      11.368  80.049  25.953  1.00 95.65           C  
ATOM    102  C   LEU A   7      10.334  78.930  25.846  1.00 95.65           C  
ATOM    103  CB  LEU A   7      10.709  81.429  25.972  1.00 95.65           C  
ATOM    106  O   LEU A   7      10.079  78.463  24.745  1.00 95.65           O  
ATOM    107  CG  LEU A   7      11.724  82.563  26.163  1.00 95.65           C  
ATOM    109  CD1 LEU A   7      10.945  83.862  26.241  1.00 95.65           C  
ATOM    113  CD2 LEU A   7      12.560  82.397  27.435  1.00 95.65           C  
ATOM    117  N   PRO A   8       9.711  78.510  26.952  1.00 96.73           N  
ATOM    118  CA  PRO A   8       8.585  77.589  26.900  1.00 96.73           C  
ATOM    120  C   PRO A   8       7.446  78.120  26.013  1.00 96.73           C  
ATOM    121  CB  PRO A   8       8.138  77.431  28.355  1.00 96.73           C  
ATOM    124  O   PRO A   8       7.332  79.324  25.771  1.00 96.73           O  
ATOM    125  CG  PRO A   8       9.344  77.862  29.184  1.00 96.73           C  
ATOM    128  CD  PRO A   8      10.022  78.901  28.310  1.00 96.73           C  
ATOM    131  N   LEU A   9       6.528  77.240  25.614  1.00 95.70           N  
ATOM    133  CA  LEU A   9       5.237  77.650  25.054  1.00 95.70           C  
ATOM    135  C   LEU A   9       4.485  78.525  26.070  1.00 95.70           C  
ATOM    136  CB  LEU A   9       4.445  76.379  24.696  1.00 95.70           C  
ATOM    139  O   LEU A   9       3.923  79.568  25.730  1.00 95.70           O  
ATOM    140  CG  LEU A   9       3.062  76.622  24.072  1.00 95.70           C  
ATOM    142  CD1 LEU A   9       3.106  77.467  22.809  1.00 95.70           C  
ATOM    146  CD2 LEU A   9       2.384  75.291  23.767  1.00 95.70           C  
ATOM    150  N   TYR A  10       4.529  78.137  27.345  1.00 97.00           N  
ATOM    152  CA  TYR A  10       4.080  78.960  28.463  1.00 97.00           C  
ATOM    154  C   TYR A  10       4.725  78.545  29.787  1.00 97.00           C  
ATOM    155  CB  TYR A  10       2.549  78.909  28.577  1.00 97.00           C  
ATOM    158  O   TYR A  10       5.115  77.392  29.982  1.00 97.00           O  
ATOM    159  CG  TYR A  10       1.933  77.528  28.642  1.00 97.00           C  
ATOM    160  CD1 TYR A  10       1.437  76.943  27.463  1.00 97.00           C  
ATOM    162  CD2 TYR A  10       1.818  76.844  29.866  1.00 97.00           C  
ATOM    164  CE1 TYR A  10       0.890  75.650  27.483  1.00 97.00           C  
ATOM    166  CE2 TYR A  10       1.225  75.566  29.898  1.00 97.00           C  
ATOM    168  OH  TYR A  10       0.247  73.713  28.725  1.00 97.00           O  
ATOM    170  CZ  TYR A  10       0.788  74.956  28.703  1.00 97.00           C  
ATOM    171  N   PHE A  11       4.777  79.492  30.721  1.00 98.08           N  
ATOM    173  CA  PHE A  11       5.066  79.234  32.129  1.00 98.08           C  
ATOM    175  C   PHE A  11       3.775  79.069  32.928  1.00 98.08           C  
ATOM    176  CB  PHE A  11       5.914  80.360  32.725  1.00 98.08           C  
ATOM    179  O   PHE A  11       2.722  79.622  32.589  1.00 98.08           O  
ATOM    180  CG  PHE A  11       7.316  80.451  32.164  1.00 98.08           C  
ATOM    181  CD1 PHE A  11       8.389  79.805  32.808  1.00 98.08           C  
ATOM    183  CD2 PHE A  11       7.553  81.224  31.015  1.00 98.08           C  
ATOM    185  CE1 PHE A  11       9.697  79.955  32.309  1.00 98.08           C  
ATOM    187  CE2 PHE A  11       8.856  81.363  30.513  1.00 98.08           C  
ATOM    189  CZ  PHE A  11       9.930  80.731  31.161  1.00 98.08           C  
ATOM    191  N   GLY A  12       3.857  78.336  34.031  1.00 98.55           N  
ATOM    193  CA  GLY A  12       2.751  78.216  34.963  1.00 98.55           C  
ATOM    196  C   GLY A  12       3.018  77.238  36.089  1.00 98.55           C  
ATOM    197  O   GLY A  12       4.085  76.633  36.196  1.00 98.55           O  
ATOM    198  N   TRP A  13       2.010  77.072  36.933  1.00 98.88           N  
ATOM    200  CA  TRP A  13       1.992  76.059  37.977  1.00 98.88           C  
ATOM    202  C   TRP A  13       1.271  74.810  37.481  1.00 98.88           C  
ATOM    203  CB  TRP A  13       1.304  76.630  39.206  1.00 98.88           C  
ATOM    206  O   TRP A  13       0.061  74.831  37.260  1.00 98.88           O  
ATOM    207  CG  TRP A  13       2.011  77.752  39.883  1.00 98.88           C  
ATOM    208  CD1 TRP A  13       3.055  77.647  40.735  1.00 98.88           C  
ATOM    210  CD2 TRP A  13       1.704  79.172  39.794  1.00 98.88           C  
ATOM    211  CE2 TRP A  13       2.606  79.880  40.639  1.00 98.88           C  
ATOM    212  CE3 TRP A  13       0.731  79.925  39.102  1.00 98.88           C  
ATOM    214  NE1 TRP A  13       3.408  78.903  41.188  1.00 98.88           N  
ATOM    216  CH2 TRP A  13       1.569  81.995  40.087  1.00 98.88           C  
ATOM    218  CZ2 TRP A  13       2.546  81.271  40.788  1.00 98.88           C  
ATOM    220  CZ3 TRP A  13       0.657  81.321  39.257  1.00 98.88           C  
ATOM    222  N   PHE A  14       2.002  73.709  37.351  1.00 98.53           N  
ATOM    224  CA  PHE A  14       1.477  72.423  36.903  1.00 98.53           C  
ATOM    226  C   PHE A  14       1.145  71.559  38.109  1.00 98.53           C  
ATOM    227  CB  PHE A  14       2.484  71.743  35.977  1.00 98.53           C  
ATOM    230  O   PHE A  14       2.010  71.271  38.942  1.00 98.53           O  
ATOM    231  CG  PHE A  14       2.713  72.523  34.705  1.00 98.53           C  
ATOM    232  CD1 PHE A  14       2.066  72.144  33.514  1.00 98.53           C  
ATOM    234  CD2 PHE A  14       3.558  73.648  34.720  1.00 98.53           C  
ATOM    236  CE1 PHE A  14       2.256  72.901  32.347  1.00 98.53           C  
ATOM    238  CE2 PHE A  14       3.734  74.410  33.559  1.00 98.53           C  
ATOM    240  CZ  PHE A  14       3.075  74.045  32.382  1.00 98.53           C  
ATOM    242  N   LEU A  15      -0.120  71.168  38.235  1.00 98.20           N  
ATOM    244  CA  LEU A  15      -0.599  70.407  39.380  1.00 98.20           C  
ATOM    246  C   LEU A  15       0.005  69.003  39.361  1.00 98.20           C  
ATOM    247  CB  LEU A  15      -2.136  70.354  39.393  1.00 98.20           C  
ATOM    250  O   LEU A  15       0.055  68.336  38.328  1.00 98.20           O  
ATOM    251  CG  LEU A  15      -2.833  71.575  40.016  1.00 98.20           C  
ATOM    253  CD1 LEU A  15      -2.593  72.884  39.265  1.00 98.20           C  
ATOM    257  CD2 LEU A  15      -4.340  71.312  40.043  1.00 98.20           C  
ATOM    261  N   THR A  16       0.395  68.505  40.534  1.00 95.52           N  
ATOM    263  CA  THR A  16       0.832  67.108  40.671  1.00 95.52           C  
ATOM    265  C   THR A  16      -0.279  66.147  40.236  1.00 95.52           C  
ATOM    266  CB  THR A  16       1.249  66.781  42.113  1.00 95.52           C  
ATOM    268  O   THR A  16      -1.453  66.501  40.353  1.00 95.52           O  
ATOM    269  CG2 THR A  16       2.374  67.683  42.620  1.00 95.52           C  
ATOM    273  OG1 THR A  16       0.178  66.894  43.035  1.00 95.52           O  
ATOM    275  N   LYS A  17       0.048  64.912  39.816  1.00 91.75           N  
ATOM    277  CA  LYS A  17      -0.951  63.890  39.413  1.00 91.75           C  
ATOM    279  C   LYS A  17      -2.146  63.819  40.366  1.00 91.75           C  
ATOM    280  CB  LYS A  17      -0.317  62.489  39.312  1.00 91.75           C  
ATOM    283  O   LYS A  17      -3.285  64.027  39.961  1.00 91.75           O  
ATOM    284  CG  LYS A  17       0.753  62.388  38.223  1.00 91.75           C  
ATOM    287  CD  LYS A  17       1.242  60.943  38.060  1.00 91.75           C  
ATOM    290  CE  LYS A  17       2.374  60.879  37.034  1.00 91.75           C  
ATOM    293  NZ  LYS A  17       2.906  59.502  36.879  1.00 91.75           N  
ATOM    297  N   LYS A  18      -1.865  63.660  41.664  1.00 92.32           N  
ATOM    299  CA  LYS A  18      -2.886  63.600  42.720  1.00 92.32           C  
ATOM    301  C   LYS A  18      -3.751  64.864  42.785  1.00 92.32           C  
ATOM    302  CB  LYS A  18      -2.195  63.320  44.064  1.00 92.32           C  
ATOM    305  O   LYS A  18      -4.967  64.767  42.951  1.00 92.32           O  
ATOM    306  CG  LYS A  18      -3.213  63.125  45.197  1.00 92.32           C  
ATOM    309  CD  LYS A  18      -2.524  62.755  46.514  1.00 92.32           C  
ATOM    312  CE  LYS A  18      -3.592  62.529  47.591  1.00 92.32           C  
ATOM    315  NZ  LYS A  18      -3.002  62.080  48.878  1.00 92.32           N  
ATOM    319  N   SER A  19      -3.144  66.046  42.682  1.00 96.65           N  
ATOM    321  CA  SER A  19      -3.884  67.313  42.741  1.00 96.65           C  
ATOM    323  C   SER A  19      -4.723  67.530  41.481  1.00 96.65           C  
ATOM    324  CB  SER A  19      -2.945  68.502  42.937  1.00 96.65           C  
ATOM    327  O   SER A  19      -5.879  67.928  41.591  1.00 96.65           O  
ATOM    328  OG  SER A  19      -2.120  68.329  44.072  1.00 96.65           O  
ATOM    330  N   SER A  20      -4.171  67.198  40.310  1.00 95.90           N  
ATOM    332  CA  SER A  20      -4.875  67.214  39.026  1.00 95.90           C  
ATOM    334  C   SER A  20      -6.097  66.301  39.060  1.00 95.90           C  
ATOM    335  CB  SER A  20      -3.942  66.782  37.886  1.00 95.90           C  
ATOM    338  O   SER A  20      -7.196  66.747  38.763  1.00 95.90           O  
ATOM    339  OG  SER A  20      -3.022  67.808  37.581  1.00 95.90           O  
ATOM    341  N   GLU A  21      -5.950  65.051  39.504  1.00 92.89           N  
ATOM    343  CA  GLU A  21      -7.072  64.116  39.651  1.00 92.89           C  
ATOM    345  C   GLU A  21      -8.129  64.612  40.639  1.00 92.89           C  
ATOM    346  CB  GLU A  21      -6.555  62.769  40.153  1.00 92.89           C  
ATOM    349  O   GLU A  21      -9.324  64.504  40.373  1.00 92.89           O  
ATOM    350  CG  GLU A  21      -5.815  61.985  39.067  1.00 92.89           C  
ATOM    353  CD  GLU A  21      -5.155  60.723  39.633  1.00 92.89           C  
ATOM    354  OE1 GLU A  21      -4.426  60.086  38.849  1.00 92.89           O  
ATOM    355  OE2 GLU A  21      -5.371  60.416  40.830  1.00 92.89           O  
ATOM    356  N   THR A  22      -7.699  65.178  41.770  1.00 95.62           N  
ATOM    358  CA  THR A  22      -8.615  65.706  42.791  1.00 95.62           C  
ATOM    360  C   THR A  22      -9.457  66.852  42.236  1.00 95.62           C  
ATOM    361  CB  THR A  22      -7.843  66.175  44.032  1.00 95.62           C  
ATOM    363  O   THR A  22     -10.677  66.859  42.406  1.00 95.62           O  
ATOM    364  CG2 THR A  22      -8.763  66.709  45.130  1.00 95.62           C  
ATOM    368  OG1 THR A  22      -7.128  65.094  44.588  1.00 95.62           O  
ATOM    370  N   LEU A  23      -8.822  67.813  41.559  1.00 97.68           N  
ATOM    372  CA  LEU A  23      -9.516  68.962  40.987  1.00 97.68           C  
ATOM    374  C   LEU A  23     -10.363  68.567  39.770  1.00 97.68           C  
ATOM    375  CB  LEU A  23      -8.485  70.058  40.677  1.00 97.68           C  
ATOM    378  O   LEU A  23     -11.501  69.015  39.667  1.00 97.68           O  
ATOM    379  CG  LEU A  23      -9.098  71.343  40.087  1.00 97.68           C  
ATOM    381  CD1 LEU A  23     -10.140  71.982  41.011  1.00 97.68           C  
ATOM    385  CD2 LEU A  23      -7.993  72.366  39.841  1.00 97.68           C  
ATOM    389  N   ARG A  24      -9.868  67.669  38.908  1.00 95.26           N  
ATOM    391  CA  ARG A  24     -10.623  67.118  37.772  1.00 95.26           C  
ATOM    393  C   ARG A  24     -11.923  66.463  38.234  1.00 95.26           C  
ATOM    394  CB  ARG A  24      -9.733  66.132  36.994  1.00 95.26           C  
ATOM    397  O   ARG A  24     -12.985  66.805  37.723  1.00 95.26           O  
ATOM    398  CG  ARG A  24     -10.428  65.578  35.742  1.00 95.26           C  
ATOM    401  CD  ARG A  24      -9.561  64.571  34.971  1.00 95.26           C  
ATOM    404  NE  ARG A  24      -8.365  65.188  34.370  1.00 95.26           N  
ATOM    406  NH1 ARG A  24      -6.755  64.451  35.842  1.00 95.26           N  
ATOM    409  NH2 ARG A  24      -6.212  65.718  34.082  1.00 95.26           N  
ATOM    412  CZ  ARG A  24      -7.116  65.117  34.779  1.00 95.26           C  
ATOM    413  N   LYS A  25     -11.854  65.587  39.245  1.00 94.73           N  
ATOM    415  CA  LYS A  25     -13.040  64.935  39.827  1.00 94.73           C  
ATOM    417  C   LYS A  25     -14.001  65.949  40.446  1.00 94.73           C  
ATOM    418  CB  LYS A  25     -12.620  63.889  40.870  1.00 94.73           C  
ATOM    421  O   LYS A  25     -15.202  65.842  40.242  1.00 94.73           O  
ATOM    422  CG  LYS A  25     -12.051  62.625  40.211  1.00 94.73           C  
ATOM    425  CD  LYS A  25     -11.579  61.616  41.265  1.00 94.73           C  
ATOM    428  CE  LYS A  25     -11.019  60.379  40.552  1.00 94.73           C  
ATOM    431  NZ  LYS A  25     -10.502  59.360  41.500  1.00 94.73           N  
ATOM    435  N   ALA A  26     -13.492  66.948  41.170  1.00 97.83           N  
ATOM    437  CA  ALA A  26     -14.341  68.003  41.727  1.00 97.83           C  
ATOM    439  C   ALA A  26     -15.050  68.816  40.629  1.00 97.83           C  
ATOM    440  CB  ALA A  26     -13.494  68.898  42.637  1.00 97.83           C  
ATOM    444  O   ALA A  26     -16.227  69.130  40.777  1.00 97.83           O  
ATOM    445  N   GLY A  27     -14.355  69.105  39.526  1.00 97.80           N  
ATOM    447  CA  GLY A  27     -14.926  69.742  38.344  1.00 97.80           C  
ATOM    450  C   GLY A  27     -16.029  68.904  37.701  1.00 97.80           C  
ATOM    451  O   GLY A  27     -17.117  69.415  37.478  1.00 97.80           O  
ATOM    452  N   GLN A  28     -15.777  67.615  37.457  1.00 96.68           N  
ATOM    454  CA  GLN A  28     -16.769  66.695  36.883  1.00 96.68           C  
ATOM    456  C   GLN A  28     -18.030  66.599  37.749  1.00 96.68           C  
ATOM    457  CB  GLN A  28     -16.141  65.308  36.687  1.00 96.68           C  
ATOM    460  O   GLN A  28     -19.125  66.812  37.237  1.00 96.68           O  
ATOM    461  CG  GLN A  28     -15.168  65.280  35.498  1.00 96.68           C  
ATOM    464  CD  GLN A  28     -14.411  63.958  35.384  1.00 96.68           C  
ATOM    465  NE2 GLN A  28     -14.040  63.553  34.187  1.00 96.68           N  
ATOM    468  OE1 GLN A  28     -14.090  63.293  36.355  1.00 96.68           O  
ATOM    469  N   VAL A  29     -17.873  66.396  39.062  1.00 97.93           N  
ATOM    471  CA  VAL A  29     -19.001  66.370  40.009  1.00 97.93           C  
ATOM    473  C   VAL A  29     -19.782  67.683  39.966  1.00 97.93           C  
ATOM    474  CB  VAL A  29     -18.510  66.069  41.438  1.00 97.93           C  
ATOM    476  O   VAL A  29     -21.004  67.662  39.906  1.00 97.93           O  
ATOM    477  CG1 VAL A  29     -19.599  66.255  42.501  1.00 97.93           C  
ATOM    481  CG2 VAL A  29     -18.011  64.622  41.544  1.00 97.93           C  
ATOM    485  N   PHE A  30     -19.100  68.832  39.927  1.00 98.61           N  
ATOM    487  CA  PHE A  30     -19.780  70.122  39.813  1.00 98.61           C  
ATOM    489  C   PHE A  30     -20.581  70.252  38.509  1.00 98.61           C  
ATOM    490  CB  PHE A  30     -18.757  71.256  39.950  1.00 98.61           C  
ATOM    493  O   PHE A  30     -21.711  70.736  38.539  1.00 98.61           O  
ATOM    494  CG  PHE A  30     -19.311  72.633  39.631  1.00 98.61           C  
ATOM    495  CD1 PHE A  30     -18.660  73.464  38.699  1.00 98.61           C  
ATOM    497  CD2 PHE A  30     -20.502  73.072  40.238  1.00 98.61           C  
ATOM    499  CE1 PHE A  30     -19.181  74.735  38.402  1.00 98.61           C  
ATOM    501  CE2 PHE A  30     -21.041  74.327  39.913  1.00 98.61           C  
ATOM    503  CZ  PHE A  30     -20.373  75.168  39.007  1.00 98.61           C  
ATOM    505  N   LEU A  31     -20.038  69.805  37.373  1.00 98.03           N  
ATOM    507  CA  LEU A  31     -20.753  69.823  36.093  1.00 98.03           C  
ATOM    509  C   LEU A  31     -22.006  68.933  36.125  1.00 98.03           C  
ATOM    510  CB  LEU A  31     -19.805  69.392  34.958  1.00 98.03           C  
ATOM    513  O   LEU A  31     -23.057  69.339  35.630  1.00 98.03           O  
ATOM    514  CG  LEU A  31     -18.649  70.358  34.639  1.00 98.03           C  
ATOM    516  CD1 LEU A  31     -17.852  69.814  33.453  1.00 98.03           C  
ATOM    520  CD2 LEU A  31     -19.118  71.774  34.321  1.00 98.03           C  
ATOM    524  N   GLU A  32     -21.913  67.752  36.732  1.00 97.51           N  
ATOM    526  CA  GLU A  32     -23.041  66.832  36.913  1.00 97.51           C  
ATOM    528  C   GLU A  32     -24.105  67.419  37.852  1.00 97.51           C  
ATOM    529  CB  GLU A  32     -22.527  65.498  37.477  1.00 97.51           C  
ATOM    532  O   GLU A  32     -25.296  67.427  37.528  1.00 97.51           O  
ATOM    533  CG  GLU A  32     -21.694  64.700  36.460  1.00 97.51           C  
ATOM    536  CD  GLU A  32     -20.917  63.533  37.095  1.00 97.51           C  
ATOM    537  OE1 GLU A  32     -20.129  62.905  36.350  1.00 97.51           O  
ATOM    538  OE2 GLU A  32     -21.089  63.274  38.309  1.00 97.51           O  
ATOM    539  N   GLU A  33     -23.698  67.953  39.006  1.00 98.11           N  
ATOM    541  CA  GLU A  33     -24.591  68.600  39.971  1.00 98.11           C  
ATOM    543  C   GLU A  33     -25.300  69.807  39.346  1.00 98.11           C  
ATOM    544  CB  GLU A  33     -23.801  69.041  41.216  1.00 98.11           C  
ATOM    547  O   GLU A  33     -26.523  69.926  39.447  1.00 98.11           O  
ATOM    548  CG  GLU A  33     -23.410  67.871  42.137  1.00 98.11           C  
ATOM    551  CD  GLU A  33     -22.523  68.296  43.327  1.00 98.11           C  
ATOM    552  OE1 GLU A  33     -22.381  67.486  44.271  1.00 98.11           O  
ATOM    553  OE2 GLU A  33     -21.994  69.435  43.335  1.00 98.11           O  
ATOM    554  N   LEU A  34     -24.558  70.670  38.644  1.00 98.02           N  
ATOM    556  CA  LEU A  34     -25.097  71.858  37.989  1.00 98.02           C  
ATOM    558  C   LEU A  34     -26.092  71.489  36.887  1.00 98.02           C  
ATOM    559  CB  LEU A  34     -23.940  72.718  37.448  1.00 98.02           C  
ATOM    562  O   LEU A  34     -27.206  72.010  36.883  1.00 98.02           O  
ATOM    563  CG  LEU A  34     -24.403  74.010  36.748  1.00 98.02           C  
ATOM    565  CD1 LEU A  34     -25.163  74.928  37.707  1.00 98.02           C  
ATOM    569  CD2 LEU A  34     -23.196  74.781  36.217  1.00 98.02           C  
ATOM    573  N   GLY A  35     -25.737  70.555  35.998  1.00 96.38           N  
ATOM    575  CA  GLY A  35     -26.625  70.101  34.922  1.00 96.38           C  
ATOM    578  C   GLY A  35     -27.920  69.460  35.442  1.00 96.38           C  
ATOM    579  O   GLY A  35     -28.975  69.546  34.805  1.00 96.38           O  
ATOM    580  N   ASN A  36     -27.877  68.858  36.634  1.00 96.15           N  
ATOM    582  CA  ASN A  36     -29.053  68.303  37.299  1.00 96.15           C  
ATOM    584  C   ASN A  36     -29.835  69.330  38.139  1.00 96.15           C  
ATOM    585  CB  ASN A  36     -28.627  67.068  38.104  1.00 96.15           C  
ATOM    588  O   ASN A  36     -31.005  69.081  38.454  1.00 96.15           O  
ATOM    589  CG  ASN A  36     -28.296  65.896  37.196  1.00 96.15           C  
ATOM    590  ND2 ASN A  36     -27.126  65.325  37.328  1.00 96.15           N  
ATOM    593  OD1 ASN A  36     -29.096  65.488  36.359  1.00 96.15           O  
ATOM    594  N   HIS A  37     -29.250  70.485  38.463  1.00 96.82           N  
ATOM    596  CA  HIS A  37     -29.854  71.481  39.340  1.00 96.82           C  
ATOM    598  C   HIS A  37     -31.067  72.170  38.695  1.00 96.82           C  
ATOM    599  CB  HIS A  37     -28.801  72.503  39.795  1.00 96.82           C  
ATOM    602  O   HIS A  37     -31.030  72.638  37.554  1.00 96.82           O  
ATOM    603  CG  HIS A  37     -29.251  73.289  40.998  1.00 96.82           C  
ATOM    604  CD2 HIS A  37     -29.117  72.909  42.306  1.00 96.82           C  
ATOM    606  ND1 HIS A  37     -29.875  74.515  40.992  1.00 96.82           N  
ATOM    608  CE1 HIS A  37     -30.127  74.861  42.268  1.00 96.82           C  
ATOM    610  NE2 HIS A  37     -29.699  73.903  43.097  1.00 96.82           N  
ATOM    611  N   LYS A  38     -32.162  72.306  39.457  1.00 95.87           N  
ATOM    613  CA  LYS A  38     -33.422  72.887  38.957  1.00 95.87           C  
ATOM    615  C   LYS A  38     -33.253  74.323  38.456  1.00 95.87           C  
ATOM    616  CB  LYS A  38     -34.510  72.838  40.043  1.00 95.87           C  
ATOM    619  O   LYS A  38     -33.848  74.679  37.444  1.00 95.87           O  
ATOM    620  CG  LYS A  38     -34.962  71.408  40.378  1.00 95.87           C  
ATOM    623  CD  LYS A  38     -36.080  71.425  41.432  1.00 95.87           C  
ATOM    626  CE  LYS A  38     -36.510  69.994  41.784  1.00 95.87           C  
ATOM    629  NZ  LYS A  38     -37.538  69.963  42.859  1.00 95.87           N  
ATOM    633  N   ALA A  39     -32.449  75.135  39.146  1.00 96.30           N  
ATOM    635  CA  ALA A  39     -32.200  76.517  38.730  1.00 96.30           C  
ATOM    637  C   ALA A  39     -31.477  76.589  37.376  1.00 96.30           C  
ATOM    638  CB  ALA A  39     -31.426  77.264  39.826  1.00 96.30           C  
ATOM    642  O   ALA A  39     -31.831  77.422  36.553  1.00 96.30           O  
ATOM    643  N   PHE A  40     -30.526  75.686  37.112  1.00 96.65           N  
ATOM    645  CA  PHE A  40     -29.806  75.648  35.838  1.00 96.65           C  
ATOM    647  C   PHE A  40     -30.736  75.284  34.680  1.00 96.65           C  
ATOM    648  CB  PHE A  40     -28.638  74.665  35.946  1.00 96.65           C  
ATOM    651  O   PHE A  40     -30.780  75.987  33.675  1.00 96.65           O  
ATOM    652  CG  PHE A  40     -27.827  74.567  34.671  1.00 96.65           C  
ATOM    653  CD1 PHE A  40     -28.085  73.546  33.737  1.00 96.65           C  
ATOM    655  CD2 PHE A  40     -26.840  75.528  34.397  1.00 96.65           C  
ATOM    657  CE1 PHE A  40     -27.384  73.517  32.519  1.00 96.65           C  
ATOM    659  CE2 PHE A  40     -26.148  75.508  33.175  1.00 96.65           C  
ATOM    661  CZ  PHE A  40     -26.439  74.516  32.226  1.00 96.65           C  
ATOM    663  N   LYS A  41     -31.555  74.238  34.856  1.00 94.42           N  
ATOM    665  CA  LYS A  41     -32.512  73.785  33.832  1.00 94.42           C  
ATOM    667  C   LYS A  41     -33.510  74.872  33.426  1.00 94.42           C  
ATOM    668  CB  LYS A  41     -33.252  72.535  34.324  1.00 94.42           C  
ATOM    671  O   LYS A  41     -33.834  74.985  32.250  1.00 94.42           O  
ATOM    672  CG  LYS A  41     -32.310  71.333  34.457  1.00 94.42           C  
ATOM    675  CD  LYS A  41     -33.074  70.096  34.933  1.00 94.42           C  
ATOM    678  CE  LYS A  41     -32.085  68.938  35.066  1.00 94.42           C  
ATOM    681  NZ  LYS A  41     -32.745  67.701  35.543  1.00 94.42           N  
ATOM    685  N   LYS A  42     -33.963  75.702  34.375  1.00 92.44           N  
ATOM    687  CA  LYS A  42     -34.863  76.838  34.091  1.00 92.44           C  
ATOM    689  C   LYS A  42     -34.229  77.893  33.181  1.00 92.44           C  
ATOM    690  CB  LYS A  42     -35.302  77.499  35.403  1.00 92.44           C  
ATOM    693  O   LYS A  42     -34.928  78.527  32.398  1.00 92.44           O  
ATOM    694  CG  LYS A  42     -36.339  76.662  36.161  1.00 92.44           C  
ATOM    697  CD  LYS A  42     -36.737  77.392  37.447  1.00 92.44           C  
ATOM    700  CE  LYS A  42     -37.817  76.616  38.203  1.00 92.44           C  
ATOM    703  NZ  LYS A  42     -38.311  77.399  39.364  1.00 92.44           N  
ATOM    707  N   GLU A  43     -32.915  78.053  33.262  1.00 93.18           N  
ATOM    709  CA  GLU A  43     -32.154  79.074  32.541  1.00 93.18           C  
ATOM    711  C   GLU A  43     -31.454  78.525  31.290  1.00 93.18           C  
ATOM    712  CB  GLU A  43     -31.142  79.696  33.512  1.00 93.18           C  
ATOM    715  O   GLU A  43     -30.658  79.229  30.670  1.00 93.18           O  
ATOM    716  CG  GLU A  43     -31.780  80.399  34.724  1.00 93.18           C  
ATOM    719  CD  GLU A  43     -32.740  81.514  34.303  1.00 93.18           C  
ATOM    720  OE1 GLU A  43     -33.850  81.590  34.872  1.00 93.18           O  
ATOM    721  OE2 GLU A  43     -32.366  82.263  33.375  1.00 93.18           O  
ATOM    722  N   LEU A  44     -31.740  77.280  30.891  1.00 91.41           N  
ATOM    724  CA  LEU A  44     -31.007  76.587  29.826  1.00 91.41           C  
ATOM    726  C   LEU A  44     -31.065  77.325  28.478  1.00 91.41           C  
ATOM    727  CB  LEU A  44     -31.555  75.154  29.717  1.00 91.41           C  
ATOM    730  O   LEU A  44     -30.072  77.366  27.755  1.00 91.41           O  
ATOM    731  CG  LEU A  44     -30.665  74.216  28.883  1.00 91.41           C  
ATOM    733  CD1 LEU A  44     -29.333  73.936  29.579  1.00 91.41           C  
ATOM    737  CD2 LEU A  44     -31.375  72.882  28.689  1.00 91.41           C  
ATOM    741  N   ARG A  45     -32.189  77.996  28.191  1.00 88.08           N  
ATOM    743  CA  ARG A  45     -32.369  78.865  27.011  1.00 88.08           C  
ATOM    745  C   ARG A  45     -31.394  80.049  26.946  1.00 88.08           C  
ATOM    746  CB  ARG A  45     -33.822  79.368  26.966  1.00 88.08           C  
ATOM    749  O   ARG A  45     -31.168  80.602  25.881  1.00 88.08           O  
ATOM    750  CG  ARG A  45     -34.146  80.357  28.101  1.00 88.08           C  
ATOM    753  CD  ARG A  45     -35.588  80.854  28.015  1.00 88.08           C  
ATOM    756  NE  ARG A  45     -35.832  81.912  29.011  1.00 88.08           N  
ATOM    758  NH1 ARG A  45     -38.060  82.223  28.564  1.00 88.08           N  
ATOM    761  NH2 ARG A  45     -37.082  83.403  30.189  1.00 88.08           N  
ATOM    764  CZ  ARG A  45     -36.987  82.504  29.252  1.00 88.08           C  
ATOM    765  N   HIS A  46     -30.847  80.471  28.088  1.00 89.88           N  
ATOM    767  CA  HIS A  46     -29.831  81.525  28.168  1.00 89.88           C  
ATOM    769  C   HIS A  46     -28.404  80.959  28.117  1.00 89.88           C  
ATOM    770  CB  HIS A  46     -30.027  82.347  29.451  1.00 89.88           C  
ATOM    773  O   HIS A  46     -27.446  81.730  28.140  1.00 89.88           O  
ATOM    774  CG  HIS A  46     -31.412  82.905  29.649  1.00 89.88           C  
ATOM    775  CD2 HIS A  46     -32.083  83.788  28.845  1.00 89.88           C  
ATOM    777  ND1 HIS A  46     -32.216  82.679  30.738  1.00 89.88           N  
ATOM    779  CE1 HIS A  46     -33.313  83.428  30.622  1.00 89.88           C  
ATOM    781  NE2 HIS A  46     -33.307  84.095  29.460  1.00 89.88           N  
ATOM    782  N   PHE A  47     -28.261  79.630  28.112  1.00 91.94           N  
ATOM    784  CA  PHE A  47     -26.980  78.931  28.088  1.00 91.94           C  
ATOM    786  C   PHE A  47     -26.628  78.448  26.680  1.00 91.94           C  
ATOM    787  CB  PHE A  47     -27.015  77.775  29.096  1.00 91.94           C  
ATOM    790  O   PHE A  47     -25.528  78.707  26.206  1.00 91.94           O  
ATOM    791  CG  PHE A  47     -25.643  77.198  29.358  1.00 91.94           C  
ATOM    792  CD1 PHE A  47     -25.172  76.095  28.627  1.00 91.94           C  
ATOM    794  CD2 PHE A  47     -24.813  77.795  30.317  1.00 91.94           C  
ATOM    796  CE1 PHE A  47     -23.870  75.610  28.829  1.00 91.94           C  
ATOM    798  CE2 PHE A  47     -23.511  77.316  30.523  1.00 91.94           C  
ATOM    800  CZ  PHE A  47     -23.038  76.224  29.778  1.00 91.94           C  
ATOM    802  N   ILE A  48     -27.569  77.791  26.002  1.00 88.40           N  
ATOM    804  CA  ILE A  48     -27.437  77.396  24.597  1.00 88.40           C  
ATOM    806  C   ILE A  48     -28.457  78.137  23.738  1.00 88.40           C  
ATOM    807  CB  ILE A  48     -27.541  75.863  24.404  1.00 88.40           C  
ATOM    809  O   ILE A  48     -29.629  78.222  24.100  1.00 88.40           O  
ATOM    810  CG1 ILE A  48     -28.779  75.238  25.094  1.00 88.40           C  
ATOM    813  CG2 ILE A  48     -26.241  75.183  24.867  1.00 88.40           C  
ATOM    817  CD1 ILE A  48     -28.968  73.744  24.803  1.00 88.40           C  
ATOM    821  N   SER A  49     -28.028  78.628  22.574  1.00 71.85           N  
ATOM    823  CA  SER A  49     -28.951  78.987  21.500  1.00 71.85           C  
ATOM    825  C   SER A  49     -29.368  77.700  20.794  1.00 71.85           C  
ATOM    826  CB  SER A  49     -28.307  79.970  20.516  1.00 71.85           C  
ATOM    829  O   SER A  49     -28.567  77.074  20.103  1.00 71.85           O  
ATOM    830  OG  SER A  49     -27.090  79.441  20.030  1.00 71.85           O  
ATOM    832  N   GLY A  50     -30.600  77.273  21.008  1.00 61.49           N  
ATOM    834  CA  GLY A  50     -31.196  76.143  20.315  1.00 61.49           C  
ATOM    837  C   GLY A  50     -32.705  76.281  20.382  1.00 61.49           C  
ATOM    838  O   GLY A  50     -33.238  76.548  21.457  1.00 61.49           O  
ATOM    839  N   ASP A  51     -33.369  76.137  19.239  1.00 58.36           N  
ATOM    841  CA  ASP A  51     -34.831  76.215  19.165  1.00 58.36           C  
ATOM    843  C   ASP A  51     -35.498  74.994  19.802  1.00 58.36           C  
ATOM    844  CB  ASP A  51     -35.267  76.343  17.698  1.00 58.36           C  
ATOM    847  O   ASP A  51     -36.589  75.100  20.361  1.00 58.36           O  
ATOM    848  CG  ASP A  51     -34.968  77.722  17.106  1.00 58.36           C  
ATOM    849  OD1 ASP A  51     -35.081  78.721  17.852  1.00 58.36           O  
ATOM    850  OD2 ASP A  51     -34.614  77.761  15.909  1.00 58.36           O  
ATOM    851  N   GLU A  52     -34.842  73.828  19.755  1.00 57.55           N  
ATOM    853  CA  GLU A  52     -35.386  72.628  20.376  1.00 57.55           C  
ATOM    855  C   GLU A  52     -35.199  72.668  21.901  1.00 57.55           C  
ATOM    856  CB  GLU A  52     -34.787  71.347  19.793  1.00 57.55           C  
ATOM    859  O   GLU A  52     -34.062  72.742  22.388  1.00 57.55           O  
ATOM    860  CG  GLU A  52     -35.317  71.070  18.379  1.00 57.55           C  
ATOM    863  CD  GLU A  52     -34.916  69.678  17.867  1.00 57.55           C  
ATOM    864  OE1 GLU A  52     -35.546  69.228  16.885  1.00 57.55           O  
ATOM    865  OE2 GLU A  52     -33.983  69.075  18.452  1.00 57.55           O  
ATOM    866  N   PRO A  53     -36.288  72.568  22.685  1.00 59.29           N  
ATOM    867  CA  PRO A  53     -36.201  72.464  24.131  1.00 59.29           C  
ATOM    869  C   PRO A  53     -35.518  71.145  24.515  1.00 59.29           C  
ATOM    870  CB  PRO A  53     -37.644  72.588  24.639  1.00 59.29           C  
ATOM    873  O   PRO A  53     -36.146  70.095  24.607  1.00 59.29           O  
ATOM    874  CG  PRO A  53     -38.498  72.123  23.461  1.00 59.29           C  
ATOM    877  CD  PRO A  53     -37.677  72.526  22.244  1.00 59.29           C  
ATOM    880  N   LYS A  54     -34.207  71.189  24.767  1.00 62.33           N  
ATOM    882  CA  LYS A  54     -33.496  70.073  25.400  1.00 62.33           C  
ATOM    884  C   LYS A  54     -33.876  70.026  26.876  1.00 62.33           C  
ATOM    885  CB  LYS A  54     -31.977  70.187  25.197  1.00 62.33           C  
ATOM    888  O   LYS A  54     -33.561  70.944  27.623  1.00 62.33           O  
ATOM    889  CG  LYS A  54     -31.593  69.862  23.747  1.00 62.33           C  
ATOM    892  CD  LYS A  54     -30.072  69.814  23.558  1.00 62.33           C  
ATOM    895  CE  LYS A  54     -29.781  69.431  22.102  1.00 62.33           C  
ATOM    898  NZ  LYS A  54     -28.329  69.379  21.812  1.00 62.33           N  
ATOM    902  N   GLU A  55     -34.506  68.941  27.321  1.00 69.91           N  
ATOM    904  CA  GLU A  55     -34.874  68.778  28.739  1.00 69.91           C  
ATOM    906  C   GLU A  55     -33.652  68.677  29.668  1.00 69.91           C  
ATOM    907  CB  GLU A  55     -35.721  67.516  28.926  1.00 69.91           C  
ATOM    910  O   GLU A  55     -33.719  69.016  30.856  1.00 69.91           O  
ATOM    911  CG  GLU A  55     -37.114  67.615  28.289  1.00 69.91           C  
ATOM    914  CD  GLU A  55     -38.016  66.449  28.722  1.00 69.91           C  
ATOM    915  OE1 GLU A  55     -39.251  66.630  28.667  1.00 69.91           O  
ATOM    916  OE2 GLU A  55     -37.465  65.408  29.154  1.00 69.91           O  
ATOM    917  N   LYS A  56     -32.518  68.205  29.138  1.00 82.87           N  
ATOM    919  CA  LYS A  56     -31.271  68.043  29.882  1.00 82.87           C  
ATOM    921  C   LYS A  56     -30.062  68.290  28.985  1.00 82.87           C  
ATOM    922  CB  LYS A  56     -31.247  66.636  30.501  1.00 82.87           C  
ATOM    925  O   LYS A  56     -30.004  67.803  27.858  1.00 82.87           O  
ATOM    926  CG  LYS A  56     -30.157  66.505  31.570  1.00 82.87           C  
ATOM    929  CD  LYS A  56     -30.113  65.088  32.149  1.00 82.87           C  
ATOM    932  CE  LYS A  56     -29.178  65.103  33.358  1.00 82.87           C  
ATOM    935  NZ  LYS A  56     -28.844  63.749  33.841  1.00 82.87           N  
ATOM    939  N   LEU A  57     -29.077  69.007  29.520  1.00 89.72           N  
ATOM    941  CA  LEU A  57     -27.756  69.166  28.924  1.00 89.72           C  
ATOM    943  C   LEU A  57     -26.719  68.533  29.854  1.00 89.72           C  
ATOM    944  CB  LEU A  57     -27.493  70.662  28.679  1.00 89.72           C  
ATOM    947  O   LEU A  57     -26.533  68.998  30.978  1.00 89.72           O  
ATOM    948  CG  LEU A  57     -26.132  70.962  28.023  1.00 89.72           C  
ATOM    950  CD1 LEU A  57     -26.065  70.410  26.597  1.00 89.72           C  
ATOM    954  CD2 LEU A  57     -25.909  72.474  27.968  1.00 89.72           C  
ATOM    958  N   GLU A  58     -26.043  67.488  29.384  1.00 92.44           N  
ATOM    960  CA  GLU A  58     -24.910  66.904  30.104  1.00 92.44           C  
ATOM    962  C   GLU A  58     -23.670  67.775  29.915  1.00 92.44           C  
ATOM    963  CB  GLU A  58     -24.647  65.457  29.655  1.00 92.44           C  
ATOM    966  O   GLU A  58     -23.022  67.762  28.864  1.00 92.44           O  
ATOM    967  CG  GLU A  58     -25.691  64.465  30.185  1.00 92.44           C  
ATOM    970  CD  GLU A  58     -25.750  64.383  31.720  1.00 92.44           C  
ATOM    971  OE1 GLU A  58     -26.783  63.882  32.221  1.00 92.44           O  
ATOM    972  OE2 GLU A  58     -24.827  64.876  32.401  1.00 92.44           O  
ATOM    973  N   LEU A  59     -23.338  68.555  30.944  1.00 96.08           N  
ATOM    975  CA  LEU A  59     -22.260  69.538  30.870  1.00 96.08           C  
ATOM    977  C   LEU A  59     -20.878  68.899  30.683  1.00 96.08           C  
ATOM    978  CB  LEU A  59     -22.295  70.433  32.115  1.00 96.08           C  
ATOM    981  O   LEU A  59     -20.018  69.493  30.037  1.00 96.08           O  
ATOM    982  CG  LEU A  59     -23.475  71.417  32.176  1.00 96.08           C  
ATOM    984  CD1 LEU A  59     -23.379  72.231  33.465  1.00 96.08           C  
ATOM    988  CD2 LEU A  59     -23.461  72.391  30.995  1.00 96.08           C  
ATOM    992  N   VAL A  60     -20.669  67.674  31.171  1.00 94.24           N  
ATOM    994  CA  VAL A  60     -19.418  66.928  30.948  1.00 94.24           C  
ATOM    996  C   VAL A  60     -19.183  66.667  29.455  1.00 94.24           C  
ATOM    997  CB  VAL A  60     -19.433  65.604  31.740  1.00 94.24           C  
ATOM    999  O   VAL A  60     -18.049  66.764  28.979  1.00 94.24           O  
ATOM   1000  CG1 VAL A  60     -18.158  64.783  31.502  1.00 94.24           C  
ATOM   1004  CG2 VAL A  60     -19.545  65.871  33.248  1.00 94.24           C  
ATOM   1008  N   SER A  61     -20.247  66.371  28.704  1.00 91.79           N  
ATOM   1010  CA  SER A  61     -20.188  66.205  27.248  1.00 91.79           C  
ATOM   1012  C   SER A  61     -20.109  67.548  26.526  1.00 91.79           C  
ATOM   1013  CB  SER A  61     -21.409  65.429  26.752  1.00 91.79           C  
ATOM   1016  O   SER A  61     -19.378  67.663  25.546  1.00 91.79           O  
ATOM   1017  OG  SER A  61     -21.446  64.152  27.357  1.00 91.79           O  
ATOM   1019  N   TYR A  62     -20.820  68.567  27.019  1.00 93.73           N  
ATOM   1021  CA  TYR A  62     -20.787  69.920  26.453  1.00 93.73           C  
ATOM   1023  C   TYR A  62     -19.372  70.518  26.479  1.00 93.73           C  
ATOM   1024  CB  TYR A  62     -21.770  70.805  27.226  1.00 93.73           C  
ATOM   1027  O   TYR A  62     -18.884  71.032  25.473  1.00 93.73           O  
ATOM   1028  CG  TYR A  62     -21.906  72.193  26.646  1.00 93.73           C  
ATOM   1029  CD1 TYR A  62     -21.147  73.255  27.174  1.00 93.73           C  
ATOM   1031  CD2 TYR A  62     -22.761  72.413  25.549  1.00 93.73           C  
ATOM   1033  CE1 TYR A  62     -21.243  74.537  26.606  1.00 93.73           C  
ATOM   1035  CE2 TYR A  62     -22.873  73.700  24.992  1.00 93.73           C  
ATOM   1037  OH  TYR A  62     -22.211  75.990  24.947  1.00 93.73           O  
ATOM   1039  CZ  TYR A  62     -22.111  74.763  25.515  1.00 93.73           C  
ATOM   1040  N   PHE A  63     -18.667  70.372  27.604  1.00 95.64           N  
ATOM   1042  CA  PHE A  63     -17.260  70.742  27.744  1.00 95.64           C  
ATOM   1044  C   PHE A  63     -16.337  69.600  27.293  1.00 95.64           C  
ATOM   1045  CB  PHE A  63     -16.997  71.233  29.171  1.00 95.64           C  
ATOM   1048  O   PHE A  63     -15.534  69.063  28.060  1.00 95.64           O  
ATOM   1049  CG  PHE A  63     -17.805  72.459  29.542  1.00 95.64           C  
ATOM   1050  CD1 PHE A  63     -17.614  73.662  28.839  1.00 95.64           C  
ATOM   1052  CD2 PHE A  63     -18.760  72.392  30.573  1.00 95.64           C  
ATOM   1054  CE1 PHE A  63     -18.382  74.792  29.158  1.00 95.64           C  
ATOM   1056  CE2 PHE A  63     -19.523  73.524  30.899  1.00 95.64           C  
ATOM   1058  CZ  PHE A  63     -19.327  74.718  30.190  1.00 95.64           C  
ATOM   1060  N   GLY A  64     -16.489  69.198  26.029  1.00 90.64           N  
ATOM   1062  CA  GLY A  64     -15.767  68.070  25.437  1.00 90.64           C  
ATOM   1065  C   GLY A  64     -14.275  68.328  25.216  1.00 90.64           C  
ATOM   1066  O   GLY A  64     -13.481  67.394  25.307  1.00 90.64           O  
ATOM   1067  N   LYS A  65     -13.869  69.585  24.982  1.00 91.38           N  
ATOM   1069  CA  LYS A  65     -12.450  69.942  24.838  1.00 91.38           C  
ATOM   1071  C   LYS A  65     -11.855  70.222  26.205  1.00 91.38           C  
ATOM   1072  CB  LYS A  65     -12.265  71.147  23.917  1.00 91.38           C  
ATOM   1075  O   LYS A  65     -12.140  71.255  26.806  1.00 91.38           O  
ATOM   1076  CG  LYS A  65     -12.687  70.844  22.473  1.00 91.38           C  
ATOM   1079  CD  LYS A  65     -12.156  71.894  21.491  1.00 91.38           C  
ATOM   1082  CE  LYS A  65     -12.533  73.301  21.947  1.00 91.38           C  
ATOM   1085  NZ  LYS A  65     -12.248  74.314  20.914  1.00 91.38           N  
ATOM   1089  N   ARG A  66     -11.031  69.309  26.701  1.00 89.94           N  
ATOM   1091  CA  ARG A  66     -10.469  69.386  28.051  1.00 89.94           C  
ATOM   1093  C   ARG A  66      -8.944  69.390  27.978  1.00 89.94           C  
ATOM   1094  CB  ARG A  66     -11.008  68.243  28.911  1.00 89.94           C  
ATOM   1097  O   ARG A  66      -8.409  68.794  27.045  1.00 89.94           O  
ATOM   1098  CG  ARG A  66     -12.540  68.134  28.891  1.00 89.94           C  
ATOM   1101  CD  ARG A  66     -13.008  66.889  29.639  1.00 89.94           C  
ATOM   1104  NE  ARG A  66     -14.336  66.461  29.163  1.00 89.94           N  
ATOM   1106  NH1 ARG A  66     -13.980  64.188  29.228  1.00 89.94           N  
ATOM   1109  NH2 ARG A  66     -15.930  64.980  28.504  1.00 89.94           N  
ATOM   1112  CZ  ARG A  66     -14.739  65.217  28.965  1.00 89.94           C  
ATOM   1113  N   PRO A  67      -8.242  70.062  28.909  1.00 84.99           N  
ATOM   1114  CA  PRO A  67      -6.784  70.072  28.902  1.00 84.99           C  
ATOM   1116  C   PRO A  67      -6.245  68.647  29.021  1.00 84.99           C  
ATOM   1117  CB  PRO A  67      -6.353  70.921  30.103  1.00 84.99           C  
ATOM   1120  O   PRO A  67      -6.573  68.004  30.024  1.00 84.99           O  
ATOM   1121  CG  PRO A  67      -7.569  71.796  30.369  1.00 84.99           C  
ATOM   1124  CD  PRO A  67      -8.754  70.924  29.966  1.00 84.99           C  
ATOM   1127  N   PRO A  68      -5.458  68.156  28.049  1.00 83.51           N  
ATOM   1128  CA  PRO A  68      -4.835  66.849  28.169  1.00 83.51           C  
ATOM   1130  C   PRO A  68      -3.782  66.884  29.279  1.00 83.51           C  
ATOM   1131  CB  PRO A  68      -4.226  66.558  26.795  1.00 83.51           C  
ATOM   1134  O   PRO A  68      -3.109  67.896  29.492  1.00 83.51           O  
ATOM   1135  CG  PRO A  68      -3.897  67.948  26.251  1.00 83.51           C  
ATOM   1138  CD  PRO A  68      -5.014  68.820  26.827  1.00 83.51           C  
ATOM   1141  N   GLY A  69      -3.621  65.766  29.978  1.00 89.11           N  
ATOM   1143  CA  GLY A  69      -2.520  65.600  30.916  1.00 89.11           C  
ATOM   1146  C   GLY A  69      -2.771  66.198  32.292  1.00 89.11           C  
ATOM   1147  O   GLY A  69      -3.796  65.976  32.936  1.00 89.11           O  
ATOM   1148  N   VAL A  70      -1.780  66.908  32.823  1.00 92.41           N  
ATOM   1150  CA  VAL A  70      -1.916  67.578  34.121  1.00 92.41           C  
ATOM   1152  C   VAL A  70      -2.626  68.917  33.974  1.00 92.41           C  
ATOM   1153  CB  VAL A  70      -0.581  67.736  34.860  1.00 92.41           C  
ATOM   1155  O   VAL A  70      -2.362  69.704  33.064  1.00 92.41           O  
ATOM   1156  CG1 VAL A  70      -0.136  66.376  35.411  1.00 92.41           C  
ATOM   1160  CG2 VAL A  70       0.506  68.335  33.958  1.00 92.41           C  
ATOM   1164  N   LEU A  71      -3.502  69.208  34.931  1.00 97.64           N  
ATOM   1166  CA  LEU A  71      -4.100  70.529  35.042  1.00 97.64           C  
ATOM   1168  C   LEU A  71      -3.018  71.551  35.406  1.00 97.64           C  
ATOM   1169  CB  LEU A  71      -5.225  70.498  36.084  1.00 97.64           C  
ATOM   1172  O   LEU A  71      -2.068  71.244  36.131  1.00 97.64           O  
ATOM   1173  CG  LEU A  71      -6.444  69.632  35.720  1.00 97.64           C  
ATOM   1175  CD1 LEU A  71      -7.481  69.743  36.839  1.00 97.64           C  
ATOM   1179  CD2 LEU A  71      -7.107  70.055  34.410  1.00 97.64           C  
ATOM   1183  N   HIS A  72      -3.170  72.781  34.934  1.00 98.50           N  
ATOM   1185  CA  HIS A  72      -2.207  73.843  35.190  1.00 98.50           C  
ATOM   1187  C   HIS A  72      -2.889  75.204  35.341  1.00 98.50           C  
ATOM   1188  CB  HIS A  72      -1.135  73.840  34.088  1.00 98.50           C  
ATOM   1191  O   HIS A  72      -3.999  75.418  34.853  1.00 98.50           O  
ATOM   1192  CG  HIS A  72      -1.680  74.098  32.707  1.00 98.50           C  
ATOM   1193  CD2 HIS A  72      -1.848  75.322  32.120  1.00 98.50           C  
ATOM   1195  ND1 HIS A  72      -2.114  73.149  31.806  1.00 98.50           N  
ATOM   1197  CE1 HIS A  72      -2.528  73.793  30.700  1.00 98.50           C  
ATOM   1199  NE2 HIS A  72      -2.393  75.119  30.851  1.00 98.50           N  
ATOM   1200  N   CYS A  73      -2.204  76.117  36.026  1.00 98.69           N  
ATOM   1202  CA  CYS A  73      -2.531  77.536  36.093  1.00 98.69           C  
ATOM   1204  C   CYS A  73      -1.428  78.316  35.373  1.00 98.69           C  
ATOM   1205  CB  CYS A  73      -2.684  77.945  37.566  1.00 98.69           C  
ATOM   1208  O   CYS A  73      -0.323  78.464  35.903  1.00 98.69           O  
ATOM   1209  SG  CYS A  73      -2.997  79.731  37.704  1.00 98.69           S  
ATOM   1211  N   THR A  74      -1.715  78.787  34.161  1.00 97.90           N  
ATOM   1213  CA  THR A  74      -0.766  79.549  33.337  1.00 97.90           C  
ATOM   1215  C   THR A  74      -0.488  80.915  33.954  1.00 97.90           C  
ATOM   1216  CB  THR A  74      -1.302  79.730  31.909  1.00 97.90           C  
ATOM   1218  O   THR A  74      -1.419  81.612  34.358  1.00 97.90           O  
ATOM   1219  CG2 THR A  74      -0.278  80.322  30.944  1.00 97.90           C  
ATOM   1223  OG1 THR A  74      -1.666  78.471  31.404  1.00 97.90           O  
ATOM   1225  N   THR A  75       0.782  81.316  33.989  1.00 97.69           N  
ATOM   1227  CA  THR A  75       1.179  82.693  34.307  1.00 97.69           C  
ATOM   1229  C   THR A  75       1.346  83.490  33.022  1.00 97.69           C  
ATOM   1230  CB  THR A  75       2.453  82.753  35.165  1.00 97.69           C  
ATOM   1232  O   THR A  75       0.515  84.341  32.710  1.00 97.69           O  
ATOM   1233  CG2 THR A  75       2.205  82.231  36.573  1.00 97.69           C  
ATOM   1237  OG1 THR A  75       3.499  81.992  34.601  1.00 97.69           O  
ATOM   1239  N   LYS A  76       2.379  83.175  32.237  1.00 96.26           N  
ATOM   1241  CA  LYS A  76       2.730  83.866  30.996  1.00 96.26           C  
ATOM   1243  C   LYS A  76       2.716  82.886  29.831  1.00 96.26           C  
ATOM   1244  CB  LYS A  76       4.099  84.551  31.166  1.00 96.26           C  
ATOM   1247  O   LYS A  76       3.491  81.931  29.805  1.00 96.26           O  
ATOM   1248  CG  LYS A  76       4.561  85.350  29.936  1.00 96.26           C  
ATOM   1251  CD  LYS A  76       3.752  86.618  29.620  1.00 96.26           C  
ATOM   1254  CE  LYS A  76       4.341  87.235  28.345  1.00 96.26           C  
ATOM   1257  NZ  LYS A  76       3.656  88.474  27.916  1.00 96.26           N  
ATOM   1261  N   PHE A  77       1.848  83.151  28.857  1.00 94.88           N  
ATOM   1263  CA  PHE A  77       1.956  82.539  27.540  1.00 94.88           C  
ATOM   1265  C   PHE A  77       3.109  83.198  26.785  1.00 94.88           C  
ATOM   1266  CB  PHE A  77       0.624  82.633  26.791  1.00 94.88           C  
ATOM   1269  O   PHE A  77       3.169  84.426  26.694  1.00 94.88           O  
ATOM   1270  CG  PHE A  77       0.636  81.914  25.456  1.00 94.88           C  
ATOM   1271  CD1 PHE A  77       0.723  82.646  24.257  1.00 94.88           C  
ATOM   1273  CD2 PHE A  77       0.565  80.509  25.409  1.00 94.88           C  
ATOM   1275  CE1 PHE A  77       0.724  81.973  23.023  1.00 94.88           C  
ATOM   1277  CE2 PHE A  77       0.614  79.837  24.176  1.00 94.88           C  
ATOM   1279  CZ  PHE A  77       0.701  80.569  22.981  1.00 94.88           C  
ATOM   1281  N   CYS A  78       4.037  82.377  26.307  1.00 94.52           N  
ATOM   1283  CA  CYS A  78       5.291  82.826  25.722  1.00 94.52           C  
ATOM   1285  C   CYS A  78       5.397  82.479  24.242  1.00 94.52           C  
ATOM   1286  CB  CYS A  78       6.451  82.216  26.516  1.00 94.52           C  
ATOM   1289  O   CYS A  78       6.215  83.100  23.585  1.00 94.52           O  
ATOM   1290  SG  CYS A  78       6.670  83.077  28.095  1.00 94.52           S  
ATOM   1292  N   ASP A  79       4.618  81.532  23.711  1.00 93.40           N  
ATOM   1294  CA  ASP A  79       4.663  81.103  22.301  1.00 93.40           C  
ATOM   1296  C   ASP A  79       6.075  80.869  21.757  1.00 93.40           C  
ATOM   1297  CB  ASP A  79       3.874  82.067  21.401  1.00 93.40           C  
ATOM   1300  O   ASP A  79       6.350  81.135  20.590  1.00 93.40           O  
ATOM   1301  CG  ASP A  79       3.485  81.432  20.056  1.00 93.40           C  
ATOM   1302  OD1 ASP A  79       3.240  80.205  20.033  1.00 93.40           O  
ATOM   1303  OD2 ASP A  79       3.399  82.195  19.065  1.00 93.40           O  
ATOM   1304  N   TYR A  80       7.023  80.505  22.623  1.00 91.98           N  
ATOM   1306  CA  TYR A  80       8.460  80.526  22.344  1.00 91.98           C  
ATOM   1308  C   TYR A  80       9.052  81.919  21.972  1.00 91.98           C  
ATOM   1309  CB  TYR A  80       8.771  79.438  21.295  1.00 91.98           C  
ATOM   1312  O   TYR A  80      10.258  82.108  22.126  1.00 91.98           O  
ATOM   1313  CG  TYR A  80       7.981  78.133  21.428  1.00 91.98           C  
ATOM   1314  CD1 TYR A  80       8.353  77.176  22.385  1.00 91.98           C  
ATOM   1316  CD2 TYR A  80       6.870  77.864  20.605  1.00 91.98           C  
ATOM   1318  CE1 TYR A  80       7.680  75.953  22.515  1.00 91.98           C  
ATOM   1320  CE2 TYR A  80       6.175  76.645  20.733  1.00 91.98           C  
ATOM   1322  OH  TYR A  80       5.916  74.505  21.778  1.00 91.98           O  
ATOM   1324  CZ  TYR A  80       6.584  75.681  21.678  1.00 91.98           C  
ATOM   1325  N   LYS A  81       8.243  82.890  21.506  1.00 87.42           N  
ATOM   1327  CA  LYS A  81       8.639  84.194  20.921  1.00 87.42           C  
ATOM   1329  C   LYS A  81       7.648  85.368  21.122  1.00 87.42           C  
ATOM   1330  CB  LYS A  81       8.917  83.988  19.418  1.00 87.42           C  
ATOM   1333  O   LYS A  81       7.767  86.387  20.444  1.00 87.42           O  
ATOM   1334  CG  LYS A  81       7.640  83.648  18.628  1.00 87.42           C  
ATOM   1337  CD  LYS A  81       7.898  83.445  17.139  1.00 87.42           C  
ATOM   1340  CE  LYS A  81       6.569  83.012  16.513  1.00 87.42           C  
ATOM   1343  NZ  LYS A  81       6.704  82.750  15.064  1.00 87.42           N  
ATOM   1347  N   ALA A  82       6.628  85.235  21.962  1.00 87.79           N  
ATOM   1349  CA  ALA A  82       5.600  86.254  22.188  1.00 87.79           C  
ATOM   1351  C   ALA A  82       6.163  87.528  22.844  1.00 87.79           C  
ATOM   1352  CB  ALA A  82       4.455  85.670  23.029  1.00 87.79           C  
ATOM   1356  O   ALA A  82       7.162  87.498  23.561  1.00 87.79           O  
ATOM   1357  N   ALA A  83       5.473  88.655  22.655  1.00 85.89           N  
ATOM   1359  CA  ALA A  83       5.845  89.919  23.287  1.00 85.89           C  
ATOM   1361  C   ALA A  83       5.834  89.814  24.826  1.00 85.89           C  
ATOM   1362  CB  ALA A  83       4.908  91.022  22.784  1.00 85.89           C  
ATOM   1366  O   ALA A  83       4.933  89.206  25.423  1.00 85.89           O  
ATOM   1367  N   GLY A  84       6.852  90.386  25.474  1.00 90.50           N  
ATOM   1369  CA  GLY A  84       7.019  90.317  26.927  1.00 90.50           C  
ATOM   1372  C   GLY A  84       7.508  88.958  27.444  1.00 90.50           C  
ATOM   1373  O   GLY A  84       7.697  88.786  28.648  1.00 90.50           O  
ATOM   1374  N   ALA A  85       7.658  87.949  26.574  1.00 93.36           N  
ATOM   1376  CA  ALA A  85       8.062  86.610  26.989  1.00 93.36           C  
ATOM   1378  C   ALA A  85       9.502  86.595  27.511  1.00 93.36           C  
ATOM   1379  CB  ALA A  85       7.884  85.639  25.818  1.00 93.36           C  
ATOM   1383  O   ALA A  85       9.761  85.997  28.556  1.00 93.36           O  
ATOM   1384  N   GLU A  86      10.422  87.269  26.816  1.00 93.50           N  
ATOM   1386  CA  GLU A  86      11.823  87.364  27.230  1.00 93.50           C  
ATOM   1388  C   GLU A  86      11.956  88.148  28.531  1.00 93.50           C  
ATOM   1389  CB  GLU A  86      12.684  87.995  26.125  1.00 93.50           C  
ATOM   1392  O   GLU A  86      12.594  87.673  29.468  1.00 93.50           O  
ATOM   1393  CG  GLU A  86      12.855  87.075  24.902  1.00 93.50           C  
ATOM   1396  CD  GLU A  86      13.902  87.575  23.889  1.00 93.50           C  
ATOM   1397  OE1 GLU A  86      14.056  86.910  22.839  1.00 93.50           O  
ATOM   1398  OE2 GLU A  86      14.621  88.555  24.196  1.00 93.50           O  
ATOM   1399  N   GLU A  87      11.287  89.294  28.633  1.00 94.08           N  
ATOM   1401  CA  GLU A  87      11.280  90.134  29.824  1.00 94.08           C  
ATOM   1403  C   GLU A  87      10.735  89.371  31.032  1.00 94.08           C  
ATOM   1404  CB  GLU A  87      10.440  91.401  29.596  1.00 94.08           C  
ATOM   1407  O   GLU A  87      11.316  89.447  32.113  1.00 94.08           O  
ATOM   1408  CG  GLU A  87      10.990  92.340  28.509  1.00 94.08           C  
ATOM   1411  CD  GLU A  87      10.621  91.963  27.060  1.00 94.08           C  
ATOM   1412  OE1 GLU A  87      10.952  92.771  26.168  1.00 94.08           O  
ATOM   1413  OE2 GLU A  87       9.998  90.897  26.835  1.00 94.08           O  
ATOM   1414  N   TYR A  88       9.664  88.590  30.852  1.00 95.80           N  
ATOM   1416  CA  TYR A  88       9.117  87.724  31.894  1.00 95.80           C  
ATOM   1418  C   TYR A  88      10.098  86.619  32.302  1.00 95.80           C  
ATOM   1419  CB  TYR A  88       7.774  87.145  31.439  1.00 95.80           C  
ATOM   1422  O   TYR A  88      10.411  86.464  33.483  1.00 95.80           O  
ATOM   1423  CG  TYR A  88       7.147  86.234  32.476  1.00 95.80           C  
ATOM   1424  CD1 TYR A  88       7.379  84.846  32.428  1.00 95.80           C  
ATOM   1426  CD2 TYR A  88       6.381  86.787  33.518  1.00 95.80           C  
ATOM   1428  CE1 TYR A  88       6.843  84.010  33.425  1.00 95.80           C  
ATOM   1430  CE2 TYR A  88       5.837  85.952  34.512  1.00 95.80           C  
ATOM   1432  OH  TYR A  88       5.548  83.740  35.413  1.00 95.80           O  
ATOM   1434  CZ  TYR A  88       6.068  84.560  34.464  1.00 95.80           C  
ATOM   1435  N   ALA A  89      10.623  85.864  31.335  1.00 95.68           N  
ATOM   1437  CA  ALA A  89      11.511  84.733  31.599  1.00 95.68           C  
ATOM   1439  C   ALA A  89      12.854  85.154  32.218  1.00 95.68           C  
ATOM   1440  CB  ALA A  89      11.727  83.996  30.280  1.00 95.68           C  
ATOM   1444  O   ALA A  89      13.486  84.389  32.952  1.00 95.68           O  
ATOM   1445  N   GLN A  90      13.307  86.378  31.940  1.00 94.83           N  
ATOM   1447  CA  GLN A  90      14.560  86.902  32.469  1.00 94.83           C  
ATOM   1449  C   GLN A  90      14.475  87.325  33.939  1.00 94.83           C  
ATOM   1450  CB  GLN A  90      15.060  88.046  31.583  1.00 94.83           C  
ATOM   1453  O   GLN A  90      15.533  87.398  34.578  1.00 94.83           O  
ATOM   1454  CG  GLN A  90      15.628  87.522  30.253  1.00 94.83           C  
ATOM   1457  CD  GLN A  90      16.005  88.656  29.306  1.00 94.83           C  
ATOM   1458  NE2 GLN A  90      16.141  88.393  28.026  1.00 94.83           N  
ATOM   1461  OE1 GLN A  90      16.238  89.781  29.714  1.00 94.83           O  
ATOM   1462  N   GLN A  91      13.271  87.540  34.486  1.00 96.62           N  
ATOM   1464  CA  GLN A  91      13.080  87.973  35.871  1.00 96.62           C  
ATOM   1466  C   GLN A  91      13.720  86.996  36.861  1.00 96.62           C  
ATOM   1467  CB  GLN A  91      11.593  88.134  36.224  1.00 96.62           C  
ATOM   1470  O   GLN A  91      13.533  85.778  36.787  1.00 96.62           O  
ATOM   1471  CG  GLN A  91      10.869  89.167  35.357  1.00 96.62           C  
ATOM   1474  CD  GLN A  91       9.405  89.352  35.734  1.00 96.62           C  
ATOM   1475  NE2 GLN A  91       8.559  89.727  34.802  1.00 96.62           N  
ATOM   1478  OE1 GLN A  91       9.002  89.199  36.874  1.00 96.62           O  
ATOM   1479  N   GLU A  92      14.427  87.535  37.856  1.00 97.89           N  
ATOM   1481  CA  GLU A  92      15.064  86.709  38.886  1.00 97.89           C  
ATOM   1483  C   GLU A  92      14.059  85.845  39.644  1.00 97.89           C  
ATOM   1484  CB  GLU A  92      15.772  87.575  39.923  1.00 97.89           C  
ATOM   1487  O   GLU A  92      14.359  84.701  39.977  1.00 97.89           O  
ATOM   1488  CG  GLU A  92      17.023  88.278  39.390  1.00 97.89           C  
ATOM   1491  CD  GLU A  92      17.893  88.794  40.547  1.00 97.89           C  
ATOM   1492  OE1 GLU A  92      19.090  89.027  40.288  1.00 97.89           O  
ATOM   1493  OE2 GLU A  92      17.366  88.886  41.683  1.00 97.89           O  
ATOM   1494  N   VAL A  93      12.858  86.366  39.910  1.00 98.34           N  
ATOM   1496  CA  VAL A  93      11.827  85.613  40.629  1.00 98.34           C  
ATOM   1498  C   VAL A  93      11.336  84.407  39.831  1.00 98.34           C  
ATOM   1499  CB  VAL A  93      10.680  86.527  41.082  1.00 98.34           C  
ATOM   1501  O   VAL A  93      11.145  83.347  40.428  1.00 98.34           O  
ATOM   1502  CG1 VAL A  93       9.877  87.125  39.925  1.00 98.34           C  
ATOM   1506  CG2 VAL A  93       9.753  85.770  42.039  1.00 98.34           C  
ATOM   1510  N   VAL A  94      11.222  84.522  38.503  1.00 98.15           N  
ATOM   1512  CA  VAL A  94      10.848  83.418  37.607  1.00 98.15           C  
ATOM   1514  C   VAL A  94      11.936  82.351  37.619  1.00 98.15           C  
ATOM   1515  CB  VAL A  94      10.547  83.940  36.185  1.00 98.15           C  
ATOM   1517  O   VAL A  94      11.659  81.201  37.960  1.00 98.15           O  
ATOM   1518  CG1 VAL A  94      10.325  82.810  35.170  1.00 98.15           C  
ATOM   1522  CG2 VAL A  94       9.274  84.797  36.218  1.00 98.15           C  
ATOM   1526  N   LYS A  95      13.196  82.740  37.383  1.00 97.55           N  
ATOM   1528  CA  LYS A  95      14.350  81.824  37.418  1.00 97.55           C  
ATOM   1530  C   LYS A  95      14.497  81.129  38.773  1.00 97.55           C  
ATOM   1531  CB  LYS A  95      15.631  82.599  37.083  1.00 97.55           C  
ATOM   1534  O   LYS A  95      14.644  79.915  38.843  1.00 97.55           O  
ATOM   1535  CG  LYS A  95      15.666  83.052  35.618  1.00 97.55           C  
ATOM   1538  CD  LYS A  95      16.863  83.977  35.383  1.00 97.55           C  
ATOM   1541  CE  LYS A  95      16.918  84.379  33.909  1.00 97.55           C  
ATOM   1544  NZ  LYS A  95      17.718  85.614  33.723  1.00 97.55           N  
ATOM   1548  N   ARG A  96      14.398  81.884  39.871  1.00 98.18           N  
ATOM   1550  CA  ARG A  96      14.516  81.366  41.243  1.00 98.18           C  
ATOM   1552  C   ARG A  96      13.353  80.457  41.631  1.00 98.18           C  
ATOM   1553  CB  ARG A  96      14.646  82.561  42.200  1.00 98.18           C  
ATOM   1556  O   ARG A  96      13.507  79.671  42.569  1.00 98.18           O  
ATOM   1557  CG  ARG A  96      14.881  82.160  43.666  1.00 98.18           C  
ATOM   1560  CD  ARG A  96      15.094  83.382  44.562  1.00 98.18           C  
ATOM   1563  NE  ARG A  96      13.875  84.216  44.650  1.00 98.18           N  
ATOM   1565  NH1 ARG A  96      14.858  86.273  44.294  1.00 98.18           N  
ATOM   1568  NH2 ARG A  96      12.656  86.142  44.615  1.00 98.18           N  
ATOM   1571  CZ  ARG A  96      13.807  85.534  44.522  1.00 98.18           C  
ATOM   1572  N   SER A  97      12.195  80.593  40.994  1.00 98.64           N  
ATOM   1574  CA  SER A  97      11.006  79.786  41.287  1.00 98.64           C  
ATOM   1576  C   SER A  97      10.864  78.569  40.380  1.00 98.64           C  
ATOM   1577  CB  SER A  97       9.743  80.635  41.237  1.00 98.64           C  
ATOM   1580  O   SER A  97      10.054  77.696  40.681  1.00 98.64           O  
ATOM   1581  OG  SER A  97       9.884  81.714  42.143  1.00 98.64           O  
ATOM   1583  N   TYR A  98      11.647  78.487  39.304  1.00 98.01           N  
ATOM   1585  CA  TYR A  98      11.607  77.379  38.359  1.00 98.01           C  
ATOM   1587  C   TYR A  98      11.901  76.042  39.054  1.00 98.01           C  
ATOM   1588  CB  TYR A  98      12.587  77.660  37.217  1.00 98.01           C  
ATOM   1591  O   TYR A  98      12.854  75.920  39.824  1.00 98.01           O  
ATOM   1592  CG  TYR A  98      12.205  76.957  35.935  1.00 98.01           C  
ATOM   1593  CD1 TYR A  98      12.804  75.733  35.573  1.00 98.01           C  
ATOM   1595  CD2 TYR A  98      11.237  77.545  35.101  1.00 98.01           C  
ATOM   1597  CE1 TYR A  98      12.441  75.111  34.362  1.00 98.01           C  
ATOM   1599  CE2 TYR A  98      10.879  76.917  33.895  1.00 98.01           C  
ATOM   1601  OH  TYR A  98      11.124  75.118  32.352  1.00 98.01           O  
ATOM   1603  CZ  TYR A  98      11.481  75.702  33.522  1.00 98.01           C  
ATOM   1604  N   GLY A  99      11.037  75.051  38.840  1.00 98.05           N  
ATOM   1606  CA  GLY A  99      11.085  73.742  39.496  1.00 98.05           C  
ATOM   1609  C   GLY A  99      10.607  73.723  40.956  1.00 98.05           C  
ATOM   1610  O   GLY A  99      10.554  72.652  41.565  1.00 98.05           O  
ATOM   1611  N   LYS A 100      10.225  74.863  41.551  1.00 98.49           N  
ATOM   1613  CA  LYS A 100       9.776  74.904  42.953  1.00 98.49           C  
ATOM   1615  C   LYS A 100       8.317  74.500  43.111  1.00 98.49           C  
ATOM   1616  CB  LYS A 100      10.054  76.258  43.618  1.00 98.49           C  
ATOM   1619  O   LYS A 100       7.472  74.756  42.255  1.00 98.49           O  
ATOM   1620  CG  LYS A 100      11.560  76.498  43.742  1.00 98.49           C  
ATOM   1623  CD  LYS A 100      11.850  77.690  44.656  1.00 98.49           C  
ATOM   1626  CE  LYS A 100      13.363  77.775  44.847  1.00 98.49           C  
ATOM   1629  NZ  LYS A 100      13.768  79.123  45.287  1.00 98.49           N  
ATOM   1633  N   ALA A 101       8.023  73.891  44.258  1.00 98.36           N  
ATOM   1635  CA  ALA A 101       6.671  73.516  44.640  1.00 98.36           C  
ATOM   1637  C   ALA A 101       5.912  74.687  45.277  1.00 98.36           C  
ATOM   1638  CB  ALA A 101       6.721  72.294  45.564  1.00 98.36           C  
ATOM   1642  O   ALA A 101       6.445  75.382  46.139  1.00 98.36           O  
ATOM   1643  N   PHE A 102       4.644  74.819  44.904  1.00 98.88           N  
ATOM   1645  CA  PHE A 102       3.689  75.793  45.428  1.00 98.88           C  
ATOM   1647  C   PHE A 102       2.398  75.090  45.869  1.00 98.88           C  
ATOM   1648  CB  PHE A 102       3.424  76.871  44.365  1.00 98.88           C  
ATOM   1651  O   PHE A 102       2.155  73.921  45.532  1.00 98.88           O  
ATOM   1652  CG  PHE A 102       4.609  77.789  44.124  1.00 98.88           C  
ATOM   1653  CD1 PHE A 102       4.669  79.038  44.765  1.00 98.88           C  
ATOM   1655  CD2 PHE A 102       5.652  77.400  43.261  1.00 98.88           C  
ATOM   1657  CE1 PHE A 102       5.764  79.893  44.548  1.00 98.88           C  
ATOM   1659  CE2 PHE A 102       6.752  78.248  43.052  1.00 98.88           C  
ATOM   1661  CZ  PHE A 102       6.809  79.497  43.695  1.00 98.88           C  
ATOM   1663  N   LYS A 103       1.577  75.801  46.642  1.00 98.81           N  
ATOM   1665  CA  LYS A 103       0.223  75.387  47.015  1.00 98.81           C  
ATOM   1667  C   LYS A 103      -0.737  76.472  46.555  1.00 98.81           C  
ATOM   1668  CB  LYS A 103       0.084  75.206  48.529  1.00 98.81           C  
ATOM   1671  O   LYS A 103      -0.747  77.544  47.139  1.00 98.81           O  
ATOM   1672  CG  LYS A 103       0.820  73.982  49.077  1.00 98.81           C  
ATOM   1675  CD  LYS A 103       0.540  73.915  50.582  1.00 98.81           C  
ATOM   1678  CE  LYS A 103       1.290  72.763  51.248  1.00 98.81           C  
ATOM   1681  NZ  LYS A 103       1.083  72.806  52.717  1.00 98.81           N  
ATOM   1685  N   LEU A 104      -1.526  76.170  45.531  1.00 98.89           N  
ATOM   1687  CA  LEU A 104      -2.526  77.100  45.029  1.00 98.89           C  
ATOM   1689  C   LEU A 104      -3.849  76.883  45.759  1.00 98.89           C  
ATOM   1690  CB  LEU A 104      -2.719  76.937  43.516  1.00 98.89           C  
ATOM   1693  O   LEU A 104      -4.286  75.739  45.933  1.00 98.89           O  
ATOM   1694  CG  LEU A 104      -1.453  77.051  42.656  1.00 98.89           C  
ATOM   1696  CD1 LEU A 104      -1.860  76.828  41.202  1.00 98.89           C  
ATOM   1700  CD2 LEU A 104      -0.792  78.419  42.778  1.00 98.89           C  
ATOM   1704  N   SER A 105      -4.521  77.981  46.085  1.00 98.88           N  
ATOM   1706  CA  SER A 105      -5.853  77.964  46.680  1.00 98.88           C  
ATOM   1708  C   SER A 105      -6.931  78.181  45.618  1.00 98.88           C  
ATOM   1709  CB  SER A 105      -5.975  79.059  47.738  1.00 98.88           C  
ATOM   1712  O   SER A 105      -7.010  79.246  45.007  1.00 98.88           O  
ATOM   1713  OG  SER A 105      -5.044  78.937  48.785  1.00 98.88           O  
ATOM   1715  N   ILE A 106      -7.826  77.211  45.442  1.00 98.93           N  
ATOM   1717  CA  ILE A 106      -9.027  77.356  44.611  1.00 98.93           C  
ATOM   1719  C   ILE A 106     -10.184  77.866  45.471  1.00 98.93           C  
ATOM   1720  CB  ILE A 106      -9.384  76.029  43.915  1.00 98.93           C  
ATOM   1722  O   ILE A 106     -10.543  77.223  46.461  1.00 98.93           O  
ATOM   1723  CG1 ILE A 106      -8.225  75.421  43.093  1.00 98.93           C  
ATOM   1726  CG2 ILE A 106     -10.649  76.173  43.054  1.00 98.93           C  
ATOM   1730  CD1 ILE A 106      -7.657  76.328  41.995  1.00 98.93           C  
ATOM   1734  N   SER A 107     -10.780  79.000  45.101  1.00 98.84           N  
ATOM   1736  CA  SER A 107     -11.897  79.618  45.840  1.00 98.84           C  
ATOM   1738  C   SER A 107     -13.274  79.299  45.274  1.00 98.84           C  
ATOM   1739  CB  SER A 107     -11.735  81.138  45.876  1.00 98.84           C  
ATOM   1742  O   SER A 107     -14.247  79.261  46.025  1.00 98.84           O  
ATOM   1743  OG  SER A 107     -11.594  81.656  44.568  1.00 98.84           O  
ATOM   1745  N   ALA A 108     -13.370  79.083  43.967  1.00 98.90           N  
ATOM   1747  CA  ALA A 108     -14.634  78.855  43.286  1.00 98.90           C  
ATOM   1749  C   ALA A 108     -14.447  77.961  42.060  1.00 98.90           C  
ATOM   1750  CB  ALA A 108     -15.252  80.208  42.909  1.00 98.90           C  
ATOM   1754  O   ALA A 108     -13.368  77.920  41.465  1.00 98.90           O  
ATOM   1755  N   LEU A 109     -15.518  77.278  41.667  1.00 98.91           N  
ATOM   1757  CA  LEU A 109     -15.662  76.681  40.339  1.00 98.91           C  
ATOM   1759  C   LEU A 109     -16.672  77.510  39.550  1.00 98.91           C  
ATOM   1760  CB  LEU A 109     -16.093  75.209  40.440  1.00 98.91           C  
ATOM   1763  O   LEU A 109     -17.617  78.044  40.130  1.00 98.91           O  
ATOM   1764  CG  LEU A 109     -15.161  74.308  41.268  1.00 98.91           C  
ATOM   1766  CD1 LEU A 109     -15.710  72.882  41.295  1.00 98.91           C  
ATOM   1770  CD2 LEU A 109     -13.743  74.261  40.700  1.00 98.91           C  
ATOM   1774  N   PHE A 110     -16.494  77.629  38.241  1.00 98.91           N  
ATOM   1776  CA  PHE A 110     -17.386  78.422  37.404  1.00 98.91           C  
ATOM   1778  C   PHE A 110     -17.644  77.762  36.054  1.00 98.91           C  
ATOM   1779  CB  PHE A 110     -16.847  79.849  37.250  1.00 98.91           C  
ATOM   1782  O   PHE A 110     -16.843  76.965  35.563  1.00 98.91           O  
ATOM   1783  CG  PHE A 110     -15.538  79.948  36.495  1.00 98.91           C  
ATOM   1784  CD1 PHE A 110     -14.316  79.860  37.188  1.00 98.91           C  
ATOM   1786  CD2 PHE A 110     -15.541  80.131  35.098  1.00 98.91           C  
ATOM   1788  CE1 PHE A 110     -13.102  79.977  36.490  1.00 98.91           C  
ATOM   1790  CE2 PHE A 110     -14.328  80.244  34.401  1.00 98.91           C  
ATOM   1792  CZ  PHE A 110     -13.111  80.179  35.101  1.00 98.91           C  
ATOM   1794  N   VAL A 111     -18.790  78.108  35.477  1.00 98.78           N  
ATOM   1796  CA  VAL A 111     -19.283  77.632  34.185  1.00 98.78           C  
ATOM   1798  C   VAL A 111     -19.877  78.816  33.430  1.00 98.78           C  
ATOM   1799  CB  VAL A 111     -20.315  76.502  34.399  1.00 98.78           C  
ATOM   1801  O   VAL A 111     -20.656  79.588  33.983  1.00 98.78           O  
ATOM   1802  CG1 VAL A 111     -21.258  76.284  33.213  1.00 98.78           C  
ATOM   1806  CG2 VAL A 111     -19.605  75.173  34.669  1.00 98.78           C  
ATOM   1810  N   THR A 112     -19.531  78.943  32.157  1.00 98.47           N  
ATOM   1812  CA  THR A 112     -20.149  79.854  31.186  1.00 98.47           C  
ATOM   1814  C   THR A 112     -20.601  79.039  29.971  1.00 98.47           C  
ATOM   1815  CB  THR A 112     -19.174  80.965  30.748  1.00 98.47           C  
ATOM   1817  O   THR A 112     -20.221  77.874  29.847  1.00 98.47           O  
ATOM   1818  CG2 THR A 112     -18.407  81.578  31.913  1.00 98.47           C  
ATOM   1822  OG1 THR A 112     -18.268  80.454  29.795  1.00 98.47           O  
ATOM   1824  N   PRO A 113     -21.339  79.621  29.011  1.00 97.40           N  
ATOM   1825  CA  PRO A 113     -21.618  78.944  27.743  1.00 97.40           C  
ATOM   1827  C   PRO A 113     -20.361  78.514  26.972  1.00 97.40           C  
ATOM   1828  CB  PRO A 113     -22.428  79.955  26.931  1.00 97.40           C  
ATOM   1831  O   PRO A 113     -20.447  77.671  26.083  1.00 97.40           O  
ATOM   1832  CG  PRO A 113     -23.134  80.774  28.011  1.00 97.40           C  
ATOM   1835  CD  PRO A 113     -22.042  80.895  29.069  1.00 97.40           C  
ATOM   1838  N   LYS A 114     -19.195  79.090  27.287  1.00 97.97           N  
ATOM   1840  CA  LYS A 114     -17.943  78.879  26.561  1.00 97.97           C  
ATOM   1842  C   LYS A 114     -16.964  77.979  27.309  1.00 97.97           C  
ATOM   1843  CB  LYS A 114     -17.313  80.247  26.266  1.00 97.97           C  
ATOM   1846  O   LYS A 114     -16.304  77.149  26.681  1.00 97.97           O  
ATOM   1847  CG  LYS A 114     -18.153  81.097  25.306  1.00 97.97           C  
ATOM   1850  CD  LYS A 114     -17.390  82.383  24.978  1.00 97.97           C  
ATOM   1853  CE  LYS A 114     -18.199  83.274  24.035  1.00 97.97           C  
ATOM   1856  NZ  LYS A 114     -17.428  84.497  23.699  1.00 97.97           N  
ATOM   1860  N   THR A 115     -16.851  78.131  28.627  1.00 98.61           N  
ATOM   1862  CA  THR A 115     -15.797  77.487  29.421  1.00 98.61           C  
ATOM   1864  C   THR A 115     -16.283  77.005  30.784  1.00 98.61           C  
ATOM   1865  CB  THR A 115     -14.574  78.406  29.600  1.00 98.61           C  
ATOM   1867  O   THR A 115     -17.249  77.512  31.349  1.00 98.61           O  
ATOM   1868  CG2 THR A 115     -14.018  78.900  28.267  1.00 98.61           C  
ATOM   1872  OG1 THR A 115     -14.866  79.526  30.404  1.00 98.61           O  
ATOM   1874  N   ALA A 116     -15.575  76.019  31.324  1.00 98.76           N  
ATOM   1876  CA  ALA A 116     -15.643  75.610  32.716  1.00 98.76           C  
ATOM   1878  C   ALA A 116     -14.245  75.721  33.329  1.00 98.76           C  
ATOM   1879  CB  ALA A 116     -16.206  74.190  32.805  1.00 98.76           C  
ATOM   1883  O   ALA A 116     -13.253  75.302  32.720  1.00 98.76           O  
ATOM   1884  N   GLY A 117     -14.153  76.251  34.544  1.00 98.81           N  
ATOM   1886  CA  GLY A 117     -12.870  76.507  35.185  1.00 98.81           C  
ATOM   1889  C   GLY A 117     -12.935  76.580  36.703  1.00 98.81           C  
ATOM   1890  O   GLY A 117     -13.997  76.508  37.321  1.00 98.81           O  
ATOM   1891  N   ALA A 118     -11.759  76.715  37.301  1.00 98.93           N  
ATOM   1893  CA  ALA A 118     -11.565  76.915  38.727  1.00 98.93           C  
ATOM   1895  C   ALA A 118     -10.825  78.236  38.961  1.00 98.93           C  
ATOM   1896  CB  ALA A 118     -10.800  75.710  39.276  1.00 98.93           C  
ATOM   1900  O   ALA A 118      -9.775  78.464  38.359  1.00 98.93           O  
ATOM   1901  N   GLN A 119     -11.359  79.098  39.824  1.00 98.86           N  
ATOM   1903  CA  GLN A 119     -10.727  80.361  40.200  1.00 98.86           C  
ATOM   1905  C   GLN A 119      -9.579  80.093  41.173  1.00 98.86           C  
ATOM   1906  CB  GLN A 119     -11.769  81.284  40.844  1.00 98.86           C  
ATOM   1909  O   GLN A 119      -9.797  79.510  42.239  1.00 98.86           O  
ATOM   1910  CG  GLN A 119     -11.160  82.632  41.267  1.00 98.86           C  
ATOM   1913  CD  GLN A 119     -12.114  83.497  42.076  1.00 98.86           C  
ATOM   1914  NE2 GLN A 119     -11.733  84.719  42.369  1.00 98.86           N  
ATOM   1917  OE1 GLN A 119     -13.180  83.087  42.514  1.00 98.86           O  
ATOM   1918  N   VAL A 120      -8.381  80.565  40.833  1.00 98.90           N  
ATOM   1920  CA  VAL A 120      -7.205  80.489  41.701  1.00 98.90           C  
ATOM   1922  C   VAL A 120      -7.040  81.827  42.418  1.00 98.90           C  
ATOM   1923  CB  VAL A 120      -5.945  80.124  40.896  1.00 98.90           C  
ATOM   1925  O   VAL A 120      -7.093  82.886  41.799  1.00 98.90           O  
ATOM   1926  CG1 VAL A 120      -4.712  80.057  41.803  1.00 98.90           C  
ATOM   1930  CG2 VAL A 120      -6.067  78.778  40.158  1.00 98.90           C  
ATOM   1934  N   VAL A 121      -6.819  81.784  43.731  1.00 98.64           N  
ATOM   1936  CA  VAL A 121      -6.435  82.952  44.530  1.00 98.64           C  
ATOM   1938  C   VAL A 121      -4.960  82.819  44.868  1.00 98.64           C  
ATOM   1939  CB  VAL A 121      -7.299  83.087  45.794  1.00 98.64           C  
ATOM   1941  O   VAL A 121      -4.582  81.926  45.624  1.00 98.64           O  
ATOM   1942  CG1 VAL A 121      -6.901  84.321  46.614  1.00 98.64           C  
ATOM   1946  CG2 VAL A 121      -8.778  83.235  45.426  1.00 98.64           C  
ATOM   1950  N   LEU A 122      -4.149  83.697  44.285  1.00 98.50           N  
ATOM   1952  CA  LEU A 122      -2.701  83.714  44.471  1.00 98.50           C  
ATOM   1954  C   LEU A 122      -2.320  84.425  45.774  1.00 98.50           C  
ATOM   1955  CB  LEU A 122      -2.034  84.384  43.254  1.00 98.50           C  
ATOM   1958  O   LEU A 122      -2.938  85.416  46.162  1.00 98.50           O  
ATOM   1959  CG  LEU A 122      -2.316  83.703  41.903  1.00 98.50           C  
ATOM   1961  CD1 LEU A 122      -1.646  84.502  40.787  1.00 98.50           C  
ATOM   1965  CD2 LEU A 122      -1.805  82.264  41.834  1.00 98.50           C  
ATOM   1969  N   THR A 123      -1.280  83.922  46.427  1.00 98.55           N  
ATOM   1971  CA  THR A 123      -0.590  84.591  47.538  1.00 98.55           C  
ATOM   1973  C   THR A 123       0.317  85.716  47.035  1.00 98.55           C  
ATOM   1974  CB  THR A 123       0.258  83.588  48.336  1.00 98.55           C  
ATOM   1976  O   THR A 123       0.686  85.745  45.862  1.00 98.55           O  
ATOM   1977  CG2 THR A 123      -0.562  82.448  48.939  1.00 98.55           C  
ATOM   1981  OG1 THR A 123       1.240  83.008  47.514  1.00 98.55           O  
ATOM   1983  N   ASP A 124       0.770  86.601  47.927  1.00 97.95           N  
ATOM   1985  CA  ASP A 124       1.712  87.676  47.570  1.00 97.95           C  
ATOM   1987  C   ASP A 124       3.020  87.145  46.965  1.00 97.95           C  
ATOM   1988  CB  ASP A 124       2.045  88.514  48.812  1.00 97.95           C  
ATOM   1991  O   ASP A 124       3.591  87.763  46.068  1.00 97.95           O  
ATOM   1992  CG  ASP A 124       0.838  89.250  49.393  1.00 97.95           C  
ATOM   1993  OD1 ASP A 124      -0.084  89.572  48.615  1.00 97.95           O  
ATOM   1994  OD2 ASP A 124       0.847  89.450  50.625  1.00 97.95           O  
ATOM   1995  N   GLN A 125       3.491  85.976  47.416  1.00 98.12           N  
ATOM   1997  CA  GLN A 125       4.666  85.321  46.839  1.00 98.12           C  
ATOM   1999  C   GLN A 125       4.396  84.853  45.402  1.00 98.12           C  
ATOM   2000  CB  GLN A 125       5.083  84.142  47.734  1.00 98.12           C  
ATOM   2003  O   GLN A 125       5.244  85.013  44.528  1.00 98.12           O  
ATOM   2004  CG  GLN A 125       6.356  83.460  47.210  1.00 98.12           C  
ATOM   2007  CD  GLN A 125       6.785  82.239  48.015  1.00 98.12           C  
ATOM   2008  NE2 GLN A 125       7.899  81.636  47.661  1.00 98.12           N  
ATOM   2011  OE1 GLN A 125       6.157  81.784  48.954  1.00 98.12           O  
ATOM   2012  N   GLU A 126       3.227  84.269  45.151  1.00 98.69           N  
ATOM   2014  CA  GLU A 126       2.838  83.776  43.828  1.00 98.69           C  
ATOM   2016  C   GLU A 126       2.515  84.919  42.864  1.00 98.69           C  
ATOM   2017  CB  GLU A 126       1.627  82.855  43.978  1.00 98.69           C  
ATOM   2020  O   GLU A 126       2.816  84.818  41.676  1.00 98.69           O  
ATOM   2021  CG  GLU A 126       2.011  81.528  44.649  1.00 98.69           C  
ATOM   2024  CD  GLU A 126       0.832  80.800  45.300  1.00 98.69           C  
ATOM   2025  OE1 GLU A 126       0.996  79.586  45.551  1.00 98.69           O  
ATOM   2026  OE2 GLU A 126      -0.168  81.478  45.638  1.00 98.69           O  
ATOM   2027  N   LEU A 127       1.984  86.036  43.368  1.00 97.60           N  
ATOM   2029  CA  LEU A 127       1.747  87.249  42.586  1.00 97.60           C  
ATOM   2031  C   LEU A 127       3.035  87.829  41.992  1.00 97.60           C  
ATOM   2032  CB  LEU A 127       1.032  88.300  43.456  1.00 97.60           C  
ATOM   2035  O   LEU A 127       2.973  88.450  40.936  1.00 97.60           O  
ATOM   2036  CG  LEU A 127      -0.475  88.054  43.641  1.00 97.60           C  
ATOM   2038  CD1 LEU A 127      -1.043  89.037  44.664  1.00 97.60           C  
ATOM   2042  CD2 LEU A 127      -1.246  88.256  42.332  1.00 97.60           C  
ATOM   2046  N   GLN A 128       4.204  87.575  42.588  1.00 97.78           N  
ATOM   2048  CA  GLN A 128       5.488  87.967  41.987  1.00 97.78           C  
ATOM   2050  C   GLN A 128       5.803  87.199  40.695  1.00 97.78           C  
ATOM   2051  CB  GLN A 128       6.642  87.754  42.973  1.00 97.78           C  
ATOM   2054  O   GLN A 128       6.603  87.660  39.891  1.00 97.78           O  
ATOM   2055  CG  GLN A 128       6.505  88.557  44.266  1.00 97.78           C  
ATOM   2058  CD  GLN A 128       7.598  88.246  45.284  1.00 97.78           C  
ATOM   2059  NE2 GLN A 128       7.348  88.542  46.540  1.00 97.78           N  
ATOM   2062  OE1 GLN A 128       8.682  87.750  44.995  1.00 97.78           O  
ATOM   2063  N   LEU A 129       5.193  86.027  40.491  1.00 98.26           N  
ATOM   2065  CA  LEU A 129       5.291  85.257  39.248  1.00 98.26           C  
ATOM   2067  C   LEU A 129       4.188  85.625  38.257  1.00 98.26           C  
ATOM   2068  CB  LEU A 129       5.256  83.752  39.572  1.00 98.26           C  
ATOM   2071  O   LEU A 129       4.157  85.089  37.149  1.00 98.26           O  
ATOM   2072  CG  LEU A 129       6.446  83.274  40.415  1.00 98.26           C  
ATOM   2074  CD1 LEU A 129       6.214  81.841  40.892  1.00 98.26           C  
ATOM   2078  CD2 LEU A 129       7.735  83.310  39.596  1.00 98.26           C  
ATOM   2082  N   TRP A 130       3.264  86.510  38.629  1.00 97.17           N  
ATOM   2084  CA  TRP A 130       2.191  86.932  37.750  1.00 97.17           C  
ATOM   2086  C   TRP A 130       2.688  88.025  36.788  1.00 97.17           C  
ATOM   2087  CB  TRP A 130       0.994  87.389  38.581  1.00 97.17           C  
ATOM   2090  O   TRP A 130       3.210  89.041  37.249  1.00 97.17           O  
ATOM   2091  CG  TRP A 130      -0.252  87.476  37.775  1.00 97.17           C  
ATOM   2092  CD1 TRP A 130      -0.749  88.600  37.219  1.00 97.17           C  
ATOM   2094  CD2 TRP A 130      -1.080  86.377  37.294  1.00 97.17           C  
ATOM   2095  CE2 TRP A 130      -2.082  86.922  36.444  1.00 97.17           C  
ATOM   2096  CE3 TRP A 130      -1.036  84.974  37.427  1.00 97.17           C  
ATOM   2098  NE1 TRP A 130      -1.863  88.283  36.474  1.00 97.17           N  
ATOM   2100  CH2 TRP A 130      -2.916  84.719  35.890  1.00 97.17           C  
ATOM   2102  CZ2 TRP A 130      -2.977  86.112  35.736  1.00 97.17           C  
ATOM   2104  CZ3 TRP A 130      -1.954  84.152  36.743  1.00 97.17           C  
ATOM   2106  N   PRO A 131       2.544  87.857  35.460  1.00 94.99           N  
ATOM   2107  CA  PRO A 131       2.999  88.858  34.501  1.00 94.99           C  
ATOM   2109  C   PRO A 131       2.278  90.197  34.676  1.00 94.99           C  
ATOM   2110  CB  PRO A 131       2.790  88.260  33.112  1.00 94.99           C  
ATOM   2113  O   PRO A 131       1.050  90.266  34.788  1.00 94.99           O  
ATOM   2114  CG  PRO A 131       1.850  87.084  33.334  1.00 94.99           C  
ATOM   2117  CD  PRO A 131       2.040  86.678  34.783  1.00 94.99           C  
ATOM   2120  N   SER A 132       3.059  91.273  34.681  1.00 82.84           N  
ATOM   2122  CA  SER A 132       2.590  92.659  34.784  1.00 82.84           C  
ATOM   2124  C   SER A 132       2.126  93.234  33.443  1.00 82.84           C  
ATOM   2125  CB  SER A 132       3.723  93.517  35.365  1.00 82.84           C  
ATOM   2128  O   SER A 132       1.343  94.182  33.415  1.00 82.84           O  
ATOM   2129  OG  SER A 132       4.976  93.161  34.803  1.00 82.84           O  
ATOM   2131  N   ASP A 133       2.598  92.639  32.351  1.00 66.69           N  
ATOM   2133  CA  ASP A 133       2.368  92.992  30.954  1.00 66.69           C  
ATOM   2135  C   ASP A 133       1.217  92.210  30.316  1.00 66.69           C  
ATOM   2136  CB  ASP A 133       3.666  92.724  30.181  1.00 66.69           C  
ATOM   2139  O   ASP A 133       1.056  92.258  29.100  1.00 66.69           O  
ATOM   2140  CG  ASP A 133       3.955  91.221  30.069  1.00 66.69           C  
ATOM   2141  OD1 ASP A 133       3.780  90.482  31.065  1.00 66.69           O  
ATOM   2142  OD2 ASP A 133       4.321  90.774  28.967  1.00 66.69           O  
ATOM   2143  N   LEU A 134       0.425  91.466  31.099  1.00 58.12           N  
ATOM   2145  CA  LEU A 134      -0.814  90.905  30.573  1.00 58.12           C  
ATOM   2147  C   LEU A 134      -1.580  92.050  29.940  1.00 58.12           C  
ATOM   2148  CB  LEU A 134      -1.667  90.291  31.691  1.00 58.12           C  
ATOM   2151  O   LEU A 134      -1.950  92.952  30.694  1.00 58.12           O  
ATOM   2152  CG  LEU A 134      -1.073  89.008  32.257  1.00 58.12           C  
ATOM   2154  CD1 LEU A 134      -1.940  88.563  33.423  1.00 58.12           C  
ATOM   2158  CD2 LEU A 134      -1.034  87.872  31.228  1.00 58.12           C  
ATOM   2162  N   ASP A 135      -1.759  92.004  28.607  1.00 54.26           N  
ATOM   2164  CA  ASP A 135      -2.589  92.925  27.825  1.00 54.26           C  
ATOM   2166  C   ASP A 135      -3.796  93.210  28.676  1.00 54.26           C  
ATOM   2167  CB  ASP A 135      -3.104  92.256  26.535  1.00 54.26           C  
ATOM   2170  O   ASP A 135      -4.628  92.311  28.792  1.00 54.26           O  
ATOM   2171  CG  ASP A 135      -2.157  92.365  25.356  1.00 54.26           C  
ATOM   2172  OD1 ASP A 135      -1.507  93.425  25.241  1.00 54.26           O  
ATOM   2173  OD2 ASP A 135      -2.137  91.392  24.573  1.00 54.26           O  
ATOM   2174  N   LYS A 136      -3.791  94.350  29.383  1.00 63.13           N  
ATOM   2176  CA  LYS A 136      -4.657  94.559  30.543  1.00 63.13           C  
ATOM   2178  C   LYS A 136      -6.048  94.522  29.972  1.00 63.13           C  
ATOM   2179  CB  LYS A 136      -4.368  95.900  31.233  1.00 63.13           C  
ATOM   2182  O   LYS A 136      -6.439  95.521  29.365  1.00 63.13           O  
ATOM   2183  CG  LYS A 136      -3.143  95.830  32.150  1.00 63.13           C  
ATOM   2186  CD  LYS A 136      -2.902  97.199  32.795  1.00 63.13           C  
ATOM   2189  CE  LYS A 136      -1.712  97.120  33.752  1.00 63.13           C  
ATOM   2192  NZ  LYS A 136      -1.369  98.459  34.285  1.00 63.13           N  
ATOM   2196  N   PRO A 137      -6.773  93.386  30.065  1.00 69.61           N  
ATOM   2197  CA  PRO A 137      -8.012  93.290  29.333  1.00 69.61           C  
ATOM   2199  C   PRO A 137      -8.867  94.418  29.882  1.00 69.61           C  
ATOM   2200  CB  PRO A 137      -8.564  91.885  29.607  1.00 69.61           C  
ATOM   2203  O   PRO A 137      -8.809  94.666  31.088  1.00 69.61           O  
ATOM   2204  CG  PRO A 137      -7.333  91.091  30.056  1.00 69.61           C  
ATOM   2207  CD  PRO A 137      -6.524  92.147  30.801  1.00 69.61           C  
ATOM   2210  N   SER A 138      -9.639  95.115  29.059  1.00 69.19           N  
ATOM   2212  CA  SER A 138     -10.568  96.125  29.586  1.00 69.19           C  
ATOM   2214  C   SER A 138     -11.445  95.522  30.698  1.00 69.19           C  
ATOM   2215  CB  SER A 138     -11.423  96.674  28.448  1.00 69.19           C  
ATOM   2218  O   SER A 138     -11.679  96.136  31.732  1.00 69.19           O  
ATOM   2219  OG  SER A 138     -11.985  95.605  27.699  1.00 69.19           O  
ATOM   2221  N   ALA A 139     -11.785  94.232  30.574  1.00 72.00           N  
ATOM   2223  CA  ALA A 139     -12.449  93.441  31.610  1.00 72.00           C  
ATOM   2225  C   ALA A 139     -11.688  93.334  32.953  1.00 72.00           C  
ATOM   2226  CB  ALA A 139     -12.712  92.045  31.032  1.00 72.00           C  
ATOM   2230  O   ALA A 139     -12.296  93.024  33.969  1.00 72.00           O  
ATOM   2231  N   SER A 140     -10.382  93.590  33.001  1.00 74.38           N  
ATOM   2233  CA  SER A 140      -9.582  93.624  34.234  1.00 74.38           C  
ATOM   2235  C   SER A 140      -9.575  94.979  34.939  1.00 74.38           C  
ATOM   2236  CB  SER A 140      -8.143  93.168  33.984  1.00 74.38           C  
ATOM   2239  O   SER A 140      -9.002  95.083  36.022  1.00 74.38           O  
ATOM   2240  OG  SER A 140      -7.388  94.124  33.260  1.00 74.38           O  
ATOM   2242  N   GLU A 141     -10.194  96.018  34.370  1.00 80.52           N  
ATOM   2244  CA  GLU A 141     -10.144  97.357  34.956  1.00 80.52           C  
ATOM   2246  C   GLU A 141     -10.687  97.383  36.390  1.00 80.52           C  
ATOM   2247  CB  GLU A 141     -10.863  98.386  34.084  1.00 80.52           C  
ATOM   2250  O   GLU A 141     -11.826  97.021  36.691  1.00 80.52           O  
ATOM   2251  CG  GLU A 141      -9.987  98.801  32.892  1.00 80.52           C  
ATOM   2254  CD  GLU A 141     -10.615  99.916  32.045  1.00 80.52           C  
ATOM   2255  OE1 GLU A 141      -9.970 100.284  31.040  1.00 80.52           O  
ATOM   2256  OE2 GLU A 141     -11.706 100.407  32.414  1.00 80.52           O  
ATOM   2257  N   GLY A 142      -9.831  97.804  37.318  1.00 85.85           N  
ATOM   2259  CA  GLY A 142     -10.145  97.852  38.740  1.00 85.85           C  
ATOM   2262  C   GLY A 142     -10.198  96.489  39.442  1.00 85.85           C  
ATOM   2263  O   GLY A 142     -10.557  96.460  40.620  1.00 85.85           O  
ATOM   2264  N   LEU A 143      -9.874  95.381  38.776  1.00 91.95           N  
ATOM   2266  CA  LEU A 143      -9.605  94.109  39.444  1.00 91.95           C  
ATOM   2268  C   LEU A 143      -8.128  94.049  39.865  1.00 91.95           C  
ATOM   2269  CB  LEU A 143     -10.000  92.929  38.538  1.00 91.95           C  
ATOM   2272  O   LEU A 143      -7.263  94.575  39.159  1.00 91.95           O  
ATOM   2273  CG  LEU A 143     -11.515  92.771  38.309  1.00 91.95           C  
ATOM   2275  CD1 LEU A 143     -11.757  91.612  37.342  1.00 91.95           C  
ATOM   2279  CD2 LEU A 143     -12.271  92.445  39.601  1.00 91.95           C  
ATOM   2283  N   PRO A 144      -7.804  93.429  41.013  1.00 92.43           N  
ATOM   2284  CA  PRO A 144      -6.420  93.312  41.445  1.00 92.43           C  
ATOM   2286  C   PRO A 144      -5.605  92.434  40.477  1.00 92.43           C  
ATOM   2287  CB  PRO A 144      -6.475  92.735  42.863  1.00 92.43           C  
ATOM   2290  O   PRO A 144      -6.167  91.536  39.830  1.00 92.43           O  
ATOM   2291  CG  PRO A 144      -7.802  91.980  42.901  1.00 92.43           C  
ATOM   2294  CD  PRO A 144      -8.702  92.786  41.963  1.00 92.43           C  
ATOM   2297  N   PRO A 145      -4.276  92.637  40.393  1.00 93.06           N  
ATOM   2298  CA  PRO A 145      -3.384  91.719  39.689  1.00 93.06           C  
ATOM   2300  C   PRO A 145      -3.604  90.271  40.142  1.00 93.06           C  
ATOM   2301  CB  PRO A 145      -1.962  92.202  39.995  1.00 93.06           C  
ATOM   2304  O   PRO A 145      -3.951  90.016  41.292  1.00 93.06           O  
ATOM   2305  CG  PRO A 145      -2.154  93.685  40.307  1.00 93.06           C  
ATOM   2308  CD  PRO A 145      -3.512  93.713  41.005  1.00 93.06           C  
ATOM   2311  N   GLY A 146      -3.452  89.314  39.228  1.00 95.48           N  
ATOM   2313  CA  GLY A 146      -3.726  87.903  39.515  1.00 95.48           C  
ATOM   2316  C   GLY A 146      -5.198  87.488  39.432  1.00 95.48           C  
ATOM   2317  O   GLY A 146      -5.464  86.294  39.435  1.00 95.48           O  
ATOM   2318  N   SER A 147      -6.162  88.404  39.261  1.00 96.02           N  
ATOM   2320  CA  SER A 147      -7.598  88.040  39.186  1.00 96.02           C  
ATOM   2322  C   SER A 147      -7.958  87.093  38.032  1.00 96.02           C  
ATOM   2323  CB  SER A 147      -8.475  89.284  39.049  1.00 96.02           C  
ATOM   2326  O   SER A 147      -8.975  86.410  38.086  1.00 96.02           O  
ATOM   2327  OG  SER A 147      -8.357  90.085  40.199  1.00 96.02           O  
ATOM   2329  N   ARG A 148      -7.130  87.039  36.981  1.00 96.41           N  
ATOM   2331  CA  ARG A 148      -7.295  86.119  35.843  1.00 96.41           C  
ATOM   2333  C   ARG A 148      -6.741  84.710  36.130  1.00 96.41           C  
ATOM   2334  CB  ARG A 148      -6.698  86.786  34.586  1.00 96.41           C  
ATOM   2337  O   ARG A 148      -6.905  83.823  35.294  1.00 96.41           O  
ATOM   2338  CG  ARG A 148      -6.917  86.018  33.274  1.00 96.41           C  
ATOM   2341  CD  ARG A 148      -6.405  86.789  32.054  1.00 96.41           C  
ATOM   2344  NE  ARG A 148      -6.741  86.084  30.802  1.00 96.41           N  
ATOM   2346  NH1 ARG A 148      -5.498  87.379  29.364  1.00 96.41           N  
ATOM   2349  NH2 ARG A 148      -6.719  85.691  28.558  1.00 96.41           N  
ATOM   2352  CZ  ARG A 148      -6.317  86.386  29.586  1.00 96.41           C  
ATOM   2353  N   ALA A 149      -6.082  84.486  37.269  1.00 97.82           N  
ATOM   2355  CA  ALA A 149      -5.510  83.191  37.625  1.00 97.82           C  
ATOM   2357  C   ALA A 149      -6.606  82.125  37.741  1.00 97.82           C  
ATOM   2358  CB  ALA A 149      -4.693  83.324  38.913  1.00 97.82           C  
ATOM   2362  O   ALA A 149      -7.577  82.262  38.489  1.00 97.82           O  
ATOM   2363  N   HIS A 150      -6.458  81.052  36.970  1.00 98.66           N  
ATOM   2365  CA  HIS A 150      -7.455  79.997  36.881  1.00 98.66           C  
ATOM   2367  C   HIS A 150      -6.827  78.677  36.445  1.00 98.66           C  
ATOM   2368  CB  HIS A 150      -8.574  80.407  35.902  1.00 98.66           C  
ATOM   2371  O   HIS A 150      -5.721  78.636  35.911  1.00 98.66           O  
ATOM   2372  CG  HIS A 150      -8.143  80.443  34.460  1.00 98.66           C  
ATOM   2373  CD2 HIS A 150      -8.333  79.467  33.523  1.00 98.66           C  
ATOM   2375  ND1 HIS A 150      -7.416  81.443  33.864  1.00 98.66           N  
ATOM   2377  CE1 HIS A 150      -7.151  81.068  32.603  1.00 98.66           C  
ATOM   2379  NE2 HIS A 150      -7.700  79.872  32.346  1.00 98.66           N  
ATOM   2380  N   VAL A 151      -7.589  77.603  36.619  1.00 98.79           N  
ATOM   2382  CA  VAL A 151      -7.343  76.313  35.973  1.00 98.79           C  
ATOM   2384  C   VAL A 151      -8.510  76.037  35.036  1.00 98.79           C  
ATOM   2385  CB  VAL A 151      -7.173  75.202  37.022  1.00 98.79           C  
ATOM   2387  O   VAL A 151      -9.663  76.035  35.472  1.00 98.79           O  
ATOM   2388  CG1 VAL A 151      -6.968  73.837  36.365  1.00 98.79           C  
ATOM   2392  CG2 VAL A 151      -5.981  75.473  37.949  1.00 98.79           C  
ATOM   2396  N   THR A 152      -8.235  75.818  33.751  1.00 98.52           N  
ATOM   2398  CA  THR A 152      -9.277  75.397  32.800  1.00 98.52           C  
ATOM   2400  C   THR A 152      -9.667  73.948  33.084  1.00 98.52           C  
ATOM   2401  CB  THR A 152      -8.832  75.593  31.340  1.00 98.52           C  
ATOM   2403  O   THR A 152      -8.800  73.100  33.264  1.00 98.52           O  
ATOM   2404  CG2 THR A 152      -9.880  75.115  30.334  1.00 98.52           C  
ATOM   2408  OG1 THR A 152      -8.670  76.966  31.065  1.00 98.52           O  
ATOM   2410  N   LEU A 153     -10.969  73.660  33.131  1.00 98.03           N  
ATOM   2412  CA  LEU A 153     -11.514  72.309  33.322  1.00 98.03           C  
ATOM   2414  C   LEU A 153     -12.171  71.773  32.044  1.00 98.03           C  
ATOM   2415  CB  LEU A 153     -12.512  72.325  34.493  1.00 98.03           C  
ATOM   2418  O   LEU A 153     -12.225  70.563  31.841  1.00 98.03           O  
ATOM   2419  CG  LEU A 153     -11.896  72.709  35.851  1.00 98.03           C  
ATOM   2421  CD1 LEU A 153     -13.006  72.829  36.893  1.00 98.03           C  
ATOM   2425  CD2 LEU A 153     -10.882  71.674  36.343  1.00 98.03           C  
ATOM   2429  N   GLY A 154     -12.629  72.665  31.166  1.00 97.51           N  
ATOM   2431  CA  GLY A 154     -13.116  72.308  29.843  1.00 97.51           C  
ATOM   2434  C   GLY A 154     -13.596  73.513  29.038  1.00 97.51           C  
ATOM   2435  O   GLY A 154     -13.829  74.593  29.577  1.00 97.51           O  
ATOM   2436  N   CYS A 155     -13.719  73.325  27.731  1.00 97.31           N  
ATOM   2438  CA  CYS A 155     -14.148  74.316  26.751  1.00 97.31           C  
ATOM   2440  C   CYS A 155     -15.229  73.716  25.845  1.00 97.31           C  
ATOM   2441  CB  CYS A 155     -12.937  74.762  25.917  1.00 97.31           C  
ATOM   2444  O   CYS A 155     -15.199  72.520  25.534  1.00 97.31           O  
ATOM   2445  SG  CYS A 155     -11.746  75.690  26.924  1.00 97.31           S  
ATOM   2447  N   ALA A 156     -16.159  74.557  25.394  1.00 95.60           N  
ATOM   2449  CA  ALA A 156     -17.080  74.220  24.313  1.00 95.60           C  
ATOM   2451  C   ALA A 156     -16.318  74.028  22.985  1.00 95.60           C  
ATOM   2452  CB  ALA A 156     -18.155  75.308  24.225  1.00 95.60           C  
ATOM   2456  O   ALA A 156     -15.177  74.477  22.842  1.00 95.60           O  
ATOM   2457  N   ALA A 157     -16.928  73.336  22.019  1.00 91.93           N  
ATOM   2459  CA  ALA A 157     -16.266  72.807  20.817  1.00 91.93           C  
ATOM   2461  C   ALA A 157     -15.495  73.848  19.979  1.00 91.93           C  
ATOM   2462  CB  ALA A 157     -17.334  72.118  19.962  1.00 91.93           C  
ATOM   2466  O   ALA A 157     -14.416  73.552  19.469  1.00 91.93           O  
ATOM   2467  N   ASP A 158     -15.979  75.081  19.896  1.00 93.39           N  
ATOM   2469  CA  ASP A 158     -15.423  76.195  19.119  1.00 93.39           C  
ATOM   2471  C   ASP A 158     -14.613  77.193  19.969  1.00 93.39           C  
ATOM   2472  CB  ASP A 158     -16.571  76.870  18.351  1.00 93.39           C  
ATOM   2475  O   ASP A 158     -14.102  78.191  19.467  1.00 93.39           O  
ATOM   2476  CG  ASP A 158     -17.650  77.478  19.261  1.00 93.39           C  
ATOM   2477  OD1 ASP A 158     -17.944  76.866  20.319  1.00 93.39           O  
ATOM   2478  OD2 ASP A 158     -18.169  78.551  18.896  1.00 93.39           O  
ATOM   2479  N   VAL A 159     -14.416  76.905  21.259  1.00 96.52           N  
ATOM   2481  CA  VAL A 159     -13.798  77.838  22.211  1.00 96.52           C  
ATOM   2483  C   VAL A 159     -12.332  77.502  22.475  1.00 96.52           C  
ATOM   2484  CB  VAL A 159     -14.623  77.887  23.505  1.00 96.52           C  
ATOM   2486  O   VAL A 159     -11.980  76.342  22.690  1.00 96.52           O  
ATOM   2487  CG1 VAL A 159     -13.970  78.787  24.557  1.00 96.52           C  
ATOM   2491  CG2 VAL A 159     -16.022  78.435  23.203  1.00 96.52           C  
ATOM   2495  N   GLN A 160     -11.459  78.509  22.476  1.00 94.38           N  
ATOM   2497  CA  GLN A 160     -10.045  78.349  22.827  1.00 94.38           C  
ATOM   2499  C   GLN A 160      -9.809  78.485  24.345  1.00 94.38           C  
ATOM   2500  CB  GLN A 160      -9.193  79.375  22.077  1.00 94.38           C  
ATOM   2503  O   GLN A 160     -10.480  79.299  24.981  1.00 94.38           O  
ATOM   2504  CG  GLN A 160      -9.190  79.173  20.553  1.00 94.38           C  
ATOM   2507  CD  GLN A 160      -8.252  80.150  19.853  1.00 94.38           C  
ATOM   2508  NE2 GLN A 160      -8.196  80.141  18.541  1.00 94.38           N  
ATOM   2511  OE1 GLN A 160      -7.551  80.935  20.470  1.00 94.38           O  
ATOM   2512  N   PRO A 161      -8.804  77.797  24.930  1.00 92.61           N  
ATOM   2513  CA  PRO A 161      -8.540  77.838  26.376  1.00 92.61           C  
ATOM   2515  C   PRO A 161      -8.266  79.234  26.953  1.00 92.61           C  
ATOM   2516  CB  PRO A 161      -7.332  76.920  26.595  1.00 92.61           C  
ATOM   2519  O   PRO A 161      -8.567  79.496  28.114  1.00 92.61           O  
ATOM   2520  CG  PRO A 161      -7.409  75.938  25.429  1.00 92.61           C  
ATOM   2523  CD  PRO A 161      -7.950  76.800  24.293  1.00 92.61           C  
ATOM   2526  N   VAL A 162      -7.744  80.168  26.146  1.00 92.24           N  
ATOM   2528  CA  VAL A 162      -7.512  81.566  26.559  1.00 92.24           C  
ATOM   2530  C   VAL A 162      -8.792  82.267  27.041  1.00 92.24           C  
ATOM   2531  CB  VAL A 162      -6.842  82.350  25.411  1.00 92.24           C  
ATOM   2533  O   VAL A 162      -8.722  83.164  27.893  1.00 92.24           O  
ATOM   2534  CG1 VAL A 162      -7.749  82.525  24.185  1.00 92.24           C  
ATOM   2538  CG2 VAL A 162      -6.354  83.729  25.865  1.00 92.24           C  
ATOM   2542  N   GLN A 163      -9.953  81.829  26.534  1.00 96.20           N  
ATOM   2544  CA  GLN A 163     -11.267  82.358  26.885  1.00 96.20           C  
ATOM   2546  C   GLN A 163     -11.594  82.138  28.362  1.00 96.20           C  
ATOM   2547  CB  GLN A 163     -12.332  81.694  25.997  1.00 96.20           C  
ATOM   2550  O   GLN A 163     -12.226  83.004  28.958  1.00 96.20           O  
ATOM   2551  CG  GLN A 163     -13.738  82.293  26.169  1.00 96.20           C  
ATOM   2554  CD  GLN A 163     -13.815  83.760  25.762  1.00 96.20           C  
ATOM   2555  NE2 GLN A 163     -14.408  84.621  26.554  1.00 96.20           N  
ATOM   2558  OE1 GLN A 163     -13.378  84.163  24.698  1.00 96.20           O  
ATOM   2559  N   THR A 164     -11.123  81.054  28.985  1.00 97.68           N  
ATOM   2561  CA  THR A 164     -11.471  80.719  30.374  1.00 97.68           C  
ATOM   2563  C   THR A 164     -11.053  81.825  31.342  1.00 97.68           C  
ATOM   2564  CB  THR A 164     -10.794  79.408  30.792  1.00 97.68           C  
ATOM   2566  O   THR A 164     -11.795  82.186  32.254  1.00 97.68           O  
ATOM   2567  CG2 THR A 164     -11.361  78.878  32.106  1.00 97.68           C  
ATOM   2571  OG1 THR A 164     -10.954  78.394  29.833  1.00 97.68           O  
ATOM   2573  N   GLY A 165      -9.889  82.434  31.104  1.00 96.88           N  
ATOM   2575  CA  GLY A 165      -9.437  83.572  31.900  1.00 96.88           C  
ATOM   2578  C   GLY A 165     -10.241  84.850  31.643  1.00 96.88           C  
ATOM   2579  O   GLY A 165     -10.425  85.641  32.560  1.00 96.88           O  
ATOM   2580  N   LEU A 166     -10.720  85.068  30.415  1.00 95.84           N  
ATOM   2582  CA  LEU A 166     -11.561  86.228  30.093  1.00 95.84           C  
ATOM   2584  C   LEU A 166     -12.955  86.087  30.717  1.00 95.84           C  
ATOM   2585  CB  LEU A 166     -11.664  86.405  28.568  1.00 95.84           C  
ATOM   2588  O   LEU A 166     -13.464  87.039  31.299  1.00 95.84           O  
ATOM   2589  CG  LEU A 166     -10.328  86.645  27.845  1.00 95.84           C  
ATOM   2591  CD1 LEU A 166     -10.579  86.781  26.345  1.00 95.84           C  
ATOM   2595  CD2 LEU A 166      -9.615  87.909  28.340  1.00 95.84           C  
ATOM   2599  N   ASP A 167     -13.520  84.883  30.658  1.00 97.56           N  
ATOM   2601  CA  ASP A 167     -14.784  84.530  31.300  1.00 97.56           C  
ATOM   2603  C   ASP A 167     -14.716  84.725  32.819  1.00 97.56           C  
ATOM   2604  CB  ASP A 167     -15.108  83.066  30.974  1.00 97.56           C  
ATOM   2607  O   ASP A 167     -15.636  85.288  33.412  1.00 97.56           O  
ATOM   2608  CG  ASP A 167     -15.676  82.831  29.571  1.00 97.56           C  
ATOM   2609  OD1 ASP A 167     -15.793  83.778  28.763  1.00 97.56           O  
ATOM   2610  OD2 ASP A 167     -16.019  81.660  29.289  1.00 97.56           O  
ATOM   2611  N   LEU A 168     -13.607  84.323  33.454  1.00 97.51           N  
ATOM   2613  CA  LEU A 168     -13.402  84.565  34.881  1.00 97.51           C  
ATOM   2615  C   LEU A 168     -13.361  86.065  35.204  1.00 97.51           C  
ATOM   2616  CB  LEU A 168     -12.125  83.852  35.357  1.00 97.51           C  
ATOM   2619  O   LEU A 168     -13.998  86.492  36.164  1.00 97.51           O  
ATOM   2620  CG  LEU A 168     -11.807  84.095  36.847  1.00 97.51           C  
ATOM   2622  CD1 LEU A 168     -12.927  83.630  37.783  1.00 97.51           C  
ATOM   2626  CD2 LEU A 168     -10.537  83.344  37.229  1.00 97.51           C  
ATOM   2630  N   LEU A 169     -12.646  86.876  34.419  1.00 96.23           N  
ATOM   2632  CA  LEU A 169     -12.593  88.325  34.647  1.00 96.23           C  
ATOM   2634  C   LEU A 169     -13.982  88.973  34.541  1.00 96.23           C  
ATOM   2635  CB  LEU A 169     -11.614  88.983  33.660  1.00 96.23           C  
ATOM   2638  O   LEU A 169     -14.342  89.768  35.404  1.00 96.23           O  
ATOM   2639  CG  LEU A 169     -10.124  88.725  33.942  1.00 96.23           C  
ATOM   2641  CD1 LEU A 169      -9.306  89.358  32.813  1.00 96.23           C  
ATOM   2645  CD2 LEU A 169      -9.667  89.335  35.269  1.00 96.23           C  
ATOM   2649  N   ASP A 170     -14.776  88.597  33.536  1.00 95.76           N  
ATOM   2651  CA  ASP A 170     -16.154  89.080  33.367  1.00 95.76           C  
ATOM   2653  C   ASP A 170     -17.057  88.694  34.556  1.00 95.76           C  
ATOM   2654  CB  ASP A 170     -16.696  88.537  32.037  1.00 95.76           C  
ATOM   2657  O   ASP A 170     -17.805  89.525  35.079  1.00 95.76           O  
ATOM   2658  CG  ASP A 170     -18.143  88.971  31.788  1.00 95.76           C  
ATOM   2659  OD1 ASP A 170     -18.370  90.176  31.551  1.00 95.76           O  
ATOM   2660  OD2 ASP A 170     -19.040  88.095  31.843  1.00 95.76           O  
ATOM   2661  N   ILE A 171     -16.927  87.461  35.062  1.00 97.24           N  
ATOM   2663  CA  ILE A 171     -17.611  87.018  36.285  1.00 97.24           C  
ATOM   2665  C   ILE A 171     -17.198  87.878  37.486  1.00 97.24           C  
ATOM   2666  CB  ILE A 171     -17.347  85.514  36.533  1.00 97.24           C  
ATOM   2668  O   ILE A 171     -18.057  88.366  38.226  1.00 97.24           O  
ATOM   2669  CG1 ILE A 171     -18.158  84.681  35.516  1.00 97.24           C  
ATOM   2672  CG2 ILE A 171     -17.670  85.109  37.988  1.00 97.24           C  
ATOM   2676  CD1 ILE A 171     -17.801  83.190  35.513  1.00 97.24           C  
ATOM   2680  N   LEU A 172     -15.894  88.084  37.688  1.00 96.68           N  
ATOM   2682  CA  LEU A 172     -15.382  88.835  38.834  1.00 96.68           C  
ATOM   2684  C   LEU A 172     -15.772  90.315  38.783  1.00 96.68           C  
ATOM   2685  CB  LEU A 172     -13.860  88.655  38.946  1.00 96.68           C  
ATOM   2688  O   LEU A 172     -16.042  90.894  39.835  1.00 96.68           O  
ATOM   2689  CG  LEU A 172     -13.410  87.230  39.318  1.00 96.68           C  
ATOM   2691  CD1 LEU A 172     -11.884  87.184  39.364  1.00 96.68           C  
ATOM   2695  CD2 LEU A 172     -13.950  86.757  40.669  1.00 96.68           C  
ATOM   2699  N   GLN A 173     -15.887  90.912  37.594  1.00 94.15           N  
ATOM   2701  CA  GLN A 173     -16.423  92.268  37.451  1.00 94.15           C  
ATOM   2703  C   GLN A 173     -17.872  92.369  37.915  1.00 94.15           C  
ATOM   2704  CB  GLN A 173     -16.336  92.740  35.994  1.00 94.15           C  
ATOM   2707  O   GLN A 173     -18.232  93.293  38.646  1.00 94.15           O  
ATOM   2708  CG  GLN A 173     -14.931  93.162  35.570  1.00 94.15           C  
ATOM   2711  CD  GLN A 173     -14.421  94.441  36.237  1.00 94.15           C  
ATOM   2712  NE2 GLN A 173     -13.485  95.089  35.596  1.00 94.15           N  
ATOM   2715  OE1 GLN A 173     -14.813  94.861  37.319  1.00 94.15           O  
ATOM   2716  N   GLN A 174     -18.709  91.398  37.551  1.00 94.56           N  
ATOM   2718  CA  GLN A 174     -20.098  91.393  37.995  1.00 94.56           C  
ATOM   2720  C   GLN A 174     -20.224  91.212  39.510  1.00 94.56           C  
ATOM   2721  CB  GLN A 174     -20.849  90.291  37.257  1.00 94.56           C  
ATOM   2724  O   GLN A 174     -21.031  91.894  40.148  1.00 94.56           O  
ATOM   2725  CG  GLN A 174     -22.334  90.333  37.640  1.00 94.56           C  
ATOM   2728  CD  GLN A 174     -23.157  89.399  36.797  1.00 94.56           C  
ATOM   2729  NE2 GLN A 174     -24.310  88.958  37.233  1.00 94.56           N  
ATOM   2732  OE1 GLN A 174     -22.786  89.089  35.687  1.00 94.56           O  
ATOM   2733  N   VAL A 175     -19.426  90.309  40.086  1.00 93.80           N  
ATOM   2735  CA  VAL A 175     -19.384  90.088  41.537  1.00 93.80           C  
ATOM   2737  C   VAL A 175     -18.942  91.363  42.255  1.00 93.80           C  
ATOM   2738  CB  VAL A 175     -18.470  88.897  41.878  1.00 93.80           C  
ATOM   2740  O   VAL A 175     -19.591  91.775  43.216  1.00 93.80           O  
ATOM   2741  CG1 VAL A 175     -18.244  88.752  43.388  1.00 93.80           C  
ATOM   2745  CG2 VAL A 175     -19.073  87.579  41.369  1.00 93.80           C  
ATOM   2749  N   LYS A 176     -17.904  92.045  41.751  1.00 90.99           N  
ATOM   2751  CA  LYS A 176     -17.430  93.328  42.290  1.00 90.99           C  
ATOM   2753  C   LYS A 176     -18.515  94.410  42.267  1.00 90.99           C  
ATOM   2754  CB  LYS A 176     -16.184  93.757  41.500  1.00 90.99           C  
ATOM   2757  O   LYS A 176     -18.598  95.201  43.201  1.00 90.99           O  
ATOM   2758  CG  LYS A 176     -15.609  95.081  42.013  1.00 90.99           C  
ATOM   2761  CD  LYS A 176     -14.422  95.521  41.159  1.00 90.99           C  
ATOM   2764  CE  LYS A 176     -14.060  96.955  41.542  1.00 90.99           C  
ATOM   2767  NZ  LYS A 176     -13.084  97.508  40.586  1.00 90.99           N  
ATOM   2771  N   GLY A 177     -19.360  94.432  41.238  1.00 89.53           N  
ATOM   2773  CA  GLY A 177     -20.502  95.347  41.138  1.00 89.53           C  
ATOM   2776  C   GLY A 177     -21.701  94.995  42.030  1.00 89.53           C  
ATOM   2777  O   GLY A 177     -22.740  95.634  41.910  1.00 89.53           O  
ATOM   2778  N   GLY A 178     -21.618  93.955  42.872  1.00 87.10           N  
ATOM   2780  CA  GLY A 178     -22.730  93.502  43.719  1.00 87.10           C  
ATOM   2783  C   GLY A 178     -23.851  92.783  42.958  1.00 87.10           C  
ATOM   2784  O   GLY A 178     -24.857  92.394  43.541  1.00 87.10           O  
ATOM   2785  N   SER A 179     -23.670  92.543  41.659  1.00 87.29           N  
ATOM   2787  CA  SER A 179     -24.661  91.909  40.780  1.00 87.29           C  
ATOM   2789  C   SER A 179     -24.586  90.376  40.803  1.00 87.29           C  
ATOM   2790  CB  SER A 179     -24.503  92.476  39.370  1.00 87.29           C  
ATOM   2793  O   SER A 179     -25.044  89.711  39.875  1.00 87.29           O  
ATOM   2794  OG  SER A 179     -24.851  93.842  39.344  1.00 87.29           O  
ATOM   2796  N   GLN A 180     -23.985  89.803  41.849  1.00 87.75           N  
ATOM   2798  CA  GLN A 180     -23.964  88.358  42.078  1.00 87.75           C  
ATOM   2800  C   GLN A 180     -25.340  87.817  42.495  1.00 87.75           C  
ATOM   2801  CB  GLN A 180     -22.887  88.046  43.127  1.00 87.75           C  
ATOM   2804  O   GLN A 180     -25.651  86.662  42.207  1.00 87.75           O  
ATOM   2805  CG  GLN A 180     -22.752  86.539  43.394  1.00 87.75           C  
ATOM   2808  CD  GLN A 180     -21.601  86.193  44.328  1.00 87.75           C  
ATOM   2809  NE2 GLN A 180     -21.309  84.931  44.528  1.00 87.75           N  
ATOM   2812  OE1 GLN A 180     -20.930  87.027  44.906  1.00 87.75           O  
ATOM   2813  N   GLY A 181     -26.154  88.651  43.148  1.00 90.26           N  
ATOM   2815  CA  GLY A 181     -27.443  88.248  43.700  1.00 90.26           C  
ATOM   2818  C   GLY A 181     -27.318  87.262  44.865  1.00 90.26           C  
ATOM   2819  O   GLY A 181     -26.230  86.983  45.377  1.00 90.26           O  
ATOM   2820  N   GLU A 182     -28.461  86.741  45.296  1.00 94.76           N  
ATOM   2822  CA  GLU A 182     -28.506  85.693  46.311  1.00 94.76           C  
ATOM   2824  C   GLU A 182     -28.117  84.328  45.732  1.00 94.76           C  
ATOM   2825  CB  GLU A 182     -29.880  85.640  46.990  1.00 94.76           C  
ATOM   2828  O   GLU A 182     -28.209  84.075  44.526  1.00 94.76           O  
ATOM   2829  CG  GLU A 182     -30.179  86.934  47.761  1.00 94.76           C  
ATOM   2832  CD  GLU A 182     -31.381  86.806  48.708  1.00 94.76           C  
ATOM   2833  OE1 GLU A 182     -31.506  87.694  49.579  1.00 94.76           O  
ATOM   2834  OE2 GLU A 182     -32.144  85.823  48.574  1.00 94.76           O  
ATOM   2835  N   ALA A 183     -27.678  83.425  46.609  1.00 97.29           N  
ATOM   2837  CA  ALA A 183     -27.429  82.048  46.212  1.00 97.29           C  
ATOM   2839  C   ALA A 183     -28.747  81.392  45.775  1.00 97.29           C  
ATOM   2840  CB  ALA A 183     -26.754  81.294  47.361  1.00 97.29           C  
ATOM   2844  O   ALA A 183     -29.740  81.420  46.499  1.00 97.29           O  
ATOM   2845  N   VAL A 184     -28.745  80.768  44.600  1.00 97.70           N  
ATOM   2847  CA  VAL A 184     -29.918  80.081  44.027  1.00 97.70           C  
ATOM   2849  C   VAL A 184     -29.971  78.599  44.402  1.00 97.70           C  
ATOM   2850  CB  VAL A 184     -29.984  80.271  42.504  1.00 97.70           C  
ATOM   2852  O   VAL A 184     -30.891  77.882  44.005  1.00 97.70           O  
ATOM   2853  CG1 VAL A 184     -30.109  81.752  42.130  1.00 97.70           C  
ATOM   2857  CG2 VAL A 184     -28.766  79.689  41.778  1.00 97.70           C  
ATOM   2861  N   GLY A 185     -28.962  78.126  45.129  1.00 97.08           N  
ATOM   2863  CA  GLY A 185     -28.870  76.768  45.634  1.00 97.08           C  
ATOM   2866  C   GLY A 185     -27.651  76.573  46.526  1.00 97.08           C  
ATOM   2867  O   GLY A 185     -26.720  77.383  46.542  1.00 97.08           O  
ATOM   2868  N   GLU A 186     -27.655  75.459  47.245  1.00 97.53           N  
ATOM   2870  CA  GLU A 186     -26.533  74.995  48.054  1.00 97.53           C  
ATOM   2872  C   GLU A 186     -26.135  73.604  47.562  1.00 97.53           C  
ATOM   2873  CB  GLU A 186     -26.883  75.015  49.550  1.00 97.53           C  
ATOM   2876  O   GLU A 186     -26.953  72.685  47.511  1.00 97.53           O  
ATOM   2877  CG  GLU A 186     -27.207  76.440  50.032  1.00 97.53           C  
ATOM   2880  CD  GLU A 186     -27.270  76.584  51.560  1.00 97.53           C  
ATOM   2881  OE1 GLU A 186     -27.063  77.735  52.024  1.00 97.53           O  
ATOM   2882  OE2 GLU A 186     -27.475  75.562  52.250  1.00 97.53           O  
ATOM   2883  N   LEU A 187     -24.880  73.474  47.145  1.00 97.90           N  
ATOM   2885  CA  LEU A 187     -24.258  72.214  46.761  1.00 97.90           C  
ATOM   2887  C   LEU A 187     -23.362  71.726  47.909  1.00 97.90           C  
ATOM   2888  CB  LEU A 187     -23.478  72.396  45.443  1.00 97.90           C  
ATOM   2891  O   LEU A 187     -22.934  72.534  48.740  1.00 97.90           O  
ATOM   2892  CG  LEU A 187     -24.342  72.763  44.220  1.00 97.90           C  
ATOM   2894  CD1 LEU A 187     -23.469  72.810  42.964  1.00 97.90           C  
ATOM   2898  CD2 LEU A 187     -25.473  71.763  43.970  1.00 97.90           C  
ATOM   2902  N   PRO A 188     -22.987  70.435  47.949  1.00 97.81           N  
ATOM   2903  CA  PRO A 188     -22.172  69.885  49.038  1.00 97.81           C  
ATOM   2905  C   PRO A 188     -20.853  70.636  49.284  1.00 97.81           C  
ATOM   2906  CB  PRO A 188     -21.903  68.434  48.625  1.00 97.81           C  
ATOM   2909  O   PRO A 188     -20.323  70.633  50.394  1.00 97.81           O  
ATOM   2910  CG  PRO A 188     -23.107  68.075  47.757  1.00 97.81           C  
ATOM   2913  CD  PRO A 188     -23.392  69.380  47.025  1.00 97.81           C  
ATOM   2916  N   ARG A 189     -20.305  71.277  48.243  1.00 98.23           N  
ATOM   2918  CA  ARG A 189     -19.045  72.033  48.299  1.00 98.23           C  
ATOM   2920  C   ARG A 189     -19.214  73.534  48.540  1.00 98.23           C  
ATOM   2921  CB  ARG A 189     -18.238  71.751  47.025  1.00 98.23           C  
ATOM   2924  O   ARG A 189     -18.205  74.193  48.793  1.00 98.23           O  
ATOM   2925  CG  ARG A 189     -17.688  70.323  47.006  1.00 98.23           C  
ATOM   2928  CD  ARG A 189     -16.922  70.068  45.704  1.00 98.23           C  
ATOM   2931  NE  ARG A 189     -16.289  68.737  45.719  1.00 98.23           N  
ATOM   2933  NH1 ARG A 189     -14.264  69.348  46.614  1.00 98.23           N  
ATOM   2936  NH2 ARG A 189     -14.668  67.202  46.151  1.00 98.23           N  
ATOM   2939  CZ  ARG A 189     -15.081  68.438  46.162  1.00 98.23           C  
ATOM   2940  N   GLY A 190     -20.430  74.076  48.475  1.00 98.67           N  
ATOM   2942  CA  GLY A 190     -20.681  75.493  48.729  1.00 98.67           C  
ATOM   2945  C   GLY A 190     -21.914  76.071  48.045  1.00 98.67           C  
ATOM   2946  O   GLY A 190     -22.832  75.349  47.665  1.00 98.67           O  
ATOM   2947  N   LYS A 191     -21.954  77.397  47.913  1.00 98.44           N  
ATOM   2949  CA  LYS A 191     -23.137  78.127  47.434  1.00 98.44           C  
ATOM   2951  C   LYS A 191     -23.097  78.343  45.928  1.00 98.44           C  
ATOM   2952  CB  LYS A 191     -23.302  79.448  48.194  1.00 98.44           C  
ATOM   2955  O   LYS A 191     -22.078  78.787  45.393  1.00 98.44           O  
ATOM   2956  CG  LYS A 191     -23.704  79.187  49.651  1.00 98.44           C  
ATOM   2959  CD  LYS A 191     -24.075  80.481  50.382  1.00 98.44           C  
ATOM   2962  CE  LYS A 191     -24.595  80.104  51.773  1.00 98.44           C  
ATOM   2965  NZ  LYS A 191     -25.161  81.267  52.495  1.00 98.44           N  
ATOM   2969  N   LEU A 192     -24.213  78.057  45.263  1.00 98.61           N  
ATOM   2971  CA  LEU A 192     -24.381  78.223  43.824  1.00 98.61           C  
ATOM   2973  C   LEU A 192     -25.031  79.573  43.512  1.00 98.61           C  
ATOM   2974  CB  LEU A 192     -25.211  77.049  43.274  1.00 98.61           C  
ATOM   2977  O   LEU A 192     -26.095  79.895  44.037  1.00 98.61           O  
ATOM   2978  CG  LEU A 192     -25.411  77.091  41.748  1.00 98.61           C  
ATOM   2980  CD1 LEU A 192     -24.088  76.905  41.000  1.00 98.61           C  
ATOM   2984  CD2 LEU A 192     -26.375  75.986  41.318  1.00 98.61           C  
ATOM   2988  N   TYR A 193     -24.427  80.321  42.598  1.00 98.32           N  
ATOM   2990  CA  TYR A 193     -24.908  81.618  42.131  1.00 98.32           C  
ATOM   2992  C   TYR A 193     -25.183  81.575  40.631  1.00 98.32           C  
ATOM   2993  CB  TYR A 193     -23.878  82.697  42.474  1.00 98.32           C  
ATOM   2996  O   TYR A 193     -24.362  81.072  39.859  1.00 98.32           O  
ATOM   2997  CG  TYR A 193     -23.643  82.844  43.963  1.00 98.32           C  
ATOM   2998  CD1 TYR A 193     -24.410  83.764  44.703  1.00 98.32           C  
ATOM   3000  CD2 TYR A 193     -22.666  82.061  44.608  1.00 98.32           C  
ATOM   3002  CE1 TYR A 193     -24.174  83.935  46.078  1.00 98.32           C  
ATOM   3004  CE2 TYR A 193     -22.451  82.207  45.992  1.00 98.32           C  
ATOM   3006  OH  TYR A 193     -22.965  83.312  48.057  1.00 98.32           O  
ATOM   3008  CZ  TYR A 193     -23.195  83.153  46.728  1.00 98.32           C  
ATOM   3009  N   SER A 194     -26.326  82.134  40.229  1.00 97.71           N  
ATOM   3011  CA  SER A 194     -26.643  82.413  38.827  1.00 97.71           C  
ATOM   3013  C   SER A 194     -26.314  83.870  38.531  1.00 97.71           C  
ATOM   3014  CB  SER A 194     -28.117  82.143  38.530  1.00 97.71           C  
ATOM   3017  O   SER A 194     -26.891  84.772  39.127  1.00 97.71           O  
ATOM   3018  OG  SER A 194     -28.367  82.371  37.155  1.00 97.71           O  
ATOM   3020  N   LEU A 195     -25.389  84.100  37.603  1.00 97.35           N  
ATOM   3022  CA  LEU A 195     -24.913  85.433  37.219  1.00 97.35           C  
ATOM   3024  C   LEU A 195     -25.601  85.934  35.934  1.00 97.35           C  
ATOM   3025  CB  LEU A 195     -23.383  85.360  37.079  1.00 97.35           C  
ATOM   3028  O   LEU A 195     -25.256  86.992  35.403  1.00 97.35           O  
ATOM   3029  CG  LEU A 195     -22.646  85.064  38.399  1.00 97.35           C  
ATOM   3031  CD1 LEU A 195     -21.313  84.385  38.100  1.00 97.35           C  
ATOM   3035  CD2 LEU A 195     -22.374  86.353  39.170  1.00 97.35           C  
ATOM   3039  N   GLY A 196     -26.557  85.173  35.397  1.00 95.14           N  
ATOM   3041  CA  GLY A 196     -27.205  85.452  34.115  1.00 95.14           C  
ATOM   3044  C   GLY A 196     -26.282  85.245  32.905  1.00 95.14           C  
ATOM   3045  O   GLY A 196     -25.072  85.044  33.035  1.00 95.14           O  
ATOM   3046  N   LYS A 197     -26.861  85.284  31.696  1.00 95.19           N  
ATOM   3048  CA  LYS A 197     -26.160  84.993  30.423  1.00 95.19           C  
ATOM   3050  C   LYS A 197     -25.459  83.621  30.426  1.00 95.19           C  
ATOM   3051  CB  LYS A 197     -25.182  86.129  30.055  1.00 95.19           C  
ATOM   3054  O   LYS A 197     -24.333  83.483  29.958  1.00 95.19           O  
ATOM   3055  CG  LYS A 197     -25.811  87.528  29.997  1.00 95.19           C  
ATOM   3058  CD  LYS A 197     -24.723  88.562  29.681  1.00 95.19           C  
ATOM   3061  CE  LYS A 197     -25.304  89.977  29.626  1.00 95.19           C  
ATOM   3064  NZ  LYS A 197     -24.236  90.986  29.407  1.00 95.19           N  
ATOM   3068  N   GLY A 198     -26.087  82.634  31.066  1.00 96.66           N  
ATOM   3070  CA  GLY A 198     -25.528  81.292  31.212  1.00 96.66           C  
ATOM   3073  C   GLY A 198     -24.290  81.196  32.115  1.00 96.66           C  
ATOM   3074  O   GLY A 198     -23.611  80.175  32.082  1.00 96.66           O  
ATOM   3075  N   ARG A 199     -23.964  82.225  32.908  1.00 98.12           N  
ATOM   3077  CA  ARG A 199     -22.810  82.207  33.818  1.00 98.12           C  
ATOM   3079  C   ARG A 199     -23.220  81.734  35.209  1.00 98.12           C  
ATOM   3080  CB  ARG A 199     -22.122  83.577  33.860  1.00 98.12           C  
ATOM   3083  O   ARG A 199     -24.193  82.224  35.781  1.00 98.12           O  
ATOM   3084  CG  ARG A 199     -21.517  83.978  32.499  1.00 98.12           C  
ATOM   3087  CD  ARG A 199     -21.065  85.441  32.500  1.00 98.12           C  
ATOM   3090  NE  ARG A 199     -22.249  86.297  32.621  1.00 98.12           N  
ATOM   3092  NH1 ARG A 199     -21.215  88.180  33.437  1.00 98.12           N  
ATOM   3095  NH2 ARG A 199     -23.445  87.992  33.415  1.00 98.12           N  
ATOM   3098  CZ  ARG A 199     -22.280  87.494  33.149  1.00 98.12           C  
ATOM   3099  N   TRP A 200     -22.446  80.805  35.753  1.00 98.57           N  
ATOM   3101  CA  TRP A 200     -22.685  80.139  37.028  1.00 98.57           C  
ATOM   3103  C   TRP A 200     -21.397  80.069  37.829  1.00 98.57           C  
ATOM   3104  CB  TRP A 200     -23.228  78.728  36.784  1.00 98.57           C  
ATOM   3107  O   TRP A 200     -20.327  79.815  37.274  1.00 98.57           O  
ATOM   3108  CG  TRP A 200     -24.553  78.720  36.104  1.00 98.57           C  
ATOM   3109  CD1 TRP A 200     -24.752  78.770  34.768  1.00 98.57           C  
ATOM   3111  CD2 TRP A 200     -25.874  78.704  36.711  1.00 98.57           C  
ATOM   3112  CE2 TRP A 200     -26.838  78.829  35.671  1.00 98.57           C  
ATOM   3113  CE3 TRP A 200     -26.357  78.578  38.031  1.00 98.57           C  
ATOM   3115  NE1 TRP A 200     -26.103  78.853  34.507  1.00 98.57           N  
ATOM   3117  CH2 TRP A 200     -28.665  78.728  37.255  1.00 98.57           C  
ATOM   3119  CZ2 TRP A 200     -28.208  78.867  35.936  1.00 98.57           C  
ATOM   3121  CZ3 TRP A 200     -27.738  78.553  38.297  1.00 98.57           C  
ATOM   3123  N   MET A 201     -21.507  80.251  39.141  1.00 98.67           N  
ATOM   3125  CA  MET A 201     -20.367  80.163  40.046  1.00 98.67           C  
ATOM   3127  C   MET A 201     -20.744  79.389  41.304  1.00 98.67           C  
ATOM   3128  CB  MET A 201     -19.858  81.576  40.357  1.00 98.67           C  
ATOM   3131  O   MET A 201     -21.729  79.701  41.968  1.00 98.67           O  
ATOM   3132  CG  MET A 201     -18.553  81.553  41.156  1.00 98.67           C  
ATOM   3135  SD  MET A 201     -17.798  83.183  41.398  1.00 98.67           S  
ATOM   3136  CE  MET A 201     -19.024  83.965  42.477  1.00 98.67           C  
ATOM   3140  N   LEU A 202     -19.932  78.394  41.642  1.00 98.82           N  
ATOM   3142  CA  LEU A 202     -19.954  77.695  42.916  1.00 98.82           C  
ATOM   3144  C   LEU A 202     -18.859  78.283  43.807  1.00 98.82           C  
ATOM   3145  CB  LEU A 202     -19.770  76.194  42.653  1.00 98.82           C  
ATOM   3148  O   LEU A 202     -17.678  77.995  43.614  1.00 98.82           O  
ATOM   3149  CG  LEU A 202     -19.618  75.345  43.926  1.00 98.82           C  
ATOM   3151  CD1 LEU A 202     -20.849  75.441  44.824  1.00 98.82           C  
ATOM   3155  CD2 LEU A 202     -19.387  73.885  43.547  1.00 98.82           C  
ATOM   3159  N   SER A 203     -19.256  79.096  44.784  1.00 98.54           N  
ATOM   3161  CA  SER A 203     -18.341  79.607  45.807  1.00 98.54           C  
ATOM   3163  C   SER A 203     -18.084  78.515  46.840  1.00 98.54           C  
ATOM   3164  CB  SER A 203     -18.932  80.846  46.474  1.00 98.54           C  
ATOM   3167  O   SER A 203     -19.024  78.052  47.488  1.00 98.54           O  
ATOM   3168  OG  SER A 203     -17.968  81.423  47.329  1.00 98.54           O  
ATOM   3170  N   LEU A 204     -16.831  78.071  46.969  1.00 98.76           N  
ATOM   3172  CA  LEU A 204     -16.480  76.942  47.827  1.00 98.76           C  
ATOM   3174  C   LEU A 204     -16.504  77.353  49.302  1.00 98.76           C  
ATOM   3175  CB  LEU A 204     -15.101  76.373  47.443  1.00 98.76           C  
ATOM   3178  O   LEU A 204     -15.828  78.301  49.697  1.00 98.76           O  
ATOM   3179  CG  LEU A 204     -14.976  75.849  46.001  1.00 98.76           C  
ATOM   3181  CD1 LEU A 204     -13.527  75.445  45.729  1.00 98.76           C  
ATOM   3185  CD2 LEU A 204     -15.857  74.624  45.753  1.00 98.76           C  
ATOM   3189  N   THR A 205     -17.202  76.585  50.143  1.00 98.55           N  
ATOM   3191  CA  THR A 205     -17.231  76.818  51.600  1.00 98.55           C  
ATOM   3193  C   THR A 205     -15.836  76.701  52.208  1.00 98.55           C  
ATOM   3194  CB  THR A 205     -18.147  75.804  52.301  1.00 98.55           C  
ATOM   3196  O   THR A 205     -15.449  77.475  53.080  1.00 98.55           O  
ATOM   3197  CG2 THR A 205     -18.308  76.073  53.797  1.00 98.55           C  
ATOM   3201  OG1 THR A 205     -19.433  75.861  51.744  1.00 98.55           O  
ATOM   3203  N   LYS A 206     -15.059  75.726  51.728  1.00 98.59           N  
ATOM   3205  CA  LYS A 206     -13.646  75.559  52.060  1.00 98.59           C  
ATOM   3207  C   LYS A 206     -12.848  75.585  50.768  1.00 98.59           C  
ATOM   3208  CB  LYS A 206     -13.447  74.258  52.850  1.00 98.59           C  
ATOM   3211  O   LYS A 206     -13.100  74.771  49.879  1.00 98.59           O  
ATOM   3212  CG  LYS A 206     -11.996  74.109  53.327  1.00 98.59           C  
ATOM   3215  CD  LYS A 206     -11.800  72.801  54.097  1.00 98.59           C  
ATOM   3218  CE  LYS A 206     -10.342  72.699  54.558  1.00 98.59           C  
ATOM   3221  NZ  LYS A 206     -10.112  71.465  55.349  1.00 98.59           N  
ATOM   3225  N   LYS A 207     -11.861  76.481  50.694  1.00 98.68           N  
ATOM   3227  CA  LYS A 207     -10.930  76.534  49.562  1.00 98.68           C  
ATOM   3229  C   LYS A 207     -10.255  75.176  49.363  1.00 98.68           C  
ATOM   3230  CB  LYS A 207      -9.875  77.635  49.745  1.00 98.68           C  
ATOM   3233  O   LYS A 207      -9.905  74.498  50.335  1.00 98.68           O  
ATOM   3234  CG  LYS A 207     -10.479  79.047  49.814  1.00 98.68           C  
ATOM   3237  CD  LYS A 207      -9.362  80.096  49.755  1.00 98.68           C  
ATOM   3240  CE  LYS A 207      -9.904  81.524  49.880  1.00 98.68           C  
ATOM   3243  NZ  LYS A 207      -8.800  82.517  49.805  1.00 98.68           N  
ATOM   3247  N   MET A 208     -10.079  74.779  48.108  1.00 98.78           N  
ATOM   3249  CA  MET A 208      -9.330  73.570  47.775  1.00 98.78           C  
ATOM   3251  C   MET A 208      -7.862  73.922  47.563  1.00 98.78           C  
ATOM   3252  CB  MET A 208      -9.910  72.864  46.546  1.00 98.78           C  
ATOM   3255  O   MET A 208      -7.532  74.674  46.654  1.00 98.78           O  
ATOM   3256  CG  MET A 208     -11.254  72.189  46.830  1.00 98.78           C  
ATOM   3259  SD  MET A 208     -12.031  71.425  45.376  1.00 98.78           S  
ATOM   3260  CE  MET A 208     -10.755  70.242  44.861  1.00 98.78           C  
ATOM   3264  N   GLU A 209      -6.992  73.342  48.379  1.00 98.78           N  
ATOM   3266  CA  GLU A 209      -5.544  73.464  48.226  1.00 98.78           C  
ATOM   3268  C   GLU A 209      -5.024  72.397  47.261  1.00 98.78           C  
ATOM   3269  CB  GLU A 209      -4.863  73.326  49.595  1.00 98.78           C  
ATOM   3272  O   GLU A 209      -5.241  71.199  47.474  1.00 98.78           O  
ATOM   3273  CG  GLU A 209      -5.202  74.479  50.550  1.00 98.78           C  
ATOM   3276  CD  GLU A 209      -4.775  75.828  49.973  1.00 98.78           C  
ATOM   3277  OE1 GLU A 209      -5.605  76.763  50.024  1.00 98.78           O  
ATOM   3278  OE2 GLU A 209      -3.635  75.890  49.473  1.00 98.78           O  
ATOM   3279  N   VAL A 210      -4.312  72.818  46.219  1.00 98.73           N  
ATOM   3281  CA  VAL A 210      -3.690  71.927  45.232  1.00 98.73           C  
ATOM   3283  C   VAL A 210      -2.183  72.143  45.200  1.00 98.73           C  
ATOM   3284  CB  VAL A 210      -4.326  72.064  43.836  1.00 98.73           C  
ATOM   3286  O   VAL A 210      -1.698  73.272  45.206  1.00 98.73           O  
ATOM   3287  CG1 VAL A 210      -5.776  71.564  43.847  1.00 98.73           C  
ATOM   3291  CG2 VAL A 210      -4.287  73.479  43.263  1.00 98.73           C  
ATOM   3295  N   LYS A 211      -1.412  71.051  45.167  1.00 98.66           N  
ATOM   3297  CA  LYS A 211       0.048  71.123  45.041  1.00 98.66           C  
ATOM   3299  C   LYS A 211       0.424  71.212  43.568  1.00 98.66           C  
ATOM   3300  CB  LYS A 211       0.712  69.933  45.747  1.00 98.66           C  
ATOM   3303  O   LYS A 211      -0.032  70.388  42.772  1.00 98.66           O  
ATOM   3304  CG  LYS A 211       2.243  70.077  45.772  1.00 98.66           C  
ATOM   3307  CD  LYS A 211       2.921  68.902  46.489  1.00 98.66           C  
ATOM   3310  CE  LYS A 211       4.443  69.096  46.447  1.00 98.66           C  
ATOM   3313  NZ  LYS A 211       5.187  67.970  47.071  1.00 98.66           N  
ATOM   3317  N   ALA A 212       1.314  72.138  43.238  1.00 98.69           N  
ATOM   3319  CA  ALA A 212       1.809  72.335  41.884  1.00 98.69           C  
ATOM   3321  C   ALA A 212       3.318  72.608  41.860  1.00 98.69           C  
ATOM   3322  CB  ALA A 212       1.000  73.472  41.255  1.00 98.69           C  
ATOM   3326  O   ALA A 212       3.903  72.940  42.891  1.00 98.69           O  
ATOM   3327  N   ILE A 213       3.939  72.459  40.692  1.00 98.51           N  
ATOM   3329  CA  ILE A 213       5.322  72.866  40.415  1.00 98.51           C  
ATOM   3331  C   ILE A 213       5.290  74.045  39.447  1.00 98.51           C  
ATOM   3332  CB  ILE A 213       6.150  71.694  39.840  1.00 98.51           C  
ATOM   3334  O   ILE A 213       4.623  73.958  38.418  1.00 98.51           O  
ATOM   3335  CG1 ILE A 213       6.171  70.450  40.757  1.00 98.51           C  
ATOM   3338  CG2 ILE A 213       7.586  72.153  39.534  1.00 98.51           C  
ATOM   3342  CD1 ILE A 213       6.708  70.680  42.176  1.00 98.51           C  
ATOM   3346  N   PHE A 214       5.994  75.131  39.762  1.00 98.87           N  
ATOM   3348  CA  PHE A 214       6.170  76.232  38.818  1.00 98.87           C  
ATOM   3350  C   PHE A 214       7.260  75.880  37.808  1.00 98.87           C  
ATOM   3351  CB  PHE A 214       6.510  77.531  39.545  1.00 98.87           C  
ATOM   3354  O   PHE A 214       8.392  75.602  38.199  1.00 98.87           O  
ATOM   3355  CG  PHE A 214       6.647  78.695  38.585  1.00 98.87           C  
ATOM   3356  CD1 PHE A 214       7.924  79.149  38.212  1.00 98.87           C  
ATOM   3358  CD2 PHE A 214       5.503  79.280  38.012  1.00 98.87           C  
ATOM   3360  CE1 PHE A 214       8.063  80.198  37.289  1.00 98.87           C  
ATOM   3362  CE2 PHE A 214       5.642  80.323  37.081  1.00 98.87           C  
ATOM   3364  CZ  PHE A 214       6.920  80.787  36.722  1.00 98.87           C  
ATOM   3366  N   THR A 215       6.930  75.869  36.521  1.00 98.35           N  
ATOM   3368  CA  THR A 215       7.882  75.536  35.457  1.00 98.35           C  
ATOM   3370  C   THR A 215       7.381  76.009  34.088  1.00 98.35           C  
ATOM   3371  CB  THR A 215       8.197  74.028  35.493  1.00 98.35           C  
ATOM   3373  O   THR A 215       6.356  76.687  33.991  1.00 98.35           O  
ATOM   3374  CG2 THR A 215       7.034  73.112  35.133  1.00 98.35           C  
ATOM   3378  OG1 THR A 215       9.260  73.775  34.627  1.00 98.35           O  
ATOM   3380  N   GLY A 216       8.128  75.698  33.034  1.00 97.82           N  
ATOM   3382  CA  GLY A 216       7.790  75.903  31.639  1.00 97.82           C  
ATOM   3385  C   GLY A 216       7.337  74.606  30.979  1.00 97.82           C  
ATOM   3386  O   GLY A 216       7.918  73.544  31.216  1.00 97.82           O  
ATOM   3387  N   TYR A 217       6.315  74.704  30.135  1.00 97.03           N  
ATOM   3389  CA  TYR A 217       5.894  73.628  29.244  1.00 97.03           C  
ATOM   3391  C   TYR A 217       6.263  73.958  27.805  1.00 97.03           C  
ATOM   3392  CB  TYR A 217       4.402  73.374  29.404  1.00 97.03           C  
ATOM   3395  O   TYR A 217       6.021  75.070  27.336  1.00 97.03           O  
ATOM   3396  CG  TYR A 217       3.824  72.358  28.451  1.00 97.03           C  
ATOM   3397  CD1 TYR A 217       3.080  72.786  27.339  1.00 97.03           C  
ATOM   3399  CD2 TYR A 217       4.023  70.982  28.682  1.00 97.03           C  
ATOM   3401  CE1 TYR A 217       2.497  71.837  26.483  1.00 97.03           C  
ATOM   3403  CE2 TYR A 217       3.482  70.032  27.797  1.00 97.03           C  
ATOM   3405  OH  TYR A 217       2.174  69.577  25.820  1.00 97.03           O  
ATOM   3407  CZ  TYR A 217       2.707  70.461  26.699  1.00 97.03           C  
ATOM   3408  N   TYR A 218       6.861  72.990  27.125  1.00 94.20           N  
ATOM   3410  CA  TYR A 218       7.462  73.161  25.807  1.00 94.20           C  
ATOM   3412  C   TYR A 218       6.652  72.561  24.658  1.00 94.20           C  
ATOM   3413  CB  TYR A 218       8.881  72.603  25.874  1.00 94.20           C  
ATOM   3416  O   TYR A 218       7.016  72.792  23.504  1.00 94.20           O  
ATOM   3417  CG  TYR A 218       9.859  73.588  26.476  1.00 94.20           C  
ATOM   3418  CD1 TYR A 218      10.547  74.447  25.613  1.00 94.20           C  
ATOM   3420  CD2 TYR A 218      10.056  73.683  27.866  1.00 94.20           C  
ATOM   3422  CE1 TYR A 218      11.459  75.386  26.111  1.00 94.20           C  
ATOM   3424  CE2 TYR A 218      10.960  74.639  28.379  1.00 94.20           C  
ATOM   3426  OH  TYR A 218      12.527  76.428  27.977  1.00 94.20           O  
ATOM   3428  CZ  TYR A 218      11.668  75.491  27.499  1.00 94.20           C  
ATOM   3429  N   GLY A 219       5.535  71.892  24.948  1.00 87.82           N  
ATOM   3431  CA  GLY A 219       4.791  71.118  23.953  1.00 87.82           C  
ATOM   3434  C   GLY A 219       5.154  69.648  23.970  1.00 87.82           C  
ATOM   3435  O   GLY A 219       6.228  69.295  24.513  1.00 87.82           O  
ATOM   3436  OXT GLY A 219       4.267  68.901  23.529  1.00 87.82           O  
TER
ATOM   3437  N   GLU B   1      15.086  58.166  32.311  1.00 86.99           N  
ATOM   3441  CA  GLU B   1      14.412  57.896  31.025  1.00 86.99           C  
ATOM   3443  C   GLU B   1      13.054  57.271  31.307  1.00 86.99           C  
ATOM   3444  CB  GLU B   1      15.316  56.985  30.206  1.00 86.99           C  
ATOM   3447  O   GLU B   1      12.897  56.714  32.390  1.00 86.99           O  
ATOM   3448  CG  GLU B   1      14.890  56.858  28.743  1.00 86.99           C  
ATOM   3451  CD  GLU B   1      15.943  56.103  27.924  1.00 86.99           C  
ATOM   3452  OE1 GLU B   1      15.691  55.920  26.718  1.00 86.99           O  
ATOM   3453  OE2 GLU B   1      16.982  55.737  28.519  1.00 86.99           O  
ATOM   3454  N   VAL B   2      12.076  57.433  30.417  1.00 93.81           N  
ATOM   3456  CA  VAL B   2      10.760  56.791  30.556  1.00 93.81           C  
ATOM   3458  C   VAL B   2      10.782  55.460  29.826  1.00 93.81           C  
ATOM   3459  CB  VAL B   2       9.624  57.697  30.050  1.00 93.81           C  
ATOM   3461  O   VAL B   2      11.291  55.380  28.712  1.00 93.81           O  
ATOM   3462  CG1 VAL B   2       8.265  56.993  29.950  1.00 93.81           C  
ATOM   3466  CG2 VAL B   2       9.467  58.895  30.996  1.00 93.81           C  
ATOM   3470  N   GLN B   3      10.237  54.426  30.455  1.00 96.22           N  
ATOM   3472  CA  GLN B   3      10.129  53.092  29.869  1.00 96.22           C  
ATOM   3474  C   GLN B   3       8.703  52.581  30.032  1.00 96.22           C  
ATOM   3475  CB  GLN B   3      11.138  52.135  30.519  1.00 96.22           C  
ATOM   3478  O   GLN B   3       8.083  52.817  31.069  1.00 96.22           O  
ATOM   3479  CG  GLN B   3      12.592  52.549  30.239  1.00 96.22           C  
ATOM   3482  CD  GLN B   3      13.612  51.598  30.855  1.00 96.22           C  
ATOM   3483  NE2 GLN B   3      14.854  51.662  30.429  1.00 96.22           N  
ATOM   3486  OE1 GLN B   3      13.334  50.808  31.739  1.00 96.22           O  
ATOM   3487  N   LEU B   4       8.204  51.887  29.008  1.00 98.01           N  
ATOM   3489  CA  LEU B   4       6.933  51.175  29.051  1.00 98.01           C  
ATOM   3491  C   LEU B   4       7.204  49.678  29.196  1.00 98.01           C  
ATOM   3492  CB  LEU B   4       6.092  51.473  27.796  1.00 98.01           C  
ATOM   3495  O   LEU B   4       7.983  49.118  28.426  1.00 98.01           O  
ATOM   3496  CG  LEU B   4       5.725  52.952  27.566  1.00 98.01           C  
ATOM   3498  CD1 LEU B   4       4.702  53.059  26.436  1.00 98.01           C  
ATOM   3502  CD2 LEU B   4       5.115  53.615  28.797  1.00 98.01           C  
ATOM   3506  N   GLU B   5       6.553  49.045  30.166  1.00 97.86           N  
ATOM   3508  CA  GLU B   5       6.673  47.611  30.429  1.00 97.86           C  
ATOM   3510  C   GLU B   5       5.319  46.923  30.249  1.00 97.86           C  
ATOM   3511  CB  GLU B   5       7.265  47.395  31.827  1.00 97.86           C  
ATOM   3514  O   GLU B   5       4.382  47.147  31.020  1.00 97.86           O  
ATOM   3515  CG  GLU B   5       7.566  45.911  32.087  1.00 97.86           C  
ATOM   3518  CD  GLU B   5       8.311  45.674  33.410  1.00 97.86           C  
ATOM   3519  OE1 GLU B   5       8.881  44.569  33.555  1.00 97.86           O  
ATOM   3520  OE2 GLU B   5       8.292  46.575  34.281  1.00 97.86           O  
ATOM   3521  N   GLU B   6       5.216  46.098  29.206  1.00 98.07           N  
ATOM   3523  CA  GLU B   6       4.009  45.353  28.846  1.00 98.07           C  
ATOM   3525  C   GLU B   6       4.029  43.938  29.430  1.00 98.07           C  
ATOM   3526  CB  GLU B   6       3.858  45.285  27.322  1.00 98.07           C  
ATOM   3529  O   GLU B   6       5.057  43.266  29.468  1.00 98.07           O  
ATOM   3530  CG  GLU B   6       3.636  46.667  26.685  1.00 98.07           C  
ATOM   3533  CD  GLU B   6       4.328  46.783  25.326  1.00 98.07           C  
ATOM   3534  OE1 GLU B   6       3.666  47.191  24.348  1.00 98.07           O  
ATOM   3535  OE2 GLU B   6       5.550  46.532  25.249  1.00 98.07           O  
ATOM   3536  N   SER B   7       2.868  43.443  29.848  1.00 97.68           N  
ATOM   3538  CA  SER B   7       2.702  42.091  30.383  1.00 97.68           C  
ATOM   3540  C   SER B   7       1.292  41.547  30.131  1.00 97.68           C  
ATOM   3541  CB  SER B   7       3.042  42.076  31.880  1.00 97.68           C  
ATOM   3544  O   SER B   7       0.382  42.279  29.736  1.00 97.68           O  
ATOM   3545  OG  SER B   7       2.243  43.007  32.580  1.00 97.68           O  
ATOM   3547  N   GLY B   8       1.112  40.240  30.352  1.00 97.74           N  
ATOM   3549  CA  GLY B   8      -0.179  39.548  30.223  1.00 97.74           C  
ATOM   3552  C   GLY B   8      -0.474  38.957  28.841  1.00 97.74           C  
ATOM   3553  O   GLY B   8      -1.526  38.342  28.665  1.00 97.74           O  
ATOM   3554  N   GLY B   9       0.434  39.119  27.870  1.00 97.36           N  
ATOM   3556  CA  GLY B   9       0.381  38.389  26.604  1.00 97.36           C  
ATOM   3559  C   GLY B   9       0.629  36.889  26.787  1.00 97.36           C  
ATOM   3560  O   GLY B   9       1.041  36.427  27.853  1.00 97.36           O  
ATOM   3561  N   GLY B  10       0.373  36.121  25.735  1.00 97.64           N  
ATOM   3563  CA  GLY B  10       0.514  34.673  25.733  1.00 97.64           C  
ATOM   3566  C   GLY B  10      -0.479  33.988  24.806  1.00 97.64           C  
ATOM   3567  O   GLY B  10      -1.051  34.596  23.898  1.00 97.64           O  
ATOM   3568  N   TRP B  11      -0.669  32.695  25.042  1.00 97.95           N  
ATOM   3570  CA  TRP B  11      -1.596  31.864  24.286  1.00 97.95           C  
ATOM   3572  C   TRP B  11      -2.918  31.667  25.034  1.00 97.95           C  
ATOM   3573  CB  TRP B  11      -0.911  30.547  23.940  1.00 97.95           C  
ATOM   3576  O   TRP B  11      -2.936  31.570  26.262  1.00 97.95           O  
ATOM   3577  CG  TRP B  11      -1.806  29.568  23.267  1.00 97.95           C  
ATOM   3578  CD1 TRP B  11      -1.974  29.415  21.937  1.00 97.95           C  
ATOM   3580  CD2 TRP B  11      -2.686  28.598  23.901  1.00 97.95           C  
ATOM   3581  CE2 TRP B  11      -3.302  27.822  22.880  1.00 97.95           C  
ATOM   3582  CE3 TRP B  11      -2.988  28.287  25.244  1.00 97.95           C  
ATOM   3584  NE1 TRP B  11      -2.876  28.398  21.707  1.00 97.95           N  
ATOM   3586  CH2 TRP B  11      -4.272  26.358  24.523  1.00 97.95           C  
ATOM   3588  CZ2 TRP B  11      -4.085  26.703  23.174  1.00 97.95           C  
ATOM   3590  CZ3 TRP B  11      -3.784  27.174  25.552  1.00 97.95           C  
ATOM   3592  N   VAL B  12      -4.021  31.592  24.290  1.00 98.07           N  
ATOM   3594  CA  VAL B  12      -5.365  31.336  24.819  1.00 98.07           C  
ATOM   3596  C   VAL B  12      -6.235  30.626  23.777  1.00 98.07           C  
ATOM   3597  CB  VAL B  12      -5.991  32.662  25.294  1.00 98.07           C  
ATOM   3599  O   VAL B  12      -6.110  30.865  22.578  1.00 98.07           O  
ATOM   3600  CG1 VAL B  12      -6.246  33.644  24.149  1.00 98.07           C  
ATOM   3604  CG2 VAL B  12      -7.293  32.473  26.077  1.00 98.07           C  
ATOM   3608  N   HIS B  13      -7.156  29.775  24.226  1.00 98.29           N  
ATOM   3610  CA  HIS B  13      -8.139  29.156  23.338  1.00 98.29           C  
ATOM   3612  C   HIS B  13      -9.195  30.155  22.828  1.00 98.29           C  
ATOM   3613  CB  HIS B  13      -8.817  27.986  24.053  1.00 98.29           C  
ATOM   3616  O   HIS B  13      -9.540  31.104  23.544  1.00 98.29           O  
ATOM   3617  CG  HIS B  13      -7.949  26.765  24.176  1.00 98.29           C  
ATOM   3618  CD2 HIS B  13      -7.767  26.019  25.307  1.00 98.29           C  
ATOM   3620  ND1 HIS B  13      -7.353  26.082  23.140  1.00 98.29           N  
ATOM   3622  CE1 HIS B  13      -6.884  24.922  23.621  1.00 98.29           C  
ATOM   3624  NE2 HIS B  13      -7.102  24.847  24.948  1.00 98.29           N  
ATOM   3625  N   PRO B  14      -9.782  29.926  21.633  1.00 98.36           N  
ATOM   3626  CA  PRO B  14     -10.926  30.692  21.154  1.00 98.36           C  
ATOM   3628  C   PRO B  14     -12.067  30.726  22.177  1.00 98.36           C  
ATOM   3629  CB  PRO B  14     -11.366  30.024  19.847  1.00 98.36           C  
ATOM   3632  O   PRO B  14     -12.373  29.729  22.828  1.00 98.36           O  
ATOM   3633  CG  PRO B  14     -10.089  29.353  19.346  1.00 98.36           C  
ATOM   3636  CD  PRO B  14      -9.397  28.935  20.640  1.00 98.36           C  
ATOM   3639  N   GLY B  15     -12.696  31.889  22.329  1.00 98.32           N  
ATOM   3641  CA  GLY B  15     -13.711  32.160  23.347  1.00 98.32           C  
ATOM   3644  C   GLY B  15     -13.145  32.531  24.722  1.00 98.32           C  
ATOM   3645  O   GLY B  15     -13.880  33.082  25.539  1.00 98.32           O  
ATOM   3646  N   GLY B  16     -11.852  32.295  24.968  1.00 98.42           N  
ATOM   3648  CA  GLY B  16     -11.190  32.644  26.219  1.00 98.42           C  
ATOM   3651  C   GLY B  16     -10.990  34.148  26.426  1.00 98.42           C  
ATOM   3652  O   GLY B  16     -11.406  34.990  25.617  1.00 98.42           O  
ATOM   3653  N   SER B  17     -10.320  34.474  27.531  1.00 98.69           N  
ATOM   3655  CA  SER B  17     -10.027  35.845  27.943  1.00 98.69           C  
ATOM   3657  C   SER B  17      -8.564  36.020  28.335  1.00 98.69           C  
ATOM   3658  CB  SER B  17     -10.903  36.269  29.128  1.00 98.69           C  
ATOM   3661  O   SER B  17      -7.953  35.121  28.907  1.00 98.69           O  
ATOM   3662  OG  SER B  17     -12.265  36.386  28.772  1.00 98.69           O  
ATOM   3664  N   LEU B  18      -8.032  37.216  28.095  1.00 98.69           N  
ATOM   3666  CA  LEU B  18      -6.716  37.659  28.556  1.00 98.69           C  
ATOM   3668  C   LEU B  18      -6.813  39.086  29.094  1.00 98.69           C  
ATOM   3669  CB  LEU B  18      -5.691  37.580  27.409  1.00 98.69           C  
ATOM   3672  O   LEU B  18      -7.721  39.840  28.741  1.00 98.69           O  
ATOM   3673  CG  LEU B  18      -5.169  36.173  27.072  1.00 98.69           C  
ATOM   3675  CD1 LEU B  18      -4.285  36.262  25.829  1.00 98.69           C  
ATOM   3679  CD2 LEU B  18      -4.336  35.581  28.208  1.00 98.69           C  
ATOM   3683  N   ARG B  19      -5.861  39.473  29.941  1.00 98.86           N  
ATOM   3685  CA  ARG B  19      -5.738  40.845  30.435  1.00 98.86           C  
ATOM   3687  C   ARG B  19      -4.322  41.334  30.197  1.00 98.86           C  
ATOM   3688  CB  ARG B  19      -6.135  40.912  31.914  1.00 98.86           C  
ATOM   3691  O   ARG B  19      -3.402  40.880  30.869  1.00 98.86           O  
ATOM   3692  CG  ARG B  19      -6.162  42.366  32.405  1.00 98.86           C  
ATOM   3695  CD  ARG B  19      -6.490  42.416  33.897  1.00 98.86           C  
ATOM   3698  NE  ARG B  19      -6.540  43.807  34.386  1.00 98.86           N  
ATOM   3700  NH1 ARG B  19      -8.776  44.168  34.016  1.00 98.86           N  
ATOM   3703  NH2 ARG B  19      -7.503  45.815  34.843  1.00 98.86           N  
ATOM   3706  CZ  ARG B  19      -7.606  44.586  34.419  1.00 98.86           C  
ATOM   3707  N   LEU B  20      -4.168  42.281  29.279  1.00 98.87           N  
ATOM   3709  CA  LEU B  20      -2.893  42.959  29.078  1.00 98.87           C  
ATOM   3711  C   LEU B  20      -2.745  44.092  30.090  1.00 98.87           C  
ATOM   3712  CB  LEU B  20      -2.736  43.458  27.634  1.00 98.87           C  
ATOM   3715  O   LEU B  20      -3.732  44.721  30.489  1.00 98.87           O  
ATOM   3716  CG  LEU B  20      -3.008  42.406  26.546  1.00 98.87           C  
ATOM   3718  CD1 LEU B  20      -2.727  43.002  25.171  1.00 98.87           C  
ATOM   3722  CD2 LEU B  20      -2.143  41.159  26.718  1.00 98.87           C  
ATOM   3726  N   SER B  21      -1.509  44.362  30.483  1.00 98.85           N  
ATOM   3728  CA  SER B  21      -1.125  45.478  31.341  1.00 98.85           C  
ATOM   3730  C   SER B  21       0.097  46.164  30.754  1.00 98.85           C  
ATOM   3731  CB  SER B  21      -0.830  44.974  32.754  1.00 98.85           C  
ATOM   3734  O   SER B  21       0.969  45.504  30.201  1.00 98.85           O  
ATOM   3735  OG  SER B  21      -0.550  46.054  33.624  1.00 98.85           O  
ATOM   3737  N   CYS B  22       0.169  47.481  30.886  1.00 98.84           N  
ATOM   3739  CA  CYS B  22       1.334  48.264  30.509  1.00 98.84           C  
ATOM   3741  C   CYS B  22       1.539  49.392  31.511  1.00 98.84           C  
ATOM   3742  CB  CYS B  22       1.140  48.789  29.096  1.00 98.84           C  
ATOM   3745  O   CYS B  22       0.615  50.171  31.751  1.00 98.84           O  
ATOM   3746  SG  CYS B  22       2.354  50.013  28.571  1.00 98.84           S  
ATOM   3747  N   ALA B  23       2.728  49.469  32.102  1.00 98.61           N  
ATOM   3749  CA  ALA B  23       3.081  50.486  33.085  1.00 98.61           C  
ATOM   3751  C   ALA B  23       4.226  51.361  32.574  1.00 98.61           C  
ATOM   3752  CB  ALA B  23       3.425  49.800  34.412  1.00 98.61           C  
ATOM   3756  O   ALA B  23       5.210  50.851  32.040  1.00 98.61           O  
ATOM   3757  N   ALA B  24       4.106  52.674  32.770  1.00 98.19           N  
ATOM   3759  CA  ALA B  24       5.178  53.619  32.513  1.00 98.19           C  
ATOM   3761  C   ALA B  24       5.997  53.881  33.781  1.00 98.19           C  
ATOM   3762  CB  ALA B  24       4.603  54.911  31.931  1.00 98.19           C  
ATOM   3766  O   ALA B  24       5.449  54.158  34.850  1.00 98.19           O  
ATOM   3767  N   SER B  25       7.320  53.860  33.649  1.00 96.57           N  
ATOM   3769  CA  SER B  25       8.268  54.200  34.711  1.00 96.57           C  
ATOM   3771  C   SER B  25       9.097  55.443  34.353  1.00 96.57           C  
ATOM   3772  CB  SER B  25       9.135  52.979  35.030  1.00 96.57           C  
ATOM   3775  O   SER B  25       9.017  55.968  33.242  1.00 96.57           O  
ATOM   3776  OG  SER B  25      10.044  52.740  33.981  1.00 96.57           O  
ATOM   3778  N   GLY B  26       9.877  55.955  35.308  1.00 95.30           N  
ATOM   3780  CA  GLY B  26      10.712  57.147  35.123  1.00 95.30           C  
ATOM   3783  C   GLY B  26      10.007  58.460  35.479  1.00 95.30           C  
ATOM   3784  O   GLY B  26       9.120  58.502  36.331  1.00 95.30           O  
ATOM   3785  N   ASN B  27      10.415  59.558  34.836  1.00 94.20           N  
ATOM   3787  CA  ASN B  27      10.006  60.925  35.197  1.00 94.20           C  
ATOM   3789  C   ASN B  27       8.630  61.326  34.629  1.00 94.20           C  
ATOM   3790  CB  ASN B  27      11.104  61.930  34.810  1.00 94.20           C  
ATOM   3793  O   ASN B  27       8.450  62.437  34.124  1.00 94.20           O  
ATOM   3794  CG  ASN B  27      12.399  61.791  35.579  1.00 94.20           C  
ATOM   3795  ND2 ASN B  27      13.374  62.583  35.213  1.00 94.20           N  
ATOM   3798  OD1 ASN B  27      12.556  61.000  36.494  1.00 94.20           O  
ATOM   3799  N   VAL B  28       7.652  60.423  34.703  1.00 96.07           N  
ATOM   3801  CA  VAL B  28       6.289  60.667  34.221  1.00 96.07           C  
ATOM   3803  C   VAL B  28       5.591  61.643  35.165  1.00 96.07           C  
ATOM   3804  CB  VAL B  28       5.493  59.355  34.093  1.00 96.07           C  
ATOM   3806  O   VAL B  28       5.216  61.279  36.283  1.00 96.07           O  
ATOM   3807  CG1 VAL B  28       4.109  59.625  33.490  1.00 96.07           C  
ATOM   3811  CG2 VAL B  28       6.222  58.339  33.208  1.00 96.07           C  
ATOM   3815  N   PHE B  29       5.377  62.874  34.708  1.00 95.74           N  
ATOM   3817  CA  PHE B  29       4.676  63.913  35.459  1.00 95.74           C  
ATOM   3819  C   PHE B  29       3.158  63.805  35.303  1.00 95.74           C  
ATOM   3820  CB  PHE B  29       5.180  65.290  35.008  1.00 95.74           C  
ATOM   3823  O   PHE B  29       2.420  64.023  36.263  1.00 95.74           O  
ATOM   3824  CG  PHE B  29       4.760  66.396  35.954  1.00 95.74           C  
ATOM   3825  CD1 PHE B  29       3.583  67.131  35.725  1.00 95.74           C  
ATOM   3827  CD2 PHE B  29       5.533  66.659  37.099  1.00 95.74           C  
ATOM   3829  CE1 PHE B  29       3.182  68.118  36.645  1.00 95.74           C  
ATOM   3831  CE2 PHE B  29       5.144  67.664  38.002  1.00 95.74           C  
ATOM   3833  CZ  PHE B  29       3.969  68.398  37.772  1.00 95.74           C  
ATOM   3835  N   GLY B  30       2.692  63.397  34.123  1.00 94.81           N  
ATOM   3837  CA  GLY B  30       1.282  63.271  33.779  1.00 94.81           C  
ATOM   3840  C   GLY B  30       1.045  62.246  32.683  1.00 94.81           C  
ATOM   3841  O   GLY B  30       1.955  61.905  31.936  1.00 94.81           O  
ATOM   3842  N   VAL B  31      -0.193  61.775  32.603  1.00 95.54           N  
ATOM   3844  CA  VAL B  31      -0.679  60.920  31.520  1.00 95.54           C  
ATOM   3846  C   VAL B  31      -1.718  61.719  30.761  1.00 95.54           C  
ATOM   3847  CB  VAL B  31      -1.319  59.642  32.075  1.00 95.54           C  
ATOM   3849  O   VAL B  31      -2.628  62.247  31.399  1.00 95.54           O  
ATOM   3850  CG1 VAL B  31      -1.859  58.763  30.951  1.00 95.54           C  
ATOM   3854  CG2 VAL B  31      -0.330  58.814  32.901  1.00 95.54           C  
ATOM   3858  N   ASN B  32      -1.583  61.801  29.443  1.00 94.81           N  
ATOM   3860  CA  ASN B  32      -2.514  62.520  28.584  1.00 94.81           C  
ATOM   3862  C   ASN B  32      -3.512  61.524  27.980  1.00 94.81           C  
ATOM   3863  CB  ASN B  32      -1.718  63.264  27.498  1.00 94.81           C  
ATOM   3866  O   ASN B  32      -4.717  61.620  28.209  1.00 94.81           O  
ATOM   3867  CG  ASN B  32      -0.579  64.159  27.969  1.00 94.81           C  
ATOM   3868  ND2 ASN B  32       0.246  64.584  27.047  1.00 94.81           N  
ATOM   3871  OD1 ASN B  32      -0.397  64.468  29.141  1.00 94.81           O  
ATOM   3872  N   THR B  33      -2.984  60.520  27.277  1.00 96.90           N  
ATOM   3874  CA  THR B  33      -3.748  59.428  26.667  1.00 96.90           C  
ATOM   3876  C   THR B  33      -2.955  58.132  26.770  1.00 96.90           C  
ATOM   3877  CB  THR B  33      -4.083  59.738  25.196  1.00 96.90           C  
ATOM   3879  O   THR B  33      -1.731  58.132  26.678  1.00 96.90           O  
ATOM   3880  CG2 THR B  33      -4.954  58.671  24.530  1.00 96.90           C  
ATOM   3884  OG1 THR B  33      -4.820  60.936  25.118  1.00 96.90           O  
ATOM   3886  N   MET B  34      -3.654  57.016  26.956  1.00 98.35           N  
ATOM   3888  CA  MET B  34      -3.087  55.671  26.887  1.00 98.35           C  
ATOM   3890  C   MET B  34      -3.877  54.851  25.875  1.00 98.35           C  
ATOM   3891  CB  MET B  34      -3.117  54.993  28.261  1.00 98.35           C  
ATOM   3894  O   MET B  34      -5.100  54.953  25.809  1.00 98.35           O  
ATOM   3895  CG  MET B  34      -2.322  55.761  29.321  1.00 98.35           C  
ATOM   3898  SD  MET B  34      -2.439  55.104  31.014  1.00 98.35           S  
ATOM   3899  CE  MET B  34      -4.126  55.617  31.438  1.00 98.35           C  
ATOM   3903  N   ALA B  35      -3.199  54.016  25.103  1.00 98.65           N  
ATOM   3905  CA  ALA B  35      -3.816  53.223  24.058  1.00 98.65           C  
ATOM   3907  C   ALA B  35      -3.149  51.857  23.906  1.00 98.65           C  
ATOM   3908  CB  ALA B  35      -3.785  54.028  22.753  1.00 98.65           C  
ATOM   3912  O   ALA B  35      -2.003  51.636  24.298  1.00 98.65           O  
ATOM   3913  N   TRP B  36      -3.897  50.947  23.298  1.00 98.87           N  
ATOM   3915  CA  TRP B  36      -3.392  49.692  22.776  1.00 98.87           C  
ATOM   3917  C   TRP B  36      -3.602  49.665  21.274  1.00 98.87           C  
ATOM   3918  CB  TRP B  36      -4.078  48.510  23.458  1.00 98.87           C  
ATOM   3921  O   TRP B  36      -4.702  49.921  20.783  1.00 98.87           O  
ATOM   3922  CG  TRP B  36      -3.588  48.255  24.843  1.00 98.87           C  
ATOM   3923  CD1 TRP B  36      -4.107  48.778  25.976  1.00 98.87           C  
ATOM   3925  CD2 TRP B  36      -2.428  47.471  25.254  1.00 98.87           C  
ATOM   3926  CE2 TRP B  36      -2.339  47.518  26.676  1.00 98.87           C  
ATOM   3927  CE3 TRP B  36      -1.428  46.749  24.569  1.00 98.87           C  
ATOM   3929  NE1 TRP B  36      -3.391  48.318  27.063  1.00 98.87           N  
ATOM   3931  CH2 TRP B  36      -0.354  46.138  26.678  1.00 98.87           C  
ATOM   3933  CZ2 TRP B  36      -1.329  46.859  27.388  1.00 98.87           C  
ATOM   3935  CZ3 TRP B  36      -0.400  46.089  25.272  1.00 98.87           C  
ATOM   3937  N   TYR B  37      -2.549  49.299  20.564  1.00 98.57           N  
ATOM   3939  CA  TYR B  37      -2.560  49.007  19.141  1.00 98.57           C  
ATOM   3941  C   TYR B  37      -2.237  47.535  18.936  1.00 98.57           C  
ATOM   3942  CB  TYR B  37      -1.549  49.900  18.418  1.00 98.57           C  
ATOM   3945  O   TYR B  37      -1.668  46.888  19.816  1.00 98.57           O  
ATOM   3946  CG  TYR B  37      -1.932  51.363  18.414  1.00 98.57           C  
ATOM   3947  CD1 TYR B  37      -2.540  51.924  17.276  1.00 98.57           C  
ATOM   3949  CD2 TYR B  37      -1.684  52.163  19.547  1.00 98.57           C  
ATOM   3951  CE1 TYR B  37      -2.925  53.278  17.277  1.00 98.57           C  
ATOM   3953  CE2 TYR B  37      -2.054  53.521  19.543  1.00 98.57           C  
ATOM   3955  OH  TYR B  37      -3.034  55.388  18.408  1.00 98.57           O  
ATOM   3957  CZ  TYR B  37      -2.680  54.079  18.412  1.00 98.57           C  
ATOM   3958  N   ARG B  38      -2.549  46.998  17.761  1.00 98.55           N  
ATOM   3960  CA  ARG B  38      -2.113  45.654  17.388  1.00 98.55           C  
ATOM   3962  C   ARG B  38      -1.597  45.593  15.962  1.00 98.55           C  
ATOM   3963  CB  ARG B  38      -3.212  44.626  17.686  1.00 98.55           C  
ATOM   3966  O   ARG B  38      -2.037  46.340  15.091  1.00 98.55           O  
ATOM   3967  CG  ARG B  38      -4.401  44.706  16.718  1.00 98.55           C  
ATOM   3970  CD  ARG B  38      -5.454  43.670  17.114  1.00 98.55           C  
ATOM   3973  NE  ARG B  38      -6.603  43.703  16.196  1.00 98.55           N  
ATOM   3975  NH1 ARG B  38      -7.868  42.136  17.301  1.00 98.55           N  
ATOM   3978  NH2 ARG B  38      -8.609  43.039  15.388  1.00 98.55           N  
ATOM   3981  CZ  ARG B  38      -7.689  42.960  16.302  1.00 98.55           C  
ATOM   3982  N   GLN B  39      -0.674  44.671  15.739  1.00 97.74           N  
ATOM   3984  CA  GLN B  39      -0.137  44.326  14.432  1.00 97.74           C  
ATOM   3986  C   GLN B  39      -0.421  42.849  14.172  1.00 97.74           C  
ATOM   3987  CB  GLN B  39       1.358  44.657  14.418  1.00 97.74           C  
ATOM   3990  O   GLN B  39       0.182  41.970  14.793  1.00 97.74           O  
ATOM   3991  CG  GLN B  39       1.997  44.563  13.028  1.00 97.74           C  
ATOM   3994  CD  GLN B  39       3.450  45.034  13.047  1.00 97.74           C  
ATOM   3995  NE2 GLN B  39       4.229  44.698  12.048  1.00 97.74           N  
ATOM   3998  OE1 GLN B  39       3.916  45.738  13.938  1.00 97.74           O  
ATOM   3999  N   ALA B  40      -1.376  42.583  13.282  1.00 95.22           N  
ATOM   4001  CA  ALA B  40      -1.700  41.224  12.868  1.00 95.22           C  
ATOM   4003  C   ALA B  40      -0.510  40.578  12.121  1.00 95.22           C  
ATOM   4004  CB  ALA B  40      -2.975  41.254  12.020  1.00 95.22           C  
ATOM   4008  O   ALA B  40       0.312  41.292  11.533  1.00 95.22           O  
ATOM   4009  N   PRO B  41      -0.410  39.237  12.098  1.00 93.40           N  
ATOM   4010  CA  PRO B  41       0.645  38.530  11.384  1.00 93.40           C  
ATOM   4012  C   PRO B  41       0.768  38.976   9.922  1.00 93.40           C  
ATOM   4013  CB  PRO B  41       0.290  37.044  11.496  1.00 93.40           C  
ATOM   4016  O   PRO B  41      -0.223  39.105   9.205  1.00 93.40           O  
ATOM   4017  CG  PRO B  41      -0.498  36.969  12.802  1.00 93.40           C  
ATOM   4020  CD  PRO B  41      -1.245  38.298  12.830  1.00 93.40           C  
ATOM   4023  N   GLY B  42       2.001  39.226   9.479  1.00 93.06           N  
ATOM   4025  CA  GLY B  42       2.305  39.632   8.103  1.00 93.06           C  
ATOM   4028  C   GLY B  42       1.993  41.095   7.757  1.00 93.06           C  
ATOM   4029  O   GLY B  42       2.332  41.529   6.658  1.00 93.06           O  
ATOM   4030  N   LYS B  43       1.390  41.875   8.663  1.00 91.87           N  
ATOM   4032  CA  LYS B  43       1.219  43.324   8.478  1.00 91.87           C  
ATOM   4034  C   LYS B  43       2.506  44.074   8.812  1.00 91.87           C  
ATOM   4035  CB  LYS B  43       0.030  43.836   9.304  1.00 91.87           C  
ATOM   4038  O   LYS B  43       3.269  43.654   9.681  1.00 91.87           O  
ATOM   4039  CG  LYS B  43      -1.328  43.272   8.855  1.00 91.87           C  
ATOM   4042  CD  LYS B  43      -1.730  43.751   7.453  1.00 91.87           C  
ATOM   4045  CE  LYS B  43      -3.140  43.260   7.123  1.00 91.87           C  
ATOM   4048  NZ  LYS B  43      -3.608  43.802   5.826  1.00 91.87           N  
ATOM   4052  N   GLN B  44       2.741  45.191   8.129  1.00 90.50           N  
ATOM   4054  CA  GLN B  44       3.861  46.097   8.392  1.00 90.50           C  
ATOM   4056  C   GLN B  44       3.583  46.979   9.618  1.00 90.50           C  
ATOM   4057  CB  GLN B  44       4.164  46.936   7.142  1.00 90.50           C  
ATOM   4060  O   GLN B  44       2.447  47.078  10.086  1.00 90.50           O  
ATOM   4061  CG  GLN B  44       4.569  46.079   5.933  1.00 90.50           C  
ATOM   4064  CD  GLN B  44       4.874  46.907   4.686  1.00 90.50           C  
ATOM   4065  NE2 GLN B  44       5.251  46.275   3.597  1.00 90.50           N  
ATOM   4068  OE1 GLN B  44       4.750  48.115   4.632  1.00 90.50           O  
ATOM   4069  N   ARG B  45       4.619  47.630  10.156  1.00 87.98           N  
ATOM   4071  CA  ARG B  45       4.507  48.474  11.359  1.00 87.98           C  
ATOM   4073  C   ARG B  45       3.552  49.649  11.140  1.00 87.98           C  
ATOM   4074  CB  ARG B  45       5.912  48.971  11.726  1.00 87.98           C  
ATOM   4077  O   ARG B  45       2.790  50.003  12.033  1.00 87.98           O  
ATOM   4078  CG  ARG B  45       5.893  49.942  12.914  1.00 87.98           C  
ATOM   4081  CD  ARG B  45       7.304  50.428  13.240  1.00 87.98           C  
ATOM   4084  NE  ARG B  45       7.266  51.474  14.278  1.00 87.98           N  
ATOM   4086  NH1 ARG B  45       9.530  51.664  14.586  1.00 87.98           N  
ATOM   4089  NH2 ARG B  45       8.143  52.965  15.758  1.00 87.98           N  
ATOM   4092  CZ  ARG B  45       8.309  52.028  14.868  1.00 87.98           C  
ATOM   4093  N   GLU B  46       3.585  50.218   9.945  1.00 87.74           N  
ATOM   4095  CA  GLU B  46       2.765  51.337   9.483  1.00 87.74           C  
ATOM   4097  C   GLU B  46       1.280  50.954   9.377  1.00 87.74           C  
ATOM   4098  CB  GLU B  46       3.286  51.814   8.110  1.00 87.74           C  
ATOM   4101  O   GLU B  46       0.422  51.821   9.259  1.00 87.74           O  
ATOM   4102  CG  GLU B  46       4.763  52.265   8.068  1.00 87.74           C  
ATOM   4105  CD  GLU B  46       5.805  51.133   8.186  1.00 87.74           C  
ATOM   4106  OE1 GLU B  46       6.946  51.432   8.595  1.00 87.74           O  
ATOM   4107  OE2 GLU B  46       5.445  49.946   7.992  1.00 87.74           O  
ATOM   4108  N   GLN B  47       0.969  49.655   9.443  1.00 88.49           N  
ATOM   4110  CA  GLN B  47      -0.381  49.094   9.381  1.00 88.49           C  
ATOM   4112  C   GLN B  47      -0.929  48.711  10.766  1.00 88.49           C  
ATOM   4113  CB  GLN B  47      -0.395  47.888   8.426  1.00 88.49           C  
ATOM   4116  O   GLN B  47      -1.872  47.926  10.850  1.00 88.49           O  
ATOM   4117  CG  GLN B  47       0.090  48.215   7.009  1.00 88.49           C  
ATOM   4120  CD  GLN B  47       0.070  46.984   6.112  1.00 88.49           C  
ATOM   4121  NE2 GLN B  47      -0.520  47.064   4.941  1.00 88.49           N  
ATOM   4124  OE1 GLN B  47       0.574  45.918   6.433  1.00 88.49           O  
ATOM   4125  N   ARG B  48      -0.333  49.206  11.859  1.00 93.57           N  
ATOM   4127  CA  ARG B  48      -0.864  48.995  13.213  1.00 93.57           C  
ATOM   4129  C   ARG B  48      -2.256  49.603  13.341  1.00 93.57           C  
ATOM   4130  CB  ARG B  48       0.071  49.594  14.268  1.00 93.57           C  
ATOM   4133  O   ARG B  48      -2.467  50.772  13.038  1.00 93.57           O  
ATOM   4134  CG  ARG B  48       1.236  48.650  14.568  1.00 93.57           C  
ATOM   4137  CD  ARG B  48       2.256  49.359  15.456  1.00 93.57           C  
ATOM   4140  NE  ARG B  48       3.474  48.551  15.620  1.00 93.57           N  
ATOM   4142  NH1 ARG B  48       4.449  49.833  17.269  1.00 93.57           N  
ATOM   4145  NH2 ARG B  48       5.523  48.060  16.433  1.00 93.57           N  
ATOM   4148  CZ  ARG B  48       4.468  48.820  16.443  1.00 93.57           C  
ATOM   4149  N   GLU B  49      -3.182  48.808  13.855  1.00 96.13           N  
ATOM   4151  CA  GLU B  49      -4.562  49.224  14.084  1.00 96.13           C  
ATOM   4153  C   GLU B  49      -4.747  49.603  15.550  1.00 96.13           C  
ATOM   4154  CB  GLU B  49      -5.528  48.103  13.682  1.00 96.13           C  
ATOM   4157  O   GLU B  49      -4.283  48.887  16.445  1.00 96.13           O  
ATOM   4158  CG  GLU B  49      -5.514  47.827  12.168  1.00 96.13           C  
ATOM   4161  CD  GLU B  49      -6.382  46.622  11.761  1.00 96.13           C  
ATOM   4162  OE1 GLU B  49      -6.383  46.303  10.549  1.00 96.13           O  
ATOM   4163  OE2 GLU B  49      -7.009  45.990  12.651  1.00 96.13           O  
ATOM   4164  N   LEU B  50      -5.438  50.717  15.807  1.00 98.24           N  
ATOM   4166  CA  LEU B  50      -5.897  51.049  17.151  1.00 98.24           C  
ATOM   4168  C   LEU B  50      -6.856  49.953  17.622  1.00 98.24           C  
ATOM   4169  CB  LEU B  50      -6.572  52.435  17.146  1.00 98.24           C  
ATOM   4172  O   LEU B  50      -7.775  49.580  16.904  1.00 98.24           O  
ATOM   4173  CG  LEU B  50      -7.126  52.871  18.518  1.00 98.24           C  
ATOM   4175  CD1 LEU B  50      -6.016  53.104  19.542  1.00 98.24           C  
ATOM   4179  CD2 LEU B  50      -7.927  54.163  18.383  1.00 98.24           C  
ATOM   4183  N   VAL B  51      -6.659  49.448  18.835  1.00 98.67           N  
ATOM   4185  CA  VAL B  51      -7.583  48.509  19.480  1.00 98.67           C  
ATOM   4187  C   VAL B  51      -8.519  49.279  20.398  1.00 98.67           C  
ATOM   4188  CB  VAL B  51      -6.813  47.419  20.244  1.00 98.67           C  
ATOM   4190  O   VAL B  51      -9.739  49.180  20.276  1.00 98.67           O  
ATOM   4191  CG1 VAL B  51      -7.754  46.482  20.998  1.00 98.67           C  
ATOM   4195  CG2 VAL B  51      -5.978  46.574  19.280  1.00 98.67           C  
ATOM   4199  N   ALA B  52      -7.939  50.052  21.313  1.00 98.89           N  
ATOM   4201  CA  ALA B  52      -8.674  50.903  22.231  1.00 98.89           C  
ATOM   4203  C   ALA B  52      -7.782  52.029  22.764  1.00 98.89           C  
ATOM   4204  CB  ALA B  52      -9.218  50.044  23.381  1.00 98.89           C  
ATOM   4208  O   ALA B  52      -6.574  51.840  22.906  1.00 98.89           O  
ATOM   4209  N   SER B  53      -8.378  53.166  23.112  1.00 98.49           N  
ATOM   4211  CA  SER B  53      -7.706  54.288  23.777  1.00 98.49           C  
ATOM   4213  C   SER B  53      -8.520  54.795  24.969  1.00 98.49           C  
ATOM   4214  CB  SER B  53      -7.401  55.420  22.787  1.00 98.49           C  
ATOM   4217  O   SER B  53      -9.731  54.578  25.054  1.00 98.49           O  
ATOM   4218  OG  SER B  53      -8.591  56.090  22.440  1.00 98.49           O  
ATOM   4220  N   ILE B  54      -7.844  55.435  25.923  1.00 97.90           N  
ATOM   4222  CA  ILE B  54      -8.437  56.095  27.082  1.00 97.90           C  
ATOM   4224  C   ILE B  54      -7.686  57.389  27.401  1.00 97.90           C  
ATOM   4225  CB  ILE B  54      -8.531  55.139  28.293  1.00 97.90           C  
ATOM   4227  O   ILE B  54      -6.458  57.400  27.497  1.00 97.90           O  
ATOM   4228  CG1 ILE B  54      -9.374  55.783  29.415  1.00 97.90           C  
ATOM   4231  CG2 ILE B  54      -7.158  54.671  28.813  1.00 97.90           C  
ATOM   4235  CD1 ILE B  54      -9.760  54.810  30.534  1.00 97.90           C  
ATOM   4239  N   THR B  55      -8.420  58.484  27.582  1.00 94.39           N  
ATOM   4241  CA  THR B  55      -7.843  59.774  27.986  1.00 94.39           C  
ATOM   4243  C   THR B  55      -7.731  59.896  29.503  1.00 94.39           C  
ATOM   4244  CB  THR B  55      -8.627  60.964  27.415  1.00 94.39           C  
ATOM   4246  O   THR B  55      -8.342  59.143  30.265  1.00 94.39           O  
ATOM   4247  CG2 THR B  55      -8.851  60.853  25.907  1.00 94.39           C  
ATOM   4251  OG1 THR B  55      -9.900  61.105  28.020  1.00 94.39           O  
ATOM   4253  N   ASP B  56      -7.021  60.915  29.969  1.00 91.69           N  
ATOM   4255  CA  ASP B  56      -6.921  61.292  31.380  1.00 91.69           C  
ATOM   4257  C   ASP B  56      -8.273  61.617  32.059  1.00 91.69           C  
ATOM   4258  CB  ASP B  56      -5.952  62.476  31.486  1.00 91.69           C  
ATOM   4261  O   ASP B  56      -8.380  61.548  33.289  1.00 91.69           O  
ATOM   4262  CG  ASP B  56      -6.497  63.768  30.872  1.00 91.69           C  
ATOM   4263  OD1 ASP B  56      -7.012  63.723  29.736  1.00 91.69           O  
ATOM   4264  OD2 ASP B  56      -6.453  64.801  31.578  1.00 91.69           O  
ATOM   4265  N   TYR B  57      -9.322  61.914  31.284  1.00 90.30           N  
ATOM   4267  CA  TYR B  57     -10.703  62.074  31.771  1.00 90.30           C  
ATOM   4269  C   TYR B  57     -11.526  60.780  31.754  1.00 90.30           C  
ATOM   4270  CB  TYR B  57     -11.441  63.169  30.989  1.00 90.30           C  
ATOM   4273  O   TYR B  57     -12.691  60.810  32.150  1.00 90.30           O  
ATOM   4274  CG  TYR B  57     -10.886  64.551  31.214  1.00 90.30           C  
ATOM   4275  CD1 TYR B  57     -11.437  65.424  32.175  1.00 90.30           C  
ATOM   4277  CD2 TYR B  57      -9.769  64.946  30.471  1.00 90.30           C  
ATOM   4279  CE1 TYR B  57     -10.829  66.674  32.417  1.00 90.30           C  
ATOM   4281  CE2 TYR B  57      -9.130  66.155  30.753  1.00 90.30           C  
ATOM   4283  OH  TYR B  57      -8.966  68.154  32.032  1.00 90.30           O  
ATOM   4285  CZ  TYR B  57      -9.637  67.015  31.741  1.00 90.30           C  
ATOM   4286  N   GLY B  58     -10.959  59.664  31.293  1.00 91.16           N  
ATOM   4288  CA  GLY B  58     -11.653  58.383  31.168  1.00 91.16           C  
ATOM   4291  C   GLY B  58     -12.530  58.258  29.921  1.00 91.16           C  
ATOM   4292  O   GLY B  58     -13.295  57.300  29.818  1.00 91.16           O  
ATOM   4293  N   THR B  59     -12.440  59.194  28.968  1.00 92.31           N  
ATOM   4295  CA  THR B  59     -13.098  59.029  27.664  1.00 92.31           C  
ATOM   4297  C   THR B  59     -12.418  57.880  26.933  1.00 92.31           C  
ATOM   4298  CB  THR B  59     -13.017  60.291  26.793  1.00 92.31           C  
ATOM   4300  O   THR B  59     -11.194  57.883  26.835  1.00 92.31           O  
ATOM   4301  CG2 THR B  59     -13.823  60.147  25.502  1.00 92.31           C  
ATOM   4305  OG1 THR B  59     -13.539  61.433  27.449  1.00 92.31           O  
ATOM   4307  N   THR B  60     -13.195  56.920  26.431  1.00 97.18           N  
ATOM   4309  CA  THR B  60     -12.667  55.737  25.741  1.00 97.18           C  
ATOM   4311  C   THR B  60     -13.061  55.708  24.273  1.00 97.18           C  
ATOM   4312  CB  THR B  60     -13.070  54.417  26.419  1.00 97.18           C  
ATOM   4314  O   THR B  60     -14.138  56.174  23.900  1.00 97.18           O  
ATOM   4315  CG2 THR B  60     -12.456  54.272  27.808  1.00 97.18           C  
ATOM   4319  OG1 THR B  60     -14.465  54.319  26.603  1.00 97.18           O  
ATOM   4321  N   GLU B  61     -12.199  55.114  23.458  1.00 97.62           N  
ATOM   4323  CA  GLU B  61     -12.462  54.766  22.065  1.00 97.62           C  
ATOM   4325  C   GLU B  61     -12.084  53.302  21.836  1.00 97.62           C  
ATOM   4326  CB  GLU B  61     -11.683  55.703  21.137  1.00 97.62           C  
ATOM   4329  O   GLU B  61     -11.171  52.779  22.473  1.00 97.62           O  
ATOM   4330  CG  GLU B  61     -12.112  55.587  19.669  1.00 97.62           C  
ATOM   4333  CD  GLU B  61     -11.335  56.538  18.747  1.00 97.62           C  
ATOM   4334  OE1 GLU B  61     -11.585  56.447  17.527  1.00 97.62           O  
ATOM   4335  OE2 GLU B  61     -10.517  57.334  19.261  1.00 97.62           O  
ATOM   4336  N   TYR B  62     -12.795  52.631  20.932  1.00 98.66           N  
ATOM   4338  CA  TYR B  62     -12.580  51.229  20.589  1.00 98.66           C  
ATOM   4340  C   TYR B  62     -12.698  51.051  19.082  1.00 98.66           C  
ATOM   4341  CB  TYR B  62     -13.633  50.351  21.279  1.00 98.66           C  
ATOM   4344  O   TYR B  62     -13.621  51.603  18.477  1.00 98.66           O  
ATOM   4345  CG  TYR B  62     -13.568  50.338  22.790  1.00 98.66           C  
ATOM   4346  CD1 TYR B  62     -12.737  49.413  23.444  1.00 98.66           C  
ATOM   4348  CD2 TYR B  62     -14.341  51.247  23.540  1.00 98.66           C  
ATOM   4350  CE1 TYR B  62     -12.678  49.390  24.849  1.00 98.66           C  
ATOM   4352  CE2 TYR B  62     -14.286  51.228  24.946  1.00 98.66           C  
ATOM   4354  OH  TYR B  62     -13.405  50.267  26.961  1.00 98.66           O  
ATOM   4356  CZ  TYR B  62     -13.456  50.294  25.602  1.00 98.66           C  
ATOM   4357  N   ALA B  63     -11.846  50.212  18.495  1.00 98.11           N  
ATOM   4359  CA  ALA B  63     -12.070  49.744  17.135  1.00 98.11           C  
ATOM   4361  C   ALA B  63     -13.347  48.903  17.044  1.00 98.11           C  
ATOM   4362  CB  ALA B  63     -10.854  48.970  16.633  1.00 98.11           C  
ATOM   4366  O   ALA B  63     -13.682  48.137  17.952  1.00 98.11           O  
ATOM   4367  N   ASP B  64     -14.047  49.006  15.914  1.00 97.52           N  
ATOM   4369  CA  ASP B  64     -15.326  48.323  15.701  1.00 97.52           C  
ATOM   4371  C   ASP B  64     -15.234  46.806  15.896  1.00 97.52           C  
ATOM   4372  CB  ASP B  64     -15.851  48.646  14.294  1.00 97.52           C  
ATOM   4375  O   ASP B  64     -16.128  46.196  16.477  1.00 97.52           O  
ATOM   4376  CG  ASP B  64     -16.301  50.102  14.145  1.00 97.52           C  
ATOM   4377  OD1 ASP B  64     -16.704  50.702  15.172  1.00 97.52           O  
ATOM   4378  OD2 ASP B  64     -16.258  50.606  13.009  1.00 97.52           O  
ATOM   4379  N   SER B  65     -14.111  46.204  15.500  1.00 96.37           N  
ATOM   4381  CA  SER B  65     -13.855  44.763  15.612  1.00 96.37           C  
ATOM   4383  C   SER B  65     -13.772  44.242  17.055  1.00 96.37           C  
ATOM   4384  CB  SER B  65     -12.562  44.436  14.856  1.00 96.37           C  
ATOM   4387  O   SER B  65     -13.906  43.032  17.288  1.00 96.37           O  
ATOM   4388  OG  SER B  65     -11.473  45.157  15.408  1.00 96.37           O  
ATOM   4390  N   VAL B  66     -13.564  45.123  18.038  1.00 98.44           N  
ATOM   4392  CA  VAL B  66     -13.394  44.755  19.454  1.00 98.44           C  
ATOM   4394  C   VAL B  66     -14.467  45.337  20.375  1.00 98.44           C  
ATOM   4395  CB  VAL B  66     -11.981  45.094  19.955  1.00 98.44           C  
ATOM   4397  O   VAL B  66     -14.534  44.955  21.548  1.00 98.44           O  
ATOM   4398  CG1 VAL B  66     -10.910  44.410  19.095  1.00 98.44           C  
ATOM   4402  CG2 VAL B  66     -11.698  46.597  20.020  1.00 98.44           C  
ATOM   4406  N   LYS B  67     -15.335  46.220  19.862  1.00 97.84           N  
ATOM   4408  CA  LYS B  67     -16.445  46.812  20.621  1.00 97.84           C  
ATOM   4410  C   LYS B  67     -17.305  45.733  21.282  1.00 97.84           C  
ATOM   4411  CB  LYS B  67     -17.307  47.709  19.714  1.00 97.84           C  
ATOM   4414  O   LYS B  67     -17.628  44.708  20.687  1.00 97.84           O  
ATOM   4415  CG  LYS B  67     -16.683  49.101  19.542  1.00 97.84           C  
ATOM   4418  CD  LYS B  67     -17.511  50.004  18.618  1.00 97.84           C  
ATOM   4421  CE  LYS B  67     -16.752  51.319  18.402  1.00 97.84           C  
ATOM   4424  NZ  LYS B  67     -17.338  52.144  17.322  1.00 97.84           N  
ATOM   4428  N   GLY B  68     -17.647  45.960  22.549  1.00 98.20           N  
ATOM   4430  CA  GLY B  68     -18.436  45.035  23.370  1.00 98.20           C  
ATOM   4433  C   GLY B  68     -17.687  43.788  23.856  1.00 98.20           C  
ATOM   4434  O   GLY B  68     -18.182  43.106  24.749  1.00 98.20           O  
ATOM   4435  N   ARG B  69     -16.495  43.495  23.322  1.00 98.76           N  
ATOM   4437  CA  ARG B  69     -15.664  42.355  23.745  1.00 98.76           C  
ATOM   4439  C   ARG B  69     -14.493  42.787  24.610  1.00 98.76           C  
ATOM   4440  CB  ARG B  69     -15.153  41.600  22.513  1.00 98.76           C  
ATOM   4443  O   ARG B  69     -14.141  42.096  25.564  1.00 98.76           O  
ATOM   4444  CG  ARG B  69     -16.286  41.010  21.663  1.00 98.76           C  
ATOM   4447  CD  ARG B  69     -15.742  40.011  20.634  1.00 98.76           C  
ATOM   4450  NE  ARG B  69     -14.737  40.612  19.725  1.00 98.76           N  
ATOM   4452  NH1 ARG B  69     -12.982  39.170  20.136  1.00 98.76           N  
ATOM   4455  NH2 ARG B  69     -12.709  40.816  18.698  1.00 98.76           N  
ATOM   4458  CZ  ARG B  69     -13.491  40.202  19.537  1.00 98.76           C  
ATOM   4459  N   PHE B  70     -13.855  43.897  24.247  1.00 98.89           N  
ATOM   4461  CA  PHE B  70     -12.688  44.409  24.953  1.00 98.89           C  
ATOM   4463  C   PHE B  70     -13.072  45.600  25.829  1.00 98.89           C  
ATOM   4464  CB  PHE B  70     -11.558  44.745  23.974  1.00 98.89           C  
ATOM   4467  O   PHE B  70     -14.032  46.320  25.557  1.00 98.89           O  
ATOM   4468  CG  PHE B  70     -10.907  43.594  23.212  1.00 98.89           C  
ATOM   4469  CD1 PHE B  70     -11.411  42.274  23.204  1.00 98.89           C  
ATOM   4471  CD2 PHE B  70      -9.755  43.877  22.459  1.00 98.89           C  
ATOM   4473  CE1 PHE B  70     -10.808  41.276  22.425  1.00 98.89           C  
ATOM   4475  CE2 PHE B  70      -9.140  42.878  21.687  1.00 98.89           C  
ATOM   4477  CZ  PHE B  70      -9.673  41.579  21.658  1.00 98.89           C  
ATOM   4479  N   THR B  71     -12.318  45.808  26.901  1.00 98.89           N  
ATOM   4481  CA  THR B  71     -12.517  46.923  27.827  1.00 98.89           C  
ATOM   4483  C   THR B  71     -11.166  47.482  28.235  1.00 98.89           C  
ATOM   4484  CB  THR B  71     -13.324  46.488  29.056  1.00 98.89           C  
ATOM   4486  O   THR B  71     -10.365  46.789  28.869  1.00 98.89           O  
ATOM   4487  CG2 THR B  71     -13.685  47.669  29.956  1.00 98.89           C  
ATOM   4491  OG1 THR B  71     -14.533  45.888  28.650  1.00 98.89           O  
ATOM   4493  N   ILE B  72     -10.909  48.737  27.867  1.00 98.87           N  
ATOM   4495  CA  ILE B  72      -9.721  49.466  28.304  1.00 98.87           C  
ATOM   4497  C   ILE B  72     -10.017  50.169  29.631  1.00 98.87           C  
ATOM   4498  CB  ILE B  72      -9.180  50.393  27.195  1.00 98.87           C  
ATOM   4500  O   ILE B  72     -11.112  50.677  29.861  1.00 98.87           O  
ATOM   4501  CG1 ILE B  72      -7.743  50.853  27.529  1.00 98.87           C  
ATOM   4504  CG2 ILE B  72     -10.105  51.590  26.931  1.00 98.87           C  
ATOM   4508  CD1 ILE B  72      -7.040  51.560  26.366  1.00 98.87           C  
ATOM   4512  N   SER B  73      -9.041  50.172  30.530  1.00 98.58           N  
ATOM   4514  CA  SER B  73      -9.099  50.902  31.799  1.00 98.58           C  
ATOM   4516  C   SER B  73      -7.707  51.404  32.156  1.00 98.58           C  
ATOM   4517  CB  SER B  73      -9.682  50.017  32.910  1.00 98.58           C  
ATOM   4520  O   SER B  73      -6.717  50.808  31.738  1.00 98.58           O  
ATOM   4521  OG  SER B  73      -8.932  48.824  33.054  1.00 98.58           O  
ATOM   4523  N   GLY B  74      -7.609  52.489  32.920  1.00 96.39           N  
ATOM   4525  CA  GLY B  74      -6.326  53.103  33.251  1.00 96.39           C  
ATOM   4528  C   GLY B  74      -6.267  53.640  34.675  1.00 96.39           C  
ATOM   4529  O   GLY B  74      -7.289  53.970  35.275  1.00 96.39           O  
ATOM   4530  N   ASP B  75      -5.050  53.731  35.197  1.00 95.02           N  
ATOM   4532  CA  ASP B  75      -4.689  54.385  36.451  1.00 95.02           C  
ATOM   4534  C   ASP B  75      -3.661  55.480  36.132  1.00 95.02           C  
ATOM   4535  CB  ASP B  75      -4.170  53.334  37.449  1.00 95.02           C  
ATOM   4538  O   ASP B  75      -2.477  55.208  35.920  1.00 95.02           O  
ATOM   4539  CG  ASP B  75      -3.848  53.897  38.844  1.00 95.02           C  
ATOM   4540  OD1 ASP B  75      -3.486  55.092  38.946  1.00 95.02           O  
ATOM   4541  OD2 ASP B  75      -3.912  53.108  39.819  1.00 95.02           O  
ATOM   4542  N   ASN B  76      -4.125  56.730  36.069  1.00 93.06           N  
ATOM   4544  CA  ASN B  76      -3.288  57.877  35.709  1.00 93.06           C  
ATOM   4546  C   ASN B  76      -2.206  58.154  36.766  1.00 93.06           C  
ATOM   4547  CB  ASN B  76      -4.185  59.113  35.525  1.00 93.06           C  
ATOM   4550  O   ASN B  76      -1.085  58.543  36.424  1.00 93.06           O  
ATOM   4551  CG  ASN B  76      -5.197  58.978  34.404  1.00 93.06           C  
ATOM   4552  ND2 ASN B  76      -6.252  59.754  34.458  1.00 93.06           N  
ATOM   4555  OD1 ASN B  76      -5.069  58.179  33.496  1.00 93.06           O  
ATOM   4556  N   ALA B  77      -2.510  57.920  38.047  1.00 91.51           N  
ATOM   4558  CA  ALA B  77      -1.574  58.125  39.146  1.00 91.51           C  
ATOM   4560  C   ALA B  77      -0.376  57.178  39.023  1.00 91.51           C  
ATOM   4561  CB  ALA B  77      -2.303  57.938  40.483  1.00 91.51           C  
ATOM   4565  O   ALA B  77       0.769  57.611  39.186  1.00 91.51           O  
ATOM   4566  N   LYS B  78      -0.642  55.912  38.682  1.00 94.23           N  
ATOM   4568  CA  LYS B  78       0.384  54.888  38.436  1.00 94.23           C  
ATOM   4570  C   LYS B  78       0.927  54.880  37.008  1.00 94.23           C  
ATOM   4571  CB  LYS B  78      -0.164  53.505  38.794  1.00 94.23           C  
ATOM   4574  O   LYS B  78       1.864  54.141  36.743  1.00 94.23           O  
ATOM   4575  CG  LYS B  78      -0.507  53.403  40.283  1.00 94.23           C  
ATOM   4578  CD  LYS B  78      -0.946  51.974  40.590  1.00 94.23           C  
ATOM   4581  CE  LYS B  78      -1.476  51.903  42.017  1.00 94.23           C  
ATOM   4584  NZ  LYS B  78      -2.077  50.576  42.264  1.00 94.23           N  
ATOM   4588  N   ALA B  79       0.358  55.686  36.112  1.00 96.03           N  
ATOM   4590  CA  ALA B  79       0.644  55.650  34.680  1.00 96.03           C  
ATOM   4592  C   ALA B  79       0.586  54.218  34.124  1.00 96.03           C  
ATOM   4593  CB  ALA B  79       1.944  56.409  34.392  1.00 96.03           C  
ATOM   4597  O   ALA B  79       1.547  53.701  33.561  1.00 96.03           O  
ATOM   4598  N   THR B  80      -0.533  53.541  34.378  1.00 98.21           N  
ATOM   4600  CA  THR B  80      -0.739  52.144  33.986  1.00 98.21           C  
ATOM   4602  C   THR B  80      -2.042  51.998  33.214  1.00 98.21           C  
ATOM   4603  CB  THR B  80      -0.744  51.217  35.208  1.00 98.21           C  
ATOM   4605  O   THR B  80      -3.077  52.495  33.654  1.00 98.21           O  
ATOM   4606  CG2 THR B  80      -0.735  49.736  34.830  1.00 98.21           C  
ATOM   4610  OG1 THR B  80       0.387  51.434  36.024  1.00 98.21           O  
ATOM   4612  N   VAL B  81      -2.012  51.270  32.100  1.00 98.70           N  
ATOM   4614  CA  VAL B  81      -3.190  50.932  31.296  1.00 98.70           C  
ATOM   4616  C   VAL B  81      -3.387  49.426  31.248  1.00 98.70           C  
ATOM   4617  CB  VAL B  81      -3.107  51.556  29.893  1.00 98.70           C  
ATOM   4619  O   VAL B  81      -2.433  48.653  31.175  1.00 98.70           O  
ATOM   4620  CG1 VAL B  81      -2.011  50.938  29.024  1.00 98.70           C  
ATOM   4624  CG2 VAL B  81      -4.443  51.488  29.146  1.00 98.70           C  
ATOM   4628  N   TYR B  82      -4.645  49.008  31.248  1.00 98.83           N  
ATOM   4630  CA  TYR B  82      -5.052  47.618  31.130  1.00 98.83           C  
ATOM   4632  C   TYR B  82      -6.006  47.446  29.959  1.00 98.83           C  
ATOM   4633  CB  TYR B  82      -5.734  47.142  32.414  1.00 98.83           C  
ATOM   4636  O   TYR B  82      -6.889  48.280  29.747  1.00 98.83           O  
ATOM   4637  CG  TYR B  82      -4.974  47.420  33.691  1.00 98.83           C  
ATOM   4638  CD1 TYR B  82      -3.990  46.515  34.129  1.00 98.83           C  
ATOM   4640  CD2 TYR B  82      -5.246  48.587  34.431  1.00 98.83           C  
ATOM   4642  CE1 TYR B  82      -3.282  46.774  35.318  1.00 98.83           C  
ATOM   4644  CE2 TYR B  82      -4.523  48.858  35.607  1.00 98.83           C  
ATOM   4646  OH  TYR B  82      -2.841  48.212  37.188  1.00 98.83           O  
ATOM   4648  CZ  TYR B  82      -3.541  47.949  36.053  1.00 98.83           C  
ATOM   4649  N   LEU B  83      -5.888  46.317  29.268  1.00 98.91           N  
ATOM   4651  CA  LEU B  83      -6.847  45.880  28.262  1.00 98.91           C  
ATOM   4653  C   LEU B  83      -7.396  44.515  28.666  1.00 98.91           C  
ATOM   4654  CB  LEU B  83      -6.165  45.868  26.887  1.00 98.91           C  
ATOM   4657  O   LEU B  83      -6.708  43.501  28.559  1.00 98.91           O  
ATOM   4658  CG  LEU B  83      -7.111  45.521  25.728  1.00 98.91           C  
ATOM   4660  CD1 LEU B  83      -8.145  46.625  25.490  1.00 98.91           C  
ATOM   4664  CD2 LEU B  83      -6.304  45.326  24.447  1.00 98.91           C  
ATOM   4668  N   GLN B  84      -8.638  44.492  29.142  1.00 98.91           N  
ATOM   4670  CA  GLN B  84      -9.372  43.250  29.326  1.00 98.91           C  
ATOM   4672  C   GLN B  84      -9.905  42.803  27.967  1.00 98.91           C  
ATOM   4673  CB  GLN B  84     -10.503  43.462  30.345  1.00 98.91           C  
ATOM   4676  O   GLN B  84     -10.655  43.539  27.330  1.00 98.91           O  
ATOM   4677  CG  GLN B  84     -11.241  42.156  30.679  1.00 98.91           C  
ATOM   4680  CD  GLN B  84     -10.322  41.133  31.334  1.00 98.91           C  
ATOM   4681  NE2 GLN B  84     -10.342  39.899  30.878  1.00 98.91           N  
ATOM   4684  OE1 GLN B  84      -9.569  41.450  32.250  1.00 98.91           O  
ATOM   4685  N   MET B  85      -9.538  41.606  27.529  1.00 98.84           N  
ATOM   4687  CA  MET B  85      -9.951  41.027  26.255  1.00 98.84           C  
ATOM   4689  C   MET B  85     -10.795  39.794  26.538  1.00 98.84           C  
ATOM   4690  CB  MET B  85      -8.719  40.660  25.417  1.00 98.84           C  
ATOM   4693  O   MET B  85     -10.302  38.848  27.146  1.00 98.84           O  
ATOM   4694  CG  MET B  85      -7.798  41.857  25.163  1.00 98.84           C  
ATOM   4697  SD  MET B  85      -6.357  41.522  24.116  1.00 98.84           S  
ATOM   4698  CE  MET B  85      -5.529  40.244  25.092  1.00 98.84           C  
ATOM   4702  N   ASN B  86     -12.060  39.804  26.123  1.00 98.75           N  
ATOM   4704  CA  ASN B  86     -12.970  38.675  26.301  1.00 98.75           C  
ATOM   4706  C   ASN B  86     -13.457  38.147  24.955  1.00 98.75           C  
ATOM   4707  CB  ASN B  86     -14.150  39.099  27.189  1.00 98.75           C  
ATOM   4710  O   ASN B  86     -13.450  38.873  23.960  1.00 98.75           O  
ATOM   4711  CG  ASN B  86     -13.731  39.605  28.556  1.00 98.75           C  
ATOM   4712  ND2 ASN B  86     -14.371  40.643  29.041  1.00 98.75           N  
ATOM   4715  OD1 ASN B  86     -12.847  39.072  29.214  1.00 98.75           O  
ATOM   4716  N   SER B  87     -13.939  36.899  24.939  1.00 98.54           N  
ATOM   4718  CA  SER B  87     -14.460  36.261  23.721  1.00 98.54           C  
ATOM   4720  C   SER B  87     -13.459  36.360  22.564  1.00 98.54           C  
ATOM   4721  CB  SER B  87     -15.827  36.847  23.338  1.00 98.54           C  
ATOM   4724  O   SER B  87     -13.810  36.802  21.465  1.00 98.54           O  
ATOM   4725  OG  SER B  87     -16.743  36.732  24.405  1.00 98.54           O  
ATOM   4727  N   LEU B  88     -12.192  36.045  22.850  1.00 98.69           N  
ATOM   4729  CA  LEU B  88     -11.091  36.150  21.896  1.00 98.69           C  
ATOM   4731  C   LEU B  88     -11.296  35.197  20.719  1.00 98.69           C  
ATOM   4732  CB  LEU B  88      -9.758  35.875  22.617  1.00 98.69           C  
ATOM   4735  O   LEU B  88     -11.745  34.065  20.894  1.00 98.69           O  
ATOM   4736  CG  LEU B  88      -9.230  37.110  23.366  1.00 98.69           C  
ATOM   4738  CD1 LEU B  88      -8.119  36.734  24.337  1.00 98.69           C  
ATOM   4742  CD2 LEU B  88      -8.637  38.128  22.387  1.00 98.69           C  
ATOM   4746  N   LYS B  89     -10.962  35.651  19.516  1.00 98.40           N  
ATOM   4748  CA  LYS B  89     -11.092  34.869  18.281  1.00 98.40           C  
ATOM   4750  C   LYS B  89      -9.726  34.655  17.634  1.00 98.40           C  
ATOM   4751  CB  LYS B  89     -12.026  35.594  17.314  1.00 98.40           C  
ATOM   4754  O   LYS B  89      -8.823  35.442  17.913  1.00 98.40           O  
ATOM   4755  CG  LYS B  89     -13.410  35.885  17.901  1.00 98.40           C  
ATOM   4758  CD  LYS B  89     -14.248  36.578  16.829  1.00 98.40           C  
ATOM   4761  CE  LYS B  89     -15.620  36.959  17.377  1.00 98.40           C  
ATOM   4764  NZ  LYS B  89     -16.400  37.637  16.318  1.00 98.40           N  
ATOM   4768  N   PRO B  90      -9.560  33.657  16.747  1.00 98.09           N  
ATOM   4769  CA  PRO B  90      -8.319  33.482  15.991  1.00 98.09           C  
ATOM   4771  C   PRO B  90      -7.837  34.773  15.311  1.00 98.09           C  
ATOM   4772  CB  PRO B  90      -8.619  32.374  14.980  1.00 98.09           C  
ATOM   4775  O   PRO B  90      -6.642  35.064  15.330  1.00 98.09           O  
ATOM   4776  CG  PRO B  90      -9.691  31.543  15.683  1.00 98.09           C  
ATOM   4779  CD  PRO B  90     -10.512  32.607  16.407  1.00 98.09           C  
ATOM   4782  N   GLU B  91      -8.769  35.594  14.813  1.00 97.09           N  
ATOM   4784  CA  GLU B  91      -8.496  36.902  14.189  1.00 97.09           C  
ATOM   4786  C   GLU B  91      -7.922  37.964  15.147  1.00 97.09           C  
ATOM   4787  CB  GLU B  91      -9.769  37.491  13.548  1.00 97.09           C  
ATOM   4790  O   GLU B  91      -7.408  38.985  14.693  1.00 97.09           O  
ATOM   4791  CG  GLU B  91     -10.590  36.537  12.665  1.00 97.09           C  
ATOM   4794  CD  GLU B  91     -11.500  35.627  13.501  1.00 97.09           C  
ATOM   4795  OE1 GLU B  91     -11.313  34.395  13.445  1.00 97.09           O  
ATOM   4796  OE2 GLU B  91     -12.334  36.164  14.266  1.00 97.09           O  
ATOM   4797  N   ASP B  92      -8.002  37.754  16.464  1.00 98.26           N  
ATOM   4799  CA  ASP B  92      -7.374  38.625  17.459  1.00 98.26           C  
ATOM   4801  C   ASP B  92      -5.897  38.267  17.710  1.00 98.26           C  
ATOM   4802  CB  ASP B  92      -8.185  38.640  18.766  1.00 98.26           C  
ATOM   4805  O   ASP B  92      -5.223  38.960  18.468  1.00 98.26           O  
ATOM   4806  CG  ASP B  92      -9.619  39.162  18.623  1.00 98.26           C  
ATOM   4807  OD1 ASP B  92      -9.839  40.259  18.050  1.00 98.26           O  
ATOM   4808  OD2 ASP B  92     -10.536  38.527  19.197  1.00 98.26           O  
ATOM   4809  N   THR B  93      -5.366  37.221  17.065  1.00 98.35           N  
ATOM   4811  CA  THR B  93      -3.936  36.884  17.115  1.00 98.35           C  
ATOM   4813  C   THR B  93      -3.102  38.011  16.514  1.00 98.35           C  
ATOM   4814  CB  THR B  93      -3.642  35.582  16.360  1.00 98.35           C  
ATOM   4816  O   THR B  93      -3.230  38.322  15.330  1.00 98.35           O  
ATOM   4817  CG2 THR B  93      -2.154  35.220  16.323  1.00 98.35           C  
ATOM   4821  OG1 THR B  93      -4.324  34.520  16.983  1.00 98.35           O  
ATOM   4823  N   ALA B  94      -2.230  38.618  17.319  1.00 98.34           N  
ATOM   4825  CA  ALA B  94      -1.401  39.754  16.925  1.00 98.34           C  
ATOM   4827  C   ALA B  94      -0.303  40.034  17.962  1.00 98.34           C  
ATOM   4828  CB  ALA B  94      -2.310  40.986  16.777  1.00 98.34           C  
ATOM   4832  O   ALA B  94      -0.353  39.548  19.094  1.00 98.34           O  
ATOM   4833  N   VAL B  95       0.659  40.884  17.597  1.00 98.29           N  
ATOM   4835  CA  VAL B  95       1.495  41.576  18.587  1.00 98.29           C  
ATOM   4837  C   VAL B  95       0.757  42.835  19.030  1.00 98.29           C  
ATOM   4838  CB  VAL B  95       2.896  41.916  18.052  1.00 98.29           C  
ATOM   4840  O   VAL B  95       0.410  43.675  18.196  1.00 98.29           O  
ATOM   4841  CG1 VAL B  95       3.761  42.494  19.181  1.00 98.29           C  
ATOM   4845  CG2 VAL B  95       3.616  40.679  17.506  1.00 98.29           C  
ATOM   4849  N   TYR B  96       0.501  42.960  20.328  1.00 98.63           N  
ATOM   4851  CA  TYR B  96      -0.173  44.105  20.931  1.00 98.63           C  
ATOM   4853  C   TYR B  96       0.859  45.079  21.486  1.00 98.63           C  
ATOM   4854  CB  TYR B  96      -1.131  43.632  22.028  1.00 98.63           C  
ATOM   4857  O   TYR B  96       1.717  44.675  22.263  1.00 98.63           O  
ATOM   4858  CG  TYR B  96      -2.431  43.069  21.492  1.00 98.63           C  
ATOM   4859  CD1 TYR B  96      -3.619  43.816  21.618  1.00 98.63           C  
ATOM   4861  CD2 TYR B  96      -2.459  41.807  20.870  1.00 98.63           C  
ATOM   4863  CE1 TYR B  96      -4.834  43.292  21.141  1.00 98.63           C  
ATOM   4865  CE2 TYR B  96      -3.668  41.299  20.358  1.00 98.63           C  
ATOM   4867  OH  TYR B  96      -6.038  41.553  20.030  1.00 98.63           O  
ATOM   4869  CZ  TYR B  96      -4.859  42.036  20.502  1.00 98.63           C  
ATOM   4870  N   TYR B  97       0.753  46.348  21.104  1.00 98.45           N  
ATOM   4872  CA  TYR B  97       1.649  47.423  21.516  1.00 98.45           C  
ATOM   4874  C   TYR B  97       0.907  48.410  22.404  1.00 98.45           C  
ATOM   4875  CB  TYR B  97       2.216  48.145  20.289  1.00 98.45           C  
ATOM   4878  O   TYR B  97      -0.121  48.965  22.009  1.00 98.45           O  
ATOM   4879  CG  TYR B  97       3.073  47.265  19.408  1.00 98.45           C  
ATOM   4880  CD1 TYR B  97       4.442  47.116  19.696  1.00 98.45           C  
ATOM   4882  CD2 TYR B  97       2.492  46.561  18.336  1.00 98.45           C  
ATOM   4884  CE1 TYR B  97       5.233  46.250  18.919  1.00 98.45           C  
ATOM   4886  CE2 TYR B  97       3.287  45.711  17.546  1.00 98.45           C  
ATOM   4888  OH  TYR B  97       5.428  44.747  17.068  1.00 98.45           O  
ATOM   4890  CZ  TYR B  97       4.655  45.544  17.845  1.00 98.45           C  
ATOM   4891  N   CYS B  98       1.460  48.662  23.577  1.00 98.59           N  
ATOM   4893  CA  CYS B  98       1.079  49.776  24.417  1.00 98.59           C  
ATOM   4895  C   CYS B  98       1.630  51.081  23.839  1.00 98.59           C  
ATOM   4896  CB  CYS B  98       1.629  49.514  25.806  1.00 98.59           C  
ATOM   4899  O   CYS B  98       2.776  51.152  23.390  1.00 98.59           O  
ATOM   4900  SG  CYS B  98       1.349  50.819  27.015  1.00 98.59           S  
ATOM   4901  N   ASN B  99       0.811  52.121  23.879  1.00 98.06           N  
ATOM   4903  CA  ASN B  99       1.176  53.471  23.493  1.00 98.06           C  
ATOM   4905  C   ASN B  99       0.693  54.450  24.571  1.00 98.06           C  
ATOM   4906  CB  ASN B  99       0.584  53.734  22.105  1.00 98.06           C  
ATOM   4909  O   ASN B  99      -0.420  54.308  25.080  1.00 98.06           O  
ATOM   4910  CG  ASN B  99       0.663  55.191  21.725  1.00 98.06           C  
ATOM   4911  ND2 ASN B  99       1.847  55.696  21.523  1.00 98.06           N  
ATOM   4914  OD1 ASN B  99      -0.350  55.865  21.650  1.00 98.06           O  
ATOM   4915  N   MET B 100       1.528  55.414  24.954  1.00 98.21           N  
ATOM   4917  CA  MET B 100       1.167  56.434  25.937  1.00 98.21           C  
ATOM   4919  C   MET B 100       1.706  57.804  25.535  1.00 98.21           C  
ATOM   4920  CB  MET B 100       1.694  56.083  27.337  1.00 98.21           C  
ATOM   4923  O   MET B 100       2.919  57.984  25.461  1.00 98.21           O  
ATOM   4924  CG  MET B 100       1.202  54.757  27.919  1.00 98.21           C  
ATOM   4927  SD  MET B 100       1.460  54.674  29.715  1.00 98.21           S  
ATOM   4928  CE  MET B 100       0.815  53.025  30.049  1.00 98.21           C  
ATOM   4932  N   ASP B 101       0.810  58.779  25.406  1.00 97.10           N  
ATOM   4934  CA  ASP B 101       1.166  60.195  25.377  1.00 97.10           C  
ATOM   4936  C   ASP B 101       1.293  60.695  26.822  1.00 97.10           C  
ATOM   4937  CB  ASP B 101       0.138  60.989  24.560  1.00 97.10           C  
ATOM   4940  O   ASP B 101       0.327  60.694  27.600  1.00 97.10           O  
ATOM   4941  CG  ASP B 101       0.406  62.497  24.607  1.00 97.10           C  
ATOM   4942  OD1 ASP B 101       1.565  62.904  24.826  1.00 97.10           O  
ATOM   4943  OD2 ASP B 101      -0.583  63.265  24.575  1.00 97.10           O  
ATOM   4944  N   LEU B 102       2.514  61.061  27.209  1.00 96.92           N  
ATOM   4946  CA  LEU B 102       2.889  61.370  28.583  1.00 96.92           C  
ATOM   4948  C   LEU B 102       3.484  62.769  28.684  1.00 96.92           C  
ATOM   4949  CB  LEU B 102       3.894  60.326  29.103  1.00 96.92           C  
ATOM   4952  O   LEU B 102       4.374  63.144  27.927  1.00 96.92           O  
ATOM   4953  CG  LEU B 102       3.384  58.876  29.121  1.00 96.92           C  
ATOM   4955  CD1 LEU B 102       4.474  57.942  29.643  1.00 96.92           C  
ATOM   4959  CD2 LEU B 102       2.166  58.713  30.031  1.00 96.92           C  
ATOM   4963  N   THR B 103       3.085  63.496  29.727  1.00 96.03           N  
ATOM   4965  CA  THR B 103       3.822  64.684  30.164  1.00 96.03           C  
ATOM   4967  C   THR B 103       4.992  64.243  31.041  1.00 96.03           C  
ATOM   4968  CB  THR B 103       2.926  65.661  30.931  1.00 96.03           C  
ATOM   4970  O   THR B 103       4.783  63.605  32.078  1.00 96.03           O  
ATOM   4971  CG2 THR B 103       3.670  66.953  31.279  1.00 96.03           C  
ATOM   4975  OG1 THR B 103       1.799  66.054  30.187  1.00 96.03           O  
ATOM   4977  N   VAL B 104       6.222  64.604  30.680  1.00 96.22           N  
ATOM   4979  CA  VAL B 104       7.444  64.217  31.404  1.00 96.22           C  
ATOM   4981  C   VAL B 104       8.211  65.428  31.907  1.00 96.22           C  
ATOM   4982  CB  VAL B 104       8.355  63.304  30.568  1.00 96.22           C  
ATOM   4984  O   VAL B 104       8.187  66.490  31.289  1.00 96.22           O  
ATOM   4985  CG1 VAL B 104       7.590  62.064  30.097  1.00 96.22           C  
ATOM   4989  CG2 VAL B 104       8.977  64.010  29.362  1.00 96.22           C  
ATOM   4993  N   MET B 105       8.912  65.258  33.028  1.00 94.92           N  
ATOM   4995  CA  MET B 105       9.773  66.294  33.598  1.00 94.92           C  
ATOM   4997  C   MET B 105      11.249  65.998  33.325  1.00 94.92           C  
ATOM   4998  CB  MET B 105       9.457  66.468  35.089  1.00 94.92           C  
ATOM   5001  O   MET B 105      11.764  64.929  33.672  1.00 94.92           O  
ATOM   5002  CG  MET B 105      10.208  67.656  35.698  1.00 94.92           C  
ATOM   5005  SD  MET B 105       9.708  68.063  37.396  1.00 94.92           S  
ATOM   5006  CE  MET B 105       8.220  69.035  37.050  1.00 94.92           C  
ATOM   5010  N   THR B 106      11.943  66.958  32.715  1.00 92.89           N  
ATOM   5012  CA  THR B 106      13.383  66.865  32.443  1.00 92.89           C  
ATOM   5014  C   THR B 106      14.214  67.112  33.700  1.00 92.89           C  
ATOM   5015  CB  THR B 106      13.825  67.846  31.346  1.00 92.89           C  
ATOM   5017  O   THR B 106      13.716  67.565  34.732  1.00 92.89           O  
ATOM   5018  CG2 THR B 106      13.037  67.647  30.059  1.00 92.89           C  
ATOM   5022  OG1 THR B 106      13.665  69.166  31.807  1.00 92.89           O  
ATOM   5024  N   ALA B 107      15.524  66.865  33.607  1.00 90.48           N  
ATOM   5026  CA  ALA B 107      16.474  67.185  34.674  1.00 90.48           C  
ATOM   5028  C   ALA B 107      16.509  68.689  35.023  1.00 90.48           C  
ATOM   5029  CB  ALA B 107      17.856  66.688  34.239  1.00 90.48           C  
ATOM   5033  O   ALA B 107      16.805  69.050  36.157  1.00 90.48           O  
ATOM   5034  N   THR B 108      16.158  69.562  34.075  1.00 90.30           N  
ATOM   5036  CA  THR B 108      16.047  71.014  34.280  1.00 90.30           C  
ATOM   5038  C   THR B 108      14.686  71.440  34.835  1.00 90.30           C  
ATOM   5039  CB  THR B 108      16.383  71.782  32.992  1.00 90.30           C  
ATOM   5041  O   THR B 108      14.428  72.628  34.961  1.00 90.30           O  
ATOM   5042  CG2 THR B 108      17.847  71.585  32.596  1.00 90.30           C  
ATOM   5046  OG1 THR B 108      15.601  71.318  31.912  1.00 90.30           O  
ATOM   5048  N   SER B 109      13.824  70.490  35.221  1.00 93.63           N  
ATOM   5050  CA  SER B 109      12.446  70.701  35.694  1.00 93.63           C  
ATOM   5052  C   SER B 109      11.453  71.208  34.646  1.00 93.63           C  
ATOM   5053  CB  SER B 109      12.387  71.556  36.969  1.00 93.63           C  
ATOM   5056  O   SER B 109      10.310  71.481  35.006  1.00 93.63           O  
ATOM   5057  OG  SER B 109      13.226  71.017  37.970  1.00 93.63           O  
ATOM   5059  N   SER B 110      11.832  71.296  33.371  1.00 95.00           N  
ATOM   5061  CA  SER B 110      10.926  71.637  32.266  1.00 95.00           C  
ATOM   5063  C   SER B 110       9.982  70.479  31.939  1.00 95.00           C  
ATOM   5064  CB  SER B 110      11.721  72.006  31.013  1.00 95.00           C  
ATOM   5067  O   SER B 110      10.342  69.312  32.118  1.00 95.00           O  
ATOM   5068  OG  SER B 110      12.595  73.089  31.270  1.00 95.00           O  
ATOM   5070  N   LEU B 111       8.787  70.796  31.442  1.00 96.09           N  
ATOM   5072  CA  LEU B 111       7.799  69.809  31.013  1.00 96.09           C  
ATOM   5074  C   LEU B 111       7.700  69.730  29.489  1.00 96.09           C  
ATOM   5075  CB  LEU B 111       6.429  70.108  31.637  1.00 96.09           C  
ATOM   5078  O   LEU B 111       7.642  70.757  28.814  1.00 96.09           O  
ATOM   5079  CG  LEU B 111       6.380  69.973  33.164  1.00 96.09           C  
ATOM   5081  CD1 LEU B 111       4.979  70.323  33.655  1.00 96.09           C  
ATOM   5085  CD2 LEU B 111       6.712  68.565  33.645  1.00 96.09           C  
ATOM   5089  N   TYR B 112       7.614  68.505  28.983  1.00 95.22           N  
ATOM   5091  CA  TYR B 112       7.391  68.176  27.570  1.00 95.22           C  
ATOM   5093  C   TYR B 112       6.299  67.114  27.472  1.00 95.22           C  
ATOM   5094  CB  TYR B 112       8.684  67.637  26.945  1.00 95.22           C  
ATOM   5097  O   TYR B 112       6.140  66.333  28.418  1.00 95.22           O  
ATOM   5098  CG  TYR B 112       9.809  68.648  26.849  1.00 95.22           C  
ATOM   5099  CD1 TYR B 112      10.059  69.312  25.635  1.00 95.22           C  
ATOM   5101  CD2 TYR B 112      10.590  68.940  27.982  1.00 95.22           C  
ATOM   5103  CE1 TYR B 112      11.087  70.273  25.552  1.00 95.22           C  
ATOM   5105  CE2 TYR B 112      11.608  69.907  27.906  1.00 95.22           C  
ATOM   5107  OH  TYR B 112      12.817  71.538  26.663  1.00 95.22           O  
ATOM   5109  CZ  TYR B 112      11.852  70.585  26.697  1.00 95.22           C  
ATOM   5110  N   ALA B 113       5.573  67.062  26.355  1.00 94.31           N  
ATOM   5112  CA  ALA B 113       4.750  65.904  26.023  1.00 94.31           C  
ATOM   5114  C   ALA B 113       5.479  65.018  25.004  1.00 94.31           C  
ATOM   5115  CB  ALA B 113       3.355  66.333  25.562  1.00 94.31           C  
ATOM   5119  O   ALA B 113       6.031  65.501  24.018  1.00 94.31           O  
ATOM   5120  N   TYR B 114       5.505  63.712  25.258  1.00 95.36           N  
ATOM   5122  CA  TYR B 114       6.092  62.741  24.341  1.00 95.36           C  
ATOM   5124  C   TYR B 114       5.206  61.511  24.217  1.00 95.36           C  
ATOM   5125  CB  TYR B 114       7.500  62.327  24.787  1.00 95.36           C  
ATOM   5128  O   TYR B 114       4.662  61.009  25.203  1.00 95.36           O  
ATOM   5129  CG  TYR B 114       8.568  63.393  24.652  1.00 95.36           C  
ATOM   5130  CD1 TYR B 114       8.920  63.896  23.386  1.00 95.36           C  
ATOM   5132  CD2 TYR B 114       9.218  63.872  25.800  1.00 95.36           C  
ATOM   5134  CE1 TYR B 114       9.905  64.895  23.276  1.00 95.36           C  
ATOM   5136  CE2 TYR B 114      10.199  64.876  25.701  1.00 95.36           C  
ATOM   5138  OH  TYR B 114      11.454  66.392  24.324  1.00 95.36           O  
ATOM   5140  CZ  TYR B 114      10.532  65.400  24.432  1.00 95.36           C  
ATOM   5141  N   ASP B 115       5.149  61.001  22.992  1.00 95.46           N  
ATOM   5143  CA  ASP B 115       4.480  59.756  22.659  1.00 95.46           C  
ATOM   5145  C   ASP B 115       5.447  58.573  22.813  1.00 95.46           C  
ATOM   5146  CB  ASP B 115       3.900  59.872  21.244  1.00 95.46           C  
ATOM   5149  O   ASP B 115       6.473  58.484  22.132  1.00 95.46           O  
ATOM   5150  CG  ASP B 115       2.966  58.706  20.945  1.00 95.46           C  
ATOM   5151  OD1 ASP B 115       2.195  58.346  21.858  1.00 95.46           O  
ATOM   5152  OD2 ASP B 115       3.051  58.125  19.839  1.00 95.46           O  
ATOM   5153  N   TYR B 116       5.130  57.661  23.729  1.00 97.50           N  
ATOM   5155  CA  TYR B 116       5.937  56.486  24.039  1.00 97.50           C  
ATOM   5157  C   TYR B 116       5.276  55.220  23.507  1.00 97.50           C  
ATOM   5158  CB  TYR B 116       6.194  56.392  25.547  1.00 97.50           C  
ATOM   5161  O   TYR B 116       4.063  55.039  23.604  1.00 97.50           O  
ATOM   5162  CG  TYR B 116       7.069  57.503  26.086  1.00 97.50           C  
ATOM   5163  CD1 TYR B 116       8.472  57.386  26.028  1.00 97.50           C  
ATOM   5165  CD2 TYR B 116       6.481  58.668  26.607  1.00 97.50           C  
ATOM   5167  CE1 TYR B 116       9.285  58.444  26.472  1.00 97.50           C  
ATOM   5169  CE2 TYR B 116       7.291  59.706  27.101  1.00 97.50           C  
ATOM   5171  OH  TYR B 116       9.486  60.628  27.430  1.00 97.50           O  
ATOM   5173  CZ  TYR B 116       8.694  59.606  27.013  1.00 97.50           C  
ATOM   5174  N   TRP B 117       6.092  54.305  22.990  1.00 97.18           N  
ATOM   5176  CA  TRP B 117       5.653  53.009  22.477  1.00 97.18           C  
ATOM   5178  C   TRP B 117       6.364  51.880  23.213  1.00 97.18           C  
ATOM   5179  CB  TRP B 117       5.904  52.935  20.969  1.00 97.18           C  
ATOM   5182  O   TRP B 117       7.576  51.933  23.422  1.00 97.18           O  
ATOM   5183  CG  TRP B 117       4.972  53.771  20.148  1.00 97.18           C  
ATOM   5184  CD1 TRP B 117       5.051  55.109  19.962  1.00 97.18           C  
ATOM   5186  CD2 TRP B 117       3.744  53.350  19.481  1.00 97.18           C  
ATOM   5187  CE2 TRP B 117       3.147  54.494  18.874  1.00 97.18           C  
ATOM   5188  CE3 TRP B 117       3.052  52.121  19.377  1.00 97.18           C  
ATOM   5190  NE1 TRP B 117       3.967  55.542  19.226  1.00 97.18           N  
ATOM   5192  CH2 TRP B 117       1.280  53.180  18.068  1.00 97.18           C  
ATOM   5194  CZ2 TRP B 117       1.936  54.419  18.176  1.00 97.18           C  
ATOM   5196  CZ3 TRP B 117       1.835  52.037  18.672  1.00 97.18           C  
ATOM   5198  N   GLY B 118       5.600  50.860  23.592  1.00 97.30           N  
ATOM   5200  CA  GLY B 118       6.131  49.626  24.147  1.00 97.30           C  
ATOM   5203  C   GLY B 118       6.827  48.759  23.095  1.00 97.30           C  
ATOM   5204  O   GLY B 118       6.792  49.038  21.890  1.00 97.30           O  
ATOM   5205  N   GLN B 119       7.464  47.689  23.565  1.00 96.81           N  
ATOM   5207  CA  GLN B 119       8.156  46.709  22.720  1.00 96.81           C  
ATOM   5209  C   GLN B 119       7.186  45.713  22.074  1.00 96.81           C  
ATOM   5210  CB  GLN B 119       9.218  45.973  23.552  1.00 96.81           C  
ATOM   5213  O   GLN B 119       7.514  45.078  21.070  1.00 96.81           O  
ATOM   5214  CG  GLN B 119      10.311  46.913  24.089  1.00 96.81           C  
ATOM   5217  CD  GLN B 119      11.087  47.637  22.990  1.00 96.81           C  
ATOM   5218  NE2 GLN B 119      11.583  48.824  23.255  1.00 96.81           N  
ATOM   5221  OE1 GLN B 119      11.275  47.162  21.881  1.00 96.81           O  
ATOM   5222  N   GLY B 120       5.970  45.630  22.606  1.00 97.69           N  
ATOM   5224  CA  GLY B 120       4.916  44.744  22.163  1.00 97.69           C  
ATOM   5227  C   GLY B 120       4.918  43.409  22.902  1.00 97.69           C  
ATOM   5228  O   GLY B 120       5.948  42.893  23.330  1.00 97.69           O  
ATOM   5229  N   THR B 121       3.734  42.817  23.023  1.00 98.26           N  
ATOM   5231  CA  THR B 121       3.525  41.496  23.618  1.00 98.26           C  
ATOM   5233  C   THR B 121       2.686  40.620  22.690  1.00 98.26           C  
ATOM   5234  CB  THR B 121       2.936  41.632  25.029  1.00 98.26           C  
ATOM   5236  O   THR B 121       1.706  41.078  22.098  1.00 98.26           O  
ATOM   5237  CG2 THR B 121       1.479  42.094  25.076  1.00 98.26           C  
ATOM   5241  OG1 THR B 121       3.031  40.397  25.699  1.00 98.26           O  
ATOM   5243  N   GLN B 122       3.086  39.362  22.509  1.00 98.42           N  
ATOM   5245  CA  GLN B 122       2.391  38.438  21.615  1.00 98.42           C  
ATOM   5247  C   GLN B 122       1.100  37.940  22.267  1.00 98.42           C  
ATOM   5248  CB  GLN B 122       3.320  37.272  21.235  1.00 98.42           C  
ATOM   5251  O   GLN B 122       1.114  37.464  23.400  1.00 98.42           O  
ATOM   5252  CG  GLN B 122       2.678  36.261  20.266  1.00 98.42           C  
ATOM   5255  CD  GLN B 122       2.334  36.865  18.907  1.00 98.42           C  
ATOM   5256  NE2 GLN B 122       1.117  36.739  18.430  1.00 98.42           N  
ATOM   5259  OE1 GLN B 122       3.156  37.473  18.245  1.00 98.42           O  
ATOM   5260  N   VAL B 123       0.003  37.976  21.519  1.00 98.64           N  
ATOM   5262  CA  VAL B 123      -1.243  37.282  21.852  1.00 98.64           C  
ATOM   5264  C   VAL B 123      -1.533  36.291  20.738  1.00 98.64           C  
ATOM   5265  CB  VAL B 123      -2.398  38.273  22.045  1.00 98.64           C  
ATOM   5267  O   VAL B 123      -1.605  36.671  19.569  1.00 98.64           O  
ATOM   5268  CG1 VAL B 123      -3.739  37.555  22.248  1.00 98.64           C  
ATOM   5272  CG2 VAL B 123      -2.143  39.173  23.260  1.00 98.64           C  
ATOM   5276  N   THR B 124      -1.687  35.020  21.088  1.00 98.59           N  
ATOM   5278  CA  THR B 124      -1.996  33.952  20.133  1.00 98.59           C  
ATOM   5280  C   THR B 124      -3.292  33.278  20.535  1.00 98.59           C  
ATOM   5281  CB  THR B 124      -0.853  32.937  20.027  1.00 98.59           C  
ATOM   5283  O   THR B 124      -3.392  32.735  21.633  1.00 98.59           O  
ATOM   5284  CG2 THR B 124      -1.118  31.879  18.955  1.00 98.59           C  
ATOM   5288  OG1 THR B 124       0.335  33.599  19.650  1.00 98.59           O  
ATOM   5290  N   VAL B 125      -4.276  33.301  19.641  1.00 98.48           N  
ATOM   5292  CA  VAL B 125      -5.573  32.667  19.862  1.00 98.48           C  
ATOM   5294  C   VAL B 125      -5.680  31.447  18.956  1.00 98.48           C  
ATOM   5295  CB  VAL B 125      -6.737  33.652  19.659  1.00 98.48           C  
ATOM   5297  O   VAL B 125      -5.919  31.580  17.756  1.00 98.48           O  
ATOM   5298  CG1 VAL B 125      -8.043  32.993  20.131  1.00 98.48           C  
ATOM   5302  CG2 VAL B 125      -6.541  34.964  20.432  1.00 98.48           C  
ATOM   5306  N   SER B 126      -5.486  30.250  19.507  1.00 96.73           N  
ATOM   5308  CA  SER B 126      -5.599  29.001  18.743  1.00 96.73           C  
ATOM   5310  C   SER B 126      -6.167  27.864  19.584  1.00 96.73           C  
ATOM   5311  CB  SER B 126      -4.265  28.601  18.091  1.00 96.73           C  
ATOM   5314  O   SER B 126      -6.117  27.886  20.814  1.00 96.73           O  
ATOM   5315  OG  SER B 126      -3.433  27.855  18.959  1.00 96.73           O  
ATOM   5317  N   SER B 127      -6.756  26.877  18.909  1.00 92.02           N  
ATOM   5319  CA  SER B 127      -7.080  25.586  19.531  1.00 92.02           C  
ATOM   5321  C   SER B 127      -5.825  24.748  19.740  1.00 92.02           C  
ATOM   5322  CB  SER B 127      -8.124  24.827  18.724  1.00 92.02           C  
ATOM   5325  O   SER B 127      -4.831  25.016  19.023  1.00 92.02           O  
ATOM   5326  OG  SER B 127      -9.236  25.690  18.641  1.00 92.02           O  
ATOM   5328  OXT SER B 127      -5.902  23.906  20.653  1.00 92.02           O  
TER
END
