# Supplementary material for: Improving deep learning protein monomer and complex structure prediction using DeepMSA2 with huge metagenomics data
Source: Nat Methods. 2024 Jan 2;21(2):279–89. doi: 10.1038/s41592-023-02130-4 (PMC10864179; doi:10.1038/s41592-023-02130-4)
Supplement: Supplementary file 9 — Structure coordinate files for Supplementary Fig. 7. [file 41592_2023_2130_MOESM9_ESM.zip › FigureS7/H1144.AlphaFold2-Multimer_model.pdb]

PFRMAT TS
TARGET H1144
MODEL  1
PARENT N/A
ATOM      1  N   GLY A   1      28.266  82.302  17.456  1.00 36.00              
ATOM      5  CA  GLY A   1      27.902  82.474  18.878  1.00 36.00              
ATOM      8  C   GLY A   1      27.014  81.319  19.277  1.00 36.00              
ATOM      9  O   GLY A   1      26.494  80.674  18.376  1.00 36.00              
ATOM     10  N   LEU A   2      26.862  81.032  20.572  1.00 45.40              
ATOM     12  CA  LEU A   2      25.801  80.119  21.014  1.00 45.40              
ATOM     14  C   LEU A   2      24.458  80.677  20.517  1.00 45.40              
ATOM     15  CB  LEU A   2      25.835  79.977  22.549  1.00 45.40              
ATOM     18  O   LEU A   2      24.249  81.892  20.581  1.00 45.40              
ATOM     19  CG  LEU A   2      27.015  79.131  23.069  1.00 45.40              
ATOM     21  CD1 LEU A   2      27.247  79.385  24.559  1.00 45.40              
ATOM     25  CD2 LEU A   2      26.770  77.635  22.872  1.00 45.40              
ATOM     29  N   GLU A   3      23.605  79.823  19.951  1.00 55.30              
ATOM     31  CA  GLU A   3      22.244  80.217  19.584  1.00 55.30              
ATOM     33  C   GLU A   3      21.527  80.736  20.839  1.00 55.30              
ATOM     34  CB  GLU A   3      21.489  79.048  18.927  1.00 55.30              
ATOM     37  O   GLU A   3      21.774  80.258  21.946  1.00 55.30              
ATOM     38  CG  GLU A   3      22.050  78.739  17.527  1.00 55.30              
ATOM     41  CD  GLU A   3      21.341  77.577  16.809  1.00 55.30              
ATOM     42  OE1 GLU A   3      21.577  77.452  15.587  1.00 55.30              
ATOM     43  OE2 GLU A   3      20.603  76.821  17.475  1.00 55.30              
ATOM     44  N   LYS A   4      20.704  81.777  20.690  1.00 61.10              
ATOM     46  CA  LYS A   4      19.980  82.357  21.825  1.00 61.10              
ATOM     48  C   LYS A   4      18.985  81.311  22.339  1.00 61.10              
ATOM     49  CB  LYS A   4      19.303  83.668  21.381  1.00 61.10              
ATOM     52  O   LYS A   4      18.195  80.803  21.546  1.00 61.10              
ATOM     53  CG  LYS A   4      18.862  84.571  22.548  1.00 61.10              
ATOM     56  CD  LYS A   4      18.153  85.835  22.021  1.00 61.10              
ATOM     59  CE  LYS A   4      17.731  86.779  23.159  1.00 61.10              
ATOM     62  NZ  LYS A   4      16.831  87.868  22.689  1.00 61.10              
ATOM     66  N   ASP A   5      19.010  81.019  23.639  1.00 77.40              
ATOM     68  CA  ASP A   5      18.058  80.088  24.252  1.00 77.40              
ATOM     70  C   ASP A   5      16.622  80.562  23.982  1.00 77.40              
ATOM     71  CB  ASP A   5      18.292  79.966  25.769  1.00 77.40              
ATOM     74  O   ASP A   5      16.262  81.705  24.283  1.00 77.40              
ATOM     75  CG  ASP A   5      19.620  79.309  26.158  1.00 77.40              
ATOM     76  OD1 ASP A   5      20.124  78.477  25.375  1.00 77.40              
ATOM     77  OD2 ASP A   5      20.114  79.645  27.259  1.00 77.40              
ATOM     78  N   PHE A   6      15.801  79.694  23.391  1.00 83.80              
ATOM     80  CA  PHE A   6      14.401  80.010  23.131  1.00 83.80              
ATOM     82  C   PHE A   6      13.574  79.871  24.409  1.00 83.80              
ATOM     83  CB  PHE A   6      13.844  79.184  21.966  1.00 83.80              
ATOM     86  O   PHE A   6      13.840  79.032  25.270  1.00 83.80              
ATOM     87  CG  PHE A   6      13.847  77.682  22.170  1.00 83.80              
ATOM     88  CD1 PHE A   6      15.002  76.935  21.873  1.00 83.80              
ATOM     90  CD2 PHE A   6      12.684  77.018  22.601  1.00 83.80              
ATOM     92  CE1 PHE A   6      15.001  75.538  22.025  1.00 83.80              
ATOM     94  CE2 PHE A   6      12.670  75.614  22.694  1.00 83.80              
ATOM     96  CZ  PHE A   6      13.833  74.876  22.433  1.00 83.80              
ATOM     98  N   LEU A   7      12.551  80.713  24.537  1.00 91.00              
ATOM    100  CA  LEU A   7      11.660  80.695  25.690  1.00 91.00              
ATOM    102  C   LEU A   7      10.661  79.537  25.601  1.00 91.00              
ATOM    103  CB  LEU A   7      10.927  82.036  25.782  1.00 91.00              
ATOM    106  O   LEU A   7      10.369  79.075  24.503  1.00 91.00              
ATOM    107  CG  LEU A   7      11.867  83.238  25.943  1.00 91.00              
ATOM    109  CD1 LEU A   7      10.996  84.477  26.052  1.00 91.00              
ATOM    113  CD2 LEU A   7      12.751  83.126  27.187  1.00 91.00              
ATOM    117  N   PRO A   8      10.066  79.098  26.718  1.00 92.70              
ATOM    118  CA  PRO A   8       8.934  78.177  26.695  1.00 92.70              
ATOM    120  C   PRO A   8       7.764  78.699  25.847  1.00 92.70              
ATOM    121  CB  PRO A   8       8.533  78.004  28.162  1.00 92.70              
ATOM    124  O   PRO A   8       7.596  79.906  25.668  1.00 92.70              
ATOM    125  CG  PRO A   8       9.787  78.377  28.947  1.00 92.70              
ATOM    128  CD  PRO A   8      10.446  79.435  28.076  1.00 92.70              
ATOM    131  N   LEU A   9       6.872  77.804  25.418  1.00 91.50              
ATOM    133  CA  LEU A   9       5.554  78.179  24.896  1.00 91.50              
ATOM    135  C   LEU A   9       4.769  78.969  25.956  1.00 91.50              
ATOM    136  CB  LEU A   9       4.813  76.892  24.484  1.00 91.50              
ATOM    139  O   LEU A   9       4.136  79.980  25.655  1.00 91.50              
ATOM    140  CG  LEU A   9       3.404  77.102  23.908  1.00 91.50              
ATOM    142  CD1 LEU A   9       3.367  78.007  22.690  1.00 91.50              
ATOM    146  CD2 LEU A   9       2.767  75.760  23.557  1.00 91.50              
ATOM    150  N   TYR A  10       4.839  78.535  27.216  1.00 95.20              
ATOM    152  CA  TYR A  10       4.342  79.293  28.364  1.00 95.20              
ATOM    154  C   TYR A  10       5.040  78.902  29.667  1.00 95.20              
ATOM    155  CB  TYR A  10       2.818  79.133  28.500  1.00 95.20              
ATOM    158  O   TYR A  10       5.510  77.774  29.829  1.00 95.20              
ATOM    159  CG  TYR A  10       2.302  77.710  28.619  1.00 95.20              
ATOM    160  CD1 TYR A  10       1.933  77.013  27.457  1.00 95.20              
ATOM    162  CD2 TYR A  10       2.150  77.096  29.876  1.00 95.20              
ATOM    164  CE1 TYR A  10       1.512  75.673  27.522  1.00 95.20              
ATOM    166  CE2 TYR A  10       1.666  75.775  29.952  1.00 95.20              
ATOM    168  OH  TYR A  10       1.042  73.733  28.855  1.00 95.20              
ATOM    170  CZ  TYR A  10       1.397  75.043  28.778  1.00 95.20              
ATOM    171  N   PHE A  11       5.054  79.834  30.619  1.00 95.90              
ATOM    173  CA  PHE A  11       5.375  79.571  32.021  1.00 95.90              
ATOM    175  C   PHE A  11       4.101  79.338  32.832  1.00 95.90              
ATOM    176  CB  PHE A  11       6.185  80.724  32.620  1.00 95.90              
ATOM    179  O   PHE A  11       3.029  79.865  32.521  1.00 95.90              
ATOM    180  CG  PHE A  11       7.589  80.860  32.069  1.00 95.90              
ATOM    181  CD1 PHE A  11       8.676  80.253  32.728  1.00 95.90              
ATOM    183  CD2 PHE A  11       7.811  81.629  30.914  1.00 95.90              
ATOM    185  CE1 PHE A  11       9.983  80.437  32.238  1.00 95.90              
ATOM    187  CE2 PHE A  11       9.115  81.803  30.421  1.00 95.90              
ATOM    189  CZ  PHE A  11      10.202  81.211  31.085  1.00 95.90              
ATOM    191  N   GLY A  12       4.216  78.566  33.906  1.00 98.30              
ATOM    193  CA  GLY A  12       3.114  78.363  34.833  1.00 98.30              
ATOM    196  C   GLY A  12       3.434  77.381  35.947  1.00 98.30              
ATOM    197  O   GLY A  12       4.522  76.810  36.028  1.00 98.30              
ATOM    198  N   TRP A  13       2.451  77.170  36.809  1.00 98.70              
ATOM    200  CA  TRP A  13       2.494  76.174  37.870  1.00 98.70              
ATOM    202  C   TRP A  13       1.827  74.879  37.406  1.00 98.70              
ATOM    203  CB  TRP A  13       1.801  76.739  39.101  1.00 98.70              
ATOM    206  O   TRP A  13       0.607  74.820  37.259  1.00 98.70              
ATOM    207  CG  TRP A  13       2.454  77.916  39.740  1.00 98.70              
ATOM    208  CD1 TRP A  13       3.495  77.888  40.601  1.00 98.70              
ATOM    210  CD2 TRP A  13       2.073  79.314  39.610  1.00 98.70              
ATOM    211  CE2 TRP A  13       2.932  80.092  40.439  1.00 98.70              
ATOM    212  CE3 TRP A  13       1.064  79.994  38.894  1.00 98.70              
ATOM    214  NE1 TRP A  13       3.783  79.175  41.017  1.00 98.70              
ATOM    216  CH2 TRP A  13       1.778  82.131  39.834  1.00 98.70              
ATOM    218  CZ2 TRP A  13       2.792  81.481  40.554  1.00 98.70              
ATOM    220  CZ3 TRP A  13       0.908  81.385  39.020  1.00 98.70              
ATOM    222  N   PHE A  14       2.615  73.826  37.217  1.00 97.60              
ATOM    224  CA  PHE A  14       2.141  72.502  36.815  1.00 97.60              
ATOM    226  C   PHE A  14       1.830  71.677  38.055  1.00 97.60              
ATOM    227  CB  PHE A  14       3.179  71.815  35.922  1.00 97.60              
ATOM    230  O   PHE A  14       2.705  71.448  38.895  1.00 97.60              
ATOM    231  CG  PHE A  14       3.354  72.524  34.598  1.00 97.60              
ATOM    232  CD1 PHE A  14       2.711  72.048  33.440  1.00 97.60              
ATOM    234  CD2 PHE A  14       4.102  73.715  34.546  1.00 97.60              
ATOM    236  CE1 PHE A  14       2.795  72.780  32.243  1.00 97.60              
ATOM    238  CE2 PHE A  14       4.188  74.443  33.354  1.00 97.60              
ATOM    240  CZ  PHE A  14       3.519  73.984  32.215  1.00 97.60              
ATOM    242  N   LEU A  15       0.577  71.247  38.203  1.00 98.60              
ATOM    244  CA  LEU A  15       0.148  70.497  39.376  1.00 98.60              
ATOM    246  C   LEU A  15       0.859  69.143  39.423  1.00 98.60              
ATOM    247  CB  LEU A  15      -1.382  70.328  39.417  1.00 98.60              
ATOM    250  O   LEU A  15       1.040  68.465  38.412  1.00 98.60              
ATOM    251  CG  LEU A  15      -2.152  71.533  39.989  1.00 98.60              
ATOM    253  CD1 LEU A  15      -2.028  72.815  39.167  1.00 98.60              
ATOM    257  CD2 LEU A  15      -3.637  71.172  40.076  1.00 98.60              
ATOM    261  N   THR A  16       1.197  68.699  40.631  1.00 98.00              
ATOM    263  CA  THR A  16       1.641  67.316  40.839  1.00 98.00              
ATOM    265  C   THR A  16       0.554  66.341  40.382  1.00 98.00              
ATOM    266  CB  THR A  16       1.989  67.025  42.304  1.00 98.00              
ATOM    268  O   THR A  16      -0.633  66.660  40.473  1.00 98.00              
ATOM    269  CG2 THR A  16       3.082  67.943  42.846  1.00 98.00              
ATOM    273  OG1 THR A  16       0.861  67.139  43.143  1.00 98.00              
ATOM    275  N   LYS A  17       0.935  65.126  39.964  1.00 96.00              
ATOM    277  CA  LYS A  17      -0.011  64.087  39.511  1.00 96.00              
ATOM    279  C   LYS A  17      -1.208  63.926  40.462  1.00 96.00              
ATOM    280  CB  LYS A  17       0.758  62.770  39.298  1.00 96.00              
ATOM    283  O   LYS A  17      -2.350  64.071  40.037  1.00 96.00              
ATOM    284  CG  LYS A  17      -0.158  61.641  38.805  1.00 96.00              
ATOM    287  CD  LYS A  17       0.616  60.359  38.470  1.00 96.00              
ATOM    290  CE  LYS A  17      -0.391  59.277  38.064  1.00 96.00              
ATOM    293  NZ  LYS A  17       0.255  57.997  37.683  1.00 96.00              
ATOM    297  N   LYS A  18      -0.946  63.773  41.766  1.00 97.60              
ATOM    299  CA  LYS A  18      -1.981  63.634  42.805  1.00 97.60              
ATOM    301  C   LYS A  18      -2.907  64.852  42.896  1.00 97.60              
ATOM    302  CB  LYS A  18      -1.294  63.347  44.151  1.00 97.60              
ATOM    305  O   LYS A  18      -4.124  64.700  42.999  1.00 97.60              
ATOM    306  CG  LYS A  18      -2.305  63.083  45.278  1.00 97.60              
ATOM    309  CD  LYS A  18      -1.596  62.704  46.585  1.00 97.60              
ATOM    312  CE  LYS A  18      -2.643  62.425  47.671  1.00 97.60              
ATOM    315  NZ  LYS A  18      -2.022  61.969  48.941  1.00 97.60              
ATOM    319  N   SER A  19      -2.355  66.068  42.870  1.00 97.80              
ATOM    321  CA  SER A  19      -3.167  67.291  42.910  1.00 97.80              
ATOM    323  C   SER A  19      -3.981  67.477  41.629  1.00 97.80              
ATOM    324  CB  SER A  19      -2.293  68.521  43.157  1.00 97.80              
ATOM    327  O   SER A  19      -5.148  67.850  41.703  1.00 97.80              
ATOM    328  OG  SER A  19      -1.821  68.518  44.494  1.00 97.80              
ATOM    330  N   SER A  20      -3.402  67.151  40.472  1.00 97.90              
ATOM    332  CA  SER A  20      -4.090  67.179  39.182  1.00 97.90              
ATOM    334  C   SER A  20      -5.257  66.192  39.141  1.00 97.90              
ATOM    335  CB  SER A  20      -3.100  66.869  38.057  1.00 97.90              
ATOM    338  O   SER A  20      -6.328  66.557  38.671  1.00 97.90              
ATOM    339  OG  SER A  20      -3.760  66.914  36.806  1.00 97.90              
ATOM    341  N   GLU A  21      -5.083  64.966  39.639  1.00 97.40              
ATOM    343  CA  GLU A  21      -6.151  63.961  39.733  1.00 97.40              
ATOM    345  C   GLU A  21      -7.257  64.404  40.696  1.00 97.40              
ATOM    346  CB  GLU A  21      -5.549  62.630  40.204  1.00 97.40              
ATOM    349  O   GLU A  21      -8.440  64.295  40.375  1.00 97.40              
ATOM    350  CG  GLU A  21      -4.723  61.940  39.104  1.00 97.40              
ATOM    353  CD  GLU A  21      -3.806  60.821  39.634  1.00 97.40              
ATOM    354  OE1 GLU A  21      -3.107  60.209  38.792  1.00 97.40              
ATOM    355  OE2 GLU A  21      -3.738  60.625  40.869  1.00 97.40              
ATOM    356  N   THR A  22      -6.878  64.970  41.847  1.00 98.00              
ATOM    358  CA  THR A  22      -7.826  65.472  42.853  1.00 98.00              
ATOM    360  C   THR A  22      -8.702  66.590  42.286  1.00 98.00              
ATOM    361  CB  THR A  22      -7.084  65.971  44.104  1.00 98.00              
ATOM    363  O   THR A  22      -9.928  66.524  42.396  1.00 98.00              
ATOM    364  CG2 THR A  22      -8.031  66.468  45.196  1.00 98.00              
ATOM    368  OG1 THR A  22      -6.328  64.921  44.669  1.00 98.00              
ATOM    370  N   LEU A  23      -8.092  67.594  41.645  1.00 98.60              
ATOM    372  CA  LEU A  23      -8.823  68.718  41.062  1.00 98.60              
ATOM    374  C   LEU A  23      -9.643  68.290  39.837  1.00 98.60              
ATOM    375  CB  LEU A  23      -7.834  69.855  40.749  1.00 98.60              
ATOM    378  O   LEU A  23     -10.794  68.699  39.714  1.00 98.60              
ATOM    379  CG  LEU A  23      -8.487  71.102  40.120  1.00 98.60              
ATOM    381  CD1 LEU A  23      -9.565  71.723  41.011  1.00 98.60              
ATOM    385  CD2 LEU A  23      -7.425  72.166  39.851  1.00 98.60              
ATOM    389  N   ARG A  24      -9.108  67.412  38.975  1.00 97.60              
ATOM    391  CA  ARG A  24      -9.849  66.858  37.830  1.00 97.60              
ATOM    393  C   ARG A  24     -11.113  66.128  38.285  1.00 97.60              
ATOM    394  CB  ARG A  24      -8.929  65.944  37.004  1.00 97.60              
ATOM    397  O   ARG A  24     -12.184  66.386  37.745  1.00 97.60              
ATOM    398  CG  ARG A  24      -9.599  65.448  35.712  1.00 97.60              
ATOM    401  CD  ARG A  24      -8.678  64.528  34.899  1.00 97.60              
ATOM    404  NE  ARG A  24      -7.483  65.229  34.384  1.00 97.60              
ATOM    406  NH1 ARG A  24      -5.857  64.234  35.687  1.00 97.60              
ATOM    409  NH2 ARG A  24      -5.297  65.769  34.175  1.00 97.60              
ATOM    412  CZ  ARG A  24      -6.223  65.070  34.754  1.00 97.60              
ATOM    413  N   LYS A  25     -11.005  65.280  39.315  1.00 97.30              
ATOM    415  CA  LYS A  25     -12.152  64.562  39.886  1.00 97.30              
ATOM    417  C   LYS A  25     -13.166  65.518  40.514  1.00 97.30              
ATOM    418  CB  LYS A  25     -11.648  63.510  40.886  1.00 97.30              
ATOM    421  O   LYS A  25     -14.362  65.344  40.318  1.00 97.30              
ATOM    422  CG  LYS A  25     -12.790  62.601  41.364  1.00 97.30              
ATOM    425  CD  LYS A  25     -12.277  61.456  42.247  1.00 97.30              
ATOM    428  CE  LYS A  25     -13.456  60.550  42.627  1.00 97.30              
ATOM    431  NZ  LYS A  25     -13.027  59.358  43.402  1.00 97.30              
ATOM    435  N   ALA A  26     -12.712  66.543  41.238  1.00 98.20              
ATOM    437  CA  ALA A  26     -13.610  67.560  41.786  1.00 98.20              
ATOM    439  C   ALA A  26     -14.346  68.343  40.684  1.00 98.20              
ATOM    440  CB  ALA A  26     -12.805  68.490  42.699  1.00 98.20              
ATOM    444  O   ALA A  26     -15.533  68.616  40.831  1.00 98.20              
ATOM    445  N   GLY A  27     -13.661  68.647  39.577  1.00 98.50              
ATOM    447  CA  GLY A  27     -14.253  69.254  38.389  1.00 98.50              
ATOM    450  C   GLY A  27     -15.327  68.379  37.749  1.00 98.50              
ATOM    451  O   GLY A  27     -16.430  68.855  37.521  1.00 98.50              
ATOM    452  N   GLN A  28     -15.041  67.095  37.519  1.00 97.80              
ATOM    454  CA  GLN A  28     -16.014  66.146  36.952  1.00 97.80              
ATOM    456  C   GLN A  28     -17.264  66.010  37.827  1.00 97.80              
ATOM    457  CB  GLN A  28     -15.351  64.778  36.759  1.00 97.80              
ATOM    460  O   GLN A  28     -18.371  66.174  37.322  1.00 97.80              
ATOM    461  CG  GLN A  28     -14.393  64.780  35.562  1.00 97.80              
ATOM    464  CD  GLN A  28     -13.620  63.473  35.428  1.00 97.80              
ATOM    465  NE2 GLN A  28     -13.193  63.121  34.235  1.00 97.80              
ATOM    468  OE1 GLN A  28     -13.331  62.764  36.378  1.00 97.80              
ATOM    469  N   VAL A  29     -17.090  65.822  39.141  1.00 98.10              
ATOM    471  CA  VAL A  29     -18.217  65.759  40.087  1.00 98.10              
ATOM    473  C   VAL A  29     -19.044  67.045  40.041  1.00 98.10              
ATOM    474  CB  VAL A  29     -17.716  65.476  41.516  1.00 98.10              
ATOM    476  O   VAL A  29     -20.267  66.981  40.011  1.00 98.10              
ATOM    477  CG1 VAL A  29     -18.814  65.608  42.579  1.00 98.10              
ATOM    481  CG2 VAL A  29     -17.153  64.051  41.620  1.00 98.10              
ATOM    485  N   PHE A  30     -18.404  68.216  39.968  1.00 98.50              
ATOM    487  CA  PHE A  30     -19.128  69.480  39.840  1.00 98.50              
ATOM    489  C   PHE A  30     -19.936  69.569  38.535  1.00 98.50              
ATOM    490  CB  PHE A  30     -18.147  70.653  39.971  1.00 98.50              
ATOM    493  O   PHE A  30     -21.088  69.998  38.567  1.00 98.50              
ATOM    494  CG  PHE A  30     -18.757  72.004  39.646  1.00 98.50              
ATOM    495  CD1 PHE A  30     -18.142  72.857  38.710  1.00 98.50              
ATOM    497  CD2 PHE A  30     -19.969  72.393  40.247  1.00 98.50              
ATOM    499  CE1 PHE A  30     -18.721  74.101  38.400  1.00 98.50              
ATOM    501  CE2 PHE A  30     -20.564  73.618  39.908  1.00 98.50              
ATOM    503  CZ  PHE A  30     -19.935  74.481  38.996  1.00 98.50              
ATOM    505  N   LEU A  31     -19.373  69.142  37.399  1.00 97.90              
ATOM    507  CA  LEU A  31     -20.090  69.110  36.119  1.00 97.90              
ATOM    509  C   LEU A  31     -21.317  68.185  36.177  1.00 97.90              
ATOM    510  CB  LEU A  31     -19.129  68.677  34.993  1.00 97.90              
ATOM    513  O   LEU A  31     -22.393  68.555  35.705  1.00 97.90              
ATOM    514  CG  LEU A  31     -18.000  69.667  34.651  1.00 97.90              
ATOM    516  CD1 LEU A  31     -17.179  69.119  33.483  1.00 97.90              
ATOM    520  CD2 LEU A  31     -18.512  71.059  34.295  1.00 97.90              
ATOM    524  N   GLU A  32     -21.183  67.015  36.800  1.00 96.70              
ATOM    526  CA  GLU A  32     -22.284  66.068  37.001  1.00 96.70              
ATOM    528  C   GLU A  32     -23.367  66.634  37.934  1.00 96.70              
ATOM    529  CB  GLU A  32     -21.735  64.763  37.591  1.00 96.70              
ATOM    532  O   GLU A  32     -24.560  66.571  37.621  1.00 96.70              
ATOM    533  CG  GLU A  32     -20.885  63.952  36.600  1.00 96.70              
ATOM    536  CD  GLU A  32     -20.094  62.821  37.284  1.00 96.70              
ATOM    537  OE1 GLU A  32     -19.217  62.238  36.609  1.00 96.70              
ATOM    538  OE2 GLU A  32     -20.350  62.543  38.480  1.00 96.70              
ATOM    539  N   GLU A  33     -22.974  67.207  39.073  1.00 96.80              
ATOM    541  CA  GLU A  33     -23.885  67.835  40.036  1.00 96.80              
ATOM    543  C   GLU A  33     -24.644  69.006  39.399  1.00 96.80              
ATOM    544  CB  GLU A  33     -23.103  68.321  41.271  1.00 96.80              
ATOM    547  O   GLU A  33     -25.869  69.083  39.514  1.00 96.80              
ATOM    548  CG  GLU A  33     -22.680  67.182  42.217  1.00 96.80              
ATOM    551  CD  GLU A  33     -21.790  67.649  43.389  1.00 96.80              
ATOM    552  OE1 GLU A  33     -21.608  66.855  44.341  1.00 96.80              
ATOM    553  OE2 GLU A  33     -21.306  68.807  43.385  1.00 96.80              
ATOM    554  N   LEU A  34     -23.939  69.880  38.670  1.00 96.90              
ATOM    556  CA  LEU A  34     -24.524  71.032  37.991  1.00 96.90              
ATOM    558  C   LEU A  34     -25.510  70.602  36.901  1.00 96.90              
ATOM    559  CB  LEU A  34     -23.400  71.919  37.423  1.00 96.90              
ATOM    562  O   LEU A  34     -26.650  71.064  36.907  1.00 96.90              
ATOM    563  CG  LEU A  34     -23.912  73.177  36.696  1.00 96.90              
ATOM    565  CD1 LEU A  34     -24.700  74.083  37.643  1.00 96.90              
ATOM    569  CD2 LEU A  34     -22.738  73.979  36.139  1.00 96.90              
ATOM    573  N   GLY A  35     -25.119  69.678  36.018  1.00 94.90              
ATOM    575  CA  GLY A  35     -25.994  69.173  34.954  1.00 94.90              
ATOM    578  C   GLY A  35     -27.250  68.472  35.490  1.00 94.90              
ATOM    579  O   GLY A  35     -28.308  68.471  34.855  1.00 94.90              
ATOM    580  N   ASN A  36     -27.182  67.908  36.701  1.00 93.70              
ATOM    582  CA  ASN A  36     -28.333  67.324  37.385  1.00 93.70              
ATOM    584  C   ASN A  36     -29.193  68.343  38.152  1.00 93.70              
ATOM    585  CB  ASN A  36     -27.837  66.208  38.310  1.00 93.70              
ATOM    588  O   ASN A  36     -30.363  68.048  38.428  1.00 93.70              
ATOM    589  CG  ASN A  36     -27.508  64.941  37.552  1.00 93.70              
ATOM    590  ND2 ASN A  36     -26.338  64.390  37.756  1.00 93.70              
ATOM    593  OD1 ASN A  36     -28.321  64.431  36.793  1.00 93.70              
ATOM    594  N   HIS A  37     -28.655  69.521  38.475  1.00 93.00              
ATOM    596  CA  HIS A  37     -29.300  70.500  39.340  1.00 93.00              
ATOM    598  C   HIS A  37     -30.544  71.124  38.691  1.00 93.00              
ATOM    599  CB  HIS A  37     -28.287  71.572  39.772  1.00 93.00              
ATOM    602  O   HIS A  37     -30.546  71.522  37.524  1.00 93.00              
ATOM    603  CG  HIS A  37     -28.762  72.364  40.962  1.00 93.00              
ATOM    604  CD2 HIS A  37     -28.614  72.015  42.276  1.00 93.00              
ATOM    606  ND1 HIS A  37     -29.421  73.573  40.933  1.00 93.00              
ATOM    608  CE1 HIS A  37     -29.680  73.936  42.202  1.00 93.00              
ATOM    610  NE2 HIS A  37     -29.222  73.006  43.050  1.00 93.00              
ATOM    611  N   LYS A  38     -31.624  71.273  39.471  1.00 91.80              
ATOM    613  CA  LYS A  38     -32.910  71.799  38.975  1.00 91.80              
ATOM    615  C   LYS A  38     -32.789  73.222  38.424  1.00 91.80              
ATOM    616  CB  LYS A  38     -33.980  71.746  40.078  1.00 91.80              
ATOM    619  O   LYS A  38     -33.397  73.521  37.402  1.00 91.80              
ATOM    620  CG  LYS A  38     -34.385  70.313  40.460  1.00 91.80              
ATOM    623  CD  LYS A  38     -35.471  70.324  41.549  1.00 91.80              
ATOM    626  CE  LYS A  38     -35.873  68.893  41.935  1.00 91.80              
ATOM    629  NZ  LYS A  38     -36.875  68.866  43.034  1.00 91.80              
ATOM    633  N   ALA A  39     -32.008  74.084  39.080  1.00 90.60              
ATOM    635  CA  ALA A  39     -31.807  75.460  38.621  1.00 90.60              
ATOM    637  C   ALA A  39     -31.092  75.516  37.261  1.00 90.60              
ATOM    638  CB  ALA A  39     -31.055  76.263  39.691  1.00 90.60              
ATOM    642  O   ALA A  39     -31.487  76.298  36.409  1.00 90.60              
ATOM    643  N   PHE A  40     -30.099  74.648  37.025  1.00 93.20              
ATOM    645  CA  PHE A  40     -29.385  74.598  35.748  1.00 93.20              
ATOM    647  C   PHE A  40     -30.307  74.168  34.607  1.00 93.20              
ATOM    648  CB  PHE A  40     -28.183  73.660  35.877  1.00 93.20              
ATOM    651  O   PHE A  40     -30.381  74.835  33.581  1.00 93.20              
ATOM    652  CG  PHE A  40     -27.366  73.568  34.604  1.00 93.20              
ATOM    653  CD1 PHE A  40     -27.597  72.533  33.678  1.00 93.20              
ATOM    655  CD2 PHE A  40     -26.398  74.547  34.325  1.00 93.20              
ATOM    657  CE1 PHE A  40     -26.886  72.504  32.465  1.00 93.20              
ATOM    659  CE2 PHE A  40     -25.694  74.525  33.110  1.00 93.20              
ATOM    661  CZ  PHE A  40     -25.951  73.512  32.173  1.00 93.20              
ATOM    663  N   LYS A  41     -31.090  73.102  34.822  1.00 89.90              
ATOM    665  CA  LYS A  41     -32.046  72.593  33.826  1.00 89.90              
ATOM    667  C   LYS A  41     -33.090  73.636  33.415  1.00 89.90              
ATOM    668  CB  LYS A  41     -32.731  71.330  34.361  1.00 89.90              
ATOM    671  O   LYS A  41     -33.453  73.692  32.247  1.00 89.90              
ATOM    672  CG  LYS A  41     -31.748  70.157  34.467  1.00 89.90              
ATOM    675  CD  LYS A  41     -32.432  68.932  35.080  1.00 89.90              
ATOM    678  CE  LYS A  41     -31.414  67.793  35.150  1.00 89.90              
ATOM    681  NZ  LYS A  41     -31.934  66.634  35.914  1.00 89.90              
ATOM    685  N   LYS A  42     -33.548  74.480  34.349  1.00 85.70              
ATOM    687  CA  LYS A  42     -34.485  75.584  34.055  1.00 85.70              
ATOM    689  C   LYS A  42     -33.888  76.650  33.130  1.00 85.70              
ATOM    690  CB  LYS A  42     -34.945  76.244  35.361  1.00 85.70              
ATOM    693  O   LYS A  42     -34.616  77.273  32.367  1.00 85.70              
ATOM    694  CG  LYS A  42     -35.966  75.393  36.129  1.00 85.70              
ATOM    697  CD  LYS A  42     -36.386  76.130  37.405  1.00 85.70              
ATOM    700  CE  LYS A  42     -37.472  75.356  38.157  1.00 85.70              
ATOM    703  NZ  LYS A  42     -38.013  76.163  39.281  1.00 85.70              
ATOM    707  N   GLU A  43     -32.575  76.831  33.179  1.00 88.80              
ATOM    709  CA  GLU A  43     -31.840  77.869  32.450  1.00 88.80              
ATOM    711  C   GLU A  43     -31.119  77.322  31.205  1.00 88.80              
ATOM    712  CB  GLU A  43     -30.849  78.519  33.423  1.00 88.80              
ATOM    715  O   GLU A  43     -30.329  78.037  30.587  1.00 88.80              
ATOM    716  CG  GLU A  43     -31.504  79.243  34.615  1.00 88.80              
ATOM    719  CD  GLU A  43     -32.397  80.405  34.171  1.00 88.80              
ATOM    720  OE1 GLU A  43     -33.496  80.560  34.743  1.00 88.80              
ATOM    721  OE2 GLU A  43     -31.978  81.117  33.234  1.00 88.80              
ATOM    722  N   LEU A  44     -31.379  76.067  30.815  1.00 86.70              
ATOM    724  CA  LEU A  44     -30.640  75.375  29.752  1.00 86.70              
ATOM    726  C   LEU A  44     -30.689  76.122  28.407  1.00 86.70              
ATOM    727  CB  LEU A  44     -31.191  73.942  29.633  1.00 86.70              
ATOM    730  O   LEU A  44     -29.684  76.179  27.700  1.00 86.70              
ATOM    731  CG  LEU A  44     -30.335  73.005  28.760  1.00 86.70              
ATOM    733  CD1 LEU A  44     -28.961  72.754  29.385  1.00 86.70              
ATOM    737  CD2 LEU A  44     -31.033  71.653  28.613  1.00 86.70              
ATOM    741  N   ARG A  45     -31.815  76.784  28.109  1.00 83.20              
ATOM    743  CA  ARG A  45     -32.002  77.647  26.926  1.00 83.20              
ATOM    745  C   ARG A  45     -31.034  78.835  26.851  1.00 83.20              
ATOM    746  CB  ARG A  45     -33.459  78.140  26.878  1.00 83.20              
ATOM    749  O   ARG A  45     -30.776  79.353  25.775  1.00 83.20              
ATOM    750  CG  ARG A  45     -33.806  79.115  28.020  1.00 83.20              
ATOM    753  CD  ARG A  45     -35.255  79.589  27.917  1.00 83.20              
ATOM    756  NE  ARG A  45     -35.556  80.572  28.971  1.00 83.20              
ATOM    758  NH1 ARG A  45     -37.786  80.821  28.497  1.00 83.20              
ATOM    761  NH2 ARG A  45     -36.889  81.937  30.213  1.00 83.20              
ATOM    764  CZ  ARG A  45     -36.738  81.103  29.223  1.00 83.20              
ATOM    765  N   HIS A  46     -30.512  79.292  27.991  1.00 85.20              
ATOM    767  CA  HIS A  46     -29.509  80.360  28.051  1.00 85.20              
ATOM    769  C   HIS A  46     -28.075  79.814  27.978  1.00 85.20              
ATOM    770  CB  HIS A  46     -29.693  81.180  29.336  1.00 85.20              
ATOM    773  O   HIS A  46     -27.128  80.598  27.927  1.00 85.20              
ATOM    774  CG  HIS A  46     -31.067  81.768  29.520  1.00 85.20              
ATOM    775  CD2 HIS A  46     -31.716  82.645  28.693  1.00 85.20              
ATOM    777  ND1 HIS A  46     -31.878  81.584  30.611  1.00 85.20              
ATOM    779  CE1 HIS A  46     -32.960  82.351  30.473  1.00 85.20              
ATOM    781  NE2 HIS A  46     -32.931  82.994  29.299  1.00 85.20              
ATOM    782  N   PHE A  47     -27.910  78.489  28.037  1.00 88.90              
ATOM    784  CA  PHE A  47     -26.616  77.815  28.012  1.00 88.90              
ATOM    786  C   PHE A  47     -26.268  77.306  26.612  1.00 88.90              
ATOM    787  CB  PHE A  47     -26.624  76.677  29.041  1.00 88.90              
ATOM    790  O   PHE A  47     -25.154  77.511  26.140  1.00 88.90              
ATOM    791  CG  PHE A  47     -25.236  76.144  29.320  1.00 88.90              
ATOM    792  CD1 PHE A  47     -24.755  74.998  28.665  1.00 88.90              
ATOM    794  CD2 PHE A  47     -24.406  76.830  30.218  1.00 88.90              
ATOM    796  CE1 PHE A  47     -23.433  74.568  28.874  1.00 88.90              
ATOM    798  CE2 PHE A  47     -23.090  76.398  30.437  1.00 88.90              
ATOM    800  CZ  PHE A  47     -22.601  75.272  29.758  1.00 88.90              
ATOM    802  N   ILE A  48     -27.228  76.680  25.933  1.00 85.30              
ATOM    804  CA  ILE A  48     -27.102  76.239  24.544  1.00 85.30              
ATOM    806  C   ILE A  48     -28.187  76.899  23.698  1.00 85.30              
ATOM    807  CB  ILE A  48     -27.130  74.696  24.425  1.00 85.30              
ATOM    809  O   ILE A  48     -29.346  76.937  24.096  1.00 85.30              
ATOM    810  CG1 ILE A  48     -28.306  74.050  25.198  1.00 85.30              
ATOM    813  CG2 ILE A  48     -25.771  74.128  24.868  1.00 85.30              
ATOM    817  CD1 ILE A  48     -28.436  72.539  24.972  1.00 85.30              
ATOM    821  N   SER A  49     -27.818  77.393  22.515  1.00 69.20              
ATOM    823  CA  SER A  49     -28.796  77.782  21.501  1.00 69.20              
ATOM    825  C   SER A  49     -29.425  76.524  20.897  1.00 69.20              
ATOM    826  CB  SER A  49     -28.144  78.644  20.415  1.00 69.20              
ATOM    829  O   SER A  49     -28.713  75.604  20.483  1.00 69.20              
ATOM    830  OG  SER A  49     -27.033  77.973  19.852  1.00 69.20              
ATOM    832  N   GLY A  50     -30.750  76.482  20.840  1.00 59.20              
ATOM    834  CA  GLY A  50     -31.518  75.390  20.248  1.00 59.20              
ATOM    837  C   GLY A  50     -32.814  75.176  21.017  1.00 59.20              
ATOM    838  O   GLY A  50     -32.777  74.965  22.223  1.00 59.20              
ATOM    839  N   ASP A  51     -33.939  75.244  20.309  1.00 54.40              
ATOM    841  CA  ASP A  51     -35.283  75.150  20.893  1.00 54.40              
ATOM    843  C   ASP A  51     -35.729  73.728  21.208  1.00 54.40              
ATOM    844  CB  ASP A  51     -36.306  75.758  19.925  1.00 54.40              
ATOM    847  O   ASP A  51     -36.749  73.545  21.874  1.00 54.40              
ATOM    848  CG  ASP A  51     -36.243  77.279  19.881  1.00 54.40              
ATOM    849  OD1 ASP A  51     -36.030  77.891  20.953  1.00 54.40              
ATOM    850  OD2 ASP A  51     -36.391  77.814  18.764  1.00 54.40              
ATOM    851  N   GLU A  52     -35.016  72.708  20.720  1.00 52.10              
ATOM    853  CA  GLU A  52     -35.404  71.343  21.047  1.00 52.10              
ATOM    855  C   GLU A  52     -35.415  71.194  22.574  1.00 52.10              
ATOM    856  CB  GLU A  52     -34.498  70.297  20.396  1.00 52.10              
ATOM    859  O   GLU A  52     -34.437  71.596  23.220  1.00 52.10              
ATOM    860  CG  GLU A  52     -34.837  70.125  18.909  1.00 52.10              
ATOM    863  CD  GLU A  52     -34.091  68.944  18.275  1.00 52.10              
ATOM    864  OE1 GLU A  52     -34.538  68.505  17.195  1.00 52.10              
ATOM    865  OE2 GLU A  52     -33.061  68.524  18.858  1.00 52.10              
ATOM    866  N   PRO A  53     -36.501  70.657  23.168  1.00 52.00              
ATOM    867  CA  PRO A  53     -36.552  70.307  24.581  1.00 52.00              
ATOM    869  C   PRO A  53     -35.537  69.186  24.823  1.00 52.00              
ATOM    870  CB  PRO A  53     -38.011  69.917  24.856  1.00 52.00              
ATOM    873  O   PRO A  53     -35.876  68.007  24.867  1.00 52.00              
ATOM    874  CG  PRO A  53     -38.535  69.457  23.498  1.00 52.00              
ATOM    877  CD  PRO A  53     -37.749  70.305  22.507  1.00 52.00              
ATOM    880  N   LYS A  54     -34.257  69.559  24.865  1.00 53.30              
ATOM    882  CA  LYS A  54     -33.154  68.618  24.781  1.00 53.30              
ATOM    884  C   LYS A  54     -33.153  67.735  26.012  1.00 53.30              
ATOM    885  CB  LYS A  54     -31.814  69.341  24.541  1.00 53.30              
ATOM    888  O   LYS A  54     -33.462  68.165  27.129  1.00 53.30              
ATOM    889  CG  LYS A  54     -31.608  69.601  23.039  1.00 53.30              
ATOM    892  CD  LYS A  54     -30.341  70.407  22.736  1.00 53.30              
ATOM    895  CE  LYS A  54     -30.214  70.562  21.216  1.00 53.30              
ATOM    898  NZ  LYS A  54     -29.016  71.345  20.824  1.00 53.30              
ATOM    902  N   GLU A  55     -32.762  66.489  25.765  1.00 58.60              
ATOM    904  CA  GLU A  55     -32.331  65.537  26.773  1.00 58.60              
ATOM    906  C   GLU A  55     -31.400  66.195  27.800  1.00 58.60              
ATOM    907  CB  GLU A  55     -31.577  64.384  26.095  1.00 58.60              
ATOM    910  O   GLU A  55     -30.800  67.251  27.578  1.00 58.60              
ATOM    911  CG  GLU A  55     -32.462  63.528  25.179  1.00 58.60              
ATOM    914  CD  GLU A  55     -31.683  62.347  24.583  1.00 58.60              
ATOM    915  OE1 GLU A  55     -32.315  61.288  24.384  1.00 58.60              
ATOM    916  OE2 GLU A  55     -30.459  62.504  24.376  1.00 58.60              
ATOM    917  N   LYS A  56     -31.253  65.538  28.951  1.00 74.30              
ATOM    919  CA  LYS A  56     -30.303  65.946  29.987  1.00 74.30              
ATOM    921  C   LYS A  56     -28.927  66.232  29.362  1.00 74.30              
ATOM    922  CB  LYS A  56     -30.235  64.809  31.013  1.00 74.30              
ATOM    925  O   LYS A  56     -28.240  65.307  28.942  1.00 74.30              
ATOM    926  CG  LYS A  56     -29.239  65.088  32.144  1.00 74.30              
ATOM    929  CD  LYS A  56     -29.052  63.822  32.981  1.00 74.30              
ATOM    932  CE  LYS A  56     -27.863  64.025  33.914  1.00 74.30              
ATOM    935  NZ  LYS A  56     -27.576  62.799  34.691  1.00 74.30              
ATOM    939  N   LEU A  57     -28.503  67.498  29.375  1.00 85.40              
ATOM    941  CA  LEU A  57     -27.161  67.875  28.941  1.00 85.40              
ATOM    943  C   LEU A  57     -26.128  67.332  29.934  1.00 85.40              
ATOM    944  CB  LEU A  57     -27.056  69.401  28.763  1.00 85.40              
ATOM    947  O   LEU A  57     -26.071  67.745  31.094  1.00 85.40              
ATOM    948  CG  LEU A  57     -25.667  69.861  28.273  1.00 85.40              
ATOM    950  CD1 LEU A  57     -25.354  69.351  26.865  1.00 85.40              
ATOM    954  CD2 LEU A  57     -25.590  71.388  28.251  1.00 85.40              
ATOM    958  N   GLU A  58     -25.309  66.400  29.463  1.00 91.10              
ATOM    960  CA  GLU A  58     -24.207  65.816  30.217  1.00 91.10              
ATOM    962  C   GLU A  58     -22.964  66.704  30.036  1.00 91.10              
ATOM    963  CB  GLU A  58     -24.053  64.353  29.761  1.00 91.10              
ATOM    966  O   GLU A  58     -22.350  66.755  28.968  1.00 91.10              
ATOM    967  CG  GLU A  58     -23.366  63.440  30.779  1.00 91.10              
ATOM    970  CD  GLU A  58     -21.878  63.730  30.865  1.00 91.10              
ATOM    971  OE1 GLU A  58     -21.474  64.286  31.902  1.00 91.10              
ATOM    972  OE2 GLU A  58     -21.168  63.522  29.859  1.00 91.10              
ATOM    973  N   LEU A  59     -22.631  67.486  31.067  1.00 96.10              
ATOM    975  CA  LEU A  59     -21.597  68.517  30.964  1.00 96.10              
ATOM    977  C   LEU A  59     -20.179  67.945  30.803  1.00 96.10              
ATOM    978  CB  LEU A  59     -21.678  69.470  32.170  1.00 96.10              
ATOM    981  O   LEU A  59     -19.328  68.625  30.230  1.00 96.10              
ATOM    982  CG  LEU A  59     -22.877  70.435  32.190  1.00 96.10              
ATOM    984  CD1 LEU A  59     -22.811  71.299  33.452  1.00 96.10              
ATOM    988  CD2 LEU A  59     -22.878  71.379  30.985  1.00 96.10              
ATOM    992  N   VAL A  60     -19.904  66.713  31.251  1.00 95.80              
ATOM    994  CA  VAL A  60     -18.586  66.086  31.053  1.00 95.80              
ATOM    996  C   VAL A  60     -18.342  65.800  29.567  1.00 95.80              
ATOM    997  CB  VAL A  60     -18.427  64.805  31.903  1.00 95.80              
ATOM    999  O   VAL A  60     -17.213  65.967  29.088  1.00 95.80              
ATOM   1000  CG1 VAL A  60     -17.016  64.218  31.773  1.00 95.80              
ATOM   1004  CG2 VAL A  60     -18.670  65.084  33.396  1.00 95.80              
ATOM   1008  N   SER A  61     -19.391  65.432  28.829  1.00 92.70              
ATOM   1010  CA  SER A  61     -19.379  65.293  27.369  1.00 92.70              
ATOM   1012  C   SER A  61     -19.348  66.646  26.659  1.00 92.70              
ATOM   1013  CB  SER A  61     -20.589  64.484  26.895  1.00 92.70              
ATOM   1016  O   SER A  61     -18.576  66.813  25.718  1.00 92.70              
ATOM   1017  OG  SER A  61     -20.509  63.171  27.403  1.00 92.70              
ATOM   1019  N   TYR A  62     -20.120  67.635  27.133  1.00 93.60              
ATOM   1021  CA  TYR A  62     -20.129  68.986  26.551  1.00 93.60              
ATOM   1023  C   TYR A  62     -18.735  69.637  26.568  1.00 93.60              
ATOM   1024  CB  TYR A  62     -21.133  69.863  27.307  1.00 93.60              
ATOM   1027  O   TYR A  62     -18.267  70.170  25.561  1.00 93.60              
ATOM   1028  CG  TYR A  62     -21.321  71.231  26.684  1.00 93.60              
ATOM   1029  CD1 TYR A  62     -20.618  72.346  27.185  1.00 93.60              
ATOM   1031  CD2 TYR A  62     -22.176  71.377  25.576  1.00 93.60              
ATOM   1033  CE1 TYR A  62     -20.786  73.607  26.585  1.00 93.60              
ATOM   1035  CE2 TYR A  62     -22.351  72.638  24.979  1.00 93.60              
ATOM   1037  OH  TYR A  62     -21.836  74.967  24.906  1.00 93.60              
ATOM   1039  CZ  TYR A  62     -21.656  73.756  25.483  1.00 93.60              
ATOM   1040  N   PHE A  63     -18.025  69.527  27.693  1.00 97.00              
ATOM   1042  CA  PHE A  63     -16.633  69.957  27.827  1.00 97.00              
ATOM   1044  C   PHE A  63     -15.660  68.846  27.411  1.00 97.00              
ATOM   1045  CB  PHE A  63     -16.390  70.498  29.239  1.00 97.00              
ATOM   1048  O   PHE A  63     -14.801  68.413  28.186  1.00 97.00              
ATOM   1049  CG  PHE A  63     -17.233  71.708  29.573  1.00 97.00              
ATOM   1050  CD1 PHE A  63     -17.070  72.899  28.842  1.00 97.00              
ATOM   1052  CD2 PHE A  63     -18.197  71.639  30.596  1.00 97.00              
ATOM   1054  CE1 PHE A  63     -17.875  74.012  29.125  1.00 97.00              
ATOM   1056  CE2 PHE A  63     -18.993  72.756  30.890  1.00 97.00              
ATOM   1058  CZ  PHE A  63     -18.824  73.937  30.152  1.00 97.00              
ATOM   1060  N   GLY A  64     -15.808  68.365  26.174  1.00 91.30              
ATOM   1062  CA  GLY A  64     -15.039  67.245  25.631  1.00 91.30              
ATOM   1065  C   GLY A  64     -13.543  67.532  25.460  1.00 91.30              
ATOM   1066  O   GLY A  64     -12.723  66.628  25.631  1.00 91.30              
ATOM   1067  N   LYS A  65     -13.155  68.788  25.190  1.00 92.80              
ATOM   1069  CA  LYS A  65     -11.740  69.176  25.070  1.00 92.80              
ATOM   1071  C   LYS A  65     -11.157  69.466  26.445  1.00 92.80              
ATOM   1072  CB  LYS A  65     -11.565  70.376  24.133  1.00 92.80              
ATOM   1075  O   LYS A  65     -11.357  70.548  26.993  1.00 92.80              
ATOM   1076  CG  LYS A  65     -12.016  70.072  22.698  1.00 92.80              
ATOM   1079  CD  LYS A  65     -11.515  71.120  21.698  1.00 92.80              
ATOM   1082  CE  LYS A  65     -11.889  72.533  22.142  1.00 92.80              
ATOM   1085  NZ  LYS A  65     -11.617  73.525  21.085  1.00 92.80              
ATOM   1089  N   ARG A  66     -10.432  68.503  27.009  1.00 94.10              
ATOM   1091  CA  ARG A  66      -9.851  68.586  28.359  1.00 94.10              
ATOM   1093  C   ARG A  66      -8.325  68.517  28.291  1.00 94.10              
ATOM   1094  CB  ARG A  66     -10.420  67.476  29.255  1.00 94.10              
ATOM   1097  O   ARG A  66      -7.806  67.889  27.369  1.00 94.10              
ATOM   1098  CG  ARG A  66     -11.954  67.496  29.288  1.00 94.10              
ATOM   1101  CD  ARG A  66     -12.521  66.374  30.161  1.00 94.10              
ATOM   1104  NE  ARG A  66     -13.727  65.794  29.541  1.00 94.10              
ATOM   1106  NH1 ARG A  66     -12.933  63.675  29.086  1.00 94.10              
ATOM   1109  NH2 ARG A  66     -15.024  64.230  28.540  1.00 94.10              
ATOM   1112  CZ  ARG A  66     -13.883  64.572  29.060  1.00 94.10              
ATOM   1113  N   PRO A  67      -7.594  69.102  29.258  1.00 92.60              
ATOM   1114  CA  PRO A  67      -6.142  68.977  29.297  1.00 92.60              
ATOM   1116  C   PRO A  67      -5.721  67.497  29.372  1.00 92.60              
ATOM   1117  CB  PRO A  67      -5.682  69.764  30.527  1.00 92.60              
ATOM   1120  O   PRO A  67      -6.128  66.811  30.318  1.00 92.60              
ATOM   1121  CG  PRO A  67      -6.821  70.752  30.761  1.00 92.60              
ATOM   1124  CD  PRO A  67      -8.061  69.978  30.325  1.00 92.60              
ATOM   1127  N   PRO A  68      -4.921  66.994  28.411  1.00 85.10              
ATOM   1128  CA  PRO A  68      -4.559  65.578  28.356  1.00 85.10              
ATOM   1130  C   PRO A  68      -3.533  65.197  29.433  1.00 85.10              
ATOM   1131  CB  PRO A  68      -4.012  65.368  26.938  1.00 85.10              
ATOM   1134  O   PRO A  68      -3.556  64.085  29.953  1.00 85.10              
ATOM   1135  CG  PRO A  68      -3.449  66.736  26.552  1.00 85.10              
ATOM   1138  CD  PRO A  68      -4.402  67.705  27.246  1.00 85.10              
ATOM   1141  N   GLY A  69      -2.642  66.130  29.783  1.00 90.10              
ATOM   1143  CA  GLY A  69      -1.593  65.942  30.781  1.00 90.10              
ATOM   1146  C   GLY A  69      -1.994  66.387  32.187  1.00 90.10              
ATOM   1147  O   GLY A  69      -3.173  66.441  32.552  1.00 90.10              
ATOM   1148  N   VAL A  70      -0.995  66.726  33.002  1.00 96.90              
ATOM   1150  CA  VAL A  70      -1.245  67.368  34.296  1.00 96.90              
ATOM   1152  C   VAL A  70      -1.899  68.734  34.097  1.00 96.90              
ATOM   1153  CB  VAL A  70       0.011  67.478  35.179  1.00 96.90              
ATOM   1155  O   VAL A  70      -1.577  69.480  33.171  1.00 96.90              
ATOM   1156  CG1 VAL A  70       0.483  66.083  35.608  1.00 96.90              
ATOM   1160  CG2 VAL A  70       1.172  68.221  34.509  1.00 96.90              
ATOM   1164  N   LEU A  71      -2.837  69.056  34.981  1.00 98.60              
ATOM   1166  CA  LEU A  71      -3.433  70.383  35.046  1.00 98.60              
ATOM   1168  C   LEU A  71      -2.359  71.425  35.396  1.00 98.60              
ATOM   1169  CB  LEU A  71      -4.560  70.376  36.089  1.00 98.60              
ATOM   1172  O   LEU A  71      -1.409  71.127  36.121  1.00 98.60              
ATOM   1173  CG  LEU A  71      -5.775  69.488  35.764  1.00 98.60              
ATOM   1175  CD1 LEU A  71      -6.788  69.579  36.906  1.00 98.60              
ATOM   1179  CD2 LEU A  71      -6.471  69.873  34.465  1.00 98.60              
ATOM   1183  N   HIS A  72      -2.530  72.652  34.921  1.00 98.60              
ATOM   1185  CA  HIS A  72      -1.604  73.751  35.179  1.00 98.60              
ATOM   1187  C   HIS A  72      -2.348  75.083  35.326  1.00 98.60              
ATOM   1188  CB  HIS A  72      -0.544  73.802  34.067  1.00 98.60              
ATOM   1191  O   HIS A  72      -3.480  75.223  34.866  1.00 98.60              
ATOM   1192  CG  HIS A  72      -1.117  74.018  32.690  1.00 98.60              
ATOM   1193  CD2 HIS A  72      -1.408  75.220  32.103  1.00 98.60              
ATOM   1195  ND1 HIS A  72      -1.456  73.034  31.788  1.00 98.60              
ATOM   1197  CE1 HIS A  72      -1.926  73.634  30.681  1.00 98.60              
ATOM   1199  NE2 HIS A  72      -1.936  74.965  30.835  1.00 98.60              
ATOM   1200  N   CYS A  73      -1.695  76.048  35.973  1.00 98.70              
ATOM   1202  CA  CYS A  73      -2.100  77.451  36.031  1.00 98.70              
ATOM   1204  C   CYS A  73      -1.041  78.291  35.305  1.00 98.70              
ATOM   1205  CB  CYS A  73      -2.262  77.856  37.503  1.00 98.70              
ATOM   1208  O   CYS A  73       0.088  78.405  35.786  1.00 98.70              
ATOM   1209  SG  CYS A  73      -2.689  79.619  37.637  1.00 98.70              
ATOM   1211  N   THR A  74      -1.382  78.826  34.134  1.00 97.50              
ATOM   1213  CA  THR A  74      -0.463  79.609  33.293  1.00 97.50              
ATOM   1215  C   THR A  74      -0.255  81.009  33.861  1.00 97.50              
ATOM   1216  CB  THR A  74      -0.993  79.705  31.854  1.00 97.50              
ATOM   1218  O   THR A  74      -1.225  81.677  34.216  1.00 97.50              
ATOM   1219  CG2 THR A  74      -0.035  80.403  30.891  1.00 97.50              
ATOM   1223  OG1 THR A  74      -1.182  78.398  31.374  1.00 97.50              
ATOM   1225  N   THR A  75       0.995  81.474  33.893  1.00 96.20              
ATOM   1227  CA  THR A  75       1.329  82.871  34.204  1.00 96.20              
ATOM   1229  C   THR A  75       1.448  83.687  32.923  1.00 96.20              
ATOM   1230  CB  THR A  75       2.607  82.995  35.045  1.00 96.20              
ATOM   1232  O   THR A  75       0.587  84.519  32.640  1.00 96.20              
ATOM   1233  CG2 THR A  75       2.398  82.471  36.456  1.00 96.20              
ATOM   1237  OG1 THR A  75       3.679  82.274  34.478  1.00 96.20              
ATOM   1239  N   LYS A  76       2.479  83.419  32.116  1.00 93.40              
ATOM   1241  CA  LYS A  76       2.775  84.121  30.864  1.00 93.40              
ATOM   1243  C   LYS A  76       2.787  83.132  29.706  1.00 93.40              
ATOM   1244  CB  LYS A  76       4.116  84.872  30.997  1.00 93.40              
ATOM   1247  O   LYS A  76       3.576  82.188  29.694  1.00 93.40              
ATOM   1248  CG  LYS A  76       4.517  85.683  29.750  1.00 93.40              
ATOM   1251  CD  LYS A  76       3.664  86.930  29.455  1.00 93.40              
ATOM   1254  CE  LYS A  76       4.158  87.552  28.140  1.00 93.40              
ATOM   1257  NZ  LYS A  76       3.517  88.849  27.814  1.00 93.40              
ATOM   1261  N   PHE A  77       1.923  83.375  28.722  1.00 92.10              
ATOM   1263  CA  PHE A  77       2.050  82.762  27.406  1.00 92.10              
ATOM   1265  C   PHE A  77       3.145  83.500  26.637  1.00 92.10              
ATOM   1266  CB  PHE A  77       0.699  82.773  26.685  1.00 92.10              
ATOM   1269  O   PHE A  77       3.085  84.722  26.494  1.00 92.10              
ATOM   1270  CG  PHE A  77       0.710  82.010  25.377  1.00 92.10              
ATOM   1271  CD1 PHE A  77       0.752  82.699  24.151  1.00 92.10              
ATOM   1273  CD2 PHE A  77       0.671  80.601  25.383  1.00 92.10              
ATOM   1275  CE1 PHE A  77       0.746  81.982  22.943  1.00 92.10              
ATOM   1277  CE2 PHE A  77       0.705  79.887  24.173  1.00 92.10              
ATOM   1279  CZ  PHE A  77       0.751  80.578  22.951  1.00 92.10              
ATOM   1281  N   CYS A  78       4.165  82.762  26.220  1.00 90.00              
ATOM   1283  CA  CYS A  78       5.376  83.302  25.623  1.00 90.00              
ATOM   1285  C   CYS A  78       5.477  82.989  24.133  1.00 90.00              
ATOM   1286  CB  CYS A  78       6.587  82.750  26.387  1.00 90.00              
ATOM   1289  O   CYS A  78       6.247  83.666  23.474  1.00 90.00              
ATOM   1290  SG  CYS A  78       6.793  83.574  27.989  1.00 90.00              
ATOM   1292  N   ASP A  79       4.748  82.003  23.598  1.00 89.40              
ATOM   1294  CA  ASP A  79       4.788  81.590  22.179  1.00 89.40              
ATOM   1296  C   ASP A  79       6.196  81.492  21.583  1.00 89.40              
ATOM   1297  CB  ASP A  79       3.869  82.464  21.308  1.00 89.40              
ATOM   1300  O   ASP A  79       6.400  81.814  20.417  1.00 89.40              
ATOM   1301  CG  ASP A  79       3.509  81.785  19.974  1.00 89.40              
ATOM   1302  OD1 ASP A  79       3.412  80.536  19.955  1.00 89.40              
ATOM   1303  OD2 ASP A  79       3.291  82.528  18.989  1.00 89.40              
ATOM   1304  N   TYR A  80       7.198  81.162  22.403  1.00 83.30              
ATOM   1306  CA  TYR A  80       8.626  81.291  22.087  1.00 83.30              
ATOM   1308  C   TYR A  80       9.107  82.733  21.755  1.00 83.30              
ATOM   1309  CB  TYR A  80       8.992  80.276  20.983  1.00 83.30              
ATOM   1312  O   TYR A  80      10.290  83.020  21.927  1.00 83.30              
ATOM   1313  CG  TYR A  80       8.329  78.910  21.119  1.00 83.30              
ATOM   1314  CD1 TYR A  80       8.872  77.952  21.990  1.00 83.30              
ATOM   1316  CD2 TYR A  80       7.160  78.599  20.397  1.00 83.30              
ATOM   1318  CE1 TYR A  80       8.242  76.710  22.186  1.00 83.30              
ATOM   1320  CE2 TYR A  80       6.536  77.348  20.562  1.00 83.30              
ATOM   1322  OH  TYR A  80       6.450  75.219  21.645  1.00 83.30              
ATOM   1324  CZ  TYR A  80       7.071  76.409  21.467  1.00 83.30              
ATOM   1325  N   LYS A  81       8.222  83.639  21.300  1.00 82.70              
ATOM   1327  CA  LYS A  81       8.504  84.971  20.722  1.00 82.70              
ATOM   1329  C   LYS A  81       7.411  86.044  20.947  1.00 82.70              
ATOM   1330  CB  LYS A  81       8.786  84.801  19.213  1.00 82.70              
ATOM   1333  O   LYS A  81       7.400  87.060  20.256  1.00 82.70              
ATOM   1334  CG  LYS A  81       7.593  84.187  18.461  1.00 82.70              
ATOM   1337  CD  LYS A  81       7.772  84.183  16.945  1.00 82.70              
ATOM   1340  CE  LYS A  81       6.566  83.447  16.352  1.00 82.70              
ATOM   1343  NZ  LYS A  81       6.671  83.324  14.879  1.00 82.70              
ATOM   1347  N   ALA A  82       6.454  85.829  21.845  1.00 83.90              
ATOM   1349  CA  ALA A  82       5.375  86.776  22.139  1.00 83.90              
ATOM   1351  C   ALA A  82       5.900  88.072  22.783  1.00 83.90              
ATOM   1352  CB  ALA A  82       4.314  86.111  23.030  1.00 83.90              
ATOM   1356  O   ALA A  82       6.924  88.080  23.466  1.00 83.90              
ATOM   1357  N   ALA A  83       5.159  89.171  22.621  1.00 82.80              
ATOM   1359  CA  ALA A  83       5.501  90.450  23.240  1.00 82.80              
ATOM   1361  C   ALA A  83       5.599  90.326  24.774  1.00 82.80              
ATOM   1362  CB  ALA A  83       4.470  91.501  22.816  1.00 82.80              
ATOM   1366  O   ALA A  83       4.750  89.694  25.416  1.00 82.80              
ATOM   1367  N   GLY A  84       6.651  90.905  25.359  1.00 86.00              
ATOM   1369  CA  GLY A  84       6.908  90.851  26.801  1.00 86.00              
ATOM   1372  C   GLY A  84       7.437  89.502  27.313  1.00 86.00              
ATOM   1373  O   GLY A  84       7.678  89.340  28.510  1.00 86.00              
ATOM   1374  N   ALA A  85       7.579  88.493  26.441  1.00 89.90              
ATOM   1376  CA  ALA A  85       8.030  87.166  26.845  1.00 89.90              
ATOM   1378  C   ALA A  85       9.483  87.179  27.342  1.00 89.90              
ATOM   1379  CB  ALA A  85       7.850  86.197  25.672  1.00 89.90              
ATOM   1383  O   ALA A  85       9.769  86.563  28.372  1.00 89.90              
ATOM   1384  N   GLU A  86      10.381  87.885  26.646  1.00 90.20              
ATOM   1386  CA  GLU A  86      11.790  87.993  27.040  1.00 90.20              
ATOM   1388  C   GLU A  86      11.936  88.756  28.354  1.00 90.20              
ATOM   1389  CB  GLU A  86      12.643  88.650  25.938  1.00 90.20              
ATOM   1392  O   GLU A  86      12.613  88.285  29.266  1.00 90.20              
ATOM   1393  CG  GLU A  86      12.812  87.767  24.687  1.00 90.20              
ATOM   1396  CD  GLU A  86      13.953  88.216  23.751  1.00 90.20              
ATOM   1397  OE1 GLU A  86      14.126  87.613  22.667  1.00 90.20              
ATOM   1398  OE2 GLU A  86      14.830  89.020  24.148  1.00 90.20              
ATOM   1399  N   GLU A  87      11.242  89.881  28.491  1.00 89.20              
ATOM   1401  CA  GLU A  87      11.243  90.707  29.693  1.00 89.20              
ATOM   1403  C   GLU A  87      10.730  89.919  30.900  1.00 89.20              
ATOM   1404  CB  GLU A  87      10.379  91.964  29.487  1.00 89.20              
ATOM   1407  O   GLU A  87      11.345  89.969  31.963  1.00 89.20              
ATOM   1408  CG  GLU A  87      10.895  92.927  28.403  1.00 89.20              
ATOM   1411  CD  GLU A  87      10.580  92.523  26.948  1.00 89.20              
ATOM   1412  OE1 GLU A  87      11.003  93.276  26.049  1.00 89.20              
ATOM   1413  OE2 GLU A  87       9.918  91.480  26.724  1.00 89.20              
ATOM   1414  N   TYR A  88       9.650  89.142  30.736  1.00 91.80              
ATOM   1416  CA  TYR A  88       9.129  88.256  31.778  1.00 91.80              
ATOM   1418  C   TYR A  88      10.136  87.165  32.162  1.00 91.80              
ATOM   1419  CB  TYR A  88       7.795  87.645  31.330  1.00 91.80              
ATOM   1422  O   TYR A  88      10.452  86.995  33.341  1.00 91.80              
ATOM   1423  CG  TYR A  88       7.204  86.697  32.355  1.00 91.80              
ATOM   1424  CD1 TYR A  88       7.445  85.313  32.263  1.00 91.80              
ATOM   1426  CD2 TYR A  88       6.460  87.211  33.434  1.00 91.80              
ATOM   1428  CE1 TYR A  88       6.940  84.443  33.248  1.00 91.80              
ATOM   1430  CE2 TYR A  88       5.944  86.344  34.414  1.00 91.80              
ATOM   1432  OH  TYR A  88       5.684  84.106  35.254  1.00 91.80              
ATOM   1434  CZ  TYR A  88       6.184  84.956  34.319  1.00 91.80              
ATOM   1435  N   ALA A  89      10.679  86.443  31.180  1.00 92.10              
ATOM   1437  CA  ALA A  89      11.610  85.343  31.425  1.00 92.10              
ATOM   1439  C   ALA A  89      12.941  85.808  32.043  1.00 92.10              
ATOM   1440  CB  ALA A  89      11.842  84.625  30.099  1.00 92.10              
ATOM   1444  O   ALA A  89      13.601  85.053  32.763  1.00 92.10              
ATOM   1445  N   GLN A  90      13.346  87.054  31.785  1.00 90.60              
ATOM   1447  CA  GLN A  90      14.580  87.615  32.319  1.00 90.60              
ATOM   1449  C   GLN A  90      14.483  88.041  33.788  1.00 90.60              
ATOM   1450  CB  GLN A  90      15.061  88.765  31.430  1.00 90.60              
ATOM   1453  O   GLN A  90      15.539  88.155  34.424  1.00 90.60              
ATOM   1454  CG  GLN A  90      15.667  88.235  30.119  1.00 90.60              
ATOM   1457  CD  GLN A  90      16.077  89.364  29.182  1.00 90.60              
ATOM   1458  NE2 GLN A  90      16.243  89.097  27.906  1.00 90.60              
ATOM   1461  OE1 GLN A  90      16.305  90.490  29.587  1.00 90.60              
ATOM   1462  N   GLN A  91      13.272  88.213  34.337  1.00 89.60              
ATOM   1464  CA  GLN A  91      13.066  88.641  35.722  1.00 89.60              
ATOM   1466  C   GLN A  91      13.739  87.690  36.715  1.00 89.60              
ATOM   1467  CB  GLN A  91      11.575  88.753  36.079  1.00 89.60              
ATOM   1470  O   GLN A  91      13.609  86.464  36.634  1.00 89.60              
ATOM   1471  CG  GLN A  91      10.817  89.765  35.215  1.00 89.60              
ATOM   1474  CD  GLN A  91       9.356  89.927  35.613  1.00 89.60              
ATOM   1475  NE2 GLN A  91       8.507  90.350  34.704  1.00 89.60              
ATOM   1478  OE1 GLN A  91       8.958  89.705  36.744  1.00 89.60              
ATOM   1479  N   GLU A  92      14.410  88.260  37.718  1.00 87.90              
ATOM   1481  CA  GLU A  92      15.100  87.476  38.744  1.00 87.90              
ATOM   1483  C   GLU A  92      14.132  86.544  39.483  1.00 87.90              
ATOM   1484  CB  GLU A  92      15.785  88.417  39.742  1.00 87.90              
ATOM   1487  O   GLU A  92      14.458  85.388  39.738  1.00 87.90              
ATOM   1488  CG  GLU A  92      16.839  87.678  40.582  1.00 87.90              
ATOM   1491  CD  GLU A  92      17.114  88.393  41.906  1.00 87.90              
ATOM   1492  OE1 GLU A  92      17.162  87.673  42.936  1.00 87.90              
ATOM   1493  OE2 GLU A  92      17.158  89.640  41.902  1.00 87.90              
ATOM   1494  N   VAL A  93      12.910  87.006  39.777  1.00 91.10              
ATOM   1496  CA  VAL A  93      11.906  86.192  40.474  1.00 91.10              
ATOM   1498  C   VAL A  93      11.457  84.981  39.658  1.00 91.10              
ATOM   1499  CB  VAL A  93      10.717  87.051  40.936  1.00 91.10              
ATOM   1501  O   VAL A  93      11.287  83.908  40.242  1.00 91.10              
ATOM   1502  CG1 VAL A  93       9.874  87.610  39.785  1.00 91.10              
ATOM   1506  CG2 VAL A  93       9.831  86.252  41.897  1.00 91.10              
ATOM   1510  N   VAL A  94      11.339  85.108  38.331  1.00 92.30              
ATOM   1512  CA  VAL A  94      10.988  84.001  37.427  1.00 92.30              
ATOM   1514  C   VAL A  94      12.113  82.971  37.415  1.00 92.30              
ATOM   1515  CB  VAL A  94      10.646  84.523  36.013  1.00 92.30              
ATOM   1517  O   VAL A  94      11.869  81.802  37.717  1.00 92.30              
ATOM   1518  CG1 VAL A  94      10.444  83.395  34.994  1.00 92.30              
ATOM   1522  CG2 VAL A  94       9.346  85.337  36.074  1.00 92.30              
ATOM   1526  N   LYS A  95      13.360  83.407  37.200  1.00 91.10              
ATOM   1528  CA  LYS A  95      14.547  82.532  37.231  1.00 91.10              
ATOM   1530  C   LYS A  95      14.714  81.839  38.583  1.00 91.10              
ATOM   1531  CB  LYS A  95      15.803  83.350  36.896  1.00 91.10              
ATOM   1534  O   LYS A  95      14.886  80.627  38.650  1.00 91.10              
ATOM   1535  CG  LYS A  95      15.802  83.836  35.442  1.00 91.10              
ATOM   1538  CD  LYS A  95      16.999  84.757  35.185  1.00 91.10              
ATOM   1541  CE  LYS A  95      16.985  85.195  33.721  1.00 91.10              
ATOM   1544  NZ  LYS A  95      17.803  86.415  33.514  1.00 91.10              
ATOM   1548  N   ARG A  96      14.590  82.591  39.680  1.00 89.20              
ATOM   1550  CA  ARG A  96      14.726  82.091  41.057  1.00 89.20              
ATOM   1552  C   ARG A  96      13.589  81.156  41.467  1.00 89.20              
ATOM   1553  CB  ARG A  96      14.833  83.307  41.990  1.00 89.20              
ATOM   1556  O   ARG A  96      13.759  80.402  42.427  1.00 89.20              
ATOM   1557  CG  ARG A  96      15.160  82.949  43.446  1.00 89.20              
ATOM   1560  CD  ARG A  96      15.357  84.212  44.286  1.00 89.20              
ATOM   1563  NE  ARG A  96      14.090  84.946  44.473  1.00 89.20              
ATOM   1565  NH1 ARG A  96      14.979  87.082  44.582  1.00 89.20              
ATOM   1568  NH2 ARG A  96      12.795  86.768  44.877  1.00 89.20              
ATOM   1571  CZ  ARG A  96      13.972  86.254  44.642  1.00 89.20              
ATOM   1572  N   SER A  97      12.434  81.228  40.811  1.00 94.20              
ATOM   1574  CA  SER A  97      11.278  80.369  41.097  1.00 94.20              
ATOM   1576  C   SER A  97      11.193  79.149  40.191  1.00 94.20              
ATOM   1577  CB  SER A  97       9.976  81.157  41.039  1.00 94.20              
ATOM   1580  O   SER A  97      10.416  78.242  40.487  1.00 94.20              
ATOM   1581  OG  SER A  97      10.051  82.231  41.958  1.00 94.20              
ATOM   1583  N   TYR A  98      11.985  79.095  39.121  1.00 92.40              
ATOM   1585  CA  TYR A  98      12.001  77.975  38.191  1.00 92.40              
ATOM   1587  C   TYR A  98      12.353  76.665  38.917  1.00 92.40              
ATOM   1588  CB  TYR A  98      12.968  78.287  37.045  1.00 92.40              
ATOM   1591  O   TYR A  98      13.328  76.588  39.663  1.00 92.40              
ATOM   1592  CG  TYR A  98      12.650  77.511  35.788  1.00 92.40              
ATOM   1593  CD1 TYR A  98      13.259  76.265  35.542  1.00 92.40              
ATOM   1595  CD2 TYR A  98      11.726  78.040  34.867  1.00 92.40              
ATOM   1597  CE1 TYR A  98      12.944  75.544  34.375  1.00 92.40              
ATOM   1599  CE2 TYR A  98      11.421  77.326  33.693  1.00 92.40              
ATOM   1601  OH  TYR A  98      11.690  75.390  32.323  1.00 92.40              
ATOM   1603  CZ  TYR A  98      12.022  76.077  33.448  1.00 92.40              
ATOM   1604  N   GLY A  99      11.512  75.644  38.756  1.00 94.40              
ATOM   1606  CA  GLY A  99      11.612  74.358  39.449  1.00 94.40              
ATOM   1609  C   GLY A  99      11.130  74.353  40.908  1.00 94.40              
ATOM   1610  O   GLY A  99      11.102  73.288  41.527  1.00 94.40              
ATOM   1611  N   LYS A 100      10.718  75.493  41.487  1.00 94.20              
ATOM   1613  CA  LYS A 100      10.255  75.548  42.885  1.00 94.20              
ATOM   1615  C   LYS A 100       8.815  75.071  43.046  1.00 94.20              
ATOM   1616  CB  LYS A 100      10.449  76.935  43.511  1.00 94.20              
ATOM   1619  O   LYS A 100       7.968  75.251  42.170  1.00 94.20              
ATOM   1620  CG  LYS A 100      11.936  77.255  43.682  1.00 94.20              
ATOM   1623  CD  LYS A 100      12.138  78.486  44.571  1.00 94.20              
ATOM   1626  CE  LYS A 100      13.637  78.646  44.829  1.00 94.20              
ATOM   1629  NZ  LYS A 100      13.968  80.030  45.219  1.00 94.20              
ATOM   1633  N   ALA A 101       8.540  74.483  44.209  1.00 96.90              
ATOM   1635  CA  ALA A 101       7.210  74.036  44.590  1.00 96.90              
ATOM   1637  C   ALA A 101       6.381  75.162  45.221  1.00 96.90              
ATOM   1638  CB  ALA A 101       7.324  72.822  45.519  1.00 96.90              
ATOM   1642  O   ALA A 101       6.872  75.893  46.077  1.00 96.90              
ATOM   1643  N   PHE A 102       5.107  75.218  44.848  1.00 96.50              
ATOM   1645  CA  PHE A 102       4.102  76.150  45.356  1.00 96.50              
ATOM   1647  C   PHE A 102       2.838  75.390  45.784  1.00 96.50              
ATOM   1648  CB  PHE A 102       3.800  77.209  44.283  1.00 96.50              
ATOM   1651  O   PHE A 102       2.634  74.224  45.409  1.00 96.50              
ATOM   1652  CG  PHE A 102       4.951  78.166  44.025  1.00 96.50              
ATOM   1653  CD1 PHE A 102       4.970  79.426  44.651  1.00 96.50              
ATOM   1655  CD2 PHE A 102       6.001  77.807  43.158  1.00 96.50              
ATOM   1657  CE1 PHE A 102       6.031  80.317  44.415  1.00 96.50              
ATOM   1659  CE2 PHE A 102       7.066  78.695  42.926  1.00 96.50              
ATOM   1661  CZ  PHE A 102       7.083  79.951  43.557  1.00 96.50              
ATOM   1663  N   LYS A 103       1.992  76.045  46.581  1.00 92.70              
ATOM   1665  CA  LYS A 103       0.647  75.577  46.935  1.00 92.70              
ATOM   1667  C   LYS A 103      -0.347  76.627  46.460  1.00 92.70              
ATOM   1668  CB  LYS A 103       0.489  75.389  48.448  1.00 92.70              
ATOM   1671  O   LYS A 103      -0.407  77.698  47.043  1.00 92.70              
ATOM   1672  CG  LYS A 103       1.251  74.189  49.017  1.00 92.70              
ATOM   1675  CD  LYS A 103       0.943  74.115  50.517  1.00 92.70              
ATOM   1678  CE  LYS A 103       1.730  73.003  51.212  1.00 92.70              
ATOM   1681  NZ  LYS A 103       1.493  73.047  52.676  1.00 92.70              
ATOM   1685  N   LEU A 104      -1.107  76.297  45.422  1.00 95.80              
ATOM   1687  CA  LEU A 104      -2.139  77.186  44.907  1.00 95.80              
ATOM   1689  C   LEU A 104      -3.458  76.924  45.633  1.00 95.80              
ATOM   1690  CB  LEU A 104      -2.323  77.002  43.394  1.00 95.80              
ATOM   1693  O   LEU A 104      -3.861  75.765  45.788  1.00 95.80              
ATOM   1694  CG  LEU A 104      -1.055  77.084  42.533  1.00 95.80              
ATOM   1696  CD1 LEU A 104      -1.455  76.824  41.081  1.00 95.80              
ATOM   1700  CD2 LEU A 104      -0.385  78.450  42.619  1.00 95.80              
ATOM   1704  N   SER A 105      -4.170  77.996  45.967  1.00 90.50              
ATOM   1706  CA  SER A 105      -5.507  77.930  46.553  1.00 90.50              
ATOM   1708  C   SER A 105      -6.585  78.082  45.480  1.00 90.50              
ATOM   1709  CB  SER A 105      -5.687  79.032  47.597  1.00 90.50              
ATOM   1712  O   SER A 105      -6.675  79.117  44.818  1.00 90.50              
ATOM   1713  OG  SER A 105      -4.735  78.956  48.632  1.00 90.50              
ATOM   1715  N   ILE A 106      -7.460  77.087  45.345  1.00 95.00              
ATOM   1717  CA  ILE A 106      -8.667  77.172  44.516  1.00 95.00              
ATOM   1719  C   ILE A 106      -9.840  77.650  45.372  1.00 95.00              
ATOM   1720  CB  ILE A 106      -8.986  75.821  43.849  1.00 95.00              
ATOM   1722  O   ILE A 106     -10.188  76.987  46.350  1.00 95.00              
ATOM   1723  CG1 ILE A 106      -7.808  75.212  43.054  1.00 95.00              
ATOM   1726  CG2 ILE A 106     -10.248  75.908  42.974  1.00 95.00              
ATOM   1730  CD1 ILE A 106      -7.270  76.102  41.931  1.00 95.00              
ATOM   1734  N   SER A 107     -10.468  78.767  45.004  1.00 91.10              
ATOM   1736  CA  SER A 107     -11.626  79.339  45.718  1.00 91.10              
ATOM   1738  C   SER A 107     -12.975  78.952  45.129  1.00 91.10              
ATOM   1739  CB  SER A 107     -11.554  80.865  45.721  1.00 91.10              
ATOM   1742  O   SER A 107     -13.956  78.857  45.858  1.00 91.10              
ATOM   1743  OG  SER A 107     -11.269  81.335  44.420  1.00 91.10              
ATOM   1745  N   ALA A 108     -13.042  78.733  43.819  1.00 94.90              
ATOM   1747  CA  ALA A 108     -14.292  78.452  43.132  1.00 94.90              
ATOM   1749  C   ALA A 108     -14.072  77.538  41.927  1.00 94.90              
ATOM   1750  CB  ALA A 108     -14.953  79.778  42.732  1.00 94.90              
ATOM   1754  O   ALA A 108     -12.995  77.523  41.326  1.00 94.90              
ATOM   1755  N   LEU A 109     -15.114  76.802  41.558  1.00 97.80              
ATOM   1757  CA  LEU A 109     -15.238  76.168  40.246  1.00 97.80              
ATOM   1759  C   LEU A 109     -16.291  76.932  39.450  1.00 97.80              
ATOM   1760  CB  LEU A 109     -15.605  74.682  40.383  1.00 97.80              
ATOM   1763  O   LEU A 109     -17.282  77.387  40.019  1.00 97.80              
ATOM   1764  CG  LEU A 109     -14.635  73.840  41.228  1.00 97.80              
ATOM   1766  CD1 LEU A 109     -15.123  72.392  41.279  1.00 97.80              
ATOM   1770  CD2 LEU A 109     -13.215  73.845  40.665  1.00 97.80              
ATOM   1774  N   PHE A 110     -16.102  77.073  38.145  1.00 98.30              
ATOM   1776  CA  PHE A 110     -17.030  77.817  37.301  1.00 98.30              
ATOM   1778  C   PHE A 110     -17.257  77.133  35.958  1.00 98.30              
ATOM   1779  CB  PHE A 110     -16.555  79.265  37.136  1.00 98.30              
ATOM   1782  O   PHE A 110     -16.423  76.365  35.475  1.00 98.30              
ATOM   1783  CG  PHE A 110     -15.251  79.410  36.379  1.00 98.30              
ATOM   1784  CD1 PHE A 110     -14.028  79.411  37.076  1.00 98.30              
ATOM   1786  CD2 PHE A 110     -15.261  79.547  34.977  1.00 98.30              
ATOM   1788  CE1 PHE A 110     -12.820  79.564  36.375  1.00 98.30              
ATOM   1790  CE2 PHE A 110     -14.053  79.701  34.277  1.00 98.30              
ATOM   1792  CZ  PHE A 110     -12.836  79.719  34.979  1.00 98.30              
ATOM   1794  N   VAL A 111     -18.416  77.425  35.379  1.00 98.40              
ATOM   1796  CA  VAL A 111     -18.890  76.912  34.096  1.00 98.40              
ATOM   1798  C   VAL A 111     -19.519  78.062  33.319  1.00 98.40              
ATOM   1799  CB  VAL A 111     -19.885  75.754  34.327  1.00 98.40              
ATOM   1801  O   VAL A 111     -20.320  78.818  33.860  1.00 98.40              
ATOM   1802  CG1 VAL A 111     -20.818  75.484  33.144  1.00 98.40              
ATOM   1806  CG2 VAL A 111     -19.129  74.457  34.623  1.00 98.40              
ATOM   1810  N   THR A 112     -19.177  78.178  32.045  1.00 98.00              
ATOM   1812  CA  THR A 112     -19.828  79.047  31.057  1.00 98.00              
ATOM   1814  C   THR A 112     -20.230  78.193  29.851  1.00 98.00              
ATOM   1815  CB  THR A 112     -18.896  80.190  30.609  1.00 98.00              
ATOM   1817  O   THR A 112     -19.778  77.051  29.748  1.00 98.00              
ATOM   1818  CG2 THR A 112     -18.144  80.839  31.768  1.00 98.00              
ATOM   1822  OG1 THR A 112     -17.972  79.699  29.663  1.00 98.00              
ATOM   1824  N   PRO A 113     -20.994  78.715  28.877  1.00 96.00              
ATOM   1825  CA  PRO A 113     -21.214  78.002  27.616  1.00 96.00              
ATOM   1827  C   PRO A 113     -19.918  77.648  26.868  1.00 96.00              
ATOM   1828  CB  PRO A 113     -22.088  78.943  26.784  1.00 96.00              
ATOM   1831  O   PRO A 113     -19.915  76.796  25.990  1.00 96.00              
ATOM   1832  CG  PRO A 113     -22.842  79.748  27.841  1.00 96.00              
ATOM   1835  CD  PRO A 113     -21.767  79.948  28.904  1.00 96.00              
ATOM   1838  N   LYS A 114     -18.793  78.301  27.178  1.00 97.10              
ATOM   1840  CA  LYS A 114     -17.527  78.109  26.466  1.00 97.10              
ATOM   1842  C   LYS A 114     -16.545  77.225  27.229  1.00 97.10              
ATOM   1843  CB  LYS A 114     -16.927  79.482  26.142  1.00 97.10              
ATOM   1846  O   LYS A 114     -15.849  76.415  26.610  1.00 97.10              
ATOM   1847  CG  LYS A 114     -17.785  80.292  25.158  1.00 97.10              
ATOM   1850  CD  LYS A 114     -17.062  81.599  24.818  1.00 97.10              
ATOM   1853  CE  LYS A 114     -17.894  82.474  23.881  1.00 97.10              
ATOM   1856  NZ  LYS A 114     -17.171  83.736  23.582  1.00 97.10              
ATOM   1860  N   THR A 115     -16.454  77.373  28.551  1.00 98.70              
ATOM   1862  CA  THR A 115     -15.404  76.731  29.351  1.00 98.70              
ATOM   1864  C   THR A 115     -15.867  76.280  30.733  1.00 98.70              
ATOM   1865  CB  THR A 115     -14.163  77.630  29.493  1.00 98.70              
ATOM   1867  O   THR A 115     -16.809  76.818  31.309  1.00 98.70              
ATOM   1868  CG2 THR A 115     -13.619  78.144  28.160  1.00 98.70              
ATOM   1872  OG1 THR A 115     -14.380  78.747  30.317  1.00 98.70              
ATOM   1874  N   ALA A 116     -15.156  75.298  31.276  1.00 98.80              
ATOM   1876  CA  ALA A 116     -15.184  74.928  32.681  1.00 98.80              
ATOM   1878  C   ALA A 116     -13.787  75.130  33.276  1.00 98.80              
ATOM   1879  CB  ALA A 116     -15.667  73.482  32.815  1.00 98.80              
ATOM   1883  O   ALA A 116     -12.779  74.739  32.674  1.00 98.80              
ATOM   1884  N   GLY A 117     -13.715  75.711  34.470  1.00 98.80              
ATOM   1886  CA  GLY A 117     -12.445  76.049  35.098  1.00 98.80              
ATOM   1889  C   GLY A 117     -12.510  76.116  36.616  1.00 98.80              
ATOM   1890  O   GLY A 117     -13.572  76.032  37.233  1.00 98.80              
ATOM   1891  N   ALA A 118     -11.336  76.255  37.216  1.00 98.60              
ATOM   1893  CA  ALA A 118     -11.151  76.497  38.636  1.00 98.60              
ATOM   1895  C   ALA A 118     -10.464  77.851  38.828  1.00 98.60              
ATOM   1896  CB  ALA A 118     -10.338  75.338  39.215  1.00 98.60              
ATOM   1900  O   ALA A 118      -9.429  78.104  38.212  1.00 98.60              
ATOM   1901  N   GLN A 119     -11.027  78.717  39.666  1.00 96.60              
ATOM   1903  CA  GLN A 119     -10.425  80.002  40.008  1.00 96.60              
ATOM   1905  C   GLN A 119      -9.270  79.788  40.986  1.00 96.60              
ATOM   1906  CB  GLN A 119     -11.484  80.914  40.634  1.00 96.60              
ATOM   1909  O   GLN A 119      -9.462  79.187  42.045  1.00 96.60              
ATOM   1910  CG  GLN A 119     -10.899  82.290  41.000  1.00 96.60              
ATOM   1913  CD  GLN A 119     -11.832  83.107  41.869  1.00 96.60              
ATOM   1914  NE2 GLN A 119     -11.625  84.399  41.967  1.00 96.60              
ATOM   1917  OE1 GLN A 119     -12.715  82.593  42.529  1.00 96.60              
ATOM   1918  N   VAL A 120      -8.100  80.336  40.664  1.00 95.80              
ATOM   1920  CA  VAL A 120      -6.930  80.332  41.544  1.00 95.80              
ATOM   1922  C   VAL A 120      -6.824  81.689  42.241  1.00 95.80              
ATOM   1923  CB  VAL A 120      -5.649  80.008  40.752  1.00 95.80              
ATOM   1925  O   VAL A 120      -6.884  82.736  41.599  1.00 95.80              
ATOM   1926  CG1 VAL A 120      -4.422  80.014  41.667  1.00 95.80              
ATOM   1930  CG2 VAL A 120      -5.700  78.639  40.060  1.00 95.80              
ATOM   1934  N   VAL A 121      -6.633  81.687  43.560  1.00 89.30              
ATOM   1936  CA  VAL A 121      -6.316  82.893  44.336  1.00 89.30              
ATOM   1938  C   VAL A 121      -4.843  82.846  44.705  1.00 89.30              
ATOM   1939  CB  VAL A 121      -7.207  83.033  45.580  1.00 89.30              
ATOM   1941  O   VAL A 121      -4.444  82.050  45.549  1.00 89.30              
ATOM   1942  CG1 VAL A 121      -6.878  84.314  46.358  1.00 89.30              
ATOM   1946  CG2 VAL A 121      -8.680  83.110  45.174  1.00 89.30              
ATOM   1950  N   LEU A 122      -4.052  83.699  44.056  1.00 86.80              
ATOM   1952  CA  LEU A 122      -2.609  83.785  44.267  1.00 86.80              
ATOM   1954  C   LEU A 122      -2.268  84.546  45.552  1.00 86.80              
ATOM   1955  CB  LEU A 122      -1.941  84.444  43.046  1.00 86.80              
ATOM   1958  O   LEU A 122      -2.889  85.565  45.868  1.00 86.80              
ATOM   1959  CG  LEU A 122      -2.186  83.728  41.706  1.00 86.80              
ATOM   1961  CD1 LEU A 122      -1.519  84.519  40.584  1.00 86.80              
ATOM   1965  CD2 LEU A 122      -1.638  82.302  41.668  1.00 86.80              
ATOM   1969  N   THR A 123      -1.249  84.059  46.252  1.00 79.40              
ATOM   1971  CA  THR A 123      -0.576  84.743  47.363  1.00 79.40              
ATOM   1973  C   THR A 123       0.320  85.876  46.862  1.00 79.40              
ATOM   1974  CB  THR A 123       0.290  83.760  48.166  1.00 79.40              
ATOM   1976  O   THR A 123       0.684  85.920  45.688  1.00 79.40              
ATOM   1977  CG2 THR A 123      -0.504  82.592  48.747  1.00 79.40              
ATOM   1981  OG1 THR A 123       1.302  83.221  47.353  1.00 79.40              
ATOM   1983  N   ASP A 124       0.757  86.769  47.754  1.00 74.40              
ATOM   1985  CA  ASP A 124       1.640  87.884  47.381  1.00 74.40              
ATOM   1987  C   ASP A 124       2.974  87.428  46.776  1.00 74.40              
ATOM   1988  CB  ASP A 124       1.883  88.796  48.588  1.00 74.40              
ATOM   1991  O   ASP A 124       3.492  88.066  45.862  1.00 74.40              
ATOM   1992  CG  ASP A 124       0.597  89.449  49.103  1.00 74.40              
ATOM   1993  OD1 ASP A 124      -0.303  89.721  48.274  1.00 74.40              
ATOM   1994  OD2 ASP A 124       0.508  89.618  50.337  1.00 74.40              
ATOM   1995  N   GLN A 125       3.513  86.292  47.231  1.00 81.20              
ATOM   1997  CA  GLN A 125       4.712  85.694  46.642  1.00 81.20              
ATOM   1999  C   GLN A 125       4.451  85.199  45.212  1.00 81.20              
ATOM   2000  CB  GLN A 125       5.187  84.544  47.544  1.00 81.20              
ATOM   2003  O   GLN A 125       5.283  85.388  44.328  1.00 81.20              
ATOM   2004  CG  GLN A 125       6.499  83.926  47.033  1.00 81.20              
ATOM   2007  CD  GLN A 125       6.971  82.730  47.852  1.00 81.20              
ATOM   2008  NE2 GLN A 125       8.068  82.118  47.465  1.00 81.20              
ATOM   2011  OE1 GLN A 125       6.391  82.309  48.836  1.00 81.20              
ATOM   2012  N   GLU A 126       3.303  84.568  44.968  1.00 92.70              
ATOM   2014  CA  GLU A 126       2.932  84.051  43.648  1.00 92.70              
ATOM   2016  C   GLU A 126       2.570  85.172  42.670  1.00 92.70              
ATOM   2017  CB  GLU A 126       1.752  83.091  43.798  1.00 92.70              
ATOM   2020  O   GLU A 126       2.837  85.052  41.477  1.00 92.70              
ATOM   2021  CG  GLU A 126       2.169  81.786  44.494  1.00 92.70              
ATOM   2024  CD  GLU A 126       1.001  81.027  45.126  1.00 92.70              
ATOM   2025  OE1 GLU A 126       1.202  79.824  45.398  1.00 92.70              
ATOM   2026  OE2 GLU A 126      -0.035  81.669  45.424  1.00 92.70              
ATOM   2027  N   LEU A 127       2.030  86.290  43.161  1.00 87.00              
ATOM   2029  CA  LEU A 127       1.773  87.477  42.345  1.00 87.00              
ATOM   2031  C   LEU A 127       3.037  88.085  41.751  1.00 87.00              
ATOM   2032  CB  LEU A 127       1.092  88.557  43.185  1.00 87.00              
ATOM   2035  O   LEU A 127       2.951  88.695  40.692  1.00 87.00              
ATOM   2036  CG  LEU A 127      -0.361  88.252  43.534  1.00 87.00              
ATOM   2038  CD1 LEU A 127      -0.787  89.283  44.578  1.00 87.00              
ATOM   2042  CD2 LEU A 127      -1.261  88.322  42.292  1.00 87.00              
ATOM   2046  N   GLN A 128       4.201  87.895  42.375  1.00 88.20              
ATOM   2048  CA  GLN A 128       5.473  88.334  41.788  1.00 88.20              
ATOM   2050  C   GLN A 128       5.805  87.570  40.498  1.00 88.20              
ATOM   2051  CB  GLN A 128       6.621  88.162  42.789  1.00 88.20              
ATOM   2054  O   GLN A 128       6.568  88.060  39.678  1.00 88.20              
ATOM   2055  CG  GLN A 128       6.427  88.950  44.088  1.00 88.20              
ATOM   2058  CD  GLN A 128       7.517  88.682  45.121  1.00 88.20              
ATOM   2059  NE2 GLN A 128       7.241  88.961  46.376  1.00 88.20              
ATOM   2062  OE1 GLN A 128       8.621  88.227  44.845  1.00 88.20              
ATOM   2063  N   LEU A 129       5.231  86.377  40.305  1.00 93.30              
ATOM   2065  CA  LEU A 129       5.340  85.600  39.069  1.00 93.30              
ATOM   2067  C   LEU A 129       4.207  85.910  38.087  1.00 93.30              
ATOM   2068  CB  LEU A 129       5.371  84.099  39.409  1.00 93.30              
ATOM   2071  O   LEU A 129       4.187  85.357  36.988  1.00 93.30              
ATOM   2072  CG  LEU A 129       6.585  83.679  40.251  1.00 93.30              
ATOM   2074  CD1 LEU A 129       6.418  82.243  40.742  1.00 93.30              
ATOM   2078  CD2 LEU A 129       7.866  83.767  39.425  1.00 93.30              
ATOM   2082  N   TRP A 130       3.251  86.759  38.459  1.00 93.00              
ATOM   2084  CA  TRP A 130       2.155  87.132  37.581  1.00 93.00              
ATOM   2086  C   TRP A 130       2.596  88.267  36.640  1.00 93.00              
ATOM   2087  CB  TRP A 130       0.926  87.505  38.409  1.00 93.00              
ATOM   2090  O   TRP A 130       3.030  89.312  37.126  1.00 93.00              
ATOM   2091  CG  TRP A 130      -0.326  87.488  37.604  1.00 93.00              
ATOM   2092  CD1 TRP A 130      -0.924  88.565  37.053  1.00 93.00              
ATOM   2094  CD2 TRP A 130      -1.041  86.321  37.104  1.00 93.00              
ATOM   2095  CE2 TRP A 130      -2.084  86.774  36.247  1.00 93.00              
ATOM   2096  CE3 TRP A 130      -0.862  84.927  37.226  1.00 93.00              
ATOM   2098  NE1 TRP A 130      -2.002  88.151  36.300  1.00 93.00              
ATOM   2100  CH2 TRP A 130      -2.690  84.504  35.667  1.00 93.00              
ATOM   2102  CZ2 TRP A 130      -2.888  85.886  35.522  1.00 93.00              
ATOM   2104  CZ3 TRP A 130      -1.687  84.027  36.528  1.00 93.00              
ATOM   2106  N   PRO A 131       2.501  88.102  35.309  1.00 90.50              
ATOM   2107  CA  PRO A 131       2.946  89.126  34.367  1.00 90.50              
ATOM   2109  C   PRO A 131       2.181  90.445  34.532  1.00 90.50              
ATOM   2110  CB  PRO A 131       2.785  88.526  32.969  1.00 90.50              
ATOM   2113  O   PRO A 131       0.952  90.474  34.643  1.00 90.50              
ATOM   2114  CG  PRO A 131       1.849  87.340  33.171  1.00 90.50              
ATOM   2117  CD  PRO A 131       2.064  86.909  34.609  1.00 90.50              
ATOM   2120  N   SER A 132       2.925  91.551  34.530  1.00 76.30              
ATOM   2122  CA  SER A 132       2.400  92.923  34.611  1.00 76.30              
ATOM   2124  C   SER A 132       1.926  93.465  33.260  1.00 76.30              
ATOM   2125  CB  SER A 132       3.507  93.834  35.157  1.00 76.30              
ATOM   2128  O   SER A 132       1.077  94.353  33.198  1.00 76.30              
ATOM   2129  OG  SER A 132       4.728  93.635  34.464  1.00 76.30              
ATOM   2131  N   ASP A 133       2.508  92.917  32.199  1.00 64.20              
ATOM   2133  CA  ASP A 133       2.345  93.213  30.778  1.00 64.20              
ATOM   2135  C   ASP A 133       1.317  92.298  30.105  1.00 64.20              
ATOM   2136  CB  ASP A 133       3.712  93.014  30.108  1.00 64.20              
ATOM   2139  O   ASP A 133       1.278  92.228  28.879  1.00 64.20              
ATOM   2140  CG  ASP A 133       4.115  91.532  30.122  1.00 64.20              
ATOM   2141  OD1 ASP A 133       4.006  90.888  31.193  1.00 64.20              
ATOM   2142  OD2 ASP A 133       4.461  90.995  29.055  1.00 64.20              
ATOM   2143  N   LEU A 134       0.509  91.562  30.880  1.00 54.20              
ATOM   2145  CA  LEU A 134      -0.661  90.895  30.312  1.00 54.20              
ATOM   2147  C   LEU A 134      -1.359  91.896  29.414  1.00 54.20              
ATOM   2148  CB  LEU A 134      -1.635  90.473  31.422  1.00 54.20              
ATOM   2151  O   LEU A 134      -1.577  93.005  29.896  1.00 54.20              
ATOM   2152  CG  LEU A 134      -1.142  89.244  32.175  1.00 54.20              
ATOM   2154  CD1 LEU A 134      -2.018  89.009  33.394  1.00 54.20              
ATOM   2158  CD2 LEU A 134      -1.196  87.980  31.307  1.00 54.20              
ATOM   2162  N   ASP A 135      -1.680  91.511  28.171  1.00 54.20              
ATOM   2164  CA  ASP A 135      -2.623  92.239  27.321  1.00 54.20              
ATOM   2166  C   ASP A 135      -3.787  92.572  28.222  1.00 54.20              
ATOM   2167  CB  ASP A 135      -3.169  91.344  26.192  1.00 54.20              
ATOM   2170  O   ASP A 135      -4.554  91.655  28.507  1.00 54.20              
ATOM   2171  CG  ASP A 135      -2.166  91.065  25.093  1.00 54.20              
ATOM   2172  OD1 ASP A 135      -1.443  92.013  24.726  1.00 54.20              
ATOM   2173  OD2 ASP A 135      -2.149  89.896  24.651  1.00 54.20              
ATOM   2174  N   LYS A 136      -3.805  93.780  28.806  1.00 64.00              
ATOM   2176  CA  LYS A 136      -4.604  94.056  30.000  1.00 64.00              
ATOM   2178  C   LYS A 136      -6.013  94.020  29.474  1.00 64.00              
ATOM   2179  CB  LYS A 136      -4.268  95.413  30.645  1.00 64.00              
ATOM   2182  O   LYS A 136      -6.416  95.002  28.848  1.00 64.00              
ATOM   2183  CG  LYS A 136      -3.013  95.368  31.529  1.00 64.00              
ATOM   2186  CD  LYS A 136      -2.814  96.698  32.262  1.00 64.00              
ATOM   2189  CE  LYS A 136      -1.564  96.611  33.142  1.00 64.00              
ATOM   2192  NZ  LYS A 136      -1.221  97.932  33.721  1.00 64.00              
ATOM   2196  N   PRO A 137      -6.735  92.888  29.607  1.00 70.50              
ATOM   2197  CA  PRO A 137      -7.989  92.779  28.906  1.00 70.50              
ATOM   2199  C   PRO A 137      -8.850  93.869  29.515  1.00 70.50              
ATOM   2200  CB  PRO A 137      -8.509  91.358  29.164  1.00 70.50              
ATOM   2203  O   PRO A 137      -8.784  94.069  30.731  1.00 70.50              
ATOM   2204  CG  PRO A 137      -7.293  90.595  29.694  1.00 70.50              
ATOM   2207  CD  PRO A 137      -6.519  91.690  30.417  1.00 70.50              
ATOM   2210  N   SER A 138      -9.658  94.557  28.723  1.00 72.40              
ATOM   2212  CA  SER A 138     -10.616  95.521  29.274  1.00 72.40              
ATOM   2214  C   SER A 138     -11.472  94.869  30.371  1.00 72.40              
ATOM   2215  CB  SER A 138     -11.492  96.063  28.148  1.00 72.40              
ATOM   2218  O   SER A 138     -11.724  95.456  31.416  1.00 72.40              
ATOM   2219  OG  SER A 138     -12.009  94.990  27.371  1.00 72.40              
ATOM   2221  N   ALA A 139     -11.777  93.574  30.224  1.00 72.10              
ATOM   2223  CA  ALA A 139     -12.435  92.757  31.245  1.00 72.10              
ATOM   2225  C   ALA A 139     -11.674  92.641  32.586  1.00 72.10              
ATOM   2226  CB  ALA A 139     -12.684  91.367  30.645  1.00 72.10              
ATOM   2230  O   ALA A 139     -12.267  92.253  33.586  1.00 72.10              
ATOM   2231  N   SER A 140     -10.380  92.960  32.647  1.00 74.00              
ATOM   2233  CA  SER A 140      -9.597  93.001  33.891  1.00 74.00              
ATOM   2235  C   SER A 140      -9.596  94.362  34.587  1.00 74.00              
ATOM   2236  CB  SER A 140      -8.156  92.546  33.657  1.00 74.00              
ATOM   2239  O   SER A 140      -9.074  94.463  35.696  1.00 74.00              
ATOM   2240  OG  SER A 140      -7.394  93.516  32.963  1.00 74.00              
ATOM   2242  N   GLU A 141     -10.161  95.407  33.977  1.00 73.20              
ATOM   2244  CA  GLU A 141     -10.118  96.753  34.543  1.00 73.20              
ATOM   2246  C   GLU A 141     -10.783  96.820  35.921  1.00 73.20              
ATOM   2247  CB  GLU A 141     -10.747  97.780  33.600  1.00 73.20              
ATOM   2250  O   GLU A 141     -11.902  96.363  36.146  1.00 73.20              
ATOM   2251  CG  GLU A 141      -9.814  98.089  32.421  1.00 73.20              
ATOM   2254  CD  GLU A 141     -10.400  99.126  31.454  1.00 73.20              
ATOM   2255  OE1 GLU A 141      -9.727  99.373  30.430  1.00 73.20              
ATOM   2256  OE2 GLU A 141     -11.493  99.664  31.740  1.00 73.20              
ATOM   2257  N   GLY A 142     -10.059  97.374  36.893  1.00 68.00              
ATOM   2259  CA  GLY A 142     -10.509  97.450  38.277  1.00 68.00              
ATOM   2262  C   GLY A 142     -10.517  96.114  39.033  1.00 68.00              
ATOM   2263  O   GLY A 142     -10.914  96.111  40.199  1.00 68.00              
ATOM   2264  N   LEU A 143     -10.093  95.002  38.429  1.00 75.10              
ATOM   2266  CA  LEU A 143      -9.828  93.758  39.147  1.00 75.10              
ATOM   2268  C   LEU A 143      -8.361  93.719  39.609  1.00 75.10              
ATOM   2269  CB  LEU A 143     -10.197  92.544  38.275  1.00 75.10              
ATOM   2272  O   LEU A 143      -7.478  94.229  38.916  1.00 75.10              
ATOM   2273  CG  LEU A 143     -11.700  92.366  38.006  1.00 75.10              
ATOM   2275  CD1 LEU A 143     -11.901  91.197  37.043  1.00 75.10              
ATOM   2279  CD2 LEU A 143     -12.477  92.039  39.283  1.00 75.10              
ATOM   2283  N   PRO A 144      -8.063  93.119  40.774  1.00 74.30              
ATOM   2284  CA  PRO A 144      -6.694  93.051  41.268  1.00 74.30              
ATOM   2286  C   PRO A 144      -5.790  92.234  40.321  1.00 74.30              
ATOM   2287  CB  PRO A 144      -6.792  92.440  42.670  1.00 74.30              
ATOM   2290  O   PRO A 144      -6.262  91.309  39.646  1.00 74.30              
ATOM   2291  CG  PRO A 144      -8.103  91.652  42.646  1.00 74.30              
ATOM   2294  CD  PRO A 144      -8.981  92.458  41.690  1.00 74.30              
ATOM   2297  N   PRO A 145      -4.472  92.492  40.293  1.00 80.60              
ATOM   2298  CA  PRO A 145      -3.530  91.649  39.561  1.00 80.60              
ATOM   2300  C   PRO A 145      -3.659  90.175  39.972  1.00 80.60              
ATOM   2301  CB  PRO A 145      -2.141  92.214  39.871  1.00 80.60              
ATOM   2304  O   PRO A 145      -3.888  89.855  41.141  1.00 80.60              
ATOM   2305  CG  PRO A 145      -2.427  93.678  40.206  1.00 80.60              
ATOM   2308  CD  PRO A 145      -3.782  93.615  40.908  1.00 80.60              
ATOM   2311  N   GLY A 146      -3.541  89.260  39.012  1.00 88.50              
ATOM   2313  CA  GLY A 146      -3.746  87.828  39.250  1.00 88.50              
ATOM   2316  C   GLY A 146      -5.200  87.353  39.172  1.00 88.50              
ATOM   2317  O   GLY A 146      -5.423  86.153  39.250  1.00 88.50              
ATOM   2318  N   SER A 147      -6.190  88.231  38.967  1.00 88.20              
ATOM   2320  CA  SER A 147      -7.613  87.827  38.885  1.00 88.20              
ATOM   2322  C   SER A 147      -7.917  86.819  37.774  1.00 88.20              
ATOM   2323  CB  SER A 147      -8.496  89.050  38.651  1.00 88.20              
ATOM   2326  O   SER A 147      -8.839  86.020  37.887  1.00 88.20              
ATOM   2327  OG  SER A 147      -8.408  89.898  39.764  1.00 88.20              
ATOM   2329  N   ARG A 148      -7.121  86.832  36.699  1.00 92.40              
ATOM   2331  CA  ARG A 148      -7.236  85.883  35.585  1.00 92.40              
ATOM   2333  C   ARG A 148      -6.640  84.503  35.914  1.00 92.40              
ATOM   2334  CB  ARG A 148      -6.641  86.544  34.324  1.00 92.40              
ATOM   2337  O   ARG A 148      -6.770  83.601  35.093  1.00 92.40              
ATOM   2338  CG  ARG A 148      -6.830  85.748  33.023  1.00 92.40              
ATOM   2341  CD  ARG A 148      -6.318  86.513  31.798  1.00 92.40              
ATOM   2344  NE  ARG A 148      -6.600  85.772  30.553  1.00 92.40              
ATOM   2346  NH1 ARG A 148      -5.434  87.128  29.104  1.00 92.40              
ATOM   2349  NH2 ARG A 148      -6.544  85.360  28.316  1.00 92.40              
ATOM   2352  CZ  ARG A 148      -6.189  86.089  29.337  1.00 92.40              
ATOM   2353  N   ALA A 149      -5.984  84.310  37.060  1.00 95.20              
ATOM   2355  CA  ALA A 149      -5.365  83.036  37.419  1.00 95.20              
ATOM   2357  C   ALA A 149      -6.418  81.923  37.552  1.00 95.20              
ATOM   2358  CB  ALA A 149      -4.536  83.207  38.695  1.00 95.20              
ATOM   2362  O   ALA A 149      -7.387  82.028  38.306  1.00 95.20              
ATOM   2363  N   HIS A 150      -6.227  80.844  36.797  1.00 98.50              
ATOM   2365  CA  HIS A 150      -7.179  79.745  36.716  1.00 98.50              
ATOM   2367  C   HIS A 150      -6.493  78.438  36.328  1.00 98.50              
ATOM   2368  CB  HIS A 150      -8.293  80.079  35.706  1.00 98.50              
ATOM   2371  O   HIS A 150      -5.360  78.420  35.853  1.00 98.50              
ATOM   2372  CG  HIS A 150      -7.823  80.173  34.277  1.00 98.50              
ATOM   2373  CD2 HIS A 150      -7.917  79.217  33.302  1.00 98.50              
ATOM   2375  ND1 HIS A 150      -7.164  81.241  33.724  1.00 98.50              
ATOM   2377  CE1 HIS A 150      -6.854  80.939  32.456  1.00 98.50              
ATOM   2379  NE2 HIS A 150      -7.321  79.726  32.144  1.00 98.50              
ATOM   2380  N   VAL A 151      -7.231  77.343  36.480  1.00 98.70              
ATOM   2382  CA  VAL A 151      -6.924  76.049  35.869  1.00 98.70              
ATOM   2384  C   VAL A 151      -8.082  75.676  34.951  1.00 98.70              
ATOM   2385  CB  VAL A 151      -6.697  74.979  36.950  1.00 98.70              
ATOM   2387  O   VAL A 151      -9.218  75.557  35.412  1.00 98.70              
ATOM   2388  CG1 VAL A 151      -6.448  73.603  36.335  1.00 98.70              
ATOM   2392  CG2 VAL A 151      -5.511  75.320  37.862  1.00 98.70              
ATOM   2396  N   THR A 152      -7.817  75.479  33.660  1.00 98.60              
ATOM   2398  CA  THR A 152      -8.831  74.987  32.715  1.00 98.60              
ATOM   2400  C   THR A 152      -9.141  73.521  32.994  1.00 98.60              
ATOM   2401  CB  THR A 152      -8.393  75.186  31.258  1.00 98.60              
ATOM   2403  O   THR A 152      -8.238  72.691  33.071  1.00 98.60              
ATOM   2404  CG2 THR A 152      -9.449  74.744  30.245  1.00 98.60              
ATOM   2408  OG1 THR A 152      -8.148  76.550  31.037  1.00 98.60              
ATOM   2410  N   LEU A 153     -10.425  73.193  33.136  1.00 98.70              
ATOM   2412  CA  LEU A 153     -10.910  71.826  33.347  1.00 98.70              
ATOM   2414  C   LEU A 153     -11.523  71.239  32.070  1.00 98.70              
ATOM   2415  CB  LEU A 153     -11.909  71.819  34.516  1.00 98.70              
ATOM   2418  O   LEU A 153     -11.452  70.028  31.861  1.00 98.70              
ATOM   2419  CG  LEU A 153     -11.316  72.282  35.860  1.00 98.70              
ATOM   2421  CD1 LEU A 153     -12.431  72.359  36.901  1.00 98.70              
ATOM   2425  CD2 LEU A 153     -10.230  71.336  36.380  1.00 98.70              
ATOM   2429  N   GLY A 154     -12.057  72.093  31.194  1.00 98.30              
ATOM   2431  CA  GLY A 154     -12.479  71.712  29.850  1.00 98.30              
ATOM   2434  C   GLY A 154     -13.004  72.885  29.021  1.00 98.30              
ATOM   2435  O   GLY A 154     -13.337  73.946  29.549  1.00 98.30              
ATOM   2436  N   CYS A 155     -13.079  72.682  27.710  1.00 96.90              
ATOM   2438  CA  CYS A 155     -13.584  73.636  26.726  1.00 96.90              
ATOM   2440  C   CYS A 155     -14.639  72.968  25.834  1.00 96.90              
ATOM   2441  CB  CYS A 155     -12.418  74.165  25.875  1.00 96.90              
ATOM   2444  O   CYS A 155     -14.541  71.772  25.541  1.00 96.90              
ATOM   2445  SG  CYS A 155     -11.192  75.056  26.877  1.00 96.90              
ATOM   2447  N   ALA A 156     -15.613  73.751  25.370  1.00 94.90              
ATOM   2449  CA  ALA A 156     -16.518  73.337  24.300  1.00 94.90              
ATOM   2451  C   ALA A 156     -15.753  73.150  22.971  1.00 94.90              
ATOM   2452  CB  ALA A 156     -17.648  74.368  24.193  1.00 94.90              
ATOM   2456  O   ALA A 156     -14.649  73.681  22.810  1.00 94.90              
ATOM   2457  N   ALA A 157     -16.324  72.397  22.022  1.00 88.50              
ATOM   2459  CA  ALA A 157     -15.652  71.910  20.805  1.00 88.50              
ATOM   2461  C   ALA A 157     -14.887  72.986  20.007  1.00 88.50              
ATOM   2462  CB  ALA A 157     -16.697  71.221  19.921  1.00 88.50              
ATOM   2466  O   ALA A 157     -13.738  72.751  19.639  1.00 88.50              
ATOM   2467  N   ASP A 158     -15.438  74.194  19.867  1.00 89.80              
ATOM   2469  CA  ASP A 158     -14.839  75.280  19.069  1.00 89.80              
ATOM   2471  C   ASP A 158     -14.149  76.361  19.918  1.00 89.80              
ATOM   2472  CB  ASP A 158     -15.891  75.850  18.112  1.00 89.80              
ATOM   2475  O   ASP A 158     -13.850  77.458  19.453  1.00 89.80              
ATOM   2476  CG  ASP A 158     -16.465  74.748  17.224  1.00 89.80              
ATOM   2477  OD1 ASP A 158     -15.655  73.934  16.725  1.00 89.80              
ATOM   2478  OD2 ASP A 158     -17.708  74.684  17.140  1.00 89.80              
ATOM   2479  N   VAL A 159     -13.873  76.064  21.192  1.00 94.10              
ATOM   2481  CA  VAL A 159     -13.330  77.044  22.144  1.00 94.10              
ATOM   2483  C   VAL A 159     -11.857  76.787  22.441  1.00 94.10              
ATOM   2484  CB  VAL A 159     -14.182  77.075  23.420  1.00 94.10              
ATOM   2486  O   VAL A 159     -11.463  75.662  22.749  1.00 94.10              
ATOM   2487  CG1 VAL A 159     -13.588  78.027  24.461  1.00 94.10              
ATOM   2491  CG2 VAL A 159     -15.603  77.545  23.085  1.00 94.10              
ATOM   2495  N   GLN A 160     -11.027  77.827  22.371  1.00 89.70              
ATOM   2497  CA  GLN A 160      -9.610  77.745  22.733  1.00 89.70              
ATOM   2499  C   GLN A 160      -9.393  77.901  24.252  1.00 89.70              
ATOM   2500  CB  GLN A 160      -8.812  78.811  21.979  1.00 89.70              
ATOM   2503  O   GLN A 160     -10.120  78.666  24.888  1.00 89.70              
ATOM   2504  CG  GLN A 160      -8.785  78.588  20.458  1.00 89.70              
ATOM   2507  CD  GLN A 160      -7.884  79.601  19.756  1.00 89.70              
ATOM   2508  NE2 GLN A 160      -7.685  79.481  18.464  1.00 89.70              
ATOM   2511  OE1 GLN A 160      -7.340  80.507  20.361  1.00 89.70              
ATOM   2512  N   PRO A 161      -8.356  77.269  24.844  1.00 88.50              
ATOM   2513  CA  PRO A 161      -8.103  77.329  26.290  1.00 88.50              
ATOM   2515  C   PRO A 161      -7.933  78.745  26.864  1.00 88.50              
ATOM   2516  CB  PRO A 161      -6.839  76.493  26.516  1.00 88.50              
ATOM   2519  O   PRO A 161      -8.319  78.998  28.001  1.00 88.50              
ATOM   2520  CG  PRO A 161      -6.861  75.496  25.361  1.00 88.50              
ATOM   2523  CD  PRO A 161      -7.449  76.315  24.216  1.00 88.50              
ATOM   2526  N   VAL A 162      -7.424  79.697  26.070  1.00 89.50              
ATOM   2528  CA  VAL A 162      -7.262  81.109  26.475  1.00 89.50              
ATOM   2530  C   VAL A 162      -8.574  81.759  26.941  1.00 89.50              
ATOM   2531  CB  VAL A 162      -6.619  81.911  25.324  1.00 89.50              
ATOM   2533  O   VAL A 162      -8.553  82.663  27.786  1.00 89.50              
ATOM   2534  CG1 VAL A 162      -7.525  82.039  24.092  1.00 89.50              
ATOM   2538  CG2 VAL A 162      -6.193  83.314  25.769  1.00 89.50              
ATOM   2542  N   GLN A 163      -9.711  81.266  26.433  1.00 95.00              
ATOM   2544  CA  GLN A 163     -11.047  81.738  26.779  1.00 95.00              
ATOM   2546  C   GLN A 163     -11.368  81.519  28.258  1.00 95.00              
ATOM   2547  CB  GLN A 163     -12.076  81.015  25.893  1.00 95.00              
ATOM   2550  O   GLN A 163     -12.066  82.344  28.835  1.00 95.00              
ATOM   2551  CG  GLN A 163     -13.511  81.543  26.057  1.00 95.00              
ATOM   2554  CD  GLN A 163     -13.664  83.000  25.632  1.00 95.00              
ATOM   2555  NE2 GLN A 163     -14.272  83.845  26.429  1.00 95.00              
ATOM   2558  OE1 GLN A 163     -13.280  83.400  24.547  1.00 95.00              
ATOM   2559  N   THR A 164     -10.831  80.478  28.903  1.00 97.30              
ATOM   2561  CA  THR A 164     -11.161  80.170  30.304  1.00 97.30              
ATOM   2563  C   THR A 164     -10.785  81.317  31.239  1.00 97.30              
ATOM   2564  CB  THR A 164     -10.462  78.882  30.761  1.00 97.30              
ATOM   2566  O   THR A 164     -11.538  81.653  32.152  1.00 97.30              
ATOM   2567  CG2 THR A 164     -10.972  78.416  32.120  1.00 97.30              
ATOM   2571  OG1 THR A 164     -10.706  77.816  29.874  1.00 97.30              
ATOM   2573  N   GLY A 165      -9.659  81.983  30.974  1.00 96.20              
ATOM   2575  CA  GLY A 165      -9.260  83.161  31.741  1.00 96.20              
ATOM   2578  C   GLY A 165     -10.131  84.390  31.467  1.00 96.20              
ATOM   2579  O   GLY A 165     -10.354  85.181  32.376  1.00 96.20              
ATOM   2580  N   LEU A 166     -10.625  84.561  30.238  1.00 92.80              
ATOM   2582  CA  LEU A 166     -11.523  85.672  29.894  1.00 92.80              
ATOM   2584  C   LEU A 166     -12.910  85.473  30.517  1.00 92.80              
ATOM   2585  CB  LEU A 166     -11.632  85.811  28.365  1.00 92.80              
ATOM   2588  O   LEU A 166     -13.470  86.411  31.073  1.00 92.80              
ATOM   2589  CG  LEU A 166     -10.312  86.123  27.640  1.00 92.80              
ATOM   2591  CD1 LEU A 166     -10.567  86.194  26.135  1.00 92.80              
ATOM   2595  CD2 LEU A 166      -9.693  87.447  28.095  1.00 92.80              
ATOM   2599  N   ASP A 167     -13.412  84.239  30.484  1.00 95.80              
ATOM   2601  CA  ASP A 167     -14.657  83.833  31.134  1.00 95.80              
ATOM   2603  C   ASP A 167     -14.602  84.062  32.648  1.00 95.80              
ATOM   2604  CB  ASP A 167     -14.892  82.340  30.862  1.00 95.80              
ATOM   2607  O   ASP A 167     -15.555  84.578  33.229  1.00 95.80              
ATOM   2608  CG  ASP A 167     -15.426  82.014  29.466  1.00 95.80              
ATOM   2609  OD1 ASP A 167     -15.622  82.921  28.627  1.00 95.80              
ATOM   2610  OD2 ASP A 167     -15.657  80.808  29.223  1.00 95.80              
ATOM   2611  N   LEU A 168     -13.473  83.726  33.286  1.00 94.90              
ATOM   2613  CA  LEU A 168     -13.275  84.025  34.699  1.00 94.90              
ATOM   2615  C   LEU A 168     -13.323  85.535  34.946  1.00 94.90              
ATOM   2616  CB  LEU A 168     -11.965  83.397  35.201  1.00 94.90              
ATOM   2619  O   LEU A 168     -14.065  85.966  35.818  1.00 94.90              
ATOM   2620  CG  LEU A 168     -11.662  83.707  36.681  1.00 94.90              
ATOM   2622  CD1 LEU A 168     -12.764  83.230  37.635  1.00 94.90              
ATOM   2626  CD2 LEU A 168     -10.356  83.025  37.080  1.00 94.90              
ATOM   2630  N   LEU A 169     -12.587  86.350  34.184  1.00 90.10              
ATOM   2632  CA  LEU A 169     -12.609  87.807  34.363  1.00 90.10              
ATOM   2634  C   LEU A 169     -14.022  88.396  34.228  1.00 90.10              
ATOM   2635  CB  LEU A 169     -11.656  88.479  33.362  1.00 90.10              
ATOM   2638  O   LEU A 169     -14.415  89.203  35.065  1.00 90.10              
ATOM   2639  CG  LEU A 169     -10.158  88.298  33.657  1.00 90.10              
ATOM   2641  CD1 LEU A 169      -9.366  88.943  32.516  1.00 90.10              
ATOM   2645  CD2 LEU A 169      -9.736  88.951  34.975  1.00 90.10              
ATOM   2649  N   ASP A 170     -14.804  87.955  33.241  1.00 90.40              
ATOM   2651  CA  ASP A 170     -16.202  88.376  33.063  1.00 90.40              
ATOM   2653  C   ASP A 170     -17.084  88.002  34.272  1.00 90.40              
ATOM   2654  CB  ASP A 170     -16.730  87.747  31.767  1.00 90.40              
ATOM   2657  O   ASP A 170     -17.861  88.822  34.771  1.00 90.40              
ATOM   2658  CG  ASP A 170     -18.198  88.095  31.515  1.00 90.40              
ATOM   2659  OD1 ASP A 170     -18.476  89.231  31.079  1.00 90.40              
ATOM   2660  OD2 ASP A 170     -19.054  87.210  31.755  1.00 90.40              
ATOM   2661  N   ILE A 171     -16.908  86.792  34.813  1.00 91.40              
ATOM   2663  CA  ILE A 171     -17.559  86.361  36.056  1.00 91.40              
ATOM   2665  C   ILE A 171     -17.158  87.272  37.226  1.00 91.40              
ATOM   2666  CB  ILE A 171     -17.230  84.872  36.321  1.00 91.40              
ATOM   2668  O   ILE A 171     -18.022  87.737  37.972  1.00 91.40              
ATOM   2669  CG1 ILE A 171     -18.060  83.985  35.367  1.00 91.40              
ATOM   2672  CG2 ILE A 171     -17.446  84.493  37.796  1.00 91.40              
ATOM   2676  CD1 ILE A 171     -17.670  82.501  35.400  1.00 91.40              
ATOM   2680  N   LEU A 172     -15.863  87.553  37.380  1.00 84.70              
ATOM   2682  CA  LEU A 172     -15.330  88.373  38.468  1.00 84.70              
ATOM   2684  C   LEU A 172     -15.821  89.820  38.405  1.00 84.70              
ATOM   2685  CB  LEU A 172     -13.791  88.323  38.452  1.00 84.70              
ATOM   2688  O   LEU A 172     -16.118  90.399  39.449  1.00 84.70              
ATOM   2689  CG  LEU A 172     -13.163  86.952  38.752  1.00 84.70              
ATOM   2691  CD1 LEU A 172     -11.654  87.073  38.908  1.00 84.70              
ATOM   2695  CD2 LEU A 172     -13.708  86.366  40.019  1.00 84.70              
ATOM   2699  N   GLN A 173     -15.962  90.386  37.205  1.00 77.60              
ATOM   2701  CA  GLN A 173     -16.540  91.719  37.022  1.00 77.60              
ATOM   2703  C   GLN A 173     -17.987  91.786  37.510  1.00 77.60              
ATOM   2704  CB  GLN A 173     -16.489  92.121  35.540  1.00 77.60              
ATOM   2707  O   GLN A 173     -18.362  92.715  38.226  1.00 77.60              
ATOM   2708  CG  GLN A 173     -15.094  92.531  35.067  1.00 77.60              
ATOM   2711  CD  GLN A 173     -14.575  93.824  35.688  1.00 77.60              
ATOM   2712  NE2 GLN A 173     -13.441  94.272  35.219  1.00 77.60              
ATOM   2715  OE1 GLN A 173     -15.142  94.427  36.589  1.00 77.60              
ATOM   2716  N   GLN A 174     -18.802  90.780  37.183  1.00 77.50              
ATOM   2718  CA  GLN A 174     -20.186  90.744  37.651  1.00 77.50              
ATOM   2720  C   GLN A 174     -20.286  90.574  39.168  1.00 77.50              
ATOM   2721  CB  GLN A 174     -20.929  89.621  36.933  1.00 77.50              
ATOM   2724  O   GLN A 174     -21.139  91.201  39.804  1.00 77.50              
ATOM   2725  CG  GLN A 174     -22.407  89.610  37.354  1.00 77.50              
ATOM   2728  CD  GLN A 174     -23.221  88.643  36.533  1.00 77.50              
ATOM   2729  NE2 GLN A 174     -24.406  88.272  36.947  1.00 77.50              
ATOM   2732  OE1 GLN A 174     -22.805  88.224  35.474  1.00 77.50              
ATOM   2733  N   VAL A 175     -19.423  89.733  39.742  1.00 72.90              
ATOM   2735  CA  VAL A 175     -19.348  89.534  41.192  1.00 72.90              
ATOM   2737  C   VAL A 175     -18.961  90.835  41.892  1.00 72.90              
ATOM   2738  CB  VAL A 175     -18.395  88.378  41.529  1.00 72.90              
ATOM   2740  O   VAL A 175     -19.672  91.245  42.801  1.00 72.90              
ATOM   2741  CG1 VAL A 175     -18.131  88.249  43.025  1.00 72.90              
ATOM   2745  CG2 VAL A 175     -19.021  87.049  41.101  1.00 72.90              
ATOM   2749  N   LYS A 176     -17.930  91.538  41.404  1.00 65.10              
ATOM   2751  CA  LYS A 176     -17.507  92.849  41.927  1.00 65.10              
ATOM   2753  C   LYS A 176     -18.624  93.898  41.862  1.00 65.10              
ATOM   2754  CB  LYS A 176     -16.267  93.311  41.143  1.00 65.10              
ATOM   2757  O   LYS A 176     -18.736  94.734  42.751  1.00 65.10              
ATOM   2758  CG  LYS A 176     -15.749  94.662  41.655  1.00 65.10              
ATOM   2761  CD  LYS A 176     -14.594  95.193  40.810  1.00 65.10              
ATOM   2764  CE  LYS A 176     -14.333  96.631  41.261  1.00 65.10              
ATOM   2767  NZ  LYS A 176     -13.377  97.306  40.363  1.00 65.10              
ATOM   2771  N   GLY A 177     -19.455  93.866  40.820  1.00 58.20              
ATOM   2773  CA  GLY A 177     -20.626  94.740  40.692  1.00 58.20              
ATOM   2776  C   GLY A 177     -21.791  94.377  41.620  1.00 58.20              
ATOM   2777  O   GLY A 177     -22.886  94.912  41.456  1.00 58.20              
ATOM   2778  N   GLY A 178     -21.623  93.410  42.530  1.00 57.60              
ATOM   2780  CA  GLY A 178     -22.672  92.928  43.423  1.00 57.60              
ATOM   2783  C   GLY A 178     -23.839  92.236  42.707  1.00 57.60              
ATOM   2784  O   GLY A 178     -24.877  92.000  43.324  1.00 57.60              
ATOM   2785  N   SER A 179     -23.677  91.912  41.418  1.00 58.50              
ATOM   2787  CA  SER A 179     -24.714  91.389  40.511  1.00 58.50              
ATOM   2789  C   SER A 179     -24.718  89.862  40.431  1.00 58.50              
ATOM   2790  CB  SER A 179     -24.535  92.008  39.127  1.00 58.50              
ATOM   2793  O   SER A 179     -25.220  89.255  39.488  1.00 58.50              
ATOM   2794  OG  SER A 179     -24.795  93.392  39.183  1.00 58.50              
ATOM   2796  N   GLN A 180     -24.116  89.226  41.423  1.00 65.50              
ATOM   2798  CA  GLN A 180     -24.063  87.784  41.565  1.00 65.50              
ATOM   2800  C   GLN A 180     -25.406  87.166  41.977  1.00 65.50              
ATOM   2801  CB  GLN A 180     -23.033  87.579  42.650  1.00 65.50              
ATOM   2804  O   GLN A 180     -25.670  86.002  41.685  1.00 65.50              
ATOM   2805  CG  GLN A 180     -22.735  86.122  42.899  1.00 65.50              
ATOM   2808  CD  GLN A 180     -21.994  86.094  44.198  1.00 65.50              
ATOM   2809  NE2 GLN A 180     -22.538  85.445  45.191  1.00 65.50              
ATOM   2812  OE1 GLN A 180     -20.932  86.672  44.359  1.00 65.50              
ATOM   2813  N   GLY A 181     -26.239  87.948  42.667  1.00 61.60              
ATOM   2815  CA  GLY A 181     -27.491  87.479  43.244  1.00 61.60              
ATOM   2818  C   GLY A 181     -27.296  86.458  44.368  1.00 61.60              
ATOM   2819  O   GLY A 181     -26.195  86.241  44.887  1.00 61.60              
ATOM   2820  N   GLU A 182     -28.407  85.845  44.759  1.00 63.40              
ATOM   2822  CA  GLU A 182     -28.432  84.816  45.793  1.00 63.40              
ATOM   2824  C   GLU A 182     -27.853  83.489  45.309  1.00 63.40              
ATOM   2825  CB  GLU A 182     -29.856  84.537  46.264  1.00 63.40              
ATOM   2828  O   GLU A 182     -27.857  83.174  44.115  1.00 63.40              
ATOM   2829  CG  GLU A 182     -30.637  85.799  46.602  1.00 63.40              
ATOM   2832  CD  GLU A 182     -31.840  85.458  47.487  1.00 63.40              
ATOM   2833  OE1 GLU A 182     -31.690  84.707  48.460  1.00 63.40              
ATOM   2834  OE2 GLU A 182     -32.933  85.999  47.246  1.00 63.40              
ATOM   2835  N   ALA A 183     -27.436  82.651  46.259  1.00 78.00              
ATOM   2837  CA  ALA A 183     -27.172  81.254  45.953  1.00 78.00              
ATOM   2839  C   ALA A 183     -28.482  80.579  45.518  1.00 78.00              
ATOM   2840  CB  ALA A 183     -26.558  80.565  47.176  1.00 78.00              
ATOM   2844  O   ALA A 183     -29.466  80.575  46.252  1.00 78.00              
ATOM   2845  N   VAL A 184     -28.479  79.957  44.341  1.00 81.10              
ATOM   2847  CA  VAL A 184     -29.629  79.206  43.805  1.00 81.10              
ATOM   2849  C   VAL A 184     -29.622  77.738  44.239  1.00 81.10              
ATOM   2850  CB  VAL A 184     -29.717  79.335  42.276  1.00 81.10              
ATOM   2852  O   VAL A 184     -30.526  76.975  43.893  1.00 81.10              
ATOM   2853  CG1 VAL A 184     -29.931  80.791  41.850  1.00 81.10              
ATOM   2857  CG2 VAL A 184     -28.474  78.792  41.561  1.00 81.10              
ATOM   2861  N   GLY A 185     -28.585  77.320  44.968  1.00 79.20              
ATOM   2863  CA  GLY A 185     -28.462  75.983  45.527  1.00 79.20              
ATOM   2866  C   GLY A 185     -27.229  75.819  46.410  1.00 79.20              
ATOM   2867  O   GLY A 185     -26.325  76.655  46.435  1.00 79.20              
ATOM   2868  N   GLU A 186     -27.184  74.696  47.118  1.00 81.20              
ATOM   2870  CA  GLU A 186     -26.055  74.292  47.954  1.00 81.20              
ATOM   2872  C   GLU A 186     -25.603  72.894  47.544  1.00 81.20              
ATOM   2873  CB  GLU A 186     -26.435  74.330  49.439  1.00 81.20              
ATOM   2876  O   GLU A 186     -26.319  71.911  47.738  1.00 81.20              
ATOM   2877  CG  GLU A 186     -26.694  75.761  49.920  1.00 81.20              
ATOM   2880  CD  GLU A 186     -27.004  75.842  51.416  1.00 81.20              
ATOM   2881  OE1 GLU A 186     -26.738  76.922  51.991  1.00 81.20              
ATOM   2882  OE2 GLU A 186     -27.439  74.831  52.017  1.00 81.20              
ATOM   2883  N   LEU A 187     -24.401  72.812  46.985  1.00 85.60              
ATOM   2885  CA  LEU A 187     -23.734  71.555  46.666  1.00 85.60              
ATOM   2887  C   LEU A 187     -22.884  71.095  47.865  1.00 85.60              
ATOM   2888  CB  LEU A 187     -22.925  71.726  45.362  1.00 85.60              
ATOM   2891  O   LEU A 187     -22.613  71.881  48.781  1.00 85.60              
ATOM   2892  CG  LEU A 187     -23.770  72.081  44.119  1.00 85.60              
ATOM   2894  CD1 LEU A 187     -22.889  72.100  42.871  1.00 85.60              
ATOM   2898  CD2 LEU A 187     -24.915  71.096  43.875  1.00 85.60              
ATOM   2902  N   PRO A 188     -22.427  69.830  47.900  1.00 84.60              
ATOM   2903  CA  PRO A 188     -21.621  69.320  49.012  1.00 84.60              
ATOM   2905  C   PRO A 188     -20.341  70.127  49.275  1.00 84.60              
ATOM   2906  CB  PRO A 188     -21.291  67.874  48.626  1.00 84.60              
ATOM   2909  O   PRO A 188     -19.886  70.221  50.412  1.00 84.60              
ATOM   2910  CG  PRO A 188     -22.460  67.468  47.730  1.00 84.60              
ATOM   2913  CD  PRO A 188     -22.750  68.755  46.969  1.00 84.60              
ATOM   2916  N   ARG A 189     -19.759  70.722  48.226  1.00 86.60              
ATOM   2918  CA  ARG A 189     -18.510  71.499  48.300  1.00 86.60              
ATOM   2920  C   ARG A 189     -18.707  72.998  48.530  1.00 86.60              
ATOM   2921  CB  ARG A 189     -17.685  71.244  47.033  1.00 86.60              
ATOM   2924  O   ARG A 189     -17.716  73.685  48.777  1.00 86.60              
ATOM   2925  CG  ARG A 189     -17.112  69.824  47.001  1.00 86.60              
ATOM   2928  CD  ARG A 189     -16.301  69.620  45.718  1.00 86.60              
ATOM   2931  NE  ARG A 189     -15.640  68.304  45.714  1.00 86.60              
ATOM   2933  NH1 ARG A 189     -13.701  68.908  46.791  1.00 86.60              
ATOM   2936  NH2 ARG A 189     -14.010  66.786  46.168  1.00 86.60              
ATOM   2939  CZ  ARG A 189     -14.457  68.009  46.222  1.00 86.60              
ATOM   2940  N   GLY A 190     -19.937  73.502  48.444  1.00 85.40              
ATOM   2942  CA  GLY A 190     -20.206  74.921  48.637  1.00 85.40              
ATOM   2945  C   GLY A 190     -21.480  75.417  47.969  1.00 85.40              
ATOM   2946  O   GLY A 190     -22.405  74.652  47.709  1.00 85.40              
ATOM   2947  N   LYS A 191     -21.556  76.723  47.730  1.00 82.50              
ATOM   2949  CA  LYS A 191     -22.781  77.388  47.271  1.00 82.50              
ATOM   2951  C   LYS A 191     -22.752  77.615  45.764  1.00 82.50              
ATOM   2952  CB  LYS A 191     -22.956  78.692  48.042  1.00 82.50              
ATOM   2955  O   LYS A 191     -21.739  78.055  45.223  1.00 82.50              
ATOM   2956  CG  LYS A 191     -23.323  78.497  49.511  1.00 82.50              
ATOM   2959  CD  LYS A 191     -23.311  79.871  50.175  1.00 82.50              
ATOM   2962  CE  LYS A 191     -23.623  79.746  51.663  1.00 82.50              
ATOM   2965  NZ  LYS A 191     -22.965  80.816  52.454  1.00 82.50              
ATOM   2969  N   LEU A 192     -23.865  77.309  45.103  1.00 89.20              
ATOM   2971  CA  LEU A 192     -24.033  77.428  43.658  1.00 89.20              
ATOM   2973  C   LEU A 192     -24.774  78.716  43.308  1.00 89.20              
ATOM   2974  CB  LEU A 192     -24.785  76.195  43.128  1.00 89.20              
ATOM   2977  O   LEU A 192     -25.841  78.992  43.855  1.00 89.20              
ATOM   2978  CG  LEU A 192     -25.012  76.218  41.604  1.00 89.20              
ATOM   2980  CD1 LEU A 192     -23.691  76.120  40.842  1.00 89.20              
ATOM   2984  CD2 LEU A 192     -25.909  75.052  41.192  1.00 89.20              
ATOM   2988  N   TYR A 193     -24.244  79.454  42.340  1.00 87.10              
ATOM   2990  CA  TYR A 193     -24.779  80.735  41.897  1.00 87.10              
ATOM   2992  C   TYR A 193     -24.987  80.716  40.394  1.00 87.10              
ATOM   2993  CB  TYR A 193     -23.850  81.869  42.323  1.00 87.10              
ATOM   2996  O   TYR A 193     -24.132  80.237  39.645  1.00 87.10              
ATOM   2997  CG  TYR A 193     -23.764  81.987  43.826  1.00 87.10              
ATOM   2998  CD1 TYR A 193     -24.425  83.029  44.504  1.00 87.10              
ATOM   3000  CD2 TYR A 193     -23.027  81.034  44.551  1.00 87.10              
ATOM   3002  CE1 TYR A 193     -24.251  83.183  45.894  1.00 87.10              
ATOM   3004  CE2 TYR A 193     -22.879  81.167  45.939  1.00 87.10              
ATOM   3006  OH  TYR A 193     -23.069  82.534  47.883  1.00 87.10              
ATOM   3008  CZ  TYR A 193     -23.425  82.283  46.600  1.00 87.10              
ATOM   3009  N   SER A 194     -26.134  81.249  39.978  1.00 90.50              
ATOM   3011  CA  SER A 194     -26.437  81.521  38.578  1.00 90.50              
ATOM   3013  C   SER A 194     -26.150  82.990  38.308  1.00 90.50              
ATOM   3014  CB  SER A 194     -27.898  81.205  38.267  1.00 90.50              
ATOM   3017  O   SER A 194     -26.788  83.864  38.883  1.00 90.50              
ATOM   3018  OG  SER A 194     -28.130  81.407  36.886  1.00 90.50              
ATOM   3020  N   LEU A 195     -25.193  83.259  37.426  1.00 88.80              
ATOM   3022  CA  LEU A 195     -24.787  84.613  37.045  1.00 88.80              
ATOM   3024  C   LEU A 195     -25.501  85.075  35.761  1.00 88.80              
ATOM   3025  CB  LEU A 195     -23.257  84.635  36.898  1.00 88.80              
ATOM   3028  O   LEU A 195     -25.226  86.155  35.241  1.00 88.80              
ATOM   3029  CG  LEU A 195     -22.483  84.199  38.154  1.00 88.80              
ATOM   3031  CD1 LEU A 195     -21.014  84.024  37.791  1.00 88.80              
ATOM   3035  CD2 LEU A 195     -22.584  85.220  39.281  1.00 88.80              
ATOM   3039  N   GLY A 196     -26.402  84.256  35.212  1.00 88.50              
ATOM   3041  CA  GLY A 196     -27.060  84.501  33.930  1.00 88.50              
ATOM   3044  C   GLY A 196     -26.138  84.295  32.720  1.00 88.50              
ATOM   3045  O   GLY A 196     -24.919  84.152  32.843  1.00 88.50              
ATOM   3046  N   LYS A 197     -26.729  84.272  31.515  1.00 90.80              
ATOM   3048  CA  LYS A 197     -26.029  83.974  30.242  1.00 90.80              
ATOM   3050  C   LYS A 197     -25.271  82.634  30.275  1.00 90.80              
ATOM   3051  CB  LYS A 197     -25.111  85.142  29.824  1.00 90.80              
ATOM   3054  O   LYS A 197     -24.142  82.533  29.804  1.00 90.80              
ATOM   3055  CG  LYS A 197     -25.790  86.518  29.763  1.00 90.80              
ATOM   3058  CD  LYS A 197     -24.752  87.586  29.390  1.00 90.80              
ATOM   3061  CE  LYS A 197     -25.386  88.981  29.346  1.00 90.80              
ATOM   3064  NZ  LYS A 197     -24.368  90.031  29.079  1.00 90.80              
ATOM   3068  N   GLY A 198     -25.853  81.635  30.941  1.00 94.40              
ATOM   3070  CA  GLY A 198     -25.245  80.314  31.099  1.00 94.40              
ATOM   3073  C   GLY A 198     -23.994  80.269  31.987  1.00 94.40              
ATOM   3074  O   GLY A 198     -23.288  79.267  31.969  1.00 94.40              
ATOM   3075  N   ARG A 199     -23.689  81.325  32.753  1.00 95.60              
ATOM   3077  CA  ARG A 199     -22.532  81.355  33.656  1.00 95.60              
ATOM   3079  C   ARG A 199     -22.931  80.914  35.060  1.00 95.60              
ATOM   3080  CB  ARG A 199     -21.873  82.736  33.654  1.00 95.60              
ATOM   3083  O   ARG A 199     -23.888  81.426  35.639  1.00 95.60              
ATOM   3084  CG  ARG A 199     -21.256  83.080  32.285  1.00 95.60              
ATOM   3087  CD  ARG A 199     -20.837  84.549  32.210  1.00 95.60              
ATOM   3090  NE  ARG A 199     -22.035  85.390  32.311  1.00 95.60              
ATOM   3092  NH1 ARG A 199     -21.127  87.151  33.480  1.00 95.60              
ATOM   3095  NH2 ARG A 199     -23.335  86.934  33.235  1.00 95.60              
ATOM   3098  CZ  ARG A 199     -22.141  86.499  32.999  1.00 95.60              
ATOM   3099  N   TRP A 200     -22.164  79.980  35.599  1.00 96.60              
ATOM   3101  CA  TRP A 200     -22.394  79.331  36.880  1.00 96.60              
ATOM   3103  C   TRP A 200     -21.113  79.311  37.686  1.00 96.60              
ATOM   3104  CB  TRP A 200     -22.890  77.902  36.662  1.00 96.60              
ATOM   3107  O   TRP A 200     -20.031  79.084  37.141  1.00 96.60              
ATOM   3108  CG  TRP A 200     -24.211  77.836  35.980  1.00 96.60              
ATOM   3109  CD1 TRP A 200     -24.406  77.855  34.644  1.00 96.60              
ATOM   3111  CD2 TRP A 200     -25.531  77.785  36.586  1.00 96.60              
ATOM   3112  CE2 TRP A 200     -26.496  77.851  35.542  1.00 96.60              
ATOM   3113  CE3 TRP A 200     -26.012  77.672  37.908  1.00 96.60              
ATOM   3115  NE1 TRP A 200     -25.759  77.882  34.378  1.00 96.60              
ATOM   3117  CH2 TRP A 200     -28.322  77.714  37.122  1.00 96.60              
ATOM   3119  CZ2 TRP A 200     -27.867  77.845  35.801  1.00 96.60              
ATOM   3121  CZ3 TRP A 200     -27.392  77.597  38.170  1.00 96.60              
ATOM   3123  N   MET A 201     -21.245  79.489  38.994  1.00 94.10              
ATOM   3125  CA  MET A 201     -20.112  79.434  39.902  1.00 94.10              
ATOM   3127  C   MET A 201     -20.465  78.682  41.175  1.00 94.10              
ATOM   3128  CB  MET A 201     -19.620  80.855  40.169  1.00 94.10              
ATOM   3131  O   MET A 201     -21.475  78.957  41.821  1.00 94.10              
ATOM   3132  CG  MET A 201     -18.377  80.859  41.061  1.00 94.10              
ATOM   3135  SD  MET A 201     -17.200  82.147  40.621  1.00 94.10              
ATOM   3136  CE  MET A 201     -18.185  83.626  40.909  1.00 94.10              
ATOM   3140  N   LEU A 202     -19.605  77.737  41.529  1.00 93.80              
ATOM   3142  CA  LEU A 202     -19.580  77.072  42.816  1.00 93.80              
ATOM   3144  C   LEU A 202     -18.488  77.718  43.665  1.00 93.80              
ATOM   3145  CB  LEU A 202     -19.349  75.572  42.587  1.00 93.80              
ATOM   3148  O   LEU A 202     -17.304  77.438  43.471  1.00 93.80              
ATOM   3149  CG  LEU A 202     -19.177  74.765  43.884  1.00 93.80              
ATOM   3151  CD1 LEU A 202     -20.433  74.809  44.751  1.00 93.80              
ATOM   3155  CD2 LEU A 202     -18.858  73.313  43.545  1.00 93.80              
ATOM   3159  N   SER A 203     -18.891  78.557  44.613  1.00 86.30              
ATOM   3161  CA  SER A 203     -17.984  79.052  45.647  1.00 86.30              
ATOM   3163  C   SER A 203     -17.702  77.940  46.638  1.00 86.30              
ATOM   3164  CB  SER A 203     -18.595  80.244  46.357  1.00 86.30              
ATOM   3167  O   SER A 203     -18.632  77.368  47.214  1.00 86.30              
ATOM   3168  OG  SER A 203     -17.857  80.569  47.507  1.00 86.30              
ATOM   3170  N   LEU A 204     -16.425  77.594  46.790  1.00 84.30              
ATOM   3172  CA  LEU A 204     -16.010  76.517  47.669  1.00 84.30              
ATOM   3174  C   LEU A 204     -16.022  77.000  49.113  1.00 84.30              
ATOM   3175  CB  LEU A 204     -14.620  75.987  47.285  1.00 84.30              
ATOM   3178  O   LEU A 204     -15.274  77.892  49.496  1.00 84.30              
ATOM   3179  CG  LEU A 204     -14.512  75.421  45.861  1.00 84.30              
ATOM   3181  CD1 LEU A 204     -13.064  75.010  45.593  1.00 84.30              
ATOM   3185  CD2 LEU A 204     -15.391  74.185  45.659  1.00 84.30              
ATOM   3189  N   THR A 205     -16.789  76.296  49.935  1.00 73.60              
ATOM   3191  CA  THR A 205     -16.805  76.445  51.392  1.00 73.60              
ATOM   3193  C   THR A 205     -15.406  76.438  52.007  1.00 73.60              
ATOM   3194  CB  THR A 205     -17.553  75.228  51.929  1.00 73.60              
ATOM   3196  O   THR A 205     -15.092  77.209  52.908  1.00 73.60              
ATOM   3197  CG2 THR A 205     -17.281  74.942  53.393  1.00 73.60              
ATOM   3201  OG1 THR A 205     -18.931  75.374  51.715  1.00 73.60              
ATOM   3203  N   LYS A 206     -14.579  75.485  51.567  1.00 76.30              
ATOM   3205  CA  LYS A 206     -13.182  75.359  51.961  1.00 76.30              
ATOM   3207  C   LYS A 206     -12.365  75.376  50.685  1.00 76.30              
ATOM   3208  CB  LYS A 206     -12.952  74.099  52.820  1.00 76.30              
ATOM   3211  O   LYS A 206     -12.570  74.522  49.819  1.00 76.30              
ATOM   3212  CG  LYS A 206     -11.470  73.971  53.221  1.00 76.30              
ATOM   3215  CD  LYS A 206     -11.200  72.938  54.328  1.00 76.30              
ATOM   3218  CE  LYS A 206      -9.700  72.983  54.681  1.00 76.30              
ATOM   3221  NZ  LYS A 206      -9.400  72.623  56.096  1.00 76.30              
ATOM   3225  N   LYS A 207     -11.435  76.327  50.596  1.00 83.70              
ATOM   3227  CA  LYS A 207     -10.502  76.416  49.472  1.00 83.70              
ATOM   3229  C   LYS A 207      -9.753  75.094  49.302  1.00 83.70              
ATOM   3230  CB  LYS A 207      -9.525  77.592  49.641  1.00 83.70              
ATOM   3233  O   LYS A 207      -9.393  74.436  50.281  1.00 83.70              
ATOM   3234  CG  LYS A 207     -10.237  78.955  49.672  1.00 83.70              
ATOM   3237  CD  LYS A 207      -9.226  80.110  49.602  1.00 83.70              
ATOM   3240  CE  LYS A 207      -9.939  81.471  49.594  1.00 83.70              
ATOM   3243  NZ  LYS A 207      -8.970  82.593  49.474  1.00 83.70              
ATOM   3247  N   MET A 208      -9.538  74.691  48.054  1.00 91.40              
ATOM   3249  CA  MET A 208      -8.790  73.479  47.738  1.00 91.40              
ATOM   3251  C   MET A 208      -7.331  73.835  47.478  1.00 91.40              
ATOM   3252  CB  MET A 208      -9.437  72.751  46.557  1.00 91.40              
ATOM   3255  O   MET A 208      -7.027  74.545  46.527  1.00 91.40              
ATOM   3256  CG  MET A 208      -8.829  71.371  46.284  1.00 91.40              
ATOM   3259  SD  MET A 208      -9.394  70.569  44.750  1.00 91.40              
ATOM   3260  CE  MET A 208     -11.130  71.094  44.664  1.00 91.40              
ATOM   3264  N   GLU A 209      -6.439  73.303  48.305  1.00 93.80              
ATOM   3266  CA  GLU A 209      -4.998  73.473  48.140  1.00 93.80              
ATOM   3268  C   GLU A 209      -4.441  72.422  47.177  1.00 93.80              
ATOM   3269  CB  GLU A 209      -4.305  73.380  49.508  1.00 93.80              
ATOM   3272  O   GLU A 209      -4.605  71.214  47.386  1.00 93.80              
ATOM   3273  CG  GLU A 209      -4.707  74.518  50.460  1.00 93.80              
ATOM   3276  CD  GLU A 209      -4.390  75.890  49.862  1.00 93.80              
ATOM   3277  OE1 GLU A 209      -5.267  76.778  49.933  1.00 93.80              
ATOM   3278  OE2 GLU A 209      -3.284  76.014  49.300  1.00 93.80              
ATOM   3279  N   VAL A 210      -3.747  72.868  46.132  1.00 97.60              
ATOM   3281  CA  VAL A 210      -3.094  71.996  45.149  1.00 97.60              
ATOM   3283  C   VAL A 210      -1.599  72.287  45.092  1.00 97.60              
ATOM   3284  CB  VAL A 210      -3.762  72.078  43.761  1.00 97.60              
ATOM   3286  O   VAL A 210      -1.170  73.434  45.036  1.00 97.60              
ATOM   3287  CG1 VAL A 210      -5.177  71.487  43.797  1.00 97.60              
ATOM   3291  CG2 VAL A 210      -3.827  73.489  43.180  1.00 97.60              
ATOM   3295  N   LYS A 211      -0.775  71.234  45.104  1.00 97.40              
ATOM   3297  CA  LYS A 211       0.680  71.365  44.988  1.00 97.40              
ATOM   3299  C   LYS A 211       1.069  71.424  43.519  1.00 97.40              
ATOM   3300  CB  LYS A 211       1.380  70.220  45.735  1.00 97.40              
ATOM   3303  O   LYS A 211       0.643  70.562  42.744  1.00 97.40              
ATOM   3304  CG  LYS A 211       2.905  70.412  45.759  1.00 97.40              
ATOM   3307  CD  LYS A 211       3.612  69.296  46.543  1.00 97.40              
ATOM   3310  CE  LYS A 211       5.131  69.501  46.455  1.00 97.40              
ATOM   3313  NZ  LYS A 211       5.894  68.439  47.162  1.00 97.40              
ATOM   3317  N   ALA A 212       1.932  72.369  43.172  1.00 98.30              
ATOM   3319  CA  ALA A 212       2.427  72.559  41.817  1.00 98.30              
ATOM   3321  C   ALA A 212       3.916  72.927  41.793  1.00 98.30              
ATOM   3322  CB  ALA A 212       1.556  73.628  41.153  1.00 98.30              
ATOM   3326  O   ALA A 212       4.474  73.323  42.817  1.00 98.30              
ATOM   3327  N   ILE A 213       4.554  72.779  40.634  1.00 97.40              
ATOM   3329  CA  ILE A 213       5.923  73.229  40.362  1.00 97.40              
ATOM   3331  C   ILE A 213       5.861  74.365  39.342  1.00 97.40              
ATOM   3332  CB  ILE A 213       6.799  72.066  39.846  1.00 97.40              
ATOM   3334  O   ILE A 213       5.212  74.211  38.308  1.00 97.40              
ATOM   3335  CG1 ILE A 213       6.853  70.858  40.809  1.00 97.40              
ATOM   3338  CG2 ILE A 213       8.223  72.557  39.534  1.00 97.40              
ATOM   3342  CD1 ILE A 213       7.365  71.154  42.225  1.00 97.40              
ATOM   3346  N   PHE A 214       6.519  75.490  39.621  1.00 97.60              
ATOM   3348  CA  PHE A 214       6.638  76.579  38.653  1.00 97.60              
ATOM   3350  C   PHE A 214       7.729  76.258  37.627  1.00 97.60              
ATOM   3351  CB  PHE A 214       6.922  77.896  39.375  1.00 97.60              
ATOM   3354  O   PHE A 214       8.875  76.026  38.005  1.00 97.60              
ATOM   3355  CG  PHE A 214       6.968  79.074  38.427  1.00 97.60              
ATOM   3356  CD1 PHE A 214       8.207  79.616  38.044  1.00 97.60              
ATOM   3358  CD2 PHE A 214       5.779  79.590  37.877  1.00 97.60              
ATOM   3360  CE1 PHE A 214       8.263  80.682  37.133  1.00 97.60              
ATOM   3362  CE2 PHE A 214       5.836  80.649  36.956  1.00 97.60              
ATOM   3364  CZ  PHE A 214       7.076  81.199  36.586  1.00 97.60              
ATOM   3366  N   THR A 215       7.391  76.204  36.341  1.00 96.10              
ATOM   3368  CA  THR A 215       8.334  75.874  35.258  1.00 96.10              
ATOM   3370  C   THR A 215       7.803  76.367  33.907  1.00 96.10              
ATOM   3371  CB  THR A 215       8.637  74.358  35.258  1.00 96.10              
ATOM   3373  O   THR A 215       6.709  76.926  33.825  1.00 96.10              
ATOM   3374  CG2 THR A 215       7.445  73.461  34.947  1.00 96.10              
ATOM   3378  OG1 THR A 215       9.655  74.016  34.349  1.00 96.10              
ATOM   3380  N   GLY A 216       8.582  76.179  32.843  1.00 94.10              
ATOM   3382  CA  GLY A 216       8.169  76.368  31.456  1.00 94.10              
ATOM   3385  C   GLY A 216       7.708  75.066  30.799  1.00 94.10              
ATOM   3386  O   GLY A 216       8.189  73.988  31.151  1.00 94.10              
ATOM   3387  N   TYR A 217       6.803  75.178  29.829  1.00 93.00              
ATOM   3389  CA  TYR A 217       6.412  74.104  28.913  1.00 93.00              
ATOM   3391  C   TYR A 217       6.790  74.466  27.478  1.00 93.00              
ATOM   3392  CB  TYR A 217       4.912  73.852  29.048  1.00 93.00              
ATOM   3395  O   TYR A 217       6.515  75.581  27.043  1.00 93.00              
ATOM   3396  CG  TYR A 217       4.341  72.832  28.091  1.00 93.00              
ATOM   3397  CD1 TYR A 217       3.776  73.229  26.863  1.00 93.00              
ATOM   3399  CD2 TYR A 217       4.386  71.470  28.440  1.00 93.00              
ATOM   3401  CE1 TYR A 217       3.261  72.257  25.982  1.00 93.00              
ATOM   3403  CE2 TYR A 217       3.874  70.502  27.560  1.00 93.00              
ATOM   3405  OH  TYR A 217       2.874  69.928  25.474  1.00 93.00              
ATOM   3407  CZ  TYR A 217       3.329  70.888  26.320  1.00 93.00              
ATOM   3408  N   TYR A 218       7.403  73.530  26.754  1.00 87.90              
ATOM   3410  CA  TYR A 218       8.029  73.766  25.446  1.00 87.90              
ATOM   3412  C   TYR A 218       7.297  73.139  24.250  1.00 87.90              
ATOM   3413  CB  TYR A 218       9.499  73.326  25.515  1.00 87.90              
ATOM   3416  O   TYR A 218       7.826  73.203  23.148  1.00 87.90              
ATOM   3417  CG  TYR A 218      10.401  74.318  26.215  1.00 87.90              
ATOM   3418  CD1 TYR A 218      10.898  75.415  25.491  1.00 87.90              
ATOM   3420  CD2 TYR A 218      10.765  74.148  27.564  1.00 87.90              
ATOM   3422  CE1 TYR A 218      11.822  76.296  26.076  1.00 87.90              
ATOM   3424  CE2 TYR A 218      11.658  75.055  28.169  1.00 87.90              
ATOM   3426  OH  TYR A 218      13.058  76.999  28.000  1.00 87.90              
ATOM   3428  CZ  TYR A 218      12.203  76.121  27.419  1.00 87.90              
ATOM   3429  N   GLY A 219       6.090  72.590  24.440  1.00 80.40              
ATOM   3431  CA  GLY A 219       5.343  71.929  23.358  1.00 80.40              
ATOM   3434  C   GLY A 219       5.502  70.423  23.361  1.00 80.40              
ATOM   3435  O   GLY A 219       6.650  69.949  23.456  1.00 80.40              
ATOM   3436  OXT GLY A 219       4.424  69.789  23.344  1.00 80.40              
TER
PARENT N/A
ATOM   3437  N   GLU B   1     -28.585 102.647  49.227  1.00 73.10              
ATOM   3441  CA  GLU B   1     -27.171 102.222  49.231  1.00 73.10              
ATOM   3443  C   GLU B   1     -27.001 101.118  50.265  1.00 73.10              
ATOM   3444  CB  GLU B   1     -26.306 103.439  49.542  1.00 73.10              
ATOM   3447  O   GLU B   1     -27.775 101.117  51.212  1.00 73.10              
ATOM   3448  CG  GLU B   1     -24.807 103.159  49.419  1.00 73.10              
ATOM   3451  CD  GLU B   1     -23.976 104.438  49.567  1.00 73.10              
ATOM   3452  OE1 GLU B   1     -22.740 104.314  49.474  1.00 73.10              
ATOM   3453  OE2 GLU B   1     -24.596 105.513  49.728  1.00 73.10              
ATOM   3454  N   VAL B   2     -26.079 100.170  50.070  1.00 78.20              
ATOM   3456  CA  VAL B   2     -25.814  99.103  51.053  1.00 78.20              
ATOM   3458  C   VAL B   2     -25.120  99.710  52.269  1.00 78.20              
ATOM   3459  CB  VAL B   2     -24.942  97.982  50.442  1.00 78.20              
ATOM   3461  O   VAL B   2     -24.103 100.375  52.112  1.00 78.20              
ATOM   3462  CG1 VAL B   2     -24.485  96.944  51.476  1.00 78.20              
ATOM   3466  CG2 VAL B   2     -25.721  97.242  49.344  1.00 78.20              
ATOM   3470  N   GLN B   3     -25.646  99.461  53.466  1.00 89.50              
ATOM   3472  CA  GLN B   3     -24.999  99.846  54.720  1.00 89.50              
ATOM   3474  C   GLN B   3     -24.847  98.622  55.619  1.00 89.50              
ATOM   3475  CB  GLN B   3     -25.779 100.955  55.434  1.00 89.50              
ATOM   3478  O   GLN B   3     -25.770  97.814  55.751  1.00 89.50              
ATOM   3479  CG  GLN B   3     -25.854 102.262  54.630  1.00 89.50              
ATOM   3482  CD  GLN B   3     -26.702 103.325  55.322  1.00 89.50              
ATOM   3483  NE2 GLN B   3     -26.452 104.590  55.063  1.00 89.50              
ATOM   3486  OE1 GLN B   3     -27.634 103.050  56.061  1.00 89.50              
ATOM   3487  N   LEU B   4     -23.663  98.489  56.212  1.00 94.20              
ATOM   3489  CA  LEU B   4     -23.306  97.459  57.178  1.00 94.20              
ATOM   3491  C   LEU B   4     -22.658  98.172  58.367  1.00 94.20              
ATOM   3492  CB  LEU B   4     -22.343  96.444  56.527  1.00 94.20              
ATOM   3495  O   LEU B   4     -21.589  98.758  58.217  1.00 94.20              
ATOM   3496  CG  LEU B   4     -22.912  95.653  55.335  1.00 94.20              
ATOM   3498  CD1 LEU B   4     -21.823  94.781  54.714  1.00 94.20              
ATOM   3502  CD2 LEU B   4     -24.062  94.730  55.737  1.00 94.20              
ATOM   3506  N   GLU B   5     -23.330  98.159  59.515  1.00 96.60              
ATOM   3508  CA  GLU B   5     -22.897  98.875  60.719  1.00 96.60              
ATOM   3510  C   GLU B   5     -22.447  97.887  61.794  1.00 96.60              
ATOM   3511  CB  GLU B   5     -24.024  99.774  61.243  1.00 96.60              
ATOM   3514  O   GLU B   5     -23.270  97.246  62.457  1.00 96.60              
ATOM   3515  CG  GLU B   5     -24.318 100.958  60.311  1.00 96.60              
ATOM   3518  CD  GLU B   5     -25.420 101.886  60.850  1.00 96.60              
ATOM   3519  OE1 GLU B   5     -25.683 102.901  60.168  1.00 96.60              
ATOM   3520  OE2 GLU B   5     -26.001 101.581  61.918  1.00 96.60              
ATOM   3521  N   GLU B   6     -21.131  97.738  61.956  1.00 97.70              
ATOM   3523  CA  GLU B   6     -20.542  96.847  62.952  1.00 97.70              
ATOM   3525  C   GLU B   6     -20.453  97.471  64.348  1.00 97.70              
ATOM   3526  CB  GLU B   6     -19.166  96.328  62.517  1.00 97.70              
ATOM   3529  O   GLU B   6     -20.094  98.632  64.532  1.00 97.70              
ATOM   3530  CG  GLU B   6     -19.190  95.649  61.144  1.00 97.70              
ATOM   3533  CD  GLU B   6     -18.780  96.568  59.987  1.00 97.70              
ATOM   3534  OE1 GLU B   6     -18.242  96.009  59.005  1.00 97.70              
ATOM   3535  OE2 GLU B   6     -18.921  97.806  60.079  1.00 97.70              
ATOM   3536  N   SER B   7     -20.716  96.663  65.371  1.00 97.80              
ATOM   3538  CA  SER B   7     -20.638  97.049  66.780  1.00 97.80              
ATOM   3540  C   SER B   7     -20.261  95.857  67.667  1.00 97.80              
ATOM   3541  CB  SER B   7     -21.975  97.660  67.218  1.00 97.80              
ATOM   3544  O   SER B   7     -20.192  94.715  67.208  1.00 97.80              
ATOM   3545  OG  SER B   7     -23.020  96.725  67.050  1.00 97.80              
ATOM   3547  N   GLY B   8     -20.005  96.118  68.952  1.00 97.70              
ATOM   3549  CA  GLY B   8     -19.649  95.097  69.945  1.00 97.70              
ATOM   3552  C   GLY B   8     -18.153  94.780  70.040  1.00 97.70              
ATOM   3553  O   GLY B   8     -17.767  93.923  70.835  1.00 97.70              
ATOM   3554  N   GLY B   9     -17.312  95.459  69.251  1.00 97.70              
ATOM   3556  CA  GLY B   9     -15.865  95.458  69.443  1.00 97.70              
ATOM   3559  C   GLY B   9     -15.450  96.145  70.749  1.00 97.70              
ATOM   3560  O   GLY B   9     -16.251  96.803  71.415  1.00 97.70              
ATOM   3561  N   GLY B  10     -14.185  95.984  71.120  1.00 97.30              
ATOM   3563  CA  GLY B  10     -13.625  96.543  72.342  1.00 97.30              
ATOM   3566  C   GLY B  10     -12.346  95.845  72.788  1.00 97.30              
ATOM   3567  O   GLY B  10     -11.779  95.014  72.072  1.00 97.30              
ATOM   3568  N   LEU B  11     -11.903  96.202  73.993  1.00 98.00              
ATOM   3570  CA  LEU B  11     -10.787  95.568  74.686  1.00 98.00              
ATOM   3572  C   LEU B  11     -11.297  94.404  75.544  1.00 98.00              
ATOM   3573  CB  LEU B  11     -10.062  96.629  75.530  1.00 98.00              
ATOM   3576  O   LEU B  11     -12.265  94.560  76.288  1.00 98.00              
ATOM   3577  CG  LEU B  11      -8.843  96.096  76.302  1.00 98.00              
ATOM   3579  CD1 LEU B  11      -7.721  95.675  75.360  1.00 98.00              
ATOM   3583  CD2 LEU B  11      -8.300  97.181  77.229  1.00 98.00              
ATOM   3587  N   VAL B  12     -10.631  93.257  75.472  1.00 97.50              
ATOM   3589  CA  VAL B  12     -10.951  92.073  76.278  1.00 97.50              
ATOM   3591  C   VAL B  12      -9.676  91.330  76.664  1.00 97.50              
ATOM   3592  CB  VAL B  12     -11.956  91.186  75.522  1.00 97.50              
ATOM   3594  O   VAL B  12      -8.703  91.318  75.915  1.00 97.50              
ATOM   3595  CG1 VAL B  12     -11.382  90.597  74.234  1.00 97.50              
ATOM   3599  CG2 VAL B  12     -12.512  90.042  76.378  1.00 97.50              
ATOM   3603  N   GLN B  13      -9.664  90.694  77.833  1.00 97.80              
ATOM   3605  CA  GLN B  13      -8.521  89.883  78.250  1.00 97.80              
ATOM   3607  C   GLN B  13      -8.459  88.544  77.494  1.00 97.80              
ATOM   3608  CB  GLN B  13      -8.543  89.664  79.766  1.00 97.80              
ATOM   3611  O   GLN B  13      -9.503  88.015  77.090  1.00 97.80              
ATOM   3612  CG  GLN B  13      -8.245  90.967  80.525  1.00 97.80              
ATOM   3615  CD  GLN B  13      -8.130  90.755  82.030  1.00 97.80              
ATOM   3616  NE2 GLN B  13      -7.830  91.790  82.780  1.00 97.80              
ATOM   3619  OE1 GLN B  13      -8.301  89.670  82.561  1.00 97.80              
ATOM   3620  N   PRO B  14      -7.258  87.950  77.329  1.00 97.90              
ATOM   3621  CA  PRO B  14      -7.115  86.596  76.805  1.00 97.90              
ATOM   3623  C   PRO B  14      -7.993  85.590  77.558  1.00 97.90              
ATOM   3624  CB  PRO B  14      -5.628  86.253  76.932  1.00 97.90              
ATOM   3627  O   PRO B  14      -8.106  85.625  78.780  1.00 97.90              
ATOM   3628  CG  PRO B  14      -4.946  87.618  76.895  1.00 97.90              
ATOM   3631  CD  PRO B  14      -5.948  88.518  77.614  1.00 97.90              
ATOM   3634  N   GLY B  15      -8.629  84.687  76.819  1.00 98.00              
ATOM   3636  CA  GLY B  15      -9.611  83.736  77.340  1.00 98.00              
ATOM   3639  C   GLY B  15     -11.037  84.287  77.436  1.00 98.00              
ATOM   3640  O   GLY B  15     -11.970  83.490  77.523  1.00 98.00              
ATOM   3641  N   GLY B  16     -11.222  85.609  77.355  1.00 98.10              
ATOM   3643  CA  GLY B  16     -12.531  86.252  77.399  1.00 98.10              
ATOM   3646  C   GLY B  16     -13.379  86.043  76.140  1.00 98.10              
ATOM   3647  O   GLY B  16     -12.994  85.345  75.192  1.00 98.10              
ATOM   3648  N   SER B  17     -14.546  86.689  76.146  1.00 98.50              
ATOM   3650  CA  SER B  17     -15.529  86.609  75.070  1.00 98.50              
ATOM   3652  C   SER B  17     -16.057  87.981  74.665  1.00 98.50              
ATOM   3653  CB  SER B  17     -16.718  85.729  75.471  1.00 98.50              
ATOM   3656  O   SER B  17     -16.232  88.864  75.500  1.00 98.50              
ATOM   3657  OG  SER B  17     -16.347  84.374  75.615  1.00 98.50              
ATOM   3659  N   LEU B  18     -16.382  88.121  73.382  1.00 98.50              
ATOM   3661  CA  LEU B  18     -17.072  89.277  72.813  1.00 98.50              
ATOM   3663  C   LEU B  18     -18.155  88.805  71.848  1.00 98.50              
ATOM   3664  CB  LEU B  18     -16.072  90.197  72.090  1.00 98.50              
ATOM   3667  O   LEU B  18     -18.076  87.713  71.284  1.00 98.50              
ATOM   3668  CG  LEU B  18     -15.226  91.104  72.997  1.00 98.50              
ATOM   3670  CD1 LEU B  18     -14.172  91.805  72.140  1.00 98.50              
ATOM   3674  CD2 LEU B  18     -16.070  92.175  73.688  1.00 98.50              
ATOM   3678  N   ARG B  19     -19.160  89.652  71.632  1.00 98.60              
ATOM   3680  CA  ARG B  19     -20.195  89.416  70.631  1.00 98.60              
ATOM   3682  C   ARG B  19     -20.272  90.606  69.694  1.00 98.60              
ATOM   3683  CB  ARG B  19     -21.530  89.121  71.319  1.00 98.60              
ATOM   3686  O   ARG B  19     -20.778  91.657  70.076  1.00 98.60              
ATOM   3687  CG  ARG B  19     -22.585  88.736  70.274  1.00 98.60              
ATOM   3690  CD  ARG B  19     -23.881  88.332  70.969  1.00 98.60              
ATOM   3693  NE  ARG B  19     -24.935  88.043  69.981  1.00 98.60              
ATOM   3695  NH1 ARG B  19     -26.090  86.493  71.215  1.00 98.60              
ATOM   3698  NH2 ARG B  19     -26.807  87.053  69.166  1.00 98.60              
ATOM   3701  CZ  ARG B  19     -25.937  87.198  70.126  1.00 98.60              
ATOM   3702  N   LEU B  20     -19.812  90.412  68.466  1.00 98.70              
ATOM   3704  CA  LEU B  20     -19.964  91.415  67.422  1.00 98.70              
ATOM   3706  C   LEU B  20     -21.368  91.334  66.831  1.00 98.70              
ATOM   3707  CB  LEU B  20     -18.885  91.280  66.339  1.00 98.70              
ATOM   3710  O   LEU B  20     -21.940  90.244  66.713  1.00 98.70              
ATOM   3711  CG  LEU B  20     -17.446  91.166  66.866  1.00 98.70              
ATOM   3713  CD1 LEU B  20     -16.474  91.186  65.689  1.00 98.70              
ATOM   3717  CD2 LEU B  20     -17.086  92.303  67.821  1.00 98.70              
ATOM   3721  N   SER B  21     -21.903  92.485  66.446  1.00 98.50              
ATOM   3723  CA  SER B  21     -23.171  92.615  65.731  1.00 98.50              
ATOM   3725  C   SER B  21     -22.970  93.482  64.494  1.00 98.50              
ATOM   3726  CB  SER B  21     -24.258  93.211  66.631  1.00 98.50              
ATOM   3729  O   SER B  21     -22.147  94.390  64.510  1.00 98.50              
ATOM   3730  OG  SER B  21     -24.402  92.428  67.803  1.00 98.50              
ATOM   3732  N   CYS B  22     -23.712  93.206  63.432  1.00 98.00              
ATOM   3734  CA  CYS B  22     -23.717  93.982  62.200  1.00 98.00              
ATOM   3736  C   CYS B  22     -25.157  94.198  61.752  1.00 98.00              
ATOM   3737  CB  CYS B  22     -22.892  93.246  61.151  1.00 98.00              
ATOM   3740  O   CYS B  22     -25.827  93.235  61.368  1.00 98.00              
ATOM   3741  SG  CYS B  22     -23.154  93.749  59.431  1.00 98.00              
ATOM   3742  N   ALA B  23     -25.629  95.439  61.832  1.00 97.80              
ATOM   3744  CA  ALA B  23     -26.934  95.822  61.314  1.00 97.80              
ATOM   3746  C   ALA B  23     -26.811  96.114  59.816  1.00 97.80              
ATOM   3747  CB  ALA B  23     -27.466  97.018  62.109  1.00 97.80              
ATOM   3751  O   ALA B  23     -25.969  96.911  59.401  1.00 97.80              
ATOM   3752  N   ALA B  24     -27.622  95.444  59.001  1.00 94.40              
ATOM   3754  CA  ALA B  24     -27.588  95.575  57.553  1.00 94.40              
ATOM   3756  C   ALA B  24     -28.818  96.323  57.030  1.00 94.40              
ATOM   3757  CB  ALA B  24     -27.454  94.183  56.937  1.00 94.40              
ATOM   3761  O   ALA B  24     -29.951  96.041  57.425  1.00 94.40              
ATOM   3762  N   SER B  25     -28.605  97.237  56.086  1.00 93.20              
ATOM   3764  CA  SER B  25     -29.680  97.976  55.429  1.00 93.20              
ATOM   3766  C   SER B  25     -29.378  98.222  53.943  1.00 93.20              
ATOM   3767  CB  SER B  25     -29.974  99.272  56.206  1.00 93.20              
ATOM   3770  O   SER B  25     -28.260  98.024  53.460  1.00 93.20              
ATOM   3771  OG  SER B  25     -29.186 100.328  55.716  1.00 93.20              
ATOM   3773  N   GLY B  26     -30.412  98.600  53.183  1.00 86.70              
ATOM   3775  CA  GLY B  26     -30.285  98.956  51.766  1.00 86.70              
ATOM   3778  C   GLY B  26     -30.227  97.786  50.780  1.00 86.70              
ATOM   3779  O   GLY B  26     -30.051  98.008  49.584  1.00 86.70              
ATOM   3780  N   PHE B  27     -30.399  96.552  51.256  1.00 75.60              
ATOM   3782  CA  PHE B  27     -30.564  95.353  50.436  1.00 75.60              
ATOM   3784  C   PHE B  27     -31.409  94.305  51.172  1.00 75.60              
ATOM   3785  CB  PHE B  27     -29.190  94.782  50.047  1.00 75.60              
ATOM   3788  O   PHE B  27     -31.592  94.378  52.387  1.00 75.60              
ATOM   3789  CG  PHE B  27     -28.384  94.188  51.191  1.00 75.60              
ATOM   3790  CD1 PHE B  27     -27.691  95.020  52.085  1.00 75.60              
ATOM   3792  CD2 PHE B  27     -28.319  92.795  51.358  1.00 75.60              
ATOM   3794  CE1 PHE B  27     -26.935  94.463  53.129  1.00 75.60              
ATOM   3796  CE2 PHE B  27     -27.530  92.232  52.376  1.00 75.60              
ATOM   3798  CZ  PHE B  27     -26.842  93.069  53.270  1.00 75.60              
ATOM   3800  N   THR B  28     -31.907  93.304  50.446  1.00 76.40              
ATOM   3802  CA  THR B  28     -32.656  92.187  51.035  1.00 76.40              
ATOM   3804  C   THR B  28     -31.707  91.275  51.816  1.00 76.40              
ATOM   3805  CB  THR B  28     -33.400  91.397  49.945  1.00 76.40              
ATOM   3807  O   THR B  28     -31.149  90.344  51.255  1.00 76.40              
ATOM   3808  CG2 THR B  28     -34.415  90.425  50.539  1.00 76.40              
ATOM   3812  OG1 THR B  28     -34.110  92.286  49.114  1.00 76.40              
ATOM   3814  N   PHE B  29     -31.475  91.533  53.103  1.00 83.60              
ATOM   3816  CA  PHE B  29     -30.473  90.807  53.900  1.00 83.60              
ATOM   3818  C   PHE B  29     -30.629  89.284  53.848  1.00 83.60              
ATOM   3819  CB  PHE B  29     -30.558  91.284  55.348  1.00 83.60              
ATOM   3822  O   PHE B  29     -29.643  88.568  53.652  1.00 83.60              
ATOM   3823  CG  PHE B  29     -29.649  90.539  56.306  1.00 83.60              
ATOM   3824  CD1 PHE B  29     -30.171  89.532  57.138  1.00 83.60              
ATOM   3826  CD2 PHE B  29     -28.290  90.881  56.393  1.00 83.60              
ATOM   3828  CE1 PHE B  29     -29.349  88.902  58.089  1.00 83.60              
ATOM   3830  CE2 PHE B  29     -27.471  90.261  57.351  1.00 83.60              
ATOM   3832  CZ  PHE B  29     -27.995  89.265  58.193  1.00 83.60              
ATOM   3834  N   SER B  30     -31.867  88.787  53.958  1.00 77.80              
ATOM   3836  CA  SER B  30     -32.199  87.358  53.910  1.00 77.80              
ATOM   3838  C   SER B  30     -31.770  86.669  52.620  1.00 77.80              
ATOM   3839  CB  SER B  30     -33.707  87.168  54.078  1.00 77.80              
ATOM   3842  O   SER B  30     -31.746  85.446  52.588  1.00 77.80              
ATOM   3843  OG  SER B  30     -34.408  87.806  53.026  1.00 77.80              
ATOM   3845  N   SER B  31     -31.435  87.442  51.587  1.00 64.40              
ATOM   3847  CA  SER B  31     -31.066  86.934  50.280  1.00 64.40              
ATOM   3849  C   SER B  31     -29.568  86.623  50.130  1.00 64.40              
ATOM   3850  CB  SER B  31     -31.553  87.929  49.218  1.00 64.40              
ATOM   3853  O   SER B  31     -29.131  85.882  49.253  1.00 64.40              
ATOM   3854  OG  SER B  31     -32.960  87.875  49.092  1.00 64.40              
ATOM   3856  N   TYR B  32     -28.728  87.179  51.003  1.00 70.70              
ATOM   3858  CA  TYR B  32     -27.280  87.129  50.808  1.00 70.70              
ATOM   3860  C   TYR B  32     -26.587  86.235  51.820  1.00 70.70              
ATOM   3861  CB  TYR B  32     -26.686  88.536  50.762  1.00 70.70              
ATOM   3864  O   TYR B  32     -26.991  86.112  52.979  1.00 70.70              
ATOM   3865  CG  TYR B  32     -27.153  89.311  49.545  1.00 70.70              
ATOM   3866  CD1 TYR B  32     -26.382  89.345  48.369  1.00 70.70              
ATOM   3868  CD2 TYR B  32     -28.397  89.956  49.579  1.00 70.70              
ATOM   3870  CE1 TYR B  32     -26.848  90.061  47.246  1.00 70.70              
ATOM   3872  CE2 TYR B  32     -28.875  90.666  48.465  1.00 70.70              
ATOM   3874  OH  TYR B  32     -28.525  91.437  46.223  1.00 70.70              
ATOM   3876  CZ  TYR B  32     -28.090  90.728  47.296  1.00 70.70              
ATOM   3877  N   VAL B  33     -25.496  85.627  51.364  1.00 71.20              
ATOM   3879  CA  VAL B  33     -24.463  85.111  52.257  1.00 71.20              
ATOM   3881  C   VAL B  33     -23.816  86.291  52.949  1.00 71.20              
ATOM   3882  CB  VAL B  33     -23.404  84.327  51.481  1.00 71.20              
ATOM   3884  O   VAL B  33     -23.561  87.319  52.326  1.00 71.20              
ATOM   3885  CG1 VAL B  33     -22.252  83.826  52.365  1.00 71.20              
ATOM   3889  CG2 VAL B  33     -24.106  83.145  50.810  1.00 71.20              
ATOM   3893  N   MET B  34     -23.582  86.129  54.238  1.00 83.70              
ATOM   3895  CA  MET B  34     -22.957  87.153  55.050  1.00 83.70              
ATOM   3897  C   MET B  34     -21.729  86.568  55.728  1.00 83.70              
ATOM   3898  CB  MET B  34     -23.967  87.680  56.065  1.00 83.70              
ATOM   3901  O   MET B  34     -21.746  85.402  56.140  1.00 83.70              
ATOM   3902  CG  MET B  34     -25.181  88.374  55.439  1.00 83.70              
ATOM   3905  SD  MET B  34     -24.860  89.822  54.388  1.00 83.70              
ATOM   3906  CE  MET B  34     -23.940  90.925  55.503  1.00 83.70              
ATOM   3910  N   SER B  35     -20.707  87.400  55.864  1.00 86.10              
ATOM   3912  CA  SER B  35     -19.402  87.010  56.375  1.00 86.10              
ATOM   3914  C   SER B  35     -18.923  87.949  57.457  1.00 86.10              
ATOM   3915  CB  SER B  35     -18.332  87.039  55.286  1.00 86.10              
ATOM   3918  O   SER B  35     -19.272  89.131  57.483  1.00 86.10              
ATOM   3919  OG  SER B  35     -18.791  86.394  54.148  1.00 86.10              
ATOM   3921  N   TRP B  36     -18.019  87.428  58.277  1.00 92.60              
ATOM   3923  CA  TRP B  36     -17.055  88.246  58.989  1.00 92.60              
ATOM   3925  C   TRP B  36     -15.674  88.074  58.367  1.00 92.60              
ATOM   3926  CB  TRP B  36     -17.091  87.943  60.483  1.00 92.60              
ATOM   3929  O   TRP B  36     -15.215  86.967  58.078  1.00 92.60              
ATOM   3930  CG  TRP B  36     -18.310  88.489  61.158  1.00 92.60              
ATOM   3931  CD1 TRP B  36     -19.475  87.832  61.336  1.00 92.60              
ATOM   3933  CD2 TRP B  36     -18.524  89.833  61.686  1.00 92.60              
ATOM   3934  CE2 TRP B  36     -19.845  89.903  62.224  1.00 92.60              
ATOM   3935  CE3 TRP B  36     -17.739  91.002  61.756  1.00 92.60              
ATOM   3937  NE1 TRP B  36     -20.379  88.655  61.983  1.00 92.60              
ATOM   3939  CH2 TRP B  36     -19.540  92.208  62.885  1.00 92.60              
ATOM   3941  CZ2 TRP B  36     -20.355  91.064  62.823  1.00 92.60              
ATOM   3943  CZ3 TRP B  36     -18.238  92.174  62.354  1.00 92.60              
ATOM   3945  N   VAL B  37     -15.001  89.198  58.174  1.00 90.70              
ATOM   3947  CA  VAL B  37     -13.640  89.309  57.654  1.00 90.70              
ATOM   3949  C   VAL B  37     -12.861  90.158  58.640  1.00 90.70              
ATOM   3950  CB  VAL B  37     -13.663  89.934  56.247  1.00 90.70              
ATOM   3952  O   VAL B  37     -13.424  91.062  59.243  1.00 90.70              
ATOM   3953  CG1 VAL B  37     -12.257  90.143  55.672  1.00 90.70              
ATOM   3957  CG2 VAL B  37     -14.455  89.035  55.287  1.00 90.70              
ATOM   3961  N   ARG B  38     -11.572  89.902  58.834  1.00 93.80              
ATOM   3963  CA  ARG B  38     -10.756  90.698  59.753  1.00 93.80              
ATOM   3965  C   ARG B  38      -9.454  91.152  59.128  1.00 93.80              
ATOM   3966  CB  ARG B  38     -10.571  89.956  61.083  1.00 93.80              
ATOM   3969  O   ARG B  38      -8.931  90.511  58.220  1.00 93.80              
ATOM   3970  CG  ARG B  38      -9.590  88.780  60.992  1.00 93.80              
ATOM   3973  CD  ARG B  38      -9.512  88.063  62.338  1.00 93.80              
ATOM   3976  NE  ARG B  38      -8.588  86.923  62.277  1.00 93.80              
ATOM   3978  NH1 ARG B  38      -8.909  86.104  64.410  1.00 93.80              
ATOM   3981  NH2 ARG B  38      -7.462  85.132  62.984  1.00 93.80              
ATOM   3984  CZ  ARG B  38      -8.328  86.063  63.238  1.00 93.80              
ATOM   3985  N   GLN B  39      -8.914  92.240  59.650  1.00 93.90              
ATOM   3987  CA  GLN B  39      -7.586  92.725  59.315  1.00 93.90              
ATOM   3989  C   GLN B  39      -6.804  92.974  60.599  1.00 93.90              
ATOM   3990  CB  GLN B  39      -7.711  93.972  58.437  1.00 93.90              
ATOM   3993  O   GLN B  39      -7.054  93.938  61.323  1.00 93.90              
ATOM   3994  CG  GLN B  39      -6.359  94.301  57.802  1.00 93.90              
ATOM   3997  CD  GLN B  39      -6.446  95.348  56.702  1.00 93.90              
ATOM   3998  NE2 GLN B  39      -5.399  95.471  55.920  1.00 93.90              
ATOM   4001  OE1 GLN B  39      -7.436  96.033  56.493  1.00 93.90              
ATOM   4002  N   ALA B  40      -5.877  92.068  60.902  1.00 95.00              
ATOM   4004  CA  ALA B  40      -4.946  92.259  62.007  1.00 95.00              
ATOM   4006  C   ALA B  40      -3.928  93.366  61.659  1.00 95.00              
ATOM   4007  CB  ALA B  40      -4.278  90.924  62.339  1.00 95.00              
ATOM   4011  O   ALA B  40      -3.651  93.582  60.472  1.00 95.00              
ATOM   4012  N   PRO B  41      -3.336  94.046  62.656  1.00 91.00              
ATOM   4013  CA  PRO B  41      -2.354  95.101  62.419  1.00 91.00              
ATOM   4015  C   PRO B  41      -1.221  94.645  61.492  1.00 91.00              
ATOM   4016  CB  PRO B  41      -1.837  95.500  63.805  1.00 91.00              
ATOM   4019  O   PRO B  41      -0.586  93.617  61.724  1.00 91.00              
ATOM   4020  CG  PRO B  41      -3.012  95.166  64.723  1.00 91.00              
ATOM   4023  CD  PRO B  41      -3.605  93.916  64.083  1.00 91.00              
ATOM   4026  N   GLY B  42      -0.988  95.400  60.415  1.00 88.20              
ATOM   4028  CA  GLY B  42       0.063  95.113  59.431  1.00 88.20              
ATOM   4031  C   GLY B  42      -0.173  93.877  58.552  1.00 88.20              
ATOM   4032  O   GLY B  42       0.723  93.499  57.801  1.00 88.20              
ATOM   4033  N   LYS B  43      -1.346  93.236  58.622  1.00 86.30              
ATOM   4035  CA  LYS B  43      -1.699  92.077  57.788  1.00 86.30              
ATOM   4037  C   LYS B  43      -2.753  92.440  56.736  1.00 86.30              
ATOM   4038  CB  LYS B  43      -2.118  90.888  58.672  1.00 86.30              
ATOM   4041  O   LYS B  43      -3.418  93.474  56.812  1.00 86.30              
ATOM   4042  CG  LYS B  43      -1.000  90.465  59.643  1.00 86.30              
ATOM   4045  CD  LYS B  43      -1.276  89.090  60.268  1.00 86.30              
ATOM   4048  CE  LYS B  43      -0.185  88.753  61.291  1.00 86.30              
ATOM   4051  NZ  LYS B  43      -0.487  87.491  62.011  1.00 86.30              
ATOM   4055  N   GLY B  44      -2.898  91.575  55.733  1.00 82.10              
ATOM   4057  CA  GLY B  44      -3.994  91.639  54.762  1.00 82.10              
ATOM   4060  C   GLY B  44      -5.333  91.171  55.347  1.00 82.10              
ATOM   4061  O   GLY B  44      -5.412  90.751  56.502  1.00 82.10              
ATOM   4062  N   LEU B  45      -6.387  91.224  54.529  1.00 83.40              
ATOM   4064  CA  LEU B  45      -7.723  90.761  54.912  1.00 83.40              
ATOM   4066  C   LEU B  45      -7.802  89.231  54.991  1.00 83.40              
ATOM   4067  CB  LEU B  45      -8.777  91.295  53.924  1.00 83.40              
ATOM   4070  O   LEU B  45      -7.600  88.531  53.995  1.00 83.40              
ATOM   4071  CG  LEU B  45      -9.049  92.800  54.052  1.00 83.40              
ATOM   4073  CD1 LEU B  45      -9.826  93.287  52.828  1.00 83.40              
ATOM   4077  CD2 LEU B  45      -9.858  93.102  55.318  1.00 83.40              
ATOM   4081  N   GLU B  46      -8.190  88.724  56.158  1.00 82.70              
ATOM   4083  CA  GLU B  46      -8.428  87.310  56.437  1.00 82.70              
ATOM   4085  C   GLU B  46      -9.930  87.038  56.562  1.00 82.70              
ATOM   4086  CB  GLU B  46      -7.689  86.895  57.723  1.00 82.70              
ATOM   4089  O   GLU B  46     -10.641  87.710  57.307  1.00 82.70              
ATOM   4090  CG  GLU B  46      -7.752  85.375  57.974  1.00 82.70              
ATOM   4093  CD  GLU B  46      -7.268  84.934  59.371  1.00 82.70              
ATOM   4094  OE1 GLU B  46      -7.219  83.707  59.626  1.00 82.70              
ATOM   4095  OE2 GLU B  46      -6.983  85.796  60.238  1.00 82.70              
ATOM   4096  N   TRP B  47     -10.415  86.018  55.856  1.00 80.90              
ATOM   4098  CA  TRP B  47     -11.779  85.535  56.026  1.00 80.90              
ATOM   4100  C   TRP B  47     -11.921  84.803  57.365  1.00 80.90              
ATOM   4101  CB  TRP B  47     -12.120  84.605  54.869  1.00 80.90              
ATOM   4104  O   TRP B  47     -11.109  83.929  57.669  1.00 80.90              
ATOM   4105  CG  TRP B  47     -13.455  83.981  55.010  1.00 80.90              
ATOM   4106  CD1 TRP B  47     -14.634  84.551  54.689  1.00 80.90              
ATOM   4108  CD2 TRP B  47     -13.765  82.652  55.520  1.00 80.90              
ATOM   4109  CE2 TRP B  47     -15.171  82.466  55.459  1.00 80.90              
ATOM   4110  CE3 TRP B  47     -12.984  81.572  55.983  1.00 80.90              
ATOM   4112  NE1 TRP B  47     -15.637  83.657  54.958  1.00 80.90              
ATOM   4114  CH2 TRP B  47     -14.973  80.184  56.224  1.00 80.90              
ATOM   4116  CZ2 TRP B  47     -15.778  81.255  55.811  1.00 80.90              
ATOM   4118  CZ3 TRP B  47     -13.581  80.343  56.309  1.00 80.90              
ATOM   4120  N   VAL B  48     -12.944  85.141  58.152  1.00 88.50              
ATOM   4122  CA  VAL B  48     -13.169  84.547  59.478  1.00 88.50              
ATOM   4124  C   VAL B  48     -14.255  83.483  59.416  1.00 88.50              
ATOM   4125  CB  VAL B  48     -13.503  85.622  60.533  1.00 88.50              
ATOM   4127  O   VAL B  48     -14.034  82.348  59.847  1.00 88.50              
ATOM   4128  CG1 VAL B  48     -13.703  85.021  61.927  1.00 88.50              
ATOM   4132  CG2 VAL B  48     -12.375  86.654  60.635  1.00 88.50              
ATOM   4136  N   SER B  49     -15.432  83.845  58.911  1.00 84.60              
ATOM   4138  CA  SER B  49     -16.586  82.950  58.871  1.00 84.60              
ATOM   4140  C   SER B  49     -17.665  83.414  57.901  1.00 84.60              
ATOM   4141  CB  SER B  49     -17.196  82.808  60.273  1.00 84.60              
ATOM   4144  O   SER B  49     -17.782  84.607  57.640  1.00 84.60              
ATOM   4145  OG  SER B  49     -17.558  84.060  60.828  1.00 84.60              
ATOM   4147  N   ASP B  50     -18.487  82.461  57.451  1.00 78.70              
ATOM   4149  CA  ASP B  50     -19.658  82.681  56.595  1.00 78.70              
ATOM   4151  C   ASP B  50     -20.894  81.999  57.141  1.00 78.70              
ATOM   4152  CB  ASP B  50     -19.487  82.090  55.189  1.00 78.70              
ATOM   4155  O   ASP B  50     -20.824  80.915  57.727  1.00 78.70              
ATOM   4156  CG  ASP B  50     -18.486  82.830  54.344  1.00 78.70              
ATOM   4157  OD1 ASP B  50     -18.281  84.021  54.629  1.00 78.70              
ATOM   4158  OD2 ASP B  50     -17.892  82.154  53.488  1.00 78.70              
ATOM   4159  N   ILE B  51     -22.046  82.571  56.807  1.00 80.20              
ATOM   4161  CA  ILE B  51     -23.352  81.955  57.000  1.00 80.20              
ATOM   4163  C   ILE B  51     -24.194  82.060  55.727  1.00 80.20              
ATOM   4164  CB  ILE B  51     -24.011  82.545  58.257  1.00 80.20              
ATOM   4166  O   ILE B  51     -24.227  83.089  55.051  1.00 80.20              
ATOM   4167  CG1 ILE B  51     -25.242  81.718  58.651  1.00 80.20              
ATOM   4170  CG2 ILE B  51     -24.356  84.035  58.100  1.00 80.20              
ATOM   4174  CD1 ILE B  51     -25.647  81.954  60.112  1.00 80.20              
ATOM   4178  N   ASN B  52     -24.856  80.969  55.333  1.00 62.80              
ATOM   4180  CA  ASN B  52     -25.798  80.997  54.207  1.00 62.80              
ATOM   4182  C   ASN B  52     -27.007  81.916  54.469  1.00 62.80              
ATOM   4183  CB  ASN B  52     -26.181  79.559  53.798  1.00 62.80              
ATOM   4186  O   ASN B  52     -27.247  82.351  55.596  1.00 62.80              
ATOM   4187  CG  ASN B  52     -27.052  78.830  54.802  1.00 62.80              
ATOM   4188  ND2 ASN B  52     -27.659  77.741  54.414  1.00 62.80              
ATOM   4191  OD1 ASN B  52     -27.169  79.210  55.948  1.00 62.80              
ATOM   4192  N   SER B  53     -27.759  82.228  53.410  1.00 68.50              
ATOM   4194  CA  SER B  53     -28.948  83.098  53.452  1.00 68.50              
ATOM   4196  C   SER B  53     -29.974  82.641  54.499  1.00 68.50              
ATOM   4197  CB  SER B  53     -29.591  83.145  52.059  1.00 68.50              
ATOM   4200  O   SER B  53     -30.492  83.452  55.266  1.00 68.50              
ATOM   4201  OG  SER B  53     -29.633  81.861  51.464  1.00 68.50              
ATOM   4203  N   GLY B  54     -30.197  81.325  54.594  1.00 66.60              
ATOM   4205  CA  GLY B  54     -31.130  80.713  55.545  1.00 66.60              
ATOM   4208  C   GLY B  54     -30.610  80.514  56.976  1.00 66.60              
ATOM   4209  O   GLY B  54     -31.398  80.180  57.851  1.00 66.60              
ATOM   4210  N   GLY B  55     -29.313  80.685  57.247  1.00 75.50              
ATOM   4212  CA  GLY B  55     -28.737  80.510  58.588  1.00 75.50              
ATOM   4215  C   GLY B  55     -28.367  79.073  58.992  1.00 75.50              
ATOM   4216  O   GLY B  55     -27.805  78.873  60.065  1.00 75.50              
ATOM   4217  N   SER B  56     -28.653  78.071  58.157  1.00 67.90              
ATOM   4219  CA  SER B  56     -28.485  76.645  58.474  1.00 67.90              
ATOM   4221  C   SER B  56     -27.071  76.095  58.269  1.00 67.90              
ATOM   4222  CB  SER B  56     -29.468  75.824  57.637  1.00 67.90              
ATOM   4225  O   SER B  56     -26.735  75.051  58.830  1.00 67.90              
ATOM   4226  OG  SER B  56     -29.227  76.013  56.249  1.00 67.90              
ATOM   4228  N   ARG B  57     -26.232  76.760  57.466  1.00 60.20              
ATOM   4230  CA  ARG B  57     -24.849  76.337  57.201  1.00 60.20              
ATOM   4232  C   ARG B  57     -23.878  77.448  57.541  1.00 60.20              
ATOM   4233  CB  ARG B  57     -24.650  75.890  55.748  1.00 60.20              
ATOM   4236  O   ARG B  57     -23.994  78.558  57.018  1.00 60.20              
ATOM   4237  CG  ARG B  57     -25.442  74.627  55.395  1.00 60.20              
ATOM   4240  CD  ARG B  57     -24.950  74.103  54.044  1.00 60.20              
ATOM   4243  NE  ARG B  57     -25.796  73.012  53.542  1.00 60.20              
ATOM   4245  NH1 ARG B  57     -24.363  72.253  51.912  1.00 60.20              
ATOM   4248  NH2 ARG B  57     -26.419  71.400  52.071  1.00 60.20              
ATOM   4251  CZ  ARG B  57     -25.519  72.226  52.519  1.00 60.20              
ATOM   4252  N   THR B  58     -22.897  77.103  58.367  1.00 72.70              
ATOM   4254  CA  THR B  58     -21.825  78.001  58.787  1.00 72.70              
ATOM   4256  C   THR B  58     -20.464  77.416  58.454  1.00 72.70              
ATOM   4257  CB  THR B  58     -21.903  78.356  60.278  1.00 72.70              
ATOM   4259  O   THR B  58     -20.262  76.200  58.508  1.00 72.70              
ATOM   4260  CG2 THR B  58     -23.207  79.067  60.620  1.00 72.70              
ATOM   4264  OG1 THR B  58     -21.849  77.212  61.099  1.00 72.70              
ATOM   4266  N   TYR B  59     -19.529  78.294  58.112  1.00 65.70              
ATOM   4268  CA  TYR B  59     -18.150  77.939  57.806  1.00 65.70              
ATOM   4270  C   TYR B  59     -17.208  78.870  58.556  1.00 65.70              
ATOM   4271  CB  TYR B  59     -17.932  77.968  56.291  1.00 65.70              
ATOM   4274  O   TYR B  59     -17.556  80.016  58.821  1.00 65.70              
ATOM   4275  CG  TYR B  59     -18.936  77.132  55.523  1.00 65.70              
ATOM   4276  CD1 TYR B  59     -19.028  75.747  55.762  1.00 65.70              
ATOM   4278  CD2 TYR B  59     -19.783  77.733  54.575  1.00 65.70              
ATOM   4280  CE1 TYR B  59     -19.928  74.958  55.022  1.00 65.70              
ATOM   4282  CE2 TYR B  59     -20.680  76.947  53.830  1.00 65.70              
ATOM   4284  OH  TYR B  59     -21.500  74.777  53.226  1.00 65.70              
ATOM   4286  CZ  TYR B  59     -20.737  75.554  54.038  1.00 65.70              
ATOM   4287  N   TYR B  60     -16.032  78.361  58.916  1.00 78.10              
ATOM   4289  CA  TYR B  60     -15.057  79.067  59.744  1.00 78.10              
ATOM   4291  C   TYR B  60     -13.652  78.804  59.227  1.00 78.10              
ATOM   4292  CB  TYR B  60     -15.154  78.592  61.201  1.00 78.10              
ATOM   4295  O   TYR B  60     -13.353  77.679  58.809  1.00 78.10              
ATOM   4296  CG  TYR B  60     -16.526  78.756  61.816  1.00 78.10              
ATOM   4297  CD1 TYR B  60     -16.882  79.975  62.418  1.00 78.10              
ATOM   4299  CD2 TYR B  60     -17.457  77.700  61.750  1.00 78.10              
ATOM   4301  CE1 TYR B  60     -18.176  80.147  62.941  1.00 78.10              
ATOM   4303  CE2 TYR B  60     -18.750  77.868  62.273  1.00 78.10              
ATOM   4305  OH  TYR B  60     -20.374  79.254  63.349  1.00 78.10              
ATOM   4307  CZ  TYR B  60     -19.113  79.092  62.869  1.00 78.10              
ATOM   4308  N   THR B  61     -12.781  79.807  59.317  1.00 74.90              
ATOM   4310  CA  THR B  61     -11.342  79.598  59.150  1.00 74.90              
ATOM   4312  C   THR B  61     -10.824  78.664  60.244  1.00 74.90              
ATOM   4313  CB  THR B  61     -10.567  80.923  59.085  1.00 74.90              
ATOM   4315  O   THR B  61     -11.322  78.654  61.376  1.00 74.90              
ATOM   4316  CG2 THR B  61     -10.612  81.749  60.365  1.00 74.90              
ATOM   4320  OG1 THR B  61      -9.210  80.666  58.812  1.00 74.90              
ATOM   4322  N   ASP B  62      -9.817  77.853  59.915  1.00 74.30              
ATOM   4324  CA  ASP B  62      -9.299  76.824  60.824  1.00 74.30              
ATOM   4326  C   ASP B  62      -8.777  77.448  62.146  1.00 74.30              
ATOM   4327  CB  ASP B  62      -8.235  75.960  60.096  1.00 74.30              
ATOM   4330  O   ASP B  62      -8.849  76.805  63.191  1.00 74.30              
ATOM   4331  CG  ASP B  62      -8.784  74.959  59.041  1.00 74.30              
ATOM   4332  OD1 ASP B  62      -9.960  74.532  59.121  1.00 74.30              
ATOM   4333  OD2 ASP B  62      -8.033  74.528  58.130  1.00 74.30              
ATOM   4334  N   SER B  63      -8.347  78.721  62.143  1.00 88.10              
ATOM   4336  CA  SER B  63      -7.832  79.438  63.327  1.00 88.10              
ATOM   4338  C   SER B  63      -8.899  79.821  64.372  1.00 88.10              
ATOM   4339  CB  SER B  63      -7.062  80.689  62.869  1.00 88.10              
ATOM   4342  O   SER B  63      -8.571  80.058  65.542  1.00 88.10              
ATOM   4343  OG  SER B  63      -7.933  81.615  62.247  1.00 88.10              
ATOM   4345  N   VAL B  64     -10.181  79.859  63.991  1.00 94.60              
ATOM   4347  CA  VAL B  64     -11.294  80.261  64.878  1.00 94.60              
ATOM   4349  C   VAL B  64     -12.319  79.151  65.108  1.00 94.60              
ATOM   4350  CB  VAL B  64     -11.984  81.545  64.384  1.00 94.60              
ATOM   4352  O   VAL B  64     -13.223  79.289  65.937  1.00 94.60              
ATOM   4353  CG1 VAL B  64     -10.979  82.676  64.130  1.00 94.60              
ATOM   4357  CG2 VAL B  64     -12.861  81.310  63.149  1.00 94.60              
ATOM   4361  N   LYS B  65     -12.192  78.033  64.389  1.00 88.30              
ATOM   4363  CA  LYS B  65     -13.135  76.918  64.448  1.00 88.30              
ATOM   4365  C   LYS B  65     -13.267  76.368  65.872  1.00 88.30              
ATOM   4366  CB  LYS B  65     -12.680  75.849  63.450  1.00 88.30              
ATOM   4369  O   LYS B  65     -12.277  76.128  66.555  1.00 88.30              
ATOM   4370  CG  LYS B  65     -13.770  74.795  63.224  1.00 88.30              
ATOM   4373  CD  LYS B  65     -13.327  73.829  62.126  1.00 88.30              
ATOM   4376  CE  LYS B  65     -14.443  72.824  61.844  1.00 88.30              
ATOM   4379  NZ  LYS B  65     -14.045  71.905  60.754  1.00 88.30              
ATOM   4383  N   GLY B  66     -14.509  76.175  66.315  1.00 94.40              
ATOM   4385  CA  GLY B  66     -14.833  75.717  67.672  1.00 94.40              
ATOM   4388  C   GLY B  66     -14.777  76.807  68.748  1.00 94.40              
ATOM   4389  O   GLY B  66     -15.253  76.575  69.853  1.00 94.40              
ATOM   4390  N   ARG B  67     -14.246  77.996  68.434  1.00 98.50              
ATOM   4392  CA  ARG B  67     -14.206  79.153  69.342  1.00 98.50              
ATOM   4394  C   ARG B  67     -15.216  80.222  68.957  1.00 98.50              
ATOM   4395  CB  ARG B  67     -12.797  79.756  69.347  1.00 98.50              
ATOM   4398  O   ARG B  67     -15.805  80.857  69.830  1.00 98.50              
ATOM   4399  CG  ARG B  67     -11.728  78.777  69.847  1.00 98.50              
ATOM   4402  CD  ARG B  67     -10.399  79.495  70.111  1.00 98.50              
ATOM   4405  NE  ARG B  67      -9.884  80.203  68.915  1.00 98.50              
ATOM   4407  NH1 ARG B  67      -9.942  82.351  69.748  1.00 98.50              
ATOM   4410  NH2 ARG B  67      -9.213  82.004  67.687  1.00 98.50              
ATOM   4413  CZ  ARG B  67      -9.697  81.509  68.791  1.00 98.50              
ATOM   4414  N   PHE B  68     -15.376  80.456  67.657  1.00 98.30              
ATOM   4416  CA  PHE B  68     -16.282  81.471  67.134  1.00 98.30              
ATOM   4418  C   PHE B  68     -17.552  80.820  66.585  1.00 98.30              
ATOM   4419  CB  PHE B  68     -15.589  82.344  66.077  1.00 98.30              
ATOM   4422  O   PHE B  68     -17.498  79.732  66.011  1.00 98.30              
ATOM   4423  CG  PHE B  68     -14.447  83.250  66.529  1.00 98.30              
ATOM   4424  CD1 PHE B  68     -13.845  83.160  67.804  1.00 98.30              
ATOM   4426  CD2 PHE B  68     -13.957  84.205  65.619  1.00 98.30              
ATOM   4428  CE1 PHE B  68     -12.757  83.974  68.148  1.00 98.30              
ATOM   4430  CE2 PHE B  68     -12.880  85.038  65.970  1.00 98.30              
ATOM   4432  CZ  PHE B  68     -12.272  84.914  67.229  1.00 98.30              
ATOM   4434  N   THR B  69     -18.675  81.522  66.722  1.00 97.80              
ATOM   4436  CA  THR B  69     -19.984  81.101  66.218  1.00 97.80              
ATOM   4438  C   THR B  69     -20.643  82.263  65.485  1.00 97.80              
ATOM   4439  CB  THR B  69     -20.894  80.590  67.346  1.00 97.80              
ATOM   4441  O   THR B  69     -21.024  83.259  66.105  1.00 97.80              
ATOM   4442  CG2 THR B  69     -22.182  79.973  66.801  1.00 97.80              
ATOM   4446  OG1 THR B  69     -20.248  79.582  68.089  1.00 97.80              
ATOM   4448  N   ILE B  70     -20.787  82.139  64.165  1.00 94.40              
ATOM   4450  CA  ILE B  70     -21.539  83.092  63.345  1.00 94.40              
ATOM   4452  C   ILE B  70     -23.022  82.718  63.391  1.00 94.40              
ATOM   4453  CB  ILE B  70     -20.955  83.207  61.918  1.00 94.40              
ATOM   4455  O   ILE B  70     -23.383  81.543  63.311  1.00 94.40              
ATOM   4456  CG1 ILE B  70     -21.547  84.422  61.169  1.00 94.40              
ATOM   4459  CG2 ILE B  70     -21.128  81.915  61.107  1.00 94.40              
ATOM   4463  CD1 ILE B  70     -20.918  84.673  59.790  1.00 94.40              
ATOM   4467  N   SER B  71     -23.893  83.707  63.542  1.00 97.40              
ATOM   4469  CA  SER B  71     -25.344  83.522  63.469  1.00 97.40              
ATOM   4471  C   SER B  71     -25.997  84.741  62.832  1.00 97.40              
ATOM   4472  CB  SER B  71     -25.939  83.195  64.845  1.00 97.40              
ATOM   4475  O   SER B  71     -25.370  85.790  62.701  1.00 97.40              
ATOM   4476  OG  SER B  71     -25.781  84.246  65.774  1.00 97.40              
ATOM   4478  N   ARG B  72     -27.249  84.613  62.393  1.00 95.30              
ATOM   4480  CA  ARG B  72     -27.989  85.701  61.747  1.00 95.30              
ATOM   4482  C   ARG B  72     -29.435  85.722  62.208  1.00 95.30              
ATOM   4483  CB  ARG B  72     -27.866  85.599  60.217  1.00 95.30              
ATOM   4486  O   ARG B  72     -30.016  84.671  62.460  1.00 95.30              
ATOM   4487  CG  ARG B  72     -28.588  84.378  59.613  1.00 95.30              
ATOM   4490  CD  ARG B  72     -28.280  84.218  58.123  1.00 95.30              
ATOM   4493  NE  ARG B  72     -28.783  85.358  57.353  1.00 95.30              
ATOM   4495  NH1 ARG B  72     -27.383  85.241  55.552  1.00 95.30              
ATOM   4498  NH2 ARG B  72     -28.921  86.849  55.682  1.00 95.30              
ATOM   4501  CZ  ARG B  72     -28.353  85.808  56.197  1.00 95.30              
ATOM   4502  N   ASP B  73     -30.006  86.913  62.263  1.00 97.80              
ATOM   4504  CA  ASP B  73     -31.431  87.142  62.456  1.00 97.80              
ATOM   4506  C   ASP B  73     -31.963  87.862  61.214  1.00 97.80              
ATOM   4507  CB  ASP B  73     -31.653  87.917  63.764  1.00 97.80              
ATOM   4510  O   ASP B  73     -31.740  89.059  61.023  1.00 97.80              
ATOM   4511  CG  ASP B  73     -33.132  88.095  64.119  1.00 97.80              
ATOM   4512  OD1 ASP B  73     -33.973  88.051  63.191  1.00 97.80              
ATOM   4513  OD2 ASP B  73     -33.398  88.312  65.326  1.00 97.80              
ATOM   4514  N   ASN B  74     -32.629  87.106  60.337  1.00 92.50              
ATOM   4516  CA  ASN B  74     -33.186  87.643  59.096  1.00 92.50              
ATOM   4518  C   ASN B  74     -34.364  88.590  59.337  1.00 92.50              
ATOM   4519  CB  ASN B  74     -33.592  86.488  58.158  1.00 92.50              
ATOM   4522  O   ASN B  74     -34.587  89.464  58.510  1.00 92.50              
ATOM   4523  CG  ASN B  74     -32.418  85.870  57.425  1.00 92.50              
ATOM   4524  ND2 ASN B  74     -32.617  84.758  56.760  1.00 92.50              
ATOM   4527  OD1 ASN B  74     -31.313  86.388  57.421  1.00 92.50              
ATOM   4528  N   ALA B  75     -35.092  88.455  60.450  1.00 96.20              
ATOM   4530  CA  ALA B  75     -36.181  89.371  60.774  1.00 96.20              
ATOM   4532  C   ALA B  75     -35.645  90.744  61.203  1.00 96.20              
ATOM   4533  CB  ALA B  75     -37.054  88.730  61.859  1.00 96.20              
ATOM   4537  O   ALA B  75     -36.273  91.765  60.936  1.00 96.20              
ATOM   4538  N   LYS B  76     -34.463  90.776  61.831  1.00 97.40              
ATOM   4540  CA  LYS B  76     -33.784  92.011  62.262  1.00 97.40              
ATOM   4542  C   LYS B  76     -32.721  92.514  61.289  1.00 97.40              
ATOM   4543  CB  LYS B  76     -33.179  91.811  63.655  1.00 97.40              
ATOM   4546  O   LYS B  76     -32.025  93.471  61.610  1.00 97.40              
ATOM   4547  CG  LYS B  76     -34.251  91.506  64.702  1.00 97.40              
ATOM   4550  CD  LYS B  76     -33.598  91.391  66.077  1.00 97.40              
ATOM   4553  CE  LYS B  76     -34.631  90.839  67.053  1.00 97.40              
ATOM   4556  NZ  LYS B  76     -33.990  90.466  68.330  1.00 97.40              
ATOM   4560  N   ASN B  77     -32.530  91.854  60.147  1.00 96.60              
ATOM   4562  CA  ASN B  77     -31.427  92.125  59.220  1.00 96.60              
ATOM   4564  C   ASN B  77     -30.061  92.238  59.923  1.00 96.60              
ATOM   4565  CB  ASN B  77     -31.762  93.354  58.359  1.00 96.60              
ATOM   4568  O   ASN B  77     -29.285  93.150  59.649  1.00 96.60              
ATOM   4569  CG  ASN B  77     -33.017  93.172  57.536  1.00 96.60              
ATOM   4570  ND2 ASN B  77     -33.732  94.238  57.271  1.00 96.60              
ATOM   4573  OD1 ASN B  77     -33.361  92.086  57.101  1.00 96.60              
ATOM   4574  N   THR B  78     -29.789  91.358  60.892  1.00 98.00              
ATOM   4576  CA  THR B  78     -28.595  91.471  61.744  1.00 98.00              
ATOM   4578  C   THR B  78     -27.736  90.213  61.672  1.00 98.00              
ATOM   4579  CB  THR B  78     -28.960  91.801  63.198  1.00 98.00              
ATOM   4581  O   THR B  78     -28.235  89.095  61.820  1.00 98.00              
ATOM   4582  CG2 THR B  78     -27.736  92.154  64.044  1.00 98.00              
ATOM   4586  OG1 THR B  78     -29.809  92.921  63.301  1.00 98.00              
ATOM   4588  N   LEU B  79     -26.429  90.392  61.481  1.00 97.30              
ATOM   4590  CA  LEU B  79     -25.415  89.341  61.569  1.00 97.30              
ATOM   4592  C   LEU B  79     -24.692  89.415  62.919  1.00 97.30              
ATOM   4593  CB  LEU B  79     -24.439  89.502  60.393  1.00 97.30              
ATOM   4596  O   LEU B  79     -24.397  90.503  63.403  1.00 97.30              
ATOM   4597  CG  LEU B  79     -23.412  88.367  60.252  1.00 97.30              
ATOM   4599  CD1 LEU B  79     -24.100  87.109  59.731  1.00 97.30              
ATOM   4603  CD2 LEU B  79     -22.298  88.804  59.304  1.00 97.30              
ATOM   4607  N   TYR B  80     -24.355  88.270  63.505  1.00 98.40              
ATOM   4609  CA  TYR B  80     -23.628  88.182  64.770  1.00 98.40              
ATOM   4611  C   TYR B  80     -22.378  87.317  64.640  1.00 98.40              
ATOM   4612  CB  TYR B  80     -24.534  87.610  65.866  1.00 98.40              
ATOM   4615  O   TYR B  80     -22.384  86.315  63.922  1.00 98.40              
ATOM   4616  CG  TYR B  80     -25.833  88.359  66.078  1.00 98.40              
ATOM   4617  CD1 TYR B  80     -25.839  89.560  66.810  1.00 98.40              
ATOM   4619  CD2 TYR B  80     -27.027  87.866  65.521  1.00 98.40              
ATOM   4621  CE1 TYR B  80     -27.044  90.262  67.000  1.00 98.40              
ATOM   4623  CE2 TYR B  80     -28.228  88.580  65.684  1.00 98.40              
ATOM   4625  OH  TYR B  80     -29.402  90.466  66.583  1.00 98.40              
ATOM   4627  CZ  TYR B  80     -28.241  89.780  66.426  1.00 98.40              
ATOM   4628  N   LEU B  81     -21.341  87.654  65.407  1.00 98.60              
ATOM   4630  CA  LEU B  81     -20.190  86.786  65.657  1.00 98.60              
ATOM   4632  C   LEU B  81     -19.956  86.685  67.159  1.00 98.60              
ATOM   4633  CB  LEU B  81     -18.948  87.326  64.930  1.00 98.60              
ATOM   4636  O   LEU B  81     -19.443  87.613  67.783  1.00 98.60              
ATOM   4637  CG  LEU B  81     -17.743  86.373  64.915  1.00 98.60              
ATOM   4639  CD1 LEU B  81     -18.018  85.123  64.073  1.00 98.60              
ATOM   4643  CD2 LEU B  81     -16.534  87.093  64.318  1.00 98.60              
ATOM   4647  N   GLN B  82     -20.331  85.553  67.746  1.00 98.80              
ATOM   4649  CA  GLN B  82     -19.911  85.224  69.102  1.00 98.80              
ATOM   4651  C   GLN B  82     -18.462  84.744  69.046  1.00 98.80              
ATOM   4652  CB  GLN B  82     -20.842  84.155  69.694  1.00 98.80              
ATOM   4655  O   GLN B  82     -18.161  83.791  68.332  1.00 98.80              
ATOM   4656  CG  GLN B  82     -20.477  83.799  71.144  1.00 98.80              
ATOM   4659  CD  GLN B  82     -20.618  84.989  72.087  1.00 98.80              
ATOM   4660  NE2 GLN B  82     -19.685  85.193  72.989  1.00 98.80              
ATOM   4663  OE1 GLN B  82     -21.573  85.747  72.019  1.00 98.80              
ATOM   4664  N   MET B  83     -17.577  85.375  69.805  1.00 98.60              
ATOM   4666  CA  MET B  83     -16.161  85.032  69.884  1.00 98.60              
ATOM   4668  C   MET B  83     -15.847  84.607  71.310  1.00 98.60              
ATOM   4669  CB  MET B  83     -15.304  86.237  69.484  1.00 98.60              
ATOM   4672  O   MET B  83     -16.017  85.399  72.232  1.00 98.60              
ATOM   4673  CG  MET B  83     -15.620  86.758  68.078  1.00 98.60              
ATOM   4676  SD  MET B  83     -14.617  88.165  67.536  1.00 98.60              
ATOM   4677  CE  MET B  83     -15.017  89.362  68.832  1.00 98.60              
ATOM   4681  N   ASN B  84     -15.410  83.365  71.497  1.00 98.50              
ATOM   4683  CA  ASN B  84     -15.042  82.830  72.805  1.00 98.50              
ATOM   4685  C   ASN B  84     -13.573  82.420  72.836  1.00 98.50              
ATOM   4686  CB  ASN B  84     -15.961  81.649  73.151  1.00 98.50              
ATOM   4689  O   ASN B  84     -12.958  82.213  71.787  1.00 98.50              
ATOM   4690  CG  ASN B  84     -17.428  82.026  73.182  1.00 98.50              
ATOM   4691  ND2 ASN B  84     -18.289  81.181  72.669  1.00 98.50              
ATOM   4694  OD1 ASN B  84     -17.828  83.071  73.677  1.00 98.50              
ATOM   4695  N   SER B  85     -13.024  82.270  74.044  1.00 98.30              
ATOM   4697  CA  SER B  85     -11.625  81.877  74.249  1.00 98.30              
ATOM   4699  C   SER B  85     -10.685  82.721  73.381  1.00 98.30              
ATOM   4700  CB  SER B  85     -11.432  80.373  74.004  1.00 98.30              
ATOM   4703  O   SER B  85      -9.874  82.180  72.620  1.00 98.30              
ATOM   4704  OG  SER B  85     -12.333  79.605  74.775  1.00 98.30              
ATOM   4706  N   LEU B  86     -10.889  84.041  73.413  1.00 98.50              
ATOM   4708  CA  LEU B  86     -10.161  84.994  72.582  1.00 98.50              
ATOM   4710  C   LEU B  86      -8.671  84.967  72.907  1.00 98.50              
ATOM   4711  CB  LEU B  86     -10.751  86.402  72.772  1.00 98.50              
ATOM   4714  O   LEU B  86      -8.276  84.795  74.059  1.00 98.50              
ATOM   4715  CG  LEU B  86     -12.001  86.638  71.906  1.00 98.50              
ATOM   4717  CD1 LEU B  86     -12.746  87.888  72.353  1.00 98.50              
ATOM   4721  CD2 LEU B  86     -11.610  86.856  70.439  1.00 98.50              
ATOM   4725  N   LYS B  87      -7.837  85.132  71.887  1.00 98.20              
ATOM   4727  CA  LYS B  87      -6.380  85.134  72.030  1.00 98.20              
ATOM   4729  C   LYS B  87      -5.793  86.450  71.526  1.00 98.20              
ATOM   4730  CB  LYS B  87      -5.783  83.960  71.256  1.00 98.20              
ATOM   4733  O   LYS B  87      -6.439  87.096  70.700  1.00 98.20              
ATOM   4734  CG  LYS B  87      -6.399  82.602  71.602  1.00 98.20              
ATOM   4737  CD  LYS B  87      -5.697  81.530  70.774  1.00 98.20              
ATOM   4740  CE  LYS B  87      -6.311  80.165  71.069  1.00 98.20              
ATOM   4743  NZ  LYS B  87      -5.604  79.122  70.296  1.00 98.20              
ATOM   4747  N   PRO B  88      -4.571  86.831  71.941  1.00 97.70              
ATOM   4748  CA  PRO B  88      -3.892  88.010  71.403  1.00 97.70              
ATOM   4750  C   PRO B  88      -3.874  88.050  69.868  1.00 97.70              
ATOM   4751  CB  PRO B  88      -2.481  87.962  71.992  1.00 97.70              
ATOM   4754  O   PRO B  88      -4.058  89.113  69.276  1.00 97.70              
ATOM   4755  CG  PRO B  88      -2.685  87.234  73.319  1.00 97.70              
ATOM   4758  CD  PRO B  88      -3.748  86.198  72.963  1.00 97.70              
ATOM   4761  N   GLU B  89      -3.752  86.887  69.217  1.00 96.20              
ATOM   4763  CA  GLU B  89      -3.747  86.758  67.751  1.00 96.20              
ATOM   4765  C   GLU B  89      -5.093  87.079  67.082  1.00 96.20              
ATOM   4766  CB  GLU B  89      -3.324  85.344  67.312  1.00 96.20              
ATOM   4769  O   GLU B  89      -5.136  87.272  65.867  1.00 96.20              
ATOM   4770  CG  GLU B  89      -2.028  84.807  67.940  1.00 96.20              
ATOM   4773  CD  GLU B  89      -2.231  84.292  69.372  1.00 96.20              
ATOM   4774  OE1 GLU B  89      -1.412  84.637  70.244  1.00 96.20              
ATOM   4775  OE2 GLU B  89      -3.238  83.583  69.601  1.00 96.20              
ATOM   4776  N   ASP B  90      -6.187  87.138  67.846  1.00 97.90              
ATOM   4778  CA  ASP B  90      -7.499  87.542  67.343  1.00 97.90              
ATOM   4780  C   ASP B  90      -7.677  89.069  67.299  1.00 97.90              
ATOM   4781  CB  ASP B  90      -8.622  86.872  68.151  1.00 97.90              
ATOM   4784  O   ASP B  90      -8.707  89.533  66.806  1.00 97.90              
ATOM   4785  CG  ASP B  90      -8.619  85.346  68.073  1.00 97.90              
ATOM   4786  OD1 ASP B  90      -8.533  84.769  66.957  1.00 97.90              
ATOM   4787  OD2 ASP B  90      -8.815  84.705  69.131  1.00 97.90              
ATOM   4788  N   THR B  91      -6.691  89.846  67.769  1.00 98.40              
ATOM   4790  CA  THR B  91      -6.683  91.315  67.698  1.00 98.40              
ATOM   4792  C   THR B  91      -6.686  91.797  66.248  1.00 98.40              
ATOM   4793  CB  THR B  91      -5.465  91.902  68.425  1.00 98.40              
ATOM   4795  O   THR B  91      -5.730  91.567  65.500  1.00 98.40              
ATOM   4796  CG2 THR B  91      -5.357  93.425  68.311  1.00 98.40              
ATOM   4800  OG1 THR B  91      -5.536  91.578  69.792  1.00 98.40              
ATOM   4802  N   ALA B  92      -7.753  92.486  65.845  1.00 98.40              
ATOM   4804  CA  ALA B  92      -7.961  92.958  64.480  1.00 98.40              
ATOM   4806  C   ALA B  92      -9.128  93.953  64.397  1.00 98.40              
ATOM   4807  CB  ALA B  92      -8.252  91.739  63.588  1.00 98.40              
ATOM   4811  O   ALA B  92      -9.955  94.040  65.305  1.00 98.40              
ATOM   4812  N   VAL B  93      -9.235  94.645  63.263  1.00 97.90              
ATOM   4814  CA  VAL B  93     -10.500  95.262  62.849  1.00 97.90              
ATOM   4816  C   VAL B  93     -11.349  94.189  62.178  1.00 97.90              
ATOM   4817  CB  VAL B  93     -10.294  96.458  61.905  1.00 97.90              
ATOM   4819  O   VAL B  93     -10.891  93.549  61.231  1.00 97.90              
ATOM   4820  CG1 VAL B  93     -11.639  97.139  61.622  1.00 97.90              
ATOM   4824  CG2 VAL B  93      -9.361  97.512  62.508  1.00 97.90              
ATOM   4828  N   TYR B  94     -12.568  93.979  62.669  1.00 97.00              
ATOM   4830  CA  TYR B  94     -13.522  93.019  62.122  1.00 97.00              
ATOM   4832  C   TYR B  94     -14.571  93.745  61.292  1.00 97.00              
ATOM   4833  CB  TYR B  94     -14.183  92.216  63.247  1.00 97.00              
ATOM   4836  O   TYR B  94     -15.245  94.639  61.791  1.00 97.00              
ATOM   4837  CG  TYR B  94     -13.284  91.158  63.848  1.00 97.00              
ATOM   4838  CD1 TYR B  94     -13.474  89.797  63.534  1.00 97.00              
ATOM   4840  CD2 TYR B  94     -12.251  91.540  64.720  1.00 97.00              
ATOM   4842  CE1 TYR B  94     -12.619  88.821  64.084  1.00 97.00              
ATOM   4844  CE2 TYR B  94     -11.393  90.570  65.262  1.00 97.00              
ATOM   4846  OH  TYR B  94     -10.698  88.291  65.439  1.00 97.00              
ATOM   4848  CZ  TYR B  94     -11.571  89.210  64.945  1.00 97.00              
ATOM   4849  N   TYR B  95     -14.724  93.323  60.047  1.00 94.40              
ATOM   4851  CA  TYR B  95     -15.680  93.824  59.078  1.00 94.40              
ATOM   4853  C   TYR B  95     -16.774  92.787  58.857  1.00 94.40              
ATOM   4854  CB  TYR B  95     -14.976  94.133  57.753  1.00 94.40              
ATOM   4857  O   TYR B  95     -16.499  91.608  58.614  1.00 94.40              
ATOM   4858  CG  TYR B  95     -13.785  95.058  57.879  1.00 94.40              
ATOM   4859  CD1 TYR B  95     -13.977  96.449  57.827  1.00 94.40              
ATOM   4861  CD2 TYR B  95     -12.495  94.528  58.085  1.00 94.40              
ATOM   4863  CE1 TYR B  95     -12.883  97.318  57.986  1.00 94.40              
ATOM   4865  CE2 TYR B  95     -11.399  95.397  58.247  1.00 94.40              
ATOM   4867  OH  TYR B  95     -10.541  97.628  58.384  1.00 94.40              
ATOM   4869  CZ  TYR B  95     -11.594  96.792  58.206  1.00 94.40              
ATOM   4870  N   CYS B  96     -18.012  93.244  58.891  1.00 94.30              
ATOM   4872  CA  CYS B  96     -19.140  92.525  58.343  1.00 94.30              
ATOM   4874  C   CYS B  96     -19.138  92.728  56.836  1.00 94.30              
ATOM   4875  CB  CYS B  96     -20.388  93.111  58.966  1.00 94.30              
ATOM   4878  O   CYS B  96     -18.902  93.837  56.356  1.00 94.30              
ATOM   4879  SG  CYS B  96     -21.970  92.425  58.449  1.00 94.30              
ATOM   4880  N   ALA B  97     -19.391  91.666  56.085  1.00 87.10              
ATOM   4882  CA  ALA B  97     -19.373  91.737  54.639  1.00 87.10              
ATOM   4884  C   ALA B  97     -20.533  90.967  54.021  1.00 87.10              
ATOM   4885  CB  ALA B  97     -18.012  91.259  54.148  1.00 87.10              
ATOM   4889  O   ALA B  97     -20.903  89.883  54.481  1.00 87.10              
ATOM   4890  N   ARG B  98     -21.100  91.531  52.960  1.00 76.00              
ATOM   4892  CA  ARG B  98     -22.026  90.833  52.076  1.00 76.00              
ATOM   4894  C   ARG B  98     -21.179  90.022  51.103  1.00 76.00              
ATOM   4895  CB  ARG B  98     -22.923  91.870  51.389  1.00 76.00              
ATOM   4898  O   ARG B  98     -20.703  90.573  50.117  1.00 76.00              
ATOM   4899  CG  ARG B  98     -24.081  91.182  50.659  1.00 76.00              
ATOM   4902  CD  ARG B  98     -24.864  92.185  49.811  1.00 76.00              
ATOM   4905  NE  ARG B  98     -24.231  92.379  48.493  1.00 76.00              
ATOM   4907  NH1 ARG B  98     -26.014  93.377  47.458  1.00 76.00              
ATOM   4910  NH2 ARG B  98     -24.228  92.766  46.259  1.00 76.00              
ATOM   4913  CZ  ARG B  98     -24.825  92.845  47.412  1.00 76.00              
ATOM   4914  N   ASP B  99     -20.943  88.755  51.428  1.00 61.20              
ATOM   4916  CA  ASP B  99     -19.929  87.948  50.747  1.00 61.20              
ATOM   4918  C   ASP B  99     -20.175  87.863  49.242  1.00 61.20              
ATOM   4919  CB  ASP B  99     -19.884  86.521  51.300  1.00 61.20              
ATOM   4922  O   ASP B  99     -21.215  87.369  48.783  1.00 61.20              
ATOM   4923  CG  ASP B  99     -18.506  85.849  51.142  1.00 61.20              
ATOM   4924  OD1 ASP B  99     -17.520  86.541  50.791  1.00 61.20              
ATOM   4925  OD2 ASP B  99     -18.483  84.610  51.294  1.00 61.20              
ATOM   4926  N   SER B 100     -19.187  88.314  48.480  1.00 49.30              
ATOM   4928  CA  SER B 100     -19.081  88.049  47.057  1.00 49.30              
ATOM   4930  C   SER B 100     -18.164  86.836  46.879  1.00 49.30              
ATOM   4931  CB  SER B 100     -18.663  89.329  46.333  1.00 49.30              
ATOM   4934  O   SER B 100     -17.128  86.727  47.520  1.00 49.30              
ATOM   4935  OG  SER B 100     -17.322  89.709  46.550  1.00 49.30              
ATOM   4937  N   LEU B 101     -18.587  85.883  46.045  1.00 48.10              
ATOM   4939  CA  LEU B 101     -18.269  84.432  46.009  1.00 48.10              
ATOM   4941  C   LEU B 101     -16.893  83.861  46.369  1.00 48.10              
ATOM   4942  CB  LEU B 101     -18.541  83.966  44.555  1.00 48.10              
ATOM   4945  O   LEU B 101     -16.746  82.641  46.358  1.00 48.10              
ATOM   4946  CG  LEU B 101     -20.001  83.735  44.369  1.00 48.10              
ATOM   4948  CD1 LEU B 101     -20.570  83.724  42.950  1.00 48.10              
ATOM   4952  CD2 LEU B 101     -20.510  82.523  45.032  1.00 48.10              
ATOM   4956  N   LEU B 102     -15.840  84.641  46.517  1.00 53.10              
ATOM   4958  CA  LEU B 102     -14.542  84.215  46.012  1.00 53.10              
ATOM   4960  C   LEU B 102     -13.451  84.253  47.061  1.00 53.10              
ATOM   4961  CB  LEU B 102     -14.190  85.110  44.820  1.00 53.10              
ATOM   4964  O   LEU B 102     -12.808  83.253  47.373  1.00 53.10              
ATOM   4965  CG  LEU B 102     -15.258  85.115  43.727  1.00 53.10              
ATOM   4967  CD1 LEU B 102     -14.931  86.254  42.802  1.00 53.10              
ATOM   4971  CD2 LEU B 102     -15.337  83.792  42.977  1.00 53.10              
ATOM   4975  N   SER B 103     -13.132  85.452  47.518  1.00 57.10              
ATOM   4977  CA  SER B 103     -12.004  85.698  48.392  1.00 57.10              
ATOM   4979  C   SER B 103     -12.130  87.103  48.925  1.00 57.10              
ATOM   4980  CB  SER B 103     -10.683  85.596  47.613  1.00 57.10              
ATOM   4983  O   SER B 103     -12.474  88.014  48.178  1.00 57.10              
ATOM   4984  OG  SER B 103      -9.573  85.485  48.491  1.00 57.10              
ATOM   4986  N   THR B 104     -11.648  87.303  50.147  1.00 65.40              
ATOM   4988  CA  THR B 104     -11.423  88.631  50.740  1.00 65.40              
ATOM   4990  C   THR B 104     -10.640  89.590  49.845  1.00 65.40              
ATOM   4991  CB  THR B 104     -10.650  88.478  52.050  1.00 65.40              
ATOM   4993  O   THR B 104     -10.759  90.798  49.975  1.00 65.40              
ATOM   4994  CG2 THR B 104     -11.570  87.882  53.100  1.00 65.40              
ATOM   4998  OG1 THR B 104      -9.536  87.613  51.892  1.00 65.40              
ATOM   5000  N   ARG B 105      -9.870  89.055  48.894  1.00 63.40              
ATOM   5002  CA  ARG B 105      -9.131  89.788  47.864  1.00 63.40              
ATOM   5004  C   ARG B 105     -10.017  90.557  46.879  1.00 63.40              
ATOM   5005  CB  ARG B 105      -8.283  88.754  47.123  1.00 63.40              
ATOM   5008  O   ARG B 105      -9.572  91.554  46.327  1.00 63.40              
ATOM   5009  CG  ARG B 105      -7.180  89.409  46.298  1.00 63.40              
ATOM   5012  CD  ARG B 105      -6.250  88.306  45.795  1.00 63.40              
ATOM   5015  NE  ARG B 105      -4.947  88.877  45.458  1.00 63.40              
ATOM   5017  NH1 ARG B 105      -4.832  88.221  43.259  1.00 63.40              
ATOM   5020  NH2 ARG B 105      -3.557  89.860  44.004  1.00 63.40              
ATOM   5023  CZ  ARG B 105      -4.440  88.956  44.256  1.00 63.40              
ATOM   5024  N   TYR B 106     -11.227  90.064  46.639  1.00 61.20              
ATOM   5026  CA  TYR B 106     -12.221  90.685  45.761  1.00 61.20              
ATOM   5028  C   TYR B 106     -13.279  91.454  46.542  1.00 61.20              
ATOM   5029  CB  TYR B 106     -12.883  89.612  44.894  1.00 61.20              
ATOM   5032  O   TYR B 106     -14.129  92.091  45.929  1.00 61.20              
ATOM   5033  CG  TYR B 106     -11.886  88.801  44.102  1.00 61.20              
ATOM   5034  CD1 TYR B 106     -11.259  89.372  42.983  1.00 61.20              
ATOM   5036  CD2 TYR B 106     -11.560  87.495  44.506  1.00 61.20              
ATOM   5038  CE1 TYR B 106     -10.318  88.622  42.261  1.00 61.20              
ATOM   5040  CE2 TYR B 106     -10.610  86.745  43.789  1.00 61.20              
ATOM   5042  OH  TYR B 106      -9.079  86.594  41.944  1.00 61.20              
ATOM   5044  CZ  TYR B 106      -9.989  87.311  42.656  1.00 61.20              
ATOM   5045  N   LEU B 107     -13.211  91.403  47.875  1.00 63.30              
ATOM   5047  CA  LEU B 107     -14.151  92.082  48.738  1.00 63.30              
ATOM   5049  C   LEU B 107     -13.957  93.588  48.585  1.00 63.30              
ATOM   5050  CB  LEU B 107     -13.943  91.598  50.177  1.00 63.30              
ATOM   5053  O   LEU B 107     -12.985  94.167  49.078  1.00 63.30              
ATOM   5054  CG  LEU B 107     -15.162  91.915  51.048  1.00 63.30              
ATOM   5056  CD1 LEU B 107     -16.243  90.853  50.822  1.00 63.30              
ATOM   5060  CD2 LEU B 107     -14.716  91.927  52.508  1.00 63.30              
ATOM   5064  N   HIS B 108     -14.867  94.210  47.844  1.00 58.90              
ATOM   5066  CA  HIS B 108     -14.815  95.642  47.621  1.00 58.90              
ATOM   5068  C   HIS B 108     -15.182  96.373  48.915  1.00 58.90              
ATOM   5069  CB  HIS B 108     -15.708  96.018  46.434  1.00 58.90              
ATOM   5072  O   HIS B 108     -15.946  95.867  49.738  1.00 58.90              
ATOM   5073  CG  HIS B 108     -15.338  97.353  45.844  1.00 58.90              
ATOM   5074  CD2 HIS B 108     -14.267  97.611  45.036  1.00 58.90              
ATOM   5076  ND1 HIS B 108     -16.016  98.536  46.007  1.00 58.90              
ATOM   5078  CE1 HIS B 108     -15.363  99.490  45.324  1.00 58.90              
ATOM   5080  NE2 HIS B 108     -14.293  98.967  44.698  1.00 58.90              
ATOM   5081  N   THR B 109     -14.679  97.592  49.103  1.00 64.50              
ATOM   5083  CA  THR B 109     -15.045  98.401  50.277  1.00 64.50              
ATOM   5085  C   THR B 109     -16.544  98.682  50.349  1.00 64.50              
ATOM   5086  CB  THR B 109     -14.283  99.728  50.307  1.00 64.50              
ATOM   5088  O   THR B 109     -17.057  98.847  51.441  1.00 64.50              
ATOM   5089  CG2 THR B 109     -12.821  99.513  50.698  1.00 64.50              
ATOM   5093  OG1 THR B 109     -14.300 100.319  49.030  1.00 64.50              
ATOM   5095  N   SER B 110     -17.253  98.660  49.216  1.00 62.70              
ATOM   5097  CA  SER B 110     -18.717  98.776  49.152  1.00 62.70              
ATOM   5099  C   SER B 110     -19.474  97.505  49.558  1.00 62.70              
ATOM   5100  CB  SER B 110     -19.137  99.174  47.736  1.00 62.70              
ATOM   5103  O   SER B 110     -20.696  97.534  49.661  1.00 62.70              
ATOM   5104  OG  SER B 110     -18.716  98.191  46.803  1.00 62.70              
ATOM   5106  N   GLU B 111     -18.783  96.377  49.728  1.00 72.90              
ATOM   5108  CA  GLU B 111     -19.377  95.100  50.152  1.00 72.90              
ATOM   5110  C   GLU B 111     -19.118  94.796  51.631  1.00 72.90              
ATOM   5111  CB  GLU B 111     -18.877  93.948  49.266  1.00 72.90              
ATOM   5114  O   GLU B 111     -19.598  93.782  52.136  1.00 72.90              
ATOM   5115  CG  GLU B 111     -19.301  94.126  47.804  1.00 72.90              
ATOM   5118  CD  GLU B 111     -19.041  92.865  46.973  1.00 72.90              
ATOM   5119  OE1 GLU B 111     -19.917  92.558  46.131  1.00 72.90              
ATOM   5120  OE2 GLU B 111     -17.976  92.227  47.170  1.00 72.90              
ATOM   5121  N   ARG B 112     -18.389  95.669  52.334  1.00 81.60              
ATOM   5123  CA  ARG B 112     -18.108  95.554  53.767  1.00 81.60              
ATOM   5125  C   ARG B 112     -18.458  96.838  54.511  1.00 81.60              
ATOM   5126  CB  ARG B 112     -16.656  95.115  53.997  1.00 81.60              
ATOM   5129  O   ARG B 112     -18.497  97.903  53.904  1.00 81.60              
ATOM   5130  CG  ARG B 112     -15.632  96.191  53.611  1.00 81.60              
ATOM   5133  CD  ARG B 112     -14.220  95.746  53.994  1.00 81.60              
ATOM   5136  NE  ARG B 112     -13.243  96.824  53.765  1.00 81.60              
ATOM   5138  NH1 ARG B 112     -11.441  95.743  54.652  1.00 81.60              
ATOM   5141  NH2 ARG B 112     -11.170  97.791  53.849  1.00 81.60              
ATOM   5144  CZ  ARG B 112     -11.962  96.781  54.077  1.00 81.60              
ATOM   5145  N   GLY B 113     -18.692  96.736  55.814  1.00 90.20              
ATOM   5147  CA  GLY B 113     -18.873  97.910  56.659  1.00 90.20              
ATOM   5150  C   GLY B 113     -17.560  98.622  56.988  1.00 90.20              
ATOM   5151  O   GLY B 113     -16.504  98.358  56.399  1.00 90.20              
ATOM   5152  N   GLN B 114     -17.628  99.558  57.934  1.00 92.40              
ATOM   5154  CA  GLN B 114     -16.463 100.336  58.380  1.00 92.40              
ATOM   5156  C   GLN B 114     -15.565  99.542  59.335  1.00 92.40              
ATOM   5157  CB  GLN B 114     -16.920 101.646  59.032  1.00 92.40              
ATOM   5160  O   GLN B 114     -14.377  99.842  59.469  1.00 92.40              
ATOM   5161  CG  GLN B 114     -17.634 102.563  58.027  1.00 92.40              
ATOM   5164  CD  GLN B 114     -17.915 103.955  58.582  1.00 92.40              
ATOM   5165  NE2 GLN B 114     -18.434 104.854  57.775  1.00 92.40              
ATOM   5168  OE1 GLN B 114     -17.670 104.280  59.730  1.00 92.40              
ATOM   5169  N   GLY B 115     -16.119  98.489  59.928  1.00 96.00              
ATOM   5171  CA  GLY B 115     -15.446  97.583  60.833  1.00 96.00              
ATOM   5174  C   GLY B 115     -15.461  98.049  62.285  1.00 96.00              
ATOM   5175  O   GLY B 115     -15.673  99.215  62.606  1.00 96.00              
ATOM   5176  N   THR B 116     -15.213  97.108  63.190  1.00 97.90              
ATOM   5178  CA  THR B 116     -15.140  97.344  64.632  1.00 97.90              
ATOM   5180  C   THR B 116     -13.841  96.770  65.195  1.00 97.90              
ATOM   5181  CB  THR B 116     -16.404  96.812  65.324  1.00 97.90              
ATOM   5183  O   THR B 116     -13.422  95.667  64.832  1.00 97.90              
ATOM   5184  CG2 THR B 116     -16.521  95.288  65.348  1.00 97.90              
ATOM   5188  OG1 THR B 116     -16.463  97.283  66.650  1.00 97.90              
ATOM   5190  N   GLN B 117     -13.157  97.538  66.045  1.00 98.30              
ATOM   5192  CA  GLN B 117     -11.867  97.145  66.610  1.00 98.30              
ATOM   5194  C   GLN B 117     -12.065  96.125  67.733  1.00 98.30              
ATOM   5195  CB  GLN B 117     -11.110  98.393  67.095  1.00 98.30              
ATOM   5198  O   GLN B 117     -12.818  96.362  68.673  1.00 98.30              
ATOM   5199  CG  GLN B 117      -9.746  98.088  67.741  1.00 98.30              
ATOM   5202  CD  GLN B 117      -8.763  97.397  66.799  1.00 98.30              
ATOM   5203  NE2 GLN B 117      -8.072  96.373  67.243  1.00 98.30              
ATOM   5206  OE1 GLN B 117      -8.598  97.758  65.648  1.00 98.30              
ATOM   5207  N   VAL B 118     -11.332  95.017  67.671  1.00 98.40              
ATOM   5209  CA  VAL B 118     -11.221  94.038  68.755  1.00 98.40              
ATOM   5211  C   VAL B 118      -9.768  93.973  69.178  1.00 98.40              
ATOM   5212  CB  VAL B 118     -11.721  92.659  68.307  1.00 98.40              
ATOM   5214  O   VAL B 118      -8.895  93.677  68.362  1.00 98.40              
ATOM   5215  CG1 VAL B 118     -11.492  91.587  69.380  1.00 98.40              
ATOM   5219  CG2 VAL B 118     -13.214  92.701  67.972  1.00 98.40              
ATOM   5223  N   THR B 119      -9.507  94.234  70.453  1.00 98.30              
ATOM   5225  CA  THR B 119      -8.167  94.170  71.035  1.00 98.30              
ATOM   5227  C   THR B 119      -8.167  93.155  72.158  1.00 98.30              
ATOM   5228  CB  THR B 119      -7.700  95.550  71.512  1.00 98.30              
ATOM   5230  O   THR B 119      -8.977  93.244  73.077  1.00 98.30              
ATOM   5231  CG2 THR B 119      -6.259  95.529  72.020  1.00 98.30              
ATOM   5235  OG1 THR B 119      -7.732  96.454  70.425  1.00 98.30              
ATOM   5237  N   VAL B 120      -7.263  92.180  72.079  1.00 98.00              
ATOM   5239  CA  VAL B 120      -7.122  91.136  73.090  1.00 98.00              
ATOM   5241  C   VAL B 120      -5.779  91.303  73.794  1.00 98.00              
ATOM   5242  CB  VAL B 120      -7.315  89.728  72.502  1.00 98.00              
ATOM   5244  O   VAL B 120      -4.743  90.933  73.242  1.00 98.00              
ATOM   5245  CG1 VAL B 120      -7.388  88.700  73.642  1.00 98.00              
ATOM   5249  CG2 VAL B 120      -8.592  89.607  71.659  1.00 98.00              
ATOM   5253  N   SER B 121      -5.779  91.874  74.999  1.00 95.40              
ATOM   5255  CA  SER B 121      -4.564  92.080  75.801  1.00 95.40              
ATOM   5257  C   SER B 121      -4.845  92.008  77.303  1.00 95.40              
ATOM   5258  CB  SER B 121      -3.862  93.399  75.437  1.00 95.40              
ATOM   5261  O   SER B 121      -5.978  92.212  77.740  1.00 95.40              
ATOM   5262  OG  SER B 121      -4.561  94.534  75.897  1.00 95.40              
ATOM   5264  N   SER B 122      -3.810  91.673  78.077  1.00 88.60              
ATOM   5266  CA  SER B 122      -3.826  91.663  79.548  1.00 88.60              
ATOM   5268  C   SER B 122      -3.537  93.036  80.142  1.00 88.60              
ATOM   5269  CB  SER B 122      -2.811  90.658  80.083  1.00 88.60              
ATOM   5272  O   SER B 122      -2.873  93.838  79.448  1.00 88.60              
ATOM   5273  OG  SER B 122      -3.203  89.362  79.670  1.00 88.60              
ATOM   5275  OXT SER B 122      -3.992  93.216  81.289  1.00 88.60              
TER
END
