# Supplementary material for: Improving deep learning protein monomer and complex structure prediction using DeepMSA2 with huge metagenomics data
Source: Nat Methods. 2024 Jan 2;21(2):279–89. doi: 10.1038/s41592-023-02130-4 (PMC10864179; doi:10.1038/s41592-023-02130-4)
Supplement: Supplementary file 9 — Structure coordinate files for Supplementary Fig. 7. [file 41592_2023_2130_MOESM9_ESM.zip › FigureS7/H1144.DMFold-Multimer_model.pdb]

PFRMAT TS
TARGET H1144
MODEL   1
PARENT N/A
ATOM      1  N   GLY A   1      27.764  80.799  17.472  1.00 44.72           N  
ATOM      5  CA  GLY A   1      27.223  81.840  18.366  1.00 44.72           C  
ATOM      8  C   GLY A   1      26.724  81.166  19.621  1.00 44.72           C  
ATOM      9  O   GLY A   1      26.438  79.979  19.552  1.00 44.72           O  
ATOM     10  N   LEU A   2      26.641  81.885  20.737  1.00 55.35           N  
ATOM     12  CA  LEU A   2      25.878  81.408  21.889  1.00 55.35           C  
ATOM     14  C   LEU A   2      24.407  81.408  21.464  1.00 55.35           C  
ATOM     15  CB  LEU A   2      26.133  82.343  23.088  1.00 55.35           C  
ATOM     18  O   LEU A   2      23.863  82.475  21.177  1.00 55.35           O  
ATOM     19  CG  LEU A   2      27.551  82.207  23.678  1.00 55.35           C  
ATOM     21  CD1 LEU A   2      27.969  83.494  24.386  1.00 55.35           C  
ATOM     25  CD2 LEU A   2      27.631  81.054  24.680  1.00 55.35           C  
ATOM     29  N   GLU A   3      23.800  80.231  21.334  1.00 60.99           N  
ATOM     31  CA  GLU A   3      22.352  80.142  21.155  1.00 60.99           C  
ATOM     33  C   GLU A   3      21.713  80.765  22.399  1.00 60.99           C  
ATOM     34  CB  GLU A   3      21.912  78.682  20.925  1.00 60.99           C  
ATOM     37  O   GLU A   3      22.028  80.370  23.521  1.00 60.99           O  
ATOM     38  CG  GLU A   3      22.406  78.173  19.559  1.00 60.99           C  
ATOM     41  CD  GLU A   3      21.974  76.734  19.232  1.00 60.99           C  
ATOM     42  OE1 GLU A   3      21.695  76.491  18.035  1.00 60.99           O  
ATOM     43  OE2 GLU A   3      21.987  75.889  20.152  1.00 60.99           O  
ATOM     44  N   LYS A   4      20.875  81.796  22.218  1.00 70.16           N  
ATOM     46  CA  LYS A   4      20.042  82.288  23.319  1.00 70.16           C  
ATOM     48  C   LYS A   4      19.197  81.103  23.783  1.00 70.16           C  
ATOM     49  CB  LYS A   4      19.093  83.421  22.881  1.00 70.16           C  
ATOM     52  O   LYS A   4      18.482  80.540  22.953  1.00 70.16           O  
ATOM     53  CG  LYS A   4      19.666  84.850  22.860  1.00 70.16           C  
ATOM     56  CD  LYS A   4      18.483  85.832  22.707  1.00 70.16           C  
ATOM     59  CE  LYS A   4      18.854  87.320  22.765  1.00 70.16           C  
ATOM     62  NZ  LYS A   4      17.637  88.171  22.906  1.00 70.16           N  
ATOM     66  N   ASP A   5      19.247  80.777  25.075  1.00 74.85           N  
ATOM     68  CA  ASP A   5      18.340  79.797  25.669  1.00 74.85           C  
ATOM     70  C   ASP A   5      16.903  80.159  25.279  1.00 74.85           C  
ATOM     71  CB  ASP A   5      18.476  79.765  27.199  1.00 74.85           C  
ATOM     74  O   ASP A   5      16.408  81.247  25.594  1.00 74.85           O  
ATOM     75  CG  ASP A   5      19.795  79.160  27.684  1.00 74.85           C  
ATOM     76  OD1 ASP A   5      20.380  79.755  28.619  1.00 74.85           O  
ATOM     77  OD2 ASP A   5      20.183  78.100  27.149  1.00 74.85           O  
ATOM     78  N   PHE A   6      16.263  79.275  24.516  1.00 83.87           N  
ATOM     80  CA  PHE A   6      14.943  79.542  23.969  1.00 83.87           C  
ATOM     82  C   PHE A   6      13.925  79.608  25.105  1.00 83.87           C  
ATOM     83  CB  PHE A   6      14.583  78.535  22.864  1.00 83.87           C  
ATOM     86  O   PHE A   6      13.958  78.823  26.052  1.00 83.87           O  
ATOM     87  CG  PHE A   6      14.708  77.067  23.233  1.00 83.87           C  
ATOM     88  CD1 PHE A   6      15.968  76.437  23.194  1.00 83.87           C  
ATOM     90  CD2 PHE A   6      13.568  76.318  23.580  1.00 83.87           C  
ATOM     92  CE1 PHE A   6      16.095  75.080  23.538  1.00 83.87           C  
ATOM     94  CE2 PHE A   6      13.693  74.951  23.897  1.00 83.87           C  
ATOM     96  CZ  PHE A   6      14.956  74.337  23.891  1.00 83.87           C  
ATOM     98  N   LEU A   7      13.009  80.571  25.021  1.00 93.31           N  
ATOM    100  CA  LEU A   7      11.934  80.696  25.998  1.00 93.31           C  
ATOM    102  C   LEU A   7      10.942  79.538  25.827  1.00 93.31           C  
ATOM    103  CB  LEU A   7      11.239  82.054  25.832  1.00 93.31           C  
ATOM    106  O   LEU A   7      10.782  79.042  24.714  1.00 93.31           O  
ATOM    107  CG  LEU A   7      12.177  83.269  25.919  1.00 93.31           C  
ATOM    109  CD1 LEU A   7      11.320  84.519  25.799  1.00 93.31           C  
ATOM    113  CD2 LEU A   7      12.939  83.325  27.245  1.00 93.31           C  
ATOM    117  N   PRO A   8      10.226  79.114  26.880  1.00 96.16           N  
ATOM    118  CA  PRO A   8       9.151  78.143  26.728  1.00 96.16           C  
ATOM    120  C   PRO A   8       7.995  78.690  25.875  1.00 96.16           C  
ATOM    121  CB  PRO A   8       8.736  77.795  28.160  1.00 96.16           C  
ATOM    124  O   PRO A   8       7.848  79.897  25.680  1.00 96.16           O  
ATOM    125  CG  PRO A   8       9.077  79.055  28.949  1.00 96.16           C  
ATOM    128  CD  PRO A   8      10.348  79.550  28.261  1.00 96.16           C  
ATOM    131  N   LEU A   9       7.099  77.801  25.445  1.00 96.84           N  
ATOM    133  CA  LEU A   9       5.782  78.175  24.923  1.00 96.84           C  
ATOM    135  C   LEU A   9       5.000  78.961  25.992  1.00 96.84           C  
ATOM    136  CB  LEU A   9       5.056  76.879  24.513  1.00 96.84           C  
ATOM    139  O   LEU A   9       4.347  79.961  25.690  1.00 96.84           O  
ATOM    140  CG  LEU A   9       3.689  77.060  23.828  1.00 96.84           C  
ATOM    142  CD1 LEU A   9       3.767  77.816  22.511  1.00 96.84           C  
ATOM    146  CD2 LEU A   9       3.073  75.687  23.555  1.00 96.84           C  
ATOM    150  N   TYR A  10       5.102  78.540  27.258  1.00 97.57           N  
ATOM    152  CA  TYR A  10       4.591  79.269  28.424  1.00 97.57           C  
ATOM    154  C   TYR A  10       5.269  78.851  29.736  1.00 97.57           C  
ATOM    155  CB  TYR A  10       3.066  79.092  28.536  1.00 97.57           C  
ATOM    158  O   TYR A  10       5.723  77.715  29.888  1.00 97.57           O  
ATOM    159  CG  TYR A  10       2.555  77.668  28.667  1.00 97.57           C  
ATOM    160  CD1 TYR A  10       2.403  76.879  27.512  1.00 97.57           C  
ATOM    162  CD2 TYR A  10       2.193  77.141  29.922  1.00 97.57           C  
ATOM    164  CE1 TYR A  10       1.959  75.547  27.604  1.00 97.57           C  
ATOM    166  CE2 TYR A  10       1.704  75.823  30.016  1.00 97.57           C  
ATOM    168  OH  TYR A  10       1.256  73.706  28.967  1.00 97.57           O  
ATOM    170  CZ  TYR A  10       1.625  75.010  28.864  1.00 97.57           C  
ATOM    171  N   PHE A  11       5.278  79.763  30.711  1.00 97.78           N  
ATOM    173  CA  PHE A  11       5.575  79.471  32.116  1.00 97.78           C  
ATOM    175  C   PHE A  11       4.286  79.211  32.902  1.00 97.78           C  
ATOM    176  CB  PHE A  11       6.350  80.624  32.763  1.00 97.78           C  
ATOM    179  O   PHE A  11       3.230  79.782  32.615  1.00 97.78           O  
ATOM    180  CG  PHE A  11       7.777  80.786  32.282  1.00 97.78           C  
ATOM    181  CD1 PHE A  11       8.835  80.147  32.957  1.00 97.78           C  
ATOM    183  CD2 PHE A  11       8.051  81.623  31.188  1.00 97.78           C  
ATOM    185  CE1 PHE A  11      10.163  80.355  32.537  1.00 97.78           C  
ATOM    187  CE2 PHE A  11       9.375  81.825  30.765  1.00 97.78           C  
ATOM    189  CZ  PHE A  11      10.433  81.190  31.438  1.00 97.78           C  
ATOM    191  N   GLY A  12       4.373  78.384  33.942  1.00 97.93           N  
ATOM    193  CA  GLY A  12       3.261  78.170  34.858  1.00 97.93           C  
ATOM    196  C   GLY A  12       3.552  77.168  35.965  1.00 97.93           C  
ATOM    197  O   GLY A  12       4.639  76.596  36.066  1.00 97.93           O  
ATOM    198  N   TRP A  13       2.543  76.942  36.798  1.00 98.33           N  
ATOM    200  CA  TRP A  13       2.541  75.919  37.836  1.00 98.33           C  
ATOM    202  C   TRP A  13       1.874  74.640  37.325  1.00 98.33           C  
ATOM    203  CB  TRP A  13       1.810  76.461  39.062  1.00 98.33           C  
ATOM    206  O   TRP A  13       0.663  74.612  37.103  1.00 98.33           O  
ATOM    207  CG  TRP A  13       2.445  77.621  39.754  1.00 98.33           C  
ATOM    208  CD1 TRP A  13       3.507  77.564  40.589  1.00 98.33           C  
ATOM    210  CD2 TRP A  13       2.030  79.020  39.726  1.00 98.33           C  
ATOM    211  CE2 TRP A  13       2.897  79.763  40.581  1.00 98.33           C  
ATOM    212  CE3 TRP A  13       0.991  79.728  39.083  1.00 98.33           C  
ATOM    214  NE1 TRP A  13       3.777  78.828  41.080  1.00 98.33           N  
ATOM    216  CH2 TRP A  13       1.702  81.819  40.126  1.00 98.33           C  
ATOM    218  CZ2 TRP A  13       2.744  81.142  40.779  1.00 98.33           C  
ATOM    220  CZ3 TRP A  13       0.821  81.109  39.291  1.00 98.33           C  
ATOM    222  N   PHE A  14       2.643  73.563  37.187  1.00 98.26           N  
ATOM    224  CA  PHE A  14       2.172  72.254  36.731  1.00 98.26           C  
ATOM    226  C   PHE A  14       1.848  71.374  37.936  1.00 98.26           C  
ATOM    227  CB  PHE A  14       3.221  71.619  35.807  1.00 98.26           C  
ATOM    230  O   PHE A  14       2.715  71.102  38.770  1.00 98.26           O  
ATOM    231  CG  PHE A  14       3.399  72.396  34.519  1.00 98.26           C  
ATOM    232  CD1 PHE A  14       2.744  71.983  33.342  1.00 98.26           C  
ATOM    234  CD2 PHE A  14       4.156  73.583  34.518  1.00 98.26           C  
ATOM    236  CE1 PHE A  14       2.826  72.773  32.181  1.00 98.26           C  
ATOM    238  CE2 PHE A  14       4.236  74.369  33.360  1.00 98.26           C  
ATOM    240  CZ  PHE A  14       3.561  73.970  32.201  1.00 98.26           C  
ATOM    242  N   LEU A  15       0.590  70.948  38.066  1.00 98.28           N  
ATOM    244  CA  LEU A  15       0.126  70.172  39.213  1.00 98.28           C  
ATOM    246  C   LEU A  15       0.745  68.771  39.192  1.00 98.28           C  
ATOM    247  CB  LEU A  15      -1.413  70.087  39.247  1.00 98.28           C  
ATOM    250  O   LEU A  15       0.747  68.082  38.173  1.00 98.28           O  
ATOM    251  CG  LEU A  15      -2.141  71.301  39.854  1.00 98.28           C  
ATOM    253  CD1 LEU A  15      -1.986  72.598  39.061  1.00 98.28           C  
ATOM    257  CD2 LEU A  15      -3.636  70.976  39.927  1.00 98.28           C  
ATOM    261  N   THR A  16       1.181  68.292  40.359  1.00 98.00           N  
ATOM    263  CA  THR A  16       1.603  66.891  40.528  1.00 98.00           C  
ATOM    265  C   THR A  16       0.497  65.927  40.082  1.00 98.00           C  
ATOM    266  CB  THR A  16       1.979  66.574  41.984  1.00 98.00           C  
ATOM    268  O   THR A  16      -0.683  66.264  40.186  1.00 98.00           O  
ATOM    269  CG2 THR A  16       3.133  67.425  42.512  1.00 98.00           C  
ATOM    273  OG1 THR A  16       0.881  66.746  42.852  1.00 98.00           O  
ATOM    275  N   LYS A  17       0.848  64.706  39.642  1.00 97.84           N  
ATOM    277  CA  LYS A  17      -0.122  63.684  39.188  1.00 97.84           C  
ATOM    279  C   LYS A  17      -1.316  63.537  40.149  1.00 97.84           C  
ATOM    280  CB  LYS A  17       0.613  62.349  38.944  1.00 97.84           C  
ATOM    283  O   LYS A  17      -2.455  63.748  39.743  1.00 97.84           O  
ATOM    284  CG  LYS A  17      -0.348  61.236  38.496  1.00 97.84           C  
ATOM    287  CD  LYS A  17       0.367  59.937  38.094  1.00 97.84           C  
ATOM    290  CE  LYS A  17      -0.710  58.894  37.765  1.00 97.84           C  
ATOM    293  NZ  LYS A  17      -0.165  57.596  37.302  1.00 97.84           N  
ATOM    297  N   LYS A  18      -1.041  63.331  41.443  1.00 97.72           N  
ATOM    299  CA  LYS A  18      -2.065  63.207  42.498  1.00 97.72           C  
ATOM    301  C   LYS A  18      -2.964  64.447  42.617  1.00 97.72           C  
ATOM    302  CB  LYS A  18      -1.366  62.879  43.832  1.00 97.72           C  
ATOM    305  O   LYS A  18      -4.176  64.314  42.781  1.00 97.72           O  
ATOM    306  CG  LYS A  18      -2.367  62.603  44.966  1.00 97.72           C  
ATOM    309  CD  LYS A  18      -1.663  62.157  46.257  1.00 97.72           C  
ATOM    312  CE  LYS A  18      -2.713  61.849  47.334  1.00 97.72           C  
ATOM    315  NZ  LYS A  18      -2.105  61.296  48.572  1.00 97.72           N  
ATOM    319  N   SER A  19      -2.401  65.655  42.541  1.00 98.04           N  
ATOM    321  CA  SER A  19      -3.192  66.895  42.592  1.00 98.04           C  
ATOM    323  C   SER A  19      -4.003  67.130  41.314  1.00 98.04           C  
ATOM    324  CB  SER A  19      -2.301  68.104  42.879  1.00 98.04           C  
ATOM    327  O   SER A  19      -5.152  67.553  41.412  1.00 98.04           O  
ATOM    328  OG  SER A  19      -1.847  68.065  44.222  1.00 98.04           O  
ATOM    330  N   SER A  20      -3.452  66.797  40.144  1.00 98.17           N  
ATOM    332  CA  SER A  20      -4.165  66.825  38.860  1.00 98.17           C  
ATOM    334  C   SER A  20      -5.369  65.882  38.865  1.00 98.17           C  
ATOM    335  CB  SER A  20      -3.232  66.429  37.709  1.00 98.17           C  
ATOM    338  O   SER A  20      -6.465  66.299  38.510  1.00 98.17           O  
ATOM    339  OG  SER A  20      -2.316  67.462  37.419  1.00 98.17           O  
ATOM    341  N   GLU A  21      -5.197  64.638  39.318  1.00 97.74           N  
ATOM    343  CA  GLU A  21      -6.275  63.645  39.446  1.00 97.74           C  
ATOM    345  C   GLU A  21      -7.355  64.102  40.439  1.00 97.74           C  
ATOM    346  CB  GLU A  21      -5.668  62.307  39.901  1.00 97.74           C  
ATOM    349  O   GLU A  21      -8.548  64.030  40.142  1.00 97.74           O  
ATOM    350  CG  GLU A  21      -4.850  61.626  38.788  1.00 97.74           C  
ATOM    353  CD  GLU A  21      -3.913  60.513  39.289  1.00 97.74           C  
ATOM    354  OE1 GLU A  21      -3.304  59.846  38.420  1.00 97.74           O  
ATOM    355  OE2 GLU A  21      -3.723  60.372  40.519  1.00 97.74           O  
ATOM    356  N   THR A  22      -6.942  64.644  41.592  1.00 97.65           N  
ATOM    358  CA  THR A  22      -7.859  65.158  42.627  1.00 97.65           C  
ATOM    360  C   THR A  22      -8.719  66.310  42.101  1.00 97.65           C  
ATOM    361  CB  THR A  22      -7.079  65.614  43.873  1.00 97.65           C  
ATOM    363  O   THR A  22      -9.938  66.302  42.287  1.00 97.65           O  
ATOM    364  CG2 THR A  22      -7.988  66.103  45.003  1.00 97.65           C  
ATOM    368  OG1 THR A  22      -6.325  64.550  44.409  1.00 97.65           O  
ATOM    370  N   LEU A  23      -8.110  67.291  41.423  1.00 98.10           N  
ATOM    372  CA  LEU A  23      -8.830  68.436  40.864  1.00 98.10           C  
ATOM    374  C   LEU A  23      -9.683  68.040  39.647  1.00 98.10           C  
ATOM    375  CB  LEU A  23      -7.821  69.559  40.562  1.00 98.10           C  
ATOM    378  O   LEU A  23     -10.823  68.488  39.544  1.00 98.10           O  
ATOM    379  CG  LEU A  23      -8.448  70.849  39.997  1.00 98.10           C  
ATOM    381  CD1 LEU A  23      -9.486  71.467  40.938  1.00 98.10           C  
ATOM    385  CD2 LEU A  23      -7.352  71.887  39.757  1.00 98.10           C  
ATOM    389  N   ARG A  24      -9.194  67.143  38.778  1.00 97.80           N  
ATOM    391  CA  ARG A  24      -9.958  66.600  37.640  1.00 97.80           C  
ATOM    393  C   ARG A  24     -11.233  65.896  38.107  1.00 97.80           C  
ATOM    394  CB  ARG A  24      -9.055  65.670  36.808  1.00 97.80           C  
ATOM    397  O   ARG A  24     -12.302  66.193  37.583  1.00 97.80           O  
ATOM    398  CG  ARG A  24      -9.718  65.157  35.517  1.00 97.80           C  
ATOM    401  CD  ARG A  24      -8.774  64.277  34.676  1.00 97.80           C  
ATOM    404  NE  ARG A  24      -7.580  65.024  34.228  1.00 97.80           N  
ATOM    406  NH1 ARG A  24      -6.746  63.591  32.606  1.00 97.80           N  
ATOM    409  NH2 ARG A  24      -5.728  65.511  33.037  1.00 97.80           N  
ATOM    412  CZ  ARG A  24      -6.701  64.695  33.294  1.00 97.80           C  
ATOM    413  N   LYS A  25     -11.140  65.041  39.135  1.00 97.81           N  
ATOM    415  CA  LYS A  25     -12.307  64.357  39.714  1.00 97.81           C  
ATOM    417  C   LYS A  25     -13.290  65.336  40.359  1.00 97.81           C  
ATOM    418  CB  LYS A  25     -11.842  63.265  40.694  1.00 97.81           C  
ATOM    421  O   LYS A  25     -14.491  65.189  40.174  1.00 97.81           O  
ATOM    422  CG  LYS A  25     -13.038  62.446  41.207  1.00 97.81           C  
ATOM    425  CD  LYS A  25     -12.621  61.223  42.033  1.00 97.81           C  
ATOM    428  CE  LYS A  25     -13.894  60.466  42.442  1.00 97.81           C  
ATOM    431  NZ  LYS A  25     -13.603  59.182  43.130  1.00 97.81           N  
ATOM    435  N   ALA A  26     -12.805  66.348  41.086  1.00 97.75           N  
ATOM    437  CA  ALA A  26     -13.675  67.382  41.654  1.00 97.75           C  
ATOM    439  C   ALA A  26     -14.403  68.193  40.566  1.00 97.75           C  
ATOM    440  CB  ALA A  26     -12.842  68.280  42.572  1.00 97.75           C  
ATOM    444  O   ALA A  26     -15.585  68.483  40.719  1.00 97.75           O  
ATOM    445  N   GLY A  27     -13.722  68.495  39.456  1.00 97.96           N  
ATOM    447  CA  GLY A  27     -14.316  69.125  38.279  1.00 97.96           C  
ATOM    450  C   GLY A  27     -15.406  68.272  37.628  1.00 97.96           C  
ATOM    451  O   GLY A  27     -16.496  68.774  37.385  1.00 97.96           O  
ATOM    452  N   GLN A  28     -15.144  66.983  37.391  1.00 97.76           N  
ATOM    454  CA  GLN A  28     -16.125  66.055  36.808  1.00 97.76           C  
ATOM    456  C   GLN A  28     -17.388  65.935  37.671  1.00 97.76           C  
ATOM    457  CB  GLN A  28     -15.474  64.680  36.592  1.00 97.76           C  
ATOM    460  O   GLN A  28     -18.484  66.145  37.160  1.00 97.76           O  
ATOM    461  CG  GLN A  28     -14.495  64.711  35.408  1.00 97.76           C  
ATOM    464  CD  GLN A  28     -13.666  63.437  35.290  1.00 97.76           C  
ATOM    465  NE2 GLN A  28     -13.478  62.919  34.096  1.00 97.76           N  
ATOM    468  OE1 GLN A  28     -13.122  62.903  36.244  1.00 97.76           O  
ATOM    469  N   VAL A  29     -17.227  65.723  38.983  1.00 97.82           N  
ATOM    471  CA  VAL A  29     -18.353  65.674  39.933  1.00 97.82           C  
ATOM    473  C   VAL A  29     -19.158  66.977  39.908  1.00 97.82           C  
ATOM    474  CB  VAL A  29     -17.854  65.349  41.354  1.00 97.82           C  
ATOM    476  O   VAL A  29     -20.379  66.926  39.869  1.00 97.82           O  
ATOM    477  CG1 VAL A  29     -18.933  65.503  42.434  1.00 97.82           C  
ATOM    481  CG2 VAL A  29     -17.345  63.902  41.428  1.00 97.82           C  
ATOM    485  N   PHE A  30     -18.508  68.145  39.850  1.00 97.97           N  
ATOM    487  CA  PHE A  30     -19.224  69.420  39.745  1.00 97.97           C  
ATOM    489  C   PHE A  30     -20.033  69.549  38.440  1.00 97.97           C  
ATOM    490  CB  PHE A  30     -18.232  70.580  39.911  1.00 97.97           C  
ATOM    493  O   PHE A  30     -21.161  70.035  38.476  1.00 97.97           O  
ATOM    494  CG  PHE A  30     -18.818  71.954  39.629  1.00 97.97           C  
ATOM    495  CD1 PHE A  30     -18.202  72.810  38.695  1.00 97.97           C  
ATOM    497  CD2 PHE A  30     -20.006  72.362  40.265  1.00 97.97           C  
ATOM    499  CE1 PHE A  30     -18.757  74.073  38.419  1.00 97.97           C  
ATOM    501  CE2 PHE A  30     -20.575  73.610  39.965  1.00 97.97           C  
ATOM    503  CZ  PHE A  30     -19.945  74.474  39.052  1.00 97.97           C  
ATOM    505  N   LEU A  31     -19.507  69.087  37.298  1.00 98.03           N  
ATOM    507  CA  LEU A  31     -20.252  69.080  36.030  1.00 98.03           C  
ATOM    509  C   LEU A  31     -21.476  68.147  36.086  1.00 98.03           C  
ATOM    510  CB  LEU A  31     -19.319  68.683  34.868  1.00 98.03           C  
ATOM    513  O   LEU A  31     -22.541  68.501  35.579  1.00 98.03           O  
ATOM    514  CG  LEU A  31     -18.174  69.665  34.554  1.00 98.03           C  
ATOM    516  CD1 LEU A  31     -17.357  69.132  33.375  1.00 98.03           C  
ATOM    520  CD2 LEU A  31     -18.662  71.072  34.220  1.00 98.03           C  
ATOM    524  N   GLU A  32     -21.339  66.984  36.724  1.00 97.66           N  
ATOM    526  CA  GLU A  32     -22.425  66.019  36.940  1.00 97.66           C  
ATOM    528  C   GLU A  32     -23.492  66.564  37.910  1.00 97.66           C  
ATOM    529  CB  GLU A  32     -21.835  64.703  37.477  1.00 97.66           C  
ATOM    532  O   GLU A  32     -24.689  66.485  37.623  1.00 97.66           O  
ATOM    533  CG  GLU A  32     -20.999  63.944  36.430  1.00 97.66           C  
ATOM    536  CD  GLU A  32     -20.081  62.862  37.034  1.00 97.66           C  
ATOM    537  OE1 GLU A  32     -19.167  62.415  36.301  1.00 97.66           O  
ATOM    538  OE2 GLU A  32     -20.262  62.501  38.221  1.00 97.66           O  
ATOM    539  N   GLU A  33     -23.083  67.160  39.034  1.00 97.79           N  
ATOM    541  CA  GLU A  33     -23.968  67.814  40.007  1.00 97.79           C  
ATOM    543  C   GLU A  33     -24.732  68.981  39.359  1.00 97.79           C  
ATOM    544  CB  GLU A  33     -23.154  68.312  41.221  1.00 97.79           C  
ATOM    547  O   GLU A  33     -25.962  69.046  39.452  1.00 97.79           O  
ATOM    548  CG  GLU A  33     -22.720  67.186  42.183  1.00 97.79           C  
ATOM    551  CD  GLU A  33     -21.794  67.652  43.330  1.00 97.79           C  
ATOM    552  OE1 GLU A  33     -21.611  66.868  44.291  1.00 97.79           O  
ATOM    553  OE2 GLU A  33     -21.251  68.782  43.273  1.00 97.79           O  
ATOM    554  N   LEU A  34     -24.029  69.864  38.640  1.00 97.98           N  
ATOM    556  CA  LEU A  34     -24.612  71.032  37.979  1.00 97.98           C  
ATOM    558  C   LEU A  34     -25.604  70.634  36.881  1.00 97.98           C  
ATOM    559  CB  LEU A  34     -23.482  71.930  37.440  1.00 97.98           C  
ATOM    562  O   LEU A  34     -26.741  71.102  36.897  1.00 97.98           O  
ATOM    563  CG  LEU A  34     -23.976  73.218  36.753  1.00 97.98           C  
ATOM    565  CD1 LEU A  34     -24.757  74.109  37.720  1.00 97.98           C  
ATOM    569  CD2 LEU A  34     -22.787  74.023  36.231  1.00 97.98           C  
ATOM    573  N   GLY A  35     -25.226  69.719  35.978  1.00 97.36           N  
ATOM    575  CA  GLY A  35     -26.107  69.234  34.907  1.00 97.36           C  
ATOM    578  C   GLY A  35     -27.350  68.498  35.425  1.00 97.36           C  
ATOM    579  O   GLY A  35     -28.376  68.424  34.745  1.00 97.36           O  
ATOM    580  N   ASN A  36     -27.308  67.976  36.655  1.00 97.11           N  
ATOM    582  CA  ASN A  36     -28.473  67.401  37.324  1.00 97.11           C  
ATOM    584  C   ASN A  36     -29.331  68.431  38.082  1.00 97.11           C  
ATOM    585  CB  ASN A  36     -28.013  66.243  38.219  1.00 97.11           C  
ATOM    588  O   ASN A  36     -30.523  68.165  38.290  1.00 97.11           O  
ATOM    589  CG  ASN A  36     -27.770  64.981  37.413  1.00 97.11           C  
ATOM    590  ND2 ASN A  36     -26.578  64.441  37.437  1.00 97.11           N  
ATOM    593  OD1 ASN A  36     -28.657  64.492  36.725  1.00 97.11           O  
ATOM    594  N   HIS A  37     -28.777  69.588  38.456  1.00 97.55           N  
ATOM    596  CA  HIS A  37     -29.415  70.565  39.337  1.00 97.55           C  
ATOM    598  C   HIS A  37     -30.664  71.221  38.720  1.00 97.55           C  
ATOM    599  CB  HIS A  37     -28.383  71.615  39.785  1.00 97.55           C  
ATOM    602  O   HIS A  37     -30.690  71.611  37.549  1.00 97.55           O  
ATOM    603  CG  HIS A  37     -28.857  72.405  40.977  1.00 97.55           C  
ATOM    604  CD2 HIS A  37     -28.954  71.938  42.261  1.00 97.55           C  
ATOM    606  ND1 HIS A  37     -29.288  73.713  40.986  1.00 97.55           N  
ATOM    608  CE1 HIS A  37     -29.656  74.020  42.243  1.00 97.55           C  
ATOM    610  NE2 HIS A  37     -29.496  72.957  43.043  1.00 97.55           N  
ATOM    611  N   LYS A  38     -31.720  71.396  39.530  1.00 97.74           N  
ATOM    613  CA  LYS A  38     -33.011  71.946  39.069  1.00 97.74           C  
ATOM    615  C   LYS A  38     -32.889  73.380  38.541  1.00 97.74           C  
ATOM    616  CB  LYS A  38     -34.070  71.878  40.186  1.00 97.74           C  
ATOM    619  O   LYS A  38     -33.565  73.713  37.574  1.00 97.74           O  
ATOM    620  CG  LYS A  38     -34.526  70.445  40.511  1.00 97.74           C  
ATOM    623  CD  LYS A  38     -35.611  70.444  41.603  1.00 97.74           C  
ATOM    626  CE  LYS A  38     -36.061  69.011  41.930  1.00 97.74           C  
ATOM    629  NZ  LYS A  38     -37.051  68.970  43.041  1.00 97.74           N  
ATOM    633  N   ALA A  39     -32.042  74.214  39.151  1.00 97.23           N  
ATOM    635  CA  ALA A  39     -31.832  75.588  38.688  1.00 97.23           C  
ATOM    637  C   ALA A  39     -31.136  75.631  37.314  1.00 97.23           C  
ATOM    638  CB  ALA A  39     -31.067  76.383  39.757  1.00 97.23           C  
ATOM    642  O   ALA A  39     -31.571  76.376  36.444  1.00 97.23           O  
ATOM    643  N   PHE A  40     -30.135  74.772  37.081  1.00 97.50           N  
ATOM    645  CA  PHE A  40     -29.428  74.703  35.798  1.00 97.50           C  
ATOM    647  C   PHE A  40     -30.368  74.298  34.658  1.00 97.50           C  
ATOM    648  CB  PHE A  40     -28.247  73.731  35.919  1.00 97.50           C  
ATOM    651  O   PHE A  40     -30.442  74.975  33.636  1.00 97.50           O  
ATOM    652  CG  PHE A  40     -27.423  73.648  34.649  1.00 97.50           C  
ATOM    653  CD1 PHE A  40     -27.669  72.634  33.702  1.00 97.50           C  
ATOM    655  CD2 PHE A  40     -26.458  74.633  34.380  1.00 97.50           C  
ATOM    657  CE1 PHE A  40     -26.986  72.641  32.473  1.00 97.50           C  
ATOM    659  CE2 PHE A  40     -25.779  74.646  33.150  1.00 97.50           C  
ATOM    661  CZ  PHE A  40     -26.063  73.664  32.187  1.00 97.50           C  
ATOM    663  N   LYS A  41     -31.170  73.247  34.872  1.00 97.02           N  
ATOM    665  CA  LYS A  41     -32.166  72.772  33.896  1.00 97.02           C  
ATOM    667  C   LYS A  41     -33.193  73.848  33.515  1.00 97.02           C  
ATOM    668  CB  LYS A  41     -32.853  71.509  34.441  1.00 97.02           C  
ATOM    671  O   LYS A  41     -33.586  73.911  32.357  1.00 97.02           O  
ATOM    672  CG  LYS A  41     -31.891  70.309  34.455  1.00 97.02           C  
ATOM    675  CD  LYS A  41     -32.490  69.110  35.198  1.00 97.02           C  
ATOM    678  CE  LYS A  41     -31.513  67.933  35.101  1.00 97.02           C  
ATOM    681  NZ  LYS A  41     -31.828  66.857  36.072  1.00 97.02           N  
ATOM    685  N   LYS A  42     -33.590  74.722  34.452  1.00 96.55           N  
ATOM    687  CA  LYS A  42     -34.504  75.854  34.193  1.00 96.55           C  
ATOM    689  C   LYS A  42     -33.894  76.973  33.338  1.00 96.55           C  
ATOM    690  CB  LYS A  42     -34.988  76.455  35.521  1.00 96.55           C  
ATOM    693  O   LYS A  42     -34.640  77.756  32.760  1.00 96.55           O  
ATOM    694  CG  LYS A  42     -36.047  75.607  36.233  1.00 96.55           C  
ATOM    697  CD  LYS A  42     -36.436  76.305  37.542  1.00 96.55           C  
ATOM    700  CE  LYS A  42     -37.573  75.568  38.253  1.00 96.55           C  
ATOM    703  NZ  LYS A  42     -38.095  76.373  39.389  1.00 96.55           N  
ATOM    707  N   GLU A  43     -32.569  77.074  33.267  1.00 96.09           N  
ATOM    709  CA  GLU A  43     -31.856  78.116  32.513  1.00 96.09           C  
ATOM    711  C   GLU A  43     -31.151  77.585  31.255  1.00 96.09           C  
ATOM    712  CB  GLU A  43     -30.868  78.845  33.432  1.00 96.09           C  
ATOM    715  O   GLU A  43     -30.385  78.313  30.625  1.00 96.09           O  
ATOM    716  CG  GLU A  43     -31.555  79.738  34.474  1.00 96.09           C  
ATOM    719  CD  GLU A  43     -30.552  80.727  35.083  1.00 96.09           C  
ATOM    720  OE1 GLU A  43     -30.392  80.733  36.325  1.00 96.09           O  
ATOM    721  OE2 GLU A  43     -29.938  81.478  34.288  1.00 96.09           O  
ATOM    722  N   LEU A  44     -31.407  76.335  30.856  1.00 95.40           N  
ATOM    724  CA  LEU A  44     -30.672  75.651  29.786  1.00 95.40           C  
ATOM    726  C   LEU A  44     -30.722  76.394  28.433  1.00 95.40           C  
ATOM    727  CB  LEU A  44     -31.218  74.214  29.724  1.00 95.40           C  
ATOM    730  O   LEU A  44     -29.716  76.455  27.727  1.00 95.40           O  
ATOM    731  CG  LEU A  44     -30.456  73.234  28.813  1.00 95.40           C  
ATOM    733  CD1 LEU A  44     -28.952  73.204  29.088  1.00 95.40           C  
ATOM    737  CD2 LEU A  44     -30.989  71.824  29.074  1.00 95.40           C  
ATOM    741  N   ARG A  45     -31.838  77.074  28.137  1.00 95.53           N  
ATOM    743  CA  ARG A  45     -32.015  77.976  26.978  1.00 95.53           C  
ATOM    745  C   ARG A  45     -31.093  79.208  26.960  1.00 95.53           C  
ATOM    746  CB  ARG A  45     -33.491  78.408  26.922  1.00 95.53           C  
ATOM    749  O   ARG A  45     -30.945  79.855  25.932  1.00 95.53           O  
ATOM    750  CG  ARG A  45     -33.834  79.437  28.009  1.00 95.53           C  
ATOM    753  CD  ARG A  45     -35.322  79.760  28.020  1.00 95.53           C  
ATOM    756  NE  ARG A  45     -35.575  80.939  28.868  1.00 95.53           N  
ATOM    758  NH1 ARG A  45     -37.845  80.687  28.987  1.00 95.53           N  
ATOM    761  NH2 ARG A  45     -36.852  82.451  29.962  1.00 95.53           N  
ATOM    764  CZ  ARG A  45     -36.758  81.350  29.270  1.00 95.53           C  
ATOM    765  N   HIS A  46     -30.507  79.578  28.101  1.00 95.18           N  
ATOM    767  CA  HIS A  46     -29.497  80.639  28.210  1.00 95.18           C  
ATOM    769  C   HIS A  46     -28.061  80.077  28.175  1.00 95.18           C  
ATOM    770  CB  HIS A  46     -29.701  81.461  29.496  1.00 95.18           C  
ATOM    773  O   HIS A  46     -27.107  80.850  28.259  1.00 95.18           O  
ATOM    774  CG  HIS A  46     -31.111  81.912  29.805  1.00 95.18           C  
ATOM    775  CD2 HIS A  46     -32.004  82.536  28.973  1.00 95.18           C  
ATOM    777  ND1 HIS A  46     -31.718  81.793  31.034  1.00 95.18           N  
ATOM    779  CE1 HIS A  46     -32.951  82.313  30.942  1.00 95.18           C  
ATOM    781  NE2 HIS A  46     -33.189  82.764  29.697  1.00 95.18           N  
ATOM    782  N   PHE A  47     -27.905  78.748  28.115  1.00 96.35           N  
ATOM    784  CA  PHE A  47     -26.618  78.051  28.103  1.00 96.35           C  
ATOM    786  C   PHE A  47     -26.228  77.567  26.700  1.00 96.35           C  
ATOM    787  CB  PHE A  47     -26.656  76.896  29.115  1.00 96.35           C  
ATOM    790  O   PHE A  47     -25.071  77.705  26.317  1.00 96.35           O  
ATOM    791  CG  PHE A  47     -25.291  76.296  29.379  1.00 96.35           C  
ATOM    792  CD1 PHE A  47     -24.868  75.134  28.710  1.00 96.35           C  
ATOM    794  CD2 PHE A  47     -24.416  76.939  30.267  1.00 96.35           C  
ATOM    796  CE1 PHE A  47     -23.564  74.645  28.899  1.00 96.35           C  
ATOM    798  CE2 PHE A  47     -23.115  76.452  30.461  1.00 96.35           C  
ATOM    800  CZ  PHE A  47     -22.684  75.309  29.769  1.00 96.35           C  
ATOM    802  N   ILE A  48     -27.184  77.061  25.915  1.00 92.68           N  
ATOM    804  CA  ILE A  48     -26.996  76.757  24.488  1.00 92.68           C  
ATOM    806  C   ILE A  48     -28.024  77.494  23.627  1.00 92.68           C  
ATOM    807  CB  ILE A  48     -26.990  75.240  24.196  1.00 92.68           C  
ATOM    809  O   ILE A  48     -29.178  77.642  24.018  1.00 92.68           O  
ATOM    810  CG1 ILE A  48     -28.293  74.525  24.616  1.00 92.68           C  
ATOM    813  CG2 ILE A  48     -25.752  74.587  24.834  1.00 92.68           C  
ATOM    817  CD1 ILE A  48     -28.308  73.051  24.191  1.00 92.68           C  
ATOM    821  N   SER A  49     -27.596  77.950  22.450  1.00 83.14           N  
ATOM    823  CA  SER A  49     -28.469  78.546  21.437  1.00 83.14           C  
ATOM    825  C   SER A  49     -29.104  77.464  20.566  1.00 83.14           C  
ATOM    826  CB  SER A  49     -27.667  79.502  20.550  1.00 83.14           C  
ATOM    829  O   SER A  49     -28.383  76.665  19.967  1.00 83.14           O  
ATOM    830  OG  SER A  49     -26.555  78.826  19.988  1.00 83.14           O  
ATOM    832  N   GLY A  50     -30.426  77.484  20.446  1.00 75.62           N  
ATOM    834  CA  GLY A  50     -31.208  76.548  19.642  1.00 75.62           C  
ATOM    837  C   GLY A  50     -32.578  76.323  20.272  1.00 75.62           C  
ATOM    838  O   GLY A  50     -32.936  77.002  21.239  1.00 75.62           O  
ATOM    839  N   ASP A  51     -33.321  75.353  19.745  1.00 72.20           N  
ATOM    841  CA  ASP A  51     -34.496  74.825  20.437  1.00 72.20           C  
ATOM    843  C   ASP A  51     -34.092  74.269  21.809  1.00 72.20           C  
ATOM    844  CB  ASP A  51     -35.164  73.728  19.594  1.00 72.20           C  
ATOM    847  O   ASP A  51     -32.987  73.740  21.971  1.00 72.20           O  
ATOM    848  CG  ASP A  51     -35.742  74.258  18.281  1.00 72.20           C  
ATOM    849  OD1 ASP A  51     -35.612  73.533  17.270  1.00 72.20           O  
ATOM    850  OD2 ASP A  51     -36.325  75.363  18.308  1.00 72.20           O  
ATOM    851  N   GLU A  52     -34.982  74.368  22.802  1.00 66.86           N  
ATOM    853  CA  GLU A  52     -34.734  73.758  24.110  1.00 66.86           C  
ATOM    855  C   GLU A  52     -34.438  72.261  23.914  1.00 66.86           C  
ATOM    856  CB  GLU A  52     -35.915  73.960  25.080  1.00 66.86           C  
ATOM    859  O   GLU A  52     -35.280  71.538  23.362  1.00 66.86           O  
ATOM    860  CG  GLU A  52     -35.963  75.397  25.625  1.00 66.86           C  
ATOM    863  CD  GLU A  52     -37.024  75.632  26.718  1.00 66.86           C  
ATOM    864  OE1 GLU A  52     -36.842  76.611  27.489  1.00 66.86           O  
ATOM    865  OE2 GLU A  52     -38.008  74.863  26.786  1.00 66.86           O  
ATOM    866  N   PRO A  53     -33.252  71.768  24.328  1.00 73.57           N  
ATOM    867  CA  PRO A  53     -32.922  70.367  24.156  1.00 73.57           C  
ATOM    869  C   PRO A  53     -33.924  69.564  24.983  1.00 73.57           C  
ATOM    870  CB  PRO A  53     -31.472  70.212  24.625  1.00 73.57           C  
ATOM    873  O   PRO A  53     -33.993  69.684  26.206  1.00 73.57           O  
ATOM    874  CG  PRO A  53     -31.356  71.317  25.670  1.00 73.57           C  
ATOM    877  CD  PRO A  53     -32.196  72.443  25.069  1.00 73.57           C  
ATOM    880  N   LYS A  54     -34.718  68.735  24.299  1.00 73.85           N  
ATOM    882  CA  LYS A  54     -35.736  67.883  24.936  1.00 73.85           C  
ATOM    884  C   LYS A  54     -35.122  66.872  25.912  1.00 73.85           C  
ATOM    885  CB  LYS A  54     -36.561  67.171  23.852  1.00 73.85           C  
ATOM    888  O   LYS A  54     -35.829  66.300  26.736  1.00 73.85           O  
ATOM    889  CG  LYS A  54     -37.367  68.167  23.004  1.00 73.85           C  
ATOM    892  CD  LYS A  54     -38.189  67.444  21.933  1.00 73.85           C  
ATOM    895  CE  LYS A  54     -38.962  68.483  21.115  1.00 73.85           C  
ATOM    898  NZ  LYS A  54     -39.703  67.859  19.991  1.00 73.85           N  
ATOM    902  N   GLU A  55     -33.812  66.668  25.816  1.00 84.14           N  
ATOM    904  CA  GLU A  55     -33.020  65.756  26.625  1.00 84.14           C  
ATOM    906  C   GLU A  55     -32.036  66.504  27.534  1.00 84.14           C  
ATOM    907  CB  GLU A  55     -32.291  64.760  25.715  1.00 84.14           C  
ATOM    910  O   GLU A  55     -31.651  67.652  27.302  1.00 84.14           O  
ATOM    911  CG  GLU A  55     -33.287  63.908  24.909  1.00 84.14           C  
ATOM    914  CD  GLU A  55     -32.615  62.808  24.079  1.00 84.14           C  
ATOM    915  OE1 GLU A  55     -33.380  62.037  23.458  1.00 84.14           O  
ATOM    916  OE2 GLU A  55     -31.365  62.743  24.074  1.00 84.14           O  
ATOM    917  N   LYS A  56     -31.610  65.828  28.604  1.00 90.46           N  
ATOM    919  CA  LYS A  56     -30.660  66.366  29.580  1.00 90.46           C  
ATOM    921  C   LYS A  56     -29.289  66.599  28.928  1.00 90.46           C  
ATOM    922  CB  LYS A  56     -30.565  65.373  30.751  1.00 90.46           C  
ATOM    925  O   LYS A  56     -28.671  65.664  28.426  1.00 90.46           O  
ATOM    926  CG  LYS A  56     -29.605  65.847  31.852  1.00 90.46           C  
ATOM    929  CD  LYS A  56     -29.213  64.701  32.791  1.00 90.46           C  
ATOM    932  CE  LYS A  56     -27.991  65.147  33.598  1.00 90.46           C  
ATOM    935  NZ  LYS A  56     -27.291  64.000  34.208  1.00 90.46           N  
ATOM    939  N   LEU A  57     -28.752  67.813  29.054  1.00 94.37           N  
ATOM    941  CA  LEU A  57     -27.366  68.106  28.685  1.00 94.37           C  
ATOM    943  C   LEU A  57     -26.377  67.507  29.704  1.00 94.37           C  
ATOM    944  CB  LEU A  57     -27.193  69.631  28.535  1.00 94.37           C  
ATOM    947  O   LEU A  57     -26.304  67.961  30.848  1.00 94.37           O  
ATOM    948  CG  LEU A  57     -25.786  70.055  28.069  1.00 94.37           C  
ATOM    950  CD1 LEU A  57     -25.474  69.546  26.661  1.00 94.37           C  
ATOM    954  CD2 LEU A  57     -25.669  71.579  28.056  1.00 94.37           C  
ATOM    958  N   GLU A  58     -25.570  66.532  29.282  1.00 96.09           N  
ATOM    960  CA  GLU A  58     -24.430  66.047  30.070  1.00 96.09           C  
ATOM    962  C   GLU A  58     -23.219  66.973  29.896  1.00 96.09           C  
ATOM    963  CB  GLU A  58     -24.066  64.591  29.726  1.00 96.09           C  
ATOM    966  O   GLU A  58     -22.503  66.925  28.891  1.00 96.09           O  
ATOM    967  CG  GLU A  58     -25.123  63.552  30.136  1.00 96.09           C  
ATOM    970  CD  GLU A  58     -25.430  63.490  31.645  1.00 96.09           C  
ATOM    971  OE1 GLU A  58     -26.430  62.836  32.014  1.00 96.09           O  
ATOM    972  OE2 GLU A  58     -24.756  64.144  32.475  1.00 96.09           O  
ATOM    973  N   LEU A  59     -22.962  67.815  30.900  1.00 97.62           N  
ATOM    975  CA  LEU A  59     -21.893  68.818  30.854  1.00 97.62           C  
ATOM    977  C   LEU A  59     -20.487  68.219  30.705  1.00 97.62           C  
ATOM    978  CB  LEU A  59     -21.959  69.698  32.111  1.00 97.62           C  
ATOM    981  O   LEU A  59     -19.615  68.848  30.109  1.00 97.62           O  
ATOM    982  CG  LEU A  59     -23.113  70.711  32.139  1.00 97.62           C  
ATOM    984  CD1 LEU A  59     -23.051  71.484  33.455  1.00 97.62           C  
ATOM    988  CD2 LEU A  59     -23.006  71.714  30.988  1.00 97.62           C  
ATOM    992  N   VAL A  60     -20.261  66.993  31.191  1.00 97.37           N  
ATOM    994  CA  VAL A  60     -18.998  66.275  30.960  1.00 97.37           C  
ATOM    996  C   VAL A  60     -18.767  66.090  29.457  1.00 97.37           C  
ATOM    997  CB  VAL A  60     -18.969  64.930  31.714  1.00 97.37           C  
ATOM    999  O   VAL A  60     -17.675  66.390  28.976  1.00 97.37           O  
ATOM   1000  CG1 VAL A  60     -17.685  64.138  31.426  1.00 97.37           C  
ATOM   1004  CG2 VAL A  60     -19.039  65.158  33.229  1.00 97.37           C  
ATOM   1008  N   SER A  61     -19.782  65.661  28.704  1.00 97.14           N  
ATOM   1010  CA  SER A  61     -19.708  65.496  27.244  1.00 97.14           C  
ATOM   1012  C   SER A  61     -19.616  66.837  26.511  1.00 97.14           C  
ATOM   1013  CB  SER A  61     -20.920  64.706  26.740  1.00 97.14           C  
ATOM   1016  O   SER A  61     -18.837  66.952  25.568  1.00 97.14           O  
ATOM   1017  OG  SER A  61     -20.953  63.443  27.379  1.00 97.14           O  
ATOM   1019  N   TYR A  62     -20.341  67.860  26.979  1.00 97.39           N  
ATOM   1021  CA  TYR A  62     -20.294  69.220  26.423  1.00 97.39           C  
ATOM   1023  C   TYR A  62     -18.876  69.815  26.449  1.00 97.39           C  
ATOM   1024  CB  TYR A  62     -21.266  70.102  27.217  1.00 97.39           C  
ATOM   1027  O   TYR A  62     -18.377  70.318  25.440  1.00 97.39           O  
ATOM   1028  CG  TYR A  62     -21.434  71.494  26.652  1.00 97.39           C  
ATOM   1029  CD1 TYR A  62     -20.744  72.582  27.224  1.00 97.39           C  
ATOM   1031  CD2 TYR A  62     -22.283  71.697  25.547  1.00 97.39           C  
ATOM   1033  CE1 TYR A  62     -20.927  73.879  26.703  1.00 97.39           C  
ATOM   1035  CE2 TYR A  62     -22.472  72.990  25.030  1.00 97.39           C  
ATOM   1037  OH  TYR A  62     -22.011  75.334  25.141  1.00 97.39           O  
ATOM   1039  CZ  TYR A  62     -21.802  74.084  25.616  1.00 97.39           C  
ATOM   1040  N   PHE A  63     -18.174  69.682  27.579  1.00 97.81           N  
ATOM   1042  CA  PHE A  63     -16.762  70.048  27.707  1.00 97.81           C  
ATOM   1044  C   PHE A  63     -15.847  68.905  27.244  1.00 97.81           C  
ATOM   1045  CB  PHE A  63     -16.481  70.551  29.129  1.00 97.81           C  
ATOM   1048  O   PHE A  63     -15.055  68.354  28.013  1.00 97.81           O  
ATOM   1049  CG  PHE A  63     -17.277  71.789  29.493  1.00 97.81           C  
ATOM   1050  CD1 PHE A  63     -17.090  72.983  28.769  1.00 97.81           C  
ATOM   1052  CD2 PHE A  63     -18.231  71.743  30.525  1.00 97.81           C  
ATOM   1054  CE1 PHE A  63     -17.857  74.118  29.071  1.00 97.81           C  
ATOM   1056  CE2 PHE A  63     -18.992  72.881  30.836  1.00 97.81           C  
ATOM   1058  CZ  PHE A  63     -18.798  74.066  30.111  1.00 97.81           C  
ATOM   1060  N   GLY A  64     -15.983  68.526  25.970  1.00 96.51           N  
ATOM   1062  CA  GLY A  64     -15.245  67.421  25.354  1.00 96.51           C  
ATOM   1065  C   GLY A  64     -13.738  67.668  25.224  1.00 96.51           C  
ATOM   1066  O   GLY A  64     -12.950  66.739  25.409  1.00 96.51           O  
ATOM   1067  N   LYS A  65     -13.306  68.915  24.979  1.00 97.26           N  
ATOM   1069  CA  LYS A  65     -11.877  69.264  24.909  1.00 97.26           C  
ATOM   1071  C   LYS A  65     -11.333  69.492  26.316  1.00 97.26           C  
ATOM   1072  CB  LYS A  65     -11.642  70.494  24.017  1.00 97.26           C  
ATOM   1075  O   LYS A  65     -11.653  70.498  26.942  1.00 97.26           O  
ATOM   1076  CG  LYS A  65     -12.098  70.264  22.568  1.00 97.26           C  
ATOM   1079  CD  LYS A  65     -11.578  71.337  21.600  1.00 97.26           C  
ATOM   1082  CE  LYS A  65     -11.918  72.752  22.074  1.00 97.26           C  
ATOM   1085  NZ  LYS A  65     -11.710  73.750  21.003  1.00 97.26           N  
ATOM   1089  N   ARG A  66     -10.509  68.571  26.818  1.00 97.23           N  
ATOM   1091  CA  ARG A  66      -9.936  68.604  28.179  1.00 97.23           C  
ATOM   1093  C   ARG A  66      -8.412  68.448  28.112  1.00 97.23           C  
ATOM   1094  CB  ARG A  66     -10.566  67.505  29.057  1.00 97.23           C  
ATOM   1097  O   ARG A  66      -7.942  67.756  27.209  1.00 97.23           O  
ATOM   1098  CG  ARG A  66     -12.104  67.521  29.025  1.00 97.23           C  
ATOM   1101  CD  ARG A  66     -12.714  66.437  29.920  1.00 97.23           C  
ATOM   1104  NE  ARG A  66     -14.052  66.057  29.423  1.00 97.23           N  
ATOM   1106  NH1 ARG A  66     -13.683  63.817  29.011  1.00 97.23           N  
ATOM   1109  NH2 ARG A  66     -15.625  64.716  28.473  1.00 97.23           N  
ATOM   1112  CZ  ARG A  66     -14.443  64.874  28.980  1.00 97.23           C  
ATOM   1113  N   PRO A  67      -7.626  69.028  29.042  1.00 96.29           N  
ATOM   1114  CA  PRO A  67      -6.172  68.862  29.034  1.00 96.29           C  
ATOM   1116  C   PRO A  67      -5.772  67.376  29.148  1.00 96.29           C  
ATOM   1117  CB  PRO A  67      -5.648  69.690  30.215  1.00 96.29           C  
ATOM   1120  O   PRO A  67      -6.170  66.726  30.122  1.00 96.29           O  
ATOM   1121  CG  PRO A  67      -6.749  70.723  30.446  1.00 96.29           C  
ATOM   1124  CD  PRO A  67      -8.023  69.962  30.087  1.00 96.29           C  
ATOM   1127  N   PRO A  68      -4.996  66.816  28.196  1.00 94.57           N  
ATOM   1128  CA  PRO A  68      -4.679  65.387  28.194  1.00 94.57           C  
ATOM   1130  C   PRO A  68      -3.698  65.013  29.316  1.00 94.57           C  
ATOM   1131  CB  PRO A  68      -4.130  65.098  26.790  1.00 94.57           C  
ATOM   1134  O   PRO A  68      -3.924  64.043  30.041  1.00 94.57           O  
ATOM   1135  CG  PRO A  68      -3.569  66.441  26.320  1.00 94.57           C  
ATOM   1138  CD  PRO A  68      -4.500  67.456  26.983  1.00 94.57           C  
ATOM   1141  N   GLY A  69      -2.642  65.816  29.493  1.00 94.56           N  
ATOM   1143  CA  GLY A  69      -1.603  65.630  30.508  1.00 94.56           C  
ATOM   1146  C   GLY A  69      -1.997  66.123  31.905  1.00 94.56           C  
ATOM   1147  O   GLY A  69      -3.171  66.130  32.279  1.00 94.56           O  
ATOM   1148  N   VAL A  70      -1.008  66.544  32.697  1.00 97.30           N  
ATOM   1150  CA  VAL A  70      -1.253  67.186  34.000  1.00 97.30           C  
ATOM   1152  C   VAL A  70      -1.966  68.531  33.839  1.00 97.30           C  
ATOM   1153  CB  VAL A  70       0.029  67.350  34.840  1.00 97.30           C  
ATOM   1155  O   VAL A  70      -1.796  69.240  32.847  1.00 97.30           O  
ATOM   1156  CG1 VAL A  70       0.547  65.982  35.301  1.00 97.30           C  
ATOM   1160  CG2 VAL A  70       1.152  68.099  34.114  1.00 97.30           C  
ATOM   1164  N   LEU A  71      -2.771  68.887  34.839  1.00 98.03           N  
ATOM   1166  CA  LEU A  71      -3.399  70.202  34.918  1.00 98.03           C  
ATOM   1168  C   LEU A  71      -2.349  71.263  35.283  1.00 98.03           C  
ATOM   1169  CB  LEU A  71      -4.545  70.152  35.941  1.00 98.03           C  
ATOM   1172  O   LEU A  71      -1.375  70.969  35.977  1.00 98.03           O  
ATOM   1173  CG  LEU A  71      -5.729  69.233  35.584  1.00 98.03           C  
ATOM   1175  CD1 LEU A  71      -6.788  69.315  36.684  1.00 98.03           C  
ATOM   1179  CD2 LEU A  71      -6.398  69.595  34.258  1.00 98.03           C  
ATOM   1183  N   HIS A  72      -2.551  72.503  34.844  1.00 97.92           N  
ATOM   1185  CA  HIS A  72      -1.619  73.603  35.093  1.00 97.92           C  
ATOM   1187  C   HIS A  72      -2.339  74.945  35.269  1.00 97.92           C  
ATOM   1188  CB  HIS A  72      -0.576  73.662  33.963  1.00 97.92           C  
ATOM   1191  O   HIS A  72      -3.466  75.122  34.807  1.00 97.92           O  
ATOM   1192  CG  HIS A  72      -1.174  73.801  32.585  1.00 97.92           C  
ATOM   1193  CD2 HIS A  72      -1.638  74.951  32.002  1.00 97.92           C  
ATOM   1195  ND1 HIS A  72      -1.363  72.783  31.677  1.00 97.92           N  
ATOM   1197  CE1 HIS A  72      -1.912  73.313  30.571  1.00 97.92           C  
ATOM   1199  NE2 HIS A  72      -2.126  74.626  30.734  1.00 97.92           N  
ATOM   1200  N   CYS A  73      -1.659  75.886  35.926  1.00 98.06           N  
ATOM   1202  CA  CYS A  73      -2.028  77.296  35.995  1.00 98.06           C  
ATOM   1204  C   CYS A  73      -0.927  78.126  35.320  1.00 98.06           C  
ATOM   1205  CB  CYS A  73      -2.247  77.680  37.464  1.00 98.06           C  
ATOM   1208  O   CYS A  73       0.185  78.226  35.842  1.00 98.06           O  
ATOM   1209  SG  CYS A  73      -2.788  79.408  37.562  1.00 98.06           S  
ATOM   1211  N   THR A  74      -1.216  78.669  34.138  1.00 97.55           N  
ATOM   1213  CA  THR A  74      -0.263  79.453  33.333  1.00 97.55           C  
ATOM   1215  C   THR A  74      -0.067  80.846  33.924  1.00 97.55           C  
ATOM   1216  CB  THR A  74      -0.757  79.550  31.882  1.00 97.55           C  
ATOM   1218  O   THR A  74      -1.050  81.519  34.227  1.00 97.55           O  
ATOM   1219  CG2 THR A  74       0.202  80.280  30.946  1.00 97.55           C  
ATOM   1223  OG1 THR A  74      -0.920  78.239  31.392  1.00 97.55           O  
ATOM   1225  N   THR A  75       1.186  81.296  34.043  1.00 97.83           N  
ATOM   1227  CA  THR A  75       1.516  82.679  34.425  1.00 97.83           C  
ATOM   1229  C   THR A  75       1.678  83.557  33.190  1.00 97.83           C  
ATOM   1230  CB  THR A  75       2.766  82.769  35.314  1.00 97.83           C  
ATOM   1232  O   THR A  75       0.864  84.448  32.968  1.00 97.83           O  
ATOM   1233  CG2 THR A  75       2.517  82.189  36.700  1.00 97.83           C  
ATOM   1237  OG1 THR A  75       3.856  82.074  34.748  1.00 97.83           O  
ATOM   1239  N   LYS A  76       2.687  83.282  32.355  1.00 97.44           N  
ATOM   1241  CA  LYS A  76       3.006  84.028  31.129  1.00 97.44           C  
ATOM   1243  C   LYS A  76       3.030  83.076  29.937  1.00 97.44           C  
ATOM   1244  CB  LYS A  76       4.350  84.764  31.315  1.00 97.44           C  
ATOM   1247  O   LYS A  76       3.778  82.099  29.936  1.00 97.44           O  
ATOM   1248  CG  LYS A  76       4.834  85.575  30.096  1.00 97.44           C  
ATOM   1251  CD  LYS A  76       4.069  86.879  29.820  1.00 97.44           C  
ATOM   1254  CE  LYS A  76       4.630  87.539  28.552  1.00 97.44           C  
ATOM   1257  NZ  LYS A  76       4.037  88.875  28.312  1.00 97.44           N  
ATOM   1261  N   PHE A  77       2.230  83.379  28.916  1.00 96.54           N  
ATOM   1263  CA  PHE A  77       2.388  82.783  27.590  1.00 96.54           C  
ATOM   1265  C   PHE A  77       3.531  83.507  26.870  1.00 96.54           C  
ATOM   1266  CB  PHE A  77       1.061  82.838  26.824  1.00 96.54           C  
ATOM   1269  O   PHE A  77       3.565  84.738  26.851  1.00 96.54           O  
ATOM   1270  CG  PHE A  77       1.078  82.085  25.506  1.00 96.54           C  
ATOM   1271  CD1 PHE A  77       1.190  82.784  24.289  1.00 96.54           C  
ATOM   1273  CD2 PHE A  77       0.981  80.680  25.494  1.00 96.54           C  
ATOM   1275  CE1 PHE A  77       1.207  82.078  23.073  1.00 96.54           C  
ATOM   1277  CE2 PHE A  77       1.034  79.975  24.279  1.00 96.54           C  
ATOM   1279  CZ  PHE A  77       1.157  80.675  23.067  1.00 96.54           C  
ATOM   1281  N   CYS A  78       4.483  82.740  26.347  1.00 96.06           N  
ATOM   1283  CA  CYS A  78       5.752  83.245  25.833  1.00 96.06           C  
ATOM   1285  C   CYS A  78       5.946  82.977  24.339  1.00 96.06           C  
ATOM   1286  CB  CYS A  78       6.890  82.630  26.660  1.00 96.06           C  
ATOM   1289  O   CYS A  78       6.739  83.685  23.736  1.00 96.06           O  
ATOM   1290  SG  CYS A  78       7.066  83.476  28.254  1.00 96.06           S  
ATOM   1292  N   ASP A  79       5.247  82.004  23.742  1.00 94.53           N  
ATOM   1294  CA  ASP A  79       5.322  81.650  22.308  1.00 94.53           C  
ATOM   1296  C   ASP A  79       6.748  81.569  21.739  1.00 94.53           C  
ATOM   1297  CB  ASP A  79       4.408  82.558  21.467  1.00 94.53           C  
ATOM   1300  O   ASP A  79       6.995  81.941  20.593  1.00 94.53           O  
ATOM   1301  CG  ASP A  79       3.984  81.909  20.140  1.00 94.53           C  
ATOM   1302  OD1 ASP A  79       3.826  82.665  19.154  1.00 94.53           O  
ATOM   1303  OD2 ASP A  79       3.764  80.675  20.139  1.00 94.53           O  
ATOM   1304  N   TYR A  80       7.725  81.188  22.571  1.00 95.34           N  
ATOM   1306  CA  TYR A  80       9.170  81.293  22.321  1.00 95.34           C  
ATOM   1308  C   TYR A  80       9.709  82.732  22.071  1.00 95.34           C  
ATOM   1309  CB  TYR A  80       9.584  80.298  21.215  1.00 95.34           C  
ATOM   1312  O   TYR A  80      10.901  82.961  22.261  1.00 95.34           O  
ATOM   1313  CG  TYR A  80       8.904  78.934  21.293  1.00 95.34           C  
ATOM   1314  CD1 TYR A  80       9.430  77.918  22.113  1.00 95.34           C  
ATOM   1316  CD2 TYR A  80       7.720  78.693  20.564  1.00 95.34           C  
ATOM   1318  CE1 TYR A  80       8.744  76.697  22.266  1.00 95.34           C  
ATOM   1320  CE2 TYR A  80       7.045  77.466  20.691  1.00 95.34           C  
ATOM   1322  OH  TYR A  80       6.869  75.310  21.715  1.00 95.34           O  
ATOM   1324  CZ  TYR A  80       7.545  76.475  21.560  1.00 95.34           C  
ATOM   1325  N   LYS A  81       8.868  83.700  21.661  1.00 92.96           N  
ATOM   1327  CA  LYS A  81       9.238  85.058  21.193  1.00 92.96           C  
ATOM   1329  C   LYS A  81       8.158  86.156  21.361  1.00 92.96           C  
ATOM   1330  CB  LYS A  81       9.675  84.958  19.717  1.00 92.96           C  
ATOM   1333  O   LYS A  81       8.256  87.207  20.731  1.00 92.96           O  
ATOM   1334  CG  LYS A  81       8.507  84.563  18.797  1.00 92.96           C  
ATOM   1337  CD  LYS A  81       8.922  84.429  17.334  1.00 92.96           C  
ATOM   1340  CE  LYS A  81       7.682  83.972  16.560  1.00 92.96           C  
ATOM   1343  NZ  LYS A  81       7.986  83.720  15.133  1.00 92.96           N  
ATOM   1347  N   ALA A  82       7.095  85.924  22.132  1.00 94.05           N  
ATOM   1349  CA  ALA A  82       6.007  86.889  22.337  1.00 94.05           C  
ATOM   1351  C   ALA A  82       6.465  88.163  23.076  1.00 94.05           C  
ATOM   1352  CB  ALA A  82       4.848  86.211  23.082  1.00 94.05           C  
ATOM   1356  O   ALA A  82       7.450  88.162  23.814  1.00 94.05           O  
ATOM   1357  N   ALA A  83       5.709  89.255  22.932  1.00 94.28           N  
ATOM   1359  CA  ALA A  83       6.000  90.516  23.615  1.00 94.28           C  
ATOM   1361  C   ALA A  83       6.021  90.359  25.153  1.00 94.28           C  
ATOM   1362  CB  ALA A  83       4.989  91.573  23.156  1.00 94.28           C  
ATOM   1366  O   ALA A  83       5.137  89.735  25.757  1.00 94.28           O  
ATOM   1367  N   GLY A  84       7.048  90.919  25.799  1.00 94.86           N  
ATOM   1369  CA  GLY A  84       7.268  90.791  27.241  1.00 94.86           C  
ATOM   1372  C   GLY A  84       7.790  89.417  27.692  1.00 94.86           C  
ATOM   1373  O   GLY A  84       7.835  89.160  28.895  1.00 94.86           O  
ATOM   1374  N   ALA A  85       8.093  88.486  26.777  1.00 95.67           N  
ATOM   1376  CA  ALA A  85       8.519  87.134  27.139  1.00 95.67           C  
ATOM   1378  C   ALA A  85       9.980  87.080  27.619  1.00 95.67           C  
ATOM   1379  CB  ALA A  85       8.258  86.189  25.961  1.00 95.67           C  
ATOM   1383  O   ALA A  85      10.248  86.415  28.622  1.00 95.67           O  
ATOM   1384  N   GLU A  86      10.908  87.785  26.951  1.00 96.06           N  
ATOM   1386  CA  GLU A  86      12.312  87.860  27.389  1.00 96.06           C  
ATOM   1388  C   GLU A  86      12.405  88.586  28.738  1.00 96.06           C  
ATOM   1389  CB  GLU A  86      13.226  88.544  26.341  1.00 96.06           C  
ATOM   1392  O   GLU A  86      13.019  88.078  29.674  1.00 96.06           O  
ATOM   1393  CG  GLU A  86      13.614  87.628  25.160  1.00 96.06           C  
ATOM   1396  CD  GLU A  86      14.840  88.087  24.333  1.00 96.06           C  
ATOM   1397  OE1 GLU A  86      15.076  87.536  23.231  1.00 96.06           O  
ATOM   1398  OE2 GLU A  86      15.694  88.873  24.807  1.00 96.06           O  
ATOM   1399  N   GLU A  87      11.719  89.719  28.875  1.00 96.92           N  
ATOM   1401  CA  GLU A  87      11.661  90.524  30.093  1.00 96.92           C  
ATOM   1403  C   GLU A  87      11.092  89.714  31.263  1.00 96.92           C  
ATOM   1404  CB  GLU A  87      10.807  91.789  29.868  1.00 96.92           C  
ATOM   1407  O   GLU A  87      11.682  89.694  32.345  1.00 96.92           O  
ATOM   1408  CG  GLU A  87      11.305  92.711  28.739  1.00 96.92           C  
ATOM   1411  CD  GLU A  87      10.756  92.380  27.335  1.00 96.92           C  
ATOM   1412  OE1 GLU A  87      10.754  93.298  26.493  1.00 96.92           O  
ATOM   1413  OE2 GLU A  87      10.313  91.228  27.100  1.00 96.92           O  
ATOM   1414  N   TYR A  88       9.993  88.978  31.043  1.00 96.66           N  
ATOM   1416  CA  TYR A  88       9.410  88.112  32.066  1.00 96.66           C  
ATOM   1418  C   TYR A  88      10.385  87.016  32.518  1.00 96.66           C  
ATOM   1419  CB  TYR A  88       8.096  87.493  31.567  1.00 96.66           C  
ATOM   1422  O   TYR A  88      10.566  86.825  33.723  1.00 96.66           O  
ATOM   1423  CG  TYR A  88       7.465  86.541  32.569  1.00 96.66           C  
ATOM   1424  CD1 TYR A  88       7.783  85.169  32.536  1.00 96.66           C  
ATOM   1426  CD2 TYR A  88       6.603  87.039  33.566  1.00 96.66           C  
ATOM   1428  CE1 TYR A  88       7.251  84.298  33.507  1.00 96.66           C  
ATOM   1430  CE2 TYR A  88       6.062  86.168  34.532  1.00 96.66           C  
ATOM   1432  OH  TYR A  88       5.877  83.945  35.432  1.00 96.66           O  
ATOM   1434  CZ  TYR A  88       6.390  84.795  34.503  1.00 96.66           C  
ATOM   1435  N   ALA A  89      11.019  86.315  31.573  1.00 96.59           N  
ATOM   1437  CA  ALA A  89      11.930  85.205  31.852  1.00 96.59           C  
ATOM   1439  C   ALA A  89      13.248  85.653  32.506  1.00 96.59           C  
ATOM   1440  CB  ALA A  89      12.195  84.479  30.531  1.00 96.59           C  
ATOM   1444  O   ALA A  89      13.879  84.890  33.244  1.00 96.59           O  
ATOM   1445  N   GLN A  90      13.677  86.893  32.260  1.00 96.76           N  
ATOM   1447  CA  GLN A  90      14.909  87.436  32.823  1.00 96.76           C  
ATOM   1449  C   GLN A  90      14.798  87.804  34.312  1.00 96.76           C  
ATOM   1450  CB  GLN A  90      15.396  88.611  31.967  1.00 96.76           C  
ATOM   1453  O   GLN A  90      15.839  87.830  34.980  1.00 96.76           O  
ATOM   1454  CG  GLN A  90      16.028  88.111  30.654  1.00 96.76           C  
ATOM   1457  CD  GLN A  90      16.378  89.253  29.705  1.00 96.76           C  
ATOM   1458  NE2 GLN A  90      16.414  89.016  28.413  1.00 96.76           N  
ATOM   1461  OE1 GLN A  90      16.669  90.361  30.118  1.00 96.76           O  
ATOM   1462  N   GLN A  91      13.584  88.009  34.840  1.00 97.14           N  
ATOM   1464  CA  GLN A  91      13.333  88.357  36.245  1.00 97.14           C  
ATOM   1466  C   GLN A  91      13.963  87.360  37.230  1.00 97.14           C  
ATOM   1467  CB  GLN A  91      11.825  88.411  36.528  1.00 97.14           C  
ATOM   1470  O   GLN A  91      13.760  86.145  37.139  1.00 97.14           O  
ATOM   1471  CG  GLN A  91      11.079  89.536  35.807  1.00 97.14           C  
ATOM   1474  CD  GLN A  91       9.592  89.465  36.118  1.00 97.14           C  
ATOM   1475  NE2 GLN A  91       8.878  88.534  35.526  1.00 97.14           N  
ATOM   1478  OE1 GLN A  91       9.064  90.190  36.942  1.00 97.14           O  
ATOM   1479  N   GLU A  92      14.648  87.875  38.255  1.00 97.53           N  
ATOM   1481  CA  GLU A  92      15.286  87.048  39.288  1.00 97.53           C  
ATOM   1483  C   GLU A  92      14.304  86.115  39.999  1.00 97.53           C  
ATOM   1484  CB  GLU A  92      15.913  87.926  40.372  1.00 97.53           C  
ATOM   1487  O   GLU A  92      14.638  84.967  40.287  1.00 97.53           O  
ATOM   1488  CG  GLU A  92      17.063  88.809  39.884  1.00 97.53           C  
ATOM   1491  CD  GLU A  92      17.828  89.384  41.083  1.00 97.53           C  
ATOM   1492  OE1 GLU A  92      19.061  89.527  40.953  1.00 97.53           O  
ATOM   1493  OE2 GLU A  92      17.179  89.610  42.132  1.00 97.53           O  
ATOM   1494  N   VAL A  93      13.079  86.581  40.269  1.00 96.84           N  
ATOM   1496  CA  VAL A  93      12.061  85.767  40.943  1.00 96.84           C  
ATOM   1498  C   VAL A  93      11.623  84.577  40.086  1.00 96.84           C  
ATOM   1499  CB  VAL A  93      10.888  86.632  41.438  1.00 96.84           C  
ATOM   1501  O   VAL A  93      11.507  83.479  40.621  1.00 96.84           O  
ATOM   1502  CG1 VAL A  93      10.070  87.280  40.316  1.00 96.84           C  
ATOM   1506  CG2 VAL A  93       9.968  85.818  42.352  1.00 96.84           C  
ATOM   1510  N   VAL A  94      11.496  84.745  38.765  1.00 97.55           N  
ATOM   1512  CA  VAL A  94      11.165  83.656  37.829  1.00 97.55           C  
ATOM   1514  C   VAL A  94      12.288  82.618  37.806  1.00 97.55           C  
ATOM   1515  CB  VAL A  94      10.845  84.218  36.426  1.00 97.55           C  
ATOM   1517  O   VAL A  94      12.028  81.434  38.021  1.00 97.55           O  
ATOM   1518  CG1 VAL A  94      10.652  83.130  35.363  1.00 97.55           C  
ATOM   1522  CG2 VAL A  94       9.547  85.039  36.487  1.00 97.55           C  
ATOM   1526  N   LYS A  95      13.546  83.059  37.666  1.00 97.27           N  
ATOM   1528  CA  LYS A  95      14.732  82.181  37.704  1.00 97.27           C  
ATOM   1530  C   LYS A  95      14.862  81.436  39.039  1.00 97.27           C  
ATOM   1531  CB  LYS A  95      15.992  83.012  37.409  1.00 97.27           C  
ATOM   1534  O   LYS A  95      15.033  80.221  39.058  1.00 97.27           O  
ATOM   1535  CG  LYS A  95      16.032  83.507  35.954  1.00 97.27           C  
ATOM   1538  CD  LYS A  95      17.189  84.489  35.743  1.00 97.27           C  
ATOM   1541  CE  LYS A  95      17.249  84.912  34.273  1.00 97.27           C  
ATOM   1544  NZ  LYS A  95      18.031  86.163  34.105  1.00 97.27           N  
ATOM   1548  N   ARG A  96      14.714  82.139  40.168  1.00 97.45           N  
ATOM   1550  CA  ARG A  96      14.804  81.578  41.533  1.00 97.45           C  
ATOM   1552  C   ARG A  96      13.675  80.591  41.853  1.00 97.45           C  
ATOM   1553  CB  ARG A  96      14.828  82.756  42.520  1.00 97.45           C  
ATOM   1556  O   ARG A  96      13.869  79.677  42.659  1.00 97.45           O  
ATOM   1557  CG  ARG A  96      15.045  82.338  43.983  1.00 97.45           C  
ATOM   1560  CD  ARG A  96      15.161  83.561  44.903  1.00 97.45           C  
ATOM   1563  NE  ARG A  96      13.893  84.318  44.989  1.00 97.45           N  
ATOM   1565  NH1 ARG A  96      14.741  86.218  45.967  1.00 97.45           N  
ATOM   1568  NH2 ARG A  96      12.569  86.111  45.477  1.00 97.45           N  
ATOM   1571  CZ  ARG A  96      13.741  85.538  45.477  1.00 97.45           C  
ATOM   1572  N   SER A  97      12.504  80.780  41.251  1.00 97.67           N  
ATOM   1574  CA  SER A  97      11.336  79.912  41.420  1.00 97.67           C  
ATOM   1576  C   SER A  97      11.287  78.730  40.452  1.00 97.67           C  
ATOM   1577  CB  SER A  97      10.055  80.737  41.310  1.00 97.67           C  
ATOM   1580  O   SER A  97      10.477  77.828  40.669  1.00 97.67           O  
ATOM   1581  OG  SER A  97       9.966  81.596  42.434  1.00 97.67           O  
ATOM   1583  N   TYR A  98      12.138  78.687  39.425  1.00 97.93           N  
ATOM   1585  CA  TYR A  98      12.159  77.591  38.456  1.00 97.93           C  
ATOM   1587  C   TYR A  98      12.455  76.244  39.140  1.00 97.93           C  
ATOM   1588  CB  TYR A  98      13.151  77.911  37.331  1.00 97.93           C  
ATOM   1591  O   TYR A  98      13.350  76.122  39.980  1.00 97.93           O  
ATOM   1592  CG  TYR A  98      12.843  77.178  36.039  1.00 97.93           C  
ATOM   1593  CD1 TYR A  98      13.346  75.882  35.817  1.00 97.93           C  
ATOM   1595  CD2 TYR A  98      12.045  77.802  35.059  1.00 97.93           C  
ATOM   1597  CE1 TYR A  98      13.055  75.209  34.614  1.00 97.93           C  
ATOM   1599  CE2 TYR A  98      11.764  77.136  33.852  1.00 97.93           C  
ATOM   1601  OH  TYR A  98      11.976  75.205  32.462  1.00 97.93           O  
ATOM   1603  CZ  TYR A  98      12.269  75.840  33.626  1.00 97.93           C  
ATOM   1604  N   GLY A  99      11.641  75.230  38.840  1.00 97.34           N  
ATOM   1606  CA  GLY A  99      11.679  73.913  39.477  1.00 97.34           C  
ATOM   1609  C   GLY A  99      11.208  73.875  40.940  1.00 97.34           C  
ATOM   1610  O   GLY A  99      11.219  72.804  41.550  1.00 97.34           O  
ATOM   1611  N   LYS A 100      10.786  74.997  41.545  1.00 97.77           N  
ATOM   1613  CA  LYS A 100      10.331  75.022  42.947  1.00 97.77           C  
ATOM   1615  C   LYS A 100       8.890  74.538  43.082  1.00 97.77           C  
ATOM   1616  CB  LYS A 100      10.517  76.406  43.595  1.00 97.77           C  
ATOM   1619  O   LYS A 100       8.051  74.739  42.204  1.00 97.77           O  
ATOM   1620  CG  LYS A 100      11.954  76.950  43.568  1.00 97.77           C  
ATOM   1623  CD  LYS A 100      12.989  76.061  44.269  1.00 97.77           C  
ATOM   1626  CE  LYS A 100      14.350  76.757  44.162  1.00 97.77           C  
ATOM   1629  NZ  LYS A 100      15.451  75.926  44.705  1.00 97.77           N  
ATOM   1633  N   ALA A 101       8.604  73.910  44.222  1.00 97.57           N  
ATOM   1635  CA  ALA A 101       7.269  73.446  44.570  1.00 97.57           C  
ATOM   1637  C   ALA A 101       6.444  74.549  45.245  1.00 97.57           C  
ATOM   1638  CB  ALA A 101       7.378  72.189  45.441  1.00 97.57           C  
ATOM   1642  O   ALA A 101       6.906  75.181  46.192  1.00 97.57           O  
ATOM   1643  N   PHE A 102       5.204  74.702  44.792  1.00 97.77           N  
ATOM   1645  CA  PHE A 102       4.199  75.634  45.295  1.00 97.77           C  
ATOM   1647  C   PHE A 102       2.927  74.884  45.717  1.00 97.77           C  
ATOM   1648  CB  PHE A 102       3.908  76.687  44.215  1.00 97.77           C  
ATOM   1651  O   PHE A 102       2.745  73.698  45.399  1.00 97.77           O  
ATOM   1652  CG  PHE A 102       5.036  77.680  44.021  1.00 97.77           C  
ATOM   1653  CD1 PHE A 102       5.018  78.899  44.724  1.00 97.77           C  
ATOM   1655  CD2 PHE A 102       6.099  77.395  43.143  1.00 97.77           C  
ATOM   1657  CE1 PHE A 102       6.051  79.833  44.543  1.00 97.77           C  
ATOM   1659  CE2 PHE A 102       7.137  78.328  42.966  1.00 97.77           C  
ATOM   1661  CZ  PHE A 102       7.110  79.546  43.666  1.00 97.77           C  
ATOM   1663  N   LYS A 103       2.044  75.575  46.440  1.00 97.67           N  
ATOM   1665  CA  LYS A 103       0.737  75.066  46.857  1.00 97.67           C  
ATOM   1667  C   LYS A 103      -0.317  76.110  46.498  1.00 97.67           C  
ATOM   1668  CB  LYS A 103       0.748  74.752  48.359  1.00 97.67           C  
ATOM   1671  O   LYS A 103      -0.476  77.083  47.219  1.00 97.67           O  
ATOM   1672  CG  LYS A 103      -0.569  74.083  48.792  1.00 97.67           C  
ATOM   1675  CD  LYS A 103      -0.793  74.187  50.303  1.00 97.67           C  
ATOM   1678  CE  LYS A 103       0.257  73.441  51.121  1.00 97.67           C  
ATOM   1681  NZ  LYS A 103       0.003  73.655  52.564  1.00 97.67           N  
ATOM   1685  N   LEU A 104      -1.026  75.868  45.399  1.00 97.98           N  
ATOM   1687  CA  LEU A 104      -2.080  76.759  44.932  1.00 97.98           C  
ATOM   1689  C   LEU A 104      -3.383  76.460  45.681  1.00 97.98           C  
ATOM   1690  CB  LEU A 104      -2.292  76.606  43.415  1.00 97.98           C  
ATOM   1693  O   LEU A 104      -3.776  75.293  45.801  1.00 97.98           O  
ATOM   1694  CG  LEU A 104      -1.044  76.719  42.524  1.00 97.98           C  
ATOM   1696  CD1 LEU A 104      -1.455  76.426  41.081  1.00 97.98           C  
ATOM   1700  CD2 LEU A 104      -0.408  78.103  42.580  1.00 97.98           C  
ATOM   1704  N   SER A 105      -4.085  77.510  46.099  1.00 97.57           N  
ATOM   1706  CA  SER A 105      -5.431  77.414  46.662  1.00 97.57           C  
ATOM   1708  C   SER A 105      -6.493  77.604  45.579  1.00 97.57           C  
ATOM   1709  CB  SER A 105      -5.639  78.478  47.741  1.00 97.57           C  
ATOM   1712  O   SER A 105      -6.511  78.623  44.891  1.00 97.57           O  
ATOM   1713  OG  SER A 105      -4.798  78.292  48.860  1.00 97.57           O  
ATOM   1715  N   ILE A 106      -7.434  76.667  45.465  1.00 98.07           N  
ATOM   1717  CA  ILE A 106      -8.639  76.805  44.634  1.00 98.07           C  
ATOM   1719  C   ILE A 106      -9.802  77.291  45.504  1.00 98.07           C  
ATOM   1720  CB  ILE A 106      -8.982  75.473  43.935  1.00 98.07           C  
ATOM   1722  O   ILE A 106     -10.154  76.615  46.472  1.00 98.07           O  
ATOM   1723  CG1 ILE A 106      -7.823  74.864  43.113  1.00 98.07           C  
ATOM   1726  CG2 ILE A 106     -10.255  75.591  43.077  1.00 98.07           C  
ATOM   1730  CD1 ILE A 106      -7.272  75.766  42.006  1.00 98.07           C  
ATOM   1734  N   SER A 107     -10.418  78.428  45.164  1.00 96.91           N  
ATOM   1736  CA  SER A 107     -11.578  79.000  45.882  1.00 96.91           C  
ATOM   1738  C   SER A 107     -12.931  78.646  45.276  1.00 96.91           C  
ATOM   1739  CB  SER A 107     -11.492  80.528  45.932  1.00 96.91           C  
ATOM   1742  O   SER A 107     -13.914  78.573  46.009  1.00 96.91           O  
ATOM   1743  OG  SER A 107     -11.150  81.029  44.656  1.00 96.91           O  
ATOM   1745  N   ALA A 108     -12.998  78.439  43.962  1.00 97.91           N  
ATOM   1747  CA  ALA A 108     -14.249  78.204  43.255  1.00 97.91           C  
ATOM   1749  C   ALA A 108     -14.058  77.300  42.032  1.00 97.91           C  
ATOM   1750  CB  ALA A 108     -14.864  79.554  42.858  1.00 97.91           C  
ATOM   1754  O   ALA A 108     -12.980  77.264  41.433  1.00 97.91           O  
ATOM   1755  N   LEU A 109     -15.129  76.615  41.638  1.00 98.32           N  
ATOM   1757  CA  LEU A 109     -15.274  76.001  40.315  1.00 98.32           C  
ATOM   1759  C   LEU A 109     -16.317  76.796  39.525  1.00 98.32           C  
ATOM   1760  CB  LEU A 109     -15.659  74.515  40.438  1.00 98.32           C  
ATOM   1763  O   LEU A 109     -17.284  77.289  40.106  1.00 98.32           O  
ATOM   1764  CG  LEU A 109     -14.689  73.642  41.256  1.00 98.32           C  
ATOM   1766  CD1 LEU A 109     -15.189  72.197  41.281  1.00 98.32           C  
ATOM   1770  CD2 LEU A 109     -13.272  73.634  40.680  1.00 98.32           C  
ATOM   1774  N   PHE A 110     -16.136  76.933  38.214  1.00 98.28           N  
ATOM   1776  CA  PHE A 110     -17.039  77.713  37.369  1.00 98.28           C  
ATOM   1778  C   PHE A 110     -17.279  77.071  36.003  1.00 98.28           C  
ATOM   1779  CB  PHE A 110     -16.533  79.156  37.237  1.00 98.28           C  
ATOM   1782  O   PHE A 110     -16.466  76.287  35.509  1.00 98.28           O  
ATOM   1783  CG  PHE A 110     -15.214  79.312  36.504  1.00 98.28           C  
ATOM   1784  CD1 PHE A 110     -14.002  79.292  37.220  1.00 98.28           C  
ATOM   1786  CD2 PHE A 110     -15.199  79.505  35.107  1.00 98.28           C  
ATOM   1788  CE1 PHE A 110     -12.782  79.482  36.548  1.00 98.28           C  
ATOM   1790  CE2 PHE A 110     -13.979  79.694  34.435  1.00 98.28           C  
ATOM   1792  CZ  PHE A 110     -12.775  79.694  35.159  1.00 98.28           C  
ATOM   1794  N   VAL A 111     -18.422  77.419  35.415  1.00 98.21           N  
ATOM   1796  CA  VAL A 111     -18.919  76.945  34.119  1.00 98.21           C  
ATOM   1798  C   VAL A 111     -19.528  78.123  33.361  1.00 98.21           C  
ATOM   1799  CB  VAL A 111     -19.943  75.808  34.337  1.00 98.21           C  
ATOM   1801  O   VAL A 111     -20.269  78.919  33.934  1.00 98.21           O  
ATOM   1802  CG1 VAL A 111     -20.931  75.601  33.185  1.00 98.21           C  
ATOM   1806  CG2 VAL A 111     -19.218  74.478  34.560  1.00 98.21           C  
ATOM   1810  N   THR A 112     -19.241  78.218  32.068  1.00 97.88           N  
ATOM   1812  CA  THR A 112     -19.877  79.130  31.104  1.00 97.88           C  
ATOM   1814  C   THR A 112     -20.299  78.330  29.862  1.00 97.88           C  
ATOM   1815  CB  THR A 112     -18.918  80.268  30.691  1.00 97.88           C  
ATOM   1817  O   THR A 112     -19.875  77.182  29.720  1.00 97.88           O  
ATOM   1818  CG2 THR A 112     -18.169  80.894  31.864  1.00 97.88           C  
ATOM   1822  OG1 THR A 112     -17.982  79.787  29.750  1.00 97.88           O  
ATOM   1824  N   PRO A 113     -21.034  78.909  28.894  1.00 97.67           N  
ATOM   1825  CA  PRO A 113     -21.255  78.275  27.587  1.00 97.67           C  
ATOM   1827  C   PRO A 113     -19.970  77.963  26.795  1.00 97.67           C  
ATOM   1828  CB  PRO A 113     -22.125  79.270  26.812  1.00 97.67           C  
ATOM   1831  O   PRO A 113     -20.022  77.347  25.738  1.00 97.67           O  
ATOM   1832  CG  PRO A 113     -22.878  80.007  27.917  1.00 97.67           C  
ATOM   1835  CD  PRO A 113     -21.797  80.143  28.984  1.00 97.67           C  
ATOM   1838  N   LYS A 114     -18.799  78.427  27.249  1.00 97.80           N  
ATOM   1840  CA  LYS A 114     -17.527  78.272  26.538  1.00 97.80           C  
ATOM   1842  C   LYS A 114     -16.538  77.374  27.275  1.00 97.80           C  
ATOM   1843  CB  LYS A 114     -16.933  79.662  26.263  1.00 97.80           C  
ATOM   1846  O   LYS A 114     -15.869  76.557  26.634  1.00 97.80           O  
ATOM   1847  CG  LYS A 114     -17.802  80.502  25.313  1.00 97.80           C  
ATOM   1850  CD  LYS A 114     -17.071  81.805  24.976  1.00 97.80           C  
ATOM   1853  CE  LYS A 114     -17.919  82.705  24.078  1.00 97.80           C  
ATOM   1856  NZ  LYS A 114     -17.188  83.958  23.764  1.00 97.80           N  
ATOM   1860  N   THR A 115     -16.423  77.510  28.597  1.00 98.06           N  
ATOM   1862  CA  THR A 115     -15.378  76.847  29.389  1.00 98.06           C  
ATOM   1864  C   THR A 115     -15.862  76.355  30.752  1.00 98.06           C  
ATOM   1865  CB  THR A 115     -14.140  77.745  29.573  1.00 98.06           C  
ATOM   1867  O   THR A 115     -16.817  76.872  31.330  1.00 98.06           O  
ATOM   1868  CG2 THR A 115     -13.593  78.292  28.254  1.00 98.06           C  
ATOM   1872  OG1 THR A 115     -14.392  78.834  30.430  1.00 98.06           O  
ATOM   1874  N   ALA A 116     -15.161  75.350  31.275  1.00 98.22           N  
ATOM   1876  CA  ALA A 116     -15.218  74.922  32.663  1.00 98.22           C  
ATOM   1878  C   ALA A 116     -13.824  75.064  33.289  1.00 98.22           C  
ATOM   1879  CB  ALA A 116     -15.738  73.483  32.734  1.00 98.22           C  
ATOM   1883  O   ALA A 116     -12.819  74.646  32.700  1.00 98.22           O  
ATOM   1884  N   GLY A 117     -13.753  75.623  34.495  1.00 98.10           N  
ATOM   1886  CA  GLY A 117     -12.485  75.965  35.133  1.00 98.10           C  
ATOM   1889  C   GLY A 117     -12.527  75.976  36.657  1.00 98.10           C  
ATOM   1890  O   GLY A 117     -13.582  75.882  37.286  1.00 98.10           O  
ATOM   1891  N   ALA A 118     -11.341  76.090  37.246  1.00 98.30           N  
ATOM   1893  CA  ALA A 118     -11.132  76.291  38.673  1.00 98.30           C  
ATOM   1895  C   ALA A 118     -10.412  77.625  38.905  1.00 98.30           C  
ATOM   1896  CB  ALA A 118     -10.347  75.096  39.221  1.00 98.30           C  
ATOM   1900  O   ALA A 118      -9.376  77.878  38.286  1.00 98.30           O  
ATOM   1901  N   GLN A 119     -10.949  78.468  39.786  1.00 97.93           N  
ATOM   1903  CA  GLN A 119     -10.347  79.741  40.186  1.00 97.93           C  
ATOM   1905  C   GLN A 119      -9.157  79.487  41.117  1.00 97.93           C  
ATOM   1906  CB  GLN A 119     -11.412  80.595  40.892  1.00 97.93           C  
ATOM   1909  O   GLN A 119      -9.322  78.821  42.140  1.00 97.93           O  
ATOM   1910  CG  GLN A 119     -10.857  81.945  41.371  1.00 97.93           C  
ATOM   1913  CD  GLN A 119     -11.872  82.770  42.153  1.00 97.93           C  
ATOM   1914  NE2 GLN A 119     -11.751  84.070  42.112  1.00 97.93           N  
ATOM   1917  OE1 GLN A 119     -12.748  82.271  42.851  1.00 97.93           O  
ATOM   1918  N   VAL A 120      -7.989  80.047  40.799  1.00 98.02           N  
ATOM   1920  CA  VAL A 120      -6.793  79.992  41.652  1.00 98.02           C  
ATOM   1922  C   VAL A 120      -6.653  81.307  42.418  1.00 98.02           C  
ATOM   1923  CB  VAL A 120      -5.527  79.700  40.821  1.00 98.02           C  
ATOM   1925  O   VAL A 120      -6.683  82.382  41.827  1.00 98.02           O  
ATOM   1926  CG1 VAL A 120      -4.265  79.715  41.688  1.00 98.02           C  
ATOM   1930  CG2 VAL A 120      -5.584  78.334  40.122  1.00 98.02           C  
ATOM   1934  N   VAL A 121      -6.447  81.221  43.731  1.00 97.00           N  
ATOM   1936  CA  VAL A 121      -6.126  82.365  44.595  1.00 97.00           C  
ATOM   1938  C   VAL A 121      -4.634  82.334  44.889  1.00 97.00           C  
ATOM   1939  CB  VAL A 121      -6.922  82.349  45.911  1.00 97.00           C  
ATOM   1941  O   VAL A 121      -4.163  81.439  45.591  1.00 97.00           O  
ATOM   1942  CG1 VAL A 121      -6.815  83.707  46.617  1.00 97.00           C  
ATOM   1946  CG2 VAL A 121      -8.399  82.034  45.689  1.00 97.00           C  
ATOM   1950  N   LEU A 122      -3.893  83.296  44.346  1.00 97.30           N  
ATOM   1952  CA  LEU A 122      -2.444  83.382  44.518  1.00 97.30           C  
ATOM   1954  C   LEU A 122      -2.075  84.048  45.848  1.00 97.30           C  
ATOM   1955  CB  LEU A 122      -1.819  84.126  43.325  1.00 97.30           C  
ATOM   1958  O   LEU A 122      -2.686  85.035  46.259  1.00 97.30           O  
ATOM   1959  CG  LEU A 122      -2.084  83.481  41.953  1.00 97.30           C  
ATOM   1961  CD1 LEU A 122      -1.445  84.338  40.864  1.00 97.30           C  
ATOM   1965  CD2 LEU A 122      -1.519  82.066  41.830  1.00 97.30           C  
ATOM   1969  N   THR A 123      -1.038  83.528  46.499  1.00 96.28           N  
ATOM   1971  CA  THR A 123      -0.398  84.166  47.658  1.00 96.28           C  
ATOM   1973  C   THR A 123       0.441  85.386  47.252  1.00 96.28           C  
ATOM   1974  CB  THR A 123       0.492  83.165  48.409  1.00 96.28           C  
ATOM   1976  O   THR A 123       0.838  85.527  46.097  1.00 96.28           O  
ATOM   1977  CG2 THR A 123      -0.286  81.981  48.983  1.00 96.28           C  
ATOM   1981  OG1 THR A 123       1.492  82.667  47.555  1.00 96.28           O  
ATOM   1983  N   ASP A 124       0.804  86.249  48.213  1.00 96.10           N  
ATOM   1985  CA  ASP A 124       1.702  87.398  47.975  1.00 96.10           C  
ATOM   1987  C   ASP A 124       3.077  86.986  47.390  1.00 96.10           C  
ATOM   1988  CB  ASP A 124       1.897  88.196  49.288  1.00 96.10           C  
ATOM   1991  O   ASP A 124       3.718  87.786  46.705  1.00 96.10           O  
ATOM   1992  CG  ASP A 124       0.806  89.243  49.590  1.00 96.10           C  
ATOM   1993  OD1 ASP A 124       0.482  89.461  50.786  1.00 96.10           O  
ATOM   1994  OD2 ASP A 124       0.347  89.916  48.641  1.00 96.10           O  
ATOM   1995  N   GLN A 125       3.525  85.742  47.618  1.00 96.87           N  
ATOM   1997  CA  GLN A 125       4.729  85.172  46.999  1.00 96.87           C  
ATOM   1999  C   GLN A 125       4.477  84.760  45.541  1.00 96.87           C  
ATOM   2000  CB  GLN A 125       5.212  83.975  47.837  1.00 96.87           C  
ATOM   2003  O   GLN A 125       5.272  85.081  44.662  1.00 96.87           O  
ATOM   2004  CG  GLN A 125       6.523  83.375  47.294  1.00 96.87           C  
ATOM   2007  CD  GLN A 125       7.018  82.161  48.077  1.00 96.87           C  
ATOM   2008  NE2 GLN A 125       8.124  81.574  47.676  1.00 96.87           N  
ATOM   2011  OE1 GLN A 125       6.445  81.703  49.049  1.00 96.87           O  
ATOM   2012  N   GLU A 126       3.375  84.062  45.266  1.00 97.71           N  
ATOM   2014  CA  GLU A 126       3.019  83.600  43.916  1.00 97.71           C  
ATOM   2016  C   GLU A 126       2.636  84.760  42.987  1.00 97.71           C  
ATOM   2017  CB  GLU A 126       1.874  82.592  44.027  1.00 97.71           C  
ATOM   2020  O   GLU A 126       2.930  84.715  41.795  1.00 97.71           O  
ATOM   2021  CG  GLU A 126       2.363  81.259  44.627  1.00 97.71           C  
ATOM   2024  CD  GLU A 126       1.255  80.432  45.290  1.00 97.71           C  
ATOM   2025  OE1 GLU A 126       1.454  79.200  45.397  1.00 97.71           O  
ATOM   2026  OE2 GLU A 126       0.283  81.056  45.783  1.00 97.71           O  
ATOM   2027  N   LEU A 127       2.079  85.847  43.532  1.00 96.75           N  
ATOM   2029  CA  LEU A 127       1.833  87.093  42.800  1.00 96.75           C  
ATOM   2031  C   LEU A 127       3.115  87.745  42.255  1.00 96.75           C  
ATOM   2032  CB  LEU A 127       1.073  88.081  43.707  1.00 96.75           C  
ATOM   2035  O   LEU A 127       3.022  88.526  41.315  1.00 96.75           O  
ATOM   2036  CG  LEU A 127      -0.427  87.773  43.877  1.00 96.75           C  
ATOM   2038  CD1 LEU A 127      -1.030  88.722  44.915  1.00 96.75           C  
ATOM   2042  CD2 LEU A 127      -1.202  87.971  42.571  1.00 96.75           C  
ATOM   2046  N   GLN A 128       4.303  87.423  42.783  1.00 96.92           N  
ATOM   2048  CA  GLN A 128       5.581  87.886  42.212  1.00 96.92           C  
ATOM   2050  C   GLN A 128       5.928  87.176  40.893  1.00 96.92           C  
ATOM   2051  CB  GLN A 128       6.733  87.689  43.212  1.00 96.92           C  
ATOM   2054  O   GLN A 128       6.768  87.658  40.142  1.00 96.92           O  
ATOM   2055  CG  GLN A 128       6.490  88.356  44.571  1.00 96.92           C  
ATOM   2058  CD  GLN A 128       7.576  88.071  45.606  1.00 96.92           C  
ATOM   2059  NE2 GLN A 128       7.274  88.298  46.865  1.00 96.92           N  
ATOM   2062  OE1 GLN A 128       8.692  87.649  45.334  1.00 96.92           O  
ATOM   2063  N   LEU A 129       5.291  86.037  40.605  1.00 97.53           N  
ATOM   2065  CA  LEU A 129       5.432  85.293  39.351  1.00 97.53           C  
ATOM   2067  C   LEU A 129       4.321  85.627  38.346  1.00 97.53           C  
ATOM   2068  CB  LEU A 129       5.475  83.785  39.660  1.00 97.53           C  
ATOM   2071  O   LEU A 129       4.352  85.131  37.220  1.00 97.53           O  
ATOM   2072  CG  LEU A 129       6.674  83.356  40.523  1.00 97.53           C  
ATOM   2074  CD1 LEU A 129       6.510  81.903  40.964  1.00 97.53           C  
ATOM   2078  CD2 LEU A 129       7.986  83.480  39.748  1.00 97.53           C  
ATOM   2082  N   TRP A 130       3.337  86.448  38.721  1.00 96.96           N  
ATOM   2084  CA  TRP A 130       2.258  86.847  37.823  1.00 96.96           C  
ATOM   2086  C   TRP A 130       2.705  88.013  36.924  1.00 96.96           C  
ATOM   2087  CB  TRP A 130       1.006  87.194  38.634  1.00 96.96           C  
ATOM   2090  O   TRP A 130       3.182  89.018  37.456  1.00 96.96           O  
ATOM   2091  CG  TRP A 130      -0.214  87.201  37.775  1.00 96.96           C  
ATOM   2092  CD1 TRP A 130      -0.724  88.274  37.132  1.00 96.96           C  
ATOM   2094  CD2 TRP A 130      -0.949  86.044  37.279  1.00 96.96           C  
ATOM   2095  CE2 TRP A 130      -1.900  86.495  36.318  1.00 96.96           C  
ATOM   2096  CE3 TRP A 130      -0.830  84.651  37.469  1.00 96.96           C  
ATOM   2098  NE1 TRP A 130      -1.735  87.866  36.284  1.00 96.96           N  
ATOM   2100  CH2 TRP A 130      -2.560  84.221  35.805  1.00 96.96           C  
ATOM   2102  CZ2 TRP A 130      -2.691  85.602  35.581  1.00 96.96           C  
ATOM   2104  CZ3 TRP A 130      -1.637  83.748  36.753  1.00 96.96           C  
ATOM   2106  N   PRO A 131       2.574  87.933  35.585  1.00 95.15           N  
ATOM   2107  CA  PRO A 131       3.041  88.999  34.706  1.00 95.15           C  
ATOM   2109  C   PRO A 131       2.222  90.284  34.879  1.00 95.15           C  
ATOM   2110  CB  PRO A 131       2.944  88.448  33.284  1.00 95.15           C  
ATOM   2113  O   PRO A 131       0.999  90.262  35.039  1.00 95.15           O  
ATOM   2114  CG  PRO A 131       1.800  87.448  33.389  1.00 95.15           C  
ATOM   2117  CD  PRO A 131       1.984  86.862  34.792  1.00 95.15           C  
ATOM   2120  N   SER A 132       2.913  91.417  34.793  1.00 86.48           N  
ATOM   2122  CA  SER A 132       2.343  92.765  34.853  1.00 86.48           C  
ATOM   2124  C   SER A 132       2.256  93.418  33.468  1.00 86.48           C  
ATOM   2125  CB  SER A 132       3.140  93.613  35.850  1.00 86.48           C  
ATOM   2128  O   SER A 132       2.490  94.620  33.353  1.00 86.48           O  
ATOM   2129  OG  SER A 132       4.476  93.759  35.417  1.00 86.48           O  
ATOM   2131  N   ASP A 133       1.972  92.618  32.434  1.00 77.23           N  
ATOM   2133  CA  ASP A 133       1.944  93.033  31.026  1.00 77.23           C  
ATOM   2135  C   ASP A 133       1.110  94.312  30.807  1.00 77.23           C  
ATOM   2136  CB  ASP A 133       1.398  91.890  30.146  1.00 77.23           C  
ATOM   2139  O   ASP A 133       0.098  94.534  31.481  1.00 77.23           O  
ATOM   2140  CG  ASP A 133       2.297  90.646  30.073  1.00 77.23           C  
ATOM   2141  OD1 ASP A 133       1.788  89.542  29.773  1.00 77.23           O  
ATOM   2142  OD2 ASP A 133       3.531  90.754  30.244  1.00 77.23           O  
ATOM   2143  N   LEU A 134       1.546  95.149  29.857  1.00 70.72           N  
ATOM   2145  CA  LEU A 134       0.898  96.424  29.523  1.00 70.72           C  
ATOM   2147  C   LEU A 134      -0.524  96.212  28.974  1.00 70.72           C  
ATOM   2148  CB  LEU A 134       1.778  97.194  28.516  1.00 70.72           C  
ATOM   2151  O   LEU A 134      -1.448  96.915  29.380  1.00 70.72           O  
ATOM   2152  CG  LEU A 134       3.151  97.644  29.058  1.00 70.72           C  
ATOM   2154  CD1 LEU A 134       4.002  98.220  27.926  1.00 70.72           C  
ATOM   2158  CD2 LEU A 134       3.024  98.714  30.146  1.00 70.72           C  
ATOM   2162  N   ASP A 135      -0.706  95.189  28.135  1.00 75.67           N  
ATOM   2164  CA  ASP A 135      -1.979  94.825  27.502  1.00 75.67           C  
ATOM   2166  C   ASP A 135      -2.901  94.053  28.461  1.00 75.67           C  
ATOM   2167  CB  ASP A 135      -1.718  94.065  26.195  1.00 75.67           C  
ATOM   2170  O   ASP A 135      -3.216  92.869  28.293  1.00 75.67           O  
ATOM   2171  CG  ASP A 135      -0.935  94.912  25.193  1.00 75.67           C  
ATOM   2172  OD1 ASP A 135       0.042  94.365  24.637  1.00 75.67           O  
ATOM   2173  OD2 ASP A 135      -1.306  96.093  25.022  1.00 75.67           O  
ATOM   2174  N   LYS A 136      -3.345  94.738  29.516  1.00 83.10           N  
ATOM   2176  CA  LYS A 136      -4.339  94.203  30.450  1.00 83.10           C  
ATOM   2178  C   LYS A 136      -5.700  94.108  29.751  1.00 83.10           C  
ATOM   2179  CB  LYS A 136      -4.420  95.070  31.711  1.00 83.10           C  
ATOM   2182  O   LYS A 136      -6.171  95.113  29.223  1.00 83.10           O  
ATOM   2183  CG  LYS A 136      -3.098  94.987  32.478  1.00 83.10           C  
ATOM   2186  CD  LYS A 136      -3.131  95.823  33.753  1.00 83.10           C  
ATOM   2189  CE  LYS A 136      -1.730  95.758  34.362  1.00 83.10           C  
ATOM   2192  NZ  LYS A 136      -1.565  96.765  35.434  1.00 83.10           N  
ATOM   2196  N   PRO A 137      -6.387  92.947  29.777  1.00 89.58           N  
ATOM   2197  CA  PRO A 137      -7.748  92.847  29.259  1.00 89.58           C  
ATOM   2199  C   PRO A 137      -8.659  93.859  29.959  1.00 89.58           C  
ATOM   2200  CB  PRO A 137      -8.198  91.405  29.540  1.00 89.58           C  
ATOM   2203  O   PRO A 137      -8.601  93.963  31.185  1.00 89.58           O  
ATOM   2204  CG  PRO A 137      -6.884  90.633  29.661  1.00 89.58           C  
ATOM   2207  CD  PRO A 137      -5.930  91.657  30.270  1.00 89.58           C  
ATOM   2210  N   SER A 138      -9.548  94.537  29.230  1.00 92.28           N  
ATOM   2212  CA  SER A 138     -10.514  95.486  29.815  1.00 92.28           C  
ATOM   2214  C   SER A 138     -11.364  94.851  30.925  1.00 92.28           C  
ATOM   2215  CB  SER A 138     -11.421  96.048  28.717  1.00 92.28           C  
ATOM   2218  O   SER A 138     -11.592  95.458  31.966  1.00 92.28           O  
ATOM   2219  OG  SER A 138     -11.995  94.993  27.960  1.00 92.28           O  
ATOM   2221  N   ALA A 139     -11.712  93.567  30.788  1.00 92.73           N  
ATOM   2223  CA  ALA A 139     -12.386  92.783  31.828  1.00 92.73           C  
ATOM   2225  C   ALA A 139     -11.601  92.656  33.157  1.00 92.73           C  
ATOM   2226  CB  ALA A 139     -12.707  91.400  31.245  1.00 92.73           C  
ATOM   2230  O   ALA A 139     -12.174  92.241  34.158  1.00 92.73           O  
ATOM   2231  N   SER A 140     -10.312  93.011  33.204  1.00 93.05           N  
ATOM   2233  CA  SER A 140      -9.505  93.062  34.437  1.00 93.05           C  
ATOM   2235  C   SER A 140      -9.484  94.433  35.125  1.00 93.05           C  
ATOM   2236  CB  SER A 140      -8.088  92.525  34.195  1.00 93.05           C  
ATOM   2239  O   SER A 140      -8.863  94.575  36.179  1.00 93.05           O  
ATOM   2240  OG  SER A 140      -7.284  93.378  33.403  1.00 93.05           O  
ATOM   2242  N   GLU A 141     -10.156  95.448  34.572  1.00 93.58           N  
ATOM   2244  CA  GLU A 141     -10.133  96.801  35.125  1.00 93.58           C  
ATOM   2246  C   GLU A 141     -10.729  96.863  36.541  1.00 93.58           C  
ATOM   2247  CB  GLU A 141     -10.800  97.793  34.165  1.00 93.58           C  
ATOM   2250  O   GLU A 141     -11.804  96.335  36.835  1.00 93.58           O  
ATOM   2251  CG  GLU A 141     -10.609  99.226  34.681  1.00 93.58           C  
ATOM   2254  CD  GLU A 141     -10.995 100.312  33.670  1.00 93.58           C  
ATOM   2255  OE1 GLU A 141     -10.619 101.470  33.956  1.00 93.58           O  
ATOM   2256  OE2 GLU A 141     -11.626  99.980  32.644  1.00 93.58           O  
ATOM   2257  N   GLY A 142      -9.987  97.483  37.462  1.00 92.64           N  
ATOM   2259  CA  GLY A 142     -10.379  97.564  38.868  1.00 92.64           C  
ATOM   2262  C   GLY A 142     -10.484  96.208  39.582  1.00 92.64           C  
ATOM   2263  O   GLY A 142     -11.137  96.151  40.621  1.00 92.64           O  
ATOM   2264  N   LEU A 143      -9.886  95.137  39.047  1.00 94.85           N  
ATOM   2266  CA  LEU A 143      -9.656  93.875  39.755  1.00 94.85           C  
ATOM   2268  C   LEU A 143      -8.185  93.780  40.221  1.00 94.85           C  
ATOM   2269  CB  LEU A 143     -10.035  92.679  38.858  1.00 94.85           C  
ATOM   2272  O   LEU A 143      -7.298  94.327  39.557  1.00 94.85           O  
ATOM   2273  CG  LEU A 143     -11.526  92.506  38.516  1.00 94.85           C  
ATOM   2275  CD1 LEU A 143     -11.720  91.287  37.614  1.00 94.85           C  
ATOM   2279  CD2 LEU A 143     -12.370  92.261  39.763  1.00 94.85           C  
ATOM   2283  N   PRO A 144      -7.876  93.088  41.338  1.00 95.30           N  
ATOM   2284  CA  PRO A 144      -6.493  92.900  41.772  1.00 95.30           C  
ATOM   2286  C   PRO A 144      -5.656  92.086  40.760  1.00 95.30           C  
ATOM   2287  CB  PRO A 144      -6.566  92.199  43.133  1.00 95.30           C  
ATOM   2290  O   PRO A 144      -6.190  91.187  40.093  1.00 95.30           O  
ATOM   2291  CG  PRO A 144      -7.974  92.511  43.637  1.00 95.30           C  
ATOM   2294  CD  PRO A 144      -8.791  92.576  42.349  1.00 95.30           C  
ATOM   2297  N   PRO A 145      -4.331  92.322  40.666  1.00 94.65           N  
ATOM   2298  CA  PRO A 145      -3.414  91.448  39.936  1.00 94.65           C  
ATOM   2300  C   PRO A 145      -3.594  89.983  40.349  1.00 94.65           C  
ATOM   2301  CB  PRO A 145      -2.002  91.952  40.260  1.00 94.65           C  
ATOM   2304  O   PRO A 145      -3.830  89.686  41.518  1.00 94.65           O  
ATOM   2305  CG  PRO A 145      -2.226  93.418  40.625  1.00 94.65           C  
ATOM   2308  CD  PRO A 145      -3.588  93.387  41.314  1.00 94.65           C  
ATOM   2311  N   GLY A 146      -3.504  89.065  39.387  1.00 95.98           N  
ATOM   2313  CA  GLY A 146      -3.748  87.639  39.623  1.00 95.98           C  
ATOM   2316  C   GLY A 146      -5.208  87.185  39.504  1.00 95.98           C  
ATOM   2317  O   GLY A 146      -5.432  85.984  39.460  1.00 95.98           O  
ATOM   2318  N   SER A 147      -6.198  88.076  39.336  1.00 96.36           N  
ATOM   2320  CA  SER A 147      -7.624  87.696  39.139  1.00 96.36           C  
ATOM   2322  C   SER A 147      -7.888  86.703  38.000  1.00 96.36           C  
ATOM   2323  CB  SER A 147      -8.473  88.935  38.848  1.00 96.36           C  
ATOM   2326  O   SER A 147      -8.890  85.996  38.011  1.00 96.36           O  
ATOM   2327  OG  SER A 147      -8.469  89.800  39.957  1.00 96.36           O  
ATOM   2329  N   ARG A 148      -6.993  86.639  37.006  1.00 97.00           N  
ATOM   2331  CA  ARG A 148      -7.077  85.721  35.859  1.00 97.00           C  
ATOM   2333  C   ARG A 148      -6.472  84.332  36.149  1.00 97.00           C  
ATOM   2334  CB  ARG A 148      -6.475  86.438  34.632  1.00 97.00           C  
ATOM   2337  O   ARG A 148      -6.525  83.463  35.278  1.00 97.00           O  
ATOM   2338  CG  ARG A 148      -6.727  85.724  33.295  1.00 97.00           C  
ATOM   2341  CD  ARG A 148      -6.270  86.547  32.086  1.00 97.00           C  
ATOM   2344  NE  ARG A 148      -6.659  85.887  30.822  1.00 97.00           N  
ATOM   2346  NH1 ARG A 148      -5.291  87.059  29.393  1.00 97.00           N  
ATOM   2349  NH2 ARG A 148      -6.632  85.469  28.583  1.00 97.00           N  
ATOM   2352  CZ  ARG A 148      -6.192  86.141  29.611  1.00 97.00           C  
ATOM   2353  N   ALA A 149      -5.890  84.100  37.326  1.00 97.90           N  
ATOM   2355  CA  ALA A 149      -5.272  82.827  37.683  1.00 97.90           C  
ATOM   2357  C   ALA A 149      -6.325  81.710  37.768  1.00 97.90           C  
ATOM   2358  CB  ALA A 149      -4.474  82.996  38.980  1.00 97.90           C  
ATOM   2362  O   ALA A 149      -7.288  81.775  38.533  1.00 97.90           O  
ATOM   2363  N   HIS A 150      -6.151  80.674  36.951  1.00 97.54           N  
ATOM   2365  CA  HIS A 150      -7.109  79.580  36.829  1.00 97.54           C  
ATOM   2367  C   HIS A 150      -6.429  78.280  36.397  1.00 97.54           C  
ATOM   2368  CB  HIS A 150      -8.217  79.968  35.830  1.00 97.54           C  
ATOM   2371  O   HIS A 150      -5.298  78.283  35.908  1.00 97.54           O  
ATOM   2372  CG  HIS A 150      -7.745  80.059  34.401  1.00 97.54           C  
ATOM   2373  CD2 HIS A 150      -7.874  79.102  33.434  1.00 97.54           C  
ATOM   2375  ND1 HIS A 150      -7.038  81.098  33.849  1.00 97.54           N  
ATOM   2377  CE1 HIS A 150      -6.726  80.767  32.587  1.00 97.54           C  
ATOM   2379  NE2 HIS A 150      -7.223  79.557  32.284  1.00 97.54           N  
ATOM   2380  N   VAL A 151      -7.162  77.176  36.523  1.00 98.32           N  
ATOM   2382  CA  VAL A 151      -6.876  75.901  35.856  1.00 98.32           C  
ATOM   2384  C   VAL A 151      -8.040  75.593  34.918  1.00 98.32           C  
ATOM   2385  CB  VAL A 151      -6.674  74.777  36.890  1.00 98.32           C  
ATOM   2387  O   VAL A 151      -9.188  75.546  35.361  1.00 98.32           O  
ATOM   2388  CG1 VAL A 151      -6.438  73.423  36.217  1.00 98.32           C  
ATOM   2392  CG2 VAL A 151      -5.485  75.058  37.821  1.00 98.32           C  
ATOM   2396  N   THR A 152      -7.767  75.378  33.629  1.00 98.17           N  
ATOM   2398  CA  THR A 152      -8.798  74.935  32.673  1.00 98.17           C  
ATOM   2400  C   THR A 152      -9.121  73.460  32.905  1.00 98.17           C  
ATOM   2401  CB  THR A 152      -8.385  75.194  31.213  1.00 98.17           C  
ATOM   2403  O   THR A 152      -8.217  72.626  32.956  1.00 98.17           O  
ATOM   2404  CG2 THR A 152      -9.417  74.690  30.203  1.00 98.17           C  
ATOM   2408  OG1 THR A 152      -8.295  76.581  30.980  1.00 98.17           O  
ATOM   2410  N   LEU A 153     -10.408  73.133  33.039  1.00 98.10           N  
ATOM   2412  CA  LEU A 153     -10.903  71.763  33.214  1.00 98.10           C  
ATOM   2414  C   LEU A 153     -11.495  71.212  31.908  1.00 98.10           C  
ATOM   2415  CB  LEU A 153     -11.926  71.733  34.366  1.00 98.10           C  
ATOM   2418  O   LEU A 153     -11.326  70.028  31.613  1.00 98.10           O  
ATOM   2419  CG  LEU A 153     -11.370  72.200  35.725  1.00 98.10           C  
ATOM   2421  CD1 LEU A 153     -12.505  72.266  36.744  1.00 98.10           C  
ATOM   2425  CD2 LEU A 153     -10.288  71.262  36.269  1.00 98.10           C  
ATOM   2429  N   GLY A 154     -12.112  72.076  31.096  1.00 98.07           N  
ATOM   2431  CA  GLY A 154     -12.510  71.753  29.730  1.00 98.07           C  
ATOM   2434  C   GLY A 154     -13.062  72.947  28.945  1.00 98.07           C  
ATOM   2435  O   GLY A 154     -13.375  73.994  29.509  1.00 98.07           O  
ATOM   2436  N   CYS A 155     -13.181  72.775  27.632  1.00 97.85           N  
ATOM   2438  CA  CYS A 155     -13.691  73.763  26.681  1.00 97.85           C  
ATOM   2440  C   CYS A 155     -14.745  73.123  25.761  1.00 97.85           C  
ATOM   2441  CB  CYS A 155     -12.526  74.335  25.855  1.00 97.85           C  
ATOM   2444  O   CYS A 155     -14.639  71.939  25.421  1.00 97.85           O  
ATOM   2445  SG  CYS A 155     -11.261  75.124  26.897  1.00 97.85           S  
ATOM   2447  N   ALA A 156     -15.732  73.913  25.336  1.00 97.77           N  
ATOM   2449  CA  ALA A 156     -16.667  73.535  24.275  1.00 97.77           C  
ATOM   2451  C   ALA A 156     -15.941  73.387  22.919  1.00 97.77           C  
ATOM   2452  CB  ALA A 156     -17.801  74.568  24.236  1.00 97.77           C  
ATOM   2456  O   ALA A 156     -14.815  73.874  22.759  1.00 97.77           O  
ATOM   2457  N   ALA A 157     -16.570  72.709  21.951  1.00 96.31           N  
ATOM   2459  CA  ALA A 157     -15.939  72.189  20.727  1.00 96.31           C  
ATOM   2461  C   ALA A 157     -15.019  73.184  19.988  1.00 96.31           C  
ATOM   2462  CB  ALA A 157     -17.045  71.670  19.800  1.00 96.31           C  
ATOM   2466  O   ALA A 157     -13.880  72.830  19.681  1.00 96.31           O  
ATOM   2467  N   ASP A 158     -15.427  74.443  19.825  1.00 94.13           N  
ATOM   2469  CA  ASP A 158     -14.682  75.454  19.050  1.00 94.13           C  
ATOM   2471  C   ASP A 158     -13.933  76.486  19.916  1.00 94.13           C  
ATOM   2472  CB  ASP A 158     -15.638  76.092  18.038  1.00 94.13           C  
ATOM   2475  O   ASP A 158     -13.326  77.431  19.416  1.00 94.13           O  
ATOM   2476  CG  ASP A 158     -16.277  74.984  17.203  1.00 94.13           C  
ATOM   2477  OD1 ASP A 158     -17.486  74.751  17.417  1.00 94.13           O  
ATOM   2478  OD2 ASP A 158     -15.512  74.305  16.486  1.00 94.13           O  
ATOM   2479  N   VAL A 159     -13.920  76.305  21.240  1.00 97.20           N  
ATOM   2481  CA  VAL A 159     -13.360  77.287  22.184  1.00 97.20           C  
ATOM   2483  C   VAL A 159     -11.874  77.046  22.450  1.00 97.20           C  
ATOM   2484  CB  VAL A 159     -14.187  77.312  23.479  1.00 97.20           C  
ATOM   2486  O   VAL A 159     -11.454  75.912  22.688  1.00 97.20           O  
ATOM   2487  CG1 VAL A 159     -13.585  78.247  24.532  1.00 97.20           C  
ATOM   2491  CG2 VAL A 159     -15.611  77.791  23.169  1.00 97.20           C  
ATOM   2495  N   GLN A 160     -11.072  78.113  22.439  1.00 97.00           N  
ATOM   2497  CA  GLN A 160      -9.642  78.076  22.768  1.00 97.00           C  
ATOM   2499  C   GLN A 160      -9.401  78.198  24.288  1.00 97.00           C  
ATOM   2500  CB  GLN A 160      -8.904  79.195  22.010  1.00 97.00           C  
ATOM   2503  O   GLN A 160     -10.094  78.989  24.934  1.00 97.00           O  
ATOM   2504  CG  GLN A 160      -8.911  79.006  20.483  1.00 97.00           C  
ATOM   2507  CD  GLN A 160      -8.183  77.743  20.025  1.00 97.00           C  
ATOM   2508  NE2 GLN A 160      -8.434  77.270  18.826  1.00 97.00           N  
ATOM   2511  OE1 GLN A 160      -7.397  77.147  20.744  1.00 97.00           O  
ATOM   2512  N   PRO A 161      -8.392  77.520  24.879  1.00 95.37           N  
ATOM   2513  CA  PRO A 161      -8.153  77.531  26.334  1.00 95.37           C  
ATOM   2515  C   PRO A 161      -7.945  78.922  26.957  1.00 95.37           C  
ATOM   2516  CB  PRO A 161      -6.913  76.655  26.550  1.00 95.37           C  
ATOM   2519  O   PRO A 161      -8.276  79.138  28.120  1.00 95.37           O  
ATOM   2520  CG  PRO A 161      -6.953  75.687  25.371  1.00 95.37           C  
ATOM   2523  CD  PRO A 161      -7.507  76.550  24.240  1.00 95.37           C  
ATOM   2526  N   VAL A 162      -7.450  79.895  26.181  1.00 96.20           N  
ATOM   2528  CA  VAL A 162      -7.271  81.297  26.614  1.00 96.20           C  
ATOM   2530  C   VAL A 162      -8.573  81.957  27.100  1.00 96.20           C  
ATOM   2531  CB  VAL A 162      -6.619  82.107  25.472  1.00 96.20           C  
ATOM   2533  O   VAL A 162      -8.526  82.871  27.933  1.00 96.20           O  
ATOM   2534  CG1 VAL A 162      -7.530  82.272  24.247  1.00 96.20           C  
ATOM   2538  CG2 VAL A 162      -6.156  83.493  25.928  1.00 96.20           C  
ATOM   2542  N   GLN A 163      -9.724  81.469  26.617  1.00 97.49           N  
ATOM   2544  CA  GLN A 163     -11.055  81.942  26.987  1.00 97.49           C  
ATOM   2546  C   GLN A 163     -11.371  81.687  28.467  1.00 97.49           C  
ATOM   2547  CB  GLN A 163     -12.091  81.265  26.074  1.00 97.49           C  
ATOM   2550  O   GLN A 163     -12.026  82.523  29.076  1.00 97.49           O  
ATOM   2551  CG  GLN A 163     -13.521  81.804  26.244  1.00 97.49           C  
ATOM   2554  CD  GLN A 163     -13.671  83.271  25.847  1.00 97.49           C  
ATOM   2555  NE2 GLN A 163     -14.321  84.090  26.636  1.00 97.49           N  
ATOM   2558  OE1 GLN A 163     -13.243  83.706  24.791  1.00 97.49           O  
ATOM   2559  N   THR A 164     -10.854  80.616  29.081  1.00 97.87           N  
ATOM   2561  CA  THR A 164     -11.182  80.255  30.474  1.00 97.87           C  
ATOM   2563  C   THR A 164     -10.785  81.353  31.464  1.00 97.87           C  
ATOM   2564  CB  THR A 164     -10.483  78.946  30.873  1.00 97.87           C  
ATOM   2566  O   THR A 164     -11.505  81.640  32.418  1.00 97.87           O  
ATOM   2567  CG2 THR A 164     -11.026  78.373  32.179  1.00 97.87           C  
ATOM   2571  OG1 THR A 164     -10.619  77.942  29.898  1.00 97.87           O  
ATOM   2573  N   GLY A 165      -9.662  82.033  31.210  1.00 97.39           N  
ATOM   2575  CA  GLY A 165      -9.247  83.184  32.009  1.00 97.39           C  
ATOM   2578  C   GLY A 165     -10.060  84.456  31.733  1.00 97.39           C  
ATOM   2579  O   GLY A 165     -10.165  85.298  32.616  1.00 97.39           O  
ATOM   2580  N   LEU A 166     -10.620  84.624  30.531  1.00 97.50           N  
ATOM   2582  CA  LEU A 166     -11.497  85.762  30.217  1.00 97.50           C  
ATOM   2584  C   LEU A 166     -12.879  85.576  30.860  1.00 97.50           C  
ATOM   2585  CB  LEU A 166     -11.618  85.941  28.691  1.00 97.50           C  
ATOM   2588  O   LEU A 166     -13.400  86.507  31.467  1.00 97.50           O  
ATOM   2589  CG  LEU A 166     -10.298  86.234  27.955  1.00 97.50           C  
ATOM   2591  CD1 LEU A 166     -10.558  86.339  26.454  1.00 97.50           C  
ATOM   2595  CD2 LEU A 166      -9.635  87.533  28.423  1.00 97.50           C  
ATOM   2599  N   ASP A 167     -13.407  84.354  30.800  1.00 97.74           N  
ATOM   2601  CA  ASP A 167     -14.644  83.932  31.460  1.00 97.74           C  
ATOM   2603  C   ASP A 167     -14.572  84.138  32.985  1.00 97.74           C  
ATOM   2604  CB  ASP A 167     -14.881  82.446  31.139  1.00 97.74           C  
ATOM   2607  O   ASP A 167     -15.512  84.658  33.584  1.00 97.74           O  
ATOM   2608  CG  ASP A 167     -15.385  82.149  29.718  1.00 97.74           C  
ATOM   2609  OD1 ASP A 167     -15.668  80.958  29.449  1.00 97.74           O  
ATOM   2610  OD2 ASP A 167     -15.501  83.069  28.878  1.00 97.74           O  
ATOM   2611  N   LEU A 168     -13.439  83.799  33.617  1.00 97.61           N  
ATOM   2613  CA  LEU A 168     -13.227  84.054  35.046  1.00 97.61           C  
ATOM   2615  C   LEU A 168     -13.233  85.556  35.384  1.00 97.61           C  
ATOM   2616  CB  LEU A 168     -11.917  83.384  35.498  1.00 97.61           C  
ATOM   2619  O   LEU A 168     -13.823  85.946  36.388  1.00 97.61           O  
ATOM   2620  CG  LEU A 168     -11.564  83.619  36.982  1.00 97.61           C  
ATOM   2622  CD1 LEU A 168     -12.641  83.116  37.948  1.00 97.61           C  
ATOM   2626  CD2 LEU A 168     -10.263  82.892  37.316  1.00 97.61           C  
ATOM   2630  N   LEU A 169     -12.604  86.404  34.565  1.00 97.41           N  
ATOM   2632  CA  LEU A 169     -12.594  87.854  34.801  1.00 97.41           C  
ATOM   2634  C   LEU A 169     -14.007  88.455  34.709  1.00 97.41           C  
ATOM   2635  CB  LEU A 169     -11.636  88.545  33.815  1.00 97.41           C  
ATOM   2638  O   LEU A 169     -14.385  89.235  35.577  1.00 97.41           O  
ATOM   2639  CG  LEU A 169     -10.138  88.321  34.089  1.00 97.41           C  
ATOM   2641  CD1 LEU A 169      -9.333  88.916  32.928  1.00 97.41           C  
ATOM   2645  CD2 LEU A 169      -9.666  88.985  35.383  1.00 97.41           C  
ATOM   2649  N   ASP A 170     -14.801  88.050  33.715  1.00 97.24           N  
ATOM   2651  CA  ASP A 170     -16.206  88.463  33.560  1.00 97.24           C  
ATOM   2653  C   ASP A 170     -17.080  88.030  34.758  1.00 97.24           C  
ATOM   2654  CB  ASP A 170     -16.709  87.889  32.226  1.00 97.24           C  
ATOM   2657  O   ASP A 170     -17.861  88.823  35.291  1.00 97.24           O  
ATOM   2658  CG  ASP A 170     -18.194  88.155  31.974  1.00 97.24           C  
ATOM   2659  OD1 ASP A 170     -18.968  87.169  31.950  1.00 97.24           O  
ATOM   2660  OD2 ASP A 170     -18.582  89.329  31.798  1.00 97.24           O  
ATOM   2661  N   ILE A 171     -16.877  86.805  35.261  1.00 97.00           N  
ATOM   2663  CA  ILE A 171     -17.500  86.324  36.505  1.00 97.00           C  
ATOM   2665  C   ILE A 171     -17.107  87.203  37.704  1.00 97.00           C  
ATOM   2666  CB  ILE A 171     -17.152  84.828  36.714  1.00 97.00           C  
ATOM   2668  O   ILE A 171     -17.972  87.600  38.488  1.00 97.00           O  
ATOM   2669  CG1 ILE A 171     -17.990  83.985  35.723  1.00 97.00           C  
ATOM   2672  CG2 ILE A 171     -17.353  84.373  38.175  1.00 97.00           C  
ATOM   2676  CD1 ILE A 171     -17.621  82.497  35.679  1.00 97.00           C  
ATOM   2680  N   LEU A 172     -15.822  87.546  37.848  1.00 96.35           N  
ATOM   2682  CA  LEU A 172     -15.343  88.348  38.976  1.00 96.35           C  
ATOM   2684  C   LEU A 172     -15.784  89.813  38.917  1.00 96.35           C  
ATOM   2685  CB  LEU A 172     -13.819  88.213  39.129  1.00 96.35           C  
ATOM   2688  O   LEU A 172     -16.043  90.385  39.972  1.00 96.35           O  
ATOM   2689  CG  LEU A 172     -13.367  86.811  39.577  1.00 96.35           C  
ATOM   2691  CD1 LEU A 172     -11.838  86.753  39.596  1.00 96.35           C  
ATOM   2695  CD2 LEU A 172     -13.886  86.425  40.966  1.00 96.35           C  
ATOM   2699  N   GLN A 173     -15.968  90.404  37.733  1.00 96.62           N  
ATOM   2701  CA  GLN A 173     -16.589  91.731  37.613  1.00 96.62           C  
ATOM   2703  C   GLN A 173     -18.038  91.728  38.121  1.00 96.62           C  
ATOM   2704  CB  GLN A 173     -16.550  92.216  36.156  1.00 96.62           C  
ATOM   2707  O   GLN A 173     -18.450  92.639  38.840  1.00 96.62           O  
ATOM   2708  CG  GLN A 173     -15.145  92.590  35.666  1.00 96.62           C  
ATOM   2711  CD  GLN A 173     -14.531  93.832  36.313  1.00 96.62           C  
ATOM   2712  NE2 GLN A 173     -13.354  94.194  35.868  1.00 96.62           N  
ATOM   2715  OE1 GLN A 173     -15.056  94.475  37.214  1.00 96.62           O  
ATOM   2716  N   GLN A 174     -18.810  90.680  37.818  1.00 95.59           N  
ATOM   2718  CA  GLN A 174     -20.187  90.569  38.302  1.00 95.59           C  
ATOM   2720  C   GLN A 174     -20.269  90.354  39.822  1.00 95.59           C  
ATOM   2721  CB  GLN A 174     -20.885  89.446  37.532  1.00 95.59           C  
ATOM   2724  O   GLN A 174     -21.130  90.937  40.484  1.00 95.59           O  
ATOM   2725  CG  GLN A 174     -22.385  89.426  37.857  1.00 95.59           C  
ATOM   2728  CD  GLN A 174     -23.172  88.515  36.939  1.00 95.59           C  
ATOM   2729  NE2 GLN A 174     -24.338  88.057  37.327  1.00 95.59           N  
ATOM   2732  OE1 GLN A 174     -22.774  88.243  35.821  1.00 95.59           O  
ATOM   2733  N   VAL A 175     -19.359  89.544  40.370  1.00 95.02           N  
ATOM   2735  CA  VAL A 175     -19.243  89.247  41.809  1.00 95.02           C  
ATOM   2737  C   VAL A 175     -18.704  90.452  42.602  1.00 95.02           C  
ATOM   2738  CB  VAL A 175     -18.386  87.973  41.974  1.00 95.02           C  
ATOM   2740  O   VAL A 175     -19.137  90.693  43.729  1.00 95.02           O  
ATOM   2741  CG1 VAL A 175     -17.968  87.680  43.412  1.00 95.02           C  
ATOM   2745  CG2 VAL A 175     -19.129  86.727  41.468  1.00 95.02           C  
ATOM   2749  N   LYS A 176     -17.831  91.270  41.997  1.00 95.34           N  
ATOM   2751  CA  LYS A 176     -17.405  92.582  42.510  1.00 95.34           C  
ATOM   2753  C   LYS A 176     -18.590  93.543  42.639  1.00 95.34           C  
ATOM   2754  CB  LYS A 176     -16.317  93.130  41.569  1.00 95.34           C  
ATOM   2757  O   LYS A 176     -18.795  94.122  43.701  1.00 95.34           O  
ATOM   2758  CG  LYS A 176     -15.884  94.576  41.852  1.00 95.34           C  
ATOM   2761  CD  LYS A 176     -14.811  95.005  40.844  1.00 95.34           C  
ATOM   2764  CE  LYS A 176     -14.690  96.526  40.750  1.00 95.34           C  
ATOM   2767  NZ  LYS A 176     -13.840  96.899  39.597  1.00 95.34           N  
ATOM   2771  N   GLY A 177     -19.387  93.678  41.577  1.00 92.53           N  
ATOM   2773  CA  GLY A 177     -20.532  94.595  41.499  1.00 92.53           C  
ATOM   2776  C   GLY A 177     -21.817  94.132  42.200  1.00 92.53           C  
ATOM   2777  O   GLY A 177     -22.889  94.655  41.898  1.00 92.53           O  
ATOM   2778  N   GLY A 178     -21.763  93.123  43.077  1.00 91.90           N  
ATOM   2780  CA  GLY A 178     -22.924  92.651  43.845  1.00 91.90           C  
ATOM   2783  C   GLY A 178     -24.047  92.014  43.026  1.00 91.90           C  
ATOM   2784  O   GLY A 178     -25.164  91.855  43.515  1.00 91.90           O  
ATOM   2785  N   SER A 179     -23.765  91.650  41.776  1.00 91.83           N  
ATOM   2787  CA  SER A 179     -24.742  91.161  40.800  1.00 91.83           C  
ATOM   2789  C   SER A 179     -24.768  89.629  40.687  1.00 91.83           C  
ATOM   2790  CB  SER A 179     -24.481  91.869  39.473  1.00 91.83           C  
ATOM   2793  O   SER A 179     -25.354  89.081  39.758  1.00 91.83           O  
ATOM   2794  OG  SER A 179     -24.759  93.247  39.627  1.00 91.83           O  
ATOM   2796  N   GLN A 180     -24.138  88.921  41.629  1.00 91.70           N  
ATOM   2798  CA  GLN A 180     -24.155  87.458  41.748  1.00 91.70           C  
ATOM   2800  C   GLN A 180     -25.457  86.877  42.323  1.00 91.70           C  
ATOM   2801  CB  GLN A 180     -22.929  86.965  42.548  1.00 91.70           C  
ATOM   2804  O   GLN A 180     -25.653  85.666  42.259  1.00 91.70           O  
ATOM   2805  CG  GLN A 180     -22.925  87.230  44.072  1.00 91.70           C  
ATOM   2808  CD  GLN A 180     -22.626  88.674  44.476  1.00 91.70           C  
ATOM   2809  NE2 GLN A 180     -22.637  89.008  45.745  1.00 91.70           N  
ATOM   2812  OE1 GLN A 180     -22.363  89.535  43.658  1.00 91.70           O  
ATOM   2813  N   GLY A 181     -26.320  87.723  42.896  1.00 91.74           N  
ATOM   2815  CA  GLY A 181     -27.565  87.303  43.541  1.00 91.74           C  
ATOM   2818  C   GLY A 181     -27.359  86.462  44.808  1.00 91.74           C  
ATOM   2819  O   GLY A 181     -26.275  86.418  45.393  1.00 91.74           O  
ATOM   2820  N   GLU A 182     -28.431  85.801  45.241  1.00 94.02           N  
ATOM   2822  CA  GLU A 182     -28.373  84.790  46.298  1.00 94.02           C  
ATOM   2824  C   GLU A 182     -27.923  83.429  45.744  1.00 94.02           C  
ATOM   2825  CB  GLU A 182     -29.722  84.680  47.023  1.00 94.02           C  
ATOM   2828  O   GLU A 182     -27.963  83.171  44.539  1.00 94.02           O  
ATOM   2829  CG  GLU A 182     -30.100  85.992  47.726  1.00 94.02           C  
ATOM   2832  CD  GLU A 182     -31.248  85.811  48.729  1.00 94.02           C  
ATOM   2833  OE1 GLU A 182     -31.233  86.552  49.735  1.00 94.02           O  
ATOM   2834  OE2 GLU A 182     -32.103  84.928  48.492  1.00 94.02           O  
ATOM   2835  N   ALA A 183     -27.495  82.530  46.634  1.00 96.68           N  
ATOM   2837  CA  ALA A 183     -27.174  81.164  46.242  1.00 96.68           C  
ATOM   2839  C   ALA A 183     -28.455  80.428  45.810  1.00 96.68           C  
ATOM   2840  CB  ALA A 183     -26.457  80.454  47.396  1.00 96.68           C  
ATOM   2844  O   ALA A 183     -29.404  80.310  46.580  1.00 96.68           O  
ATOM   2845  N   VAL A 184     -28.460  79.886  44.592  1.00 96.91           N  
ATOM   2847  CA  VAL A 184     -29.597  79.146  44.013  1.00 96.91           C  
ATOM   2849  C   VAL A 184     -29.600  77.659  44.391  1.00 96.91           C  
ATOM   2850  CB  VAL A 184     -29.678  79.342  42.487  1.00 96.91           C  
ATOM   2852  O   VAL A 184     -30.467  76.902  43.952  1.00 96.91           O  
ATOM   2853  CG1 VAL A 184     -29.847  80.821  42.117  1.00 96.91           C  
ATOM   2857  CG2 VAL A 184     -28.450  78.798  41.751  1.00 96.91           C  
ATOM   2861  N   GLY A 185     -28.612  77.225  45.177  1.00 96.29           N  
ATOM   2863  CA  GLY A 185     -28.500  75.885  45.737  1.00 96.29           C  
ATOM   2866  C   GLY A 185     -27.248  75.722  46.599  1.00 96.29           C  
ATOM   2867  O   GLY A 185     -26.333  76.549  46.571  1.00 96.29           O  
ATOM   2868  N   GLU A 186     -27.195  74.622  47.341  1.00 96.72           N  
ATOM   2870  CA  GLU A 186     -26.033  74.201  48.121  1.00 96.72           C  
ATOM   2872  C   GLU A 186     -25.626  72.795  47.672  1.00 96.72           C  
ATOM   2873  CB  GLU A 186     -26.352  74.329  49.620  1.00 96.72           C  
ATOM   2876  O   GLU A 186     -26.452  71.884  47.607  1.00 96.72           O  
ATOM   2877  CG  GLU A 186     -25.134  74.068  50.521  1.00 96.72           C  
ATOM   2880  CD  GLU A 186     -25.263  74.741  51.901  1.00 96.72           C  
ATOM   2881  OE1 GLU A 186     -24.202  75.109  52.456  1.00 96.72           O  
ATOM   2882  OE2 GLU A 186     -26.404  74.971  52.360  1.00 96.72           O  
ATOM   2883  N   LEU A 187     -24.360  72.646  47.286  1.00 97.33           N  
ATOM   2885  CA  LEU A 187     -23.744  71.388  46.869  1.00 97.33           C  
ATOM   2887  C   LEU A 187     -22.795  70.903  47.979  1.00 97.33           C  
ATOM   2888  CB  LEU A 187     -23.010  71.589  45.523  1.00 97.33           C  
ATOM   2891  O   LEU A 187     -22.340  71.719  48.782  1.00 97.33           O  
ATOM   2892  CG  LEU A 187     -23.904  71.986  44.330  1.00 97.33           C  
ATOM   2894  CD1 LEU A 187     -23.052  72.094  43.061  1.00 97.33           C  
ATOM   2898  CD2 LEU A 187     -25.020  70.974  44.061  1.00 97.33           C  
ATOM   2902  N   PRO A 188     -22.392  69.616  48.015  1.00 96.90           N  
ATOM   2903  CA  PRO A 188     -21.559  69.061  49.094  1.00 96.90           C  
ATOM   2905  C   PRO A 188     -20.209  69.766  49.335  1.00 96.90           C  
ATOM   2906  CB  PRO A 188     -21.331  67.597  48.701  1.00 96.90           C  
ATOM   2909  O   PRO A 188     -19.544  69.513  50.338  1.00 96.90           O  
ATOM   2910  CG  PRO A 188     -22.553  67.251  47.852  1.00 96.90           C  
ATOM   2913  CD  PRO A 188     -22.813  68.556  47.107  1.00 96.90           C  
ATOM   2916  N   ARG A 189     -19.769  70.624  48.405  1.00 97.12           N  
ATOM   2918  CA  ARG A 189     -18.517  71.396  48.473  1.00 97.12           C  
ATOM   2920  C   ARG A 189     -18.710  72.896  48.739  1.00 97.12           C  
ATOM   2921  CB  ARG A 189     -17.726  71.164  47.180  1.00 97.12           C  
ATOM   2924  O   ARG A 189     -17.711  73.575  48.982  1.00 97.12           O  
ATOM   2925  CG  ARG A 189     -17.287  69.705  47.017  1.00 97.12           C  
ATOM   2928  CD  ARG A 189     -16.492  69.527  45.718  1.00 97.12           C  
ATOM   2931  NE  ARG A 189     -15.997  68.144  45.605  1.00 97.12           N  
ATOM   2933  NH1 ARG A 189     -14.055  68.398  46.810  1.00 97.12           N  
ATOM   2936  NH2 ARG A 189     -14.685  66.365  46.128  1.00 97.12           N  
ATOM   2939  CZ  ARG A 189     -14.915  67.647  46.177  1.00 97.12           C  
ATOM   2940  N   GLY A 190     -19.938  73.415  48.676  1.00 96.93           N  
ATOM   2942  CA  GLY A 190     -20.244  74.828  48.895  1.00 96.93           C  
ATOM   2945  C   GLY A 190     -21.452  75.349  48.114  1.00 96.93           C  
ATOM   2946  O   GLY A 190     -22.281  74.585  47.625  1.00 96.93           O  
ATOM   2947  N   LYS A 191     -21.558  76.676  48.008  1.00 97.57           N  
ATOM   2949  CA  LYS A 191     -22.759  77.361  47.506  1.00 97.57           C  
ATOM   2951  C   LYS A 191     -22.712  77.584  45.996  1.00 97.57           C  
ATOM   2952  CB  LYS A 191     -22.989  78.666  48.282  1.00 97.57           C  
ATOM   2955  O   LYS A 191     -21.691  78.026  45.463  1.00 97.57           O  
ATOM   2956  CG  LYS A 191     -23.329  78.364  49.749  1.00 97.57           C  
ATOM   2959  CD  LYS A 191     -23.801  79.611  50.501  1.00 97.57           C  
ATOM   2962  CE  LYS A 191     -24.140  79.188  51.935  1.00 97.57           C  
ATOM   2965  NZ  LYS A 191     -24.850  80.254  52.680  1.00 97.57           N  
ATOM   2969  N   LEU A 192     -23.829  77.294  45.330  1.00 97.89           N  
ATOM   2971  CA  LEU A 192     -24.011  77.440  43.888  1.00 97.89           C  
ATOM   2973  C   LEU A 192     -24.722  78.758  43.564  1.00 97.89           C  
ATOM   2974  CB  LEU A 192     -24.798  76.222  43.361  1.00 97.89           C  
ATOM   2977  O   LEU A 192     -25.806  79.028  44.079  1.00 97.89           O  
ATOM   2978  CG  LEU A 192     -25.005  76.222  41.834  1.00 97.89           C  
ATOM   2980  CD1 LEU A 192     -23.678  76.061  41.090  1.00 97.89           C  
ATOM   2984  CD2 LEU A 192     -25.929  75.074  41.430  1.00 97.89           C  
ATOM   2988  N   TYR A 193     -24.146  79.540  42.655  1.00 97.45           N  
ATOM   2990  CA  TYR A 193     -24.682  80.811  42.171  1.00 97.45           C  
ATOM   2992  C   TYR A 193     -24.952  80.724  40.665  1.00 97.45           C  
ATOM   2993  CB  TYR A 193     -23.699  81.946  42.502  1.00 97.45           C  
ATOM   2996  O   TYR A 193     -24.085  80.272  39.908  1.00 97.45           O  
ATOM   2997  CG  TYR A 193     -23.448  82.132  43.989  1.00 97.45           C  
ATOM   2998  CD1 TYR A 193     -24.199  83.075  44.720  1.00 97.45           C  
ATOM   3000  CD2 TYR A 193     -22.488  81.337  44.648  1.00 97.45           C  
ATOM   3002  CE1 TYR A 193     -24.008  83.210  46.109  1.00 97.45           C  
ATOM   3004  CE2 TYR A 193     -22.305  81.458  46.038  1.00 97.45           C  
ATOM   3006  OH  TYR A 193     -22.912  82.462  48.122  1.00 97.45           O  
ATOM   3008  CZ  TYR A 193     -23.073  82.386  46.773  1.00 97.45           C  
ATOM   3009  N   SER A 194     -26.134  81.181  40.237  1.00 97.58           N  
ATOM   3011  CA  SER A 194     -26.408  81.486  38.829  1.00 97.58           C  
ATOM   3013  C   SER A 194     -26.072  82.949  38.581  1.00 97.58           C  
ATOM   3014  CB  SER A 194     -27.865  81.230  38.435  1.00 97.58           C  
ATOM   3017  O   SER A 194     -26.599  83.836  39.246  1.00 97.58           O  
ATOM   3018  OG  SER A 194     -27.994  81.488  37.051  1.00 97.58           O  
ATOM   3020  N   LEU A 195     -25.181  83.201  37.628  1.00 96.54           N  
ATOM   3022  CA  LEU A 195     -24.749  84.544  37.243  1.00 96.54           C  
ATOM   3024  C   LEU A 195     -25.461  85.009  35.957  1.00 96.54           C  
ATOM   3025  CB  LEU A 195     -23.212  84.548  37.130  1.00 96.54           C  
ATOM   3028  O   LEU A 195     -25.172  86.088  35.437  1.00 96.54           O  
ATOM   3029  CG  LEU A 195     -22.468  84.067  38.393  1.00 96.54           C  
ATOM   3031  CD1 LEU A 195     -20.977  83.960  38.095  1.00 96.54           C  
ATOM   3035  CD2 LEU A 195     -22.650  85.014  39.576  1.00 96.54           C  
ATOM   3039  N   GLY A 196     -26.382  84.205  35.415  1.00 97.16           N  
ATOM   3041  CA  GLY A 196     -27.064  84.461  34.149  1.00 97.16           C  
ATOM   3044  C   GLY A 196     -26.141  84.390  32.921  1.00 97.16           C  
ATOM   3045  O   GLY A 196     -24.912  84.310  33.022  1.00 97.16           O  
ATOM   3046  N   LYS A 197     -26.741  84.415  31.721  1.00 96.23           N  
ATOM   3048  CA  LYS A 197     -26.048  84.167  30.433  1.00 96.23           C  
ATOM   3050  C   LYS A 197     -25.297  82.817  30.415  1.00 96.23           C  
ATOM   3051  CB  LYS A 197     -25.124  85.344  30.044  1.00 96.23           C  
ATOM   3054  O   LYS A 197     -24.192  82.719  29.887  1.00 96.23           O  
ATOM   3055  CG  LYS A 197     -25.743  86.749  30.128  1.00 96.23           C  
ATOM   3058  CD  LYS A 197     -24.680  87.802  29.775  1.00 96.23           C  
ATOM   3061  CE  LYS A 197     -25.226  89.226  29.937  1.00 96.23           C  
ATOM   3064  NZ  LYS A 197     -24.161  90.240  29.719  1.00 96.23           N  
ATOM   3068  N   GLY A 198     -25.850  81.810  31.095  1.00 97.42           N  
ATOM   3070  CA  GLY A 198     -25.244  80.483  31.221  1.00 97.42           C  
ATOM   3073  C   GLY A 198     -23.992  80.410  32.108  1.00 97.42           C  
ATOM   3074  O   GLY A 198     -23.306  79.392  32.084  1.00 97.42           O  
ATOM   3075  N   ARG A 199     -23.659  81.455  32.878  1.00 97.63           N  
ATOM   3077  CA  ARG A 199     -22.500  81.458  33.786  1.00 97.63           C  
ATOM   3079  C   ARG A 199     -22.906  80.972  35.179  1.00 97.63           C  
ATOM   3080  CB  ARG A 199     -21.852  82.848  33.826  1.00 97.63           C  
ATOM   3083  O   ARG A 199     -23.868  81.474  35.758  1.00 97.63           O  
ATOM   3084  CG  ARG A 199     -21.257  83.271  32.466  1.00 97.63           C  
ATOM   3087  CD  ARG A 199     -20.945  84.770  32.414  1.00 97.63           C  
ATOM   3090  NE  ARG A 199     -22.188  85.541  32.573  1.00 97.63           N  
ATOM   3092  NH1 ARG A 199     -21.286  87.539  33.287  1.00 97.63           N  
ATOM   3095  NH2 ARG A 199     -23.456  87.139  33.490  1.00 97.63           N  
ATOM   3098  CZ  ARG A 199     -22.288  86.738  33.102  1.00 97.63           C  
ATOM   3099  N   TRP A 200     -22.150  80.024  35.720  1.00 98.01           N  
ATOM   3101  CA  TRP A 200     -22.393  79.359  37.001  1.00 98.01           C  
ATOM   3103  C   TRP A 200     -21.110  79.304  37.825  1.00 98.01           C  
ATOM   3104  CB  TRP A 200     -22.921  77.939  36.752  1.00 98.01           C  
ATOM   3107  O   TRP A 200     -20.036  79.033  37.286  1.00 98.01           O  
ATOM   3108  CG  TRP A 200     -24.284  77.898  36.141  1.00 98.01           C  
ATOM   3109  CD1 TRP A 200     -24.562  77.994  34.823  1.00 98.01           C  
ATOM   3111  CD2 TRP A 200     -25.573  77.805  36.817  1.00 98.01           C  
ATOM   3112  CE2 TRP A 200     -26.600  77.948  35.841  1.00 98.01           C  
ATOM   3113  CE3 TRP A 200     -25.978  77.612  38.156  1.00 98.01           C  
ATOM   3115  NE1 TRP A 200     -25.930  78.046  34.641  1.00 98.01           N  
ATOM   3117  CH2 TRP A 200     -28.329  77.758  37.521  1.00 98.01           C  
ATOM   3119  CZ2 TRP A 200     -27.957  77.957  36.184  1.00 98.01           C  
ATOM   3121  CZ3 TRP A 200     -27.340  77.549  38.499  1.00 98.01           C  
ATOM   3123  N   MET A 201     -21.224  79.511  39.138  1.00 97.95           N  
ATOM   3125  CA  MET A 201     -20.095  79.441  40.069  1.00 97.95           C  
ATOM   3127  C   MET A 201     -20.458  78.634  41.317  1.00 97.95           C  
ATOM   3128  CB  MET A 201     -19.633  80.863  40.428  1.00 97.95           C  
ATOM   3131  O   MET A 201     -21.439  78.931  41.994  1.00 97.95           O  
ATOM   3132  CG  MET A 201     -18.417  80.854  41.365  1.00 97.95           C  
ATOM   3135  SD  MET A 201     -17.752  82.484  41.808  1.00 97.95           S  
ATOM   3136  CE  MET A 201     -19.142  83.183  42.744  1.00 97.95           C  
ATOM   3140  N   LEU A 202     -19.623  77.653  41.653  1.00 98.02           N  
ATOM   3142  CA  LEU A 202     -19.598  76.973  42.943  1.00 98.02           C  
ATOM   3144  C   LEU A 202     -18.483  77.590  43.794  1.00 98.02           C  
ATOM   3145  CB  LEU A 202     -19.412  75.466  42.694  1.00 98.02           C  
ATOM   3148  O   LEU A 202     -17.305  77.318  43.558  1.00 98.02           O  
ATOM   3149  CG  LEU A 202     -19.113  74.626  43.948  1.00 98.02           C  
ATOM   3151  CD1 LEU A 202     -20.230  74.708  44.984  1.00 98.02           C  
ATOM   3155  CD2 LEU A 202     -18.912  73.167  43.547  1.00 98.02           C  
ATOM   3159  N   SER A 203     -18.849  78.413  44.777  1.00 97.40           N  
ATOM   3161  CA  SER A 203     -17.898  78.962  45.751  1.00 97.40           C  
ATOM   3163  C   SER A 203     -17.665  77.932  46.859  1.00 97.40           C  
ATOM   3164  CB  SER A 203     -18.393  80.306  46.293  1.00 97.40           C  
ATOM   3167  O   SER A 203     -18.614  77.492  47.512  1.00 97.40           O  
ATOM   3168  OG  SER A 203     -17.431  80.846  47.178  1.00 97.40           O  
ATOM   3170  N   LEU A 204     -16.411  77.514  47.058  1.00 97.51           N  
ATOM   3172  CA  LEU A 204     -16.063  76.386  47.923  1.00 97.51           C  
ATOM   3174  C   LEU A 204     -16.006  76.809  49.397  1.00 97.51           C  
ATOM   3175  CB  LEU A 204     -14.719  75.766  47.488  1.00 97.51           C  
ATOM   3178  O   LEU A 204     -15.225  77.686  49.768  1.00 97.51           O  
ATOM   3179  CG  LEU A 204     -14.655  75.247  46.039  1.00 97.51           C  
ATOM   3181  CD1 LEU A 204     -13.217  74.859  45.691  1.00 97.51           C  
ATOM   3185  CD2 LEU A 204     -15.529  74.009  45.828  1.00 97.51           C  
ATOM   3189  N   THR A 205     -16.745  76.107  50.262  1.00 96.57           N  
ATOM   3191  CA  THR A 205     -16.732  76.335  51.723  1.00 96.57           C  
ATOM   3193  C   THR A 205     -15.328  76.147  52.308  1.00 96.57           C  
ATOM   3194  CB  THR A 205     -17.714  75.373  52.414  1.00 96.57           C  
ATOM   3196  O   THR A 205     -14.914  76.847  53.231  1.00 96.57           O  
ATOM   3197  CG2 THR A 205     -17.908  75.652  53.902  1.00 96.57           C  
ATOM   3201  OG1 THR A 205     -18.974  75.490  51.808  1.00 96.57           O  
ATOM   3203  N   LYS A 206     -14.543  75.231  51.727  1.00 96.05           N  
ATOM   3205  CA  LYS A 206     -13.126  75.029  52.038  1.00 96.05           C  
ATOM   3207  C   LYS A 206     -12.306  75.053  50.752  1.00 96.05           C  
ATOM   3208  CB  LYS A 206     -12.968  73.719  52.823  1.00 96.05           C  
ATOM   3211  O   LYS A 206     -12.571  74.264  49.846  1.00 96.05           O  
ATOM   3212  CG  LYS A 206     -11.529  73.512  53.320  1.00 96.05           C  
ATOM   3215  CD  LYS A 206     -11.437  72.260  54.196  1.00 96.05           C  
ATOM   3218  CE  LYS A 206     -10.008  72.091  54.722  1.00 96.05           C  
ATOM   3221  NZ  LYS A 206      -9.914  70.955  55.672  1.00 96.05           N  
ATOM   3225  N   LYS A 207     -11.283  75.915  50.706  1.00 96.68           N  
ATOM   3227  CA  LYS A 207     -10.312  75.970  49.603  1.00 96.68           C  
ATOM   3229  C   LYS A 207      -9.696  74.587  49.358  1.00 96.68           C  
ATOM   3230  CB  LYS A 207      -9.219  77.027  49.876  1.00 96.68           C  
ATOM   3233  O   LYS A 207      -9.342  73.884  50.308  1.00 96.68           O  
ATOM   3234  CG  LYS A 207      -9.728  78.460  49.638  1.00 96.68           C  
ATOM   3237  CD  LYS A 207      -8.765  79.551  50.143  1.00 96.68           C  
ATOM   3240  CE  LYS A 207      -9.263  80.920  49.654  1.00 96.68           C  
ATOM   3243  NZ  LYS A 207      -8.557  82.075  50.264  1.00 96.68           N  
ATOM   3247  N   MET A 208      -9.581  74.192  48.090  1.00 97.75           N  
ATOM   3249  CA  MET A 208      -8.867  72.973  47.708  1.00 97.75           C  
ATOM   3251  C   MET A 208      -7.399  73.299  47.445  1.00 97.75           C  
ATOM   3252  CB  MET A 208      -9.498  72.289  46.488  1.00 97.75           C  
ATOM   3255  O   MET A 208      -7.084  74.084  46.558  1.00 97.75           O  
ATOM   3256  CG  MET A 208     -10.794  71.541  46.813  1.00 97.75           C  
ATOM   3259  SD  MET A 208     -11.603  70.749  45.387  1.00 97.75           S  
ATOM   3260  CE  MET A 208     -10.224  69.831  44.641  1.00 97.75           C  
ATOM   3264  N   GLU A 209      -6.505  72.655  48.187  1.00 97.42           N  
ATOM   3266  CA  GLU A 209      -5.062  72.861  48.077  1.00 97.42           C  
ATOM   3268  C   GLU A 209      -4.437  71.865  47.090  1.00 97.42           C  
ATOM   3269  CB  GLU A 209      -4.437  72.710  49.470  1.00 97.42           C  
ATOM   3272  O   GLU A 209      -4.568  70.648  47.260  1.00 97.42           O  
ATOM   3273  CG  GLU A 209      -4.945  73.746  50.490  1.00 97.42           C  
ATOM   3276  CD  GLU A 209      -4.670  75.179  50.031  1.00 97.42           C  
ATOM   3277  OE1 GLU A 209      -5.616  75.996  49.978  1.00 97.42           O  
ATOM   3278  OE2 GLU A 209      -3.490  75.444  49.735  1.00 97.42           O  
ATOM   3279  N   VAL A 210      -3.724  72.359  46.075  1.00 98.08           N  
ATOM   3281  CA  VAL A 210      -3.058  71.531  45.055  1.00 98.08           C  
ATOM   3283  C   VAL A 210      -1.556  71.809  45.000  1.00 98.08           C  
ATOM   3284  CB  VAL A 210      -3.728  71.657  43.670  1.00 98.08           C  
ATOM   3286  O   VAL A 210      -1.121  72.956  44.950  1.00 98.08           O  
ATOM   3287  CG1 VAL A 210      -5.138  71.055  43.683  1.00 98.08           C  
ATOM   3291  CG2 VAL A 210      -3.806  73.085  43.131  1.00 98.08           C  
ATOM   3295  N   LYS A 211      -0.737  70.748  44.998  1.00 98.20           N  
ATOM   3297  CA  LYS A 211       0.725  70.862  44.892  1.00 98.20           C  
ATOM   3299  C   LYS A 211       1.134  70.918  43.425  1.00 98.20           C  
ATOM   3300  CB  LYS A 211       1.424  69.719  45.649  1.00 98.20           C  
ATOM   3303  O   LYS A 211       0.774  70.021  42.655  1.00 98.20           O  
ATOM   3304  CG  LYS A 211       2.951  69.923  45.676  1.00 98.20           C  
ATOM   3307  CD  LYS A 211       3.682  68.826  46.463  1.00 98.20           C  
ATOM   3310  CE  LYS A 211       5.190  69.117  46.440  1.00 98.20           C  
ATOM   3313  NZ  LYS A 211       5.985  68.091  47.164  1.00 98.20           N  
ATOM   3317  N   ALA A 212       1.940  71.914  43.077  1.00 98.14           N  
ATOM   3319  CA  ALA A 212       2.441  72.144  41.728  1.00 98.14           C  
ATOM   3321  C   ALA A 212       3.938  72.490  41.720  1.00 98.14           C  
ATOM   3322  CB  ALA A 212       1.586  73.248  41.097  1.00 98.14           C  
ATOM   3326  O   ALA A 212       4.494  72.855  42.755  1.00 98.14           O  
ATOM   3327  N   ILE A 213       4.587  72.370  40.562  1.00 98.24           N  
ATOM   3329  CA  ILE A 213       5.961  72.829  40.310  1.00 98.24           C  
ATOM   3331  C   ILE A 213       5.908  74.011  39.340  1.00 98.24           C  
ATOM   3332  CB  ILE A 213       6.839  71.689  39.743  1.00 98.24           C  
ATOM   3334  O   ILE A 213       5.229  73.916  38.319  1.00 98.24           O  
ATOM   3335  CG1 ILE A 213       6.867  70.421  40.630  1.00 98.24           C  
ATOM   3338  CG2 ILE A 213       8.274  72.181  39.483  1.00 98.24           C  
ATOM   3342  CD1 ILE A 213       7.338  70.623  42.075  1.00 98.24           C  
ATOM   3346  N   PHE A 214       6.609  75.106  39.636  1.00 98.08           N  
ATOM   3348  CA  PHE A 214       6.753  76.222  38.699  1.00 98.08           C  
ATOM   3350  C   PHE A 214       7.861  75.927  37.676  1.00 98.08           C  
ATOM   3351  CB  PHE A 214       7.022  77.517  39.469  1.00 98.08           C  
ATOM   3354  O   PHE A 214       8.997  75.663  38.065  1.00 98.08           O  
ATOM   3355  CG  PHE A 214       7.102  78.731  38.569  1.00 98.08           C  
ATOM   3356  CD1 PHE A 214       8.355  79.263  38.217  1.00 98.08           C  
ATOM   3358  CD2 PHE A 214       5.928  79.300  38.039  1.00 98.08           C  
ATOM   3360  CE1 PHE A 214       8.441  80.366  37.354  1.00 98.08           C  
ATOM   3362  CE2 PHE A 214       6.015  80.397  37.165  1.00 98.08           C  
ATOM   3364  CZ  PHE A 214       7.269  80.935  36.825  1.00 98.08           C  
ATOM   3366  N   THR A 215       7.543  75.933  36.380  1.00 97.73           N  
ATOM   3368  CA  THR A 215       8.489  75.624  35.289  1.00 97.73           C  
ATOM   3370  C   THR A 215       7.982  76.175  33.946  1.00 97.73           C  
ATOM   3371  CB  THR A 215       8.757  74.101  35.230  1.00 97.73           C  
ATOM   3373  O   THR A 215       6.867  76.695  33.864  1.00 97.73           O  
ATOM   3374  CG2 THR A 215       7.538  73.238  34.915  1.00 97.73           C  
ATOM   3378  OG1 THR A 215       9.746  73.766  34.289  1.00 97.73           O  
ATOM   3380  N   GLY A 216       8.794  76.075  32.892  1.00 97.22           N  
ATOM   3382  CA  GLY A 216       8.368  76.252  31.501  1.00 97.22           C  
ATOM   3385  C   GLY A 216       7.860  74.950  30.864  1.00 97.22           C  
ATOM   3386  O   GLY A 216       8.249  73.860  31.290  1.00 97.22           O  
ATOM   3387  N   TYR A 217       7.022  75.077  29.831  1.00 96.82           N  
ATOM   3389  CA  TYR A 217       6.621  74.010  28.902  1.00 96.82           C  
ATOM   3391  C   TYR A 217       7.023  74.374  27.469  1.00 96.82           C  
ATOM   3392  CB  TYR A 217       5.110  73.779  29.006  1.00 96.82           C  
ATOM   3395  O   TYR A 217       6.827  75.515  27.056  1.00 96.82           O  
ATOM   3396  CG  TYR A 217       4.549  72.729  28.067  1.00 96.82           C  
ATOM   3397  CD1 TYR A 217       4.200  73.056  26.740  1.00 96.82           C  
ATOM   3399  CD2 TYR A 217       4.402  71.407  28.525  1.00 96.82           C  
ATOM   3401  CE1 TYR A 217       3.741  72.050  25.863  1.00 96.82           C  
ATOM   3403  CE2 TYR A 217       3.918  70.410  27.658  1.00 96.82           C  
ATOM   3405  OH  TYR A 217       3.200  69.723  25.497  1.00 96.82           O  
ATOM   3407  CZ  TYR A 217       3.612  70.720  26.318  1.00 96.82           C  
ATOM   3408  N   TYR A 218       7.556  73.415  26.710  1.00 95.11           N  
ATOM   3410  CA  TYR A 218       8.319  73.668  25.478  1.00 95.11           C  
ATOM   3412  C   TYR A 218       7.730  73.081  24.184  1.00 95.11           C  
ATOM   3413  CB  TYR A 218       9.764  73.199  25.709  1.00 95.11           C  
ATOM   3416  O   TYR A 218       8.387  73.162  23.151  1.00 95.11           O  
ATOM   3417  CG  TYR A 218      10.577  74.160  26.548  1.00 95.11           C  
ATOM   3418  CD1 TYR A 218      11.113  75.303  25.934  1.00 95.11           C  
ATOM   3420  CD2 TYR A 218      10.817  73.918  27.916  1.00 95.11           C  
ATOM   3422  CE1 TYR A 218      11.922  76.185  26.668  1.00 95.11           C  
ATOM   3424  CE2 TYR A 218      11.616  74.812  28.658  1.00 95.11           C  
ATOM   3426  OH  TYR A 218      12.943  76.812  28.740  1.00 95.11           O  
ATOM   3428  CZ  TYR A 218      12.179  75.945  28.030  1.00 95.11           C  
ATOM   3429  N   GLY A 219       6.516  72.520  24.227  1.00 87.29           N  
ATOM   3431  CA  GLY A 219       5.911  71.797  23.096  1.00 87.29           C  
ATOM   3434  C   GLY A 219       5.615  70.350  23.442  1.00 87.29           C  
ATOM   3435  O   GLY A 219       6.512  69.692  24.004  1.00 87.29           O  
ATOM   3436  OXT GLY A 219       4.442  69.967  23.239  1.00 87.29           O  
TER
ATOM   3437  N   GLU B   1     -13.354  79.670  66.116  1.00 88.54           N  
ATOM   3441  CA  GLU B   1     -14.190  80.016  64.945  1.00 88.54           C  
ATOM   3443  C   GLU B   1     -13.806  81.413  64.475  1.00 88.54           C  
ATOM   3444  CB  GLU B   1     -15.651  79.909  65.364  1.00 88.54           C  
ATOM   3447  O   GLU B   1     -13.182  82.112  65.262  1.00 88.54           O  
ATOM   3448  CG  GLU B   1     -16.636  80.080  64.206  1.00 88.54           C  
ATOM   3451  CD  GLU B   1     -18.042  79.613  64.596  1.00 88.54           C  
ATOM   3452  OE1 GLU B   1     -18.844  79.441  63.658  1.00 88.54           O  
ATOM   3453  OE2 GLU B   1     -18.252  79.363  65.803  1.00 88.54           O  
ATOM   3454  N   VAL B   2     -14.085  81.807  63.231  1.00 93.72           N  
ATOM   3456  CA  VAL B   2     -13.812  83.186  62.785  1.00 93.72           C  
ATOM   3458  C   VAL B   2     -14.824  84.112  63.452  1.00 93.72           C  
ATOM   3459  CB  VAL B   2     -13.890  83.314  61.249  1.00 93.72           C  
ATOM   3461  O   VAL B   2     -16.023  83.900  63.311  1.00 93.72           O  
ATOM   3462  CG1 VAL B   2     -13.717  84.759  60.760  1.00 93.72           C  
ATOM   3466  CG2 VAL B   2     -12.791  82.477  60.582  1.00 93.72           C  
ATOM   3470  N   GLN B   3     -14.344  85.128  64.164  1.00 96.06           N  
ATOM   3472  CA  GLN B   3     -15.175  86.180  64.745  1.00 96.06           C  
ATOM   3474  C   GLN B   3     -14.716  87.528  64.193  1.00 96.06           C  
ATOM   3475  CB  GLN B   3     -15.094  86.133  66.275  1.00 96.06           C  
ATOM   3478  O   GLN B   3     -13.516  87.812  64.170  1.00 96.06           O  
ATOM   3479  CG  GLN B   3     -15.773  84.880  66.853  1.00 96.06           C  
ATOM   3482  CD  GLN B   3     -15.605  84.765  68.365  1.00 96.06           C  
ATOM   3483  NE2 GLN B   3     -16.473  84.039  69.035  1.00 96.06           N  
ATOM   3486  OE1 GLN B   3     -14.669  85.274  68.965  1.00 96.06           O  
ATOM   3487  N   LEU B   4     -15.672  88.323  63.715  1.00 97.38           N  
ATOM   3489  CA  LEU B   4     -15.474  89.655  63.149  1.00 97.38           C  
ATOM   3491  C   LEU B   4     -16.583  90.549  63.713  1.00 97.38           C  
ATOM   3492  CB  LEU B   4     -15.530  89.587  61.606  1.00 97.38           C  
ATOM   3495  O   LEU B   4     -17.759  90.261  63.501  1.00 97.38           O  
ATOM   3496  CG  LEU B   4     -14.447  88.721  60.934  1.00 97.38           C  
ATOM   3498  CD1 LEU B   4     -14.698  88.614  59.430  1.00 97.38           C  
ATOM   3502  CD2 LEU B   4     -13.037  89.279  61.113  1.00 97.38           C  
ATOM   3506  N   GLU B   5     -16.202  91.585  64.457  1.00 97.43           N  
ATOM   3508  CA  GLU B   5     -17.126  92.486  65.155  1.00 97.43           C  
ATOM   3510  C   GLU B   5     -17.017  93.900  64.575  1.00 97.43           C  
ATOM   3511  CB  GLU B   5     -16.837  92.477  66.667  1.00 97.43           C  
ATOM   3514  O   GLU B   5     -16.029  94.606  64.806  1.00 97.43           O  
ATOM   3515  CG  GLU B   5     -17.156  91.124  67.327  1.00 97.43           C  
ATOM   3518  CD  GLU B   5     -16.866  91.087  68.838  1.00 97.43           C  
ATOM   3519  OE1 GLU B   5     -17.101  90.007  69.428  1.00 97.43           O  
ATOM   3520  OE2 GLU B   5     -16.395  92.106  69.393  1.00 97.43           O  
ATOM   3521  N   GLU B   6     -18.012  94.311  63.784  1.00 97.84           N  
ATOM   3523  CA  GLU B   6     -18.053  95.630  63.150  1.00 97.84           C  
ATOM   3525  C   GLU B   6     -18.643  96.728  64.049  1.00 97.84           C  
ATOM   3526  CB  GLU B   6     -18.803  95.589  61.810  1.00 97.84           C  
ATOM   3529  O   GLU B   6     -19.656  96.554  64.720  1.00 97.84           O  
ATOM   3530  CG  GLU B   6     -18.211  94.582  60.813  1.00 97.84           C  
ATOM   3533  CD  GLU B   6     -18.939  93.229  60.765  1.00 97.84           C  
ATOM   3534  OE1 GLU B   6     -18.894  92.614  59.676  1.00 97.84           O  
ATOM   3535  OE2 GLU B   6     -19.569  92.807  61.760  1.00 97.84           O  
ATOM   3536  N   SER B   7     -18.036  97.915  64.009  1.00 97.89           N  
ATOM   3538  CA  SER B   7     -18.476  99.107  64.744  1.00 97.89           C  
ATOM   3540  C   SER B   7     -18.172 100.399  63.972  1.00 97.89           C  
ATOM   3541  CB  SER B   7     -17.825  99.124  66.133  1.00 97.89           C  
ATOM   3544  O   SER B   7     -17.420 100.398  62.996  1.00 97.89           O  
ATOM   3545  OG  SER B   7     -16.416  99.088  66.022  1.00 97.89           O  
ATOM   3547  N   GLY B   8     -18.768 101.516  64.403  1.00 97.22           N  
ATOM   3549  CA  GLY B   8     -18.604 102.838  63.776  1.00 97.22           C  
ATOM   3552  C   GLY B   8     -19.633 103.186  62.692  1.00 97.22           C  
ATOM   3553  O   GLY B   8     -19.517 104.243  62.074  1.00 97.22           O  
ATOM   3554  N   GLY B   9     -20.632 102.325  62.458  1.00 97.60           N  
ATOM   3556  CA  GLY B   9     -21.817 102.663  61.663  1.00 97.60           C  
ATOM   3559  C   GLY B   9     -22.705 103.719  62.338  1.00 97.60           C  
ATOM   3560  O   GLY B   9     -22.523 104.051  63.510  1.00 97.60           O  
ATOM   3561  N   GLY B  10     -23.673 104.251  61.593  1.00 97.11           N  
ATOM   3563  CA  GLY B  10     -24.569 105.312  62.054  1.00 97.11           C  
ATOM   3566  C   GLY B  10     -25.216 106.111  60.919  1.00 97.11           C  
ATOM   3567  O   GLY B  10     -25.112 105.755  59.743  1.00 97.11           O  
ATOM   3568  N   LEU B  11     -25.884 107.203  61.296  1.00 97.50           N  
ATOM   3570  CA  LEU B  11     -26.428 108.213  60.385  1.00 97.50           C  
ATOM   3572  C   LEU B  11     -25.391 109.322  60.148  1.00 97.50           C  
ATOM   3573  CB  LEU B  11     -27.739 108.762  60.982  1.00 97.50           C  
ATOM   3576  O   LEU B  11     -24.775 109.804  61.096  1.00 97.50           O  
ATOM   3577  CG  LEU B  11     -28.391 109.910  60.186  1.00 97.50           C  
ATOM   3579  CD1 LEU B  11     -28.812 109.483  58.783  1.00 97.50           C  
ATOM   3583  CD2 LEU B  11     -29.637 110.403  60.921  1.00 97.50           C  
ATOM   3587  N   VAL B  12     -25.225 109.750  58.896  1.00 97.35           N  
ATOM   3589  CA  VAL B  12     -24.334 110.851  58.505  1.00 97.35           C  
ATOM   3591  C   VAL B  12     -24.926 111.644  57.340  1.00 97.35           C  
ATOM   3592  CB  VAL B  12     -22.926 110.303  58.195  1.00 97.35           C  
ATOM   3594  O   VAL B  12     -25.619 111.091  56.489  1.00 97.35           O  
ATOM   3595  CG1 VAL B  12     -22.903 109.363  56.988  1.00 97.35           C  
ATOM   3599  CG2 VAL B  12     -21.881 111.404  57.975  1.00 97.35           C  
ATOM   3603  N   GLN B  13     -24.644 112.944  57.280  1.00 97.13           N  
ATOM   3605  CA  GLN B  13     -25.097 113.798  56.180  1.00 97.13           C  
ATOM   3607  C   GLN B  13     -24.278 113.569  54.893  1.00 97.13           C  
ATOM   3608  CB  GLN B  13     -25.059 115.270  56.611  1.00 97.13           C  
ATOM   3611  O   GLN B  13     -23.087 113.239  54.972  1.00 97.13           O  
ATOM   3612  CG  GLN B  13     -26.159 115.568  57.643  1.00 97.13           C  
ATOM   3615  CD  GLN B  13     -26.187 117.026  58.084  1.00 97.13           C  
ATOM   3616  NE2 GLN B  13     -27.322 117.512  58.534  1.00 97.13           N  
ATOM   3619  OE1 GLN B  13     -25.202 117.745  58.049  1.00 97.13           O  
ATOM   3620  N   PRO B  14     -24.867 113.779  53.698  1.00 97.37           N  
ATOM   3621  CA  PRO B  14     -24.136 113.775  52.431  1.00 97.37           C  
ATOM   3623  C   PRO B  14     -22.937 114.734  52.448  1.00 97.37           C  
ATOM   3624  CB  PRO B  14     -25.159 114.163  51.359  1.00 97.37           C  
ATOM   3627  O   PRO B  14     -23.001 115.829  52.996  1.00 97.37           O  
ATOM   3628  CG  PRO B  14     -26.493 113.737  51.967  1.00 97.37           C  
ATOM   3631  CD  PRO B  14     -26.283 114.005  53.454  1.00 97.37           C  
ATOM   3634  N   GLY B  15     -21.821 114.312  51.854  1.00 97.26           N  
ATOM   3636  CA  GLY B  15     -20.531 115.005  51.918  1.00 97.26           C  
ATOM   3639  C   GLY B  15     -19.733 114.746  53.202  1.00 97.26           C  
ATOM   3640  O   GLY B  15     -18.520 114.960  53.198  1.00 97.26           O  
ATOM   3641  N   GLY B  16     -20.372 114.237  54.261  1.00 97.16           N  
ATOM   3643  CA  GLY B  16     -19.734 113.889  55.528  1.00 97.16           C  
ATOM   3646  C   GLY B  16     -18.791 112.682  55.452  1.00 97.16           C  
ATOM   3647  O   GLY B  16     -18.572 112.081  54.393  1.00 97.16           O  
ATOM   3648  N   SER B  17     -18.247 112.320  56.617  1.00 97.87           N  
ATOM   3650  CA  SER B  17     -17.256 111.251  56.767  1.00 97.87           C  
ATOM   3652  C   SER B  17     -17.563 110.351  57.966  1.00 97.87           C  
ATOM   3653  CB  SER B  17     -15.844 111.830  56.926  1.00 97.87           C  
ATOM   3656  O   SER B  17     -18.029 110.827  58.998  1.00 97.87           O  
ATOM   3657  OG  SER B  17     -15.492 112.677  55.846  1.00 97.87           O  
ATOM   3659  N   LEU B  18     -17.241 109.061  57.853  1.00 97.73           N  
ATOM   3661  CA  LEU B  18     -17.333 108.060  58.924  1.00 97.73           C  
ATOM   3663  C   LEU B  18     -16.093 107.159  58.929  1.00 97.73           C  
ATOM   3664  CB  LEU B  18     -18.604 107.201  58.756  1.00 97.73           C  
ATOM   3667  O   LEU B  18     -15.417 107.003  57.911  1.00 97.73           O  
ATOM   3668  CG  LEU B  18     -19.927 107.855  59.194  1.00 97.73           C  
ATOM   3670  CD1 LEU B  18     -21.073 106.897  58.866  1.00 97.73           C  
ATOM   3674  CD2 LEU B  18     -19.970 108.138  60.697  1.00 97.73           C  
ATOM   3678  N   ARG B  19     -15.810 106.526  60.071  1.00 97.82           N  
ATOM   3680  CA  ARG B  19     -14.740 105.530  60.205  1.00 97.82           C  
ATOM   3682  C   ARG B  19     -15.285 104.241  60.805  1.00 97.82           C  
ATOM   3683  CB  ARG B  19     -13.580 106.108  61.027  1.00 97.82           C  
ATOM   3686  O   ARG B  19     -15.580 104.195  61.996  1.00 97.82           O  
ATOM   3687  CG  ARG B  19     -12.401 105.125  61.069  1.00 97.82           C  
ATOM   3690  CD  ARG B  19     -11.209 105.735  61.807  1.00 97.82           C  
ATOM   3693  NE  ARG B  19     -10.141 104.736  62.001  1.00 97.82           N  
ATOM   3695  NH1 ARG B  19      -8.439 106.201  62.455  1.00 97.82           N  
ATOM   3698  NH2 ARG B  19      -8.038 103.998  62.447  1.00 97.82           N  
ATOM   3701  CZ  ARG B  19      -8.880 104.983  62.298  1.00 97.82           C  
ATOM   3702  N   LEU B  20     -15.349 103.190  59.994  1.00 98.15           N  
ATOM   3704  CA  LEU B  20     -15.686 101.851  60.470  1.00 98.15           C  
ATOM   3706  C   LEU B  20     -14.450 101.166  61.058  1.00 98.15           C  
ATOM   3707  CB  LEU B  20     -16.322 100.995  59.361  1.00 98.15           C  
ATOM   3710  O   LEU B  20     -13.323 101.373  60.593  1.00 98.15           O  
ATOM   3711  CG  LEU B  20     -17.499 101.645  58.613  1.00 98.15           C  
ATOM   3713  CD1 LEU B  20     -18.104 100.636  57.640  1.00 98.15           C  
ATOM   3717  CD2 LEU B  20     -18.599 102.129  59.554  1.00 98.15           C  
ATOM   3721  N   SER B  21     -14.681 100.321  62.057  1.00 98.02           N  
ATOM   3723  CA  SER B  21     -13.686  99.435  62.661  1.00 98.02           C  
ATOM   3725  C   SER B  21     -14.224  98.007  62.701  1.00 98.02           C  
ATOM   3726  CB  SER B  21     -13.324  99.895  64.078  1.00 98.02           C  
ATOM   3729  O   SER B  21     -15.420  97.799  62.875  1.00 98.02           O  
ATOM   3730  OG  SER B  21     -12.883 101.242  64.066  1.00 98.02           O  
ATOM   3732  N   CYS B  22     -13.341  97.027  62.554  1.00 97.97           N  
ATOM   3734  CA  CYS B  22     -13.646  95.607  62.670  1.00 97.97           C  
ATOM   3736  C   CYS B  22     -12.576  94.936  63.530  1.00 97.97           C  
ATOM   3737  CB  CYS B  22     -13.718  95.004  61.269  1.00 97.97           C  
ATOM   3740  O   CYS B  22     -11.412  94.871  63.121  1.00 97.97           O  
ATOM   3741  SG  CYS B  22     -13.618  93.196  61.195  1.00 97.97           S  
ATOM   3742  N   ALA B  23     -12.964  94.453  64.710  1.00 97.86           N  
ATOM   3744  CA  ALA B  23     -12.101  93.642  65.562  1.00 97.86           C  
ATOM   3746  C   ALA B  23     -12.186  92.174  65.118  1.00 97.86           C  
ATOM   3747  CB  ALA B  23     -12.507  93.844  67.026  1.00 97.86           C  
ATOM   3751  O   ALA B  23     -13.282  91.650  64.916  1.00 97.86           O  
ATOM   3752  N   ALA B  24     -11.038  91.514  64.941  1.00 96.96           N  
ATOM   3754  CA  ALA B  24     -10.964  90.146  64.433  1.00 96.96           C  
ATOM   3756  C   ALA B  24     -10.363  89.169  65.455  1.00 96.96           C  
ATOM   3757  CB  ALA B  24     -10.188  90.150  63.113  1.00 96.96           C  
ATOM   3761  O   ALA B  24      -9.334  89.436  66.077  1.00 96.96           O  
ATOM   3762  N   SER B  25     -10.990  88.000  65.583  1.00 96.89           N  
ATOM   3764  CA  SER B  25     -10.657  86.971  66.570  1.00 96.89           C  
ATOM   3766  C   SER B  25     -10.758  85.553  65.977  1.00 96.89           C  
ATOM   3767  CB  SER B  25     -11.545  87.188  67.813  1.00 96.89           C  
ATOM   3770  O   SER B  25     -11.417  85.311  64.962  1.00 96.89           O  
ATOM   3771  OG  SER B  25     -11.948  85.975  68.412  1.00 96.89           O  
ATOM   3773  N   GLY B  26     -10.059  84.599  66.604  1.00 95.51           N  
ATOM   3775  CA  GLY B  26     -10.166  83.166  66.308  1.00 95.51           C  
ATOM   3778  C   GLY B  26      -9.416  82.661  65.066  1.00 95.51           C  
ATOM   3779  O   GLY B  26      -9.580  81.500  64.683  1.00 95.51           O  
ATOM   3780  N   PHE B  27      -8.569  83.495  64.454  1.00 94.60           N  
ATOM   3782  CA  PHE B  27      -7.612  83.126  63.403  1.00 94.60           C  
ATOM   3784  C   PHE B  27      -6.380  84.050  63.431  1.00 94.60           C  
ATOM   3785  CB  PHE B  27      -8.296  83.157  62.022  1.00 94.60           C  
ATOM   3788  O   PHE B  27      -6.417  85.132  64.014  1.00 94.60           O  
ATOM   3789  CG  PHE B  27      -8.716  84.535  61.536  1.00 94.60           C  
ATOM   3790  CD1 PHE B  27      -9.894  85.125  62.029  1.00 94.60           C  
ATOM   3792  CD2 PHE B  27      -7.935  85.230  60.593  1.00 94.60           C  
ATOM   3794  CE1 PHE B  27     -10.278  86.407  61.603  1.00 94.60           C  
ATOM   3796  CE2 PHE B  27      -8.337  86.500  60.140  1.00 94.60           C  
ATOM   3798  CZ  PHE B  27      -9.504  87.092  60.652  1.00 94.60           C  
ATOM   3800  N   THR B  28      -5.285  83.649  62.777  1.00 95.43           N  
ATOM   3802  CA  THR B  28      -4.051  84.452  62.689  1.00 95.43           C  
ATOM   3804  C   THR B  28      -4.228  85.638  61.734  1.00 95.43           C  
ATOM   3805  CB  THR B  28      -2.853  83.582  62.258  1.00 95.43           C  
ATOM   3807  O   THR B  28      -3.868  85.552  60.562  1.00 95.43           O  
ATOM   3808  CG2 THR B  28      -1.517  84.281  62.503  1.00 95.43           C  
ATOM   3812  OG1 THR B  28      -2.830  82.386  63.004  1.00 95.43           O  
ATOM   3814  N   PHE B  29      -4.797  86.746  62.216  1.00 95.43           N  
ATOM   3816  CA  PHE B  29      -5.161  87.935  61.425  1.00 95.43           C  
ATOM   3818  C   PHE B  29      -4.073  88.407  60.444  1.00 95.43           C  
ATOM   3819  CB  PHE B  29      -5.499  89.057  62.412  1.00 95.43           C  
ATOM   3822  O   PHE B  29      -4.351  88.642  59.265  1.00 95.43           O  
ATOM   3823  CG  PHE B  29      -5.868  90.384  61.776  1.00 95.43           C  
ATOM   3824  CD1 PHE B  29      -4.931  91.435  61.723  1.00 95.43           C  
ATOM   3826  CD2 PHE B  29      -7.171  90.588  61.289  1.00 95.43           C  
ATOM   3828  CE1 PHE B  29      -5.311  92.693  61.219  1.00 95.43           C  
ATOM   3830  CE2 PHE B  29      -7.548  91.845  60.785  1.00 95.43           C  
ATOM   3832  CZ  PHE B  29      -6.617  92.896  60.746  1.00 95.43           C  
ATOM   3834  N   SER B  30      -2.821  88.482  60.902  1.00 95.24           N  
ATOM   3836  CA  SER B  30      -1.657  88.916  60.114  1.00 95.24           C  
ATOM   3838  C   SER B  30      -1.297  88.002  58.934  1.00 95.24           C  
ATOM   3839  CB  SER B  30      -0.449  89.055  61.046  1.00 95.24           C  
ATOM   3842  O   SER B  30      -0.513  88.403  58.081  1.00 95.24           O  
ATOM   3843  OG  SER B  30      -0.212  87.832  61.723  1.00 95.24           O  
ATOM   3845  N   SER B  31      -1.868  86.795  58.842  1.00 93.79           N  
ATOM   3847  CA  SER B  31      -1.658  85.856  57.727  1.00 93.79           C  
ATOM   3849  C   SER B  31      -2.715  85.946  56.617  1.00 93.79           C  
ATOM   3850  CB  SER B  31      -1.596  84.417  58.252  1.00 93.79           C  
ATOM   3853  O   SER B  31      -2.569  85.273  55.599  1.00 93.79           O  
ATOM   3854  OG  SER B  31      -0.608  84.296  59.257  1.00 93.79           O  
ATOM   3856  N   TYR B  32      -3.778  86.744  56.783  1.00 93.28           N  
ATOM   3858  CA  TYR B  32      -4.903  86.799  55.840  1.00 93.28           C  
ATOM   3860  C   TYR B  32      -5.057  88.171  55.176  1.00 93.28           C  
ATOM   3861  CB  TYR B  32      -6.207  86.363  56.530  1.00 93.28           C  
ATOM   3864  O   TYR B  32      -4.810  89.214  55.785  1.00 93.28           O  
ATOM   3865  CG  TYR B  32      -6.277  84.875  56.826  1.00 93.28           C  
ATOM   3866  CD1 TYR B  32      -6.957  84.001  55.953  1.00 93.28           C  
ATOM   3868  CD2 TYR B  32      -5.641  84.359  57.968  1.00 93.28           C  
ATOM   3870  CE1 TYR B  32      -6.995  82.619  56.225  1.00 93.28           C  
ATOM   3872  CE2 TYR B  32      -5.677  82.982  58.251  1.00 93.28           C  
ATOM   3874  OH  TYR B  32      -6.386  80.776  57.642  1.00 93.28           O  
ATOM   3876  CZ  TYR B  32      -6.351  82.108  57.375  1.00 93.28           C  
ATOM   3877  N   VAL B  33      -5.518  88.159  53.922  1.00 95.29           N  
ATOM   3879  CA  VAL B  33      -6.126  89.332  53.275  1.00 95.29           C  
ATOM   3881  C   VAL B  33      -7.467  89.604  53.955  1.00 95.29           C  
ATOM   3882  CB  VAL B  33      -6.324  89.129  51.757  1.00 95.29           C  
ATOM   3884  O   VAL B  33      -8.215  88.663  54.231  1.00 95.29           O  
ATOM   3885  CG1 VAL B  33      -6.812  90.418  51.082  1.00 95.29           C  
ATOM   3889  CG2 VAL B  33      -5.020  88.699  51.068  1.00 95.29           C  
ATOM   3893  N   MET B  34      -7.739  90.875  54.234  1.00 97.01           N  
ATOM   3895  CA  MET B  34      -8.946  91.338  54.916  1.00 97.01           C  
ATOM   3897  C   MET B  34      -9.639  92.411  54.078  1.00 97.01           C  
ATOM   3898  CB  MET B  34      -8.582  91.887  56.301  1.00 97.01           C  
ATOM   3901  O   MET B  34      -8.967  93.172  53.374  1.00 97.01           O  
ATOM   3902  CG  MET B  34      -8.064  90.825  57.279  1.00 97.01           C  
ATOM   3905  SD  MET B  34      -9.187  89.448  57.666  1.00 97.01           S  
ATOM   3906  CE  MET B  34     -10.640  90.315  58.335  1.00 97.01           C  
ATOM   3910  N   SER B  35     -10.965  92.465  54.162  1.00 96.12           N  
ATOM   3912  CA  SER B  35     -11.788  93.151  53.168  1.00 96.12           C  
ATOM   3914  C   SER B  35     -13.052  93.760  53.766  1.00 96.12           C  
ATOM   3915  CB  SER B  35     -12.171  92.152  52.069  1.00 96.12           C  
ATOM   3918  O   SER B  35     -13.514  93.348  54.830  1.00 96.12           O  
ATOM   3919  OG  SER B  35     -10.994  91.603  51.517  1.00 96.12           O  
ATOM   3921  N   TRP B  36     -13.637  94.717  53.047  1.00 97.53           N  
ATOM   3923  CA  TRP B  36     -14.980  95.237  53.310  1.00 97.53           C  
ATOM   3925  C   TRP B  36     -15.911  94.941  52.130  1.00 97.53           C  
ATOM   3926  CB  TRP B  36     -14.937  96.730  53.656  1.00 97.53           C  
ATOM   3929  O   TRP B  36     -15.538  95.091  50.963  1.00 97.53           O  
ATOM   3930  CG  TRP B  36     -14.395  97.044  55.020  1.00 97.53           C  
ATOM   3931  CD1 TRP B  36     -13.110  97.343  55.304  1.00 97.53           C  
ATOM   3933  CD2 TRP B  36     -15.102  97.076  56.301  1.00 97.53           C  
ATOM   3934  CE2 TRP B  36     -14.168  97.413  57.328  1.00 97.53           C  
ATOM   3935  CE3 TRP B  36     -16.438  96.855  56.703  1.00 97.53           C  
ATOM   3937  NE1 TRP B  36     -12.971  97.567  56.660  1.00 97.53           N  
ATOM   3939  CH2 TRP B  36     -15.874  97.296  59.041  1.00 97.53           C  
ATOM   3941  CZ2 TRP B  36     -14.535  97.527  58.678  1.00 97.53           C  
ATOM   3943  CZ3 TRP B  36     -16.820  96.964  58.054  1.00 97.53           C  
ATOM   3945  N   VAL B  37     -17.135  94.533  52.451  1.00 96.66           N  
ATOM   3947  CA  VAL B  37     -18.227  94.189  51.527  1.00 96.66           C  
ATOM   3949  C   VAL B  37     -19.483  94.897  52.036  1.00 96.66           C  
ATOM   3950  CB  VAL B  37     -18.427  92.657  51.487  1.00 96.66           C  
ATOM   3952  O   VAL B  37     -19.643  95.036  53.244  1.00 96.66           O  
ATOM   3953  CG1 VAL B  37     -19.527  92.200  50.518  1.00 96.66           C  
ATOM   3957  CG2 VAL B  37     -17.139  91.927  51.073  1.00 96.66           C  
ATOM   3961  N   ARG B  38     -20.388  95.354  51.170  1.00 96.91           N  
ATOM   3963  CA  ARG B  38     -21.617  96.043  51.595  1.00 96.91           C  
ATOM   3965  C   ARG B  38     -22.864  95.518  50.894  1.00 96.91           C  
ATOM   3966  CB  ARG B  38     -21.448  97.567  51.469  1.00 96.91           C  
ATOM   3969  O   ARG B  38     -22.785  95.000  49.784  1.00 96.91           O  
ATOM   3970  CG  ARG B  38     -21.456  98.075  50.018  1.00 96.91           C  
ATOM   3973  CD  ARG B  38     -21.243  99.591  49.976  1.00 96.91           C  
ATOM   3976  NE  ARG B  38     -21.211 100.074  48.590  1.00 96.91           N  
ATOM   3978  NH1 ARG B  38     -20.730 102.297  48.954  1.00 96.91           N  
ATOM   3981  NH2 ARG B  38     -20.963 101.482  46.873  1.00 96.91           N  
ATOM   3984  CZ  ARG B  38     -20.970 101.293  48.156  1.00 96.91           C  
ATOM   3985  N   GLN B  39     -24.020  95.682  51.529  1.00 96.90           N  
ATOM   3987  CA  GLN B  39     -25.323  95.386  50.939  1.00 96.90           C  
ATOM   3989  C   GLN B  39     -26.265  96.578  51.117  1.00 96.90           C  
ATOM   3990  CB  GLN B  39     -25.885  94.092  51.543  1.00 96.90           C  
ATOM   3993  O   GLN B  39     -26.677  96.902  52.231  1.00 96.90           O  
ATOM   3994  CG  GLN B  39     -27.067  93.562  50.723  1.00 96.90           C  
ATOM   3997  CD  GLN B  39     -27.441  92.114  51.036  1.00 96.90           C  
ATOM   3998  NE2 GLN B  39     -28.365  91.563  50.283  1.00 96.90           N  
ATOM   4001  OE1 GLN B  39     -26.903  91.451  51.911  1.00 96.90           O  
ATOM   4002  N   ALA B  40     -26.584  97.246  50.009  1.00 94.73           N  
ATOM   4004  CA  ALA B  40     -27.585  98.309  49.979  1.00 94.73           C  
ATOM   4006  C   ALA B  40     -29.012  97.715  49.960  1.00 94.73           C  
ATOM   4007  CB  ALA B  40     -27.302  99.213  48.776  1.00 94.73           C  
ATOM   4011  O   ALA B  40     -29.188  96.587  49.484  1.00 94.73           O  
ATOM   4012  N   PRO B  41     -30.042  98.450  50.426  1.00 93.42           N  
ATOM   4013  CA  PRO B  41     -31.421  97.962  50.452  1.00 93.42           C  
ATOM   4015  C   PRO B  41     -31.889  97.429  49.089  1.00 93.42           C  
ATOM   4016  CB  PRO B  41     -32.267  99.147  50.930  1.00 93.42           C  
ATOM   4019  O   PRO B  41     -31.777  98.110  48.070  1.00 93.42           O  
ATOM   4020  CG  PRO B  41     -31.289  99.948  51.787  1.00 93.42           C  
ATOM   4023  CD  PRO B  41     -29.964  99.766  51.050  1.00 93.42           C  
ATOM   4026  N   GLY B  42     -32.388  96.189  49.067  1.00 91.25           N  
ATOM   4028  CA  GLY B  42     -32.868  95.521  47.850  1.00 91.25           C  
ATOM   4031  C   GLY B  42     -31.789  95.125  46.829  1.00 91.25           C  
ATOM   4032  O   GLY B  42     -32.141  94.691  45.735  1.00 91.25           O  
ATOM   4033  N   LYS B  43     -30.492  95.257  47.150  1.00 92.60           N  
ATOM   4035  CA  LYS B  43     -29.372  94.857  46.278  1.00 92.60           C  
ATOM   4037  C   LYS B  43     -28.614  93.644  46.836  1.00 92.60           C  
ATOM   4038  CB  LYS B  43     -28.436  96.054  46.020  1.00 92.60           C  
ATOM   4041  O   LYS B  43     -28.799  93.251  47.988  1.00 92.60           O  
ATOM   4042  CG  LYS B  43     -29.157  97.245  45.366  1.00 92.60           C  
ATOM   4045  CD  LYS B  43     -28.154  98.284  44.846  1.00 92.60           C  
ATOM   4048  CE  LYS B  43     -28.885  99.537  44.354  1.00 92.60           C  
ATOM   4051  NZ  LYS B  43     -27.929 100.617  43.997  1.00 92.60           N  
ATOM   4055  N   GLY B  44     -27.759  93.048  46.004  1.00 90.27           N  
ATOM   4057  CA  GLY B  44     -26.813  92.007  46.416  1.00 90.27           C  
ATOM   4060  C   GLY B  44     -25.560  92.560  47.109  1.00 90.27           C  
ATOM   4061  O   GLY B  44     -25.439  93.762  47.354  1.00 90.27           O  
ATOM   4062  N   LEU B  45     -24.625  91.663  47.436  1.00 94.08           N  
ATOM   4064  CA  LEU B  45     -23.400  91.964  48.190  1.00 94.08           C  
ATOM   4066  C   LEU B  45     -22.277  92.490  47.283  1.00 94.08           C  
ATOM   4067  CB  LEU B  45     -22.959  90.687  48.933  1.00 94.08           C  
ATOM   4070  O   LEU B  45     -21.614  91.693  46.620  1.00 94.08           O  
ATOM   4071  CG  LEU B  45     -23.806  90.399  50.178  1.00 94.08           C  
ATOM   4073  CD1 LEU B  45     -23.693  88.923  50.568  1.00 94.08           C  
ATOM   4077  CD2 LEU B  45     -23.324  91.259  51.345  1.00 94.08           C  
ATOM   4081  N   GLU B  46     -22.062  93.807  47.280  1.00 94.78           N  
ATOM   4083  CA  GLU B  46     -21.002  94.518  46.543  1.00 94.78           C  
ATOM   4085  C   GLU B  46     -19.676  94.482  47.318  1.00 94.78           C  
ATOM   4086  CB  GLU B  46     -21.440  95.981  46.296  1.00 94.78           C  
ATOM   4089  O   GLU B  46     -19.631  94.772  48.514  1.00 94.78           O  
ATOM   4090  CG  GLU B  46     -20.482  96.802  45.398  1.00 94.78           C  
ATOM   4093  CD  GLU B  46     -20.739  98.329  45.406  1.00 94.78           C  
ATOM   4094  OE1 GLU B  46     -20.039  99.082  44.684  1.00 94.78           O  
ATOM   4095  OE2 GLU B  46     -21.602  98.811  46.176  1.00 94.78           O  
ATOM   4096  N   TRP B  47     -18.570  94.180  46.639  1.00 95.82           N  
ATOM   4098  CA  TRP B  47     -17.237  94.317  47.224  1.00 95.82           C  
ATOM   4100  C   TRP B  47     -16.787  95.784  47.253  1.00 95.82           C  
ATOM   4101  CB  TRP B  47     -16.244  93.462  46.445  1.00 95.82           C  
ATOM   4104  O   TRP B  47     -16.878  96.483  46.246  1.00 95.82           O  
ATOM   4105  CG  TRP B  47     -14.827  93.690  46.854  1.00 95.82           C  
ATOM   4106  CD1 TRP B  47     -14.210  93.127  47.912  1.00 95.82           C  
ATOM   4108  CD2 TRP B  47     -13.834  94.556  46.223  1.00 95.82           C  
ATOM   4109  CE2 TRP B  47     -12.594  94.384  46.898  1.00 95.82           C  
ATOM   4110  CE3 TRP B  47     -13.843  95.429  45.115  1.00 95.82           C  
ATOM   4112  NE1 TRP B  47     -12.903  93.561  47.956  1.00 95.82           N  
ATOM   4114  CH2 TRP B  47     -11.433  95.761  45.282  1.00 95.82           C  
ATOM   4116  CZ2 TRP B  47     -11.404  94.968  46.439  1.00 95.82           C  
ATOM   4118  CZ3 TRP B  47     -12.652  95.999  44.627  1.00 95.82           C  
ATOM   4120  N   VAL B  48     -16.247  96.237  48.389  1.00 96.65           N  
ATOM   4122  CA  VAL B  48     -15.806  97.627  48.583  1.00 96.65           C  
ATOM   4124  C   VAL B  48     -14.289  97.758  48.441  1.00 96.65           C  
ATOM   4125  CB  VAL B  48     -16.301  98.187  49.935  1.00 96.65           C  
ATOM   4127  O   VAL B  48     -13.814  98.594  47.668  1.00 96.65           O  
ATOM   4128  CG1 VAL B  48     -15.915  99.658  50.130  1.00 96.65           C  
ATOM   4132  CG2 VAL B  48     -17.828  98.098  50.054  1.00 96.65           C  
ATOM   4136  N   SER B  49     -13.519  96.975  49.205  1.00 96.75           N  
ATOM   4138  CA  SER B  49     -12.057  97.112  49.272  1.00 96.75           C  
ATOM   4140  C   SER B  49     -11.356  95.898  49.900  1.00 96.75           C  
ATOM   4141  CB  SER B  49     -11.724  98.377  50.075  1.00 96.75           C  
ATOM   4144  O   SER B  49     -11.936  95.226  50.751  1.00 96.75           O  
ATOM   4145  OG  SER B  49     -10.340  98.639  50.101  1.00 96.75           O  
ATOM   4147  N   ASP B  50     -10.095  95.666  49.514  1.00 94.31           N  
ATOM   4149  CA  ASP B  50      -9.173  94.649  50.049  1.00 94.31           C  
ATOM   4151  C   ASP B  50      -7.878  95.291  50.565  1.00 94.31           C  
ATOM   4152  CB  ASP B  50      -8.717  93.673  48.947  1.00 94.31           C  
ATOM   4155  O   ASP B  50      -7.368  96.237  49.958  1.00 94.31           O  
ATOM   4156  CG  ASP B  50      -9.721  92.626  48.494  1.00 94.31           C  
ATOM   4157  OD1 ASP B  50      -9.413  91.927  47.506  1.00 94.31           O  
ATOM   4158  OD2 ASP B  50     -10.761  92.426  49.145  1.00 94.31           O  
ATOM   4159  N   ILE B  51      -7.264  94.689  51.591  1.00 96.65           N  
ATOM   4161  CA  ILE B  51      -5.889  94.973  52.023  1.00 96.65           C  
ATOM   4163  C   ILE B  51      -5.097  93.687  52.308  1.00 96.65           C  
ATOM   4164  CB  ILE B  51      -5.884  95.961  53.208  1.00 96.65           C  
ATOM   4166  O   ILE B  51      -5.552  92.802  53.040  1.00 96.65           O  
ATOM   4167  CG1 ILE B  51      -4.444  96.391  53.544  1.00 96.65           C  
ATOM   4170  CG2 ILE B  51      -6.606  95.422  54.457  1.00 96.65           C  
ATOM   4174  CD1 ILE B  51      -4.377  97.638  54.436  1.00 96.65           C  
ATOM   4178  N   ASN B  52      -3.891  93.570  51.737  1.00 94.57           N  
ATOM   4180  CA  ASN B  52      -3.078  92.355  51.868  1.00 94.57           C  
ATOM   4182  C   ASN B  52      -2.570  92.109  53.305  1.00 94.57           C  
ATOM   4183  CB  ASN B  52      -1.961  92.316  50.804  1.00 94.57           C  
ATOM   4186  O   ASN B  52      -2.705  92.953  54.194  1.00 94.57           O  
ATOM   4187  CG  ASN B  52      -0.697  93.055  51.200  1.00 94.57           C  
ATOM   4188  ND2 ASN B  52       0.452  92.459  50.998  1.00 94.57           N  
ATOM   4191  OD1 ASN B  52      -0.722  94.162  51.712  1.00 94.57           O  
ATOM   4192  N   SER B  53      -1.982  90.929  53.531  1.00 93.75           N  
ATOM   4194  CA  SER B  53      -1.528  90.450  54.851  1.00 93.75           C  
ATOM   4196  C   SER B  53      -0.591  91.437  55.574  1.00 93.75           C  
ATOM   4197  CB  SER B  53      -0.847  89.086  54.666  1.00 93.75           C  
ATOM   4200  O   SER B  53      -0.794  91.763  56.747  1.00 93.75           O  
ATOM   4201  OG  SER B  53       0.284  89.182  53.808  1.00 93.75           O  
ATOM   4203  N   GLY B  54       0.386  91.980  54.840  1.00 92.97           N  
ATOM   4205  CA  GLY B  54       1.351  92.971  55.321  1.00 92.97           C  
ATOM   4208  C   GLY B  54       0.866  94.428  55.332  1.00 92.97           C  
ATOM   4209  O   GLY B  54       1.595  95.288  55.810  1.00 92.97           O  
ATOM   4210  N   GLY B  55      -0.327  94.733  54.809  1.00 94.72           N  
ATOM   4212  CA  GLY B  55      -0.878  96.095  54.781  1.00 94.72           C  
ATOM   4215  C   GLY B  55      -0.322  97.035  53.701  1.00 94.72           C  
ATOM   4216  O   GLY B  55      -0.702  98.201  53.667  1.00 94.72           O  
ATOM   4217  N   SER B  56       0.557  96.555  52.817  1.00 94.11           N  
ATOM   4219  CA  SER B  56       1.265  97.366  51.814  1.00 94.11           C  
ATOM   4221  C   SER B  56       0.550  97.494  50.465  1.00 94.11           C  
ATOM   4222  CB  SER B  56       2.667  96.793  51.600  1.00 94.11           C  
ATOM   4225  O   SER B  56       0.916  98.350  49.660  1.00 94.11           O  
ATOM   4226  OG  SER B  56       2.614  95.454  51.125  1.00 94.11           O  
ATOM   4228  N   ARG B  57      -0.453  96.654  50.187  1.00 93.95           N  
ATOM   4230  CA  ARG B  57      -1.245  96.676  48.947  1.00 93.95           C  
ATOM   4232  C   ARG B  57      -2.728  96.775  49.275  1.00 93.95           C  
ATOM   4233  CB  ARG B  57      -0.955  95.428  48.099  1.00 93.95           C  
ATOM   4236  O   ARG B  57      -3.246  95.946  50.024  1.00 93.95           O  
ATOM   4237  CG  ARG B  57       0.476  95.399  47.543  1.00 93.95           C  
ATOM   4240  CD  ARG B  57       0.696  94.102  46.755  1.00 93.95           C  
ATOM   4243  NE  ARG B  57       2.001  94.086  46.068  1.00 93.95           N  
ATOM   4245  NH1 ARG B  57       1.989  91.864  45.468  1.00 93.95           N  
ATOM   4248  NH2 ARG B  57       3.645  93.186  44.772  1.00 93.95           N  
ATOM   4251  CZ  ARG B  57       2.534  93.050  45.442  1.00 93.95           C  
ATOM   4252  N   THR B  58      -3.396  97.762  48.679  1.00 96.26           N  
ATOM   4254  CA  THR B  58      -4.837  98.008  48.818  1.00 96.26           C  
ATOM   4256  C   THR B  58      -5.516  98.034  47.453  1.00 96.26           C  
ATOM   4257  CB  THR B  58      -5.147  99.307  49.581  1.00 96.26           C  
ATOM   4259  O   THR B  58      -4.924  98.475  46.467  1.00 96.26           O  
ATOM   4260  CG2 THR B  58      -4.606  99.282  51.006  1.00 96.26           C  
ATOM   4264  OG1 THR B  58      -4.568 100.433  48.962  1.00 96.26           O  
ATOM   4266  N   TYR B  59      -6.760  97.564  47.395  1.00 94.72           N  
ATOM   4268  CA  TYR B  59      -7.594  97.583  46.192  1.00 94.72           C  
ATOM   4270  C   TYR B  59      -8.989  98.105  46.548  1.00 94.72           C  
ATOM   4271  CB  TYR B  59      -7.647  96.188  45.550  1.00 94.72           C  
ATOM   4274  O   TYR B  59      -9.448  97.908  47.671  1.00 94.72           O  
ATOM   4275  CG  TYR B  59      -6.288  95.557  45.302  1.00 94.72           C  
ATOM   4276  CD1 TYR B  59      -5.519  95.945  44.188  1.00 94.72           C  
ATOM   4278  CD2 TYR B  59      -5.776  94.608  46.210  1.00 94.72           C  
ATOM   4280  CE1 TYR B  59      -4.238  95.394  43.987  1.00 94.72           C  
ATOM   4282  CE2 TYR B  59      -4.506  94.040  46.003  1.00 94.72           C  
ATOM   4284  OH  TYR B  59      -2.517  93.867  44.683  1.00 94.72           O  
ATOM   4286  CZ  TYR B  59      -3.736  94.433  44.889  1.00 94.72           C  
ATOM   4287  N   TYR B  60      -9.661  98.768  45.605  1.00 95.89           N  
ATOM   4289  CA  TYR B  60     -10.954  99.427  45.823  1.00 95.89           C  
ATOM   4291  C   TYR B  60     -11.861  99.256  44.607  1.00 95.89           C  
ATOM   4292  CB  TYR B  60     -10.748 100.931  46.061  1.00 95.89           C  
ATOM   4295  O   TYR B  60     -11.375  99.293  43.471  1.00 95.89           O  
ATOM   4296  CG  TYR B  60      -9.872 101.285  47.243  1.00 95.89           C  
ATOM   4297  CD1 TYR B  60     -10.444 101.467  48.515  1.00 95.89           C  
ATOM   4299  CD2 TYR B  60      -8.483 101.442  47.065  1.00 95.89           C  
ATOM   4301  CE1 TYR B  60      -9.627 101.798  49.613  1.00 95.89           C  
ATOM   4303  CE2 TYR B  60      -7.663 101.768  48.158  1.00 95.89           C  
ATOM   4305  OH  TYR B  60      -7.432 102.261  50.486  1.00 95.89           O  
ATOM   4307  CZ  TYR B  60      -8.235 101.951  49.435  1.00 95.89           C  
ATOM   4308  N   THR B  61     -13.170  99.145  44.838  1.00 94.33           N  
ATOM   4310  CA  THR B  61     -14.170  99.251  43.769  1.00 94.33           C  
ATOM   4312  C   THR B  61     -14.229 100.678  43.222  1.00 94.33           C  
ATOM   4313  CB  THR B  61     -15.545  98.733  44.215  1.00 94.33           C  
ATOM   4315  O   THR B  61     -13.934 101.652  43.919  1.00 94.33           O  
ATOM   4316  CG2 THR B  61     -16.256  99.621  45.230  1.00 94.33           C  
ATOM   4320  OG1 THR B  61     -16.381  98.603  43.091  1.00 94.33           O  
ATOM   4322  N   ASP B  62     -14.591 100.825  41.951  1.00 94.60           N  
ATOM   4324  CA  ASP B  62     -14.469 102.092  41.225  1.00 94.60           C  
ATOM   4326  C   ASP B  62     -15.387 103.191  41.784  1.00 94.60           C  
ATOM   4327  CB  ASP B  62     -14.684 101.820  39.731  1.00 94.60           C  
ATOM   4330  O   ASP B  62     -15.030 104.366  41.752  1.00 94.60           O  
ATOM   4331  CG  ASP B  62     -13.697 100.747  39.270  1.00 94.60           C  
ATOM   4332  OD1 ASP B  62     -14.090  99.560  39.219  1.00 94.60           O  
ATOM   4333  OD2 ASP B  62     -12.491 101.059  39.166  1.00 94.60           O  
ATOM   4334  N   SER B  63     -16.510 102.808  42.403  1.00 93.87           N  
ATOM   4336  CA  SER B  63     -17.460 103.715  43.063  1.00 93.87           C  
ATOM   4338  C   SER B  63     -16.908 104.403  44.329  1.00 93.87           C  
ATOM   4339  CB  SER B  63     -18.752 102.939  43.380  1.00 93.87           C  
ATOM   4342  O   SER B  63     -17.454 105.427  44.758  1.00 93.87           O  
ATOM   4343  OG  SER B  63     -18.488 101.879  44.283  1.00 93.87           O  
ATOM   4345  N   VAL B  64     -15.826 103.882  44.931  1.00 96.92           N  
ATOM   4347  CA  VAL B  64     -15.242 104.401  46.189  1.00 96.92           C  
ATOM   4349  C   VAL B  64     -13.780 104.852  46.074  1.00 96.92           C  
ATOM   4350  CB  VAL B  64     -15.425 103.418  47.364  1.00 96.92           C  
ATOM   4352  O   VAL B  64     -13.245 105.431  47.025  1.00 96.92           O  
ATOM   4353  CG1 VAL B  64     -16.875 102.934  47.494  1.00 96.92           C  
ATOM   4357  CG2 VAL B  64     -14.484 102.210  47.297  1.00 96.92           C  
ATOM   4361  N   LYS B  65     -13.127 104.634  44.923  1.00 96.46           N  
ATOM   4363  CA  LYS B  65     -11.756 105.104  44.658  1.00 96.46           C  
ATOM   4365  C   LYS B  65     -11.625 106.607  44.928  1.00 96.46           C  
ATOM   4366  CB  LYS B  65     -11.347 104.792  43.207  1.00 96.46           C  
ATOM   4369  O   LYS B  65     -12.478 107.398  44.539  1.00 96.46           O  
ATOM   4370  CG  LYS B  65     -10.898 103.337  43.024  1.00 96.46           C  
ATOM   4373  CD  LYS B  65     -10.552 103.064  41.556  1.00 96.46           C  
ATOM   4376  CE  LYS B  65     -10.139 101.605  41.354  1.00 96.46           C  
ATOM   4379  NZ  LYS B  65      -9.981 101.307  39.912  1.00 96.46           N  
ATOM   4383  N   GLY B  66     -10.557 106.995  45.626  1.00 95.93           N  
ATOM   4385  CA  GLY B  66     -10.284 108.384  46.014  1.00 95.93           C  
ATOM   4388  C   GLY B  66     -11.161 108.940  47.149  1.00 95.93           C  
ATOM   4389  O   GLY B  66     -10.848 110.006  47.667  1.00 95.93           O  
ATOM   4390  N   ARG B  67     -12.220 108.229  47.565  1.00 97.25           N  
ATOM   4392  CA  ARG B  67     -13.110 108.628  48.669  1.00 97.25           C  
ATOM   4394  C   ARG B  67     -12.869 107.821  49.940  1.00 97.25           C  
ATOM   4395  CB  ARG B  67     -14.578 108.491  48.237  1.00 97.25           C  
ATOM   4398  O   ARG B  67     -12.907 108.375  51.038  1.00 97.25           O  
ATOM   4399  CG  ARG B  67     -14.933 109.375  47.033  1.00 97.25           C  
ATOM   4402  CD  ARG B  67     -16.451 109.495  46.848  1.00 97.25           C  
ATOM   4405  NE  ARG B  67     -17.117 108.183  46.664  1.00 97.25           N  
ATOM   4407  NH1 ARG B  67     -18.586 108.296  48.436  1.00 97.25           N  
ATOM   4410  NH2 ARG B  67     -18.600 106.520  47.124  1.00 97.25           N  
ATOM   4413  CZ  ARG B  67     -18.083 107.675  47.415  1.00 97.25           C  
ATOM   4414  N   PHE B  68     -12.671 106.511  49.800  1.00 97.60           N  
ATOM   4416  CA  PHE B  68     -12.486 105.595  50.926  1.00 97.60           C  
ATOM   4418  C   PHE B  68     -11.024 105.141  51.033  1.00 97.60           C  
ATOM   4419  CB  PHE B  68     -13.433 104.386  50.814  1.00 97.60           C  
ATOM   4422  O   PHE B  68     -10.331 105.019  50.022  1.00 97.60           O  
ATOM   4423  CG  PHE B  68     -14.943 104.603  50.903  1.00 97.60           C  
ATOM   4424  CD1 PHE B  68     -15.773 103.464  50.936  1.00 97.60           C  
ATOM   4426  CD2 PHE B  68     -15.548 105.879  50.934  1.00 97.60           C  
ATOM   4428  CE1 PHE B  68     -17.172 103.596  50.981  1.00 97.60           C  
ATOM   4430  CE2 PHE B  68     -16.947 106.013  50.958  1.00 97.60           C  
ATOM   4432  CZ  PHE B  68     -17.761 104.871  50.980  1.00 97.60           C  
ATOM   4434  N   THR B  69     -10.587 104.831  52.255  1.00 97.97           N  
ATOM   4436  CA  THR B  69      -9.242 104.319  52.557  1.00 97.97           C  
ATOM   4438  C   THR B  69      -9.330 103.150  53.536  1.00 97.97           C  
ATOM   4439  CB  THR B  69      -8.335 105.424  53.124  1.00 97.97           C  
ATOM   4441  O   THR B  69      -9.772 103.317  54.676  1.00 97.97           O  
ATOM   4442  CG2 THR B  69      -6.897 104.950  53.338  1.00 97.97           C  
ATOM   4446  OG1 THR B  69      -8.261 106.507  52.228  1.00 97.97           O  
ATOM   4448  N   ILE B  70      -8.884 101.967  53.109  1.00 98.03           N  
ATOM   4450  CA  ILE B  70      -8.755 100.782  53.966  1.00 98.03           C  
ATOM   4452  C   ILE B  70      -7.387 100.790  54.661  1.00 98.03           C  
ATOM   4453  CB  ILE B  70      -9.049  99.485  53.171  1.00 98.03           C  
ATOM   4455  O   ILE B  70      -6.373 101.163  54.071  1.00 98.03           O  
ATOM   4456  CG1 ILE B  70      -9.310  98.293  54.117  1.00 98.03           C  
ATOM   4459  CG2 ILE B  70      -7.930  99.161  52.167  1.00 98.03           C  
ATOM   4463  CD1 ILE B  70      -9.830  97.039  53.395  1.00 98.03           C  
ATOM   4467  N   SER B  71      -7.337 100.382  55.928  1.00 97.69           N  
ATOM   4469  CA  SER B  71      -6.080 100.209  56.674  1.00 97.69           C  
ATOM   4471  C   SER B  71      -6.223  99.126  57.743  1.00 97.69           C  
ATOM   4472  CB  SER B  71      -5.612 101.540  57.280  1.00 97.69           C  
ATOM   4475  O   SER B  71      -7.337  98.745  58.098  1.00 97.69           O  
ATOM   4476  OG  SER B  71      -6.593 102.084  58.137  1.00 97.69           O  
ATOM   4478  N   ARG B  72      -5.103  98.598  58.249  1.00 97.51           N  
ATOM   4480  CA  ARG B  72      -5.087  97.517  59.248  1.00 97.51           C  
ATOM   4482  C   ARG B  72      -4.026  97.750  60.318  1.00 97.51           C  
ATOM   4483  CB  ARG B  72      -4.924  96.149  58.554  1.00 97.51           C  
ATOM   4486  O   ARG B  72      -2.933  98.214  60.007  1.00 97.51           O  
ATOM   4487  CG  ARG B  72      -3.568  95.944  57.845  1.00 97.51           C  
ATOM   4490  CD  ARG B  72      -3.534  94.656  57.011  1.00 97.51           C  
ATOM   4493  NE  ARG B  72      -3.618  93.461  57.861  1.00 97.51           N  
ATOM   4495  NH1 ARG B  72      -4.383  91.929  56.325  1.00 97.51           N  
ATOM   4498  NH2 ARG B  72      -4.089  91.350  58.458  1.00 97.51           N  
ATOM   4501  CZ  ARG B  72      -4.032  92.255  57.532  1.00 97.51           C  
ATOM   4502  N   ASP B  73      -4.336  97.367  61.550  1.00 97.58           N  
ATOM   4504  CA  ASP B  73      -3.388  97.263  62.658  1.00 97.58           C  
ATOM   4506  C   ASP B  73      -3.221  95.776  63.007  1.00 97.58           C  
ATOM   4507  CB  ASP B  73      -3.867  98.129  63.838  1.00 97.58           C  
ATOM   4510  O   ASP B  73      -4.112  95.144  63.582  1.00 97.58           O  
ATOM   4511  CG  ASP B  73      -2.872  98.181  65.006  1.00 97.58           C  
ATOM   4512  OD1 ASP B  73      -2.918  99.184  65.761  1.00 97.58           O  
ATOM   4513  OD2 ASP B  73      -2.099  97.208  65.169  1.00 97.58           O  
ATOM   4514  N   ASN B  74      -2.080  95.203  62.612  1.00 97.21           N  
ATOM   4516  CA  ASN B  74      -1.762  93.792  62.848  1.00 97.21           C  
ATOM   4518  C   ASN B  74      -1.394  93.484  64.308  1.00 97.21           C  
ATOM   4519  CB  ASN B  74      -0.643  93.339  61.879  1.00 97.21           C  
ATOM   4522  O   ASN B  74      -1.435  92.316  64.680  1.00 97.21           O  
ATOM   4523  CG  ASN B  74      -1.136  92.934  60.497  1.00 97.21           C  
ATOM   4524  ND2 ASN B  74      -0.244  92.691  59.565  1.00 97.21           N  
ATOM   4527  OD1 ASN B  74      -2.320  92.792  60.239  1.00 97.21           O  
ATOM   4528  N   ALA B  75      -1.055  94.482  65.132  1.00 97.00           N  
ATOM   4530  CA  ALA B  75      -0.812  94.276  66.560  1.00 97.00           C  
ATOM   4532  C   ALA B  75      -2.132  94.213  67.350  1.00 97.00           C  
ATOM   4533  CB  ALA B  75       0.109  95.392  67.068  1.00 97.00           C  
ATOM   4537  O   ALA B  75      -2.216  93.516  68.358  1.00 97.00           O  
ATOM   4538  N   LYS B  76      -3.174  94.908  66.869  1.00 97.12           N  
ATOM   4540  CA  LYS B  76      -4.520  94.930  67.471  1.00 97.12           C  
ATOM   4542  C   LYS B  76      -5.539  94.010  66.791  1.00 97.12           C  
ATOM   4543  CB  LYS B  76      -5.048  96.371  67.510  1.00 97.12           C  
ATOM   4546  O   LYS B  76      -6.718  94.079  67.121  1.00 97.12           O  
ATOM   4547  CG  LYS B  76      -4.149  97.316  68.314  1.00 97.12           C  
ATOM   4550  CD  LYS B  76      -4.818  98.689  68.409  1.00 97.12           C  
ATOM   4553  CE  LYS B  76      -3.819  99.723  68.936  1.00 97.12           C  
ATOM   4556  NZ  LYS B  76      -3.565 100.751  67.907  1.00 97.12           N  
ATOM   4560  N   ASN B  77      -5.131  93.206  65.805  1.00 96.77           N  
ATOM   4562  CA  ASN B  77      -6.029  92.400  64.963  1.00 96.77           C  
ATOM   4564  C   ASN B  77      -7.250  93.187  64.438  1.00 96.77           C  
ATOM   4565  CB  ASN B  77      -6.418  91.098  65.687  1.00 96.77           C  
ATOM   4568  O   ASN B  77      -8.374  92.687  64.448  1.00 96.77           O  
ATOM   4569  CG  ASN B  77      -5.238  90.218  66.038  1.00 96.77           C  
ATOM   4570  ND2 ASN B  77      -5.339  89.469  67.109  1.00 96.77           N  
ATOM   4573  OD1 ASN B  77      -4.228  90.168  65.353  1.00 96.77           O  
ATOM   4574  N   THR B  78      -7.050  94.450  64.041  1.00 97.56           N  
ATOM   4576  CA  THR B  78      -8.149  95.369  63.705  1.00 97.56           C  
ATOM   4578  C   THR B  78      -8.043  95.863  62.264  1.00 97.56           C  
ATOM   4579  CB  THR B  78      -8.220  96.548  64.687  1.00 97.56           C  
ATOM   4581  O   THR B  78      -6.977  96.291  61.814  1.00 97.56           O  
ATOM   4582  CG2 THR B  78      -9.427  97.455  64.434  1.00 97.56           C  
ATOM   4586  OG1 THR B  78      -8.373  96.111  66.020  1.00 97.56           O  
ATOM   4588  N   LEU B  79      -9.162  95.835  61.543  1.00 97.85           N  
ATOM   4590  CA  LEU B  79      -9.334  96.418  60.211  1.00 97.85           C  
ATOM   4592  C   LEU B  79     -10.130  97.730  60.314  1.00 97.85           C  
ATOM   4593  CB  LEU B  79     -10.035  95.373  59.323  1.00 97.85           C  
ATOM   4596  O   LEU B  79     -11.083  97.816  61.083  1.00 97.85           O  
ATOM   4597  CG  LEU B  79     -10.184  95.770  57.845  1.00 97.85           C  
ATOM   4599  CD1 LEU B  79      -8.841  95.682  57.126  1.00 97.85           C  
ATOM   4603  CD2 LEU B  79     -11.187  94.849  57.157  1.00 97.85           C  
ATOM   4607  N   TYR B  80      -9.780  98.735  59.512  1.00 97.87           N  
ATOM   4609  CA  TYR B  80     -10.472 100.025  59.451  1.00 97.87           C  
ATOM   4611  C   TYR B  80     -10.895 100.373  58.023  1.00 97.87           C  
ATOM   4612  CB  TYR B  80      -9.568 101.144  59.986  1.00 97.87           C  
ATOM   4615  O   TYR B  80     -10.176 100.068  57.069  1.00 97.87           O  
ATOM   4616  CG  TYR B  80      -9.051 100.953  61.396  1.00 97.87           C  
ATOM   4617  CD1 TYR B  80      -9.919 101.137  62.488  1.00 97.87           C  
ATOM   4619  CD2 TYR B  80      -7.708 100.590  61.617  1.00 97.87           C  
ATOM   4621  CE1 TYR B  80      -9.449 100.951  63.802  1.00 97.87           C  
ATOM   4623  CE2 TYR B  80      -7.236 100.402  62.931  1.00 97.87           C  
ATOM   4625  OH  TYR B  80      -7.653 100.367  65.291  1.00 97.87           O  
ATOM   4627  CZ  TYR B  80      -8.107 100.572  64.026  1.00 97.87           C  
ATOM   4628  N   LEU B  81     -12.011 101.092  57.894  1.00 98.24           N  
ATOM   4630  CA  LEU B  81     -12.411 101.776  56.664  1.00 98.24           C  
ATOM   4632  C   LEU B  81     -12.719 103.241  56.983  1.00 98.24           C  
ATOM   4633  CB  LEU B  81     -13.619 101.053  56.037  1.00 98.24           C  
ATOM   4636  O   LEU B  81     -13.719 103.542  57.631  1.00 98.24           O  
ATOM   4637  CG  LEU B  81     -14.017 101.551  54.637  1.00 98.24           C  
ATOM   4639  CD1 LEU B  81     -12.954 101.217  53.586  1.00 98.24           C  
ATOM   4643  CD2 LEU B  81     -15.327 100.887  54.212  1.00 98.24           C  
ATOM   4647  N   GLN B  82     -11.854 104.149  56.536  1.00 98.22           N  
ATOM   4649  CA  GLN B  82     -12.150 105.580  56.528  1.00 98.22           C  
ATOM   4651  C   GLN B  82     -12.976 105.881  55.276  1.00 98.22           C  
ATOM   4652  CB  GLN B  82     -10.834 106.377  56.560  1.00 98.22           C  
ATOM   4655  O   GLN B  82     -12.539 105.573  54.170  1.00 98.22           O  
ATOM   4656  CG  GLN B  82     -11.050 107.900  56.601  1.00 98.22           C  
ATOM   4659  CD  GLN B  82     -11.768 108.360  57.866  1.00 98.22           C  
ATOM   4660  NE2 GLN B  82     -12.713 109.264  57.759  1.00 98.22           N  
ATOM   4663  OE1 GLN B  82     -11.484 107.906  58.965  1.00 98.22           O  
ATOM   4664  N   MET B  83     -14.150 106.479  55.441  1.00 98.04           N  
ATOM   4666  CA  MET B  83     -15.058 106.836  54.354  1.00 98.04           C  
ATOM   4668  C   MET B  83     -15.262 108.347  54.363  1.00 98.04           C  
ATOM   4669  CB  MET B  83     -16.402 106.116  54.530  1.00 98.04           C  
ATOM   4672  O   MET B  83     -15.810 108.876  55.326  1.00 98.04           O  
ATOM   4673  CG  MET B  83     -16.272 104.590  54.575  1.00 98.04           C  
ATOM   4676  SD  MET B  83     -17.838 103.681  54.686  1.00 98.04           S  
ATOM   4677  CE  MET B  83     -18.520 104.386  56.209  1.00 98.04           C  
ATOM   4681  N   ASN B  84     -14.823 109.038  53.310  1.00 98.05           N  
ATOM   4683  CA  ASN B  84     -14.987 110.484  53.157  1.00 98.05           C  
ATOM   4685  C   ASN B  84     -15.908 110.798  51.971  1.00 98.05           C  
ATOM   4686  CB  ASN B  84     -13.605 111.135  52.976  1.00 98.05           C  
ATOM   4689  O   ASN B  84     -16.054 109.974  51.065  1.00 98.05           O  
ATOM   4690  CG  ASN B  84     -12.610 110.839  54.088  1.00 98.05           C  
ATOM   4691  ND2 ASN B  84     -11.340 110.799  53.762  1.00 98.05           N  
ATOM   4694  OD1 ASN B  84     -12.929 110.661  55.255  1.00 98.05           O  
ATOM   4695  N   SER B  85     -16.492 112.000  51.946  1.00 97.49           N  
ATOM   4697  CA  SER B  85     -17.364 112.457  50.850  1.00 97.49           C  
ATOM   4699  C   SER B  85     -18.479 111.448  50.543  1.00 97.49           C  
ATOM   4700  CB  SER B  85     -16.546 112.816  49.600  1.00 97.49           C  
ATOM   4703  O   SER B  85     -18.650 111.005  49.401  1.00 97.49           O  
ATOM   4704  OG  SER B  85     -15.525 113.748  49.905  1.00 97.49           O  
ATOM   4706  N   LEU B  86     -19.186 111.029  51.596  1.00 98.08           N  
ATOM   4708  CA  LEU B  86     -20.258 110.036  51.532  1.00 98.08           C  
ATOM   4710  C   LEU B  86     -21.465 110.545  50.736  1.00 98.08           C  
ATOM   4711  CB  LEU B  86     -20.647 109.632  52.967  1.00 98.08           C  
ATOM   4714  O   LEU B  86     -21.794 111.731  50.769  1.00 98.08           O  
ATOM   4715  CG  LEU B  86     -19.661 108.620  53.579  1.00 98.08           C  
ATOM   4717  CD1 LEU B  86     -19.854 108.503  55.087  1.00 98.08           C  
ATOM   4721  CD2 LEU B  86     -19.887 107.223  52.988  1.00 98.08           C  
ATOM   4725  N   LYS B  87     -22.135 109.641  50.021  1.00 97.39           N  
ATOM   4727  CA  LYS B  87     -23.317 109.934  49.198  1.00 97.39           C  
ATOM   4729  C   LYS B  87     -24.509 109.076  49.628  1.00 97.39           C  
ATOM   4730  CB  LYS B  87     -22.999 109.652  47.727  1.00 97.39           C  
ATOM   4733  O   LYS B  87     -24.278 108.004  50.189  1.00 97.39           O  
ATOM   4734  CG  LYS B  87     -21.774 110.407  47.198  1.00 97.39           C  
ATOM   4737  CD  LYS B  87     -21.655 110.098  45.708  1.00 97.39           C  
ATOM   4740  CE  LYS B  87     -20.416 110.732  45.090  1.00 97.39           C  
ATOM   4743  NZ  LYS B  87     -20.397 110.428  43.641  1.00 97.39           N  
ATOM   4747  N   PRO B  88     -25.762 109.462  49.323  1.00 96.77           N  
ATOM   4748  CA  PRO B  88     -26.932 108.614  49.563  1.00 96.77           C  
ATOM   4750  C   PRO B  88     -26.773 107.186  49.020  1.00 96.77           C  
ATOM   4751  CB  PRO B  88     -28.106 109.351  48.911  1.00 96.77           C  
ATOM   4754  O   PRO B  88     -27.146 106.229  49.700  1.00 96.77           O  
ATOM   4755  CG  PRO B  88     -27.682 110.816  49.000  1.00 96.77           C  
ATOM   4758  CD  PRO B  88     -26.175 110.742  48.765  1.00 96.77           C  
ATOM   4761  N   GLU B  89     -26.130 107.025  47.857  1.00 96.44           N  
ATOM   4763  CA  GLU B  89     -25.826 105.716  47.251  1.00 96.44           C  
ATOM   4765  C   GLU B  89     -24.882 104.820  48.077  1.00 96.44           C  
ATOM   4766  CB  GLU B  89     -25.208 105.862  45.845  1.00 96.44           C  
ATOM   4769  O   GLU B  89     -24.828 103.616  47.825  1.00 96.44           O  
ATOM   4770  CG  GLU B  89     -25.895 106.845  44.885  1.00 96.44           C  
ATOM   4773  CD  GLU B  89     -25.411 108.279  45.130  1.00 96.44           C  
ATOM   4774  OE1 GLU B  89     -26.193 109.058  45.713  1.00 96.44           O  
ATOM   4775  OE2 GLU B  89     -24.231 108.566  44.820  1.00 96.44           O  
ATOM   4776  N   ASP B  90     -24.142 105.368  49.048  1.00 97.42           N  
ATOM   4778  CA  ASP B  90     -23.285 104.596  49.956  1.00 97.42           C  
ATOM   4780  C   ASP B  90     -24.056 103.996  51.149  1.00 97.42           C  
ATOM   4781  CB  ASP B  90     -22.096 105.442  50.447  1.00 97.42           C  
ATOM   4784  O   ASP B  90     -23.457 103.266  51.943  1.00 97.42           O  
ATOM   4785  CG  ASP B  90     -21.151 105.916  49.343  1.00 97.42           C  
ATOM   4786  OD1 ASP B  90     -20.838 107.128  49.323  1.00 97.42           O  
ATOM   4787  OD2 ASP B  90     -20.620 105.082  48.565  1.00 97.42           O  
ATOM   4788  N   THR B  91     -25.362 104.272  51.276  1.00 97.79           N  
ATOM   4790  CA  THR B  91     -26.247 103.715  52.315  1.00 97.79           C  
ATOM   4792  C   THR B  91     -26.373 102.196  52.184  1.00 97.79           C  
ATOM   4793  CB  THR B  91     -27.645 104.351  52.251  1.00 97.79           C  
ATOM   4795  O   THR B  91     -26.942 101.687  51.214  1.00 97.79           O  
ATOM   4796  CG2 THR B  91     -28.646 103.746  53.240  1.00 97.79           C  
ATOM   4800  OG1 THR B  91     -27.547 105.725  52.538  1.00 97.79           O  
ATOM   4802  N   ALA B  92     -25.859 101.463  53.172  1.00 97.33           N  
ATOM   4804  CA  ALA B  92     -25.790 100.005  53.169  1.00 97.33           C  
ATOM   4806  C   ALA B  92     -25.468  99.441  54.564  1.00 97.33           C  
ATOM   4807  CB  ALA B  92     -24.698  99.585  52.170  1.00 97.33           C  
ATOM   4811  O   ALA B  92     -24.954 100.150  55.430  1.00 97.33           O  
ATOM   4812  N   VAL B  93     -25.676  98.135  54.746  1.00 97.71           N  
ATOM   4814  CA  VAL B  93     -24.984  97.375  55.800  1.00 97.71           C  
ATOM   4816  C   VAL B  93     -23.572  97.061  55.305  1.00 97.71           C  
ATOM   4817  CB  VAL B  93     -25.724  96.080  56.185  1.00 97.71           C  
ATOM   4819  O   VAL B  93     -23.415  96.493  54.222  1.00 97.71           O  
ATOM   4820  CG1 VAL B  93     -25.010  95.378  57.349  1.00 97.71           C  
ATOM   4824  CG2 VAL B  93     -27.165  96.351  56.631  1.00 97.71           C  
ATOM   4828  N   TYR B  94     -22.552  97.421  56.082  1.00 97.67           N  
ATOM   4830  CA  TYR B  94     -21.144  97.143  55.795  1.00 97.67           C  
ATOM   4832  C   TYR B  94     -20.660  95.964  56.637  1.00 97.67           C  
ATOM   4833  CB  TYR B  94     -20.285  98.390  56.048  1.00 97.67           C  
ATOM   4836  O   TYR B  94     -20.742  95.998  57.862  1.00 97.67           O  
ATOM   4837  CG  TYR B  94     -20.415  99.455  54.975  1.00 97.67           C  
ATOM   4838  CD1 TYR B  94     -19.383  99.652  54.034  1.00 97.67           C  
ATOM   4840  CD2 TYR B  94     -21.580 100.239  54.910  1.00 97.67           C  
ATOM   4842  CE1 TYR B  94     -19.532 100.619  53.017  1.00 97.67           C  
ATOM   4844  CE2 TYR B  94     -21.737 101.192  53.889  1.00 97.67           C  
ATOM   4846  OH  TYR B  94     -20.914 102.264  51.921  1.00 97.67           O  
ATOM   4848  CZ  TYR B  94     -20.718 101.381  52.937  1.00 97.67           C  
ATOM   4849  N   TYR B  95     -20.126  94.948  55.965  1.00 97.30           N  
ATOM   4851  CA  TYR B  95     -19.564  93.731  56.536  1.00 97.30           C  
ATOM   4853  C   TYR B  95     -18.042  93.740  56.407  1.00 97.30           C  
ATOM   4854  CB  TYR B  95     -20.125  92.493  55.821  1.00 97.30           C  
ATOM   4857  O   TYR B  95     -17.492  93.984  55.327  1.00 97.30           O  
ATOM   4858  CG  TYR B  95     -21.636  92.411  55.772  1.00 97.30           C  
ATOM   4859  CD1 TYR B  95     -22.341  91.848  56.851  1.00 97.30           C  
ATOM   4861  CD2 TYR B  95     -22.335  92.924  54.661  1.00 97.30           C  
ATOM   4863  CE1 TYR B  95     -23.747  91.812  56.831  1.00 97.30           C  
ATOM   4865  CE2 TYR B  95     -23.742  92.890  54.641  1.00 97.30           C  
ATOM   4867  OH  TYR B  95     -25.805  92.319  55.711  1.00 97.30           O  
ATOM   4869  CZ  TYR B  95     -24.450  92.344  55.731  1.00 97.30           C  
ATOM   4870  N   CYS B  96     -17.368  93.397  57.492  1.00 96.15           N  
ATOM   4872  CA  CYS B  96     -15.971  93.009  57.495  1.00 96.15           C  
ATOM   4874  C   CYS B  96     -15.864  91.554  57.037  1.00 96.15           C  
ATOM   4875  CB  CYS B  96     -15.466  93.187  58.920  1.00 96.15           C  
ATOM   4878  O   CYS B  96     -16.646  90.711  57.477  1.00 96.15           O  
ATOM   4879  SG  CYS B  96     -13.718  92.844  59.202  1.00 96.15           S  
ATOM   4880  N   ALA B  97     -14.905  91.244  56.168  1.00 95.59           N  
ATOM   4882  CA  ALA B  97     -14.712  89.903  55.628  1.00 95.59           C  
ATOM   4884  C   ALA B  97     -13.243  89.466  55.664  1.00 95.59           C  
ATOM   4885  CB  ALA B  97     -15.301  89.836  54.214  1.00 95.59           C  
ATOM   4889  O   ALA B  97     -12.319  90.262  55.473  1.00 95.59           O  
ATOM   4890  N   ARG B  98     -13.039  88.166  55.876  1.00 92.28           N  
ATOM   4892  CA  ARG B  98     -11.776  87.471  55.634  1.00 92.28           C  
ATOM   4894  C   ARG B  98     -11.786  86.940  54.199  1.00 92.28           C  
ATOM   4895  CB  ARG B  98     -11.621  86.360  56.684  1.00 92.28           C  
ATOM   4898  O   ARG B  98     -12.777  86.356  53.781  1.00 92.28           O  
ATOM   4899  CG  ARG B  98     -10.232  85.708  56.642  1.00 92.28           C  
ATOM   4902  CD  ARG B  98     -10.110  84.574  57.664  1.00 92.28           C  
ATOM   4905  NE  ARG B  98     -10.891  83.390  57.259  1.00 92.28           N  
ATOM   4907  NH1 ARG B  98      -9.911  81.856  58.639  1.00 92.28           N  
ATOM   4910  NH2 ARG B  98     -11.583  81.235  57.300  1.00 92.28           N  
ATOM   4913  CZ  ARG B  98     -10.791  82.169  57.732  1.00 92.28           C  
ATOM   4914  N   ASP B  99     -10.645  87.059  53.517  1.00 89.58           N  
ATOM   4916  CA  ASP B  99     -10.423  86.873  52.070  1.00 89.58           C  
ATOM   4918  C   ASP B  99     -10.706  88.078  51.165  1.00 89.58           C  
ATOM   4919  CB  ASP B  99     -11.117  85.658  51.433  1.00 89.58           C  
ATOM   4922  O   ASP B  99     -11.710  88.767  51.282  1.00 89.58           O  
ATOM   4923  CG  ASP B  99     -10.541  84.305  51.790  1.00 89.58           C  
ATOM   4924  OD1 ASP B  99     -11.290  83.320  51.683  1.00 89.58           O  
ATOM   4925  OD2 ASP B  99      -9.313  84.102  51.913  1.00 89.58           O  
ATOM   4926  N   SER B 100      -9.816  88.199  50.174  1.00 91.05           N  
ATOM   4928  CA  SER B 100      -9.870  89.095  49.015  1.00 91.05           C  
ATOM   4930  C   SER B 100     -11.075  88.862  48.098  1.00 91.05           C  
ATOM   4931  CB  SER B 100      -8.610  88.810  48.185  1.00 91.05           C  
ATOM   4934  O   SER B 100     -11.541  87.731  47.974  1.00 91.05           O  
ATOM   4935  OG  SER B 100      -8.460  89.615  47.036  1.00 91.05           O  
ATOM   4937  N   LEU B 101     -11.420  89.864  47.281  1.00 89.81           N  
ATOM   4939  CA  LEU B 101     -12.202  89.703  46.046  1.00 89.81           C  
ATOM   4941  C   LEU B 101     -11.691  88.561  45.139  1.00 89.81           C  
ATOM   4942  CB  LEU B 101     -12.173  91.042  45.292  1.00 89.81           C  
ATOM   4945  O   LEU B 101     -12.487  87.868  44.506  1.00 89.81           O  
ATOM   4946  CG  LEU B 101     -12.911  91.041  43.940  1.00 89.81           C  
ATOM   4948  CD1 LEU B 101     -14.404  90.742  44.078  1.00 89.81           C  
ATOM   4952  CD2 LEU B 101     -12.765  92.407  43.284  1.00 89.81           C  
ATOM   4956  N   LEU B 102     -10.373  88.312  45.121  1.00 90.12           N  
ATOM   4958  CA  LEU B 102      -9.744  87.174  44.429  1.00 90.12           C  
ATOM   4960  C   LEU B 102     -10.244  85.803  44.907  1.00 90.12           C  
ATOM   4961  CB  LEU B 102      -8.218  87.211  44.652  1.00 90.12           C  
ATOM   4964  O   LEU B 102      -9.991  84.799  44.253  1.00 90.12           O  
ATOM   4965  CG  LEU B 102      -7.465  88.388  44.018  1.00 90.12           C  
ATOM   4967  CD1 LEU B 102      -5.972  88.263  44.330  1.00 90.12           C  
ATOM   4971  CD2 LEU B 102      -7.618  88.365  42.506  1.00 90.12           C  
ATOM   4975  N   SER B 103     -10.905  85.740  46.057  1.00 89.77           N  
ATOM   4977  CA  SER B 103     -11.408  84.535  46.698  1.00 89.77           C  
ATOM   4979  C   SER B 103     -12.856  84.782  47.095  1.00 89.77           C  
ATOM   4980  CB  SER B 103     -10.516  84.250  47.906  1.00 89.77           C  
ATOM   4983  O   SER B 103     -13.133  85.297  48.175  1.00 89.77           O  
ATOM   4984  OG  SER B 103     -11.017  83.217  48.739  1.00 89.77           O  
ATOM   4986  N   THR B 104     -13.799  84.343  46.257  1.00 87.15           N  
ATOM   4988  CA  THR B 104     -15.257  84.561  46.405  1.00 87.15           C  
ATOM   4990  C   THR B 104     -15.893  83.871  47.630  1.00 87.15           C  
ATOM   4991  CB  THR B 104     -15.986  84.159  45.111  1.00 87.15           C  
ATOM   4993  O   THR B 104     -17.110  83.698  47.712  1.00 87.15           O  
ATOM   4994  CG2 THR B 104     -15.443  84.890  43.883  1.00 87.15           C  
ATOM   4998  OG1 THR B 104     -15.803  82.784  44.869  1.00 87.15           O  
ATOM   5000  N   ARG B 105     -15.078  83.481  48.617  1.00 87.44           N  
ATOM   5002  CA  ARG B 105     -15.488  82.956  49.918  1.00 87.44           C  
ATOM   5004  C   ARG B 105     -16.140  84.004  50.823  1.00 87.44           C  
ATOM   5005  CB  ARG B 105     -14.302  82.311  50.638  1.00 87.44           C  
ATOM   5008  O   ARG B 105     -16.931  83.605  51.662  1.00 87.44           O  
ATOM   5009  CG  ARG B 105     -13.820  81.011  49.975  1.00 87.44           C  
ATOM   5012  CD  ARG B 105     -13.135  80.086  50.993  1.00 87.44           C  
ATOM   5015  NE  ARG B 105     -12.000  80.746  51.672  1.00 87.44           N  
ATOM   5017  NH1 ARG B 105     -12.114  79.642  53.667  1.00 87.44           N  
ATOM   5020  NH2 ARG B 105     -10.796  81.416  53.478  1.00 87.44           N  
ATOM   5023  CZ  ARG B 105     -11.629  80.587  52.926  1.00 87.44           C  
ATOM   5024  N   TYR B 106     -15.933  85.307  50.606  1.00 88.54           N  
ATOM   5026  CA  TYR B 106     -16.676  86.361  51.325  1.00 88.54           C  
ATOM   5028  C   TYR B 106     -18.204  86.305  51.095  1.00 88.54           C  
ATOM   5029  CB  TYR B 106     -16.120  87.739  50.936  1.00 88.54           C  
ATOM   5032  O   TYR B 106     -18.976  86.890  51.854  1.00 88.54           O  
ATOM   5033  CG  TYR B 106     -16.430  88.175  49.513  1.00 88.54           C  
ATOM   5034  CD1 TYR B 106     -15.468  88.013  48.496  1.00 88.54           C  
ATOM   5036  CD2 TYR B 106     -17.672  88.776  49.217  1.00 88.54           C  
ATOM   5038  CE1 TYR B 106     -15.745  88.474  47.196  1.00 88.54           C  
ATOM   5040  CE2 TYR B 106     -17.938  89.264  47.923  1.00 88.54           C  
ATOM   5042  OH  TYR B 106     -17.160  89.675  45.689  1.00 88.54           O  
ATOM   5044  CZ  TYR B 106     -16.961  89.135  46.918  1.00 88.54           C  
ATOM   5045  N   LEU B 107     -18.656  85.579  50.062  1.00 89.78           N  
ATOM   5047  CA  LEU B 107     -20.069  85.258  49.827  1.00 89.78           C  
ATOM   5049  C   LEU B 107     -20.638  84.258  50.857  1.00 89.78           C  
ATOM   5050  CB  LEU B 107     -20.224  84.694  48.400  1.00 89.78           C  
ATOM   5053  O   LEU B 107     -21.856  84.094  50.958  1.00 89.78           O  
ATOM   5054  CG  LEU B 107     -19.755  85.609  47.252  1.00 89.78           C  
ATOM   5056  CD1 LEU B 107     -19.902  84.871  45.920  1.00 89.78           C  
ATOM   5060  CD2 LEU B 107     -20.588  86.887  47.179  1.00 89.78           C  
ATOM   5064  N   HIS B 108     -19.777  83.578  51.621  1.00 90.20           N  
ATOM   5066  CA  HIS B 108     -20.160  82.682  52.710  1.00 90.20           C  
ATOM   5068  C   HIS B 108     -20.287  83.479  54.007  1.00 90.20           C  
ATOM   5069  CB  HIS B 108     -19.161  81.526  52.876  1.00 90.20           C  
ATOM   5072  O   HIS B 108     -19.408  84.251  54.380  1.00 90.20           O  
ATOM   5073  CG  HIS B 108     -19.055  80.607  51.684  1.00 90.20           C  
ATOM   5074  CD2 HIS B 108     -18.573  80.941  50.455  1.00 90.20           C  
ATOM   5076  ND1 HIS B 108     -19.410  79.257  51.670  1.00 90.20           N  
ATOM   5077  CE1 HIS B 108     -19.103  78.806  50.444  1.00 90.20           C  
ATOM   5079  NE2 HIS B 108     -18.593  79.796  49.695  1.00 90.20           N  
ATOM   5081  N   THR B 109     -21.375  83.253  54.737  1.00 91.58           N  
ATOM   5083  CA  THR B 109     -21.648  83.908  56.025  1.00 91.58           C  
ATOM   5085  C   THR B 109     -20.608  83.593  57.101  1.00 91.58           C  
ATOM   5086  CB  THR B 109     -23.049  83.526  56.524  1.00 91.58           C  
ATOM   5088  O   THR B 109     -20.410  84.413  57.981  1.00 91.58           O  
ATOM   5089  CG2 THR B 109     -24.125  84.317  55.779  1.00 91.58           C  
ATOM   5093  OG1 THR B 109     -23.313  82.158  56.274  1.00 91.58           O  
ATOM   5095  N   SER B 110     -19.900  82.465  57.008  1.00 91.72           N  
ATOM   5097  CA  SER B 110     -18.821  82.069  57.927  1.00 91.72           C  
ATOM   5099  C   SER B 110     -17.487  82.803  57.718  1.00 91.72           C  
ATOM   5100  CB  SER B 110     -18.598  80.559  57.797  1.00 91.72           C  
ATOM   5103  O   SER B 110     -16.529  82.550  58.446  1.00 91.72           O  
ATOM   5104  OG  SER B 110     -18.354  80.206  56.442  1.00 91.72           O  
ATOM   5106  N   GLU B 111     -17.387  83.664  56.702  1.00 91.91           N  
ATOM   5108  CA  GLU B 111     -16.172  84.422  56.363  1.00 91.91           C  
ATOM   5110  C   GLU B 111     -16.369  85.942  56.525  1.00 91.91           C  
ATOM   5111  CB  GLU B 111     -15.713  84.037  54.943  1.00 91.91           C  
ATOM   5114  O   GLU B 111     -15.467  86.715  56.206  1.00 91.91           O  
ATOM   5115  CG  GLU B 111     -15.341  82.548  54.776  1.00 91.91           C  
ATOM   5118  CD  GLU B 111     -14.009  82.130  55.422  1.00 91.91           C  
ATOM   5119  OE1 GLU B 111     -13.658  80.923  55.427  1.00 91.91           O  
ATOM   5120  OE2 GLU B 111     -13.203  82.959  55.890  1.00 91.91           O  
ATOM   5121  N   ARG B 112     -17.529  86.380  57.040  1.00 93.14           N  
ATOM   5123  CA  ARG B 112     -17.878  87.787  57.290  1.00 93.14           C  
ATOM   5125  C   ARG B 112     -18.540  87.982  58.657  1.00 93.14           C  
ATOM   5126  CB  ARG B 112     -18.735  88.342  56.139  1.00 93.14           C  
ATOM   5129  O   ARG B 112     -19.066  87.024  59.216  1.00 93.14           O  
ATOM   5130  CG  ARG B 112     -20.100  87.650  55.989  1.00 93.14           C  
ATOM   5133  CD  ARG B 112     -20.885  88.306  54.847  1.00 93.14           C  
ATOM   5136  NE  ARG B 112     -22.206  87.675  54.645  1.00 93.14           N  
ATOM   5138  NH1 ARG B 112     -23.374  89.573  54.088  1.00 93.14           N  
ATOM   5141  NH2 ARG B 112     -24.422  87.622  54.071  1.00 93.14           N  
ATOM   5144  CZ  ARG B 112     -23.318  88.287  54.270  1.00 93.14           C  
ATOM   5145  N   GLY B 113     -18.497  89.201  59.191  1.00 96.36           N  
ATOM   5147  CA  GLY B 113     -19.172  89.557  60.443  1.00 96.36           C  
ATOM   5150  C   GLY B 113     -20.684  89.757  60.288  1.00 96.36           C  
ATOM   5151  O   GLY B 113     -21.273  89.461  59.243  1.00 96.36           O  
ATOM   5152  N   GLN B 114     -21.321  90.249  61.353  1.00 95.44           N  
ATOM   5154  CA  GLN B 114     -22.769  90.516  61.382  1.00 95.44           C  
ATOM   5156  C   GLN B 114     -23.133  91.803  60.627  1.00 95.44           C  
ATOM   5157  CB  GLN B 114     -23.266  90.585  62.838  1.00 95.44           C  
ATOM   5160  O   GLN B 114     -24.251  91.938  60.128  1.00 95.44           O  
ATOM   5161  CG  GLN B 114     -23.061  89.278  63.625  1.00 95.44           C  
ATOM   5164  CD  GLN B 114     -23.806  88.075  63.046  1.00 95.44           C  
ATOM   5165  NE2 GLN B 114     -23.304  86.876  63.242  1.00 95.44           N  
ATOM   5168  OE1 GLN B 114     -24.851  88.167  62.422  1.00 95.44           O  
ATOM   5169  N   GLY B 115     -22.165  92.711  60.483  1.00 97.04           N  
ATOM   5171  CA  GLY B 115     -22.283  93.962  59.752  1.00 97.04           C  
ATOM   5174  C   GLY B 115     -22.784  95.133  60.597  1.00 97.04           C  
ATOM   5175  O   GLY B 115     -23.409  94.973  61.644  1.00 97.04           O  
ATOM   5176  N   THR B 116     -22.516  96.347  60.118  1.00 98.00           N  
ATOM   5178  CA  THR B 116     -22.942  97.601  60.752  1.00 98.00           C  
ATOM   5180  C   THR B 116     -23.655  98.501  59.740  1.00 98.00           C  
ATOM   5181  CB  THR B 116     -21.747  98.269  61.456  1.00 98.00           C  
ATOM   5183  O   THR B 116     -23.229  98.617  58.589  1.00 98.00           O  
ATOM   5184  CG2 THR B 116     -20.730  98.924  60.521  1.00 98.00           C  
ATOM   5188  OG1 THR B 116     -22.198  99.246  62.366  1.00 98.00           O  
ATOM   5190  N   GLN B 117     -24.780  99.103  60.135  1.00 97.79           N  
ATOM   5192  CA  GLN B 117     -25.590  99.949  59.253  1.00 97.79           C  
ATOM   5194  C   GLN B 117     -24.940 101.326  59.079  1.00 97.79           C  
ATOM   5195  CB  GLN B 117     -27.026 100.052  59.804  1.00 97.79           C  
ATOM   5198  O   GLN B 117     -24.616 101.999  60.057  1.00 97.79           O  
ATOM   5199  CG  GLN B 117     -27.956 100.987  59.003  1.00 97.79           C  
ATOM   5202  CD  GLN B 117     -28.147 100.585  57.542  1.00 97.79           C  
ATOM   5203  NE2 GLN B 117     -28.321 101.532  56.649  1.00 97.79           N  
ATOM   5206  OE1 GLN B 117     -28.144  99.424  57.174  1.00 97.79           O  
ATOM   5207  N   VAL B 118     -24.816 101.777  57.832  1.00 97.96           N  
ATOM   5209  CA  VAL B 118     -24.433 103.147  57.478  1.00 97.96           C  
ATOM   5211  C   VAL B 118     -25.561 103.752  56.657  1.00 97.96           C  
ATOM   5212  CB  VAL B 118     -23.108 103.169  56.702  1.00 97.96           C  
ATOM   5214  O   VAL B 118     -25.910 103.230  55.599  1.00 97.96           O  
ATOM   5215  CG1 VAL B 118     -22.746 104.582  56.222  1.00 97.96           C  
ATOM   5219  CG2 VAL B 118     -21.955 102.644  57.564  1.00 97.96           C  
ATOM   5223  N   THR B 119     -26.120 104.857  57.139  1.00 97.87           N  
ATOM   5225  CA  THR B 119     -27.188 105.597  56.461  1.00 97.87           C  
ATOM   5227  C   THR B 119     -26.695 106.994  56.126  1.00 97.87           C  
ATOM   5228  CB  THR B 119     -28.462 105.637  57.313  1.00 97.87           C  
ATOM   5230  O   THR B 119     -26.229 107.710  57.010  1.00 97.87           O  
ATOM   5231  CG2 THR B 119     -29.623 106.338  56.607  1.00 97.87           C  
ATOM   5235  OG1 THR B 119     -28.898 104.318  57.581  1.00 97.87           O  
ATOM   5237  N   VAL B 120     -26.802 107.379  54.854  1.00 97.68           N  
ATOM   5239  CA  VAL B 120     -26.389 108.695  54.366  1.00 97.68           C  
ATOM   5241  C   VAL B 120     -27.621 109.465  53.897  1.00 97.68           C  
ATOM   5242  CB  VAL B 120     -25.310 108.597  53.271  1.00 97.68           C  
ATOM   5244  O   VAL B 120     -28.134 109.219  52.805  1.00 97.68           O  
ATOM   5245  CG1 VAL B 120     -24.743 109.995  52.984  1.00 97.68           C  
ATOM   5249  CG2 VAL B 120     -24.145 107.673  53.659  1.00 97.68           C  
ATOM   5253  N   SER B 121     -28.110 110.388  54.720  1.00 96.92           N  
ATOM   5255  CA  SER B 121     -29.271 111.232  54.409  1.00 96.92           C  
ATOM   5257  C   SER B 121     -29.167 112.593  55.096  1.00 96.92           C  
ATOM   5258  CB  SER B 121     -30.591 110.537  54.776  1.00 96.92           C  
ATOM   5261  O   SER B 121     -28.489 112.725  56.116  1.00 96.92           O  
ATOM   5262  OG  SER B 121     -30.738 110.345  56.168  1.00 96.92           O  
ATOM   5264  N   SER B 122     -29.811 113.598  54.503  1.00 94.39           N  
ATOM   5266  CA  SER B 122     -29.929 114.950  55.067  1.00 94.39           C  
ATOM   5268  C   SER B 122     -30.925 115.013  56.222  1.00 94.39           C  
ATOM   5269  CB  SER B 122     -30.341 115.947  53.993  1.00 94.39           C  
ATOM   5272  O   SER B 122     -31.881 114.204  56.198  1.00 94.39           O  
ATOM   5273  OG  SER B 122     -29.419 115.907  52.912  1.00 94.39           O  
ATOM   5275  OXT SER B 122     -30.709 115.898  57.077  1.00 94.39           O  
TER
END
