# Supplementary material for: Improving deep learning protein monomer and complex structure prediction using DeepMSA2 with huge metagenomics data
Source: Nat Methods. 2024 Jan 2;21(2):279–89. doi: 10.1038/s41592-023-02130-4 (PMC10864179; doi:10.1038/s41592-023-02130-4)
Supplement: Supplementary file 10 — Statistical source data for Supplementary Fig. 8. [file 41592_2023_2130_MOESM10_ESM.zip]

Archive with 6 entries (5 files):
- FigureS8/
- FigureS8/H1144.AlphaFold2-Multimer_CB.dis
- FigureS8/H1144.AlphaFold2-Multimer_tm_neff_ptm.xlsx
- FigureS8/H1144.DMFold-Multimer_CB.dis
- FigureS8/H1144.DMFold-Multimer_tm_neff_ptm.xlsx
- FigureS8/PairedTax.xlsx
