# Supplementary material for: Improving deep learning protein monomer and complex structure prediction using DeepMSA2 with huge metagenomics data
Source: Nat Methods. 2024 Jan 2;21(2):279–89. doi: 10.1038/s41592-023-02130-4 (PMC10864179; doi:10.1038/s41592-023-02130-4)
Supplement: Supplementary file 10 — Statistical source data for Supplementary Fig. 8. [file 41592_2023_2130_MOESM10_ESM.zip › FigureS8/H1144.AlphaFold2-Multimer_tm_neff_ptm.xlsx]

## Sheet: PTM.vs.Neff.vs.TM
Predicted TM-score	Neff	TM-score
0.633949	8.09623	0.62759
0.588885	8.09623	0.62774
0.580535	8.09623	0.62772
0.57659	8.09623	0.62782
0.573013	8.09623	0.62776
0.557977	8.09623	0.68155
0.543487	8.09623	0.62778
0.540496	8.09623	0.68147
0.534568	8.09623	0.68227
0.530528	8.09623	0.62765
0.529797	8.09623	0.68168
0.525254	8.09623	0.68118
0.524318	8.09623	0.6816
0.520996	8.09623	0.68153
0.520629	8.09623	0.6278
0.520117	8.09623	0.62776
0.512983	8.09623	0.68228
0.512847	8.09623	0.68169
0.507639	8.09623	0.68189
0.50736	8.09623	0.62777
0.507285	8.09623	0.68178
0.503299	8.09623	0.6818
0.502466	8.09623	0.68168
0.502042	8.09623	0.68197
0.498778	8.09623	0.68207
0.498327	8.09623	0.62784
0.498181	8.09623	0.6824
0.498174	8.09623	0.68229
0.497007	8.09623	0.68211
0.496186	8.09623	0.68189
0.493131	8.09623	0.62775
0.488035	8.09623	0.68131
0.486913	8.09623	0.68191
0.486662	8.09623	0.68176
0.486174	8.09623	0.68112
0.485866	8.09623	0.68163
0.485865	8.09623	0.68153
0.485863	8.09623	0.62789
0.485454	8.09623	0.62782
0.484013	8.09623	0.68124
0.483826	8.09623	0.68149
0.483759	8.09623	0.68197
0.482995	8.09623	0.62781
0.482466	8.09623	0.68275
0.482413	8.09623	0.68156
0.481761	8.09623	0.68266
0.481404	8.09623	0.6817
0.481353	8.09623	0.68204
0.480145	8.09623	0.68217
0.480034	8.09623	0.68183
0.479532	8.09623	0.62779
0.478394	8.09623	0.62766
0.476686	8.09623	0.68195
0.476349	8.09623	0.68197
0.473648	8.09623	0.68245
0.473487	8.09623	0.68205
0.473427	8.09623	0.6279
0.472728	8.09623	0.62777
0.472137	8.09623	0.68186
0.469455	8.09623	0.62778
0.469299	8.09623	0.68198
0.469133	8.09623	0.68178
0.468683	8.09623	0.68221
0.468567	8.09623	0.62781
0.467149	8.09623	0.68125
0.466265	8.09623	0.62774
0.466126	8.09623	0.68176
0.465817	8.09623	0.68192
0.465531	8.09623	0.68278
0.465	8.09623	0.6818
0.464929	8.09623	0.62776
0.464861	8.09623	0.68206
0.464641	8.09623	0.68107
0.464149	8.09623	0.67864
0.463772	8.09623	0.68207
0.463167	8.09623	0.68186
0.462546	8.09623	0.68157
0.46176	8.09623	0.68243
0.461741	8.09623	0.6278
0.460865	8.09623	0.68129
0.460656	8.09623	0.62773
0.460574	8.09623	0.62773
0.460173	8.09623	0.68171
0.459838	8.09623	0.67835
0.458875	8.09623	0.68247
0.458112	8.09623	0.68208
0.456942	8.09623	0.62774
0.4569	8.09623	0.62768
0.456416	8.09623	0.68186
0.455929	8.09623	0.68154
0.455395	8.09623	0.68169
0.454927	8.09623	0.6818
0.453297	8.09623	0.68209
0.451715	8.09623	0.68162
0.451499	8.09623	0.68172
0.451417	8.09623	0.68121
0.449364	8.09623	0.68183
0.445332	8.09623	0.68254
0.444917	8.09623	0.68199
0.441773	8.09623	0.68217
0.441555	8.09623	0.6279
0.43987	8.09623	0.68137
0.437069	8.09623	0.68279
0.436563	8.09623	0.67849
0.434544	8.09623	0.68112
0.433735	8.09623	0.68163
0.43197	8.09623	0.62777
0.431918	8.09623	0.68123
0.4318	8.09623	0.62784
0.431259	8.09623	0.681
0.430883	8.09623	0.6279
0.429547	8.09623	0.68125
0.429101	8.09623	0.62775
0.428005	8.09623	0.62789
0.42193	8.09623	0.6824
0.42141	8.09623	0.68207
0.416476	8.09623	0.67856
0.409707	8.09623	0.62785
0.408098	8.09623	0.62779
0.40574	8.09623	0.68026
0.405528	8.09623	0.68136
0.405098	8.09623	0.67921
0.403891	8.09623	0.68119
0.403507	8.09623	0.68208
0.401182	8.09623	0.68157
0.401002	8.09623	0.68245
0.398577	8.09623	0.68165
0.394535	8.09623	0.62769
0.393116	8.09623	0.68214
0.390674	8.09623	0.62755
0.390482	8.09623	0.67917
0.389321	8.09623	0.62786
0.388557	8.09623	0.6806
0.388139	8.09623	0.68246
0.387761	8.09623	0.68249
0.385663	8.09623	0.6813
0.384808	8.09623	0.68238
0.384398	8.09623	0.68018
0.381938	8.09623	0.68238
0.381105	8.09623	0.67926
0.379831	8.09623	0.67873
0.378505	8.09623	0.6838
0.377653	8.09623	0.6816
0.377018	8.09623	0.68149
0.373915	8.09623	0.68146
0.373855	8.09623	0.68307
0.373481	8.09623	0.67936
0.37028	8.09623	0.67915
0.369245	8.09623	0.68282
0.368591	8.09623	0.68061
0.364381	8.09623	0.68239
0.363627	8.09623	0.67933
0.362239	8.09623	0.62777
0.361495	8.09623	0.67837
0.360225	8.09623	0.68292
0.359259	8.09623	0.62782
0.359174	8.09623	0.68254
0.359078	8.09623	0.67927
0.358963	8.09623	0.67926
0.3582	8.09623	0.67993
0.357273	8.09623	0.6799
0.356895	8.09623	0.67891
0.356285	8.09623	0.62769
0.353982	8.09623	0.68198
0.35315	8.09623	0.68407
0.35235	8.09623	0.68243
0.352206	8.09623	0.67968
0.351441	8.09623	0.68033
0.35126	8.09623	0.68243
0.350168	8.09623	0.68199
0.349924	8.09623	0.62785
0.349017	8.09623	0.68076
0.348018	8.09623	0.68339
0.347613	8.09623	0.68118
0.347441	8.09623	0.62769
0.346814	8.09623	0.68071
0.34609	8.09623	0.6806
0.346081	8.09623	0.68105
0.345765	8.09623	0.67877
0.345755	8.09623	0.68366
0.345028	8.09623	0.68302
0.344578	8.09623	0.62768
0.344514	8.09623	0.68178
0.343423	8.09623	0.62794
0.343131	8.09623	0.68333
0.342854	8.09623	0.683
0.342664	8.09623	0.68305
0.341234	8.09623	0.67883
0.341025	8.09623	0.68334
0.340802	8.09623	0.6838
0.3407	8.09623	0.67882
0.339683	8.09623	0.684
0.339396	8.09623	0.683
0.339206	8.09623	0.67879
0.338433	8.09623	0.68502
0.337165	8.09623	0.6847
0.337056	8.09623	0.67818
0.336765	8.09623	0.68436
0.336254	8.09623	0.68473
0.335766	8.09623	0.68224
0.33524	8.09623	0.62783
0.334654	8.09623	0.6852
0.334243	8.09623	0.6826
0.333984	8.09623	0.68307
0.333156	8.09623	0.70238
0.333146	8.09623	0.67911
0.333145	8.09623	0.62776
0.332495	8.09623	0.62784
0.331473	8.09623	0.68073
0.331307	8.09623	0.68212
0.331279	8.09623	0.68491
0.330137	8.09623	0.68525
0.330068	8.09623	0.62786
0.33	8.09623	0.68131
0.329797	8.09623	0.68119
0.329273	8.09623	0.62772
0.328698	8.09623	0.62774
0.328541	8.09623	0.68438
0.328452	8.09623	0.68333
0.328442	8.09623	0.6831
0.326654	8.09623	0.6798
0.326208	8.09623	0.6799
0.326056	8.09623	0.68131
0.325627	8.09623	0.68069
0.325496	8.09623	0.68481
0.325423	8.09623	0.62773
0.325314	8.09623	0.68422
0.324656	8.09623	0.68087
0.324362	8.09623	0.68489
0.323919	8.09623	0.68246
0.323621	8.09623	0.68717
0.323469	8.09623	0.6791
0.323373	8.09623	0.68114
0.32291	8.09623	0.67904
0.322851	8.09623	0.62761
0.322623	8.09623	0.6786
0.322425	8.09623	0.67901
0.322031	8.09623	0.68082
0.32186	8.09623	0.68234
0.32184	8.09623	0.68157
0.321511	8.09623	0.6858
0.320971	8.09623	0.68691
0.320786	8.09623	0.67904
0.320534	8.09623	0.62763
0.320489	8.09623	0.68437
0.320089	8.09623	0.62773
0.31983	8.09623	0.67895
0.319436	8.09623	0.68011
0.319305	8.09623	0.68105
0.319129	8.09623	0.68095
0.318959	8.09623	0.62798
0.318675	8.09623	0.68251
0.318614	8.09623	0.67869
0.318612	8.09623	0.68111
0.318194	8.09623	0.6859
0.317682	8.09623	0.68516
0.317612	8.09623	0.68414
0.317525	8.09623	0.62767
0.31666	8.09623	0.68693
0.316418	8.09623	0.62772
0.315847	8.09623	0.67863
0.315606	8.09623	0.71475
0.315541	8.09623	0.62779
0.314832	8.09623	0.68866
0.3148	8.09623	0.62783
0.314765	8.09623	0.68378
0.314743	8.09623	0.68164
0.314325	8.09623	0.67922
0.31409	8.09623	0.6809
0.314058	8.09623	0.74269
0.314042	8.09623	0.6911
0.31337	8.09623	0.6816
0.313319	8.09623	0.67888
0.312872	8.09623	0.68134
0.312826	8.09623	0.67958
0.312672	8.09623	0.68032
0.312273	8.09623	0.69276
0.312169	8.09623	0.68188
0.312107	8.09623	0.68551
0.311984	8.09623	0.67821
0.311626	8.09623	0.74257
0.310814	8.09623	0.69519
0.310619	8.09623	0.68634
0.310559	8.09623	0.62785
0.310521	8.09623	0.68305
0.310478	8.09623	0.68117
0.310288	8.09623	0.6278
0.31012	8.09623	0.62775
0.310057	8.09623	0.68094
0.309896	8.09623	0.68067
0.309548	8.09623	0.68325
0.309312	8.09623	0.68991
0.309232	8.09623	0.6784
0.309209	8.09623	0.681
0.309015	8.09623	0.62786
0.308809	8.09623	0.68284
0.308744	8.09623	0.62784
0.308623	8.09623	0.67987
0.308611	8.09623	0.62795
0.308561	8.09623	0.73947
0.308293	8.09623	0.62777
0.308079	8.09623	0.67848
0.308024	8.09623	0.68174
0.308017	8.09623	0.68032
0.307968	8.09623	0.67868
0.307836	8.09623	0.67865
0.307436	8.09623	0.68105
0.307317	8.09623	0.62762
0.307314	8.09623	0.62767
0.307122	8.09623	0.62775
0.306463	8.09623	0.6932
0.306442	8.09623	0.68029
0.305964	8.09623	0.69132
0.305889	8.09623	0.679
0.305752	8.09623	0.68947
0.30571	8.09623	0.67918
0.305606	8.09623	0.68358
0.305175	8.09623	0.62786
0.305098	8.09623	0.68128
0.305023	8.09623	0.69035
0.30459	8.09623	0.69901
0.304462	8.09623	0.68265
0.304339	8.09623	0.68311
0.304144	8.09623	0.67962
0.304021	8.09623	0.67743
0.30398	8.09623	0.68788
0.303971	8.09623	0.6798
0.303219	8.09623	0.62784
0.302992	8.09623	0.62765
0.302888	8.09623	0.69064
0.302723	8.09623	0.68346
0.302489	8.09623	0.68214
0.30245	8.09623	0.68158
0.302268	8.09623	0.67956
0.302257	8.09623	0.68353
0.3022	8.09623	0.6852
0.302009	8.09623	0.69294
0.301975	8.09623	0.74127
0.301923	8.09623	0.69289
0.301918	8.09623	0.70527
0.301806	8.09623	0.6786
0.301615	8.09623	0.68172
0.301373	8.09623	0.73528
0.301136	8.09623	0.67992
0.301037	8.09623	0.68289
0.301004	8.09623	0.67999
0.300994	8.09623	0.68191
0.3009	8.09623	0.6276
0.300844	8.09623	0.62778
0.300823	8.09623	0.67894
0.300797	8.09623	0.68322
0.300771	8.09623	0.68063
0.300752	8.09623	0.62785
0.300525	8.09623	0.69157
0.300496	8.09623	0.67957
0.300468	8.09623	0.67876
0.300438	8.09623	0.68159
0.300428	8.09623	0.62783
0.300411	8.09623	0.62794
0.30019	8.09623	0.69104
0.299953	8.09623	0.67724
0.299833	8.09623	0.68033
0.299783	8.09623	0.68101
0.29976	8.09623	0.69358
0.29964	8.09623	0.62775
0.299349	8.09623	0.68626
0.299262	8.09623	0.67723
0.29926	8.09623	0.68147
0.299251	8.09623	0.68404
0.299152	8.09623	0.68994
0.299086	8.09623	0.62778
0.299066	8.09623	0.62767
0.29893	8.09623	0.69446
0.298342	8.09623	0.6833
0.298023	8.09623	0.68319
0.297962	8.09623	0.6276
0.29783	8.09623	0.69352
0.297788	8.09623	0.68657
0.297776	8.09623	0.68062
0.297766	8.09623	0.68376
0.296982	8.09623	0.6278
0.296512	8.09623	0.6279
0.29648	8.09623	0.68925
0.296322	8.09623	0.6838
0.296256	8.09623	0.62786
0.296209	8.09623	0.62783
0.296184	8.09623	0.67995
0.295827	8.09623	0.62779
0.295517	8.09623	0.68125
0.295307	8.09623	0.68307
0.295235	8.09623	0.69269
0.295201	8.09623	0.6795
0.295039	8.09623	0.62779
0.294914	8.09623	0.6278
0.294899	8.09623	0.69388
0.294842	8.09623	0.62786
0.294766	8.09623	0.7312
0.294708	8.09623	0.7368
0.294689	8.09623	0.62785
0.294608	8.09623	0.67894
0.29444	8.09623	0.62783
0.294368	8.09623	0.70909
0.294365	8.09623	0.62778
0.29398	8.09623	0.62768
0.293806	8.09623	0.6907
0.293749	8.09623	0.69347
0.293666	8.09623	0.68032
0.293634	8.09623	0.67875
0.293387	8.09623	0.74226
0.293271	8.09623	0.62766
0.29321	8.09623	0.69194
0.293159	8.09623	0.62784
0.293095	8.09623	0.62782
0.29308	8.09623	0.69302
0.292955	8.09623	0.62794
0.292864	8.09623	0.692
0.292669	8.09623	0.67933
0.292616	8.09623	0.67887
0.292555	8.09623	0.67821
0.292505	8.09623	0.62786
0.292431	8.09623	0.68188
0.292264	8.09623	0.69622
0.292208	8.09623	0.62784
0.292128	8.09623	0.68365
0.292117	8.09623	0.6791
0.292113	8.09623	0.68215
0.292093	8.09623	0.68012
0.29201	8.09623	0.67945
0.292009	8.09623	0.62785
0.291887	8.09623	0.67984
0.291696	8.09623	0.68536
0.291639	8.09623	0.67895
0.291567	8.09623	0.68071
0.291336	8.09623	0.67943
0.291233	8.09623	0.69341
0.291137	8.09623	0.67931
0.29094	8.09623	0.62781
0.290921	8.09623	0.62777
0.29084	8.09623	0.6822
0.2907	8.09623	0.69082
0.290575	8.09623	0.62777
0.290517	8.09623	0.68215
0.290468	8.09623	0.67928
0.290385	8.09623	0.68367
0.290382	8.09623	0.68077
0.290327	8.09623	0.62783
0.290101	8.09623	0.68135
0.289812	8.09623	0.67906
0.289761	8.09623	0.74229
0.289739	8.09623	0.6278
0.289686	8.09623	0.62656
0.289603	8.09623	0.67855
0.289524	8.09623	0.67889
0.28944	8.09623	0.74052
0.289363	8.09623	0.62785
0.289239	8.09623	0.67925
0.289123	8.09623	0.68066
0.28907	8.09623	0.67895
0.289039	8.09623	0.62783
0.289024	8.09623	0.69453
0.288943	8.09623	0.62788
0.288886	8.09623	0.6828
0.2888	8.09623	0.68008
0.288698	8.09623	0.67961
0.288681	8.09623	0.68085
0.288667	8.09623	0.69517
0.288452	8.09623	0.69377
0.288245	8.09623	0.68026
0.288197	8.09623	0.62762
0.288094	8.09623	0.69772
0.288024	8.09623	0.62786
0.288016	8.09623	0.62783
0.287939	8.09623	0.62783
0.2878	8.09623	0.68331
0.287778	8.09623	0.62775
0.287754	8.09623	0.62771
0.287751	8.09623	0.68403
0.287731	8.09623	0.69562
0.287717	8.09623	0.68395
0.287715	8.09623	0.69898
0.287672	8.09623	0.70533
0.287527	8.09623	0.69242
0.287453	8.09623	0.69195
0.287376	8.09623	0.68197
0.287341	8.09623	0.62771
0.287272	8.09623	0.69018
0.287247	8.09623	0.62777
0.287247	8.09623	0.69312
0.287209	8.09623	0.70869
0.287125	8.09623	0.69747
0.287084	8.09623	0.62782
0.287073	8.09623	0.71109
0.286957	8.09623	0.67904
0.286835	8.09623	0.67974
0.286827	8.09623	0.68086
0.286802	8.09623	0.67816
0.286785	8.09623	0.69292
0.286782	8.09623	0.69848
0.286781	8.09623	0.68264
0.286734	8.09623	0.62769
0.286705	8.09623	0.62785
0.286688	8.09623	0.67812
0.28664	8.09623	0.69102
0.286363	8.09623	0.72879
0.286358	8.09623	0.69162
0.286299	8.09623	0.67753
0.286259	8.09623	0.67995
0.286194	8.09623	0.70097
0.286186	8.09623	0.62755
0.286132	8.09623	0.69164
0.285976	8.09623	0.67912
0.285781	8.09623	0.69235
0.285653	8.09623	0.68074
0.285517	8.09623	0.62753
0.285491	8.09623	0.70106
0.285394	8.09623	0.62759
0.285379	8.09623	0.6774
0.285217	8.09623	0.67876
0.285098	8.09623	0.71015
0.285079	8.09623	0.68061
0.285075	8.09623	0.67797
0.285004	8.09623	0.62774
0.285003	8.09623	0.68232
0.284987	8.09623	0.73936
0.284906	8.09623	0.68584
0.284814	8.09623	0.6783
0.284741	8.09623	0.69408
0.28474	8.09623	0.69009
0.284671	8.09623	0.68884
0.284668	8.09623	0.67734
0.284611	8.09623	0.7363
0.284577	8.09623	0.68009
0.284467	8.09623	0.68415
0.284445	8.09623	0.62781
0.284439	8.09623	0.67931
0.284345	8.09623	0.69141
0.284338	8.09623	0.68151
0.284318	8.09623	0.62786
0.28425	8.09623	0.68192
0.284187	8.09623	0.69093
0.28418	8.09623	0.6986
0.284108	8.09623	0.68968
0.284085	8.09623	0.69216
0.284038	8.09623	0.67734
0.283964	8.09623	0.68606
0.283956	8.09623	0.62776
0.283873	8.09623	0.62751
0.28386	8.09623	0.73718
0.283753	8.09623	0.69081
0.283736	8.09623	0.67925
0.283688	8.09623	0.62781
0.283685	8.09623	0.69243
0.283629	8.09623	0.62788
0.283539	8.09623	0.62768
0.283413	8.09623	0.68204
0.283209	8.09623	0.67784
0.283208	8.09623	0.62781
0.283198	8.09623	0.68896
0.283173	8.09623	0.68038
0.283161	8.09623	0.69056
0.282884	8.09623	0.68723
0.282865	8.09623	0.68173
0.282772	8.09623	0.68095
0.282746	8.09623	0.67971
0.282702	8.09623	0.62775
0.282667	8.09623	0.68701
0.282617	8.09623	0.69471
0.282599	8.09623	0.68624
0.282383	8.09623	0.72705
0.282377	8.09623	0.62778
0.282286	8.09623	0.71888
0.282246	8.09623	0.62782
0.282229	8.09623	0.69368
0.282193	8.09623	0.68565
0.282136	8.09623	0.67907
0.282077	8.09623	0.73102
0.281982	8.09623	0.74036
0.281977	8.09623	0.62777
0.281967	8.09623	0.62788
0.281944	8.09623	0.69432
0.281942	8.09623	0.6798
0.281842	8.09623	0.67928
0.281538	8.09623	0.73923
0.281486	8.09623	0.73594
0.281476	8.09623	0.68099
0.281449	8.09623	0.68762
0.281347	8.09623	0.6278
0.281335	8.09623	0.62763
0.281308	8.09623	0.73721
0.281214	8.09623	0.62788
0.281154	8.09623	0.68832
0.281068	8.09623	0.67856
0.280987	8.09623	0.6278
0.280871	8.09623	0.68432
0.28082	8.09623	0.62774
0.280667	8.09623	0.69044
0.28064	8.09623	0.69231
0.28059	8.09623	0.62775
0.280479	8.09623	0.68859
0.280182	8.09623	0.74191
0.28016	8.09623	0.7311
0.280085	8.09623	0.68307
0.28003	8.09623	0.69791
0.279985	8.09623	0.69119
0.279975	8.09623	0.67962
0.279881	8.09623	0.68184
0.279869	8.09623	0.73895
0.279867	8.09623	0.74352
0.279824	8.09623	0.69897
0.279784	8.09623	0.68271
0.279776	8.09623	0.67978
0.279741	8.09623	0.68143
0.279716	8.09623	0.68202
0.279685	8.09623	0.68274
0.279681	8.09623	0.67882
0.27967	8.09623	0.67851
0.279665	8.09623	0.69485
0.279636	8.09623	0.62774
0.279631	8.09623	0.71787
0.279461	8.09623	0.62758
0.279395	8.09623	0.7159
0.279366	8.09623	0.67755
0.279333	8.09623	0.67948
0.279306	8.09623	0.69005
0.279293	8.09623	0.68966
