# Supplementary material for: Improving deep learning protein monomer and complex structure prediction using DeepMSA2 with huge metagenomics data
Source: Nat Methods. 2024 Jan 2;21(2):279–89. doi: 10.1038/s41592-023-02130-4 (PMC10864179; doi:10.1038/s41592-023-02130-4)
Supplement: Supplementary file 10 — Statistical source data for Supplementary Fig. 8. [file 41592_2023_2130_MOESM10_ESM.zip › FigureS8/H1144.DMFold-Multimer_tm_neff_ptm.xlsx]

## Sheet: PTM.vs.Neff.vs.TM
Predicted TM-score	Neff	TM-score
0.898954	16.338	0.99115
0.895859	6.33139	0.99198
0.894794	4.46763	0.99117
0.88826	3.64089	0.98941
0.885316	4.37737	0.99096
0.880319	6.12832	0.98617
0.860999	5.5333	0.99228
0.855803	3.19503	0.98235
0.852779	16.338	0.99028
0.813467	6.54981	0.97445
0.800117	6.6518	0.98104
0.786861	3.08672	0.67547
0.78319	3.27626	0.67757
0.778348	3.08672	0.9769
0.774958	6.49521	0.67662
0.77396	3.08672	0.68015
0.756433	3.95498	0.68044
0.746452	3.33041	0.67692
0.742855	7.19822	0.97896
0.742828	6.59606	0.6773
0.739946	2.59935	0.68095
0.737326	2.7618	0.97621
0.732769	6.6518	0.67764
0.731483	2.92426	0.68139
0.726491	4.37737	0.67861
0.721932	6.59764	0.67781
0.719946	3.7149	0.6755
0.718113	5.74022	0.67748
0.715544	4.78352	0.67667
0.714364	4.35932	0.67832
0.710205	6.25919	0.67727
0.706114	6.65812	0.9693
0.703935	2.94232	0.68128
0.701828	3.08672	0.98279
0.700248	2.81596	0.68192
0.696206	6.54981	0.67761
0.686004	2.11197	0.88792
0.684188	2.81596	0.67792
0.682728	3.11064	0.96738
0.675628	6.43564	0.67613
0.675487	3.41164	0.68016
0.673214	4.15173	0.68131
0.669126	6.54981	0.67886
0.662311	3.19503	0.68119
0.662309	3.538	0.68091
0.661954	6.12832	0.67753
0.661354	3.34846	0.68106
0.660882	6.64509	0.67714
0.656086	6.62337	0.67685
0.655861	3.08672	0.67604
0.654933	4.97937	0.67732
0.654767	6.6518	0.92739
0.654596	3.32139	0.68227
0.653272	4.71131	0.67752
0.652155	7.67751	0.68094
0.648518	4.56691	0.67792
0.64702	3.14088	0.67867
0.645289	3.14088	0.6804
0.644012	4.37737	0.68053
0.642542	3.10477	0.67691
0.639	6.69925	0.91325
0.636292	3.93963	0.67924
0.635546	3.5741	0.6825
0.634428	1.91341	0.89418
0.63207	3.19503	0.93327
0.631263	7.19822	0.6808
0.63063	3.34846	0.89267
0.6289	2.70765	0.68139
0.627158	6.62337	0.67768
0.626306	6.9094	0.93168
0.625513	4.40445	0.67848
0.62399	8.09623	0.62737
0.62226	6.6518	0.67843
0.620622	2.32858	0.68117
0.618738	4.89182	0.6809
0.618141	2.81596	0.67993
0.616984	4.43152	0.68253
0.615878	3.41164	0.67918
0.615829	4.56691	0.67827
0.613591	3.51995	0.90186
0.611562	6.59764	0.90152
0.610615	3.76364	0.67723
0.610277	3.5741	0.67969
0.608948	7.1206	0.67824
0.607605	3.14088	0.68184
0.607064	3.46579	0.67963
0.606508	6.49521	0.76581
0.606121	5.97488	0.89541
0.605208	3.14088	0.67947
0.60484	4.16978	0.67968
0.602608	3.30334	0.92634
0.602366	6.70595	0.68119
0.600244	3.48565	0.68114
0.599789	3.48384	0.67945
0.599151	3.08672	0.93609
0.599095	6.54981	0.89154
0.598732	2.94232	0.6796
0.598576	3.51995	0.67899
0.598049	4.35029	0.67944
0.597434	6.6518	0.68113
0.593988	4.16978	0.67844
0.593213	3.19503	0.67999
0.593078	4.03943	0.86357
0.591589	3.08672	0.67786
0.591277	2.7257	0.84835
0.590383	3.32319	0.68086
0.590193	3.15893	0.86724
0.589665	2.54519	0.67654
0.588897	3.19503	0.67908
0.588715	3.10477	0.67981
0.58795	2.7257	0.835
0.587877	3.14088	0.68001
0.587284	5.69509	0.72557
0.587133	6.69925	0.67909
0.584807	6.54485	0.6766
0.584022	2.94232	0.68106
0.582099	3.13817	0.67959
0.581096	7.48608	0.68085
0.580628	2.77083	0.68018
0.579486	5.47418	0.68097
0.57887	5.60935	0.68083
0.575967	3.03257	0.67832
0.574246	6.59764	0.67968
0.573915	6.33139	0.67952
0.573473	3.93963	0.67988
0.573238	6.69925	0.68044
0.571897	3.14088	0.67703
0.571796	4.24109	0.68042
0.571757	5.69509	0.68068
0.571643	2.97842	0.68105
0.571164	2.81596	0.68019
0.571123	2.59935	0.85968
0.569781	3.51995	0.67986
0.568807	3.5741	0.68072
0.568557	3.538	0.68014
0.567688	6.60396	0.67966
0.567554	7.32177	0.68055
0.567176	5.60931	0.68007
0.567014	3.19503	0.68104
0.566976	2.70765	0.67947
0.566739	4.4586	0.67739
0.565713	6.54349	0.67794
0.563447	3.85892	0.68042
0.559373	3.30334	0.6804
0.558065	2.90621	0.67917
0.556908	3.85892	0.67713
0.556628	12.8372	0.89092
0.556465	5.64094	0.68182
0.556247	6.69925	0.67879
0.556066	6.54349	0.68018
0.556006	3.64089	0.67975
0.555976	3.95498	0.68034
0.555839	6.3693	0.6796
0.555333	5.97037	0.90635
0.554848	4.62106	0.68039
0.554037	3.12914	0.68198
0.552585	6.54349	0.67888
0.552038	7.1232	0.68038
0.551765	2.50909	0.6812
0.550307	6.25919	0.68042
0.550273	2.11197	0.87933
0.549497	4.46763	0.67852
0.54942	3.12734	0.67981
0.548506	7.1232	0.8746
0.548208	2.81596	0.68107
0.547761	3.35749	0.67981
0.547138	6.02483	0.68056
0.547057	5.97037	0.905
0.545921	6.12832	0.86855
0.543793	3.08672	0.92749
0.543266	3.13817	0.68055
0.543115	6.3693	0.67757
0.543035	5.97037	0.68029
0.542551	7.59113	0.68056
0.540481	6.3693	0.6809
0.540411	7.12104	0.67742
0.539554	5.16259	0.68045
0.538773	2.81596	0.96691
0.537324	2.28706	0.6776
0.537218	6.70595	0.6768
0.537074	6.33455	0.6799
0.537012	5.64094	0.84135
0.536815	2.75781	0.90157
0.536777	6.59764	0.68111
0.536434	3.08853	0.68087
0.536174	2.92426	0.87687
0.535901	4.58096	0.67817
0.535563	5.57776	0.681
0.534325	3.19503	0.67743
0.533014	6.2628	0.68729
0.53212	2.90621	0.68047
0.53114	6.12832	0.67799
0.530903	5.3012	0.68003
0.530603	4.41347	0.68138
0.530472	5.29797	0.91864
0.530151	6.33455	0.68005
0.529913	4.87107	0.67959
0.529801	2.81596	0.75409
0.528186	3.35749	0.67716
0.527847	4.51275	0.67881
0.52738	5.97037	0.84496
0.527122	2.7618	0.8304
0.527102	4.03943	0.68006
0.526685	3.40262	0.67851
0.523986	3.41164	0.68042
0.523655	2.77083	0.77231
0.521969	3.19503	0.8365
0.521683	6.90677	0.68002
0.521234	6.2628	0.68213
0.520207	3.34846	0.88011
0.520032	2.81596	0.68054
0.519436	3.03257	0.62646
0.519216	3.93963	0.68166
0.518505	3.538	0.68257
0.518462	7.48608	0.68046
0.518051	3.5741	0.68092
0.517557	4.87377	0.67881
0.517404	3.95498	0.68193
0.517121	3.23745	0.67871
0.516833	3.93963	0.67992
0.51596	3.89631	0.8757
0.515407	4.41347	0.68179
0.512754	5.49202	0.68042
0.512383	3.76364	0.68208
0.512367	6.64509	0.67833
0.512149	7.88646	0.67964
0.512051	2.87192	0.6804
0.512029	3.6102	0.68111
0.510828	2.32858	0.68058
0.510704	3.47843	0.85522
0.510699	7.12104	0.67862
0.510222	2.93329	0.67983
0.509795	3.538	0.89522
0.509362	7.25237	0.6799
0.509035	4.62106	0.68062
0.508597	13.8422	0.69548
0.508471	4.92522	0.68039
0.508387	6.62337	0.68117
0.507853	3.05513	0.67997
0.507645	5.55971	0.62729
0.50704	6.12832	0.76855
0.506873	5.97037	0.68188
0.50616	6.82727	0.6808
0.506076	3.41164	0.67993
0.505226	2.94232	0.67979
0.504956	3.19503	0.687
0.504754	5.43787	0.67945
0.50429	5.94648	0.68083
0.504086	13.9972	0.71323
0.503751	4.35932	0.87599
0.502877	3.27626	0.6822
0.502694	3.10477	0.6796
0.502479	4.46763	0.68205
0.502383	6.9427	0.75525
0.501709	7.17476	0.68051
0.501572	3.14088	0.68161
0.501386	3.27626	0.83126
0.500974	6.6518	0.76597
0.500967	6.57349	0.67826
0.500055	3.32139	0.68092
0.499888	6.20504	0.68083
0.499603	3.48565	0.84949
0.499112	5.92073	0.67984
0.497454	1.91341	0.86365
0.495851	3.10929	0.68024
0.494605	5.92073	0.71639
0.491844	7.48608	0.83004
0.489627	2.7618	0.68129
0.489034	4.92793	0.68048
0.488676	2.32858	0.68098
0.487542	6.59764	0.68289
0.485169	2.70765	0.68105
0.483346	3.70948	0.68168
0.48169	2.77083	0.67551
0.480675	7.51109	0.68049
0.480606	5.92073	0.68146
0.47905	6.49521	0.68095
0.477434	3.5741	0.80707
0.47639	2.70765	0.74174
0.475562	3.14088	0.7343
0.475513	2.92607	0.68011
0.471682	16.338	0.75679
0.470843	5.97037	0.68708
0.470559	4.12195	0.68116
0.469342	6.54981	0.90361
0.46697	6.60396	0.6806
0.466873	6.25919	0.76723
0.460083	5.42136	0.68247
0.458746	6.9094	0.73502
0.458156	4.56691	0.69641
0.457012	12.8533	0.74463
0.456151	3.41164	0.87465
0.45523	4.4586	0.68108
0.454523	6.25919	0.74362
0.454151	3.19232	0.68129
0.453004	3.32139	0.72697
0.450741	6.59764	0.68194
0.450398	4.40445	0.86467
0.45029	3.14088	0.63223
0.449799	7.25237	0.67937
0.448383	4.43152	0.77559
0.447564	3.19503	0.68203
0.447139	2.6535	0.68228
0.446332	4.40045	0.72972
0.446318	4.24109	0.80426
0.445675	3.08672	0.78323
0.445229	4.35029	0.92149
0.444668	6.12832	0.67884
0.444519	6.54981	0.6827
0.444154	4.37737	0.74889
0.442484	3.93963	0.68037
0.440886	4.37737	0.73362
0.440392	3.41164	0.94801
0.43962	3.80876	0.73938
0.439377	3.32921	0.68353
0.439356	5.47418	0.67988
0.439141	7.03259	0.84903
0.437929	4.35932	0.75251
0.437907	2.18869	0.67765
0.437232	3.48384	0.67967
0.437114	6.54349	0.68251
0.436466	6.62337	0.68088
0.434916	6.05778	0.84393
0.433984	2.87011	0.71113
0.432158	3.77266	0.6816
0.431527	4.40445	0.77996
0.431445	4.15354	0.73486
0.430091	5.77181	0.68102
0.42991	4.26323	0.9138
0.429681	4.27538	0.74048
0.428936	1.91792	0.77318
0.428614	5.46946	0.75224
0.42812	4.15173	0.76391
0.427162	6.20504	0.74192
0.425527	16.338	0.68294
0.424725	6.11193	0.68182
0.424674	3.19503	0.95544
0.424141	2.22994	0.78835
0.422388	7.17476	0.72394
0.422223	6.57349	0.7336
0.421207	6.05778	0.68098
0.420684	5.69576	0.72755
0.420325	3.5741	0.68851
0.418962	12.8533	0.67902
0.417247	6.8021	0.86189
0.417007	4.00462	0.73965
0.4169	5.77181	0.68199
0.415498	3.10477	0.68236
0.414647	3.13817	0.79415
0.414579	6.3693	0.71269
0.413827	2.54519	0.74637
0.412596	3.35749	0.75476
0.412193	3.13817	0.67975
0.411553	4.48568	0.93597
0.411352	5.60935	0.72662
0.410341	3.48384	0.68063
0.410235	4.35932	0.77929
0.409671	6.54349	0.92678
0.409235	3.08672	0.82214
0.40889	3.34846	0.77492
0.408637	6.48528	0.73103
0.408568	6.51105	0.86257
0.408471	3.40262	0.72965
0.408409	3.85892	0.72688
0.408119	4.00462	0.73544
0.407306	6.0798	0.68526
0.407	5.47848	0.68247
0.406774	1.8412	0.85167
0.405805	4.51275	0.75656
0.405261	1.8412	0.6765
0.404425	4.33224	0.68089
0.404173	3.75461	0.68097
0.403843	3.13817	0.68101
0.40368	3.08672	0.74227
0.401586	13.9972	0.62839
0.400763	3.29483	0.89251
0.400616	12.8533	0.90935
0.399872	5.86207	0.77003
0.399722	13.8422	0.7253
0.398969	13.9972	0.68173
0.398263	6.62337	0.73648
0.398208	6.72852	0.69287
0.398068	3.75461	0.70323
0.397961	7.12104	0.71995
0.397691	3.56211	0.86628
0.397472	3.10477	0.76043
0.397044	1.89536	0.80872
0.397038	3.29483	0.88677
0.397034	6.62021	0.68098
0.396163	2.20222	0.697
0.39613	2.76903	0.68247
0.395864	3.05513	0.72454
0.395411	6.54349	0.68239
0.395356	1.91341	0.70867
0.395313	5.57776	0.72633
0.395237	6.2628	0.68255
0.395231	4.12195	0.72679
0.395185	3.33041	0.68304
0.3947	3.47843	0.92199
0.392427	3.14088	0.88852
0.392336	5.29797	0.74054
0.392084	4.07953	0.71698
0.391812	12.8372	0.73229
0.391733	6.62337	0.74435
0.391651	1.91341	0.72485
0.391265	3.19503	0.68465
0.391198	1.91341	0.87735
0.391154	3.93963	0.70446
0.39107	2.09392	0.69647
0.3905	3.35749	0.75086
0.390391	13.8422	0.68653
0.390146	1.91341	0.70496
0.389986	3.94008	0.68377
0.389902	5.14454	0.70538
0.389792	5.18064	0.7649
0.389751	6.02483	0.73196
0.389303	2.73653	0.75497
0.389238	3.10929	0.72388
0.389158	3.08672	0.9277
0.387395	6.11193	0.71215
0.387161	1.91341	0.69143
0.386842	5.75638	0.68197
0.386247	13.9972	0.73746
0.385512	12.8533	0.7183
0.385234	1.91792	0.77853
0.385189	2.7618	0.68169
0.38515	2.87011	0.71969
0.384906	13.8422	0.7662
0.384639	13.9972	0.73828
0.384508	3.59666	0.68234
0.383592	4.12195	0.68176
0.383524	2.7618	0.80824
0.383326	6.6518	0.62731
0.382828	6.25919	0.68112
0.382672	7.88646	0.75062
0.382506	5.5333	0.70226
0.38214	5.60931	0.82938
0.382016	6.87608	0.6938
0.380843	6.57349	0.69241
0.38051	1.91792	0.78528
0.380301	13.9972	0.6796
0.379319	4.03943	0.68335
0.379033	2.28706	0.87662
0.378441	3.94008	0.87735
0.377948	7.03259	0.71942
0.37756	13.8422	0.70084
0.377506	3.14088	0.68267
0.377459	2.6535	0.72078
0.377328	4.22081	0.77747
0.376617	3.70948	0.68039
0.375997	3.19503	0.68023
0.375951	4.87107	0.89543
0.37595	3.19503	0.74224
0.375757	2.28706	0.78493
0.374949	4.16978	0.67688
0.374502	2.50909	0.73452
0.374296	5.76842	0.68258
0.374083	3.51995	0.68225
0.373538	1.91341	0.68373
0.373518	13.9972	0.68176
0.373262	3.11064	0.68568
0.372893	6.6518	0.71886
0.372495	2.75781	0.71078
0.371991	5.60935	0.6835
0.371872	3.03438	0.68175
0.371241	1.89536	0.80621
0.371077	4.33224	0.71378
0.370519	6.62337	0.72618
0.370463	4.87287	0.69008
0.370257	3.62825	0.77089
0.370212	4.35932	0.76376
0.370097	3.74062	0.68746
0.369866	5.69576	0.72771
0.369769	4.56691	0.73825
0.369616	3.30334	0.70304
0.369395	3.74062	0.68966
0.368873	3.54544	0.76555
0.367796	5.50101	0.92084
0.36765	3.97122	0.68273
0.366892	6.64509	0.73399
0.366799	6.33139	0.62739
0.366766	3.56211	0.73161
0.366365	4.03943	0.67965
0.366276	2.50909	0.82028
0.36603	3.19503	0.67844
0.36597	3.30334	0.82653
0.365171	6.59606	0.92631
0.364849	2.35385	0.74251
0.364842	4.07953	0.68649
0.36482	12.8533	0.68443
0.364702	1.89536	0.90035
0.36466	4.62106	0.73906
0.364428	4.81601	0.72388
0.364282	4.3383	0.72572
0.36425	1.91341	0.76693
0.363932	6.44421	0.68253
0.36379	4.27538	0.62736
0.363648	3.34846	0.63198
0.363485	2.93329	0.7173
0.36339	3.76364	0.63201
0.363175	6.25919	0.71571
0.362905	3.88593	0.74599
0.362802	2.18869	0.69596
0.362608	7.88646	0.68236
0.362218	3.56211	0.70589
0.361979	6.62337	0.7729
0.361402	6.69925	0.70813
0.361026	1.91792	0.8382
0.360735	3.77266	0.68128
0.360532	12.8372	0.73238
0.36053	12.8372	0.8699
0.360343	3.49128	0.68227
0.360152	2.94412	0.75329
0.36015	2.81596	0.69098
0.359372	5.47418	0.78749
0.359311	4.24199	0.69638
0.359275	3.37554	0.82574
0.35868	5.03623	0.75318
0.358353	6.13012	0.71827
0.357711	4.95139	0.72431
0.357441	3.14088	0.6818
0.357206	3.77266	0.73593
0.357194	6.38419	0.68249
0.35694	1.8412	0.81985
0.356587	4.35029	0.73169
0.356432	3.16344	0.68287
0.356427	3.05513	0.71047
0.356295	3.87024	0.73128
0.355191	7.12104	0.70459
0.355181	3.08672	0.86432
0.354712	7.32177	0.69253
0.354437	1.91792	0.7465
0.354275	3.03257	0.89781
0.353496	4.33224	0.75065
0.352815	3.19503	0.68346
0.352812	1.89536	0.73778
0.352453	3.88007	0.712
0.352088	3.14088	0.74942
0.351379	4.51275	0.72467
0.350855	3.65668	0.91105
0.350747	3.06867	0.71466
0.350601	3.03257	0.74551
0.350556	2.32948	0.77056
0.350502	3.538	0.69561
0.350477	8.09623	0.80023
0.350468	1.89536	0.68116
0.350455	6.9427	0.68571
0.34922	13.9972	0.84156
0.349164	3.19503	0.69552
0.348945	3.08853	0.62794
0.34894	6.2628	0.68081
0.347898	4.22081	0.70749
0.347661	3.13817	0.7115
0.347412	4.33224	0.68136
0.346932	2.70765	0.71008
0.344902	3.89902	0.72832
0.344637	7.02029	0.69526
0.344097	1.91341	0.78239
0.343131	1.91792	0.85138
0.34284	2.20222	0.78875
0.342784	4.89182	0.68337
0.342389	4.56691	0.75888
0.342232	5.97037	0.69774
0.341807	4.87377	0.70348
0.341593	4.24109	0.69496
0.341492	2.81596	0.62838
0.341368	6.14955	0.67914
0.341364	4.37737	0.6882
0.341195	4.72937	0.68191
0.341096	3.30334	0.74733
0.340668	4.33224	0.71709
0.340066	2.67155	0.71813
0.339979	2.35385	0.71305
0.339572	5.03623	0.70008
0.339548	6.32132	0.82079
0.338767	6.62337	0.67773
0.338513	6.01099	0.69684
0.338223	4.87377	0.73357
0.337929	1.8412	0.69152
0.337733	3.80876	0.68269
0.336733	5.46946	0.68108
0.336382	3.59215	0.72042
0.336145	3.51995	0.68022
0.334899	2.28706	0.83415
0.334548	2.32858	0.67914
0.334263	3.2916	0.75942
0.333936	2.99647	0.68478
0.333887	5.77181	0.68265
0.333791	5.57776	0.8235
0.333776	2.6535	0.72469
0.333605	3.03438	0.74194
0.333149	3.03257	0.68089
0.333091	3.19503	0.68002
0.332847	12.8533	0.67968
0.332676	5.3012	0.71263
0.332018	4.92793	0.71753
0.331977	5.71766	0.6805
0.331855	6.33455	0.69121
0.33143	16.338	0.71464
0.33142	7.59113	0.69675
0.331393	2.97842	0.62749
0.331253	5.74022	0.67962
0.330851	6.87836	0.68105
0.329933	5.43787	0.69768
0.328307	6.06514	0.70217
0.328115	5.81053	0.7235
0.327644	6.13012	0.67605
0.327549	5.77181	0.68054
0.327444	6.43564	0.68703
0.327397	4.82568	0.69349
0.327217	6.65812	0.68022
0.327074	5.71766	0.68874
0.32649	3.14088	0.68065
0.326433	4.25372	0.68042
0.32606	6.87836	0.68496
0.325932	5.16259	0.68665
0.325873	4.4225	0.75457
0.325693	4.56691	0.7462
0.325491	1.8412	0.88234
0.324781	4.35029	0.689
0.324244	3.41164	0.68802
0.323785	2.70765	0.67968
0.323707	3.12734	0.63341
0.323682	6.65812	0.67965
0.32337	4.89182	0.69117
