# Supplementary material for: Improving deep learning protein monomer and complex structure prediction using DeepMSA2 with huge metagenomics data
Source: Nat Methods. 2024 Jan 2;21(2):279–89. doi: 10.1038/s41592-023-02130-4 (PMC10864179; doi:10.1038/s41592-023-02130-4)
Supplement: Supplementary file 10 — Statistical source data for Supplementary Fig. 8. [file 41592_2023_2130_MOESM10_ESM.zip › FigureS8/PairedTax.xlsx]

## Sheet: PairedTax
Taxonomic	Number of paired sequence
Mastacembelus armatus	9
Sphaeramia orbicularis	8
Daphnia magna	6
Orchesella cincta	6
Equus caballus	5
Hippocampus comes	5
Mytilus coruscus	5
Opisthorchis viverrini	5
Paramormyrops kingsleyae	5
Tigriopus californicus	5
Araneus ventricosus	4
Cuculus canorus	4
Dinothrombium tinctorium	4
Echinostoma caproni	4
Helobdella robusta	4
Lottia gigantea	4
Mesocestoides corti	4
Myripristis murdjan	4
Ornithorhynchus anatinus	4
Periophthalmus magnuspinnatus	4
Portunus trituberculatus	4
Schistocephalus solidus	4
Stylophora pistillata	4
Tetraodon nigroviridis	4
Trichuris suis	4
Amphibalanus amphitrite	3
Amphilophus citrinellus	3
Arion vulgaris	3
Capitella teleta	3
Cynoglossus semilaevis	3
Daphnia pulex	3
Folsomia candida	3
Frankliniella occidentalis	3
Gopherus agassizii	3
Hirondellea gigas	3
Hymenolepis diminuta	3
Latimeria chalumnae	3
Lepeophtheirus salmonis	3
Leptotrombidium deliense	3
Lingula unguis	3
Monodelphis domestica	3
Ornithodoros turicata	3
Oryzias melastigma	3
Pelodiscus sinensis	3
Phyllostomus discolor	3
Pipra filicauda	3
Schistosoma japonicum	3
Schistosoma mansoni	3
Scleropages formosus	3
Scylla olivacea	3
Sparganum proliferum	3
Strongylocentrotus purpuratus	3
Ursus maritimus	3
Alligator mississippiensis	2
Anabas testudineus	2
Anolis carolinensis	2
Armadillidium nasatum	2
Armadillidium vulgare	2
Astyanax mexicanus	2
Bagarius yarrelli	2
Biomphalaria glabrata	2
Callorhinchus milii	2
Canis lupus familiaris	2
Chanos chanos	2
Chiloscyllium punctatum	2
Clonorchis sinensis	2
Cottoperca gobio	2
Crassostrea gigas	2
Cryptotermes secundus	2
Dibothriocephalus latus	2
Dryobates pubescens	2
Echeneis naucrates	2
Echinococcus granulosus	2
Elysia chlorotica	2
Eschrichtius robustus	2
Fundulus heteroclitus	2
Gasterosteus aculeatus	2
Heterocephalus glaber	2
Homo sapiens	2
Hyalella azteca	2
Hydatigena taeniaeformis	2
Hypsibius dujardini	2
Ictalurus punctatus	2
Kryptolebias marmoratus	2
Labeo rohita	2
Leptidea sinapis	2
Limosa lapponica baueri	2
Lithobates catesbeianus	2
Lutjanus sanguineus	2
Macaca fascicularis	2
Mola mola	2
Oreochromis niloticus	2
Ornithodoros erraticus	2
Oryzias latipes	2
Paragonimus westermani	2
Pygocentrus nattereri	2
Ramazzottius varieornatus	2
Salarias fasciatus	2
Salmo trutta	2
Scophthalmus maximus	2
