# Supplementary material for: Improving deep learning protein monomer and complex structure prediction using DeepMSA2 with huge metagenomics data
Source: Nat Methods. 2024 Jan 2;21(2):279–89. doi: 10.1038/s41592-023-02130-4 (PMC10864179; doi:10.1038/s41592-023-02130-4)
Supplement: Supplementary file 11 — Structure coordinate file and statistical source data for Supplementary Fig. 9. [file 41592_2023_2130_MOESM11_ESM.zip]

Archive with 4 entries (3 files):
- FigureS9/
- FigureS9/H1142.DMFold-Multimer_CB.dis
- FigureS9/H1142.DMFold-Multimer_model.pdb
- FigureS9/H1142.DMFold-Multimer_tm_neff_ptm.xlsx
