# Supplementary material for: Improving deep learning protein monomer and complex structure prediction using DeepMSA2 with huge metagenomics data
Source: Nat Methods. 2024 Jan 2;21(2):279–89. doi: 10.1038/s41592-023-02130-4 (PMC10864179; doi:10.1038/s41592-023-02130-4)
Supplement: Supplementary file 11 — Structure coordinate file and statistical source data for Supplementary Fig. 9. [file 41592_2023_2130_MOESM11_ESM.zip › FigureS9/H1142.DMFold-Multimer_CB.dis]

i j dist_peak
218 213 14.65625
7 95 12.15625
7 96 16.84375
7 97 15.59375
7 98 12.15625
7 99 15.59375
7 100 18.40625
7 102 20.59375
7 126 20.28125
7 127 21.21875
7 128 18.71875
7 129 14.96875
7 130 16.84375
7 94 10.59375
7 131 12.78125
6 10 12.78125
8 17 20.59375
3 81 15.28125
3 86 14.96875
3 89 15.90625
3 90 16.84375
3 216 19.03125
3 218 15.28125
4 1 9.96875
4 2 7.78125
4 6 7.46875
4 7 10.28125
6 12 16.84375
4 8 14.03125
7 93 15.90625
7 91 12.46875
7 219 12.15625
8 2 19.03125
8 3 16.53125
8 4 14.03125
8 5 10.59375
8 6 8.09375
8 10 5.90625
8 11 5.90625
8 12 8.71875
8 13 13.09375
8 14 11.21875
8 15 16.84375
7 92 16.21875
7 135 14.65625
7 80 5.59375
7 132 17.15625
7 81 7.46875
7 82 8.40625
7 83 11.84375
7 84 9.96875
7 85 5.28125
7 86 6.84375
7 87 10.59375
7 88 8.71875
7 89 5.28125
7 90 9.96875
7 133 14.03125
7 218 9.03125
4 9 16.53125
4 11 18.09375
3 6 9.34375
3 7 13.71875
3 8 16.53125
3 9 18.71875
3 78 17.78125
4 87 14.65625
4 89 12.15625
6 9 9.96875
5 83 18.09375
5 85 12.15625
5 86 10.59375
5 87 14.96875
3 5 7.78125
5 88 14.34375
5 90 10.90625
5 91 15.59375
5 92 16.84375
5 94 14.03125
5 95 12.46875
5 98 12.78125
5 99 16.84375
5 131 19.65625
5 214 18.71875
5 215 15.28125
5 216 12.78125
5 217 15.59375
5 89 9.65625
4 10 19.03125
3 1 7.46875
2 86 16.53125
4 76 18.40625
4 77 19.65625
4 78 14.03125
4 79 15.90625
4 80 11.21875
4 81 11.53125
4 82 15.59375
4 83 17.46875
4 84 15.28125
4 85 12.46875
4 86 9.65625
3 85 17.46875
2 89 17.46875
3 80 14.03125
3 79 19.03125
1 3 7.46875
1 4 9.96875
1 5 12.78125
1 6 14.96875
1 7 18.71875
2 4 7.78125
2 5 10.28125
2 6 12.46875
2 7 16.21875
2 8 19.03125
2 80 17.46875
4 88 15.90625
5 218 11.53125
7 217 10.59375
7 215 12.46875
13 87 19.96875
13 88 14.65625
13 89 15.59375
13 90 19.34375
13 91 15.90625
13 92 18.09375
13 93 13.71875
13 94 12.15625
13 95 15.59375
13 96 14.96875
13 97 9.65625
13 98 11.53125
13 86 20.90625
13 99 9.96875
13 101 9.34375
10 137 15.90625
10 136 15.90625
10 135 12.78125
6 129 19.96875
6 213 20.59375
6 214 18.71875
6 215 15.28125
6 216 11.53125
6 217 12.78125
6 218 8.40625
6 219 11.84375
13 100 9.65625
7 1 18.71875
13 85 17.46875
13 82 18.71875
13 123 11.53125
13 124 15.28125
13 125 12.15625
13 126 8.09375
13 127 12.46875
13 128 12.78125
13 129 8.40625
13 130 10.90625
13 131 13.40625
13 132 17.46875
13 133 18.71875
13 140 19.03125
13 84 19.34375
13 143 19.96875
13 105 11.53125
13 103 9.65625
13 72 6.21875
13 102 5.59375
13 73 4.34375
13 74 8.40625
13 75 7.46875
13 76 11.53125
13 77 14.03125
13 78 15.28125
13 79 18.71875
13 80 19.65625
13 144 18.40625
7 216 8.40625
7 2 16.21875
7 4 10.28125
6 84 14.34375
6 85 9.96875
6 86 10.28125
6 87 14.96875
6 88 14.03125
6 89 9.96875
6 90 13.40625
6 91 17.15625
6 92 20.28125
6 93 20.59375
6 94 15.28125
6 95 15.59375
6 83 15.59375
6 96 20.59375
7 77 10.28125
7 79 8.40625
6 11 13.09375
7 134 17.78125
7 146 20.90625
7 148 19.96875
7 149 20.28125
7 161 19.03125
7 162 17.78125
7 212 19.96875
7 213 17.78125
7 214 14.96875
6 97 19.65625
7 3 13.71875
6 82 11.84375
6 80 5.28125
7 5 7.78125
7 9 8.09375
7 10 9.03125
7 11 8.40625
7 12 12.46875
7 13 16.84375
7 14 16.53125
7 70 20.59375
7 72 16.53125
7 73 18.09375
7 74 13.71875
7 75 12.46875
6 81 8.40625
7 76 9.03125
6 99 18.40625
7 78 4.34375
6 98 15.28125
6 13 21.21875
6 14 19.34375
6 72 19.65625
6 74 17.78125
6 75 17.78125
6 76 14.34375
6 77 14.34375
6 78 9.03125
6 79 10.59375
6 131 18.09375
13 122 9.65625
5 219 15.90625
6 2 12.46875
10 94 12.15625
10 95 16.21875
9 102 19.65625
9 100 19.65625
8 20 19.03125
8 96 16.21875
8 98 9.96875
8 99 12.15625
8 100 15.59375
8 101 18.09375
8 102 16.84375
8 104 18.71875
10 93 16.53125
8 120 19.34375
8 125 20.90625
8 126 18.09375
8 127 19.96875
8 128 18.09375
8 129 13.40625
8 130 15.90625
8 131 13.09375
8 132 18.40625
8 133 16.21875
8 134 20.28125
8 146 19.34375
8 148 18.71875
8 122 19.65625
8 149 17.78125
10 92 19.34375
10 90 15.90625
10 133 13.40625
10 99 14.96875
10 97 14.65625
10 68 14.96875
10 96 18.71875
10 69 14.65625
10 70 14.03125
10 71 13.71875
10 72 8.40625
10 73 10.28125
10 74 5.28125
10 75 7.46875
10 91 14.96875
10 76 6.21875
10 78 5.90625
10 79 7.78125
10 80 9.65625
10 81 12.15625
10 82 9.03125
10 83 13.71875
10 84 12.46875
10 85 9.03125
10 86 13.71875
10 87 14.96875
10 88 10.28125
10 89 10.90625
10 77 4.65625
10 132 15.90625
8 150 18.71875
8 152 17.46875
8 90 13.09375
8 91 13.71875
8 92 17.15625
8 93 15.90625
8 164 19.34375
8 210 20.90625
9 99 16.53125
9 69 14.65625
9 71 16.21875
9 72 11.21875
9 73 14.65625
9 74 9.65625
8 89 7.78125
9 75 12.15625
9 77 7.46875
9 78 6.53125
9 79 6.53125
9 80 6.53125
9 81 10.28125
9 82 9.34375
9 83 14.96875
9 84 14.34375
9 85 9.96875
9 86 14.34375
9 87 16.84375
9 88 13.09375
9 76 10.28125
8 151 18.09375
8 88 10.28125
8 86 11.84375
8 160 18.40625
8 161 16.21875
8 162 15.90625
8 97 13.40625
8 95 12.78125
8 165 19.03125
8 94 10.59375
8 67 16.84375
8 68 17.46875
8 69 16.53125
8 70 15.28125
8 71 17.15625
8 87 14.34375
8 72 11.53125
8 74 10.59375
8 75 10.59375
8 76 8.71875
8 77 9.34375
8 78 5.59375
8 79 9.34375
8 80 7.46875
8 81 11.21875
8 82 10.59375
8 83 15.28125
8 84 13.09375
8 85 8.71875
8 73 14.34375
6 1 14.96875
10 131 10.59375
10 129 12.15625
5 80 10.59375
8 16 19.03125
8 19 20.90625
10 134 17.46875
9 166 19.03125
9 212 17.15625
9 213 16.21875
9 214 14.96875
9 215 11.84375
9 216 7.78125
9 217 5.28125
9 218 5.90625
5 79 15.28125
9 219 5.28125
10 5 16.21875
10 6 12.78125
10 7 9.03125
10 8 5.90625
10 12 6.53125
10 13 10.90625
10 14 10.59375
10 15 14.65625
10 16 18.40625
10 17 19.96875
10 19 19.03125
10 20 16.84375
10 4 19.03125
10 23 19.03125
5 78 12.15625
5 76 16.21875
6 3 9.34375
6 4 7.46875
6 8 8.09375
5 84 15.90625
5 82 15.28125
4 90 12.15625
5 81 12.78125
4 94 17.46875
4 95 15.90625
4 98 17.78125
4 215 19.96875
4 216 16.84375
5 77 18.09375
4 217 19.03125
4 219 18.71875
5 1 12.78125
5 2 10.28125
5 3 7.78125
5 7 7.78125
5 8 10.59375
5 9 14.03125
5 10 16.21875
5 11 14.65625
5 12 18.40625
5 74 20.59375
5 75 19.03125
4 218 14.96875
10 130 13.09375
10 24 19.96875
9 168 20.90625
10 65 17.78125
10 67 13.09375
9 101 21.53125
10 98 13.40625
10 100 17.15625
10 101 18.71875
10 102 15.90625
10 103 20.59375
10 104 15.90625
10 105 20.90625
10 106 19.65625
10 110 21.53125
9 163 17.15625
10 114 19.96875
10 116 19.96875
10 117 17.15625
10 118 17.46875
10 119 19.03125
10 120 14.96875
10 121 20.28125
10 122 16.21875
10 123 20.28125
10 125 19.96875
10 126 15.90625
10 127 17.46875
10 128 17.15625
10 115 17.15625
10 63 21.21875
9 162 12.46875
9 160 14.03125
9 165 16.84375
10 66 17.78125
9 164 16.53125
9 104 20.28125
9 115 19.65625
9 117 20.28125
9 118 21.21875
9 120 19.65625
9 122 21.21875
9 126 20.59375
9 128 21.53125
9 129 16.53125
9 161 12.15625
9 130 17.78125
9 132 19.96875
9 133 16.53125
9 146 20.28125
9 148 17.78125
9 149 18.09375
9 150 17.46875
9 151 17.15625
9 152 14.96875
9 153 20.28125
9 154 19.03125
9 155 17.78125
9 159 19.03125
9 131 14.65625
9 89 11.84375
13 121 12.78125
13 119 14.03125
12 97 9.65625
12 98 9.96875
12 99 10.28125
12 100 11.53125
12 101 12.78125
12 102 9.65625
12 103 14.34375
12 104 10.28125
12 105 15.59375
12 106 15.28125
12 107 18.40625
12 108 19.96875
12 96 14.65625
11 152 15.59375
11 150 14.65625
10 215 10.28125
10 217 5.59375
10 218 9.34375
10 219 9.34375
11 4 18.09375
11 5 14.65625
11 6 13.09375
11 7 8.40625
11 8 5.90625
11 9 9.03125
11 13 8.71875
11 151 14.65625
11 14 9.96875
12 95 13.71875
12 93 12.78125
12 133 15.28125
12 134 19.96875
12 135 15.90625
12 136 17.15625
12 137 17.78125
12 140 17.78125
12 143 19.96875
12 144 19.03125
12 145 15.59375
12 146 12.46875
12 147 16.21875
12 116 19.65625
12 94 9.96875
12 110 19.96875
12 109 19.96875
12 82 14.03125
12 83 17.78125
12 84 15.28125
12 85 13.09375
12 86 16.53125
12 87 16.21875
12 88 10.90625
12 89 11.84375
12 90 16.21875
12 91 13.40625
12 92 16.84375
12 81 17.78125
12 132 15.28125
11 15 14.65625
11 17 19.96875
10 162 10.28125
10 163 15.28125
10 164 13.40625
10 165 13.09375
10 166 15.90625
10 167 18.09375
10 168 16.84375
10 169 17.78125
10 210 18.40625
10 211 19.65625
10 212 14.03125
11 74 7.15625
10 161 10.59375
11 76 4.65625
11 115 20.90625
11 118 18.71875
11 119 19.34375
11 120 14.34375
11 121 18.71875
11 122 13.71875
11 123 16.84375
11 124 18.40625
11 125 15.59375
11 126 12.46875
11 127 14.03125
11 128 12.78125
11 149 12.46875
11 16 17.46875
10 160 13.40625
10 155 16.53125
11 19 18.40625
11 20 17.78125
11 23 19.65625
11 67 16.53125
11 68 19.03125
11 69 17.15625
11 70 14.96875
11 71 15.28125
11 72 9.65625
11 73 9.96875
10 216 6.84375
10 214 11.84375
10 159 17.78125
11 75 4.96875
10 140 17.78125
10 143 20.90625
10 145 18.09375
10 146 15.28125
10 147 18.09375
10 148 13.09375
10 149 13.09375
10 150 13.09375
10 151 13.40625
10 152 12.15625
10 153 17.78125
10 154 17.46875
10 213 14.03125
11 129 7.78125
12 131 10.28125
12 129 7.78125
36 153 17.46875
36 154 18.40625
36 155 21.21875
36 156 19.03125
36 182 20.90625
36 183 17.15625
36 184 14.03125
36 185 12.46875
36 186 14.03125
36 187 10.28125
24 187 17.46875
24 171 20.90625
36 118 19.96875
24 168 17.78125
12 14 6.53125
12 15 10.28125
12 16 13.71875
12 17 16.53125
12 18 18.40625
12 19 14.03125
12 20 13.71875
12 21 19.03125
12 22 18.71875
12 23 15.28125
12 24 17.78125
12 27 19.96875
12 26 20.28125
14 148 17.46875
36 117 18.71875
36 115 19.96875
37 27 14.34375
37 28 14.96875
37 29 12.46875
37 30 10.28125
37 31 10.59375
37 32 9.65625
37 33 6.21875
37 34 5.59375
37 35 5.90625
36 191 16.84375
36 189 14.65625
36 59 9.34375
36 116 15.28125
36 188 12.46875
36 61 13.40625
36 62 13.40625
36 63 15.28125
36 64 18.09375
36 66 19.96875
36 108 19.34375
36 109 15.28125
36 110 17.46875
36 111 13.09375
36 112 18.40625
36 113 18.09375
36 114 20.90625
36 60 11.21875
12 130 9.96875
12 65 19.96875
12 67 13.40625
11 213 11.21875
11 214 7.46875
11 215 7.46875
11 216 4.96875
11 217 7.78125
11 218 10.90625
11 219 12.78125
12 5 18.40625
12 6 16.84375
12 7 12.46875
12 78 10.28125
12 79 14.03125
11 212 12.15625
12 80 15.28125
12 117 15.90625
12 118 14.65625
12 119 15.90625
12 120 10.90625
12 121 15.59375
12 122 11.53125
12 123 14.65625
12 124 17.15625
12 125 14.34375
12 126 10.28125
12 127 13.40625
12 128 13.09375
12 115 18.09375
12 66 18.40625
11 211 17.46875
11 209 21.21875
12 68 16.53125
12 69 14.34375
12 70 11.53125
12 71 11.21875
12 72 6.21875
12 73 5.90625
12 74 5.28125
12 75 4.65625
12 76 7.46875
12 77 9.65625
12 10 6.53125
12 9 10.59375
11 210 17.46875
12 8 8.71875
11 154 21.21875
11 155 20.90625
11 160 18.40625
11 161 15.28125
11 162 14.65625
11 163 19.34375
11 164 16.84375
11 165 15.59375
11 166 19.03125
11 167 21.21875
11 168 18.40625
11 169 19.34375
11 153 20.28125
13 120 8.40625
11 130 10.28125
11 132 13.71875
14 80 18.09375
14 82 19.34375
14 85 18.40625
14 88 17.15625
14 89 16.53125
14 90 21.21875
14 91 19.03125
14 92 21.21875
14 93 17.78125
14 94 14.65625
14 95 17.15625
14 96 17.46875
14 79 18.09375
14 97 12.78125
13 148 13.71875
13 146 12.46875
12 151 10.59375
12 219 13.09375
13 7 16.84375
13 8 13.09375
13 9 14.96875
13 10 10.90625
13 11 8.71875
13 15 7.15625
13 16 10.28125
13 17 14.03125
14 98 11.84375
13 18 14.65625
14 78 15.28125
14 76 13.71875
14 121 18.09375
14 122 15.28125
14 123 17.15625
14 124 21.21875
14 125 17.15625
14 126 13.71875
14 127 18.09375
14 128 18.09375
14 129 13.09375
14 130 15.90625
14 131 17.15625
14 145 21.53125
14 77 14.65625
14 146 17.78125
14 100 11.53125
14 66 15.90625
14 99 9.34375
14 67 10.90625
14 68 12.78125
14 69 9.34375
14 70 5.59375
14 71 7.78125
14 72 4.65625
14 73 8.09375
14 74 9.96875
14 75 11.21875
14 102 9.96875
14 120 13.09375
13 19 9.96875
13 21 15.90625
12 169 17.78125
12 171 21.53125
12 172 20.28125
12 207 19.65625
12 208 18.09375
12 209 17.15625
12 210 13.09375
12 211 13.71875
12 212 8.09375
12 213 9.03125
12 214 5.90625
12 215 6.84375
12 168 15.90625
12 216 6.53125
13 71 9.34375
13 145 16.21875
13 104 5.90625
13 106 11.84375
13 107 15.59375
13 108 17.46875
13 109 17.46875
13 110 18.71875
13 115 18.71875
13 116 18.71875
13 117 14.65625
13 118 12.15625
13 69 14.34375
13 20 11.21875
12 167 19.03125
12 165 13.71875
13 22 14.96875
13 23 12.15625
13 24 15.59375
13 25 19.03125
13 26 17.15625
13 27 17.78125
13 28 21.21875
13 30 20.90625
13 65 21.21875
13 66 18.40625
13 67 13.40625
13 68 17.15625
12 166 17.78125
13 6 21.21875
13 70 10.28125
12 217 7.46875
12 152 12.46875
12 153 16.53125
12 154 17.78125
12 155 18.40625
12 159 20.90625
12 160 17.46875
12 161 13.40625
12 162 14.03125
12 163 17.78125
12 164 14.34375
12 218 12.46875
11 131 8.71875
14 119 17.78125
14 117 16.21875
11 92 14.34375
11 93 11.21875
11 94 6.84375
11 95 10.90625
11 96 13.09375
11 97 9.34375
11 98 8.71875
11 99 10.90625
11 100 12.15625
11 101 15.28125
11 102 12.46875
11 103 17.78125
11 91 10.28125
11 104 14.34375
12 149 9.96875
12 150 11.53125
13 214 5.28125
13 216 9.96875
13 217 10.90625
13 218 15.90625
13 219 16.53125
14 6 19.34375
14 7 16.53125
14 8 11.21875
14 9 12.46875
14 10 10.59375
12 148 12.46875
14 11 9.96875
11 90 12.15625
11 88 7.15625
11 133 12.78125
11 134 17.46875
11 135 13.71875
11 136 16.21875
11 137 17.78125
11 140 18.09375
11 143 20.90625
11 144 20.28125
11 145 15.90625
11 146 14.03125
11 147 18.09375
11 148 14.03125
11 89 7.46875
11 117 19.34375
11 77 8.40625
11 105 19.03125
11 78 6.84375
11 79 11.53125
11 80 12.15625
11 81 14.34375
11 82 11.21875
11 83 14.96875
11 84 11.84375
11 85 9.03125
11 86 12.15625
11 87 12.46875
11 106 19.65625
14 118 14.34375
14 12 6.53125
14 17 9.96875
13 168 15.90625
13 169 18.71875
13 171 20.90625
13 172 19.65625
13 202 21.53125
13 204 18.40625
13 206 20.28125
13 207 15.59375
13 208 14.03125
13 209 12.46875
13 210 8.71875
13 211 9.34375
13 167 19.34375
14 63 20.90625
13 147 15.90625
14 101 10.59375
14 103 13.09375
14 104 10.59375
14 105 16.21875
14 106 14.96875
14 107 19.65625
14 108 20.90625
14 109 19.65625
14 110 21.21875
14 115 19.34375
14 116 19.34375
14 65 19.03125
14 16 8.09375
13 166 19.34375
13 164 14.96875
14 18 12.46875
14 19 9.65625
14 20 8.40625
14 21 13.40625
14 22 14.34375
14 23 12.15625
14 24 13.71875
14 25 17.78125
14 26 17.78125
14 27 17.78125
14 28 19.96875
13 215 8.09375
13 165 14.65625
13 213 6.84375
13 212 3.71875
13 149 9.03125
13 150 11.21875
13 151 9.03125
13 152 12.78125
13 153 15.28125
13 154 17.78125
13 155 19.65625
13 160 19.96875
13 161 15.28125
13 162 16.53125
13 163 19.65625
14 64 21.53125
9 90 17.15625
9 91 17.78125
9 93 19.96875
16 161 20.28125
16 164 20.59375
15 190 21.53125
15 168 17.46875
17 24 10.59375
15 11 14.65625
15 13 7.15625
15 17 7.78125
15 18 8.40625
15 19 4.34375
15 20 4.34375
15 21 9.03125
16 154 19.65625
15 22 8.71875
15 24 9.34375
15 25 12.46875
15 26 12.15625
15 27 13.09375
15 28 15.28125
15 29 17.15625
15 30 16.84375
15 31 18.40625
15 32 21.21875
15 60 19.65625
15 63 18.09375
15 64 19.34375
15 23 6.84375
15 65 18.40625
16 153 16.53125
16 151 12.78125
17 22 9.65625
16 207 17.46875
16 204 19.65625
16 103 10.59375
16 189 20.90625
16 104 10.90625
16 105 14.96875
16 106 14.03125
16 107 19.65625
16 108 21.21875
16 109 19.34375
16 116 20.90625
16 152 17.15625
16 117 18.40625
16 119 19.34375
16 120 15.28125
16 121 18.71875
16 122 17.78125
16 123 17.78125
16 125 18.71875
16 126 16.21875
16 127 21.53125
16 129 17.78125
16 130 20.90625
16 149 17.78125
16 150 17.78125
16 118 15.28125
17 21 6.53125
15 66 13.71875
15 68 13.40625
15 8 16.84375
15 69 9.65625
15 71 4.65625
15 167 19.96875
15 119 14.65625
15 121 15.28125
15 122 14.65625
15 123 16.21875
15 124 20.90625
15 125 17.78125
15 126 14.03125
15 127 18.71875
14 219 12.46875
15 128 19.65625
15 130 17.46875
15 131 19.96875
15 146 17.78125
15 147 19.96875
15 148 17.78125
15 149 13.40625
15 150 12.46875
15 151 7.46875
15 152 11.53125
15 153 11.84375
15 154 14.65625
15 155 17.78125
15 129 15.28125
15 67 9.96875
14 218 12.15625
14 216 8.09375
15 12 10.28125
15 10 14.65625
15 70 5.28125
15 9 17.15625
14 151 10.59375
14 152 12.78125
14 153 15.28125
14 154 16.84375
14 155 18.71875
14 160 19.65625
14 161 14.65625
14 162 17.46875
14 217 7.46875
14 163 20.28125
14 165 17.15625
14 167 21.53125
14 168 19.03125
14 207 19.65625
14 208 16.53125
14 209 15.59375
14 210 10.59375
14 211 9.96875
14 212 5.59375
14 213 5.28125
14 214 7.78125
14 215 5.90625
14 164 16.21875
15 161 14.96875
17 20 5.59375
17 15 7.78125
23 104 9.34375
23 105 11.53125
23 106 6.84375
23 107 12.46875
23 108 12.46875
23 109 9.34375
23 110 13.40625
16 18 5.28125
16 20 6.53125
16 21 9.03125
16 22 9.34375
16 23 10.28125
23 103 12.78125
16 24 12.15625
16 26 14.96875
16 27 16.84375
16 28 18.40625
16 29 19.65625
16 30 20.59375
16 66 17.78125
16 67 14.34375
16 68 16.21875
16 69 11.84375
16 70 7.46875
16 71 9.65625
16 72 10.90625
16 25 14.03125
16 73 12.46875
23 102 14.34375
23 100 19.96875
23 154 11.84375
23 155 15.90625
23 156 19.65625
23 159 19.96875
23 160 20.59375
23 161 15.28125
23 115 14.96875
23 112 18.09375
23 63 14.34375
23 111 14.96875
23 64 16.84375
23 65 16.84375
23 101 16.21875
23 66 11.84375
23 68 14.96875
23 69 12.15625
23 70 9.96875
23 71 5.90625
23 72 10.59375
23 73 10.28125
23 74 14.96875
23 75 17.78125
23 76 21.53125
23 77 20.90625
23 97 21.21875
23 99 19.96875
23 67 10.28125
17 19 7.46875
16 74 16.53125
16 76 21.21875
16 12 13.71875
16 13 10.28125
16 14 8.09375
16 100 13.09375
16 102 10.59375
15 189 18.40625
16 206 19.65625
16 208 13.40625
16 209 11.53125
16 210 7.78125
16 211 4.65625
16 212 6.84375
16 11 17.46875
16 213 7.46875
16 215 12.15625
16 216 15.59375
16 217 15.28125
16 218 19.34375
16 219 19.34375
17 8 20.59375
17 9 20.90625
17 10 19.96875
17 11 19.96875
17 12 16.53125
17 13 14.03125
17 14 9.96875
16 214 12.15625
16 75 17.46875
16 10 18.40625
16 8 19.03125
16 94 20.59375
16 96 20.59375
16 97 16.53125
16 98 16.53125
16 99 12.46875
16 19 4.65625
16 101 8.71875
15 201 21.21875
15 202 19.03125
15 203 21.21875
15 204 16.53125
15 205 21.53125
16 9 20.28125
15 206 18.40625
15 208 11.21875
15 209 10.90625
15 210 5.28125
15 211 6.84375
15 212 4.65625
15 213 8.40625
15 214 11.21875
15 215 11.53125
15 216 13.71875
15 217 12.46875
15 218 17.78125
15 219 17.15625
15 207 14.96875
23 153 7.46875
15 162 18.71875
15 164 15.28125
19 161 18.71875
19 164 18.09375
19 165 19.96875
19 168 19.34375
18 212 10.90625
18 210 9.03125
17 26 15.28125
17 109 20.28125
17 117 19.34375
17 118 16.84375
17 120 18.40625
17 126 20.90625
19 155 20.90625
17 149 21.21875
17 151 14.65625
17 152 17.46875
17 153 16.21875
17 154 18.71875
17 161 19.96875
17 164 21.53125
17 207 20.90625
17 208 15.90625
17 209 15.59375
17 210 11.21875
17 211 9.65625
17 212 11.21875
17 150 19.96875
17 213 11.21875
19 154 17.15625
19 152 14.96875
20 15 4.34375
20 16 6.53125
20 17 5.59375
19 190 19.96875
19 188 19.96875
19 116 17.78125
19 187 21.21875
19 117 14.96875
19 118 11.21875
19 119 15.59375
19 120 12.15625
19 121 15.59375
19 153 13.40625
19 122 15.90625
19 124 21.21875
19 125 18.09375
19 126 15.28125
19 127 20.28125
19 128 21.53125
19 129 17.78125
19 130 19.96875
19 146 19.96875
19 148 20.59375
19 149 15.59375
19 150 14.96875
19 151 9.96875
19 123 16.21875
20 14 8.40625
17 214 16.53125
17 216 17.46875
17 99 15.90625
17 100 17.78125
17 101 13.71875
17 102 15.59375
17 103 15.59375
17 104 14.96875
18 14 12.46875
18 16 5.28125
18 209 11.84375
18 102 14.65625
18 104 13.40625
18 105 16.53125
17 98 19.96875
18 106 14.65625
18 108 21.53125
18 109 18.71875
18 116 20.90625
18 117 19.34375
18 118 15.90625
18 119 20.59375
18 120 17.46875
18 121 20.59375
18 122 21.21875
18 123 20.59375
18 126 19.96875
18 149 20.59375
18 107 20.28125
17 215 14.65625
17 97 20.90625
17 74 18.71875
17 217 15.90625
17 218 19.34375
17 219 18.71875
18 12 18.40625
18 13 14.65625
17 116 20.59375
17 106 16.84375
18 15 8.40625
17 105 19.03125
17 27 16.53125
17 28 16.53125
17 29 19.03125
17 75 20.90625
17 30 20.59375
17 60 20.90625
17 63 21.53125
17 64 21.21875
17 65 20.90625
17 66 15.59375
17 67 13.09375
17 68 13.40625
17 69 9.03125
17 70 6.21875
17 71 9.96875
17 72 12.46875
17 73 15.59375
17 31 21.21875
15 163 20.28125
20 13 11.21875
20 11 17.78125
15 111 19.96875
15 115 17.78125
15 116 16.21875
17 23 11.21875
17 25 12.78125
20 18 7.15625
19 32 20.59375
19 60 20.28125
19 63 19.96875
19 65 21.21875
19 66 16.21875
19 67 13.09375
15 110 17.78125
19 68 16.21875
19 70 8.40625
19 71 7.78125
19 72 10.59375
19 73 10.90625
19 74 15.90625
19 75 17.15625
19 76 21.21875
19 97 17.78125
19 98 19.03125
19 99 15.59375
19 100 15.28125
19 101 10.90625
19 69 12.46875
19 102 10.59375
15 109 14.96875
15 107 15.90625
15 165 16.84375
15 166 21.53125
15 120 10.59375
15 118 10.28125
15 72 6.53125
15 117 13.09375
15 73 7.78125
15 74 12.15625
15 75 14.03125
15 76 17.46875
15 77 18.09375
15 78 19.96875
15 108 16.84375
15 88 21.21875
15 94 19.03125
15 96 20.90625
15 97 15.90625
15 98 16.53125
15 99 13.40625
15 100 14.03125
15 101 10.90625
15 102 9.96875
15 103 10.59375
15 104 7.78125
15 105 12.78125
15 106 10.28125
15 93 20.59375
20 12 13.71875
19 103 9.03125
19 105 11.84375
19 28 14.96875
19 29 15.90625
19 110 19.03125
19 115 20.28125
18 211 7.15625
19 189 16.21875
19 201 21.53125
19 202 18.71875
19 203 20.59375
19 204 15.28125
19 205 19.34375
19 206 15.59375
19 27 12.78125
19 207 13.40625
19 209 8.40625
19 210 3.71875
19 211 4.65625
19 212 6.84375
19 213 10.28125
19 214 13.71875
19 215 14.65625
19 216 17.46875
19 217 16.84375
20 8 19.03125
20 9 18.71875
20 10 16.84375
19 208 9.03125
19 104 8.40625
19 26 10.59375
19 24 9.34375
19 106 9.96875
19 107 15.59375
19 108 16.84375
19 109 14.96875
19 33 21.21875
19 31 18.71875
19 111 21.21875
19 30 16.53125
18 213 12.46875
18 214 17.15625
18 215 17.15625
18 216 20.28125
19 25 10.90625
18 217 19.34375
19 9 21.53125
19 10 19.03125
19 11 18.40625
19 12 14.03125
19 13 9.96875
19 14 9.65625
19 15 4.34375
19 16 4.65625
19 17 7.46875
19 21 7.46875
19 22 5.59375
19 23 6.21875
19 8 20.90625
23 152 10.90625
23 151 6.53125
23 150 11.53125
22 64 19.96875
22 65 20.90625
22 66 15.28125
22 67 14.03125
22 68 17.46875
21 63 17.46875
21 62 21.53125
21 61 19.96875
20 75 17.46875
20 77 20.28125
20 97 19.96875
20 98 19.96875
22 63 18.09375
20 99 16.84375
20 101 14.34375
20 102 14.03125
20 103 14.03125
20 104 11.53125
20 105 15.59375
20 106 12.15625
20 107 18.09375
20 108 18.09375
20 109 14.96875
20 110 18.40625
20 111 19.34375
20 115 17.78125
20 100 17.78125
20 116 15.28125
22 60 16.84375
22 35 21.21875
22 120 14.34375
22 121 17.15625
22 122 19.34375
22 123 19.65625
22 126 19.34375
22 149 18.09375
22 150 16.53125
22 72 14.34375
22 70 11.53125
22 16 9.34375
22 69 14.03125
22 17 9.65625
22 59 19.03125
22 18 6.53125
22 20 7.15625
22 24 7.15625
22 25 5.90625
22 26 6.53125
22 27 9.65625
22 28 10.90625
22 29 10.90625
22 30 12.78125
22 31 15.28125
22 32 16.21875
22 33 16.53125
22 34 18.71875
22 19 5.59375
22 119 15.90625
20 117 13.40625
20 119 16.53125
20 66 11.53125
20 67 8.40625
20 68 11.21875
20 69 7.15625
20 70 4.34375
20 71 4.34375
20 72 8.71875
20 130 21.21875
20 148 20.28125
21 60 15.59375
20 216 16.21875
20 218 19.03125
20 65 16.53125
20 219 17.46875
21 13 15.90625
21 14 13.40625
21 15 9.03125
21 16 9.03125
21 17 6.53125
21 18 5.90625
21 19 7.46875
21 23 7.46875
21 24 5.59375
21 25 6.21875
21 26 9.65625
21 27 11.21875
21 12 19.03125
20 118 11.21875
20 64 17.15625
20 62 21.21875
20 120 13.71875
20 121 18.40625
20 122 18.40625
20 123 19.96875
20 126 18.09375
20 129 19.34375
20 76 20.59375
20 74 14.65625
20 146 21.21875
20 73 11.21875
20 22 7.15625
20 23 6.21875
20 63 16.53125
20 24 5.90625
20 26 10.90625
20 27 11.21875
20 28 12.46875
20 29 14.96875
20 30 15.59375
20 31 16.53125
20 32 18.71875
20 33 20.28125
20 34 20.90625
20 59 19.65625
20 60 16.84375
20 61 20.90625
20 25 9.65625
21 28 10.59375
22 118 11.21875
22 116 15.90625
9 20 18.71875
9 65 18.09375
9 66 18.71875
14 147 20.90625
14 149 14.03125
24 167 18.71875
21 204 17.78125
21 150 18.40625
21 151 12.78125
21 152 15.59375
21 153 12.46875
21 154 15.28125
9 19 21.53125
21 155 19.65625
21 164 19.34375
21 187 20.28125
21 188 18.71875
21 189 16.53125
21 190 20.90625
21 202 19.03125
21 205 21.21875
14 150 14.03125
21 206 18.40625
21 207 18.09375
21 208 12.46875
21 209 14.34375
21 161 19.34375
21 210 10.28125
9 17 20.90625
9 15 17.15625
9 94 14.96875
9 95 17.78125
9 96 21.21875
9 97 17.78125
9 98 14.96875
9 70 14.96875
9 68 14.03125
8 211 20.59375
9 67 14.03125
8 212 15.59375
8 213 13.40625
8 214 11.53125
9 16 20.28125
8 215 8.09375
8 217 5.59375
8 218 5.59375
8 219 8.40625
9 3 18.71875
9 4 16.53125
9 5 14.03125
9 6 9.96875
9 7 8.09375
9 11 9.03125
9 12 10.59375
9 13 14.96875
9 14 12.46875
8 216 3.71875
22 117 14.65625
21 211 11.53125
21 213 15.59375
21 110 20.28125
21 111 20.28125
21 115 20.28125
21 116 16.53125
21 117 15.90625
21 118 13.71875
22 13 14.96875
22 14 14.34375
22 15 8.71875
22 71 9.65625
22 73 14.34375
22 74 19.34375
21 109 15.90625
22 99 20.90625
22 101 16.21875
22 102 15.59375
22 103 12.78125
22 104 11.84375
22 105 13.40625
22 106 9.96875
22 107 15.59375
22 108 15.90625
22 109 12.78125
22 110 17.78125
22 111 19.03125
22 115 19.96875
22 100 20.59375
21 212 13.40625
21 108 19.65625
21 106 14.03125
21 214 19.96875
21 215 19.03125
21 216 21.53125
21 217 19.03125
22 12 18.71875
21 149 20.59375
21 121 21.21875
21 120 17.46875
21 119 19.34375
21 64 17.78125
21 65 18.71875
21 66 12.78125
21 107 19.96875
21 67 11.84375
21 69 10.28125
21 70 9.03125
21 71 9.03125
21 72 13.71875
21 73 15.90625
21 74 19.65625
21 99 20.90625
21 101 17.46875
21 102 17.78125
21 103 16.21875
21 104 14.96875
21 105 17.78125
21 68 13.71875
21 29 12.46875
21 30 14.96875
21 31 15.90625
24 104 14.34375
24 105 17.15625
24 106 11.84375
24 107 17.46875
24 108 16.21875
24 109 11.53125
23 165 15.90625
23 163 19.03125
22 154 16.21875
23 12 15.28125
23 14 12.15625
23 15 6.84375
24 103 17.46875
23 16 10.28125
23 18 9.96875
23 19 6.21875
23 20 6.21875
23 21 7.46875
23 25 7.46875
23 26 5.59375
23 27 6.84375
23 28 9.65625
23 29 10.90625
23 30 10.28125
23 31 12.78125
23 32 14.96875
23 17 11.21875
23 33 15.59375
24 102 18.71875
24 75 20.90625
24 161 14.65625
24 162 19.65625
24 163 19.03125
24 164 14.65625
24 165 18.09375
24 113 21.21875
24 111 14.96875
24 57 20.28125
24 110 15.59375
24 58 16.53125
24 59 14.03125
24 60 10.90625
24 101 19.65625
24 61 15.28125
24 63 11.84375
24 64 12.78125
24 65 14.03125
24 66 8.09375
24 67 8.09375
24 68 11.21875
24 69 9.34375
24 70 9.34375
24 71 6.53125
24 72 12.15625
24 73 13.71875
24 74 16.84375
24 62 16.21875
24 160 19.65625
23 34 16.21875
23 36 20.59375
22 212 11.84375
22 213 15.90625
22 214 19.03125
22 215 19.96875
22 217 20.90625
23 60 14.65625
23 62 18.71875
23 162 19.34375
23 114 19.65625
23 116 11.53125
23 117 9.65625
23 118 6.21875
22 211 9.65625
23 119 11.84375
23 121 14.03125
23 122 15.90625
23 123 17.78125
23 125 20.90625
23 126 16.84375
23 127 20.90625
23 129 19.65625
23 130 19.96875
23 146 18.71875
23 147 19.34375
23 148 17.78125
23 149 14.03125
23 120 10.28125
23 35 19.03125
22 210 6.84375
22 208 7.46875
23 37 20.59375
23 40 21.21875
23 58 19.96875
23 59 16.21875
23 13 12.15625
23 11 19.65625
23 61 19.34375
23 10 19.03125
22 155 20.59375
22 164 18.71875
22 165 21.21875
22 168 20.28125
22 209 9.65625
22 187 17.15625
22 189 12.15625
22 190 16.53125
22 191 20.90625
22 192 20.59375
22 200 21.21875
22 201 19.96875
22 202 15.59375
22 203 18.40625
22 204 13.09375
22 205 16.21875
22 206 13.09375
22 207 13.09375
22 188 14.96875
24 159 18.40625
24 157 19.65625
24 156 17.78125
20 208 12.15625
20 209 13.09375
20 210 7.78125
20 211 9.34375
20 212 9.03125
20 213 11.53125
22 151 11.53125
22 152 15.90625
22 153 12.15625
23 214 16.84375
23 216 19.65625
23 217 17.78125
20 207 17.15625
24 10 19.96875
24 13 15.59375
24 14 13.71875
24 15 9.34375
24 16 12.15625
24 17 10.59375
24 18 10.90625
24 19 9.34375
24 20 5.90625
24 21 5.59375
24 22 7.15625
24 26 7.15625
24 27 6.53125
24 12 17.78125
24 28 6.53125
20 206 19.03125
20 202 19.03125
21 32 16.53125
21 33 18.71875
21 34 20.28125
21 58 21.21875
21 59 19.34375
20 217 14.03125
20 215 14.34375
20 149 16.53125
20 214 14.96875
20 150 14.65625
20 151 9.03125
20 152 11.84375
20 204 17.46875
20 153 10.59375
20 155 16.84375
20 156 21.53125
20 159 20.90625
20 161 15.28125
20 162 19.65625
20 163 20.59375
20 164 15.90625
20 165 18.40625
20 167 20.90625
20 168 19.03125
20 188 21.21875
20 189 17.78125
20 154 13.40625
24 29 9.96875
24 30 10.59375
24 31 10.59375
23 208 6.84375
23 209 10.28125
23 210 5.59375
23 211 10.59375
24 36 19.03125
24 40 20.90625
23 164 13.71875
24 112 18.71875
24 114 19.34375
24 115 14.96875
24 116 10.90625
24 117 10.90625
23 207 11.84375
24 118 9.96875
24 120 14.96875
24 121 19.34375
24 122 20.90625
24 126 21.53125
24 148 20.90625
24 149 18.09375
24 150 14.34375
24 151 9.65625
24 152 10.90625
24 153 7.15625
24 154 9.96875
24 155 14.34375
24 119 15.59375
23 206 13.71875
23 205 16.21875
23 204 11.53125
24 32 12.78125
24 33 14.96875
24 34 15.59375
24 35 17.46875
23 215 18.09375
23 213 14.96875
24 37 20.28125
23 212 10.28125
23 166 20.28125
23 167 17.46875
23 168 15.28125
23 169 20.28125
23 171 18.40625
23 172 19.65625
23 186 20.90625
23 187 16.21875
23 188 15.90625
23 189 11.84375
23 190 15.59375
23 191 19.03125
23 192 18.40625
23 193 19.96875
23 199 20.28125
23 200 17.46875
23 201 16.21875
23 202 13.09375
23 203 16.21875
37 26 16.21875
37 25 18.71875
37 24 20.28125
37 23 20.59375
26 171 18.09375
26 172 19.96875
26 175 20.90625
26 183 18.71875
26 184 19.96875
26 185 17.78125
26 186 16.21875
26 187 11.21875
26 17 15.28125
26 16 14.96875
26 15 12.15625
25 18 10.90625
26 168 16.53125
25 20 9.65625
25 22 5.90625
25 23 7.46875
25 27 6.84375
25 28 5.59375
25 29 6.53125
25 30 9.65625
25 31 10.90625
25 32 10.59375
25 33 12.46875
25 34 14.96875
25 35 16.53125
25 36 16.84375
25 21 6.21875
25 37 18.71875
26 167 18.40625
26 164 15.90625
27 12 19.96875
27 13 17.78125
27 14 17.78125
27 15 13.09375
27 16 16.84375
27 17 16.53125
27 18 15.28125
26 191 15.28125
26 189 7.15625
26 122 19.34375
26 188 10.59375
26 123 20.90625
26 165 18.40625
26 126 20.59375
26 148 20.59375
26 149 17.15625
26 150 14.34375
26 151 10.59375
26 152 14.03125
26 153 8.71875
26 154 13.09375
26 155 17.46875
26 156 19.96875
26 159 21.21875
26 161 18.40625
26 163 20.90625
26 147 21.21875
26 213 20.28125
25 40 19.96875
25 58 16.53125
24 215 19.65625
24 216 20.90625
24 217 18.09375
24 219 20.28125
25 13 19.03125
25 14 17.78125
25 15 12.46875
25 65 18.09375
25 67 13.40625
26 14 17.78125
25 154 13.71875
25 156 20.59375
24 214 20.28125
25 164 18.40625
25 168 20.59375
25 186 19.96875
25 187 14.65625
25 188 13.09375
25 189 11.53125
25 190 15.90625
25 191 20.28125
25 192 18.40625
25 200 18.71875
25 201 19.03125
25 202 14.34375
25 203 18.71875
25 167 21.53125
25 57 20.59375
24 213 17.15625
24 211 14.03125
25 59 14.65625
25 60 11.53125
25 61 16.53125
25 62 17.78125
25 63 14.34375
25 64 15.90625
25 19 10.90625
25 17 12.78125
25 66 12.46875
25 16 14.03125
24 188 17.15625
24 189 14.34375
24 212 13.71875
24 190 18.40625
24 199 21.53125
24 200 18.40625
24 201 18.71875
24 202 15.28125
24 203 19.65625
24 204 15.59375
24 205 19.96875
24 206 18.09375
24 207 17.15625
24 208 11.84375
24 209 15.28125
24 210 10.59375
24 192 19.96875
25 204 14.34375
26 212 15.28125
26 210 9.65625
31 190 14.96875
31 191 16.84375
31 192 12.46875
31 193 15.90625
31 194 15.59375
31 195 16.53125
29 26 5.90625
29 24 9.96875
44 158 19.34375
26 104 13.40625
26 65 18.40625
26 66 13.71875
31 189 12.46875
26 67 14.03125
26 69 16.21875
26 70 14.96875
26 71 10.90625
26 72 15.90625
26 73 14.96875
26 74 19.65625
26 101 20.90625
26 102 18.71875
26 103 16.21875
26 105 13.40625
29 23 10.90625
26 106 8.40625
26 68 18.40625
26 107 12.78125
31 188 13.71875
31 186 16.84375
32 26 10.90625
32 27 8.71875
32 28 6.53125
32 29 5.59375
32 30 7.15625
31 199 14.34375
31 197 18.40625
31 160 19.34375
31 196 17.78125
31 161 16.53125
31 162 20.28125
31 163 16.84375
31 187 11.53125
31 164 14.03125
31 166 19.65625
31 167 14.96875
31 168 16.21875
31 169 21.21875
31 170 19.34375
31 171 16.21875
31 172 20.59375
31 174 20.90625
31 175 20.90625
31 183 18.40625
31 184 16.53125
31 185 15.90625
31 165 17.78125
26 211 14.65625
26 108 11.21875
26 110 12.46875
26 40 17.46875
26 47 21.21875
26 57 19.96875
26 58 17.46875
26 59 13.71875
26 60 12.78125
26 119 12.46875
26 120 13.40625
26 121 15.59375
26 190 11.21875
26 192 14.34375
26 193 17.15625
26 39 19.96875
26 194 19.96875
26 198 20.59375
26 199 19.03125
26 200 14.96875
26 201 14.34375
26 202 9.65625
26 203 13.71875
26 204 9.03125
26 205 12.78125
26 206 11.53125
26 207 11.84375
26 208 6.84375
26 209 11.84375
26 195 19.96875
26 109 7.15625
26 37 16.21875
26 35 15.28125
26 111 13.09375
26 112 17.78125
26 113 20.90625
26 114 20.28125
26 115 16.21875
26 116 11.53125
26 117 10.59375
26 118 8.09375
26 64 17.15625
26 63 14.03125
26 62 17.46875
26 61 18.09375
26 36 16.21875
26 18 12.78125
26 20 10.90625
26 21 9.65625
26 22 6.53125
26 23 5.59375
26 24 7.15625
26 28 7.46875
26 29 5.90625
26 30 6.21875
26 31 9.96875
26 32 10.90625
26 33 10.59375
26 34 12.46875
26 19 10.59375
32 25 10.59375
25 205 17.46875
25 207 16.53125
28 163 19.65625
28 164 16.21875
28 165 19.96875
28 167 18.40625
28 168 19.03125
28 171 20.28125
28 184 21.21875
28 185 19.65625
28 186 19.34375
28 187 13.40625
28 13 21.21875
27 212 16.84375
28 161 17.15625
27 22 9.65625
27 64 12.78125
27 65 14.65625
27 66 10.28125
27 67 11.53125
27 68 15.90625
27 69 14.96875
27 70 14.65625
27 71 10.28125
27 72 15.28125
27 73 14.96875
27 74 18.09375
27 102 20.59375
27 62 13.09375
27 103 19.03125
28 159 18.40625
28 156 15.90625
28 212 19.65625
29 15 17.15625
29 16 19.65625
29 17 19.03125
29 18 16.84375
29 19 15.90625
29 20 14.96875
29 21 12.46875
29 22 10.90625
28 191 19.34375
28 189 12.46875
28 114 18.09375
28 157 18.09375
28 188 13.40625
28 116 9.65625
28 117 11.84375
28 118 11.84375
28 119 16.84375
28 120 18.40625
28 149 21.53125
28 150 16.84375
28 151 13.40625
28 152 13.71875
28 153 8.09375
28 154 10.28125
28 155 14.65625
28 115 14.96875
28 211 19.65625
27 104 14.96875
27 106 9.96875
27 41 19.03125
27 43 19.65625
27 44 19.65625
27 47 17.46875
27 48 19.96875
27 56 18.71875
27 57 16.21875
27 58 13.71875
27 59 9.65625
27 118 7.46875
27 120 14.03125
27 211 17.15625
27 40 14.96875
27 175 19.96875
27 185 17.46875
27 186 17.15625
27 187 11.53125
27 188 12.46875
27 189 9.65625
27 190 13.09375
27 191 16.21875
27 192 13.71875
27 193 16.21875
27 194 18.09375
27 195 18.09375
27 196 20.59375
27 184 18.71875
27 105 15.90625
27 39 18.40625
27 37 14.34375
27 107 14.03125
27 108 11.21875
27 109 5.90625
27 110 10.28125
27 111 9.65625
27 112 14.34375
27 113 16.84375
27 114 16.21875
27 115 12.15625
27 116 7.15625
27 117 7.78125
27 63 9.65625
27 38 19.96875
27 61 14.03125
27 60 9.03125
27 23 6.84375
27 24 6.53125
27 25 6.84375
27 29 5.90625
27 30 4.34375
27 31 5.90625
27 32 8.71875
27 33 9.34375
27 34 9.65625
27 35 12.15625
27 36 14.03125
27 119 12.15625
25 206 15.90625
28 210 15.28125
28 208 14.03125
25 116 13.40625
25 117 13.71875
25 118 12.15625
25 119 17.46875
25 120 17.46875
25 121 20.28125
25 149 20.90625
25 150 17.78125
25 151 13.09375
27 19 12.78125
27 20 11.21875
27 21 11.21875
25 115 18.40625
28 44 19.65625
28 56 16.84375
28 57 14.96875
28 58 11.21875
28 59 9.34375
28 60 5.90625
28 61 11.21875
28 62 12.15625
28 63 9.65625
28 64 11.21875
28 65 14.34375
28 66 9.34375
28 67 12.15625
28 48 19.96875
28 68 15.28125
25 112 20.90625
25 110 16.84375
25 208 10.90625
25 209 14.96875
25 210 11.84375
25 211 15.28125
25 212 16.84375
25 213 20.28125
26 12 20.28125
26 13 17.15625
25 155 18.40625
25 153 10.59375
25 68 16.21875
25 152 15.59375
25 111 16.21875
25 69 14.34375
25 71 11.21875
25 72 16.84375
25 73 17.46875
25 74 21.53125
25 102 20.90625
25 103 18.71875
25 104 16.53125
25 105 17.78125
25 106 12.78125
25 107 17.78125
25 108 16.53125
25 109 11.84375
25 70 13.71875
28 209 18.71875
28 69 14.96875
28 71 12.46875
28 33 9.65625
28 34 10.90625
28 35 11.53125
28 36 12.78125
28 37 14.96875
28 38 20.28125
28 39 19.65625
28 40 15.59375
28 111 12.15625
28 113 18.40625
27 213 21.21875
28 190 16.21875
28 32 6.53125
28 192 16.21875
28 194 20.59375
28 195 21.53125
28 198 19.34375
28 199 19.34375
28 200 15.28125
28 201 17.15625
28 202 12.78125
28 203 18.40625
28 204 15.28125
28 205 18.71875
28 206 18.40625
28 207 19.03125
28 193 19.96875
28 70 15.59375
28 31 5.90625
28 26 7.46875
28 72 17.46875
28 73 18.71875
28 74 21.53125
28 104 19.03125
28 105 20.28125
28 106 14.34375
28 107 18.71875
28 108 15.90625
28 109 10.59375
28 110 14.65625
28 47 18.09375
28 43 21.21875
28 30 7.15625
28 112 17.15625
28 14 19.96875
28 15 15.28125
28 16 18.40625
28 17 16.53125
28 18 15.90625
28 19 14.96875
28 20 12.46875
28 21 10.59375
28 22 10.90625
28 23 9.65625
28 24 6.53125
28 25 5.59375
28 41 18.71875
32 24 12.78125
32 23 14.96875
32 22 16.21875
30 194 14.34375
30 195 15.28125
30 196 17.78125
30 197 19.03125
30 198 14.96875
30 199 14.03125
30 200 9.34375
30 43 16.53125
30 42 18.40625
30 41 15.59375
29 66 14.65625
29 68 20.28125
30 193 12.78125
29 69 19.34375
29 71 15.28125
29 72 20.59375
29 73 20.28125
29 104 19.34375
29 105 19.03125
29 106 13.71875
29 107 16.84375
29 108 14.34375
29 109 9.65625
29 110 14.34375
29 111 12.78125
29 112 18.40625
29 70 19.03125
29 113 20.28125
30 192 9.34375
30 190 9.96875
31 26 9.96875
31 27 5.90625
31 28 5.90625
31 29 7.46875
31 33 7.46875
31 34 5.90625
30 204 9.65625
30 202 5.90625
30 168 14.96875
30 201 10.28125
30 169 19.96875
30 170 19.03125
30 191 12.46875
30 171 14.65625
30 174 19.34375
30 175 17.78125
30 180 17.46875
30 181 19.65625
30 182 19.65625
30 183 14.96875
30 184 14.65625
30 185 13.09375
30 186 13.09375
30 187 7.46875
30 188 9.65625
30 189 7.15625
30 172 18.09375
31 25 10.90625
29 114 20.90625
29 116 12.15625
29 58 13.40625
29 59 10.90625
29 60 9.65625
29 61 14.96875
29 62 15.28125
29 63 13.40625
29 153 11.21875
29 155 18.40625
30 40 11.21875
29 210 15.59375
29 212 20.90625
30 13 20.90625
29 57 16.53125
30 15 16.84375
30 17 20.59375
30 18 19.03125
30 19 16.53125
30 20 15.59375
30 21 14.96875
30 22 12.78125
30 23 10.28125
30 24 10.59375
30 25 9.65625
30 26 6.21875
30 27 4.34375
30 28 7.15625
30 16 20.59375
29 115 17.46875
29 56 16.84375
29 44 19.96875
29 117 13.40625
29 118 12.46875
29 119 16.53125
29 120 18.71875
29 121 20.90625
29 150 18.40625
29 151 15.28125
29 152 16.84375
29 67 16.84375
29 65 19.03125
29 154 14.03125
29 64 16.21875
29 47 19.03125
29 27 5.90625
29 32 5.59375
29 33 6.21875
29 34 9.65625
29 35 11.21875
29 36 10.90625
29 37 12.46875
29 38 17.46875
29 39 17.15625
29 40 14.34375
29 41 17.46875
29 42 21.21875
29 43 20.28125
29 31 7.46875
30 32 7.15625
31 24 10.59375
31 22 15.28125
144 140 9.03125
144 141 11.21875
144 142 7.78125
144 146 6.53125
144 147 5.28125
93 73 16.21875
93 15 20.59375
165 178 20.28125
30 147 20.59375
30 110 9.03125
30 111 7.78125
30 112 13.40625
144 139 13.40625
30 113 15.90625
30 115 13.09375
30 116 8.09375
30 117 9.34375
30 118 9.34375
30 119 12.15625
30 120 15.59375
30 121 17.46875
30 122 21.53125
30 148 20.28125
29 25 6.53125
30 149 18.40625
30 150 14.34375
30 114 16.53125
30 151 12.46875
144 138 15.59375
144 136 12.15625
144 193 19.65625
144 195 19.03125
144 199 19.96875
144 201 17.46875
144 202 20.90625
144 203 17.46875
144 204 19.03125
144 151 18.40625
144 149 10.28125
144 120 12.78125
144 148 9.96875
144 121 9.96875
144 137 14.03125
144 122 9.34375
144 124 11.53125
144 125 15.59375
144 126 13.09375
144 127 9.03125
144 128 14.03125
144 129 15.28125
144 130 10.28125
144 131 14.03125
144 132 12.15625
144 133 16.21875
144 134 17.78125
144 135 17.78125
144 123 12.78125
31 23 12.78125
30 152 13.71875
30 154 11.53125
30 70 19.03125
30 71 14.34375
30 72 18.71875
30 73 17.78125
30 74 20.90625
30 103 21.21875
30 104 17.46875
30 105 16.84375
30 165 17.46875
30 166 19.96875
30 167 15.28125
30 203 11.53125
30 69 19.34375
30 205 13.09375
30 207 14.65625
30 208 11.21875
30 209 17.15625
30 210 14.96875
30 211 20.28125
30 212 19.96875
31 15 18.40625
31 17 21.21875
31 18 20.90625
31 19 18.71875
31 20 16.53125
31 21 15.90625
30 206 14.34375
30 153 8.40625
30 68 19.96875
30 66 13.71875
30 155 15.59375
30 156 15.90625
30 157 19.96875
30 159 18.40625
30 161 18.09375
30 163 18.40625
30 164 14.65625
30 109 4.96875
30 108 9.96875
30 107 13.40625
30 106 11.21875
30 44 17.15625
30 67 15.28125
30 45 21.53125
30 47 15.28125
30 48 18.71875
30 56 16.53125
30 57 14.34375
30 58 13.09375
30 59 8.71875
30 60 9.96875
30 61 14.65625
30 62 13.09375
30 63 10.90625
30 64 14.96875
30 65 17.15625
30 46 18.71875
30 33 5.90625
30 34 5.90625
30 35 9.34375
33 23 15.59375
33 24 14.96875
33 25 12.46875
33 26 10.59375
33 27 9.34375
32 36 6.53125
32 34 7.46875
31 38 15.90625
31 72 19.34375
31 74 21.53125
31 104 20.59375
31 105 20.90625
33 22 16.53125
31 106 15.28125
31 108 14.03125
31 109 8.71875
31 110 10.90625
31 111 7.15625
31 112 12.46875
31 113 13.40625
31 114 14.03125
31 115 11.53125
31 116 6.53125
31 117 9.96875
31 118 11.84375
31 119 15.28125
31 107 17.78125
31 120 18.40625
33 21 18.71875
33 19 21.21875
33 61 14.96875
33 62 14.34375
33 63 14.03125
33 64 17.46875
33 31 7.46875
33 29 6.21875
32 190 14.96875
33 28 9.65625
32 191 17.46875
32 192 13.40625
32 193 18.09375
32 194 17.46875
33 20 20.28125
32 195 19.96875
32 198 17.15625
32 199 18.40625
32 200 13.40625
32 201 16.53125
32 202 12.15625
32 203 18.09375
32 204 16.53125
32 205 18.40625
32 206 19.65625
32 207 21.21875
32 208 17.15625
32 210 20.28125
32 196 20.90625
33 60 10.90625
31 121 21.53125
31 150 15.90625
31 63 6.84375
31 64 10.28125
31 65 13.40625
31 66 10.59375
31 67 14.03125
31 68 17.78125
31 69 18.09375
31 157 15.28125
31 159 15.28125
31 198 13.71875
31 200 10.28125
31 201 13.40625
31 62 8.09375
31 202 10.28125
31 204 14.96875
31 205 18.40625
31 206 19.34375
31 207 19.65625
31 208 15.59375
31 209 21.21875
31 210 18.09375
32 15 21.21875
32 18 21.53125
32 19 20.59375
32 20 18.71875
32 21 16.53125
31 203 16.21875
31 149 20.90625
31 61 9.34375
31 59 4.03125
31 151 14.03125
31 152 13.09375
31 153 8.09375
31 154 8.71875
31 155 12.46875
31 156 12.15625
31 73 19.34375
31 71 14.96875
31 158 18.71875
31 70 19.34375
31 39 14.96875
31 40 10.28125
31 60 4.96875
31 41 13.71875
31 43 15.59375
31 44 14.34375
31 45 19.03125
31 46 17.15625
31 47 12.46875
31 48 14.65625
31 49 19.65625
31 54 16.21875
31 55 17.15625
31 56 13.09375
31 57 10.28125
31 58 8.09375
31 42 17.46875
33 59 9.34375
33 58 12.15625
33 57 13.40625
29 203 15.59375
29 204 12.15625
29 205 14.34375
29 206 14.65625
29 207 16.53125
31 35 6.84375
31 36 9.65625
31 37 10.59375
32 108 17.15625
32 110 15.28125
32 111 11.53125
32 112 17.15625
29 202 10.28125
32 113 17.78125
32 115 16.84375
32 116 11.84375
32 117 14.96875
32 118 15.90625
32 119 19.34375
32 150 20.59375
32 151 18.09375
32 152 18.09375
32 153 12.46875
32 154 13.71875
32 155 17.46875
32 156 16.84375
32 114 19.03125
32 157 19.34375
29 201 15.59375
29 199 19.34375
30 36 10.90625
30 37 10.28125
30 38 15.90625
30 39 14.03125
29 211 19.96875
29 209 17.46875
29 156 19.34375
29 208 12.15625
29 164 18.71875
29 167 20.28125
29 168 19.96875
29 171 19.96875
29 200 14.34375
29 183 18.40625
29 185 15.59375
29 186 14.65625
29 187 9.03125
29 188 8.09375
29 189 7.78125
29 190 11.84375
29 191 15.59375
29 192 13.09375
29 193 17.46875
29 194 19.03125
29 195 20.59375
29 198 19.65625
29 184 18.40625
32 159 20.28125
32 164 19.34375
32 167 19.96875
32 63 11.53125
32 64 13.71875
32 65 17.46875
32 66 14.34375
32 67 18.09375
32 71 18.40625
32 187 10.59375
32 189 12.15625
32 35 6.53125
33 30 5.90625
33 35 6.84375
33 36 6.21875
32 62 11.53125
33 37 6.21875
33 39 11.21875
33 40 9.34375
33 41 12.15625
33 42 15.28125
33 43 15.28125
33 44 15.28125
33 45 20.28125
33 46 18.71875
33 47 15.28125
33 48 18.71875
33 55 17.46875
33 56 13.40625
33 38 11.53125
32 61 10.59375
32 60 6.53125
32 59 7.15625
32 168 21.21875
32 171 20.59375
32 183 19.03125
32 184 17.15625
32 185 15.59375
32 186 15.90625
32 109 12.15625
32 107 20.59375
32 188 11.53125
32 106 18.09375
32 37 9.65625
32 38 14.34375
32 39 14.96875
32 40 11.21875
32 41 13.09375
32 42 17.46875
32 43 17.15625
32 44 15.28125
32 45 20.59375
32 46 19.96875
32 47 15.59375
32 48 17.46875
32 54 16.53125
32 55 15.90625
32 56 11.53125
32 57 11.53125
32 58 8.09375
27 197 21.21875
18 150 19.96875
27 198 17.15625
27 200 12.46875
35 52 17.46875
35 53 15.59375
35 54 11.84375
35 55 11.21875
35 56 7.15625
35 57 6.53125
35 58 7.46875
35 59 5.28125
35 60 9.03125
35 61 10.90625
34 153 11.84375
34 151 17.15625
35 50 17.46875
35 164 18.71875
33 184 12.78125
33 185 10.59375
33 186 10.59375
33 187 5.28125
33 188 7.46875
33 189 8.71875
33 190 10.28125
33 191 12.46875
33 192 8.40625
33 193 13.71875
33 194 14.03125
33 195 17.15625
33 182 18.71875
33 196 18.40625
35 49 17.15625
35 47 9.65625
35 118 17.46875
35 119 19.34375
35 150 20.90625
35 151 20.28125
35 152 19.03125
35 153 14.34375
35 154 14.65625
35 155 16.84375
35 156 14.34375
35 157 17.46875
35 158 20.90625
35 159 18.40625
35 48 12.15625
35 65 18.09375
35 33 6.84375
35 62 9.34375
35 37 5.90625
35 38 9.65625
35 39 9.96875
35 40 5.28125
35 41 7.15625
35 42 11.21875
35 43 10.90625
35 44 9.03125
35 45 14.34375
35 46 13.71875
35 63 11.21875
35 117 15.28125
33 197 20.59375
33 199 16.53125
33 150 19.96875
33 151 18.40625
33 152 19.34375
33 153 13.71875
33 154 15.90625
33 155 19.65625
33 156 18.71875
33 164 19.65625
33 167 19.34375
33 168 19.96875
33 171 18.40625
33 175 20.59375
33 120 21.21875
34 20 20.90625
34 150 17.46875
34 56 12.46875
34 58 10.59375
34 59 6.21875
34 60 10.28125
34 61 13.09375
34 62 10.59375
34 63 10.90625
34 64 15.28125
34 65 17.78125
34 66 16.21875
34 67 19.03125
34 22 18.71875
33 198 15.90625
33 119 17.15625
33 117 14.65625
33 200 10.59375
33 201 13.09375
33 202 8.40625
33 203 13.71875
33 204 13.09375
33 205 14.03125
33 206 16.53125
33 207 18.40625
33 208 15.59375
33 209 21.21875
33 210 19.96875
33 183 14.03125
33 118 14.96875
33 181 19.96875
33 180 19.03125
33 106 16.53125
33 107 17.78125
33 108 14.34375
33 109 9.96875
33 110 13.40625
33 111 10.90625
33 112 16.53125
33 113 18.09375
33 114 19.96875
33 115 17.46875
33 116 12.46875
34 21 20.28125
34 71 19.03125
35 116 11.53125
35 114 16.21875
42 183 15.28125
42 184 9.65625
42 185 12.15625
42 186 16.53125
42 187 16.21875
42 188 20.59375
42 190 19.96875
42 191 17.78125
42 192 13.09375
38 190 16.53125
38 189 18.09375
38 188 15.90625
42 182 15.59375
34 189 11.21875
34 192 7.46875
34 193 11.21875
34 194 10.28125
34 195 12.78125
34 196 13.71875
34 197 15.28125
34 198 10.90625
34 199 11.53125
34 200 6.21875
34 201 10.28125
34 202 7.46875
34 203 13.09375
34 191 12.78125
34 204 13.71875
42 181 16.21875
42 174 19.34375
43 36 13.71875
43 37 9.96875
43 38 9.96875
43 39 6.84375
43 40 6.21875
43 41 7.46875
43 45 6.84375
43 46 4.96875
42 196 11.84375
42 194 9.34375
42 59 15.28125
42 193 14.65625
42 180 17.78125
42 60 19.96875
42 62 17.15625
42 63 20.28125
42 109 19.96875
42 110 18.71875
42 111 14.96875
42 112 17.15625
42 113 15.59375
42 114 20.28125
42 116 19.65625
42 156 20.59375
42 167 21.21875
42 171 19.65625
42 61 20.28125
35 115 15.59375
34 205 16.21875
34 207 19.34375
34 173 21.53125
34 174 17.78125
34 175 17.78125
34 179 19.34375
34 180 16.21875
34 181 17.46875
34 182 17.46875
34 183 13.40625
34 184 10.90625
34 185 10.59375
34 186 12.46875
35 30 9.34375
34 172 19.03125
35 32 6.53125
35 64 14.34375
35 66 16.84375
35 67 20.59375
35 71 21.53125
35 106 20.28125
35 107 21.53125
35 108 17.15625
35 109 12.78125
35 110 13.71875
35 111 9.03125
35 112 13.71875
35 113 13.09375
34 152 16.53125
34 206 18.71875
34 171 14.34375
34 169 20.59375
34 208 16.84375
34 210 20.90625
35 22 21.21875
35 23 19.03125
35 24 17.46875
35 25 16.53125
35 26 15.28125
35 27 12.15625
35 28 11.53125
35 29 11.21875
34 190 11.84375
34 188 11.84375
34 170 18.09375
35 31 6.84375
34 154 13.40625
34 155 16.21875
34 156 14.65625
34 157 18.71875
34 159 17.78125
34 161 19.96875
34 163 18.71875
34 164 16.21875
34 165 19.03125
34 166 20.28125
34 167 14.96875
34 168 16.53125
34 187 7.78125
43 35 10.90625
34 106 16.21875
34 108 12.78125
38 28 20.28125
38 29 17.46875
38 30 15.90625
38 31 15.90625
38 32 14.34375
38 33 11.53125
38 34 10.90625
38 35 9.65625
38 36 8.40625
38 40 7.46875
38 41 5.90625
37 39 5.28125
38 27 19.96875
35 168 19.96875
36 25 16.84375
36 26 16.21875
36 27 14.03125
36 28 12.78125
36 29 10.90625
36 30 10.90625
36 31 9.65625
36 32 6.53125
36 33 6.21875
36 34 7.46875
36 38 8.40625
36 39 10.59375
36 23 20.59375
36 40 8.09375
37 208 20.28125
37 205 16.84375
38 109 18.71875
38 110 19.03125
38 111 15.59375
38 112 19.65625
38 113 19.03125
38 116 19.65625
38 180 19.34375
38 181 17.78125
38 182 15.59375
38 183 13.71875
38 184 9.03125
38 185 9.03125
37 206 20.28125
38 186 12.46875
38 43 9.96875
37 195 14.34375
38 42 6.53125
37 196 14.34375
37 197 17.15625
37 198 12.78125
37 199 14.34375
37 200 9.03125
37 201 12.78125
37 202 10.28125
37 203 14.65625
37 204 16.21875
38 45 14.65625
38 108 20.90625
36 41 7.78125
36 43 13.71875
35 196 15.59375
35 197 16.84375
35 198 11.84375
35 199 14.34375
35 200 9.34375
35 201 14.34375
35 202 11.84375
35 203 17.46875
35 204 18.09375
36 56 8.09375
36 58 9.34375
36 190 15.59375
35 195 15.90625
36 192 11.84375
36 194 14.96875
36 195 19.34375
36 196 19.03125
36 197 20.90625
36 198 16.21875
36 199 18.09375
36 200 12.78125
36 201 17.15625
36 202 13.71875
36 203 18.71875
36 204 19.03125
36 205 19.65625
36 193 16.84375
36 42 12.46875
35 194 12.78125
35 192 10.90625
36 44 12.15625
36 45 17.15625
36 46 17.46875
36 47 14.03125
36 48 16.21875
36 53 17.46875
36 54 14.03125
36 55 12.15625
36 24 19.03125
35 208 20.59375
36 57 9.96875
35 205 19.96875
35 193 14.96875
35 170 20.90625
35 174 20.90625
35 181 20.59375
35 182 20.28125
35 183 16.53125
35 184 13.09375
35 185 12.78125
35 186 15.28125
35 187 10.90625
35 188 14.34375
35 189 14.65625
35 190 15.59375
35 191 16.53125
35 171 18.09375
34 107 17.15625
38 63 20.59375
38 61 19.96875
34 40 5.28125
34 41 9.65625
34 42 12.46875
34 43 10.90625
34 44 11.21875
34 45 15.90625
34 46 13.71875
34 47 10.28125
34 48 14.03125
34 49 18.71875
34 50 19.34375
35 163 20.28125
34 39 9.03125
35 167 17.78125
37 114 19.34375
37 116 14.65625
37 117 17.15625
37 118 18.40625
37 119 19.34375
37 153 17.46875
37 154 18.71875
37 155 21.21875
37 156 19.03125
37 164 21.21875
37 167 19.34375
37 168 20.59375
38 187 12.15625
37 170 21.53125
34 38 10.90625
34 36 7.46875
34 109 8.71875
34 110 9.96875
34 111 6.21875
34 112 11.53125
34 113 12.78125
34 114 14.96875
34 115 13.40625
34 116 9.34375
34 117 11.84375
34 118 13.71875
34 119 15.28125
34 120 19.65625
34 37 5.59375
34 121 21.21875
34 55 15.59375
34 23 16.21875
34 54 15.28125
34 24 15.59375
34 25 14.96875
34 26 12.46875
34 27 9.65625
34 28 10.90625
34 29 9.65625
34 30 5.90625
34 31 5.90625
34 32 7.46875
34 57 9.96875
38 62 18.09375
37 171 17.78125
37 175 19.65625
37 58 13.09375
37 59 10.28125
37 60 14.03125
37 61 16.53125
37 62 14.65625
37 63 15.90625
37 64 19.65625
37 106 20.28125
37 107 20.28125
37 108 15.90625
37 109 13.09375
37 110 14.34375
37 57 11.21875
37 111 10.90625
37 194 9.65625
38 44 10.90625
38 46 14.65625
38 47 14.03125
38 48 17.15625
38 54 15.28125
38 55 12.78125
38 56 11.84375
38 57 13.40625
38 58 15.90625
38 59 14.65625
38 60 18.71875
37 192 6.84375
37 174 19.65625
37 56 11.21875
37 54 15.28125
37 180 16.84375
37 181 16.53125
37 182 15.28125
37 183 11.84375
37 184 8.40625
37 185 7.46875
37 186 9.96875
37 187 7.78125
37 188 11.84375
37 189 13.09375
37 190 12.46875
37 191 12.15625
37 55 14.34375
37 115 18.40625
37 193 11.84375
37 112 15.59375
37 40 4.34375
37 41 6.84375
37 42 9.34375
37 43 9.96875
37 44 10.90625
37 45 15.28125
37 46 14.34375
37 47 12.15625
37 48 15.90625
37 49 20.28125
37 113 16.21875
43 34 10.90625
43 33 15.28125
43 32 17.15625
40 203 15.59375
40 204 17.78125
40 205 19.34375
41 27 19.03125
41 28 18.71875
41 29 17.46875
41 30 15.59375
41 31 13.71875
41 32 13.09375
41 33 12.15625
41 34 9.65625
41 35 7.15625
40 202 11.21875
41 36 7.78125
40 45 11.53125
40 44 7.15625
39 42 5.90625
39 43 6.84375
39 44 10.59375
39 45 13.40625
39 46 11.53125
39 47 11.84375
39 48 15.90625
39 49 19.65625
39 54 16.21875
39 55 15.59375
40 46 9.96875
39 56 14.03125
40 201 11.84375
40 199 11.21875
41 55 8.71875
41 56 7.15625
41 57 8.09375
41 58 11.84375
41 59 11.21875
41 60 15.59375
41 61 15.59375
41 62 13.40625
41 63 17.15625
41 64 19.96875
41 108 21.21875
41 109 18.40625
40 200 6.84375
41 110 18.09375
40 188 15.59375
41 37 6.84375
40 189 15.59375
40 190 14.96875
40 191 14.03125
40 192 8.40625
40 193 11.21875
40 194 7.78125
40 195 12.15625
40 196 11.21875
40 197 13.09375
40 198 8.71875
41 38 5.90625
41 54 9.65625
39 57 13.40625
39 59 13.71875
39 26 19.96875
39 27 18.40625
39 28 19.65625
39 29 17.15625
39 30 14.03125
39 31 14.96875
39 32 14.96875
39 33 11.21875
39 34 9.03125
39 35 9.96875
39 36 10.59375
39 37 5.28125
38 205 20.90625
39 116 17.15625
40 43 6.21875
39 197 14.34375
39 199 12.78125
39 200 8.71875
39 201 12.46875
39 202 12.15625
39 203 14.65625
39 204 18.09375
39 205 18.40625
40 23 21.21875
40 24 20.90625
40 25 19.96875
39 118 20.90625
39 58 16.84375
38 204 21.21875
38 202 15.59375
39 60 18.40625
39 61 20.28125
39 62 17.15625
39 63 19.03125
39 107 21.21875
39 108 16.84375
39 109 15.59375
39 110 14.96875
39 111 12.46875
39 112 15.59375
39 113 15.90625
39 114 19.96875
38 203 18.71875
39 115 19.65625
39 117 19.34375
38 191 15.59375
38 192 10.90625
38 193 14.96875
38 194 11.53125
38 195 17.15625
38 196 15.90625
38 197 18.71875
38 198 15.28125
38 199 17.46875
38 200 13.09375
38 201 17.15625
39 41 7.46875
40 26 17.46875
41 53 11.53125
41 51 17.78125
27 161 15.28125
27 162 19.65625
27 163 17.15625
27 164 12.78125
27 165 16.21875
27 166 19.65625
27 167 15.28125
27 168 14.65625
27 169 19.96875
27 170 19.65625
27 171 16.21875
33 65 20.59375
27 160 19.65625
33 66 17.78125
40 164 19.34375
40 117 15.90625
40 118 18.40625
40 119 18.71875
40 150 20.90625
40 151 21.53125
40 152 20.59375
40 153 16.53125
40 154 16.84375
40 155 18.71875
40 156 15.59375
40 157 19.65625
33 67 20.59375
40 159 19.34375
27 159 17.15625
27 157 18.71875
27 201 13.09375
27 202 9.03125
27 203 14.34375
27 204 11.21875
27 205 15.28125
27 206 15.28125
27 207 14.65625
27 208 10.28125
27 209 15.28125
27 210 12.15625
27 183 18.71875
27 174 21.21875
27 158 21.53125
27 121 17.15625
27 122 20.28125
27 146 21.53125
27 147 20.59375
27 148 19.34375
27 149 16.84375
27 150 12.78125
27 151 9.65625
27 152 10.90625
27 153 5.28125
27 154 9.03125
27 155 13.40625
27 156 15.28125
27 172 19.03125
41 52 14.96875
40 163 20.28125
33 71 19.65625
40 60 13.71875
40 61 14.96875
40 62 11.84375
40 63 14.03125
40 64 18.09375
40 65 20.59375
40 66 20.28125
40 106 20.90625
40 107 20.59375
40 108 16.21875
40 109 13.40625
40 110 12.78125
40 59 8.71875
40 111 8.71875
40 185 9.96875
40 186 13.71875
40 187 10.90625
41 39 7.46875
41 43 7.46875
41 44 5.59375
41 45 10.28125
41 46 11.53125
41 47 9.65625
41 48 11.84375
41 49 16.21875
41 50 15.59375
40 112 12.46875
40 165 21.53125
40 58 11.84375
40 56 9.96875
40 167 16.53125
40 168 19.03125
40 170 18.40625
40 171 15.59375
40 172 20.59375
40 174 17.46875
40 175 18.40625
40 179 18.09375
40 180 15.90625
40 181 15.90625
40 182 15.90625
40 183 13.09375
40 57 8.40625
40 184 8.71875
40 115 15.90625
40 114 15.90625
40 113 12.15625
40 47 7.78125
40 48 11.53125
40 49 16.21875
40 50 16.53125
40 51 19.65625
40 52 17.78125
40 53 14.96875
40 54 12.46875
40 55 12.78125
40 116 12.78125
40 27 14.96875
40 28 15.59375
40 29 14.34375
44 34 11.21875
44 35 9.03125
44 36 12.15625
44 37 10.90625
44 38 10.90625
44 39 10.59375
44 40 7.15625
44 41 5.59375
44 42 7.15625
44 46 7.46875
44 47 5.28125
43 50 14.34375
44 33 15.28125
43 48 10.28125
41 202 16.21875
42 29 21.21875
42 30 18.40625
42 31 17.46875
42 32 17.46875
42 33 15.28125
42 34 12.46875
42 35 11.21875
42 36 12.46875
42 37 9.34375
42 38 6.53125
42 39 5.90625
41 114 19.34375
42 40 7.15625
44 32 15.28125
44 30 17.15625
44 109 19.03125
44 110 17.15625
44 111 12.46875
44 112 13.71875
44 113 10.59375
44 114 15.59375
44 115 17.46875
44 116 15.90625
44 117 19.65625
44 153 19.96875
44 154 18.71875
44 155 19.03125
44 31 14.34375
44 156 14.34375
44 49 10.59375
43 197 9.34375
44 48 6.53125
43 198 6.21875
43 199 9.96875
43 200 8.71875
43 201 13.40625
43 202 15.28125
43 203 18.09375
44 27 19.65625
44 28 19.65625
44 29 19.96875
44 51 12.46875
44 65 20.59375
42 44 7.15625
42 46 9.34375
41 190 19.34375
41 191 18.40625
41 192 12.78125
41 193 16.21875
41 194 11.84375
41 195 16.53125
41 196 14.65625
41 197 16.21875
41 198 12.15625
41 199 15.59375
42 56 12.46875
42 58 16.84375
41 189 19.65625
43 47 6.21875
42 197 14.34375
42 198 11.21875
42 199 14.65625
42 200 12.15625
42 201 16.84375
42 202 17.15625
42 203 20.28125
43 27 19.65625
43 28 21.21875
43 29 20.28125
43 30 16.53125
43 31 15.59375
42 195 14.65625
42 45 9.03125
41 188 18.40625
41 186 16.53125
42 47 10.59375
42 48 13.40625
42 49 16.21875
42 50 15.90625
42 51 17.46875
42 52 17.15625
42 53 12.46875
42 54 13.09375
42 55 12.46875
41 203 20.59375
41 201 17.15625
42 57 12.15625
41 187 14.65625
41 200 12.15625
41 116 17.15625
41 117 20.59375
41 153 20.90625
41 154 20.59375
41 156 18.09375
41 167 21.21875
41 171 20.59375
41 181 19.65625
41 182 18.71875
41 183 16.84375
41 184 11.84375
41 185 13.09375
41 115 19.96875
44 64 17.78125
44 63 14.96875
44 62 10.90625
39 184 4.34375
39 185 6.53125
39 186 10.90625
39 187 10.90625
39 188 15.59375
39 189 16.21875
39 190 14.03125
39 191 12.15625
39 192 7.15625
39 193 9.96875
39 194 6.21875
41 111 13.40625
39 183 9.96875
41 112 16.84375
43 157 20.59375
43 163 20.28125
43 164 20.59375
43 166 21.21875
43 167 16.53125
43 168 19.65625
43 170 16.84375
43 171 15.28125
43 172 20.28125
43 173 19.96875
43 174 15.28125
43 175 17.78125
41 113 14.96875
43 178 19.03125
39 182 11.53125
39 180 14.03125
40 30 11.21875
40 31 10.28125
40 32 11.21875
40 33 9.34375
40 34 5.28125
40 35 5.28125
40 36 8.09375
40 37 4.34375
40 38 7.46875
40 42 7.15625
39 198 11.21875
39 196 10.90625
39 181 12.78125
39 119 20.28125
39 153 20.59375
39 154 21.53125
39 156 20.59375
39 167 19.34375
39 168 20.90625
39 170 19.96875
39 171 16.53125
39 172 20.90625
39 174 16.84375
39 175 17.78125
39 178 18.71875
39 179 16.53125
39 195 11.84375
43 179 15.28125
43 180 14.96875
43 181 14.34375
43 109 17.15625
43 110 14.65625
43 111 11.21875
43 112 12.46875
43 113 10.90625
43 114 15.59375
43 115 17.15625
43 116 16.21875
43 117 18.71875
43 119 20.90625
43 153 20.28125
43 154 19.96875
43 108 18.71875
43 194 6.84375
43 49 12.78125
44 50 9.96875
44 52 11.21875
44 53 9.65625
44 54 6.53125
44 55 8.40625
44 56 8.40625
44 57 6.21875
44 58 11.84375
44 59 10.90625
44 60 15.59375
44 61 14.34375
43 196 7.15625
43 64 20.90625
43 63 17.15625
43 62 14.34375
43 182 15.28125
43 183 14.65625
43 184 9.34375
43 185 12.78125
43 186 17.15625
43 187 15.90625
43 188 20.90625
43 189 20.59375
43 190 19.03125
43 191 16.84375
43 192 11.84375
43 193 12.15625
43 159 19.65625
43 156 16.53125
43 195 10.59375
43 155 20.28125
43 51 16.53125
43 52 16.53125
43 53 13.71875
43 54 12.46875
43 55 13.71875
43 56 13.40625
43 57 10.90625
43 58 16.21875
43 59 13.09375
43 60 18.40625
43 61 18.71875
27 199 16.21875
144 180 16.84375
18 151 14.65625
18 153 16.53125
47 185 16.84375
45 35 14.34375
45 37 15.28125
45 38 14.65625
45 39 13.40625
45 40 11.53125
45 41 10.28125
45 42 9.03125
45 43 6.84375
45 47 7.15625
45 48 7.46875
45 49 8.71875
46 110 15.28125
45 50 9.03125
45 52 10.90625
45 53 9.96875
45 54 9.65625
45 55 11.84375
45 56 13.40625
45 57 10.90625
45 58 16.84375
45 59 15.59375
45 60 20.59375
45 61 18.71875
45 62 14.96875
45 63 18.71875
45 51 10.59375
45 36 17.15625
46 112 10.59375
47 115 12.46875
47 117 15.59375
47 49 8.71875
47 50 10.28125
47 51 14.03125
47 52 13.71875
47 53 13.09375
47 54 9.65625
47 55 13.09375
47 56 11.84375
47 57 7.15625
47 58 12.46875
47 59 9.34375
47 116 12.15625
47 60 14.65625
47 62 9.03125
47 63 11.84375
47 64 15.28125
47 65 16.84375
47 66 18.71875
47 108 18.71875
47 109 16.21875
47 110 13.40625
47 111 8.71875
47 112 8.71875
47 113 5.59375
47 114 10.28125
47 61 13.71875
47 118 19.34375
45 34 15.90625
45 33 20.28125
46 36 17.46875
46 38 14.65625
46 39 11.53125
46 40 9.96875
46 41 11.53125
46 42 9.34375
46 43 4.96875
46 44 7.46875
46 48 8.40625
46 49 9.96875
46 50 11.21875
46 51 14.65625
46 109 19.03125
46 52 15.28125
46 54 12.78125
46 55 15.59375
46 56 15.59375
46 57 12.15625
46 58 17.46875
46 59 14.34375
46 60 19.65625
46 61 19.03125
46 62 14.34375
46 63 16.84375
46 64 20.59375
46 37 14.34375
46 53 13.71875
45 111 15.59375
45 112 14.96875
45 32 20.59375
44 164 21.21875
44 167 18.40625
44 170 19.96875
44 171 19.03125
44 174 19.96875
44 181 19.96875
44 182 20.59375
44 183 19.34375
44 184 14.03125
44 185 16.53125
44 186 20.28125
44 187 18.09375
45 110 19.65625
44 191 20.90625
44 193 16.84375
44 194 12.15625
44 195 15.28125
44 196 12.46875
44 197 12.78125
44 198 9.03125
44 199 13.40625
44 200 11.84375
44 201 17.15625
44 202 17.78125
45 30 21.53125
45 31 19.03125
44 192 15.28125
46 35 13.71875
47 150 19.96875
47 182 20.28125
46 193 14.34375
46 195 10.59375
46 196 6.53125
46 197 5.90625
46 198 4.96875
46 199 9.03125
46 200 10.28125
46 201 14.96875
46 202 17.78125
47 26 21.21875
47 27 17.46875
47 28 18.09375
53 41 11.53125
47 29 19.03125
47 31 12.46875
47 32 15.59375
47 33 15.28125
47 34 10.28125
47 35 9.65625
47 36 14.03125
47 37 12.15625
47 38 14.03125
47 39 11.84375
47 40 7.78125
47 41 9.65625
47 42 10.59375
47 30 15.28125
47 43 6.21875
53 42 12.46875
59 37 10.28125
58 194 19.03125
58 195 21.53125
58 196 20.90625
58 197 20.59375
58 198 15.90625
58 199 18.71875
58 200 15.28125
58 201 19.96875
58 202 17.46875
59 20 19.65625
59 21 19.34375
59 22 19.03125
53 43 13.71875
59 23 16.21875
59 25 14.65625
59 26 13.71875
59 27 9.65625
59 28 9.34375
59 29 10.90625
59 30 8.71875
59 31 4.03125
59 32 7.15625
59 33 9.34375
59 34 6.21875
59 35 5.28125
59 36 9.34375
59 24 14.03125
47 183 18.71875
47 44 5.28125
46 192 15.59375
47 119 19.65625
47 152 18.71875
47 153 16.53125
47 154 14.96875
47 155 14.65625
47 156 10.28125
47 157 14.03125
47 158 15.59375
47 159 13.71875
47 160 19.03125
47 161 19.65625
47 162 20.90625
46 111 12.15625
47 163 15.59375
47 165 18.71875
47 166 17.46875
47 167 13.09375
47 168 17.46875
47 169 19.65625
47 170 15.28125
47 171 14.65625
47 172 19.65625
47 173 19.65625
47 174 16.21875
47 175 19.03125
47 181 18.71875
47 164 16.53125
46 194 9.34375
47 45 7.15625
46 184 13.09375
46 187 19.65625
46 113 8.09375
46 114 13.09375
46 115 15.59375
46 116 16.21875
46 117 18.71875
46 154 19.34375
46 155 18.71875
46 156 14.65625
46 157 18.40625
46 158 18.71875
46 159 17.15625
46 185 17.15625
46 163 17.78125
46 166 18.40625
46 167 14.65625
46 168 18.71875
46 170 14.65625
46 171 14.65625
46 173 18.09375
46 174 14.34375
46 175 18.09375
46 180 16.21875
46 181 16.21875
46 182 18.09375
46 183 18.09375
46 164 19.34375
59 38 14.65625
45 113 11.21875
45 114 16.53125
48 54 7.15625
48 55 11.84375
48 56 11.53125
48 57 6.84375
48 58 11.84375
48 59 10.90625
48 60 14.96875
48 61 12.46875
48 62 8.40625
48 63 12.46875
48 64 14.34375
48 65 16.21875
48 53 10.90625
48 66 19.03125
48 110 17.46875
48 111 12.46875
48 112 11.84375
48 113 7.15625
48 114 11.53125
48 45 7.46875
48 43 10.28125
48 116 14.34375
48 42 13.40625
47 191 19.65625
47 192 14.65625
47 193 14.65625
48 109 19.96875
47 194 10.59375
48 52 9.96875
48 50 6.53125
51 40 19.65625
51 41 17.78125
51 42 17.46875
51 43 16.53125
51 44 12.46875
51 45 10.59375
51 46 14.65625
51 47 14.03125
51 48 9.96875
51 49 9.03125
51 53 8.09375
51 54 10.28125
48 51 9.96875
51 55 14.03125
51 57 13.71875
51 58 18.40625
51 59 19.65625
51 62 16.53125
51 113 15.59375
51 114 19.65625
51 156 17.46875
49 110 20.28125
49 64 18.40625
47 190 20.90625
48 44 6.53125
48 46 8.40625
51 56 16.53125
50 200 19.03125
47 195 11.84375
47 197 8.71875
49 42 16.21875
49 43 12.78125
49 44 10.59375
49 45 8.71875
49 46 9.96875
49 47 8.71875
49 51 9.03125
49 52 10.28125
49 53 13.40625
49 54 11.21875
49 55 16.21875
49 56 16.21875
49 41 16.21875
49 57 12.15625
49 59 15.90625
49 60 19.96875
49 61 17.15625
49 62 13.09375
49 31 19.65625
48 201 18.71875
48 152 20.28125
48 200 13.71875
48 153 18.71875
48 154 15.90625
48 155 14.65625
48 156 9.34375
49 58 17.15625
47 196 9.65625
49 40 16.21875
49 37 20.28125
47 198 4.65625
47 199 9.34375
47 200 8.71875
47 201 14.03125
47 202 15.59375
47 203 19.65625
48 27 19.96875
48 28 19.96875
48 30 18.71875
48 31 14.65625
48 32 17.46875
48 33 18.71875
49 39 19.65625
48 34 14.03125
48 36 16.21875
48 37 15.90625
48 38 17.15625
48 39 15.90625
48 40 11.53125
48 41 11.84375
48 115 14.34375
48 117 18.40625
49 63 16.53125
48 202 19.96875
49 34 18.71875
49 35 17.15625
48 35 12.15625
46 34 13.71875
50 199 18.40625
51 157 17.46875
50 47 10.28125
50 48 6.53125
50 52 5.90625
50 53 9.34375
50 54 8.40625
50 55 13.71875
50 56 14.65625
50 57 11.84375
50 58 15.90625
50 59 16.53125
50 61 16.84375
50 62 13.40625
50 45 9.03125
50 63 17.78125
50 112 16.84375
50 113 11.84375
50 114 15.59375
50 115 19.34375
50 116 19.96875
50 155 19.03125
50 156 13.71875
50 157 14.34375
50 158 14.65625
50 159 17.15625
50 46 11.21875
50 44 9.96875
50 111 18.40625
50 194 20.28125
53 40 14.96875
47 184 14.03125
45 115 19.34375
45 116 19.34375
45 156 16.21875
45 157 19.03125
45 159 19.65625
45 167 19.34375
45 170 19.96875
45 171 19.96875
45 174 19.65625
45 184 16.21875
45 185 19.65625
45 192 18.71875
47 187 17.78125
45 193 18.71875
45 195 15.90625
45 196 11.53125
45 197 10.90625
45 198 9.34375
45 199 14.03125
45 200 14.65625
45 201 19.65625
45 202 21.21875
46 30 18.71875
46 31 17.15625
46 32 19.96875
46 33 18.71875
45 194 13.40625
50 198 13.71875
50 43 14.34375
49 112 14.03125
52 41 14.96875
52 42 17.15625
52 43 16.53125
52 44 11.21875
52 45 10.90625
52 46 15.28125
52 47 13.71875
52 48 9.96875
52 49 10.28125
52 50 5.90625
52 54 7.15625
52 55 10.28125
52 40 17.78125
52 56 12.46875
52 58 15.59375
52 59 17.78125
52 61 17.15625
52 62 15.28125
52 113 16.53125
52 156 17.46875
52 198 17.78125
53 35 15.59375
53 36 17.46875
52 35 17.46875
51 197 18.71875
50 197 15.59375
52 57 11.21875
49 111 16.21875
51 198 17.46875
50 196 17.78125
49 113 9.03125
49 114 12.46875
49 115 16.84375
49 116 18.40625
49 154 19.65625
49 155 16.84375
49 156 11.84375
49 157 13.09375
49 158 12.78125
49 159 14.34375
49 163 17.15625
49 167 17.15625
49 65 19.03125
49 170 18.40625
49 195 18.40625
49 196 15.28125
49 197 12.15625
49 198 11.21875
49 199 15.28125
49 200 17.15625
50 34 19.34375
50 35 17.46875
50 40 16.53125
50 41 15.59375
50 42 15.90625
50 167 20.59375
49 194 18.40625
48 157 11.21875
58 193 21.53125
59 41 11.21875
57 155 15.28125
57 156 11.21875
57 157 13.40625
56 54 6.53125
56 53 10.59375
56 52 12.46875
54 41 9.65625
54 43 12.46875
54 44 6.53125
54 45 9.65625
54 46 12.78125
54 47 9.65625
57 154 14.65625
54 48 7.15625
54 50 8.40625
54 51 10.28125
54 52 7.15625
54 56 6.53125
54 57 10.59375
54 58 9.96875
54 59 12.15625
54 60 14.96875
54 61 12.15625
54 62 10.59375
54 63 15.90625
54 111 16.21875
54 49 11.21875
54 113 13.71875
57 153 16.53125
57 118 20.59375
58 28 11.21875
58 29 13.40625
58 30 13.09375
58 31 8.09375
58 32 8.09375
57 164 19.34375
57 159 15.90625
57 55 8.71875
57 158 16.84375
57 59 6.53125
57 60 9.96875
57 61 8.40625
57 152 19.96875
57 62 6.21875
57 64 12.46875
57 65 15.90625
57 66 16.84375
57 109 17.15625
57 110 16.53125
57 111 11.21875
57 112 13.71875
57 113 10.90625
57 114 14.34375
57 115 15.28125
57 116 12.78125
57 117 17.15625
57 63 10.59375
58 27 13.71875
54 156 14.65625
55 31 17.15625
55 35 11.21875
56 51 16.53125
55 113 17.78125
55 156 19.34375
55 198 17.46875
55 200 18.40625
56 27 18.71875
56 28 16.84375
56 29 16.84375
56 30 16.53125
56 31 13.09375
56 32 11.53125
55 33 17.46875
56 33 13.40625
56 35 7.15625
56 36 8.09375
56 37 11.21875
56 38 11.84375
56 39 14.03125
56 40 9.96875
56 41 7.15625
56 42 12.46875
56 43 13.40625
56 44 8.40625
56 45 13.40625
56 46 15.59375
56 34 12.46875
54 198 14.34375
54 38 15.28125
54 36 14.03125
55 32 15.90625
54 42 13.09375
54 40 12.46875
55 34 15.59375
54 39 16.21875
53 44 9.65625
53 45 9.96875
53 46 13.71875
53 47 13.09375
53 48 10.90625
53 49 13.40625
53 50 9.34375
54 37 15.28125
53 51 8.09375
53 56 10.59375
53 57 11.21875
53 58 15.28125
53 59 17.46875
53 61 17.46875
53 62 15.90625
53 113 17.46875
53 198 17.15625
54 31 16.21875
54 32 16.53125
54 34 15.28125
54 35 11.84375
53 55 7.15625
56 47 11.84375
58 26 17.46875
58 24 16.53125
83 87 9.03125
83 88 9.96875
83 89 12.46875
83 90 14.03125
70 116 17.15625
70 115 18.40625
70 111 21.53125
57 37 11.21875
57 24 20.28125
57 25 20.59375
57 26 19.96875
57 27 16.21875
83 86 9.03125
57 28 14.96875
57 30 14.34375
57 31 10.28125
57 32 11.53125
57 33 13.40625
57 34 9.96875
57 35 6.53125
57 36 9.96875
57 38 13.40625
60 114 15.90625
57 39 13.40625
57 40 8.40625
57 41 8.09375
57 29 16.53125
57 42 12.15625
83 85 6.84375
83 80 12.15625
84 7 9.96875
84 8 13.09375
84 9 14.34375
84 10 12.46875
84 11 11.84375
84 12 15.28125
83 94 16.21875
83 92 20.59375
82 218 14.03125
83 91 15.28125
82 219 14.65625
83 4 17.46875
83 81 8.71875
83 5 18.09375
83 7 11.84375
83 8 15.28125
83 9 14.96875
83 10 13.71875
83 11 14.96875
83 12 17.78125
83 74 15.59375
83 75 14.96875
83 76 10.90625
83 77 10.28125
83 78 9.65625
83 79 9.34375
83 6 15.59375
58 25 16.53125
57 43 10.90625
57 45 10.90625
56 184 18.09375
56 187 17.78125
56 192 17.78125
56 194 17.78125
57 52 11.21875
57 53 11.21875
57 54 10.59375
57 163 19.03125
57 167 17.78125
57 171 19.96875
57 184 17.15625
57 185 18.40625
56 157 18.09375
57 187 17.46875
57 193 19.03125
57 194 15.28125
57 195 17.78125
57 196 16.21875
57 197 15.90625
57 198 11.53125
57 199 15.28125
57 200 12.46875
57 201 17.78125
57 202 17.15625
58 21 21.21875
58 23 19.96875
57 192 16.21875
57 44 6.21875
56 156 16.84375
56 154 19.34375
57 46 12.15625
57 47 7.15625
57 48 6.84375
57 49 12.15625
57 50 11.84375
57 51 13.71875
56 200 16.21875
56 199 19.65625
56 198 15.90625
56 196 19.96875
56 58 6.84375
56 59 10.28125
56 155 20.59375
56 60 12.15625
56 62 10.90625
56 63 15.28125
56 64 16.53125
56 65 20.59375
56 66 20.59375
56 111 15.59375
56 112 19.03125
56 113 16.21875
56 114 20.28125
56 115 20.59375
56 116 17.46875
56 153 20.59375
56 61 10.90625
59 39 13.71875
56 48 11.53125
56 50 14.65625
59 71 17.78125
58 36 9.34375
58 66 14.03125
58 71 21.21875
58 109 16.84375
58 110 18.09375
58 111 12.78125
58 112 16.53125
58 113 14.65625
58 114 16.84375
58 115 16.53125
58 116 12.78125
59 107 20.59375
58 117 17.15625
58 151 21.53125
58 152 19.03125
58 153 14.96875
58 154 13.40625
58 155 15.28125
58 156 12.78125
58 157 13.71875
58 158 18.09375
58 159 17.15625
58 161 20.90625
58 163 20.59375
58 164 19.65625
58 118 19.96875
58 167 19.96875
60 43 18.40625
60 41 15.59375
60 15 19.65625
60 44 15.59375
60 17 20.90625
60 18 21.21875
60 19 20.28125
60 20 16.84375
60 21 15.59375
60 22 16.84375
60 23 14.65625
60 24 10.90625
60 25 11.53125
60 26 12.78125
60 42 19.96875
60 27 9.03125
60 29 9.65625
60 30 9.96875
60 31 4.96875
60 32 6.53125
60 33 10.90625
60 34 10.28125
60 35 9.03125
60 36 11.21875
60 37 14.03125
60 38 18.71875
60 39 18.40625
60 40 13.71875
60 28 5.90625
60 45 20.59375
58 184 20.28125
58 187 17.15625
59 69 20.59375
59 40 8.71875
59 42 15.28125
59 43 13.09375
59 44 10.90625
59 45 15.59375
59 46 14.34375
59 47 9.34375
59 48 10.90625
59 49 15.90625
59 50 16.53125
59 51 19.65625
58 192 17.78125
59 52 17.78125
59 54 12.15625
59 55 14.03125
59 56 10.28125
59 57 6.53125
59 61 7.46875
59 62 4.96875
59 63 6.21875
59 64 9.65625
59 65 12.78125
59 66 11.84375
59 67 15.90625
59 68 19.34375
59 53 17.46875
58 185 20.28125
58 188 19.03125
58 62 6.53125
58 67 19.03125
58 65 14.65625
58 189 19.65625
58 64 10.28125
58 37 13.09375
58 38 15.90625
58 39 16.84375
58 40 11.84375
58 41 11.84375
58 42 16.84375
58 43 16.21875
58 44 11.84375
58 63 9.65625
58 45 16.84375
58 47 12.46875
58 48 11.84375
58 49 17.15625
58 50 15.90625
58 51 18.40625
58 52 15.59375
58 53 15.28125
58 54 9.96875
58 55 11.21875
58 56 6.84375
58 60 5.59375
58 61 4.34375
58 46 17.46875
56 49 16.21875
60 47 14.65625
60 111 11.21875
58 35 7.46875
59 166 19.34375
59 168 17.15625
59 169 21.53125
59 170 18.71875
59 171 16.53125
59 172 21.21875
59 174 20.59375
59 183 19.34375
59 184 16.21875
59 185 16.53125
59 186 18.40625
58 34 10.59375
59 187 13.40625
59 189 15.59375
59 190 17.46875
59 191 18.40625
59 192 13.40625
59 193 16.21875
59 194 14.65625
59 195 16.21875
59 196 16.21875
59 197 16.21875
59 198 11.53125
59 199 13.40625
59 200 9.65625
59 188 16.53125
59 201 14.03125
58 33 12.15625
55 62 14.34375
55 116 20.90625
55 111 18.71875
55 36 12.15625
55 64 20.28125
55 37 14.34375
55 38 12.78125
55 39 15.59375
55 40 12.78125
55 41 8.71875
55 42 12.46875
55 43 13.71875
55 44 8.40625
55 63 18.71875
55 45 11.84375
55 47 13.09375
55 48 11.84375
55 49 16.21875
55 50 13.71875
55 51 14.03125
55 52 10.28125
55 53 7.15625
55 57 8.71875
55 58 11.21875
55 59 14.03125
55 60 16.53125
55 61 14.65625
55 46 15.59375
60 112 15.59375
59 202 12.46875
59 167 14.65625
59 204 18.09375
59 208 19.34375
59 106 18.40625
60 46 19.65625
60 48 14.96875
60 49 19.96875
60 54 14.96875
60 55 16.53125
60 56 12.15625
60 57 9.96875
60 58 5.59375
60 62 7.15625
59 163 16.21875
60 63 6.84375
60 65 11.84375
60 66 9.34375
60 67 14.03125
60 68 15.90625
60 69 17.15625
60 70 19.34375
60 71 15.90625
60 72 20.28125
60 106 18.71875
60 108 18.71875
60 109 13.40625
60 110 15.59375
60 64 7.46875
59 203 18.09375
59 162 20.59375
59 160 18.71875
59 165 18.40625
59 205 21.21875
59 164 14.65625
59 108 16.21875
59 109 11.53125
59 110 11.84375
59 111 6.84375
59 112 11.21875
59 113 10.59375
59 114 12.46875
59 115 11.21875
59 116 7.15625
59 161 16.84375
59 117 11.53125
59 119 17.46875
59 120 20.90625
59 150 17.46875
59 151 16.53125
59 152 14.65625
59 153 10.28125
59 154 9.65625
59 155 11.84375
59 156 9.96875
59 157 13.09375
59 158 16.53125
59 159 14.03125
59 118 14.65625
48 158 13.09375
48 159 13.40625
48 160 18.71875
60 201 18.09375
60 202 15.28125
60 203 21.21875
60 204 19.34375
60 208 19.03125
60 210 20.28125
61 20 20.90625
61 21 19.96875
61 23 19.34375
61 24 15.28125
61 25 16.53125
61 26 18.09375
60 200 14.65625
61 27 14.03125
61 29 14.96875
61 30 14.65625
61 31 9.34375
61 32 10.59375
61 33 14.96875
61 34 13.09375
61 35 10.90625
61 36 13.40625
60 194 19.96875
60 192 17.15625
61 38 19.96875
60 190 19.34375
61 28 11.21875
60 117 13.09375
60 199 18.40625
60 197 21.53125
62 156 6.53125
62 157 8.40625
62 158 12.15625
62 159 10.90625
62 160 16.21875
62 161 15.28125
62 162 19.03125
62 163 14.34375
62 164 14.34375
62 165 18.40625
62 166 18.71875
62 167 14.34375
60 198 16.84375
62 168 18.40625
62 171 18.09375
62 184 19.96875
62 185 20.90625
62 187 18.40625
62 189 20.28125
62 192 17.78125
62 193 19.65625
62 20 21.21875
61 201 21.21875
63 38 20.59375
60 193 20.59375
60 195 21.21875
62 170 19.03125
62 155 9.65625
60 118 15.28125
60 150 19.03125
61 114 15.28125
61 115 14.96875
61 116 11.84375
61 117 16.21875
61 118 19.34375
61 151 20.28125
61 152 16.84375
61 153 13.71875
61 154 11.21875
61 155 12.46875
61 156 10.59375
61 157 10.59375
61 113 14.65625
61 158 14.96875
61 160 19.34375
61 161 17.78125
61 163 18.71875
61 164 18.09375
61 167 19.34375
61 187 19.96875
61 192 20.59375
61 197 21.53125
61 198 17.15625
61 199 19.65625
61 110 18.40625
61 71 19.34375
61 159 14.65625
60 119 19.65625
61 112 16.21875
61 109 17.78125
60 151 16.53125
60 152 14.65625
60 153 9.96875
60 154 9.34375
60 155 12.46875
60 156 12.15625
60 157 13.71875
60 158 17.78125
60 159 15.59375
60 160 19.65625
60 161 17.15625
60 163 18.40625
61 111 13.40625
60 164 16.21875
60 167 18.09375
60 168 19.96875
60 171 20.59375
60 184 20.90625
60 185 20.28125
60 186 21.21875
60 187 15.59375
60 188 17.15625
60 189 16.53125
61 37 16.53125
61 39 20.28125
61 200 16.84375
60 165 20.59375
61 40 14.96875
62 154 9.03125
62 152 14.34375
62 59 4.96875
62 60 7.15625
62 64 6.84375
62 65 9.96875
62 66 11.21875
62 67 15.59375
62 68 18.09375
62 69 20.28125
62 71 18.71875
62 106 21.53125
62 108 19.65625
62 109 14.96875
62 58 6.53125
62 110 14.34375
62 112 11.21875
62 113 9.34375
62 114 10.59375
62 115 10.59375
62 52 15.28125
62 50 13.40625
62 117 13.40625
62 49 13.09375
62 21 21.53125
62 23 18.71875
62 24 16.21875
62 25 17.78125
62 111 9.34375
62 26 17.46875
62 57 6.21875
62 55 14.34375
68 153 12.78125
68 154 11.21875
68 155 12.15625
68 156 16.84375
68 157 16.21875
68 158 18.09375
68 159 15.90625
68 160 14.96875
68 161 10.90625
68 162 16.21875
68 163 17.15625
68 164 15.28125
62 56 10.90625
68 165 18.71875
68 168 21.21875
68 210 17.78125
68 211 19.65625
68 212 17.15625
68 213 17.78125
68 214 20.28125
65 149 20.59375
65 148 19.96875
65 120 20.28125
62 51 16.53125
62 53 15.90625
62 54 10.59375
68 167 20.28125
62 153 11.84375
62 27 13.09375
62 29 15.28125
63 15 18.09375
63 17 21.53125
63 19 19.96875
63 20 16.53125
63 21 17.46875
63 22 18.09375
63 23 14.34375
63 24 11.84375
63 25 14.34375
63 26 14.03125
63 27 9.65625
63 28 9.65625
63 14 20.90625
63 29 13.40625
63 31 6.84375
63 32 11.53125
63 33 14.03125
63 34 10.90625
63 35 11.21875
63 36 15.28125
62 197 16.21875
62 195 18.09375
62 119 19.96875
62 194 17.46875
62 150 18.71875
62 151 18.09375
63 30 10.90625
62 28 12.15625
63 10 21.21875
62 201 17.15625
62 30 13.09375
62 31 8.09375
62 32 11.53125
62 33 14.34375
62 34 10.59375
62 35 9.34375
62 36 13.40625
62 37 14.65625
62 38 18.09375
62 39 17.15625
62 40 11.84375
62 41 13.40625
62 202 16.53125
62 42 17.15625
62 44 10.90625
62 45 14.96875
62 46 14.34375
62 47 9.03125
62 48 8.40625
62 116 8.71875
62 118 17.15625
61 202 19.34375
62 196 17.46875
62 198 12.15625
62 199 14.65625
62 200 12.78125
62 43 14.34375
68 152 11.21875
61 69 19.34375
61 42 20.28125
63 111 8.09375
63 112 10.28125
63 113 10.28125
63 114 9.34375
63 115 7.46875
63 116 4.96875
63 117 9.03125
63 118 12.78125
63 119 16.21875
63 120 18.40625
63 148 19.65625
63 149 19.96875
63 110 11.84375
63 150 14.34375
63 152 9.65625
63 153 7.15625
63 154 4.03125
63 155 6.21875
63 156 6.21875
63 157 9.03125
63 158 12.15625
63 74 18.09375
63 72 16.84375
63 160 13.40625
63 71 13.71875
63 41 17.15625
63 151 13.40625
63 42 20.28125
63 109 12.15625
63 107 20.28125
65 22 20.90625
65 23 16.84375
65 24 14.03125
65 25 18.09375
65 26 18.40625
65 27 14.65625
65 28 14.34375
65 29 19.03125
65 30 17.15625
65 31 13.40625
65 32 17.46875
65 33 20.59375
63 108 16.53125
65 34 17.78125
65 40 20.59375
65 44 20.59375
65 47 16.84375
65 48 16.21875
65 49 19.03125
65 56 20.59375
64 55 20.28125
64 48 14.34375
63 40 14.03125
63 73 18.09375
63 104 20.90625
63 106 17.46875
65 35 18.09375
65 21 18.71875
63 43 17.15625
63 45 18.71875
64 23 16.84375
64 24 12.78125
64 25 15.90625
64 26 17.15625
64 27 12.78125
64 28 11.21875
64 29 16.21875
64 30 14.96875
64 31 10.28125
64 32 13.71875
64 33 17.46875
64 34 15.28125
64 22 19.96875
64 35 14.34375
64 37 19.65625
64 40 18.09375
64 41 19.96875
64 43 20.90625
64 44 17.78125
64 46 20.59375
63 208 19.03125
63 203 19.96875
63 162 15.28125
63 202 14.65625
63 163 11.84375
63 164 10.59375
64 36 18.09375
63 44 14.96875
64 21 17.78125
64 17 21.21875
63 46 16.84375
63 47 11.84375
63 48 12.46875
63 49 16.53125
63 50 17.78125
63 54 15.90625
63 55 18.71875
63 56 15.28125
63 57 10.59375
63 58 9.65625
63 59 6.21875
63 60 6.84375
64 20 17.15625
63 61 7.78125
63 66 6.84375
63 67 10.59375
63 68 14.03125
63 69 15.59375
63 70 17.78125
63 159 9.03125
63 161 11.21875
64 47 15.28125
63 204 19.03125
63 210 19.34375
64 14 21.53125
64 15 19.34375
63 65 6.84375
61 41 15.59375
65 20 16.53125
65 17 20.90625
64 153 10.28125
64 154 6.53125
64 155 7.46875
64 156 7.78125
64 157 7.46875
64 158 11.53125
64 159 10.28125
64 160 13.71875
64 161 12.15625
64 162 16.84375
64 163 14.03125
64 164 13.40625
64 152 11.84375
64 165 17.78125
64 167 15.90625
64 168 19.03125
64 170 21.53125
64 171 20.59375
64 197 21.21875
64 198 17.46875
64 199 19.03125
64 200 17.46875
64 201 20.59375
64 118 16.53125
64 116 9.65625
65 9 18.09375
64 166 19.03125
64 115 11.21875
64 151 15.90625
64 119 20.59375
61 43 18.71875
61 44 14.34375
61 45 18.71875
61 46 19.03125
61 47 13.71875
61 48 12.46875
61 49 17.15625
61 50 16.84375
61 52 17.15625
61 53 17.46875
61 54 12.15625
61 55 14.65625
64 150 17.78125
61 56 10.90625
61 58 4.34375
61 59 7.46875
61 63 7.78125
61 64 6.53125
61 65 10.90625
61 66 10.90625
61 67 16.21875
61 68 17.15625
63 37 15.90625
63 39 19.03125
65 119 19.65625
64 117 13.09375
61 57 8.40625
65 19 21.21875
64 56 16.53125
64 58 10.28125
65 69 13.09375
65 70 16.21875
65 71 14.03125
65 72 15.28125
65 73 18.09375
65 74 16.21875
65 77 18.09375
65 106 20.59375
65 108 21.21875
65 109 17.15625
65 110 16.53125
65 111 14.03125
65 68 9.65625
65 112 13.71875
65 114 10.59375
65 115 9.34375
65 116 9.96875
65 117 12.46875
65 118 15.90625
65 60 11.84375
65 58 14.65625
65 12 19.96875
65 57 15.90625
65 13 21.21875
65 14 19.03125
65 15 18.40625
65 113 13.71875
64 57 12.46875
65 67 8.71875
65 62 9.96875
64 59 9.65625
64 60 7.46875
64 61 6.53125
64 62 6.84375
64 66 5.90625
64 67 10.59375
64 68 11.53125
64 69 14.34375
64 70 17.78125
64 71 14.96875
64 72 17.78125
64 73 20.28125
65 63 6.84375
64 74 19.65625
64 108 21.21875
64 109 16.53125
64 110 16.84375
64 111 13.09375
64 112 14.34375
64 113 13.71875
64 114 12.46875
64 202 19.34375
65 10 17.78125
64 49 18.40625
65 59 12.78125
65 61 10.90625
64 106 20.90625
68 151 14.03125
68 150 17.46875
68 149 20.90625
66 15 13.71875
66 16 17.78125
66 17 15.59375
66 18 17.78125
66 19 16.21875
66 20 11.53125
66 21 12.78125
66 22 15.28125
66 23 11.84375
66 24 8.09375
66 25 12.46875
66 26 13.71875
66 14 15.90625
66 27 10.28125
66 29 14.65625
66 30 13.71875
66 31 10.59375
66 32 14.34375
66 33 17.78125
66 34 16.21875
66 35 16.84375
66 36 19.96875
65 219 17.15625
65 210 21.21875
66 47 18.71875
65 202 20.59375
66 28 9.34375
65 150 15.59375
66 13 18.40625
66 10 17.78125
67 105 19.34375
67 106 14.96875
67 107 19.65625
67 108 18.09375
67 109 14.65625
67 110 15.90625
67 111 15.59375
67 112 16.84375
67 113 19.03125
67 114 15.28125
67 115 11.53125
67 116 10.59375
66 12 18.40625
67 117 10.28125
67 119 16.21875
67 120 14.34375
67 121 19.96875
67 122 19.65625
67 126 20.28125
67 129 20.28125
67 130 20.59375
66 199 19.96875
66 198 19.96875
66 189 19.96875
65 217 17.78125
66 9 18.71875
67 118 11.21875
67 104 14.96875
65 151 14.65625
65 153 10.28125
66 120 17.78125
66 148 20.28125
66 149 19.34375
66 150 14.34375
66 151 11.53125
66 152 8.40625
66 153 7.15625
66 154 4.96875
66 155 7.78125
66 156 11.21875
66 157 12.15625
66 158 14.96875
66 119 17.78125
66 159 11.84375
66 161 9.65625
66 162 15.28125
66 163 14.03125
66 164 11.53125
66 165 15.90625
66 166 18.40625
66 167 15.59375
66 168 17.15625
66 169 21.53125
66 171 20.28125
66 116 9.03125
66 114 14.03125
66 160 13.40625
65 152 9.34375
66 118 12.78125
66 115 10.90625
65 154 5.90625
65 155 4.34375
65 156 7.15625
65 157 6.84375
65 158 9.03125
65 159 7.15625
65 160 9.03125
65 161 7.78125
65 162 12.78125
65 163 10.90625
65 164 10.90625
65 165 14.96875
66 117 10.59375
65 166 15.90625
65 168 17.15625
65 169 20.28125
65 170 19.65625
65 171 19.65625
65 197 20.90625
65 198 18.40625
65 199 18.71875
65 200 18.71875
65 201 20.90625
66 40 20.28125
66 48 19.03125
66 187 20.90625
65 167 14.03125
66 56 20.59375
67 103 19.65625
67 101 20.28125
67 32 18.09375
67 33 20.59375
67 34 19.03125
67 35 20.59375
67 58 19.03125
67 59 15.90625
67 61 16.21875
60 116 9.34375
67 62 15.59375
67 63 10.59375
67 64 10.59375
67 65 8.71875
67 31 14.03125
67 69 6.21875
67 71 5.59375
67 72 7.46875
67 73 11.21875
67 74 11.21875
67 24 8.09375
67 23 10.28125
67 22 14.03125
67 21 11.84375
66 200 18.09375
66 201 19.65625
66 202 18.09375
66 204 20.59375
67 70 7.78125
66 208 18.09375
67 30 15.28125
67 28 12.15625
48 161 20.28125
48 163 16.53125
48 164 18.40625
48 165 21.21875
48 166 19.65625
48 167 15.90625
48 168 20.59375
48 170 18.40625
48 171 18.71875
48 174 20.59375
48 184 19.03125
48 192 19.34375
67 29 16.84375
48 193 19.96875
48 195 16.84375
48 196 14.03125
48 197 12.15625
48 198 9.03125
48 199 13.71875
60 113 15.28125
60 115 13.71875
70 110 20.59375
67 60 14.03125
67 25 13.40625
67 26 14.03125
67 27 11.53125
48 194 15.59375
67 102 18.40625
66 210 16.53125
66 212 18.09375
67 156 14.03125
67 157 15.28125
67 158 16.84375
67 159 13.09375
67 160 12.46875
67 161 7.46875
67 162 12.78125
67 163 13.40625
67 164 10.28125
67 165 13.71875
67 166 16.84375
67 167 15.28125
67 155 9.03125
67 168 15.59375
67 170 20.90625
67 171 19.65625
67 199 20.90625
67 200 19.96875
67 201 19.96875
67 202 19.03125
67 148 17.15625
67 146 20.28125
67 78 18.71875
67 131 20.90625
67 79 18.40625
67 99 20.28125
67 169 19.65625
66 211 20.28125
67 154 7.15625
67 152 5.90625
66 213 20.59375
66 215 21.21875
66 216 20.90625
66 217 16.53125
66 218 20.90625
66 219 17.15625
67 8 16.84375
67 9 14.03125
67 10 13.09375
67 11 16.53125
67 12 13.40625
67 13 13.40625
67 153 7.46875
67 14 10.90625
67 16 14.34375
67 17 13.09375
67 18 15.59375
67 19 13.09375
67 20 8.40625
67 75 16.21875
67 76 18.09375
67 77 15.28125
67 147 20.90625
67 149 15.59375
67 150 11.84375
67 151 8.40625
67 15 9.96875
66 113 16.53125
66 57 16.84375
66 58 14.03125
68 63 14.03125
68 64 11.53125
68 65 9.65625
68 66 7.46875
68 70 9.03125
68 71 10.28125
68 72 11.21875
68 73 16.21875
68 74 14.96875
68 75 20.28125
68 77 17.78125
68 79 19.03125
68 62 18.09375
68 104 19.96875
68 109 19.96875
68 110 21.21875
68 111 20.28125
68 28 15.28125
68 26 18.40625
68 114 19.03125
68 25 16.21875
67 210 13.71875
67 211 16.84375
67 212 13.71875
67 213 15.90625
67 214 17.46875
68 106 20.28125
67 215 15.90625
68 61 17.15625
68 59 19.34375
70 14 5.59375
70 15 5.28125
70 16 7.46875
70 17 6.21875
70 18 9.96875
70 19 8.40625
70 20 4.34375
70 21 9.03125
70 22 11.53125
70 23 9.96875
70 24 9.34375
70 25 13.71875
68 60 15.90625
70 26 14.96875
70 28 15.59375
70 29 19.03125
70 30 19.03125
70 31 19.34375
70 60 19.34375
69 64 14.34375
69 62 20.28125
67 209 19.34375
68 27 15.90625
68 29 20.28125
68 30 19.96875
68 31 17.78125
70 27 14.65625
70 13 10.28125
67 216 15.59375
67 218 16.53125
69 15 9.65625
69 16 11.84375
69 17 9.03125
69 18 13.40625
69 19 12.46875
69 20 7.15625
69 21 10.28125
69 22 14.03125
69 23 12.15625
69 24 9.34375
69 25 14.34375
69 26 16.21875
69 14 9.34375
69 27 14.96875
69 29 19.34375
69 30 19.34375
69 31 18.09375
69 59 20.59375
69 60 17.15625
68 218 14.65625
68 216 16.53125
68 116 15.59375
68 215 17.15625
68 117 15.59375
68 118 17.15625
68 120 19.96875
69 28 14.96875
67 217 11.53125
69 13 14.34375
69 11 17.15625
67 219 13.09375
68 8 17.46875
68 9 14.03125
68 10 14.96875
68 11 19.03125
68 12 16.53125
68 13 17.15625
68 14 12.78125
68 15 13.40625
68 16 16.21875
68 17 13.40625
68 18 17.46875
69 12 14.34375
68 19 16.21875
68 21 13.71875
68 22 17.46875
68 23 14.96875
68 24 11.21875
68 112 21.21875
68 115 16.21875
69 61 19.34375
68 217 12.15625
68 219 11.21875
69 8 16.53125
69 9 14.65625
69 10 14.65625
68 20 11.21875
70 12 11.53125
70 11 14.96875
70 10 14.03125
69 150 16.84375
69 151 12.15625
69 152 11.53125
69 153 12.46875
69 154 12.46875
69 155 14.65625
69 156 19.34375
69 157 19.96875
69 159 18.71875
69 160 17.46875
69 161 12.78125
69 162 17.78125
69 149 19.34375
69 163 19.34375
69 165 19.03125
69 168 20.90625
69 208 18.71875
69 209 20.28125
69 210 14.34375
69 211 15.59375
69 212 13.40625
69 213 13.71875
69 214 17.15625
69 117 15.59375
69 115 17.46875
69 216 14.65625
69 164 15.90625
69 114 21.21875
69 120 17.78125
69 118 15.59375
66 59 11.84375
66 60 9.34375
66 61 10.90625
66 62 11.21875
66 63 6.84375
66 64 5.90625
66 68 7.46875
66 69 9.03125
66 70 11.84375
66 71 9.65625
66 72 12.78125
66 73 15.59375
69 119 20.59375
66 74 15.90625
66 77 19.34375
66 104 18.71875
66 106 16.84375
66 108 19.03125
66 109 14.34375
66 110 15.59375
66 111 13.71875
66 112 15.59375
67 204 19.96875
67 207 20.90625
67 208 16.53125
69 116 16.21875
66 75 21.21875
69 65 13.09375
69 66 9.03125
69 67 6.21875
70 76 18.40625
70 77 17.78125
70 78 19.03125
70 79 20.59375
70 94 20.28125
70 97 18.09375
70 98 17.15625
70 99 14.34375
70 100 16.53125
70 101 13.71875
70 102 14.03125
70 103 15.28125
70 75 15.90625
70 104 12.78125
70 106 14.96875
70 107 20.59375
70 108 20.90625
70 109 18.09375
70 66 11.84375
70 64 17.78125
69 218 14.65625
70 63 17.78125
69 219 11.84375
70 7 20.59375
70 8 15.28125
70 9 14.96875
70 105 17.78125
70 74 12.78125
70 73 10.90625
70 72 6.53125
69 71 7.46875
69 72 8.71875
69 73 13.71875
69 74 14.34375
69 75 18.40625
69 76 20.28125
69 77 18.09375
69 78 19.96875
69 79 20.28125
69 98 20.59375
69 99 18.09375
69 100 20.90625
69 101 18.71875
69 102 18.40625
69 103 19.96875
69 104 16.84375
69 105 21.53125
69 106 18.09375
69 109 19.03125
69 110 21.21875
69 111 21.21875
69 215 14.34375
69 217 10.90625
69 63 15.59375
70 65 16.21875
70 67 7.78125
70 68 9.03125
84 6 14.34375
84 5 15.90625
84 4 15.28125
83 219 19.96875
72 30 18.71875
72 31 19.34375
72 60 20.28125
72 63 16.84375
72 64 17.78125
72 65 15.28125
72 66 12.78125
72 67 7.46875
72 68 11.21875
72 69 8.71875
72 70 6.53125
71 129 17.15625
72 29 20.59375
71 127 20.28125
70 207 20.28125
70 209 15.90625
70 210 10.59375
70 211 10.90625
70 212 8.71875
70 213 9.34375
70 214 13.09375
70 215 10.90625
70 216 12.46875
70 217 10.28125
70 218 14.65625
70 219 13.09375
71 126 16.21875
71 8 17.15625
72 28 17.46875
72 26 15.90625
72 95 19.34375
72 96 19.96875
72 97 14.96875
72 98 14.65625
72 99 13.40625
72 100 14.96875
72 101 14.03125
72 102 11.84375
72 103 14.65625
72 104 9.96875
72 105 15.28125
72 106 13.09375
72 27 15.28125
72 107 17.46875
72 74 6.21875
72 15 6.53125
72 16 10.90625
72 17 12.46875
72 18 14.65625
72 19 10.59375
72 20 8.71875
72 21 13.71875
72 22 14.34375
72 23 10.59375
72 24 12.15625
72 25 16.84375
72 76 12.46875
72 94 15.90625
71 9 16.21875
71 11 15.28125
70 151 10.28125
70 152 12.15625
70 153 12.78125
70 154 14.34375
70 155 16.84375
70 159 20.90625
70 160 19.34375
70 161 14.03125
70 162 18.40625
70 163 20.28125
70 164 16.21875
70 165 18.40625
70 150 15.28125
70 167 21.53125
71 26 10.90625
71 125 20.59375
71 79 20.59375
71 97 18.71875
71 98 19.34375
71 99 16.84375
71 100 17.78125
71 101 15.28125
71 102 13.40625
71 103 14.34375
71 104 9.96875
71 105 14.34375
71 24 6.53125
71 10 13.71875
70 149 16.84375
70 146 21.21875
71 12 11.21875
71 13 9.34375
71 14 7.78125
71 15 4.65625
71 16 9.65625
71 17 9.96875
71 18 11.21875
71 19 7.78125
71 20 4.34375
71 21 9.03125
71 22 9.65625
71 23 5.90625
70 148 20.28125
70 208 15.59375
71 25 11.21875
70 168 19.96875
70 117 14.96875
70 118 13.71875
70 119 18.71875
70 120 14.96875
70 121 19.96875
70 122 19.03125
70 123 20.90625
70 126 18.09375
70 129 18.09375
70 130 20.28125
70 204 20.90625
71 106 10.59375
72 93 18.71875
72 89 17.15625
76 142 20.59375
76 143 17.78125
76 144 17.78125
76 145 13.09375
76 146 11.84375
76 147 15.59375
76 148 11.21875
76 149 11.53125
76 150 14.03125
74 70 12.78125
74 68 14.96875
44 163 20.59375
76 141 19.34375
71 211 11.21875
71 199 21.53125
71 200 19.96875
71 201 19.03125
71 202 17.15625
71 203 20.28125
71 204 16.21875
71 205 21.53125
71 206 19.34375
71 207 16.21875
71 208 11.84375
71 209 13.71875
71 210 8.09375
71 190 20.59375
71 212 8.71875
76 140 14.34375
76 138 18.71875
76 216 9.34375
76 217 10.90625
76 218 13.71875
76 219 14.96875
77 4 19.65625
77 5 18.09375
77 6 14.34375
77 7 10.28125
76 154 21.21875
76 152 15.90625
76 123 17.46875
76 151 15.90625
76 139 17.78125
76 124 18.09375
76 126 13.09375
76 127 13.09375
76 128 12.46875
76 129 8.40625
76 130 8.40625
76 131 4.65625
76 132 9.96875
76 133 8.40625
76 134 12.78125
76 135 9.65625
76 136 11.53125
76 137 13.71875
76 125 16.53125
72 91 19.34375
74 67 11.21875
71 214 14.03125
71 160 16.84375
71 161 11.21875
71 162 15.28125
71 163 16.21875
71 164 11.53125
71 165 14.03125
71 166 18.40625
71 167 16.53125
71 168 14.96875
71 169 19.34375
71 170 21.53125
71 171 19.34375
71 159 17.15625
72 12 6.21875
72 14 4.65625
72 75 9.65625
72 77 11.84375
72 78 14.03125
72 79 15.90625
72 80 17.46875
72 81 20.59375
72 82 17.15625
72 84 19.96875
72 85 17.15625
72 86 21.53125
72 88 16.53125
72 13 6.21875
71 213 11.84375
71 157 20.28125
71 155 13.40625
71 215 13.71875
71 216 14.65625
71 217 12.15625
71 218 17.46875
71 219 15.90625
72 6 19.65625
72 7 16.53125
72 8 11.53125
72 9 11.21875
72 10 8.40625
72 11 9.65625
71 189 17.46875
71 156 18.09375
71 188 21.21875
71 172 20.28125
71 130 18.09375
71 131 19.96875
71 146 17.78125
71 147 19.03125
71 148 16.21875
71 149 13.09375
71 150 10.28125
71 151 5.28125
71 152 7.78125
71 153 7.78125
71 154 10.28125
71 187 20.90625
76 215 12.15625
71 107 15.90625
71 109 12.78125
73 202 18.09375
73 203 19.03125
73 204 16.21875
73 206 19.34375
73 207 14.34375
73 208 12.78125
73 209 13.09375
73 210 8.71875
73 211 11.84375
73 212 6.84375
73 213 10.90625
73 214 9.34375
73 201 17.78125
73 215 11.53125
73 217 11.53125
73 218 17.15625
73 99 14.34375
73 97 13.09375
72 111 19.34375
72 151 6.84375
72 153 11.53125
72 154 12.78125
72 155 14.34375
72 156 19.65625
72 159 17.78125
72 160 15.28125
73 216 12.15625
72 161 9.96875
73 200 20.90625
73 190 21.53125
74 20 14.65625
74 21 19.65625
74 22 19.34375
74 23 14.96875
74 24 16.84375
74 25 21.53125
74 26 19.65625
74 27 18.09375
74 28 21.53125
74 30 20.90625
74 31 21.53125
74 63 18.09375
73 199 20.90625
74 64 19.65625
74 66 15.90625
74 7 13.71875
74 5 20.59375
73 168 11.53125
73 219 16.84375
73 169 14.65625
73 170 18.40625
73 171 16.84375
73 172 15.90625
73 173 20.28125
73 175 19.96875
73 189 19.65625
74 65 16.21875
74 19 15.90625
72 162 13.09375
72 164 11.53125
72 122 14.03125
72 123 17.46875
72 124 21.21875
72 125 18.40625
72 126 13.71875
72 127 17.46875
72 128 18.40625
72 129 13.09375
72 130 14.34375
72 131 15.28125
72 132 20.28125
72 140 19.96875
72 121 16.21875
72 143 21.53125
72 145 19.34375
72 146 15.28125
72 147 17.78125
72 148 14.03125
72 213 9.65625
72 215 9.34375
73 96 18.40625
73 64 20.28125
73 66 15.59375
73 67 11.21875
73 68 16.21875
73 69 13.71875
72 144 21.53125
72 163 15.59375
72 120 10.59375
72 118 11.21875
72 165 12.78125
72 166 17.15625
72 167 17.15625
72 168 14.96875
72 169 18.40625
72 170 21.53125
72 171 20.28125
72 172 20.28125
72 201 21.21875
72 202 20.59375
72 204 19.65625
72 207 18.40625
72 119 14.65625
72 208 15.28125
72 210 10.59375
72 211 12.46875
72 212 7.46875
72 152 8.40625
72 150 9.96875
72 214 9.96875
72 149 11.21875
72 112 19.65625
72 114 19.03125
72 115 14.96875
72 116 15.28125
72 117 12.15625
72 209 15.90625
71 108 15.59375
74 18 20.59375
74 16 16.53125
71 62 18.71875
71 63 13.71875
71 64 14.96875
71 65 14.03125
71 66 9.65625
71 67 5.59375
71 68 10.28125
71 69 7.46875
71 73 7.78125
71 74 10.90625
71 75 14.34375
71 76 17.46875
71 61 19.34375
72 108 17.78125
72 110 17.15625
73 130 10.28125
73 132 16.84375
73 133 17.78125
73 136 17.15625
73 137 16.53125
73 139 18.09375
73 140 15.90625
73 142 21.21875
73 143 16.84375
73 144 16.21875
73 145 14.65625
72 109 16.53125
73 146 10.28125
71 60 15.90625
71 58 21.21875
71 110 14.96875
71 111 16.53125
71 112 18.40625
71 113 21.53125
71 114 18.40625
71 115 13.71875
71 116 12.15625
71 117 9.65625
71 118 8.40625
71 119 13.40625
71 120 10.59375
71 121 15.90625
71 59 17.78125
71 122 15.90625
71 94 20.90625
71 78 19.34375
71 27 10.28125
71 77 16.53125
71 28 12.46875
71 29 15.28125
71 30 14.34375
71 31 14.96875
71 32 18.40625
71 33 19.65625
71 34 19.03125
71 35 21.53125
71 123 18.71875
74 17 18.71875
73 147 12.78125
73 149 5.90625
73 114 18.71875
73 115 14.34375
73 116 14.96875
73 117 10.59375
73 118 8.71875
73 119 10.28125
73 120 5.28125
73 121 10.90625
73 122 8.71875
73 123 12.46875
73 124 16.21875
73 125 14.34375
73 112 18.40625
73 126 9.34375
73 165 10.59375
73 167 14.96875
73 98 15.28125
74 6 17.78125
74 8 10.59375
74 9 9.65625
74 10 5.28125
74 11 7.15625
74 12 5.28125
74 13 8.40625
74 14 9.96875
74 15 12.15625
73 127 12.46875
73 148 10.28125
73 111 18.09375
73 109 14.03125
73 150 6.84375
73 151 5.28125
73 152 9.03125
73 153 11.84375
73 154 14.34375
73 155 15.90625
73 156 20.59375
73 159 18.71875
73 160 16.84375
73 161 11.84375
73 162 13.09375
73 163 15.59375
73 110 14.65625
73 164 10.59375
73 129 9.96875
73 166 15.28125
73 128 14.65625
73 100 14.03125
73 101 13.40625
73 102 9.03125
73 103 11.53125
73 104 6.21875
73 105 10.90625
73 106 9.65625
73 107 12.78125
73 108 14.03125
73 131 12.78125
76 214 11.21875
76 213 15.59375
76 212 15.28125
75 142 19.65625
75 143 16.21875
75 144 15.28125
75 145 11.53125
75 146 9.03125
75 147 13.09375
75 148 9.96875
75 10 7.46875
75 9 12.15625
75 8 10.59375
74 100 16.53125
74 102 13.71875
75 141 19.34375
74 103 17.15625
74 105 16.53125
74 106 14.96875
74 107 17.46875
74 108 17.78125
74 109 17.78125
74 110 16.53125
74 111 19.65625
74 112 18.09375
74 114 17.15625
74 115 13.71875
74 116 15.90625
74 117 12.46875
74 104 12.15625
74 118 12.78125
75 140 14.03125
75 138 19.96875
75 211 16.53125
75 212 11.21875
75 213 12.46875
75 214 8.09375
75 215 10.59375
75 216 9.34375
75 152 14.03125
75 150 11.21875
75 121 14.34375
75 149 8.09375
75 122 9.34375
75 123 13.40625
75 139 17.78125
75 124 14.96875
75 126 9.03125
75 127 9.96875
75 128 10.28125
75 129 5.28125
75 130 5.90625
75 131 6.21875
75 132 10.90625
75 133 11.21875
75 134 15.90625
75 135 12.46875
75 136 13.09375
75 137 14.65625
75 125 12.78125
75 210 15.59375
74 119 13.71875
74 121 15.28125
74 92 20.59375
74 93 16.53125
74 94 13.40625
74 95 18.09375
74 96 19.03125
74 97 14.34375
74 130 10.28125
74 132 14.96875
75 7 12.46875
74 164 9.65625
74 166 12.78125
74 167 14.34375
74 91 15.90625
74 168 12.15625
74 170 17.46875
74 171 17.78125
74 172 16.84375
74 173 19.96875
74 199 21.21875
74 201 20.59375
74 202 21.53125
74 204 21.21875
74 207 19.96875
74 208 18.40625
74 209 19.03125
74 210 14.65625
74 169 13.71875
74 120 10.28125
74 90 18.40625
74 88 11.84375
74 122 12.15625
74 123 16.84375
74 124 19.34375
74 125 17.46875
74 126 12.78125
74 127 14.34375
74 128 15.90625
74 129 10.90625
74 101 17.46875
74 99 15.59375
74 131 9.65625
74 98 14.96875
74 89 14.03125
74 71 10.90625
74 76 7.15625
74 77 6.21875
74 78 9.96875
74 79 11.84375
74 80 14.65625
74 81 16.84375
74 82 11.84375
74 83 15.59375
74 84 14.65625
74 85 12.78125
74 86 17.15625
74 87 16.84375
74 72 6.21875
74 211 16.84375
75 209 18.71875
75 207 19.96875
18 72 14.65625
18 73 15.90625
18 74 20.59375
18 97 21.21875
18 99 17.46875
44 157 17.15625
44 159 18.40625
93 14 17.78125
75 99 13.09375
75 86 14.65625
75 87 13.09375
75 88 8.09375
18 71 11.21875
75 89 10.59375
75 91 10.59375
75 92 14.96875
75 93 10.59375
75 94 8.40625
75 95 13.40625
75 96 14.03125
75 97 9.65625
75 98 11.53125
75 100 13.09375
74 69 14.34375
75 101 15.28125
75 102 10.90625
75 90 14.34375
75 103 15.59375
18 70 9.96875
18 68 17.46875
18 154 19.96875
18 188 21.21875
18 189 18.40625
18 204 18.71875
18 206 18.09375
18 207 17.46875
18 208 12.78125
18 103 12.78125
18 101 12.78125
18 100 17.78125
18 20 7.15625
18 21 5.90625
18 69 13.40625
18 22 6.53125
18 24 10.90625
18 25 10.90625
18 26 12.78125
18 27 15.28125
18 28 15.90625
18 29 16.84375
18 30 19.03125
18 31 20.90625
18 32 21.53125
18 60 21.21875
18 66 17.78125
18 67 15.59375
18 23 9.96875
75 208 19.65625
75 104 11.53125
75 106 16.21875
75 77 8.71875
75 78 9.96875
75 79 13.71875
75 80 15.90625
75 81 17.15625
75 118 15.59375
75 119 15.28125
75 120 10.59375
75 151 12.46875
75 153 18.40625
75 154 19.65625
75 155 19.65625
75 73 7.46875
75 160 17.78125
75 162 13.40625
75 163 17.46875
75 164 14.34375
75 165 12.46875
75 166 15.90625
75 167 18.09375
75 168 14.65625
75 169 15.28125
75 170 20.28125
75 171 19.96875
75 172 17.78125
75 173 21.21875
75 161 14.65625
75 105 15.59375
75 72 9.65625
75 70 15.90625
75 107 17.78125
75 108 19.34375
75 109 20.59375
75 110 19.65625
75 115 18.40625
75 116 20.59375
75 117 16.53125
75 85 11.21875
75 84 12.46875
75 83 14.96875
75 82 12.78125
75 11 4.96875
75 71 14.34375
75 12 4.65625
75 14 11.21875
75 15 14.03125
75 16 17.46875
75 17 20.90625
75 19 17.15625
75 20 17.46875
75 23 17.78125
75 24 20.90625
75 66 21.21875
75 67 16.21875
75 68 20.28125
75 69 18.40625
75 13 7.46875
74 212 11.53125
74 213 13.40625
74 214 11.21875
77 150 13.09375
77 151 14.96875
77 152 12.78125
77 153 18.71875
77 154 17.78125
77 155 15.90625
77 156 20.59375
77 158 19.96875
77 11 8.40625
77 9 7.46875
76 4 18.40625
76 82 8.09375
77 149 13.09375
76 84 8.09375
76 86 10.59375
76 87 9.65625
76 88 4.65625
76 89 7.78125
76 90 11.53125
76 91 9.65625
76 92 14.96875
76 93 11.84375
76 94 8.09375
76 95 13.09375
76 96 15.28125
76 97 12.15625
76 85 6.84375
76 98 12.46875
77 148 11.21875
77 146 14.34375
78 4 14.03125
78 5 12.15625
78 6 9.03125
78 7 4.34375
78 8 5.59375
78 9 6.53125
78 10 5.90625
77 162 7.46875
77 160 11.53125
77 129 13.40625
77 159 16.21875
77 130 12.46875
77 147 16.53125
77 131 8.71875
77 133 10.28125
77 134 13.71875
77 135 9.03125
77 136 12.15625
77 137 11.84375
77 138 17.15625
77 139 16.21875
77 140 14.34375
77 141 19.34375
77 143 18.71875
77 144 19.96875
77 145 16.53125
77 132 14.03125
78 3 17.78125
76 99 15.28125
76 101 19.03125
76 70 18.40625
76 71 17.46875
76 72 12.46875
76 73 11.21875
76 74 7.15625
76 78 5.90625
76 79 9.96875
76 120 14.65625
76 122 13.40625
77 8 9.34375
76 153 20.90625
76 155 20.59375
76 69 20.28125
76 160 16.84375
76 162 12.46875
76 163 17.46875
76 164 15.90625
76 165 13.40625
76 166 16.21875
76 167 19.34375
76 168 16.84375
76 169 16.53125
76 170 21.21875
76 172 19.96875
76 210 19.65625
76 211 20.90625
76 161 14.96875
76 100 15.90625
76 67 18.09375
76 20 20.59375
76 102 15.28125
76 103 19.96875
76 104 16.21875
76 105 19.96875
76 106 20.59375
76 115 19.65625
76 117 19.03125
76 118 19.03125
76 119 18.71875
76 83 10.90625
76 81 12.78125
76 121 18.40625
76 23 21.53125
76 80 12.15625
76 6 14.34375
76 7 9.03125
76 8 8.71875
76 9 10.28125
76 10 6.21875
76 11 4.65625
76 12 7.46875
76 13 11.53125
76 14 13.71875
76 15 17.46875
76 16 21.21875
76 19 21.21875
76 5 16.21875
77 219 12.46875
77 218 13.09375
77 217 9.96875
74 153 13.71875
74 154 14.34375
74 155 14.03125
74 156 19.03125
74 158 20.59375
74 159 15.90625
74 160 12.46875
74 161 8.71875
75 217 10.90625
75 218 15.28125
75 219 16.21875
77 88 9.65625
74 152 8.71875
77 90 16.21875
77 92 20.59375
77 93 17.78125
77 94 13.71875
77 95 18.09375
77 96 20.90625
77 97 17.15625
77 98 16.53125
77 99 18.71875
77 100 20.28125
77 102 18.71875
77 104 18.09375
77 106 21.21875
77 91 15.28125
77 110 20.59375
74 151 9.03125
74 149 8.40625
74 215 11.53125
74 216 9.65625
74 217 8.71875
74 218 13.71875
74 219 13.09375
75 5 19.03125
75 6 17.78125
74 165 9.03125
74 163 12.46875
74 133 13.71875
74 162 8.71875
74 134 17.78125
74 150 8.09375
74 135 13.40625
74 137 13.40625
74 138 19.03125
74 139 16.21875
74 140 14.34375
74 141 19.96875
74 142 20.90625
74 143 17.15625
74 144 17.78125
74 145 14.96875
74 146 11.21875
74 147 13.71875
74 148 9.03125
74 136 14.34375
77 112 20.28125
77 114 18.09375
77 115 16.21875
77 80 10.28125
77 81 11.21875
77 82 6.21875
77 83 10.28125
77 84 9.96875
77 85 8.09375
77 126 17.15625
77 128 17.78125
77 10 4.65625
77 161 10.28125
77 163 12.78125
77 164 12.46875
77 79 6.21875
77 165 11.21875
77 167 16.21875
77 168 15.28125
77 169 15.28125
77 170 18.71875
77 171 20.59375
77 172 19.65625
77 210 20.90625
77 212 17.15625
77 213 18.09375
77 214 14.96875
77 215 14.34375
77 216 10.90625
77 166 12.78125
77 75 8.71875
77 74 6.21875
77 73 12.15625
77 116 19.96875
77 117 17.15625
77 118 18.40625
77 119 18.71875
77 120 15.90625
77 121 20.59375
77 122 16.84375
77 123 21.53125
77 125 21.53125
77 89 11.84375
77 87 13.40625
77 127 17.46875
77 86 13.09375
77 12 9.65625
77 13 14.03125
77 14 14.65625
77 15 18.09375
77 20 20.28125
77 23 20.90625
77 65 18.09375
77 66 19.34375
77 67 15.28125
77 68 17.78125
77 69 18.09375
77 70 17.78125
77 71 16.53125
77 72 11.84375
73 70 10.90625
18 152 18.71875
73 71 7.78125
73 76 11.21875
80 217 10.90625
80 218 8.40625
80 219 9.65625
81 3 15.28125
81 4 11.53125
81 5 12.78125
81 6 8.40625
81 7 7.46875
81 8 11.21875
81 9 10.28125
79 133 13.09375
79 131 13.40625
80 216 11.21875
81 160 18.71875
78 98 13.40625
78 99 16.53125
78 100 18.71875
78 102 19.34375
78 104 20.28125
78 120 19.34375
78 122 19.03125
78 126 18.40625
78 127 19.03125
78 128 17.46875
78 129 13.40625
78 130 14.34375
78 96 17.78125
78 131 9.96875
80 215 15.59375
80 213 20.59375
81 94 17.15625
81 95 19.34375
81 98 19.65625
81 129 20.59375
81 130 20.90625
81 131 15.59375
81 132 19.03125
81 133 14.03125
81 134 15.59375
81 72 20.59375
81 11 14.34375
80 94 15.90625
80 214 18.71875
81 10 12.15625
80 97 20.28125
80 98 16.84375
80 99 19.65625
80 129 19.34375
80 130 20.28125
80 131 15.90625
80 132 20.59375
80 133 16.21875
80 152 20.59375
80 160 17.78125
80 161 17.46875
80 162 16.21875
80 95 17.78125
81 91 17.78125
78 132 14.65625
78 134 14.65625
78 85 3.71875
78 86 8.40625
78 87 10.28125
78 88 7.15625
78 89 6.84375
78 90 11.53125
78 91 12.46875
78 92 17.15625
78 93 15.90625
78 152 17.78125
78 161 15.28125
79 130 18.09375
78 84 8.09375
79 70 20.59375
79 73 17.78125
79 74 11.84375
79 75 13.71875
79 76 9.96875
79 77 6.21875
79 81 5.90625
79 82 4.34375
79 83 9.34375
79 84 10.59375
79 85 7.15625
79 86 11.84375
79 87 14.03125
79 72 15.90625
78 133 10.90625
78 83 9.65625
78 81 7.78125
78 135 10.90625
78 136 15.28125
78 137 16.53125
78 140 18.71875
78 145 18.71875
78 146 17.46875
78 147 20.59375
78 148 15.90625
78 149 16.84375
78 150 17.78125
78 151 19.03125
78 97 15.28125
78 82 5.28125
78 95 14.03125
78 94 10.90625
78 15 19.96875
78 67 18.71875
78 69 19.96875
78 70 19.03125
78 71 19.34375
78 72 14.03125
78 73 15.28125
78 74 9.96875
78 75 9.96875
78 76 5.90625
78 80 6.21875
78 160 16.53125
79 88 11.84375
81 90 14.96875
81 88 12.78125
90 94 7.46875
90 95 7.78125
90 96 11.84375
90 97 13.40625
90 98 12.15625
90 99 16.84375
90 100 17.46875
90 102 20.59375
90 122 21.21875
90 125 19.34375
90 126 19.03125
90 127 18.40625
90 93 10.59375
85 212 20.90625
85 165 18.40625
80 4 11.21875
80 6 5.28125
80 7 5.59375
80 8 7.46875
80 9 6.53125
80 10 9.65625
80 11 12.15625
80 12 15.28125
80 13 19.65625
80 14 18.09375
80 72 17.46875
85 166 19.65625
80 73 19.96875
90 92 8.40625
90 87 6.21875
91 5 15.59375
91 6 17.15625
91 7 12.46875
91 8 13.71875
91 9 17.78125
91 10 14.96875
91 11 10.28125
91 12 13.40625
91 13 15.90625
91 14 19.03125
91 72 19.34375
91 73 17.78125
90 88 7.46875
91 74 15.90625
90 131 12.46875
90 129 13.40625
90 78 11.53125
90 128 14.34375
90 79 16.53125
90 80 14.96875
90 81 14.96875
90 82 14.03125
90 83 14.03125
90 84 9.65625
90 85 9.65625
90 86 6.21875
91 75 10.59375
81 89 11.53125
80 74 14.65625
80 76 12.15625
79 164 17.46875
79 165 16.53125
79 166 17.15625
79 169 20.59375
79 213 21.53125
79 214 18.71875
79 215 16.84375
79 216 12.46875
79 217 11.53125
79 218 11.53125
79 219 10.90625
80 90 14.96875
79 163 16.53125
80 93 21.21875
81 12 17.78125
81 74 16.84375
81 75 17.15625
81 76 12.78125
81 77 11.21875
81 78 7.78125
81 79 5.90625
81 83 8.71875
81 84 9.96875
81 85 6.84375
81 86 8.71875
81 87 12.78125
79 132 18.09375
80 75 15.90625
79 162 11.21875
79 160 13.40625
80 77 10.28125
80 78 6.21875
80 82 7.46875
80 83 12.15625
80 84 12.15625
80 85 7.78125
80 86 10.59375
80 87 14.65625
80 88 12.78125
80 89 10.90625
80 5 10.59375
80 3 14.03125
79 161 13.71875
80 91 17.46875
79 134 15.28125
79 135 11.84375
79 136 16.53125
79 137 16.21875
79 146 20.28125
79 148 17.15625
79 149 19.34375
79 150 19.03125
79 151 20.28125
79 152 17.46875
79 155 19.03125
79 159 19.03125
80 2 17.46875
90 219 21.21875
79 89 12.15625
79 91 17.78125
85 89 6.21875
85 90 9.65625
85 91 11.21875
85 92 16.21875
85 93 15.28125
85 94 10.90625
84 74 14.65625
84 72 19.96875
81 162 16.84375
82 85 4.34375
82 87 10.59375
82 88 9.03125
85 88 5.90625
82 89 10.59375
82 91 14.96875
82 92 20.28125
82 93 18.71875
82 94 14.65625
82 95 18.09375
82 97 19.65625
82 98 18.09375
82 128 19.96875
82 129 16.53125
82 130 15.59375
82 131 10.28125
82 132 14.34375
82 90 14.03125
82 133 9.34375
85 87 7.46875
85 82 4.34375
85 146 17.78125
85 148 16.84375
85 149 18.09375
85 150 19.96875
85 152 20.59375
85 160 18.71875
85 161 18.09375
85 162 15.28125
85 98 14.96875
85 96 18.09375
85 10 9.03125
85 95 14.03125
85 83 6.84375
85 11 9.03125
85 13 17.46875
85 14 18.40625
85 72 17.15625
85 73 17.78125
85 74 12.78125
85 75 11.21875
85 76 6.84375
85 77 8.09375
85 78 3.71875
85 79 7.15625
85 80 7.78125
85 81 6.84375
85 12 13.09375
85 145 18.40625
82 134 11.21875
82 136 13.40625
82 76 8.09375
82 77 6.21875
82 78 5.28125
82 79 4.34375
82 80 7.46875
82 215 17.46875
82 217 13.71875
84 13 19.34375
83 93 19.65625
83 95 19.96875
83 98 21.21875
83 128 20.59375
82 75 12.78125
83 129 18.09375
83 131 10.90625
83 132 12.78125
83 133 7.78125
83 134 8.71875
83 135 8.71875
83 136 12.46875
83 137 14.03125
83 148 16.53125
83 162 14.96875
83 216 18.09375
83 217 18.71875
83 218 19.34375
83 130 16.21875
82 135 8.40625
82 74 11.84375
82 72 17.15625
82 137 13.71875
82 148 15.59375
82 160 15.28125
82 161 15.28125
82 162 12.15625
82 165 16.21875
82 214 18.40625
82 86 9.03125
82 84 6.53125
82 216 13.71875
81 215 19.34375
81 216 14.96875
82 73 17.78125
81 217 14.96875
81 219 14.03125
82 4 15.59375
82 5 15.28125
82 6 11.84375
82 7 8.40625
82 8 10.59375
82 9 9.34375
82 10 9.03125
82 11 11.21875
82 12 14.03125
82 13 18.71875
82 14 19.34375
81 218 13.09375
79 90 16.53125
85 140 18.40625
85 136 14.34375
79 8 9.34375
79 9 6.53125
79 10 7.78125
79 11 11.53125
79 12 14.03125
79 13 18.71875
79 14 18.09375
79 67 18.40625
81 135 13.71875
81 161 19.34375
85 164 20.28125
84 129 14.34375
79 7 8.40625
84 131 7.78125
84 133 5.28125
84 134 8.09375
84 135 7.78125
84 136 11.21875
84 137 14.65625
84 138 18.09375
84 140 16.21875
84 145 15.90625
84 146 16.53125
84 147 19.65625
84 148 15.90625
84 149 18.09375
84 132 9.96875
84 162 16.21875
79 6 10.59375
79 4 15.90625
79 93 21.21875
79 94 16.21875
79 95 19.65625
79 97 20.59375
79 98 18.71875
79 99 21.21875
79 129 18.09375
79 71 20.59375
79 69 20.28125
78 162 13.40625
79 68 19.03125
78 163 18.71875
79 5 15.28125
78 164 18.09375
78 166 18.40625
78 168 20.90625
78 169 20.59375
78 212 18.40625
78 213 17.46875
78 214 14.03125
78 215 12.46875
78 216 8.71875
78 217 9.34375
78 218 9.96875
78 219 11.53125
79 3 19.03125
78 165 16.84375
85 137 16.53125
84 165 18.71875
84 214 18.09375
84 95 15.59375
84 96 19.03125
84 97 17.78125
84 98 17.46875
84 99 21.53125
84 122 19.65625
84 126 19.34375
85 7 5.28125
85 9 9.96875
84 73 19.03125
85 97 16.53125
85 99 18.71875
84 94 11.84375
85 100 20.28125
85 120 21.21875
85 122 19.96875
85 126 19.34375
85 127 19.03125
85 128 17.46875
85 129 14.03125
85 130 14.34375
85 131 9.34375
85 132 13.09375
85 133 9.03125
85 134 12.46875
85 135 9.96875
85 102 21.21875
84 166 19.03125
84 93 15.28125
84 91 10.59375
84 215 18.71875
84 216 15.59375
84 217 17.15625
84 218 18.09375
84 219 19.34375
85 3 17.46875
85 4 12.46875
85 5 12.15625
85 6 9.96875
84 130 13.40625
84 128 16.53125
85 8 8.71875
84 92 15.90625
84 127 17.78125
84 76 8.09375
84 77 9.96875
84 78 8.09375
84 79 10.59375
84 80 12.15625
84 81 9.96875
84 82 6.53125
84 86 6.21875
84 87 4.65625
84 88 5.59375
84 89 8.71875
84 90 9.65625
84 75 12.46875
90 218 17.78125
90 217 18.09375
90 216 14.34375
88 144 19.03125
88 145 14.03125
88 146 14.03125
88 147 18.09375
88 148 14.65625
88 149 14.96875
88 150 18.40625
88 151 20.28125
88 152 20.59375
88 161 19.34375
88 162 16.53125
88 164 20.28125
88 143 19.96875
88 165 17.78125
88 168 20.59375
88 169 19.65625
88 212 18.40625
88 213 17.78125
88 214 12.78125
87 149 19.65625
87 148 18.40625
87 146 17.78125
86 83 9.03125
86 88 7.15625
86 89 5.90625
86 90 6.21875
88 166 19.65625
86 91 10.28125
88 140 16.53125
88 137 16.21875
89 10 10.90625
89 11 7.46875
89 12 11.84375
89 13 15.59375
89 14 16.53125
89 72 17.15625
89 73 17.15625
89 74 14.03125
89 75 10.59375
89 76 7.78125
89 77 11.84375
89 78 6.84375
88 138 20.59375
89 79 12.15625
89 81 11.53125
89 82 10.59375
89 83 12.46875
89 84 8.71875
88 218 15.59375
88 216 11.53125
88 132 8.71875
88 215 14.03125
88 133 7.46875
88 134 11.53125
88 135 10.90625
88 136 12.78125
89 80 10.90625
89 9 11.84375
86 92 14.34375
86 94 10.90625
86 4 9.65625
86 5 10.59375
86 6 10.28125
86 7 6.84375
86 8 11.84375
86 9 14.34375
86 10 13.71875
86 11 12.15625
86 12 16.53125
86 13 20.90625
86 72 21.53125
86 74 17.15625
86 3 14.96875
86 75 14.65625
86 77 13.09375
86 78 8.40625
86 79 11.84375
86 80 10.59375
86 146 20.90625
86 162 20.28125
87 145 16.53125
87 89 7.46875
87 90 6.21875
87 91 7.46875
87 92 12.15625
87 93 12.46875
86 76 10.59375
86 93 15.28125
86 2 16.53125
85 218 13.09375
86 95 12.78125
86 96 17.15625
86 97 17.15625
86 98 15.28125
86 99 19.65625
86 100 21.21875
86 127 20.90625
86 128 18.09375
86 129 15.90625
86 130 17.15625
86 131 12.15625
86 132 14.65625
85 219 14.96875
86 133 10.90625
86 135 13.71875
86 136 17.15625
86 145 20.59375
86 84 6.21875
86 82 9.03125
86 148 21.21875
86 81 8.71875
85 213 20.28125
85 214 16.21875
85 215 15.28125
85 216 11.53125
85 217 13.09375
86 134 13.71875
87 94 9.96875
89 8 7.78125
89 6 9.96875
73 14 8.09375
73 15 7.78125
73 16 12.46875
73 17 15.59375
73 18 15.90625
73 19 10.90625
73 20 11.21875
73 21 15.90625
73 22 14.34375
73 23 10.28125
73 24 13.71875
73 25 17.46875
73 13 4.34375
73 26 14.96875
73 28 18.71875
73 29 20.28125
73 30 17.78125
78 11 6.84375
78 12 10.28125
78 13 15.28125
88 98 12.15625
88 85 5.90625
88 86 7.15625
88 90 7.46875
88 91 6.21875
88 92 11.53125
73 27 14.96875
88 93 9.96875
73 12 5.90625
73 10 10.28125
73 77 12.15625
73 78 15.28125
73 79 17.78125
73 80 19.96875
73 82 17.78125
73 84 19.03125
73 85 17.78125
73 87 20.59375
73 88 15.28125
73 89 17.15625
73 90 21.21875
73 91 17.78125
73 11 9.96875
73 92 20.90625
73 94 14.65625
73 95 19.03125
73 65 18.09375
73 63 18.09375
72 216 9.34375
73 31 19.34375
72 217 7.46875
72 218 13.09375
72 219 12.15625
73 7 18.09375
73 8 14.34375
73 9 14.65625
73 93 16.21875
89 7 5.28125
88 94 6.53125
88 96 13.71875
88 8 10.28125
88 9 13.09375
88 10 10.28125
88 11 7.15625
88 12 10.90625
88 13 14.65625
88 14 17.15625
88 15 21.21875
88 72 16.53125
88 73 15.28125
88 74 11.84375
88 75 8.09375
88 7 8.71875
88 76 4.65625
88 78 7.15625
88 79 11.84375
88 80 12.78125
88 129 9.03125
88 130 9.65625
88 131 5.59375
88 217 14.34375
88 219 17.78125
89 2 17.46875
89 3 15.90625
89 4 12.15625
89 5 9.65625
88 77 9.65625
88 95 10.59375
88 6 14.03125
88 4 15.90625
88 97 11.84375
88 99 15.90625
78 14 15.28125
88 100 16.53125
88 101 20.59375
88 102 17.15625
88 104 19.34375
88 120 18.40625
88 121 21.21875
88 122 15.59375
88 123 19.03125
88 124 18.40625
88 5 14.34375
88 125 16.84375
88 127 13.71875
88 128 11.53125
88 84 5.59375
88 83 9.96875
88 82 9.03125
88 81 12.78125
87 162 20.28125
87 214 17.78125
87 215 18.71875
87 216 15.90625
87 217 18.71875
87 218 19.34375
88 126 14.65625
87 95 12.78125
87 96 16.21875
87 97 15.90625
92 84 15.90625
92 85 16.21875
92 86 14.34375
92 87 12.15625
92 88 11.53125
92 89 10.90625
92 90 8.40625
92 94 7.46875
92 95 5.90625
92 96 5.90625
92 97 9.34375
92 98 10.90625
92 83 20.59375
92 99 14.65625
91 79 17.78125
91 77 15.28125
89 135 14.65625
89 146 18.40625
89 148 19.03125
89 149 18.71875
89 150 21.53125
89 162 19.34375
89 212 18.71875
89 213 16.84375
89 214 12.46875
89 215 12.15625
92 100 13.09375
89 216 9.34375
92 82 20.28125
92 77 20.59375
92 146 19.65625
92 149 20.90625
92 212 20.59375
92 213 18.71875
92 214 13.71875
92 215 16.53125
92 216 16.53125
92 217 21.21875
93 6 20.59375
93 7 15.90625
93 8 15.90625
93 9 19.96875
92 78 17.15625
93 10 16.53125
93 12 12.78125
93 13 13.71875
92 123 18.09375
92 102 16.84375
92 12 16.84375
92 101 18.71875
92 13 18.09375
92 14 21.21875
92 73 20.90625
92 74 20.59375
92 75 14.96875
92 76 14.96875
93 11 11.21875
92 145 18.40625
89 217 13.09375
89 219 15.90625
89 104 20.90625
89 120 21.21875
89 122 19.03125
89 123 21.53125
89 124 21.53125
89 125 18.71875
89 126 17.15625
89 127 17.46875
89 128 14.34375
89 129 11.53125
89 130 14.03125
89 131 10.28125
89 102 18.09375
89 132 13.71875
90 77 16.21875
91 76 9.65625
90 130 15.90625
90 132 13.71875
90 133 13.40625
90 134 16.21875
90 135 16.53125
90 145 19.65625
90 146 20.59375
90 213 20.59375
90 214 15.90625
90 215 16.21875
90 75 14.34375
89 218 12.78125
89 101 19.96875
89 99 13.71875
90 3 16.84375
90 4 12.15625
90 5 10.90625
90 6 13.40625
90 7 9.96875
90 8 13.09375
90 9 17.15625
90 10 15.90625
90 11 12.15625
90 12 16.21875
90 13 19.34375
90 14 21.21875
89 100 15.59375
90 73 21.21875
89 145 18.71875
89 134 16.21875
90 76 11.53125
89 133 12.15625
89 91 7.15625
89 92 10.90625
89 93 10.90625
89 94 5.90625
89 95 8.09375
89 96 12.46875
89 97 11.53125
89 98 9.65625
90 74 18.40625
92 133 17.46875
92 132 14.65625
92 131 14.65625
87 9 16.84375
87 10 14.96875
87 11 12.46875
87 12 16.21875
87 13 19.96875
87 73 20.59375
87 74 16.84375
87 75 13.09375
87 76 9.65625
87 77 13.40625
87 78 10.28125
87 79 14.03125
87 8 14.34375
87 80 14.65625
87 82 10.59375
87 83 9.03125
87 84 4.65625
89 85 6.21875
89 86 5.90625
89 87 7.46875
91 125 13.71875
91 127 12.78125
91 128 8.71875
91 129 8.40625
91 130 10.90625
91 131 9.34375
87 81 12.78125
91 132 9.96875
87 7 10.59375
87 5 14.96875
87 98 15.90625
87 99 20.28125
87 100 20.59375
87 122 19.96875
87 125 20.28125
87 126 19.03125
87 127 17.15625
87 128 14.65625
87 129 13.71875
87 130 13.71875
87 131 9.03125
87 132 9.96875
87 6 14.96875
87 133 7.46875
87 135 11.84375
87 136 14.03125
87 137 18.40625
87 140 18.71875
86 214 18.09375
87 85 7.46875
86 215 17.46875
86 216 14.34375
86 217 16.84375
86 218 15.90625
86 219 18.71875
87 4 14.65625
87 134 9.96875
91 133 11.84375
91 134 15.28125
91 135 15.59375
91 89 7.15625
91 93 5.28125
91 94 4.34375
91 95 7.15625
91 96 9.03125
91 97 9.34375
91 98 10.59375
91 99 14.65625
91 100 14.03125
91 101 19.03125
91 102 16.21875
91 103 21.21875
91 88 6.21875
91 104 19.65625
91 122 15.90625
92 8 17.15625
92 11 14.34375
91 78 12.46875
92 122 18.40625
92 124 16.21875
92 125 13.71875
92 126 15.59375
92 127 15.28125
92 128 9.65625
92 129 11.21875
92 130 14.96875
91 120 19.96875
91 87 7.46875
91 86 10.28125
91 85 11.21875
91 136 16.53125
91 140 19.96875
91 144 19.96875
91 145 14.96875
91 146 15.59375
91 147 20.28125
91 148 18.40625
91 149 17.46875
91 212 18.71875
91 213 17.78125
91 214 12.46875
91 215 14.96875
91 216 13.71875
91 217 17.78125
91 218 19.03125
92 5 16.84375
92 6 20.28125
92 7 16.21875
91 126 13.71875
91 124 15.90625
92 10 19.34375
91 123 17.46875
91 80 17.46875
91 81 17.78125
91 82 14.96875
91 83 15.28125
91 84 10.59375
73 75 7.46875
144 179 18.09375
144 178 16.21875
144 177 14.34375
93 134 19.03125
93 135 19.03125
93 144 18.40625
93 145 14.03125
93 146 14.65625
93 147 19.34375
93 148 18.40625
93 149 15.90625
93 150 20.90625
93 151 21.53125
93 210 20.90625
93 211 19.96875
93 133 15.28125
93 212 16.21875
93 103 17.15625
93 214 9.96875
93 102 12.46875
93 74 16.53125
93 75 10.59375
93 76 11.84375
93 77 17.78125
93 78 15.90625
93 79 21.21875
93 80 21.21875
93 82 18.71875
93 83 19.65625
93 105 19.34375
93 84 15.28125
93 132 11.84375
93 130 9.96875
95 129 10.90625
95 130 15.59375
95 131 14.65625
95 132 16.84375
95 133 17.78125
95 145 20.59375
95 146 20.28125
95 149 20.59375
95 211 21.53125
95 212 17.78125
95 213 14.65625
95 214 10.90625
93 131 11.21875
94 130 10.59375
96 93 5.90625
93 104 16.84375
93 120 17.78125
93 121 19.03125
93 122 13.09375
93 123 13.09375
93 124 11.84375
93 125 9.03125
93 126 10.28125
93 127 9.96875
93 128 4.65625
93 129 6.21875
94 128 9.03125
95 128 12.15625
93 85 15.28125
93 87 12.46875
94 104 16.84375
94 105 20.90625
94 120 17.78125
94 121 20.28125
94 122 14.65625
94 123 16.21875
94 124 15.90625
94 125 12.78125
94 126 12.15625
94 85 10.90625
94 83 16.21875
93 216 14.65625
94 103 18.40625
94 82 14.65625
93 218 20.59375
94 4 17.46875
94 5 14.03125
94 6 15.28125
94 7 10.59375
94 8 10.59375
94 9 14.96875
94 10 12.15625
94 11 6.84375
94 12 9.96875
94 13 12.15625
94 14 14.65625
93 217 18.40625
93 86 15.28125
94 102 13.09375
94 100 10.59375
93 88 9.96875
93 89 10.90625
93 90 10.59375
93 91 5.28125
93 95 7.46875
93 96 5.90625
93 97 5.90625
93 98 9.65625
93 99 12.78125
93 100 10.59375
93 101 15.28125
93 213 15.59375
94 101 15.28125
93 215 14.03125
94 84 11.84375
94 86 10.90625
94 87 9.96875
94 88 6.53125
94 89 5.90625
94 90 7.46875
94 91 4.34375
94 92 7.46875
94 96 7.46875
94 97 6.21875
94 98 6.53125
94 99 10.59375
94 127 12.78125
94 15 19.03125
95 127 16.84375
95 125 14.96875
95 81 19.34375
95 82 18.09375
95 83 19.96875
95 84 15.59375
95 85 14.03125
95 86 12.78125
95 87 12.78125
95 88 10.59375
95 89 8.09375
95 90 7.78125
95 91 7.15625
95 92 5.90625
95 80 17.78125
95 8 12.78125
95 5 12.46875
94 131 9.65625
94 132 12.15625
94 133 13.40625
94 134 17.78125
94 135 16.53125
94 140 20.28125
94 144 20.59375
94 145 15.59375
94 146 15.28125
94 147 19.96875
94 148 17.46875
95 6 15.59375
94 149 15.59375
95 79 19.65625
95 77 18.09375
103 95 20.59375
103 96 17.46875
103 97 13.40625
103 98 17.15625
103 99 14.34375
103 100 11.21875
103 101 7.78125
103 105 7.15625
103 106 10.59375
103 107 13.40625
103 108 17.15625
103 109 18.09375
95 78 14.03125
103 110 20.90625
95 7 12.15625
95 9 17.78125
95 10 16.21875
95 11 10.90625
95 12 13.71875
95 13 15.59375
95 14 17.15625
95 72 19.34375
95 73 19.03125
95 74 18.09375
95 75 13.40625
95 76 13.09375
99 97 7.15625
95 126 15.90625
94 150 19.65625
94 162 20.59375
96 75 14.03125
96 76 15.28125
96 77 20.90625
96 78 17.78125
96 84 19.03125
96 85 18.09375
96 86 17.15625
96 87 16.21875
96 88 13.71875
96 89 12.46875
96 90 11.84375
96 91 9.03125
96 74 19.03125
95 218 16.53125
95 215 11.53125
95 97 7.46875
95 98 5.90625
95 99 10.28125
95 100 10.59375
95 101 15.90625
95 102 15.28125
95 103 20.59375
95 104 20.28125
95 122 18.71875
95 123 19.03125
95 124 19.03125
95 216 11.84375
94 151 19.96875
96 73 18.40625
96 16 20.59375
94 165 20.59375
94 210 20.59375
94 211 19.65625
94 212 14.96875
94 213 13.71875
94 214 8.40625
94 215 10.28125
94 216 9.65625
94 217 14.03125
94 218 15.59375
94 219 18.71875
95 4 15.90625
96 72 19.96875
95 93 7.46875
95 217 16.53125
95 219 20.59375
96 6 20.59375
96 7 16.84375
96 8 16.21875
96 9 21.21875
96 10 18.71875
96 11 13.09375
96 12 14.65625
96 13 14.96875
96 14 17.46875
96 15 20.90625
94 129 6.53125
103 94 18.40625
94 16 20.59375
94 71 20.90625
97 20 19.96875
97 23 21.21875
97 70 18.09375
97 71 18.71875
97 72 14.96875
97 73 13.09375
97 74 14.34375
97 75 9.65625
97 76 12.15625
97 77 17.15625
97 78 15.28125
96 216 14.34375
97 19 17.78125
96 214 9.96875
96 213 14.03125
96 98 7.15625
96 99 9.65625
96 100 7.78125
96 101 13.09375
96 102 12.78125
96 103 17.46875
96 104 18.40625
96 120 20.90625
96 122 16.84375
96 123 15.59375
96 124 15.28125
97 80 20.28125
96 125 10.90625
97 18 21.21875
97 16 16.53125
99 7 15.59375
99 8 12.15625
99 9 16.53125
99 10 14.96875
99 11 10.90625
99 12 10.28125
99 13 9.96875
99 14 9.34375
99 15 13.40625
99 16 12.46875
99 17 15.90625
98 8 9.96875
97 17 20.90625
98 6 15.28125
96 217 18.71875
96 218 20.28125
97 6 19.65625
97 7 15.59375
97 8 13.40625
97 9 17.78125
97 10 14.65625
97 11 9.34375
97 12 9.65625
97 13 9.65625
97 14 12.78125
97 15 15.90625
96 215 12.78125
99 6 18.40625
96 126 13.09375
96 128 9.65625
97 210 16.84375
97 211 14.65625
97 212 11.21875
97 213 9.96875
97 214 4.96875
97 215 9.03125
97 216 10.90625
97 217 14.96875
97 218 17.46875
97 219 20.59375
98 4 17.78125
97 126 9.03125
97 209 18.40625
97 124 13.40625
97 123 12.15625
97 85 16.53125
97 86 17.15625
97 87 15.90625
97 88 11.84375
97 89 11.53125
97 90 13.40625
97 91 9.34375
97 92 9.34375
97 93 5.90625
97 94 6.21875
97 95 7.46875
97 84 17.78125
96 127 14.96875
97 151 18.40625
97 149 14.96875
96 129 9.96875
96 130 14.96875
96 131 16.21875
96 132 17.46875
96 133 20.28125
96 145 19.65625
96 146 19.34375
96 149 19.65625
96 211 19.03125
96 212 16.21875
97 79 20.59375
97 82 19.65625
97 150 19.03125
98 5 12.78125
97 127 11.84375
97 128 8.09375
97 129 5.90625
97 130 11.53125
97 131 13.09375
97 132 15.59375
97 133 18.09375
97 144 20.59375
97 145 16.84375
97 146 15.59375
97 147 20.28125
97 148 18.71875
97 125 8.71875
94 70 20.28125
99 5 16.84375
98 218 13.09375
98 123 17.78125
98 124 19.03125
98 125 14.34375
98 126 14.03125
98 127 16.84375
98 128 13.09375
98 129 9.96875
98 130 15.28125
98 88 12.15625
98 86 15.28125
98 132 18.71875
98 85 14.96875
98 122 17.15625
98 9 14.96875
98 11 8.71875
98 12 9.96875
98 13 11.53125
98 14 11.84375
98 15 16.53125
98 16 16.53125
98 17 19.96875
98 19 19.03125
98 20 19.96875
98 69 20.59375
98 70 17.15625
98 71 19.34375
98 10 13.40625
98 72 14.65625
98 120 19.03125
98 104 16.53125
94 72 15.90625
94 73 14.65625
94 74 13.40625
94 75 8.40625
94 76 8.09375
94 77 13.71875
94 78 10.90625
94 79 16.21875
94 80 15.90625
94 81 17.15625
96 92 5.90625
96 94 7.46875
98 105 21.21875
99 96 9.65625
98 89 9.65625
98 90 12.15625
98 91 10.59375
98 92 10.90625
98 93 9.65625
98 94 6.53125
98 95 5.90625
98 96 7.15625
98 100 7.15625
98 101 11.53125
98 102 11.84375
98 103 17.15625
98 87 15.90625
98 219 16.84375
98 73 15.28125
98 75 11.53125
99 86 19.65625
99 87 20.28125
99 88 15.90625
99 89 13.71875
99 90 16.84375
99 91 14.65625
99 92 14.65625
99 93 12.78125
99 94 10.59375
99 95 10.28125
99 21 20.90625
99 19 15.59375
99 85 18.71875
98 146 19.34375
98 148 21.21875
98 149 18.40625
98 150 21.53125
98 151 19.96875
98 210 19.03125
98 211 16.53125
98 212 13.09375
98 213 9.34375
98 214 6.53125
98 215 6.21875
98 216 7.78125
98 217 12.15625
99 18 17.46875
98 74 14.96875
99 84 21.53125
99 79 21.21875
98 76 12.46875
98 77 16.53125
98 78 13.40625
98 79 18.71875
98 80 16.84375
98 81 19.65625
98 82 18.09375
98 83 21.21875
98 84 17.46875
98 131 15.28125
98 145 20.90625
98 7 12.15625
99 80 19.65625
99 20 16.84375
99 23 19.96875
99 67 20.28125
99 69 18.09375
99 70 14.34375
99 71 16.84375
99 72 13.40625
99 73 14.34375
99 74 15.59375
99 75 13.09375
99 76 15.28125
99 77 18.71875
99 78 16.53125
99 22 20.90625
97 99 7.15625
103 93 17.15625
103 76 19.96875
100 18 17.78125
100 19 15.28125
100 20 17.78125
100 22 20.59375
100 23 19.96875
100 69 20.90625
100 70 16.53125
100 71 17.78125
100 72 14.96875
100 73 14.03125
100 74 16.53125
100 75 13.09375
100 17 17.78125
99 215 4.96875
100 77 20.28125
99 212 10.28125
99 101 7.46875
99 102 9.65625
99 103 14.34375
99 104 14.65625
99 105 19.34375
99 106 20.90625
99 120 18.09375
99 121 21.53125
99 122 17.15625
99 123 16.84375
99 213 5.28125
99 124 19.34375
100 16 13.09375
100 14 11.53125
102 17 15.59375
102 18 14.65625
102 19 10.59375
102 20 14.03125
102 21 17.78125
102 22 15.59375
102 23 14.34375
102 24 18.71875
102 25 20.90625
102 26 18.71875
102 27 20.59375
101 15 10.90625
100 15 14.03125
101 14 10.59375
99 214 5.90625
99 216 9.03125
99 217 12.46875
99 218 14.34375
99 219 17.46875
100 7 18.40625
100 8 15.59375
100 9 19.65625
100 10 17.15625
100 11 12.15625
100 12 11.53125
100 13 9.65625
101 13 9.34375
102 16 10.59375
99 125 14.34375
99 127 17.78125
100 211 11.53125
100 212 9.65625
100 213 7.15625
100 214 5.59375
100 215 8.71875
100 216 12.15625
100 217 15.90625
100 218 18.40625
100 219 21.21875
101 8 18.09375
101 9 21.53125
101 10 18.71875
100 210 14.96875
101 11 15.28125
100 126 10.59375
100 85 20.28125
100 125 9.96875
100 86 21.21875
100 87 20.59375
100 88 16.53125
100 89 15.59375
100 90 17.46875
100 91 14.03125
100 92 13.09375
100 93 10.59375
100 94 10.59375
100 128 11.84375
99 126 13.71875
100 209 16.21875
100 207 20.90625
99 128 14.96875
99 129 11.53125
99 130 16.84375
99 131 18.09375
99 146 20.59375
99 149 18.40625
99 150 20.90625
99 151 18.40625
99 152 21.53125
99 209 18.71875
99 210 16.21875
99 211 12.78125
100 208 20.59375
100 76 15.90625
101 12 12.78125
100 127 14.96875
100 129 9.65625
100 130 15.28125
100 131 17.46875
100 132 20.28125
100 145 20.28125
100 146 18.40625
100 148 21.53125
100 149 16.84375
100 150 20.59375
100 151 18.40625
100 78 18.71875
100 95 10.59375
102 15 9.96875
102 13 5.59375
101 127 16.84375
101 128 15.59375
101 129 13.09375
101 130 17.46875
101 131 20.59375
101 146 19.96875
101 149 17.15625
101 150 19.96875
101 151 16.53125
101 152 21.21875
101 207 18.09375
101 208 16.84375
101 126 11.84375
101 99 7.46875
101 97 9.96875
101 16 8.71875
101 17 13.71875
101 18 12.78125
101 19 10.90625
101 20 14.34375
101 21 17.46875
101 22 16.21875
101 23 16.21875
101 24 19.65625
101 26 20.90625
101 67 20.28125
101 98 11.53125
101 69 18.71875
104 201 18.09375
101 123 13.09375
121 111 18.40625
121 112 19.34375
121 115 18.40625
121 116 18.09375
121 117 13.71875
121 118 10.28125
121 119 6.84375
121 123 8.09375
121 124 11.21875
121 125 12.78125
121 126 9.03125
121 127 9.96875
101 125 11.84375
111 210 19.03125
111 207 18.71875
101 124 16.84375
101 103 7.78125
101 104 10.59375
101 105 14.34375
101 106 16.53125
101 107 20.28125
101 118 19.03125
101 119 21.21875
101 120 15.59375
101 121 17.78125
101 122 14.96875
111 208 16.53125
102 14 9.96875
101 70 13.71875
101 72 14.03125
102 94 13.09375
102 95 15.28125
102 96 12.78125
102 97 8.09375
102 98 11.84375
102 99 9.65625
102 100 6.84375
102 104 6.21875
102 105 9.96875
102 106 12.78125
102 71 13.40625
102 69 18.40625
102 93 12.46875
101 212 7.15625
101 213 5.90625
101 214 8.09375
101 215 10.28125
101 216 14.65625
101 217 16.84375
101 218 20.28125
102 7 20.59375
102 8 16.84375
102 9 19.65625
102 10 15.90625
102 11 12.46875
102 12 9.65625
102 67 18.40625
101 71 15.28125
102 92 16.84375
102 90 20.59375
101 73 13.40625
101 74 17.46875
101 75 15.28125
101 76 19.03125
101 88 20.59375
101 89 19.96875
101 91 19.03125
101 92 18.71875
101 93 15.28125
101 94 15.28125
101 95 15.90625
101 96 13.09375
102 91 16.21875
101 209 12.46875
101 211 6.53125
102 70 14.03125
102 72 11.84375
102 73 9.03125
102 74 13.71875
102 75 10.90625
102 76 15.28125
102 77 18.71875
102 78 19.34375
102 85 21.21875
102 88 17.15625
102 89 18.09375
101 210 11.21875
103 91 21.21875
100 96 7.78125
100 98 7.15625
103 13 9.65625
103 14 13.09375
103 15 10.59375
103 16 10.59375
103 17 15.59375
103 18 12.78125
103 19 9.03125
103 20 14.03125
103 21 16.21875
103 22 12.78125
103 23 12.78125
103 24 17.46875
103 12 14.34375
103 25 18.71875
102 204 19.03125
103 27 19.03125
102 168 19.34375
102 118 15.28125
102 119 16.21875
102 120 10.59375
102 121 12.46875
102 122 9.34375
102 123 8.40625
102 124 12.46875
102 125 8.09375
102 126 6.21875
102 207 14.65625
102 127 11.53125
103 11 17.78125
102 218 19.96875
104 120 5.28125
104 121 8.09375
104 122 7.78125
104 123 8.71875
104 124 13.71875
104 125 11.53125
104 126 7.46875
104 127 11.84375
104 128 14.34375
104 129 11.21875
104 130 12.46875
104 131 16.53125
103 10 20.59375
103 206 14.34375
102 117 18.71875
102 206 19.03125
102 208 14.03125
102 209 10.28125
102 210 9.34375
102 211 7.46875
102 212 5.28125
102 213 7.46875
102 214 5.90625
102 215 10.59375
102 216 13.71875
102 217 15.59375
103 204 15.28125
104 119 10.59375
102 128 11.21875
102 130 12.15625
103 145 19.34375
103 146 16.21875
103 147 19.03125
103 148 19.34375
103 149 13.40625
103 150 16.21875
103 151 13.71875
103 152 19.34375
103 153 19.03125
103 164 21.21875
103 165 20.90625
103 168 19.96875
103 144 19.65625
103 189 19.03125
103 202 20.90625
103 120 10.90625
103 118 14.34375
103 67 19.65625
103 117 18.71875
103 69 19.96875
103 70 15.28125
103 71 14.34375
103 72 14.65625
103 73 11.53125
103 74 17.15625
103 75 15.59375
103 190 20.90625
102 129 8.71875
103 131 20.59375
103 129 13.40625
102 131 16.21875
102 132 19.03125
102 144 18.71875
102 145 16.84375
102 146 14.03125
102 147 18.09375
102 148 17.15625
102 149 11.84375
102 150 15.28125
102 151 13.09375
102 152 17.78125
102 153 19.34375
103 130 15.90625
102 164 19.65625
103 26 16.21875
103 30 21.21875
103 203 19.96875
103 119 15.28125
103 121 11.21875
103 122 10.90625
103 123 8.40625
103 124 13.40625
103 125 10.28125
103 126 9.03125
103 127 14.03125
103 128 15.28125
102 165 19.03125
100 97 4.96875
104 118 9.03125
104 116 17.46875
104 76 16.21875
104 77 18.09375
104 78 20.28125
104 88 19.34375
104 89 20.90625
104 91 19.65625
104 93 16.84375
104 94 16.84375
104 95 20.28125
104 96 18.40625
104 97 13.40625
104 98 16.53125
104 75 11.53125
104 27 14.96875
104 100 12.78125
104 24 14.34375
103 207 10.59375
103 208 10.28125
103 209 5.28125
103 210 7.15625
103 211 5.90625
103 212 7.46875
103 213 11.21875
103 214 11.21875
103 215 15.28125
103 216 18.71875
104 25 16.53125
103 217 19.96875
104 74 12.15625
104 72 9.96875
100 102 6.84375
100 103 11.21875
100 104 12.78125
100 105 16.84375
100 106 19.34375
100 118 21.21875
100 120 16.84375
100 121 18.71875
100 122 14.34375
100 123 13.09375
100 124 15.28125
102 107 15.90625
104 73 6.21875
102 108 19.03125
104 26 13.40625
104 28 19.03125
104 29 19.34375
104 30 17.46875
104 31 20.59375
104 63 20.90625
104 66 18.71875
104 67 14.96875
104 68 19.96875
104 69 16.84375
104 70 12.78125
104 71 9.96875
102 109 19.96875
104 117 13.09375
104 8 18.71875
104 10 15.90625
104 163 20.28125
104 164 15.28125
104 165 14.96875
104 166 19.65625
104 167 18.71875
104 168 14.34375
104 169 18.09375
104 170 21.53125
104 171 18.40625
104 172 17.15625
104 175 20.28125
104 187 21.53125
104 162 19.03125
104 189 16.84375
104 144 16.53125
104 140 19.03125
104 102 6.21875
104 132 19.65625
104 106 6.84375
104 107 10.28125
104 108 13.09375
104 109 13.71875
104 110 15.90625
104 111 19.96875
104 112 21.21875
104 115 18.40625
104 190 18.71875
104 9 20.28125
104 161 17.46875
104 154 17.78125
104 11 14.34375
104 12 10.28125
104 13 5.90625
104 14 10.59375
104 15 7.78125
104 16 10.90625
104 17 14.96875
104 18 13.40625
104 19 8.40625
104 20 11.53125
104 21 14.96875
104 22 11.84375
104 155 20.59375
104 23 9.34375
104 101 10.59375
103 205 18.71875
104 143 18.40625
104 145 15.90625
104 146 11.84375
104 147 14.34375
104 148 13.71875
104 149 8.09375
104 150 10.28125
104 151 8.09375
104 152 13.71875
104 153 14.03125
104 99 14.65625
97 100 4.96875
97 101 9.96875
97 102 8.09375
105 72 15.28125
105 73 10.90625
105 74 16.53125
105 75 15.59375
105 76 19.96875
105 93 19.34375
105 94 20.90625
105 97 17.15625
105 98 21.21875
105 99 19.34375
105 100 16.84375
105 101 14.34375
105 71 14.34375
105 102 9.96875
105 107 6.53125
105 26 13.40625
105 24 17.15625
105 109 13.09375
105 23 11.53125
104 204 13.09375
104 205 17.78125
104 206 14.65625
104 207 9.65625
104 208 8.71875
104 209 7.15625
104 210 5.28125
105 103 7.15625
104 211 7.78125
105 70 17.78125
105 67 19.34375
106 119 6.53125
106 120 6.21875
106 121 7.46875
106 122 11.21875
106 123 13.09375
106 124 17.46875
106 125 17.15625
106 126 12.78125
106 127 16.21875
106 128 19.96875
106 129 17.15625
106 130 16.53125
105 69 21.53125
106 131 20.59375
106 143 17.78125
106 144 16.84375
106 145 18.40625
105 210 8.09375
105 208 7.15625
106 187 14.96875
105 25 17.78125
105 27 15.90625
105 28 20.28125
105 29 19.03125
105 30 16.84375
105 31 20.90625
106 140 19.65625
106 118 4.96875
104 212 5.59375
104 214 10.28125
105 176 19.65625
105 183 21.21875
105 187 19.03125
105 188 19.34375
105 189 14.34375
105 190 15.28125
105 191 17.46875
105 192 19.96875
105 193 19.03125
105 195 21.53125
105 200 20.59375
105 201 15.90625
105 175 17.15625
105 202 14.96875
105 204 9.65625
105 205 13.40625
105 206 10.28125
105 164 17.46875
105 153 16.21875
105 111 19.96875
105 152 16.84375
105 112 21.53125
105 115 19.96875
105 116 18.71875
105 117 14.65625
105 118 10.28125
105 203 13.09375
104 213 10.90625
105 173 20.90625
105 171 17.15625
104 215 13.71875
104 216 15.90625
104 217 16.21875
105 10 20.90625
105 11 19.03125
105 12 15.59375
105 13 11.53125
105 14 16.21875
105 15 12.78125
105 16 14.96875
105 17 19.03125
105 18 16.53125
105 172 15.28125
105 19 11.84375
105 21 17.78125
105 22 13.40625
105 108 10.59375
105 110 15.28125
105 207 4.96875
105 154 20.28125
105 165 16.84375
105 166 21.21875
105 167 19.34375
105 168 14.65625
105 169 18.09375
105 170 21.21875
105 20 15.59375
105 119 9.34375
106 117 9.34375
106 115 15.59375
106 67 14.96875
106 68 20.28125
106 69 18.09375
106 70 14.96875
106 71 10.59375
106 72 13.09375
106 73 9.65625
106 74 14.96875
106 75 16.21875
106 76 20.59375
106 77 21.21875
106 97 19.96875
106 66 16.84375
106 99 20.90625
106 101 16.53125
106 102 12.78125
106 103 10.59375
106 34 16.21875
106 32 18.09375
106 31 15.28125
105 211 11.21875
105 212 10.90625
105 213 16.21875
105 214 14.96875
105 215 19.34375
105 216 21.21875
106 100 19.34375
106 10 19.65625
106 65 20.59375
106 63 17.46875
110 175 10.28125
110 176 14.65625
110 177 16.53125
110 178 16.21875
110 179 14.34375
110 180 11.53125
110 181 15.28125
110 182 17.15625
110 183 14.03125
110 184 14.03125
110 185 14.96875
110 186 16.21875
106 64 20.90625
110 187 12.78125
110 189 12.78125
110 190 12.78125
108 153 11.84375
108 152 14.03125
108 151 11.21875
106 33 16.53125
106 35 20.28125
106 37 20.28125
106 40 20.90625
106 59 18.40625
106 60 18.71875
106 62 21.53125
110 188 16.84375
106 116 13.09375
106 11 19.65625
106 13 11.84375
106 163 19.03125
106 164 13.71875
106 165 14.34375
106 166 18.71875
106 167 15.90625
106 168 11.84375
106 169 16.84375
106 170 18.71875
106 171 14.65625
106 172 14.34375
106 173 19.96875
106 174 19.34375
106 162 19.34375
106 175 16.21875
106 183 18.71875
106 184 21.21875
106 185 19.65625
106 149 9.96875
106 147 14.34375
106 146 14.03125
106 108 7.15625
106 109 7.78125
106 110 10.90625
106 111 14.65625
106 112 17.15625
106 114 19.96875
106 176 19.65625
106 12 15.28125
106 161 17.15625
106 156 21.53125
106 14 14.96875
106 15 10.28125
106 16 14.03125
106 17 16.84375
106 18 14.65625
106 19 9.96875
106 20 12.15625
106 21 14.03125
106 22 9.96875
106 23 6.84375
106 24 11.84375
106 25 12.78125
106 159 21.53125
106 26 8.40625
106 28 14.34375
106 29 13.71875
106 30 11.21875
106 104 6.84375
105 209 5.90625
106 148 14.65625
106 150 9.34375
106 151 7.15625
106 152 12.46875
106 153 10.59375
106 154 14.96875
106 155 18.40625
106 27 9.96875
110 174 10.90625
105 120 6.84375
105 122 8.09375
107 25 17.78125
107 26 12.78125
107 27 14.03125
107 28 18.71875
107 29 16.84375
107 30 13.40625
107 31 17.78125
107 32 20.59375
107 33 17.78125
107 34 17.15625
107 35 21.53125
107 37 20.28125
107 24 17.46875
107 39 21.21875
107 59 20.59375
107 63 20.28125
107 67 19.65625
107 70 20.59375
107 71 15.90625
107 72 17.46875
107 16 19.65625
107 14 19.65625
107 74 17.46875
107 13 15.59375
106 190 12.15625
106 191 14.96875
107 40 20.59375
106 192 15.90625
107 23 12.46875
107 21 19.96875
108 59 16.21875
108 60 18.71875
108 62 19.65625
108 63 16.53125
108 64 21.21875
108 65 21.21875
108 66 19.03125
108 67 18.09375
108 70 20.90625
108 71 15.59375
108 72 17.78125
108 73 14.03125
107 22 15.59375
108 74 17.78125
108 102 19.03125
108 103 17.15625
108 104 13.09375
108 105 10.59375
108 106 7.15625
107 177 17.78125
107 175 11.53125
106 189 10.59375
107 15 15.90625
107 18 20.28125
107 19 15.59375
107 20 18.09375
108 75 19.34375
108 47 18.71875
106 193 15.90625
106 195 18.40625
107 146 12.46875
107 147 11.21875
107 148 13.71875
107 149 10.28125
107 150 10.59375
107 151 11.53125
107 152 15.90625
107 153 14.34375
107 154 18.40625
107 155 21.21875
107 162 20.90625
107 163 19.96875
107 145 15.90625
107 164 15.28125
107 166 18.09375
107 167 15.59375
107 168 10.90625
107 169 14.65625
107 170 16.53125
107 171 11.84375
107 172 10.90625
107 173 16.21875
107 140 17.46875
107 131 20.59375
107 101 20.28125
107 130 16.21875
107 165 14.65625
106 194 20.28125
107 144 13.09375
107 142 18.40625
106 198 21.21875
106 199 18.09375
106 200 15.90625
106 201 12.46875
106 202 10.59375
106 203 10.90625
106 204 6.84375
106 205 12.15625
106 206 9.96875
106 207 6.21875
106 208 4.03125
106 209 7.46875
107 143 14.03125
106 210 6.53125
106 212 11.21875
106 213 16.53125
106 214 16.84375
106 215 19.65625
106 216 21.21875
106 217 20.28125
107 12 18.40625
107 73 12.78125
107 75 17.78125
107 174 15.59375
107 139 18.71875
107 141 21.21875
106 211 11.84375
105 121 4.65625
108 43 18.71875
108 40 16.21875
108 15 16.84375
108 16 21.21875
108 18 21.53125
108 19 16.84375
108 20 18.09375
108 21 19.65625
108 22 15.90625
108 23 12.46875
108 24 16.21875
108 25 16.53125
108 26 11.21875
108 27 11.21875
108 14 20.90625
108 28 15.90625
108 30 9.96875
108 31 14.03125
108 32 17.15625
108 33 14.34375
108 34 12.78125
107 209 10.90625
107 207 5.28125
108 36 19.34375
107 206 9.65625
107 178 17.15625
107 179 18.40625
107 180 13.71875
108 29 14.34375
107 181 17.46875
108 13 17.46875
107 214 19.65625
105 123 7.78125
105 124 12.46875
105 125 12.15625
105 126 9.03125
105 127 12.15625
105 128 15.90625
105 129 14.65625
105 130 14.34375
105 131 19.34375
105 143 17.15625
105 144 14.65625
105 145 15.90625
108 12 19.96875
105 146 12.46875
105 148 15.28125
105 149 9.96875
105 150 12.15625
105 151 11.21875
106 186 18.40625
106 188 15.59375
108 150 9.96875
107 208 8.40625
107 210 11.84375
107 211 16.53125
107 212 15.59375
107 213 21.21875
105 147 13.71875
108 41 21.21875
107 182 18.71875
107 184 18.71875
108 120 9.34375
108 121 9.03125
108 122 14.03125
108 123 16.84375
108 124 19.96875
108 125 21.21875
108 126 17.15625
108 127 18.09375
108 129 21.21875
108 130 18.40625
108 139 17.15625
108 140 17.15625
108 119 4.34375
108 141 20.90625
108 143 14.65625
108 144 14.96875
108 145 18.09375
108 146 14.34375
108 147 11.84375
108 148 13.71875
108 149 11.84375
108 113 17.46875
108 111 10.59375
108 38 20.90625
108 110 5.90625
108 39 16.84375
108 142 18.71875
107 183 15.28125
108 118 7.15625
108 116 11.84375
107 185 17.78125
107 186 16.53125
107 187 14.65625
107 188 16.53125
107 189 11.53125
107 190 10.90625
107 191 11.84375
107 192 14.34375
107 193 12.78125
107 194 18.09375
107 195 15.28125
107 196 19.96875
108 117 9.03125
107 198 20.28125
107 200 14.96875
107 201 9.96875
107 202 9.96875
107 203 7.15625
107 204 5.90625
107 205 10.28125
108 35 17.15625
108 37 15.90625
107 176 14.65625
108 112 12.78125
108 114 16.84375
108 115 13.40625
107 199 16.21875
110 173 12.78125
110 172 9.34375
110 171 5.59375
108 200 10.28125
108 201 5.59375
108 202 5.90625
108 203 5.28125
108 204 5.90625
108 205 10.59375
108 206 11.53125
108 207 9.03125
108 208 9.65625
108 209 14.03125
108 210 13.71875
108 211 19.03125
108 199 11.84375
108 212 17.78125
109 13 17.46875
108 187 11.53125
108 185 14.34375
109 15 14.96875
108 184 14.65625
108 154 15.28125
108 155 18.09375
108 156 19.65625
108 159 19.96875
108 161 18.40625
108 162 19.34375
108 163 17.15625
109 12 19.96875
108 164 13.09375
108 198 15.59375
108 196 15.90625
109 209 14.65625
109 210 12.78125
109 211 18.40625
109 212 17.15625
110 10 21.53125
110 12 19.96875
110 13 18.71875
110 14 21.21875
110 15 17.78125
110 19 19.03125
110 20 18.40625
110 21 20.28125
108 197 17.46875
110 22 17.78125
109 114 14.96875
109 113 15.59375
109 112 11.53125
108 186 14.03125
108 188 14.65625
108 189 9.96875
108 190 9.03125
108 191 9.65625
108 192 10.28125
108 193 9.03125
108 194 13.71875
108 195 11.53125
110 23 13.40625
109 208 9.03125
108 165 13.09375
108 167 12.15625
109 68 19.96875
109 69 19.03125
109 70 18.09375
109 71 12.78125
109 72 16.53125
109 73 14.03125
109 74 17.78125
109 75 20.59375
109 102 19.96875
109 103 18.09375
109 104 13.71875
109 105 13.09375
109 67 14.65625
109 106 7.78125
109 57 17.15625
109 47 16.21875
109 17 20.28125
109 46 19.03125
109 18 18.71875
109 19 14.96875
109 20 14.96875
109 21 15.90625
109 22 12.78125
109 23 9.34375
109 24 11.53125
109 25 11.84375
109 107 9.03125
108 166 16.21875
109 66 14.34375
109 64 16.53125
108 168 9.03125
108 169 13.40625
108 170 13.71875
108 171 8.71875
108 172 9.65625
108 173 14.34375
108 174 12.78125
108 175 9.65625
108 176 14.03125
108 177 16.21875
108 178 15.28125
108 179 15.59375
109 65 17.15625
108 180 10.90625
108 182 16.21875
108 183 12.46875
109 14 19.65625
109 16 19.34375
109 111 7.46875
109 48 19.96875
109 58 16.84375
109 59 11.53125
109 60 13.40625
109 61 17.78125
109 62 14.96875
109 63 12.15625
108 181 14.65625
109 26 7.15625
109 207 11.53125
109 205 12.15625
109 181 17.78125
109 182 18.71875
109 183 14.03125
109 184 14.96875
109 185 14.03125
109 186 14.03125
109 187 9.34375
109 188 12.15625
109 189 7.78125
109 190 9.34375
109 191 11.53125
109 163 16.21875
109 180 14.65625
109 162 18.71875
109 160 19.96875
109 115 11.21875
109 116 7.78125
109 117 6.21875
109 118 5.59375
109 119 7.46875
109 120 11.21875
109 121 12.78125
109 122 17.15625
109 123 19.96875
109 126 19.65625
109 130 21.21875
109 161 16.21875
109 140 20.28125
109 179 18.71875
109 178 19.65625
97 103 13.40625
97 104 13.40625
97 105 17.15625
97 106 19.96875
97 118 21.21875
97 119 21.53125
97 120 15.90625
97 121 17.78125
97 122 12.46875
104 191 21.21875
104 202 17.15625
111 206 19.96875
104 203 17.15625
109 177 20.59375
109 165 13.71875
109 166 16.84375
109 167 12.15625
109 168 10.59375
109 169 15.90625
109 170 15.59375
109 171 10.90625
109 172 13.71875
109 173 18.09375
109 174 15.90625
109 175 14.03125
109 176 18.71875
109 164 11.84375
109 206 12.78125
109 143 18.71875
109 146 17.78125
110 42 18.71875
110 43 14.65625
110 44 17.15625
110 45 19.65625
110 46 15.28125
110 47 13.40625
110 48 17.46875
110 49 20.28125
110 57 16.53125
110 58 18.09375
110 59 11.84375
110 60 15.59375
110 41 18.09375
110 61 18.40625
110 25 16.84375
109 195 13.09375
110 24 15.59375
109 196 16.53125
109 197 17.78125
109 198 14.65625
109 199 12.15625
109 200 8.71875
109 201 7.46875
109 202 4.34375
109 203 8.71875
109 204 7.15625
110 27 10.28125
109 144 19.96875
110 40 12.78125
110 38 19.03125
109 147 15.90625
109 148 15.90625
109 149 14.03125
109 150 10.28125
109 151 9.65625
109 152 11.53125
109 153 7.46875
109 154 11.21875
109 155 14.96875
109 156 16.21875
109 157 20.59375
109 159 17.46875
110 39 14.96875
109 192 9.65625
109 194 14.03125
110 26 12.46875
110 28 14.65625
110 29 14.34375
110 30 9.03125
110 31 10.90625
110 32 15.28125
110 33 13.40625
110 34 9.96875
110 35 13.71875
110 36 17.46875
110 37 14.34375
109 193 10.90625
109 27 5.90625
109 28 10.59375
109 29 9.65625
110 144 17.46875
110 145 19.65625
110 146 15.59375
110 147 12.78125
110 148 12.78125
110 149 12.78125
110 150 8.71875
110 151 10.90625
110 152 10.90625
110 153 9.34375
110 154 11.21875
110 155 13.09375
110 143 14.96875
110 156 13.71875
110 158 19.65625
110 159 14.34375
110 122 16.84375
110 120 11.53125
110 161 14.65625
110 119 6.53125
110 66 15.59375
110 67 15.90625
110 68 21.21875
110 69 21.21875
110 70 20.59375
110 71 14.96875
110 157 18.71875
110 72 17.15625
110 142 19.03125
110 140 16.21875
111 160 16.84375
111 161 14.96875
111 162 17.15625
111 163 12.46875
111 164 10.59375
111 165 13.09375
111 166 14.34375
111 167 9.03125
111 168 10.90625
111 169 14.96875
111 170 12.46875
111 171 9.65625
110 141 19.96875
111 172 14.65625
111 174 14.03125
111 31 7.15625
111 29 12.78125
110 65 16.53125
110 121 13.40625
110 123 20.90625
110 126 19.96875
110 127 20.90625
110 130 19.65625
110 137 16.84375
110 138 19.96875
110 139 14.34375
111 173 16.53125
111 159 12.46875
110 73 14.65625
110 75 19.65625
110 207 14.65625
110 208 13.71875
110 209 18.40625
110 210 16.21875
110 212 19.65625
111 15 19.96875
111 19 21.21875
111 20 19.34375
111 21 20.28125
111 22 19.03125
111 23 14.96875
111 24 14.96875
110 206 16.84375
111 25 16.21875
111 27 9.65625
110 194 11.53125
110 192 10.59375
110 163 12.46875
110 191 12.78125
110 164 9.03125
110 165 9.96875
110 166 12.15625
110 167 7.15625
110 168 6.53125
110 169 11.21875
110 170 9.96875
111 26 13.09375
110 74 16.53125
110 205 15.59375
110 203 9.65625
110 77 20.59375
110 103 20.90625
110 104 15.90625
110 105 15.28125
110 106 10.90625
110 107 10.28125
110 108 5.90625
110 112 6.84375
110 113 11.53125
110 114 11.21875
110 115 8.09375
110 116 7.15625
110 204 10.90625
110 117 5.59375
110 160 17.15625
110 162 15.59375
111 28 12.15625
110 193 9.03125
110 195 8.71875
110 196 12.15625
110 197 12.78125
110 198 10.59375
110 199 7.15625
110 200 6.53125
110 201 4.65625
110 202 6.84375
110 118 7.78125
111 158 16.84375
111 157 15.28125
111 156 10.28125
111 106 14.65625
111 107 15.28125
111 108 10.59375
111 109 7.46875
111 113 8.40625
111 114 9.34375
111 115 7.78125
111 116 4.96875
111 117 7.46875
111 118 10.90625
111 119 11.84375
111 120 16.21875
111 105 19.96875
111 121 18.40625
111 63 8.09375
111 143 19.96875
111 62 9.34375
111 32 11.53125
111 33 10.90625
111 34 6.21875
111 35 9.03125
111 36 13.09375
111 37 10.90625
111 38 15.59375
111 39 12.46875
111 40 8.71875
111 65 14.03125
111 41 13.40625
111 104 19.96875
111 73 18.09375
109 30 4.96875
109 31 8.71875
109 32 12.15625
109 33 9.96875
109 34 8.71875
109 35 12.78125
109 36 15.28125
109 37 13.09375
109 38 18.71875
109 39 15.59375
109 40 13.40625
109 41 18.40625
111 74 19.65625
109 42 19.96875
109 44 19.03125
110 62 14.34375
110 63 11.84375
110 64 16.84375
111 64 13.09375
111 66 13.71875
111 67 15.59375
111 68 20.28125
111 69 21.21875
111 70 21.53125
111 71 16.53125
111 72 19.34375
109 43 17.15625
111 42 14.96875
111 43 11.21875
111 44 12.46875
111 192 10.28125
111 193 10.90625
111 194 10.59375
111 195 9.96875
111 196 11.21875
111 197 11.53125
111 198 7.78125
111 199 7.46875
111 200 4.65625
111 201 7.78125
111 202 8.40625
111 203 13.09375
111 191 14.65625
111 204 14.03125
111 178 19.34375
111 176 19.34375
111 147 18.09375
111 175 14.65625
111 148 17.15625
111 149 17.46875
111 150 12.46875
111 151 13.40625
111 152 11.84375
111 153 9.03125
111 154 9.34375
111 155 11.21875
111 205 18.09375
111 190 14.34375
111 189 13.71875
111 188 16.53125
111 45 15.59375
111 46 12.15625
111 47 8.71875
111 48 12.46875
111 49 16.21875
111 50 18.40625
111 54 16.21875
111 55 18.71875
111 56 15.59375
111 57 11.21875
111 58 12.78125
111 59 6.84375
111 60 11.21875
111 61 13.40625
111 140 20.28125
111 146 20.90625
111 30 7.78125
111 177 19.96875
111 179 16.53125
111 180 14.34375
111 181 16.84375
111 182 18.40625
111 183 15.28125
111 184 13.09375
111 185 14.34375
111 186 16.53125
111 187 12.15625
121 110 13.40625
121 109 12.78125
121 108 9.03125
121 107 4.96875
112 114 4.96875
112 115 5.59375
112 58 16.53125
112 56 19.03125
112 117 9.03125
112 50 16.84375
112 23 18.09375
112 24 18.71875
112 25 20.90625
112 26 17.78125
112 27 14.34375
112 28 17.15625
112 110 6.84375
112 29 18.40625
112 31 12.46875
112 32 17.15625
112 33 16.53125
112 34 11.53125
112 35 13.71875
112 36 18.40625
112 37 15.59375
112 38 19.65625
112 39 15.59375
112 40 12.46875
112 41 16.84375
112 42 17.15625
112 30 13.40625
112 43 12.46875
112 109 11.53125
112 107 17.15625
113 165 14.34375
113 166 12.46875
113 167 9.03125
113 168 13.71875
112 197 8.09375
112 196 9.96875
112 195 9.03125
112 57 13.71875
112 59 11.21875
112 60 15.59375
112 61 16.21875
112 62 11.21875
112 108 12.78125
112 63 10.28125
112 65 13.71875
112 66 15.59375
112 67 16.84375
112 68 21.21875
112 71 18.40625
112 72 19.65625
112 73 18.40625
112 74 18.09375
112 77 20.28125
112 104 21.21875
112 105 21.53125
112 106 17.15625
112 64 14.34375
113 164 12.15625
112 44 13.71875
112 46 10.59375
112 190 18.71875
112 191 18.09375
112 192 14.34375
112 193 12.78125
112 165 10.28125
112 163 8.40625
112 119 12.46875
112 162 13.40625
112 120 16.53125
112 121 19.34375
112 122 21.53125
112 137 15.59375
112 189 18.71875
112 138 17.46875
112 140 16.53125
112 141 19.65625
112 142 20.28125
112 143 17.15625
112 144 20.90625
112 146 19.03125
112 147 15.90625
112 148 14.34375
112 149 16.84375
112 150 11.84375
112 151 14.65625
112 152 11.84375
112 139 12.78125
112 45 14.96875
112 187 17.46875
112 185 18.40625
112 47 8.71875
112 48 11.84375
112 49 14.03125
112 116 7.78125
112 118 13.09375
112 194 11.84375
112 164 8.71875
112 166 9.34375
112 167 4.65625
112 168 9.03125
112 169 11.21875
112 170 7.78125
112 186 20.90625
112 171 7.46875
112 173 13.09375
112 174 11.21875
112 175 13.71875
112 176 16.84375
112 177 17.78125
112 178 18.09375
112 179 14.65625
112 180 14.34375
112 181 17.15625
112 182 20.28125
112 183 18.09375
112 184 15.90625
112 172 12.46875
112 153 11.53125
113 163 10.28125
113 161 15.28125
113 110 11.53125
113 111 8.40625
113 46 8.09375
113 45 11.21875
113 44 10.59375
113 43 10.90625
112 198 6.53125
112 199 4.96875
112 200 7.78125
112 201 9.65625
112 202 12.78125
112 203 15.90625
113 109 15.59375
112 204 17.78125
112 208 19.96875
113 24 21.21875
113 26 20.90625
113 27 16.84375
113 28 18.40625
113 29 20.28125
113 30 15.90625
113 31 13.40625
113 32 17.78125
113 33 18.09375
113 34 12.78125
113 35 13.09375
112 207 21.53125
113 36 18.09375
113 108 17.46875
113 67 19.03125
118 39 20.90625
118 40 18.40625
115 217 19.34375
115 210 18.71875
127 213 17.78125
113 60 15.28125
113 47 5.59375
113 48 7.15625
113 49 9.03125
113 50 11.84375
113 51 15.59375
113 52 16.53125
113 71 21.53125
113 53 17.46875
113 55 17.78125
113 56 16.21875
113 57 10.90625
113 58 14.65625
113 59 10.59375
113 61 14.65625
115 208 18.40625
113 62 9.34375
113 63 10.28125
113 64 13.71875
113 65 13.71875
113 66 16.53125
113 54 13.71875
113 162 15.90625
113 37 16.21875
113 39 15.90625
114 10 19.96875
114 23 19.65625
114 24 19.34375
113 172 17.15625
113 170 11.53125
113 117 13.09375
113 169 15.59375
113 118 17.46875
113 119 17.46875
113 120 21.53125
113 139 16.21875
113 140 20.59375
113 203 19.96875
113 147 20.59375
113 149 21.53125
113 150 16.53125
113 151 18.71875
113 152 14.96875
113 153 14.65625
113 154 12.15625
113 155 10.59375
113 156 6.84375
113 157 11.21875
113 158 11.53125
113 159 9.03125
113 160 14.03125
113 148 19.03125
113 38 19.03125
113 202 16.21875
113 200 9.96875
113 40 12.15625
113 41 14.96875
113 42 15.59375
113 115 8.40625
113 116 10.28125
113 171 12.15625
113 173 16.84375
113 174 14.65625
113 175 17.78125
113 176 20.90625
113 179 17.15625
113 180 17.78125
113 201 13.71875
113 181 19.65625
113 184 17.15625
113 185 19.96875
113 187 19.96875
113 191 21.21875
113 192 16.84375
113 193 15.90625
113 194 13.09375
113 195 11.84375
113 196 10.28125
113 197 7.78125
113 198 5.59375
113 199 7.78125
113 183 20.90625
118 37 18.40625
112 154 10.59375
112 156 8.71875
114 120 18.40625
114 137 14.96875
114 138 17.46875
114 139 13.71875
114 65 10.59375
114 63 9.34375
114 141 20.59375
114 62 10.59375
114 30 16.53125
114 31 14.03125
114 32 19.03125
114 33 19.96875
114 119 15.59375
114 34 14.96875
114 36 20.90625
114 37 19.34375
114 39 19.96875
114 40 15.90625
114 41 19.34375
114 42 20.28125
114 43 15.59375
114 44 15.59375
114 45 16.53125
114 46 13.09375
114 47 10.28125
114 48 11.53125
114 35 16.21875
114 49 12.46875
114 118 15.28125
114 116 9.03125
115 160 9.34375
115 161 7.78125
115 162 9.65625
115 163 5.28125
115 164 4.03125
115 165 7.78125
115 30 13.09375
115 28 14.96875
114 29 20.90625
114 64 12.46875
114 66 14.03125
114 67 15.28125
114 117 10.59375
114 68 19.03125
114 71 18.40625
114 72 19.03125
114 73 18.71875
114 74 17.15625
114 77 18.09375
114 106 19.96875
114 107 20.59375
114 108 16.84375
114 109 14.96875
114 110 11.21875
114 111 9.34375
114 112 4.96875
114 69 21.21875
115 159 6.53125
114 50 15.59375
114 56 20.28125
115 21 20.28125
115 22 19.96875
115 23 14.96875
115 24 14.96875
115 25 18.40625
115 26 16.21875
114 184 20.59375
114 175 18.09375
114 146 20.59375
114 174 15.28125
114 147 18.09375
114 148 15.28125
115 20 17.78125
114 149 18.09375
114 151 15.59375
114 152 10.90625
114 153 12.46875
114 154 9.65625
114 155 6.84375
114 156 5.28125
114 157 9.96875
114 158 9.03125
114 159 4.65625
114 160 9.34375
114 161 10.59375
114 162 10.59375
114 150 13.09375
114 51 19.65625
115 19 20.28125
115 14 19.34375
114 57 14.34375
114 58 16.84375
114 59 12.46875
114 60 15.90625
114 61 15.28125
114 140 17.46875
114 143 19.34375
115 27 12.15625
114 176 20.59375
114 192 19.03125
114 193 17.78125
114 194 16.53125
115 15 17.78125
114 195 13.71875
114 197 10.90625
114 198 9.65625
114 199 9.65625
114 200 12.46875
114 201 14.34375
114 202 17.15625
114 203 20.28125
115 9 19.65625
115 10 17.15625
115 11 20.90625
115 12 18.09375
115 13 18.71875
114 196 13.71875
112 155 9.96875
115 158 11.84375
115 156 7.15625
115 119 11.84375
115 120 14.34375
115 121 18.40625
115 68 16.21875
115 66 10.90625
115 130 20.28125
115 65 9.34375
115 31 11.53125
115 32 16.84375
115 33 17.46875
115 34 13.40625
115 35 15.59375
115 118 10.59375
115 36 19.96875
115 39 19.65625
115 40 15.90625
115 41 19.96875
115 43 17.15625
115 44 17.46875
115 45 19.34375
115 46 15.59375
115 47 12.46875
115 48 14.34375
115 49 16.84375
115 50 19.34375
115 56 20.59375
115 37 18.40625
115 57 15.28125
115 117 6.21875
115 112 5.59375
112 157 14.03125
112 158 14.03125
112 159 9.34375
112 160 13.40625
112 161 13.09375
114 26 20.28125
114 27 16.21875
114 28 18.09375
115 67 11.53125
115 69 17.46875
115 70 18.40625
115 71 13.71875
115 113 8.40625
115 72 14.96875
115 74 13.71875
115 75 18.40625
115 76 19.65625
115 77 16.21875
115 104 18.40625
115 105 19.96875
115 106 15.59375
115 107 16.84375
115 108 13.40625
115 109 11.21875
115 110 8.09375
115 111 7.78125
115 73 14.34375
115 157 11.84375
115 58 16.53125
115 60 13.71875
115 201 12.46875
115 202 14.03125
115 203 17.78125
115 204 18.09375
115 207 20.90625
115 169 11.53125
115 167 4.96875
115 137 14.65625
115 166 8.40625
115 138 18.40625
115 139 13.71875
115 140 16.53125
115 200 11.21875
115 141 20.59375
115 144 20.90625
115 145 21.53125
115 146 17.46875
115 147 15.59375
115 148 12.78125
115 149 14.34375
115 150 9.03125
115 151 10.90625
115 152 6.53125
115 153 8.09375
115 154 6.21875
115 155 5.28125
115 143 17.78125
115 59 11.21875
115 199 10.28125
115 197 13.40625
115 61 14.96875
115 62 10.59375
115 63 7.46875
115 64 11.21875
115 122 19.65625
115 131 20.59375
115 29 17.46875
115 168 8.40625
115 170 10.59375
115 171 10.28125
115 172 14.03125
115 173 15.59375
115 198 11.53125
115 174 15.28125
115 176 19.65625
115 180 18.40625
115 184 20.28125
115 187 19.03125
115 189 19.03125
115 190 20.28125
115 191 20.59375
115 192 17.46875
115 193 16.53125
115 194 16.53125
115 195 13.71875
115 196 15.28125
115 175 16.53125
118 36 19.96875
118 35 17.46875
118 34 13.71875
116 74 15.90625
116 38 19.65625
116 10 19.96875
116 12 19.65625
116 13 18.71875
116 14 19.34375
116 15 16.21875
116 16 20.90625
116 17 20.59375
116 18 20.90625
116 19 17.78125
116 20 15.28125
116 39 17.15625
116 21 16.53125
116 23 11.53125
116 24 10.90625
116 25 13.40625
116 26 11.53125
116 27 7.15625
116 28 9.65625
116 29 12.15625
116 30 8.09375
116 31 6.53125
116 32 11.84375
116 33 12.46875
116 34 9.34375
116 22 15.90625
116 35 11.53125
116 41 17.15625
116 71 12.15625
116 40 12.78125
116 42 19.65625
116 43 16.21875
116 44 15.90625
116 45 19.34375
116 46 16.21875
116 47 12.15625
116 48 14.34375
116 49 18.40625
116 50 19.96875
116 55 20.90625
116 56 17.46875
116 72 15.28125
116 57 12.78125
116 59 7.15625
116 60 9.34375
116 61 11.84375
116 62 8.71875
116 63 4.96875
116 64 9.65625
116 65 9.96875
116 66 9.03125
116 67 10.59375
116 68 15.59375
116 69 16.21875
116 70 17.15625
116 58 12.78125
116 190 16.53125
116 36 15.28125
116 73 14.96875
116 154 4.65625
116 152 7.78125
116 77 19.96875
116 151 9.96875
116 104 17.46875
116 105 18.71875
116 106 13.09375
116 107 15.59375
116 108 11.84375
116 109 7.78125
116 110 7.15625
116 111 4.96875
116 188 17.78125
116 112 7.78125
116 114 9.03125
116 118 8.40625
116 119 11.53125
116 120 14.34375
116 121 18.09375
116 122 20.28125
116 139 18.09375
116 140 20.28125
116 143 20.59375
116 146 19.65625
116 147 18.09375
116 148 15.90625
116 113 10.28125
116 37 14.65625
116 187 14.65625
116 185 18.40625
116 75 20.59375
116 189 14.65625
116 153 4.65625
116 155 7.78125
116 156 8.71875
116 157 13.09375
116 158 14.96875
116 159 10.28125
116 160 13.71875
116 161 10.90625
116 162 14.34375
116 163 10.90625
116 186 19.65625
116 164 7.78125
116 166 13.40625
116 167 9.03125
116 168 10.90625
116 169 15.28125
116 170 14.03125
116 171 11.84375
116 172 15.90625
116 173 18.71875
116 174 17.15625
116 175 17.46875
116 183 19.34375
116 184 18.09375
116 165 11.53125
116 149 15.90625
116 191 17.78125
117 112 9.03125
117 15 13.09375
116 193 14.96875
116 194 15.28125
116 195 14.03125
116 196 15.90625
116 197 15.28125
116 198 11.84375
116 199 11.21875
116 200 9.34375
116 201 11.21875
116 202 10.59375
116 203 15.28125
117 16 18.40625
116 204 14.65625
116 206 20.28125
116 207 18.40625
116 208 15.28125
116 209 19.96875
116 210 16.21875
116 211 21.53125
116 212 19.03125
116 217 20.90625
117 9 20.28125
117 10 17.15625
117 11 19.34375
117 12 15.90625
116 205 19.65625
117 13 14.65625
117 17 19.34375
117 57 17.15625
117 20 13.40625
117 21 15.90625
117 22 14.65625
117 23 9.65625
117 24 10.90625
117 25 13.71875
117 26 10.59375
117 27 7.78125
117 28 11.84375
117 29 13.40625
117 30 9.34375
117 31 9.96875
117 18 19.34375
117 33 14.65625
117 34 11.84375
117 35 15.28125
117 36 18.71875
117 37 17.15625
117 39 19.34375
117 40 15.90625
117 41 20.59375
117 43 18.71875
117 44 19.65625
117 46 18.71875
117 47 15.59375
117 48 18.40625
115 212 19.96875
116 192 14.03125
117 14 16.21875
117 59 11.53125
117 62 13.40625
117 63 9.03125
117 64 13.09375
117 65 12.46875
117 66 10.59375
117 67 10.28125
117 68 15.59375
117 69 15.59375
117 70 14.96875
117 71 9.65625
117 72 12.15625
117 73 10.59375
117 113 13.09375
117 74 12.46875
117 76 19.03125
117 77 17.15625
117 102 18.71875
117 103 18.71875
117 104 13.09375
117 105 14.65625
117 106 9.34375
117 107 11.84375
117 108 9.03125
117 109 6.21875
117 110 5.59375
117 111 7.46875
117 75 16.53125
117 58 17.15625
117 61 16.21875
117 152 5.59375
117 60 13.09375
117 115 6.21875
117 119 7.46875
117 120 9.65625
117 121 13.71875
117 122 15.59375
117 123 19.96875
117 126 18.09375
117 127 19.96875
117 129 19.96875
117 130 18.09375
117 131 19.96875
117 114 10.59375
117 137 16.84375
117 139 15.90625
117 140 16.84375
117 142 21.53125
117 143 17.15625
117 144 19.03125
117 145 19.65625
117 146 15.28125
117 147 14.03125
117 148 12.15625
117 149 11.21875
117 150 5.90625
117 151 6.21875
117 138 20.90625
116 150 10.28125
117 153 4.34375
117 154 6.84375
117 188 18.09375
118 10 17.46875
117 187 15.28125
117 157 16.53125
117 158 17.46875
117 159 12.15625
117 160 13.71875
117 161 9.96875
117 162 12.78125
117 163 10.59375
117 164 5.59375
117 165 8.40625
117 190 15.59375
117 166 11.84375
117 168 7.46875
117 169 12.46875
117 170 12.78125
117 171 10.28125
117 172 12.78125
117 173 16.53125
117 174 15.90625
117 175 15.28125
117 176 18.71875
117 177 21.21875
117 180 17.15625
117 181 20.90625
117 167 8.09375
117 183 19.03125
117 217 18.40625
117 215 21.21875
117 156 12.15625
117 189 14.03125
117 191 16.84375
117 192 14.96875
117 193 14.65625
117 194 16.53125
117 195 14.03125
117 196 16.84375
117 197 16.53125
117 198 14.03125
117 199 11.84375
117 200 10.90625
117 216 20.90625
117 201 9.96875
117 203 13.71875
117 204 12.46875
117 205 18.09375
117 206 17.78125
117 207 14.96875
117 208 12.46875
117 209 16.84375
117 210 13.09375
117 211 18.40625
117 212 15.59375
117 213 20.28125
117 214 19.96875
117 202 10.28125
118 109 5.59375
117 184 19.03125
117 186 19.96875
118 107 8.71875
118 59 14.65625
118 57 20.59375
118 12 14.65625
118 47 19.34375
118 13 12.15625
118 14 14.34375
118 15 10.28125
118 16 15.28125
118 17 16.84375
118 18 15.90625
118 19 11.21875
118 106 4.96875
118 20 11.21875
118 22 11.21875
118 23 6.21875
118 24 9.96875
118 25 12.15625
118 26 8.09375
118 27 7.46875
118 28 11.84375
118 29 12.46875
118 30 9.34375
118 31 11.84375
118 32 15.90625
118 33 14.96875
118 21 13.71875
117 185 19.34375
118 105 10.28125
118 103 14.34375
118 9 21.21875
118 11 18.71875
118 108 7.15625
118 58 19.96875
118 60 15.28125
118 61 19.34375
118 62 17.15625
118 63 12.78125
118 64 16.53125
118 65 15.90625
118 66 12.78125
118 67 11.21875
118 104 9.03125
118 68 17.15625
118 70 13.71875
118 71 8.40625
118 72 11.21875
118 73 8.71875
118 74 12.78125
118 75 15.59375
118 76 19.03125
118 77 18.40625
118 97 21.21875
118 100 21.21875
118 101 19.03125
118 102 15.28125
118 69 15.59375
118 111 10.90625
118 215 19.34375
118 214 17.46875
118 149 9.65625
118 186 19.03125
118 148 12.46875
118 112 13.09375
118 113 17.46875
118 114 15.28125
118 115 10.59375
118 116 8.40625
118 120 6.53125
118 121 10.28125
118 122 12.78125
118 123 16.21875
118 151 4.34375
118 124 20.28125
118 126 14.96875
118 127 17.46875
118 128 21.53125
118 129 18.09375
118 130 16.53125
118 131 19.65625
118 139 18.09375
118 140 18.09375
118 143 17.15625
118 144 17.78125
118 145 18.71875
118 146 14.03125
118 125 19.96875
118 147 13.71875
118 184 19.96875
118 180 17.46875
117 155 9.34375
118 150 6.21875
118 152 8.09375
118 153 6.21875
118 154 10.28125
118 155 13.40625
118 156 16.53125
118 157 20.59375
118 159 16.53125
118 160 17.46875
118 161 12.78125
118 162 15.28125
118 183 18.71875
118 163 14.34375
118 165 10.59375
118 166 14.96875
118 167 11.84375
118 168 9.03125
118 169 14.34375
118 170 15.59375
118 171 12.15625
118 172 13.40625
118 173 18.09375
118 174 17.78125
118 175 15.59375
118 176 19.34375
118 164 9.03125
118 185 19.34375
118 187 14.65625
118 110 7.78125
118 216 19.96875
118 189 11.84375
118 190 13.71875
118 191 15.90625
118 192 14.96875
118 193 15.28125
118 194 18.40625
118 195 16.21875
118 196 19.96875
118 197 19.96875
118 198 17.78125
118 199 14.96875
118 188 16.53125
118 200 13.09375
118 202 9.65625
118 203 11.84375
118 204 9.34375
118 205 14.96875
118 206 14.03125
118 207 10.59375
118 208 7.78125
118 209 12.15625
118 210 8.71875
118 211 14.34375
118 212 12.15625
118 213 17.46875
118 201 10.90625
118 217 18.40625
119 11 19.34375
119 43 20.90625
119 10 19.03125
119 12 15.90625
119 13 14.03125
119 14 17.78125
119 15 14.65625
119 16 19.34375
119 18 20.59375
119 19 15.59375
119 20 16.53125
119 21 19.34375
119 22 15.90625
119 23 11.84375
119 24 15.59375
119 25 17.46875
119 26 12.46875
119 27 12.15625
119 28 16.84375
119 29 16.53125
119 30 12.15625
119 31 15.28125
119 32 19.34375
119 33 17.15625
119 34 15.28125
119 35 19.34375
119 37 19.34375
119 39 20.28125
119 40 18.71875
114 163 5.28125
107 102 15.90625
114 164 8.09375
114 166 8.71875
119 141 18.40625
119 142 16.53125
119 143 12.15625
119 144 12.46875
119 145 14.65625
119 146 10.59375
119 147 8.71875
119 116 11.53125
119 114 15.59375
119 149 7.46875
119 113 17.46875
119 63 16.21875
119 140 14.03125
119 64 20.59375
119 66 17.78125
119 67 16.21875
119 69 20.59375
119 70 18.71875
119 71 13.40625
119 72 14.65625
119 73 10.28125
119 74 13.71875
119 75 15.28125
119 76 18.71875
119 77 18.71875
119 97 21.53125
119 65 19.65625
119 101 21.21875
119 139 14.34375
119 137 15.90625
120 128 14.96875
120 129 11.84375
120 130 10.28125
120 131 14.34375
120 132 17.15625
120 133 19.03125
120 137 16.21875
120 138 20.90625
120 139 16.53125
119 217 21.21875
119 213 20.28125
120 174 18.40625
119 138 19.65625
119 115 11.84375
119 121 6.84375
119 122 10.59375
119 123 14.34375
119 124 17.46875
119 125 18.40625
119 126 13.71875
119 127 14.65625
119 128 19.65625
119 129 17.15625
119 130 14.34375
119 131 18.09375
119 132 20.28125
119 117 7.46875
120 127 10.90625
119 102 16.21875
119 104 10.59375
119 203 9.03125
119 204 9.03125
119 205 14.34375
119 206 14.03125
119 207 9.96875
119 208 10.28125
119 209 13.71875
119 210 12.15625
119 211 17.46875
119 184 18.40625
119 182 19.65625
119 151 8.40625
119 202 9.65625
119 181 17.46875
119 153 10.90625
119 154 14.34375
119 155 16.21875
119 156 18.71875
119 159 18.09375
119 160 19.03125
119 161 15.59375
119 162 15.90625
119 163 14.96875
119 164 10.28125
119 165 9.65625
119 166 13.40625
119 152 11.53125
119 103 15.28125
119 201 8.09375
119 199 12.78125
119 105 9.34375
119 106 6.53125
119 107 5.28125
119 108 4.34375
119 109 7.46875
119 110 6.53125
119 111 11.84375
119 112 12.46875
119 148 9.65625
119 150 6.21875
119 212 14.96875
119 183 16.21875
119 200 12.46875
119 185 18.40625
119 187 15.59375
119 188 18.09375
119 189 13.09375
119 190 13.09375
119 191 13.71875
119 192 14.34375
119 193 12.15625
119 194 16.53125
119 195 13.09375
119 196 17.15625
119 197 18.09375
119 198 16.84375
119 186 18.40625
119 167 10.59375
120 126 8.71875
120 124 14.03125
120 97 15.90625
120 98 19.03125
120 99 18.09375
120 100 16.84375
120 101 15.59375
120 102 10.59375
120 103 10.90625
120 104 5.28125
120 105 6.84375
120 67 14.34375
120 65 20.28125
120 107 7.78125
120 96 20.90625
120 63 18.40625
120 9 19.65625
120 10 14.96875
120 11 14.34375
120 12 10.90625
120 13 8.40625
120 14 13.09375
120 15 10.59375
120 16 15.28125
120 17 18.40625
120 18 17.46875
120 19 12.15625
120 20 13.71875
120 8 19.34375
120 21 17.46875
120 94 17.78125
120 91 19.96875
126 104 7.46875
126 105 9.03125
126 106 12.78125
126 107 13.40625
126 108 17.15625
126 109 19.65625
126 110 19.96875
126 117 18.09375
122 149 5.28125
122 148 9.96875
122 147 9.03125
120 66 17.78125
120 93 17.78125
120 68 19.96875
120 70 14.96875
120 71 10.59375
120 72 10.59375
120 73 5.28125
120 74 10.28125
120 75 10.59375
120 76 14.65625
120 77 15.90625
120 78 19.34375
120 85 21.21875
120 88 18.40625
120 89 21.21875
120 69 17.78125
120 125 13.71875
120 22 14.34375
120 24 14.96875
120 162 15.28125
120 163 16.21875
120 164 11.21875
120 165 10.28125
120 166 14.96875
120 167 13.71875
120 168 9.03125
120 169 12.78125
120 170 16.21875
120 171 13.40625
120 172 11.84375
120 143 13.71875
120 161 14.65625
120 141 19.65625
120 140 14.34375
120 110 11.53125
120 111 16.21875
120 112 16.53125
120 113 21.53125
120 114 18.40625
120 115 14.34375
120 116 14.34375
120 117 9.65625
120 118 6.53125
120 122 6.53125
120 123 10.28125
120 109 11.21875
120 23 10.28125
120 160 19.03125
120 156 21.21875
120 25 17.46875
120 26 13.40625
120 27 14.03125
120 28 18.40625
120 29 18.71875
120 30 15.59375
120 31 18.40625
120 33 21.21875
120 34 19.65625
120 59 20.90625
120 106 6.21875
120 108 9.34375
120 159 19.65625
119 214 18.71875
120 144 12.78125
120 145 12.78125
120 146 8.40625
120 147 9.65625
120 148 9.03125
120 149 4.03125
120 150 5.59375
120 151 6.21875
120 152 10.90625
120 153 12.15625
120 154 15.28125
120 155 17.46875
120 142 18.40625
126 103 9.03125
119 168 6.21875
119 170 12.46875
121 30 17.46875
121 31 21.53125
121 34 21.21875
121 67 19.96875
121 70 19.96875
121 71 15.90625
121 72 16.21875
121 73 10.90625
121 74 15.28125
121 75 14.34375
121 76 18.40625
121 77 20.59375
121 29 20.90625
121 12 15.59375
121 93 19.03125
120 217 16.84375
120 177 21.21875
120 187 19.65625
120 188 21.21875
120 189 16.21875
120 190 17.15625
120 191 18.71875
120 192 19.65625
120 193 18.09375
120 195 18.71875
120 199 18.09375
121 10 20.28125
120 200 17.78125
121 27 17.15625
121 25 20.28125
122 101 14.96875
122 102 9.34375
122 103 10.90625
122 104 7.78125
122 105 8.09375
122 106 11.21875
122 107 10.59375
122 108 14.03125
122 109 17.15625
122 110 16.84375
122 112 21.53125
121 173 16.53125
121 26 15.59375
121 171 14.03125
121 11 18.71875
121 13 12.78125
121 14 18.09375
121 15 15.28125
121 16 18.71875
121 18 20.59375
121 19 15.59375
121 20 18.40625
121 21 21.21875
121 22 17.15625
121 23 14.03125
121 24 19.34375
120 176 17.46875
122 100 14.34375
120 201 14.03125
120 203 14.03125
121 150 10.28125
121 151 11.84375
121 152 16.21875
121 153 16.53125
121 154 19.96875
121 161 19.96875
121 162 19.96875
121 163 20.28125
121 164 15.90625
121 165 14.03125
121 166 18.09375
121 167 16.84375
121 149 7.46875
121 168 11.53125
121 131 16.84375
121 129 14.03125
121 97 17.78125
121 128 14.96875
121 99 21.53125
121 100 18.71875
121 101 17.78125
121 102 12.46875
121 103 11.21875
121 104 8.09375
121 105 4.65625
121 106 7.46875
121 169 14.03125
120 202 14.34375
121 148 11.84375
121 146 8.71875
120 204 11.84375
120 205 17.15625
120 206 15.28125
120 207 9.96875
120 208 9.96875
120 209 10.90625
120 210 8.71875
120 211 13.09375
120 212 9.65625
120 213 14.65625
120 214 12.78125
120 215 16.21875
121 147 9.34375
120 216 17.15625
121 94 20.28125
121 170 17.46875
121 130 11.84375
121 132 18.09375
121 137 18.71875
121 139 18.09375
121 140 15.28125
121 141 19.34375
121 142 16.84375
121 143 12.46875
121 144 9.96875
121 145 12.15625
121 88 21.21875
119 169 10.59375
122 99 17.15625
122 97 12.46875
122 23 15.90625
122 24 20.90625
122 26 19.34375
122 27 20.28125
122 30 21.53125
122 67 19.65625
122 70 19.03125
122 71 15.90625
122 72 14.03125
122 73 8.71875
122 74 12.15625
121 212 13.40625
122 22 19.34375
121 210 11.53125
121 209 10.59375
121 174 17.46875
121 175 13.40625
121 176 14.96875
121 177 18.71875
121 178 19.03125
121 179 20.59375
121 180 16.53125
121 181 20.90625
121 183 19.65625
121 187 19.65625
121 188 20.90625
122 76 13.40625
121 189 15.90625
122 20 18.40625
122 18 21.21875
119 171 8.40625
119 172 8.09375
119 173 13.09375
119 174 13.09375
119 175 10.28125
119 176 13.71875
119 177 16.84375
119 178 16.84375
119 179 16.84375
119 180 13.09375
120 173 17.15625
120 175 15.59375
122 19 15.90625
122 146 5.59375
121 213 18.71875
121 214 16.21875
121 215 20.59375
122 8 19.65625
122 9 21.21875
122 10 16.21875
122 11 13.71875
122 12 11.53125
122 13 9.65625
122 14 15.28125
122 15 14.65625
122 16 17.78125
121 211 15.28125
122 98 17.15625
121 190 15.59375
121 192 19.03125
122 136 15.28125
122 137 16.84375
122 138 20.90625
122 139 17.78125
122 140 13.71875
122 141 18.40625
122 142 16.53125
122 143 12.46875
122 144 9.34375
122 145 8.40625
122 118 12.78125
122 116 20.28125
122 135 19.03125
122 78 19.03125
122 84 19.65625
122 85 19.96875
122 87 19.96875
122 88 15.59375
122 89 19.03125
122 90 21.21875
122 91 15.90625
122 92 18.40625
122 93 13.09375
122 94 14.65625
122 95 18.71875
122 96 16.84375
122 115 19.65625
121 191 16.53125
122 134 20.28125
122 132 13.09375
121 193 16.84375
121 195 18.40625
121 199 19.03125
121 200 18.71875
121 201 13.71875
121 202 14.34375
121 203 11.84375
121 204 10.59375
121 205 14.65625
121 206 12.78125
121 207 7.15625
121 208 10.59375
122 133 16.53125
122 75 9.34375
121 172 11.21875
122 117 15.59375
122 119 10.59375
122 120 6.53125
122 124 8.09375
122 125 8.40625
122 126 4.03125
122 127 4.96875
122 128 9.03125
122 129 8.09375
122 130 6.53125
122 131 11.84375
122 77 16.84375
126 102 6.21875
126 101 11.84375
126 100 10.59375
123 19 16.21875
123 20 19.96875
123 22 19.65625
123 23 17.78125
123 26 20.90625
123 70 20.90625
123 71 18.71875
123 72 17.46875
123 73 12.46875
123 74 16.84375
122 208 14.34375
122 206 18.09375
123 18 20.59375
123 76 17.46875
122 150 10.59375
122 151 12.15625
122 152 16.21875
122 153 18.40625
122 154 21.21875
122 161 19.34375
122 162 18.40625
122 163 20.28125
122 164 16.21875
122 165 13.71875
122 166 17.78125
122 167 18.09375
122 205 20.28125
122 168 12.78125
123 16 17.78125
123 14 17.15625
124 215 20.59375
125 8 20.90625
125 10 19.96875
125 11 15.59375
125 12 14.34375
125 13 12.15625
125 14 17.15625
125 15 17.78125
125 16 18.71875
123 207 11.84375
123 206 17.15625
123 205 20.28125
123 15 16.21875
122 207 12.15625
122 210 12.78125
122 211 14.96875
122 212 11.53125
122 213 15.59375
122 214 11.84375
122 215 16.53125
122 216 17.46875
122 217 18.71875
123 10 20.28125
123 11 16.84375
123 12 14.65625
123 13 11.53125
122 209 12.78125
124 214 14.96875
122 169 14.34375
122 171 16.84375
123 149 10.90625
123 150 15.59375
123 151 15.90625
123 152 20.90625
123 164 21.21875
123 165 19.03125
123 168 18.09375
123 169 19.65625
123 171 21.53125
123 172 18.09375
123 175 20.90625
123 203 19.34375
123 148 15.59375
123 126 4.65625
123 89 21.53125
123 91 17.46875
123 92 18.09375
123 93 13.09375
123 94 16.21875
123 95 19.03125
123 96 15.59375
123 97 12.15625
123 98 17.78125
123 99 16.84375
123 100 13.09375
123 101 13.09375
123 88 19.03125
122 170 19.03125
123 147 14.03125
123 145 12.46875
122 172 13.40625
122 173 18.09375
122 174 20.59375
122 175 17.15625
122 176 17.46875
122 189 20.90625
122 190 21.21875
122 201 18.40625
122 202 19.65625
122 203 17.46875
122 204 15.90625
123 75 13.40625
123 146 10.90625
123 77 21.53125
123 125 4.96875
123 127 6.84375
123 128 9.34375
123 129 10.28125
123 130 10.59375
123 131 16.21875
123 132 16.84375
123 133 20.90625
123 140 19.03125
123 142 20.59375
123 143 17.15625
123 144 12.78125
123 204 16.84375
123 102 8.40625
124 213 19.34375
124 211 18.71875
124 131 15.59375
124 132 14.65625
124 133 19.65625
124 140 18.40625
124 142 19.03125
124 143 16.53125
124 99 19.34375
124 98 19.03125
124 97 13.40625
124 96 15.28125
123 208 14.65625
123 209 11.21875
124 130 10.59375
123 210 13.09375
123 212 12.46875
123 213 15.59375
123 214 12.46875
123 215 18.09375
123 216 19.96875
124 11 18.40625
124 12 17.15625
124 13 15.28125
124 14 21.21875
124 15 20.90625
124 19 21.21875
124 72 21.21875
123 211 13.71875
124 73 16.21875
124 129 10.90625
124 127 5.59375
114 167 5.90625
114 168 11.21875
114 169 12.78125
114 170 9.96875
114 171 11.53125
114 172 15.59375
114 173 15.59375
119 47 19.65625
119 59 17.46875
119 60 19.65625
124 122 8.09375
124 100 15.28125
124 128 7.46875
124 101 16.84375
124 103 13.40625
124 104 13.71875
124 105 12.46875
124 106 17.46875
124 107 15.90625
124 108 19.96875
124 118 20.28125
124 119 17.46875
124 120 14.03125
124 121 11.21875
119 62 19.96875
124 126 7.46875
124 102 12.46875
124 212 16.84375
124 74 19.34375
124 76 18.09375
125 101 11.84375
125 102 8.09375
125 103 10.28125
125 104 11.53125
125 105 12.15625
125 106 17.15625
125 107 17.15625
125 108 21.21875
125 72 18.40625
125 23 20.90625
124 147 14.34375
125 19 18.09375
125 100 9.96875
124 148 16.84375
124 150 18.71875
124 151 19.96875
124 165 21.21875
124 168 20.28125
124 169 20.59375
124 172 19.03125
124 204 20.90625
124 206 21.21875
124 207 16.21875
124 208 19.65625
124 209 16.21875
124 210 18.40625
124 149 13.09375
124 75 14.96875
125 99 14.34375
125 97 8.71875
124 88 18.40625
124 89 21.53125
124 91 15.90625
124 92 16.21875
124 93 11.84375
124 94 15.90625
124 95 19.03125
124 144 11.53125
124 145 10.59375
124 146 11.21875
125 71 20.59375
125 73 14.34375
125 98 14.34375
125 74 17.46875
125 76 16.53125
125 77 21.53125
125 87 20.28125
125 88 16.84375
125 89 18.71875
125 90 19.34375
125 91 13.71875
125 92 13.71875
125 93 9.03125
125 94 12.78125
125 95 14.96875
125 96 10.90625
125 75 12.78125
123 103 8.40625
123 104 8.71875
123 105 7.78125
126 20 18.09375
126 22 19.34375
126 23 16.84375
126 24 21.53125
126 26 20.59375
126 67 20.28125
126 70 18.09375
126 71 16.21875
126 72 13.71875
126 73 9.34375
126 74 12.78125
125 214 10.59375
126 19 15.28125
125 212 13.09375
125 211 14.96875
125 122 8.40625
125 123 4.96875
125 127 7.15625
125 128 5.90625
125 129 8.09375
125 130 10.59375
125 131 15.28125
125 132 15.59375
125 133 19.96875
125 143 19.65625
125 144 15.59375
126 76 13.09375
125 145 13.40625
126 18 19.96875
126 16 16.21875
127 132 9.96875
127 133 14.34375
127 134 17.78125
127 135 17.78125
127 136 14.34375
127 137 17.15625
127 138 20.90625
127 139 18.71875
127 140 13.71875
127 141 17.78125
126 167 21.21875
126 165 16.53125
126 17 20.90625
125 121 12.78125
125 215 16.21875
125 216 18.40625
125 217 21.21875
126 7 20.28125
126 8 18.09375
126 9 20.59375
126 10 15.90625
126 11 12.46875
126 12 10.28125
126 13 8.09375
126 14 13.71875
126 15 14.03125
125 213 14.65625
127 131 10.59375
125 146 12.78125
125 148 17.78125
126 149 8.09375
126 150 13.09375
126 151 13.40625
126 152 17.78125
126 153 19.96875
126 161 20.59375
126 162 20.28125
126 121 9.03125
126 119 13.71875
126 78 18.40625
126 118 14.96875
126 84 19.34375
126 148 13.09375
126 85 19.34375
126 88 14.65625
126 89 17.15625
126 90 19.03125
126 91 13.71875
126 92 15.59375
126 93 10.28125
126 94 12.15625
126 95 15.90625
126 96 13.09375
126 97 9.03125
126 98 14.03125
126 99 13.71875
126 87 19.03125
125 147 16.84375
126 147 12.78125
126 145 10.90625
125 149 13.40625
125 150 18.40625
125 151 18.71875
125 165 21.53125
125 168 21.21875
125 207 16.53125
125 208 18.71875
125 209 14.65625
125 210 15.90625
126 75 9.03125
126 77 17.15625
126 164 18.40625
126 146 8.71875
126 120 8.71875
126 123 4.65625
126 124 7.46875
126 128 7.15625
126 129 5.90625
126 130 7.15625
126 131 12.15625
126 132 14.03125
126 133 17.46875
126 140 16.84375
126 142 19.96875
126 143 16.21875
126 144 13.09375
126 122 4.03125
127 130 4.96875
127 129 7.15625
127 125 7.15625
127 93 9.96875
127 94 12.78125
127 95 16.84375
127 96 14.96875
127 97 11.84375
127 98 16.84375
127 99 17.78125
127 100 14.96875
127 101 16.84375
127 102 11.53125
127 103 14.03125
127 71 20.28125
127 92 15.28125
127 19 20.28125
127 16 21.53125
126 168 16.21875
126 169 17.78125
126 171 20.59375
126 172 17.46875
126 175 21.21875
126 203 20.59375
126 204 18.40625
126 206 19.34375
126 207 14.03125
126 208 15.28125
126 209 12.78125
127 105 12.15625
126 210 12.46875
127 91 12.78125
127 89 17.46875
123 106 13.09375
123 107 12.46875
123 108 16.84375
123 109 19.96875
123 110 20.90625
123 117 19.96875
123 118 16.21875
123 119 14.34375
123 120 10.28125
123 121 8.09375
125 118 19.96875
125 119 18.40625
127 90 18.40625
125 120 13.71875
127 72 17.46875
127 73 12.46875
127 74 14.34375
127 75 9.96875
127 76 13.09375
127 77 17.46875
127 78 19.03125
127 84 17.78125
127 85 19.03125
127 86 20.90625
127 87 17.15625
127 88 13.71875
127 23 20.90625
126 211 13.09375
126 212 9.96875
126 213 12.78125
127 171 19.96875
127 172 15.59375
127 173 19.65625
127 175 19.65625
127 176 18.40625
127 203 21.53125
127 204 20.28125
127 207 16.53125
127 208 19.03125
127 209 16.84375
127 210 17.15625
127 211 18.40625
127 170 21.21875
127 145 6.21875
127 107 14.65625
127 142 15.59375
127 108 18.09375
127 110 20.90625
127 117 19.96875
127 118 17.46875
127 119 14.65625
127 120 10.90625
127 121 9.96875
127 122 4.96875
127 123 6.84375
127 124 5.59375
127 143 13.09375
127 169 16.21875
127 168 16.21875
127 167 21.21875
126 214 8.71875
126 215 14.03125
126 216 15.59375
126 217 17.78125
127 7 21.21875
127 8 19.96875
127 10 17.46875
127 11 14.03125
127 12 13.40625
127 13 12.46875
127 14 18.09375
127 15 18.71875
127 104 11.84375
127 106 16.21875
126 166 20.59375
127 144 9.03125
127 146 6.21875
127 147 10.59375
127 148 11.84375
127 149 9.03125
127 150 14.65625
127 151 16.53125
127 152 19.96875
127 162 20.59375
127 164 19.34375
127 165 16.53125
127 166 19.65625
114 165 10.28125
107 103 13.40625
107 104 10.28125
107 105 6.53125
130 23 19.96875
130 67 20.59375
130 70 20.28125
129 88 9.03125
129 86 15.90625
130 103 15.90625
128 92 9.65625
128 94 9.03125
128 95 12.15625
128 96 9.65625
128 97 8.09375
128 98 13.09375
130 20 21.21875
128 99 14.96875
128 101 15.59375
128 102 11.21875
128 103 15.28125
128 104 14.34375
128 105 15.90625
128 106 19.96875
128 107 19.65625
128 118 21.53125
128 119 19.65625
128 120 14.96875
128 121 14.96875
128 122 9.03125
128 100 11.84375
128 123 9.34375
130 19 19.96875
130 15 17.46875
130 100 15.28125
130 101 17.46875
130 74 10.28125
130 72 14.34375
129 207 19.34375
130 71 18.09375
129 208 19.96875
129 209 17.46875
129 210 15.90625
129 211 15.90625
129 212 11.21875
129 213 12.15625
130 16 20.90625
129 214 6.53125
129 216 11.53125
129 217 14.65625
129 218 18.09375
129 219 20.28125
130 7 16.84375
130 8 15.90625
130 9 17.78125
130 10 13.09375
130 11 10.28125
130 12 9.96875
130 13 10.90625
130 14 15.90625
129 215 11.21875
130 99 16.84375
128 124 7.46875
128 126 7.15625
128 88 11.53125
128 89 14.34375
128 131 10.59375
128 133 14.65625
129 85 14.03125
129 7 14.96875
129 9 16.53125
129 10 12.15625
129 11 7.78125
129 12 7.78125
129 13 8.40625
129 14 13.09375
128 87 14.65625
129 15 15.28125
129 19 17.78125
129 20 19.34375
129 23 19.65625
129 67 20.28125
129 70 18.09375
129 71 17.15625
129 72 13.09375
129 73 9.96875
129 74 10.90625
129 75 5.28125
129 76 8.40625
129 77 13.40625
129 16 17.78125
128 125 5.90625
128 86 18.09375
128 84 16.53125
128 130 7.15625
128 93 4.65625
128 91 8.71875
128 132 10.28125
128 90 14.34375
127 216 18.40625
127 217 20.59375
128 7 18.71875
128 8 18.09375
128 9 21.53125
128 10 17.15625
128 11 12.78125
128 85 17.46875
128 12 13.09375
128 14 18.09375
128 15 19.65625
128 19 21.53125
128 72 18.40625
128 73 14.65625
128 74 15.90625
128 75 10.28125
128 76 12.46875
128 77 17.78125
128 78 17.46875
128 82 19.96875
128 83 20.59375
128 13 12.78125
129 78 13.40625
130 98 15.28125
130 96 14.96875
138 88 20.59375
138 110 19.96875
132 149 13.40625
132 148 12.15625
132 147 12.78125
129 126 5.90625
129 131 8.09375
129 132 10.90625
129 133 13.40625
129 134 17.78125
129 135 16.53125
129 136 15.59375
138 84 18.09375
129 137 18.09375
129 142 20.90625
129 143 17.78125
129 144 15.28125
129 145 11.21875
129 146 9.96875
129 147 14.65625
129 148 13.09375
129 149 9.96875
129 150 14.65625
129 151 15.28125
129 152 18.40625
129 161 19.65625
129 140 16.53125
129 162 18.40625
138 77 17.15625
138 75 19.96875
138 160 17.78125
138 117 20.90625
138 114 17.46875
137 159 16.21875
138 112 17.46875
137 160 14.03125
137 161 14.65625
137 162 9.65625
137 163 11.21875
137 164 12.46875
137 165 8.40625
137 166 6.21875
138 76 18.71875
137 167 11.21875
137 169 6.53125
137 170 9.96875
137 171 13.40625
137 172 11.84375
137 173 10.90625
137 174 15.59375
137 175 16.84375
137 176 15.28125
137 177 18.09375
137 195 18.71875
137 199 16.84375
138 74 19.03125
137 168 10.59375
130 97 11.53125
129 164 18.71875
129 166 20.28125
129 123 10.28125
129 168 17.78125
129 172 19.65625
129 87 13.71875
130 73 10.28125
130 75 5.90625
130 76 8.40625
130 77 12.46875
130 78 14.34375
130 79 18.09375
130 80 20.28125
130 81 20.90625
129 122 8.09375
130 82 15.59375
130 84 13.40625
130 85 14.34375
130 86 17.15625
130 87 13.71875
130 88 9.65625
130 89 14.03125
130 90 15.90625
130 91 10.90625
130 92 14.96875
130 93 9.96875
130 94 10.59375
130 95 15.59375
130 83 16.21875
129 165 16.53125
129 121 14.03125
129 119 17.15625
129 127 7.15625
129 125 8.09375
129 169 18.40625
129 124 10.90625
129 89 11.53125
129 90 13.40625
129 91 8.40625
129 92 11.21875
129 93 6.21875
129 94 6.53125
129 95 10.90625
129 96 9.96875
129 120 11.84375
129 97 5.90625
129 99 11.53125
129 100 9.65625
129 101 13.09375
129 102 8.71875
129 103 13.40625
129 104 11.21875
129 105 14.65625
129 106 17.15625
129 107 18.40625
129 108 21.21875
129 117 19.96875
129 118 18.09375
129 98 9.96875
138 152 20.59375
129 79 18.09375
129 81 20.59375
132 96 17.46875
132 97 15.59375
131 119 18.09375
131 117 19.96875
130 105 14.34375
130 140 10.90625
130 142 15.28125
130 143 12.15625
130 144 10.28125
130 145 5.90625
130 146 4.96875
130 147 9.65625
132 95 16.84375
130 148 8.40625
130 150 12.15625
130 151 14.65625
130 152 16.84375
130 153 20.59375
130 161 18.40625
130 162 15.90625
130 163 19.03125
130 164 16.21875
130 165 13.09375
130 166 16.21875
130 167 18.40625
130 168 14.03125
130 149 7.15625
130 169 13.71875
132 94 12.15625
132 92 14.65625
132 145 6.84375
132 104 19.65625
132 100 20.28125
132 12 15.28125
132 98 18.71875
132 13 17.46875
132 72 20.28125
132 73 16.84375
132 74 14.96875
132 75 10.90625
132 76 9.96875
132 77 14.03125
132 93 11.84375
132 78 14.65625
132 80 20.59375
132 81 19.03125
132 82 14.34375
132 83 12.78125
132 84 9.96875
132 85 13.09375
132 86 14.65625
132 87 9.96875
132 88 8.71875
132 89 13.71875
132 90 13.71875
132 91 9.96875
132 79 18.09375
132 144 12.15625
130 170 19.03125
130 172 14.96875
130 137 13.40625
130 204 21.53125
130 208 19.96875
131 115 20.59375
131 79 13.40625
131 81 15.59375
131 82 10.28125
131 83 10.90625
131 84 7.78125
131 85 9.34375
131 86 12.15625
131 87 9.03125
130 136 10.59375
131 88 5.59375
131 90 12.46875
131 91 9.34375
131 92 14.65625
131 93 11.21875
131 94 9.65625
131 95 14.65625
131 96 16.21875
131 97 13.09375
131 98 15.28125
131 99 18.09375
131 100 17.46875
131 101 20.59375
131 89 10.28125
130 171 18.71875
130 135 13.09375
130 133 10.28125
130 173 18.40625
130 175 19.96875
130 176 18.71875
130 141 15.90625
130 139 15.90625
130 207 18.71875
130 138 17.78125
130 106 16.53125
130 107 16.21875
130 108 18.40625
130 109 21.21875
130 110 19.65625
130 134 14.34375
130 115 20.28125
130 118 16.53125
130 119 14.34375
130 120 10.28125
130 121 11.84375
130 122 6.53125
130 123 10.59375
130 124 10.59375
130 125 10.59375
130 126 7.15625
130 127 4.96875
130 128 7.15625
130 132 7.15625
130 117 18.09375
129 80 19.34375
132 143 13.40625
132 141 13.71875
128 213 16.21875
128 214 10.90625
128 215 15.90625
128 216 16.53125
130 102 12.15625
130 104 12.46875
132 146 9.65625
131 149 10.59375
131 151 17.15625
131 152 17.46875
131 160 18.71875
131 161 17.15625
128 212 15.28125
131 162 13.71875
131 164 16.53125
131 165 13.40625
131 166 15.28125
131 167 19.03125
131 168 15.90625
131 169 14.34375
131 170 19.65625
131 171 20.59375
131 172 17.78125
131 173 19.65625
131 210 20.90625
131 212 17.15625
131 163 18.09375
131 213 18.40625
128 211 19.03125
128 209 19.34375
129 82 16.53125
129 83 18.09375
129 84 14.34375
129 8 13.40625
129 6 19.96875
128 134 18.40625
128 217 19.96875
128 135 18.71875
128 136 16.53125
128 137 20.28125
128 140 17.78125
128 142 20.28125
128 210 19.03125
128 143 17.78125
128 145 10.28125
128 146 10.90625
128 147 15.59375
128 148 15.59375
128 149 12.78125
128 150 18.09375
128 151 19.65625
128 165 19.96875
128 168 20.59375
128 169 20.59375
128 172 20.90625
128 207 20.59375
128 144 14.03125
132 142 14.34375
131 214 13.09375
131 216 13.71875
131 144 14.03125
131 145 9.03125
131 146 9.03125
132 9 19.96875
132 11 13.71875
131 118 19.65625
132 102 19.03125
132 119 20.28125
132 120 17.15625
132 121 18.09375
132 122 13.09375
132 123 16.84375
131 143 14.65625
132 124 14.65625
132 126 14.03125
132 127 9.96875
132 128 10.28125
132 129 10.90625
132 130 7.15625
132 134 8.40625
132 135 10.28125
132 136 7.78125
132 137 13.09375
132 138 15.90625
132 139 16.21875
132 140 10.90625
132 125 15.59375
131 215 15.59375
131 142 16.84375
131 140 11.21875
131 217 15.28125
131 218 18.40625
131 219 19.34375
132 7 17.15625
132 8 18.40625
131 150 14.03125
131 148 9.65625
132 10 15.90625
131 147 12.78125
131 120 14.34375
131 121 16.84375
131 122 11.84375
131 141 15.59375
131 123 16.21875
131 125 15.28125
131 126 12.15625
131 127 10.59375
131 128 10.59375
131 129 8.09375
131 133 5.28125
131 134 9.96875
131 135 8.71875
131 136 8.09375
131 137 11.53125
131 138 15.90625
131 139 15.59375
131 124 15.59375
138 150 17.46875
138 149 17.78125
138 148 11.84375
136 79 16.53125
136 82 13.40625
136 83 12.46875
136 84 11.21875
136 85 14.34375
136 86 17.15625
134 141 13.40625
134 140 12.15625
134 139 15.28125
133 81 14.03125
133 83 7.78125
133 84 5.28125
136 78 15.28125
133 85 9.03125
133 87 7.46875
133 88 7.46875
133 89 12.15625
133 90 13.40625
133 91 11.84375
133 92 17.46875
133 93 15.28125
133 94 13.40625
133 95 17.78125
133 96 20.28125
133 97 18.09375
133 120 19.03125
133 86 10.90625
133 122 16.53125
136 77 12.15625
136 75 13.09375
136 149 13.40625
136 150 15.28125
136 160 18.40625
136 161 18.40625
136 162 13.40625
136 122 15.28125
136 88 12.78125
135 160 15.90625
136 87 14.03125
135 161 16.84375
135 162 12.15625
135 163 15.90625
136 76 11.53125
135 164 17.15625
135 166 13.09375
135 167 18.09375
135 168 17.15625
135 169 13.71875
135 170 17.78125
135 172 18.71875
135 173 18.40625
136 10 15.90625
136 11 16.21875
136 12 17.15625
136 73 17.15625
136 74 14.34375
135 165 14.03125
136 148 8.71875
133 123 20.90625
133 125 19.96875
133 73 17.78125
133 74 13.71875
133 75 11.21875
133 76 8.40625
133 77 10.28125
133 78 10.90625
133 135 4.96875
134 138 12.46875
134 76 12.78125
134 78 14.65625
134 79 15.28125
134 81 15.59375
133 13 18.71875
134 82 11.21875
134 84 8.09375
134 85 12.46875
134 86 13.71875
134 87 9.96875
134 88 11.53125
134 89 16.21875
134 90 16.21875
134 91 15.28125
134 93 19.03125
134 94 17.78125
134 122 20.28125
134 127 17.78125
134 83 8.71875
133 124 19.65625
133 12 15.28125
133 10 13.40625
133 126 17.46875
133 127 14.34375
133 128 14.65625
133 129 13.40625
133 130 10.28125
133 131 5.28125
133 82 9.34375
133 80 16.21875
133 79 13.09375
132 150 17.78125
132 162 18.40625
132 164 20.59375
133 11 12.78125
132 165 16.84375
132 168 18.40625
132 169 15.59375
132 172 18.09375
132 173 19.34375
132 212 21.21875
132 214 17.15625
132 215 20.28125
132 216 18.71875
132 217 20.90625
133 7 14.03125
133 8 16.21875
133 9 16.53125
132 166 18.09375
134 128 18.40625
136 147 10.59375
136 145 9.03125
160 197 19.34375
160 198 18.71875
160 199 18.09375
160 200 20.59375
160 201 21.21875
160 216 19.65625
160 217 15.90625
149 167 13.09375
149 166 12.78125
149 165 8.40625
135 133 4.96875
135 88 10.90625
160 173 20.28125
135 89 14.65625
135 91 15.59375
135 93 19.03125
135 94 16.53125
135 122 19.03125
135 127 17.78125
135 128 18.71875
135 129 16.53125
135 130 13.09375
135 131 8.71875
135 132 10.28125
140 118 18.09375
135 137 8.09375
135 90 16.53125
135 138 11.21875
160 172 19.96875
160 170 15.28125
161 31 16.53125
161 34 19.96875
161 47 19.65625
161 48 20.28125
161 58 20.90625
161 59 16.84375
161 60 17.15625
161 61 17.78125
161 62 15.28125
161 8 16.21875
160 219 15.90625
160 153 14.34375
160 171 17.78125
160 218 19.34375
160 155 7.15625
160 156 10.28125
160 157 11.21875
160 158 8.71875
160 162 5.28125
160 163 5.59375
160 164 9.03125
160 165 10.59375
160 166 9.96875
160 167 11.53125
160 168 14.34375
160 169 15.28125
160 154 11.21875
136 146 10.28125
135 139 12.78125
135 141 13.09375
135 76 9.65625
135 77 9.03125
135 78 10.90625
135 79 11.84375
135 81 13.71875
135 82 8.40625
135 83 8.71875
135 148 11.53125
135 149 15.90625
135 150 17.15625
136 91 16.53125
136 127 14.34375
135 75 12.46875
136 128 16.53125
136 130 10.59375
136 131 8.09375
136 132 7.78125
136 133 5.90625
136 134 7.15625
136 138 8.09375
136 139 9.34375
136 140 5.59375
136 141 7.78125
136 142 10.59375
136 143 9.96875
136 144 12.15625
136 129 15.59375
135 140 10.28125
135 74 13.40625
135 11 13.71875
135 142 16.21875
135 143 15.59375
135 144 17.78125
135 145 13.71875
135 146 14.03125
135 147 15.28125
135 87 11.84375
135 86 13.71875
135 85 9.96875
135 84 7.78125
134 142 16.21875
134 143 16.53125
135 12 15.90625
134 144 17.78125
134 146 15.59375
134 147 17.15625
134 148 14.96875
134 149 18.71875
134 162 17.15625
134 165 18.09375
134 166 17.15625
134 168 20.59375
134 169 16.84375
134 173 20.59375
135 7 14.65625
135 10 12.78125
134 145 13.71875
134 129 17.78125
134 130 14.34375
134 131 9.96875
139 196 16.53125
139 197 14.34375
139 198 16.84375
139 199 13.40625
138 164 16.84375
138 162 14.65625
136 166 11.53125
137 117 16.84375
137 120 16.21875
137 121 18.71875
137 122 16.84375
137 127 17.15625
139 195 14.34375
137 128 20.28125
137 130 13.40625
137 131 11.53125
137 132 13.09375
137 133 10.59375
137 134 11.21875
137 135 8.09375
137 139 4.96875
137 140 4.96875
137 141 8.40625
137 142 11.53125
137 143 9.96875
137 144 14.03125
137 129 18.09375
137 145 12.15625
139 193 18.71875
139 179 14.65625
140 114 17.46875
140 115 16.53125
140 116 20.28125
140 11 18.09375
139 201 15.90625
139 159 16.21875
139 200 18.09375
139 160 15.59375
139 161 16.53125
139 162 12.15625
139 163 11.53125
139 164 12.46875
139 180 16.53125
139 165 8.71875
139 167 9.34375
139 168 9.03125
139 169 4.03125
139 170 5.59375
139 171 9.96875
139 172 8.71875
139 173 6.53125
139 174 10.59375
139 175 12.78125
139 176 11.21875
139 177 13.71875
139 178 16.21875
139 166 6.21875
140 113 20.59375
137 146 11.53125
137 148 7.15625
137 88 16.21875
137 110 16.84375
137 112 15.59375
137 151 17.78125
137 155 17.78125
138 161 19.65625
138 115 18.40625
138 119 19.65625
138 120 20.90625
138 122 20.90625
138 127 20.90625
138 130 17.78125
137 87 18.40625
138 131 15.90625
138 133 13.71875
138 134 12.46875
138 135 11.21875
138 136 8.09375
138 140 7.15625
138 141 5.59375
138 142 10.28125
138 143 10.90625
138 144 15.59375
138 145 14.96875
138 146 15.28125
138 147 13.09375
138 132 15.90625
137 147 10.28125
137 85 16.53125
137 83 14.03125
137 149 13.09375
137 150 12.78125
137 119 15.90625
137 115 14.65625
137 152 15.90625
137 114 14.96875
136 167 16.21875
136 168 14.03125
136 169 9.96875
136 170 14.65625
136 171 17.46875
136 172 14.34375
137 84 14.65625
136 173 14.03125
136 176 16.53125
137 10 15.90625
137 11 17.78125
137 12 17.78125
137 73 16.53125
137 74 13.40625
137 75 14.65625
137 76 13.71875
137 77 11.84375
137 78 16.53125
137 79 16.21875
137 82 13.71875
136 174 19.03125
140 112 16.53125
140 111 20.28125
140 110 16.21875
134 8 20.28125
134 10 17.46875
134 11 17.46875
134 12 19.96875
136 163 16.21875
136 164 16.53125
136 165 12.15625
139 116 18.09375
139 118 18.09375
139 119 14.34375
139 120 16.53125
139 121 18.09375
134 7 17.78125
139 122 17.78125
139 130 15.90625
139 131 15.59375
139 132 16.21875
139 133 15.28125
139 134 15.28125
139 135 12.78125
139 136 9.34375
139 137 4.96875
139 141 7.15625
139 142 9.65625
139 143 8.09375
139 144 13.40625
139 127 18.71875
139 145 13.71875
133 216 17.46875
133 172 19.65625
134 132 8.40625
134 136 7.15625
134 137 11.21875
134 77 13.71875
134 75 15.90625
133 136 5.90625
134 74 17.78125
133 137 10.59375
133 138 13.71875
133 139 15.28125
133 140 10.90625
133 141 14.03125
133 214 18.40625
133 142 16.21875
133 144 16.21875
133 145 11.21875
133 146 12.46875
133 147 14.96875
133 148 12.15625
133 149 15.28125
133 150 18.09375
133 162 14.96875
133 165 15.59375
133 166 16.21875
133 168 18.40625
133 169 15.59375
133 143 15.28125
139 146 12.46875
139 147 9.34375
139 148 8.40625
139 112 12.78125
139 113 16.21875
139 151 18.40625
139 155 17.78125
138 163 14.65625
140 10 17.78125
140 12 17.78125
140 13 19.03125
140 72 19.96875
140 73 15.90625
140 74 14.34375
140 75 14.03125
139 110 14.34375
140 76 14.34375
140 78 18.71875
140 84 16.21875
140 85 18.40625
140 87 18.71875
140 88 16.53125
140 91 19.96875
140 94 20.28125
140 104 19.03125
140 106 19.65625
140 107 17.46875
140 108 17.15625
140 109 20.28125
140 77 14.34375
139 108 17.15625
139 107 18.71875
139 77 16.21875
139 149 13.71875
139 150 12.78125
139 117 15.90625
139 115 13.71875
139 152 16.53125
139 114 13.71875
138 165 13.09375
138 166 9.96875
138 167 14.03125
138 168 14.34375
138 169 9.03125
138 170 10.59375
138 171 15.28125
138 172 13.71875
138 173 10.28125
138 174 14.96875
138 175 17.46875
138 176 14.65625
138 177 16.21875
138 178 19.65625
138 195 19.03125
138 197 17.78125
138 199 18.09375
139 73 18.09375
139 74 16.21875
139 75 17.78125
139 76 17.78125
131 102 16.21875
161 30 18.09375
131 103 20.59375
131 105 19.34375
143 115 17.78125
143 116 20.59375
143 117 17.15625
143 118 17.15625
143 119 12.15625
142 76 20.59375
142 74 20.90625
143 152 18.71875
140 151 17.46875
140 155 20.28125
140 159 19.34375
140 160 17.78125
143 114 19.34375
140 161 17.46875
140 163 14.34375
140 164 13.71875
140 165 9.34375
140 166 9.03125
140 167 12.46875
140 168 9.96875
140 169 5.28125
140 170 10.28125
140 171 12.46875
140 172 9.03125
140 173 8.71875
140 174 13.71875
140 162 13.09375
140 175 14.03125
143 112 17.15625
143 110 14.96875
143 147 4.03125
143 148 8.09375
143 149 10.90625
143 150 12.78125
143 123 17.15625
143 121 12.46875
142 201 18.71875
143 120 13.71875
142 203 20.59375
143 10 20.90625
143 11 20.90625
143 12 19.96875
143 111 19.96875
143 13 19.96875
143 73 16.84375
143 74 17.15625
143 75 16.21875
143 76 17.78125
143 77 18.71875
143 88 19.96875
143 104 18.40625
143 105 17.15625
143 106 17.78125
143 107 14.03125
143 108 14.65625
143 109 18.71875
143 72 21.53125
143 146 8.09375
140 176 11.53125
140 178 18.09375
140 145 8.40625
140 146 8.09375
140 147 6.21875
140 148 5.90625
140 199 17.15625
140 203 20.59375
142 73 21.21875
141 145 11.53125
141 147 10.28125
141 148 11.84375
141 149 16.53125
141 150 17.78125
140 144 9.03125
141 162 17.78125
141 164 18.71875
141 165 14.65625
141 166 12.78125
141 167 16.21875
141 168 14.34375
141 169 9.34375
141 170 12.15625
141 171 14.96875
141 172 11.53125
141 173 8.71875
141 174 14.03125
141 175 14.96875
141 163 18.09375
140 177 14.96875
140 143 5.28125
140 138 7.15625
140 179 17.78125
140 180 18.40625
140 193 20.90625
140 195 17.46875
140 196 20.59375
140 197 19.03125
140 152 17.15625
140 150 12.15625
140 201 17.78125
140 149 10.90625
140 121 15.28125
140 122 13.71875
140 142 7.15625
140 123 19.03125
140 126 16.84375
140 127 13.71875
140 128 17.78125
140 129 16.53125
140 130 10.90625
140 131 11.21875
140 132 10.90625
140 133 10.90625
140 134 12.15625
140 135 10.28125
140 136 5.59375
140 137 4.96875
140 124 18.40625
141 176 10.90625
143 145 8.09375
143 140 5.28125
148 155 16.21875
148 156 19.34375
148 159 16.53125
148 160 14.65625
148 161 13.09375
148 162 9.96875
148 163 11.53125
146 79 20.28125
146 78 17.46875
146 77 14.34375
142 144 7.78125
142 146 11.84375
148 154 16.53125
142 147 8.71875
142 149 15.59375
142 150 17.46875
142 162 20.28125
142 163 20.28125
142 164 19.65625
142 165 15.59375
142 166 14.96875
142 167 16.84375
142 168 14.03125
142 169 9.96875
142 170 12.78125
142 171 14.03125
142 148 12.15625
142 172 9.65625
148 153 15.59375
148 151 11.84375
148 199 15.90625
148 200 18.71875
148 201 15.28125
148 202 18.71875
148 203 18.09375
148 204 18.71875
148 207 18.09375
148 208 18.40625
148 209 19.96875
148 167 9.96875
148 165 5.28125
148 134 14.96875
148 152 11.84375
148 164 9.34375
148 136 8.71875
148 137 7.15625
148 138 11.84375
148 139 8.40625
148 140 5.90625
148 141 11.84375
148 142 12.15625
148 143 8.09375
148 144 9.96875
148 145 9.03125
148 146 5.59375
148 150 6.53125
148 135 11.53125
143 141 7.15625
142 173 8.09375
142 175 12.46875
142 135 16.21875
142 136 10.59375
142 137 11.53125
142 138 10.28125
142 139 9.65625
142 140 7.15625
142 196 20.90625
142 199 18.71875
142 75 19.65625
143 122 12.46875
143 124 16.53125
143 125 19.65625
142 134 16.21875
143 126 16.21875
143 128 17.78125
143 129 17.78125
143 130 12.15625
143 131 14.65625
143 132 13.40625
143 133 15.28125
143 134 16.53125
143 135 15.59375
143 136 9.96875
143 137 9.96875
143 138 10.90625
143 139 8.09375
143 127 13.09375
142 174 12.78125
142 133 16.21875
142 131 16.84375
142 176 7.46875
142 177 10.59375
142 178 14.03125
142 179 15.28125
142 180 16.53125
142 181 19.96875
142 193 20.59375
142 195 17.78125
142 145 9.96875
142 197 20.59375
142 107 18.40625
142 108 18.71875
142 132 14.34375
142 110 19.03125
142 117 21.53125
142 119 16.53125
142 120 18.40625
142 121 16.84375
142 122 16.53125
142 123 20.59375
142 124 19.03125
142 126 19.96875
142 127 15.59375
142 128 20.28125
142 129 20.90625
142 130 15.28125
142 112 20.28125
148 198 19.96875
141 177 13.40625
141 179 16.84375
145 172 12.46875
145 173 14.65625
145 174 19.03125
145 175 16.84375
144 210 20.90625
144 208 20.28125
143 161 20.28125
143 202 19.65625
143 204 19.65625
143 207 19.03125
144 11 20.28125
144 12 19.03125
145 171 17.15625
144 13 18.40625
144 73 16.21875
144 74 17.78125
144 75 15.28125
144 76 17.78125
144 77 19.96875
144 88 19.03125
144 91 19.96875
144 93 18.40625
144 94 20.59375
144 97 20.59375
144 102 18.71875
144 103 19.65625
144 72 21.53125
144 104 16.53125
145 170 17.15625
145 168 14.03125
146 70 21.21875
146 71 17.78125
146 72 15.28125
146 73 10.28125
146 74 11.21875
146 75 9.03125
145 201 20.59375
145 177 18.71875
145 139 13.71875
145 176 14.34375
145 140 8.40625
145 141 11.53125
145 169 12.15625
145 142 9.96875
145 147 7.15625
145 148 9.03125
145 149 9.34375
145 150 14.03125
145 151 18.09375
145 152 19.96875
145 162 18.09375
145 163 20.28125
145 164 18.09375
145 165 14.03125
145 166 16.21875
145 167 18.40625
145 143 8.09375
146 67 20.28125
144 105 14.65625
144 107 13.09375
143 194 20.90625
143 195 15.28125
143 196 19.03125
143 197 18.71875
143 198 20.59375
143 199 16.21875
144 117 19.03125
144 119 12.46875
144 207 16.84375
144 150 14.34375
144 152 20.59375
144 162 19.96875
143 193 17.46875
144 163 20.90625
144 165 14.65625
144 166 16.53125
144 167 17.46875
144 168 12.78125
144 169 11.21875
144 170 15.28125
144 171 14.34375
144 172 9.03125
144 173 11.84375
144 174 15.28125
144 175 12.46875
144 176 9.96875
144 164 18.40625
144 106 16.84375
143 181 18.71875
143 179 14.34375
144 108 14.96875
144 109 19.96875
144 110 17.46875
144 112 20.90625
144 115 20.90625
143 203 17.15625
143 201 14.96875
144 118 17.78125
143 200 19.34375
143 162 17.15625
143 163 17.15625
143 164 15.59375
143 180 14.34375
143 165 11.84375
143 167 13.71875
143 168 9.96875
143 169 6.84375
143 170 10.59375
143 171 10.59375
143 172 5.90625
143 173 6.84375
143 174 11.21875
143 175 9.96875
143 176 6.84375
143 177 11.21875
143 178 13.71875
143 166 12.15625
141 178 16.84375
146 27 21.53125
146 20 21.21875
141 137 8.40625
141 138 5.59375
141 139 7.15625
143 151 18.09375
143 153 21.21875
146 76 11.84375
145 100 20.28125
145 103 19.34375
145 104 15.90625
145 105 15.90625
145 106 18.40625
145 107 15.90625
141 136 7.78125
145 108 18.09375
145 115 21.53125
145 117 19.65625
145 118 18.71875
145 119 14.65625
145 120 12.78125
145 121 12.15625
145 122 8.40625
145 123 12.46875
145 124 10.59375
145 125 13.40625
145 126 10.90625
145 127 6.21875
145 110 19.65625
145 128 10.28125
141 135 13.09375
141 133 14.03125
141 180 19.03125
141 195 18.71875
141 197 19.96875
141 199 19.03125
141 201 20.28125
141 146 13.09375
141 144 11.21875
141 74 19.96875
141 143 7.15625
141 75 19.34375
141 76 19.34375
141 77 19.34375
141 134 13.40625
141 107 21.21875
141 110 19.96875
141 112 19.65625
141 114 20.59375
141 115 20.59375
141 119 18.40625
141 120 19.65625
141 121 19.34375
141 122 18.40625
141 127 17.78125
141 130 15.90625
141 131 15.59375
141 132 13.71875
141 108 20.90625
146 23 18.71875
145 129 11.21875
145 131 9.03125
145 92 18.40625
145 93 14.03125
145 94 15.59375
145 95 20.59375
145 96 19.65625
145 136 9.03125
145 138 14.96875
144 209 20.59375
145 178 20.90625
145 203 21.21875
145 207 19.34375
145 209 21.21875
145 91 14.96875
145 210 20.90625
145 214 17.15625
145 216 20.90625
146 7 20.90625
146 8 19.34375
146 9 20.28125
146 10 15.28125
146 11 14.03125
146 12 12.46875
146 13 12.46875
146 14 17.78125
146 15 17.78125
146 19 19.96875
145 212 19.03125
145 130 5.90625
145 90 19.65625
145 88 14.03125
145 132 6.84375
145 133 11.21875
145 134 13.71875
145 135 13.71875
145 102 16.84375
145 98 20.90625
145 137 12.15625
145 97 16.84375
144 212 20.90625
144 214 20.59375
145 10 18.09375
145 11 15.90625
145 89 18.71875
145 12 15.59375
145 14 21.53125
145 72 19.34375
145 73 14.65625
145 74 14.96875
145 75 11.53125
145 76 13.09375
145 77 16.53125
145 78 18.71875
145 84 15.90625
145 85 18.40625
145 86 20.59375
145 87 16.53125
145 13 16.21875
148 197 19.34375
148 196 20.59375
148 195 17.15625
147 180 14.96875
147 181 19.34375
147 190 20.59375
147 191 19.96875
147 192 21.21875
147 74 13.71875
147 73 12.78125
147 72 17.78125
146 114 20.59375
146 116 19.65625
146 117 15.28125
146 118 14.03125
147 179 16.21875
146 119 10.59375
146 121 8.71875
146 122 5.59375
146 123 10.90625
146 124 11.21875
146 125 12.78125
146 126 8.71875
146 127 6.21875
146 128 10.90625
146 129 9.96875
146 130 4.96875
146 131 9.03125
146 132 9.65625
146 120 8.40625
146 133 12.46875
147 178 15.59375
147 176 9.34375
148 14 17.46875
148 15 17.78125
148 19 20.59375
148 20 20.28125
147 196 19.65625
147 194 20.59375
147 154 19.96875
147 193 16.84375
147 155 20.28125
147 159 20.28125
147 160 19.65625
147 161 17.78125
147 177 13.71875
147 162 15.28125
147 164 13.09375
147 165 9.34375
147 166 11.53125
147 167 12.15625
147 168 7.46875
147 169 6.21875
147 170 10.90625
147 171 9.96875
147 172 5.59375
147 173 9.03125
147 174 12.46875
147 175 10.28125
147 163 15.59375
148 13 13.71875
146 134 15.59375
146 136 10.28125
146 104 11.84375
146 105 12.46875
146 106 14.03125
146 107 12.46875
146 108 14.34375
146 109 17.78125
146 110 15.59375
146 143 8.09375
147 71 19.03125
146 193 20.90625
146 199 19.65625
146 201 17.15625
146 103 16.21875
146 202 19.96875
146 204 18.09375
146 207 15.90625
146 208 17.78125
146 209 17.78125
146 210 16.53125
146 211 19.65625
146 212 15.59375
146 213 19.03125
146 214 14.65625
146 215 18.71875
146 216 18.40625
146 217 19.34375
146 203 18.09375
146 135 14.03125
146 102 14.03125
146 100 18.40625
146 137 11.53125
146 138 15.28125
146 139 12.46875
146 140 8.09375
146 141 13.09375
146 142 11.84375
146 115 17.46875
146 112 19.03125
146 144 6.53125
146 111 20.90625
146 84 16.53125
146 85 17.78125
146 101 19.96875
146 86 20.90625
146 88 14.03125
146 89 18.40625
146 90 20.59375
146 91 15.59375
146 92 19.65625
146 93 14.65625
146 94 15.28125
146 95 20.28125
146 96 19.34375
146 97 15.59375
146 98 19.34375
146 99 20.59375
146 87 17.78125
147 10 18.09375
148 12 12.46875
148 10 13.09375
131 74 9.65625
131 75 6.21875
131 76 4.65625
140 117 16.84375
140 119 14.03125
149 164 10.90625
147 136 10.59375
147 123 14.03125
147 124 14.34375
147 125 16.84375
147 126 12.78125
147 127 10.59375
131 73 12.78125
147 128 15.59375
147 130 9.65625
147 131 12.78125
147 132 12.78125
147 133 14.96875
147 134 17.15625
147 135 15.28125
147 137 10.28125
140 120 14.34375
147 138 13.09375
147 139 9.34375
147 140 6.21875
147 141 10.28125
147 129 14.65625
147 142 8.71875
131 72 15.28125
131 67 20.90625
131 106 20.59375
131 107 20.59375
131 80 15.90625
131 78 9.96875
130 209 18.71875
131 77 8.71875
130 210 17.15625
130 211 18.71875
130 212 14.34375
130 213 16.53125
130 214 11.53125
130 215 15.59375
131 71 19.96875
130 216 14.96875
130 218 20.90625
131 5 19.65625
131 6 18.09375
131 7 12.78125
131 8 13.09375
131 9 14.65625
131 10 10.59375
131 11 8.71875
131 12 10.28125
131 13 13.40625
131 14 17.15625
131 15 19.96875
130 217 16.84375
148 11 14.03125
147 143 4.03125
147 145 7.15625
147 116 18.09375
147 117 14.03125
147 118 13.71875
147 151 14.03125
147 152 15.59375
147 153 18.09375
147 195 15.59375
147 197 19.34375
147 198 20.28125
147 199 15.59375
147 200 18.40625
147 201 13.71875
147 115 15.59375
147 202 17.46875
147 204 16.84375
147 205 21.21875
147 206 20.90625
147 207 15.90625
147 208 18.09375
147 209 19.34375
147 210 18.40625
147 212 18.40625
147 214 19.03125
148 7 19.96875
148 8 18.71875
148 9 17.78125
147 203 15.28125
147 144 5.28125
147 114 18.09375
147 112 15.90625
147 149 7.15625
147 150 9.34375
147 122 9.03125
147 121 9.34375
147 120 9.65625
147 119 8.71875
147 75 13.09375
147 76 15.59375
147 77 16.53125
147 78 20.59375
147 84 19.65625
147 88 18.09375
147 113 20.59375
147 91 20.28125
147 94 19.96875
147 97 20.28125
147 102 18.09375
147 103 19.03125
147 104 14.34375
147 105 13.71875
147 106 14.34375
147 107 11.21875
147 108 11.84375
147 109 15.90625
147 110 12.78125
147 111 18.09375
147 93 19.34375
147 11 18.09375
147 12 16.21875
147 13 15.90625
149 125 13.40625
149 126 8.09375
149 127 9.03125
149 128 12.78125
149 129 9.96875
149 130 7.15625
148 213 20.28125
148 211 21.21875
148 27 19.34375
148 102 17.15625
148 104 13.71875
148 105 15.28125
149 124 13.09375
148 106 14.65625
148 108 13.71875
148 109 15.90625
148 110 12.78125
148 111 17.15625
148 112 14.34375
148 113 19.03125
148 114 15.28125
148 115 12.78125
148 116 15.90625
148 117 12.15625
148 118 12.46875
148 119 9.65625
148 107 13.71875
148 120 9.03125
149 123 10.90625
149 121 7.46875
149 159 19.34375
149 160 17.78125
149 161 14.03125
149 162 13.40625
149 163 14.96875
149 134 18.71875
149 132 13.40625
149 103 13.40625
149 131 10.59375
149 104 8.09375
149 105 9.96875
149 106 9.96875
149 122 5.28125
149 107 10.28125
149 109 14.03125
149 110 12.78125
149 111 17.46875
149 112 16.84375
149 113 21.53125
149 114 18.09375
149 115 14.34375
149 116 15.90625
149 117 11.21875
149 118 9.65625
149 119 7.46875
149 120 4.03125
149 108 11.84375
149 156 21.53125
148 121 11.84375
148 123 15.59375
148 86 21.21875
148 87 18.40625
148 88 14.65625
148 89 19.03125
148 91 18.40625
148 93 18.40625
148 94 17.46875
148 97 18.71875
148 131 9.65625
148 133 12.15625
148 210 17.46875
148 166 7.78125
148 85 16.84375
148 168 6.21875
148 170 10.59375
148 171 11.21875
148 172 8.71875
148 173 11.53125
148 174 14.96875
148 175 14.03125
148 176 13.71875
148 177 17.78125
148 178 19.65625
148 179 19.03125
148 180 18.40625
148 193 19.34375
148 169 5.59375
148 122 9.96875
148 84 15.90625
148 82 15.59375
148 124 16.84375
148 125 17.78125
148 126 13.09375
148 127 11.84375
148 128 15.59375
148 129 13.09375
148 130 8.40625
148 103 19.34375
148 100 21.53125
148 132 12.15625
148 98 21.21875
148 30 20.28125
148 83 16.53125
148 63 19.65625
148 66 20.28125
148 67 17.15625
148 70 20.28125
148 71 16.21875
148 72 14.03125
148 73 10.28125
148 74 9.03125
148 75 9.96875
148 76 11.21875
148 77 11.21875
148 78 15.90625
148 79 17.15625
148 65 19.96875
149 155 17.46875
149 154 16.53125
149 153 14.03125
146 172 10.28125
146 173 13.71875
146 174 17.46875
146 175 14.96875
146 176 14.03125
146 177 18.40625
148 23 17.78125
148 24 20.90625
148 26 20.59375
149 65 20.59375
149 67 15.59375
149 68 20.90625
146 171 14.03125
149 69 19.34375
149 71 13.09375
149 72 11.21875
149 73 5.90625
149 74 8.40625
149 75 8.09375
149 76 11.53125
149 77 13.09375
149 78 16.84375
149 79 19.34375
149 84 18.09375
149 85 18.09375
149 87 19.65625
149 70 16.84375
149 88 14.96875
146 170 14.96875
146 168 10.28125
147 14 20.90625
147 15 19.96875
147 23 19.34375
147 26 21.21875
147 27 20.59375
147 30 20.59375
147 67 20.90625
146 195 19.96875
146 180 19.34375
146 178 20.28125
146 148 5.59375
146 149 4.96875
146 169 9.96875
146 150 9.65625
146 152 15.59375
146 153 18.71875
146 154 20.59375
146 155 21.21875
146 160 19.96875
146 161 17.46875
146 162 15.28125
146 163 17.15625
146 164 14.03125
146 165 10.59375
146 166 13.40625
146 167 14.96875
146 151 13.40625
149 89 18.71875
149 91 17.46875
149 92 20.90625
149 23 14.03125
149 24 18.09375
149 25 20.90625
149 26 17.15625
149 27 16.84375
149 28 21.53125
149 30 18.40625
149 100 16.84375
149 102 11.84375
148 212 16.53125
149 133 15.28125
149 135 15.90625
149 22 18.09375
149 136 13.40625
149 138 17.78125
149 139 13.71875
149 140 10.90625
149 141 16.53125
149 142 15.59375
149 143 10.90625
149 144 10.28125
149 145 9.34375
149 146 4.96875
149 147 7.15625
149 151 8.71875
149 152 11.53125
149 137 13.09375
149 21 20.59375
149 20 16.53125
149 19 15.59375
149 93 15.90625
149 94 15.59375
149 95 20.59375
149 96 19.65625
149 97 14.96875
149 98 18.40625
149 99 18.40625
149 66 19.34375
149 63 19.96875
149 101 17.15625
149 31 20.90625
148 214 16.84375
148 215 19.34375
148 216 18.09375
148 217 17.78125
149 7 20.28125
149 8 17.78125
149 9 18.09375
149 10 13.09375
149 11 12.46875
149 12 9.96875
149 13 9.03125
149 14 14.03125
149 15 13.40625
149 16 17.78125
149 17 21.21875
149 18 20.59375
131 104 16.53125
63 165 14.65625
161 28 17.15625
161 26 18.40625
149 215 16.21875
149 216 16.21875
149 217 16.21875
150 8 18.71875
150 9 17.46875
150 10 13.09375
150 11 14.65625
150 12 11.53125
150 13 11.21875
150 14 14.03125
150 15 12.46875
150 16 17.78125
149 213 15.90625
150 17 19.96875
150 19 14.96875
150 20 14.65625
150 21 18.40625
150 22 16.53125
150 23 11.53125
150 24 14.34375
150 25 17.78125
150 26 14.34375
150 27 12.78125
150 28 16.84375
150 29 18.40625
150 30 14.34375
150 18 19.96875
150 31 15.90625
150 129 14.65625
150 131 14.03125
150 205 19.65625
150 206 19.03125
150 207 14.34375
150 208 13.09375
150 209 15.90625
150 210 12.46875
150 211 17.15625
150 212 13.09375
150 213 17.46875
150 214 15.90625
150 215 17.78125
150 216 17.46875
150 130 12.15625
150 217 15.90625
151 8 18.09375
151 9 17.15625
151 10 13.40625
151 11 14.65625
151 12 10.59375
151 13 9.03125
151 14 10.59375
151 15 7.46875
151 16 12.78125
151 17 14.65625
151 18 14.65625
151 19 9.96875
150 219 19.96875
150 204 14.03125
149 214 12.78125
150 33 19.96875
150 128 18.09375
150 99 20.90625
150 101 19.96875
150 102 15.28125
150 103 16.21875
150 104 10.28125
150 105 12.15625
150 106 9.34375
150 107 10.59375
150 108 9.96875
150 109 10.28125
150 110 8.71875
150 34 17.46875
150 111 12.46875
150 113 16.53125
150 114 13.09375
150 115 9.03125
150 116 10.28125
150 117 5.90625
150 118 6.21875
150 119 6.21875
150 120 5.59375
150 121 10.28125
150 122 10.59375
150 123 15.59375
150 124 18.71875
150 112 11.84375
149 212 11.53125
150 32 20.59375
149 209 14.34375
149 211 15.90625
149 168 8.09375
149 169 10.28125
149 170 14.65625
149 171 13.09375
149 172 10.59375
149 173 15.28125
149 174 17.46875
149 175 15.28125
149 176 15.90625
149 177 20.28125
149 189 19.65625
149 210 12.46875
149 190 20.28125
149 193 19.34375
149 195 19.03125
149 199 18.09375
149 200 19.03125
149 201 15.28125
149 202 16.84375
149 203 16.21875
149 204 15.28125
149 205 20.59375
149 206 18.71875
149 207 13.40625
149 208 14.03125
149 191 21.21875
150 125 18.40625
151 20 9.03125
151 21 12.78125
150 166 9.65625
150 167 8.40625
150 168 4.96875
150 169 9.03125
150 170 11.84375
150 171 10.28125
150 172 10.28125
150 173 14.34375
150 174 15.59375
150 175 14.65625
150 176 16.53125
150 178 20.90625
150 165 4.96875
152 201 15.59375
150 187 19.65625
150 189 17.46875
150 190 18.40625
150 191 19.34375
150 192 18.71875
150 193 16.84375
150 194 19.65625
150 195 15.90625
150 196 19.34375
150 197 18.71875
150 198 17.46875
150 199 14.03125
150 180 17.78125
150 163 10.59375
150 164 5.59375
127 215 17.78125
155 31 12.46875
155 32 17.46875
155 33 19.65625
155 34 16.21875
155 35 16.84375
155 36 21.21875
155 37 21.21875
155 40 18.71875
155 43 20.28125
155 44 19.03125
155 46 18.71875
155 47 14.65625
150 177 19.96875
155 48 14.65625
155 50 19.03125
155 56 20.59375
155 57 15.28125
155 58 15.28125
155 59 11.84375
155 60 12.46875
155 61 12.46875
155 62 9.65625
155 63 6.21875
155 64 7.46875
152 204 17.46875
152 202 15.90625
155 49 16.84375
150 203 14.96875
150 162 10.59375
150 160 13.71875
151 26 10.59375
151 27 9.65625
151 28 13.40625
151 29 15.28125
151 30 12.46875
151 31 14.03125
151 32 18.09375
151 33 18.40625
151 34 17.15625
151 35 20.28125
151 40 21.53125
151 58 21.53125
151 25 13.09375
151 59 16.53125
151 61 20.28125
151 62 18.09375
151 63 13.40625
151 64 15.90625
151 65 14.65625
151 66 11.53125
151 67 8.40625
151 68 14.03125
151 69 12.15625
151 70 10.28125
151 71 5.28125
151 23 6.53125
151 60 16.53125
150 161 9.96875
151 24 9.65625
150 202 13.71875
150 132 17.78125
150 133 18.09375
150 135 17.15625
150 136 15.28125
150 137 12.78125
150 138 17.46875
150 139 12.78125
150 140 12.15625
150 141 17.78125
150 142 17.46875
150 143 12.78125
150 144 14.34375
151 22 11.53125
150 145 14.03125
150 147 9.34375
150 148 6.53125
150 152 6.53125
150 153 9.34375
150 154 11.21875
150 155 12.15625
150 156 15.90625
150 157 19.96875
150 158 19.96875
150 159 14.03125
150 200 14.96875
150 201 12.15625
150 146 9.65625
155 30 15.59375
150 126 13.09375
150 100 20.59375
152 156 11.84375
152 22 15.90625
152 20 11.84375
151 75 12.46875
151 119 8.40625
151 121 11.84375
151 122 12.15625
151 123 15.90625
151 124 19.96875
151 125 18.71875
151 126 13.40625
151 127 16.53125
152 155 6.84375
151 128 19.65625
151 130 14.65625
151 131 17.15625
151 137 17.78125
151 139 18.40625
151 140 17.46875
151 143 18.09375
151 144 18.40625
151 145 18.09375
151 146 13.40625
151 147 14.03125
151 148 11.84375
151 149 8.71875
151 129 15.28125
151 153 6.53125
152 154 5.59375
152 149 11.53125
152 198 17.78125
152 199 15.90625
152 200 15.90625
152 160 9.65625
152 158 15.28125
152 119 11.53125
152 157 14.65625
152 120 10.90625
152 121 16.21875
152 122 16.21875
152 123 20.90625
152 126 17.78125
152 150 6.53125
152 127 19.96875
152 130 16.84375
152 131 17.46875
152 137 15.90625
152 138 20.59375
152 139 16.53125
152 140 17.15625
152 143 18.71875
152 144 20.59375
152 145 19.96875
152 146 15.59375
152 147 15.59375
152 148 11.84375
152 129 18.40625
152 197 19.65625
151 154 9.65625
151 120 6.21875
151 156 16.84375
151 158 20.90625
152 19 14.96875
151 202 13.71875
151 204 13.09375
151 205 18.71875
151 206 17.15625
151 207 13.40625
151 208 10.28125
151 209 12.78125
151 210 8.09375
151 211 12.78125
151 116 9.96875
151 212 9.34375
151 214 14.03125
151 215 15.59375
151 216 15.90625
151 217 14.03125
151 218 19.96875
151 219 18.09375
152 8 17.46875
152 9 14.96875
152 10 12.15625
152 11 15.59375
152 12 12.46875
152 13 12.78125
151 213 14.03125
151 155 12.46875
151 115 10.90625
151 113 18.71875
151 118 4.34375
151 157 20.28125
151 117 6.21875
151 76 15.90625
151 77 14.96875
151 78 19.03125
151 79 20.28125
151 88 20.28125
151 93 21.53125
151 94 19.96875
151 97 18.40625
151 98 19.96875
151 114 15.59375
151 99 18.40625
151 101 16.53125
151 102 13.09375
151 103 13.71875
151 104 8.09375
151 105 11.21875
151 106 7.15625
151 107 11.53125
151 108 11.21875
151 109 9.65625
151 110 10.90625
151 111 13.40625
151 112 14.65625
151 100 18.40625
150 127 14.65625
152 196 21.21875
152 194 21.53125
151 72 6.84375
151 73 5.28125
151 74 9.03125
152 70 12.15625
152 72 8.40625
152 73 9.03125
152 74 8.71875
152 75 14.03125
152 76 15.90625
152 77 12.78125
152 78 17.78125
152 79 17.46875
150 94 19.65625
152 80 20.59375
152 88 20.59375
152 99 21.53125
152 101 21.21875
152 102 17.78125
152 103 19.34375
152 104 13.71875
152 105 16.84375
152 106 12.46875
152 107 15.90625
152 108 14.03125
152 109 11.53125
152 110 10.90625
152 85 20.59375
152 111 11.84375
150 93 20.90625
150 88 18.40625
150 98 21.53125
150 35 20.90625
150 97 19.03125
150 40 20.90625
150 47 19.96875
150 59 17.46875
150 60 19.03125
150 62 18.71875
150 63 14.34375
150 64 17.78125
150 65 15.59375
150 66 14.34375
150 89 21.53125
150 67 11.84375
150 69 16.84375
150 70 15.28125
150 71 10.28125
150 72 9.96875
150 73 6.84375
150 74 8.09375
150 75 11.21875
150 76 14.03125
150 77 13.09375
150 78 17.78125
150 79 19.03125
150 85 19.96875
150 68 17.46875
152 195 18.71875
152 112 11.84375
152 114 10.90625
152 66 8.40625
152 67 5.90625
152 116 7.78125
152 118 8.09375
152 21 15.59375
152 159 9.96875
152 161 4.96875
152 162 8.71875
152 163 8.71875
152 164 4.34375
152 165 7.78125
152 166 11.21875
152 65 9.34375
152 167 9.65625
152 169 13.71875
152 170 14.96875
152 171 14.03125
152 172 15.90625
152 173 19.03125
152 174 19.65625
152 175 19.65625
152 187 20.59375
152 189 18.71875
152 190 20.90625
152 192 20.28125
152 193 19.96875
152 168 9.65625
152 113 14.96875
152 64 11.84375
152 62 14.34375
152 115 6.53125
152 71 7.78125
152 69 11.53125
152 117 5.59375
152 68 11.21875
152 23 10.90625
152 24 10.90625
152 25 15.59375
152 26 14.03125
152 27 10.90625
152 28 13.71875
152 29 16.84375
152 63 9.65625
152 30 13.71875
152 32 18.09375
152 33 19.34375
152 34 16.53125
152 35 19.03125
152 40 20.59375
152 47 18.71875
152 48 20.28125
152 57 19.96875
152 58 19.03125
152 59 14.65625
152 60 14.65625
152 61 16.84375
152 31 13.09375
155 29 18.40625
155 28 14.65625
155 65 4.34375
153 28 8.09375
153 29 11.21875
153 30 8.40625
153 31 8.09375
153 32 12.46875
153 33 13.71875
153 34 11.84375
153 35 14.34375
153 36 17.46875
153 37 17.46875
153 39 20.59375
153 40 16.53125
153 27 5.28125
153 41 20.90625
153 44 19.96875
153 47 16.53125
153 48 18.71875
153 56 20.59375
153 57 16.53125
153 58 14.96875
153 59 10.28125
153 60 9.96875
153 61 13.71875
153 62 11.84375
153 63 7.15625
153 64 10.28125
153 43 20.28125
153 26 8.71875
153 25 10.59375
153 173 20.59375
154 37 18.71875
154 39 21.53125
154 40 16.84375
154 41 20.59375
154 43 19.96875
154 44 18.71875
154 46 19.34375
154 47 14.96875
154 48 15.90625
154 49 19.65625
154 56 19.34375
154 57 14.65625
153 172 17.15625
154 58 13.40625
154 60 9.34375
154 61 11.21875
154 62 9.03125
154 63 4.03125
154 64 6.53125
154 65 5.90625
154 66 4.96875
154 67 7.15625
154 68 11.21875
154 69 12.46875
154 70 14.34375
153 174 19.96875
154 59 9.65625
154 36 18.40625
153 24 7.15625
153 23 7.46875
153 122 18.40625
153 130 20.59375
153 143 21.21875
153 146 18.71875
153 147 18.09375
153 148 15.59375
153 149 14.03125
153 150 9.34375
153 151 6.53125
153 155 9.03125
153 156 12.15625
153 157 15.28125
153 171 14.34375
153 158 17.46875
153 160 14.34375
153 161 9.96875
153 162 14.34375
153 163 12.46875
153 164 8.09375
153 165 11.84375
153 166 15.28125
153 167 11.53125
153 168 11.53125
153 169 16.53125
153 170 16.84375
153 126 19.96875
153 159 12.46875
153 66 7.15625
153 67 7.46875
153 22 12.15625
152 207 18.71875
152 208 15.59375
152 209 18.71875
152 210 13.71875
152 211 18.09375
152 212 14.03125
152 213 17.78125
152 214 17.46875
152 215 17.46875
152 216 16.53125
152 217 13.40625
152 218 18.71875
153 65 10.28125
152 219 15.90625
153 10 17.78125
153 11 20.28125
153 12 16.53125
153 13 15.28125
153 14 15.28125
153 15 11.84375
153 16 16.53125
153 17 16.21875
153 18 16.53125
153 19 13.40625
153 20 10.59375
153 21 12.46875
153 9 20.28125
153 121 16.53125
154 35 14.65625
154 34 13.40625
154 9 19.03125
154 10 17.46875
154 11 21.21875
154 12 17.78125
154 13 17.78125
154 14 16.84375
154 15 14.65625
154 17 18.71875
152 203 19.03125
154 18 19.96875
154 19 17.15625
154 20 13.40625
153 219 20.28125
154 21 15.28125
154 23 11.84375
154 24 9.96875
154 25 13.71875
154 26 13.09375
154 27 9.03125
154 28 10.28125
154 29 14.03125
154 30 11.53125
153 212 15.28125
153 211 17.46875
153 210 12.46875
153 209 16.84375
154 22 16.21875
153 175 19.34375
153 217 17.78125
153 215 20.59375
107 109 9.03125
107 110 10.28125
107 111 15.28125
107 112 17.15625
107 114 20.59375
107 115 16.84375
107 116 15.59375
107 117 11.84375
107 118 8.71875
107 119 5.28125
107 120 7.78125
107 121 4.96875
153 216 20.90625
107 122 10.59375
107 124 15.90625
107 125 17.15625
107 126 13.40625
107 127 14.65625
107 128 19.65625
107 129 18.40625
127 212 14.96875
127 214 12.78125
93 72 18.71875
154 16 19.65625
153 213 19.34375
153 214 20.28125
107 123 12.46875
154 71 10.28125
153 183 21.21875
153 185 20.59375
154 104 17.78125
154 105 20.28125
154 106 14.96875
154 107 18.40625
154 108 15.28125
154 109 11.21875
154 110 11.21875
154 111 9.34375
154 112 10.59375
154 113 12.15625
154 114 9.65625
154 115 6.21875
154 77 17.78125
154 116 4.65625
154 118 10.28125
154 119 14.34375
154 120 15.28125
154 121 19.96875
154 122 21.21875
154 146 20.59375
154 147 19.96875
154 148 16.53125
154 149 16.53125
154 150 11.21875
154 74 14.34375
154 72 12.78125
154 117 6.84375
153 184 20.90625
154 76 21.21875
154 73 14.34375
153 186 20.90625
153 187 15.59375
153 188 17.46875
153 189 14.03125
153 190 16.53125
153 191 19.03125
153 192 16.21875
153 193 17.46875
153 194 19.03125
153 195 17.46875
153 196 19.96875
153 197 19.34375
154 75 19.65625
153 198 16.21875
153 200 12.78125
153 201 13.40625
153 202 11.53125
153 203 16.21875
153 204 13.71875
153 205 19.03125
153 206 18.40625
153 207 16.53125
153 208 12.46875
154 31 8.71875
154 32 13.71875
154 33 15.90625
153 199 14.96875
153 68 12.78125
153 120 12.15625
153 69 12.46875
154 203 19.65625
154 204 18.09375
154 207 20.90625
154 208 16.84375
154 209 21.21875
154 210 16.53125
154 211 20.90625
154 212 18.09375
154 217 17.78125
154 219 19.03125
155 9 17.78125
155 10 16.53125
154 202 14.96875
155 11 20.90625
155 13 19.65625
155 14 18.71875
155 15 17.78125
155 19 20.90625
155 20 16.84375
155 21 19.65625
155 22 20.59375
155 23 15.90625
154 197 18.40625
154 195 18.40625
155 25 18.40625
154 194 19.96875
155 12 18.40625
154 156 8.09375
154 201 15.59375
154 199 14.96875
156 47 10.28125
156 48 9.34375
156 49 11.84375
156 50 13.71875
156 51 17.46875
156 52 17.46875
156 54 14.65625
156 55 19.34375
156 56 16.84375
156 57 11.21875
156 58 12.78125
156 59 9.96875
154 200 14.03125
156 60 12.15625
156 62 6.53125
156 63 6.21875
156 64 7.78125
156 65 7.15625
156 66 11.21875
156 67 14.03125
156 68 16.84375
156 69 19.34375
155 147 20.28125
155 140 20.28125
154 196 19.96875
154 198 15.59375
156 61 10.59375
156 46 14.65625
154 157 10.90625
154 159 8.71875
155 73 15.90625
155 74 14.03125
155 75 19.65625
155 76 20.59375
155 77 15.90625
155 79 19.03125
155 104 20.59375
155 106 18.40625
155 107 21.21875
155 108 18.09375
155 109 14.96875
155 110 13.09375
155 72 14.34375
155 111 11.21875
155 113 10.59375
155 114 6.84375
155 115 5.28125
155 116 7.78125
155 117 9.34375
155 118 13.40625
155 119 16.21875
155 120 17.46875
155 137 17.78125
155 68 12.15625
155 66 7.78125
155 27 13.40625
155 112 9.96875
154 158 12.78125
155 71 13.40625
155 69 14.65625
154 160 11.21875
154 161 7.78125
154 162 12.46875
154 163 9.96875
154 164 7.46875
154 165 11.84375
154 166 14.03125
154 167 10.90625
154 168 12.78125
154 169 17.15625
154 170 16.53125
154 171 15.28125
155 70 16.84375
154 172 18.71875
154 174 20.90625
154 175 21.21875
154 187 18.71875
154 188 20.90625
154 189 18.09375
154 190 20.28125
154 192 18.71875
154 193 19.65625
155 24 14.34375
155 26 17.46875
155 139 17.78125
155 67 9.03125
154 173 21.53125
156 45 16.21875
156 44 14.34375
156 43 16.53125
155 197 17.46875
155 198 15.28125
155 199 14.96875
155 200 15.59375
155 201 17.46875
155 202 18.09375
155 208 20.90625
155 210 19.96875
155 212 20.90625
155 217 17.78125
155 219 18.09375
156 20 21.53125
155 196 19.65625
156 23 19.65625
156 25 20.59375
156 26 19.96875
156 27 15.28125
156 28 15.90625
156 29 19.34375
156 30 15.90625
156 31 12.15625
156 32 16.84375
156 33 18.71875
156 34 14.65625
156 35 14.34375
156 36 19.03125
156 24 17.78125
155 195 18.71875
155 194 21.21875
154 151 9.65625
153 70 12.78125
153 71 7.78125
153 72 11.53125
153 73 11.84375
153 74 13.71875
153 75 18.40625
153 76 20.90625
153 77 18.71875
153 102 19.34375
153 103 19.03125
153 104 14.03125
153 105 16.21875
154 152 5.59375
153 106 10.59375
153 108 11.84375
153 109 7.46875
153 110 9.34375
153 111 9.03125
153 112 11.53125
153 113 14.65625
153 114 12.46875
153 115 8.09375
153 116 4.65625
153 117 4.34375
153 118 6.21875
153 119 10.90625
153 107 14.34375
155 193 21.53125
156 39 20.59375
155 192 21.53125
156 109 16.21875
156 110 13.71875
156 111 10.28125
156 112 8.71875
156 113 6.84375
156 114 5.28125
156 115 7.15625
156 116 8.71875
156 117 12.15625
156 118 16.53125
156 119 18.71875
156 120 21.21875
156 108 19.65625
156 148 19.34375
156 150 15.90625
156 151 16.84375
156 152 11.84375
156 153 12.15625
156 154 8.09375
156 158 6.84375
156 159 4.65625
156 74 19.03125
156 72 19.65625
156 41 18.09375
156 71 18.09375
156 42 20.59375
156 149 21.53125
156 106 21.53125
156 77 20.59375
156 73 20.59375
155 148 16.21875
155 149 17.46875
155 150 12.15625
155 151 12.46875
155 152 6.84375
155 153 9.03125
155 157 7.78125
155 158 8.71875
155 159 4.34375
155 160 7.15625
155 161 5.90625
155 162 9.65625
155 163 6.84375
155 164 7.15625
155 165 11.21875
155 166 11.84375
155 167 9.96875
155 168 13.09375
155 169 16.21875
155 170 15.28125
155 171 15.59375
155 172 19.03125
155 173 20.59375
155 174 20.59375
156 37 19.03125
156 40 15.59375
155 146 21.21875
152 14 12.78125
161 27 15.28125
152 15 11.53125
152 17 17.46875
159 149 19.34375
159 150 14.03125
159 151 15.90625
159 152 9.96875
158 152 15.28125
158 150 19.96875
160 8 18.40625
157 35 17.46875
157 43 20.59375
157 44 17.15625
157 45 19.03125
157 46 18.40625
159 148 16.53125
157 47 14.03125
157 49 13.09375
157 50 14.34375
157 51 17.46875
157 56 18.09375
157 57 13.40625
157 58 13.71875
157 59 13.09375
157 60 13.71875
157 61 10.59375
157 62 8.40625
157 63 9.03125
157 64 7.46875
157 48 11.21875
157 65 6.84375
159 147 20.28125
159 139 16.21875
159 200 16.21875
159 201 18.40625
159 202 20.28125
159 156 4.65625
159 154 8.71875
159 72 17.78125
159 153 12.46875
159 73 18.71875
159 74 15.90625
159 77 16.21875
159 79 19.03125
159 106 21.53125
159 140 19.34375
159 108 19.96875
159 110 14.34375
159 111 12.46875
159 112 9.34375
159 113 9.03125
159 114 4.65625
159 115 6.53125
159 116 10.28125
159 117 12.15625
159 118 16.53125
159 119 18.09375
159 120 19.65625
159 137 16.21875
159 109 17.46875
159 199 14.34375
157 66 12.15625
157 68 16.21875
156 202 18.40625
157 24 19.65625
157 27 18.71875
157 28 18.09375
157 30 19.96875
157 31 15.28125
157 112 14.03125
157 114 9.96875
158 117 17.46875
158 31 18.71875
158 44 19.34375
158 46 18.71875
156 201 17.46875
158 47 15.59375
158 49 12.78125
158 50 14.65625
158 57 16.84375
158 58 18.09375
158 59 16.53125
158 60 17.78125
158 61 14.96875
158 62 12.15625
158 63 12.15625
158 64 11.53125
158 65 9.03125
158 66 14.96875
158 48 13.09375
157 67 15.28125
156 200 14.03125
156 198 11.84375
157 69 19.96875
157 71 20.28125
157 109 20.59375
157 110 18.71875
157 111 15.28125
157 40 19.65625
157 34 18.71875
157 113 11.21875
157 32 19.34375
156 164 10.59375
156 165 14.34375
156 166 13.40625
156 199 13.40625
156 167 10.59375
156 169 17.78125
156 170 15.28125
156 171 15.90625
156 172 20.28125
156 173 20.90625
156 174 19.96875
156 192 20.28125
156 193 20.59375
156 194 18.71875
156 195 17.46875
156 196 16.84375
156 197 14.34375
156 168 15.28125
158 67 16.84375
159 198 14.03125
159 196 18.40625
164 167 5.59375
164 168 6.53125
164 169 9.96875
164 170 10.90625
164 171 10.59375
164 172 12.78125
162 79 11.21875
162 78 13.40625
162 77 7.46875
159 26 21.21875
159 28 18.40625
159 30 18.40625
164 166 7.15625
159 31 15.28125
159 34 17.78125
159 35 18.40625
159 40 19.34375
159 43 19.65625
159 44 18.40625
159 45 19.65625
159 46 17.15625
159 47 13.71875
159 48 13.40625
159 49 14.34375
159 50 17.15625
159 57 15.90625
159 32 20.28125
159 58 17.15625
164 162 7.15625
164 160 9.03125
164 209 20.28125
164 210 16.21875
164 211 20.90625
164 212 16.84375
164 213 20.59375
164 214 19.34375
164 215 20.28125
164 216 18.71875
164 176 18.71875
164 174 15.90625
164 145 18.09375
164 173 15.28125
164 161 5.90625
164 146 14.03125
164 148 9.34375
164 149 10.90625
164 150 5.59375
164 151 8.09375
164 152 4.34375
164 153 8.09375
164 154 7.46875
164 155 7.15625
164 156 10.59375
164 157 14.65625
164 158 14.34375
164 159 8.71875
164 147 13.09375
159 197 15.28125
159 59 14.03125
159 61 14.65625
158 200 20.59375
159 9 19.03125
159 10 17.78125
159 12 20.90625
159 20 20.90625
159 69 18.71875
159 71 17.15625
158 151 20.90625
159 155 4.34375
159 157 7.15625
159 161 7.78125
159 162 9.34375
158 199 18.71875
159 163 5.28125
159 165 11.53125
159 166 10.28125
159 167 9.34375
159 168 13.71875
159 169 15.28125
159 170 13.71875
159 171 15.59375
159 172 19.03125
159 173 19.65625
159 174 19.65625
159 194 20.90625
159 195 18.40625
159 164 8.71875
159 60 15.59375
158 198 17.15625
158 171 20.90625
159 62 10.90625
159 63 9.03125
159 64 10.28125
159 65 7.15625
159 66 11.84375
159 67 13.09375
159 68 15.90625
159 27 17.15625
159 24 18.40625
159 70 20.90625
159 23 19.96875
158 153 17.46875
158 197 18.09375
158 154 12.78125
158 156 6.84375
158 160 8.71875
158 161 12.15625
158 162 13.40625
158 163 10.28125
158 164 14.34375
158 165 16.84375
158 166 15.28125
158 167 14.65625
158 168 19.34375
158 169 20.59375
158 170 18.40625
158 155 8.71875
164 208 16.84375
158 68 18.09375
158 77 19.96875
161 213 19.65625
161 214 19.03125
161 215 18.09375
161 216 16.21875
161 217 12.46875
161 218 16.84375
161 66 9.65625
161 64 12.15625
160 10 13.40625
160 78 16.53125
160 80 17.78125
160 81 18.71875
161 212 17.15625
160 82 15.28125
160 109 19.96875
160 110 17.15625
160 111 16.84375
160 112 13.40625
160 113 14.03125
160 114 9.34375
160 115 9.34375
160 116 13.71875
160 117 13.71875
160 118 17.46875
160 119 19.03125
160 120 19.03125
160 85 18.71875
160 131 18.71875
161 210 18.09375
161 201 19.03125
162 69 17.78125
162 70 18.40625
162 71 15.28125
162 72 13.09375
162 73 13.09375
162 74 8.71875
162 75 13.40625
162 9 12.46875
162 7 17.78125
161 219 13.40625
161 163 6.84375
161 164 5.90625
161 202 19.96875
161 165 8.71875
161 167 10.90625
161 168 12.15625
161 169 14.65625
161 170 15.90625
161 171 16.53125
161 172 18.40625
161 173 20.28125
161 195 21.21875
161 197 20.59375
161 198 19.34375
161 199 17.78125
161 200 19.03125
161 166 10.59375
162 68 16.21875
160 135 15.90625
160 137 14.03125
160 68 14.96875
160 69 17.46875
160 70 19.34375
160 71 16.84375
160 72 15.28125
160 73 16.84375
160 74 12.46875
160 75 17.78125
160 150 13.71875
160 152 9.65625
161 63 11.21875
161 7 19.03125
160 67 12.46875
161 9 12.15625
161 11 15.28125
161 12 13.40625
161 13 15.28125
161 14 14.65625
161 15 14.96875
161 16 20.28125
161 17 19.96875
161 19 18.71875
161 20 15.28125
161 21 19.34375
161 23 15.28125
161 24 14.65625
161 10 10.59375
160 136 18.40625
160 66 13.40625
160 64 13.71875
160 138 17.78125
160 139 15.59375
160 140 17.78125
160 146 19.96875
160 147 19.65625
160 148 14.65625
160 149 17.78125
160 79 13.40625
160 77 11.53125
160 151 15.59375
160 76 16.84375
160 11 18.40625
160 65 9.03125
160 12 17.46875
160 14 19.65625
160 23 20.59375
160 24 19.65625
160 27 19.65625
160 31 19.34375
160 47 19.03125
160 48 18.71875
160 59 18.71875
160 60 19.65625
160 61 19.34375
160 62 16.21875
160 63 13.40625
160 13 19.96875
158 74 20.59375
162 67 12.78125
162 65 12.78125
157 170 19.96875
157 171 21.21875
157 197 18.71875
157 198 16.53125
157 199 18.40625
159 217 19.96875
160 9 14.03125
162 76 12.46875
161 117 9.96875
161 119 15.59375
161 120 14.65625
161 121 19.96875
157 168 19.96875
161 122 19.34375
161 129 19.65625
161 130 18.40625
161 131 17.15625
161 135 16.84375
161 136 18.40625
161 137 14.65625
161 138 19.65625
161 139 16.53125
161 140 17.46875
161 143 20.28125
161 146 17.46875
161 147 17.78125
161 126 20.59375
161 148 13.09375
157 167 15.59375
157 165 18.09375
158 110 19.65625
158 111 16.84375
158 112 14.03125
158 113 11.53125
158 114 9.03125
158 115 11.84375
158 116 14.96875
158 35 20.90625
158 27 21.53125
157 115 11.84375
157 200 19.03125
157 116 13.09375
157 166 17.46875
157 117 16.53125
157 150 19.96875
157 151 20.28125
157 152 14.65625
157 153 15.28125
157 154 10.90625
157 155 7.78125
157 159 7.15625
157 160 11.21875
157 161 12.78125
157 162 15.59375
157 163 12.15625
157 164 14.65625
157 118 20.59375
162 66 15.28125
161 149 14.03125
161 151 10.28125
161 108 18.40625
161 109 16.21875
161 110 14.65625
161 111 14.96875
161 112 13.09375
161 113 15.28125
161 114 10.59375
161 158 12.15625
161 65 7.78125
162 8 15.90625
162 10 10.28125
162 11 14.65625
161 106 17.15625
162 12 14.03125
162 14 17.46875
162 15 18.71875
162 20 19.65625
162 23 19.34375
162 24 19.65625
162 27 19.65625
162 31 20.28125
162 47 20.90625
162 59 20.59375
162 62 19.03125
162 63 15.28125
162 64 16.84375
162 13 16.53125
161 150 9.96875
161 104 17.46875
161 85 18.09375
161 152 4.96875
161 153 9.96875
161 154 7.78125
161 155 5.90625
161 156 10.90625
161 157 12.78125
161 118 12.78125
161 116 10.90625
161 159 7.78125
161 115 7.78125
161 67 7.46875
161 68 10.90625
161 88 19.34375
161 69 12.78125
161 71 11.21875
161 72 9.96875
161 73 11.84375
161 74 8.71875
161 75 14.65625
161 76 14.96875
161 77 10.28125
161 78 15.28125
161 79 13.71875
161 80 17.46875
161 81 19.34375
161 82 15.28125
161 70 14.03125
164 207 19.03125
164 204 17.46875
164 203 17.78125
163 203 21.53125
163 217 18.40625
163 219 19.65625
164 8 19.34375
163 65 10.90625
163 64 14.03125
163 63 11.84375
162 126 20.28125
162 129 18.40625
162 130 15.90625
162 131 13.71875
162 132 18.40625
163 202 19.03125
162 133 14.96875
162 135 12.15625
162 136 13.40625
162 137 9.65625
162 138 14.65625
162 139 12.15625
162 140 13.09375
162 141 17.78125
162 142 20.28125
162 143 17.15625
162 144 19.96875
162 145 18.09375
162 146 15.28125
162 134 17.15625
162 147 15.28125
163 201 16.21875
163 199 12.78125
164 37 21.21875
164 40 19.34375
164 43 20.59375
164 44 21.21875
164 46 19.34375
164 12 14.34375
164 10 13.40625
164 9 16.53125
163 165 6.84375
163 166 5.28125
163 167 5.90625
163 168 9.65625
163 200 15.59375
163 169 10.59375
163 171 12.46875
163 172 14.96875
163 173 15.28125
163 174 16.53125
163 175 18.71875
163 176 19.96875
163 193 20.28125
163 194 20.28125
163 195 16.21875
163 196 17.46875
163 197 14.34375
163 198 14.34375
163 170 9.96875
164 35 18.71875
162 148 9.96875
162 150 10.59375
162 115 9.65625
162 116 14.34375
162 117 12.78125
162 118 15.28125
162 119 15.90625
162 120 15.28125
162 156 13.40625
162 158 13.40625
163 62 14.34375
163 9 17.15625
163 11 19.34375
163 12 17.78125
162 114 10.59375
163 13 19.65625
163 15 20.28125
163 20 20.59375
163 23 19.03125
163 24 19.03125
163 26 20.90625
163 27 17.15625
163 28 19.65625
163 30 18.40625
163 31 16.84375
163 34 18.71875
163 35 20.28125
163 40 20.28125
163 14 20.28125
162 149 13.40625
162 113 15.90625
162 111 17.15625
162 151 13.09375
162 152 8.71875
162 153 14.34375
162 154 12.46875
162 155 9.65625
162 127 20.59375
162 122 18.40625
162 157 15.59375
162 121 19.96875
162 80 16.21875
162 81 16.84375
162 82 12.15625
162 112 13.40625
162 83 14.96875
162 85 15.28125
162 86 20.28125
162 87 20.28125
162 88 16.53125
162 89 19.34375
162 94 20.59375
162 104 19.03125
162 106 19.34375
162 107 20.90625
162 108 19.34375
162 109 18.71875
162 110 15.59375
162 84 16.21875
163 43 20.28125
164 34 16.21875
164 32 19.34375
151 198 20.28125
151 199 17.46875
156 160 10.28125
156 161 10.90625
156 162 13.40625
163 145 20.28125
163 122 20.28125
163 130 19.03125
163 131 18.09375
163 135 15.90625
163 136 16.21875
163 137 11.21875
151 195 19.34375
163 138 14.65625
163 140 14.34375
163 141 18.09375
163 142 20.28125
163 143 17.15625
163 144 20.90625
163 146 17.15625
156 163 8.71875
163 147 15.59375
163 148 11.53125
163 149 14.96875
163 150 10.59375
163 151 13.71875
163 139 11.53125
163 152 8.71875
151 193 19.03125
151 191 19.96875
152 18 18.71875
151 203 16.21875
151 201 14.65625
151 159 15.90625
151 200 16.53125
151 160 15.59375
151 161 10.28125
151 162 13.09375
151 163 13.71875
151 164 8.09375
151 165 9.96875
151 166 14.65625
151 192 19.34375
151 167 12.46875
151 169 14.65625
151 170 16.84375
151 171 14.34375
151 172 15.28125
151 173 19.65625
151 174 20.28125
151 175 18.40625
151 176 21.21875
151 187 18.71875
151 188 19.96875
151 189 15.59375
151 190 17.78125
151 168 9.96875
164 33 19.65625
163 153 12.46875
163 155 6.84375
163 113 10.28125
163 114 5.28125
163 115 5.28125
163 116 10.90625
163 117 10.59375
163 160 5.59375
163 161 6.84375
164 11 16.84375
164 13 14.96875
164 14 16.21875
164 15 15.28125
164 16 20.59375
163 112 8.40625
164 17 21.53125
164 20 15.90625
164 21 19.34375
164 22 18.71875
164 23 13.71875
164 24 14.65625
164 25 18.40625
164 26 15.90625
164 27 12.78125
164 28 16.21875
164 29 18.71875
164 30 14.65625
164 31 14.03125
164 19 18.09375
163 154 9.96875
163 111 12.46875
163 109 16.21875
163 156 8.71875
163 157 12.15625
163 158 10.28125
163 159 5.28125
163 121 20.28125
163 120 16.21875
163 119 14.96875
163 118 14.34375
163 66 14.03125
163 67 13.40625
163 68 17.15625
163 69 19.34375
163 110 12.46875
163 70 20.28125
163 72 15.59375
163 73 15.59375
163 74 12.46875
163 75 17.46875
163 76 17.46875
163 77 12.78125
163 78 18.71875
163 79 16.53125
163 104 20.28125
163 106 19.03125
163 107 19.96875
163 108 17.15625
163 71 16.21875
163 44 20.59375
163 46 17.78125
163 47 15.59375
165 141 14.65625
165 142 15.59375
165 143 11.84375
165 144 14.65625
165 145 14.03125
165 9 16.84375
164 219 18.71875
164 58 19.65625
164 108 13.09375
164 110 9.03125
164 111 10.59375
164 112 8.71875
165 140 9.34375
164 113 12.15625
164 115 4.03125
164 116 7.78125
164 117 5.59375
164 118 9.03125
164 119 10.28125
164 120 11.21875
164 121 15.90625
164 122 16.21875
164 123 21.21875
164 126 18.40625
164 127 19.34375
164 129 18.71875
164 114 8.09375
164 130 16.21875
165 139 8.71875
165 137 8.40625
165 173 12.15625
165 174 14.34375
165 175 14.65625
165 176 15.59375
165 149 8.40625
165 147 9.34375
165 118 10.59375
165 146 10.59375
165 119 9.65625
165 120 10.28125
165 121 14.03125
165 122 13.71875
165 138 13.09375
165 123 19.03125
165 125 21.53125
165 126 16.53125
165 127 16.53125
165 128 19.96875
165 129 16.53125
165 130 13.09375
165 131 13.40625
165 132 16.84375
165 133 15.59375
165 134 18.09375
165 135 14.03125
165 136 12.15625
165 124 21.21875
165 172 9.96875
164 131 16.53125
164 135 17.15625
164 79 17.46875
164 85 20.28125
164 88 20.28125
164 102 19.65625
164 103 21.21875
164 104 15.28125
164 105 17.46875
164 142 19.65625
164 144 18.40625
164 217 16.21875
164 175 16.53125
164 187 20.59375
164 78 18.09375
164 189 19.65625
164 191 21.53125
164 192 19.34375
164 193 17.78125
164 194 19.03125
164 195 15.59375
164 196 17.78125
164 197 16.21875
164 198 14.96875
164 199 12.46875
164 200 14.03125
164 201 13.40625
164 202 14.96875
164 190 20.59375
164 132 20.59375
164 77 12.46875
164 75 14.34375
164 136 16.53125
164 137 12.46875
164 138 16.84375
164 139 12.46875
164 140 13.71875
164 141 18.71875
164 109 11.84375
164 107 15.28125
164 143 15.59375
164 106 13.71875
164 59 14.65625
164 60 16.21875
164 76 15.90625
164 61 18.09375
164 63 10.59375
164 64 13.40625
164 65 10.90625
164 66 11.53125
164 67 10.28125
164 68 15.28125
164 69 15.90625
164 70 16.21875
164 71 11.53125
164 72 11.53125
164 73 10.59375
164 74 9.65625
164 62 14.34375
165 171 9.34375
165 170 8.71875
165 169 6.21875
162 212 19.34375
162 214 19.65625
162 215 19.65625
162 216 16.84375
162 217 14.34375
164 47 16.53125
164 48 18.40625
164 57 19.34375
165 69 19.03125
165 71 14.03125
165 72 12.78125
165 73 10.59375
162 201 19.65625
165 74 9.03125
165 76 13.40625
165 77 11.21875
165 78 16.84375
165 79 16.53125
165 82 16.21875
165 84 18.71875
165 85 18.40625
165 88 17.78125
165 94 20.59375
165 102 19.03125
165 103 20.90625
165 104 14.96875
165 75 12.46875
165 105 16.84375
162 200 20.28125
162 198 19.34375
163 48 16.53125
163 49 17.15625
163 57 19.03125
163 58 20.59375
163 59 16.21875
163 60 18.40625
163 61 18.71875
163 10 15.28125
162 219 15.59375
162 159 9.34375
162 218 18.09375
162 160 5.28125
162 199 17.46875
162 164 7.15625
162 166 6.84375
162 167 9.96875
162 168 11.21875
162 169 11.53125
162 170 13.40625
162 171 15.59375
162 172 16.53125
162 173 17.46875
162 174 19.96875
162 175 21.21875
162 195 20.59375
162 197 19.34375
162 165 6.84375
165 106 14.34375
165 107 14.65625
165 108 13.09375
165 60 20.59375
165 62 18.40625
165 63 14.65625
165 64 17.78125
165 65 14.96875
165 66 15.90625
165 115 7.78125
165 117 8.40625
165 8 19.03125
165 148 5.28125
165 150 4.96875
165 151 9.96875
165 59 18.40625
165 152 7.78125
165 154 11.84375
165 155 11.21875
165 156 14.34375
165 157 18.09375
165 158 16.84375
165 159 11.53125
165 160 10.59375
165 161 8.71875
165 162 6.84375
165 163 6.84375
165 167 5.90625
165 168 4.65625
165 153 11.84375
165 48 21.21875
165 47 18.71875
165 40 21.53125
165 109 13.71875
165 110 9.96875
165 111 13.09375
165 112 10.28125
165 113 14.34375
165 114 10.28125
165 70 18.40625
165 68 18.71875
165 116 11.53125
165 67 13.71875
165 10 13.09375
165 11 15.59375
165 12 13.71875
165 13 14.65625
165 14 17.15625
165 15 16.84375
165 19 19.96875
165 20 18.40625
165 22 21.21875
165 23 15.90625
165 24 18.09375
165 26 18.40625
165 27 16.21875
165 28 19.96875
165 30 17.46875
165 31 17.78125
165 34 19.03125
152 16 17.15625
63 166 15.90625
63 167 12.15625
63 168 14.96875
166 59 19.34375
166 62 18.71875
166 63 15.90625
166 64 19.03125
166 65 15.90625
166 66 18.40625
166 67 16.84375
166 71 18.40625
166 72 17.15625
166 73 15.28125
166 74 12.78125
166 75 15.90625
166 48 19.65625
166 76 16.21875
166 78 18.40625
166 79 17.15625
166 84 19.03125
166 85 19.65625
166 15 21.53125
166 12 17.78125
166 104 19.65625
166 11 19.03125
165 189 21.21875
165 192 20.59375
165 193 17.78125
165 194 19.96875
166 77 12.78125
165 195 15.28125
166 47 17.46875
166 43 21.21875
167 76 19.34375
167 77 16.21875
167 104 18.71875
167 105 19.34375
167 106 15.90625
167 107 15.59375
167 108 12.15625
167 109 12.15625
167 110 7.15625
167 111 9.03125
167 112 4.65625
167 113 9.03125
166 46 18.40625
167 114 5.90625
167 116 9.03125
167 117 8.09375
167 118 11.84375
166 172 10.90625
166 170 6.53125
167 159 9.34375
166 13 19.34375
166 23 20.28125
166 27 19.65625
166 30 19.96875
166 31 19.65625
166 34 20.28125
167 115 4.96875
167 75 18.09375
165 196 18.09375
165 198 16.21875
166 149 12.78125
166 150 9.65625
166 151 14.65625
166 152 11.21875
166 153 15.28125
166 154 14.03125
166 155 11.84375
166 156 13.40625
166 157 17.46875
166 158 15.28125
166 159 10.28125
166 160 9.96875
166 148 7.78125
166 161 10.59375
166 163 5.28125
166 164 7.15625
166 168 7.15625
166 141 12.78125
166 139 6.21875
166 106 18.71875
166 138 9.96875
166 107 18.09375
166 108 16.21875
166 109 16.84375
166 110 12.15625
166 111 14.34375
166 162 6.84375
165 197 16.21875
166 147 11.53125
166 145 16.21875
165 199 12.78125
165 200 15.59375
165 201 13.40625
165 202 16.53125
165 203 17.78125
165 204 18.09375
165 207 19.03125
165 208 18.09375
165 209 20.90625
165 210 17.46875
165 212 17.15625
165 213 21.21875
166 146 13.40625
165 214 18.71875
165 216 18.71875
165 217 16.84375
165 219 20.28125
166 9 19.03125
166 10 15.90625
166 88 19.65625
166 105 21.21875
166 169 5.59375
166 140 9.03125
166 142 14.96875
166 143 12.15625
166 144 16.53125
165 215 20.28125
166 112 9.34375
167 74 14.34375
167 72 17.15625
167 41 21.21875
167 42 21.21875
167 43 16.53125
167 44 18.40625
167 45 19.34375
167 46 14.65625
167 47 13.09375
167 48 15.90625
167 49 17.15625
167 50 20.59375
167 57 17.78125
167 58 19.96875
167 40 16.53125
167 59 14.65625
167 25 21.53125
167 23 17.46875
167 62 14.34375
167 20 20.90625
166 173 10.59375
166 174 13.09375
166 175 15.28125
166 176 15.59375
166 177 17.78125
166 178 19.96875
166 179 17.46875
166 180 18.09375
167 60 18.09375
166 193 18.71875
167 39 19.34375
167 35 17.78125
171 206 20.28125
171 207 17.15625
171 208 17.78125
171 210 20.28125
172 12 20.28125
172 13 19.65625
172 23 19.65625
172 26 19.96875
172 27 19.03125
172 30 18.09375
172 31 20.59375
172 34 19.03125
167 37 19.34375
172 39 20.90625
169 120 12.78125
169 119 10.59375
167 24 18.71875
167 26 18.40625
167 27 15.28125
167 28 18.40625
167 29 20.28125
167 30 15.28125
167 31 14.96875
167 32 19.96875
167 33 19.34375
167 34 14.96875
169 121 14.03125
167 73 14.96875
166 194 19.65625
166 196 16.53125
167 142 16.84375
167 143 13.71875
167 144 17.46875
167 145 18.40625
167 146 14.96875
167 147 12.15625
167 148 9.96875
167 149 13.09375
167 150 8.40625
167 151 12.46875
167 152 9.65625
167 153 11.53125
167 141 16.21875
167 154 10.90625
167 156 10.59375
167 157 15.59375
167 122 18.09375
167 120 13.71875
167 64 15.90625
167 119 10.59375
167 65 14.03125
167 66 15.59375
167 67 15.28125
167 68 20.28125
167 70 21.53125
167 71 16.53125
167 155 9.96875
166 195 14.65625
167 140 12.46875
167 138 14.03125
166 197 13.71875
166 198 14.96875
166 199 12.15625
166 200 16.21875
166 201 14.96875
166 202 19.03125
166 203 19.96875
166 204 21.53125
166 217 20.28125
167 10 18.09375
167 11 21.21875
167 12 19.03125
167 139 9.34375
167 13 19.34375
167 15 19.96875
167 61 19.34375
167 63 12.15625
166 171 9.96875
167 121 16.84375
167 126 21.21875
167 127 21.21875
167 130 18.40625
167 131 19.03125
167 135 18.09375
167 136 16.21875
167 137 11.21875
167 14 21.53125
171 205 18.40625
166 113 12.46875
166 115 8.40625
167 203 16.21875
167 204 17.78125
167 207 20.28125
167 208 19.34375
167 210 19.96875
167 212 21.21875
168 9 20.90625
168 10 16.84375
168 11 18.40625
168 12 15.90625
168 13 15.90625
168 14 19.03125
167 202 14.03125
168 15 17.46875
168 20 19.03125
168 22 20.28125
168 23 15.28125
168 24 17.78125
168 25 20.59375
168 26 16.53125
167 195 10.59375
167 193 14.34375
168 28 19.03125
167 192 16.84375
167 162 9.96875
167 163 5.90625
168 19 19.34375
167 164 5.59375
167 201 10.59375
167 199 7.78125
168 204 14.65625
168 205 19.65625
168 206 19.96875
168 207 15.90625
168 208 15.90625
168 209 19.03125
168 210 16.53125
168 211 21.53125
168 212 17.78125
168 214 20.28125
168 217 20.28125
169 10 17.78125
167 200 10.90625
169 11 19.34375
169 13 18.71875
169 23 20.28125
169 27 19.96875
169 30 19.96875
169 31 21.21875
168 131 15.90625
168 129 17.78125
167 161 10.90625
167 194 14.96875
167 196 12.78125
167 197 10.59375
167 198 10.59375
169 12 17.78125
168 203 13.40625
167 165 5.90625
167 170 5.59375
168 109 10.59375
168 110 6.53125
168 111 10.90625
168 112 9.03125
168 113 13.71875
168 114 11.21875
168 115 8.40625
168 116 10.90625
168 117 7.46875
168 118 9.03125
168 119 6.21875
168 120 9.03125
168 108 9.03125
168 121 11.53125
168 123 18.09375
168 124 20.28125
168 125 21.21875
168 126 16.21875
168 127 16.21875
168 78 20.90625
168 76 16.84375
168 30 14.96875
168 75 14.65625
168 31 16.21875
168 32 21.21875
168 33 19.96875
168 122 12.78125
167 169 7.15625
168 107 10.90625
168 105 14.65625
167 171 6.53125
167 172 9.96875
167 173 10.90625
167 174 10.90625
167 175 12.78125
167 176 14.96875
167 177 16.84375
167 178 17.78125
167 179 15.28125
167 180 14.96875
167 181 18.71875
167 183 19.96875
168 106 11.84375
167 184 19.03125
167 187 19.65625
167 189 19.96875
167 190 19.96875
167 191 19.34375
168 27 14.65625
168 29 19.96875
168 128 20.59375
168 77 15.28125
168 88 20.59375
168 102 19.34375
168 103 19.96875
168 104 14.34375
167 185 21.21875
166 114 8.71875
168 202 12.78125
168 200 12.46875
168 174 10.90625
168 175 10.59375
168 176 12.46875
168 177 15.28125
168 178 16.53125
168 179 15.28125
168 180 13.71875
168 181 18.09375
168 182 21.21875
168 183 19.03125
168 184 19.65625
168 185 20.90625
168 173 9.65625
168 187 19.03125
168 190 17.78125
168 191 17.46875
168 162 11.21875
168 160 14.34375
168 193 13.71875
168 159 13.71875
168 132 18.40625
168 133 18.40625
168 134 20.59375
168 135 17.15625
168 136 14.03125
168 137 10.59375
168 189 18.09375
168 138 14.34375
168 172 6.21875
168 170 7.15625
166 116 13.40625
166 117 11.84375
166 118 14.96875
166 119 13.40625
166 120 14.96875
166 121 18.09375
166 122 17.78125
166 126 20.59375
166 127 19.65625
166 129 20.28125
166 130 16.21875
166 131 15.28125
168 171 5.59375
166 132 18.09375
166 134 17.15625
166 135 13.09375
166 136 11.53125
166 137 6.21875
167 158 14.65625
167 160 11.53125
169 118 14.34375
168 161 12.15625
168 163 9.65625
168 164 6.53125
168 165 4.65625
168 166 7.15625
166 133 16.21875
168 201 9.34375
168 139 9.03125
168 141 14.34375
169 77 15.28125
169 78 20.59375
169 79 20.59375
169 88 19.65625
169 104 18.09375
169 105 18.09375
169 106 16.84375
169 107 14.65625
169 108 13.40625
169 109 15.90625
169 110 11.21875
169 111 14.96875
169 76 16.53125
169 112 11.21875
169 114 12.78125
169 115 11.53125
169 116 15.28125
169 117 12.46875
169 63 19.03125
169 47 19.65625
168 195 11.53125
169 34 20.59375
168 196 15.28125
168 197 14.34375
168 198 14.34375
168 199 10.28125
169 113 15.59375
168 140 9.96875
169 75 15.28125
169 73 14.65625
168 142 14.03125
168 143 9.96875
168 144 12.78125
168 145 14.03125
168 146 10.28125
168 147 7.46875
168 148 6.21875
168 149 8.09375
168 150 4.96875
168 151 9.96875
168 152 9.65625
168 153 11.53125
169 74 13.71875
168 154 12.78125
168 156 15.28125
168 157 19.96875
168 158 19.34375
168 192 16.84375
168 194 16.21875
168 130 14.03125
169 59 21.53125
169 65 20.28125
169 66 21.53125
169 67 19.65625
169 71 19.34375
169 72 18.40625
168 155 13.09375
168 34 16.53125
171 204 14.34375
171 202 11.21875
169 174 9.96875
169 175 10.59375
169 176 10.28125
169 177 13.40625
169 178 15.59375
169 179 14.34375
169 180 14.65625
169 181 18.71875
169 153 16.53125
169 151 14.65625
169 192 20.28125
169 150 9.03125
169 173 6.21875
169 122 14.34375
169 124 20.59375
169 126 17.78125
169 127 16.21875
169 128 20.59375
169 129 18.40625
169 130 13.71875
169 131 14.34375
169 132 15.59375
169 133 15.59375
169 134 16.84375
169 135 13.71875
169 136 9.96875
169 123 19.65625
169 137 6.53125
169 172 5.90625
169 167 7.15625
171 35 18.09375
171 37 17.78125
171 39 16.53125
171 40 15.59375
171 41 20.59375
171 42 19.65625
171 43 15.28125
171 44 19.03125
171 45 19.96875
171 46 14.65625
170 127 21.21875
170 122 19.03125
169 171 7.15625
170 121 17.46875
169 154 17.15625
169 155 16.21875
169 156 17.78125
169 158 20.59375
169 159 15.28125
169 160 15.28125
169 161 14.65625
169 162 11.53125
169 163 10.59375
169 164 9.96875
169 165 6.21875
169 166 5.59375
169 152 13.71875
171 34 14.34375
169 138 9.03125
169 140 5.28125
170 110 9.96875
170 111 12.46875
170 112 7.78125
170 113 11.53125
170 114 9.96875
170 115 10.59375
170 116 14.03125
170 117 12.78125
170 118 15.59375
170 119 12.46875
170 62 19.03125
170 49 18.40625
170 109 15.59375
169 194 18.40625
169 195 12.78125
169 196 15.90625
169 197 14.34375
169 198 15.90625
169 199 11.84375
169 200 15.59375
169 201 12.78125
169 202 17.46875
169 203 16.84375
169 204 19.03125
169 207 19.65625
169 208 20.59375
170 48 18.40625
169 139 4.03125
170 108 13.71875
170 106 18.71875
169 141 9.34375
169 142 9.96875
169 143 6.84375
169 144 11.21875
169 145 12.15625
169 146 9.96875
169 147 6.21875
169 148 5.59375
169 149 10.28125
169 191 20.90625
169 193 16.21875
170 120 16.21875
170 107 16.53125
170 59 18.71875
170 64 21.53125
170 65 19.65625
170 67 20.90625
170 71 21.53125
170 72 21.53125
170 73 18.40625
170 74 17.46875
170 75 20.28125
170 76 21.21875
170 77 18.71875
170 104 21.53125
170 105 21.21875
170 63 17.46875
169 210 20.90625
171 33 18.40625
171 31 16.21875
170 190 21.53125
170 191 19.65625
170 192 18.09375
170 193 13.71875
170 194 14.34375
170 195 9.03125
170 196 10.90625
170 163 9.96875
170 162 13.40625
170 161 15.90625
170 160 15.28125
170 130 19.03125
170 184 18.71875
170 131 19.65625
170 136 14.65625
170 137 9.96875
170 138 10.59375
170 139 5.59375
170 140 10.28125
170 141 12.15625
170 142 12.78125
170 143 10.59375
170 144 15.28125
170 145 17.15625
170 146 14.96875
170 147 10.90625
170 135 17.78125
170 148 10.59375
170 183 19.65625
170 181 15.90625
199 197 5.59375
199 201 7.15625
199 202 11.53125
199 203 13.40625
199 204 16.84375
199 205 20.28125
199 207 20.90625
199 208 20.59375
186 198 19.03125
186 196 18.40625
186 195 16.21875
170 177 11.84375
170 182 19.96875
170 164 10.90625
170 166 6.53125
170 167 5.59375
170 168 7.15625
170 172 7.46875
170 173 5.59375
170 174 6.84375
170 175 9.96875
170 176 10.90625
170 178 14.03125
173 147 9.03125
170 179 11.21875
170 180 12.46875
170 165 8.71875
171 32 20.59375
170 149 14.65625
170 151 16.84375
171 109 10.90625
171 110 5.59375
171 111 9.65625
171 112 7.46875
171 113 12.15625
171 114 11.53125
171 115 10.28125
171 116 11.84375
171 117 10.28125
171 59 16.53125
171 48 18.71875
170 200 12.46875
171 108 8.71875
171 47 14.65625
170 202 16.21875
170 203 16.53125
170 204 19.65625
171 12 21.53125
171 13 20.90625
171 23 18.40625
171 24 20.90625
171 26 18.09375
171 27 16.21875
171 28 20.28125
171 29 19.96875
171 30 14.65625
170 201 11.21875
170 150 11.84375
171 107 11.84375
171 105 17.15625
170 152 14.96875
170 153 16.84375
170 154 16.53125
170 155 15.28125
170 156 15.28125
170 157 19.96875
170 158 18.40625
170 159 13.71875
170 197 9.03125
170 198 11.21875
170 199 7.46875
171 57 19.96875
171 106 14.65625
171 60 20.59375
171 63 16.21875
171 64 20.59375
171 65 19.65625
171 66 20.28125
171 67 19.65625
171 71 19.34375
171 72 20.28125
171 73 16.84375
171 74 17.78125
171 75 19.96875
171 77 20.59375
171 104 18.40625
171 62 18.09375
171 203 11.21875
169 212 21.21875
170 30 19.03125
171 178 11.84375
171 179 9.96875
171 180 8.71875
171 181 12.78125
171 182 16.21875
171 183 14.96875
171 184 14.96875
171 185 17.15625
171 186 19.03125
171 187 17.15625
171 160 17.78125
171 158 20.90625
171 177 11.21875
171 189 17.46875
171 122 16.84375
171 123 21.53125
171 126 20.59375
171 127 19.96875
171 130 18.71875
171 131 20.59375
171 136 17.46875
171 137 13.40625
171 138 15.28125
171 139 9.96875
171 140 12.46875
171 141 14.96875
171 157 21.21875
171 142 14.03125
171 176 9.65625
171 174 5.90625
172 210 19.96875
172 212 21.53125
173 34 21.53125
173 43 19.96875
173 46 18.09375
173 47 19.65625
173 73 20.28125
173 74 19.96875
173 75 21.21875
173 105 20.90625
173 106 19.96875
173 107 16.21875
171 175 6.53125
172 127 15.59375
171 121 14.03125
171 159 15.59375
171 161 16.53125
171 162 15.59375
171 163 12.46875
171 164 10.59375
171 165 9.34375
171 166 9.96875
171 167 6.53125
171 168 5.59375
171 169 7.15625
171 173 7.15625
172 124 19.03125
172 209 20.59375
171 143 10.59375
171 145 17.15625
172 111 14.65625
172 112 12.46875
172 113 17.15625
172 114 15.59375
172 115 14.03125
172 116 15.90625
172 117 12.78125
172 118 13.40625
172 119 8.09375
172 120 11.84375
172 121 11.21875
172 122 13.40625
172 110 9.34375
172 59 21.21875
171 191 14.34375
172 40 20.59375
171 192 13.40625
171 193 9.34375
171 194 11.21875
171 195 6.21875
171 196 9.96875
171 197 10.28125
171 198 10.59375
171 199 5.59375
171 200 9.03125
171 201 5.90625
172 43 20.28125
171 144 14.34375
172 109 13.71875
172 107 10.90625
171 146 14.03125
171 147 9.96875
171 148 11.21875
171 149 13.09375
171 150 10.28125
171 151 14.34375
171 152 14.03125
171 153 14.34375
171 154 15.28125
171 155 15.59375
171 156 15.90625
171 188 21.21875
172 108 9.65625
171 190 15.90625
172 47 19.65625
172 63 20.28125
172 71 20.28125
172 72 20.28125
172 73 15.90625
172 74 16.84375
172 75 17.78125
172 76 19.96875
172 77 19.65625
172 104 17.15625
172 105 15.28125
172 106 14.34375
172 123 18.09375
170 27 19.65625
172 208 18.09375
172 206 20.28125
172 180 9.96875
172 181 14.03125
172 182 18.09375
172 183 16.84375
172 184 18.40625
172 185 20.28125
172 187 19.96875
172 189 19.34375
172 190 17.78125
172 161 18.40625
172 159 19.03125
172 192 16.84375
172 179 10.90625
172 156 20.28125
172 129 19.65625
172 130 14.96875
172 131 17.78125
172 132 18.09375
172 133 19.65625
172 135 18.71875
172 136 14.34375
172 137 11.84375
172 138 13.71875
172 139 8.71875
172 140 9.03125
172 141 11.53125
172 128 20.90625
172 142 9.65625
172 178 10.90625
172 176 6.21875
170 31 19.34375
170 34 18.09375
170 35 20.90625
170 37 21.53125
170 39 19.96875
170 40 18.40625
170 43 16.84375
170 44 19.96875
170 45 19.96875
170 46 14.65625
170 47 15.28125
171 118 12.15625
172 177 9.65625
171 119 8.40625
172 160 19.96875
172 162 16.53125
172 163 14.96875
172 164 12.78125
172 165 9.96875
172 166 10.90625
172 167 9.96875
172 168 6.21875
172 169 5.90625
172 170 7.46875
172 174 7.15625
172 175 5.28125
171 120 13.40625
172 207 16.21875
172 143 5.90625
172 145 12.46875
173 135 18.40625
173 136 14.03125
173 137 10.90625
173 138 10.28125
173 139 6.53125
173 140 8.71875
173 141 8.71875
173 142 8.09375
173 143 6.84375
173 144 11.84375
173 145 14.65625
173 111 16.53125
173 134 20.59375
173 109 18.09375
173 108 14.34375
172 195 10.28125
172 196 14.34375
172 197 14.65625
172 198 15.59375
172 199 10.90625
172 200 13.71875
172 201 9.34375
172 202 14.34375
172 203 12.15625
172 204 15.28125
172 205 19.03125
172 194 15.59375
172 144 9.03125
173 132 19.34375
173 130 18.40625
172 146 10.28125
172 147 5.59375
172 148 8.71875
172 149 10.59375
172 150 10.28125
172 151 15.28125
172 152 15.90625
172 153 17.15625
172 154 18.71875
172 155 19.03125
172 191 16.21875
172 193 12.15625
173 131 19.65625
172 126 17.46875
173 112 13.09375
173 113 16.84375
173 114 15.59375
173 115 15.59375
173 116 18.71875
173 117 16.53125
173 118 18.09375
173 119 13.09375
173 120 17.15625
173 121 16.53125
173 122 18.09375
173 127 19.65625
173 110 12.78125
168 35 19.96875
168 37 20.59375
168 39 20.90625
173 199 10.90625
173 200 15.59375
173 201 12.46875
173 202 18.09375
173 203 16.21875
173 204 20.28125
174 27 21.21875
174 30 19.34375
174 31 20.90625
174 34 17.78125
174 35 20.90625
174 37 19.65625
173 198 15.28125
174 39 16.84375
174 42 19.34375
174 43 15.28125
174 44 19.96875
173 182 18.71875
173 180 10.59375
174 46 14.34375
173 179 8.71875
173 150 14.34375
173 151 19.65625
173 152 19.03125
173 153 20.59375
173 154 21.53125
174 40 17.46875
173 155 20.59375
173 197 12.46875
173 195 10.28125
175 151 18.40625
175 152 19.65625
175 153 19.34375
175 154 21.21875
175 162 21.21875
175 163 18.71875
175 164 16.53125
175 165 14.65625
175 166 15.28125
175 167 12.78125
175 168 10.59375
175 169 10.59375
173 196 13.09375
175 170 9.96875
175 172 5.28125
175 173 7.46875
174 182 14.03125
174 180 6.53125
175 208 19.03125
173 181 14.34375
173 183 19.03125
173 184 19.65625
173 191 19.34375
173 192 19.34375
173 193 14.03125
173 194 15.90625
175 171 6.53125
175 150 14.65625
173 156 20.90625
173 160 20.28125
174 163 16.53125
174 164 15.90625
174 165 14.34375
174 166 13.09375
174 167 10.90625
174 168 10.90625
174 169 9.96875
174 170 6.84375
174 171 5.90625
174 172 7.15625
174 176 7.15625
174 177 6.53125
174 162 19.96875
174 178 7.15625
174 145 19.03125
174 48 20.59375
174 144 15.28125
174 59 20.59375
174 63 20.90625
174 106 19.34375
174 107 15.59375
174 108 12.78125
174 109 15.90625
174 110 10.90625
174 111 14.03125
174 112 11.21875
174 147 12.46875
173 159 19.65625
174 159 19.65625
174 155 20.59375
173 161 20.28125
173 162 17.46875
173 163 15.28125
173 164 15.28125
173 165 12.15625
173 166 10.59375
173 167 10.90625
173 168 9.65625
173 169 6.21875
173 170 5.59375
173 171 7.15625
173 175 7.46875
174 156 19.96875
173 176 5.59375
173 178 9.96875
174 45 19.65625
174 47 16.21875
174 179 4.96875
174 146 17.46875
174 148 14.96875
174 149 17.46875
174 150 15.59375
174 151 20.28125
174 152 19.65625
174 153 19.96875
174 154 20.90625
173 177 7.15625
174 113 14.65625
175 149 15.28125
175 147 10.28125
175 111 14.65625
175 112 13.71875
175 113 17.78125
175 114 18.09375
175 115 16.53125
175 116 17.46875
175 117 15.28125
175 118 15.59375
175 119 10.28125
175 120 15.59375
175 121 13.40625
175 122 17.15625
175 110 10.28125
175 123 20.90625
175 127 19.65625
175 130 19.96875
175 40 18.40625
175 37 19.65625
175 138 17.46875
175 34 17.78125
174 183 14.65625
174 184 14.34375
174 185 17.78125
174 186 20.28125
174 187 19.65625
174 190 18.71875
175 126 21.21875
174 191 15.59375
175 109 14.03125
175 107 11.53125
184 167 19.03125
184 168 19.65625
184 170 18.71875
184 171 14.96875
184 172 18.40625
184 173 19.65625
184 174 14.34375
184 175 14.34375
184 176 19.34375
184 177 18.09375
184 178 14.96875
184 179 13.71875
175 108 9.65625
184 180 10.28125
184 182 7.46875
179 204 20.28125
179 203 14.65625
179 202 16.84375
175 39 17.78125
175 43 17.78125
175 46 18.09375
175 47 19.03125
175 73 19.96875
175 104 20.28125
175 105 17.15625
175 106 16.21875
184 181 8.71875
175 148 14.03125
174 192 14.96875
174 194 10.90625
175 189 18.09375
175 190 15.28125
175 191 12.46875
175 192 13.71875
175 193 8.09375
175 194 12.15625
175 195 7.46875
175 196 11.84375
175 197 13.71875
175 198 14.65625
175 199 10.28125
175 200 12.15625
175 187 17.78125
175 201 7.78125
175 203 9.65625
175 204 14.34375
175 205 16.84375
175 206 19.34375
175 178 6.53125
175 140 14.03125
175 141 14.96875
175 142 12.46875
175 143 9.96875
175 144 12.46875
175 145 16.84375
175 146 14.96875
175 202 12.78125
174 193 9.65625
175 186 17.78125
175 184 14.34375
174 195 5.28125
174 196 8.40625
174 197 9.34375
174 198 11.53125
174 199 7.46875
174 200 11.53125
174 201 9.03125
174 202 14.96875
174 203 13.40625
174 204 18.09375
174 205 20.90625
174 207 20.90625
175 185 16.21875
175 26 20.90625
175 30 17.78125
175 31 20.90625
175 33 20.59375
175 137 16.84375
175 139 12.78125
174 181 9.65625
175 177 6.84375
175 179 7.15625
175 180 4.65625
175 181 9.03125
175 182 12.78125
175 183 12.46875
175 27 19.96875
184 153 20.90625
174 114 15.28125
174 116 17.15625
176 178 6.84375
176 179 8.71875
176 180 9.03125
176 181 12.46875
176 182 16.53125
176 183 17.15625
176 184 19.34375
176 190 20.28125
176 191 17.78125
176 192 19.03125
176 149 15.90625
176 147 9.34375
176 174 7.15625
176 194 16.84375
176 107 14.65625
176 108 14.03125
176 109 18.71875
176 110 14.65625
176 111 19.34375
176 112 16.84375
176 113 20.90625
176 114 20.59375
176 115 19.65625
176 117 18.71875
176 118 19.34375
176 119 13.71875
176 146 14.03125
176 120 17.46875
176 173 5.59375
176 171 9.65625
179 121 20.59375
179 139 14.65625
179 140 17.78125
179 141 16.84375
179 142 15.28125
179 143 14.34375
179 144 18.09375
179 147 16.21875
179 148 19.03125
179 165 18.71875
179 166 17.46875
179 167 15.28125
176 172 6.21875
177 198 17.78125
176 106 19.65625
176 148 13.71875
176 150 16.53125
176 151 21.21875
176 163 19.96875
176 164 18.71875
176 165 15.59375
176 166 15.59375
176 167 14.96875
176 168 12.46875
176 169 10.28125
176 170 10.90625
177 196 13.40625
179 119 16.84375
176 121 14.96875
176 127 18.40625
177 181 9.96875
177 182 14.65625
177 183 16.53125
177 184 18.09375
177 185 20.90625
177 191 17.78125
177 192 19.03125
177 193 13.09375
177 194 15.28125
177 148 17.78125
177 146 18.40625
176 196 15.28125
177 180 8.09375
177 145 18.71875
176 198 18.40625
176 199 14.03125
176 200 17.15625
176 201 12.78125
176 202 18.09375
176 203 14.65625
176 204 18.71875
176 207 19.65625
177 107 17.78125
177 108 16.21875
177 109 20.59375
177 110 16.53125
176 197 16.21875
176 122 17.46875
177 179 5.59375
177 174 6.53125
176 130 18.71875
176 136 16.53125
176 137 15.28125
176 138 14.65625
176 139 11.21875
176 140 11.53125
176 141 10.90625
176 142 7.46875
176 143 6.84375
176 144 9.96875
176 145 14.34375
176 193 13.71875
177 175 6.84375
176 195 11.84375
177 147 13.71875
177 149 20.28125
177 150 19.96875
177 165 18.71875
177 166 17.78125
177 167 16.84375
177 168 15.28125
177 169 13.40625
177 170 11.84375
177 171 11.21875
177 172 9.65625
177 173 7.15625
177 195 10.90625
174 115 15.28125
179 113 17.15625
179 111 16.53125
178 183 13.09375
178 184 14.96875
178 185 17.78125
178 186 19.65625
178 190 19.03125
178 191 14.96875
178 192 16.53125
178 193 10.90625
178 194 13.40625
178 195 9.96875
178 196 12.78125
178 197 15.28125
178 182 10.90625
178 167 17.78125
178 199 13.71875
178 150 20.90625
177 199 13.71875
177 200 17.15625
177 201 14.03125
177 202 19.34375
177 203 15.90625
177 204 20.90625
178 39 18.71875
178 43 19.03125
178 107 17.15625
178 108 15.28125
178 165 20.28125
178 109 19.65625
178 181 6.84375
178 176 6.84375
174 117 15.90625
174 118 17.78125
174 119 13.09375
174 120 18.40625
174 121 17.46875
174 122 20.59375
174 136 19.03125
174 137 15.59375
174 138 14.96875
174 139 10.59375
174 140 13.71875
174 141 14.03125
178 180 5.59375
174 142 12.78125
175 207 16.53125
176 105 19.65625
179 201 11.53125
178 166 19.96875
178 168 16.53125
178 169 15.59375
178 170 14.03125
178 171 11.84375
178 172 10.90625
178 173 9.96875
178 174 7.15625
178 175 6.53125
174 143 11.21875
179 112 14.65625
178 110 16.21875
178 112 18.09375
179 190 19.34375
179 191 15.59375
179 192 15.59375
179 193 9.96875
179 194 10.59375
179 195 6.84375
179 196 8.40625
179 197 10.59375
179 198 13.09375
179 199 10.28125
179 200 13.40625
179 171 9.96875
179 187 20.90625
179 169 14.34375
179 168 15.28125
178 202 17.46875
178 203 13.71875
178 204 19.34375
179 34 19.34375
179 39 16.53125
179 40 18.09375
179 43 15.28125
179 107 18.40625
179 108 15.59375
179 109 18.71875
179 110 14.34375
178 201 12.78125
178 111 19.34375
179 186 19.96875
179 184 13.71875
178 119 16.84375
178 121 19.03125
178 138 19.65625
178 139 16.21875
178 140 18.09375
178 141 16.84375
178 142 14.03125
178 143 13.71875
178 144 16.21875
178 145 20.90625
178 146 20.28125
178 147 15.59375
179 185 17.15625
178 148 19.65625
178 200 16.21875
177 197 14.96875
179 170 11.21875
179 172 10.90625
179 173 8.71875
179 174 4.96875
179 175 7.15625
179 176 8.71875
179 177 5.59375
179 181 6.84375
179 182 11.53125
179 183 13.71875
178 198 17.15625
184 119 18.40625
184 118 19.96875
184 117 19.03125
180 168 13.71875
180 169 14.65625
180 170 12.46875
180 171 8.71875
180 172 9.96875
180 173 10.59375
180 174 6.53125
180 175 4.65625
180 176 9.03125
180 177 8.09375
180 178 5.59375
180 182 8.40625
180 167 14.96875
180 183 8.71875
180 185 12.78125
180 186 14.96875
180 187 15.90625
180 189 17.46875
180 190 14.03125
180 191 10.28125
180 148 18.40625
180 146 19.34375
180 193 5.28125
180 144 16.84375
180 30 17.46875
180 33 19.03125
180 184 10.28125
180 34 16.21875
180 166 18.09375
180 150 17.78125
182 201 12.78125
182 202 14.65625
182 203 11.84375
182 204 17.46875
182 205 16.21875
182 206 20.90625
183 26 18.71875
183 27 18.71875
183 29 18.40625
183 30 14.96875
183 31 18.40625
183 32 19.03125
180 165 18.09375
183 33 14.03125
183 35 16.53125
183 36 17.15625
183 37 11.84375
183 38 13.71875
183 39 9.96875
183 40 13.09375
183 41 16.84375
183 42 15.28125
181 191 10.90625
181 190 15.28125
181 189 19.34375
180 147 14.96875
183 34 13.40625
182 200 14.34375
180 37 16.84375
180 39 14.03125
181 147 19.34375
181 167 18.71875
181 168 18.09375
181 169 18.71875
181 170 15.90625
181 171 12.78125
181 172 14.03125
181 173 14.34375
181 174 9.65625
181 175 9.03125
181 176 12.46875
181 177 9.96875
181 143 18.71875
181 178 6.84375
181 183 7.78125
181 184 8.71875
181 185 11.84375
181 186 14.34375
181 187 16.53125
181 113 19.65625
181 111 16.84375
180 195 6.21875
181 110 15.28125
180 196 9.65625
180 197 12.78125
180 198 13.40625
181 179 6.84375
180 38 19.34375
181 142 19.96875
181 119 17.46875
180 40 15.90625
180 42 17.78125
180 43 14.96875
180 46 16.21875
180 107 13.71875
180 108 10.90625
180 109 14.65625
180 110 11.53125
180 111 14.34375
180 112 14.34375
180 113 17.78125
180 115 18.40625
181 121 20.90625
180 117 17.15625
180 119 13.09375
180 121 16.53125
180 139 16.53125
180 140 18.40625
180 141 19.03125
180 142 16.53125
180 143 14.34375
180 192 10.90625
180 194 8.71875
181 188 21.21875
181 112 17.15625
181 117 20.90625
180 118 17.46875
180 199 9.96875
182 199 15.28125
182 197 17.78125
182 170 19.96875
182 171 16.21875
182 172 18.09375
182 173 18.71875
182 174 14.03125
182 175 12.78125
182 176 16.53125
182 178 10.90625
173 149 15.28125
182 179 11.53125
182 180 8.40625
182 184 7.46875
182 168 21.21875
182 185 9.03125
182 187 14.96875
182 188 19.03125
182 189 18.40625
182 190 14.03125
182 191 9.34375
182 108 16.21875
182 107 18.71875
182 47 20.28125
182 46 18.09375
181 192 11.53125
181 193 6.84375
181 194 8.40625
182 186 11.53125
181 195 8.40625
182 119 19.65625
182 111 18.40625
168 40 19.03125
168 43 19.65625
168 46 18.71875
168 47 17.46875
168 48 20.59375
168 59 17.15625
168 60 19.96875
168 62 18.40625
168 63 14.96875
168 64 19.03125
168 65 17.15625
168 66 17.15625
182 112 20.28125
168 67 15.59375
168 69 20.90625
168 70 19.96875
168 71 14.96875
168 72 14.96875
168 73 11.53125
168 74 12.15625
173 146 13.71875
173 148 11.53125
186 194 12.78125
182 177 14.65625
182 109 18.71875
182 110 17.15625
168 68 21.21875
182 198 17.15625
181 196 10.28125
181 198 14.65625
183 110 14.03125
183 111 15.28125
183 112 18.09375
183 113 20.90625
183 116 19.34375
183 117 19.03125
183 118 18.71875
183 119 16.21875
183 121 19.65625
183 153 21.21875
183 167 19.96875
183 168 19.03125
183 109 14.03125
183 170 19.65625
183 172 16.84375
183 173 19.03125
183 174 14.65625
183 175 12.46875
183 176 17.15625
183 177 16.53125
183 178 13.09375
183 47 18.71875
183 44 19.34375
182 195 11.84375
183 43 14.65625
182 196 13.40625
183 171 14.96875
181 197 14.03125
183 108 12.46875
183 106 18.71875
181 199 12.15625
181 200 12.78125
181 201 10.90625
181 202 14.34375
181 203 11.84375
181 204 17.46875
181 205 17.78125
182 30 19.65625
182 33 18.71875
182 34 17.46875
182 35 20.28125
182 36 20.90625
183 107 15.28125
182 37 15.28125
182 39 11.53125
182 40 15.90625
182 41 18.71875
182 42 15.59375
182 43 15.28125
182 44 20.59375
182 192 10.59375
182 193 8.09375
182 194 9.65625
183 46 18.09375
183 59 19.34375
183 105 21.21875
182 38 15.59375
180 200 10.90625
180 201 7.46875
180 202 11.84375
184 41 11.84375
184 42 9.65625
184 43 9.34375
184 44 14.03125
184 45 16.21875
184 46 13.09375
184 47 14.03125
184 48 19.03125
184 56 18.09375
184 57 17.15625
184 58 20.28125
184 59 16.21875
184 40 8.71875
184 60 20.90625
184 63 20.59375
184 106 21.21875
184 107 18.71875
184 30 14.65625
184 28 21.21875
184 109 14.96875
184 27 18.71875
183 185 5.28125
183 186 6.53125
183 187 9.96875
183 188 13.71875
183 189 13.09375
184 62 19.96875
183 190 8.71875
184 39 4.34375
184 37 8.40625
186 30 13.09375
186 31 16.84375
186 32 15.90625
186 33 10.59375
186 34 12.46875
186 35 15.28125
186 36 14.03125
186 37 9.96875
186 38 12.46875
186 39 10.90625
186 40 13.71875
186 41 16.53125
184 38 9.03125
186 42 16.53125
186 44 20.28125
186 59 18.40625
186 60 21.21875
185 38 9.03125
185 36 12.46875
184 29 18.40625
184 31 16.53125
184 32 17.15625
184 33 12.78125
184 34 10.90625
184 35 13.09375
184 36 14.03125
186 43 17.15625
186 29 14.65625
183 191 4.03125
183 193 5.59375
184 200 9.03125
184 201 10.28125
184 202 10.90625
184 203 11.84375
184 204 16.21875
184 205 15.90625
184 206 20.28125
184 207 21.53125
185 26 17.78125
185 27 17.46875
185 28 19.65625
185 29 15.59375
184 199 12.15625
185 30 13.09375
185 32 15.59375
185 33 10.59375
185 34 10.59375
184 189 15.28125
184 187 10.59375
184 111 13.09375
184 186 9.03125
184 112 15.90625
184 113 17.15625
184 114 20.59375
184 115 20.28125
184 116 18.09375
185 31 15.90625
183 192 5.90625
184 198 12.15625
184 196 10.28125
183 194 8.71875
183 195 11.53125
183 196 13.71875
183 197 17.78125
183 198 15.90625
183 199 14.34375
183 200 11.21875
183 201 9.65625
183 202 9.96875
183 203 7.78125
183 204 12.78125
183 205 11.53125
184 197 14.34375
183 206 16.21875
183 208 19.03125
184 26 19.96875
184 108 14.65625
184 110 14.03125
185 35 12.78125
184 188 15.28125
184 190 12.15625
184 191 8.71875
184 192 5.59375
184 193 6.53125
184 194 4.96875
184 195 9.96875
183 207 17.46875
186 28 19.34375
186 27 17.15625
186 26 16.21875
185 180 12.78125
185 181 11.84375
185 182 9.03125
185 183 5.28125
185 187 7.15625
185 188 11.21875
185 189 12.15625
185 190 9.03125
185 191 6.53125
185 192 4.34375
185 193 8.40625
185 194 8.71875
185 179 17.15625
185 195 13.40625
185 197 18.40625
185 198 15.59375
185 199 14.96875
185 200 10.59375
185 171 17.15625
185 167 21.21875
185 202 9.65625
185 153 20.59375
185 39 6.53125
185 40 9.96875
185 41 13.09375
185 42 12.15625
185 196 14.65625
185 43 12.78125
185 178 17.78125
185 175 16.21875
180 203 9.03125
180 204 14.65625
180 205 16.21875
181 30 19.65625
181 33 19.96875
181 34 17.46875
181 35 20.59375
181 37 16.53125
181 38 17.78125
181 39 12.78125
181 40 15.90625
181 41 19.65625
185 177 20.90625
181 42 16.21875
181 44 19.96875
181 46 16.21875
181 47 18.71875
181 107 17.46875
181 108 14.65625
181 109 17.78125
183 179 13.71875
183 180 8.71875
183 181 7.78125
185 168 20.90625
185 172 20.28125
185 174 17.78125
181 43 14.34375
185 44 16.53125
185 45 19.65625
185 46 17.15625
186 171 19.03125
186 174 20.28125
186 175 17.78125
186 178 19.65625
186 179 19.96875
186 180 14.96875
186 181 14.34375
186 182 11.53125
186 183 6.53125
186 184 9.03125
186 188 8.40625
186 189 9.65625
186 153 20.90625
186 190 6.21875
186 192 6.53125
186 193 10.59375
186 109 14.03125
186 107 16.53125
185 204 14.03125
186 106 18.40625
185 205 12.78125
185 206 17.46875
185 207 19.34375
185 208 19.65625
186 23 20.90625
186 25 19.96875
186 191 5.59375
186 119 18.40625
186 118 19.03125
186 117 19.96875
185 47 16.84375
185 57 18.40625
185 58 20.28125
185 59 16.53125
185 60 20.28125
185 62 20.90625
185 63 21.21875
185 106 19.65625
185 107 17.78125
185 108 14.34375
185 109 14.03125
185 110 14.96875
185 111 14.34375
185 112 18.40625
185 113 19.96875
185 116 18.40625
185 117 19.34375
185 118 19.34375
185 119 18.40625
185 201 11.53125
185 203 10.59375
185 37 7.46875
186 108 14.03125
186 110 16.21875
186 111 16.53125
186 112 20.90625
186 116 19.65625
199 196 5.28125
199 195 4.03125
199 194 7.46875
199 193 8.71875
187 115 19.03125
187 40 10.90625
187 38 12.15625
187 117 15.28125
187 37 7.78125
186 199 18.09375
186 200 13.40625
186 201 13.09375
186 202 9.96875
186 203 9.96875
186 204 11.84375
186 205 9.34375
187 113 19.96875
186 206 14.03125
186 208 17.46875
187 19 21.21875
187 21 20.28125
187 22 17.15625
187 23 16.21875
187 24 17.46875
187 25 14.65625
187 26 11.21875
187 27 11.53125
187 28 13.40625
187 29 9.03125
187 30 7.46875
186 207 17.15625
187 31 11.53125
187 112 17.46875
187 110 12.78125
188 33 7.46875
188 32 11.53125
188 31 13.71875
187 39 10.90625
187 41 14.65625
187 42 16.21875
187 43 15.90625
187 44 18.09375
187 46 19.65625
187 47 17.78125
187 56 17.78125
187 57 17.46875
187 111 12.15625
187 58 17.15625
187 60 15.59375
187 61 19.96875
187 62 18.40625
187 63 17.46875
187 66 20.90625
187 71 20.90625
187 104 21.53125
187 105 19.03125
187 106 14.96875
187 107 14.65625
187 108 11.53125
187 109 9.34375
187 59 13.40625
189 62 20.28125
187 32 10.59375
187 34 7.78125
188 27 12.46875
188 28 13.40625
188 29 8.09375
187 195 15.59375
187 193 10.90625
187 119 15.59375
187 192 5.59375
187 120 19.65625
187 121 19.65625
187 150 19.65625
187 151 18.71875
187 152 20.59375
188 26 10.59375
187 153 15.59375
187 164 20.59375
187 167 19.65625
187 168 19.03125
187 171 17.15625
187 172 19.96875
187 174 19.65625
187 175 17.78125
187 179 20.90625
187 180 15.90625
187 181 16.53125
187 182 14.96875
187 183 9.96875
187 154 18.71875
187 33 5.28125
188 25 13.09375
188 23 15.90625
187 35 10.90625
187 36 10.28125
187 116 14.65625
187 118 14.65625
188 30 9.65625
187 194 12.78125
187 196 17.78125
187 197 20.59375
187 198 16.84375
187 199 16.21875
187 200 10.59375
187 201 11.21875
188 24 17.15625
187 202 6.21875
187 204 9.65625
187 205 9.34375
187 206 12.78125
187 207 15.28125
187 208 13.71875
187 209 19.34375
187 210 19.34375
188 18 21.21875
188 19 19.96875
188 20 21.21875
188 21 18.71875
188 22 14.96875
187 203 9.65625
187 184 10.59375
189 60 16.53125
189 58 19.65625
188 121 20.90625
188 34 11.84375
188 35 14.34375
188 36 12.46875
188 37 11.84375
188 38 15.90625
188 39 15.59375
188 40 15.59375
188 41 18.40625
188 42 20.59375
188 43 20.90625
188 58 19.03125
188 151 19.96875
188 59 16.53125
188 63 20.28125
188 71 21.21875
188 105 19.34375
188 106 15.59375
188 107 16.53125
188 108 14.65625
188 109 12.15625
188 110 16.84375
188 111 16.53125
188 116 17.78125
188 117 18.09375
188 118 16.53125
188 60 17.15625
188 119 18.09375
188 153 17.46875
188 210 18.71875
205 107 10.28125
188 193 15.59375
188 171 21.21875
188 181 21.21875
188 182 19.03125
188 183 13.71875
188 184 15.28125
188 185 11.21875
188 186 8.40625
188 190 7.15625
188 191 10.90625
188 192 10.59375
188 154 20.90625
188 194 17.78125
188 195 20.59375
188 199 20.90625
188 200 15.59375
188 201 15.59375
188 202 9.96875
188 203 12.78125
188 204 10.59375
188 205 9.03125
188 206 11.21875
188 207 15.28125
188 208 13.09375
188 209 18.09375
192 46 15.59375
189 59 15.59375
188 120 21.21875
189 16 20.90625
189 66 19.96875
189 19 16.21875
189 63 18.09375
189 20 17.78125
189 21 16.53125
189 22 12.15625
189 23 11.84375
189 24 14.34375
189 25 11.53125
189 26 7.15625
189 27 9.65625
189 28 12.46875
189 73 19.65625
189 29 7.78125
189 31 12.46875
189 32 12.15625
189 33 8.71875
189 34 11.21875
189 35 14.65625
189 36 14.65625
189 37 13.09375
189 38 18.09375
189 39 16.21875
189 40 15.59375
189 41 19.65625
189 43 20.59375
189 30 7.15625
189 15 18.40625
189 167 19.96875
189 164 19.65625
189 18 18.40625
189 71 17.46875
189 103 19.03125
189 104 16.84375
189 105 14.34375
189 106 10.59375
189 107 11.53125
189 108 9.96875
189 109 7.78125
189 110 12.78125
189 111 13.71875
189 112 18.71875
189 165 21.21875
189 115 19.03125
189 117 14.03125
189 118 11.84375
189 119 13.09375
189 120 16.21875
189 121 15.90625
189 122 20.90625
189 149 19.65625
189 150 17.46875
189 151 15.59375
189 152 18.71875
189 153 14.03125
189 154 18.09375
189 116 14.65625
192 47 14.65625
187 185 7.15625
187 190 5.28125
190 42 19.96875
190 43 19.03125
190 47 20.90625
189 211 19.03125
189 209 13.71875
190 60 19.34375
189 208 8.71875
189 180 17.46875
189 181 19.34375
189 182 18.40625
189 183 13.09375
189 184 15.28125
190 41 19.34375
189 185 12.15625
189 187 5.59375
189 191 9.34375
189 192 9.65625
189 193 13.09375
189 194 16.53125
189 195 17.78125
189 196 20.90625
189 198 19.96875
189 199 18.09375
189 200 13.40625
189 201 12.15625
189 202 6.53125
189 186 9.65625
189 203 9.03125
190 40 14.96875
190 38 16.53125
191 202 7.46875
191 203 4.96875
190 205 4.65625
190 203 5.90625
189 175 18.09375
189 210 14.34375
189 212 20.59375
190 15 21.53125
190 19 19.96875
190 21 20.90625
190 22 16.53125
190 23 15.59375
190 39 14.03125
190 24 18.40625
190 26 11.21875
190 27 13.09375
190 28 16.21875
190 29 11.84375
190 30 9.96875
190 31 14.96875
190 32 14.96875
190 33 10.28125
190 34 11.84375
190 35 15.59375
190 36 15.59375
190 37 12.46875
190 25 15.90625
191 201 9.03125
189 204 5.59375
189 206 7.78125
190 168 17.78125
190 71 20.59375
190 167 19.96875
190 73 21.53125
190 103 20.90625
190 104 18.71875
190 105 15.28125
190 106 12.15625
190 107 10.90625
190 108 9.03125
190 109 9.34375
190 110 12.78125
190 171 15.90625
190 111 14.34375
190 115 20.28125
190 116 16.53125
190 117 15.59375
190 118 13.71875
190 119 13.09375
190 120 17.15625
190 121 15.59375
190 122 21.21875
190 147 20.59375
190 149 20.28125
190 150 18.40625
190 151 17.78125
190 112 18.71875
189 205 6.53125
190 201 10.28125
190 199 16.84375
189 207 10.59375
190 59 17.46875
190 63 20.28125
190 202 6.21875
190 170 21.53125
190 172 17.78125
190 174 18.71875
190 175 15.28125
190 176 20.28125
190 178 19.03125
190 179 19.34375
190 180 14.03125
190 200 12.46875
190 181 15.28125
190 183 8.71875
190 184 12.15625
190 185 9.03125
190 186 6.21875
190 187 5.28125
190 188 7.15625
190 192 7.15625
190 193 9.96875
190 194 14.03125
190 195 15.59375
190 196 18.71875
190 198 19.03125
190 182 14.03125
187 189 5.59375
191 200 11.53125
191 198 17.15625
191 171 14.34375
191 172 16.21875
191 105 17.46875
191 59 18.40625
191 174 15.59375
191 47 19.65625
190 206 8.40625
190 207 10.90625
190 208 11.21875
190 209 15.90625
190 210 17.46875
191 22 20.90625
191 170 19.65625
191 23 19.03125
191 26 15.28125
191 27 16.21875
191 28 19.34375
191 29 15.59375
191 30 12.46875
191 31 16.84375
191 32 17.46875
191 33 12.46875
191 34 12.78125
191 35 16.53125
191 36 16.84375
191 37 12.15625
191 25 20.28125
191 38 15.59375
191 169 20.90625
191 167 19.34375
187 191 7.46875
189 168 18.09375
189 171 17.46875
189 172 19.34375
191 104 21.21875
191 106 14.96875
191 107 11.84375
191 108 9.65625
191 109 11.53125
191 110 12.78125
191 111 14.65625
191 112 18.09375
191 168 17.46875
191 113 21.21875
191 116 17.78125
191 117 16.84375
191 118 15.90625
191 119 13.71875
191 120 18.71875
191 121 16.53125
191 147 19.96875
191 149 21.21875
191 150 19.34375
191 151 19.96875
191 153 19.03125
191 164 21.53125
191 115 20.59375
191 199 14.96875
191 39 12.15625
191 41 18.40625
192 42 13.09375
192 43 11.84375
192 44 15.28125
192 45 18.71875
191 207 13.40625
191 205 7.46875
191 176 17.78125
191 204 8.71875
191 177 17.78125
191 178 14.96875
191 179 15.59375
191 180 10.28125
192 41 12.78125
191 181 10.90625
191 183 4.03125
191 184 8.71875
191 185 6.53125
191 186 5.59375
191 187 7.46875
191 188 10.90625
191 189 9.34375
191 193 6.53125
191 194 10.90625
191 195 12.78125
191 196 15.90625
191 197 19.34375
191 182 9.34375
191 40 14.03125
192 40 8.40625
192 38 10.90625
191 42 17.78125
191 43 16.84375
191 44 20.90625
191 173 19.34375
191 175 12.46875
190 204 5.59375
191 206 12.15625
191 208 14.96875
191 209 19.65625
191 210 20.90625
192 22 20.59375
192 23 18.40625
192 39 7.15625
192 24 19.96875
192 26 14.34375
192 27 13.71875
192 28 16.21875
192 29 13.09375
192 30 9.34375
192 31 12.46875
192 32 13.40625
192 33 8.40625
192 34 7.46875
192 35 10.90625
192 36 11.84375
192 37 6.84375
192 25 18.40625
192 56 17.78125
195 143 15.28125
195 142 17.78125
192 155 21.53125
192 153 16.21875
192 152 20.28125
192 57 16.21875
192 58 17.78125
192 59 13.40625
192 60 17.15625
192 61 20.59375
192 62 17.78125
192 63 17.46875
192 105 19.96875
192 106 15.90625
192 190 7.15625
192 107 14.34375
192 109 9.65625
192 110 10.59375
192 111 10.28125
192 112 14.34375
192 113 16.84375
192 114 19.03125
192 115 17.46875
192 116 14.03125
192 117 14.96875
192 118 14.96875
192 119 14.34375
192 120 19.65625
192 108 10.28125
192 121 19.03125
192 189 9.65625
192 187 5.59375
193 120 18.09375
193 119 12.15625
192 154 18.71875
192 156 20.28125
192 164 19.34375
192 165 20.59375
192 167 16.84375
192 168 16.84375
192 169 20.28125
192 170 18.09375
192 171 13.40625
192 172 16.84375
192 188 10.59375
192 173 19.34375
192 175 13.71875
192 176 19.03125
192 177 19.03125
192 178 16.53125
192 179 15.59375
192 180 10.90625
192 181 11.53125
192 182 10.59375
192 183 5.90625
192 184 5.59375
192 185 4.34375
192 186 6.53125
192 174 14.96875
193 121 16.84375
192 147 21.21875
192 151 19.34375
193 38 14.96875
192 194 7.46875
193 37 11.84375
192 195 10.59375
192 196 12.78125
192 197 15.90625
192 198 12.78125
192 199 11.84375
192 200 6.84375
192 201 7.46875
192 202 5.59375
192 203 8.09375
193 40 11.21875
192 204 10.90625
192 206 15.59375
192 207 16.53125
192 208 16.21875
192 210 21.53125
193 23 19.96875
193 26 17.15625
193 27 16.21875
193 28 19.96875
193 29 17.46875
193 30 12.78125
193 31 15.90625
193 32 18.09375
192 205 11.53125
192 150 18.71875
193 117 14.65625
193 115 16.53125
193 118 15.28125
193 39 9.96875
193 41 16.21875
193 42 14.65625
193 43 12.15625
193 44 16.84375
193 45 18.71875
193 46 14.34375
193 47 14.65625
193 48 19.96875
193 57 19.03125
193 58 21.53125
193 116 14.96875
193 59 16.21875
193 62 19.65625
193 63 19.03125
193 105 19.03125
193 106 15.90625
193 107 12.78125
193 108 9.03125
193 109 10.90625
193 110 9.03125
193 111 10.90625
193 112 12.78125
193 113 15.90625
193 114 17.78125
193 60 20.59375
193 33 13.71875
194 58 19.03125
194 56 17.78125
193 139 18.71875
193 140 20.90625
193 142 20.59375
193 143 17.46875
193 144 19.65625
193 146 20.90625
193 147 16.84375
193 148 19.34375
193 149 19.34375
193 150 16.84375
193 151 19.03125
193 152 19.96875
193 174 9.65625
193 153 17.46875
193 155 21.53125
193 156 20.59375
193 163 20.28125
193 164 17.78125
193 165 17.78125
193 166 18.71875
193 167 14.34375
193 168 13.71875
193 169 16.21875
193 170 13.71875
193 171 9.34375
193 172 12.15625
193 154 19.65625
193 173 14.03125
193 175 8.09375
193 177 13.09375
193 191 6.53125
193 178 10.90625
193 179 9.96875
193 180 5.28125
193 181 6.84375
193 182 8.09375
193 183 5.59375
193 184 6.53125
193 185 8.40625
193 186 10.59375
193 187 10.90625
193 188 15.59375
193 176 13.71875
193 189 13.09375
192 48 19.34375
193 195 5.90625
193 196 9.34375
193 197 12.78125
193 198 11.53125
193 199 8.71875
193 200 6.84375
193 201 4.65625
193 202 7.78125
193 203 6.53125
193 204 11.84375
193 205 13.40625
193 190 9.96875
194 57 15.28125
193 206 16.84375
193 208 17.46875
194 26 19.96875
194 59 14.65625
194 27 18.09375
194 28 20.59375
194 29 19.03125
194 30 14.34375
194 31 15.59375
194 32 17.46875
194 33 14.03125
194 34 10.28125
194 35 12.78125
194 36 14.96875
194 60 19.96875
194 37 9.65625
194 39 6.21875
194 40 7.78125
194 41 11.84375
194 42 9.34375
194 43 6.84375
194 44 12.15625
194 45 13.40625
194 46 9.34375
194 47 10.59375
194 48 15.59375
194 49 18.40625
194 50 20.28125
194 38 11.53125
193 207 16.53125
194 63 18.09375
194 165 19.96875
194 62 17.46875
194 106 20.28125
194 107 18.09375
194 108 13.71875
194 109 14.03125
194 110 11.53125
194 111 10.59375
194 112 11.84375
194 113 13.09375
194 114 16.53125
194 115 16.53125
194 116 15.28125
194 166 19.65625
194 117 16.53125
194 119 16.53125
194 143 20.90625
194 147 20.59375
194 150 19.65625
194 152 21.53125
194 153 19.03125
194 154 19.96875
194 155 21.21875
194 156 18.71875
194 159 20.90625
194 163 20.28125
194 164 19.03125
194 118 18.40625
193 34 11.21875
193 35 14.96875
193 36 16.84375
195 57 17.78125
194 198 7.78125
194 171 11.21875
194 172 15.59375
194 173 15.90625
194 174 10.90625
194 175 12.15625
194 176 16.84375
194 177 15.28125
194 178 13.40625
194 179 10.59375
194 180 8.71875
194 199 7.46875
194 181 8.40625
194 183 8.71875
194 184 4.96875
194 185 8.71875
194 186 12.78125
194 187 12.78125
194 188 17.78125
194 189 16.53125
194 190 14.03125
194 191 10.90625
194 192 7.46875
194 196 5.59375
194 197 9.65625
194 182 9.65625
195 49 18.40625
194 201 8.40625
195 47 11.84375
194 200 6.21875
194 202 10.90625
194 203 12.15625
194 204 16.84375
194 205 18.09375
195 26 19.96875
195 27 18.09375
195 28 21.53125
195 29 20.59375
195 30 15.28125
195 31 16.53125
195 32 19.96875
195 48 16.84375
195 33 17.15625
195 35 15.90625
195 36 19.34375
195 37 14.34375
195 38 17.15625
195 39 11.84375
195 40 12.15625
195 41 16.53125
195 42 14.65625
195 43 10.59375
195 44 15.28125
195 45 15.90625
195 46 10.59375
195 34 12.78125
194 170 14.34375
195 58 21.53125
195 147 15.59375
195 144 19.03125
195 60 21.21875
195 62 18.09375
195 63 17.78125
195 105 21.53125
195 106 18.40625
195 107 15.28125
195 108 11.53125
195 109 13.09375
195 110 8.71875
195 111 9.96875
195 112 9.03125
195 59 16.21875
195 113 11.84375
195 115 13.71875
195 116 14.03125
195 117 14.03125
195 118 16.21875
195 119 13.09375
195 120 18.71875
195 121 18.40625
195 137 18.71875
195 138 19.03125
195 139 14.34375
195 140 17.46875
195 141 18.71875
195 114 13.71875
195 179 6.84375
195 146 19.96875
195 178 9.96875
195 149 19.03125
195 150 15.90625
195 151 19.34375
195 152 18.71875
195 153 17.46875
195 154 18.40625
195 155 18.71875
195 156 17.46875
195 159 18.40625
195 161 21.21875
195 162 20.59375
195 163 16.21875
195 148 17.15625
195 164 15.59375
195 166 14.65625
195 167 10.59375
195 168 11.53125
195 169 12.78125
195 170 9.03125
195 171 6.21875
195 172 10.28125
195 173 10.28125
195 174 5.28125
195 175 7.46875
195 176 11.84375
195 177 10.90625
195 165 15.28125
195 180 6.21875
195 182 11.84375
196 172 14.34375
196 111 11.21875
196 34 13.71875
196 32 20.90625
196 113 10.28125
196 31 17.78125
195 183 11.53125
195 184 9.96875
195 185 13.40625
195 186 16.21875
195 187 15.59375
195 188 20.59375
195 189 17.78125
196 110 12.15625
195 190 15.59375
195 192 10.59375
195 193 5.90625
195 197 7.46875
195 198 7.46875
195 199 4.03125
195 200 6.84375
195 201 6.21875
195 202 11.53125
195 203 11.53125
195 204 16.21875
195 205 18.71875
195 207 20.28125
195 191 12.78125
195 208 20.90625
196 109 16.53125
196 107 19.96875
194 167 14.96875
194 168 16.21875
194 169 18.40625
196 33 18.40625
196 35 15.59375
196 36 19.03125
196 37 14.34375
196 38 15.90625
196 39 10.90625
196 40 11.21875
196 41 14.65625
196 42 11.84375
196 108 15.90625
196 43 7.15625
196 45 11.53125
196 46 6.53125
196 47 9.65625
196 48 14.03125
196 49 15.28125
196 50 17.78125
196 56 19.96875
196 57 16.21875
196 58 20.90625
196 59 16.21875
196 62 17.46875
196 63 18.40625
196 44 12.46875
196 27 20.59375
196 30 17.78125
196 112 9.96875
196 116 15.90625
196 117 16.84375
196 118 19.96875
196 119 17.15625
196 139 16.53125
196 140 20.59375
196 142 20.90625
196 143 19.03125
196 147 19.65625
196 148 20.59375
196 150 19.34375
196 152 21.21875
196 173 13.09375
196 153 19.96875
196 155 19.65625
196 156 16.84375
196 159 18.40625
196 163 17.46875
196 164 17.78125
196 165 18.09375
196 166 16.53125
196 167 12.78125
196 168 15.28125
196 169 15.90625
196 170 10.90625
196 171 9.96875
196 154 19.96875
196 115 15.28125
196 174 8.40625
196 176 15.28125
196 114 13.71875
195 181 8.40625
196 175 11.84375
196 177 13.40625
196 178 12.78125
196 179 8.40625
196 180 9.65625
196 181 10.28125
196 182 13.40625
196 183 13.71875
196 184 10.28125
196 185 14.65625
196 186 18.40625
196 187 17.78125
196 189 20.90625
196 190 18.71875
196 191 15.90625
196 192 12.78125
196 193 9.34375
196 194 5.59375
196 198 5.28125
196 199 5.28125
196 200 8.40625
196 201 10.28125
196 202 14.65625
196 203 15.59375
196 204 20.28125
190 152 20.90625
177 111 19.96875
190 153 16.53125
190 164 20.59375
197 156 14.34375
197 157 18.71875
197 158 18.09375
197 159 15.28125
197 160 19.34375
197 161 20.59375
197 111 11.53125
197 109 17.78125
197 163 14.34375
197 108 17.46875
197 34 15.28125
197 35 16.84375
197 155 17.46875
197 36 20.90625
197 38 18.71875
197 39 14.34375
197 40 13.09375
197 41 16.21875
197 42 14.34375
197 43 9.34375
197 44 12.78125
197 45 10.90625
197 46 5.90625
197 47 8.71875
197 48 12.15625
197 49 12.15625
197 37 17.15625
197 50 15.59375
197 154 18.40625
197 152 19.65625
198 204 19.96875
199 23 20.28125
199 24 21.53125
199 26 19.03125
199 27 16.21875
198 53 17.15625
198 51 17.46875
199 65 18.71875
197 110 12.78125
197 112 8.09375
197 113 7.78125
197 114 10.90625
197 153 19.34375
197 115 13.40625
197 117 16.53125
197 118 19.96875
197 119 18.09375
197 138 17.78125
197 139 14.34375
197 140 19.03125
197 141 19.96875
197 142 20.59375
197 143 18.71875
197 147 19.34375
197 148 19.34375
197 150 18.71875
197 116 15.28125
198 203 16.53125
197 51 18.71875
197 58 20.59375
198 42 11.21875
198 43 6.21875
198 44 9.03125
198 45 9.34375
198 46 4.96875
198 47 4.65625
198 48 9.03125
198 49 11.21875
197 200 10.28125
197 165 16.21875
197 166 13.71875
197 167 10.59375
198 41 12.15625
197 168 14.34375
197 170 9.03125
197 171 10.28125
197 172 14.65625
197 173 12.46875
197 174 9.34375
197 175 13.71875
197 176 16.21875
197 177 14.96875
197 178 15.28125
197 179 10.59375
197 180 12.78125
197 181 14.03125
197 169 14.34375
197 57 15.90625
198 40 8.71875
198 38 15.28125
197 59 16.21875
197 60 21.53125
197 61 21.53125
197 62 16.21875
197 63 17.15625
197 64 21.21875
197 65 20.90625
197 162 19.34375
197 164 16.21875
198 50 13.71875
197 199 5.59375
197 201 12.46875
198 39 11.21875
197 202 16.84375
198 26 20.59375
198 27 17.15625
198 28 19.34375
198 29 19.65625
198 30 14.96875
198 31 13.71875
198 32 17.15625
198 33 15.90625
198 34 10.90625
198 35 11.84375
198 36 16.21875
198 37 12.78125
197 203 18.40625
197 182 17.78125
198 202 13.71875
198 200 6.53125
198 172 15.59375
198 173 15.28125
198 174 11.53125
198 175 14.65625
198 176 18.40625
198 148 19.96875
198 143 20.59375
198 178 17.15625
198 139 16.84375
198 54 14.34375
198 55 17.46875
198 56 15.90625
198 171 10.59375
198 57 11.53125
198 59 11.53125
198 60 16.84375
198 61 17.15625
198 62 12.15625
198 63 13.40625
198 64 17.46875
198 65 18.40625
198 66 19.96875
198 106 21.21875
198 107 20.28125
198 108 15.59375
198 109 14.65625
198 58 15.90625
198 110 10.59375
198 170 11.21875
198 168 14.34375
203 198 16.53125
203 199 13.40625
203 200 10.90625
203 201 6.21875
201 60 18.09375
201 59 14.03125
201 58 19.96875
198 147 20.28125
198 150 17.46875
198 151 20.28125
198 152 17.78125
198 153 16.21875
198 169 15.90625
198 154 15.59375
198 156 11.84375
198 157 16.53125
198 158 17.15625
198 159 14.03125
198 160 18.71875
198 161 19.34375
198 162 19.34375
198 163 14.34375
198 164 14.96875
198 165 16.21875
198 166 14.96875
198 167 10.59375
198 155 15.28125
198 201 10.59375
198 111 7.78125
198 113 5.59375
199 57 15.28125
199 58 18.71875
199 59 13.40625
199 60 18.40625
199 61 19.65625
199 62 14.65625
199 63 14.34375
199 31 14.34375
199 29 19.34375
198 180 13.40625
199 28 19.34375
198 181 14.65625
199 56 19.65625
198 182 17.15625
198 184 12.15625
198 185 15.59375
198 186 19.03125
198 187 16.84375
198 189 19.96875
198 190 19.03125
198 191 17.15625
198 192 12.78125
198 193 11.53125
198 194 7.78125
198 195 7.46875
198 196 5.28125
198 183 15.90625
198 112 6.53125
199 50 18.40625
199 48 13.71875
198 114 9.65625
198 115 11.53125
198 116 11.84375
198 117 14.03125
198 118 17.78125
198 119 16.84375
198 177 17.78125
198 179 13.09375
198 52 17.78125
199 30 14.03125
199 32 18.40625
199 33 16.53125
199 49 15.28125
199 34 11.53125
199 36 18.09375
199 37 14.34375
199 38 17.46875
199 39 12.78125
199 40 11.21875
199 41 15.59375
199 42 14.65625
199 43 9.96875
199 44 13.40625
199 45 14.03125
199 46 9.03125
199 47 9.34375
199 35 14.34375
203 197 18.40625
197 183 17.78125
197 185 18.40625
199 169 11.84375
199 170 7.46875
199 171 5.59375
199 172 10.90625
199 173 10.90625
199 174 7.46875
199 175 10.28125
199 176 14.03125
199 149 18.09375
199 147 15.59375
199 178 13.71875
199 146 19.65625
199 168 10.28125
199 71 21.53125
199 74 21.21875
199 106 18.09375
199 107 16.21875
199 108 11.84375
199 109 12.15625
199 110 7.15625
199 111 7.46875
199 112 4.96875
199 113 7.78125
199 114 9.65625
199 115 10.28125
199 116 11.21875
199 73 20.90625
199 117 11.84375
199 167 7.78125
199 165 12.78125
200 198 6.53125
200 202 7.15625
200 203 10.90625
200 204 13.71875
200 205 16.53125
200 206 19.34375
200 207 18.71875
200 60 14.65625
200 58 15.28125
199 67 20.90625
199 148 15.90625
199 150 14.03125
199 166 12.15625
199 151 17.46875
199 153 14.96875
199 154 14.96875
199 155 14.96875
199 156 13.40625
199 157 18.40625
199 158 18.71875
199 159 14.34375
199 160 18.09375
199 161 17.78125
199 162 17.46875
199 163 12.78125
199 164 12.46875
199 152 15.90625
200 197 10.28125
199 118 14.96875
199 120 18.09375
200 43 8.71875
200 44 11.84375
200 45 14.65625
200 46 10.28125
200 47 8.71875
200 48 13.71875
200 49 17.15625
200 50 19.03125
200 55 18.40625
200 56 16.21875
200 25 18.71875
200 23 17.46875
200 42 12.15625
199 180 9.96875
199 181 12.15625
199 182 15.28125
199 183 14.34375
199 184 12.15625
199 185 14.96875
199 186 18.09375
199 187 16.21875
199 188 20.90625
199 189 18.09375
199 190 16.84375
199 191 14.96875
199 192 11.84375
200 22 21.21875
199 119 12.78125
200 41 12.15625
200 39 8.71875
199 121 19.03125
199 137 16.84375
199 138 18.09375
199 139 13.40625
199 140 17.15625
199 141 19.03125
199 142 18.71875
199 143 16.21875
199 144 19.96875
199 177 13.71875
199 179 10.28125
200 57 12.46875
200 40 6.84375
200 24 18.40625
200 27 12.46875
200 28 15.28125
200 29 14.34375
200 30 9.34375
200 31 10.28125
200 32 13.40625
200 33 10.59375
200 34 6.21875
200 35 9.34375
200 36 12.78125
200 37 9.03125
200 38 13.09375
200 26 14.96875
197 184 14.34375
200 196 8.40625
200 194 6.21875
200 170 12.46875
200 171 9.03125
200 172 13.71875
200 173 15.59375
200 174 11.53125
200 175 12.15625
200 176 17.15625
200 149 19.03125
200 147 18.40625
200 178 16.21875
200 143 19.34375
200 61 16.84375
200 169 15.59375
200 62 12.78125
200 64 17.46875
200 65 18.71875
200 66 18.09375
200 67 19.96875
200 71 19.96875
200 73 20.90625
200 105 20.59375
200 106 15.90625
200 107 14.96875
200 108 10.28125
200 109 8.71875
200 110 6.53125
200 63 12.46875
200 111 4.65625
200 168 12.46875
200 166 16.21875
197 187 20.59375
197 191 19.34375
197 192 15.90625
197 193 12.78125
197 194 9.65625
197 195 7.46875
199 64 19.03125
199 66 19.96875
201 57 17.78125
200 148 18.71875
200 150 14.96875
200 151 16.53125
200 167 10.90625
200 152 15.90625
200 154 14.03125
200 155 15.59375
200 156 14.03125
200 157 19.03125
200 158 20.59375
200 159 16.21875
200 160 20.59375
200 161 19.03125
200 162 20.28125
200 163 15.59375
200 164 14.03125
200 165 15.59375
200 153 12.78125
200 195 6.84375
200 112 7.78125
200 114 12.46875
201 40 11.84375
201 41 17.15625
201 42 16.84375
201 43 13.40625
201 44 17.15625
201 45 19.65625
201 46 14.96875
201 47 14.03125
201 48 18.71875
201 19 21.53125
200 210 21.21875
200 180 10.90625
201 39 12.46875
200 208 17.46875
200 182 14.34375
200 183 11.21875
200 184 9.03125
200 185 10.59375
200 186 13.40625
200 187 10.59375
200 188 15.59375
200 189 13.40625
200 190 12.46875
200 191 11.53125
200 192 6.84375
200 193 6.84375
200 181 12.78125
200 113 9.96875
201 38 17.15625
201 36 17.15625
200 115 11.21875
200 116 9.34375
200 117 10.90625
200 118 13.09375
200 119 12.46875
200 120 17.78125
200 121 18.71875
200 139 18.09375
200 177 17.15625
200 179 13.40625
200 59 9.65625
201 15 21.21875
201 37 12.78125
201 22 19.96875
201 24 18.71875
201 25 19.03125
201 26 14.34375
201 27 13.09375
201 28 17.15625
201 29 15.59375
201 30 10.28125
201 31 13.40625
201 32 16.53125
201 33 13.09375
201 34 10.28125
201 35 14.34375
201 23 16.21875
203 196 15.59375
203 195 11.53125
203 194 12.15625
201 166 14.96875
201 167 10.59375
201 168 9.34375
201 139 15.90625
201 121 13.71875
201 170 11.21875
201 120 14.03125
201 61 21.21875
201 62 17.15625
201 63 15.59375
201 64 20.59375
201 65 20.90625
201 165 13.40625
201 66 19.65625
201 71 19.03125
201 72 21.21875
201 73 17.78125
201 74 20.59375
201 104 18.09375
201 105 15.90625
201 106 12.46875
201 107 9.96875
201 108 5.59375
201 109 7.46875
201 110 4.65625
201 111 7.78125
201 67 19.96875
201 112 9.65625
201 164 13.40625
201 162 19.65625
202 193 7.78125
202 194 10.90625
202 40 11.21875
202 39 12.15625
202 38 15.59375
201 122 18.40625
201 140 17.78125
201 141 20.28125
201 142 18.71875
201 143 14.96875
201 144 17.46875
201 145 20.59375
201 163 16.21875
201 146 17.15625
201 148 15.28125
201 149 15.28125
201 150 12.15625
201 151 14.65625
201 152 15.59375
201 153 13.40625
201 154 15.59375
201 155 17.46875
201 156 17.46875
201 159 18.40625
201 160 21.21875
201 161 19.03125
201 147 13.71875
202 192 5.59375
201 113 13.71875
201 115 12.46875
202 33 8.40625
202 34 7.46875
202 35 11.84375
202 36 13.71875
201 203 6.21875
201 172 9.34375
201 173 12.46875
201 174 9.03125
201 175 7.78125
201 176 12.78125
201 177 14.03125
201 178 12.78125
202 32 12.15625
201 179 11.53125
201 181 10.90625
201 182 12.78125
201 183 9.65625
201 184 10.28125
201 185 11.53125
201 186 13.09375
201 187 11.21875
201 188 15.59375
201 189 12.15625
201 190 10.28125
201 191 9.03125
201 192 7.46875
201 180 7.46875
201 114 14.34375
202 31 10.28125
202 29 10.28125
201 116 11.21875
201 117 9.96875
201 118 10.90625
201 119 8.09375
201 169 12.78125
201 171 5.90625
202 37 10.28125
201 204 9.96875
201 205 13.40625
201 206 15.90625
201 207 14.34375
201 208 14.65625
202 30 5.90625
201 209 19.34375
202 13 21.53125
202 15 19.03125
202 19 18.71875
202 20 19.03125
202 21 19.03125
202 22 15.59375
202 23 13.09375
202 24 15.28125
202 25 14.34375
202 26 9.65625
202 27 9.03125
202 28 12.78125
201 210 18.71875
201 193 4.65625
202 191 7.46875
202 189 6.53125
202 161 19.96875
202 163 19.03125
202 110 6.84375
202 109 4.34375
202 108 5.90625
202 107 9.96875
202 41 16.21875
202 42 17.15625
202 43 15.28125
202 44 17.78125
202 45 21.21875
202 46 17.78125
202 159 20.28125
202 47 15.59375
202 57 17.15625
202 58 17.46875
202 59 12.46875
202 60 15.28125
202 61 19.34375
202 62 16.53125
202 63 14.65625
202 64 19.34375
202 65 20.59375
202 66 18.09375
202 67 19.03125
202 71 17.15625
202 48 19.96875
202 72 20.59375
202 156 18.40625
202 154 14.96875
197 27 21.21875
197 30 19.03125
197 31 18.40625
202 144 20.90625
202 111 8.40625
202 112 12.78125
202 113 16.21875
202 114 17.15625
202 115 14.03125
202 116 10.59375
202 117 10.28125
202 118 9.65625
202 155 18.09375
202 119 9.65625
202 121 14.34375
202 122 19.65625
202 143 19.65625
202 146 19.96875
197 33 20.59375
202 147 17.46875
202 148 18.71875
202 149 16.84375
202 150 13.71875
202 151 13.71875
202 152 15.90625
202 153 11.53125
202 120 14.34375
202 190 6.21875
202 73 18.09375
202 103 20.90625
203 32 18.09375
202 198 13.71875
202 196 14.65625
202 167 14.03125
202 195 11.53125
202 168 12.78125
202 169 17.46875
202 170 16.21875
202 171 11.21875
202 172 14.34375
202 173 18.09375
202 174 14.96875
203 31 16.21875
202 175 12.78125
202 177 19.34375
202 178 17.46875
202 179 16.84375
202 180 11.84375
202 181 14.34375
202 182 14.65625
202 183 9.96875
202 184 10.90625
202 185 9.65625
202 186 9.96875
202 187 6.21875
202 188 9.96875
202 176 18.09375
202 74 21.53125
203 30 11.53125
203 28 18.40625
202 104 17.15625
202 105 14.96875
202 106 10.59375
202 164 14.96875
202 165 16.53125
202 166 19.03125
202 197 16.84375
202 199 11.53125
202 200 7.15625
202 204 6.53125
202 205 9.65625
202 206 12.15625
203 29 15.59375
202 207 12.15625
202 209 16.84375
202 210 16.21875
202 211 21.53125
202 212 21.21875
203 15 21.21875
203 19 20.59375
203 22 18.40625
203 23 16.21875
203 24 19.65625
203 25 18.71875
203 26 13.71875
203 27 14.34375
202 208 11.21875
201 194 8.40625
201 195 6.21875
201 196 10.28125
203 167 16.21875
203 168 13.40625
203 169 16.84375
203 170 16.53125
203 120 14.03125
203 118 11.84375
203 172 12.15625
203 117 13.71875
203 37 14.65625
203 38 18.71875
203 39 14.65625
203 40 15.59375
203 166 19.96875
203 41 20.59375
203 43 18.09375
203 47 19.65625
203 59 18.09375
203 60 21.21875
203 63 19.96875
203 71 20.28125
203 73 19.03125
203 103 19.96875
203 104 17.15625
203 105 13.09375
203 106 10.90625
203 107 7.15625
203 42 20.28125
203 108 5.28125
203 165 17.78125
203 163 21.53125
204 206 5.90625
204 207 5.90625
204 208 6.21875
204 40 17.78125
204 38 21.21875
203 36 18.71875
203 119 9.03125
203 121 11.84375
203 122 17.46875
203 123 19.34375
203 126 20.59375
203 127 21.53125
203 164 17.78125
203 140 20.59375
203 143 17.15625
203 144 17.46875
203 145 21.21875
203 146 18.09375
203 147 15.28125
203 148 18.09375
203 149 16.21875
203 150 14.96875
203 151 16.21875
203 152 19.03125
203 153 16.21875
203 154 19.65625
203 142 20.59375
204 202 6.53125
203 109 8.71875
203 111 13.09375
204 32 16.53125
204 33 13.09375
204 34 13.71875
204 35 18.09375
204 36 19.03125
203 205 7.78125
203 174 13.40625
203 175 9.65625
203 176 14.65625
203 177 15.90625
203 178 13.71875
203 179 14.65625
204 31 14.96875
203 180 9.03125
203 182 11.84375
203 183 7.78125
203 184 11.84375
203 185 10.59375
203 186 9.96875
203 187 9.65625
203 188 12.78125
203 189 9.03125
203 190 5.90625
203 191 4.96875
203 192 8.09375
203 193 6.53125
203 181 11.84375
203 110 9.65625
204 30 9.65625
204 28 15.28125
203 112 15.90625
203 113 19.96875
203 114 20.28125
203 115 17.78125
203 116 15.28125
203 171 11.21875
203 173 16.21875
204 37 16.21875
203 206 10.59375
203 207 9.96875
203 208 11.84375
203 209 16.21875
204 29 12.15625
203 210 17.15625
204 15 16.53125
204 16 19.65625
204 18 18.71875
204 19 15.28125
204 20 17.46875
204 21 17.78125
204 22 13.09375
204 23 11.53125
204 24 15.59375
204 25 14.34375
204 26 9.03125
204 27 11.21875
204 13 18.40625
204 201 9.96875
204 200 13.71875
204 199 16.84375
204 173 20.28125
204 174 18.09375
204 175 14.34375
204 176 18.71875
204 124 20.90625
204 122 15.90625
204 178 19.34375
204 121 10.59375
204 59 18.09375
204 60 19.34375
204 63 19.03125
204 66 20.59375
204 172 15.28125
204 67 19.96875
204 71 16.21875
204 72 19.65625
204 73 16.21875
204 74 21.21875
204 102 19.03125
204 103 15.28125
204 104 13.09375
204 105 9.65625
204 106 6.84375
204 107 5.90625
204 108 5.90625
204 109 7.15625
204 70 20.90625
204 110 10.90625
204 171 14.34375
204 169 19.03125
201 197 12.46875
201 198 10.59375
201 199 7.15625
203 33 13.71875
203 34 13.09375
203 35 17.46875
204 123 16.84375
204 126 18.40625
204 127 20.28125
204 130 21.53125
204 143 19.65625
204 144 19.03125
204 170 19.65625
204 146 18.09375
204 148 18.71875
204 149 15.28125
204 150 14.03125
204 151 13.09375
204 152 17.46875
204 153 13.71875
204 154 18.09375
204 164 17.46875
204 165 18.09375
204 166 21.53125
204 167 17.78125
204 168 14.65625
204 147 16.84375
204 111 14.03125
204 112 17.78125
204 115 18.09375
205 59 21.21875
205 71 21.53125
205 103 18.71875
205 104 17.78125
205 105 13.40625
204 212 17.78125
204 210 12.15625
204 180 14.65625
204 209 10.90625
204 181 17.46875
204 182 17.46875
204 183 12.78125
205 40 19.34375
204 184 16.21875
204 186 11.84375
204 187 9.65625
204 188 10.59375
204 189 5.59375
204 190 5.59375
204 191 8.71875
204 192 10.90625
204 193 11.84375
204 194 16.84375
204 195 16.21875
204 196 20.28125
204 198 19.96875
204 185 14.03125
205 39 18.40625
205 38 20.90625
205 37 16.84375
204 116 14.65625
204 117 12.46875
204 118 9.34375
204 119 9.03125
204 120 11.84375
204 177 20.90625
204 179 20.28125
204 39 18.09375
204 211 17.15625
205 15 21.53125
205 19 19.34375
205 21 21.21875
205 22 16.21875
205 23 16.21875
205 24 19.96875
205 25 17.46875
205 26 12.78125
205 27 15.28125
205 28 18.71875
205 29 14.34375
205 30 13.09375
205 31 18.40625
205 32 18.40625
205 33 14.03125
205 34 16.21875
205 35 19.96875
205 36 19.65625
190 154 20.28125
177 112 17.78125
177 117 21.21875
177 119 16.84375
205 190 4.65625
205 188 9.03125
206 25 15.90625
205 187 9.34375
205 110 15.59375
205 111 18.09375
205 116 19.65625
205 117 18.09375
205 118 14.96875
205 119 14.34375
205 120 17.15625
205 121 14.65625
206 23 13.71875
205 122 20.28125
205 147 21.21875
205 149 20.59375
205 150 19.65625
205 151 18.71875
205 153 19.03125
205 168 19.65625
205 171 18.40625
205 172 19.03125
205 174 20.90625
205 175 16.84375
205 180 16.21875
205 181 17.78125
205 123 20.28125
205 182 16.21875
206 22 13.09375
206 20 19.03125
207 187 15.28125
207 188 15.28125
206 210 13.09375
206 208 7.46875
208 22 7.46875
205 189 6.53125
205 191 7.46875
205 192 11.53125
205 193 13.40625
205 194 18.09375
205 195 18.71875
205 199 20.28125
206 21 18.40625
205 200 16.53125
205 202 9.65625
205 203 7.78125
205 207 8.71875
205 208 10.28125
205 209 14.03125
205 210 16.84375
205 211 20.90625
206 13 20.28125
206 15 18.40625
206 16 19.65625
206 18 18.09375
206 19 15.59375
205 201 13.40625
207 186 17.15625
205 183 11.53125
205 185 12.78125
206 124 21.21875
206 27 15.28125
206 123 17.15625
206 28 18.40625
206 29 14.65625
206 30 14.34375
206 31 19.34375
206 32 19.65625
206 33 16.53125
206 34 18.71875
206 37 20.28125
206 71 19.34375
206 147 20.90625
206 73 19.34375
206 103 14.34375
206 104 14.65625
206 105 10.28125
206 106 9.96875
206 107 9.65625
206 108 11.53125
206 109 12.78125
206 110 16.84375
206 111 19.96875
206 116 20.28125
206 117 17.78125
206 118 14.03125
206 102 19.03125
205 184 15.90625
206 204 5.90625
206 202 12.15625
205 186 9.34375
206 24 18.09375
206 26 11.53125
206 126 19.34375
206 149 18.71875
206 150 19.03125
206 151 17.15625
206 153 18.40625
206 168 19.96875
206 171 20.28125
206 172 20.28125
206 175 19.34375
206 203 10.59375
206 182 20.90625
206 184 20.28125
206 185 17.46875
206 186 14.03125
206 187 12.78125
206 188 11.21875
206 189 7.78125
206 190 8.40625
206 191 12.15625
206 192 15.59375
206 193 16.84375
206 200 19.34375
206 201 15.90625
206 183 16.21875
206 119 14.03125
207 185 19.34375
207 183 17.46875
207 126 14.03125
207 127 16.53125
207 74 19.96875
207 72 18.40625
207 129 19.34375
207 71 16.21875
206 211 16.53125
206 212 18.71875
207 12 19.65625
207 13 15.59375
207 14 19.65625
207 15 14.96875
207 125 16.53125
207 16 17.46875
207 18 17.46875
207 19 13.40625
207 20 17.15625
207 21 18.09375
207 22 13.09375
207 23 11.84375
207 24 17.15625
207 25 16.53125
207 26 11.84375
207 27 14.65625
207 28 19.03125
207 29 16.53125
207 17 20.90625
207 30 14.65625
207 124 16.21875
207 122 12.15625
213 127 17.78125
210 109 12.78125
210 108 13.71875
210 107 11.84375
207 73 14.34375
207 75 19.96875
207 100 20.90625
207 101 18.09375
207 102 14.65625
207 103 10.59375
207 104 9.65625
207 105 4.96875
207 123 11.84375
207 106 6.21875
207 108 9.03125
207 109 11.53125
207 110 14.65625
207 111 18.71875
207 112 21.53125
207 115 20.90625
207 116 18.40625
207 117 14.96875
207 118 10.59375
207 119 9.96875
207 120 9.96875
207 121 7.15625
207 107 5.28125
207 184 21.53125
207 31 19.65625
207 33 18.40625
208 20 12.15625
207 192 16.53125
207 190 10.90625
207 143 19.03125
207 189 10.59375
207 144 16.84375
207 145 19.34375
207 146 15.90625
207 147 15.90625
207 148 18.09375
207 149 13.40625
207 150 14.34375
208 19 9.03125
207 151 13.40625
207 153 16.53125
207 154 20.90625
207 164 19.03125
207 165 19.03125
207 167 20.28125
207 168 15.90625
207 169 19.65625
207 171 17.15625
207 172 16.21875
207 174 20.90625
207 175 16.53125
207 176 19.65625
207 152 18.71875
207 32 21.21875
208 18 12.78125
208 16 13.40625
207 34 19.34375
207 67 20.90625
207 70 20.28125
207 128 20.59375
207 130 18.71875
206 209 9.34375
207 191 13.40625
207 193 16.53125
207 195 20.28125
207 199 20.90625
207 200 18.71875
207 201 14.34375
208 17 15.90625
207 202 12.15625
207 204 5.90625
207 205 8.71875
207 209 6.84375
207 210 9.96875
207 211 13.71875
207 212 14.65625
207 213 19.96875
207 214 19.65625
208 12 18.09375
208 13 14.03125
208 14 16.53125
208 15 11.21875
207 203 9.96875
213 126 12.78125
206 120 15.28125
206 122 18.09375
208 149 14.03125
208 150 13.09375
208 106 4.03125
208 104 8.71875
208 152 15.59375
208 103 10.28125
208 25 10.90625
208 26 6.84375
208 27 10.28125
208 28 14.03125
208 29 12.15625
208 30 11.21875
208 148 18.40625
208 31 15.59375
208 33 15.59375
208 34 16.84375
208 35 20.59375
208 37 20.28125
208 59 19.34375
208 60 19.03125
208 63 19.03125
208 66 18.09375
208 67 16.53125
208 69 18.71875
208 70 15.59375
208 71 11.84375
208 32 17.15625
208 72 15.28125
208 147 18.09375
208 144 20.28125
210 29 15.59375
209 70 15.90625
209 67 19.34375
208 24 11.84375
208 105 7.15625
208 107 8.40625
208 108 9.65625
208 109 9.03125
208 110 13.71875
208 111 16.53125
208 112 19.96875
208 115 18.40625
208 146 17.78125
208 116 15.28125
208 118 7.78125
208 119 10.28125
208 120 9.96875
208 121 10.59375
208 122 14.34375
208 123 14.65625
208 124 19.65625
208 125 18.71875
208 126 15.28125
208 127 19.03125
208 129 19.96875
208 130 19.96875
208 117 12.46875
210 28 15.28125
208 73 12.78125
208 75 19.65625
209 29 17.46875
209 30 17.15625
209 31 21.21875
208 154 16.84375
208 206 7.46875
208 155 20.90625
208 164 16.84375
208 165 18.09375
208 167 19.34375
208 168 15.90625
208 169 20.59375
208 171 17.78125
209 28 18.71875
208 172 18.09375
208 183 19.03125
208 185 19.65625
208 186 17.46875
208 187 13.71875
208 188 13.09375
208 189 8.71875
208 190 11.21875
208 191 14.96875
208 192 16.21875
208 193 17.46875
208 195 20.90625
208 199 20.59375
208 175 19.03125
208 74 18.40625
209 27 15.28125
209 25 14.96875
208 100 20.59375
208 101 16.84375
208 102 14.03125
208 151 10.28125
208 153 12.46875
209 33 21.21875
208 210 6.21875
208 211 11.21875
208 212 12.15625
208 213 17.46875
208 214 18.40625
208 215 21.21875
209 26 11.84375
209 11 21.21875
209 13 12.46875
209 14 15.59375
209 15 10.90625
209 16 11.53125
209 17 15.59375
209 18 11.84375
209 19 8.40625
209 20 13.09375
209 21 14.34375
209 22 9.65625
209 23 10.28125
209 24 15.28125
209 12 17.15625
206 121 12.78125
210 27 12.15625
210 25 11.84375
209 205 14.03125
209 128 19.34375
209 126 12.78125
209 207 6.84375
209 125 14.65625
209 71 13.71875
209 72 15.90625
209 73 13.09375
209 74 19.03125
209 75 18.71875
209 97 18.40625
209 99 18.71875
209 204 10.90625
209 100 16.21875
209 102 10.28125
209 103 5.28125
209 104 7.15625
209 105 5.90625
209 106 7.46875
209 107 10.90625
209 108 14.03125
209 109 14.65625
209 110 18.40625
209 116 19.96875
209 117 16.84375
209 118 12.15625
209 101 12.46875
209 119 13.71875
209 203 16.21875
209 201 19.34375
208 21 12.46875
208 23 6.84375
210 106 6.53125
209 127 16.84375
209 129 17.46875
209 130 18.71875
209 144 20.59375
209 145 21.21875
209 146 17.78125
209 147 19.34375
209 148 19.96875
209 149 14.34375
209 202 16.84375
209 150 15.90625
209 152 18.71875
209 153 16.84375
209 154 21.21875
209 164 20.28125
209 165 20.90625
209 168 19.03125
209 172 20.59375
209 187 19.34375
209 188 18.09375
209 189 13.71875
209 190 15.90625
209 191 19.65625
209 151 12.78125
210 26 9.65625
209 120 10.90625
209 122 12.78125
210 104 5.28125
210 105 8.09375
210 33 19.96875
210 31 18.09375
210 30 14.96875
209 211 7.46875
209 212 10.28125
209 213 14.65625
209 214 15.59375
209 215 19.03125
210 8 20.90625
210 10 18.40625
210 103 7.15625
210 11 17.46875
210 13 8.71875
210 14 10.59375
210 15 5.28125
210 16 7.78125
210 17 11.21875
210 18 9.03125
210 19 3.71875
210 20 7.78125
210 21 10.28125
210 22 6.84375
210 23 5.59375
210 24 10.59375
210 12 13.09375
209 121 10.59375
210 102 9.34375
210 100 14.96875
209 123 11.21875
209 124 16.21875
209 206 9.34375
209 69 20.28125
210 32 20.28125
210 34 20.90625
210 60 20.28125
210 63 19.34375
210 65 21.21875
210 66 16.53125
210 67 13.71875
210 68 17.78125
210 101 11.21875
210 69 14.34375
210 71 8.09375
210 72 10.59375
210 73 8.71875
210 74 14.65625
210 75 15.59375
210 76 19.65625
210 77 20.90625
210 93 20.90625
210 94 20.59375
210 97 16.84375
210 98 19.03125
210 99 16.21875
210 70 10.59375
213 125 14.65625
213 124 19.34375
213 123 15.59375
210 155 19.96875
210 153 12.46875
210 214 13.09375
210 152 13.71875
210 110 16.21875
210 111 19.03125
210 115 18.71875
210 116 16.21875
210 117 13.09375
210 118 8.71875
210 119 12.15625
210 120 8.71875
210 212 6.21875
210 121 11.53125
210 123 13.09375
210 124 18.40625
210 125 15.90625
210 126 12.46875
210 127 17.15625
210 128 19.03125
210 129 15.90625
210 130 17.15625
210 131 20.90625
210 144 20.90625
210 145 20.90625
210 146 16.53125
210 122 12.78125
210 147 18.40625
210 208 6.21875
210 206 13.09375
212 109 17.15625
212 110 19.65625
211 126 13.09375
211 125 14.96875
211 124 18.71875
210 154 16.53125
210 161 18.09375
210 164 16.21875
210 165 17.46875
210 167 19.96875
210 168 16.53125
210 169 20.90625
210 207 9.96875
210 171 20.28125
210 187 19.34375
210 188 18.71875
210 189 14.34375
210 190 17.46875
210 191 20.90625
210 192 21.53125
210 200 21.21875
210 201 18.71875
210 202 16.21875
210 203 17.15625
210 204 12.15625
210 205 16.84375
210 172 19.96875
212 108 17.78125
210 148 17.46875
210 150 12.46875
211 121 15.28125
211 122 14.96875
211 73 11.84375
211 71 11.21875
210 216 17.78125
211 70 10.90625
210 217 17.15625
211 8 20.59375
211 10 19.65625
211 11 17.46875
211 12 13.71875
211 13 9.34375
211 120 13.09375
211 14 9.96875
211 16 4.65625
211 17 9.65625
211 18 7.15625
211 19 4.65625
211 20 9.34375
211 21 11.53125
211 22 9.65625
211 23 10.59375
211 24 14.03125
211 25 15.28125
211 26 14.65625
211 27 17.15625
211 15 6.84375
210 149 12.46875
211 119 17.46875
211 117 18.40625
210 151 8.09375
210 213 11.21875
210 215 15.28125
211 123 13.71875
211 72 12.46875
211 74 16.84375
211 75 16.53125
211 76 20.90625
211 93 19.96875
211 94 19.65625
211 95 21.53125
211 96 19.03125
211 118 14.34375
211 97 14.65625
211 99 12.78125
211 100 11.53125
211 101 6.53125
211 102 7.46875
211 103 5.90625
211 104 7.78125
211 105 11.21875
211 106 11.84375
211 107 16.53125
211 108 19.03125
211 109 18.40625
211 116 21.53125
211 98 16.53125
211 28 19.65625
212 107 15.59375
212 105 10.90625
212 69 13.40625
212 70 8.71875
212 7 19.96875
211 217 17.46875
211 216 16.84375
211 215 13.40625
211 127 18.40625
211 128 19.03125
211 129 15.90625
211 130 18.71875
211 146 19.65625
211 148 21.21875
212 68 17.15625
211 149 15.90625
211 151 12.78125
211 152 18.09375
211 153 17.46875
211 154 20.90625
211 164 20.90625
211 168 21.53125
211 189 19.03125
211 202 21.53125
211 204 17.15625
211 205 20.90625
211 206 16.53125
211 207 13.71875
211 150 17.15625
211 208 11.21875
212 67 13.71875
212 30 19.96875
227 252 21.53125
227 245 21.53125
227 244 17.46875
212 21 13.40625
212 8 15.59375
212 9 17.15625
212 10 14.03125
212 11 12.15625
212 12 8.09375
212 13 3.71875
212 14 5.59375
212 15 4.65625
212 66 18.09375
212 16 6.84375
212 18 10.90625
212 19 6.84375
212 20 9.03125
212 22 11.84375
215 70 10.90625
212 23 10.28125
212 24 13.71875
212 25 16.84375
212 26 15.28125
212 27 16.84375
212 28 19.65625
212 29 20.90625
212 17 11.21875
212 106 11.21875
211 209 7.46875
211 214 11.21875
212 161 17.15625
212 118 12.15625
212 116 19.03125
212 74 11.53125
212 115 19.96875
212 75 11.21875
212 76 15.28125
212 77 17.15625
212 78 18.40625
212 85 20.90625
212 88 18.40625
212 89 18.71875
212 155 20.90625
212 91 18.71875
212 93 16.21875
212 94 14.96875
212 95 17.78125
212 96 16.21875
212 97 11.21875
212 98 13.09375
212 99 10.28125
212 100 9.65625
212 101 7.15625
212 102 5.28125
212 103 7.46875
212 104 5.59375
212 92 20.59375
211 213 8.09375
212 154 18.09375
212 152 14.03125
212 71 8.71875
212 72 7.46875
212 73 6.84375
212 117 15.59375
212 119 14.96875
212 120 9.65625
212 121 13.40625
212 122 11.53125
212 123 12.46875
212 124 16.84375
212 125 13.09375
212 126 9.96875
212 153 15.28125
212 127 14.96875
212 129 11.21875
212 130 14.34375
212 131 17.15625
212 132 21.21875
212 144 20.90625
212 145 19.03125
212 146 15.59375
212 147 18.40625
212 148 16.53125
212 149 11.53125
212 150 13.09375
212 151 9.34375
212 128 15.28125
211 29 19.96875
211 30 20.28125
211 66 20.28125
213 78 17.46875
213 79 21.53125
213 80 20.59375
213 85 20.28125
213 16 7.46875
213 14 5.28125
213 89 16.84375
213 13 6.84375
212 168 17.78125
212 169 21.21875
212 172 21.53125
212 189 20.59375
213 77 18.09375
212 202 21.21875
212 206 18.71875
212 207 14.65625
212 208 12.15625
212 209 10.28125
212 210 6.21875
212 214 7.15625
212 215 9.03125
212 216 12.15625
212 217 12.46875
212 218 17.46875
212 219 18.09375
213 6 20.59375
212 204 17.78125
213 7 17.78125
213 76 15.59375
213 74 13.40625
214 210 13.09375
214 211 11.21875
214 212 7.15625
214 12 5.90625
214 10 11.84375
212 167 21.21875
213 15 8.40625
213 17 11.21875
213 18 12.46875
213 19 10.28125
213 20 11.53125
213 21 15.59375
213 75 12.46875
213 22 15.90625
213 24 17.15625
213 25 20.28125
213 26 20.28125
213 27 21.21875
213 66 20.59375
213 67 15.90625
213 68 17.78125
213 69 13.71875
213 70 9.34375
213 71 11.84375
213 72 9.65625
213 73 10.90625
213 23 14.96875
214 209 15.59375
213 8 13.40625
213 10 14.03125
213 131 18.40625
213 129 12.15625
213 91 17.78125
213 128 16.21875
213 92 18.71875
213 93 15.59375
213 94 13.71875
213 95 14.65625
213 96 14.03125
213 97 9.96875
213 98 9.34375
213 99 5.28125
214 8 11.53125
213 100 7.15625
213 102 7.46875
213 103 11.21875
213 104 10.90625
213 105 16.21875
213 106 16.53125
213 107 21.21875
213 117 20.28125
213 118 17.46875
213 119 20.28125
213 120 14.65625
213 121 18.71875
213 122 15.59375
213 101 5.90625
213 9 16.21875
214 7 14.96875
214 5 18.71875
213 11 11.21875
213 12 9.03125
213 88 17.78125
213 90 20.59375
214 9 14.96875
213 130 16.53125
213 146 19.03125
213 148 20.28125
213 149 15.90625
213 150 17.46875
213 151 14.03125
213 152 17.78125
214 6 18.71875
213 153 19.34375
213 164 20.59375
213 165 21.21875
213 207 19.96875
213 208 17.46875
213 209 14.65625
213 210 11.21875
213 211 8.09375
213 215 5.28125
213 216 9.65625
213 217 11.21875
213 218 14.65625
213 219 16.53125
213 161 19.65625
214 208 18.40625
214 207 19.65625
214 168 20.28125
214 120 12.78125
214 121 16.21875
214 122 11.84375
214 123 12.46875
214 87 17.78125
214 85 16.21875
214 125 10.59375
214 84 18.09375
214 13 5.28125
214 14 7.78125
214 15 11.21875
214 16 12.15625
214 119 18.71875
214 17 16.53125
214 19 13.71875
214 20 14.96875
214 21 19.96875
214 22 19.03125
214 23 16.84375
214 24 20.28125
214 67 17.46875
214 68 20.28125
214 69 17.15625
214 70 13.09375
214 71 14.03125
214 72 9.96875
214 18 17.15625
214 73 9.34375
214 118 17.46875
214 107 19.65625
211 67 16.84375
211 68 19.65625
211 69 15.59375
212 162 19.34375
212 164 16.84375
212 165 17.15625
214 86 18.09375
214 88 12.78125
214 89 12.46875
214 90 15.90625
214 91 12.46875
214 92 13.71875
214 117 19.96875
214 93 9.96875
214 95 10.90625
214 96 9.96875
214 97 4.96875
214 98 6.53125
214 99 5.90625
214 100 5.59375
214 101 8.09375
214 102 5.90625
214 103 11.21875
214 104 10.28125
214 105 14.96875
214 106 16.84375
214 94 8.40625
214 74 11.21875
214 75 8.09375
214 76 11.21875
215 24 19.65625
215 66 21.21875
215 67 15.90625
215 68 17.15625
214 216 8.09375
214 127 12.78125
214 128 10.90625
214 129 6.53125
214 130 11.53125
214 131 13.09375
214 132 17.15625
214 133 18.40625
215 23 18.09375
214 144 20.59375
214 146 14.65625
214 147 19.03125
214 148 16.84375
214 149 12.78125
214 150 15.90625
214 151 14.03125
214 152 17.46875
214 153 20.28125
214 161 19.03125
214 162 19.65625
214 164 19.34375
214 165 18.71875
214 145 17.15625
215 22 19.96875
215 21 19.03125
215 20 14.34375
214 77 14.96875
214 78 14.03125
214 79 18.71875
214 80 18.71875
214 82 18.40625
214 124 14.96875
214 126 8.71875
214 11 7.46875
214 217 11.21875
214 218 14.96875
214 219 16.84375
215 4 19.96875
215 5 15.28125
215 6 15.28125
215 7 12.46875
215 8 8.09375
215 9 11.84375
215 10 10.28125
215 11 7.46875
215 12 6.84375
215 13 8.09375
215 14 5.90625
215 15 11.53125
215 16 12.15625
215 17 14.65625
215 18 17.15625
215 19 14.65625
208 200 17.46875
243 317 6.21875
208 201 14.65625
208 203 11.84375
215 162 19.65625
215 164 20.28125
215 104 13.71875
215 102 10.59375
215 208 21.21875
215 101 10.28125
215 73 11.53125
215 74 11.53125
215 75 10.59375
215 76 12.15625
215 77 14.34375
215 78 12.46875
215 161 18.09375
215 79 16.84375
215 81 19.34375
215 82 17.46875
215 84 18.71875
215 85 15.28125
215 86 17.46875
215 87 18.71875
215 88 14.03125
215 89 12.15625
215 90 16.21875
215 91 14.96875
215 92 16.53125
215 93 14.03125
215 80 15.59375
215 94 10.28125
215 153 20.59375
215 151 15.59375
217 86 16.84375
216 97 10.90625
216 95 11.84375
217 131 15.28125
215 103 15.28125
215 105 19.34375
215 106 19.65625
215 117 21.21875
215 118 19.34375
215 120 16.21875
215 121 20.59375
215 122 16.53125
215 152 17.46875
215 123 18.09375
215 125 16.21875
215 126 14.03125
215 127 17.78125
215 128 15.90625
215 129 11.21875
215 130 15.59375
215 131 15.59375
215 132 20.28125
215 146 18.71875
215 148 19.34375
215 149 16.21875
215 150 17.78125
215 124 20.59375
217 85 13.09375
215 95 11.53125
215 97 9.03125
216 90 14.34375
216 91 13.71875
216 92 16.53125
216 93 14.65625
216 66 20.90625
216 23 19.65625
215 210 15.28125
216 21 21.53125
215 211 13.40625
215 212 9.03125
215 213 5.28125
215 217 7.46875
216 89 9.34375
215 218 9.96875
216 3 19.03125
216 4 16.84375
216 5 12.78125
216 6 11.53125
216 7 8.40625
216 8 3.71875
216 9 7.78125
216 10 6.84375
216 11 4.96875
216 12 6.53125
216 13 9.96875
216 14 8.09375
215 219 12.46875
215 96 12.78125
216 88 11.53125
216 86 14.34375
215 98 6.21875
215 99 4.96875
215 100 8.71875
215 165 20.28125
215 209 19.03125
216 94 9.65625
216 24 20.90625
216 67 15.59375
216 68 16.53125
216 69 14.65625
216 70 12.46875
216 71 14.65625
216 87 15.90625
216 72 9.34375
216 74 9.65625
216 75 9.34375
216 76 9.34375
216 77 10.90625
216 78 8.71875
216 79 12.46875
216 80 11.21875
216 81 14.96875
216 82 13.71875
216 83 18.09375
216 84 15.59375
216 85 11.53125
216 73 12.15625
216 15 13.71875
217 84 17.15625
217 82 13.71875
217 17 15.90625
216 150 17.46875
216 98 7.78125
216 99 9.03125
216 100 12.15625
216 101 14.65625
216 102 13.71875
216 103 18.71875
216 104 15.90625
216 105 21.21875
216 106 21.21875
216 117 20.90625
216 151 15.90625
216 118 19.96875
216 122 17.46875
216 123 19.96875
216 125 18.40625
216 126 15.59375
216 127 18.40625
216 128 16.53125
216 129 11.53125
216 130 14.96875
216 131 13.71875
216 132 18.71875
216 133 17.46875
216 145 20.90625
216 120 17.15625
216 146 18.40625
216 153 20.90625
217 14 7.46875
221 294 18.71875
221 293 16.84375
221 292 17.78125
216 152 16.53125
216 160 19.65625
216 161 16.21875
216 162 16.84375
216 164 18.71875
216 165 18.71875
216 210 17.78125
216 211 16.84375
216 212 12.15625
217 15 12.46875
216 213 9.65625
216 218 6.84375
216 219 9.65625
217 4 19.03125
217 5 15.59375
217 6 12.78125
217 7 10.59375
217 8 5.59375
217 9 5.28125
217 10 5.59375
217 11 7.78125
217 12 7.46875
217 13 10.90625
216 214 8.09375
217 83 18.71875
216 148 18.09375
217 16 15.28125
217 90 18.09375
217 88 14.34375
217 19 16.84375
217 87 18.71875
217 20 14.03125
217 21 19.03125
217 22 20.90625
217 23 17.78125
217 24 18.09375
217 65 17.78125
217 66 16.53125
217 67 11.53125
217 129 14.65625
217 68 12.15625
217 70 10.28125
217 71 12.15625
217 72 7.46875
217 73 11.53125
217 74 8.71875
217 75 10.90625
217 76 10.90625
217 77 9.96875
217 78 9.34375
217 79 11.53125
217 80 10.90625
217 81 14.96875
217 69 10.90625
216 149 16.21875
217 128 19.96875
217 126 17.78125
217 18 19.34375
216 96 14.34375
217 89 13.09375
217 91 17.78125
217 92 21.21875
217 93 18.40625
217 94 14.03125
217 95 16.53125
217 96 18.71875
217 97 14.96875
217 98 12.15625
217 99 12.46875
217 127 20.59375
217 100 15.90625
217 102 15.59375
217 103 19.96875
217 104 16.21875
217 106 20.28125
217 115 19.34375
217 116 20.90625
217 117 18.40625
217 118 18.40625
217 119 21.21875
217 120 16.84375
217 122 18.71875
217 125 21.21875
217 101 16.84375
225 291 14.65625
216 16 15.59375
216 18 20.28125
218 6 8.40625
218 4 14.96875
218 82 14.03125
218 3 15.28125
217 148 17.78125
217 149 16.21875
217 150 15.90625
217 151 14.03125
217 152 13.40625
217 153 17.78125
217 154 17.78125
217 155 17.78125
218 80 8.40625
217 159 19.96875
217 161 12.46875
217 162 14.34375
217 163 18.40625
217 164 16.21875
217 165 16.84375
217 166 20.28125
217 168 20.28125
217 210 17.15625
217 211 17.46875
217 212 12.46875
217 213 11.21875
217 214 11.21875
217 160 15.90625
217 215 7.46875
218 79 11.53125
218 77 13.09375
219 75 16.21875
217 146 19.34375
218 5 11.53125
218 7 9.03125
218 8 5.59375
218 9 5.90625
218 10 9.34375
218 11 10.90625
218 12 12.46875
218 13 15.90625
218 14 12.15625
218 15 17.78125
218 78 9.96875
218 16 19.34375
218 20 19.03125
218 66 20.90625
218 67 16.53125
218 68 14.65625
218 69 14.65625
218 70 14.65625
218 71 17.46875
218 72 13.09375
218 73 17.15625
218 74 13.71875
218 75 15.28125
218 76 13.71875
218 17 19.34375
219 77 12.46875
217 219 5.90625
218 83 19.34375
218 85 13.09375
218 86 15.90625
218 87 19.34375
218 88 15.59375
218 89 12.78125
218 90 17.78125
218 91 19.03125
218 93 20.59375
218 94 15.59375
218 95 16.53125
218 96 20.28125
218 97 17.46875
218 214 14.96875
218 98 13.09375
218 100 18.40625
218 101 20.28125
218 102 19.96875
218 129 18.09375
218 130 20.90625
218 131 18.40625
218 151 19.96875
218 152 18.71875
218 160 19.34375
218 161 16.84375
218 162 18.09375
218 212 17.46875
218 99 14.34375
218 81 13.09375
218 84 18.09375
219 73 16.84375
219 74 13.09375
218 216 6.84375
219 4 18.71875
219 5 15.90625
219 6 11.84375
219 7 12.15625
219 8 8.40625
219 9 5.28125
219 10 9.34375
219 11 12.78125
219 12 13.09375
219 13 16.53125
218 215 9.96875
219 14 12.46875
219 16 19.34375
219 17 18.71875
219 20 17.46875
219 24 20.28125
219 65 17.15625
219 66 17.15625
219 67 13.09375
219 68 11.21875
219 69 11.84375
219 70 13.09375
219 71 15.90625
219 72 12.15625
219 15 17.15625
216 17 17.46875
221 226 17.15625
221 224 10.90625
219 162 15.59375
220 252 19.03125
219 161 13.40625
219 78 11.53125
219 79 10.90625
219 80 9.65625
219 81 14.03125
219 82 14.65625
219 83 19.96875
219 84 19.34375
219 85 14.96875
219 86 18.71875
219 164 18.71875
219 88 17.78125
219 90 21.21875
219 94 18.71875
219 95 20.59375
219 97 20.59375
219 98 16.84375
219 99 17.46875
219 100 21.21875
219 129 20.28125
219 131 19.34375
219 150 19.96875
219 151 18.09375
219 152 15.90625
219 89 15.90625
219 153 20.28125
220 250 15.90625
220 248 14.65625
216 19 17.46875
216 20 16.21875
217 130 16.84375
217 132 20.90625
221 291 16.53125
219 163 19.65625
219 165 20.28125
219 212 18.09375
219 213 16.53125
219 214 16.84375
219 215 12.46875
219 216 9.65625
220 249 18.71875
219 217 5.90625
220 223 11.21875
220 224 12.78125
220 225 16.84375
220 226 19.34375
220 240 20.28125
220 241 16.21875
220 242 14.34375
220 243 11.53125
220 244 8.40625
220 245 6.21875
220 246 9.34375
220 247 14.03125
220 222 6.53125
221 225 14.03125
219 154 19.03125
219 160 15.90625
221 290 20.59375
221 241 12.15625
221 239 18.71875
220 254 19.34375
221 227 20.59375
220 295 19.34375
220 296 14.65625
220 297 18.09375
220 298 18.40625
220 314 17.78125
220 315 15.90625
220 316 15.59375
221 289 19.34375
220 317 12.78125
220 319 12.46875
220 320 17.78125
220 333 19.34375
220 334 16.21875
220 335 12.46875
220 336 9.65625
220 337 13.09375
220 338 12.78125
220 339 14.34375
220 340 17.78125
220 341 20.28125
221 223 7.15625
220 318 16.53125
219 155 18.09375
221 273 19.03125
221 271 17.78125
220 251 14.34375
220 253 16.84375
219 76 14.96875
221 240 16.84375
221 242 11.53125
221 243 7.46875
221 244 7.15625
221 245 4.96875
221 246 5.28125
221 247 10.28125
221 248 10.28125
221 249 14.03125
221 272 14.65625
221 250 11.84375
221 252 13.40625
221 253 11.21875
221 254 14.03125
221 255 16.84375
221 256 16.21875
221 257 20.90625
221 264 19.34375
221 266 19.65625
221 267 20.59375
221 268 19.96875
221 269 17.15625
221 270 17.15625
221 251 8.71875
225 290 15.28125
225 289 13.71875
225 288 16.84375
222 255 16.53125
222 256 16.84375
222 257 20.28125
222 220 6.53125
222 264 19.65625
221 341 17.78125
221 295 16.53125
221 296 11.21875
221 297 14.34375
221 298 13.71875
221 299 18.71875
221 300 19.34375
222 254 15.28125
221 312 19.96875
221 314 14.34375
221 315 11.53125
221 316 10.90625
221 317 6.84375
221 318 10.90625
221 319 7.78125
221 320 13.09375
221 321 14.34375
221 322 17.46875
221 327 18.09375
221 332 17.78125
221 333 14.65625
221 313 18.71875
221 334 11.21875
222 253 12.78125
222 251 12.78125
224 240 8.40625
224 241 6.84375
224 242 4.65625
224 243 8.09375
223 252 12.78125
223 251 10.28125
223 250 14.96875
222 224 6.21875
222 225 10.90625
222 226 13.09375
222 227 16.84375
222 228 18.09375
222 252 16.84375
222 229 21.21875
222 239 16.53125
222 240 13.71875
222 241 10.28125
222 242 8.09375
222 243 7.15625
222 244 4.96875
222 245 6.21875
222 246 9.34375
222 247 13.71875
222 248 11.84375
222 249 16.84375
222 250 15.59375
222 238 20.28125
224 239 11.21875
221 335 8.09375
221 337 9.65625
223 248 10.90625
222 338 8.09375
222 336 8.09375
222 267 20.59375
222 335 12.78125
222 268 20.59375
222 269 19.34375
222 270 18.71875
222 272 17.78125
222 289 19.65625
222 290 20.59375
222 291 16.84375
223 247 14.34375
222 292 16.84375
222 294 18.09375
222 295 14.34375
222 296 10.59375
222 297 12.46875
222 298 13.40625
222 299 17.46875
222 300 18.09375
222 312 18.09375
222 313 16.84375
222 314 13.40625
222 315 10.59375
222 316 12.15625
222 293 17.46875
221 336 4.65625
223 246 10.28125
223 244 8.09375
221 338 9.65625
221 339 13.09375
221 340 15.28125
222 258 20.28125
222 266 20.59375
223 249 15.59375
222 337 10.28125
222 339 9.96875
222 340 12.78125
222 341 14.34375
222 342 19.34375
222 343 20.90625
223 245 9.65625
223 220 11.21875
223 225 6.84375
223 226 10.90625
223 227 13.71875
223 228 14.65625
223 229 18.09375
223 237 18.09375
223 238 16.21875
223 239 11.84375
223 240 10.59375
223 241 5.59375
223 242 7.46875
223 243 5.90625
223 221 7.15625
222 317 9.96875
224 238 14.65625
224 236 21.53125
223 327 16.21875
223 331 18.09375
223 332 16.84375
223 333 14.65625
223 292 14.65625
223 291 13.40625
223 290 16.21875
223 289 14.65625
223 253 8.40625
223 254 9.96875
223 255 10.90625
223 256 11.53125
223 326 18.40625
223 257 14.96875
223 259 20.59375
223 263 20.59375
223 264 15.28125
223 265 18.09375
223 266 15.28125
223 267 14.96875
223 268 14.65625
223 269 14.03125
223 270 14.03125
223 271 16.84375
223 272 14.65625
223 273 19.65625
223 258 15.59375
223 275 19.03125
223 321 18.40625
223 319 11.84375
208 204 6.21875
208 205 10.28125
215 69 14.34375
215 71 13.71875
227 243 15.59375
223 312 13.71875
223 293 15.90625
223 294 17.46875
223 295 13.71875
223 296 10.28125
223 297 10.28125
223 298 9.03125
223 320 16.21875
223 299 13.40625
223 301 18.09375
223 302 18.09375
223 309 20.59375
223 310 21.53125
223 311 17.46875
223 313 11.53125
215 72 9.34375
223 314 8.40625
223 315 4.96875
223 316 7.15625
223 317 6.53125
223 318 11.84375
223 300 12.78125
224 237 16.84375
223 276 20.28125
223 278 18.09375
224 289 16.84375
224 290 17.15625
224 291 14.96875
224 292 13.71875
224 293 16.84375
224 294 16.53125
224 247 17.15625
224 245 11.53125
223 337 6.84375
224 244 7.78125
223 338 4.03125
223 339 8.09375
224 288 20.59375
223 340 9.03125
223 342 15.90625
223 343 16.53125
223 344 21.21875
224 220 12.78125
224 221 10.90625
224 222 6.21875
224 226 6.84375
224 227 10.90625
224 228 12.46875
224 229 15.59375
224 230 20.28125
224 231 20.59375
223 341 10.90625
223 277 18.40625
224 287 19.96875
224 271 21.21875
223 279 19.96875
223 280 19.65625
223 283 20.28125
223 287 18.40625
223 288 19.34375
223 334 9.96875
223 335 10.90625
223 336 5.90625
224 246 13.71875
224 248 12.78125
224 249 18.09375
224 250 18.71875
224 272 18.09375
224 251 14.96875
224 253 12.46875
224 254 14.03125
224 255 13.71875
224 256 15.28125
224 257 17.15625
224 258 18.09375
224 264 19.03125
224 266 19.34375
224 267 17.78125
224 268 17.78125
224 269 18.40625
224 270 17.46875
224 252 17.78125
222 318 15.28125
222 319 13.40625
222 320 18.40625
225 221 14.03125
224 299 13.09375
224 300 14.03125
224 301 18.09375
224 302 18.40625
224 309 21.53125
224 311 18.40625
224 312 14.96875
224 313 12.78125
224 314 11.84375
224 315 8.09375
224 316 12.46875
225 255 9.03125
224 317 11.84375
224 319 17.15625
224 333 20.28125
224 334 15.59375
224 335 16.53125
224 336 11.53125
224 337 11.53125
224 338 7.46875
224 339 8.09375
224 340 9.96875
224 341 9.65625
224 342 14.96875
224 343 16.21875
224 318 17.46875
224 344 20.28125
225 222 10.90625
225 252 16.84375
225 336 12.15625
224 298 10.90625
225 223 6.84375
225 227 7.46875
225 228 7.78125
225 229 11.21875
225 230 15.90625
225 231 15.90625
225 232 21.21875
225 235 19.34375
225 236 17.15625
225 237 12.15625
225 253 11.53125
225 238 11.53125
225 240 7.15625
225 241 5.59375
225 242 8.09375
225 243 10.59375
225 244 12.78125
225 245 15.90625
225 246 16.84375
225 247 19.96875
225 248 15.59375
225 249 19.96875
225 250 20.59375
225 251 16.21875
225 239 6.53125
225 338 5.90625
225 220 16.84375
225 256 10.90625
225 293 18.40625
225 257 11.53125
225 292 14.96875
225 258 13.09375
225 259 16.53125
225 260 17.78125
225 261 19.96875
225 262 19.03125
225 263 19.34375
225 264 14.34375
225 265 16.53125
225 266 14.65625
225 295 14.34375
225 267 12.78125
225 269 15.59375
225 270 15.59375
225 271 19.96875
225 272 18.71875
225 277 19.03125
225 278 19.03125
225 279 18.71875
225 280 17.78125
225 282 20.90625
225 283 17.15625
225 286 19.34375
225 287 15.28125
225 268 13.71875
225 254 11.21875
225 334 14.03125
225 327 18.71875
225 335 16.53125
225 294 19.03125
225 296 13.71875
225 297 10.59375
225 298 9.65625
225 299 11.21875
225 300 9.65625
225 301 14.34375
225 302 13.09375
225 303 18.71875
225 304 21.53125
225 305 16.84375
225 333 18.40625
225 306 20.59375
225 308 20.28125
225 309 15.59375
225 310 15.90625
225 311 12.46875
225 312 9.65625
225 313 6.84375
225 314 7.46875
225 315 5.28125
225 316 10.28125
225 317 12.15625
225 318 16.84375
225 319 18.09375
225 307 21.21875
226 337 15.28125
226 336 16.84375
226 335 21.21875
226 286 20.28125
226 287 16.84375
226 288 17.15625
226 243 12.46875
226 241 7.78125
226 290 15.28125
226 240 4.96875
225 339 6.84375
225 340 5.28125
225 341 4.34375
225 342 9.96875
225 343 10.28125
226 283 19.65625
225 344 14.96875
225 346 20.59375
226 220 19.34375
226 221 17.15625
226 222 13.09375
226 223 10.90625
226 224 6.84375
226 228 6.84375
226 229 9.96875
226 230 14.65625
226 231 14.65625
226 232 19.96875
226 234 21.21875
225 345 17.15625
226 235 18.09375
226 280 21.21875
226 277 20.90625
222 333 18.40625
222 334 14.34375
224 295 11.84375
224 296 10.28125
224 297 9.03125
226 242 7.46875
226 244 13.71875
226 245 17.46875
226 246 19.34375
226 248 16.53125
226 251 19.34375
226 252 20.59375
226 279 21.21875
226 253 14.65625
226 255 12.78125
226 256 15.90625
226 257 15.59375
226 258 17.78125
226 259 20.28125
226 264 19.65625
226 265 21.21875
226 266 19.34375
226 267 16.21875
226 268 16.53125
226 269 19.03125
226 270 17.78125
226 254 14.96875
226 236 15.59375
226 237 10.90625
226 238 9.34375
226 292 13.40625
226 338 11.21875
226 293 18.09375
226 294 17.15625
226 295 12.15625
226 296 13.40625
226 297 9.34375
226 298 11.53125
226 299 10.28125
226 300 11.21875
226 301 13.71875
226 302 13.40625
226 339 10.90625
226 303 18.09375
226 305 17.15625
226 309 17.46875
226 310 17.78125
226 311 15.59375
226 312 13.71875
226 313 10.59375
226 314 12.78125
226 315 9.65625
226 316 15.28125
226 317 15.90625
226 318 21.21875
226 334 19.03125
226 304 21.53125
226 341 6.84375
227 242 11.21875
227 241 9.65625
226 239 7.15625
226 289 15.59375
226 291 15.28125
225 337 9.96875
226 340 10.28125
226 342 11.53125
226 343 11.53125
226 344 15.28125
226 345 17.78125
226 346 20.28125
227 221 20.59375
227 222 16.84375
227 223 13.71875
227 224 10.90625
227 225 7.46875
227 229 6.84375
227 230 11.21875
227 231 10.28125
227 232 15.59375
227 233 17.78125
227 234 16.84375
227 235 13.71875
227 236 11.53125
227 237 6.84375
227 238 6.53125
227 239 5.59375
227 240 5.90625
208 202 11.21875
165 180 18.09375
243 316 10.28125
243 314 13.09375
227 315 11.21875
227 316 16.53125
227 317 18.09375
227 334 20.28125
227 336 19.34375
227 337 17.15625
227 338 13.40625
227 339 13.09375
227 295 14.34375
227 293 19.96875
227 341 6.53125
227 292 14.65625
227 314 13.40625
227 253 16.21875
227 255 12.15625
227 256 15.59375
227 257 14.03125
227 258 16.84375
227 259 18.09375
227 260 19.03125
227 264 19.34375
227 265 19.96875
227 266 18.40625
227 267 14.65625
227 268 15.59375
227 269 19.03125
227 254 15.28125
227 270 17.78125
227 313 9.34375
227 311 13.40625
229 299 15.59375
229 300 13.40625
229 301 14.96875
229 302 11.21875
229 303 15.59375
229 304 16.53125
229 305 10.90625
228 297 14.65625
228 296 19.34375
228 295 17.78125
227 294 19.34375
227 296 16.53125
227 312 12.78125
227 297 11.53125
227 299 9.65625
227 300 9.34375
227 301 11.21875
227 302 9.96875
227 303 14.65625
227 304 17.46875
227 305 13.09375
227 306 18.09375
227 307 18.71875
227 308 19.34375
227 309 14.03125
227 310 14.65625
227 298 12.46875
229 298 18.09375
227 277 20.28125
227 280 19.34375
228 282 19.03125
228 283 15.59375
228 284 21.21875
228 285 20.28125
228 286 16.21875
228 287 14.03125
228 288 16.21875
228 289 15.59375
228 290 16.84375
228 291 18.71875
228 256 14.34375
228 254 15.90625
228 280 18.09375
227 343 8.40625
227 344 12.15625
227 345 13.71875
227 346 16.53125
227 347 20.90625
228 222 18.09375
228 223 14.65625
228 224 12.46875
228 225 7.78125
228 226 6.84375
228 230 8.40625
228 231 8.40625
228 232 13.71875
228 253 17.46875
227 279 19.34375
228 279 19.03125
228 270 19.34375
227 282 20.90625
227 283 16.84375
227 285 20.28125
227 286 16.84375
227 287 14.03125
227 288 14.96875
227 289 14.65625
227 290 14.65625
227 291 16.21875
227 340 10.90625
227 342 9.96875
228 292 17.78125
228 277 21.21875
228 255 11.84375
228 258 14.03125
228 259 14.65625
228 260 15.59375
228 261 19.03125
228 262 18.40625
228 263 20.90625
228 264 17.15625
228 265 17.78125
228 266 17.15625
228 267 13.71875
228 268 15.59375
228 269 19.34375
228 257 11.84375
228 233 15.59375
229 297 18.09375
229 292 21.21875
229 241 14.96875
229 242 17.15625
229 243 21.21875
229 253 21.21875
229 254 19.34375
229 255 14.96875
229 256 17.15625
228 345 10.90625
228 344 8.71875
228 343 5.28125
228 342 6.53125
228 298 14.34375
229 240 12.46875
228 299 12.15625
228 301 12.46875
228 302 9.65625
228 303 14.65625
228 304 16.53125
228 305 11.21875
228 306 15.59375
228 307 15.59375
228 308 16.53125
228 309 11.53125
228 310 11.21875
228 311 9.96875
228 312 9.96875
228 300 10.28125
228 313 7.46875
229 239 9.65625
229 237 7.15625
238 300 6.84375
238 301 5.28125
238 302 7.15625
238 303 9.65625
238 304 13.40625
238 305 11.21875
238 306 16.53125
238 307 19.03125
234 260 19.65625
234 258 21.21875
205 109 12.15625
229 233 13.71875
229 238 11.21875
228 346 13.40625
229 222 21.21875
229 223 18.09375
229 224 15.59375
229 225 11.21875
229 226 9.96875
229 227 6.84375
229 231 6.84375
229 232 11.21875
229 234 14.65625
234 257 17.15625
229 235 11.84375
229 236 12.15625
228 347 18.09375
229 295 21.21875
228 314 12.15625
228 316 16.53125
230 224 20.28125
230 225 15.90625
230 226 14.65625
230 227 11.21875
230 228 8.40625
230 232 8.09375
229 309 11.84375
229 307 14.03125
229 260 14.65625
229 306 15.28125
229 261 19.03125
229 262 19.03125
229 347 15.59375
229 264 19.03125
229 266 19.65625
229 267 15.90625
229 268 18.40625
229 279 21.53125
229 280 19.96875
229 282 19.96875
229 283 17.46875
229 286 17.46875
229 287 15.90625
229 288 18.40625
229 289 18.71875
229 290 19.96875
229 265 19.65625
228 315 11.53125
229 346 10.59375
229 344 5.90625
228 317 19.03125
228 334 20.28125
228 336 19.96875
228 337 16.53125
228 338 13.09375
228 339 12.46875
228 340 9.34375
228 341 4.65625
229 257 13.40625
229 258 15.28125
229 259 14.96875
229 308 16.21875
229 345 9.34375
229 310 9.96875
229 312 11.21875
229 313 9.96875
229 314 14.96875
229 315 15.28125
229 316 19.65625
229 337 19.65625
229 338 16.21875
229 339 14.65625
229 340 11.84375
229 341 7.78125
229 342 6.21875
229 343 5.90625
229 311 10.28125
238 299 5.90625
228 234 15.59375
228 236 11.84375
231 233 8.09375
230 308 15.59375
230 306 14.03125
231 235 5.28125
230 305 10.59375
230 237 9.34375
230 238 14.34375
230 239 13.71875
230 240 17.15625
230 241 19.65625
230 255 18.40625
230 256 20.28125
231 229 6.84375
230 257 15.90625
230 259 15.59375
230 260 14.65625
230 261 19.34375
230 262 19.65625
230 264 21.53125
230 267 18.71875
230 268 21.21875
230 282 20.59375
230 283 18.71875
230 286 18.09375
230 287 18.09375
230 288 20.90625
230 258 17.46875
230 299 19.34375
231 228 8.40625
231 226 14.65625
233 303 11.84375
233 304 8.71875
233 305 6.21875
232 227 15.59375
232 225 21.21875
230 236 12.78125
230 307 11.84375
230 309 12.15625
230 310 9.65625
230 311 11.53125
230 312 13.71875
230 313 13.71875
231 227 10.28125
230 314 18.71875
230 338 20.59375
230 339 18.71875
230 340 15.59375
230 341 12.15625
230 342 8.71875
230 343 8.09375
230 344 4.65625
230 345 8.09375
230 346 6.53125
230 347 11.84375
231 224 20.59375
231 225 15.90625
230 315 19.65625
233 302 11.84375
230 300 16.84375
230 302 13.09375
231 344 7.46875
231 345 5.59375
231 346 7.46875
231 297 20.59375
231 289 18.09375
231 237 5.28125
231 288 15.90625
231 238 10.59375
231 239 11.21875
231 240 15.28125
231 241 18.09375
231 242 21.21875
231 343 7.15625
231 254 20.59375
231 256 19.03125
231 257 14.34375
231 258 17.78125
231 259 15.28125
231 260 16.21875
231 261 20.28125
231 262 19.34375
231 264 20.90625
231 265 19.96875
231 266 20.28125
231 267 15.90625
231 268 17.78125
231 255 15.90625
230 301 17.46875
231 342 11.21875
231 340 16.53125
230 303 16.21875
230 304 16.21875
231 234 7.78125
231 236 7.15625
231 347 11.21875
231 290 19.03125
231 298 19.65625
231 299 15.90625
231 300 13.40625
231 301 12.46875
231 302 8.40625
231 303 10.59375
231 341 12.78125
231 304 10.90625
231 306 10.59375
231 307 10.28125
231 308 13.09375
231 309 9.03125
231 310 9.65625
231 311 11.84375
231 312 14.96875
231 313 12.46875
231 314 18.09375
231 315 18.40625
231 338 20.90625
231 339 20.28125
231 305 5.59375
228 235 12.78125
233 301 16.84375
233 299 21.53125
233 228 15.59375
233 229 13.71875
233 230 11.21875
233 231 8.09375
233 235 6.84375
233 236 10.90625
232 304 11.21875
232 302 12.78125
233 238 16.84375
232 301 16.84375
232 228 13.71875
232 229 11.21875
233 227 17.78125
232 230 8.09375
232 235 5.90625
232 236 9.96875
232 237 10.59375
232 238 15.59375
232 239 16.84375
232 240 20.59375
232 255 20.90625
232 257 18.71875
232 258 21.53125
232 259 18.09375
232 260 18.40625
232 267 19.96875
232 234 6.53125
232 282 19.03125
232 347 7.46875
232 345 7.46875
228 237 6.21875
228 238 8.71875
228 239 6.21875
228 240 9.03125
228 241 11.21875
228 242 13.71875
228 243 17.46875
228 244 19.65625
230 233 11.21875
230 234 12.78125
230 235 10.90625
232 303 12.78125
232 346 5.90625
232 305 7.78125
232 307 9.96875
232 308 14.03125
232 309 11.84375
232 310 11.84375
232 311 15.59375
232 312 19.34375
232 313 17.46875
232 340 21.53125
232 341 18.09375
232 342 15.59375
232 343 12.15625
232 344 9.96875
232 306 10.59375
233 300 17.78125
232 283 17.46875
232 286 14.96875
234 240 20.28125
234 255 19.03125
233 309 9.03125
233 307 5.90625
233 255 19.96875
233 306 5.90625
233 257 16.53125
233 258 19.65625
233 259 15.28125
233 260 16.53125
233 261 20.28125
233 262 18.71875
234 239 16.21875
233 265 20.28125
233 268 20.28125
233 279 19.96875
233 280 18.40625
233 281 19.65625
233 282 14.65625
233 283 14.34375
233 284 18.09375
233 285 16.53125
233 286 12.15625
233 287 14.96875
233 288 18.71875
233 289 21.53125
233 267 17.78125
232 285 19.34375
234 238 14.34375
234 236 7.46875
232 287 17.15625
232 288 19.65625
232 299 20.90625
232 300 18.40625
233 237 11.84375
233 239 17.46875
232 226 19.96875
233 308 9.65625
233 310 9.96875
233 311 14.03125
233 312 18.40625
233 313 17.15625
234 237 10.28125
233 341 19.03125
233 343 12.15625
233 344 10.59375
233 345 5.59375
233 346 6.84375
233 347 5.28125
234 226 21.21875
234 227 16.84375
234 228 15.59375
234 229 14.65625
234 230 12.78125
234 231 7.78125
234 232 6.53125
233 342 16.21875
238 298 10.90625
238 297 10.90625
238 296 16.53125
235 233 6.84375
235 237 7.46875
235 238 11.21875
235 239 13.71875
235 240 17.46875
235 241 20.59375
235 255 17.78125
235 256 21.21875
235 257 16.84375
235 258 20.90625
234 341 19.34375
234 312 19.96875
235 232 5.90625
235 260 19.96875
234 265 20.90625
234 267 17.15625
234 268 18.71875
234 279 18.09375
234 280 17.78125
234 281 19.03125
234 282 14.65625
234 283 13.40625
234 284 16.21875
234 285 13.71875
234 286 9.65625
234 287 13.09375
234 311 15.90625
234 288 15.28125
235 231 5.28125
235 229 11.84375
237 257 12.46875
237 258 16.53125
237 259 15.59375
237 260 17.46875
237 262 19.65625
237 264 19.03125
237 265 18.09375
237 266 17.15625
237 267 12.78125
237 268 13.71875
237 269 18.71875
237 270 17.78125
235 230 10.90625
236 256 19.65625
236 254 19.03125
234 313 17.15625
234 342 18.09375
234 343 13.09375
234 344 13.09375
234 345 8.09375
234 346 10.28125
234 347 9.65625
235 225 19.34375
235 226 18.09375
235 227 13.71875
235 228 12.78125
236 255 15.28125
237 256 15.90625
234 289 19.34375
234 299 19.03125
236 231 7.15625
236 232 9.96875
236 233 10.90625
236 234 7.46875
236 238 7.46875
236 239 10.90625
236 240 13.71875
236 241 17.46875
236 242 20.28125
235 315 21.21875
235 313 15.59375
235 267 16.84375
236 230 12.78125
235 312 19.03125
235 279 18.09375
235 280 18.40625
235 281 20.59375
235 282 16.21875
235 283 13.71875
235 284 17.46875
235 285 14.34375
235 286 10.28125
235 287 12.46875
235 288 14.34375
235 289 18.09375
235 290 18.40625
235 268 17.78125
234 290 20.59375
236 229 12.15625
236 227 11.53125
234 300 15.90625
234 301 13.71875
234 302 9.96875
234 303 8.09375
234 304 5.28125
234 305 5.28125
234 306 7.15625
234 307 9.65625
234 308 11.84375
234 309 9.65625
234 310 12.78125
235 259 18.09375
236 228 11.84375
235 266 21.53125
235 314 21.53125
235 340 20.59375
235 341 16.84375
235 342 16.21875
235 343 11.21875
235 344 12.15625
235 345 8.09375
235 346 10.28125
235 347 11.53125
236 224 21.53125
236 225 17.15625
236 226 15.59375
236 253 20.90625
235 298 20.90625
237 255 11.84375
237 253 18.09375
236 342 16.53125
236 343 11.21875
236 344 14.03125
236 345 10.59375
236 346 14.03125
236 347 15.90625
237 223 18.09375
237 224 16.84375
237 225 12.15625
237 226 10.90625
237 227 6.84375
237 228 6.21875
236 341 15.59375
236 301 7.15625
236 299 12.15625
236 298 17.15625
236 257 16.21875
236 258 20.90625
236 259 19.03125
236 265 20.90625
236 266 19.96875
236 267 15.28125
236 268 15.28125
236 269 20.59375
236 270 19.03125
236 277 18.40625
236 300 10.90625
236 278 20.90625
234 259 17.46875
236 314 19.96875
177 120 21.21875
177 121 18.71875
177 137 18.09375
177 138 16.21875
177 139 13.71875
177 140 14.96875
177 141 13.40625
177 142 10.59375
177 143 11.21875
177 144 14.34375
205 106 12.15625
205 108 10.59375
236 340 19.34375
252 334 8.09375
236 302 6.21875
236 303 4.65625
236 304 7.46875
236 305 6.53125
236 306 11.84375
236 307 14.65625
236 308 15.59375
236 309 10.90625
236 310 14.65625
236 311 16.21875
236 312 18.71875
236 313 14.34375
236 315 18.40625
237 254 16.21875
236 279 16.21875
236 281 19.96875
237 296 20.90625
237 297 15.59375
237 298 14.65625
237 299 10.59375
237 300 8.40625
237 301 8.09375
237 302 4.96875
237 303 8.40625
237 304 10.90625
237 305 6.53125
237 306 12.15625
237 307 13.40625
237 295 18.71875
237 308 14.34375
237 280 16.21875
237 278 19.65625
237 232 10.59375
237 277 18.40625
237 233 11.84375
237 234 10.28125
237 235 7.46875
237 239 6.53125
237 240 10.28125
237 241 13.40625
237 242 16.53125
237 243 19.96875
237 309 9.03125
236 280 17.15625
237 292 17.15625
237 290 14.03125
236 282 16.53125
236 283 12.78125
236 284 15.90625
236 285 12.78125
236 286 9.34375
236 287 10.28125
236 288 10.59375
236 289 14.34375
236 290 14.03125
236 291 19.03125
236 292 18.40625
236 295 20.28125
237 291 17.78125
236 297 18.09375
237 230 9.34375
237 231 5.28125
237 279 15.90625
237 281 19.96875
237 282 16.21875
237 283 12.46875
237 284 17.15625
237 285 14.96875
237 286 11.21875
237 287 9.96875
237 288 11.84375
237 289 13.40625
237 229 7.15625
235 299 16.53125
235 300 14.03125
235 301 11.53125
238 269 17.15625
238 270 14.65625
238 271 20.59375
238 272 19.96875
238 275 19.03125
238 276 21.21875
238 235 11.21875
238 278 18.71875
238 234 14.34375
237 314 15.28125
237 315 14.34375
237 316 18.71875
238 268 12.78125
237 317 21.21875
237 338 17.46875
237 339 17.78125
237 340 14.03125
237 341 9.96875
237 342 11.21875
237 343 6.53125
237 344 9.96875
237 345 8.71875
237 346 12.46875
237 347 15.90625
238 222 20.28125
238 223 16.21875
237 337 20.28125
238 224 14.65625
238 267 13.71875
238 265 19.96875
239 333 20.28125
239 334 16.21875
239 335 19.96875
239 336 16.53125
239 337 14.34375
239 338 11.53125
239 339 13.09375
239 232 16.84375
239 230 13.71875
237 313 9.65625
238 236 7.46875
238 240 6.53125
238 266 18.09375
238 241 10.90625
238 243 16.53125
238 244 19.96875
238 248 18.71875
238 252 19.96875
238 253 15.28125
238 254 14.34375
238 255 11.53125
238 256 16.53125
238 257 14.96875
238 258 19.34375
238 259 19.65625
238 264 20.90625
238 242 13.09375
239 327 17.46875
238 225 11.53125
238 227 6.53125
239 222 16.53125
239 223 11.84375
239 224 11.21875
239 225 6.53125
239 226 7.15625
239 227 5.59375
239 228 6.21875
238 311 15.90625
238 309 13.40625
238 280 17.46875
238 308 19.03125
238 281 21.53125
239 221 18.71875
238 282 18.71875
238 284 17.78125
238 285 15.28125
238 286 12.78125
238 287 10.28125
238 288 9.34375
238 289 10.90625
238 290 9.65625
238 291 13.09375
238 292 11.84375
238 293 17.46875
238 294 17.15625
238 295 13.40625
238 283 14.03125
238 226 9.34375
238 347 21.21875
238 345 14.34375
238 228 8.71875
238 229 11.21875
238 230 14.34375
238 231 10.59375
238 232 15.59375
238 233 16.84375
238 277 15.90625
238 279 15.90625
239 229 9.65625
238 310 16.53125
238 312 16.53125
238 313 11.53125
238 346 18.09375
238 314 15.90625
238 316 17.78125
238 317 18.71875
238 327 19.96875
238 336 21.21875
238 337 19.96875
238 338 16.84375
238 339 18.09375
238 340 15.28125
238 341 11.53125
238 342 14.96875
238 343 10.90625
238 344 15.28125
238 315 12.78125
239 318 18.40625
239 317 14.65625
239 316 12.46875
239 285 16.21875
239 286 13.40625
239 287 9.65625
239 288 10.90625
239 289 9.65625
239 290 10.90625
239 291 12.78125
239 292 13.09375
239 293 17.78125
239 294 18.40625
239 295 14.03125
239 266 13.40625
239 284 17.15625
239 264 15.59375
239 263 19.96875
239 233 17.46875
239 234 16.21875
239 235 13.71875
239 236 10.90625
239 237 6.53125
239 241 6.84375
239 242 11.21875
239 243 13.40625
239 244 17.15625
239 245 20.28125
239 246 20.28125
239 297 10.28125
239 248 16.84375
239 283 12.15625
239 281 19.34375
235 302 8.40625
235 303 7.15625
235 304 6.84375
235 305 4.96875
235 306 9.34375
235 307 11.53125
235 308 13.71875
235 309 9.96875
235 310 12.78125
235 311 15.59375
237 310 11.21875
237 311 11.84375
239 282 16.53125
237 312 13.71875
239 267 9.65625
239 268 9.96875
239 269 13.71875
239 270 13.09375
239 271 18.71875
239 272 18.09375
239 275 18.40625
239 276 19.65625
239 277 14.96875
239 278 16.21875
239 279 14.34375
239 280 14.34375
239 265 15.59375
239 251 17.78125
239 252 16.84375
239 253 12.15625
240 235 17.46875
240 236 13.71875
240 237 10.28125
240 238 6.53125
240 242 6.53125
240 243 10.59375
239 343 7.46875
239 341 6.53125
239 299 6.84375
239 340 9.65625
239 300 4.34375
239 301 8.09375
240 234 20.28125
239 302 6.84375
239 304 15.28125
239 305 11.53125
239 306 15.90625
239 307 17.46875
239 308 16.53125
239 309 11.21875
239 310 13.40625
239 311 11.53125
239 312 11.21875
239 313 5.90625
239 314 9.96875
239 315 7.78125
239 303 12.15625
240 232 20.59375
240 231 15.28125
240 230 17.15625
239 254 10.28125
239 255 6.84375
239 256 11.21875
239 257 9.96875
239 258 14.03125
239 259 15.59375
239 260 17.78125
239 261 20.59375
239 262 18.71875
239 296 15.28125
239 298 8.71875
239 231 11.21875
239 342 10.90625
239 344 13.09375
239 345 13.09375
239 346 17.46875
239 347 20.90625
240 220 20.28125
240 221 16.84375
240 222 13.71875
240 223 10.59375
240 224 8.40625
240 225 7.15625
240 226 4.96875
240 227 5.90625
240 228 9.03125
240 229 12.46875
231 279 19.34375
243 315 8.09375
231 280 18.40625
231 283 14.65625
240 315 8.71875
240 286 17.78125
240 284 21.21875
240 317 14.03125
240 283 17.15625
240 248 13.40625
240 249 17.46875
240 250 19.96875
240 251 16.53125
240 252 17.15625
240 253 11.53125
240 254 12.15625
240 314 13.09375
240 255 10.59375
240 257 15.28125
240 258 18.40625
240 259 20.90625
240 264 19.65625
240 265 20.28125
240 266 17.46875
240 267 14.34375
240 268 13.40625
240 269 15.90625
240 270 13.40625
240 271 18.71875
240 272 16.53125
240 256 14.96875
240 275 18.09375
240 313 10.59375
240 311 16.53125
241 273 18.40625
241 271 15.28125
242 302 17.78125
240 285 19.65625
240 287 13.71875
240 288 13.09375
240 289 11.21875
240 290 10.28125
240 291 10.59375
240 292 9.03125
240 293 14.03125
240 294 13.71875
240 312 15.28125
240 295 9.03125
240 297 5.59375
240 298 7.46875
240 299 5.59375
240 300 7.78125
240 301 9.96875
240 302 11.53125
240 303 15.59375
240 304 19.34375
240 305 16.21875
240 306 21.21875
240 309 16.84375
240 310 18.71875
240 296 10.90625
242 252 16.21875
240 276 20.90625
240 278 18.71875
241 269 11.84375
241 238 10.90625
240 319 20.59375
241 237 13.40625
240 327 19.03125
240 334 17.46875
240 335 20.28125
240 336 15.90625
240 337 15.59375
240 338 12.15625
240 339 13.71875
240 340 12.15625
241 268 11.21875
240 341 9.03125
240 343 12.46875
240 344 17.46875
240 345 18.09375
241 220 16.21875
241 221 12.15625
241 222 10.28125
241 223 5.59375
241 224 6.84375
241 225 5.59375
241 226 7.78125
241 227 9.65625
241 228 11.21875
240 342 14.34375
240 277 16.84375
241 267 12.15625
241 265 17.15625
240 279 17.78125
240 280 19.03125
240 316 14.03125
240 318 18.71875
241 270 10.90625
241 239 6.84375
241 243 6.53125
241 244 10.59375
241 245 13.40625
241 246 13.40625
241 247 15.90625
241 248 10.59375
241 266 14.03125
241 249 14.96875
241 251 11.84375
241 252 12.46875
241 253 6.84375
241 254 7.78125
241 255 7.46875
241 256 10.90625
241 257 13.09375
241 258 15.59375
241 259 19.34375
241 262 21.21875
241 263 20.90625
241 264 15.90625
241 250 15.90625
241 229 14.96875
242 251 13.40625
242 249 14.34375
241 305 18.09375
241 303 18.09375
241 344 18.71875
241 302 13.40625
241 274 19.96875
241 275 15.90625
241 276 17.78125
241 277 14.96875
241 278 15.59375
241 279 16.21875
241 280 16.84375
241 282 20.59375
241 342 14.65625
241 283 16.53125
241 285 20.28125
241 286 18.71875
241 287 14.03125
241 288 14.03125
241 289 9.96875
241 290 11.21875
241 291 9.65625
241 292 10.59375
241 293 13.40625
241 294 14.65625
241 295 10.59375
241 296 9.34375
241 284 20.28125
241 297 6.53125
241 341 9.03125
241 339 10.90625
251 249 7.78125
246 244 7.78125
241 304 21.21875
241 309 17.15625
241 310 19.03125
241 311 15.90625
241 312 13.71875
241 313 9.34375
241 314 9.03125
241 315 3.71875
241 316 8.71875
241 317 8.71875
241 340 9.65625
241 318 13.40625
241 320 18.40625
241 326 18.09375
241 327 14.96875
241 328 16.53125
241 329 19.34375
241 332 18.09375
241 333 16.53125
241 334 12.15625
241 335 14.65625
241 336 10.59375
241 337 10.59375
241 338 7.78125
241 319 15.28125
242 250 16.21875
241 298 4.65625
241 300 7.78125
242 299 10.28125
242 300 12.78125
242 256 16.53125
242 254 13.40625
242 220 14.34375
242 253 10.90625
242 221 11.53125
242 222 8.09375
242 223 7.46875
242 224 4.65625
242 225 8.09375
242 226 7.46875
242 298 8.40625
242 227 11.21875
242 229 17.15625
242 231 21.21875
242 236 20.28125
242 237 16.53125
242 238 13.09375
242 239 11.21875
242 240 6.53125
242 244 6.84375
242 245 10.90625
242 246 12.46875
242 247 14.65625
242 248 9.65625
242 228 13.71875
241 299 7.78125
242 297 4.96875
242 295 7.15625
241 301 12.46875
241 343 13.40625
241 345 19.65625
241 272 13.09375
242 255 13.40625
242 257 18.71875
242 258 20.59375
242 264 20.90625
242 266 19.65625
242 267 17.78125
242 268 16.84375
242 269 17.15625
242 296 6.21875
242 270 14.96875
242 272 15.28125
242 275 19.03125
242 277 19.34375
242 278 20.90625
242 287 19.03125
242 288 18.09375
242 289 14.65625
242 290 13.71875
242 291 11.21875
242 292 9.65625
242 293 12.46875
242 294 11.84375
242 271 18.71875
251 248 6.84375
241 230 19.65625
241 235 20.59375
243 228 17.46875
242 313 14.34375
242 314 13.71875
242 315 8.71875
242 316 13.40625
242 317 11.21875
242 318 16.84375
242 319 16.84375
242 327 19.65625
242 333 20.90625
242 334 16.21875
242 335 17.15625
243 272 10.90625
242 336 12.46875
242 338 10.28125
242 339 12.46875
242 340 13.09375
242 341 11.84375
242 342 17.78125
242 343 17.46875
243 220 11.53125
243 221 7.46875
243 222 7.15625
243 223 5.90625
243 224 8.09375
243 225 10.59375
242 337 14.03125
243 226 12.46875
243 229 21.21875
243 270 12.15625
244 241 10.59375
242 312 17.78125
243 237 19.96875
243 239 13.40625
243 240 10.59375
243 241 6.53125
243 245 7.46875
243 246 7.46875
243 247 9.65625
243 248 5.28125
243 249 10.28125
243 250 10.90625
243 238 16.53125
243 251 7.78125
243 253 6.84375
243 254 10.59375
243 255 12.78125
243 256 14.96875
243 257 18.71875
243 258 20.59375
243 264 19.65625
243 265 21.53125
243 266 17.78125
243 267 17.15625
243 268 15.59375
243 269 14.03125
243 252 11.53125
245 298 14.65625
243 227 15.59375
243 273 15.90625
243 319 11.21875
243 274 18.71875
243 318 11.53125
243 275 15.90625
243 276 18.09375
243 277 17.15625
243 278 18.09375
243 279 20.28125
243 287 19.34375
243 288 18.71875
243 289 13.71875
243 290 14.03125
243 321 16.21875
243 291 9.65625
243 293 10.59375
243 294 12.46875
243 295 9.34375
243 296 4.96875
243 297 7.15625
243 298 7.15625
243 299 11.84375
243 300 13.71875
243 301 17.78125
243 302 19.65625
243 312 18.71875
243 313 15.28125
243 292 10.59375
243 271 14.65625
244 239 17.15625
244 228 19.65625
244 240 13.09375
243 320 15.59375
243 322 19.34375
243 325 14.34375
243 326 16.84375
243 327 15.59375
243 332 19.34375
243 333 16.53125
243 334 12.15625
243 335 12.15625
243 336 8.09375
243 337 11.53125
244 238 19.96875
243 338 9.65625
243 340 14.03125
243 341 14.65625
243 342 20.28125
243 343 19.96875
244 220 8.40625
244 221 7.15625
244 222 4.96875
244 223 8.09375
244 224 7.78125
244 225 12.78125
244 226 13.71875
244 227 17.46875
243 339 13.40625
241 231 18.09375
245 297 13.40625
245 295 14.03125
245 239 20.28125
245 240 16.84375
244 312 21.21875
244 299 16.21875
245 242 10.90625
244 298 12.46875
244 246 7.78125
244 247 10.90625
244 248 8.40625
244 249 13.40625
244 250 13.71875
244 251 11.84375
245 227 21.53125
244 252 16.53125
244 254 15.90625
244 255 17.78125
244 256 19.34375
244 268 20.90625
244 269 19.65625
244 270 17.78125
244 271 19.96875
244 272 15.59375
244 289 19.34375
244 290 18.71875
244 291 14.65625
244 292 13.71875
244 253 12.46875
244 293 13.71875
245 226 17.46875
245 224 11.53125
241 236 17.46875
242 301 15.90625
242 311 20.28125
246 243 7.46875
244 300 18.40625
244 313 19.03125
244 314 16.53125
244 315 12.15625
244 316 14.34375
244 317 10.59375
244 318 15.90625
244 319 14.03125
245 225 15.90625
244 320 19.03125
244 334 16.21875
244 335 14.65625
244 336 10.59375
244 337 14.03125
244 338 11.53125
244 339 14.03125
244 340 16.21875
244 341 16.84375
245 220 6.21875
245 221 4.96875
245 222 6.21875
245 223 9.65625
244 333 20.28125
245 296 9.03125
244 294 13.71875
244 296 6.84375
246 241 13.40625
246 242 12.46875
245 314 17.78125
245 300 20.90625
245 299 19.03125
245 247 8.40625
245 248 8.71875
245 249 12.78125
245 250 11.21875
245 251 10.59375
245 252 15.90625
245 253 13.40625
246 240 17.78125
245 254 16.84375
245 256 20.28125
245 269 19.96875
245 270 18.71875
245 271 19.34375
245 272 15.28125
245 273 19.34375
245 289 20.90625
245 290 20.90625
245 291 16.21875
245 292 16.53125
245 293 14.96875
245 294 15.90625
245 255 19.34375
244 295 10.90625
246 239 20.28125
246 225 16.84375
244 297 10.28125
245 241 13.40625
245 243 7.46875
244 242 6.84375
245 313 21.53125
245 315 14.03125
245 316 14.65625
245 317 10.28125
245 318 14.34375
245 319 10.90625
245 320 16.21875
245 321 15.90625
246 226 19.34375
245 333 19.03125
245 335 12.46875
245 336 9.65625
245 337 14.34375
245 338 13.09375
245 339 15.90625
245 340 18.40625
245 341 19.96875
246 220 9.34375
246 221 5.28125
246 222 9.34375
246 223 10.28125
246 224 13.71875
245 334 15.59375
251 247 7.46875
251 246 6.53125
251 245 10.59375
247 222 13.71875
247 223 14.34375
247 224 17.15625
247 225 19.96875
246 300 19.96875
246 298 13.40625
247 241 15.90625
246 297 13.71875
246 248 7.15625
246 249 9.65625
246 250 7.15625
246 251 6.53125
247 221 10.28125
246 252 12.15625
246 254 14.65625
246 255 18.09375
246 256 18.71875
246 268 20.28125
246 269 16.84375
246 270 15.90625
246 271 15.59375
246 272 11.53125
246 273 15.59375
246 274 19.03125
246 275 18.09375
246 276 19.65625
246 253 10.59375
246 289 19.03125
247 220 14.03125
246 340 19.03125
249 271 11.21875
249 272 5.59375
249 273 9.03125
248 241 10.59375
248 240 13.40625
248 239 16.84375
246 299 18.71875
246 313 21.21875
246 314 17.46875
246 315 13.71875
246 316 13.09375
246 317 7.78125
246 341 20.90625
246 318 10.90625
246 320 12.15625
246 321 11.21875
246 322 15.59375
246 323 14.65625
246 327 17.15625
246 333 15.90625
246 334 13.09375
246 335 9.96875
246 336 8.40625
246 337 13.71875
246 338 13.71875
246 339 17.46875
246 319 7.78125
249 270 11.84375
246 290 19.34375
246 292 16.21875
248 222 11.84375
248 223 10.90625
248 224 12.78125
248 225 15.59375
248 226 16.53125
247 298 14.34375
247 296 9.65625
247 243 9.65625
247 295 14.65625
247 244 10.90625
247 245 8.40625
247 249 5.90625
248 221 10.28125
247 250 4.34375
247 252 12.46875
247 253 12.15625
247 254 16.53125
247 255 20.28125
247 269 17.78125
247 270 15.59375
247 271 14.65625
247 272 9.65625
247 273 12.78125
247 274 16.84375
247 275 16.21875
247 276 18.71875
247 251 7.46875
246 291 14.34375
248 220 14.65625
247 337 18.09375
246 293 13.40625
246 294 16.21875
246 295 14.96875
246 296 9.34375
247 240 19.34375
247 242 14.65625
248 238 18.71875
247 297 14.34375
247 299 19.03125
247 314 21.21875
247 315 16.84375
247 316 16.53125
247 338 18.09375
247 317 10.90625
247 319 9.96875
247 320 12.78125
247 321 9.96875
247 322 14.96875
247 323 14.34375
247 324 10.59375
247 325 10.59375
247 327 17.46875
247 333 19.03125
247 334 16.21875
247 335 13.71875
247 336 12.78125
247 318 12.78125
247 277 20.28125
249 269 15.59375
249 255 18.71875
248 324 11.53125
248 326 15.28125
248 327 15.59375
248 333 18.09375
248 334 14.96875
248 335 14.03125
248 290 13.40625
248 289 14.65625
248 288 19.03125
248 278 18.71875
248 242 9.65625
248 243 5.28125
248 323 15.59375
248 244 8.40625
248 246 7.15625
248 250 7.15625
248 251 6.84375
248 252 10.90625
248 253 8.40625
248 254 12.78125
248 255 15.90625
248 256 18.71875
248 266 20.28125
248 267 19.96875
248 268 17.15625
248 269 14.96875
248 245 8.71875
248 270 11.84375
248 322 17.15625
248 320 14.96875
231 284 19.34375
231 285 17.46875
231 286 12.78125
231 287 13.40625
240 244 13.09375
240 245 16.84375
240 246 17.78125
248 315 12.46875
248 291 8.40625
248 292 9.34375
248 293 6.84375
248 294 9.65625
248 321 13.09375
248 295 9.03125
248 297 8.40625
248 298 9.03125
248 299 13.40625
248 300 16.21875
248 301 19.03125
248 313 19.65625
248 314 17.78125
248 316 13.71875
240 247 19.34375
248 317 9.03125
248 318 12.15625
248 319 11.84375
248 296 4.34375
249 268 18.40625
248 271 13.09375
248 273 12.78125
249 324 10.90625
249 326 13.71875
249 327 14.96875
249 333 19.34375
249 334 16.84375
249 277 16.21875
249 275 10.90625
249 220 18.71875
249 274 12.46875
249 221 14.03125
249 222 16.84375
249 223 15.59375
249 323 14.34375
249 224 18.09375
249 240 17.46875
249 241 14.96875
249 242 14.34375
249 243 10.28125
249 244 13.40625
249 245 12.78125
249 246 9.65625
249 247 5.90625
249 251 7.78125
249 252 10.59375
249 253 10.59375
249 254 14.96875
249 225 19.96875
248 272 8.09375
249 322 15.59375
249 320 14.34375
248 274 15.90625
248 275 13.40625
248 276 16.53125
248 277 16.53125
248 336 11.84375
248 337 16.21875
248 338 14.96875
249 276 14.65625
249 278 18.40625
249 289 15.90625
249 290 14.34375
249 291 9.03125
249 321 9.96875
249 292 11.21875
249 294 10.59375
249 295 12.15625
249 296 8.71875
249 297 12.15625
249 298 11.84375
249 299 15.90625
249 300 18.71875
249 315 16.53125
249 316 16.53125
249 317 11.84375
249 318 13.09375
249 319 12.78125
249 293 6.21875
247 289 19.34375
247 290 19.03125
247 291 13.40625
250 321 5.28125
250 322 10.59375
250 323 10.90625
250 324 6.84375
250 274 13.09375
250 272 6.84375
250 326 11.21875
250 271 10.90625
250 220 15.90625
250 221 11.84375
250 222 15.59375
250 223 14.96875
250 320 9.96875
250 224 18.71875
250 240 19.96875
250 241 15.90625
250 242 16.21875
250 243 10.90625
250 244 13.71875
250 245 11.21875
250 246 7.15625
250 247 4.34375
250 248 7.15625
250 252 9.03125
250 253 10.59375
250 254 14.34375
250 225 20.59375
250 255 18.71875
250 319 8.40625
250 317 9.65625
252 291 10.28125
252 292 15.59375
252 293 13.71875
251 299 15.59375
251 297 13.09375
249 338 19.34375
250 273 9.03125
250 275 13.09375
250 276 14.96875
250 277 17.46875
250 278 18.09375
250 289 17.46875
250 318 9.96875
250 290 17.78125
250 292 15.59375
250 293 11.21875
250 294 15.90625
250 295 16.21875
250 296 11.53125
250 297 15.28125
250 298 13.71875
250 299 18.71875
250 300 20.28125
250 314 20.28125
250 315 16.53125
250 316 14.96875
250 291 12.46875
252 290 13.71875
250 256 19.96875
250 268 19.03125
251 293 11.84375
251 294 16.21875
251 295 14.96875
251 256 15.28125
251 254 9.65625
250 328 14.65625
251 253 6.21875
250 333 15.90625
250 334 14.34375
250 335 12.15625
250 336 12.46875
250 337 17.46875
251 292 14.34375
250 338 18.09375
251 221 8.71875
251 222 12.78125
251 223 10.28125
251 224 14.96875
251 225 16.21875
251 226 19.34375
251 239 17.78125
251 240 16.53125
251 241 11.84375
251 242 13.40625
251 243 7.78125
251 244 11.84375
251 220 14.34375
250 266 20.90625
251 291 10.59375
251 289 14.03125
250 269 14.96875
250 270 13.09375
250 325 6.53125
250 327 13.71875
251 296 10.59375
251 255 14.03125
251 257 19.96875
251 264 19.34375
251 265 20.59375
251 266 16.21875
251 267 17.15625
251 268 14.96875
251 290 15.59375
251 269 10.90625
251 271 9.03125
251 272 6.21875
251 273 9.96875
251 274 13.40625
251 275 12.15625
251 276 13.40625
251 277 14.65625
251 278 14.65625
251 279 18.71875
251 280 20.28125
251 287 20.28125
251 288 19.65625
251 270 9.96875
252 289 10.90625
252 288 16.53125
252 287 16.84375
252 256 12.78125
251 341 19.96875
251 339 18.09375
252 258 19.96875
251 338 13.40625
251 300 16.21875
251 301 20.59375
251 313 18.40625
251 314 15.28125
251 315 11.53125
251 316 9.65625
251 317 4.96875
252 255 11.84375
251 318 5.90625
251 320 8.40625
251 321 9.65625
251 322 11.53125
251 323 9.65625
251 324 5.59375
251 325 6.84375
251 326 9.96875
251 327 10.59375
251 328 10.90625
251 329 15.59375
251 330 14.96875
251 331 17.46875
251 319 5.90625
251 332 14.96875
252 254 7.15625
252 249 10.59375
247 292 15.28125
247 293 10.90625
247 294 14.03125
249 335 15.90625
249 336 15.28125
249 337 19.65625
251 340 18.09375
252 220 19.03125
252 221 13.40625
252 222 16.84375
252 223 12.78125
252 224 17.78125
252 250 9.03125
252 225 16.84375
252 227 21.53125
252 238 19.96875
252 239 16.84375
252 240 17.15625
252 241 12.46875
252 242 16.21875
252 243 11.53125
252 244 16.53125
252 245 15.90625
252 246 12.15625
252 247 12.46875
252 248 10.90625
252 226 20.59375
251 333 12.15625
251 334 9.34375
251 335 8.40625
252 332 11.84375
252 333 9.34375
252 297 14.65625
252 295 17.46875
252 265 16.84375
252 294 18.40625
252 266 12.46875
252 267 13.71875
252 268 10.90625
252 269 6.21875
252 270 6.84375
252 271 4.96875
252 331 13.71875
252 272 5.59375
252 274 9.96875
252 275 9.03125
252 276 8.71875
252 277 9.96875
252 278 9.34375
252 279 14.03125
252 280 15.90625
252 281 19.65625
252 282 21.21875
252 283 17.78125
252 284 18.71875
252 285 20.59375
252 273 8.40625
252 330 10.90625
252 329 10.90625
252 328 7.15625
251 336 8.09375
251 337 12.78125
252 257 17.46875
252 264 17.15625
251 298 9.96875
252 296 14.03125
252 298 9.96875
252 299 14.96875
252 300 14.34375
252 301 18.40625
252 302 19.96875
252 312 20.90625
252 313 17.15625
252 314 14.65625
252 315 11.84375
252 316 9.34375
252 317 7.15625
252 318 4.65625
252 319 9.03125
252 320 8.40625
252 321 10.59375
252 322 10.90625
252 323 9.03125
252 324 4.96875
252 325 5.59375
252 326 5.90625
252 327 4.96875
231 282 16.84375
117 19 14.96875
252 335 9.96875
313 251 18.40625
253 271 8.71875
253 272 7.46875
253 273 12.15625
253 274 13.71875
253 275 10.59375
253 276 11.84375
253 277 10.90625
253 278 11.21875
253 279 14.03125
253 280 15.28125
253 281 20.28125
253 282 20.28125
253 270 6.21875
253 250 10.59375
253 249 10.59375
252 338 14.96875
252 339 19.65625
252 340 18.40625
252 341 19.96875
253 220 16.84375
253 221 11.21875
253 222 12.78125
253 223 8.40625
253 224 12.46875
253 225 11.53125
253 226 14.65625
253 284 18.71875
253 227 16.21875
253 269 7.15625
253 267 11.84375
254 312 14.34375
254 313 10.28125
254 314 8.71875
254 315 6.53125
254 316 5.59375
254 317 7.46875
254 318 8.40625
254 319 13.09375
254 320 14.03125
254 321 16.84375
254 322 17.46875
254 323 13.09375
253 268 9.34375
254 324 11.53125
254 227 15.28125
255 232 20.90625
253 251 6.21875
253 255 8.40625
253 256 10.90625
253 257 14.65625
253 258 17.46875
253 259 21.21875
253 263 20.59375
253 264 15.90625
253 265 16.21875
253 266 12.15625
254 229 19.34375
254 311 15.59375
253 228 17.46875
253 236 20.90625
253 337 10.90625
253 338 10.90625
253 339 15.28125
253 340 14.03125
253 341 14.96875
253 342 19.96875
253 343 18.09375
254 220 19.34375
254 221 14.03125
254 222 15.28125
254 223 9.96875
254 224 14.03125
253 336 9.03125
254 225 11.21875
253 320 12.46875
253 286 19.34375
253 319 10.59375
253 287 14.34375
253 288 14.34375
253 289 8.40625
253 290 10.90625
253 291 7.46875
253 292 11.53125
253 293 11.53125
253 294 15.28125
253 295 12.78125
253 322 15.90625
253 229 21.21875
253 335 10.90625
253 333 12.15625
253 237 18.09375
253 238 15.28125
253 239 12.15625
253 240 11.53125
253 241 6.84375
253 242 10.90625
253 243 6.84375
253 244 12.46875
253 245 13.40625
253 246 10.59375
253 247 12.15625
253 248 8.40625
253 334 8.40625
253 283 16.53125
254 226 14.96875
253 321 14.65625
253 323 12.15625
253 324 9.34375
253 325 10.59375
253 326 11.21875
253 327 9.03125
253 328 10.59375
253 329 14.34375
253 330 10.59375
253 331 15.90625
253 332 13.71875
253 285 19.65625
253 296 9.96875
254 310 19.03125
254 308 19.65625
254 280 11.21875
254 281 16.21875
254 282 15.90625
254 283 12.46875
254 284 15.28125
254 285 16.53125
254 286 16.21875
254 287 11.21875
254 288 12.46875
254 289 6.84375
254 290 11.21875
254 291 9.96875
254 279 10.59375
254 292 14.03125
254 263 16.84375
254 294 18.71875
254 262 18.40625
254 231 20.59375
254 236 19.03125
254 237 16.21875
254 238 14.34375
254 239 10.28125
254 240 12.15625
254 241 7.78125
254 242 13.40625
254 243 10.59375
254 265 11.84375
254 244 15.90625
254 278 8.40625
254 276 11.84375
261 265 12.15625
261 266 15.90625
261 267 16.53125
261 268 20.90625
261 280 17.15625
261 281 19.96875
261 282 16.53125
261 283 18.71875
261 287 21.21875
261 300 21.53125
261 302 20.28125
261 305 19.03125
254 277 9.34375
257 253 14.65625
257 251 19.96875
254 264 12.46875
254 266 7.78125
254 267 7.46875
254 268 5.90625
254 269 4.34375
254 270 6.53125
254 271 9.65625
254 272 10.90625
254 273 14.34375
254 274 14.96875
254 275 12.15625
257 252 17.46875
254 309 15.90625
254 245 16.84375
254 247 16.53125
254 344 20.90625
254 345 20.28125
255 221 16.84375
255 222 16.53125
255 223 10.90625
255 224 13.71875
255 225 9.03125
255 226 12.78125
255 227 12.15625
255 228 11.84375
255 229 14.96875
255 230 18.40625
254 343 15.28125
254 328 9.34375
254 296 14.03125
254 325 12.46875
254 297 12.15625
254 298 6.53125
254 299 10.59375
254 300 8.09375
254 301 13.40625
254 302 13.40625
254 303 17.46875
254 304 20.28125
254 305 18.40625
254 306 20.28125
254 326 11.84375
254 246 14.65625
254 342 17.78125
254 340 12.46875
254 248 12.78125
254 249 14.96875
254 250 14.34375
254 251 9.65625
254 252 7.15625
254 256 7.15625
254 257 10.59375
254 258 14.03125
254 259 17.15625
254 260 21.21875
254 261 21.53125
254 293 15.28125
254 341 13.40625
254 295 15.90625
254 327 7.46875
254 329 11.84375
254 330 7.46875
254 331 11.84375
254 332 11.84375
254 333 10.59375
254 334 7.46875
254 335 12.15625
254 336 10.59375
254 337 10.28125
254 338 10.59375
254 339 14.96875
254 228 15.90625
261 264 10.28125
253 297 9.65625
253 299 10.28125
255 277 11.21875
255 278 10.28125
255 279 9.96875
255 280 9.34375
255 281 14.96875
255 282 13.40625
255 283 9.65625
255 284 13.71875
255 285 14.65625
255 286 13.09375
255 287 8.40625
255 288 10.90625
255 276 14.96875
255 289 6.84375
255 291 11.84375
255 292 14.96875
255 265 10.28125
255 263 15.28125
255 294 20.28125
255 262 15.59375
255 235 17.78125
255 236 15.28125
255 237 11.84375
255 238 11.53125
255 239 6.84375
255 240 10.59375
255 290 11.21875
255 241 7.46875
255 275 15.28125
255 273 18.71875
256 318 12.15625
256 319 16.21875
256 320 17.15625
256 325 18.40625
256 326 16.53125
256 327 12.15625
256 328 11.21875
256 329 11.84375
256 330 7.46875
256 331 9.03125
256 332 9.65625
256 333 10.59375
255 274 18.71875
256 334 8.09375
256 336 11.84375
256 238 16.53125
256 236 19.65625
255 234 19.03125
255 264 10.90625
255 266 7.15625
255 267 4.65625
255 268 4.96875
255 269 7.78125
255 270 9.34375
255 271 13.71875
255 272 14.96875
256 335 13.09375
256 317 11.21875
255 242 13.40625
255 244 17.78125
255 343 10.59375
255 344 16.21875
255 345 15.59375
255 346 20.90625
256 221 16.21875
256 222 16.84375
256 223 11.53125
256 224 15.28125
256 225 10.90625
256 226 15.90625
256 227 15.59375
256 228 14.34375
255 342 13.71875
256 229 17.15625
256 231 19.03125
255 330 9.34375
255 328 13.09375
255 296 15.90625
255 327 11.21875
255 297 12.46875
255 298 7.78125
255 299 9.34375
255 300 4.96875
255 301 10.90625
255 302 9.34375
255 303 14.34375
256 230 20.28125
255 243 12.78125
255 341 9.96875
255 339 13.40625
255 245 19.34375
255 246 18.09375
255 247 20.28125
255 248 15.90625
255 249 18.71875
255 250 18.71875
255 251 14.03125
255 252 11.84375
255 253 8.40625
255 257 6.84375
255 258 11.21875
255 259 13.71875
255 340 9.96875
255 260 17.46875
255 293 17.78125
255 295 16.53125
256 235 21.21875
255 329 14.34375
255 331 12.78125
255 332 13.71875
255 333 14.03125
255 334 10.59375
255 335 15.59375
255 336 13.09375
255 337 11.21875
255 338 10.28125
255 261 18.40625
253 298 4.65625
256 316 5.90625
256 314 4.34375
256 285 18.40625
256 286 16.53125
256 287 12.46875
256 288 16.21875
256 289 11.84375
256 290 16.84375
256 291 16.53125
256 292 19.96875
256 295 21.21875
256 296 19.34375
256 297 16.84375
256 298 12.15625
256 284 16.21875
256 299 14.96875
256 301 16.21875
256 271 15.90625
256 269 9.03125
256 303 18.71875
256 268 9.03125
256 239 11.21875
256 240 14.96875
256 241 10.90625
256 242 16.53125
256 243 14.96875
256 244 19.34375
256 245 20.28125
256 300 10.59375
256 246 18.71875
256 283 11.84375
256 281 14.96875
253 300 10.28125
253 301 14.65625
253 302 16.21875
253 303 19.96875
253 305 21.53125
253 309 19.65625
253 311 19.34375
253 312 17.15625
253 313 13.09375
253 314 11.21875
253 315 6.84375
253 316 6.84375
256 282 13.71875
253 317 4.65625
255 231 15.90625
255 233 19.96875
257 243 18.71875
256 270 13.09375
256 272 17.46875
256 273 20.90625
256 275 18.71875
256 276 17.46875
256 277 14.65625
256 278 11.84375
256 279 12.46875
256 280 9.65625
253 318 7.46875
256 315 7.78125
256 248 18.71875
256 251 15.28125
257 229 13.40625
257 230 15.90625
257 231 14.34375
257 232 18.71875
257 233 16.53125
257 234 17.15625
257 235 16.84375
257 236 16.21875
257 237 12.46875
257 238 14.96875
257 239 9.96875
257 240 15.28125
257 228 11.84375
257 241 13.09375
256 340 9.03125
256 338 9.34375
256 305 16.84375
256 337 8.09375
256 306 17.78125
256 307 19.03125
256 308 15.59375
256 309 13.09375
256 310 14.34375
256 311 10.59375
256 312 8.71875
256 313 7.15625
257 242 18.71875
256 250 19.96875
257 227 14.03125
257 225 11.53125
256 252 12.78125
256 253 10.90625
256 254 7.15625
256 258 7.15625
256 259 11.21875
256 260 14.65625
256 261 14.65625
256 262 11.84375
256 263 10.28125
256 264 5.59375
256 265 6.53125
256 266 4.65625
257 226 15.59375
256 267 6.21875
256 304 19.96875
256 237 15.90625
256 339 12.15625
256 341 11.21875
256 342 13.71875
256 343 12.15625
256 344 17.15625
256 345 17.15625
257 221 20.90625
257 222 20.28125
257 223 14.96875
257 224 17.15625
256 302 13.71875
255 304 16.53125
261 263 8.09375
261 258 7.78125
257 301 14.65625
257 302 10.28125
257 303 15.28125
257 304 15.90625
257 305 12.15625
257 306 12.46875
257 307 13.40625
257 308 10.28125
257 309 7.78125
257 310 9.03125
257 311 5.59375
257 312 6.53125
257 300 9.96875
257 313 4.96875
257 315 10.59375
257 316 10.90625
257 317 16.21875
257 318 17.46875
257 326 20.90625
257 288 15.28125
257 286 13.09375
257 328 15.90625
257 285 16.21875
257 254 10.59375
257 255 6.84375
257 259 6.53125
257 314 7.15625
257 260 10.59375
257 299 15.28125
257 297 18.71875
259 256 11.21875
259 257 6.53125
259 261 6.53125
259 262 4.34375
259 263 8.71875
259 264 9.03125
259 265 8.40625
259 266 11.84375
259 267 10.90625
259 268 15.59375
259 269 18.40625
259 278 19.03125
257 298 14.34375
259 279 16.84375
259 281 15.28125
259 282 10.90625
259 283 12.46875
259 284 17.78125
258 280 12.78125
258 279 17.15625
258 278 17.78125
257 287 10.28125
257 289 12.78125
257 290 17.46875
257 291 18.71875
257 292 21.53125
259 280 11.84375
259 255 13.71875
257 261 11.84375
257 263 10.28125
258 253 17.46875
258 254 14.03125
258 255 11.21875
258 256 7.15625
258 260 8.09375
258 261 7.78125
258 262 6.53125
258 263 7.15625
258 264 4.34375
258 265 7.46875
258 266 9.65625
258 267 10.28125
258 252 19.96875
258 268 14.34375
258 270 19.96875
258 235 20.90625
258 233 19.65625
257 330 10.90625
258 232 21.53125
257 331 12.15625
257 332 14.96875
257 333 16.21875
257 334 13.40625
257 335 18.71875
257 336 16.84375
257 337 12.78125
258 269 15.90625
257 262 9.03125
258 243 20.59375
258 241 15.59375
257 264 7.15625
257 265 6.21875
257 266 6.84375
257 267 4.96875
257 268 9.65625
257 269 12.46875
257 270 15.90625
257 271 19.65625
257 276 20.28125
257 277 16.21875
257 278 13.71875
257 279 12.15625
258 242 20.59375
257 280 8.40625
257 282 10.28125
257 283 9.03125
257 284 14.65625
257 327 15.90625
257 329 15.28125
258 277 20.90625
258 234 21.21875
258 236 20.90625
258 237 16.53125
258 238 19.34375
258 239 14.03125
258 240 18.40625
257 281 13.71875
257 338 12.46875
259 254 17.15625
259 241 19.34375
258 341 11.21875
258 342 10.28125
258 343 10.59375
258 345 14.65625
264 228 17.15625
258 346 18.40625
258 347 20.90625
259 223 20.59375
259 225 16.53125
259 226 20.28125
259 227 18.09375
259 228 14.65625
258 340 8.71875
259 229 14.96875
259 231 15.28125
259 232 18.09375
259 233 15.28125
259 234 17.46875
258 327 19.03125
258 318 18.71875
258 317 17.46875
258 316 12.15625
258 281 17.15625
258 282 14.34375
258 283 14.34375
258 284 19.34375
259 230 15.59375
258 285 21.53125
258 339 12.46875
258 337 11.53125
289 280 10.90625
289 281 14.65625
289 282 14.65625
289 283 9.96875
289 284 11.53125
289 285 11.53125
289 286 11.53125
289 287 6.84375
289 291 7.78125
289 292 11.84375
289 293 14.03125
289 294 17.15625
258 338 12.15625
289 295 14.96875
289 297 11.53125
289 298 6.84375
274 278 12.15625
274 277 9.96875
274 276 5.28125
258 344 13.40625
258 330 13.40625
258 331 12.46875
258 333 15.90625
258 334 14.03125
258 335 18.40625
258 336 16.84375
289 296 14.96875
259 253 21.21875
258 286 18.40625
258 288 20.59375
259 304 17.46875
259 305 13.09375
259 306 11.53125
259 307 10.28125
259 308 7.46875
259 309 8.40625
259 310 6.21875
259 311 4.96875
259 312 8.09375
259 313 10.28125
259 314 12.15625
259 315 16.84375
259 303 18.40625
259 316 16.84375
259 337 17.15625
259 338 17.46875
259 339 17.15625
259 340 13.09375
259 341 13.71875
259 342 11.21875
259 288 20.59375
259 286 15.90625
259 238 19.65625
259 285 19.34375
259 239 15.59375
259 240 20.90625
259 334 18.71875
258 287 15.90625
259 302 14.34375
259 300 15.90625
258 289 17.78125
258 298 18.09375
258 299 19.65625
258 300 14.65625
258 301 19.96875
258 302 15.28125
258 303 20.59375
258 304 20.90625
258 305 16.21875
258 306 16.21875
258 307 15.59375
258 308 12.78125
259 301 19.65625
258 309 11.84375
258 311 6.21875
258 312 4.65625
258 313 8.09375
258 314 7.46875
258 315 12.78125
259 235 18.09375
259 236 19.03125
259 237 15.59375
259 287 14.96875
259 289 19.03125
259 298 20.90625
259 299 21.21875
258 310 10.28125
261 259 6.53125
257 339 13.71875
257 341 9.96875
260 312 8.40625
260 313 12.78125
260 314 14.34375
260 315 19.34375
260 316 19.65625
260 337 19.03125
260 338 18.71875
260 339 17.15625
260 340 13.71875
260 341 14.65625
260 342 10.28125
260 343 11.53125
260 311 6.53125
260 344 9.96875
260 346 13.71875
260 282 15.90625
260 280 17.15625
261 225 19.96875
260 268 20.28125
259 347 15.59375
260 225 17.78125
260 227 19.03125
260 228 15.59375
260 229 14.65625
260 230 14.65625
260 231 16.21875
260 345 12.15625
260 232 18.40625
260 310 6.84375
260 308 10.90625
263 282 14.34375
263 283 16.21875
263 284 19.65625
263 286 20.90625
263 287 19.03125
263 289 20.59375
263 300 19.34375
263 302 20.28125
263 305 20.59375
263 306 18.71875
263 307 18.71875
263 308 14.65625
260 309 11.84375
263 309 15.90625
262 257 9.03125
262 255 15.59375
259 346 14.65625
260 281 20.28125
260 283 17.46875
260 286 19.96875
260 287 19.34375
260 300 19.34375
260 302 17.46875
260 305 15.59375
260 306 14.34375
260 307 11.21875
263 310 14.96875
263 281 15.59375
260 233 16.53125
260 235 19.96875
261 343 14.96875
261 344 14.65625
261 345 15.90625
261 346 18.40625
261 347 19.34375
262 225 19.03125
262 228 18.40625
262 229 19.03125
262 230 19.65625
262 231 19.34375
262 233 18.71875
262 237 19.65625
261 342 13.71875
262 239 18.71875
261 309 14.65625
261 307 14.65625
261 229 19.03125
261 306 17.15625
261 230 19.34375
261 231 20.28125
261 233 20.28125
261 239 20.59375
261 254 21.53125
261 255 18.40625
261 256 14.65625
261 257 11.84375
262 241 21.21875
260 234 19.65625
261 341 17.15625
261 339 18.40625
260 237 17.46875
260 239 17.78125
260 254 21.21875
260 255 17.46875
260 256 14.65625
260 257 10.59375
260 258 8.09375
260 262 6.84375
260 263 11.21875
260 264 11.84375
260 265 13.09375
260 266 16.21875
261 340 15.28125
260 267 15.59375
261 228 19.03125
262 254 18.40625
261 308 13.09375
261 310 10.90625
261 311 9.65625
261 312 10.28125
261 313 14.96875
261 314 14.96875
261 315 20.28125
261 316 19.65625
261 337 18.71875
261 338 19.34375
260 347 15.59375
257 340 9.34375
263 280 12.78125
263 278 17.78125
262 340 14.96875
262 341 16.84375
262 342 14.34375
262 343 14.03125
262 344 14.96875
262 345 14.65625
262 346 18.40625
262 347 19.03125
263 223 20.59375
263 225 19.34375
263 228 20.90625
263 239 19.96875
262 339 18.71875
263 241 20.90625
263 254 16.84375
263 255 15.28125
263 256 10.28125
262 311 8.71875
262 309 12.15625
263 258 7.15625
262 308 10.28125
262 258 6.53125
262 259 4.34375
262 260 6.84375
262 264 8.09375
262 265 7.78125
263 253 20.59375
262 266 11.84375
262 338 18.71875
262 334 18.40625
257 342 10.28125
257 343 8.09375
257 344 12.15625
257 345 11.84375
257 346 16.84375
257 347 19.03125
258 222 20.28125
258 223 15.59375
258 224 18.09375
258 225 13.09375
258 226 17.78125
258 227 16.84375
262 337 17.46875
258 228 14.03125
258 230 17.46875
258 231 17.78125
259 343 9.96875
259 344 10.90625
259 345 10.59375
262 310 10.28125
262 312 10.28125
262 313 13.09375
262 314 13.40625
262 315 18.71875
262 316 17.15625
262 333 19.03125
258 229 15.28125
263 279 18.09375
262 267 12.78125
262 269 19.34375
263 336 19.65625
263 337 14.96875
263 338 17.46875
263 339 18.40625
263 340 15.28125
263 341 18.09375
263 342 17.15625
263 343 17.15625
263 344 19.03125
263 345 19.34375
264 221 19.34375
264 222 19.65625
263 335 19.65625
264 223 15.28125
264 225 14.34375
264 226 19.65625
263 314 12.78125
263 312 11.84375
263 260 11.21875
263 311 12.15625
263 261 8.09375
263 265 6.53125
263 266 10.28125
263 267 12.78125
263 268 16.84375
263 269 17.15625
264 224 19.03125
262 268 17.15625
263 334 14.96875
263 332 11.84375
262 278 19.34375
262 279 18.09375
262 280 12.78125
262 281 15.59375
262 282 12.15625
262 283 14.65625
262 284 19.03125
262 286 18.71875
262 287 17.78125
262 289 20.90625
262 300 18.71875
262 302 17.78125
263 333 14.65625
262 305 16.84375
262 307 13.40625
263 257 10.28125
263 259 8.71875
262 256 11.84375
263 313 14.34375
263 315 17.78125
263 316 14.96875
263 317 20.28125
263 318 19.65625
263 327 19.03125
263 329 14.65625
263 331 9.96875
262 306 14.65625
255 305 14.03125
255 306 16.21875
255 307 18.40625
264 298 17.46875
264 299 20.28125
264 300 15.28125
264 301 20.90625
264 302 17.15625
264 305 19.03125
264 306 18.71875
264 307 18.71875
264 308 15.28125
264 309 14.34375
264 310 14.03125
264 311 9.96875
264 289 16.84375
264 312 8.40625
264 314 7.15625
264 315 12.46875
264 278 15.59375
264 271 20.59375
264 317 15.28125
264 270 18.40625
264 231 20.90625
264 237 19.03125
264 238 20.90625
264 239 15.59375
264 240 19.65625
264 241 15.90625
264 313 9.96875
264 242 20.90625
264 288 20.90625
264 286 19.34375
266 250 20.90625
266 251 16.21875
266 252 12.46875
266 253 12.15625
266 254 7.78125
266 255 7.15625
266 256 4.65625
266 257 6.84375
266 258 9.65625
266 259 11.84375
266 260 16.21875
266 261 15.90625
264 287 16.53125
266 262 11.84375
266 264 7.15625
265 279 11.53125
265 277 16.21875
266 302 14.03125
264 277 19.34375
264 279 16.21875
264 280 11.84375
264 281 16.21875
264 282 14.65625
264 283 14.65625
264 284 18.71875
264 285 21.53125
266 263 10.28125
266 248 20.28125
264 243 19.65625
264 252 17.15625
265 257 6.21875
265 258 7.46875
265 259 8.40625
265 260 13.09375
265 261 12.15625
265 262 7.78125
265 263 6.53125
265 267 6.84375
265 268 10.59375
265 269 11.84375
265 270 16.53125
265 271 19.03125
265 256 6.53125
265 236 20.90625
264 319 19.03125
265 231 19.96875
264 320 19.65625
264 326 19.96875
264 327 16.21875
264 328 13.71875
264 329 13.09375
264 330 9.65625
264 331 8.40625
264 332 9.96875
264 333 11.84375
264 334 10.59375
265 233 20.28125
264 251 19.34375
265 255 10.28125
265 253 16.21875
264 253 15.90625
264 254 12.46875
264 255 10.90625
264 256 5.59375
264 257 7.15625
264 258 4.34375
264 259 9.03125
264 260 11.84375
264 261 10.28125
264 262 8.09375
264 266 7.15625
264 267 9.65625
265 254 11.84375
264 268 13.71875
264 316 9.96875
264 318 15.59375
265 276 19.03125
265 234 20.90625
265 237 18.09375
265 238 19.96875
265 239 15.59375
265 240 20.28125
265 241 17.15625
265 243 21.53125
265 251 20.59375
265 252 16.84375
264 269 13.71875
264 335 15.28125
266 243 17.78125
266 241 14.03125
265 336 18.09375
265 337 14.03125
265 338 15.90625
265 339 17.78125
265 340 14.03125
265 341 15.90625
265 342 16.21875
265 343 14.03125
265 344 17.78125
265 345 16.21875
266 221 19.65625
266 222 20.59375
265 335 18.09375
266 223 15.28125
266 225 14.65625
265 316 12.15625
265 314 10.59375
266 227 18.40625
265 313 10.90625
265 280 6.53125
265 281 10.59375
265 282 9.03125
265 283 10.28125
265 284 13.71875
265 285 16.84375
265 286 15.28125
266 224 19.34375
265 287 12.78125
265 334 12.78125
265 332 10.59375
271 331 16.21875
271 332 14.96875
271 333 13.40625
271 334 13.09375
271 335 14.96875
271 336 15.90625
271 337 18.09375
271 338 19.03125
272 221 14.65625
272 222 17.78125
272 223 14.65625
272 224 18.09375
265 333 13.40625
272 225 18.71875
268 318 13.40625
268 317 13.09375
268 316 10.59375
265 315 14.34375
265 317 17.15625
265 318 16.53125
265 326 18.71875
265 327 14.34375
265 328 13.40625
265 329 11.21875
265 330 7.46875
265 331 7.46875
272 238 19.96875
266 242 19.65625
265 288 17.78125
265 290 20.28125
266 280 5.90625
266 281 10.90625
266 282 10.59375
266 283 9.65625
266 284 12.78125
266 285 15.59375
266 286 14.65625
266 287 11.21875
266 288 15.28125
266 289 11.21875
266 290 16.84375
266 291 17.15625
266 279 9.34375
266 292 21.21875
266 298 13.71875
266 299 16.21875
266 300 11.21875
266 269 7.46875
266 229 19.65625
266 231 20.28125
266 235 21.53125
266 236 19.96875
266 237 17.15625
266 238 18.09375
266 239 13.40625
266 240 17.46875
266 297 19.03125
265 289 14.65625
266 278 8.40625
266 276 14.96875
265 291 21.21875
265 298 17.46875
265 299 19.34375
265 300 14.03125
265 301 18.71875
265 302 14.96875
265 303 19.03125
265 304 18.71875
265 305 16.53125
265 306 14.96875
265 307 16.53125
265 308 11.84375
266 277 12.46875
265 309 11.84375
265 311 10.59375
265 312 11.21875
266 226 19.34375
266 228 17.15625
265 278 11.84375
266 268 7.15625
266 270 12.46875
266 271 14.65625
266 272 17.46875
266 273 19.96875
266 274 19.34375
266 275 17.15625
265 310 13.40625
271 330 13.09375
264 336 14.96875
264 338 12.15625
267 226 16.21875
267 227 14.65625
267 228 13.71875
267 229 15.90625
267 230 18.71875
267 231 15.90625
267 232 19.96875
267 233 17.78125
267 234 17.15625
267 235 16.84375
267 236 15.28125
267 237 12.78125
267 225 12.78125
267 238 13.71875
267 240 14.34375
266 338 13.71875
266 336 14.96875
267 242 17.78125
266 335 15.28125
266 305 16.84375
266 306 16.84375
266 307 19.03125
266 308 14.65625
266 309 12.78125
266 310 15.59375
266 311 12.46875
267 239 9.65625
266 312 12.46875
267 224 17.78125
267 222 20.59375
268 270 7.15625
268 271 11.53125
268 272 14.03125
268 273 16.84375
268 274 15.59375
268 275 12.15625
268 276 11.21875
268 277 6.84375
268 278 6.21875
268 279 5.28125
268 280 6.84375
268 281 11.53125
267 223 14.96875
268 282 11.21875
267 313 7.15625
267 311 10.28125
266 304 18.71875
266 337 12.15625
266 339 16.84375
266 340 13.40625
266 341 14.96875
266 342 16.84375
266 343 14.34375
266 344 19.03125
266 345 17.78125
267 221 20.59375
268 283 7.15625
268 266 7.15625
266 313 9.96875
266 315 11.53125
267 292 18.71875
267 293 21.21875
267 295 20.90625
267 296 20.28125
267 297 16.84375
267 298 11.84375
267 299 12.46875
267 300 7.15625
267 301 11.84375
267 302 9.03125
267 303 13.40625
267 304 14.34375
267 291 15.28125
267 305 12.46875
267 307 15.90625
267 308 12.15625
267 309 9.03125
267 281 10.59375
267 279 7.15625
267 248 19.96875
267 278 9.03125
267 251 17.15625
267 252 13.71875
267 253 11.84375
267 254 7.46875
267 255 4.65625
267 306 13.09375
266 314 9.03125
267 290 13.71875
267 288 11.21875
266 316 8.71875
266 317 13.40625
266 318 12.46875
266 319 17.46875
266 320 17.15625
266 324 16.84375
266 325 17.78125
266 326 14.65625
266 327 9.96875
266 328 9.96875
266 329 8.71875
266 330 4.03125
267 289 8.40625
266 331 6.84375
266 333 10.28125
266 334 9.65625
267 241 12.15625
267 243 17.15625
267 310 12.78125
267 280 4.96875
267 282 9.03125
267 283 5.90625
267 284 10.59375
267 285 12.46875
267 286 10.59375
267 287 6.84375
266 332 8.71875
264 337 9.96875
268 265 10.59375
268 263 16.84375
268 237 13.71875
268 238 12.78125
268 239 9.96875
268 240 13.40625
268 241 11.21875
268 242 16.84375
268 243 15.59375
268 244 20.90625
268 246 20.28125
268 248 17.15625
268 249 18.40625
268 250 19.03125
268 236 15.28125
268 251 14.96875
268 222 20.59375
267 346 19.65625
268 254 5.90625
267 345 14.03125
267 314 9.03125
267 315 10.28125
267 316 10.28125
267 317 14.34375
267 318 14.96875
267 319 19.96875
267 320 20.28125
267 325 19.03125
268 252 10.90625
267 326 16.84375
268 235 17.78125
268 233 20.28125
264 339 13.40625
264 340 10.59375
264 341 13.71875
264 342 14.03125
264 343 14.03125
264 344 17.46875
264 345 18.09375
265 223 18.09375
265 225 16.53125
265 226 21.21875
265 227 19.96875
265 228 17.78125
268 234 18.71875
265 229 19.65625
266 303 18.09375
268 315 10.59375
268 221 19.96875
268 223 14.65625
268 224 17.78125
268 225 13.71875
268 226 16.53125
268 227 15.59375
268 228 15.59375
268 229 18.40625
268 230 21.21875
268 231 17.78125
266 301 16.21875
268 264 13.71875
267 327 11.53125
267 329 13.09375
268 299 10.28125
268 300 6.21875
268 301 9.96875
268 302 9.65625
268 303 12.78125
268 304 14.96875
268 305 14.34375
268 306 15.90625
268 307 19.34375
268 308 15.90625
268 309 12.15625
268 310 16.84375
268 298 9.34375
268 311 14.65625
268 313 10.28125
268 314 11.53125
268 287 5.90625
268 285 10.90625
268 256 9.03125
268 284 9.65625
268 257 9.65625
268 258 14.34375
268 259 15.59375
268 260 20.28125
268 261 20.90625
268 262 17.15625
268 312 15.28125
267 328 13.40625
268 297 14.34375
268 295 18.09375
267 330 8.09375
267 331 10.59375
267 332 13.40625
267 333 14.65625
267 334 12.46875
267 335 17.78125
267 336 16.53125
267 337 13.71875
267 338 13.71875
267 339 16.53125
267 340 12.46875
267 341 12.46875
268 296 17.78125
267 342 14.34375
267 344 15.90625
268 253 9.34375
268 255 4.96875
267 312 11.21875
268 286 10.59375
268 288 8.09375
268 289 4.03125
268 290 9.65625
268 291 11.53125
268 292 15.59375
268 293 17.46875
268 294 20.90625
267 343 10.59375
271 329 12.46875
271 328 9.65625
271 327 5.28125
269 244 19.65625
269 245 19.96875
269 246 16.84375
269 247 17.78125
269 248 14.96875
269 249 15.59375
269 250 14.96875
269 251 10.90625
269 252 6.21875
269 253 7.15625
269 254 4.34375
269 255 7.78125
269 243 14.03125
269 256 9.03125
269 258 15.90625
269 259 18.40625
269 262 19.34375
269 263 17.15625
269 227 19.03125
269 225 15.59375
269 265 11.84375
269 224 18.40625
268 319 18.40625
268 320 18.71875
268 324 15.90625
268 325 15.90625
269 257 12.46875
268 326 13.71875
269 242 17.15625
269 240 15.90625
270 293 11.53125
270 294 15.90625
270 295 14.34375
270 296 13.40625
270 297 11.53125
270 298 6.84375
270 299 9.34375
270 300 9.65625
270 301 12.15625
270 302 14.65625
270 303 17.15625
270 304 20.28125
269 241 11.84375
270 305 20.28125
270 311 20.59375
270 312 20.28125
270 313 14.96875
269 330 4.96875
269 329 9.03125
269 328 7.15625
269 226 19.03125
269 228 19.34375
269 236 20.59375
269 237 18.71875
269 238 17.15625
269 239 13.71875
270 309 19.03125
270 292 11.53125
268 327 8.71875
268 329 13.09375
269 306 20.90625
269 308 19.96875
269 309 17.15625
269 310 20.90625
269 311 18.09375
269 312 17.46875
269 313 13.40625
269 314 12.15625
269 315 10.90625
269 316 8.71875
269 317 9.96875
269 318 8.71875
269 305 19.65625
269 319 14.03125
269 321 16.53125
269 322 15.90625
269 323 11.21875
269 324 10.90625
269 325 11.21875
269 326 8.71875
269 298 9.65625
269 296 16.84375
269 267 8.40625
269 295 18.71875
269 271 7.46875
269 272 10.59375
269 320 13.40625
268 328 12.15625
269 304 20.28125
269 302 14.96875
268 330 8.40625
268 331 12.46875
268 332 13.71875
268 333 14.65625
268 334 12.46875
268 335 17.46875
268 336 16.21875
268 337 14.96875
268 338 14.96875
268 339 18.40625
268 340 14.96875
268 341 14.65625
269 303 18.09375
268 342 17.78125
268 344 19.34375
268 345 16.84375
269 221 17.15625
269 222 19.34375
269 223 14.03125
269 264 13.71875
269 266 7.46875
269 327 3.71875
269 297 15.28125
269 299 13.09375
269 300 10.59375
269 301 14.65625
268 343 13.71875
269 273 12.78125
270 291 5.90625
270 289 4.96875
270 257 15.90625
270 258 19.96875
270 265 16.53125
264 230 21.53125
270 266 12.46875
270 267 11.21875
270 268 7.15625
270 272 7.15625
270 273 10.28125
270 274 9.65625
270 275 5.90625
270 276 7.15625
270 256 13.09375
270 277 4.96875
270 245 18.71875
270 244 17.78125
270 243 12.15625
270 242 14.96875
269 331 10.59375
269 332 10.90625
269 333 10.28125
269 334 9.03125
269 335 13.40625
269 336 13.40625
269 337 13.71875
269 338 14.65625
270 278 7.78125
269 339 19.03125
270 255 9.34375
270 253 6.21875
255 308 15.59375
255 309 11.53125
255 310 14.65625
255 311 11.53125
255 312 10.90625
255 313 5.90625
255 314 6.84375
255 315 5.90625
255 316 7.46875
255 317 10.90625
255 318 13.09375
255 319 17.15625
270 254 6.53125
255 320 18.40625
255 325 17.15625
255 326 15.90625
264 227 19.34375
264 229 19.03125
270 264 18.40625
270 246 15.90625
270 247 15.59375
270 248 11.84375
270 249 11.84375
270 250 13.09375
270 251 9.96875
270 252 6.84375
255 324 15.90625
270 290 7.15625
269 340 16.21875
269 342 20.90625
270 329 14.03125
270 330 10.59375
270 331 15.90625
270 332 15.59375
270 333 14.65625
270 334 12.46875
270 335 15.90625
270 336 14.96875
270 337 16.21875
270 338 16.21875
270 339 20.28125
270 340 18.09375
270 328 11.53125
270 341 18.09375
271 221 17.78125
271 223 16.84375
270 317 10.59375
270 315 11.53125
270 282 18.09375
270 314 14.96875
270 283 13.71875
270 284 14.34375
270 285 14.96875
270 286 16.21875
270 287 11.53125
270 288 9.96875
270 343 19.03125
269 341 17.46875
270 327 6.84375
270 325 10.59375
269 343 17.78125
270 221 17.15625
270 222 18.71875
270 223 14.03125
270 224 17.46875
270 225 15.59375
270 226 17.78125
270 227 17.78125
270 228 19.34375
270 236 19.03125
270 237 17.78125
270 238 14.65625
270 326 9.96875
270 239 13.09375
270 241 10.90625
270 279 9.96875
270 280 13.40625
270 281 17.15625
270 316 11.53125
270 318 10.90625
270 319 15.28125
270 320 15.28125
270 321 16.84375
270 322 17.15625
270 323 13.71875
270 324 12.15625
270 240 13.40625
269 274 12.46875
269 275 9.96875
269 276 8.40625
271 287 16.53125
271 288 14.96875
271 289 10.28125
271 290 12.46875
271 291 9.96875
271 292 15.28125
271 293 13.09375
271 294 18.40625
271 295 18.40625
271 296 15.90625
271 297 15.90625
271 298 11.53125
271 286 20.59375
271 299 15.28125
271 301 17.78125
271 302 20.28125
271 313 19.65625
271 276 4.03125
271 274 5.28125
271 315 15.28125
271 273 5.59375
271 240 18.71875
271 241 15.28125
271 242 18.71875
271 243 14.65625
271 244 19.96875
271 300 15.28125
271 245 19.34375
271 285 18.71875
271 283 17.78125
273 293 12.78125
273 294 17.78125
273 295 19.03125
273 296 16.53125
273 297 17.78125
[truncated: 100,310 more chars]
