# Supplementary material for: Improving deep learning protein monomer and complex structure prediction using DeepMSA2 with huge metagenomics data
Source: Nat Methods. 2024 Jan 2;21(2):279–89. doi: 10.1038/s41592-023-02130-4 (PMC10864179; doi:10.1038/s41592-023-02130-4)
Supplement: Supplementary file 11 — Structure coordinate file and statistical source data for Supplementary Fig. 9. [file 41592_2023_2130_MOESM11_ESM.zip › FigureS9/H1142.DMFold-Multimer_model.pdb]

PFRMAT TS
TARGET H1142
MODEL   1
PARENT N/A
ATOM      1  N   GLY A   1      35.424  -4.365  16.809  1.00 34.59           N  
ATOM      5  CA  GLY A   1      35.066  -3.325  15.827  1.00 34.59           C  
ATOM      8  C   GLY A   1      33.868  -2.587  16.364  1.00 34.59           C  
ATOM      9  O   GLY A   1      33.130  -3.196  17.125  1.00 34.59           O  
ATOM     10  N   LEU A   2      33.701  -1.307  16.034  1.00 39.55           N  
ATOM     12  CA  LEU A   2      32.434  -0.623  16.308  1.00 39.55           C  
ATOM     14  C   LEU A   2      31.335  -1.412  15.582  1.00 39.55           C  
ATOM     15  CB  LEU A   2      32.528   0.834  15.808  1.00 39.55           C  
ATOM     18  O   LEU A   2      31.421  -1.565  14.363  1.00 39.55           O  
ATOM     19  CG  LEU A   2      33.389   1.742  16.709  1.00 39.55           C  
ATOM     21  CD1 LEU A   2      33.917   2.946  15.930  1.00 39.55           C  
ATOM     25  CD2 LEU A   2      32.591   2.254  17.908  1.00 39.55           C  
ATOM     29  N   GLU A   3      30.389  -1.997  16.320  1.00 48.29           N  
ATOM     31  CA  GLU A   3      29.189  -2.572  15.709  1.00 48.29           C  
ATOM     33  C   GLU A   3      28.505  -1.457  14.918  1.00 48.29           C  
ATOM     34  CB  GLU A   3      28.251  -3.187  16.763  1.00 48.29           C  
ATOM     37  O   GLU A   3      28.392  -0.326  15.391  1.00 48.29           O  
ATOM     38  CG  GLU A   3      28.761  -4.564  17.223  1.00 48.29           C  
ATOM     41  CD  GLU A   3      27.886  -5.228  18.300  1.00 48.29           C  
ATOM     42  OE1 GLU A   3      28.000  -6.468  18.428  1.00 48.29           O  
ATOM     43  OE2 GLU A   3      27.169  -4.500  19.021  1.00 48.29           O  
ATOM     44  N   LYS A   4      28.154  -1.738  13.663  1.00 59.87           N  
ATOM     46  CA  LYS A   4      27.515  -0.749  12.796  1.00 59.87           C  
ATOM     48  C   LYS A   4      26.140  -0.448  13.397  1.00 59.87           C  
ATOM     49  CB  LYS A   4      27.459  -1.310  11.361  1.00 59.87           C  
ATOM     52  O   LYS A   4      25.369  -1.382  13.615  1.00 59.87           O  
ATOM     53  CG  LYS A   4      27.456  -0.235  10.261  1.00 59.87           C  
ATOM     56  CD  LYS A   4      27.373  -0.901   8.874  1.00 59.87           C  
ATOM     59  CE  LYS A   4      27.396   0.120   7.726  1.00 59.87           C  
ATOM     62  NZ  LYS A   4      27.028  -0.504   6.426  1.00 59.87           N  
ATOM     66  N   ASP A   5      25.848   0.822  13.673  1.00 79.03           N  
ATOM     68  CA  ASP A   5      24.545   1.213  14.215  1.00 79.03           C  
ATOM     70  C   ASP A   5      23.440   0.772  13.251  1.00 79.03           C  
ATOM     71  CB  ASP A   5      24.462   2.730  14.450  1.00 79.03           C  
ATOM     74  O   ASP A   5      23.457   1.115  12.063  1.00 79.03           O  
ATOM     75  CG  ASP A   5      25.344   3.233  15.596  1.00 79.03           C  
ATOM     76  OD1 ASP A   5      25.517   2.487  16.582  1.00 79.03           O  
ATOM     77  OD2 ASP A   5      25.820   4.386  15.478  1.00 79.03           O  
ATOM     78  N   PHE A   6      22.483  -0.007  13.751  1.00 86.29           N  
ATOM     80  CA  PHE A   6      21.378  -0.474  12.928  1.00 86.29           C  
ATOM     82  C   PHE A   6      20.407   0.671  12.639  1.00 86.29           C  
ATOM     83  CB  PHE A   6      20.707  -1.715  13.529  1.00 86.29           C  
ATOM     86  O   PHE A   6      20.141   1.551  13.469  1.00 86.29           O  
ATOM     87  CG  PHE A   6      20.156  -1.544  14.930  1.00 86.29           C  
ATOM     88  CD1 PHE A   6      21.008  -1.681  16.041  1.00 86.29           C  
ATOM     90  CD2 PHE A   6      18.788  -1.291  15.134  1.00 86.29           C  
ATOM     92  CE1 PHE A   6      20.505  -1.531  17.344  1.00 86.29           C  
ATOM     94  CE2 PHE A   6      18.280  -1.180  16.441  1.00 86.29           C  
ATOM     96  CZ  PHE A   6      19.139  -1.278  17.544  1.00 86.29           C  
ATOM     98  N   LEU A   7      19.870   0.660  11.423  1.00 93.55           N  
ATOM    100  CA  LEU A   7      18.899   1.652  10.993  1.00 93.55           C  
ATOM    102  C   LEU A   7      17.544   1.404  11.657  1.00 93.55           C  
ATOM    103  CB  LEU A   7      18.787   1.629   9.465  1.00 93.55           C  
ATOM    106  O   LEU A   7      17.269   0.287  12.084  1.00 93.55           O  
ATOM    107  CG  LEU A   7      20.103   1.993   8.766  1.00 93.55           C  
ATOM    109  CD1 LEU A   7      19.845   1.991   7.270  1.00 93.55           C  
ATOM    113  CD2 LEU A   7      20.626   3.369   9.186  1.00 93.55           C  
ATOM    117  N   PRO A   8      16.671   2.417  11.731  1.00 94.99           N  
ATOM    118  CA  PRO A   8      15.286   2.215  12.129  1.00 94.99           C  
ATOM    120  C   PRO A   8      14.579   1.166  11.260  1.00 94.99           C  
ATOM    121  CB  PRO A   8      14.634   3.592  11.998  1.00 94.99           C  
ATOM    124  O   PRO A   8      14.959   0.923  10.114  1.00 94.99           O  
ATOM    125  CG  PRO A   8      15.798   4.569  12.112  1.00 94.99           C  
ATOM    128  CD  PRO A   8      16.935   3.814  11.442  1.00 94.99           C  
ATOM    131  N   LEU A   9      13.470   0.621  11.760  1.00 90.60           N  
ATOM    133  CA  LEU A   9      12.508  -0.100  10.926  1.00 90.60           C  
ATOM    135  C   LEU A   9      11.987   0.829   9.818  1.00 90.60           C  
ATOM    136  CB  LEU A   9      11.364  -0.602  11.826  1.00 90.60           C  
ATOM    139  O   LEU A   9      11.877   0.435   8.658  1.00 90.60           O  
ATOM    140  CG  LEU A   9      10.283  -1.419  11.098  1.00 90.60           C  
ATOM    142  CD1 LEU A   9      10.817  -2.695  10.472  1.00 90.60           C  
ATOM    146  CD2 LEU A   9       9.161  -1.782  12.068  1.00 90.60           C  
ATOM    150  N   TYR A  10      11.707   2.087  10.167  1.00 93.91           N  
ATOM    152  CA  TYR A  10      11.401   3.148   9.212  1.00 93.91           C  
ATOM    154  C   TYR A  10      11.681   4.542   9.782  1.00 93.91           C  
ATOM    155  CB  TYR A  10       9.941   3.037   8.748  1.00 93.91           C  
ATOM    158  O   TYR A  10      11.645   4.762  10.996  1.00 93.91           O  
ATOM    159  CG  TYR A  10       8.895   3.055   9.845  1.00 93.91           C  
ATOM    160  CD1 TYR A  10       8.427   1.841  10.380  1.00 93.91           C  
ATOM    162  CD2 TYR A  10       8.351   4.271  10.294  1.00 93.91           C  
ATOM    164  CE1 TYR A  10       7.455   1.832  11.396  1.00 93.91           C  
ATOM    166  CE2 TYR A  10       7.344   4.267  11.276  1.00 93.91           C  
ATOM    168  OH  TYR A  10       5.942   3.060  12.795  1.00 93.91           O  
ATOM    170  CZ  TYR A  10       6.911   3.051  11.844  1.00 93.91           C  
ATOM    171  N   PHE A  11      11.917   5.497   8.883  1.00 97.65           N  
ATOM    173  CA  PHE A  11      11.900   6.928   9.178  1.00 97.65           C  
ATOM    175  C   PHE A  11      10.540   7.535   8.839  1.00 97.65           C  
ATOM    176  CB  PHE A  11      13.011   7.652   8.413  1.00 97.65           C  
ATOM    179  O   PHE A  11       9.807   7.041   7.977  1.00 97.65           O  
ATOM    180  CG  PHE A  11      14.411   7.312   8.875  1.00 97.65           C  
ATOM    181  CD1 PHE A  11      15.046   8.090   9.863  1.00 97.65           C  
ATOM    183  CD2 PHE A  11      15.095   6.235   8.287  1.00 97.65           C  
ATOM    185  CE1 PHE A  11      16.369   7.798  10.243  1.00 97.65           C  
ATOM    187  CE2 PHE A  11      16.414   5.942   8.668  1.00 97.65           C  
ATOM    189  CZ  PHE A  11      17.054   6.726   9.643  1.00 97.65           C  
ATOM    191  N   GLY A  12      10.201   8.637   9.499  1.00 98.53           N  
ATOM    193  CA  GLY A  12       9.005   9.393   9.165  1.00 98.53           C  
ATOM    196  C   GLY A  12       8.718  10.533  10.126  1.00 98.53           C  
ATOM    197  O   GLY A  12       9.457  10.795  11.077  1.00 98.53           O  
ATOM    198  N   TRP A  13       7.603  11.207   9.879  1.00 98.89           N  
ATOM    200  CA  TRP A  13       7.069  12.249  10.744  1.00 98.89           C  
ATOM    202  C   TRP A  13       6.026  11.672  11.697  1.00 98.89           C  
ATOM    203  CB  TRP A  13       6.467  13.349   9.883  1.00 98.89           C  
ATOM    206  O   TRP A  13       4.932  11.287  11.284  1.00 98.89           O  
ATOM    207  CG  TRP A  13       7.431  14.120   9.050  1.00 98.89           C  
ATOM    208  CD1 TRP A  13       8.253  15.106   9.474  1.00 98.89           C  
ATOM    210  CD2 TRP A  13       7.659  13.989   7.618  1.00 98.89           C  
ATOM    211  CE2 TRP A  13       8.644  14.944   7.232  1.00 98.89           C  
ATOM    212  CE3 TRP A  13       7.112  13.172   6.606  1.00 98.89           C  
ATOM    214  NE1 TRP A  13       8.971  15.599   8.400  1.00 98.89           N  
ATOM    216  CH2 TRP A  13       8.514  14.246   4.921  1.00 98.89           C  
ATOM    218  CZ2 TRP A  13       9.069  15.077   5.906  1.00 98.89           C  
ATOM    220  CZ3 TRP A  13       7.527  13.308   5.270  1.00 98.89           C  
ATOM    222  N   PHE A  14       6.336  11.664  12.988  1.00 98.79           N  
ATOM    224  CA  PHE A  14       5.454  11.180  14.046  1.00 98.79           C  
ATOM    226  C   PHE A  14       4.658  12.348  14.609  1.00 98.79           C  
ATOM    227  CB  PHE A  14       6.274  10.466  15.125  1.00 98.79           C  
ATOM    230  O   PHE A  14       5.225  13.307  15.141  1.00 98.79           O  
ATOM    231  CG  PHE A  14       6.919   9.201  14.604  1.00 98.79           C  
ATOM    232  CD1 PHE A  14       6.350   7.941  14.876  1.00 98.79           C  
ATOM    234  CD2 PHE A  14       8.054   9.291  13.778  1.00 98.79           C  
ATOM    236  CE1 PHE A  14       6.907   6.784  14.303  1.00 98.79           C  
ATOM    238  CE2 PHE A  14       8.604   8.140  13.203  1.00 98.79           C  
ATOM    240  CZ  PHE A  14       8.019   6.895  13.450  1.00 98.79           C  
ATOM    242  N   LEU A  15       3.335  12.299  14.470  1.00 98.86           N  
ATOM    244  CA  LEU A  15       2.466  13.385  14.900  1.00 98.86           C  
ATOM    246  C   LEU A  15       2.527  13.537  16.420  1.00 98.86           C  
ATOM    247  CB  LEU A  15       1.021  13.163  14.418  1.00 98.86           C  
ATOM    250  O   LEU A  15       2.533  12.562  17.172  1.00 98.86           O  
ATOM    251  CG  LEU A  15       0.732  13.646  12.987  1.00 98.86           C  
ATOM    253  CD1 LEU A  15       1.493  12.872  11.912  1.00 98.86           C  
ATOM    257  CD2 LEU A  15      -0.767  13.496  12.717  1.00 98.86           C  
ATOM    261  N   THR A  16       2.468  14.779  16.899  1.00 98.60           N  
ATOM    263  CA  THR A  16       2.293  15.028  18.333  1.00 98.60           C  
ATOM    265  C   THR A  16       0.995  14.390  18.825  1.00 98.60           C  
ATOM    266  CB  THR A  16       2.304  16.523  18.683  1.00 98.60           C  
ATOM    268  O   THR A  16       0.043  14.245  18.055  1.00 98.60           O  
ATOM    269  CG2 THR A  16       3.583  17.226  18.234  1.00 98.60           C  
ATOM    273  OG1 THR A  16       1.213  17.226  18.122  1.00 98.60           O  
ATOM    275  N   LYS A  17       0.911  14.058  20.120  1.00 97.90           N  
ATOM    277  CA  LYS A  17      -0.298  13.466  20.724  1.00 97.90           C  
ATOM    279  C   LYS A  17      -1.575  14.229  20.339  1.00 97.90           C  
ATOM    280  CB  LYS A  17      -0.107  13.372  22.247  1.00 97.90           C  
ATOM    283  O   LYS A  17      -2.494  13.643  19.777  1.00 97.90           O  
ATOM    284  CG  LYS A  17      -1.335  12.759  22.934  1.00 97.90           C  
ATOM    287  CD  LYS A  17      -1.107  12.533  24.433  1.00 97.90           C  
ATOM    290  CE  LYS A  17      -2.405  11.987  25.038  1.00 97.90           C  
ATOM    293  NZ  LYS A  17      -2.275  11.674  26.482  1.00 97.90           N  
ATOM    297  N   LYS A  18      -1.571  15.556  20.521  1.00 98.34           N  
ATOM    299  CA  LYS A  18      -2.693  16.438  20.161  1.00 98.34           C  
ATOM    301  C   LYS A  18      -3.050  16.371  18.670  1.00 98.34           C  
ATOM    302  CB  LYS A  18      -2.360  17.876  20.596  1.00 98.34           C  
ATOM    305  O   LYS A  18      -4.229  16.319  18.323  1.00 98.34           O  
ATOM    306  CG  LYS A  18      -3.528  18.845  20.343  1.00 98.34           C  
ATOM    309  CD  LYS A  18      -3.222  20.255  20.865  1.00 98.34           C  
ATOM    312  CE  LYS A  18      -4.426  21.170  20.602  1.00 98.34           C  
ATOM    315  NZ  LYS A  18      -4.224  22.534  21.155  1.00 98.34           N  
ATOM    319  N   SER A  19      -2.052  16.381  17.783  1.00 98.76           N  
ATOM    321  CA  SER A  19      -2.298  16.312  16.335  1.00 98.76           C  
ATOM    323  C   SER A  19      -2.820  14.935  15.920  1.00 98.76           C  
ATOM    324  CB  SER A  19      -1.042  16.641  15.528  1.00 98.76           C  
ATOM    327  O   SER A  19      -3.757  14.855  15.132  1.00 98.76           O  
ATOM    328  OG  SER A  19      -0.471  17.870  15.931  1.00 98.76           O  
ATOM    330  N   SER A  20      -2.274  13.865  16.507  1.00 98.58           N  
ATOM    332  CA  SER A  20      -2.741  12.490  16.310  1.00 98.58           C  
ATOM    334  C   SER A  20      -4.202  12.331  16.724  1.00 98.58           C  
ATOM    335  CB  SER A  20      -1.906  11.498  17.125  1.00 98.58           C  
ATOM    338  O   SER A  20      -4.997  11.803  15.958  1.00 98.58           O  
ATOM    339  OG  SER A  20      -0.612  11.350  16.590  1.00 98.58           O  
ATOM    341  N   GLU A  21      -4.580  12.815  17.909  1.00 98.27           N  
ATOM    343  CA  GLU A  21      -5.965  12.778  18.398  1.00 98.27           C  
ATOM    345  C   GLU A  21      -6.911  13.576  17.491  1.00 98.27           C  
ATOM    346  CB  GLU A  21      -6.010  13.337  19.828  1.00 98.27           C  
ATOM    349  O   GLU A  21      -7.993  13.099  17.153  1.00 98.27           O  
ATOM    350  CG  GLU A  21      -5.392  12.372  20.856  1.00 98.27           C  
ATOM    353  CD  GLU A  21      -5.107  13.026  22.221  1.00 98.27           C  
ATOM    354  OE1 GLU A  21      -4.607  12.298  23.111  1.00 98.27           O  
ATOM    355  OE2 GLU A  21      -5.303  14.254  22.363  1.00 98.27           O  
ATOM    356  N   THR A  22      -6.478  14.757  17.042  1.00 98.55           N  
ATOM    358  CA  THR A  22      -7.262  15.617  16.144  1.00 98.55           C  
ATOM    360  C   THR A  22      -7.532  14.934  14.803  1.00 98.55           C  
ATOM    361  CB  THR A  22      -6.549  16.959  15.910  1.00 98.55           C  
ATOM    363  O   THR A  22      -8.681  14.887  14.359  1.00 98.55           O  
ATOM    364  CG2 THR A  22      -7.364  17.913  15.036  1.00 98.55           C  
ATOM    368  OG1 THR A  22      -6.337  17.622  17.138  1.00 98.55           O  
ATOM    370  N   LEU A  23      -6.494  14.386  14.163  1.00 98.76           N  
ATOM    372  CA  LEU A  23      -6.626  13.717  12.870  1.00 98.76           C  
ATOM    374  C   LEU A  23      -7.378  12.386  12.994  1.00 98.76           C  
ATOM    375  CB  LEU A  23      -5.231  13.556  12.244  1.00 98.76           C  
ATOM    378  O   LEU A  23      -8.258  12.114  12.184  1.00 98.76           O  
ATOM    379  CG  LEU A  23      -5.234  12.855  10.871  1.00 98.76           C  
ATOM    381  CD1 LEU A  23      -6.085  13.595   9.836  1.00 98.76           C  
ATOM    385  CD2 LEU A  23      -3.805  12.759  10.343  1.00 98.76           C  
ATOM    389  N   ARG A  24      -7.116  11.600  14.046  1.00 98.27           N  
ATOM    391  CA  ARG A  24      -7.851  10.358  14.327  1.00 98.27           C  
ATOM    393  C   ARG A  24      -9.347  10.616  14.475  1.00 98.27           C  
ATOM    394  CB  ARG A  24      -7.270   9.694  15.582  1.00 98.27           C  
ATOM    397  O   ARG A  24     -10.141   9.915  13.856  1.00 98.27           O  
ATOM    398  CG  ARG A  24      -7.925   8.337  15.882  1.00 98.27           C  
ATOM    401  CD  ARG A  24      -7.317   7.691  17.131  1.00 98.27           C  
ATOM    404  NE  ARG A  24      -5.895   7.354  16.935  1.00 98.27           N  
ATOM    406  NH1 ARG A  24      -4.928   8.781  18.472  1.00 98.27           N  
ATOM    409  NH2 ARG A  24      -3.676   7.364  17.271  1.00 98.27           N  
ATOM    412  CZ  ARG A  24      -4.844   7.847  17.563  1.00 98.27           C  
ATOM    413  N   LYS A  25      -9.730  11.643  15.242  1.00 98.05           N  
ATOM    415  CA  LYS A  25     -11.137  12.022  15.416  1.00 98.05           C  
ATOM    417  C   LYS A  25     -11.766  12.484  14.102  1.00 98.05           C  
ATOM    418  CB  LYS A  25     -11.248  13.085  16.519  1.00 98.05           C  
ATOM    421  O   LYS A  25     -12.893  12.107  13.810  1.00 98.05           O  
ATOM    422  CG  LYS A  25     -12.716  13.395  16.844  1.00 98.05           C  
ATOM    425  CD  LYS A  25     -12.847  14.336  18.047  1.00 98.05           C  
ATOM    428  CE  LYS A  25     -14.337  14.556  18.335  1.00 98.05           C  
ATOM    431  NZ  LYS A  25     -14.562  15.369  19.556  1.00 98.05           N  
ATOM    435  N   ALA A  26     -11.048  13.269  13.294  1.00 98.57           N  
ATOM    437  CA  ALA A  26     -11.534  13.667  11.972  1.00 98.57           C  
ATOM    439  C   ALA A  26     -11.742  12.456  11.046  1.00 98.57           C  
ATOM    440  CB  ALA A  26     -10.563  14.687  11.368  1.00 98.57           C  
ATOM    444  O   ALA A  26     -12.751  12.397  10.351  1.00 98.57           O  
ATOM    445  N   GLY A  27     -10.832  11.478  11.091  1.00 98.60           N  
ATOM    447  CA  GLY A  27     -10.962  10.209  10.381  1.00 98.60           C  
ATOM    450  C   GLY A  27     -12.190   9.411  10.815  1.00 98.60           C  
ATOM    451  O   GLY A  27     -12.968   8.996   9.969  1.00 98.60           O  
ATOM    452  N   GLN A  28     -12.406   9.249  12.123  1.00 98.30           N  
ATOM    454  CA  GLN A  28     -13.576   8.540  12.659  1.00 98.30           C  
ATOM    456  C   GLN A  28     -14.894   9.189  12.227  1.00 98.30           C  
ATOM    457  CB  GLN A  28     -13.488   8.484  14.189  1.00 98.30           C  
ATOM    460  O   GLN A  28     -15.755   8.501  11.692  1.00 98.30           O  
ATOM    461  CG  GLN A  28     -12.427   7.478  14.651  1.00 98.30           C  
ATOM    464  CD  GLN A  28     -12.183   7.522  16.155  1.00 98.30           C  
ATOM    465  NE2 GLN A  28     -11.709   6.442  16.736  1.00 98.30           N  
ATOM    468  OE1 GLN A  28     -12.352   8.519  16.839  1.00 98.30           O  
ATOM    469  N   VAL A  29     -15.007  10.515  12.364  1.00 98.55           N  
ATOM    471  CA  VAL A  29     -16.191  11.260  11.906  1.00 98.55           C  
ATOM    473  C   VAL A  29     -16.414  11.062  10.406  1.00 98.55           C  
ATOM    474  CB  VAL A  29     -16.062  12.755  12.254  1.00 98.55           C  
ATOM    476  O   VAL A  29     -17.539  10.818   9.988  1.00 98.55           O  
ATOM    477  CG1 VAL A  29     -17.158  13.618  11.620  1.00 98.55           C  
ATOM    481  CG2 VAL A  29     -16.137  12.966  13.774  1.00 98.55           C  
ATOM    485  N   PHE A  30     -15.355  11.097   9.592  1.00 98.70           N  
ATOM    487  CA  PHE A  30     -15.480  10.844   8.156  1.00 98.70           C  
ATOM    489  C   PHE A  30     -15.988   9.426   7.850  1.00 98.70           C  
ATOM    490  CB  PHE A  30     -14.138  11.116   7.464  1.00 98.70           C  
ATOM    493  O   PHE A  30     -16.860   9.269   6.999  1.00 98.70           O  
ATOM    494  CG  PHE A  30     -14.095  10.691   6.007  1.00 98.70           C  
ATOM    495  CD1 PHE A  30     -13.058   9.863   5.536  1.00 98.70           C  
ATOM    497  CD2 PHE A  30     -15.116  11.094   5.124  1.00 98.70           C  
ATOM    499  CE1 PHE A  30     -13.027   9.468   4.187  1.00 98.70           C  
ATOM    501  CE2 PHE A  30     -15.102  10.668   3.787  1.00 98.70           C  
ATOM    503  CZ  PHE A  30     -14.050   9.867   3.311  1.00 98.70           C  
ATOM    505  N   LEU A  31     -15.492   8.400   8.550  1.00 98.40           N  
ATOM    507  CA  LEU A  31     -15.968   7.023   8.382  1.00 98.40           C  
ATOM    509  C   LEU A  31     -17.456   6.885   8.748  1.00 98.40           C  
ATOM    510  CB  LEU A  31     -15.105   6.065   9.227  1.00 98.40           C  
ATOM    513  O   LEU A  31     -18.210   6.239   8.019  1.00 98.40           O  
ATOM    514  CG  LEU A  31     -13.638   5.914   8.786  1.00 98.40           C  
ATOM    516  CD1 LEU A  31     -12.937   4.906   9.699  1.00 98.40           C  
ATOM    520  CD2 LEU A  31     -13.489   5.465   7.336  1.00 98.40           C  
ATOM    524  N   GLU A  32     -17.891   7.524   9.835  1.00 97.82           N  
ATOM    526  CA  GLU A  32     -19.295   7.551  10.262  1.00 97.82           C  
ATOM    528  C   GLU A  32     -20.185   8.286   9.245  1.00 97.82           C  
ATOM    529  CB  GLU A  32     -19.402   8.240  11.632  1.00 97.82           C  
ATOM    532  O   GLU A  32     -21.241   7.783   8.851  1.00 97.82           O  
ATOM    533  CG  GLU A  32     -18.800   7.420  12.787  1.00 97.82           C  
ATOM    536  CD  GLU A  32     -18.630   8.233  14.086  1.00 97.82           C  
ATOM    537  OE1 GLU A  32     -18.035   7.683  15.043  1.00 97.82           O  
ATOM    538  OE2 GLU A  32     -19.068   9.407  14.135  1.00 97.82           O  
ATOM    539  N   GLU A  33     -19.765   9.467   8.785  1.00 98.16           N  
ATOM    541  CA  GLU A  33     -20.480  10.261   7.780  1.00 98.16           C  
ATOM    543  C   GLU A  33     -20.595   9.500   6.453  1.00 98.16           C  
ATOM    544  CB  GLU A  33     -19.772  11.610   7.562  1.00 98.16           C  
ATOM    547  O   GLU A  33     -21.693   9.388   5.902  1.00 98.16           O  
ATOM    548  CG  GLU A  33     -19.994  12.606   8.716  1.00 98.16           C  
ATOM    551  CD  GLU A  33     -19.190  13.916   8.569  1.00 98.16           C  
ATOM    552  OE1 GLU A  33     -19.487  14.872   9.324  1.00 98.16           O  
ATOM    553  OE2 GLU A  33     -18.285  14.000   7.705  1.00 98.16           O  
ATOM    554  N   LEU A  34     -19.493   8.916   5.971  1.00 97.96           N  
ATOM    556  CA  LEU A  34     -19.453   8.151   4.727  1.00 97.96           C  
ATOM    558  C   LEU A  34     -20.348   6.912   4.801  1.00 97.96           C  
ATOM    559  CB  LEU A  34     -17.995   7.778   4.398  1.00 97.96           C  
ATOM    562  O   LEU A  34     -21.187   6.718   3.922  1.00 97.96           O  
ATOM    563  CG  LEU A  34     -17.836   6.975   3.092  1.00 97.96           C  
ATOM    565  CD1 LEU A  34     -18.323   7.772   1.881  1.00 97.96           C  
ATOM    569  CD2 LEU A  34     -16.368   6.621   2.868  1.00 97.96           C  
ATOM    573  N   GLY A  35     -20.239   6.115   5.868  1.00 96.26           N  
ATOM    575  CA  GLY A  35     -21.062   4.915   6.053  1.00 96.26           C  
ATOM    578  C   GLY A  35     -22.563   5.221   6.158  1.00 96.26           C  
ATOM    579  O   GLY A  35     -23.410   4.399   5.795  1.00 96.26           O  
ATOM    580  N   ASN A  36     -22.924   6.426   6.612  1.00 95.85           N  
ATOM    582  CA  ASN A  36     -24.311   6.888   6.642  1.00 95.85           C  
ATOM    584  C   ASN A  36     -24.765   7.570   5.336  1.00 95.85           C  
ATOM    585  CB  ASN A  36     -24.514   7.771   7.879  1.00 95.85           C  
ATOM    588  O   ASN A  36     -25.977   7.684   5.116  1.00 95.85           O  
ATOM    589  CG  ASN A  36     -24.489   6.970   9.173  1.00 95.85           C  
ATOM    590  ND2 ASN A  36     -23.700   7.392  10.128  1.00 95.85           N  
ATOM    593  OD1 ASN A  36     -25.191   5.973   9.342  1.00 95.85           O  
ATOM    594  N   HIS A  37     -23.842   7.970   4.458  1.00 96.57           N  
ATOM    596  CA  HIS A  37     -24.140   8.708   3.235  1.00 96.57           C  
ATOM    598  C   HIS A  37     -24.904   7.853   2.214  1.00 96.57           C  
ATOM    599  CB  HIS A  37     -22.853   9.293   2.632  1.00 96.57           C  
ATOM    602  O   HIS A  37     -24.551   6.709   1.918  1.00 96.57           O  
ATOM    603  CG  HIS A  37     -23.133  10.391   1.638  1.00 96.57           C  
ATOM    604  CD2 HIS A  37     -23.319  11.715   1.929  1.00 96.57           C  
ATOM    606  ND1 HIS A  37     -23.251  10.255   0.272  1.00 96.57           N  
ATOM    608  CE1 HIS A  37     -23.519  11.468  -0.246  1.00 96.57           C  
ATOM    610  NE2 HIS A  37     -23.590  12.379   0.731  1.00 96.57           N  
ATOM    611  N   LYS A  38     -25.953   8.428   1.610  1.00 95.32           N  
ATOM    613  CA  LYS A  38     -26.825   7.711   0.661  1.00 95.32           C  
ATOM    615  C   LYS A  38     -26.066   7.200  -0.565  1.00 95.32           C  
ATOM    616  CB  LYS A  38     -27.995   8.604   0.219  1.00 95.32           C  
ATOM    619  O   LYS A  38     -26.343   6.097  -1.021  1.00 95.32           O  
ATOM    620  CG  LYS A  38     -29.002   8.874   1.347  1.00 95.32           C  
ATOM    623  CD  LYS A  38     -30.166   9.737   0.833  1.00 95.32           C  
ATOM    626  CE  LYS A  38     -31.180  10.006   1.953  1.00 95.32           C  
ATOM    629  NZ  LYS A  38     -32.285  10.893   1.502  1.00 95.32           N  
ATOM    633  N   ALA A  39     -25.120   7.986  -1.086  1.00 95.80           N  
ATOM    635  CA  ALA A  39     -24.321   7.579  -2.242  1.00 95.80           C  
ATOM    637  C   ALA A  39     -23.456   6.345  -1.935  1.00 95.80           C  
ATOM    638  CB  ALA A  39     -23.474   8.760  -2.736  1.00 95.80           C  
ATOM    642  O   ALA A  39     -23.397   5.436  -2.750  1.00 95.80           O  
ATOM    643  N   PHE A  40     -22.857   6.270  -0.741  1.00 96.08           N  
ATOM    645  CA  PHE A  40     -22.035   5.126  -0.342  1.00 96.08           C  
ATOM    647  C   PHE A  40     -22.860   3.841  -0.243  1.00 96.08           C  
ATOM    648  CB  PHE A  40     -21.342   5.446   0.985  1.00 96.08           C  
ATOM    651  O   PHE A  40     -22.492   2.818  -0.810  1.00 96.08           O  
ATOM    652  CG  PHE A  40     -20.445   4.327   1.471  1.00 96.08           C  
ATOM    653  CD1 PHE A  40     -20.923   3.375   2.391  1.00 96.08           C  
ATOM    655  CD2 PHE A  40     -19.138   4.215   0.970  1.00 96.08           C  
ATOM    657  CE1 PHE A  40     -20.105   2.297   2.774  1.00 96.08           C  
ATOM    659  CE2 PHE A  40     -18.325   3.130   1.339  1.00 96.08           C  
ATOM    661  CZ  PHE A  40     -18.818   2.160   2.225  1.00 96.08           C  
ATOM    663  N   LYS A  41     -24.029   3.912   0.407  1.00 93.70           N  
ATOM    665  CA  LYS A  41     -24.926   2.756   0.574  1.00 93.70           C  
ATOM    667  C   LYS A  41     -25.386   2.153  -0.755  1.00 93.70           C  
ATOM    668  CB  LYS A  41     -26.141   3.158   1.416  1.00 93.70           C  
ATOM    671  O   LYS A  41     -25.506   0.938  -0.854  1.00 93.70           O  
ATOM    672  CG  LYS A  41     -25.748   3.448   2.869  1.00 93.70           C  
ATOM    675  CD  LYS A  41     -26.973   3.899   3.665  1.00 93.70           C  
ATOM    678  CE  LYS A  41     -26.542   4.153   5.108  1.00 93.70           C  
ATOM    681  NZ  LYS A  41     -27.647   4.728   5.907  1.00 93.70           N  
ATOM    685  N   LYS A  42     -25.616   2.981  -1.781  1.00 91.65           N  
ATOM    687  CA  LYS A  42     -25.986   2.507  -3.129  1.00 91.65           C  
ATOM    689  C   LYS A  42     -24.883   1.675  -3.788  1.00 91.65           C  
ATOM    690  CB  LYS A  42     -26.330   3.698  -4.030  1.00 91.65           C  
ATOM    693  O   LYS A  42     -25.181   0.749  -4.533  1.00 91.65           O  
ATOM    694  CG  LYS A  42     -27.691   4.316  -3.690  1.00 91.65           C  
ATOM    697  CD  LYS A  42     -27.967   5.477  -4.649  1.00 91.65           C  
ATOM    700  CE  LYS A  42     -29.354   6.075  -4.406  1.00 91.65           C  
ATOM    703  NZ  LYS A  42     -29.669   7.094  -5.440  1.00 91.65           N  
ATOM    707  N   GLU A  43     -23.630   1.978  -3.475  1.00 91.81           N  
ATOM    709  CA  GLU A  43     -22.448   1.356  -4.074  1.00 91.81           C  
ATOM    711  C   GLU A  43     -21.843   0.249  -3.197  1.00 91.81           C  
ATOM    712  CB  GLU A  43     -21.419   2.454  -4.374  1.00 91.81           C  
ATOM    715  O   GLU A  43     -20.758  -0.249  -3.492  1.00 91.81           O  
ATOM    716  CG  GLU A  43     -21.916   3.526  -5.361  1.00 91.81           C  
ATOM    719  CD  GLU A  43     -22.380   2.914  -6.687  1.00 91.81           C  
ATOM    720  OE1 GLU A  43     -23.450   3.327  -7.186  1.00 91.81           O  
ATOM    721  OE2 GLU A  43     -21.690   1.981  -7.156  1.00 91.81           O  
ATOM    722  N   LEU A  44     -22.526  -0.163  -2.122  1.00 90.05           N  
ATOM    724  CA  LEU A  44     -21.958  -1.062  -1.114  1.00 90.05           C  
ATOM    726  C   LEU A  44     -21.540  -2.428  -1.685  1.00 90.05           C  
ATOM    727  CB  LEU A  44     -22.978  -1.212   0.027  1.00 90.05           C  
ATOM    730  O   LEU A  44     -20.527  -2.986  -1.270  1.00 90.05           O  
ATOM    731  CG  LEU A  44     -22.375  -1.809   1.308  1.00 90.05           C  
ATOM    733  CD1 LEU A  44     -21.400  -0.839   1.975  1.00 90.05           C  
ATOM    737  CD2 LEU A  44     -23.488  -2.101   2.306  1.00 90.05           C  
ATOM    741  N   ARG A  45     -22.264  -2.918  -2.699  1.00 84.50           N  
ATOM    743  CA  ARG A  45     -21.930  -4.142  -3.450  1.00 84.50           C  
ATOM    745  C   ARG A  45     -20.570  -4.088  -4.158  1.00 84.50           C  
ATOM    746  CB  ARG A  45     -23.049  -4.445  -4.461  1.00 84.50           C  
ATOM    749  O   ARG A  45     -19.995  -5.124  -4.451  1.00 84.50           O  
ATOM    750  CG  ARG A  45     -23.122  -3.410  -5.598  1.00 84.50           C  
ATOM    753  CD  ARG A  45     -24.222  -3.763  -6.595  1.00 84.50           C  
ATOM    756  NE  ARG A  45     -24.178  -2.851  -7.749  1.00 84.50           N  
ATOM    758  NH1 ARG A  45     -26.004  -3.681  -8.857  1.00 84.50           N  
ATOM    761  NH2 ARG A  45     -24.889  -1.939  -9.706  1.00 84.50           N  
ATOM    764  CZ  ARG A  45     -25.024  -2.825  -8.760  1.00 84.50           C  
ATOM    765  N   HIS A  46     -20.068  -2.888  -4.457  1.00 83.59           N  
ATOM    767  CA  HIS A  46     -18.746  -2.681  -5.055  1.00 83.59           C  
ATOM    769  C   HIS A  46     -17.656  -2.472  -3.993  1.00 83.59           C  
ATOM    770  CB  HIS A  46     -18.788  -1.478  -6.010  1.00 83.59           C  
ATOM    773  O   HIS A  46     -16.493  -2.288  -4.344  1.00 83.59           O  
ATOM    774  CG  HIS A  46     -19.877  -1.523  -7.051  1.00 83.59           C  
ATOM    775  CD2 HIS A  46     -20.051  -2.456  -8.040  1.00 83.59           C  
ATOM    777  ND1 HIS A  46     -20.850  -0.571  -7.234  1.00 83.59           N  
ATOM    779  CE1 HIS A  46     -21.559  -0.890  -8.317  1.00 83.59           C  
ATOM    781  NE2 HIS A  46     -21.150  -2.061  -8.822  1.00 83.59           N  
ATOM    782  N   PHE A  47     -18.030  -2.426  -2.711  1.00 87.58           N  
ATOM    784  CA  PHE A  47     -17.116  -2.210  -1.592  1.00 87.58           C  
ATOM    786  C   PHE A  47     -16.789  -3.514  -0.862  1.00 87.58           C  
ATOM    787  CB  PHE A  47     -17.728  -1.175  -0.640  1.00 87.58           C  
ATOM    790  O   PHE A  47     -15.635  -3.767  -0.540  1.00 87.58           O  
ATOM    791  CG  PHE A  47     -16.728  -0.655   0.368  1.00 87.58           C  
ATOM    792  CD1 PHE A  47     -16.610  -1.242   1.638  1.00 87.58           C  
ATOM    794  CD2 PHE A  47     -15.880   0.403   0.014  1.00 87.58           C  
ATOM    796  CE1 PHE A  47     -15.632  -0.791   2.539  1.00 87.58           C  
ATOM    798  CE2 PHE A  47     -14.904   0.859   0.911  1.00 87.58           C  
ATOM    800  CZ  PHE A  47     -14.777   0.260   2.174  1.00 87.58           C  
ATOM    802  N   ILE A  48     -17.798  -4.351  -0.620  1.00 83.65           N  
ATOM    804  CA  ILE A  48     -17.627  -5.689  -0.052  1.00 83.65           C  
ATOM    806  C   ILE A  48     -18.092  -6.737  -1.057  1.00 83.65           C  
ATOM    807  CB  ILE A  48     -18.337  -5.839   1.316  1.00 83.65           C  
ATOM    809  O   ILE A  48     -19.204  -6.655  -1.572  1.00 83.65           O  
ATOM    810  CG1 ILE A  48     -19.792  -5.307   1.316  1.00 83.65           C  
ATOM    813  CG2 ILE A  48     -17.496  -5.156   2.408  1.00 83.65           C  
ATOM    817  CD1 ILE A  48     -20.569  -5.595   2.606  1.00 83.65           C  
ATOM    821  N   SER A  49     -17.261  -7.753  -1.294  1.00 65.57           N  
ATOM    823  CA  SER A  49     -17.718  -8.999  -1.903  1.00 65.57           C  
ATOM    825  C   SER A  49     -18.515  -9.760  -0.847  1.00 65.57           C  
ATOM    826  CB  SER A  49     -16.533  -9.820  -2.425  1.00 65.57           C  
ATOM    829  O   SER A  49     -17.950 -10.319   0.094  1.00 65.57           O  
ATOM    830  OG  SER A  49     -15.610 -10.071  -1.383  1.00 65.57           O  
ATOM    832  N   GLY A  50     -19.833  -9.723  -0.949  1.00 57.70           N  
ATOM    834  CA  GLY A  50     -20.723 -10.493  -0.096  1.00 57.70           C  
ATOM    837  C   GLY A  50     -22.040 -10.693  -0.817  1.00 57.70           C  
ATOM    838  O   GLY A  50     -22.599  -9.731  -1.339  1.00 57.70           O  
ATOM    839  N   ASP A  51     -22.509 -11.937  -0.858  1.00 55.46           N  
ATOM    841  CA  ASP A  51     -23.787 -12.269  -1.492  1.00 55.46           C  
ATOM    843  C   ASP A  51     -24.977 -11.739  -0.683  1.00 55.46           C  
ATOM    844  CB  ASP A  51     -23.894 -13.791  -1.668  1.00 55.46           C  
ATOM    847  O   ASP A  51     -26.030 -11.439  -1.244  1.00 55.46           O  
ATOM    848  CG  ASP A  51     -22.935 -14.339  -2.729  1.00 55.46           C  
ATOM    849  OD1 ASP A  51     -22.730 -13.648  -3.752  1.00 55.46           O  
ATOM    850  OD2 ASP A  51     -22.400 -15.444  -2.497  1.00 55.46           O  
ATOM    851  N   GLU A  52     -24.819 -11.584   0.637  1.00 56.28           N  
ATOM    853  CA  GLU A  52     -25.877 -11.039   1.479  1.00 56.28           C  
ATOM    855  C   GLU A  52     -25.915  -9.503   1.413  1.00 56.28           C  
ATOM    856  CB  GLU A  52     -25.769 -11.509   2.931  1.00 56.28           C  
ATOM    859  O   GLU A  52     -24.934  -8.837   1.775  1.00 56.28           O  
ATOM    860  CG  GLU A  52     -26.139 -12.992   3.082  1.00 56.28           C  
ATOM    863  CD  GLU A  52     -26.335 -13.398   4.550  1.00 56.28           C  
ATOM    864  OE1 GLU A  52     -26.953 -14.462   4.771  1.00 56.28           O  
ATOM    865  OE2 GLU A  52     -25.871 -12.648   5.444  1.00 56.28           O  
ATOM    866  N   PRO A  53     -27.054  -8.904   1.018  1.00 59.03           N  
ATOM    867  CA  PRO A  53     -27.228  -7.461   1.058  1.00 59.03           C  
ATOM    869  C   PRO A  53     -27.212  -6.967   2.512  1.00 59.03           C  
ATOM    870  CB  PRO A  53     -28.549  -7.191   0.324  1.00 59.03           C  
ATOM    873  O   PRO A  53     -28.213  -7.023   3.223  1.00 59.03           O  
ATOM    874  CG  PRO A  53     -29.335  -8.494   0.460  1.00 59.03           C  
ATOM    877  CD  PRO A  53     -28.251  -9.562   0.512  1.00 59.03           C  
ATOM    880  N   LYS A  54     -26.069  -6.446   2.972  1.00 63.05           N  
ATOM    882  CA  LYS A  54     -25.992  -5.702   4.237  1.00 63.05           C  
ATOM    884  C   LYS A  54     -26.587  -4.310   4.037  1.00 63.05           C  
ATOM    885  CB  LYS A  54     -24.546  -5.634   4.758  1.00 63.05           C  
ATOM    888  O   LYS A  54     -26.092  -3.542   3.222  1.00 63.05           O  
ATOM    889  CG  LYS A  54     -24.075  -6.999   5.278  1.00 63.05           C  
ATOM    892  CD  LYS A  54     -22.680  -6.920   5.912  1.00 63.05           C  
ATOM    895  CE  LYS A  54     -22.308  -8.314   6.430  1.00 63.05           C  
ATOM    898  NZ  LYS A  54     -20.942  -8.358   7.007  1.00 63.05           N  
ATOM    902  N   GLU A  55     -27.605  -3.941   4.812  1.00 69.16           N  
ATOM    904  CA  GLU A  55     -28.224  -2.606   4.696  1.00 69.16           C  
ATOM    906  C   GLU A  55     -27.295  -1.464   5.139  1.00 69.16           C  
ATOM    907  CB  GLU A  55     -29.494  -2.534   5.547  1.00 69.16           C  
ATOM    910  O   GLU A  55     -27.403  -0.325   4.671  1.00 69.16           O  
ATOM    911  CG  GLU A  55     -30.632  -3.423   5.031  1.00 69.16           C  
ATOM    914  CD  GLU A  55     -31.956  -3.109   5.745  1.00 69.16           C  
ATOM    915  OE1 GLU A  55     -33.013  -3.412   5.153  1.00 69.16           O  
ATOM    916  OE2 GLU A  55     -31.902  -2.522   6.853  1.00 69.16           O  
ATOM    917  N   LYS A  56     -26.376  -1.750   6.066  1.00 82.16           N  
ATOM    919  CA  LYS A  56     -25.414  -0.780   6.586  1.00 82.16           C  
ATOM    921  C   LYS A  56     -24.097  -1.465   6.929  1.00 82.16           C  
ATOM    922  CB  LYS A  56     -26.040  -0.055   7.792  1.00 82.16           C  
ATOM    925  O   LYS A  56     -24.079  -2.498   7.593  1.00 82.16           O  
ATOM    926  CG  LYS A  56     -25.114   1.029   8.364  1.00 82.16           C  
ATOM    929  CD  LYS A  56     -25.794   1.855   9.465  1.00 82.16           C  
ATOM    932  CE  LYS A  56     -24.728   2.733  10.135  1.00 82.16           C  
ATOM    935  NZ  LYS A  56     -25.297   3.712  11.092  1.00 82.16           N  
ATOM    939  N   LEU A  57     -22.998  -0.836   6.523  1.00 89.69           N  
ATOM    941  CA  LEU A  57     -21.649  -1.183   6.950  1.00 89.69           C  
ATOM    943  C   LEU A  57     -21.126  -0.077   7.866  1.00 89.69           C  
ATOM    944  CB  LEU A  57     -20.769  -1.396   5.710  1.00 89.69           C  
ATOM    947  O   LEU A  57     -21.056   1.085   7.470  1.00 89.69           O  
ATOM    948  CG  LEU A  57     -19.332  -1.849   6.021  1.00 89.69           C  
ATOM    950  CD1 LEU A  57     -19.308  -3.230   6.681  1.00 89.69           C  
ATOM    954  CD2 LEU A  57     -18.532  -1.920   4.722  1.00 89.69           C  
ATOM    958  N   GLU A  58     -20.786  -0.439   9.098  1.00 93.40           N  
ATOM    960  CA  GLU A  58     -20.125   0.468  10.032  1.00 93.40           C  
ATOM    962  C   GLU A  58     -18.622   0.477   9.707  1.00 93.40           C  
ATOM    963  CB  GLU A  58     -20.460   0.052  11.479  1.00 93.40           C  
ATOM    966  O   GLU A  58     -17.918  -0.516   9.914  1.00 93.40           O  
ATOM    967  CG  GLU A  58     -20.709   1.250  12.405  1.00 93.40           C  
ATOM    970  CD  GLU A  58     -19.534   2.229  12.435  1.00 93.40           C  
ATOM    971  OE1 GLU A  58     -19.811   3.443  12.478  1.00 93.40           O  
ATOM    972  OE2 GLU A  58     -18.383   1.759  12.301  1.00 93.40           O  
ATOM    973  N   LEU A  59     -18.145   1.572   9.108  1.00 96.65           N  
ATOM    975  CA  LEU A  59     -16.781   1.653   8.588  1.00 96.65           C  
ATOM    977  C   LEU A  59     -15.721   1.741   9.690  1.00 96.65           C  
ATOM    978  CB  LEU A  59     -16.659   2.841   7.621  1.00 96.65           C  
ATOM    981  O   LEU A  59     -14.599   1.281   9.485  1.00 96.65           O  
ATOM    982  CG  LEU A  59     -17.363   2.669   6.265  1.00 96.65           C  
ATOM    984  CD1 LEU A  59     -17.143   3.927   5.425  1.00 96.65           C  
ATOM    988  CD2 LEU A  59     -16.812   1.474   5.482  1.00 96.65           C  
ATOM    992  N   VAL A  60     -16.055   2.273  10.867  1.00 96.42           N  
ATOM    994  CA  VAL A  60     -15.139   2.281  12.013  1.00 96.42           C  
ATOM    996  C   VAL A  60     -14.869   0.844  12.455  1.00 96.42           C  
ATOM    997  CB  VAL A  60     -15.687   3.136  13.178  1.00 96.42           C  
ATOM    999  O   VAL A  60     -13.716   0.497  12.722  1.00 96.42           O  
ATOM   1000  CG1 VAL A  60     -14.689   3.195  14.340  1.00 96.42           C  
ATOM   1004  CG2 VAL A  60     -15.978   4.573  12.729  1.00 96.42           C  
ATOM   1008  N   SER A  61     -15.894  -0.011  12.484  1.00 94.39           N  
ATOM   1010  CA  SER A  61     -15.727  -1.449  12.736  1.00 94.39           C  
ATOM   1012  C   SER A  61     -15.014  -2.174  11.592  1.00 94.39           C  
ATOM   1013  CB  SER A  61     -17.081  -2.112  12.985  1.00 94.39           C  
ATOM   1016  O   SER A  61     -14.168  -3.023  11.862  1.00 94.39           O  
ATOM   1017  OG  SER A  61     -17.640  -1.642  14.195  1.00 94.39           O  
ATOM   1019  N   TYR A  62     -15.321  -1.834  10.336  1.00 94.11           N  
ATOM   1021  CA  TYR A  62     -14.691  -2.448   9.161  1.00 94.11           C  
ATOM   1023  C   TYR A  62     -13.170  -2.228   9.137  1.00 94.11           C  
ATOM   1024  CB  TYR A  62     -15.342  -1.887   7.894  1.00 94.11           C  
ATOM   1027  O   TYR A  62     -12.399  -3.172   8.969  1.00 94.11           O  
ATOM   1028  CG  TYR A  62     -14.876  -2.570   6.630  1.00 94.11           C  
ATOM   1029  CD1 TYR A  62     -13.877  -1.978   5.834  1.00 94.11           C  
ATOM   1031  CD2 TYR A  62     -15.424  -3.814   6.267  1.00 94.11           C  
ATOM   1033  CE1 TYR A  62     -13.441  -2.627   4.665  1.00 94.11           C  
ATOM   1035  CE2 TYR A  62     -15.000  -4.458   5.091  1.00 94.11           C  
ATOM   1037  OH  TYR A  62     -13.607  -4.477   3.148  1.00 94.11           O  
ATOM   1039  CZ  TYR A  62     -14.008  -3.861   4.285  1.00 94.11           C  
ATOM   1040  N   PHE A  63     -12.724  -0.998   9.408  1.00 96.47           N  
ATOM   1042  CA  PHE A  63     -11.311  -0.659   9.585  1.00 96.47           C  
ATOM   1044  C   PHE A  63     -10.857  -0.916  11.029  1.00 96.47           C  
ATOM   1045  CB  PHE A  63     -11.055   0.768   9.096  1.00 96.47           C  
ATOM   1048  O   PHE A  63     -10.454  -0.008  11.766  1.00 96.47           O  
ATOM   1049  CG  PHE A  63     -11.371   0.963   7.628  1.00 96.47           C  
ATOM   1050  CD1 PHE A  63     -10.649   0.246   6.655  1.00 96.47           C  
ATOM   1052  CD2 PHE A  63     -12.401   1.836   7.233  1.00 96.47           C  
ATOM   1054  CE1 PHE A  63     -10.964   0.395   5.297  1.00 96.47           C  
ATOM   1056  CE2 PHE A  63     -12.710   1.992   5.873  1.00 96.47           C  
ATOM   1058  CZ  PHE A  63     -11.985   1.272   4.913  1.00 96.47           C  
ATOM   1060  N   GLY A  64     -10.964  -2.178  11.451  1.00 93.01           N  
ATOM   1062  CA  GLY A  64     -10.672  -2.614  12.817  1.00 93.01           C  
ATOM   1065  C   GLY A  64      -9.188  -2.543  13.187  1.00 93.01           C  
ATOM   1066  O   GLY A  64      -8.861  -2.257  14.341  1.00 93.01           O  
ATOM   1067  N   LYS A  65      -8.278  -2.733  12.222  1.00 92.24           N  
ATOM   1069  CA  LYS A  65      -6.832  -2.610  12.458  1.00 92.24           C  
ATOM   1071  C   LYS A  65      -6.416  -1.153  12.324  1.00 92.24           C  
ATOM   1072  CB  LYS A  65      -6.035  -3.504  11.501  1.00 92.24           C  
ATOM   1075  O   LYS A  65      -6.385  -0.613  11.223  1.00 92.24           O  
ATOM   1076  CG  LYS A  65      -6.342  -4.996  11.703  1.00 92.24           C  
ATOM   1079  CD  LYS A  65      -5.307  -5.908  11.030  1.00 92.24           C  
ATOM   1082  CE  LYS A  65      -5.120  -5.559   9.554  1.00 92.24           C  
ATOM   1085  NZ  LYS A  65      -4.327  -6.580   8.838  1.00 92.24           N  
ATOM   1089  N   ARG A  66      -6.100  -0.504  13.443  1.00 94.66           N  
ATOM   1091  CA  ARG A  66      -5.753   0.926  13.493  1.00 94.66           C  
ATOM   1093  C   ARG A  66      -4.389   1.120  14.151  1.00 94.66           C  
ATOM   1094  CB  ARG A  66      -6.842   1.718  14.232  1.00 94.66           C  
ATOM   1097  O   ARG A  66      -4.028   0.306  15.001  1.00 94.66           O  
ATOM   1098  CG  ARG A  66      -8.233   1.502  13.618  1.00 94.66           C  
ATOM   1101  CD  ARG A  66      -9.303   2.277  14.389  1.00 94.66           C  
ATOM   1104  NE  ARG A  66     -10.595   1.569  14.327  1.00 94.66           N  
ATOM   1106  NH1 ARG A  66     -11.179   1.707  16.553  1.00 94.66           N  
ATOM   1109  NH2 ARG A  66     -12.481   0.599  15.142  1.00 94.66           N  
ATOM   1112  CZ  ARG A  66     -11.407   1.299  15.333  1.00 94.66           C  
ATOM   1113  N   PRO A  67      -3.647   2.194  13.823  1.00 92.70           N  
ATOM   1114  CA  PRO A  67      -2.384   2.481  14.493  1.00 92.70           C  
ATOM   1116  C   PRO A  67      -2.593   2.634  16.012  1.00 92.70           C  
ATOM   1117  CB  PRO A  67      -1.850   3.768  13.856  1.00 92.70           C  
ATOM   1120  O   PRO A  67      -3.369   3.508  16.421  1.00 92.70           O  
ATOM   1121  CG  PRO A  67      -2.546   3.814  12.498  1.00 92.70           C  
ATOM   1124  CD  PRO A  67      -3.900   3.165  12.765  1.00 92.70           C  
ATOM   1127  N   PRO A  68      -1.926   1.819  16.854  1.00 87.64           N  
ATOM   1128  CA  PRO A  68      -2.168   1.814  18.297  1.00 87.64           C  
ATOM   1130  C   PRO A  68      -1.578   3.046  19.000  1.00 87.64           C  
ATOM   1131  CB  PRO A  68      -1.538   0.508  18.798  1.00 87.64           C  
ATOM   1134  O   PRO A  68      -2.111   3.504  20.008  1.00 87.64           O  
ATOM   1135  CG  PRO A  68      -0.416   0.231  17.797  1.00 87.64           C  
ATOM   1138  CD  PRO A  68      -0.996   0.755  16.485  1.00 87.64           C  
ATOM   1141  N   GLY A  69      -0.480   3.591  18.469  1.00 92.32           N  
ATOM   1143  CA  GLY A  69       0.242   4.725  19.040  1.00 92.32           C  
ATOM   1146  C   GLY A  69      -0.144   6.074  18.434  1.00 92.32           C  
ATOM   1147  O   GLY A  69      -1.284   6.327  18.038  1.00 92.32           O  
ATOM   1148  N   VAL A  70       0.831   6.978  18.364  1.00 97.34           N  
ATOM   1150  CA  VAL A  70       0.687   8.204  17.572  1.00 97.34           C  
ATOM   1152  C   VAL A  70       0.594   7.864  16.086  1.00 97.34           C  
ATOM   1153  CB  VAL A  70       1.804   9.226  17.844  1.00 97.34           C  
ATOM   1155  O   VAL A  70       1.169   6.884  15.612  1.00 97.34           O  
ATOM   1156  CG1 VAL A  70       1.680   9.771  19.273  1.00 97.34           C  
ATOM   1160  CG2 VAL A  70       3.213   8.665  17.628  1.00 97.34           C  
ATOM   1164  N   LEU A  71      -0.157   8.678  15.353  1.00 98.60           N  
ATOM   1166  CA  LEU A  71      -0.188   8.591  13.900  1.00 98.60           C  
ATOM   1168  C   LEU A  71       1.164   9.050  13.338  1.00 98.60           C  
ATOM   1169  CB  LEU A  71      -1.344   9.447  13.368  1.00 98.60           C  
ATOM   1172  O   LEU A  71       1.848   9.877  13.947  1.00 98.60           O  
ATOM   1173  CG  LEU A  71      -2.758   9.008  13.790  1.00 98.60           C  
ATOM   1175  CD1 LEU A  71      -3.787   9.948  13.163  1.00 98.60           C  
ATOM   1179  CD2 LEU A  71      -3.094   7.580  13.367  1.00 98.60           C  
ATOM   1183  N   HIS A  72       1.540   8.542  12.172  1.00 98.67           N  
ATOM   1185  CA  HIS A  72       2.776   8.931  11.503  1.00 98.67           C  
ATOM   1187  C   HIS A  72       2.597   8.966   9.984  1.00 98.67           C  
ATOM   1188  CB  HIS A  72       3.924   8.001  11.930  1.00 98.67           C  
ATOM   1191  O   HIS A  72       1.677   8.347   9.450  1.00 98.67           O  
ATOM   1192  CG  HIS A  72       3.735   6.564  11.515  1.00 98.67           C  
ATOM   1193  CD2 HIS A  72       4.189   5.980  10.362  1.00 98.67           C  
ATOM   1195  ND1 HIS A  72       3.064   5.592  12.226  1.00 98.67           N  
ATOM   1197  CE1 HIS A  72       3.107   4.453  11.514  1.00 98.67           C  
ATOM   1199  NE2 HIS A  72       3.781   4.645  10.377  1.00 98.67           N  
ATOM   1200  N   CYS A  73       3.484   9.702   9.320  1.00 98.62           N  
ATOM   1202  CA  CYS A  73       3.687   9.679   7.875  1.00 98.62           C  
ATOM   1204  C   CYS A  73       5.086   9.121   7.609  1.00 98.62           C  
ATOM   1205  CB  CYS A  73       3.513  11.104   7.331  1.00 98.62           C  
ATOM   1208  O   CYS A  73       6.078   9.786   7.919  1.00 98.62           O  
ATOM   1209  SG  CYS A  73       3.826  11.159   5.541  1.00 98.62           S  
ATOM   1211  N   THR A  74       5.167   7.899   7.088  1.00 96.59           N  
ATOM   1213  CA  THR A  74       6.437   7.239   6.752  1.00 96.59           C  
ATOM   1215  C   THR A  74       7.100   7.942   5.572  1.00 96.59           C  
ATOM   1216  CB  THR A  74       6.208   5.754   6.427  1.00 96.59           C  
ATOM   1218  O   THR A  74       6.416   8.310   4.618  1.00 96.59           O  
ATOM   1219  CG2 THR A  74       7.502   4.971   6.222  1.00 96.59           C  
ATOM   1223  OG1 THR A  74       5.548   5.164   7.520  1.00 96.59           O  
ATOM   1225  N   THR A  75       8.419   8.131   5.634  1.00 96.51           N  
ATOM   1227  CA  THR A  75       9.222   8.534   4.471  1.00 96.51           C  
ATOM   1229  C   THR A  75       9.860   7.311   3.841  1.00 96.51           C  
ATOM   1230  CB  THR A  75      10.298   9.574   4.816  1.00 96.51           C  
ATOM   1232  O   THR A  75       9.505   6.934   2.733  1.00 96.51           O  
ATOM   1233  CG2 THR A  75       9.682  10.924   5.149  1.00 96.51           C  
ATOM   1237  OG1 THR A  75      11.086   9.179   5.921  1.00 96.51           O  
ATOM   1239  N   LYS A  76      10.764   6.653   4.570  1.00 93.26           N  
ATOM   1241  CA  LYS A  76      11.535   5.510   4.090  1.00 93.26           C  
ATOM   1243  C   LYS A  76      11.361   4.326   5.028  1.00 93.26           C  
ATOM   1244  CB  LYS A  76      13.008   5.929   3.947  1.00 93.26           C  
ATOM   1247  O   LYS A  76      11.749   4.394   6.196  1.00 93.26           O  
ATOM   1248  CG  LYS A  76      13.928   4.814   3.427  1.00 93.26           C  
ATOM   1251  CD  LYS A  76      13.617   4.367   1.996  1.00 93.26           C  
ATOM   1254  CE  LYS A  76      14.659   3.339   1.563  1.00 93.26           C  
ATOM   1257  NZ  LYS A  76      14.360   2.829   0.215  1.00 93.26           N  
ATOM   1261  N   PHE A  77      10.818   3.233   4.497  1.00 89.12           N  
ATOM   1263  CA  PHE A  77      10.918   1.930   5.140  1.00 89.12           C  
ATOM   1265  C   PHE A  77      12.342   1.395   4.971  1.00 89.12           C  
ATOM   1266  CB  PHE A  77       9.861   0.974   4.582  1.00 89.12           C  
ATOM   1269  O   PHE A  77      12.861   1.325   3.855  1.00 89.12           O  
ATOM   1270  CG  PHE A  77       9.773  -0.320   5.364  1.00 89.12           C  
ATOM   1271  CD1 PHE A  77      10.328  -1.506   4.851  1.00 89.12           C  
ATOM   1273  CD2 PHE A  77       9.144  -0.336   6.623  1.00 89.12           C  
ATOM   1275  CE1 PHE A  77      10.244  -2.696   5.592  1.00 89.12           C  
ATOM   1277  CE2 PHE A  77       9.116  -1.515   7.388  1.00 89.12           C  
ATOM   1279  CZ  PHE A  77       9.672  -2.699   6.873  1.00 89.12           C  
ATOM   1281  N   CYS A  78      12.980   1.072   6.091  1.00 87.78           N  
ATOM   1283  CA  CYS A  78      14.388   0.697   6.151  1.00 87.78           C  
ATOM   1285  C   CYS A  78      14.594  -0.753   6.573  1.00 87.78           C  
ATOM   1286  CB  CYS A  78      15.114   1.648   7.109  1.00 87.78           C  
ATOM   1289  O   CYS A  78      15.673  -1.271   6.327  1.00 87.78           O  
ATOM   1290  SG  CYS A  78      15.428   3.247   6.321  1.00 87.78           S  
ATOM   1292  N   ASP A  79      13.607  -1.408   7.189  1.00 81.83           N  
ATOM   1294  CA  ASP A  79      13.666  -2.824   7.587  1.00 81.83           C  
ATOM   1296  C   ASP A  79      14.940  -3.224   8.342  1.00 81.83           C  
ATOM   1297  CB  ASP A  79      13.432  -3.726   6.367  1.00 81.83           C  
ATOM   1300  O   ASP A  79      15.413  -4.350   8.214  1.00 81.83           O  
ATOM   1301  CG  ASP A  79      12.819  -5.087   6.708  1.00 81.83           C  
ATOM   1302  OD1 ASP A  79      12.288  -5.238   7.833  1.00 81.83           O  
ATOM   1303  OD2 ASP A  79      12.805  -5.924   5.769  1.00 81.83           O  
ATOM   1304  N   TYR A  80      15.578  -2.270   9.030  1.00 83.64           N  
ATOM   1306  CA  TYR A  80      16.953  -2.354   9.540  1.00 83.64           C  
ATOM   1308  C   TYR A  80      18.051  -2.590   8.465  1.00 83.64           C  
ATOM   1309  CB  TYR A  80      17.011  -3.396  10.676  1.00 83.64           C  
ATOM   1312  O   TYR A  80      19.186  -2.164   8.673  1.00 83.64           O  
ATOM   1313  CG  TYR A  80      15.828  -3.367  11.638  1.00 83.64           C  
ATOM   1314  CD1 TYR A  80      15.799  -2.439  12.693  1.00 83.64           C  
ATOM   1316  CD2 TYR A  80      14.753  -4.263  11.481  1.00 83.64           C  
ATOM   1318  CE1 TYR A  80      14.706  -2.379  13.577  1.00 83.64           C  
ATOM   1320  CE2 TYR A  80      13.662  -4.219  12.368  1.00 83.64           C  
ATOM   1322  OH  TYR A  80      12.569  -3.253  14.261  1.00 83.64           O  
ATOM   1324  CZ  TYR A  80      13.631  -3.276  13.414  1.00 83.64           C  
ATOM   1325  N   LYS A  81      17.729  -3.236   7.331  1.00 76.06           N  
ATOM   1327  CA  LYS A  81      18.634  -3.744   6.281  1.00 76.06           C  
ATOM   1329  C   LYS A  81      18.091  -3.653   4.836  1.00 76.06           C  
ATOM   1330  CB  LYS A  81      19.022  -5.202   6.621  1.00 76.06           C  
ATOM   1333  O   LYS A  81      18.646  -4.282   3.941  1.00 76.06           O  
ATOM   1334  CG  LYS A  81      17.817  -6.166   6.645  1.00 76.06           C  
ATOM   1337  CD  LYS A  81      18.226  -7.646   6.686  1.00 76.06           C  
ATOM   1340  CE  LYS A  81      16.956  -8.513   6.697  1.00 76.06           C  
ATOM   1343  NZ  LYS A  81      17.234  -9.959   6.484  1.00 76.06           N  
ATOM   1347  N   ALA A  82      16.988  -2.949   4.586  1.00 75.99           N  
ATOM   1349  CA  ALA A  82      16.386  -2.829   3.254  1.00 75.99           C  
ATOM   1351  C   ALA A  82      17.304  -2.120   2.244  1.00 75.99           C  
ATOM   1352  CB  ALA A  82      15.054  -2.071   3.345  1.00 75.99           C  
ATOM   1356  O   ALA A  82      18.065  -1.219   2.598  1.00 75.99           O  
ATOM   1357  N   ALA A  83      17.146  -2.445   0.958  1.00 71.30           N  
ATOM   1359  CA  ALA A  83      17.815  -1.727  -0.127  1.00 71.30           C  
ATOM   1361  C   ALA A  83      17.503  -0.215  -0.095  1.00 71.30           C  
ATOM   1362  CB  ALA A  83      17.419  -2.361  -1.465  1.00 71.30           C  
ATOM   1366  O   ALA A  83      16.362   0.207   0.144  1.00 71.30           O  
ATOM   1367  N   GLY A  84      18.531   0.611  -0.303  1.00 82.09           N  
ATOM   1369  CA  GLY A  84      18.424   2.070  -0.238  1.00 82.09           C  
ATOM   1372  C   GLY A  84      18.336   2.635   1.186  1.00 82.09           C  
ATOM   1373  O   GLY A  84      18.270   3.855   1.358  1.00 82.09           O  
ATOM   1374  N   ALA A  85      18.263   1.788   2.223  1.00 87.36           N  
ATOM   1376  CA  ALA A  85      18.107   2.250   3.599  1.00 87.36           C  
ATOM   1378  C   ALA A  85      19.364   2.970   4.100  1.00 87.36           C  
ATOM   1379  CB  ALA A  85      17.750   1.066   4.503  1.00 87.36           C  
ATOM   1383  O   ALA A  85      19.247   4.041   4.700  1.00 87.36           O  
ATOM   1384  N   GLU A  86      20.550   2.412   3.839  1.00 89.63           N  
ATOM   1386  CA  GLU A  86      21.819   3.022   4.247  1.00 89.63           C  
ATOM   1388  C   GLU A  86      22.052   4.347   3.525  1.00 89.63           C  
ATOM   1389  CB  GLU A  86      23.006   2.069   4.024  1.00 89.63           C  
ATOM   1392  O   GLU A  86      22.360   5.350   4.168  1.00 89.63           O  
ATOM   1393  CG  GLU A  86      22.990   0.849   4.965  1.00 89.63           C  
ATOM   1396  CD  GLU A  86      24.340   0.111   5.050  1.00 89.63           C  
ATOM   1397  OE1 GLU A  86      24.437  -0.898   5.786  1.00 89.63           O  
ATOM   1398  OE2 GLU A  86      25.386   0.624   4.585  1.00 89.63           O  
ATOM   1399  N   GLU A  87      21.824   4.381   2.214  1.00 91.44           N  
ATOM   1401  CA  GLU A  87      21.964   5.573   1.385  1.00 91.44           C  
ATOM   1403  C   GLU A  87      21.029   6.682   1.865  1.00 91.44           C  
ATOM   1404  CB  GLU A  87      21.656   5.253  -0.088  1.00 91.44           C  
ATOM   1407  O   GLU A  87      21.455   7.829   1.996  1.00 91.44           O  
ATOM   1408  CG  GLU A  87      22.627   4.260  -0.749  1.00 91.44           C  
ATOM   1411  CD  GLU A  87      22.414   2.782  -0.371  1.00 91.44           C  
ATOM   1412  OE1 GLU A  87      23.279   1.974  -0.759  1.00 91.44           O  
ATOM   1413  OE2 GLU A  87      21.406   2.462   0.307  1.00 91.44           O  
ATOM   1414  N   TYR A  88      19.774   6.348   2.187  1.00 93.98           N  
ATOM   1416  CA  TYR A  88      18.813   7.297   2.742  1.00 93.98           C  
ATOM   1418  C   TYR A  88      19.252   7.831   4.111  1.00 93.98           C  
ATOM   1419  CB  TYR A  88      17.426   6.651   2.815  1.00 93.98           C  
ATOM   1422  O   TYR A  88      19.317   9.042   4.323  1.00 93.98           O  
ATOM   1423  CG  TYR A  88      16.376   7.584   3.381  1.00 93.98           C  
ATOM   1424  CD1 TYR A  88      16.086   7.566   4.759  1.00 93.98           C  
ATOM   1426  CD2 TYR A  88      15.722   8.497   2.534  1.00 93.98           C  
ATOM   1428  CE1 TYR A  88      15.137   8.460   5.289  1.00 93.98           C  
ATOM   1430  CE2 TYR A  88      14.761   9.381   3.057  1.00 93.98           C  
ATOM   1432  OH  TYR A  88      13.541  10.204   4.959  1.00 93.98           O  
ATOM   1434  CZ  TYR A  88      14.468   9.361   4.438  1.00 93.98           C  
ATOM   1435  N   ALA A  89      19.597   6.941   5.043  1.00 95.20           N  
ATOM   1437  CA  ALA A  89      19.957   7.319   6.407  1.00 95.20           C  
ATOM   1439  C   ALA A  89      21.258   8.136   6.483  1.00 95.20           C  
ATOM   1440  CB  ALA A  89      20.072   6.036   7.225  1.00 95.20           C  
ATOM   1444  O   ALA A  89      21.453   8.938   7.402  1.00 95.20           O  
ATOM   1445  N   GLN A  90      22.162   7.955   5.520  1.00 94.55           N  
ATOM   1447  CA  GLN A  90      23.428   8.675   5.476  1.00 94.55           C  
ATOM   1449  C   GLN A  90      23.300  10.119   4.978  1.00 94.55           C  
ATOM   1450  CB  GLN A  90      24.444   7.884   4.650  1.00 94.55           C  
ATOM   1453  O   GLN A  90      24.217  10.906   5.247  1.00 94.55           O  
ATOM   1454  CG  GLN A  90      24.945   6.650   5.420  1.00 94.55           C  
ATOM   1457  CD  GLN A  90      25.847   5.772   4.561  1.00 94.55           C  
ATOM   1458  NE2 GLN A  90      26.032   4.521   4.915  1.00 94.55           N  
ATOM   1461  OE1 GLN A  90      26.441   6.211   3.593  1.00 94.55           O  
ATOM   1462  N   GLN A  91      22.187  10.488   4.333  1.00 96.55           N  
ATOM   1464  CA  GLN A  91      21.980  11.829   3.789  1.00 96.55           C  
ATOM   1466  C   GLN A  91      22.078  12.908   4.873  1.00 96.55           C  
ATOM   1467  CB  GLN A  91      20.620  11.953   3.089  1.00 96.55           C  
ATOM   1470  O   GLN A  91      21.493  12.803   5.956  1.00 96.55           O  
ATOM   1471  CG  GLN A  91      20.452  11.003   1.898  1.00 96.55           C  
ATOM   1474  CD  GLN A  91      19.116  11.180   1.190  1.00 96.55           C  
ATOM   1475  NE2 GLN A  91      18.591  10.153   0.562  1.00 96.55           N  
ATOM   1478  OE1 GLN A  91      18.538  12.252   1.164  1.00 96.55           O  
ATOM   1479  N   GLU A  92      22.764  14.009   4.556  1.00 97.73           N  
ATOM   1481  CA  GLU A  92      22.895  15.132   5.487  1.00 97.73           C  
ATOM   1483  C   GLU A  92      21.542  15.719   5.883  1.00 97.73           C  
ATOM   1484  CB  GLU A  92      23.712  16.269   4.876  1.00 97.73           C  
ATOM   1487  O   GLU A  92      21.352  16.092   7.039  1.00 97.73           O  
ATOM   1488  CG  GLU A  92      25.202  15.952   4.732  1.00 97.73           C  
ATOM   1491  CD  GLU A  92      26.014  17.236   4.505  1.00 97.73           C  
ATOM   1492  OE1 GLU A  92      27.232  17.187   4.774  1.00 97.73           O  
ATOM   1493  OE2 GLU A  92      25.397  18.268   4.139  1.00 97.73           O  
ATOM   1494  N   VAL A  93      20.587  15.798   4.952  1.00 98.24           N  
ATOM   1496  CA  VAL A  93      19.261  16.353   5.241  1.00 98.24           C  
ATOM   1498  C   VAL A  93      18.478  15.484   6.222  1.00 98.24           C  
ATOM   1499  CB  VAL A  93      18.476  16.636   3.952  1.00 98.24           C  
ATOM   1501  O   VAL A  93      17.834  16.038   7.114  1.00 98.24           O  
ATOM   1502  CG1 VAL A  93      18.133  15.374   3.158  1.00 98.24           C  
ATOM   1506  CG2 VAL A  93      17.205  17.429   4.271  1.00 98.24           C  
ATOM   1510  N   VAL A  94      18.601  14.156   6.135  1.00 98.31           N  
ATOM   1512  CA  VAL A  94      17.986  13.205   7.074  1.00 98.31           C  
ATOM   1514  C   VAL A  94      18.599  13.377   8.461  1.00 98.31           C  
ATOM   1515  CB  VAL A  94      18.110  11.758   6.548  1.00 98.31           C  
ATOM   1517  O   VAL A  94      17.876  13.659   9.419  1.00 98.31           O  
ATOM   1518  CG1 VAL A  94      17.636  10.713   7.567  1.00 98.31           C  
ATOM   1522  CG2 VAL A  94      17.257  11.601   5.283  1.00 98.31           C  
ATOM   1526  N   LYS A  95      19.934  13.343   8.565  1.00 97.61           N  
ATOM   1528  CA  LYS A  95      20.664  13.553   9.831  1.00 97.61           C  
ATOM   1530  C   LYS A  95      20.345  14.908  10.463  1.00 97.61           C  
ATOM   1531  CB  LYS A  95      22.173  13.433   9.577  1.00 97.61           C  
ATOM   1534  O   LYS A  95      20.027  14.991  11.644  1.00 97.61           O  
ATOM   1535  CG  LYS A  95      22.596  11.992   9.268  1.00 97.61           C  
ATOM   1538  CD  LYS A  95      24.053  11.960   8.797  1.00 97.61           C  
ATOM   1541  CE  LYS A  95      24.489  10.514   8.558  1.00 97.61           C  
ATOM   1544  NZ  LYS A  95      25.692  10.453   7.691  1.00 97.61           N  
ATOM   1548  N   ARG A  96      20.370  15.981   9.669  1.00 98.29           N  
ATOM   1550  CA  ARG A  96      20.095  17.353  10.122  1.00 98.29           C  
ATOM   1552  C   ARG A  96      18.634  17.561  10.514  1.00 98.29           C  
ATOM   1553  CB  ARG A  96      20.529  18.320   9.009  1.00 98.29           C  
ATOM   1556  O   ARG A  96      18.351  18.500  11.259  1.00 98.29           O  
ATOM   1557  CG  ARG A  96      20.381  19.804   9.380  1.00 98.29           C  
ATOM   1560  CD  ARG A  96      20.902  20.726   8.275  1.00 98.29           C  
ATOM   1563  NE  ARG A  96      20.073  20.637   7.053  1.00 98.29           N  
ATOM   1565  NH1 ARG A  96      21.781  20.493   5.506  1.00 98.29           N  
ATOM   1568  NH2 ARG A  96      19.663  20.442   4.820  1.00 98.29           N  
ATOM   1571  CZ  ARG A  96      20.512  20.529   5.807  1.00 98.29           C  
ATOM   1572  N   SER A  97      17.709  16.768   9.980  1.00 98.69           N  
ATOM   1574  CA  SER A  97      16.276  16.876  10.282  1.00 98.69           C  
ATOM   1576  C   SER A  97      15.828  15.965  11.416  1.00 98.69           C  
ATOM   1577  CB  SER A  97      15.432  16.631   9.039  1.00 98.69           C  
ATOM   1580  O   SER A  97      14.724  16.148  11.927  1.00 98.69           O  
ATOM   1581  OG  SER A  97      15.819  17.555   8.039  1.00 98.69           O  
ATOM   1583  N   TYR A  98      16.670  15.022  11.838  1.00 98.03           N  
ATOM   1585  CA  TYR A  98      16.368  14.107  12.929  1.00 98.03           C  
ATOM   1587  C   TYR A  98      16.045  14.869  14.224  1.00 98.03           C  
ATOM   1588  CB  TYR A  98      17.539  13.136  13.108  1.00 98.03           C  
ATOM   1591  O   TYR A  98      16.776  15.768  14.641  1.00 98.03           O  
ATOM   1592  CG  TYR A  98      17.126  11.862  13.809  1.00 98.03           C  
ATOM   1593  CD1 TYR A  98      17.200  11.759  15.211  1.00 98.03           C  
ATOM   1595  CD2 TYR A  98      16.648  10.782  13.044  1.00 98.03           C  
ATOM   1597  CE1 TYR A  98      16.792  10.573  15.852  1.00 98.03           C  
ATOM   1599  CE2 TYR A  98      16.256   9.592  13.680  1.00 98.03           C  
ATOM   1601  OH  TYR A  98      15.909   8.335  15.676  1.00 98.03           O  
ATOM   1603  CZ  TYR A  98      16.319   9.486  15.083  1.00 98.03           C  
ATOM   1604  N   GLY A  99      14.905  14.554  14.838  1.00 98.47           N  
ATOM   1606  CA  GLY A  99      14.381  15.231  16.025  1.00 98.47           C  
ATOM   1609  C   GLY A  99      13.743  16.605  15.770  1.00 98.47           C  
ATOM   1610  O   GLY A  99      13.241  17.220  16.714  1.00 98.47           O  
ATOM   1611  N   LYS A 100      13.717  17.113  14.528  1.00 98.68           N  
ATOM   1613  CA  LYS A 100      13.122  18.425  14.221  1.00 98.68           C  
ATOM   1615  C   LYS A 100      11.608  18.362  14.070  1.00 98.68           C  
ATOM   1616  CB  LYS A 100      13.771  19.088  12.999  1.00 98.68           C  
ATOM   1619  O   LYS A 100      11.037  17.361  13.640  1.00 98.68           O  
ATOM   1620  CG  LYS A 100      15.229  19.452  13.290  1.00 98.68           C  
ATOM   1623  CD  LYS A 100      15.784  20.379  12.208  1.00 98.68           C  
ATOM   1626  CE  LYS A 100      17.184  20.818  12.635  1.00 98.68           C  
ATOM   1629  NZ  LYS A 100      17.975  21.265  11.474  1.00 98.68           N  
ATOM   1633  N   ALA A 101      10.963  19.476  14.410  1.00 98.72           N  
ATOM   1635  CA  ALA A 101       9.527  19.648  14.262  1.00 98.72           C  
ATOM   1637  C   ALA A 101       9.151  20.143  12.861  1.00 98.72           C  
ATOM   1638  CB  ALA A 101       9.008  20.586  15.359  1.00 98.72           C  
ATOM   1642  O   ALA A 101       9.754  21.084  12.351  1.00 98.72           O  
ATOM   1643  N   PHE A 102       8.092  19.558  12.312  1.00 98.89           N  
ATOM   1645  CA  PHE A 102       7.495  19.897  11.023  1.00 98.89           C  
ATOM   1647  C   PHE A 102       5.989  20.144  11.178  1.00 98.89           C  
ATOM   1648  CB  PHE A 102       7.799  18.779  10.015  1.00 98.89           C  
ATOM   1651  O   PHE A 102       5.385  19.807  12.210  1.00 98.89           O  
ATOM   1652  CG  PHE A 102       9.262  18.713   9.613  1.00 98.89           C  
ATOM   1653  CD1 PHE A 102       9.692  19.345   8.433  1.00 98.89           C  
ATOM   1655  CD2 PHE A 102      10.193  18.018  10.410  1.00 98.89           C  
ATOM   1657  CE1 PHE A 102      11.043  19.279   8.048  1.00 98.89           C  
ATOM   1659  CE2 PHE A 102      11.546  17.960  10.030  1.00 98.89           C  
ATOM   1661  CZ  PHE A 102      11.971  18.590   8.847  1.00 98.89           C  
ATOM   1663  N   LYS A 103       5.386  20.760  10.160  1.00 98.80           N  
ATOM   1665  CA  LYS A 103       3.938  20.934  10.039  1.00 98.80           C  
ATOM   1667  C   LYS A 103       3.508  20.327   8.712  1.00 98.80           C  
ATOM   1668  CB  LYS A 103       3.537  22.411  10.064  1.00 98.80           C  
ATOM   1671  O   LYS A 103       3.783  20.910   7.676  1.00 98.80           O  
ATOM   1672  CG  LYS A 103       3.694  23.087  11.429  1.00 98.80           C  
ATOM   1675  CD  LYS A 103       3.188  24.525  11.279  1.00 98.80           C  
ATOM   1678  CE  LYS A 103       3.408  25.354  12.542  1.00 98.80           C  
ATOM   1681  NZ  LYS A 103       3.035  26.766  12.283  1.00 98.80           N  
ATOM   1685  N   LEU A 104       2.833  19.185   8.777  1.00 98.87           N  
ATOM   1687  CA  LEU A 104       2.313  18.528   7.586  1.00 98.87           C  
ATOM   1689  C   LEU A 104       0.914  19.054   7.272  1.00 98.87           C  
ATOM   1690  CB  LEU A 104       2.286  17.003   7.764  1.00 98.87           C  
ATOM   1693  O   LEU A 104       0.080  19.193   8.177  1.00 98.87           O  
ATOM   1694  CG  LEU A 104       3.598  16.346   8.218  1.00 98.87           C  
ATOM   1696  CD1 LEU A 104       3.341  14.849   8.382  1.00 98.87           C  
ATOM   1700  CD2 LEU A 104       4.730  16.553   7.219  1.00 98.87           C  
ATOM   1704  N   SER A 105       0.636  19.246   5.987  1.00 98.89           N  
ATOM   1706  CA  SER A 105      -0.679  19.642   5.492  1.00 98.89           C  
ATOM   1708  C   SER A 105      -1.454  18.431   4.970  1.00 98.89           C  
ATOM   1709  CB  SER A 105      -0.531  20.657   4.360  1.00 98.89           C  
ATOM   1712  O   SER A 105      -1.045  17.794   4.003  1.00 98.89           O  
ATOM   1713  OG  SER A 105       0.141  21.831   4.752  1.00 98.89           O  
ATOM   1715  N   ILE A 106      -2.620  18.143   5.547  1.00 98.92           N  
ATOM   1717  CA  ILE A 106      -3.548  17.129   5.030  1.00 98.92           C  
ATOM   1719  C   ILE A 106      -4.527  17.780   4.049  1.00 98.92           C  
ATOM   1720  CB  ILE A 106      -4.293  16.423   6.180  1.00 98.92           C  
ATOM   1722  O   ILE A 106      -5.233  18.719   4.429  1.00 98.92           O  
ATOM   1723  CG1 ILE A 106      -3.363  15.819   7.256  1.00 98.92           C  
ATOM   1726  CG2 ILE A 106      -5.271  15.362   5.650  1.00 98.92           C  
ATOM   1730  CD1 ILE A 106      -2.352  14.799   6.725  1.00 98.92           C  
ATOM   1734  N   SER A 107      -4.597  17.286   2.810  1.00 98.80           N  
ATOM   1736  CA  SER A 107      -5.491  17.810   1.760  1.00 98.80           C  
ATOM   1738  C   SER A 107      -6.799  17.041   1.620  1.00 98.80           C  
ATOM   1739  CB  SER A 107      -4.788  17.799   0.399  1.00 98.80           C  
ATOM   1742  O   SER A 107      -7.823  17.635   1.284  1.00 98.80           O  
ATOM   1743  OG  SER A 107      -4.265  16.514   0.139  1.00 98.80           O  
ATOM   1745  N   ALA A 108      -6.778  15.736   1.872  1.00 98.88           N  
ATOM   1747  CA  ALA A 108      -7.929  14.868   1.687  1.00 98.88           C  
ATOM   1749  C   ALA A 108      -7.926  13.711   2.688  1.00 98.88           C  
ATOM   1750  CB  ALA A 108      -7.946  14.362   0.238  1.00 98.88           C  
ATOM   1754  O   ALA A 108      -6.878  13.314   3.201  1.00 98.88           O  
ATOM   1755  N   LEU A 109      -9.109  13.158   2.939  1.00 98.90           N  
ATOM   1757  CA  LEU A 109      -9.278  11.840   3.549  1.00 98.90           C  
ATOM   1759  C   LEU A 109      -9.792  10.882   2.478  1.00 98.90           C  
ATOM   1760  CB  LEU A 109     -10.237  11.907   4.749  1.00 98.90           C  
ATOM   1763  O   LEU A 109     -10.547  11.297   1.600  1.00 98.90           O  
ATOM   1764  CG  LEU A 109      -9.834  12.896   5.855  1.00 98.90           C  
ATOM   1766  CD1 LEU A 109     -10.878  12.877   6.972  1.00 98.90           C  
ATOM   1770  CD2 LEU A 109      -8.477  12.557   6.470  1.00 98.90           C  
ATOM   1774  N   PHE A 110      -9.409   9.615   2.541  1.00 98.77           N  
ATOM   1776  CA  PHE A 110      -9.827   8.628   1.551  1.00 98.77           C  
ATOM   1778  C   PHE A 110     -10.129   7.272   2.182  1.00 98.77           C  
ATOM   1779  CB  PHE A 110      -8.784   8.521   0.434  1.00 98.77           C  
ATOM   1782  O   PHE A 110      -9.643   6.946   3.267  1.00 98.77           O  
ATOM   1783  CG  PHE A 110      -7.434   8.003   0.887  1.00 98.77           C  
ATOM   1784  CD1 PHE A 110      -6.441   8.903   1.321  1.00 98.77           C  
ATOM   1786  CD2 PHE A 110      -7.166   6.621   0.863  1.00 98.77           C  
ATOM   1788  CE1 PHE A 110      -5.179   8.423   1.710  1.00 98.77           C  
ATOM   1790  CE2 PHE A 110      -5.905   6.142   1.253  1.00 98.77           C  
ATOM   1792  CZ  PHE A 110      -4.911   7.045   1.665  1.00 98.77           C  
ATOM   1794  N   VAL A 111     -10.965   6.508   1.484  1.00 98.43           N  
ATOM   1796  CA  VAL A 111     -11.414   5.165   1.849  1.00 98.43           C  
ATOM   1798  C   VAL A 111     -11.407   4.296   0.596  1.00 98.43           C  
ATOM   1799  CB  VAL A 111     -12.817   5.229   2.493  1.00 98.43           C  
ATOM   1801  O   VAL A 111     -11.928   4.696  -0.443  1.00 98.43           O  
ATOM   1802  CG1 VAL A 111     -13.571   3.897   2.476  1.00 98.43           C  
ATOM   1806  CG2 VAL A 111     -12.717   5.675   3.953  1.00 98.43           C  
ATOM   1810  N   THR A 112     -10.856   3.096   0.706  1.00 95.25           N  
ATOM   1812  CA  THR A 112     -10.956   2.010  -0.277  1.00 95.25           C  
ATOM   1814  C   THR A 112     -11.531   0.774   0.422  1.00 95.25           C  
ATOM   1815  CB  THR A 112      -9.581   1.686  -0.894  1.00 95.25           C  
ATOM   1817  O   THR A 112     -11.624   0.766   1.651  1.00 95.25           O  
ATOM   1818  CG2 THR A 112      -8.807   2.937  -1.298  1.00 95.25           C  
ATOM   1822  OG1 THR A 112      -8.825   0.931   0.027  1.00 95.25           O  
ATOM   1824  N   PRO A 113     -11.859  -0.315  -0.294  1.00 91.24           N  
ATOM   1825  CA  PRO A 113     -12.189  -1.591   0.349  1.00 91.24           C  
ATOM   1827  C   PRO A 113     -11.103  -2.120   1.300  1.00 91.24           C  
ATOM   1828  CB  PRO A 113     -12.417  -2.561  -0.812  1.00 91.24           C  
ATOM   1831  O   PRO A 113     -11.359  -3.010   2.098  1.00 91.24           O  
ATOM   1832  CG  PRO A 113     -12.910  -1.647  -1.932  1.00 91.24           C  
ATOM   1835  CD  PRO A 113     -12.026  -0.420  -1.736  1.00 91.24           C  
ATOM   1838  N   LYS A 114      -9.874  -1.599   1.238  1.00 89.69           N  
ATOM   1840  CA  LYS A 114      -8.737  -2.119   2.003  1.00 89.69           C  
ATOM   1842  C   LYS A 114      -8.269  -1.189   3.102  1.00 89.69           C  
ATOM   1843  CB  LYS A 114      -7.592  -2.387   1.037  1.00 89.69           C  
ATOM   1846  O   LYS A 114      -7.908  -1.658   4.184  1.00 89.69           O  
ATOM   1847  CG  LYS A 114      -7.942  -3.496   0.054  1.00 89.69           C  
ATOM   1850  CD  LYS A 114      -6.700  -3.727  -0.786  1.00 89.69           C  
ATOM   1853  CE  LYS A 114      -7.100  -4.515  -2.012  1.00 89.69           C  
ATOM   1856  NZ  LYS A 114      -6.218  -4.098  -3.104  1.00 89.69           N  
ATOM   1860  N   THR A 115      -8.256   0.114   2.842  1.00 94.93           N  
ATOM   1862  CA  THR A 115      -7.622   1.091   3.727  1.00 94.93           C  
ATOM   1864  C   THR A 115      -8.448   2.358   3.885  1.00 94.93           C  
ATOM   1865  CB  THR A 115      -6.192   1.433   3.274  1.00 94.93           C  
ATOM   1867  O   THR A 115      -9.247   2.738   3.030  1.00 94.93           O  
ATOM   1868  CG2 THR A 115      -5.323   0.187   3.113  1.00 94.93           C  
ATOM   1872  OG1 THR A 115      -6.185   2.163   2.071  1.00 94.93           O  
ATOM   1874  N   ALA A 116      -8.235   3.022   5.015  1.00 98.62           N  
ATOM   1876  CA  ALA A 116      -8.650   4.391   5.251  1.00 98.62           C  
ATOM   1878  C   ALA A 116      -7.410   5.213   5.602  1.00 98.62           C  
ATOM   1879  CB  ALA A 116      -9.705   4.422   6.359  1.00 98.62           C  
ATOM   1883  O   ALA A 116      -6.607   4.811   6.452  1.00 98.62           O  
ATOM   1884  N   GLY A 117      -7.267   6.382   4.986  1.00 98.84           N  
ATOM   1886  CA  GLY A 117      -6.072   7.201   5.131  1.00 98.84           C  
ATOM   1889  C   GLY A 117      -6.320   8.692   4.952  1.00 98.84           C  
ATOM   1890  O   GLY A 117      -7.421   9.144   4.628  1.00 98.84           O  
ATOM   1891  N   ALA A 118      -5.268   9.464   5.196  1.00 98.93           N  
ATOM   1893  CA  ALA A 118      -5.217  10.899   4.965  1.00 98.93           C  
ATOM   1895  C   ALA A 118      -4.075  11.221   3.996  1.00 98.93           C  
ATOM   1896  CB  ALA A 118      -5.054  11.599   6.316  1.00 98.93           C  
ATOM   1900  O   ALA A 118      -2.945  10.792   4.225  1.00 98.93           O  
ATOM   1901  N   GLN A 119      -4.362  11.975   2.936  1.00 98.81           N  
ATOM   1903  CA  GLN A 119      -3.363  12.423   1.966  1.00 98.81           C  
ATOM   1905  C   GLN A 119      -2.546  13.570   2.563  1.00 98.81           C  
ATOM   1906  CB  GLN A 119      -4.066  12.868   0.675  1.00 98.81           C  
ATOM   1909  O   GLN A 119      -3.115  14.591   2.961  1.00 98.81           O  
ATOM   1910  CG  GLN A 119      -3.065  13.331  -0.400  1.00 98.81           C  
ATOM   1913  CD  GLN A 119      -3.731  13.967  -1.613  1.00 98.81           C  
ATOM   1914  NE2 GLN A 119      -2.979  14.240  -2.652  1.00 98.81           N  
ATOM   1917  OE1 GLN A 119      -4.909  14.300  -1.628  1.00 98.81           O  
ATOM   1918  N   VAL A 120      -1.223  13.417   2.591  1.00 98.89           N  
ATOM   1920  CA  VAL A 120      -0.288  14.460   3.020  1.00 98.89           C  
ATOM   1922  C   VAL A 120       0.241  15.182   1.783  1.00 98.89           C  
ATOM   1923  CB  VAL A 120       0.863  13.864   3.853  1.00 98.89           C  
ATOM   1925  O   VAL A 120       0.643  14.551   0.813  1.00 98.89           O  
ATOM   1926  CG1 VAL A 120       1.858  14.947   4.282  1.00 98.89           C  
ATOM   1930  CG2 VAL A 120       0.371  13.167   5.129  1.00 98.89           C  
ATOM   1934  N   VAL A 121       0.265  16.513   1.821  1.00 98.60           N  
ATOM   1936  CA  VAL A 121       0.939  17.341   0.815  1.00 98.60           C  
ATOM   1938  C   VAL A 121       2.198  17.907   1.449  1.00 98.60           C  
ATOM   1939  CB  VAL A 121       0.023  18.452   0.280  1.00 98.60           C  
ATOM   1941  O   VAL A 121       2.107  18.725   2.364  1.00 98.60           O  
ATOM   1942  CG1 VAL A 121       0.730  19.300  -0.786  1.00 98.60           C  
ATOM   1946  CG2 VAL A 121      -1.237  17.858  -0.357  1.00 98.60           C  
ATOM   1950  N   LEU A 122       3.351  17.447   0.969  1.00 98.46           N  
ATOM   1952  CA  LEU A 122       4.660  17.864   1.462  1.00 98.46           C  
ATOM   1954  C   LEU A 122       5.071  19.210   0.859  1.00 98.46           C  
ATOM   1955  CB  LEU A 122       5.700  16.768   1.164  1.00 98.46           C  
ATOM   1958  O   LEU A 122       4.784  19.509  -0.299  1.00 98.46           O  
ATOM   1959  CG  LEU A 122       5.392  15.394   1.789  1.00 98.46           C  
ATOM   1961  CD1 LEU A 122       6.471  14.393   1.383  1.00 98.46           C  
ATOM   1965  CD2 LEU A 122       5.332  15.428   3.318  1.00 98.46           C  
ATOM   1969  N   THR A 123       5.756  20.018   1.659  1.00 98.43           N  
ATOM   1971  CA  THR A 123       6.461  21.224   1.205  1.00 98.43           C  
ATOM   1973  C   THR A 123       7.789  20.871   0.532  1.00 98.43           C  
ATOM   1974  CB  THR A 123       6.731  22.172   2.383  1.00 98.43           C  
ATOM   1976  O   THR A 123       8.326  19.788   0.750  1.00 98.43           O  
ATOM   1977  CG2 THR A 123       5.454  22.634   3.083  1.00 98.43           C  
ATOM   1981  OG1 THR A 123       7.536  21.547   3.353  1.00 98.43           O  
ATOM   1983  N   ASP A 124       8.390  21.809  -0.207  1.00 97.75           N  
ATOM   1985  CA  ASP A 124       9.706  21.602  -0.839  1.00 97.75           C  
ATOM   1987  C   ASP A 124      10.800  21.215   0.168  1.00 97.75           C  
ATOM   1988  CB  ASP A 124      10.151  22.882  -1.563  1.00 97.75           C  
ATOM   1991  O   ASP A 124      11.684  20.419  -0.138  1.00 97.75           O  
ATOM   1992  CG  ASP A 124       9.218  23.310  -2.697  1.00 97.75           C  
ATOM   1993  OD1 ASP A 124       8.526  22.433  -3.253  1.00 97.75           O  
ATOM   1994  OD2 ASP A 124       9.177  24.533  -2.952  1.00 97.75           O  
ATOM   1995  N   GLN A 125      10.739  21.748   1.393  1.00 97.86           N  
ATOM   1997  CA  GLN A 125      11.668  21.377   2.462  1.00 97.86           C  
ATOM   1999  C   GLN A 125      11.454  19.927   2.920  1.00 97.86           C  
ATOM   2000  CB  GLN A 125      11.501  22.352   3.638  1.00 97.86           C  
ATOM   2003  O   GLN A 125      12.419  19.218   3.195  1.00 97.86           O  
ATOM   2004  CG  GLN A 125      12.513  22.054   4.756  1.00 97.86           C  
ATOM   2007  CD  GLN A 125      12.380  22.956   5.975  1.00 97.86           C  
ATOM   2008  NE2 GLN A 125      13.222  22.764   6.966  1.00 97.86           N  
ATOM   2011  OE1 GLN A 125      11.540  23.830   6.097  1.00 97.86           O  
ATOM   2012  N   GLU A 126      10.202  19.490   3.030  1.00 98.66           N  
ATOM   2014  CA  GLU A 126       9.851  18.131   3.449  1.00 98.66           C  
ATOM   2016  C   GLU A 126      10.112  17.109   2.343  1.00 98.66           C  
ATOM   2017  CB  GLU A 126       8.379  18.102   3.867  1.00 98.66           C  
ATOM   2020  O   GLU A 126      10.520  15.990   2.643  1.00 98.66           O  
ATOM   2021  CG  GLU A 126       8.161  18.844   5.196  1.00 98.66           C  
ATOM   2024  CD  GLU A 126       6.719  19.307   5.421  1.00 98.66           C  
ATOM   2025  OE1 GLU A 126       6.401  19.587   6.601  1.00 98.66           O  
ATOM   2026  OE2 GLU A 126       5.990  19.485   4.417  1.00 98.66           O  
ATOM   2027  N   LEU A 127       9.967  17.500   1.074  1.00 97.51           N  
ATOM   2029  CA  LEU A 127      10.315  16.670  -0.080  1.00 97.51           C  
ATOM   2031  C   LEU A 127      11.799  16.291  -0.104  1.00 97.51           C  
ATOM   2032  CB  LEU A 127       9.920  17.395  -1.380  1.00 97.51           C  
ATOM   2035  O   LEU A 127      12.133  15.221  -0.597  1.00 97.51           O  
ATOM   2036  CG  LEU A 127       8.416  17.345  -1.700  1.00 97.51           C  
ATOM   2038  CD1 LEU A 127       8.108  18.243  -2.897  1.00 97.51           C  
ATOM   2042  CD2 LEU A 127       7.956  15.927  -2.052  1.00 97.51           C  
ATOM   2046  N   GLN A 128      12.688  17.083   0.505  1.00 97.57           N  
ATOM   2048  CA  GLN A 128      14.098  16.692   0.664  1.00 97.57           C  
ATOM   2050  C   GLN A 128      14.285  15.475   1.583  1.00 97.57           C  
ATOM   2051  CB  GLN A 128      14.929  17.852   1.225  1.00 97.57           C  
ATOM   2054  O   GLN A 128      15.336  14.847   1.557  1.00 97.57           O  
ATOM   2055  CG  GLN A 128      14.914  19.101   0.343  1.00 97.57           C  
ATOM   2058  CD  GLN A 128      15.663  20.283   0.953  1.00 97.57           C  
ATOM   2059  NE2 GLN A 128      15.431  21.467   0.431  1.00 97.57           N  
ATOM   2062  OE1 GLN A 128      16.458  20.190   1.884  1.00 97.57           O  
ATOM   2063  N   LEU A 129      13.295  15.155   2.422  1.00 98.18           N  
ATOM   2065  CA  LEU A 129      13.276  13.945   3.245  1.00 98.18           C  
ATOM   2067  C   LEU A 129      12.531  12.795   2.564  1.00 98.18           C  
ATOM   2068  CB  LEU A 129      12.646  14.260   4.614  1.00 98.18           C  
ATOM   2071  O   LEU A 129      12.480  11.701   3.126  1.00 98.18           O  
ATOM   2072  CG  LEU A 129      13.434  15.270   5.457  1.00 98.18           C  
ATOM   2074  CD1 LEU A 129      12.613  15.663   6.686  1.00 98.18           C  
ATOM   2078  CD2 LEU A 129      14.759  14.669   5.926  1.00 98.18           C  
ATOM   2082  N   TRP A 130      11.936  13.013   1.393  1.00 96.28           N  
ATOM   2084  CA  TRP A 130      11.277  11.952   0.650  1.00 96.28           C  
ATOM   2086  C   TRP A 130      12.325  11.100  -0.082  1.00 96.28           C  
ATOM   2087  CB  TRP A 130      10.236  12.536  -0.305  1.00 96.28           C  
ATOM   2090  O   TRP A 130      13.207  11.655  -0.739  1.00 96.28           O  
ATOM   2091  CG  TRP A 130       9.266  11.504  -0.770  1.00 96.28           C  
ATOM   2092  CD1 TRP A 130       9.306  10.851  -1.953  1.00 96.28           C  
ATOM   2094  CD2 TRP A 130       8.182  10.898  -0.008  1.00 96.28           C  
ATOM   2095  CE2 TRP A 130       7.614   9.855  -0.797  1.00 96.28           C  
ATOM   2096  CE3 TRP A 130       7.663  11.090   1.293  1.00 96.28           C  
ATOM   2098  NE1 TRP A 130       8.319   9.888  -1.985  1.00 96.28           N  
ATOM   2100  CH2 TRP A 130       6.080   9.259   0.984  1.00 96.28           C  
ATOM   2102  CZ2 TRP A 130       6.589   9.038  -0.308  1.00 96.28           C  
ATOM   2104  CZ3 TRP A 130       6.613  10.289   1.781  1.00 96.28           C  
ATOM   2106  N   PRO A 131      12.296   9.763   0.047  1.00 92.21           N  
ATOM   2107  CA  PRO A 131      13.262   8.909  -0.633  1.00 92.21           C  
ATOM   2109  C   PRO A 131      13.019   8.884  -2.146  1.00 92.21           C  
ATOM   2110  CB  PRO A 131      13.080   7.534  -0.008  1.00 92.21           C  
ATOM   2113  O   PRO A 131      11.892   8.717  -2.602  1.00 92.21           O  
ATOM   2114  CG  PRO A 131      11.607   7.531   0.365  1.00 92.21           C  
ATOM   2117  CD  PRO A 131      11.358   8.962   0.818  1.00 92.21           C  
ATOM   2120  N   SER A 132      14.096   8.994  -2.921  1.00 78.42           N  
ATOM   2122  CA  SER A 132      14.045   9.029  -4.387  1.00 78.42           C  
ATOM   2124  C   SER A 132      13.857   7.658  -5.040  1.00 78.42           C  
ATOM   2125  CB  SER A 132      15.332   9.666  -4.914  1.00 78.42           C  
ATOM   2128  O   SER A 132      13.506   7.577  -6.213  1.00 78.42           O  
ATOM   2129  OG  SER A 132      16.477   9.039  -4.350  1.00 78.42           O  
ATOM   2131  N   ASP A 133      14.101   6.564  -4.317  1.00 65.27           N  
ATOM   2133  CA  ASP A 133      13.948   5.212  -4.854  1.00 65.27           C  
ATOM   2135  C   ASP A 133      12.500   4.699  -4.806  1.00 65.27           C  
ATOM   2136  CB  ASP A 133      14.946   4.276  -4.170  1.00 65.27           C  
ATOM   2139  O   ASP A 133      12.162   3.792  -5.562  1.00 65.27           O  
ATOM   2140  CG  ASP A 133      14.646   3.996  -2.700  1.00 65.27           C  
ATOM   2141  OD1 ASP A 133      14.296   4.908  -1.915  1.00 65.27           O  
ATOM   2142  OD2 ASP A 133      14.824   2.833  -2.295  1.00 65.27           O  
ATOM   2143  N   LEU A 134      11.635   5.317  -3.988  1.00 54.70           N  
ATOM   2145  CA  LEU A 134      10.194   5.029  -3.925  1.00 54.70           C  
ATOM   2147  C   LEU A 134       9.384   5.628  -5.079  1.00 54.70           C  
ATOM   2148  CB  LEU A 134       9.591   5.537  -2.601  1.00 54.70           C  
ATOM   2151  O   LEU A 134       8.185   5.376  -5.141  1.00 54.70           O  
ATOM   2152  CG  LEU A 134      10.048   4.840  -1.316  1.00 54.70           C  
ATOM   2154  CD1 LEU A 134       9.153   5.296  -0.159  1.00 54.70           C  
ATOM   2158  CD2 LEU A 134       9.938   3.322  -1.384  1.00 54.70           C  
ATOM   2162  N   ASP A 135      10.001   6.406  -5.968  1.00 50.13           N  
ATOM   2164  CA  ASP A 135       9.346   6.942  -7.172  1.00 50.13           C  
ATOM   2166  C   ASP A 135       9.446   5.964  -8.366  1.00 50.13           C  
ATOM   2167  CB  ASP A 135       9.905   8.340  -7.494  1.00 50.13           C  
ATOM   2170  O   ASP A 135       9.154   6.314  -9.507  1.00 50.13           O  
ATOM   2171  CG  ASP A 135       9.615   9.412  -6.426  1.00 50.13           C  
ATOM   2172  OD1 ASP A 135       8.572   9.345  -5.727  1.00 50.13           O  
ATOM   2173  OD2 ASP A 135      10.437  10.351  -6.323  1.00 50.13           O  
ATOM   2174  N   LYS A 136       9.899   4.729  -8.108  1.00 55.22           N  
ATOM   2176  CA  LYS A 136       9.982   3.635  -9.085  1.00 55.22           C  
ATOM   2178  C   LYS A 136       8.728   2.770  -9.252  1.00 55.22           C  
ATOM   2179  CB  LYS A 136      11.168   2.730  -8.750  1.00 55.22           C  
ATOM   2182  O   LYS A 136       8.635   2.179 -10.326  1.00 55.22           O  
ATOM   2183  CG  LYS A 136      12.501   3.449  -8.968  1.00 55.22           C  
ATOM   2186  CD  LYS A 136      13.635   2.461  -8.707  1.00 55.22           C  
ATOM   2189  CE  LYS A 136      14.984   3.146  -8.907  1.00 55.22           C  
ATOM   2192  NZ  LYS A 136      16.081   2.193  -8.621  1.00 55.22           N  
ATOM   2196  N   PRO A 137       7.796   2.648  -8.281  1.00 57.72           N  
ATOM   2197  CA  PRO A 137       6.623   1.824  -8.476  1.00 57.72           C  
ATOM   2199  C   PRO A 137       5.862   2.268  -9.716  1.00 57.72           C  
ATOM   2200  CB  PRO A 137       5.762   1.939  -7.215  1.00 57.72           C  
ATOM   2203  O   PRO A 137       5.599   3.463  -9.867  1.00 57.72           O  
ATOM   2204  CG  PRO A 137       6.792   2.285  -6.149  1.00 57.72           C  
ATOM   2207  CD  PRO A 137       7.784   3.147  -6.925  1.00 57.72           C  
ATOM   2210  N   SER A 138       5.455   1.331 -10.564  1.00 56.44           N  
ATOM   2212  CA  SER A 138       4.700   1.626 -11.794  1.00 56.44           C  
ATOM   2214  C   SER A 138       3.461   2.499 -11.519  1.00 56.44           C  
ATOM   2215  CB  SER A 138       4.287   0.310 -12.456  1.00 56.44           C  
ATOM   2218  O   SER A 138       3.142   3.424 -12.264  1.00 56.44           O  
ATOM   2219  OG  SER A 138       3.488  -0.453 -11.567  1.00 56.44           O  
ATOM   2221  N   ALA A 139       2.815   2.299 -10.364  1.00 56.40           N  
ATOM   2223  CA  ALA A 139       1.682   3.102  -9.903  1.00 56.40           C  
ATOM   2225  C   ALA A 139       2.010   4.597  -9.696  1.00 56.40           C  
ATOM   2226  CB  ALA A 139       1.161   2.472  -8.606  1.00 56.40           C  
ATOM   2230  O   ALA A 139       1.110   5.438  -9.755  1.00 56.40           O  
ATOM   2231  N   SER A 140       3.277   4.949  -9.469  1.00 63.10           N  
ATOM   2233  CA  SER A 140       3.739   6.335  -9.319  1.00 63.10           C  
ATOM   2235  C   SER A 140       4.098   7.024 -10.639  1.00 63.10           C  
ATOM   2236  CB  SER A 140       4.877   6.439  -8.295  1.00 63.10           C  
ATOM   2239  O   SER A 140       4.384   8.222 -10.627  1.00 63.10           O  
ATOM   2240  OG  SER A 140       6.058   5.779  -8.693  1.00 63.10           O  
ATOM   2242  N   GLU A 141       4.023   6.337 -11.787  1.00 70.93           N  
ATOM   2244  CA  GLU A 141       4.440   6.914 -13.068  1.00 70.93           C  
ATOM   2246  C   GLU A 141       3.714   8.229 -13.400  1.00 70.93           C  
ATOM   2247  CB  GLU A 141       4.296   5.926 -14.231  1.00 70.93           C  
ATOM   2250  O   GLU A 141       2.488   8.329 -13.520  1.00 70.93           O  
ATOM   2251  CG  GLU A 141       5.467   4.933 -14.292  1.00 70.93           C  
ATOM   2254  CD  GLU A 141       5.473   4.100 -15.585  1.00 70.93           C  
ATOM   2255  OE1 GLU A 141       6.465   3.366 -15.784  1.00 70.93           O  
ATOM   2256  OE2 GLU A 141       4.531   4.249 -16.400  1.00 70.93           O  
ATOM   2257  N   GLY A 142       4.510   9.286 -13.555  1.00 80.89           N  
ATOM   2259  CA  GLY A 142       4.042  10.630 -13.866  1.00 80.89           C  
ATOM   2262  C   GLY A 142       3.336  11.357 -12.716  1.00 80.89           C  
ATOM   2263  O   GLY A 142       2.818  12.453 -12.951  1.00 80.89           O  
ATOM   2264  N   LEU A 143       3.262  10.792 -11.513  1.00 87.91           N  
ATOM   2266  CA  LEU A 143       2.901  11.544 -10.314  1.00 87.91           C  
ATOM   2268  C   LEU A 143       4.148  12.260  -9.766  1.00 87.91           C  
ATOM   2269  CB  LEU A 143       2.251  10.611  -9.278  1.00 87.91           C  
ATOM   2272  O   LEU A 143       5.259  11.754  -9.916  1.00 87.91           O  
ATOM   2273  CG  LEU A 143       0.848  10.102  -9.662  1.00 87.91           C  
ATOM   2275  CD1 LEU A 143       0.365   9.105  -8.611  1.00 87.91           C  
ATOM   2279  CD2 LEU A 143      -0.185  11.234  -9.722  1.00 87.91           C  
ATOM   2283  N   PRO A 144       4.007  13.454  -9.164  1.00 90.71           N  
ATOM   2284  CA  PRO A 144       5.153  14.139  -8.583  1.00 90.71           C  
ATOM   2286  C   PRO A 144       5.715  13.354  -7.384  1.00 90.71           C  
ATOM   2287  CB  PRO A 144       4.647  15.528  -8.187  1.00 90.71           C  
ATOM   2290  O   PRO A 144       4.941  12.681  -6.685  1.00 90.71           O  
ATOM   2291  CG  PRO A 144       3.151  15.316  -7.957  1.00 90.71           C  
ATOM   2294  CD  PRO A 144       2.786  14.216  -8.957  1.00 90.71           C  
ATOM   2297  N   PRO A 145       7.021  13.491  -7.089  1.00 91.39           N  
ATOM   2298  CA  PRO A 145       7.621  12.924  -5.887  1.00 91.39           C  
ATOM   2300  C   PRO A 145       6.835  13.302  -4.632  1.00 91.39           C  
ATOM   2301  CB  PRO A 145       9.051  13.466  -5.835  1.00 91.39           C  
ATOM   2304  O   PRO A 145       6.297  14.407  -4.520  1.00 91.39           O  
ATOM   2305  CG  PRO A 145       9.376  13.694  -7.308  1.00 91.39           C  
ATOM   2308  CD  PRO A 145       8.040  14.165  -7.881  1.00 91.39           C  
ATOM   2311  N   GLY A 146       6.733  12.371  -3.687  1.00 94.29           N  
ATOM   2313  CA  GLY A 146       5.953  12.574  -2.464  1.00 94.29           C  
ATOM   2316  C   GLY A 146       4.446  12.343  -2.606  1.00 94.29           C  
ATOM   2317  O   GLY A 146       3.741  12.432  -1.605  1.00 94.29           O  
ATOM   2318  N   SER A 147       3.924  11.979  -3.785  1.00 93.84           N  
ATOM   2320  CA  SER A 147       2.480  11.709  -3.962  1.00 93.84           C  
ATOM   2322  C   SER A 147       1.946  10.560  -3.098  1.00 93.84           C  
ATOM   2323  CB  SER A 147       2.157  11.403  -5.424  1.00 93.84           C  
ATOM   2326  O   SER A 147       0.763  10.539  -2.765  1.00 93.84           O  
ATOM   2327  OG  SER A 147       2.349  12.567  -6.191  1.00 93.84           O  
ATOM   2329  N   ARG A 148       2.809   9.621  -2.693  1.00 92.42           N  
ATOM   2331  CA  ARG A 148       2.463   8.519  -1.779  1.00 92.42           C  
ATOM   2333  C   ARG A 148       2.414   8.950  -0.305  1.00 92.42           C  
ATOM   2334  CB  ARG A 148       3.441   7.359  -2.033  1.00 92.42           C  
ATOM   2337  O   ARG A 148       2.016   8.150   0.544  1.00 92.42           O  
ATOM   2338  CG  ARG A 148       3.124   6.060  -1.276  1.00 92.42           C  
ATOM   2341  CD  ARG A 148       4.080   4.963  -1.729  1.00 92.42           C  
ATOM   2344  NE  ARG A 148       3.902   3.680  -1.010  1.00 92.42           N  
ATOM   2346  NH1 ARG A 148       5.537   2.665  -2.193  1.00 92.42           N  
ATOM   2349  NH2 ARG A 148       4.593   1.523  -0.548  1.00 92.42           N  
ATOM   2352  CZ  ARG A 148       4.661   2.622  -1.244  1.00 92.42           C  
ATOM   2353  N   ALA A 149       2.816  10.179   0.030  1.00 96.68           N  
ATOM   2355  CA  ALA A 149       2.830  10.664   1.406  1.00 96.68           C  
ATOM   2357  C   ALA A 149       1.420  10.624   2.011  1.00 96.68           C  
ATOM   2358  CB  ALA A 149       3.447  12.064   1.464  1.00 96.68           C  
ATOM   2362  O   ALA A 149       0.471  11.242   1.521  1.00 96.68           O  
ATOM   2363  N   HIS A 150       1.277   9.874   3.099  1.00 98.42           N  
ATOM   2365  CA  HIS A 150      -0.016   9.626   3.715  1.00 98.42           C  
ATOM   2367  C   HIS A 150       0.115   9.357   5.211  1.00 98.42           C  
ATOM   2368  CB  HIS A 150      -0.719   8.455   3.002  1.00 98.42           C  
ATOM   2371  O   HIS A 150       1.188   9.059   5.731  1.00 98.42           O  
ATOM   2372  CG  HIS A 150      -0.109   7.111   3.291  1.00 98.42           C  
ATOM   2373  CD2 HIS A 150      -0.529   6.213   4.230  1.00 98.42           C  
ATOM   2375  ND1 HIS A 150       1.015   6.588   2.701  1.00 98.42           N  
ATOM   2377  CE1 HIS A 150       1.281   5.409   3.289  1.00 98.42           C  
ATOM   2379  NE2 HIS A 150       0.364   5.142   4.235  1.00 98.42           N  
ATOM   2380  N   VAL A 151      -1.021   9.409   5.900  1.00 98.83           N  
ATOM   2382  CA  VAL A 151      -1.180   8.874   7.252  1.00 98.83           C  
ATOM   2384  C   VAL A 151      -2.232   7.776   7.204  1.00 98.83           C  
ATOM   2385  CB  VAL A 151      -1.562   9.983   8.244  1.00 98.83           C  
ATOM   2387  O   VAL A 151      -3.380   8.032   6.837  1.00 98.83           O  
ATOM   2388  CG1 VAL A 151      -1.805   9.423   9.647  1.00 98.83           C  
ATOM   2392  CG2 VAL A 151      -0.475  11.060   8.343  1.00 98.83           C  
ATOM   2396  N   THR A 152      -1.859   6.558   7.593  1.00 98.10           N  
ATOM   2398  CA  THR A 152      -2.818   5.451   7.715  1.00 98.10           C  
ATOM   2400  C   THR A 152      -3.743   5.691   8.909  1.00 98.10           C  
ATOM   2401  CB  THR A 152      -2.103   4.095   7.827  1.00 98.10           C  
ATOM   2403  O   THR A 152      -3.278   5.962  10.016  1.00 98.10           O  
ATOM   2404  CG2 THR A 152      -3.091   2.934   7.968  1.00 98.10           C  
ATOM   2408  OG1 THR A 152      -1.374   3.818   6.656  1.00 98.10           O  
ATOM   2410  N   LEU A 153      -5.057   5.589   8.699  1.00 98.60           N  
ATOM   2412  CA  LEU A 153      -6.080   5.731   9.744  1.00 98.60           C  
ATOM   2414  C   LEU A 153      -6.687   4.381  10.141  1.00 98.60           C  
ATOM   2415  CB  LEU A 153      -7.171   6.708   9.272  1.00 98.60           C  
ATOM   2418  O   LEU A 153      -7.055   4.195  11.303  1.00 98.60           O  
ATOM   2419  CG  LEU A 153      -6.670   8.136   8.993  1.00 98.60           C  
ATOM   2421  CD1 LEU A 153      -7.808   8.962   8.398  1.00 98.60           C  
ATOM   2425  CD2 LEU A 153      -6.182   8.835  10.266  1.00 98.60           C  
ATOM   2429  N   GLY A 154      -6.744   3.432   9.206  1.00 97.28           N  
ATOM   2431  CA  GLY A 154      -7.155   2.063   9.478  1.00 97.28           C  
ATOM   2434  C   GLY A 154      -7.032   1.143   8.266  1.00 97.28           C  
ATOM   2435  O   GLY A 154      -6.910   1.595   7.129  1.00 97.28           O  
ATOM   2436  N   CYS A 155      -7.059  -0.158   8.524  1.00 93.23           N  
ATOM   2438  CA  CYS A 155      -6.959  -1.222   7.531  1.00 93.23           C  
ATOM   2440  C   CYS A 155      -8.043  -2.276   7.782  1.00 93.23           C  
ATOM   2441  CB  CYS A 155      -5.559  -1.851   7.595  1.00 93.23           C  
ATOM   2444  O   CYS A 155      -8.411  -2.538   8.935  1.00 93.23           O  
ATOM   2445  SG  CYS A 155      -4.271  -0.623   7.237  1.00 93.23           S  
ATOM   2447  N   ALA A 156      -8.532  -2.893   6.707  1.00 89.17           N  
ATOM   2449  CA  ALA A 156      -9.367  -4.088   6.781  1.00 89.17           C  
ATOM   2451  C   ALA A 156      -8.567  -5.278   7.354  1.00 89.17           C  
ATOM   2452  CB  ALA A 156      -9.943  -4.370   5.389  1.00 89.17           C  
ATOM   2456  O   ALA A 156      -7.334  -5.243   7.401  1.00 89.17           O  
ATOM   2457  N   ALA A 157      -9.262  -6.323   7.817  1.00 81.13           N  
ATOM   2459  CA  ALA A 157      -8.692  -7.414   8.621  1.00 81.13           C  
ATOM   2461  C   ALA A 157      -7.433  -8.065   8.016  1.00 81.13           C  
ATOM   2462  CB  ALA A 157      -9.786  -8.460   8.861  1.00 81.13           C  
ATOM   2466  O   ALA A 157      -6.448  -8.241   8.734  1.00 81.13           O  
ATOM   2467  N   ASP A 158      -7.405  -8.295   6.703  1.00 73.87           N  
ATOM   2469  CA  ASP A 158      -6.306  -8.998   6.017  1.00 73.87           C  
ATOM   2471  C   ASP A 158      -5.338  -8.058   5.283  1.00 73.87           C  
ATOM   2472  CB  ASP A 158      -6.895 -10.101   5.131  1.00 73.87           C  
ATOM   2475  O   ASP A 158      -4.472  -8.483   4.524  1.00 73.87           O  
ATOM   2476  CG  ASP A 158      -7.772 -11.024   5.980  1.00 73.87           C  
ATOM   2477  OD1 ASP A 158      -7.271 -11.471   7.039  1.00 73.87           O  
ATOM   2478  OD2 ASP A 158      -8.968 -11.145   5.644  1.00 73.87           O  
ATOM   2479  N   VAL A 159      -5.438  -6.752   5.548  1.00 80.11           N  
ATOM   2481  CA  VAL A 159      -4.679  -5.721   4.827  1.00 80.11           C  
ATOM   2483  C   VAL A 159      -3.516  -5.195   5.663  1.00 80.11           C  
ATOM   2484  CB  VAL A 159      -5.622  -4.596   4.380  1.00 80.11           C  
ATOM   2486  O   VAL A 159      -3.684  -4.875   6.841  1.00 80.11           O  
ATOM   2487  CG1 VAL A 159      -4.858  -3.461   3.698  1.00 80.11           C  
ATOM   2491  CG2 VAL A 159      -6.666  -5.147   3.401  1.00 80.11           C  
ATOM   2495  N   GLN A 160      -2.329  -5.085   5.068  1.00 78.12           N  
ATOM   2497  CA  GLN A 160      -1.154  -4.491   5.716  1.00 78.12           C  
ATOM   2499  C   GLN A 160      -1.107  -2.964   5.521  1.00 78.12           C  
ATOM   2500  CB  GLN A 160       0.129  -5.114   5.160  1.00 78.12           C  
ATOM   2503  O   GLN A 160      -1.551  -2.480   4.480  1.00 78.12           O  
ATOM   2504  CG  GLN A 160       0.285  -6.614   5.470  1.00 78.12           C  
ATOM   2507  CD  GLN A 160       0.521  -6.907   6.950  1.00 78.12           C  
ATOM   2508  NE2 GLN A 160       0.407  -8.149   7.361  1.00 78.12           N  
ATOM   2511  OE1 GLN A 160       0.811  -6.032   7.756  1.00 78.12           O  
ATOM   2512  N   PRO A 161      -0.503  -2.198   6.452  1.00 83.18           N  
ATOM   2513  CA  PRO A 161      -0.467  -0.733   6.381  1.00 83.18           C  
ATOM   2515  C   PRO A 161       0.141  -0.150   5.098  1.00 83.18           C  
ATOM   2516  CB  PRO A 161       0.323  -0.285   7.613  1.00 83.18           C  
ATOM   2519  O   PRO A 161      -0.349   0.874   4.623  1.00 83.18           O  
ATOM   2520  CG  PRO A 161       0.067  -1.406   8.616  1.00 83.18           C  
ATOM   2523  CD  PRO A 161       0.028  -2.649   7.734  1.00 83.18           C  
ATOM   2526  N   VAL A 162       1.135  -0.822   4.503  1.00 82.07           N  
ATOM   2528  CA  VAL A 162       1.787  -0.411   3.243  1.00 82.07           C  
ATOM   2530  C   VAL A 162       0.791  -0.194   2.097  1.00 82.07           C  
ATOM   2531  CB  VAL A 162       2.861  -1.442   2.840  1.00 82.07           C  
ATOM   2533  O   VAL A 162       0.984   0.697   1.266  1.00 82.07           O  
ATOM   2534  CG1 VAL A 162       2.297  -2.838   2.545  1.00 82.07           C  
ATOM   2538  CG2 VAL A 162       3.657  -0.978   1.619  1.00 82.07           C  
ATOM   2542  N   GLN A 163      -0.318  -0.945   2.093  1.00 83.86           N  
ATOM   2544  CA  GLN A 163      -1.367  -0.842   1.080  1.00 83.86           C  
ATOM   2546  C   GLN A 163      -1.962   0.567   1.016  1.00 83.86           C  
ATOM   2547  CB  GLN A 163      -2.466  -1.874   1.389  1.00 83.86           C  
ATOM   2550  O   GLN A 163      -2.374   1.001  -0.052  1.00 83.86           O  
ATOM   2551  CG  GLN A 163      -3.550  -1.961   0.300  1.00 83.86           C  
ATOM   2554  CD  GLN A 163      -2.990  -2.386  -1.053  1.00 83.86           C  
ATOM   2555  NE2 GLN A 163      -3.370  -1.760  -2.142  1.00 83.86           N  
ATOM   2558  OE1 GLN A 163      -2.212  -3.314  -1.161  1.00 83.86           O  
ATOM   2559  N   THR A 164      -1.970   1.306   2.127  1.00 91.18           N  
ATOM   2561  CA  THR A 164      -2.583   2.639   2.195  1.00 91.18           C  
ATOM   2563  C   THR A 164      -1.893   3.628   1.258  1.00 91.18           C  
ATOM   2564  CB  THR A 164      -2.535   3.181   3.629  1.00 91.18           C  
ATOM   2566  O   THR A 164      -2.552   4.461   0.640  1.00 91.18           O  
ATOM   2567  CG2 THR A 164      -3.432   4.404   3.799  1.00 91.18           C  
ATOM   2571  OG1 THR A 164      -2.948   2.213   4.565  1.00 91.18           O  
ATOM   2573  N   GLY A 165      -0.570   3.513   1.108  1.00 91.51           N  
ATOM   2575  CA  GLY A 165       0.183   4.332   0.164  1.00 91.51           C  
ATOM   2578  C   GLY A 165      -0.108   3.967  -1.292  1.00 91.51           C  
ATOM   2579  O   GLY A 165      -0.262   4.857  -2.123  1.00 91.51           O  
ATOM   2580  N   LEU A 166      -0.226   2.673  -1.595  1.00 84.72           N  
ATOM   2582  CA  LEU A 166      -0.547   2.196  -2.944  1.00 84.72           C  
ATOM   2584  C   LEU A 166      -1.975   2.581  -3.352  1.00 84.72           C  
ATOM   2585  CB  LEU A 166      -0.352   0.672  -3.011  1.00 84.72           C  
ATOM   2588  O   LEU A 166      -2.195   3.067  -4.458  1.00 84.72           O  
ATOM   2589  CG  LEU A 166       1.076   0.183  -2.710  1.00 84.72           C  
ATOM   2591  CD1 LEU A 166       1.110  -1.338  -2.818  1.00 84.72           C  
ATOM   2595  CD2 LEU A 166       2.112   0.769  -3.671  1.00 84.72           C  
ATOM   2599  N   ASP A 167      -2.926   2.442  -2.430  1.00 89.16           N  
ATOM   2601  CA  ASP A 167      -4.312   2.873  -2.611  1.00 89.16           C  
ATOM   2603  C   ASP A 167      -4.401   4.380  -2.891  1.00 89.16           C  
ATOM   2604  CB  ASP A 167      -5.109   2.542  -1.340  1.00 89.16           C  
ATOM   2607  O   ASP A 167      -5.169   4.807  -3.754  1.00 89.16           O  
ATOM   2608  CG  ASP A 167      -5.552   1.080  -1.202  1.00 89.16           C  
ATOM   2609  OD1 ASP A 167      -5.262   0.227  -2.070  1.00 89.16           O  
ATOM   2610  OD2 ASP A 167      -6.249   0.793  -0.200  1.00 89.16           O  
ATOM   2611  N   LEU A 168      -3.597   5.196  -2.196  1.00 92.82           N  
ATOM   2613  CA  LEU A 168      -3.523   6.629  -2.471  1.00 92.82           C  
ATOM   2615  C   LEU A 168      -2.976   6.907  -3.877  1.00 92.82           C  
ATOM   2616  CB  LEU A 168      -2.687   7.332  -1.388  1.00 92.82           C  
ATOM   2619  O   LEU A 168      -3.550   7.730  -4.585  1.00 92.82           O  
ATOM   2620  CG  LEU A 168      -2.500   8.842  -1.635  1.00 92.82           C  
ATOM   2622  CD1 LEU A 168      -3.826   9.609  -1.694  1.00 92.82           C  
ATOM   2626  CD2 LEU A 168      -1.662   9.441  -0.510  1.00 92.82           C  
ATOM   2630  N   LEU A 169      -1.900   6.237  -4.298  1.00 88.81           N  
ATOM   2632  CA  LEU A 169      -1.339   6.424  -5.640  1.00 88.81           C  
ATOM   2634  C   LEU A 169      -2.357   6.085  -6.737  1.00 88.81           C  
ATOM   2635  CB  LEU A 169      -0.060   5.586  -5.808  1.00 88.81           C  
ATOM   2638  O   LEU A 169      -2.543   6.885  -7.652  1.00 88.81           O  
ATOM   2639  CG  LEU A 169       1.171   6.101  -5.041  1.00 88.81           C  
ATOM   2641  CD1 LEU A 169       2.327   5.126  -5.268  1.00 88.81           C  
ATOM   2645  CD2 LEU A 169       1.609   7.491  -5.512  1.00 88.81           C  
ATOM   2649  N   ASP A 170      -3.076   4.968  -6.612  1.00 87.62           N  
ATOM   2651  CA  ASP A 170      -4.134   4.573  -7.553  1.00 87.62           C  
ATOM   2653  C   ASP A 170      -5.272   5.612  -7.620  1.00 87.62           C  
ATOM   2654  CB  ASP A 170      -4.652   3.189  -7.139  1.00 87.62           C  
ATOM   2657  O   ASP A 170      -5.724   6.000  -8.702  1.00 87.62           O  
ATOM   2658  CG  ASP A 170      -5.810   2.716  -8.018  1.00 87.62           C  
ATOM   2659  OD1 ASP A 170      -5.602   2.481  -9.226  1.00 87.62           O  
ATOM   2660  OD2 ASP A 170      -6.942   2.615  -7.483  1.00 87.62           O  
ATOM   2661  N   ILE A 171      -5.690   6.148  -6.466  1.00 93.21           N  
ATOM   2663  CA  ILE A 171      -6.653   7.257  -6.405  1.00 93.21           C  
ATOM   2665  C   ILE A 171      -6.120   8.486  -7.153  1.00 93.21           C  
ATOM   2666  CB  ILE A 171      -7.005   7.583  -4.933  1.00 93.21           C  
ATOM   2668  O   ILE A 171      -6.841   9.083  -7.957  1.00 93.21           O  
ATOM   2669  CG1 ILE A 171      -7.920   6.475  -4.366  1.00 93.21           C  
ATOM   2672  CG2 ILE A 171      -7.656   8.976  -4.794  1.00 93.21           C  
ATOM   2676  CD1 ILE A 171      -8.110   6.553  -2.846  1.00 93.21           C  
ATOM   2680  N   LEU A 172      -4.867   8.874  -6.907  1.00 93.45           N  
ATOM   2682  CA  LEU A 172      -4.272  10.063  -7.516  1.00 93.45           C  
ATOM   2684  C   LEU A 172      -4.067   9.907  -9.024  1.00 93.45           C  
ATOM   2685  CB  LEU A 172      -2.961  10.426  -6.800  1.00 93.45           C  
ATOM   2688  O   LEU A 172      -4.275  10.879  -9.751  1.00 93.45           O  
ATOM   2689  CG  LEU A 172      -3.139  10.907  -5.348  1.00 93.45           C  
ATOM   2691  CD1 LEU A 172      -1.767  11.203  -4.745  1.00 93.45           C  
ATOM   2695  CD2 LEU A 172      -4.004  12.164  -5.229  1.00 93.45           C  
ATOM   2699  N   GLN A 173      -3.755   8.704  -9.513  1.00 88.95           N  
ATOM   2701  CA  GLN A 173      -3.708   8.426 -10.950  1.00 88.95           C  
ATOM   2703  C   GLN A 173      -5.070   8.641 -11.614  1.00 88.95           C  
ATOM   2704  CB  GLN A 173      -3.230   6.988 -11.215  1.00 88.95           C  
ATOM   2707  O   GLN A 173      -5.165   9.297 -12.654  1.00 88.95           O  
ATOM   2708  CG  GLN A 173      -1.727   6.769 -11.011  1.00 88.95           C  
ATOM   2711  CD  GLN A 173      -0.830   7.477 -12.029  1.00 88.95           C  
ATOM   2712  NE2 GLN A 173       0.398   7.034 -12.130  1.00 88.95           N  
ATOM   2715  OE1 GLN A 173      -1.194   8.431 -12.712  1.00 88.95           O  
ATOM   2716  N   GLN A 174      -6.151   8.167 -10.989  1.00 90.21           N  
ATOM   2718  CA  GLN A 174      -7.494   8.383 -11.526  1.00 90.21           C  
ATOM   2720  C   GLN A 174      -7.895   9.863 -11.529  1.00 90.21           C  
ATOM   2721  CB  GLN A 174      -8.495   7.554 -10.726  1.00 90.21           C  
ATOM   2724  O   GLN A 174      -8.489  10.343 -12.499  1.00 90.21           O  
ATOM   2725  CG  GLN A 174      -9.894   7.693 -11.344  1.00 90.21           C  
ATOM   2728  CD  GLN A 174     -10.897   6.767 -10.709  1.00 90.21           C  
ATOM   2729  NE2 GLN A 174     -12.180   7.010 -10.820  1.00 90.21           N  
ATOM   2732  OE1 GLN A 174     -10.536   5.768 -10.128  1.00 90.21           O  
ATOM   2733  N   VAL A 175      -7.571  10.588 -10.455  1.00 92.01           N  
ATOM   2735  CA  VAL A 175      -7.824  12.032 -10.358  1.00 92.01           C  
ATOM   2737  C   VAL A 175      -7.052  12.782 -11.444  1.00 92.01           C  
ATOM   2738  CB  VAL A 175      -7.483  12.552  -8.949  1.00 92.01           C  
ATOM   2740  O   VAL A 175      -7.636  13.611 -12.141  1.00 92.01           O  
ATOM   2741  CG1 VAL A 175      -7.525  14.083  -8.865  1.00 92.01           C  
ATOM   2745  CG2 VAL A 175      -8.473  12.008  -7.909  1.00 92.01           C  
ATOM   2749  N   LYS A 176      -5.772  12.448 -11.657  1.00 89.55           N  
ATOM   2751  CA  LYS A 176      -4.931  13.031 -12.713  1.00 89.55           C  
ATOM   2753  C   LYS A 176      -5.508  12.800 -14.114  1.00 89.55           C  
ATOM   2754  CB  LYS A 176      -3.516  12.450 -12.579  1.00 89.55           C  
ATOM   2757  O   LYS A 176      -5.443  13.696 -14.949  1.00 89.55           O  
ATOM   2758  CG  LYS A 176      -2.551  12.995 -13.641  1.00 89.55           C  
ATOM   2761  CD  LYS A 176      -1.184  12.327 -13.500  1.00 89.55           C  
ATOM   2764  CE  LYS A 176      -0.335  12.640 -14.730  1.00 89.55           C  
ATOM   2767  NZ  LYS A 176       0.870  11.787 -14.741  1.00 89.55           N  
ATOM   2771  N   GLY A 177      -6.110  11.637 -14.362  1.00 87.94           N  
ATOM   2773  CA  GLY A 177      -6.798  11.326 -15.619  1.00 87.94           C  
ATOM   2776  C   GLY A 177      -8.151  12.027 -15.813  1.00 87.94           C  
ATOM   2777  O   GLY A 177      -8.845  11.730 -16.781  1.00 87.94           O  
ATOM   2778  N   GLY A 178      -8.585  12.897 -14.891  1.00 85.09           N  
ATOM   2780  CA  GLY A 178      -9.891  13.570 -14.953  1.00 85.09           C  
ATOM   2783  C   GLY A 178     -11.083  12.656 -14.647  1.00 85.09           C  
ATOM   2784  O   GLY A 178     -12.234  13.074 -14.740  1.00 85.09           O  
ATOM   2785  N   SER A 179     -10.829  11.415 -14.229  1.00 85.65           N  
ATOM   2787  CA  SER A 179     -11.852  10.399 -13.951  1.00 85.65           C  
ATOM   2789  C   SER A 179     -12.388  10.469 -12.514  1.00 85.65           C  
ATOM   2790  CB  SER A 179     -11.290   9.021 -14.298  1.00 85.65           C  
ATOM   2793  O   SER A 179     -12.955   9.501 -12.007  1.00 85.65           O  
ATOM   2794  OG  SER A 179     -11.076   8.917 -15.689  1.00 85.65           O  
ATOM   2796  N   GLN A 180     -12.200  11.604 -11.835  1.00 87.16           N  
ATOM   2798  CA  GLN A 180     -12.762  11.862 -10.507  1.00 87.16           C  
ATOM   2800  C   GLN A 180     -14.285  12.067 -10.543  1.00 87.16           C  
ATOM   2801  CB  GLN A 180     -12.038  13.072  -9.898  1.00 87.16           C  
ATOM   2804  O   GLN A 180     -14.962  11.776  -9.558  1.00 87.16           O  
ATOM   2805  CG  GLN A 180     -12.510  13.386  -8.470  1.00 87.16           C  
ATOM   2808  CD  GLN A 180     -11.704  14.491  -7.800  1.00 87.16           C  
ATOM   2809  NE2 GLN A 180     -11.939  14.769  -6.541  1.00 87.16           N  
ATOM   2812  OE1 GLN A 180     -10.847  15.140  -8.368  1.00 87.16           O  
ATOM   2813  N   GLY A 181     -14.814  12.548 -11.673  1.00 88.99           N  
ATOM   2815  CA  GLY A 181     -16.223  12.904 -11.815  1.00 88.99           C  
ATOM   2818  C   GLY A 181     -16.630  14.112 -10.966  1.00 88.99           C  
ATOM   2819  O   GLY A 181     -15.801  14.802 -10.366  1.00 88.99           O  
ATOM   2820  N   GLU A 182     -17.933  14.381 -10.927  1.00 94.17           N  
ATOM   2822  CA  GLU A 182     -18.493  15.418 -10.063  1.00 94.17           C  
ATOM   2824  C   GLU A 182     -18.582  14.953  -8.604  1.00 94.17           C  
ATOM   2825  CB  GLU A 182     -19.862  15.888 -10.575  1.00 94.17           C  
ATOM   2828  O   GLU A 182     -18.630  13.758  -8.296  1.00 94.17           O  
ATOM   2829  CG  GLU A 182     -19.758  16.577 -11.944  1.00 94.17           C  
ATOM   2832  CD  GLU A 182     -21.048  17.308 -12.349  1.00 94.17           C  
ATOM   2833  OE1 GLU A 182     -20.964  18.116 -13.300  1.00 94.17           O  
ATOM   2834  OE2 GLU A 182     -22.094  17.078 -11.701  1.00 94.17           O  
ATOM   2835  N   ALA A 183     -18.624  15.916  -7.682  1.00 96.99           N  
ATOM   2837  CA  ALA A 183     -18.863  15.612  -6.279  1.00 96.99           C  
ATOM   2839  C   ALA A 183     -20.261  14.996  -6.109  1.00 96.99           C  
ATOM   2840  CB  ALA A 183     -18.683  16.880  -5.439  1.00 96.99           C  
ATOM   2844  O   ALA A 183     -21.262  15.556  -6.547  1.00 96.99           O  
ATOM   2845  N   VAL A 184     -20.332  13.860  -5.419  1.00 97.45           N  
ATOM   2847  CA  VAL A 184     -21.586  13.131  -5.155  1.00 97.45           C  
ATOM   2849  C   VAL A 184     -22.237  13.536  -3.831  1.00 97.45           C  
ATOM   2850  CB  VAL A 184     -21.370  11.611  -5.227  1.00 97.45           C  
ATOM   2852  O   VAL A 184     -23.289  13.013  -3.457  1.00 97.45           O  
ATOM   2853  CG1 VAL A 184     -20.883  11.179  -6.614  1.00 97.45           C  
ATOM   2857  CG2 VAL A 184     -20.371  11.106  -4.179  1.00 97.45           C  
ATOM   2861  N   GLY A 185     -21.594  14.439  -3.094  1.00 96.85           N  
ATOM   2863  CA  GLY A 185     -22.093  14.996  -1.848  1.00 96.85           C  
ATOM   2866  C   GLY A 185     -21.171  16.073  -1.287  1.00 96.85           C  
ATOM   2867  O   GLY A 185     -20.011  16.208  -1.686  1.00 96.85           O  
ATOM   2868  N   GLU A 186     -21.694  16.815  -0.320  1.00 97.25           N  
ATOM   2870  CA  GLU A 186     -20.947  17.790   0.468  1.00 97.25           C  
ATOM   2872  C   GLU A 186     -21.043  17.395   1.940  1.00 97.25           C  
ATOM   2873  CB  GLU A 186     -21.451  19.218   0.209  1.00 97.25           C  
ATOM   2876  O   GLU A 186     -22.132  17.246   2.494  1.00 97.25           O  
ATOM   2877  CG  GLU A 186     -21.249  19.628  -1.260  1.00 97.25           C  
ATOM   2880  CD  GLU A 186     -21.454  21.128  -1.520  1.00 97.25           C  
ATOM   2881  OE1 GLU A 186     -20.868  21.608  -2.525  1.00 97.25           O  
ATOM   2882  OE2 GLU A 186     -22.146  21.786  -0.713  1.00 97.25           O  
ATOM   2883  N   LEU A 187     -19.887  17.178   2.560  1.00 97.92           N  
ATOM   2885  CA  LEU A 187     -19.749  16.926   3.988  1.00 97.92           C  
ATOM   2887  C   LEU A 187     -19.276  18.211   4.682  1.00 97.92           C  
ATOM   2888  CB  LEU A 187     -18.789  15.741   4.219  1.00 97.92           C  
ATOM   2891  O   LEU A 187     -18.685  19.078   4.033  1.00 97.92           O  
ATOM   2892  CG  LEU A 187     -19.277  14.389   3.664  1.00 97.92           C  
ATOM   2894  CD1 LEU A 187     -18.292  13.285   4.053  1.00 97.92           C  
ATOM   2898  CD2 LEU A 187     -20.658  13.993   4.192  1.00 97.92           C  
ATOM   2902  N   PRO A 188     -19.439  18.340   6.011  1.00 97.59           N  
ATOM   2903  CA  PRO A 188     -19.060  19.559   6.735  1.00 97.59           C  
ATOM   2905  C   PRO A 188     -17.604  20.001   6.520  1.00 97.59           C  
ATOM   2906  CB  PRO A 188     -19.311  19.226   8.209  1.00 97.59           C  
ATOM   2909  O   PRO A 188     -17.275  21.177   6.664  1.00 97.59           O  
ATOM   2910  CG  PRO A 188     -20.428  18.185   8.161  1.00 97.59           C  
ATOM   2913  CD  PRO A 188     -20.087  17.388   6.908  1.00 97.59           C  
ATOM   2916  N   ARG A 189     -16.713  19.056   6.194  1.00 98.01           N  
ATOM   2918  CA  ARG A 189     -15.281  19.300   5.975  1.00 98.01           C  
ATOM   2920  C   ARG A 189     -14.878  19.465   4.509  1.00 98.01           C  
ATOM   2921  CB  ARG A 189     -14.480  18.173   6.640  1.00 98.01           C  
ATOM   2924  O   ARG A 189     -13.727  19.834   4.272  1.00 98.01           O  
ATOM   2925  CG  ARG A 189     -14.511  18.281   8.167  1.00 98.01           C  
ATOM   2928  CD  ARG A 189     -13.725  17.124   8.791  1.00 98.01           C  
ATOM   2931  NE  ARG A 189     -13.597  17.306  10.248  1.00 98.01           N  
ATOM   2933  NH1 ARG A 189     -11.652  18.528  10.239  1.00 98.01           N  
ATOM   2936  NH2 ARG A 189     -12.689  18.108  12.171  1.00 98.01           N  
ATOM   2939  CZ  ARG A 189     -12.649  17.978  10.875  1.00 98.01           C  
ATOM   2940  N   GLY A 190     -15.751  19.183   3.542  1.00 98.56           N  
ATOM   2942  CA  GLY A 190     -15.337  19.137   2.142  1.00 98.56           C  
ATOM   2945  C   GLY A 190     -16.298  18.454   1.179  1.00 98.56           C  
ATOM   2946  O   GLY A 190     -17.396  18.042   1.542  1.00 98.56           O  
ATOM   2947  N   LYS A 191     -15.851  18.300  -0.068  1.00 98.30           N  
ATOM   2949  CA  LYS A 191     -16.609  17.623  -1.129  1.00 98.30           C  
ATOM   2951  C   LYS A 191     -16.272  16.138  -1.183  1.00 98.30           C  
ATOM   2952  CB  LYS A 191     -16.370  18.300  -2.483  1.00 98.30           C  
ATOM   2955  O   LYS A 191     -15.095  15.774  -1.144  1.00 98.30           O  
ATOM   2956  CG  LYS A 191     -17.016  19.690  -2.522  1.00 98.30           C  
ATOM   2959  CD  LYS A 191     -16.970  20.293  -3.928  1.00 98.30           C  
ATOM   2962  CE  LYS A 191     -17.778  21.595  -3.926  1.00 98.30           C  
ATOM   2965  NZ  LYS A 191     -17.937  22.147  -5.292  1.00 98.30           N  
ATOM   2969  N   LEU A 192     -17.302  15.303  -1.290  1.00 98.46           N  
ATOM   2971  CA  LEU A 192     -17.187  13.852  -1.382  1.00 98.46           C  
ATOM   2973  C   LEU A 192     -17.235  13.405  -2.845  1.00 98.46           C  
ATOM   2974  CB  LEU A 192     -18.312  13.205  -0.552  1.00 98.46           C  
ATOM   2977  O   LEU A 192     -18.166  13.744  -3.572  1.00 98.46           O  
ATOM   2978  CG  LEU A 192     -18.277  11.664  -0.544  1.00 98.46           C  
ATOM   2980  CD1 LEU A 192     -17.030  11.132   0.163  1.00 98.46           C  
ATOM   2984  CD2 LEU A 192     -19.513  11.119   0.172  1.00 98.46           C  
ATOM   2988  N   TYR A 193     -16.270  12.584  -3.246  1.00 98.13           N  
ATOM   2990  CA  TYR A 193     -16.169  12.008  -4.583  1.00 98.13           C  
ATOM   2992  C   TYR A 193     -16.233  10.484  -4.510  1.00 98.13           C  
ATOM   2993  CB  TYR A 193     -14.876  12.479  -5.252  1.00 98.13           C  
ATOM   2996  O   TYR A 193     -15.606   9.874  -3.638  1.00 98.13           O  
ATOM   2997  CG  TYR A 193     -14.802  13.983  -5.410  1.00 98.13           C  
ATOM   2998  CD1 TYR A 193     -15.294  14.592  -6.580  1.00 98.13           C  
ATOM   3000  CD2 TYR A 193     -14.248  14.774  -4.383  1.00 98.13           C  
ATOM   3002  CE1 TYR A 193     -15.216  15.989  -6.734  1.00 98.13           C  
ATOM   3004  CE2 TYR A 193     -14.172  16.170  -4.535  1.00 98.13           C  
ATOM   3006  OH  TYR A 193     -14.572  18.132  -5.851  1.00 98.13           O  
ATOM   3008  CZ  TYR A 193     -14.654  16.782  -5.713  1.00 98.13           C  
ATOM   3009  N   SER A 194     -16.978   9.884  -5.439  1.00 97.24           N  
ATOM   3011  CA  SER A 194     -16.978   8.439  -5.671  1.00 97.24           C  
ATOM   3013  C   SER A 194     -16.109   8.139  -6.886  1.00 97.24           C  
ATOM   3014  CB  SER A 194     -18.396   7.921  -5.909  1.00 97.24           C  
ATOM   3017  O   SER A 194     -16.381   8.628  -7.976  1.00 97.24           O  
ATOM   3018  OG  SER A 194     -18.385   6.509  -5.870  1.00 97.24           O  
ATOM   3020  N   LEU A 195     -15.064   7.338  -6.695  1.00 95.88           N  
ATOM   3022  CA  LEU A 195     -14.077   7.003  -7.728  1.00 95.88           C  
ATOM   3024  C   LEU A 195     -14.341   5.616  -8.346  1.00 95.88           C  
ATOM   3025  CB  LEU A 195     -12.681   7.108  -7.089  1.00 95.88           C  
ATOM   3028  O   LEU A 195     -13.561   5.130  -9.164  1.00 95.88           O  
ATOM   3029  CG  LEU A 195     -12.291   8.537  -6.662  1.00 95.88           C  
ATOM   3031  CD1 LEU A 195     -11.284   8.479  -5.519  1.00 95.88           C  
ATOM   3035  CD2 LEU A 195     -11.665   9.299  -7.826  1.00 95.88           C  
ATOM   3039  N   GLY A 196     -15.426   4.947  -7.946  1.00 91.41           N  
ATOM   3041  CA  GLY A 196     -15.721   3.566  -8.332  1.00 91.41           C  
ATOM   3044  C   GLY A 196     -14.802   2.536  -7.659  1.00 91.41           C  
ATOM   3045  O   GLY A 196     -13.814   2.880  -7.005  1.00 91.41           O  
ATOM   3046  N   LYS A 197     -15.137   1.245  -7.800  1.00 88.44           N  
ATOM   3048  CA  LYS A 197     -14.432   0.119  -7.141  1.00 88.44           C  
ATOM   3050  C   LYS A 197     -14.307   0.293  -5.617  1.00 88.44           C  
ATOM   3051  CB  LYS A 197     -13.061  -0.137  -7.797  1.00 88.44           C  
ATOM   3054  O   LYS A 197     -13.260   0.044  -5.027  1.00 88.44           O  
ATOM   3055  CG  LYS A 197     -13.103  -0.348  -9.316  1.00 88.44           C  
ATOM   3058  CD  LYS A 197     -11.679  -0.621  -9.816  1.00 88.44           C  
ATOM   3061  CE  LYS A 197     -11.655  -0.860 -11.328  1.00 88.44           C  
ATOM   3064  NZ  LYS A 197     -10.274  -1.152 -11.787  1.00 88.44           N  
ATOM   3068  N   GLY A 198     -15.346   0.850  -4.996  1.00 94.43           N  
ATOM   3070  CA  GLY A 198     -15.358   1.131  -3.563  1.00 94.43           C  
ATOM   3073  C   GLY A 198     -14.386   2.227  -3.099  1.00 94.43           C  
ATOM   3074  O   GLY A 198     -14.175   2.355  -1.896  1.00 94.43           O  
ATOM   3075  N   ARG A 199     -13.793   3.020  -4.001  1.00 96.35           N  
ATOM   3077  CA  ARG A 199     -12.877   4.113  -3.642  1.00 96.35           C  
ATOM   3079  C   ARG A 199     -13.628   5.433  -3.478  1.00 96.35           C  
ATOM   3080  CB  ARG A 199     -11.737   4.222  -4.662  1.00 96.35           C  
ATOM   3083  O   ARG A 199     -14.437   5.817  -4.324  1.00 96.35           O  
ATOM   3084  CG  ARG A 199     -10.825   2.979  -4.667  1.00 96.35           C  
ATOM   3087  CD  ARG A 199      -9.865   2.984  -5.859  1.00 96.35           C  
ATOM   3090  NE  ARG A 199     -10.634   2.882  -7.106  1.00 96.35           N  
ATOM   3092  NH1 ARG A 199      -9.090   3.814  -8.537  1.00 96.35           N  
ATOM   3095  NH2 ARG A 199     -11.176   3.403  -9.205  1.00 96.35           N  
ATOM   3098  CZ  ARG A 199     -10.276   3.357  -8.275  1.00 96.35           C  
ATOM   3099  N   TRP A 200     -13.332   6.133  -2.392  1.00 98.06           N  
ATOM   3101  CA  TRP A 200     -13.980   7.374  -1.979  1.00 98.06           C  
ATOM   3103  C   TRP A 200     -12.945   8.373  -1.490  1.00 98.06           C  
ATOM   3104  CB  TRP A 200     -14.991   7.089  -0.863  1.00 98.06           C  
ATOM   3107  O   TRP A 200     -11.999   8.005  -0.794  1.00 98.06           O  
ATOM   3108  CG  TRP A 200     -16.109   6.197  -1.282  1.00 98.06           C  
ATOM   3109  CD1 TRP A 200     -16.075   4.847  -1.279  1.00 98.06           C  
ATOM   3111  CD2 TRP A 200     -17.413   6.568  -1.807  1.00 98.06           C  
ATOM   3112  CE2 TRP A 200     -18.093   5.375  -2.185  1.00 98.06           C  
ATOM   3113  CE3 TRP A 200     -18.097   7.788  -1.991  1.00 98.06           C  
ATOM   3115  NE1 TRP A 200     -17.238   4.354  -1.833  1.00 98.06           N  
ATOM   3117  CH2 TRP A 200     -20.033   6.624  -2.913  1.00 98.06           C  
ATOM   3119  CZ2 TRP A 200     -19.368   5.399  -2.758  1.00 98.06           C  
ATOM   3121  CZ3 TRP A 200     -19.407   7.813  -2.501  1.00 98.06           C  
ATOM   3123  N   MET A 201     -13.157   9.647  -1.806  1.00 98.56           N  
ATOM   3125  CA  MET A 201     -12.271  10.724  -1.375  1.00 98.56           C  
ATOM   3127  C   MET A 201     -13.076  11.927  -0.891  1.00 98.56           C  
ATOM   3128  CB  MET A 201     -11.315  11.081  -2.520  1.00 98.56           C  
ATOM   3131  O   MET A 201     -13.967  12.415  -1.584  1.00 98.56           O  
ATOM   3132  CG  MET A 201     -10.248  12.087  -2.078  1.00 98.56           C  
ATOM   3135  SD  MET A 201      -8.959  12.406  -3.310  1.00 98.56           S  
ATOM   3136  CE  MET A 201      -9.926  13.184  -4.628  1.00 98.56           C  
ATOM   3140  N   LEU A 202     -12.736  12.424   0.293  1.00 98.78           N  
ATOM   3142  CA  LEU A 202     -13.196  13.694   0.833  1.00 98.78           C  
ATOM   3144  C   LEU A 202     -12.099  14.739   0.627  1.00 98.78           C  
ATOM   3145  CB  LEU A 202     -13.562  13.499   2.312  1.00 98.78           C  
ATOM   3148  O   LEU A 202     -11.114  14.765   1.366  1.00 98.78           O  
ATOM   3149  CG  LEU A 202     -13.929  14.798   3.048  1.00 98.78           C  
ATOM   3151  CD1 LEU A 202     -15.158  15.469   2.438  1.00 98.78           C  
ATOM   3155  CD2 LEU A 202     -14.202  14.506   4.520  1.00 98.78           C  
ATOM   3159  N   SER A 203     -12.283  15.617  -0.358  1.00 98.41           N  
ATOM   3161  CA  SER A 203     -11.392  16.760  -0.574  1.00 98.41           C  
ATOM   3163  C   SER A 203     -11.708  17.841   0.450  1.00 98.41           C  
ATOM   3164  CB  SER A 203     -11.562  17.312  -1.987  1.00 98.41           C  
ATOM   3167  O   SER A 203     -12.801  18.411   0.418  1.00 98.41           O  
ATOM   3168  OG  SER A 203     -10.644  18.359  -2.225  1.00 98.41           O  
ATOM   3170  N   LEU A 204     -10.766  18.141   1.345  1.00 98.74           N  
ATOM   3172  CA  LEU A 204     -10.992  19.090   2.431  1.00 98.74           C  
ATOM   3174  C   LEU A 204     -11.077  20.523   1.895  1.00 98.74           C  
ATOM   3175  CB  LEU A 204      -9.887  18.968   3.496  1.00 98.74           C  
ATOM   3178  O   LEU A 204     -10.189  20.974   1.175  1.00 98.74           O  
ATOM   3179  CG  LEU A 204      -9.758  17.582   4.154  1.00 98.74           C  
ATOM   3181  CD1 LEU A 204      -8.541  17.566   5.079  1.00 98.74           C  
ATOM   3185  CD2 LEU A 204     -10.989  17.227   4.990  1.00 98.74           C  
ATOM   3189  N   THR A 205     -12.105  21.272   2.305  1.00 98.43           N  
ATOM   3191  CA  THR A 205     -12.245  22.698   1.948  1.00 98.43           C  
ATOM   3193  C   THR A 205     -11.090  23.521   2.513  1.00 98.43           C  
ATOM   3194  CB  THR A 205     -13.561  23.274   2.492  1.00 98.43           C  
ATOM   3196  O   THR A 205     -10.573  24.429   1.866  1.00 98.43           O  
ATOM   3197  CG2 THR A 205     -13.830  24.701   2.018  1.00 98.43           C  
ATOM   3201  OG1 THR A 205     -14.642  22.493   2.054  1.00 98.43           O  
ATOM   3203  N   LYS A 206     -10.667  23.191   3.736  1.00 98.52           N  
ATOM   3205  CA  LYS A 206      -9.484  23.754   4.381  1.00 98.52           C  
ATOM   3207  C   LYS A 206      -8.559  22.613   4.772  1.00 98.52           C  
ATOM   3208  CB  LYS A 206      -9.905  24.612   5.582  1.00 98.52           C  
ATOM   3211  O   LYS A 206      -8.973  21.715   5.506  1.00 98.52           O  
ATOM   3212  CG  LYS A 206      -8.691  25.270   6.252  1.00 98.52           C  
ATOM   3215  CD  LYS A 206      -9.115  26.169   7.416  1.00 98.52           C  
ATOM   3218  CE  LYS A 206      -7.865  26.775   8.061  1.00 98.52           C  
ATOM   3221  NZ  LYS A 206      -8.222  27.722   9.145  1.00 98.52           N  
ATOM   3225  N   LYS A 207      -7.303  22.691   4.327  1.00 98.63           N  
ATOM   3227  CA  LYS A 207      -6.262  21.736   4.716  1.00 98.63           C  
ATOM   3229  C   LYS A 207      -6.130  21.672   6.240  1.00 98.63           C  
ATOM   3230  CB  LYS A 207      -4.913  22.083   4.067  1.00 98.63           C  
ATOM   3233  O   LYS A 207      -6.222  22.695   6.926  1.00 98.63           O  
ATOM   3234  CG  LYS A 207      -4.936  21.979   2.533  1.00 98.63           C  
ATOM   3237  CD  LYS A 207      -3.524  22.171   1.961  1.00 98.63           C  
ATOM   3240  CE  LYS A 207      -3.500  22.065   0.431  1.00 98.63           C  
ATOM   3243  NZ  LYS A 207      -2.113  22.174  -0.096  1.00 98.63           N  
ATOM   3247  N   MET A 208      -5.922  20.470   6.769  1.00 98.78           N  
ATOM   3249  CA  MET A 208      -5.648  20.282   8.193  1.00 98.78           C  
ATOM   3251  C   MET A 208      -4.144  20.276   8.435  1.00 98.78           C  
ATOM   3252  CB  MET A 208      -6.293  19.001   8.735  1.00 98.78           C  
ATOM   3255  O   MET A 208      -3.441  19.408   7.934  1.00 98.78           O  
ATOM   3256  CG  MET A 208      -7.816  19.097   8.833  1.00 98.78           C  
ATOM   3259  SD  MET A 208      -8.633  17.576   9.405  1.00 98.78           S  
ATOM   3260  CE  MET A 208      -7.805  17.290  10.995  1.00 98.78           C  
ATOM   3264  N   GLU A 209      -3.670  21.213   9.247  1.00 98.80           N  
ATOM   3266  CA  GLU A 209      -2.272  21.275   9.672  1.00 98.80           C  
ATOM   3268  C   GLU A 209      -2.048  20.399  10.906  1.00 98.80           C  
ATOM   3269  CB  GLU A 209      -1.893  22.730   9.978  1.00 98.80           C  
ATOM   3272  O   GLU A 209      -2.727  20.563  11.927  1.00 98.80           O  
ATOM   3273  CG  GLU A 209      -1.906  23.625   8.731  1.00 98.80           C  
ATOM   3276  CD  GLU A 209      -0.926  23.121   7.672  1.00 98.80           C  
ATOM   3277  OE1 GLU A 209      -1.334  23.050   6.492  1.00 98.80           O  
ATOM   3278  OE2 GLU A 209       0.207  22.791   8.077  1.00 98.80           O  
ATOM   3279  N   VAL A 210      -1.072  19.497  10.838  1.00 98.85           N  
ATOM   3281  CA  VAL A 210      -0.680  18.626  11.951  1.00 98.85           C  
ATOM   3283  C   VAL A 210       0.793  18.818  12.283  1.00 98.85           C  
ATOM   3284  CB  VAL A 210      -1.024  17.147  11.690  1.00 98.85           C  
ATOM   3286  O   VAL A 210       1.649  18.871  11.408  1.00 98.85           O  
ATOM   3287  CG1 VAL A 210      -2.544  16.942  11.646  1.00 98.85           C  
ATOM   3291  CG2 VAL A 210      -0.402  16.572  10.421  1.00 98.85           C  
ATOM   3295  N   LYS A 211       1.109  18.925  13.576  1.00 98.83           N  
ATOM   3297  CA  LYS A 211       2.496  19.048  14.035  1.00 98.83           C  
ATOM   3299  C   LYS A 211       3.091  17.658  14.223  1.00 98.83           C  
ATOM   3300  CB  LYS A 211       2.562  19.910  15.302  1.00 98.83           C  
ATOM   3303  O   LYS A 211       2.464  16.820  14.876  1.00 98.83           O  
ATOM   3304  CG  LYS A 211       3.989  20.413  15.563  1.00 98.83           C  
ATOM   3307  CD  LYS A 211       4.057  21.286  16.824  1.00 98.83           C  
ATOM   3310  CE  LYS A 211       5.479  21.843  16.976  1.00 98.83           C  
ATOM   3313  NZ  LYS A 211       5.652  22.643  18.218  1.00 98.83           N  
ATOM   3317  N   ALA A 212       4.303  17.449  13.731  1.00 98.86           N  
ATOM   3319  CA  ALA A 212       5.009  16.177  13.829  1.00 98.86           C  
ATOM   3321  C   ALA A 212       6.505  16.371  14.105  1.00 98.86           C  
ATOM   3322  CB  ALA A 212       4.756  15.400  12.535  1.00 98.86           C  
ATOM   3326  O   ALA A 212       7.028  17.472  13.939  1.00 98.86           O  
ATOM   3327  N   ILE A 213       7.178  15.308  14.545  1.00 98.86           N  
ATOM   3329  CA  ILE A 213       8.634  15.237  14.705  1.00 98.86           C  
ATOM   3331  C   ILE A 213       9.180  14.234  13.694  1.00 98.86           C  
ATOM   3332  CB  ILE A 213       9.021  14.833  16.145  1.00 98.86           C  
ATOM   3334  O   ILE A 213       8.677  13.114  13.627  1.00 98.86           O  
ATOM   3335  CG1 ILE A 213       8.441  15.775  17.225  1.00 98.86           C  
ATOM   3338  CG2 ILE A 213      10.551  14.738  16.291  1.00 98.86           C  
ATOM   3342  CD1 ILE A 213       8.837  17.253  17.100  1.00 98.86           C  
ATOM   3346  N   PHE A 214      10.194  14.620  12.922  1.00 98.89           N  
ATOM   3348  CA  PHE A 214      10.892  13.686  12.041  1.00 98.89           C  
ATOM   3350  C   PHE A 214      11.883  12.842  12.847  1.00 98.89           C  
ATOM   3351  CB  PHE A 214      11.590  14.442  10.913  1.00 98.89           C  
ATOM   3354  O   PHE A 214      12.745  13.393  13.530  1.00 98.89           O  
ATOM   3355  CG  PHE A 214      12.263  13.509   9.931  1.00 98.89           C  
ATOM   3356  CD1 PHE A 214      13.657  13.333   9.972  1.00 98.89           C  
ATOM   3358  CD2 PHE A 214      11.493  12.775   9.010  1.00 98.89           C  
ATOM   3360  CE1 PHE A 214      14.287  12.445   9.087  1.00 98.89           C  
ATOM   3362  CE2 PHE A 214      12.122  11.878   8.129  1.00 98.89           C  
ATOM   3364  CZ  PHE A 214      13.518  11.716   8.163  1.00 98.89           C  
ATOM   3366  N   THR A 215      11.756  11.518  12.809  1.00 98.47           N  
ATOM   3368  CA  THR A 215      12.620  10.591  13.559  1.00 98.47           C  
ATOM   3370  C   THR A 215      12.555   9.178  12.966  1.00 98.47           C  
ATOM   3371  CB  THR A 215      12.249  10.612  15.060  1.00 98.47           C  
ATOM   3373  O   THR A 215      11.806   8.927  12.021  1.00 98.47           O  
ATOM   3374  CG2 THR A 215      10.854  10.093  15.391  1.00 98.47           C  
ATOM   3378  OG1 THR A 215      13.154   9.881  15.848  1.00 98.47           O  
ATOM   3380  N   GLY A 216      13.348   8.256  13.511  1.00 97.47           N  
ATOM   3382  CA  GLY A 216      13.253   6.820  13.265  1.00 97.47           C  
ATOM   3385  C   GLY A 216      12.380   6.103  14.298  1.00 97.47           C  
ATOM   3386  O   GLY A 216      12.293   6.536  15.449  1.00 97.47           O  
ATOM   3387  N   TYR A 217      11.765   4.995  13.887  1.00 96.08           N  
ATOM   3389  CA  TYR A 217      11.082   4.032  14.754  1.00 96.08           C  
ATOM   3391  C   TYR A 217      11.745   2.660  14.655  1.00 96.08           C  
ATOM   3392  CB  TYR A 217       9.607   3.962  14.365  1.00 96.08           C  
ATOM   3395  O   TYR A 217      12.025   2.194  13.553  1.00 96.08           O  
ATOM   3396  CG  TYR A 217       8.789   2.946  15.129  1.00 96.08           C  
ATOM   3397  CD1 TYR A 217       8.611   1.641  14.629  1.00 96.08           C  
ATOM   3399  CD2 TYR A 217       8.213   3.314  16.358  1.00 96.08           C  
ATOM   3401  CE1 TYR A 217       7.878   0.696  15.374  1.00 96.08           C  
ATOM   3403  CE2 TYR A 217       7.472   2.372  17.096  1.00 96.08           C  
ATOM   3405  OH  TYR A 217       6.656   0.154  17.393  1.00 96.08           O  
ATOM   3407  CZ  TYR A 217       7.323   1.053  16.622  1.00 96.08           C  
ATOM   3408  N   TYR A 218      11.984   2.015  15.796  1.00 90.57           N  
ATOM   3410  CA  TYR A 218      12.817   0.812  15.899  1.00 90.57           C  
ATOM   3412  C   TYR A 218      12.064  -0.493  16.190  1.00 90.57           C  
ATOM   3413  CB  TYR A 218      13.950   1.077  16.899  1.00 90.57           C  
ATOM   3416  O   TYR A 218      12.717  -1.529  16.286  1.00 90.57           O  
ATOM   3417  CG  TYR A 218      15.110   1.833  16.285  1.00 90.57           C  
ATOM   3418  CD1 TYR A 218      16.076   1.112  15.568  1.00 90.57           C  
ATOM   3420  CD2 TYR A 218      15.230   3.232  16.405  1.00 90.57           C  
ATOM   3422  CE1 TYR A 218      17.208   1.759  15.049  1.00 90.57           C  
ATOM   3424  CE2 TYR A 218      16.342   3.892  15.839  1.00 90.57           C  
ATOM   3426  OH  TYR A 218      18.432   3.766  14.641  1.00 90.57           O  
ATOM   3428  CZ  TYR A 218      17.347   3.150  15.179  1.00 90.57           C  
ATOM   3429  N   GLY A 219      10.728  -0.483  16.233  1.00 81.15           N  
ATOM   3431  CA  GLY A 219       9.940  -1.675  16.581  1.00 81.15           C  
ATOM   3434  C   GLY A 219       9.488  -1.665  18.024  1.00 81.15           C  
ATOM   3435  O   GLY A 219      10.330  -1.381  18.900  1.00 81.15           O  
ATOM   3436  OXT GLY A 219       8.264  -1.860  18.188  1.00 81.15           O  
TER
ATOM   3437  N   GLU B   1      15.821  -4.298 -19.812  1.00 79.51           N  
ATOM   3441  CA  GLU B   1      14.372  -4.328 -19.543  1.00 79.51           C  
ATOM   3443  C   GLU B   1      14.091  -5.542 -18.684  1.00 79.51           C  
ATOM   3444  CB  GLU B   1      13.606  -4.384 -20.863  1.00 79.51           C  
ATOM   3447  O   GLU B   1      14.764  -6.550 -18.879  1.00 79.51           O  
ATOM   3448  CG  GLU B   1      12.091  -4.225 -20.691  1.00 79.51           C  
ATOM   3451  CD  GLU B   1      11.363  -4.218 -22.042  1.00 79.51           C  
ATOM   3452  OE1 GLU B   1      10.125  -4.075 -22.028  1.00 79.51           O  
ATOM   3453  OE2 GLU B   1      12.059  -4.357 -23.075  1.00 79.51           O  
ATOM   3454  N   VAL B   2      13.185  -5.424 -17.719  1.00 83.88           N  
ATOM   3456  CA  VAL B   2      12.801  -6.544 -16.859  1.00 83.88           C  
ATOM   3458  C   VAL B   2      11.954  -7.526 -17.657  1.00 83.88           C  
ATOM   3459  CB  VAL B   2      12.037  -6.044 -15.623  1.00 83.88           C  
ATOM   3461  O   VAL B   2      10.999  -7.122 -18.315  1.00 83.88           O  
ATOM   3462  CG1 VAL B   2      11.464  -7.212 -14.814  1.00 83.88           C  
ATOM   3466  CG2 VAL B   2      12.966  -5.177 -14.764  1.00 83.88           C  
ATOM   3470  N   GLN B   3      12.293  -8.810 -17.595  1.00 92.09           N  
ATOM   3472  CA  GLN B   3      11.507  -9.872 -18.214  1.00 92.09           C  
ATOM   3474  C   GLN B   3      11.192 -10.956 -17.193  1.00 92.09           C  
ATOM   3475  CB  GLN B   3      12.222 -10.449 -19.442  1.00 92.09           C  
ATOM   3478  O   GLN B   3      12.068 -11.374 -16.435  1.00 92.09           O  
ATOM   3479  CG  GLN B   3      12.446  -9.390 -20.530  1.00 92.09           C  
ATOM   3482  CD  GLN B   3      12.954  -9.974 -21.843  1.00 92.09           C  
ATOM   3483  NE2 GLN B   3      12.876  -9.226 -22.922  1.00 92.09           N  
ATOM   3486  OE1 GLN B   3      13.423 -11.093 -21.949  1.00 92.09           O  
ATOM   3487  N   LEU B   4       9.936 -11.402 -17.206  1.00 95.75           N  
ATOM   3489  CA  LEU B   4       9.423 -12.519 -16.423  1.00 95.75           C  
ATOM   3491  C   LEU B   4       8.859 -13.549 -17.403  1.00 95.75           C  
ATOM   3492  CB  LEU B   4       8.344 -12.016 -15.444  1.00 95.75           C  
ATOM   3495  O   LEU B   4       7.913 -13.248 -18.133  1.00 95.75           O  
ATOM   3496  CG  LEU B   4       8.814 -10.959 -14.428  1.00 95.75           C  
ATOM   3498  CD1 LEU B   4       7.655 -10.579 -13.510  1.00 95.75           C  
ATOM   3502  CD2 LEU B   4       9.964 -11.459 -13.557  1.00 95.75           C  
ATOM   3506  N   GLU B   5       9.464 -14.733 -17.448  1.00 97.17           N  
ATOM   3508  CA  GLU B   5       9.080 -15.803 -18.371  1.00 97.17           C  
ATOM   3510  C   GLU B   5       8.498 -16.994 -17.607  1.00 97.17           C  
ATOM   3511  CB  GLU B   5      10.276 -16.183 -19.258  1.00 97.17           C  
ATOM   3514  O   GLU B   5       9.210 -17.711 -16.897  1.00 97.17           O  
ATOM   3515  CG  GLU B   5       9.871 -17.184 -20.352  1.00 97.17           C  
ATOM   3518  CD  GLU B   5      10.963 -17.407 -21.412  1.00 97.17           C  
ATOM   3519  OE1 GLU B   5      10.594 -17.858 -22.523  1.00 97.17           O  
ATOM   3520  OE2 GLU B   5      12.149 -17.126 -21.128  1.00 97.17           O  
ATOM   3521  N   GLU B   6       7.184 -17.192 -17.739  1.00 97.97           N  
ATOM   3523  CA  GLU B   6       6.472 -18.282 -17.078  1.00 97.97           C  
ATOM   3525  C   GLU B   6       6.509 -19.597 -17.870  1.00 97.97           C  
ATOM   3526  CB  GLU B   6       5.025 -17.890 -16.754  1.00 97.97           C  
ATOM   3529  O   GLU B   6       6.350 -19.632 -19.089  1.00 97.97           O  
ATOM   3530  CG  GLU B   6       4.923 -16.624 -15.890  1.00 97.97           C  
ATOM   3533  CD  GLU B   6       4.438 -15.392 -16.667  1.00 97.97           C  
ATOM   3534  OE1 GLU B   6       3.636 -14.635 -16.073  1.00 97.97           O  
ATOM   3535  OE2 GLU B   6       4.804 -15.194 -17.850  1.00 97.97           O  
ATOM   3536  N   SER B   7       6.647 -20.714 -17.158  1.00 98.16           N  
ATOM   3538  CA  SER B   7       6.614 -22.073 -17.707  1.00 98.16           C  
ATOM   3540  C   SER B   7       6.011 -23.075 -16.709  1.00 98.16           C  
ATOM   3541  CB  SER B   7       8.018 -22.486 -18.156  1.00 98.16           C  
ATOM   3544  O   SER B   7       5.752 -22.745 -15.550  1.00 98.16           O  
ATOM   3545  OG  SER B   7       8.911 -22.477 -17.066  1.00 98.16           O  
ATOM   3547  N   GLY B   8       5.745 -24.306 -17.165  1.00 97.64           N  
ATOM   3549  CA  GLY B   8       5.231 -25.405 -16.327  1.00 97.64           C  
ATOM   3552  C   GLY B   8       3.703 -25.510 -16.215  1.00 97.64           C  
ATOM   3553  O   GLY B   8       3.202 -26.378 -15.503  1.00 97.64           O  
ATOM   3554  N   GLY B   9       2.952 -24.653 -16.911  1.00 97.01           N  
ATOM   3556  CA  GLY B   9       1.495 -24.773 -17.014  1.00 97.01           C  
ATOM   3559  C   GLY B   9       1.047 -25.932 -17.911  1.00 97.01           C  
ATOM   3560  O   GLY B   9       1.859 -26.678 -18.457  1.00 97.01           O  
ATOM   3561  N   GLY B  10      -0.267 -26.072 -18.079  1.00 97.43           N  
ATOM   3563  CA  GLY B  10      -0.874 -27.147 -18.861  1.00 97.43           C  
ATOM   3566  C   GLY B  10      -2.129 -27.732 -18.218  1.00 97.43           C  
ATOM   3567  O   GLY B  10      -2.768 -27.104 -17.373  1.00 97.43           O  
ATOM   3568  N   LEU B  11      -2.489 -28.940 -18.656  1.00 98.08           N  
ATOM   3570  CA  LEU B  11      -3.625 -29.709 -18.150  1.00 98.08           C  
ATOM   3572  C   LEU B  11      -3.165 -30.704 -17.078  1.00 98.08           C  
ATOM   3573  CB  LEU B  11      -4.313 -30.423 -19.330  1.00 98.08           C  
ATOM   3576  O   LEU B  11      -2.192 -31.428 -17.279  1.00 98.08           O  
ATOM   3577  CG  LEU B  11      -5.536 -31.277 -18.940  1.00 98.08           C  
ATOM   3579  CD1 LEU B  11      -6.708 -30.421 -18.464  1.00 98.08           C  
ATOM   3583  CD2 LEU B  11      -6.009 -32.087 -20.146  1.00 98.08           C  
ATOM   3587  N   VAL B  12      -3.905 -30.788 -15.977  1.00 97.95           N  
ATOM   3589  CA  VAL B  12      -3.701 -31.773 -14.906  1.00 97.95           C  
ATOM   3591  C   VAL B  12      -5.051 -32.252 -14.369  1.00 97.95           C  
ATOM   3592  CB  VAL B  12      -2.796 -31.173 -13.816  1.00 97.95           C  
ATOM   3594  O   VAL B  12      -6.038 -31.522 -14.422  1.00 97.95           O  
ATOM   3595  CG1 VAL B  12      -3.447 -29.988 -13.104  1.00 97.95           C  
ATOM   3599  CG2 VAL B  12      -2.346 -32.195 -12.766  1.00 97.95           C  
ATOM   3603  N   GLN B  13      -5.119 -33.483 -13.863  1.00 97.94           N  
ATOM   3605  CA  GLN B  13      -6.326 -33.992 -13.203  1.00 97.94           C  
ATOM   3607  C   GLN B  13      -6.458 -33.454 -11.773  1.00 97.94           C  
ATOM   3608  CB  GLN B  13      -6.338 -35.528 -13.210  1.00 97.94           C  
ATOM   3611  O   GLN B  13      -5.460 -33.173 -11.102  1.00 97.94           O  
ATOM   3612  CG  GLN B  13      -6.644 -36.086 -14.606  1.00 97.94           C  
ATOM   3615  CD  GLN B  13      -6.795 -37.604 -14.610  1.00 97.94           C  
ATOM   3616  NE2 GLN B  13      -7.588 -38.149 -15.504  1.00 97.94           N  
ATOM   3619  OE1 GLN B  13      -6.200 -38.332 -13.834  1.00 97.94           O  
ATOM   3620  N   ALA B  14      -7.696 -33.347 -11.290  1.00 98.09           N  
ATOM   3622  CA  ALA B  14      -7.999 -32.994  -9.912  1.00 98.09           C  
ATOM   3624  C   ALA B  14      -7.292 -33.942  -8.925  1.00 98.09           C  
ATOM   3625  CB  ALA B  14      -9.520 -32.987  -9.719  1.00 98.09           C  
ATOM   3629  O   ALA B  14      -7.156 -35.140  -9.160  1.00 98.09           O  
ATOM   3630  N   GLY B  15      -6.798 -33.386  -7.821  1.00 98.09           N  
ATOM   3632  CA  GLY B  15      -5.931 -34.070  -6.860  1.00 98.09           C  
ATOM   3635  C   GLY B  15      -4.459 -34.144  -7.283  1.00 98.09           C  
ATOM   3636  O   GLY B  15      -3.605 -34.378  -6.429  1.00 98.09           O  
ATOM   3637  N   GLY B  16      -4.144 -33.897  -8.558  1.00 98.34           N  
ATOM   3639  CA  GLY B  16      -2.780 -33.877  -9.075  1.00 98.34           C  
ATOM   3642  C   GLY B  16      -1.950 -32.678  -8.605  1.00 98.34           C  
ATOM   3643  O   GLY B  16      -2.406 -31.822  -7.835  1.00 98.34           O  
ATOM   3644  N   SER B  17      -0.719 -32.622  -9.114  1.00 98.46           N  
ATOM   3646  CA  SER B  17       0.262 -31.585  -8.796  1.00 98.46           C  
ATOM   3648  C   SER B  17       0.903 -31.002 -10.053  1.00 98.46           C  
ATOM   3649  CB  SER B  17       1.368 -32.130  -7.885  1.00 98.46           C  
ATOM   3652  O   SER B  17       1.087 -31.703 -11.045  1.00 98.46           O  
ATOM   3653  OG  SER B  17       0.878 -32.465  -6.603  1.00 98.46           O  
ATOM   3655  N   LEU B  18       1.286 -29.728  -9.982  1.00 98.30           N  
ATOM   3657  CA  LEU B  18       2.053 -29.013 -11.003  1.00 98.30           C  
ATOM   3659  C   LEU B  18       3.077 -28.095 -10.335  1.00 98.30           C  
ATOM   3660  CB  LEU B  18       1.114 -28.174 -11.892  1.00 98.30           C  
ATOM   3663  O   LEU B  18       2.865 -27.628  -9.217  1.00 98.30           O  
ATOM   3664  CG  LEU B  18       0.372 -28.933 -13.002  1.00 98.30           C  
ATOM   3666  CD1 LEU B  18      -0.613 -27.976 -13.675  1.00 98.30           C  
ATOM   3670  CD2 LEU B  18       1.325 -29.457 -14.077  1.00 98.30           C  
ATOM   3674  N   THR B  19       4.156 -27.791 -11.047  1.00 98.69           N  
ATOM   3676  CA  THR B  19       5.156 -26.809 -10.618  1.00 98.69           C  
ATOM   3678  C   THR B  19       5.246 -25.729 -11.682  1.00 98.69           C  
ATOM   3679  CB  THR B  19       6.534 -27.450 -10.400  1.00 98.69           C  
ATOM   3681  O   THR B  19       5.722 -25.988 -12.787  1.00 98.69           O  
ATOM   3682  CG2 THR B  19       7.486 -26.504  -9.670  1.00 98.69           C  
ATOM   3686  OG1 THR B  19       6.428 -28.645  -9.660  1.00 98.69           O  
ATOM   3688  N   LEU B  20       4.792 -24.519 -11.361  1.00 98.72           N  
ATOM   3690  CA  LEU B  20       5.027 -23.365 -12.225  1.00 98.72           C  
ATOM   3692  C   LEU B  20       6.406 -22.790 -11.930  1.00 98.72           C  
ATOM   3693  CB  LEU B  20       3.935 -22.299 -12.073  1.00 98.72           C  
ATOM   3696  O   LEU B  20       6.845 -22.791 -10.780  1.00 98.72           O  
ATOM   3697  CG  LEU B  20       2.501 -22.813 -12.244  1.00 98.72           C  
ATOM   3699  CD1 LEU B  20       1.525 -21.644 -12.136  1.00 98.72           C  
ATOM   3703  CD2 LEU B  20       2.294 -23.503 -13.593  1.00 98.72           C  
ATOM   3707  N   SER B  21       7.068 -22.287 -12.965  1.00 98.41           N  
ATOM   3709  CA  SER B  21       8.367 -21.620 -12.862  1.00 98.41           C  
ATOM   3711  C   SER B  21       8.298 -20.264 -13.548  1.00 98.41           C  
ATOM   3712  CB  SER B  21       9.476 -22.465 -13.495  1.00 98.41           C  
ATOM   3715  O   SER B  21       7.630 -20.125 -14.568  1.00 98.41           O  
ATOM   3716  OG  SER B  21       9.445 -23.793 -13.011  1.00 98.41           O  
ATOM   3718  N   CYS B  22       8.987 -19.275 -12.996  1.00 97.91           N  
ATOM   3720  CA  CYS B  22       9.102 -17.932 -13.542  1.00 97.91           C  
ATOM   3722  C   CYS B  22      10.566 -17.512 -13.518  1.00 97.91           C  
ATOM   3723  CB  CYS B  22       8.244 -16.993 -12.705  1.00 97.91           C  
ATOM   3726  O   CYS B  22      11.109 -17.246 -12.443  1.00 97.91           O  
ATOM   3727  SG  CYS B  22       8.455 -15.243 -13.091  1.00 97.91           S  
ATOM   3728  N   ALA B  23      11.204 -17.492 -14.687  1.00 96.90           N  
ATOM   3730  CA  ALA B  23      12.574 -17.023 -14.828  1.00 96.90           C  
ATOM   3732  C   ALA B  23      12.572 -15.496 -14.939  1.00 96.90           C  
ATOM   3733  CB  ALA B  23      13.221 -17.704 -16.037  1.00 96.90           C  
ATOM   3737  O   ALA B  23      11.902 -14.930 -15.805  1.00 96.90           O  
ATOM   3738  N   ALA B  24      13.306 -14.835 -14.050  1.00 94.80           N  
ATOM   3740  CA  ALA B  24      13.414 -13.389 -14.006  1.00 94.80           C  
ATOM   3742  C   ALA B  24      14.761 -12.929 -14.570  1.00 94.80           C  
ATOM   3743  CB  ALA B  24      13.192 -12.932 -12.566  1.00 94.80           C  
ATOM   3747  O   ALA B  24      15.812 -13.507 -14.288  1.00 94.80           O  
ATOM   3748  N   SER B  25      14.748 -11.865 -15.370  1.00 92.51           N  
ATOM   3750  CA  SER B  25      15.969 -11.278 -15.920  1.00 92.51           C  
ATOM   3752  C   SER B  25      15.858  -9.766 -16.099  1.00 92.51           C  
ATOM   3753  CB  SER B  25      16.343 -11.973 -17.234  1.00 92.51           C  
ATOM   3756  O   SER B  25      14.768  -9.195 -16.100  1.00 92.51           O  
ATOM   3757  OG  SER B  25      15.405 -11.684 -18.243  1.00 92.51           O  
ATOM   3759  N   GLY B  26      17.010  -9.105 -16.238  1.00 88.25           N  
ATOM   3761  CA  GLY B  26      17.092  -7.662 -16.478  1.00 88.25           C  
ATOM   3764  C   GLY B  26      17.088  -6.783 -15.224  1.00 88.25           C  
ATOM   3765  O   GLY B  26      17.070  -5.561 -15.363  1.00 88.25           O  
ATOM   3766  N   PHE B  27      17.133  -7.377 -14.029  1.00 82.36           N  
ATOM   3768  CA  PHE B  27      17.240  -6.684 -12.744  1.00 82.36           C  
ATOM   3770  C   PHE B  27      17.948  -7.552 -11.691  1.00 82.36           C  
ATOM   3771  CB  PHE B  27      15.841  -6.282 -12.262  1.00 82.36           C  
ATOM   3774  O   PHE B  27      18.169  -8.745 -11.907  1.00 82.36           O  
ATOM   3775  CG  PHE B  27      14.906  -7.438 -11.949  1.00 82.36           C  
ATOM   3776  CD1 PHE B  27      14.162  -8.075 -12.957  1.00 82.36           C  
ATOM   3778  CD2 PHE B  27      14.775  -7.884 -10.627  1.00 82.36           C  
ATOM   3780  CE1 PHE B  27      13.251  -9.097 -12.628  1.00 82.36           C  
ATOM   3782  CE2 PHE B  27      13.848  -8.882 -10.291  1.00 82.36           C  
ATOM   3784  CZ  PHE B  27      13.067  -9.475 -11.289  1.00 82.36           C  
ATOM   3786  N   THR B  28      18.300  -6.949 -10.553  1.00 81.73           N  
ATOM   3788  CA  THR B  28      18.836  -7.662  -9.385  1.00 81.73           C  
ATOM   3790  C   THR B  28      17.711  -8.431  -8.699  1.00 81.73           C  
ATOM   3791  CB  THR B  28      19.444  -6.685  -8.370  1.00 81.73           C  
ATOM   3793  O   THR B  28      16.912  -7.836  -7.984  1.00 81.73           O  
ATOM   3794  CG2 THR B  28      20.243  -7.413  -7.290  1.00 81.73           C  
ATOM   3798  OG1 THR B  28      20.310  -5.763  -8.988  1.00 81.73           O  
ATOM   3800  N   PHE B  29      17.633  -9.741  -8.922  1.00 81.02           N  
ATOM   3802  CA  PHE B  29      16.537 -10.584  -8.430  1.00 81.02           C  
ATOM   3804  C   PHE B  29      16.247 -10.410  -6.928  1.00 81.02           C  
ATOM   3805  CB  PHE B  29      16.892 -12.034  -8.766  1.00 81.02           C  
ATOM   3808  O   PHE B  29      15.093 -10.260  -6.537  1.00 81.02           O  
ATOM   3809  CG  PHE B  29      15.821 -13.030  -8.386  1.00 81.02           C  
ATOM   3810  CD1 PHE B  29      16.001 -13.869  -7.273  1.00 81.02           C  
ATOM   3812  CD2 PHE B  29      14.640 -13.109  -9.142  1.00 81.02           C  
ATOM   3814  CE1 PHE B  29      15.013 -14.808  -6.936  1.00 81.02           C  
ATOM   3816  CE2 PHE B  29      13.656 -14.054  -8.813  1.00 81.02           C  
ATOM   3818  CZ  PHE B  29      13.847 -14.911  -7.712  1.00 81.02           C  
ATOM   3820  N   ASP B  30      17.300 -10.332  -6.113  1.00 77.38           N  
ATOM   3822  CA  ASP B  30      17.219 -10.241  -4.649  1.00 77.38           C  
ATOM   3824  C   ASP B  30      16.673  -8.904  -4.124  1.00 77.38           C  
ATOM   3825  CB  ASP B  30      18.615 -10.499  -4.055  1.00 77.38           C  
ATOM   3828  O   ASP B  30      16.373  -8.785  -2.938  1.00 77.38           O  
ATOM   3829  CG  ASP B  30      19.165 -11.898  -4.346  1.00 77.38           C  
ATOM   3830  OD1 ASP B  30      18.383 -12.777  -4.767  1.00 77.38           O  
ATOM   3831  OD2 ASP B  30      20.378 -12.107  -4.141  1.00 77.38           O  
ATOM   3832  N   ASP B  31      16.520  -7.894  -4.984  1.00 75.85           N  
ATOM   3834  CA  ASP B  31      15.954  -6.601  -4.591  1.00 75.85           C  
ATOM   3836  C   ASP B  31      14.415  -6.587  -4.643  1.00 75.85           C  
ATOM   3837  CB  ASP B  31      16.568  -5.472  -5.440  1.00 75.85           C  
ATOM   3840  O   ASP B  31      13.797  -5.628  -4.171  1.00 75.85           O  
ATOM   3841  CG  ASP B  31      18.041  -5.180  -5.128  1.00 75.85           C  
ATOM   3842  OD1 ASP B  31      18.472  -5.422  -3.979  1.00 75.85           O  
ATOM   3843  OD2 ASP B  31      18.719  -4.629  -6.030  1.00 75.85           O  
ATOM   3844  N   TYR B  32      13.792  -7.643  -5.181  1.00 81.71           N  
ATOM   3846  CA  TYR B  32      12.373  -7.677  -5.527  1.00 81.71           C  
ATOM   3848  C   TYR B  32      11.622  -8.731  -4.726  1.00 81.71           C  
ATOM   3849  CB  TYR B  32      12.202  -7.948  -7.025  1.00 81.71           C  
ATOM   3852  O   TYR B  32      12.084  -9.860  -4.562  1.00 81.71           O  
ATOM   3853  CG  TYR B  32      12.606  -6.786  -7.906  1.00 81.71           C  
ATOM   3854  CD1 TYR B  32      11.626  -6.080  -8.615  1.00 81.71           C  
ATOM   3856  CD2 TYR B  32      13.952  -6.390  -8.004  1.00 81.71           C  
ATOM   3858  CE1 TYR B  32      11.998  -5.008  -9.433  1.00 81.71           C  
ATOM   3860  CE2 TYR B  32      14.327  -5.290  -8.796  1.00 81.71           C  
ATOM   3862  OH  TYR B  32      13.699  -3.536 -10.300  1.00 81.71           O  
ATOM   3864  CZ  TYR B  32      13.343  -4.597  -9.527  1.00 81.71           C  
ATOM   3865  N   ALA B  33      10.414  -8.387  -4.279  1.00 85.09           N  
ATOM   3867  CA  ALA B  33       9.460  -9.435  -3.951  1.00 85.09           C  
ATOM   3869  C   ALA B  33       8.888 -10.022  -5.225  1.00 85.09           C  
ATOM   3870  CB  ALA B  33       8.336  -8.932  -3.069  1.00 85.09           C  
ATOM   3874  O   ALA B  33       8.654  -9.320  -6.209  1.00 85.09           O  
ATOM   3875  N   MET B  34       8.601 -11.312  -5.159  1.00 90.25           N  
ATOM   3877  CA  MET B  34       8.058 -12.045  -6.283  1.00 90.25           C  
ATOM   3879  C   MET B  34       6.711 -12.643  -5.911  1.00 90.25           C  
ATOM   3880  CB  MET B  34       9.050 -13.110  -6.728  1.00 90.25           C  
ATOM   3883  O   MET B  34       6.529 -13.185  -4.821  1.00 90.25           O  
ATOM   3884  CG  MET B  34      10.406 -12.538  -7.188  1.00 90.25           C  
ATOM   3887  SD  MET B  34      10.391 -11.505  -8.679  1.00 90.25           S  
ATOM   3888  CE  MET B  34       9.856 -12.661  -9.965  1.00 90.25           C  
ATOM   3892  N   GLY B  35       5.753 -12.563  -6.826  1.00 91.18           N  
ATOM   3894  CA  GLY B  35       4.395 -13.031  -6.611  1.00 91.18           C  
ATOM   3897  C   GLY B  35       3.881 -13.904  -7.740  1.00 91.18           C  
ATOM   3898  O   GLY B  35       4.295 -13.786  -8.889  1.00 91.18           O  
ATOM   3899  N   TRP B  36       2.920 -14.752  -7.394  1.00 94.90           N  
ATOM   3901  CA  TRP B  36       2.063 -15.434  -8.348  1.00 94.90           C  
ATOM   3903  C   TRP B  36       0.633 -14.965  -8.165  1.00 94.90           C  
ATOM   3904  CB  TRP B  36       2.163 -16.950  -8.218  1.00 94.90           C  
ATOM   3907  O   TRP B  36       0.127 -14.836  -7.049  1.00 94.90           O  
ATOM   3908  CG  TRP B  36       3.416 -17.524  -8.789  1.00 94.90           C  
ATOM   3909  CD1 TRP B  36       4.568 -17.741  -8.117  1.00 94.90           C  
ATOM   3911  CD2 TRP B  36       3.673 -17.924 -10.169  1.00 94.90           C  
ATOM   3912  CE2 TRP B  36       5.005 -18.429 -10.245  1.00 94.90           C  
ATOM   3913  CE3 TRP B  36       2.922 -17.902 -11.365  1.00 94.90           C  
ATOM   3915  NE1 TRP B  36       5.506 -18.285  -8.971  1.00 94.90           N  
ATOM   3917  CH2 TRP B  36       4.787 -18.877 -12.610  1.00 94.90           C  
ATOM   3919  CZ2 TRP B  36       5.556 -18.917 -11.435  1.00 94.90           C  
ATOM   3921  CZ3 TRP B  36       3.474 -18.369 -12.574  1.00 94.90           C  
ATOM   3923  N   TYR B  37      -0.028 -14.752  -9.287  1.00 93.44           N  
ATOM   3925  CA  TYR B  37      -1.401 -14.296  -9.382  1.00 93.44           C  
ATOM   3927  C   TYR B  37      -2.165 -15.244 -10.277  1.00 93.44           C  
ATOM   3928  CB  TYR B  37      -1.425 -12.896  -9.980  1.00 93.44           C  
ATOM   3931  O   TYR B  37      -1.575 -15.863 -11.156  1.00 93.44           O  
ATOM   3932  CG  TYR B  37      -0.827 -11.843  -9.086  1.00 93.44           C  
ATOM   3933  CD1 TYR B  37      -1.678 -10.905  -8.485  1.00 93.44           C  
ATOM   3935  CD2 TYR B  37       0.571 -11.753  -8.913  1.00 93.44           C  
ATOM   3937  CE1 TYR B  37      -1.127  -9.849  -7.756  1.00 93.44           C  
ATOM   3939  CE2 TYR B  37       1.108 -10.756  -8.084  1.00 93.44           C  
ATOM   3941  OH  TYR B  37       0.726  -8.780  -6.757  1.00 93.44           O  
ATOM   3943  CZ  TYR B  37       0.255  -9.788  -7.523  1.00 93.44           C  
ATOM   3944  N   ARG B  38      -3.481 -15.321 -10.107  1.00 95.09           N  
ATOM   3946  CA  ARG B  38      -4.335 -16.073 -11.023  1.00 95.09           C  
ATOM   3948  C   ARG B  38      -5.544 -15.272 -11.441  1.00 95.09           C  
ATOM   3949  CB  ARG B  38      -4.713 -17.449 -10.461  1.00 95.09           C  
ATOM   3952  O   ARG B  38      -6.105 -14.519 -10.648  1.00 95.09           O  
ATOM   3953  CG  ARG B  38      -5.742 -17.377  -9.324  1.00 95.09           C  
ATOM   3956  CD  ARG B  38      -5.979 -18.775  -8.757  1.00 95.09           C  
ATOM   3959  NE  ARG B  38      -6.863 -18.740  -7.577  1.00 95.09           N  
ATOM   3961  NH1 ARG B  38      -6.719 -20.977  -7.127  1.00 95.09           N  
ATOM   3964  NH2 ARG B  38      -7.947 -19.649  -5.799  1.00 95.09           N  
ATOM   3967  CZ  ARG B  38      -7.180 -19.791  -6.841  1.00 95.09           C  
ATOM   3968  N   GLN B  39      -5.979 -15.501 -12.666  1.00 94.43           N  
ATOM   3970  CA  GLN B  39      -7.263 -15.055 -13.166  1.00 94.43           C  
ATOM   3972  C   GLN B  39      -8.041 -16.270 -13.659  1.00 94.43           C  
ATOM   3973  CB  GLN B  39      -7.041 -13.994 -14.244  1.00 94.43           C  
ATOM   3976  O   GLN B  39      -7.729 -16.855 -14.699  1.00 94.43           O  
ATOM   3977  CG  GLN B  39      -8.376 -13.330 -14.580  1.00 94.43           C  
ATOM   3980  CD  GLN B  39      -8.234 -12.143 -15.518  1.00 94.43           C  
ATOM   3981  NE2 GLN B  39      -9.239 -11.301 -15.577  1.00 94.43           N  
ATOM   3984  OE1 GLN B  39      -7.241 -11.941 -16.193  1.00 94.43           O  
ATOM   3985  N   ALA B  40      -9.048 -16.666 -12.884  1.00 94.63           N  
ATOM   3987  CA  ALA B  40      -9.995 -17.682 -13.318  1.00 94.63           C  
ATOM   3989  C   ALA B  40     -10.888 -17.122 -14.445  1.00 94.63           C  
ATOM   3990  CB  ALA B  40     -10.799 -18.162 -12.107  1.00 94.63           C  
ATOM   3994  O   ALA B  40     -11.092 -15.903 -14.513  1.00 94.63           O  
ATOM   3995  N   PRO B  41     -11.453 -17.975 -15.317  1.00 91.84           N  
ATOM   3996  CA  PRO B  41     -12.297 -17.528 -16.422  1.00 91.84           C  
ATOM   3998  C   PRO B  41     -13.435 -16.609 -15.958  1.00 91.84           C  
ATOM   3999  CB  PRO B  41     -12.826 -18.808 -17.075  1.00 91.84           C  
ATOM   4002  O   PRO B  41     -14.208 -16.960 -15.068  1.00 91.84           O  
ATOM   4003  CG  PRO B  41     -11.742 -19.837 -16.756  1.00 91.84           C  
ATOM   4006  CD  PRO B  41     -11.270 -19.420 -15.367  1.00 91.84           C  
ATOM   4009  N   GLY B  42     -13.520 -15.417 -16.553  1.00 90.08           N  
ATOM   4011  CA  GLY B  42     -14.555 -14.425 -16.241  1.00 90.08           C  
ATOM   4014  C   GLY B  42     -14.453 -13.773 -14.857  1.00 90.08           C  
ATOM   4015  O   GLY B  42     -15.347 -13.014 -14.491  1.00 90.08           O  
ATOM   4016  N   LYS B  43     -13.395 -14.044 -14.083  1.00 88.19           N  
ATOM   4018  CA  LYS B  43     -13.160 -13.430 -12.770  1.00 88.19           C  
ATOM   4020  C   LYS B  43     -12.057 -12.375 -12.844  1.00 88.19           C  
ATOM   4021  CB  LYS B  43     -12.883 -14.512 -11.710  1.00 88.19           C  
ATOM   4024  O   LYS B  43     -11.290 -12.313 -13.806  1.00 88.19           O  
ATOM   4025  CG  LYS B  43     -14.058 -15.497 -11.568  1.00 88.19           C  
ATOM   4028  CD  LYS B  43     -13.950 -16.358 -10.300  1.00 88.19           C  
ATOM   4031  CE  LYS B  43     -15.110 -17.362 -10.246  1.00 88.19           C  
ATOM   4034  NZ  LYS B  43     -15.008 -18.278  -9.079  1.00 88.19           N  
ATOM   4038  N   GLU B  44     -11.979 -11.533 -11.820  1.00 82.95           N  
ATOM   4040  CA  GLU B  44     -10.847 -10.622 -11.649  1.00 82.95           C  
ATOM   4042  C   GLU B  44      -9.577 -11.387 -11.253  1.00 82.95           C  
ATOM   4043  CB  GLU B  44     -11.168  -9.513 -10.637  1.00 82.95           C  
ATOM   4046  O   GLU B  44      -9.630 -12.503 -10.726  1.00 82.95           O  
ATOM   4047  CG  GLU B  44     -12.292  -8.586 -11.134  1.00 82.95           C  
ATOM   4050  CD  GLU B  44     -12.427  -7.294 -10.309  1.00 82.95           C  
ATOM   4051  OE1 GLU B  44     -13.143  -6.382 -10.785  1.00 82.95           O  
ATOM   4052  OE2 GLU B  44     -11.774  -7.189  -9.248  1.00 82.95           O  
ATOM   4053  N   ARG B  45      -8.418 -10.785 -11.535  1.00 87.79           N  
ATOM   4055  CA  ARG B  45      -7.120 -11.324 -11.128  1.00 87.79           C  
ATOM   4057  C   ARG B  45      -6.947 -11.166  -9.618  1.00 87.79           C  
ATOM   4058  CB  ARG B  45      -6.007 -10.636 -11.930  1.00 87.79           C  
ATOM   4061  O   ARG B  45      -7.193 -10.089  -9.084  1.00 87.79           O  
ATOM   4062  CG  ARG B  45      -4.620 -11.234 -11.645  1.00 87.79           C  
ATOM   4065  CD  ARG B  45      -3.561 -10.700 -12.617  1.00 87.79           C  
ATOM   4068  NE  ARG B  45      -3.317  -9.253 -12.447  1.00 87.79           N  
ATOM   4070  NH1 ARG B  45      -2.003  -8.967 -14.315  1.00 87.79           N  
ATOM   4073  NH2 ARG B  45      -2.346  -7.248 -12.939  1.00 87.79           N  
ATOM   4076  CZ  ARG B  45      -2.564  -8.499 -13.234  1.00 87.79           C  
ATOM   4077  N   VAL B  46      -6.476 -12.220  -8.959  1.00 86.93           N  
ATOM   4079  CA  VAL B  46      -6.216 -12.254  -7.513  1.00 86.93           C  
ATOM   4081  C   VAL B  46      -4.791 -12.714  -7.230  1.00 86.93           C  
ATOM   4082  CB  VAL B  46      -7.235 -13.139  -6.765  1.00 86.93           C  
ATOM   4084  O   VAL B  46      -4.236 -13.523  -7.980  1.00 86.93           O  
ATOM   4085  CG1 VAL B  46      -8.664 -12.611  -6.945  1.00 86.93           C  
ATOM   4089  CG2 VAL B  46      -7.208 -14.616  -7.194  1.00 86.93           C  
ATOM   4093  N   GLY B  47      -4.205 -12.228  -6.138  1.00 89.14           N  
ATOM   4095  CA  GLY B  47      -2.941 -12.738  -5.622  1.00 89.14           C  
ATOM   4098  C   GLY B  47      -3.097 -14.167  -5.108  1.00 89.14           C  
ATOM   4099  O   GLY B  47      -4.016 -14.465  -4.352  1.00 89.14           O  
ATOM   4100  N   VAL B  48      -2.215 -15.069  -5.535  1.00 92.86           N  
ATOM   4102  CA  VAL B  48      -2.181 -16.474  -5.090  1.00 92.86           C  
ATOM   4104  C   VAL B  48      -1.140 -16.656  -4.002  1.00 92.86           C  
ATOM   4105  CB  VAL B  48      -1.884 -17.427  -6.262  1.00 92.86           C  
ATOM   4107  O   VAL B  48      -1.417 -17.285  -2.983  1.00 92.86           O  
ATOM   4108  CG1 VAL B  48      -1.719 -18.885  -5.822  1.00 92.86           C  
ATOM   4112  CG2 VAL B  48      -3.032 -17.390  -7.265  1.00 92.86           C  
ATOM   4116  N   SER B  49       0.050 -16.106  -4.218  1.00 92.00           N  
ATOM   4118  CA  SER B  49       1.151 -16.156  -3.265  1.00 92.00           C  
ATOM   4120  C   SER B  49       2.153 -15.042  -3.526  1.00 92.00           C  
ATOM   4121  CB  SER B  49       1.866 -17.512  -3.323  1.00 92.00           C  
ATOM   4124  O   SER B  49       2.243 -14.538  -4.642  1.00 92.00           O  
ATOM   4125  OG  SER B  49       2.345 -17.769  -4.628  1.00 92.00           O  
ATOM   4127  N   CYS B  50       2.944 -14.697  -2.521  1.00 90.55           N  
ATOM   4129  CA  CYS B  50       4.071 -13.778  -2.650  1.00 90.55           C  
ATOM   4131  C   CYS B  50       5.191 -14.236  -1.720  1.00 90.55           C  
ATOM   4132  CB  CYS B  50       3.578 -12.351  -2.375  1.00 90.55           C  
ATOM   4135  O   CYS B  50       4.903 -14.805  -0.668  1.00 90.55           O  
ATOM   4136  SG  CYS B  50       4.776 -10.985  -2.443  1.00 90.55           S  
ATOM   4137  N   ILE B  51       6.440 -14.022  -2.117  1.00 89.38           N  
ATOM   4139  CA  ILE B  51       7.626 -14.257  -1.300  1.00 89.38           C  
ATOM   4141  C   ILE B  51       8.444 -12.973  -1.221  1.00 89.38           C  
ATOM   4142  CB  ILE B  51       8.427 -15.468  -1.808  1.00 89.38           C  
ATOM   4144  O   ILE B  51       8.696 -12.316  -2.236  1.00 89.38           O  
ATOM   4145  CG1 ILE B  51       9.543 -15.828  -0.804  1.00 89.38           C  
ATOM   4148  CG2 ILE B  51       8.981 -15.271  -3.230  1.00 89.38           C  
ATOM   4152  CD1 ILE B  51      10.064 -17.260  -0.973  1.00 89.38           C  
ATOM   4156  N   SER B  52       8.777 -12.585   0.004  1.00 80.73           N  
ATOM   4158  CA  SER B  52       9.525 -11.370   0.267  1.00 80.73           C  
ATOM   4160  C   SER B  52      10.976 -11.525  -0.176  1.00 80.73           C  
ATOM   4161  CB  SER B  52       9.457 -10.993   1.749  1.00 80.73           C  
ATOM   4164  O   SER B  52      11.512 -12.628  -0.296  1.00 80.73           O  
ATOM   4165  OG  SER B  52      10.261 -11.894   2.464  1.00 80.73           O  
ATOM   4167  N   ARG B  53      11.628 -10.384  -0.371  1.00 73.62           N  
ATOM   4169  CA  ARG B  53      13.030 -10.302  -0.796  1.00 73.62           C  
ATOM   4171  C   ARG B  53      14.048 -10.660   0.296  1.00 73.62           C  
ATOM   4172  CB  ARG B  53      13.255  -8.894  -1.354  1.00 73.62           C  
ATOM   4175  O   ARG B  53      15.077 -11.263   0.017  1.00 73.62           O  
ATOM   4176  CG  ARG B  53      13.106  -7.813  -0.281  1.00 73.62           C  
ATOM   4179  CD  ARG B  53      13.056  -6.435  -0.907  1.00 73.62           C  
ATOM   4182  NE  ARG B  53      12.734  -5.471   0.147  1.00 73.62           N  
ATOM   4184  NH1 ARG B  53      13.932  -3.705  -0.689  1.00 73.62           N  
ATOM   4187  NH2 ARG B  53      12.946  -3.610   1.334  1.00 73.62           N  
ATOM   4190  CZ  ARG B  53      13.213  -4.262   0.249  1.00 73.62           C  
ATOM   4191  N   THR B  54      13.797 -10.256   1.546  1.00 63.87           N  
ATOM   4193  CA  THR B  54      14.839 -10.136   2.589  1.00 63.87           C  
ATOM   4195  C   THR B  54      14.831 -11.235   3.641  1.00 63.87           C  
ATOM   4196  CB  THR B  54      14.730  -8.797   3.352  1.00 63.87           C  
ATOM   4198  O   THR B  54      15.871 -11.507   4.249  1.00 63.87           O  
ATOM   4199  CG2 THR B  54      15.779  -7.792   2.884  1.00 63.87           C  
ATOM   4203  OG1 THR B  54      13.455  -8.200   3.230  1.00 63.87           O  
ATOM   4205  N   ASP B  55      13.663 -11.781   3.954  1.00 66.10           N  
ATOM   4207  CA  ASP B  55      13.457 -12.732   5.051  1.00 66.10           C  
ATOM   4209  C   ASP B  55      12.708 -13.998   4.614  1.00 66.10           C  
ATOM   4210  CB  ASP B  55      12.789 -12.012   6.241  1.00 66.10           C  
ATOM   4213  O   ASP B  55      12.510 -14.902   5.424  1.00 66.10           O  
ATOM   4214  CG  ASP B  55      11.367 -11.498   5.982  1.00 66.10           C  
ATOM   4215  OD1 ASP B  55      10.977 -11.401   4.797  1.00 66.10           O  
ATOM   4216  OD2 ASP B  55      10.678 -11.194   6.976  1.00 66.10           O  
ATOM   4217  N   GLY B  56      12.327 -14.092   3.335  1.00 70.77           N  
ATOM   4219  CA  GLY B  56      11.568 -15.221   2.805  1.00 70.77           C  
ATOM   4222  C   GLY B  56      10.161 -15.326   3.399  1.00 70.77           C  
ATOM   4223  O   GLY B  56       9.565 -16.405   3.371  1.00 70.77           O  
ATOM   4224  N   TYR B  57       9.623 -14.235   3.956  1.00 76.43           N  
ATOM   4226  CA  TYR B  57       8.233 -14.158   4.380  1.00 76.43           C  
ATOM   4228  C   TYR B  57       7.321 -14.481   3.201  1.00 76.43           C  
ATOM   4229  CB  TYR B  57       7.896 -12.780   4.959  1.00 76.43           C  
ATOM   4232  O   TYR B  57       7.467 -13.930   2.110  1.00 76.43           O  
ATOM   4233  CG  TYR B  57       6.502 -12.737   5.557  1.00 76.43           C  
ATOM   4234  CD1 TYR B  57       5.420 -12.196   4.835  1.00 76.43           C  
ATOM   4236  CD2 TYR B  57       6.288 -13.287   6.834  1.00 76.43           C  
ATOM   4238  CE1 TYR B  57       4.126 -12.196   5.393  1.00 76.43           C  
ATOM   4240  CE2 TYR B  57       4.997 -13.296   7.395  1.00 76.43           C  
ATOM   4242  OH  TYR B  57       2.674 -12.738   7.234  1.00 76.43           O  
ATOM   4244  CZ  TYR B  57       3.914 -12.747   6.674  1.00 76.43           C  
ATOM   4245  N   THR B  58       6.364 -15.379   3.421  1.00 86.76           N  
ATOM   4247  CA  THR B  58       5.448 -15.817   2.371  1.00 86.76           C  
ATOM   4249  C   THR B  58       4.010 -15.463   2.697  1.00 86.76           C  
ATOM   4250  CB  THR B  58       5.587 -17.304   2.019  1.00 86.76           C  
ATOM   4252  O   THR B  58       3.535 -15.617   3.823  1.00 86.76           O  
ATOM   4253  CG2 THR B  58       6.905 -17.605   1.314  1.00 86.76           C  
ATOM   4257  OG1 THR B  58       5.555 -18.120   3.166  1.00 86.76           O  
ATOM   4259  N   TYR B  59       3.298 -15.030   1.664  1.00 83.74           N  
ATOM   4261  CA  TYR B  59       1.852 -14.902   1.651  1.00 83.74           C  
ATOM   4263  C   TYR B  59       1.244 -15.992   0.771  1.00 83.74           C  
ATOM   4264  CB  TYR B  59       1.461 -13.500   1.181  1.00 83.74           C  
ATOM   4267  O   TYR B  59       1.811 -16.355  -0.260  1.00 83.74           O  
ATOM   4268  CG  TYR B  59      -0.021 -13.348   0.898  1.00 83.74           C  
ATOM   4269  CD1 TYR B  59      -0.519 -13.623  -0.391  1.00 83.74           C  
ATOM   4271  CD2 TYR B  59      -0.905 -12.998   1.935  1.00 83.74           C  
ATOM   4273  CE1 TYR B  59      -1.903 -13.568  -0.638  1.00 83.74           C  
ATOM   4275  CE2 TYR B  59      -2.289 -12.909   1.682  1.00 83.74           C  
ATOM   4277  OH  TYR B  59      -4.117 -13.120   0.130  1.00 83.74           O  
ATOM   4279  CZ  TYR B  59      -2.788 -13.197   0.393  1.00 83.74           C  
ATOM   4280  N   TYR B  60       0.052 -16.451   1.154  1.00 90.71           N  
ATOM   4282  CA  TYR B  60      -0.790 -17.343   0.364  1.00 90.71           C  
ATOM   4284  C   TYR B  60      -2.252 -16.928   0.491  1.00 90.71           C  
ATOM   4285  CB  TYR B  60      -0.642 -18.790   0.845  1.00 90.71           C  
ATOM   4288  O   TYR B  60      -2.725 -16.655   1.598  1.00 90.71           O  
ATOM   4289  CG  TYR B  60       0.747 -19.362   0.692  1.00 90.71           C  
ATOM   4290  CD1 TYR B  60       1.156 -19.894  -0.545  1.00 90.71           C  
ATOM   4292  CD2 TYR B  60       1.636 -19.335   1.783  1.00 90.71           C  
ATOM   4294  CE1 TYR B  60       2.458 -20.407  -0.687  1.00 90.71           C  
ATOM   4296  CE2 TYR B  60       2.937 -19.847   1.644  1.00 90.71           C  
ATOM   4298  OH  TYR B  60       4.608 -20.876   0.286  1.00 90.71           O  
ATOM   4300  CZ  TYR B  60       3.348 -20.388   0.411  1.00 90.71           C  
ATOM   4301  N   LEU B  61      -2.981 -16.984  -0.620  1.00 88.74           N  
ATOM   4303  CA  LEU B  61      -4.436 -16.890  -0.631  1.00 88.74           C  
ATOM   4305  C   LEU B  61      -5.041 -18.021   0.212  1.00 88.74           C  
ATOM   4306  CB  LEU B  61      -4.910 -16.948  -2.093  1.00 88.74           C  
ATOM   4309  O   LEU B  61      -4.611 -19.171   0.122  1.00 88.74           O  
ATOM   4310  CG  LEU B  61      -6.428 -16.819  -2.293  1.00 88.74           C  
ATOM   4312  CD1 LEU B  61      -6.944 -15.436  -1.908  1.00 88.74           C  
ATOM   4316  CD2 LEU B  61      -6.781 -17.086  -3.756  1.00 88.74           C  
ATOM   4320  N   ASP B  62      -6.088 -17.729   0.983  1.00 87.16           N  
ATOM   4322  CA  ASP B  62      -6.672 -18.699   1.921  1.00 87.16           C  
ATOM   4324  C   ASP B  62      -7.050 -20.031   1.267  1.00 87.16           C  
ATOM   4325  CB  ASP B  62      -7.908 -18.091   2.594  1.00 87.16           C  
ATOM   4328  O   ASP B  62      -6.728 -21.098   1.784  1.00 87.16           O  
ATOM   4329  CG  ASP B  62      -7.556 -17.032   3.636  1.00 87.16           C  
ATOM   4330  OD1 ASP B  62      -6.408 -17.061   4.141  1.00 87.16           O  
ATOM   4331  OD2 ASP B  62      -8.448 -16.227   3.943  1.00 87.16           O  
ATOM   4332  N   SER B  63      -7.651 -19.979   0.076  1.00 92.35           N  
ATOM   4334  CA  SER B  63      -8.064 -21.175  -0.673  1.00 92.35           C  
ATOM   4336  C   SER B  63      -6.910 -22.098  -1.105  1.00 92.35           C  
ATOM   4337  CB  SER B  63      -8.892 -20.767  -1.896  1.00 92.35           C  
ATOM   4340  O   SER B  63      -7.156 -23.250  -1.479  1.00 92.35           O  
ATOM   4341  OG  SER B  63      -8.111 -20.039  -2.827  1.00 92.35           O  
ATOM   4343  N   VAL B  64      -5.658 -21.625  -1.070  1.00 96.18           N  
ATOM   4345  CA  VAL B  64      -4.471 -22.393  -1.484  1.00 96.18           C  
ATOM   4347  C   VAL B  64      -3.514 -22.707  -0.331  1.00 96.18           C  
ATOM   4348  CB  VAL B  64      -3.735 -21.742  -2.671  1.00 96.18           C  
ATOM   4350  O   VAL B  64      -2.567 -23.474  -0.522  1.00 96.18           O  
ATOM   4351  CG1 VAL B  64      -4.693 -21.353  -3.808  1.00 96.18           C  
ATOM   4355  CG2 VAL B  64      -2.886 -20.523  -2.299  1.00 96.18           C  
ATOM   4359  N   LYS B  65      -3.757 -22.169   0.872  1.00 94.71           N  
ATOM   4361  CA  LYS B  65      -2.939 -22.441   2.063  1.00 94.71           C  
ATOM   4363  C   LYS B  65      -2.824 -23.945   2.326  1.00 94.71           C  
ATOM   4364  CB  LYS B  65      -3.513 -21.718   3.294  1.00 94.71           C  
ATOM   4367  O   LYS B  65      -3.801 -24.687   2.243  1.00 94.71           O  
ATOM   4368  CG  LYS B  65      -3.139 -20.230   3.306  1.00 94.71           C  
ATOM   4371  CD  LYS B  65      -3.728 -19.496   4.518  1.00 94.71           C  
ATOM   4374  CE  LYS B  65      -3.320 -18.018   4.459  1.00 94.71           C  
ATOM   4377  NZ  LYS B  65      -4.081 -17.186   5.419  1.00 94.71           N  
ATOM   4381  N   GLY B  66      -1.603 -24.396   2.613  1.00 96.76           N  
ATOM   4383  CA  GLY B  66      -1.277 -25.809   2.843  1.00 96.76           C  
ATOM   4386  C   GLY B  66      -1.276 -26.691   1.589  1.00 96.76           C  
ATOM   4387  O   GLY B  66      -0.872 -27.847   1.667  1.00 96.76           O  
ATOM   4388  N   ARG B  67      -1.701 -26.166   0.434  1.00 98.41           N  
ATOM   4390  CA  ARG B  67      -1.680 -26.872  -0.854  1.00 98.41           C  
ATOM   4392  C   ARG B  67      -0.581 -26.358  -1.766  1.00 98.41           C  
ATOM   4393  CB  ARG B  67      -3.042 -26.732  -1.545  1.00 98.41           C  
ATOM   4396  O   ARG B  67       0.042 -27.145  -2.475  1.00 98.41           O  
ATOM   4397  CG  ARG B  67      -4.178 -27.384  -0.748  1.00 98.41           C  
ATOM   4400  CD  ARG B  67      -5.442 -27.536  -1.604  1.00 98.41           C  
ATOM   4403  NE  ARG B  67      -5.920 -26.246  -2.156  1.00 98.41           N  
ATOM   4405  NH1 ARG B  67      -5.778 -26.764  -4.398  1.00 98.41           N  
ATOM   4408  NH2 ARG B  67      -6.497 -24.770  -3.792  1.00 98.41           N  
ATOM   4411  CZ  ARG B  67      -6.046 -25.937  -3.438  1.00 98.41           C  
ATOM   4412  N   PHE B  68      -0.386 -25.042  -1.787  1.00 98.38           N  
ATOM   4414  CA  PHE B  68       0.605 -24.397  -2.639  1.00 98.38           C  
ATOM   4416  C   PHE B  68       1.824 -23.972  -1.821  1.00 98.38           C  
ATOM   4417  CB  PHE B  68      -0.014 -23.227  -3.416  1.00 98.38           C  
ATOM   4420  O   PHE B  68       1.727 -23.717  -0.619  1.00 98.38           O  
ATOM   4421  CG  PHE B  68      -1.073 -23.546  -4.467  1.00 98.38           C  
ATOM   4422  CD1 PHE B  68      -1.663 -24.820  -4.618  1.00 98.38           C  
ATOM   4424  CD2 PHE B  68      -1.499 -22.506  -5.313  1.00 98.38           C  
ATOM   4426  CE1 PHE B  68      -2.685 -25.039  -5.553  1.00 98.38           C  
ATOM   4428  CE2 PHE B  68      -2.511 -22.725  -6.263  1.00 98.38           C  
ATOM   4430  CZ  PHE B  68      -3.112 -23.989  -6.378  1.00 98.38           C  
ATOM   4432  N   THR B  69       2.981 -23.906  -2.470  1.00 97.77           N  
ATOM   4434  CA  THR B  69       4.240 -23.472  -1.862  1.00 97.77           C  
ATOM   4436  C   THR B  69       5.028 -22.647  -2.869  1.00 97.77           C  
ATOM   4437  CB  THR B  69       5.061 -24.669  -1.362  1.00 97.77           C  
ATOM   4439  O   THR B  69       5.375 -23.145  -3.938  1.00 97.77           O  
ATOM   4440  CG2 THR B  69       6.298 -24.233  -0.579  1.00 97.77           C  
ATOM   4444  OG1 THR B  69       4.264 -25.445  -0.491  1.00 97.77           O  
ATOM   4446  N   ILE B  70       5.277 -21.380  -2.539  1.00 96.31           N  
ATOM   4448  CA  ILE B  70       6.148 -20.495  -3.312  1.00 96.31           C  
ATOM   4450  C   ILE B  70       7.580 -20.621  -2.783  1.00 96.31           C  
ATOM   4451  CB  ILE B  70       5.612 -19.042  -3.345  1.00 96.31           C  
ATOM   4453  O   ILE B  70       7.795 -20.712  -1.575  1.00 96.31           O  
ATOM   4454  CG1 ILE B  70       6.389 -18.198  -4.379  1.00 96.31           C  
ATOM   4457  CG2 ILE B  70       5.622 -18.375  -1.959  1.00 96.31           C  
ATOM   4461  CD1 ILE B  70       5.830 -16.787  -4.606  1.00 96.31           C  
ATOM   4465  N   SER B  71       8.557 -20.639  -3.684  1.00 95.31           N  
ATOM   4467  CA  SER B  71       9.980 -20.694  -3.336  1.00 95.31           C  
ATOM   4469  C   SER B  71      10.828 -20.012  -4.400  1.00 95.31           C  
ATOM   4470  CB  SER B  71      10.443 -22.148  -3.171  1.00 95.31           C  
ATOM   4473  O   SER B  71      10.440 -19.981  -5.567  1.00 95.31           O  
ATOM   4474  OG  SER B  71      10.223 -22.897  -4.352  1.00 95.31           O  
ATOM   4476  N   THR B  72      12.008 -19.532  -4.029  1.00 93.50           N  
ATOM   4478  CA  THR B  72      12.977 -18.918  -4.941  1.00 93.50           C  
ATOM   4480  C   THR B  72      14.236 -19.769  -5.084  1.00 93.50           C  
ATOM   4481  CB  THR B  72      13.352 -17.505  -4.467  1.00 93.50           C  
ATOM   4483  O   THR B  72      14.703 -20.394  -4.135  1.00 93.50           O  
ATOM   4484  CG2 THR B  72      12.180 -16.542  -4.636  1.00 93.50           C  
ATOM   4488  OG1 THR B  72      13.671 -17.538  -3.095  1.00 93.50           O  
ATOM   4490  N   ASP B  73      14.810 -19.774  -6.284  1.00 93.26           N  
ATOM   4492  CA  ASP B  73      16.184 -20.198  -6.550  1.00 93.26           C  
ATOM   4494  C   ASP B  73      16.962 -18.957  -6.987  1.00 93.26           C  
ATOM   4495  CB  ASP B  73      16.201 -21.333  -7.585  1.00 93.26           C  
ATOM   4498  O   ASP B  73      16.868 -18.508  -8.132  1.00 93.26           O  
ATOM   4499  CG  ASP B  73      17.587 -21.901  -7.920  1.00 93.26           C  
ATOM   4500  OD1 ASP B  73      18.599 -21.198  -7.698  1.00 93.26           O  
ATOM   4501  OD2 ASP B  73      17.616 -23.040  -8.460  1.00 93.26           O  
ATOM   4502  N   HIS B  74      17.695 -18.384  -6.033  1.00 89.24           N  
ATOM   4504  CA  HIS B  74      18.445 -17.145  -6.214  1.00 89.24           C  
ATOM   4506  C   HIS B  74      19.583 -17.318  -7.228  1.00 89.24           C  
ATOM   4507  CB  HIS B  74      18.988 -16.687  -4.852  1.00 89.24           C  
ATOM   4510  O   HIS B  74      19.862 -16.404  -7.989  1.00 89.24           O  
ATOM   4511  CG  HIS B  74      17.922 -16.262  -3.869  1.00 89.24           C  
ATOM   4512  CD2 HIS B  74      16.944 -17.027  -3.291  1.00 89.24           C  
ATOM   4514  ND1 HIS B  74      17.742 -14.986  -3.404  1.00 89.24           N  
ATOM   4516  CE1 HIS B  74      16.681 -14.965  -2.587  1.00 89.24           C  
ATOM   4518  NE2 HIS B  74      16.152 -16.197  -2.492  1.00 89.24           N  
ATOM   4519  N   ALA B  75      20.195 -18.504  -7.322  1.00 90.65           N  
ATOM   4521  CA  ALA B  75      21.266 -18.755  -8.288  1.00 90.65           C  
ATOM   4523  C   ALA B  75      20.746 -18.796  -9.735  1.00 90.65           C  
ATOM   4524  CB  ALA B  75      21.963 -20.065  -7.909  1.00 90.65           C  
ATOM   4528  O   ALA B  75      21.476 -18.462 -10.667  1.00 90.65           O  
ATOM   4529  N   LYS B  76      19.487 -19.205  -9.925  1.00 93.13           N  
ATOM   4531  CA  LYS B  76      18.817 -19.222 -11.234  1.00 93.13           C  
ATOM   4533  C   LYS B  76      17.924 -18.010 -11.486  1.00 93.13           C  
ATOM   4534  CB  LYS B  76      18.014 -20.516 -11.389  1.00 93.13           C  
ATOM   4537  O   LYS B  76      17.264 -17.978 -12.521  1.00 93.13           O  
ATOM   4538  CG  LYS B  76      18.908 -21.757 -11.359  1.00 93.13           C  
ATOM   4541  CD  LYS B  76      18.033 -22.983 -11.605  1.00 93.13           C  
ATOM   4544  CE  LYS B  76      18.815 -24.244 -11.254  1.00 93.13           C  
ATOM   4547  NZ  LYS B  76      17.870 -25.297 -10.838  1.00 93.13           N  
ATOM   4551  N   HIS B  77      17.841 -17.067 -10.546  1.00 94.09           N  
ATOM   4553  CA  HIS B  77      16.891 -15.947 -10.580  1.00 94.09           C  
ATOM   4555  C   HIS B  77      15.468 -16.407 -10.937  1.00 94.09           C  
ATOM   4556  CB  HIS B  77      17.402 -14.846 -11.518  1.00 94.09           C  
ATOM   4559  O   HIS B  77      14.820 -15.871 -11.835  1.00 94.09           O  
ATOM   4560  CG  HIS B  77      18.829 -14.426 -11.290  1.00 94.09           C  
ATOM   4561  CD2 HIS B  77      19.489 -14.289 -10.097  1.00 94.09           C  
ATOM   4563  ND1 HIS B  77      19.707 -14.063 -12.280  1.00 94.09           N  
ATOM   4565  CE1 HIS B  77      20.872 -13.731 -11.703  1.00 94.09           C  
ATOM   4567  NE2 HIS B  77      20.789 -13.854 -10.374  1.00 94.09           N  
ATOM   4568  N   THR B  78      15.012 -17.491 -10.309  1.00 96.01           N  
ATOM   4570  CA  THR B  78      13.754 -18.151 -10.676  1.00 96.01           C  
ATOM   4572  C   THR B  78      12.849 -18.292  -9.464  1.00 96.01           C  
ATOM   4573  CB  THR B  78      14.011 -19.509 -11.343  1.00 96.01           C  
ATOM   4575  O   THR B  78      13.296 -18.657  -8.378  1.00 96.01           O  
ATOM   4576  CG2 THR B  78      12.731 -20.227 -11.778  1.00 96.01           C  
ATOM   4580  OG1 THR B  78      14.763 -19.358 -12.526  1.00 96.01           O  
ATOM   4582  N   VAL B  79      11.556 -18.048  -9.659  1.00 96.15           N  
ATOM   4584  CA  VAL B  79      10.516 -18.263  -8.646  1.00 96.15           C  
ATOM   4586  C   VAL B  79       9.668 -19.440  -9.071  1.00 96.15           C  
ATOM   4587  CB  VAL B  79       9.613 -17.038  -8.471  1.00 96.15           C  
ATOM   4589  O   VAL B  79       9.233 -19.521 -10.219  1.00 96.15           O  
ATOM   4590  CG1 VAL B  79       8.636 -17.190  -7.295  1.00 96.15           C  
ATOM   4594  CG2 VAL B  79      10.425 -15.772  -8.248  1.00 96.15           C  
ATOM   4598  N   TYR B  80       9.380 -20.324  -8.131  1.00 97.86           N  
ATOM   4600  CA  TYR B  80       8.539 -21.487  -8.345  1.00 97.86           C  
ATOM   4602  C   TYR B  80       7.248 -21.372  -7.549  1.00 97.86           C  
ATOM   4603  CB  TYR B  80       9.301 -22.763  -7.987  1.00 97.86           C  
ATOM   4606  O   TYR B  80       7.239 -20.834  -6.441  1.00 97.86           O  
ATOM   4607  CG  TYR B  80      10.596 -22.928  -8.752  1.00 97.86           C  
ATOM   4608  CD1 TYR B  80      10.581 -23.482 -10.045  1.00 97.86           C  
ATOM   4610  CD2 TYR B  80      11.811 -22.503  -8.187  1.00 97.86           C  
ATOM   4612  CE1 TYR B  80      11.781 -23.635 -10.768  1.00 97.86           C  
ATOM   4614  CE2 TYR B  80      13.005 -22.648  -8.910  1.00 97.86           C  
ATOM   4616  OH  TYR B  80      14.177 -23.354 -10.867  1.00 97.86           O  
ATOM   4618  CZ  TYR B  80      13.001 -23.222 -10.196  1.00 97.86           C  
ATOM   4619  N   LEU B  81       6.174 -21.931  -8.098  1.00 98.46           N  
ATOM   4621  CA  LEU B  81       4.947 -22.225  -7.372  1.00 98.46           C  
ATOM   4623  C   LEU B  81       4.663 -23.719  -7.490  1.00 98.46           C  
ATOM   4624  CB  LEU B  81       3.796 -21.359  -7.906  1.00 98.46           C  
ATOM   4627  O   LEU B  81       4.164 -24.193  -8.512  1.00 98.46           O  
ATOM   4628  CG  LEU B  81       2.478 -21.535  -7.136  1.00 98.46           C  
ATOM   4630  CD1 LEU B  81       2.599 -21.043  -5.693  1.00 98.46           C  
ATOM   4634  CD2 LEU B  81       1.361 -20.753  -7.826  1.00 98.46           C  
ATOM   4638  N   GLN B  82       4.974 -24.460  -6.432  1.00 98.71           N  
ATOM   4640  CA  GLN B  82       4.532 -25.839  -6.293  1.00 98.71           C  
ATOM   4642  C   GLN B  82       3.047 -25.839  -5.940  1.00 98.71           C  
ATOM   4643  CB  GLN B  82       5.368 -26.551  -5.218  1.00 98.71           C  
ATOM   4646  O   GLN B  82       2.646 -25.252  -4.938  1.00 98.71           O  
ATOM   4647  CG  GLN B  82       4.986 -28.034  -5.069  1.00 98.71           C  
ATOM   4650  CD  GLN B  82       5.206 -28.807  -6.362  1.00 98.71           C  
ATOM   4651  NE2 GLN B  82       4.289 -29.648  -6.781  1.00 98.71           N  
ATOM   4654  OE1 GLN B  82       6.203 -28.635  -7.039  1.00 98.71           O  
ATOM   4655  N   MET B  83       2.230 -26.518  -6.735  1.00 98.64           N  
ATOM   4657  CA  MET B  83       0.791 -26.632  -6.540  1.00 98.64           C  
ATOM   4659  C   MET B  83       0.436 -28.098  -6.336  1.00 98.64           C  
ATOM   4660  CB  MET B  83       0.046 -26.066  -7.755  1.00 98.64           C  
ATOM   4663  O   MET B  83       0.667 -28.913  -7.225  1.00 98.64           O  
ATOM   4664  CG  MET B  83       0.399 -24.606  -8.056  1.00 98.64           C  
ATOM   4667  SD  MET B  83      -0.518 -23.864  -9.435  1.00 98.64           S  
ATOM   4668  CE  MET B  83      -0.007 -24.961 -10.784  1.00 98.64           C  
ATOM   4672  N   ASN B  84      -0.125 -28.440  -5.179  1.00 98.57           N  
ATOM   4674  CA  ASN B  84      -0.544 -29.803  -4.857  1.00 98.57           C  
ATOM   4676  C   ASN B  84      -2.046 -29.873  -4.593  1.00 98.57           C  
ATOM   4677  CB  ASN B  84       0.262 -30.312  -3.652  1.00 98.57           C  
ATOM   4680  O   ASN B  84      -2.666 -28.872  -4.228  1.00 98.57           O  
ATOM   4681  CG  ASN B  84       1.757 -30.327  -3.908  1.00 98.57           C  
ATOM   4682  ND2 ASN B  84       2.552 -29.899  -2.958  1.00 98.57           N  
ATOM   4685  OD1 ASN B  84       2.230 -30.733  -4.959  1.00 98.57           O  
ATOM   4686  N   ASN B  85      -2.618 -31.074  -4.723  1.00 98.30           N  
ATOM   4688  CA  ASN B  85      -4.041 -31.322  -4.487  1.00 98.30           C  
ATOM   4690  C   ASN B  85      -4.915 -30.305  -5.242  1.00 98.30           C  
ATOM   4691  CB  ASN B  85      -4.296 -31.387  -2.970  1.00 98.30           C  
ATOM   4694  O   ASN B  85      -5.731 -29.586  -4.648  1.00 98.30           O  
ATOM   4695  CG  ASN B  85      -5.692 -31.875  -2.635  1.00 98.30           C  
ATOM   4696  ND2 ASN B  85      -6.160 -31.631  -1.433  1.00 98.30           N  
ATOM   4699  OD1 ASN B  85      -6.377 -32.514  -3.411  1.00 98.30           O  
ATOM   4700  N   LEU B  86      -4.631 -30.162  -6.539  1.00 98.48           N  
ATOM   4702  CA  LEU B  86      -5.279 -29.192  -7.415  1.00 98.48           C  
ATOM   4704  C   LEU B  86      -6.771 -29.489  -7.555  1.00 98.48           C  
ATOM   4705  CB  LEU B  86      -4.569 -29.182  -8.779  1.00 98.48           C  
ATOM   4708  O   LEU B  86      -7.192 -30.642  -7.613  1.00 98.48           O  
ATOM   4709  CG  LEU B  86      -3.296 -28.318  -8.767  1.00 98.48           C  
ATOM   4711  CD1 LEU B  86      -2.438 -28.587  -9.993  1.00 98.48           C  
ATOM   4715  CD2 LEU B  86      -3.649 -26.826  -8.796  1.00 98.48           C  
ATOM   4719  N   LYS B  87      -7.581 -28.438  -7.615  1.00 98.08           N  
ATOM   4721  CA  LYS B  87      -9.036 -28.526  -7.774  1.00 98.08           C  
ATOM   4723  C   LYS B  87      -9.453 -27.862  -9.084  1.00 98.08           C  
ATOM   4724  CB  LYS B  87      -9.717 -27.852  -6.577  1.00 98.08           C  
ATOM   4727  O   LYS B  87      -8.741 -26.968  -9.535  1.00 98.08           O  
ATOM   4728  CG  LYS B  87      -9.345 -28.529  -5.251  1.00 98.08           C  
ATOM   4731  CD  LYS B  87     -10.025 -27.801  -4.093  1.00 98.08           C  
ATOM   4734  CE  LYS B  87      -9.610 -28.443  -2.770  1.00 98.08           C  
ATOM   4737  NZ  LYS B  87     -10.271 -27.758  -1.633  1.00 98.08           N  
ATOM   4741  N   PRO B  88     -10.619 -28.208  -9.658  1.00 97.47           N  
ATOM   4742  CA  PRO B  88     -11.160 -27.500 -10.821  1.00 97.47           C  
ATOM   4744  C   PRO B  88     -11.171 -25.970 -10.653  1.00 97.47           C  
ATOM   4745  CB  PRO B  88     -12.560 -28.083 -11.022  1.00 97.47           C  
ATOM   4748  O   PRO B  88     -10.832 -25.248 -11.589  1.00 97.47           O  
ATOM   4749  CG  PRO B  88     -12.410 -29.512 -10.498  1.00 97.47           C  
ATOM   4752  CD  PRO B  88     -11.472 -29.337  -9.307  1.00 97.47           C  
ATOM   4755  N   ASP B  89     -11.438 -25.485  -9.433  1.00 96.32           N  
ATOM   4757  CA  ASP B  89     -11.425 -24.060  -9.059  1.00 96.32           C  
ATOM   4759  C   ASP B  89     -10.044 -23.383  -9.121  1.00 96.32           C  
ATOM   4760  CB  ASP B  89     -11.966 -23.912  -7.629  1.00 96.32           C  
ATOM   4763  O   ASP B  89      -9.956 -22.155  -9.075  1.00 96.32           O  
ATOM   4764  CG  ASP B  89     -13.456 -24.220  -7.485  1.00 96.32           C  
ATOM   4765  OD1 ASP B  89     -14.174 -24.191  -8.507  1.00 96.32           O  
ATOM   4766  OD2 ASP B  89     -13.855 -24.466  -6.326  1.00 96.32           O  
ATOM   4767  N   ASP B  90      -8.962 -24.156  -9.219  1.00 97.71           N  
ATOM   4769  CA  ASP B  90      -7.616 -23.631  -9.443  1.00 97.71           C  
ATOM   4771  C   ASP B  90      -7.320 -23.403 -10.939  1.00 97.71           C  
ATOM   4772  CB  ASP B  90      -6.565 -24.531  -8.771  1.00 97.71           C  
ATOM   4775  O   ASP B  90      -6.242 -22.935 -11.280  1.00 97.71           O  
ATOM   4776  CG  ASP B  90      -6.748 -24.702  -7.257  1.00 97.71           C  
ATOM   4777  OD1 ASP B  90      -6.895 -23.702  -6.507  1.00 97.71           O  
ATOM   4778  OD2 ASP B  90      -6.648 -25.855  -6.779  1.00 97.71           O  
ATOM   4779  N   THR B  91      -8.261 -23.687 -11.845  1.00 98.12           N  
ATOM   4781  CA  THR B  91      -8.114 -23.394 -13.280  1.00 98.12           C  
ATOM   4783  C   THR B  91      -8.052 -21.888 -13.545  1.00 98.12           C  
ATOM   4784  CB  THR B  91      -9.266 -24.008 -14.086  1.00 98.12           C  
ATOM   4786  O   THR B  91      -8.897 -21.121 -13.077  1.00 98.12           O  
ATOM   4787  CG2 THR B  91      -9.251 -23.667 -15.578  1.00 98.12           C  
ATOM   4791  OG1 THR B  91      -9.219 -25.409 -13.970  1.00 98.12           O  
ATOM   4793  N   GLY B  92      -7.095 -21.455 -14.366  1.00 98.04           N  
ATOM   4795  CA  GLY B  92      -6.977 -20.061 -14.780  1.00 98.04           C  
ATOM   4798  C   GLY B  92      -5.650 -19.723 -15.449  1.00 98.04           C  
ATOM   4799  O   GLY B  92      -4.777 -20.573 -15.620  1.00 98.04           O  
ATOM   4800  N   LEU B  93      -5.505 -18.452 -15.820  1.00 98.16           N  
ATOM   4802  CA  LEU B  93      -4.223 -17.886 -16.235  1.00 98.16           C  
ATOM   4804  C   LEU B  93      -3.435 -17.467 -14.998  1.00 98.16           C  
ATOM   4805  CB  LEU B  93      -4.445 -16.696 -17.183  1.00 98.16           C  
ATOM   4808  O   LEU B  93      -3.918 -16.657 -14.207  1.00 98.16           O  
ATOM   4809  CG  LEU B  93      -4.860 -17.112 -18.604  1.00 98.16           C  
ATOM   4811  CD1 LEU B  93      -5.332 -15.896 -19.399  1.00 98.16           C  
ATOM   4815  CD2 LEU B  93      -3.695 -17.739 -19.374  1.00 98.16           C  
ATOM   4819  N   TYR B  94      -2.238 -18.023 -14.839  1.00 97.64           N  
ATOM   4821  CA  TYR B  94      -1.322 -17.727 -13.747  1.00 97.64           C  
ATOM   4823  C   TYR B  94      -0.235 -16.774 -14.217  1.00 97.64           C  
ATOM   4824  CB  TYR B  94      -0.704 -19.016 -13.200  1.00 97.64           C  
ATOM   4827  O   TYR B  94       0.453 -17.081 -15.180  1.00 97.64           O  
ATOM   4828  CG  TYR B  94      -1.618 -19.751 -12.248  1.00 97.64           C  
ATOM   4829  CD1 TYR B  94      -1.334 -19.751 -10.869  1.00 97.64           C  
ATOM   4831  CD2 TYR B  94      -2.750 -20.427 -12.736  1.00 97.64           C  
ATOM   4833  CE1 TYR B  94      -2.167 -20.452  -9.980  1.00 97.64           C  
ATOM   4835  CE2 TYR B  94      -3.611 -21.089 -11.844  1.00 97.64           C  
ATOM   4837  OH  TYR B  94      -4.102 -21.783  -9.584  1.00 97.64           O  
ATOM   4839  CZ  TYR B  94      -3.312 -21.117 -10.466  1.00 97.64           C  
ATOM   4840  N   TYR B  95      -0.066 -15.654 -13.525  1.00 96.00           N  
ATOM   4842  CA  TYR B  95       0.918 -14.624 -13.844  1.00 96.00           C  
ATOM   4844  C   TYR B  95       1.980 -14.583 -12.761  1.00 96.00           C  
ATOM   4845  CB  TYR B  95       0.248 -13.251 -13.974  1.00 96.00           C  
ATOM   4848  O   TYR B  95       1.645 -14.515 -11.575  1.00 96.00           O  
ATOM   4849  CG  TYR B  95      -0.884 -13.201 -14.975  1.00 96.00           C  
ATOM   4850  CD1 TYR B  95      -0.625 -12.790 -16.294  1.00 96.00           C  
ATOM   4852  CD2 TYR B  95      -2.182 -13.601 -14.599  1.00 96.00           C  
ATOM   4854  CE1 TYR B  95      -1.658 -12.793 -17.248  1.00 96.00           C  
ATOM   4856  CE2 TYR B  95      -3.219 -13.603 -15.550  1.00 96.00           C  
ATOM   4858  OH  TYR B  95      -3.948 -13.231 -17.798  1.00 96.00           O  
ATOM   4860  CZ  TYR B  95      -2.954 -13.207 -16.877  1.00 96.00           C  
ATOM   4861  N   CYS B  96       3.239 -14.574 -13.171  1.00 95.95           N  
ATOM   4863  CA  CYS B  96       4.326 -14.177 -12.295  1.00 95.95           C  
ATOM   4865  C   CYS B  96       4.427 -12.651 -12.272  1.00 95.95           C  
ATOM   4866  CB  CYS B  96       5.605 -14.811 -12.807  1.00 95.95           C  
ATOM   4869  O   CYS B  96       4.165 -11.990 -13.279  1.00 95.95           O  
ATOM   4870  SG  CYS B  96       7.085 -14.439 -11.846  1.00 95.95           S  
ATOM   4871  N   ALA B  97       4.805 -12.082 -11.135  1.00 91.68           N  
ATOM   4873  CA  ALA B  97       5.017 -10.652 -11.005  1.00 91.68           C  
ATOM   4875  C   ALA B  97       6.168 -10.341 -10.045  1.00 91.68           C  
ATOM   4876  CB  ALA B  97       3.701 -10.007 -10.572  1.00 91.68           C  
ATOM   4880  O   ALA B  97       6.489 -11.157  -9.178  1.00 91.68           O  
ATOM   4881  N   ALA B  98       6.771  -9.168 -10.211  1.00 87.99           N  
ATOM   4883  CA  ALA B  98       7.858  -8.667  -9.383  1.00 87.99           C  
ATOM   4885  C   ALA B  98       7.553  -7.241  -8.919  1.00 87.99           C  
ATOM   4886  CB  ALA B  98       9.175  -8.734 -10.166  1.00 87.99           C  
ATOM   4890  O   ALA B  98       7.036  -6.432  -9.692  1.00 87.99           O  
ATOM   4891  N   ASP B  99       7.904  -6.931  -7.679  1.00 83.69           N  
ATOM   4893  CA  ASP B  99       7.684  -5.626  -7.060  1.00 83.69           C  
ATOM   4895  C   ASP B  99       8.985  -5.135  -6.419  1.00 83.69           C  
ATOM   4896  CB  ASP B  99       6.533  -5.757  -6.059  1.00 83.69           C  
ATOM   4899  O   ASP B  99       9.605  -5.856  -5.628  1.00 83.69           O  
ATOM   4900  CG  ASP B  99       6.012  -4.419  -5.559  1.00 83.69           C  
ATOM   4901  OD1 ASP B  99       6.828  -3.683  -4.977  1.00 83.69           O  
ATOM   4902  OD2 ASP B  99       4.792  -4.187  -5.698  1.00 83.69           O  
ATOM   4903  N   ALA B 100       9.417  -3.936  -6.814  1.00 77.92           N  
ATOM   4905  CA  ALA B 100      10.642  -3.307  -6.335  1.00 77.92           C  
ATOM   4907  C   ALA B 100      10.421  -2.490  -5.058  1.00 77.92           C  
ATOM   4908  CB  ALA B 100      11.177  -2.375  -7.431  1.00 77.92           C  
ATOM   4912  O   ALA B 100      11.397  -2.028  -4.459  1.00 77.92           O  
ATOM   4913  N   ASP B 101       9.167  -2.239  -4.667  1.00 77.57           N  
ATOM   4915  CA  ASP B 101       8.855  -1.387  -3.536  1.00 77.57           C  
ATOM   4917  C   ASP B 101       9.438  -2.000  -2.261  1.00 77.57           C  
ATOM   4918  CB  ASP B 101       7.357  -1.128  -3.370  1.00 77.57           C  
ATOM   4921  O   ASP B 101       9.055  -3.097  -1.856  1.00 77.57           O  
ATOM   4922  CG  ASP B 101       7.144  -0.210  -2.178  1.00 77.57           C  
ATOM   4923  OD1 ASP B 101       6.597  -0.591  -1.117  1.00 77.57           O  
ATOM   4924  OD2 ASP B 101       7.538   0.964  -2.289  1.00 77.57           O  
ATOM   4925  N   PRO B 102      10.347  -1.301  -1.568  1.00 76.15           N  
ATOM   4926  CA  PRO B 102      11.014  -1.870  -0.415  1.00 76.15           C  
ATOM   4928  C   PRO B 102      10.054  -2.280   0.710  1.00 76.15           C  
ATOM   4929  CB  PRO B 102      12.005  -0.783   0.032  1.00 76.15           C  
ATOM   4932  O   PRO B 102      10.261  -3.284   1.392  1.00 76.15           O  
ATOM   4933  CG  PRO B 102      12.322  -0.040  -1.261  1.00 76.15           C  
ATOM   4936  CD  PRO B 102      10.982  -0.062  -1.976  1.00 76.15           C  
ATOM   4939  N   GLU B 103       9.002  -1.499   0.939  1.00 75.44           N  
ATOM   4941  CA  GLU B 103       8.063  -1.784   2.019  1.00 75.44           C  
ATOM   4943  C   GLU B 103       7.145  -2.954   1.666  1.00 75.44           C  
ATOM   4944  CB  GLU B 103       7.275  -0.513   2.352  1.00 75.44           C  
ATOM   4947  O   GLU B 103       6.966  -3.871   2.474  1.00 75.44           O  
ATOM   4948  CG  GLU B 103       6.500  -0.689   3.664  1.00 75.44           C  
ATOM   4951  CD  GLU B 103       5.661   0.535   4.058  1.00 75.44           C  
ATOM   4952  OE1 GLU B 103       4.934   0.411   5.072  1.00 75.44           O  
ATOM   4953  OE2 GLU B 103       5.712   1.574   3.361  1.00 75.44           O  
ATOM   4954  N   TYR B 104       6.593  -2.944   0.453  1.00 74.87           N  
ATOM   4956  CA  TYR B 104       5.770  -4.029  -0.057  1.00 74.87           C  
ATOM   4958  C   TYR B 104       6.584  -5.317  -0.143  1.00 74.87           C  
ATOM   4959  CB  TYR B 104       5.239  -3.644  -1.436  1.00 74.87           C  
ATOM   4962  O   TYR B 104       6.158  -6.359   0.357  1.00 74.87           O  
ATOM   4963  CG  TYR B 104       4.242  -4.628  -1.981  1.00 74.87           C  
ATOM   4964  CD1 TYR B 104       4.705  -5.789  -2.624  1.00 74.87           C  
ATOM   4966  CD2 TYR B 104       2.865  -4.382  -1.849  1.00 74.87           C  
ATOM   4968  CE1 TYR B 104       3.791  -6.739  -3.092  1.00 74.87           C  
ATOM   4970  CE2 TYR B 104       1.944  -5.292  -2.392  1.00 74.87           C  
ATOM   4972  OH  TYR B 104       1.535  -7.398  -3.432  1.00 74.87           O  
ATOM   4974  CZ  TYR B 104       2.413  -6.482  -2.980  1.00 74.87           C  
ATOM   4975  N   GLY B 105       7.787  -5.231  -0.706  1.00 72.70           N  
ATOM   4977  CA  GLY B 105       8.623  -6.378  -0.989  1.00 72.70           C  
ATOM   4980  C   GLY B 105       9.206  -7.055   0.245  1.00 72.70           C  
ATOM   4981  O   GLY B 105       9.506  -8.243   0.210  1.00 72.70           O  
ATOM   4982  N   SER B 106       9.307  -6.348   1.371  1.00 70.04           N  
ATOM   4984  CA  SER B 106       9.614  -6.974   2.663  1.00 70.04           C  
ATOM   4986  C   SER B 106       8.395  -7.654   3.308  1.00 70.04           C  
ATOM   4987  CB  SER B 106      10.189  -5.935   3.630  1.00 70.04           C  
ATOM   4990  O   SER B 106       8.566  -8.473   4.201  1.00 70.04           O  
ATOM   4991  OG  SER B 106      11.504  -5.526   3.274  1.00 70.04           O  
ATOM   4993  N   ARG B 107       7.156  -7.323   2.912  1.00 69.69           N  
ATOM   4995  CA  ARG B 107       5.939  -7.750   3.635  1.00 69.69           C  
ATOM   4997  C   ARG B 107       4.993  -8.646   2.849  1.00 69.69           C  
ATOM   4998  CB  ARG B 107       5.193  -6.517   4.159  1.00 69.69           C  
ATOM   5001  O   ARG B 107       4.137  -9.263   3.478  1.00 69.69           O  
ATOM   5002  CG  ARG B 107       6.004  -5.796   5.241  1.00 69.69           C  
ATOM   5005  CD  ARG B 107       5.184  -4.639   5.811  1.00 69.69           C  
ATOM   5008  NE  ARG B 107       5.943  -3.933   6.856  1.00 69.69           N  
ATOM   5010  NH1 ARG B 107       4.299  -3.770   8.459  1.00 69.69           N  
ATOM   5013  NH2 ARG B 107       6.345  -2.965   8.862  1.00 69.69           N  
ATOM   5016  CZ  ARG B 107       5.520  -3.557   8.047  1.00 69.69           C  
ATOM   5017  N   CYS B 108       5.107  -8.696   1.523  1.00 73.13           N  
ATOM   5019  CA  CYS B 108       4.220  -9.460   0.646  1.00 73.13           C  
ATOM   5021  C   CYS B 108       2.738  -9.370   1.058  1.00 73.13           C  
ATOM   5022  CB  CYS B 108       4.742 -10.897   0.572  1.00 73.13           C  
ATOM   5025  O   CYS B 108       2.109 -10.393   1.338  1.00 73.13           O  
ATOM   5026  SG  CYS B 108       5.918 -11.140  -0.757  1.00 73.13           S  
ATOM   5027  N   PRO B 109       2.168  -8.159   1.190  1.00 61.43           N  
ATOM   5028  CA  PRO B 109       0.760  -8.031   1.548  1.00 61.43           C  
ATOM   5030  C   PRO B 109      -0.127  -8.607   0.435  1.00 61.43           C  
ATOM   5031  CB  PRO B 109       0.572  -6.533   1.755  1.00 61.43           C  
ATOM   5034  O   PRO B 109       0.387  -8.938  -0.633  1.00 61.43           O  
ATOM   5035  CG  PRO B 109       1.481  -5.958   0.685  1.00 61.43           C  
ATOM   5038  CD  PRO B 109       2.702  -6.874   0.756  1.00 61.43           C  
ATOM   5041  N   ASP B 110      -1.443  -8.713   0.691  1.00 57.74           N  
ATOM   5043  CA  ASP B 110      -2.424  -9.197  -0.293  1.00 57.74           C  
ATOM   5045  C   ASP B 110      -2.094  -8.625  -1.684  1.00 57.74           C  
ATOM   5046  CB  ASP B 110      -3.862  -8.852   0.110  1.00 57.74           C  
ATOM   5049  O   ASP B 110      -2.220  -7.405  -1.887  1.00 57.74           O  
ATOM   5050  CG  ASP B 110      -4.920  -9.401  -0.867  1.00 57.74           C  
ATOM   5051  OD1 ASP B 110      -4.565  -9.907  -1.954  1.00 57.74           O  
ATOM   5052  OD2 ASP B 110      -6.114  -9.251  -0.529  1.00 57.74           O  
ATOM   5053  N   PRO B 111      -1.612  -9.484  -2.605  1.00 53.17           N  
ATOM   5054  CA  PRO B 111      -1.143  -9.080  -3.901  1.00 53.17           C  
ATOM   5056  C   PRO B 111      -2.351  -8.715  -4.729  1.00 53.17           C  
ATOM   5057  CB  PRO B 111      -0.296 -10.245  -4.438  1.00 53.17           C  
ATOM   5060  O   PRO B 111      -2.882  -9.508  -5.495  1.00 53.17           O  
ATOM   5061  CG  PRO B 111      -0.290 -11.314  -3.369  1.00 53.17           C  
ATOM   5064  CD  PRO B 111      -1.406 -10.910  -2.432  1.00 53.17           C  
ATOM   5067  N   TYR B 112      -2.830  -7.498  -4.553  1.00 49.22           N  
ATOM   5069  CA  TYR B 112      -3.995  -7.068  -5.290  1.00 49.22           C  
ATOM   5071  C   TYR B 112      -3.570  -6.287  -6.528  1.00 49.22           C  
ATOM   5072  CB  TYR B 112      -4.916  -6.308  -4.365  1.00 49.22           C  
ATOM   5075  O   TYR B 112      -3.937  -6.667  -7.633  1.00 49.22           O  
ATOM   5076  CG  TYR B 112      -6.349  -6.806  -4.353  1.00 49.22           C  
ATOM   5077  CD1 TYR B 112      -7.160  -6.615  -5.473  1.00 49.22           C  
ATOM   5079  CD2 TYR B 112      -6.881  -7.464  -3.234  1.00 49.22           C  
ATOM   5081  CE1 TYR B 112      -8.529  -6.944  -5.439  1.00 49.22           C  
ATOM   5083  CE2 TYR B 112      -8.234  -7.851  -3.206  1.00 49.22           C  
ATOM   5085  OH  TYR B 112     -10.381  -7.923  -4.293  1.00 49.22           O  
ATOM   5087  CZ  TYR B 112      -9.073  -7.563  -4.302  1.00 49.22           C  
ATOM   5088  N   TYR B 113      -2.783  -5.216  -6.370  1.00 50.07           N  
ATOM   5090  CA  TYR B 113      -2.571  -4.262  -7.468  1.00 50.07           C  
ATOM   5092  C   TYR B 113      -1.186  -3.591  -7.503  1.00 50.07           C  
ATOM   5093  CB  TYR B 113      -3.709  -3.217  -7.445  1.00 50.07           C  
ATOM   5096  O   TYR B 113      -1.001  -2.672  -8.288  1.00 50.07           O  
ATOM   5097  CG  TYR B 113      -5.121  -3.767  -7.628  1.00 50.07           C  
ATOM   5098  CD1 TYR B 113      -5.461  -4.474  -8.800  1.00 50.07           C  
ATOM   5100  CD2 TYR B 113      -6.107  -3.533  -6.651  1.00 50.07           C  
ATOM   5102  CE1 TYR B 113      -6.757  -5.000  -8.976  1.00 50.07           C  
ATOM   5104  CE2 TYR B 113      -7.422  -4.001  -6.852  1.00 50.07           C  
ATOM   5106  OH  TYR B 113      -9.008  -5.238  -8.137  1.00 50.07           O  
ATOM   5108  CZ  TYR B 113      -7.745  -4.756  -8.003  1.00 50.07           C  
ATOM   5109  N   GLY B 114      -0.226  -4.021  -6.677  1.00 58.40           N  
ATOM   5111  CA  GLY B 114       1.027  -3.278  -6.474  1.00 58.40           C  
ATOM   5114  C   GLY B 114       2.183  -3.561  -7.436  1.00 58.40           C  
ATOM   5115  O   GLY B 114       3.010  -2.678  -7.599  1.00 58.40           O  
ATOM   5116  N   MET B 115       2.237  -4.735  -8.079  1.00 76.63           N  
ATOM   5118  CA  MET B 115       3.489  -5.192  -8.705  1.00 76.63           C  
ATOM   5120  C   MET B 115       3.907  -4.340  -9.901  1.00 76.63           C  
ATOM   5121  CB  MET B 115       3.411  -6.653  -9.154  1.00 76.63           C  
ATOM   5124  O   MET B 115       3.084  -4.008 -10.760  1.00 76.63           O  
ATOM   5125  CG  MET B 115       3.045  -7.630  -8.043  1.00 76.63           C  
ATOM   5128  SD  MET B 115       4.414  -8.440  -7.184  1.00 76.63           S  
ATOM   5129  CE  MET B 115       3.578  -9.166  -5.757  1.00 76.63           C  
ATOM   5133  N   ASP B 116       5.209  -4.095  -9.992  1.00 78.29           N  
ATOM   5135  CA  ASP B 116       5.839  -3.272 -11.022  1.00 78.29           C  
ATOM   5137  C   ASP B 116       5.960  -3.984 -12.361  1.00 78.29           C  
ATOM   5138  CB  ASP B 116       7.232  -2.862 -10.531  1.00 78.29           C  
ATOM   5141  O   ASP B 116       5.738  -3.392 -13.416  1.00 78.29           O  
ATOM   5142  CG  ASP B 116       7.139  -1.942  -9.327  1.00 78.29           C  
ATOM   5143  OD1 ASP B 116       6.194  -1.119  -9.332  1.00 78.29           O  
ATOM   5144  OD2 ASP B 116       8.028  -2.054  -8.453  1.00 78.29           O  
ATOM   5145  N   TYR B 117       6.284  -5.272 -12.316  1.00 86.52           N  
ATOM   5147  CA  TYR B 117       6.539  -6.075 -13.500  1.00 86.52           C  
ATOM   5149  C   TYR B 117       5.656  -7.309 -13.489  1.00 86.52           C  
ATOM   5150  CB  TYR B 117       8.024  -6.428 -13.584  1.00 86.52           C  
ATOM   5153  O   TYR B 117       5.446  -7.932 -12.451  1.00 86.52           O  
ATOM   5154  CG  TYR B 117       8.926  -5.210 -13.546  1.00 86.52           C  
ATOM   5155  CD1 TYR B 117       9.121  -4.444 -14.711  1.00 86.52           C  
ATOM   5157  CD2 TYR B 117       9.505  -4.797 -12.330  1.00 86.52           C  
ATOM   5159  CE1 TYR B 117       9.941  -3.300 -14.680  1.00 86.52           C  
ATOM   5161  CE2 TYR B 117      10.280  -3.621 -12.292  1.00 86.52           C  
ATOM   5163  OH  TYR B 117      11.336  -1.805 -13.413  1.00 86.52           O  
ATOM   5165  CZ  TYR B 117      10.530  -2.896 -13.467  1.00 86.52           C  
ATOM   5166  N   TRP B 118       5.154  -7.673 -14.664  1.00 90.55           N  
ATOM   5168  CA  TRP B 118       4.245  -8.794 -14.853  1.00 90.55           C  
ATOM   5170  C   TRP B 118       4.722  -9.636 -16.024  1.00 90.55           C  
ATOM   5171  CB  TRP B 118       2.826  -8.273 -15.103  1.00 90.55           C  
ATOM   5174  O   TRP B 118       5.093  -9.101 -17.070  1.00 90.55           O  
ATOM   5175  CG  TRP B 118       2.212  -7.545 -13.947  1.00 90.55           C  
ATOM   5176  CD1 TRP B 118       2.430  -6.253 -13.614  1.00 90.55           C  
ATOM   5178  CD2 TRP B 118       1.335  -8.077 -12.915  1.00 90.55           C  
ATOM   5179  CE2 TRP B 118       1.024  -7.025 -12.004  1.00 90.55           C  
ATOM   5180  CE3 TRP B 118       0.785  -9.351 -12.657  1.00 90.55           C  
ATOM   5182  NE1 TRP B 118       1.750  -5.945 -12.454  1.00 90.55           N  
ATOM   5184  CH2 TRP B 118      -0.391  -8.481 -10.704  1.00 90.55           C  
ATOM   5186  CZ2 TRP B 118       0.168  -7.212 -10.912  1.00 90.55           C  
ATOM   5188  CZ3 TRP B 118      -0.067  -9.551 -11.557  1.00 90.55           C  
ATOM   5190  N   GLY B 119       4.684 -10.951 -15.859  1.00 95.04           N  
ATOM   5192  CA  GLY B 119       4.811 -11.866 -16.978  1.00 95.04           C  
ATOM   5195  C   GLY B 119       3.531 -11.911 -17.816  1.00 95.04           C  
ATOM   5196  O   GLY B 119       2.536 -11.225 -17.548  1.00 95.04           O  
ATOM   5197  N   LYS B 120       3.563 -12.704 -18.888  1.00 95.58           N  
ATOM   5199  CA  LYS B 120       2.465 -12.772 -19.873  1.00 95.58           C  
ATOM   5201  C   LYS B 120       1.333 -13.685 -19.420  1.00 95.58           C  
ATOM   5202  CB  LYS B 120       3.013 -13.215 -21.232  1.00 95.58           C  
ATOM   5205  O   LYS B 120       0.229 -13.616 -19.963  1.00 95.58           O  
ATOM   5206  CG  LYS B 120       3.935 -12.142 -21.822  1.00 95.58           C  
ATOM   5209  CD  LYS B 120       4.501 -12.604 -23.164  1.00 95.58           C  
ATOM   5212  CE  LYS B 120       5.453 -11.530 -23.693  1.00 95.58           C  
ATOM   5215  NZ  LYS B 120       6.172 -11.997 -24.901  1.00 95.58           N  
ATOM   5219  N   GLY B 121       1.606 -14.497 -18.409  1.00 97.25           N  
ATOM   5221  CA  GLY B 121       0.700 -15.488 -17.883  1.00 97.25           C  
ATOM   5224  C   GLY B 121       0.786 -16.820 -18.617  1.00 97.25           C  
ATOM   5225  O   GLY B 121       1.056 -16.896 -19.816  1.00 97.25           O  
ATOM   5226  N   ILE B 122       0.506 -17.888 -17.878  1.00 98.09           N  
ATOM   5228  CA  ILE B 122       0.479 -19.259 -18.372  1.00 98.09           C  
ATOM   5230  C   ILE B 122      -0.814 -19.953 -17.949  1.00 98.09           C  
ATOM   5231  CB  ILE B 122       1.755 -20.000 -17.931  1.00 98.09           C  
ATOM   5233  O   ILE B 122      -1.299 -19.777 -16.831  1.00 98.09           O  
ATOM   5234  CG1 ILE B 122       1.892 -21.288 -18.762  1.00 98.09           C  
ATOM   5237  CG2 ILE B 122       1.795 -20.274 -16.413  1.00 98.09           C  
ATOM   5241  CD1 ILE B 122       3.292 -21.892 -18.680  1.00 98.09           C  
ATOM   5245  N   LEU B 123      -1.408 -20.730 -18.852  1.00 98.40           N  
ATOM   5247  CA  LEU B 123      -2.670 -21.409 -18.579  1.00 98.40           C  
ATOM   5249  C   LEU B 123      -2.443 -22.667 -17.737  1.00 98.40           C  
ATOM   5250  CB  LEU B 123      -3.392 -21.705 -19.905  1.00 98.40           C  
ATOM   5253  O   LEU B 123      -1.638 -23.529 -18.090  1.00 98.40           O  
ATOM   5254  CG  LEU B 123      -4.791 -22.328 -19.735  1.00 98.40           C  
ATOM   5256  CD1 LEU B 123      -5.775 -21.386 -19.038  1.00 98.40           C  
ATOM   5260  CD2 LEU B 123      -5.364 -22.676 -21.108  1.00 98.40           C  
ATOM   5264  N   VAL B 124      -3.219 -22.799 -16.667  1.00 98.47           N  
ATOM   5266  CA  VAL B 124      -3.368 -24.030 -15.890  1.00 98.47           C  
ATOM   5268  C   VAL B 124      -4.822 -24.459 -15.977  1.00 98.47           C  
ATOM   5269  CB  VAL B 124      -2.934 -23.825 -14.431  1.00 98.47           C  
ATOM   5271  O   VAL B 124      -5.721 -23.685 -15.656  1.00 98.47           O  
ATOM   5272  CG1 VAL B 124      -3.151 -25.095 -13.597  1.00 98.47           C  
ATOM   5276  CG2 VAL B 124      -1.450 -23.453 -14.360  1.00 98.47           C  
ATOM   5280  N   THR B 125      -5.059 -25.688 -16.422  1.00 98.32           N  
ATOM   5282  CA  THR B 125      -6.394 -26.290 -16.484  1.00 98.32           C  
ATOM   5284  C   THR B 125      -6.430 -27.517 -15.594  1.00 98.32           C  
ATOM   5285  CB  THR B 125      -6.785 -26.642 -17.924  1.00 98.32           C  
ATOM   5287  O   THR B 125      -5.599 -28.410 -15.742  1.00 98.32           O  
ATOM   5288  CG2 THR B 125      -8.230 -27.127 -18.036  1.00 98.32           C  
ATOM   5292  OG1 THR B 125      -6.675 -25.492 -18.730  1.00 98.32           O  
ATOM   5294  N   VAL B 126      -7.399 -27.569 -14.683  1.00 98.10           N  
ATOM   5296  CA  VAL B 126      -7.603 -28.708 -13.790  1.00 98.10           C  
ATOM   5298  C   VAL B 126      -8.906 -29.405 -14.164  1.00 98.10           C  
ATOM   5299  CB  VAL B 126      -7.565 -28.302 -12.309  1.00 98.10           C  
ATOM   5301  O   VAL B 126      -9.991 -28.874 -13.928  1.00 98.10           O  
ATOM   5302  CG1 VAL B 126      -7.581 -29.566 -11.437  1.00 98.10           C  
ATOM   5306  CG2 VAL B 126      -6.316 -27.478 -11.964  1.00 98.10           C  
ATOM   5310  N   SER B 127      -8.808 -30.586 -14.771  1.00 96.61           N  
ATOM   5312  CA  SER B 127      -9.977 -31.391 -15.136  1.00 96.61           C  
ATOM   5314  C   SER B 127     -10.468 -32.228 -13.957  1.00 96.61           C  
ATOM   5315  CB  SER B 127      -9.679 -32.284 -16.341  1.00 96.61           C  
ATOM   5318  O   SER B 127      -9.668 -32.655 -13.126  1.00 96.61           O  
ATOM   5319  OG  SER B 127      -8.710 -33.262 -16.022  1.00 96.61           O  
ATOM   5321  N   SER B 128     -11.776 -32.487 -13.904  1.00 91.18           N  
ATOM   5323  CA  SER B 128     -12.360 -33.466 -12.969  1.00 91.18           C  
ATOM   5325  C   SER B 128     -12.024 -34.909 -13.337  1.00 91.18           C  
ATOM   5326  CB  SER B 128     -13.872 -33.298 -12.877  1.00 91.18           C  
ATOM   5329  O   SER B 128     -11.630 -35.141 -14.504  1.00 91.18           O  
ATOM   5330  OG  SER B 128     -14.102 -31.951 -12.530  1.00 91.18           O  
ATOM   5332  OXT SER B 128     -12.190 -35.738 -12.422  1.00 91.18           O  
TER
END
