# Supplementary material for: Improving deep learning protein monomer and complex structure prediction using DeepMSA2 with huge metagenomics data
Source: Nat Methods. 2024 Jan 2;21(2):279–89. doi: 10.1038/s41592-023-02130-4 (PMC10864179; doi:10.1038/s41592-023-02130-4)
Supplement: Supplementary file 11 — Structure coordinate file and statistical source data for Supplementary Fig. 9. [file 41592_2023_2130_MOESM11_ESM.zip › FigureS9/H1142.DMFold-Multimer_tm_neff_ptm.xlsx]

## Sheet: PTM.vs.Neff.vs.TM
Predicted TM-score	Neff	TM-score
0.750786	3.1136	0.61518
0.74563	3.45359	0.60886
0.729109	4.63462	0.60883
0.722523	5.19381	0.62089
0.719238	2.64835	0.61415
0.701348	3.16729	0.6153
0.700243	5.47337	0.62027
0.698758	3.56096	0.61515
0.690195	5.21842	0.61897
0.68984	4.20515	0.60636
0.681513	4.09779	0.6075
0.680216	5.18934	0.60824
0.674777	2.03995	0.61796
0.672334	2.75674	0.62061
0.667147	3.27465	0.60893
0.658413	4.3662	0.60758
0.657276	4.85829	0.61982
0.654588	4.72856	0.6139
0.652782	3.65043	0.6087
0.651444	12.8776	0.60629
0.645307	3.16013	0.60763
0.640854	5.56512	0.61528
0.640422	4.95671	0.60777
0.634597	6.73898	0.60773
0.629915	4.34831	0.60759
0.626096	5.14639	0.62062
0.61839	3.08229	0.60751
0.615495	7.05034	0.60755
0.609531	5.76894	0.60778
0.608561	7.10403	0.60767
0.605947	6.79982	0.60765
0.60081	4.86724	0.61418
0.592021	7.25653	0.60646
0.59195	7.10403	0.60798
0.58898	3.16729	0.60748
0.583048	4.91198	0.61917
0.582102	3.59406	0.62042
0.579891	5.12224	0.60641
0.577304	3.48938	0.6151
0.576821	2.03995	0.60782
0.57509	3.89827	0.61385
0.574772	2.64298	0.61934
0.573044	3.86516	0.61392
0.569716	2.96687	0.61446
0.569086	2.43004	0.62027
0.568232	4.6883	0.60754
0.564936	2.84519	0.61374
0.562242	3.08408	0.60776
0.559117	6.3632	0.60778
0.554183	2.46941	0.62108
0.553071	5.43091	0.61985
0.552345	3.22097	0.614
0.552081	2.14731	0.62102
0.55194	3.32118	0.61401
0.547937	2.84519	0.60757
0.547105	6.73898	0.60777
0.546316	4.14252	0.60642
0.544897	2.63046	0.61394
0.544618	2.47478	0.62068
0.544489	2.43004	0.60747
0.544246	2.95255	0.61524
0.543618	4.23378	0.6065
0.543062	5.96327	0.6075
0.542719	4.85829	0.61419
0.538956	4.63014	0.62111
0.537037	5.82638	0.6065
0.532962	4.27673	0.61419
0.531861	4.52904	0.61511
0.530474	3.13597	0.61326
0.527523	6.78994	0.60786
0.525299	4.33041	0.61377
0.52514	6.73898	0.61275
0.523939	4.63014	0.61683
0.520998	4.6212	0.61921
0.517396	4.26331	0.6076
0.513119	5.76894	0.61883
0.505867	4.33041	0.61267
0.502843	4.97461	0.61316
0.501812	7.90226	0.60653
0.500438	4.15147	0.60662
0.496525	4.32773	0.6076
0.494512	5.41353	0.60716
0.494289	5.40458	0.60757
0.489646	5.66801	0.6065
0.486308	5.93755	0.60648
0.485403	6.79982	0.61377
0.481726	4.6883	0.6065
0.479591	2.21991	0.61404
0.46589	5.62193	0.60649
0.465735	5.07801	0.61842
0.463481	6.12617	0.60771
0.459703	6.40381	0.61313
0.455146	4.52725	0.62154
0.454455	5.07801	0.61744
0.448773	2.30836	0.61989
0.446478	5.92927	0.61322
0.445759	2.41573	0.61567
0.442634	3.18965	0.6145
0.44015	3.89827	0.61289
0.435426	3.00624	0.61412
0.432481	2.95255	0.61507
0.431769	5.43091	0.6139
0.430571	2.1831	0.61655
0.429218	3.05992	0.60672
0.425288	3.08408	0.62156
0.421927	2.89887	0.60974
0.420378	3.67727	0.6173
0.418392	4.36799	0.60985
0.418375	2.14731	0.61976
0.417903	3.27465	0.61399
0.414223	4.09779	0.61464
0.41402	2.29047	0.65275
0.40958	6.64806	0.61589
0.407177	2.52309	0.61414
0.405698	2.32626	0.60694
0.40523	5.38618	0.61454
0.401146	4.27673	0.61384
0.399816	4.86724	0.61734
0.399709	2.52309	0.60939
0.399633	3.96537	0.60961
0.399507	5.87558	0.60642
0.398886	2.30836	0.61392
0.395606	5.72617	0.61526
0.394359	3.07781	0.60991
0.392196	3.02515	0.61935
0.391659	6.36047	0.60959
0.389535	4.58272	0.61397
0.389432	5.1956	0.61468
0.389007	3.95911	0.6165
0.388492	3.69517	0.60931
0.387029	4.36799	0.61493
0.385797	8.44661	0.6095
0.385573	3.92779	0.61469
0.382318	4.52904	0.61607
0.381779	16.074	0.60958
0.381421	2.14731	0.61656
0.379917	6.5672	0.61828
0.379327	7.85705	0.61471
0.379159	3.71664	0.61726
0.377083	3.92779	0.60754
0.376909	2.29047	0.61661
0.375766	4.52904	0.6164
0.375307	2.97045	0.61547
0.373528	7.53543	0.60848
0.373442	5.33249	0.60757
0.373364	4.27673	0.60972
0.371975	5.6698	0.60906
0.371801	3.1315	0.6081
0.370982	3.48938	0.6169
0.370681	3.88753	0.61479
0.369137	3.22097	0.61536
0.368179	4.86724	0.61672
0.366061	7.53668	0.61976
0.365492	5.18934	0.60816
0.364068	3.21381	0.6092
0.363707	5.59196	0.60909
0.363243	4.27596	0.61757
0.363066	3.25407	0.60913
0.361231	5.32355	0.61397
0.360713	11.1814	0.61107
0.360214	6.34297	0.6134
0.359612	3.71664	0.61478
0.358755	5.72617	0.61668
0.358574	2.63046	0.61399
0.357676	3.31491	0.61649
0.357416	2.46941	0.61001
0.357036	2.95255	0.62146
0.356384	2.47478	0.6092
0.356191	3.32833	0.61328
0.355979	2.41573	0.61642
0.355969	6.3632	0.61868
0.355449	4.27673	0.61742
0.354315	5.18934	0.61699
0.353228	3.88485	0.61676
0.352004	6.00666	0.61456
0.351794	3.71664	0.61628
0.351784	6.30952	0.6159
0.351582	11.1814	0.62004
0.351374	3.07781	0.61474
0.349945	3.21202	0.6125
0.349508	5.12224	0.6164
0.349061	13.2861	0.60931
0.34843	5.18934	0.6168
0.348194	6.45715	0.61655
0.346548	7.85705	0.61011
0.346436	4.86724	0.61675
0.346303	3.1136	0.61582
0.346037	5.72617	0.61677
0.345631	5.43091	0.61271
0.345462	2.89887	0.60941
0.344919	6.73898	0.61837
0.343978	14.7878	0.61656
0.343593	2.52309	0.60919
0.343481	4.27673	0.61317
0.34342	2.93198	0.60683
0.343057	6.07248	0.6091
0.342976	2.95255	0.60868
0.34227	6.36768	0.61498
0.341882	2.84519	0.61017
0.341774	5.3509	0.61527
0.341728	2.84519	0.61668
0.34088	6.51083	0.60951
0.340558	2.95255	0.61517
0.340215	4.06558	0.6164
0.340153	2.64835	0.61638
0.339923	5.18934	0.61418
0.339912	5.87558	0.61871
0.339673	3.48018	0.61694
0.339591	7.25653	0.61388
0.33941	3.16729	0.61463
0.339166	2.3871	0.61556
0.339077	4.55588	0.60956
0.338304	2.3871	0.62169
0.338143	2.14731	0.6162
0.337856	2.52309	0.60907
0.337762	5.83353	0.61698
0.337071	5.32355	0.60974
0.33613	2.57678	0.60921
0.335897	7.14712	0.60935
0.335579	4.58272	0.60982
0.335548	2.95255	0.61206
0.335475	3.1136	0.61572
0.334784	3.15387	0.61891
0.33389	2.84519	0.61428
0.333337	3.70143	0.61612
0.333165	3.88753	0.60838
0.333086	4.97461	0.61624
0.332741	4.13089	0.61328
0.332486	2.14731	0.6156
0.332272	2.79151	0.61613
0.331788	2.52309	0.61468
0.330998	3.02413	0.61616
0.330332	2.75572	0.60971
0.33019	4.27673	0.61706
0.330161	2.57678	0.60916
0.330152	6.02321	0.60912
0.329497	3.09302	0.60814
0.329474	2.68414	0.61522
0.329175	2.43004	0.61554
0.328571	4.97461	0.61668
0.327726	3.89827	0.61689
0.327332	2.68414	0.61472
0.326714	5.72617	0.61677
0.326709	2.81656	0.61745
0.326012	3.21202	0.61663
0.325468	4.27673	0.61416
0.325341	4.62925	0.61604
0.325184	3.88753	0.61449
0.324855	6.64806	0.61565
0.324811	5.13489	0.61572
0.323768	4.77777	0.61458
0.323617	6.02142	0.61373
0.323592	2.57678	0.61443
0.323415	2.84519	0.61991
0.322706	4.09958	0.60881
0.322269	6.64806	0.61677
0.320932	6.0751	0.61572
0.320836	3.69517	0.6145
0.320415	3.71664	0.6165
0.320249	5.83353	0.61467
0.319667	3.05992	0.61719
0.319601	2.1831	0.61387
0.319534	7.79251	0.61483
0.319153	2.52309	0.61493
0.318438	3.11897	0.61768
0.317632	3.11897	0.65638
0.317494	5.83353	0.61799
0.31741	4.18726	0.61007
0.317251	16.074	0.61421
0.31712	3.02413	0.6089
0.317062	5.93755	0.60909
0.316849	5.18934	0.61733
0.316505	2.60093	0.61711
0.316291	4.13089	0.60937
0.316067	3.55201	0.60837
0.315704	4.06558	0.61573
0.31549	7.05034	0.61986
0.315338	3.69517	0.61185
0.315335	14.7878	0.61462
0.315231	6.02142	0.60973
0.315153	3.02413	0.61393
0.314899	6.74614	0.61405
0.314721	3.07781	0.60906
0.313855	5.66801	0.61581
0.313731	2.52309	0.61441
0.313496	6.22721	0.60999
0.312469	5.18934	0.61643
0.312368	4.25884	0.60693
0.311681	3.64327	0.61578
0.311529	3.39991	0.60919
0.311496	7.85705	0.61701
0.311252	5.13489	0.61606
0.310977	3.50907	0.61143
0.310886	3.87053	0.61581
0.310104	5.47337	0.61704
0.309597	5.72169	0.61672
0.309488	4.86724	0.61662
0.308634	2.14731	0.61622
0.308139	4.77777	0.60845
0.30812	2.95255	0.61393
0.308056	7.05034	0.6089
0.307942	5.92927	0.61577
0.307839	4.17384	0.60595
0.30776	4.55588	0.61345
0.307688	4.92092	0.61587
0.307671	3.95911	0.61706
0.307513	6.40381	0.61582
0.307337	4.63462	0.61384
0.306972	3.48018	0.61434
0.306815	3.08229	0.61576
0.306488	2.14731	0.61409
0.306464	3.79359	0.60871
0.306429	4.77777	0.6104
0.306406	2.97492	0.60701
0.305927	5.80669	0.61382
0.305665	4.91198	0.61407
0.305534	3.71664	0.61575
0.305288	17.0341	0.60879
0.305216	2.57678	0.61708
0.305052	4.33041	0.61581
0.305045	4.6883	0.61462
0.305002	3.44107	0.61538
0.304908	11.1814	0.61436
0.303566	4.58093	0.61366
0.303488	6.85977	0.60941
0.303404	3.30149	0.61399
0.30293	2.21991	0.61413
0.302905	2.68414	0.60852
0.302683	5.35039	0.61179
0.302318	4.01279	0.61398
0.302281	2.64298	0.61392
0.302064	3.55201	0.61254
0.30155	2.63046	0.61359
0.301199	4.58272	0.61684
0.30115	6.3632	0.61667
0.30108	2.89887	0.61493
0.300503	2.47478	0.61539
0.300027	4.27673	0.61215
0.299954	3.02413	0.61467
0.299002	5.76822	0.13261
0.298673	13.5733	0.61577
0.293944	4.29462	0.61636
0.291195	5.80669	0.6156
0.2909	17.0341	0.61486
0.289502	17.0341	0.61281
0.28697	6.17985	0.61462
0.286767	6.08137	0.6214
0.286625	5.92032	0.61721
0.286079	4.17384	0.61569
0.285194	7.90226	0.61531
0.28482	2.73782	0.60827
0.284619	3.18965	0.61517
0.282488	3.18965	0.61432
0.282439	3.93674	0.61674
0.281882	3.08229	0.61469
0.281518	3.02861	0.61434
0.28113	4.6883	0.61204
0.279848	13.5733	0.61435
0.279084	4.25884	0.61079
0.278826	4.18726	0.61459
0.278717	5.84499	0.61423
0.278694	4.86724	0.61592
0.278645	3.16729	0.6156
0.27861	3.9949	0.60818
0.278164	4.27596	0.61552
0.277993	5.43091	0.61474
0.276769	4.55588	0.61486
0.276584	11.1814	0.60913
0.276556	4.27673	0.13193
0.276412	2.64835	0.61378
0.27632	2.8094	0.6142
0.276285	13.2861	0.61449
0.275993	5.32355	0.61554
0.275699	2.75572	0.6143
0.27495	5.45775	0.61531
0.27482	2.63046	0.6153
0.274653	2.63046	0.61417
0.274164	3.59406	0.61421
0.273927	2.93198	0.6138
0.27346	4.77777	0.61573
0.273331	3.18965	0.61654
0.271664	11.1814	0.61517
0.271438	4.04411	0.6126
0.270909	3.93674	0.61518
0.270288	13.5733	0.61338
0.269557	2.97045	0.61514
0.26939	6.98822	0.61588
0.269376	3.40438	0.6143
0.268632	11.1814	0.61575
0.268451	13.2861	0.61564
0.26823	6.56451	0.61405
0.267813	6.56451	0.61909
0.266839	3.69517	0.61404
0.266792	3.5244	0.61546
0.266397	5.19381	0.6148
0.266214	5.21171	0.61496
0.265685	5.87558	0.61451
0.2652	3.86516	0.61392
0.265175	6.27373	0.61478
0.26502	5.59196	0.61436
0.264803	2.8094	0.61535
0.264711	3.39991	0.13949
0.264299	3.59406	0.61378
0.263891	3.71664	0.61388
0.263833	6.36047	0.61383
0.263595	3.64327	0.61387
0.263577	13.2861	0.61553
0.263443	5.19381	0.6147
0.26331	6.02321	0.65371
0.263222	6.5931	0.6154
0.26303	3.70143	0.61445
0.262591	3.25407	0.6141
0.262484	3.40438	0.61457
0.262159	5.66801	0.61443
0.262149	3.36412	0.60887
0.262068	5.80669	0.61434
0.261994	3.10913	0.61371
0.261992	13.2861	0.61536
0.261982	3.50907	0.61425
0.261539	5.80669	0.6144
0.261317	11.1814	0.61512
0.261245	3.40438	0.61391
0.261192	6.59135	0.615
0.261093	5.19381	0.61465
0.260904	13.5733	0.61552
0.26084	2.79151	0.61392
0.260548	3.15387	0.6138
0.260292	13.5733	0.61401
0.259901	3.70143	0.61476
0.259853	2.8094	0.614
0.259745	5.59196	0.61461
0.259608	3.5244	0.61384
0.259564	6.5931	0.61579
0.259365	6.17985	0.61321
0.259301	6.08137	0.61464
0.259278	13.5733	0.61587
0.259267	3.22097	0.61371
0.259245	5.59196	0.61441
0.25919	7.90226	0.61458
0.259153	3.1136	0.61424
0.259005	2.68414	0.61869
0.258997	6.51083	0.61884
0.258539	3.48938	0.61425
0.258474	13.2861	0.61437
0.258456	14.7878	0.61385
0.258265	12.8776	0.61409
0.25813	14.7878	0.61364
0.258093	3.16729	0.61476
0.257988	3.18965	0.6138
0.257898	3.64327	0.61353
0.257742	5.32355	0.61512
0.257667	3.16729	0.61388
0.257658	5.60404	0.61466
0.257449	11.1814	0.61454
0.257409	6.34297	0.61531
0.257362	14.7878	0.61419
0.257075	4.09779	0.61367
0.256909	3.39991	0.61758
0.256786	5.32355	0.61564
0.256772	4.97461	0.61276
0.256756	2.63046	0.61457
0.256727	2.46941	0.61434
0.256589	4.15147	0.61463
0.256533	3.47596	0.60919
0.256514	3.4357	0.6138
0.256488	7.14712	0.61445
0.256352	3.00624	0.61675
0.256308	2.46941	0.61401
0.256307	4.36799	0.61458
0.256079	5.77538	0.61427
0.255993	13.2861	0.61346
0.255935	3.22097	0.61397
0.25583	3.64327	0.61392
0.255757	2.63046	0.61531
0.255728	4.86724	0.61569
0.255645	3.1315	0.61445
0.255638	2.63046	0.61529
0.255601	6.98822	0.61459
0.255503	3.08229	0.61587
0.255444	6.22721	0.6129
0.255219	5.64117	0.61565
0.255213	14.7878	0.6157
0.255201	12.8776	0.61426
0.255175	2.8094	0.61442
0.255147	4.29462	0.6142
0.255126	5.72617	0.61658
0.255064	11.1814	0.61461
0.255013	4.58093	0.61482
0.254992	4.36799	0.61458
0.254948	17.0341	0.61564
0.254888	12.8776	0.61519
0.254858	16.074	0.61729
0.254838	5.67696	0.61606
0.254828	13.2861	0.61416
0.254669	6.3632	0.61404
0.254571	2.46941	0.614
0.254437	2.84519	0.61466
0.254387	4.20515	0.6148
0.254193	13.5733	0.61381
0.254165	2.14731	0.61459
0.254143	17.0341	0.61409
0.254139	4.52725	0.61478
0.254114	2.3871	0.61466
0.254042	6.26031	0.61403
0.254036	3.93674	0.61581
0.25398	7.05354	0.61479
0.25392	3.00624	0.61572
0.253874	2.63046	0.61315
0.253857	5.82638	0.61364
0.253762	5.43091	0.61467
0.253661	3.9949	0.61374
0.253646	5.21171	0.61439
0.253635	3.1136	0.61402
0.25363	14.7878	0.6157
0.253572	11.1814	0.61443
0.253559	5.12224	0.61401
0.253461	11.1814	0.61475
0.253454	3.22097	0.61403
0.253363	2.57678	0.61454
0.25335	3.02861	0.61587
0.253321	6.86396	0.61445
0.253287	14.7878	0.61367
0.253226	13.2861	0.61441
0.253202	6.51083	0.61459
0.253144	6.0751	0.61396
0.253118	3.70143	0.61377
0.253068	6.79982	0.61427
0.253018	12.8776	0.61447
0.253017	13.2861	0.61445
0.252997	4.00832	0.61632
0.252976	14.7878	0.61438
0.252844	3.95911	0.6142
0.25284	5.82324	0.61432
0.252723	11.1814	0.61457
0.252622	5.76822	0.61459
0.252531	3.64327	0.61603
0.252478	3.08229	0.61377
0.252391	2.89887	0.61374
0.252379	6.17985	0.61272
0.252306	3.40438	0.61437
0.252257	5.45775	0.60821
0.252235	11.1814	0.61475
0.252231	5.67696	0.61597
0.252197	4.63014	0.61471
0.252148	6.45715	0.61438
0.252138	2.47478	0.61457
0.25204	3.02515	0.61465
0.251949	4.06558	0.61301
0.251931	3.39991	0.61405
0.251922	2.3871	0.6136
0.251912	5.45775	0.6157
0.25178	3.05992	0.61409
0.251771	2.97045	0.61454
0.251721	5.76894	0.61443
0.251496	3.92779	0.61436
0.25148	3.70143	0.61397
0.251453	2.65283	0.14922
0.251349	13.2861	0.61356
0.251326	2.1831	0.61472
0.251302	14.7878	0.61551
0.25128	11.1814	0.61336
0.251278	14.7878	0.61405
0.251271	13.2861	0.61448
0.251265	2.52309	0.6145
0.251243	5.87558	0.6156
0.251169	2.52309	0.61436
0.251117	2.41573	0.61479
0.250956	7.364	0.61444
0.250934	3.45359	0.61444
0.250881	3.69517	0.61392
0.250842	2.8094	0.61467
0.250828	3.59406	0.61412
0.250825	3.70143	0.61387
0.250818	6.17985	0.61274
0.250722	3.1315	0.61456
0.250722	3.18965	0.61395
0.250644	3.93674	0.61461
0.250633	5.69485	0.61381
0.250589	7.85705	0.61364
0.250534	3.23886	0.61421
0.250413	13.2861	0.61314
0.250361	13.2861	0.61401
0.250275	6.73898	0.61397
0.250269	3.02861	0.61567
0.250249	2.84519	0.61425
0.250153	14.7878	0.61443
0.250138	5.07801	0.61491
0.250109	16.074	0.61423
0.250108	3.36412	0.61446
0.250071	11.1814	0.61479
0.250047	3.31491	0.61393
0.250011	2.97045	0.61466
0.249962	5.92927	0.61439
0.24996	6.30952	0.614
0.249906	2.32626	0.61464
0.249765	3.18965	0.61372
0.249765	3.00624	0.61431
0.249749	3.40438	0.61491
0.249597	5.43091	0.61534
0.24956	3.88753	0.61456
0.249351	2.79151	0.6141
0.2493	6.3632	0.61438
0.24923	2.41573	0.61482
0.249133	2.75572	0.61435
0.249082	2.8094	0.61457
0.249039	3.22097	0.61395
0.249001	16.074	0.61376
0.248999	2.84519	0.61435
0.248959	2.46941	0.61447
0.248947	3.22097	0.61365
0.248832	11.1814	0.6146
0.248827	17.0341	0.61469
0.248771	5.6698	0.61413
0.248766	5.67696	0.61455
0.248684	4.52725	0.61452
0.248678	5.40183	0.6146
0.248649	6.45715	0.61432
0.24863	4.20515	0.61359
0.248586	3.72201	0.61394
0.248554	17.0341	0.61294
0.248539	2.41573	0.61351
0.248483	6.86396	0.61438
0.248395	13.2861	0.61434
0.248379	2.95255	0.61483
0.248373	5.6698	0.61387
