# Supplementary material for: Improving deep learning protein monomer and complex structure prediction using DeepMSA2 with huge metagenomics data
Source: Nat Methods. 2024 Jan 2;21(2):279–89. doi: 10.1038/s41592-023-02130-4 (PMC10864179; doi:10.1038/s41592-023-02130-4)
Supplement: Supplementary file 12 — Statistical source data for Supplementary Fig. 10. [file 41592_2023_2130_MOESM12_ESM.zip › FigureS10/FigS10.xlsx]

## Sheet: FigS10
Domain Target	TM-score of DMFold model	Neff of DeepMSA2 MSA	Coverage of DeepMSA2 MSA
T0949-D1	0.9633	1158.78	0.703809
T0955-D1	0.8642	0.156174	0
T0958-D1	0.872	348.627	0.744154
T0969-D1	0.9845	158.445	0.87226
T0975-D1	0.9262	212.03	0.768388
T0987-D1	0.9333	6.18017	0.884398
T0987-D2	0.9508	4.04519	0.866687
T0990-D1	0.8959	8.35943	0.874353
T0990-D2	0.6431	2.06158	0.729485
T0990-D3	0.9593	3.44683	0.948267
T0992-D1	0.9861	122.477	0.812394
T1005-D1	0.9796	206.442	0.647347
T1008-D1	0.8521	18.5243	0.665535
T1027-D1	0.6135	7.15996	0.802413
T1029-D1	0.4663	65.968	0.807217
T1031-D1	0.9106	12.9778	0.63556
T1033-D1	0.2831	4.76254	0.617733
T1035-D1	0.8933	39.4739	0.722931
T1037-D1	0.8891	21.2814	0.717255
T1039-D1	0.8718	1.10335	0.761586
T1040-D1	0.7451	5.87629	0.784407
T1041-D1	0.9256	33.6709	0.59869
T1042-D1	0.7722	9.87164	0.735002
T1043-D1	0.726	2.21939	0.637113
T1049-D1	0.9271	41.5496	0.845894
T1053-D1	0.9845	6.0202	0.725735
T1053-D2	0.8681	3.09201	0.937622
T1055-D1	0.8998	3.4899	0.820121
T1058-D1	0.8997	183.201	0.898685
T1064-D1	0.8364	0.564727	0.953416
T1074-D1	0.962	4.43898	0.748045
T1082-D1	0.942	5.27152	0.759085
T1090-D1	0.9114	18.7346	0.675186
T1093-D1	0.8825	12.1691	0.680443
T1093-D3	0.9386	2.52534	0.807827
T1094-D2	0.9636	9.38315	0.731241
T1096-D1	0.9523	57.9424	0.803885
T1096-D2	0.8546	17.9964	0.793057
T1104-D1	0.7996	45.0841	0.871214
T1112-D1	0.89	81.2146	0.57578
T1120-D1	0.8972	24.5974	0.759894
T1120-D2	0.8848	130.205	0.718201
T1122-D1	0.4234	0.0644157	1
T1125-D1	0.8261	0.691095	0.699254
T1125-D2	0.832	0.739795	0.783333
T1125-D4	0.7065	0.327693	0.771812
T1125-D5	0.7192	0.244949	0.916667
T1125-D6	0.4711	11.426	0.659091
T1130-D1	0.7542	0.156652	0.828221
T1131-D1	0.1337	0.0760286	0
T1145-D2	0.9639	20.5181	0.691667
T1150-D1	0.9767	59.0039	0.842442
T1154-D1	0.9712	1.85317	0.796748
T1154-D2	0.9397	2.75306	0.723773
T1155-D1	0.6814	16.5114	0.752505
T1159-D1	0.9826	19.9548	0.83393
T1169-D1	0.714	25.9595	0.665254
T1169-D2	0.9468	16.1754	0.572745
T1169-D4	0.9483	14.7195	0.82545
T1177-D1	0.9585	70.6653	0.835051
T1182-D1	0.9857	8.6362	0.768132
T1194-D1	0.9845	91.7141	0.701767
