# Supplementary material for: Improving deep learning protein monomer and complex structure prediction using DeepMSA2 with huge metagenomics data
Source: Nat Methods. 2024 Jan 2;21(2):279–89. doi: 10.1038/s41592-023-02130-4 (PMC10864179; doi:10.1038/s41592-023-02130-4)
Supplement: Supplementary file 13 — Statistical source data. [file 41592_2023_2130_MOESM13_ESM.zip › Figure2/Fig2.xlsx]

## Sheet: Fig2A.TM-score
Domain Type	Method	TM-score	CI(95%)
All	DeepMSA2	0.492	0.03
FM	DeepMSA2	0.286	0.031
TBM	DeepMSA2	0.668	0.025
All	BLAST	0.454	0.031
FM	BLAST	0.245	0.031
TBM	BLAST	0.632	0.031
All	HHBLITS	0.463	0.03
FM	HHBLITS	0.264	0.031
TBM	HHBLITS	0.633	0.027
All	PSIBLAST	0.448	0.03
FM	PSIBLAST	0.247	0.03
TBM	PSIBLAST	0.619	0.028
All	HMMER	0.448	0.031
FM	HMMER	0.238	0.03
TBM	HMMER	0.627	0.03
All	MMseqs2	0.469	0.03
FM	MMseqs2	0.261	0.031
TBM	MMseqs2	0.645	0.028

## Sheet: Fig2B.TopL_contact
Domain Type	Method	Top L long-range precision	CI(95%)
All	DeepMSA2	0.601	0.032
FM	DeepMSA2	0.473	0.047
TBM	DeepMSA2	0.711	0.036
All	BLAST	0.514	0.034
FM	BLAST	0.376	0.046
TBM	BLAST	0.631	0.042
All	HHBLITS	0.559	0.033
FM	HHBLITS	0.451	0.049
TBM	HHBLITS	0.652	0.04
All	PSIBLAST	0.566	0.034
FM	PSIBLAST	0.424	0.047
TBM	PSIBLAST	0.688	0.039
All	HMMER	0.538	0.037
FM	HMMER	0.381	0.05
TBM	HMMER	0.672	0.043
All	MMseqs2	0.568	0.034
FM	MMseqs2	0.428	0.048
TBM	MMseqs2	0.689	0.04

## Sheet: Fig2C.MAE
Domain Type	Method	MAE	CI(95%)
All	DeepMSA2	2.223	0.468
FM	DeepMSA2	3.423	0.95
TBM	DeepMSA2	1.195	0.204
All	BLAST	3.094	0.527
FM	BLAST	4.444	1
TBM	BLAST	1.938	0.397
All	HHBLITS	2.745	0.538
FM	HHBLITS	3.74	0.96
TBM	HHBLITS	1.893	0.54
All	PSIBLAST	2.698	0.508
FM	PSIBLAST	4.108	0.995
TBM	PSIBLAST	1.49	0.302
All	HMMER	2.98	0.533
FM	HMMER	4.488	1.007
TBM	HMMER	1.689	0.388
All	MMseqs2	2.675	0.517
FM	MMseqs2	4.066	1.026
TBM	MMseqs2	1.484	0.284

## Sheet: TM-score_RawData
Domain	DeepMSA2	BLAST	HHblits	HMMER	MMseqs2	PSIBLAST
T0949-D1	0.5285	0.5849	0.5497	0.5913	0.4625	0.5019
T0953s1-D1	0.1464	0.175	0.1742	0.1341	0.1434	0.1775
T0953s2-D1	0.2296	0.218	0.2292	0.2296	0.2293	0.2296
T0953s2-D2	0.1156	0.1045	0.0809	0.1235	0.1057	0.0948
T0953s2-D3	0.0853	0.1325	0.1031	0.0815	0.1015	0.1325
T0954-D1	0.5861	0.6412	0.6192	0.7019	0.464	0.6606
T0955-D1	0.3404	0.3404	0.2682	0.1574	0.3404	0.3404
T0957s1-D1	0.2106	0.5408	0.5817	0.502	0.5803	0.5123
T0957s1-D2	0.5695	0.567	0.5713	0.567	0.5695	0.567
T0957s2-D1	0.2382	0.1922	0.1917	0.2138	0.2172	0.1963
T0958-D1	0.4295	0.3014	0.4055	0.2627	0.4807	0.3012
T0959-D1	0.5604	0.692	0.6939	0.5751	0.5655	0.5218
T0960-D1	0.1829	0.1835	0.1475	0.1829	0.1829	0.1835
T0960-D2	0.6448	0.5991	0.6304	0.6052	0.634	0.5965
T0960-D3	0.5716	0.5086	0.5975	0.5963	0.5923	0.6265
T0960-D4	0.1469	0.1468	0.1352	0.1179	0.1234	0.1793
T0960-D5	0.6604	0.6626	0.6503	0.6525	0.651	0.6488
T0961-D1	0.8342	0.8497	0.6136	0.781	0.8457	0.795
T0963-D1	0.169	0.189	0.1578	0.1862	0.1862	0.189
T0963-D2	0.638	0.6075	0.641	0.6091	0.6389	0.6006
T0963-D3	0.7035	0.6911	0.669	0.6959	0.6746	0.6626
T0963-D4	0.1212	0.1421	0.1445	0.1684	0.1252	0.2466
T0963-D5	0.5461	0.4261	0.5298	0.5468	0.5766	0.5404
T0964-D1	0.6034	0.5948	0.5145	0.5893	0.599	0.5085
T0966-D1	0.7998	0.7981	0.8045	0.8028	0.8056	0.794
T0968s1-D1	0.6081	0.6051	0.6024	0.6034	0.6025	0.6051
T0968s2-D1	0.2443	0.2194	0.2446	0.1678	0.2113	0.2233
T0969-D1	0.3803	0.3178	0.3448	0.3389	0.1808	0.1605
T0970-D1	0.6373	0.7289	0.7289	0.7289	0.633	0.7289
T0973-D1	0.8406	0.848	0.7996	0.7305	0.8373	0.7414
T0974s1-D1	0.6889	0.6172	0.6723	0.6889	0.6637	0.6172
T0975-D1	0.4596	0.4074	0.3781	0.403	0.4048	0.4153
T0976-D1	0.7873	0.7322	0.7823	0.7333	0.7548	0.7322
T0976-D2	0.786	0.7041	0.7839	0.7827	0.7856	0.7209
T0977-D1	0.4631	0.4658	0.4835	0.4777	0.3824	0.4736
T0977-D2	0.3792	0.3493	0.3885	0.341	0.3515	0.3446
T0979-D1	0.4714	0.3271	0.4289	0.4076	0.3271	0.3271
T0980s1-D1	0.1709	0.2041	0.248	0.1962	0.2452	0.2041
T0980s2-D1	0.1944	0.1575	0.183	0.1889	0.1575	0.1854
T0981-D1	0.6239	0.6613	0.6593	0.6471	0.6593	0.6645
T0981-D2	0.2412	0.1973	0.1474	0.1779	0.5149	0.1973
T0981-D3	0.4872	0.5219	0.4615	0.5318	0.514	0.4911
T0981-D4	0.5741	0.5783	0.5257	0.1647	0.5783	0.5783
T0981-D5	0.6367	0.5748	0.674	0.6366	0.3834	0.614
T0983-D1	0.807	0.8072	0.5806	0.8108	0.8231	0.7013
T0984-D1	0.7196	0.7328	0.5253	0.7286	0.7244	0.7235
T0984-D2	0.7034	0.7429	0.7126	0.6466	0.7	0.7051
T0986s1-D1	0.5794	0.4801	0.5495	0.5027	0.5075	0.5022
T0986s2-D1	0.1279	0.125	0.185	0.1864	0.1751	0.1797
T0987-D1	0.5387	0.4873	0.5364	0.1165	0.5247	0.4974
T0987-D2	0.4562	0.456	0.4843	0.444	0.4848	0.4413
T0989-D1	0.5245	0.5218	0.5319	0.41	0.5281	0.4099
T0989-D2	0.4799	0.1198	0.4069	0.4194	0.4101	0.3929
T0990-D1	0.295	0.295	0.295	0.2424	0.295	0.295
T0990-D2	0.1033	0.1032	0.1032	0.1034	0.1031	0.1033
T0990-D3	0.1588	0.1241	0.1264	0.1347	0.1257	0.125
T0991-D1	0.1659	0.1728	0.1728	0.1623	0.1728	0.1728
T0992-D1	0.2286	0.1296	0.4618	0.1889	0.3713	0.2753
T0993s1-D1	0.7972	0.7683	0.7987	0.781	0.7764	0.7774
T0993s2-D1	0.6949	0.6917	0.6949	0.5866	0.7019	0.6742
T0995-D1	0.7774	0.8578	0.7767	0.7666	0.8567	0.7361
T0996-D1	0.764	0.6627	0.6499	0.6528	0.6627	0.6627
T0996-D2	0.8064	0.8064	0.8003	0.8064	0.8064	0.8064
T0996-D3	0.8044	0.8052	0.7914	0.7914	0.805	0.8052
T0996-D4	0.7151	0.6452	0.7414	0.7414	0.6953	0.7057
T0996-D5	0.7261	0.7033	0.7122	0.691	0.7132	0.7043
T0996-D6	0.7983	0.781	0.796	0.7496	0.8188	0.7546
T0997-D1	0.4644	0.5155	0.4554	0.516	0.5239	0.4728
T0998-D1	0.1845	0.1222	0.1222	0.0892	0.1749	0.1222
T0999-D1	0.8204	0.8255	0.8163	0.8233	0.827	0.8249
T0999-D2	0.7409	0.6584	0.6293	0.6587	0.6579	0.6515
T0999-D3	0.7436	0.7116	0.5277	0.6944	0.6923	0.6864
T0999-D4	0.8375	0.8328	0.835	0.832	0.7614	0.8205
T0999-D5	0.7223	0.7207	0.7134	0.7119	0.7211	0.6695
T1000-D1	0.2682	0.2689	0.2575	0.2694	0.2643	0.2676
T1000-D2	0.1386	0.1524	0.1382	0.1337	0.1476	0.0238
T1001-D1	0.5554	0.1517	0.5353	0.1517	0.1993	0.1517
T1002-D1	0.6586	0.6586	0.6586	0.6586	0.6586	0.6586
T1002-D2	0.6709	0.6709	0.6709	0.6709	0.6709	0.6709
T1002-D3	0.5778	0.7007	0.5475	0.6869	0.6939	0.6945
T1004-D1	0.6873	0.5803	0.678	0.6488	0.6494	0.5787
T1004-D2	0.7494	0.7513	0.7494	0.2345	0.7794	0.7513
T1004-D3	0.2102	0.1148	0.0845	0.0788	0.1372	0.0957
T1005-D1	0.6407	0.64	0.6436	0.648	0.613	0.5773
T1006-D1	0.8088	0.8088	0.8088	0.8088	0.806	0.8088
T1008-D1	0.411	0.2648	0.2891	0.2648	0.2648	0.2648
T1009-D1	0.8116	0.8193	0.7987	0.8093	0.8113	0.3636
T1010-D1	0.1547	0.119	0.0542	0.0744	0.0873	0.125
T1011-D1	0.757	0.7625	0.7622	0.7595	0.7477	0.7498
T1011-D2	0.663	0.6538	0.6672	0.6651	0.6508	0.6538
T1013-D1	0.8318	0.8404	0.8322	0.8318	0.8323	0.7503
T1014-D1	0.7458	0.7451	0.7458	0.7458	0.7451	0.7458
T1014-D2	0.6654	0.6686	0.6581	0.664	0.6607	0.6713
T1015s1-D1	0.1554	0.1565	0.1587	0.1662	0.1651	0.1577
T1015s2-D1	0.6132	0.6589	0.6576	0.6631	0.6681	0.6625
T1016-D1	0.8724	0.8724	0.8724	0.8724	0.8724	0.8724
T1017s1-D1	0.749	0.7399	0.752	0.7485	0.7342	0.7485
T1017s2-D1	0.2719	0.1096	0.1623	0.2673	0.2219	0.2664
T1018-D1	0.8728	0.8121	0.8099	0.8162	0.8122	0.782
T1019s1-D1	0.3116	0.3116	0.2583	0.3116	0.3116	0.3116
T1019s2-D1	0.6143	0.6081	0.6104	0.6104	0.6104	0.6104
T1020-D1	0.8369	0.8369	0.8387	0.8379	0.8373	0.7762
T1021s1-D1	0.8045	0.8092	0.8012	0.8057	0.814	0.8064
T1021s2-D1	0.8264	0.8041	0.796	0.8148	0.801	0.8007
T1021s3-D1	0.1316	0.1688	0.1941	0.1513	0.1746	0.136
T1021s3-D2	0.2312	0.2188	0.2312	0.1914	0.2195	0.2148
T1022s1-D1	0.5019	0.4954	0.504	0.4982	0.4978	0.4606
T1022s1-D2	0.6101	0.1921	0.4951	0.5438	0.5469	0.495
T1022s2-D1	0.7217	0.7165	0.707	0.7191	0.7062	0.7086
T1024-D1	0.7486	0.7925	0.782	0.7802	0.8002	0.7805
T1024-D2	0.6701	0.6817	0.7396	0.7343	0.6785	0.7303
T1026-D1	0.7069	0.5147	0.6905	0.1593	0.5159	0.5448
T1027-D1	0.1857	0.1623	0.1544	0.163	0.1611	0.1619
T1029-D1	0.157	0.1571	0.1568	0.1568	0.1571	0.1568
T1030-D1	0.314	0.3142	0.3167	0.3142	0.3225	0.314
T1030-D2	0.2146	0.2432	0.1564	0.2661	0.2596	0.2568
T1031-D1	0.1688	0.1131	0.1131	0.1099	0.2194	0.1131
T1032-D1	0.5105	0.5147	0.511	0.5196	0.5151	0.5117
T1033-D1	0.1671	0.2151	0.1671	0.1695	0.2371	0.2151
T1034-D1	0.7495	0.7963	0.7986	0.74	0.7619	0.74
T1035-D1	0.2236	0.1705	0.2157	0.1397	0.2248	0.1705
T1037-D1	0.0934	0.1545	0.138	0.13	0.1576	0.1545
T1038-D1	0.1427	0.1482	0.144	0.1434	0.1052	0.1622
T1038-D2	0.1842	0.1771	0.1842	0.1936	0.1842	0.1771
T1039-D1	0.1724	0.1753	0.1649	0.1748	0.1537	0.1751
T1040-D1	0.1685	0.1629	0.1618	0.163	0.1503	0.113
T1041-D1	0.159	0.1433	0.1522	0.149	0.1393	0.1296
T1042-D1	0.1819	0.1059	0.1214	0.1133	0.1348	0.1059
T1043-D1	0.1585	0.1023	0.1023	0.1023	0.142	0.1023
T1045s2-D1	0.5843	0.342	0.507	0.5828	0.578	0.3879
T1046s1-D1	0.2715	0.2165	0.2081	0.2078	0.2083	0.2078
T1046s2-D1	0.6195	0.152	0.6111	0.6328	0.1784	0.1573
T1047s1-D1	0.1321	0.0944	0.1266	0.1321	0.1236	0.126
T1047s2-D1	0.1619	0.1496	0.0881	0.1837	0.1744	0.1824
T1047s2-D2	0.3691	0.2499	0.2482	0.3488	0.2497	0.4519
T1047s2-D3	0.2076	0.1998	0.2015	0.2288	0.286	0.2214
T1049-D1	0.1121	0.13	0.1272	0.1186	0.1512	0.1174
T1050-D1	0.7246	0.7182	0.7105	0.7243	0.7247	0.7248
T1050-D2	0.8093	0.8065	0.6559	0.8133	0.8096	0.7959
T1050-D3	0.7539	0.7539	0.7539	0.7433	0.7539	0.7539
T1052-D1	0.4751	0.2223	0.5179	0.5284	0.5586	0.3865
T1052-D2	0.6132	0.6004	0.5583	0.5776	0.6101	0.5865
T1052-D3	0.1786	0.1296	0.1619	0.1729	0.1511	0.1137
T1053-D1	0.1501	0.144	0.1476	0.1439	0.156	0.1206
T1053-D2	0.2558	0.1738	0.1694	0.2402	0.1797	0.1777
T1054-D1	0.5407	0.5407	0.5409	0.5409	0.5409	0.5409
T1055-D1	0.191	0.1709	0.1493	0.0892	0.1745	0.19
T1056-D1	0.4981	0.5034	0.4951	0.4938	0.4919	0.4915
T1057-D1	0.7984	0.7571	0.7995	0.7971	0.7959	0.7761
T1058-D1	0.1241	0.1123	0.1087	0.1248	0.1313	0.1075
T1058-D2	0.3063	0.2806	0.5241	0.5251	0.5181	0.2722
T1060s2-D1	0.697	0.6602	0.6326	0.6826	0.6232	0.6731
T1060s3-D1	0.5191	0.3134	0.5062	0.4886	0.3118	0.4236
T1061-D1	0.3948	0.3953	0.3972	0.3923	0.3944	0.3936
T1061-D2	0.3751	0.3843	0.387	0.376	0.3841	0.3858
T1061-D3	0.6296	0.6248	0.5431	0.5002	0.5174	0.5716
T1064-D1	0.1011	0.1004	0.1131	0.1032	0.1141	0.1003
T1065s1-D1	0.3523	0.1648	0.205	0.3524	0.3627	0.3583
T1065s2-D1	0.2079	0.2405	0.3367	0.2303	0.275	0.2389
T1067-D1	0.4471	0.4422	0.3798	0.3474	0.4514	0.4336
T1068-D1	0.4643	0.4671	0.4826	0.4752	0.4492	0.4705
T1070-D1	0.3577	0.1284	0.3261	0.3245	0.3424	0.1278
T1070-D2	0.766	0.7612	0.7626	0.7575	0.766	0.7612
T1070-D3	0.6426	0.5784	0.6413	0.6135	0.6745	0.5784
T1070-D4	0.5528	0.3729	0.5608	0.5322	0.5528	0.5371
T1073-D1	0.6437	0.6487	0.6437	0.6437	0.6487	0.6437
T1074-D1	0.0937	0.1419	0.1042	0.0886	0.159	0.1089
T1076-D1	0.9014	0.9028	0.8295	0.9039	0.9018	0.8493
T1078-D1	0.4488	0.3408	0.4622	0.236	0.4417	0.3406
T1079-D1	0.7268	0.7302	0.7304	0.73	0.7292	0.71
T1080-D1	0.142	0.1933	0.1425	0.1936	0.197	0.1959
T1082-D1	0.2366	0.2057	0.1999	0.2196	0.1678	0.2057
T1083-D1	0.4056	0.2443	0.3288	0.4044	0.1994	0.1994
T1084-D1	0.6017	0.6017	0.5641	0.6017	0.6017	0.6017
T1087-D1	0.3308	0.1941	0.3651	0.1877	0.115	0.2821
T1089-D1	0.7333	0.7252	0.7285	0.7016	0.7113	0.7175
T1090-D1	0.2884	0.1	0.1776	0.0972	0.1342	0.1903
T1091-D1	0.5398	0.5364	0.5319	0.5248	0.5206	0.5139
T1091-D2	0.5176	0.4029	0.644	0.1783	0.3973	0.6077
T1091-D3	0.7695	0.7554	0.7622	0.7665	0.754	0.7616
T1091-D4	0.66	0.6457	0.6426	0.6496	0.6542	0.6549
T1092-D1	0.6572	0.6435	0.6911	0.6541	0.5836	0.6703
T1092-D2	0.8096	0.8184	0.7723	0.7779	0.8115	0.6627
T1093-D1	0.1738	0.1513	0.1701	0.1197	0.175	0.1377
T1093-D2	0.5626	0.4073	0.4142	0.3884	0.3776	0.4009
T1093-D3	0.0821	0.0862	0.0805	0.086	0.096	0.0862
T1094-D1	0.673	0.652	0.3555	0.3747	0.5608	0.3845
T1094-D2	0.2206	0.2178	0.22	0.227	0.2175	0.2155
T1095-D1	0.5768	0.7988	0.8079	0.641	0.8417	0.602
T1096-D1	0.1774	0.172	0.1706	0.1274	0.1641	0.123
T1096-D2	0.5728	0.1495	0.1585	0.1574	0.1731	0.1495
T1099-D1	0.4272	0.435	0.3121	0.4625	0.4432	0.3774
T1100-D1	0.5269	0.5645	0.5219	0.5256	0.5686	0.5326
T1100-D2	0.4955	0.2338	0.5346	0.159	0.434	0.1338
T1101-D1	0.7581	0.6868	0.7523	0.761	0.6866	0.687
T1101-D2	0.6686	0.7713	0.6678	0.7695	0.7679	0.7657
T1104-D1	0.2738	0.1972	0.1831	0.1943	0.1591	0.2388
T1106s1-D1	0.8811	0.8943	0.8791	0.8802	0.8621	0.8612
T1106s2-D1	0.8244	0.8391	0.7354	0.8144	0.8072	0.7354
T1109-D1	0.7956	0.7941	0.7938	0.78	0.7973	0.792
T1110-D1	0.8151	0.8055	0.813	0.7802	0.8096	0.8103
T1112-D1	0.3895	0.3887	0.4012	0.3951	0.3961	0.3826
T1113-D1	0.191	0.1154	0.2009	0.1221	0.1354	0.1154
T1114s1-D1	0.3381	0.237	0.291	0.2909	0.281	0.2234
T1114s2-D1	0.7845	0.7854	0.7586	0.7768	0.786	0.7578
T1114s3-D1	0.8407	0.8254	0.8241	0.8311	0.824	0.7411
T1119-D1	0.9303	0.9303	0.9303	0.3577	0.9303	0.9303
T1120-D1	0.9384	0.8552	0.7167	0.8552	0.8552	0.8552
T1120-D2	0.7921	0.7916	0.7916	0.7919	0.7916	0.7916
T1121-D1	0.2171	0.1424	0.1416	0.1514	0.164	0.158
T1121-D2	0.6367	0.5419	0.5732	0.5682	0.5791	0.6085
T1122-D1	0.1716	0.1671	0.1671	0.1671	0.1671	0.1671
T1123-D1	0.4729	0.5609	0.5605	0.1257	0.5474	0.5609
T1124-D1	0.7517	0.6806	0.4308	0.6624	0.6809	0.6218
T1125-D1	0.227	0.2425	0.1643	0.1172	0.2425	0.2425
T1125-D2	0.1778	0.1844	0.1853	0.1351	0.1401	0.1855
T1125-D3	0.4304	0.1385	0.3468	0.1603	0.4726	0.1385
T1125-D4	0.2563	0.1863	0.2572	0.1863	0.2753	0.1863
T1125-D5	0.2259	0.1686	0.1701	0.1686	0.1701	0.1686
T1125-D6	0.285	0.2092	0.2169	0.1978	0.2092	0.2092
T1127-D1	0.6843	0.6909	0.3345	0.6482	0.6893	0.6571
T1129s2-D1	0.1206	0.0683	0.0669	0.0686	0.0653	0.0696
T1130-D1	0.1831	0.1998	0.1998	0.1067	0.1998	0.1998
T1131-D1	0.189	0.189	0.189	0.1488	0.189	0.189
T1132-D1	0.8774	0.8012	0.8374	0.7713	0.7713	0.7689
T1133-D1	0.8156	0.8116	0.8191	0.8109	0.8087	0.3795
T1134s1-D1	0.5857	0.5779	0.5502	0.544	0.5371	0.4679
T1134s2-D1	0.492	0.2347	0.49	0.4304	0.4728	0.3913
T1137s1-D1	0.7142	0.6249	0.6388	0.6165	0.6952	0.7309
T1137s1-D2	0.1423	0.1139	0.1218	0.1215	0.124	0.1099
T1137s2-D1	0.6806	0.6806	0.6806	0.6781	0.6806	0.6805
T1137s2-D2	0.1537	0.1543	0.1481	0.1892	0.2033	0.1191
T1137s3-D1	0.7632	0.7058	0.7202	0.7599	0.766	0.7599
T1137s3-D2	0.1534	0.2127	0.1747	0.1949	0.2127	0.2127
T1137s4-D1	0.8112	0.8112	0.8054	0.8054	0.8112	0.8112
T1137s4-D2	0.1248	0.1275	0.1438	0.1438	0.107	0.1321
T1137s4-D3	0.1918	0.1866	0.1523	0.1882	0.1865	0.1831
T1137s5-D1	0.6876	0.6919	0.6828	0.6874	0.6899	0.6906
T1137s5-D2	0.1698	0.1456	0.1267	0.1362	0.1476	0.143
T1137s6-D1	0.6524	0.653	0.653	0.653	0.653	0.653
T1137s6-D2	0.1306	0.1333	0.1147	0.0983	0.1075	0.1107
T1137s8-D1	0.914	0.9086	0.8981	0.8908	0.901	0.9086
T1137s9-D1	0.8636	0.865	0.8412	0.8651	0.865	0.8585
T1139-D1	0.5228	0.4601	0.4671	0.485	0.4091	0.4602
T1145-D1	0.6729	0.5755	0.6555	0.5947	0.6504	0.581
T1145-D2	0.134	0.1324	0.1337	0.174	0.1669	0.1752
T1146-D1	0.8919	0.8695	0.8538	0.8896	0.8885	0.7851
T1147-D1	0.617	0.617	0.617	0.617	0.617	0.617
T1150-D1	0.2185	0.1792	0.2199	0.1982	0.2191	0.094
T1151s2-D1	0.5031	0.5005	0.1432	0.3414	0.1324	0.5011
T1152-D1	0.9321	0.7613	0.7783	0.7458	0.7748	0.7613
T1153-D1	0.7092	0.7046	0.6185	0.7078	0.7018	0.6941
T1154-D1	0.1513	0.0921	0.1229	0.0921	0.1083	0.0921
T1154-D2	0.1321	0.0409	0.0456	0.1061	0.0531	0.048
T1155-D1	0.3671	0.2297	0.2725	0.2556	0.2571	0.2627
T1157s1-D1	0.6113	0.6084	0.6077	0.5721	0.6085	0.5571
T1157s2-D1	0.9005	0.8061	0.8564	0.8048	0.8061	0.8061
T1157s2-D2	0.8413	0.5202	0.7303	0.73	0.7275	0.5218
T1157s2-D3	0.8766	0.8313	0.7327	0.8338	0.8298	0.7564
T1159-D1	0.3767	0.1402	0.2804	0.1348	0.1455	0.1413
T1160-D1	0.3078	0.3078	0.3078	0.3078	0.3078	0.3078
T1161-D1	0.4104	0.4104	0.3994	0.4104	0.4104	0.4104
T1162-D1	0.948	0.9503	0.5459	0.956	0.956	0.956
T1163-D1	0.6011	0.5992	0.6037	0.6081	0.6054	0.5996
T1169-D1	0.6066	0.1846	0.5927	0.2899	0.5253	0.3644
T1169-D2	0.3985	0.3831	0.297	0.2451	0.2871	0.2422
T1169-D3	0.6019	0.466	0.1928	0.5218	0.53	0.4694
T1169-D4	0.2117	0.1357	0.0857	0.0981	0.0488	0.1126
T1170-D1	0.8885	0.8885	0.8885	0.5924	0.8885	0.6107
T1170-D2	0.9474	0.9474	0.9474	0.9474	0.9474	0.9474
T1173-D1	0.7464	0.6744	0.7464	0.6744	0.7464	0.6744
T1173-D2	0.2064	0.1233	0.1158	0.1279	0.123	0.1116
T1174-D1	0.1562	0.3356	0.3209	0.2097	0.3306	0.2066
T1174-D2	0.3766	0.3281	0.1606	0.1741	0.2186	0.2242
T1175-D1	0.4792	0.4785	0.4756	0.494	0.4631	0.4718
T1177-D1	0.564	0.4854	0.5212	0.4956	0.4591	0.5439
T1178-D1	0.4544	0.1189	0.4676	0.0941	0.1348	0.0928
T1179-D1	0.4176	0.0799	0.3816	0.0799	0.1532	0.0799
T1180-D1	0.5902	0.5904	0.5879	0.5879	0.5904	0.5904
T1181-D1	0.6562	0.6254	0.6405	0.6405	0.6377	0.6405
T1181-D2	0.4715	0.4391	0.3899	0.4397	0.403	0.4391
T1182-D1	0.1967	0.159	0.1542	0.1523	0.1596	0.1631
T1183-D1	0.6887	0.6367	0.5966	0.6478	0.658	0.654
T1184-D1	0.1751	0.1298	0.1227	0.1547	0.1413	0.1311
T1187-D1	0.3711	0.1	0.1647	0.1244	0.1129	0.1969
T1188-D1	0.6711	0.6369	0.6171	0.6156	0.6345	0.5962
T1194-D1	0.1551	0.1344	0.1167	0.109	0.1343	0.1217
The following six domains are excluded because HHsearch failed with some of the MSAs. Notice, even in those excluded domains, the performance of DeepMSA2 is still considerably better than other five MSA generation methods.
T0965-D1	0.7328	0.727	NA	0.8023	0.8011	0.7503
T0985-D1	0.7565	0.718	0.7201	0.7333	0.7451	NA
T1003-D1	0.8275	0.8092	0.7729	0.8026	0.8218	NA
T1137s7-D1	0.1783	NA	NA	NA	NA	NA
T1158-D1	0.9277	0.9115	0.9115	NA	0.9073	0.9053
T1158-D2	0.8065	0.7797	0.7797	NA	0.7994	0.8037

## Sheet: Contact&MAE_RawData
Domain	Top L long range contact precision						MAE
	DeepMSA2	BLAST	HHblits	HMMER	MMseqs2	PSIBLAST	DeepMSA2	BLAST	HHblits	HMMER	MMseqs2	PSIBLAST
T0949-D1	0.9612	0.8682	0.938	0.9457	0.9225	0.938	1.06819	1.34534	1.07253	1.02015	1.19357	0.986831
T0953s1-D1	0	0	0	0	0	0	7.56716	9.17567	7.45749	5.90638	5.82463	8.62245
T0953s2-D1	0.4318	0.2273	0.3636	0.4545	0.4545	0.3636	3.40205	3.86543	3.41258	3.31312	2.99639	3.38944
T0953s2-D2	0.8661	0.7402	0.8583	0.6142	0.811	0.7795	1.01262	1.88123	1.04535	2.82316	1.05808	1.73156
T0953s2-D3	0.3896	0.1948	0.6234	0.1169	0.4026	0.1948	5.33344	6.75477	5.32274	5.52633	4.86976	6.75477
T0955-D1	0.122	0.122	0.0244	0.122	0.122	0.122	2.42097	2.42097	5.33616	2.42097	2.4045	2.42097
T0957s1-D1	0.5185	0.3241	0.5556	0.3333	0.3889	0.3333	2.14139	1.92783	1.66484	1.76743	1.47063	1.71103
T0957s1-D2	0.5185	0.3333	0.4815	0.4444	0.537	0.3148	1.20999	3.45107	1.08703	2.11141	1.11833	3.65931
T0957s2-D1	0.7032	0.6194	0.7161	0.6968	0.6774	0.7032	0.844852	1.11546	0.777914	0.7978	1.07889	0.983529
T0958-D1	0.5455	0.4675	0.7013	0.6753	0.6623	0.5455	1.86745	1.79388	1.1958	0.937801	0.944611	1.16412
T0959-D1	0.6222	0.5722	0.6111	0.6111	0.5444	0.5833	0.814709	0.930714	0.936521	0.796735	0.87056	0.999235
T0960-D1	0	0	0	0	0	0	15.3762	16.83	16.154	16.5264	15.2255	15.6871
T0960-D2	0.3452	0.1548	0.2143	0.1548	0.25	0.2381	1.09594	1.6506	1.30833	1.68553	1.28033	1.39828
T0960-D3	0.3371	0.2472	0.3483	0.3596	0.3708	0.3596	0.99762	2.17114	0.919402	0.804525	0.837256	0.857835
T0960-D4	0	0	0	0	0	0	30.4894	29.3457	31.5418	31.4369	33.4503	30.404
T0960-D5	0.9238	0.7143	0.9333	0.9238	0.9143	0.9143	0.619824	2.40554	0.699992	0.599333	0.652797	0.677925
T0961-D1	0.9046	0.9125	0.6282	0.8648	0.9105	0.8231	0.619426	0.582955	0.955762	0.654903	0.595595	0.678937
T0963-D1	0	0	0	0	0	0	15.464	16.9565	16.064	16.8851	14.3851	16.1946
T0963-D2	0.3659	0.2073	0.2561	0.1951	0.3415	0.3049	0.873746	1.64206	1.36367	1.56745	1.08104	1.26918
T0963-D3	0.3656	0.2258	0.3656	0.3548	0.3548	0.3763	0.927063	2.05458	0.969869	0.937306	0.973686	0.89308
T0963-D4	0	0	0	0	0	0	29.7845	28.8733	30.4327	30.6324	32.5086	28.1775
T0963-D5	0.9787	0.6596	0.9681	0.9574	0.9787	0.9681	0.788109	2.8875	0.875773	0.853221	0.836473	0.835091
T0964-D1	0.8737	0.8526	0.7474	0.8632	0.7053	0.8526	0.739199	0.752626	0.927781	0.736094	1.0619	0.704861
T0966-D1	0.5081	0.4695	0.4431	0.565	0.5122	0.5244	1.35854	1.44416	1.70447	1.1064	1.35689	1.20794
T0968s1-D1	0.4746	0.4661	0.5	0.4831	0.4492	0.4915	0.959881	0.966244	0.973191	0.973052	0.937742	0.878029
T0968s2-D1	0.4522	0.2522	0.4348	0.4696	0.4	0.4261	0.999645	1.82692	1.07736	1.10105	1.62	1.31643
T0969-D1	0.8446	0.7797	0.8446	0.8305	0.8192	0.7938	0.750738	0.870716	0.756269	0.744162	0.766584	0.903298
T0970-D1	0.6471	0.6	0.5765	0.6118	0.6471	0.6118	0.952055	1.28334	2.19665	1.33355	1.28434	1.56223
T0973-D1	0.2813	0.2422	0.2891	0.25	0.2656	0.2734	1.03405	1.42131	1.19562	1.99749	1.7242	2.81989
T0974s1-D1	0.4928	0.5652	0.4928	0.5652	0.5652	0.5797	0.946676	1.20178	0.970332	0.938429	0.944804	0.967655
T0975-D1	0.6477	0.5587	0.7295	0.7544	0.7544	0.5231	1.21666	1.48281	0.93494	0.903397	0.84553	1.83393
T0976-D1	0.975	0.9667	0.9083	0.9583	0.9667	0.9667	0.522215	0.576303	0.594923	0.553999	0.555304	0.536875
T0976-D2	0.9597	0.9597	0.9032	0.9355	0.9516	0.9677	0.498075	0.567837	0.548292	0.508596	0.554366	0.531095
T0977-D1	0.6179	0.5814	0.6578	0.7043	0.6146	0.6844	0.901297	1.4198	0.904422	0.905644	1.15609	0.88019
T0977-D2	0.3676	0.3088	0.3186	0.3382	0.3578	0.3676	1.06787	1.45787	1.21485	1.11249	1.09718	1.12709
T0980s1-D1	0.3942	0.375	0.6346	0.4423	0.4038	0.3558	1.87674	3.05214	1.6098	1.8172	1.87957	3.29152
T0980s2-D1	0	0	0	0	0	0	30.0352	29.3852	27.6602	28.8602	29.6602	29.3852
T0981-D1	0.2442	0.1395	0.2674	0.2558	0.2791	0.2674	1.21499	2.1062	1.08562	1.12079	1.05403	1.21621
T0981-D2	0.2639	0.2361	0.2222	0.1528	0.2083	0.2222	2.06486	2.80662	2.41096	3.02929	2.80072	2.70694
T0981-D3	0.8424	0.6059	0.8276	0.7488	0.7685	0.7783	1.08271	1.62881	0.904637	1.21275	1.48421	1.03349
T0981-D4	0.5766	0.5045	0.4595	0.4775	0.3784	0.5045	1.05369	1.50649	1.78248	1.2629	1.83518	1.59413
T0981-D5	0.8661	0.6142	0.8976	0.8346	0.7244	0.7638	1.11437	2.51942	1.08297	1.32591	2.05365	1.64417
T0984-D1	0.5474	0.24	0.2989	0.3516	0.4105	0.3053	0.805356	6.82668	1.48491	3.23696	2.58631	1.5843
T0984-D2	0.3657	0.2537	0.306	0.3209	0.2612	0.2761	1.19925	2.39796	1.19042	1.29883	1.29565	1.23907
T0985-D1	0.6912	0.6401	0.0855	0.6639	0.62	0.6627	0.870528	1.04151	13.4476	0.964224	1.22084	1.08578
T0986s1-D1	0.5435	0.4239	0.4891	0.4457	0.5217	0.4783	0.968136	1.84084	1.26614	1.40451	1.07215	1.15943
T0986s2-D1	0.6774	0.4	0.7613	0.8194	0.8258	0.8	1.54532	2.26821	1.27752	1.26904	0.830998	0.908705
T0987-D1	0.7838	0.8	0.8054	0.8162	0.8	0.8216	0.849727	1.1726	0.886461	0.893228	1.00664	0.949884
T0987-D2	0.852	0.7245	0.7959	0.7653	0.801	0.7806	1.03319	1.79447	1.6864	0.882449	1.11629	1.23415
T0989-D1	0.5522	0.3657	0.5075	0.3731	0.4328	0.3806	0.875086	2.44767	1.06433	2.16922	1.99423	1.54675
T0989-D2	0.2232	0.1339	0.1786	0.2054	0.1875	0.1964	1.83081	3.17362	3.24876	2.2778	3.47525	2.09002
T0990-D1	0.4737	0.4079	0.4605	0.4474	0.4605	0.4605	0.96987	1.34142	1.03104	0.933131	1.14223	1.34074
T0990-D2	0.4675	0.355	0.4459	0.4545	0.3896	0.3766	1.19646	1.76224	1.49083	1.18163	1.75718	1.37261
T0990-D3	0.4413	0.2958	0.4178	0.4507	0.3662	0.3662	1.75123	2.87743	1.83128	2.30667	4.02887	2.00664
T0991-D1	0.1081	0.1622	0.1622	0.1622	0.1712	0.1532	6.35222	8.32294	8.19118	8.19118	7.7452	7.79361
T0992-D1	0.7383	0.757	0.7944	0.7009	0.7383	0.7383	0.762966	0.736988	0.835682	0.832059	0.747452	0.860288
T0993s2-D1	0.8265	0.8673	0.8163	0.8367	0.898	0.8673	0.947717	1.17325	0.932484	0.879393	0.824062	0.854797
T0995-D1	0.932	0.9354	0.8095	0.9388	0.9388	0.8844	0.599212	0.631371	0.794309	0.597024	0.650861	0.753193
T0996-D1	0.8692	0.8598	0.7477	0.8785	0.8879	0.8598	0.730275	0.847992	0.976644	0.757714	0.755983	0.840049
T0996-D2	0.9213	0.8661	0.9291	0.9213	0.9291	0.937	0.739873	0.776417	0.671317	0.698358	0.719727	0.701178
T0996-D3	0.85	0.56	0.88	0.83	0.87	0.86	0.835795	1.74756	0.758973	0.862819	0.863808	0.834534
T0996-D4	0.8496	0.6917	0.8271	0.9023	0.8195	0.8571	0.780966	1.29037	0.846857	0.778432	0.845278	0.772146
T0996-D5	0.595	0.6446	0.6694	0.7686	0.7107	0.719	2.29914	1.5898	1.34675	1.19673	1.341	1.26175
T0996-D6	0.8365	0.7981	0.9038	0.8462	0.8654	0.9135	0.697675	0.971201	0.734965	0.797931	0.732471	0.74235
T0997-D1	0.827	0.8649	0.8919	0.8378	0.8703	0.7514	1.03501	0.816207	0.848837	0.876518	0.80919	0.94306
T0998-D1	0.4157	0.0482	0.4096	0.0422	0.4398	0.0602	3.79347	11.488	3.91311	18.8861	2.29677	10.8785
T0999-D1	0.943	0.9352	0.7902	0.943	0.9456	0.9378	0.612959	0.617966	0.890981	0.581283	0.59368	0.571244
T0999-D2	0.947	0.9404	0.7682	0.9117	0.9514	0.9448	0.692691	0.677311	1.01392	0.791916	0.677576	0.670784
T0999-D3	0.6167	0.8389	0.5111	0.8278	0.8278	0.8278	1.5349	0.67076	1.88068	0.676619	0.670203	0.653562
T0999-D4	0.873	0.9098	0.8689	0.8525	0.918	0.8689	0.693599	0.706472	0.736935	0.847094	0.665103	0.914557
T0999-D5	0.9444	0.9132	0.8576	0.934	0.941	0.8924	0.594748	0.614887	0.867272	0.613584	0.645609	0.654392
T1000-D1	0.8434	0.7952	0.8554	0.8554	0.8795	0.8795	0.940592	1.17599	0.931841	0.918951	0.917826	0.887419
T1000-D2	0.8967	0.8859	0.8995	0.8886	0.8913	0.7908	0.743236	0.633575	0.671643	0.76961	0.796839	0.810889
T1001-D1	0.4604	0.5108	0.4892	0.3237	0.4388	0.5396	1.26616	1.0142	0.953397	2.05218	1.2	1.11285
T1002-D1	0.7966	0.7119	0.8475	0.7627	0.8475	0.8305	1.15485	1.61874	0.980426	1.07205	1.02864	1.03192
T1002-D2	0.7966	0.4915	0.7627	0.678	0.8644	0.8644	1.15984	1.92361	1.00735	1.03425	0.967092	0.992124
T1002-D3	0.9167	0.9375	0.6944	0.9167	0.9306	0.9167	0.691869	0.733908	1.08304	0.669908	0.681946	0.704589
T1003-D1	0.8894	0.924	0.8111	0.8779	0.9171	0.8963	0.636084	0.584591	0.811418	0.667901	0.577658	0.661187
T1004-D1	0.4186	0.2442	0.407	0.3605	0.3721	0.2558	0.978664	1.69573	0.903998	1.02752	1.1108	1.75524
T1004-D3	0.6261	0.487	0.5348	0.1435	0.4522	0.6217	1.71644	2.19595	1.74023	12.5366	2.35222	2.06111
T1005-D1	0.7822	0.7331	0.7975	0.7883	0.7669	0.7178	1.0051	0.979284	0.926407	0.960489	0.881018	1.09667
T1006-D1	0.8961	0.8831	0.8831	0.8701	0.8961	0.9091	0.610792	0.648054	0.5184	0.540032	0.526313	0.514449
T1008-D1	0.4805	0.5195	0.026	0.5195	0.5325	0.5195	2.62863	1.96342	5.1575	1.96342	2.09723	1.96342
T1009-D1	0.8705	0.851	0.6741	0.851	0.8384	0.6894	0.798651	0.826681	1.22952	0.799947	0.842565	1.60253
T1010-D1	0.6857	0.7476	0.8429	0.3048	0.7714	0.8524	1.41907	1.10432	0.821736	4.95849	1.12078	0.897618
T1011-D1	0.7964	0.4143	0.7929	0.7821	0.6964	0.7321	0.619136	2.44567	0.704712	0.660246	0.803529	0.706
T1011-D2	0.575	0.5875	0.5875	0.5813	0.5813	0.5563	1.0975	1.06857	1.08974	1.16272	1.15629	1.01697
T1013-D1	0.8483	0.7931	0.7862	0.8517	0.8241	0.7621	0.568212	0.584269	0.588651	0.591195	0.619578	0.63656
T1014-D2	0.641	0.6923	0.6752	0.6838	0.7265	0.7009	1.20328	0.992533	1.2411	1.16071	1.05634	1.04695
T1015s1-D1	0.5909	0.4091	0.5568	0.5682	0.5682	0.5455	0.976648	6.61967	1.23209	1.77096	1.19591	1.50695
T1015s2-D1	0.7984	0.7907	0.8372	0.8527	0.845	0.845	0.83405	1.1852	0.786825	0.759354	0.840514	0.838059
T1016-D1	0.9109	0.9208	0.8861	0.9109	0.9208	0.901	0.533191	0.523493	0.516578	0.555996	0.563433	0.555071
T1017s1-D1	0.5091	0.4636	0.4727	0.5	0.5091	0.4727	0.751594	1.33103	0.823814	0.910425	0.920208	1.07649
T1017s2-D1	0.44	0.368	0.312	0.4	0.368	0.432	1.31551	1.58698	1.71541	1.41045	1.49179	1.569
T1018-D1	0.9431	0.9521	0.8623	0.9581	0.9551	0.9042	0.655985	0.658909	0.771682	0.654596	0.68279	0.809709
T1019s1-D1	0.2586	0.2586	0.1897	0.2069	0.2586	0.2414	2.04386	1.77388	2.50035	2.27836	1.56297	1.67577
T1019s2-D1	0.4205	0.4432	0.4205	0.4205	0.4205	0.4091	0.8511	0.935584	0.89029	0.933888	0.857576	0.849354
T1020-D1	0.8466	0.4984	0.8594	0.853	0.7796	0.7955	0.72168	1.98765	0.640606	0.689861	0.726931	0.646684
T1021s1-D1	0.8725	0.8188	0.8456	0.8523	0.8389	0.8322	0.640129	0.784712	0.680293	0.684482	0.752787	0.784697
T1021s2-D1	0.7908	0.7049	0.7507	0.7851	0.788	0.8052	1.63016	5.54131	1.92559	0.765739	3.26761	2.70131
T1021s3-D1	0.7831	0.7169	0.8012	0.7771	0.753	0.753	0.908739	0.960587	0.893292	0.860934	0.773718	0.827005
T1021s3-D2	0.6186	0.3402	0.6907	0.6082	0.5567	0.4021	2.00471	3.60316	1.58661	2.29632	2.53383	3.09429
T1022s1-D1	0.8077	0.7051	0.8141	0.8269	0.8013	0.7436	0.770864	1.08461	0.804112	0.775059	0.779083	0.873172
T1022s1-D2	0.5672	0.209	0.597	0.5522	0.5522	0.5373	1.10973	5.05789	1.09221	1.30635	1.52795	2.95176
T1022s2-D1	0.7222	0.6369	0.1012	0.6865	0.6131	0.6052	0.803676	1.11541	14.032	0.997946	1.32638	1.16089
T1024-D1	0.8135	0.6736	0.8135	0.8342	0.8705	0.8497	0.685927	0.747029	0.927806	0.789733	0.638532	0.694615
T1024-D2	0.6212	0.5859	0.7778	0.7323	0.6768	0.7727	1.2491	1.45812	0.923836	1.22743	1.12133	0.907281
T1026-D1	0.7466	0.4863	0.3151	0.2877	0.5959	0.3699	2.96109	2.68812	3.56032	3.59279	2.94001	3.41493
T1027-D1	0.3939	0.4242	0.101	0.3131	0.3131	0.4141	5.87746	5.97002	5.931	4.95088	7.05224	5.89276
T1029-D1	0.064	0.048	0.04	0.056	0.056	0.048	3.25622	2.87902	2.68621	3.16787	2.92552	2.71415
T1030-D1	0.461	0.3377	0.4481	0.461	0.474	0.487	0.741006	5.14496	0.810234	0.873313	0.851431	0.950481
T1030-D2	0.2689	0.084	0.1765	0.1765	0.0924	0.084	7.04148	8.07316	6.8001	7.48291	6.99173	7.43403
T1031-D1	0.3053	0.0842	0.2737	0.0632	0.1684	0.2	2.32356	4.01552	2.39025	4.65025	3.28193	3.09146
T1032-D1	0.4882	0.4294	0.4765	0.5294	0.4647	0.5529	2.13741	3.10832	1.87215	2.07355	3.17199	2.2168
T1033-D1	0.08	0.13	0.17	0.05	0.3	0.11	5.06026	4.77816	5.41934	5.70722	3.73233	5.19131
T1034-D1	0.9038	0.8333	0.9167	0.9231	0.8974	0.9423	0.750462	0.916715	0.75897	0.716302	0.786807	0.706805
T1035-D1	0.5	0.3137	0.5098	0.0098	0.4706	0.5098	0.79628	1.49937	0.814655	5.71195	0.767861	0.759318
T1037-D1	0.5347	0.4035	0.547	0.0767	0.3119	0.4356	0.993324	1.61387	0.902091	13.2795	2.41079	1.10219
T1038-D1	0.3596	0.2193	0.3772	0.3333	0.3421	0.3333	4.80065	5.68232	4.82704	5.36233	5.10717	5.81459
T1038-D2	0.6842	0.6842	0.6579	0.6842	0.6842	0.6711	2.23335	2.28625	2.27388	2.21557	1.89374	2.31717
T1039-D1	0.4286	0.1491	0.5652	0.087	0.0745	0.1429	1.66484	4.36603	1.12879	3.98564	6.49774	4.16244
T1040-D1	0.4	0.0615	0.1615	0.0462	0.0615	0.3308	2.01487	10.0633	6.4377	11.6155	8.60174	7.26764
T1041-D1	0.5868	0.5289	0.624	0.0413	0.5331	0.657	0.977992	1.43342	0.846186	7.90263	1.08594	0.639032
T1042-D1	0.4348	0.2681	0.4674	0.087	0.2609	0.4529	1.44018	2.39173	2.172	10.2357	2.42521	2.19295
T1043-D1	0.0878	0.0473	0.0473	0.0473	0.0338	0.0405	6.88708	8.31721	7.70753	8.08439	8.33677	8.42432
T1045s2-D1	0.7349	0.7349	0.7349	0.741	0.7892	0.8012	0.831849	1.05213	0.885345	0.87522	0.883645	0.729974
T1046s1-D1	0.5833	0.4028	0.6111	0.5972	0.5833	0.4028	1.81628	2.33949	1.95756	1.38402	1.67292	2.31187
T1046s2-D1	0.5532	0.4397	0.3759	0.3688	0.4255	0.4255	1.2957	2.38898	1.99072	2.29684	1.77022	2.58387
T1047s1-D1	0.4834	0.6351	0.5782	0.4692	0.5024	0.5308	1.41415	1.59003	1.38817	1.54226	1.75162	1.57597
T1047s2-D1	0.9275	0.8913	0.971	0.9638	0.971	0.9203	0.943025	0.917182	0.7001	0.743332	0.749089	0.885283
T1047s2-D2	0.6265	0.6265	0.6506	0.6145	0.6265	0.6386	0.699009	0.975753	0.724596	0.734863	0.681939	0.721219
T1047s2-D3	0.7349	0.747	0.7349	0.7349	0.747	0.759	1.33168	1.24975	1.33235	1.28902	1.09956	1.15809
T1049-D1	0.7612	0.6269	0.7687	0.7164	0.7239	0.6866	1.32162	2.45104	1.29062	1.32231	1.39811	1.53639
T1050-D1	0.6667	0.0841	0.5857	0.6636	0.6449	0.6386	1.03271	9.87456	1.09945	1.00239	1.11581	0.95845
T1050-D2	0.7405	0.7405	0.6835	0.7437	0.75	0.7563	0.678253	0.675806	0.70632	0.645389	0.678514	0.675265
T1050-D3	0.9531	0.9375	0.9141	0.9375	0.9375	0.9453	0.617828	0.660587	0.746291	0.647746	0.629489	0.622846
T1052-D1	0.8089	0.8163	0.8627	0.8349	0.8423	0.7384	0.708176	1.2346	1.0296	0.938169	1.11589	1.39332
T1052-D2	0.7136	0.3239	0.7136	0.662	0.493	0.4836	0.847604	2.35269	0.97656	1.28134	1.62906	1.46376
T1052-D3	0.825	0.1	0.8	0.625	0.7	0.525	0.99861	5.50809	1.01905	1.75749	1.12658	2.47486
T1053-D1	0.5014	0.4957	0.5014	0.3496	0.5645	0.3897	1.1232	1.30614	1.21247	1.57522	1.1973	1.49477
T1053-D2	0.6257	0.5789	0.6199	0.5848	0.6374	0.6023	0.78258	1.05092	0.754668	0.892975	0.832318	0.651907
T1054-D1	0.8182	0.8951	0.8392	0.8252	0.8811	0.8601	0.678499	0.665108	0.632628	0.674509	0.665675	0.693857
T1055-D1	0.377	0.4754	0.459	0.0902	0.4426	0.4836	2.08862	1.78714	1.6786	6.67567	1.93615	1.82708
T1056-D1	0.716	0.7929	0.7337	0.7337	0.7396	0.7278	0.759647	0.841153	0.869856	0.766231	0.783073	0.753839
T1057-D1	0.8699	0.8659	0.8455	0.8496	0.8577	0.8415	0.624866	0.691408	0.742447	0.672327	0.643377	0.870829
T1058-D1	0.7353	0.2157	0.7598	0.701	0.7304	0.3431	0.854023	3.72949	0.890744	1.05368	0.936269	2.338
T1058-D2	0.6398	0.3602	0.7143	0.6025	0.6832	0.6335	0.875165	1.82903	0.733777	0.793036	0.838334	0.975314
T1060s2-D1	0.8114	0.5791	0.6465	0.6835	0.5724	0.7609	1.00365	2.53163	1.39011	1.92665	2.36273	1.26062
T1060s3-D1	0.8293	0.4553	0.8211	0.6829	0.6911	0.8211	1.00352	2.48151	1.05032	1.225	1.60947	1.02769
T1061-D1	0.6056	0.6293	0.6293	0.7435	0.5496	0.6983	1.13165	1.135	1.1858	1.08115	2.09704	1.03755
T1061-D2	0.7048	0.6421	0.6974	0.4945	0.6679	0.6642	1.17435	1.93543	1.41342	2.26385	1.91974	1.70804
T1061-D3	0.8252	0.7087	0.835	0.8155	0.6893	0.7767	0.819999	1.14253	0.859544	0.928745	1.01349	0.886116
T1064-D1	0.2065	0.2609	0.2826	0.1413	0.2717	0.2283	4.36477	3.91072	4.77764	4.34353	5.05011	4.28652
T1065s1-D1	0.5546	0.4958	0.5714	0.4874	0.563	0.5546	0.894395	0.877365	1.08934	1.08773	0.862896	0.866969
T1065s2-D1	0.7245	0.6837	0.7041	0.7041	0.7041	0.7143	0.607801	0.652878	0.577684	0.640514	0.591711	0.540755
T1067-D1	0.5475	0.5566	0.5475	0.3756	0.6109	0.6516	0.966071	1.87585	1.10439	4.29269	1.3738	1.04992
T1068-D1	0.3743	0.2849	0.352	0.3631	0.3799	0.2905	1.55996	2.797	1.59938	2.02896	1.96533	2.71863
T1070-D1	0.0132	0	0	0	0.0132	0	8.34779	10.751	8.76625	8.44626	8.695	9.95453
T1070-D2	0.9208	0.8416	0.9109	0.8911	0.901	0.9208	0.768288	0.896164	0.750614	0.834788	0.781179	0.749629
T1070-D3	0.8421	0.6711	0.8421	0.6711	0.8158	0.6842	0.991005	1.8618	0.92004	1.36149	1.02828	1.90346
T1070-D4	0.8824	0.8235	0.8382	0.8971	0.8676	0.8824	0.921812	1.29143	0.864942	0.883598	0.979057	0.960305
T1073-D1	0.339	0.339	0.339	0.3051	0.339	0.339	0.747647	1.60894	0.738958	1.10167	0.77683	0.803921
T1074-D1	0.4848	0.3712	0.4091	0.4773	0.4242	0.3788	1.84548	3.0734	1.8866	2.06922	1.76738	2.18997
T1076-D1	0.9796	0.9833	0.8778	0.9833	0.9815	0.9778	0.56135	0.589904	0.86561	0.569385	0.587271	0.581184
T1078-D1	0.5659	0.5116	0.5814	0.5891	0.5814	0.5271	0.872946	0.929928	0.9202	0.839654	0.884424	0.926348
T1079-D1	0.7894	0.7871	0.7184	0.7783	0.7916	0.7561	0.841568	0.847732	1.04474	0.86671	0.842165	0.883655
T1080-D1	0.1053	0.0827	0.1278	0.1203	0.0977	0.1053	3.69825	2.23922	2.91075	2.9818	2.56504	5.49642
T1082-D1	0.32	0.2133	0.2	0.3867	0.2133	0.2267	3.93934	3.52984	4.62346	3.81824	3.51508	3.29377
T1083-D1	0.663	0.6304	0.663	0.6413	0.6522	0.6522	0.60128	0.644972	0.554018	0.667423	0.587865	0.612665
T1084-D1	0.5775	0.5352	0.5775	0.5775	0.5352	0.5634	1.08513	1.7044	1.22418	0.953043	1.77135	1.99506
T1087-D1	0.5806	0.6129	0.6667	0.0215	0.4516	0.6237	1.30793	2.49532	0.555438	9.70586	2.25729	1.58161
T1089-D1	0.8037	0.7931	0.809	0.6684	0.7586	0.7347	0.894865	0.788101	0.779153	0.910964	0.91174	0.999952
T1090-D1	0.6402	0.4921	0.6402	0.6296	0.5979	0.6138	1.29536	2.34805	1.34746	1.92063	1.28669	1.59665
T1091-D1	0.9353	0.6547	0.9137	0.8633	0.8777	0.9209	0.834683	1.24391	1.00431	0.83905	0.75476	0.820139
T1091-D2	0.3645	0.3551	0.8505	0.4299	0.3364	0.2523	3.25525	3.19979	0.807471	3.53964	4.01684	3.60733
T1091-D3	0.8868	0.7925	0.9434	0.8868	0.9151	0.9434	0.730967	1.22199	0.601253	0.837894	0.650609	0.617294
T1091-D4	0.9911	0.8929	0.9911	0.9732	0.9821	0.9911	0.528421	0.587496	0.495078	0.587852	0.537945	0.527226
T1092-D1	0.4041	0.2286	0.551	0.302	0.2531	0.6	1.38387	4.71938	1.06508	3.08796	8.09011	1.01378
T1092-D2	0.7624	0.7956	0.779	0.7182	0.7182	0.8122	1.11219	0.92481	1.13852	1.55815	1.12879	1.06134
T1093-D1	0.4326	0.0709	0.1986	0.0355	0.1702	0.1418	1.63067	5.20772	3.64542	5.92221	3.25015	4.00726
T1093-D2	0.4267	0.3665	0.2435	0.2382	0.2251	0.3508	2.79877	2.32005	5.51402	4.2209	4.70777	3.29268
T1093-D3	0.4057	0.283	0.5566	0.3302	0.5755	0.4245	2.9261	3.25246	1.84663	3.25887	1.97434	2.44165
T1094-D1	0.2419	0.2996	0.1119	0.13	0.2671	0.2888	3.72832	4.25078	10.7141	12.444	4.87533	5.11275
T1094-D2	0.372	0.4396	0.3768	0.0676	0.5072	0.5217	1.49114	1.27839	1.61564	8.35669	1.2591	1.16556
T1095-D1	0.5293	0.6219	0.037	0.4306	0.6096	0.5849	2.5183	1.74815	27.6855	2.6693	1.50514	2.47734
T1096-D1	0.5922	0.3451	0.302	0.1451	0.3451	0.4784	1.08736	1.83119	1.51295	6.01331	1.44013	1.41612
T1096-D2	0.5322	0.0526	0.3684	0.076	0.0702	0.3743	1.28351	6.80953	1.91918	7.72826	6.07626	2.87633
T1099-D1	0.2472	0.1348	0.073	0.1742	0.3427	0.1854	5.35963	4.73522	7.91998	6.93875	1.90395	3.6244
T1100-D1	0.2544	0.0769	0.3136	0.0947	0.0947	0.0947	2.15176	21.1991	12.4019	13.3966	12.5307	12.6911
T1100-D2	0.6752	0.3631	0.586	0.0255	0.4331	0.6178	1.44692	2.63191	1.32345	4.58185	2.10723	1.12049
T1101-D1	0.759	0.747	0.759	0.747	0.759	0.7711	0.445084	0.657628	0.52549	0.427978	0.436509	0.485033
T1101-D2	0.8598	0.9019	0.8318	0.8692	0.9206	0.8879	0.924649	0.811039	0.955247	1.07074	0.728647	0.873907
T1104-D1	0.4103	0.3248	0.3846	0.3419	0.2821	0.3248	1.16948	2.40494	1.41904	2.10044	2.43579	2.37866
T1106s1-D1	0.0282	0.0282	0.0282	0.0282	0.0282	0.0282	5.98606	6.26145	5.35733	6.13472	5.06292	5.23647
T1109-D1	0.9393	0.9112	0.9065	0.9439	0.9159	0.9159	0.611074	0.65874	0.675842	0.57197	0.64638	0.710024
T1110-D1	0.8778	0.9095	0.905	0.9367	0.9005	0.9005	0.649048	0.637413	0.674957	0.584675	0.616072	0.714238
T1112-D1	0.8109	0.9457	0.963	0.7935	0.9522	0.9543	0.976753	0.771785	0.758371	1.12177	0.755031	0.809102
T1113-D1	0.1257	0.0719	0.2036	0.1617	0.1018	0.0599	4.0804	10.9004	4.94635	4.00453	5.86289	11.433
T1114s1-D1	0	0	0	0	0	0	24.3595	27.4212	26.8275	26.5188	27.5889	27.0714
T1114s2-D1	0.7981	0.8199	0.8199	0.8075	0.8199	0.764	0.794405	0.831796	0.748967	0.838266	0.805029	0.942909
T1114s3-D1	0.7583	0.8246	0.8441	0.8538	0.8772	0.6608	0.930459	0.908455	0.764374	0.762848	0.791457	1.27881
T1119-D1	0	0	0	0	0	0	9.02311	13.3387	9.02311	10.7723	9.08864	14.4895
T1120-D1	0.339	0.2966	0.2881	0.339	0.3136	0.3136	2.04076	3.20928	3.97805	2.68079	4.17343	3.32066
T1120-D2	0.6818	0.3636	0.6818	0.6364	0.6091	0.6545	0.837216	2.63169	0.930753	1.18736	1.10822	1.00988
T1121-D1	0.5459	0.4796	0.4745	0.5459	0.5408	0.5204	1.39556	1.77483	1.59468	1.57435	1.38862	1.54884
T1121-D2	0.75	0.6964	0.8095	0.744	0.8274	0.8095	1.01408	1.09155	0.932488	1.00099	0.940076	0.993575
T1122-D1	0.1217	0.1174	0.1174	0.1217	0.1174	0.1174	5.61137	5.49115	5.49115	5.61137	5.66213	5.49115
T1123-D1	0.4206	0.1869	0.1963	0.1729	0.2897	0.1822	3.22024	5.93267	5.79096	5.88592	6.91143	5.94745
T1125-D1	0.209	0.1343	0.097	0.1418	0.1343	0.1418	3.33699	3.94578	4.22015	3.99163	3.90607	3.88873
T1125-D2	0.3919	0.2635	0.223	0.0541	0.2838	0.3176	3.67216	3.89361	4.47341	5.8883	4.55998	4.26207
T1125-D3	0.7304	0.2609	0.0957	0.0435	0.487	0.5826	1.05234	3.7973	4.189	6.92599	2.54815	1.80885
T1125-D4	0.0638	0.1206	0.1277	0.1206	0.1135	0.1206	7.76688	3.72383	5.71574	4.25238	6.89071	4.50621
T1125-D5	0.34	0.3	0.3533	0.22	0.3	0.2933	4.61644	4.60012	4.52952	4.97071	4.4689	4.50427
T1125-D6	0.1364	0.1818	0.2424	0.1667	0.1818	0.1818	4.0968	3.35758	3.22503	3.75738	3.45012	3.36374
T1127-D1	0.6634	0.5951	0.3415	0.6341	0.6732	0.4878	0.672659	4.0766	2.16344	0.745713	3.03735	4.63229
T1129s2-D1	0.5897	0.3375	0.3428	0.4369	0.3552	0.3197	2.9769	6.63733	12.3002	6.11007	5.88235	15.3668
T1130-D1	0.2532	0.1818	0.1818	0.1818	0.1818	0.1818	2.90568	4.9542	4.9542	4.9542	5.07792	4.9542
T1131-D1	0.0807	0.0807	0.0807	0.0807	0.0745	0.0807	6.68197	6.68197	6.68197	6.68197	6.59275	6.68197
T1132-D1	0.9184	0.9286	0.898	0.9286	0.9388	0.9184	0.718615	0.593321	0.824367	0.773177	0.570848	0.777739
T1134s1-D1	0.786	0.786	0.7424	0.7729	0.8166	0.7642	0.745519	0.774761	0.85905	0.775011	0.804978	0.838995
T1134s2-D1	0.7798	0.7834	0.7762	0.769	0.7653	0.7834	0.789348	0.855354	0.911506	0.845541	0.845188	0.824756
T1137s1-D1	0.8	0.76	0.5933	0.8	0.78	0.7667	0.846737	0.999569	1.15188	0.853458	0.901407	1.03457
T1137s2-D1	0.8993	0.8523	0.8255	0.906	0.8792	0.8859	0.668332	0.802313	0.892452	0.686941	0.667972	0.822725
T1137s3-D1	0.8523	0.8188	0.7248	0.8591	0.8591	0.8725	1.07601	1.16047	1.12091	0.779601	0.921948	0.990136
T1137s4-D1	0.8707	0.9052	0.8103	0.8534	0.9224	0.8621	0.684066	0.840089	0.880029	0.745853	0.729627	0.887676
T1137s4-D3	0.1351	0.0811	0.1216	0.0541	0.1081	0.0811	3.94665	4.09594	4.04785	3.69199	4.30986	4.05316
T1137s6-D1	0.894	0.8543	0.8278	0.894	0.9007	0.8874	0.667856	0.82785	0.921067	0.655617	0.701915	0.712608
T1137s8-D1	0.8327	0.8048	0.7371	0.8327	0.8645	0.8845	0.573383	0.573941	0.873814	0.577237	0.601228	0.597219
T1137s9-D1	0.8679	0.8264	0.6792	0.8755	0.9019	0.8415	0.722276	0.883921	0.876873	0.609587	0.639162	0.701597
T1145-D1	0.9091	0.7576	0.8889	0.8485	0.9091	0.8788	0.685686	1.65093	0.801614	0.923719	0.837362	1.13283
T1145-D2	0.7656	0.6522	0.6371	0.5879	0.6503	0.6068	1.07804	1.41828	1.89043	2.30121	1.49144	4.43136
T1146-D1	0.7491	0.7384	0.7814	0.7599	0.7599	0.7276	1.00996	0.945042	0.837638	0.923802	1.03569	0.903868
T1147-D1	0.9457	0.9457	0.9674	0.9565	0.9565	0.9022	0.631782	0.676963	0.649716	0.667393	0.634772	0.659007
T1150-D1	0.7564	0.8682	0.3524	0.7249	0.8711	0.8052	0.890054	0.800767	4.55896	0.967833	0.696076	0.885684
T1151s2-D1	0.5	0.2738	0.4286	0.4643	0.4524	0.3333	1.68651	2.82477	2.06113	1.71006	1.75493	2.51095
T1152-D1	0.6957	0.6957	0.6957	0.6957	0.6957	0.6957	0.884295	1.01228	1.02758	0.980734	0.84986	0.885201
T1153-D1	0.9125	0.711	0.9049	0.8859	0.8365	0.9011	0.869928	1.58127	0.786186	0.871935	1.09934	0.747321
T1154-D1	0.2732	0.3317	0.3756	0.3366	0.3073	0.5024	5.73034	3.42614	2.80519	3.30302	2.51471	2.81168
T1154-D2	0.1952	0.1784	0.1509	0.1749	0.1281	0.1533	16.2771	23.9274	12.5291	12.448	20.2999	17.9155
T1155-D1	0.2211	0.2737	0.3368	0.2105	0.3474	0.1684	2.94305	2.95284	3.42815	2.92566	3.02395	3.86907
T1157s1-D1	0.7231	0.7322	0.7171	0.7352	0.7368	0.6672	0.854516	0.906659	0.857001	0.840362	0.935027	1.00049
T1157s2-D1	0.8774	0.8868	0.8396	0.8679	0.8962	0.8868	0.781695	0.808222	0.908027	0.810639	0.75043	0.798567
T1157s2-D2	0.765	0.7972	0.765	0.7696	0.7834	0.7696	0.836686	0.79718	0.807231	0.845885	0.79505	0.759507
T1157s2-D3	0.8582	0.8865	0.5532	0.8511	0.8865	0.8652	0.572433	0.618811	1.90998	0.574553	0.533305	0.649393
T1159-D1	0.7063	0.5062	0.6312	0.4188	0.4875	0.575	1.11866	1.62283	1.38771	2.0263	1.58943	1.64877
T1160-D1	0	0	0	0	0	0	9.11379	6.96379	8.46379	9.36379	8.71379	6.96379
T1161-D1	0.7083	0.2083	0.25	0.1458	0.0833	0.2083	3.32378	6.55879	6.93474	6.61306	6.42829	6.55879
T1162-D1	0.6687	0.4356	0.6319	0.6442	0.5399	0.589	1.35645	2.49004	1.28238	1.52318	3.23832	1.839
T1163-D1	0.6957	0.5272	0.7065	0.6522	0.6467	0.5489	1.39377	3.07021	2.02394	1.73977	1.68831	2.90517
T1169-D1	0.3043	0.2551	0.3101	0.2522	0.2783	0.2696	2.48796	4.51966	2.57651	3.1417	5.35441	3.05729
T1169-D3	0.4364	0.1945	0.2643	0.4165	0.2294	0.3791	1.56464	2.60458	1.99868	1.83333	3.15146	2.26754
T1169-D4	0.2486	0.1243	0.2141	0.1816	0.1281	0.2218	2.50425	6.63256	2.78415	2.3359	5.29568	2.6673
T1170-D1	0.9	0.9458	0.8333	0.9083	0.9417	0.9333	0.628284	0.599928	0.693464	0.756576	0.616217	0.619674
T1170-D2	0.5694	0.5833	0.5972	0.5833	0.5833	0.5833	1.29514	1.21425	1.04383	1.19418	0.971767	1.02611
T1173-D1	0.0968	0.1129	0.1452	0.0323	0.0806	0.1452	2.80835	2.69967	2.52373	3.44514	3.35075	2.15005
T1173-D2	0.7183	0.5282	0.4718	0.0704	0.2113	0.5634	0.909824	2.13821	2.64049	5.5628	4.53936	2.54792
T1174-D1	0.0926	0.088	0.0741	0.0972	0.1343	0.125	6.84371	5.06833	5.33112	4.59613	5.18906	11.6872
T1174-D2	0.9426	0.7131	0.9098	0.7623	0.7705	0.8607	0.633111	1.84428	0.770302	1.49539	1.08255	0.831242
T1175-D1	0.7955	0.4242	0.7955	0.8371	0.7197	0.7159	1.62747	1.95899	1.61295	0.935198	1.55207	1.72824
T1177-D1	0.8834	0.1614	0.8251	0.8924	0.3139	0.7982	0.924642	9.13475	1.03819	0.925642	9.73556	1.10062
T1178-D1	0.5704	0.2741	0.5222	0.5667	0.1593	0.3667	3.29747	6.05063	3.4089	4.54495	7.48626	6.20546
T1179-D1	0.5992	0.119	0.5476	0.1071	0.2778	0.127	1.82031	8.24933	1.8502	8.16324	9.48213	7.87784
T1180-D1	0.8898	0.9318	0.3596	0.9501	0.9501	0.9396	0.699427	0.722622	13.0075	0.66419	0.679233	0.721292
T1181-D1	0.5114	0.5227	0.4773	0.5682	0.5682	0.6023	1.37537	1.26263	1.68912	1.13964	1.21467	1.24686
T1181-D2	0.72	0.78	0.5433	0.7283	0.775	0.6467	0.885787	1.38159	2.30007	1.6164	1.20513	2.21541
T1182-D1	0.5573	0.6527	0.6851	0.5057	0.6889	0.5916	1.3151	1.14404	1.16187	1.61104	1.00976	1.16853
T1183-D1	0.8359	0.5436	0.4872	0.8205	0.8	0.8051	0.831592	1.19585	1.29453	0.934465	1.11487	0.902965
T1184-D1	0.88	0.688	0.776	0.68	0.736	0.808	0.744655	1.5457	1.08212	1.61486	1.07802	1.16246
T1187-D1	0.9146	0.9146	0.9329	0.8902	0.9085	0.9207	0.808965	0.973646	0.811411	1.1473	0.878198	0.922317
T1188-D1	0.9302	0.925	0.6248	0.9145	0.925	0.8901	0.58639	0.613271	1.28301	0.591661	0.635017	0.71815
T1194-D1	0.9068	0.7205	0.7888	0.2236	0.7143	0.9255	1.22639	5.42632	2.67972	7.56492	5.66385	0.809166
The following 22 domains are excluded because (i) DeepPotential failed with some of the MSAs (for example Neff of HMMER MSA is extremely high), or (ii) the target is either from complexes or very hard for DeepPotential to make a prediction (i.e., MAE>30 for all MSAs). Notice, even in those excluded domains, the perofrmance of DeepMSA2 is still better than other five MSA generation methods.
T0954-D1	0.3899	0.7708	0.5298	NA	0.7738	0.5268	0.855636	0.671177	0.778978	NA	0.819175	1.2329
T0965-D1	0.9137	0.9073	0.8211	NA	0.9201	0.8147	0.623968	0.678697	0.690799	NA	0.724822	0.87541
T0979-D1	0	0	0	0	0	0	59.1411	65.362	51.6439	51.47	58.6837	62.0268
T0983-D1	0.8771	0.8602	0.6822	NA	0.8856	0.8983	0.574396	0.604808	0.812586	NA	0.555253	0.615804
T0993s1-D1	0.9202	0.1825	0.8973	NA	0.9125	0.9125	0.642501	4.63983	0.663199	NA	0.645787	0.616941
T1004-D2	0.2208	0.1818	0.2338	NA	0.2078	0.1818	1.32473	2.51574	0.994105	NA	2.30474	2.61491
T1014-D1	0.9007	0.2517	0.9139	NA	0.8344	0.9272	0.664167	4.48426	0.594099	NA	0.947505	0.636269
T1106s2-D1	0.4955	0.4505	0.4775	NA	0.4865	0.4955	0.808402	0.822729	0.688915	NA	0.829358	0.80576
T1124-D1	0.8095	0.7619	0.627	NA	0.7619	0.7302	0.627807	0.64119	1.04001	NA	0.708404	0.645415
T1133-D1	0.6626	0.6919	0.5941	NA	0.7066	0.5134	0.960862	0.760096	0.990763	NA	0.753427	1.06875
T1137s1-D2	0.1542	0.1625	0.1083	0.0792	0.1708	0.15	46.9205	47.1451	65.5482	56.2427	77.0346	59.3392
T1137s2-D2	0.0258	0.0258	0.0258	0.0258	0.0258	0.0258	48.81	56.5599	61.8941	40.7124	68.2284	43.3422
T1137s3-D2	0	0	0	0	0	0	38.6842	36.1378	53.6711	55.5938	37.3928	34.7632
T1137s4-D2	0.0638	0.0128	0.0638	0.0128	0.1064	0.0213	37.76	34.038	50.2726	37.4247	33.9643	57.5814
T1137s5-D1	0.8613	0.8832	0.8467	NA	0.8686	0.8759	0.709129	0.760652	0.697558	NA	0.700526	0.776495
T1137s5-D2	0.0498	0.0452	0	0.0543	0.0317	0.0498	48.867	40.1697	41.3945	46.272	41.5164	49.4536
T1137s6-D2	0.0968	0.125	0.0927	0.0968	0.1573	0.0968	45.4697	50.8689	52.9061	56.7887	57.1025	51.7314
T1137s7-D1	0.8333	0.1067	0.1067	NA	0.8667	0.87	0.874458	5.66192	5.66192	NA	0.679241	0.652762
T1139-D1	0.7424	0.3119	0.6542	NA	0.8678	0.6237	0.605505	7.51755	0.616653	NA	0.710397	0.516547
T1158-D1	0.7851	0.0474	0.0474	NA	0.8707	0.6922	0.902229	29.5967	29.5967	NA	0.758165	0.800254
T1158-D2	0.6745	0.1062	0.1062	NA	0.7336	0.6003	1.0701	28.2878	28.2878	NA	0.94972	1.17111
T1169-D2	NA	NA	NA	NA	NA	NA	NA	NA	NA	NA	NA	NA
