# Supplementary material for: Improving deep learning protein monomer and complex structure prediction using DeepMSA2 with huge metagenomics data
Source: Nat Methods. 2024 Jan 2;21(2):279–89. doi: 10.1038/s41592-023-02130-4 (PMC10864179; doi:10.1038/s41592-023-02130-4)
Supplement: Supplementary file 14 — Statistical source data and structure coordinate files. [file 41592_2023_2130_MOESM14_ESM.zip]

Archive with 8 entries (7 files):
- Figure3/
- Figure3/Fig3A.xlsx
- Figure3/Fig3B.AlphaFold2_model.pdb
- Figure3/Fig3B.DMFold_model.pdb
- Figure3/Fig3C.ALphaFold2.plddt
- Figure3/Fig3C.AlphaFold2_msa.aln
- Figure3/Fig3D.DMFold.plddt
- Figure3/Fig3D.DMFold_msa.aln
