# Supplementary material for: Improving deep learning protein monomer and complex structure prediction using DeepMSA2 with huge metagenomics data
Source: Nat Methods. 2024 Jan 2;21(2):279–89. doi: 10.1038/s41592-023-02130-4 (PMC10864179; doi:10.1038/s41592-023-02130-4)
Supplement: Supplementary file 14 — Statistical source data and structure coordinate files. [file 41592_2023_2130_MOESM14_ESM.zip › Figure3/Fig3A.xlsx]

## Sheet: Fig3A
Domain Target	TM-score of DMFold	TM-score of AlphaFold2
T0949-D1	0.9633	0.963
T0953s1-D1	0.8636	0.8463
T0953s2-D1	0.9471	0.9464
T0953s2-D2	0.8155	0.8233
T0953s2-D3	0.9532	0.9533
T0955-D1	0.8642	0.8744
T0957s1-D1	0.8932	0.8961
T0957s2-D1	0.9734	0.968
T0958-D1	0.872	0.8163
T0960-D1	0.6077	0.4872
T0960-D2	0.9339	0.9262
T0960-D4	0.5063	0.4358
T0963-D1	0.4618	0.5259
T0963-D2	0.9139	0.9328
T0963-D4	0.3618	0.439
T0968s1-D1	0.9234	0.9234
T0968s2-D1	0.9875	0.9569
T0969-D1	0.9845	0.9883
T0970-D1	0.8689	0.8565
T0975-D1	0.9262	0.9346
T0980s1-D1	0.936	0.9327
T0980s2-D1	0.3948	0.3526
T0981-D2	0.7707	0.6596
T0981-D3	0.9825	0.9846
T0986s1-D1	0.9549	0.963
T0986s2-D1	0.9756	0.9575
T0987-D1	0.9333	0.9375
T0987-D2	0.9508	0.9549
T0989-D1	0.8488	0.6522
T0989-D2	0.8677	0.8932
T0990-D1	0.8959	0.8872
T0990-D2	0.6431	0.8578
T0990-D3	0.9593	0.9616
T0991-D1	0.5675	0.2609
T0992-D1	0.9861	0.9874
T0997-D1	0.9874	0.9891
T0998-D1	0.8214	0.6629
T1000-D2	0.9536	0.9612
T1001-D1	0.9506	0.9508
T1005-D1	0.9796	0.9816
T1008-D1	0.8521	0.8014
T1010-D1	0.9518	0.9702
T1015s1-D1	0.8974	0.8687
T1017s2-D1	0.9322	0.9314
T1019s1-D1	0.9636	0.9636
T1021s3-D1	0.8364	0.8498
T1021s3-D2	0.9274	0.9273
T1022s1-D1	0.8545	0.8399
T1027-D1	0.6135	0.6027
T1029-D1	0.4663	0.4674
T1031-D1	0.9106	0.8647
T1033-D1	0.2831	0.2614
T1035-D1	0.8933	0.9047
T1037-D1	0.8891	0.9564
T1038-D1	0.9135	0.897
T1038-D2	0.8836	0.8833
T1039-D1	0.8718	0.8514
T1040-D1	0.7451	0.5621
T1041-D1	0.9256	0.9244
T1042-D1	0.7722	0.7554
T1043-D1	0.726	0.1999
T1046s1-D1	0.9535	0.9523
T1047s1-D1	0.5405	0.5411
T1047s2-D1	0.9498	0.9414
T1047s2-D3	0.639	0.6441
T1049-D1	0.9271	0.9305
T1052-D3	0.9649	0.9704
T1053-D1	0.9845	0.9853
T1053-D2	0.8681	0.8651
T1055-D1	0.8998	0.8992
T1058-D1	0.8997	0.8915
T1061-D1	0.6139	0.6226
T1061-D2	0.7969	0.8165
T1064-D1	0.8364	0.2608
T1065s2-D1	0.9756	0.9735
T1070-D1	0.6976	0.6698
T1074-D1	0.962	0.9389
T1080-D1	0.8762	0.9098
T1082-D1	0.942	0.9322
T1090-D1	0.9114	0.9342
T1093-D1	0.8825	0.8818
T1093-D3	0.9386	0.9388
T1094-D2	0.9636	0.9632
T1096-D1	0.9523	0.9401
T1096-D2	0.8546	0.8476
T1104-D1	0.7996	0.8174
T1106s1-D1	0.6257	0.6512
T1112-D1	0.89	0.901
T1113-D1	0.9338	0.9277
T1114s1-D1	0.7578	0.5693
T1120-D1	0.8972	0.8959
T1120-D2	0.8848	0.8712
T1121-D1	0.9356	0.9348
T1122-D1	0.4234	0.5081
T1123-D1	0.8558	0.8669
T1125-D1	0.8261	0.2194
T1125-D2	0.832	0.3819
T1125-D4	0.7065	0.6165
T1125-D5	0.7192	0.3956
T1125-D6	0.4711	0.3451
T1129s2-D1	0.9135	0.897
T1130-D1	0.7542	0.4394
T1131-D1	0.1337	0.2799
T1134s2-D1	0.8863	0.8865
T1137s1-D2	0.5019	0.4979
T1137s2-D2	0.4141	0.3828
T1137s3-D2	0.422	0.328
T1137s4-D2	0.3173	0.4799
T1137s4-D3	0.8669	0.8746
T1137s5-D2	0.2465	0.4643
T1137s6-D2	0.5285	0.4654
T1145-D2	0.9639	0.936
T1150-D1	0.9767	0.9824
T1151s2-D1	0.9053	0.9034
T1154-D1	0.9712	0.9227
T1154-D2	0.9397	0.7137
T1155-D1	0.6814	0.6614
T1159-D1	0.9826	0.9815
T1169-D1	0.714	0.1501
T1169-D2	0.9468	0.9307
T1169-D4	0.9483	0.635
T1173-D2	0.7305	0.6223
T1174-D1	0.7556	0.6807
T1177-D1	0.9585	0.9584
T1178-D1	0.8739	0.8741
T1179-D1	0.8523	0.7583
T1181-D1	0.8652	0.8453
T1181-D2	0.91	0.9078
T1182-D1	0.9857	0.9816
T1184-D1	0.9776	0.9716
T1187-D1	0.9401	0.949
T1194-D1	0.9845	0.977
