# Supplementary material for: Improving deep learning protein monomer and complex structure prediction using DeepMSA2 with huge metagenomics data
Source: Nat Methods. 2024 Jan 2;21(2):279–89. doi: 10.1038/s41592-023-02130-4 (PMC10864179; doi:10.1038/s41592-023-02130-4)
Supplement: Supplementary file 14 — Statistical source data and structure coordinate files. [file 41592_2023_2130_MOESM14_ESM.zip › Figure3/Fig3B.AlphaFold2_model.pdb]

ATOM      1  N   SER A   1       9.745 -10.496 -17.017  1.00  0.00           N  
ATOM      2  H   SER A   1      10.691 -10.347 -16.695  1.00  0.00           H  
ATOM      3  H2  SER A   1       9.757 -11.401 -17.465  1.00  0.00           H  
ATOM      4  H3  SER A   1       9.536  -9.772 -17.690  1.00  0.00           H  
ATOM      5  CA  SER A   1       8.802 -10.455 -15.879  1.00  0.00           C  
ATOM      6  HA  SER A   1       7.817 -10.757 -16.233  1.00  0.00           H  
ATOM      7  C   SER A   1       8.695  -9.032 -15.323  1.00  0.00           C  
ATOM      8  CB  SER A   1       9.255 -11.434 -14.796  1.00  0.00           C  
ATOM      9  HB2 SER A   1       9.499 -12.401 -15.237  1.00  0.00           H  
ATOM     10  HB3 SER A   1       8.448 -11.571 -14.076  1.00  0.00           H  
ATOM     11  O   SER A   1       9.424  -8.157 -15.786  1.00  0.00           O  
ATOM     12  OG  SER A   1      10.380 -10.908 -14.137  1.00  0.00           O  
ATOM     13  HG  SER A   1      10.165 -10.955 -13.202  1.00  0.00           H  
ATOM     14  N   PHE A   2       7.794  -8.768 -14.365  1.00  0.00           N  
ATOM     15  H   PHE A   2       7.253  -9.522 -13.965  1.00  0.00           H  
ATOM     16  CA  PHE A   2       7.702  -7.457 -13.699  1.00  0.00           C  
ATOM     17  HA  PHE A   2       7.509  -6.682 -14.440  1.00  0.00           H  
ATOM     18  C   PHE A   2       9.016  -7.088 -12.996  1.00  0.00           C  
ATOM     19  CB  PHE A   2       6.543  -7.469 -12.687  1.00  0.00           C  
ATOM     20  HB2 PHE A   2       5.599  -7.378 -13.225  1.00  0.00           H  
ATOM     21  HB3 PHE A   2       6.535  -8.429 -12.172  1.00  0.00           H  
ATOM     22  O   PHE A   2       9.482  -5.960 -13.129  1.00  0.00           O  
ATOM     23  CG  PHE A   2       6.629  -6.371 -11.641  1.00  0.00           C  
ATOM     24  CD1 PHE A   2       7.034  -6.692 -10.331  1.00  0.00           C  
ATOM     25  HD1 PHE A   2       7.233  -7.718 -10.057  1.00  0.00           H  
ATOM     26  CD2 PHE A   2       6.389  -5.028 -11.991  1.00  0.00           C  
ATOM     27  HD2 PHE A   2       6.127  -4.773 -13.007  1.00  0.00           H  
ATOM     28  CE1 PHE A   2       7.178  -5.680  -9.372  1.00  0.00           C  
ATOM     29  HE1 PHE A   2       7.462  -5.947  -8.365  1.00  0.00           H  
ATOM     30  CE2 PHE A   2       6.557  -4.011 -11.034  1.00  0.00           C  
ATOM     31  HE2 PHE A   2       6.425  -2.973 -11.303  1.00  0.00           H  
ATOM     32  CZ  PHE A   2       6.943  -4.341  -9.728  1.00  0.00           C  
ATOM     33  HZ  PHE A   2       7.067  -3.549  -9.004  1.00  0.00           H  
ATOM     34  N   GLU A   3       9.644  -8.046 -12.309  1.00  0.00           N  
ATOM     35  H   GLU A   3       9.227  -8.963 -12.240  1.00  0.00           H  
ATOM     36  CA  GLU A   3      10.914  -7.838 -11.612  1.00  0.00           C  
ATOM     37  HA  GLU A   3      10.790  -7.028 -10.894  1.00  0.00           H  
ATOM     38  C   GLU A   3      12.011  -7.423 -12.597  1.00  0.00           C  
ATOM     39  CB  GLU A   3      11.368  -9.103 -10.852  1.00  0.00           C  
ATOM     40  HB2 GLU A   3      12.255  -8.829 -10.282  1.00  0.00           H  
ATOM     41  HB3 GLU A   3      11.682  -9.871 -11.560  1.00  0.00           H  
ATOM     42  O   GLU A   3      12.753  -6.482 -12.332  1.00  0.00           O  
ATOM     43  CG  GLU A   3      10.349  -9.700  -9.862  1.00  0.00           C  
ATOM     44  HG2 GLU A   3       9.875  -8.887  -9.311  1.00  0.00           H  
ATOM     45  HG3 GLU A   3      10.904 -10.308  -9.147  1.00  0.00           H  
ATOM     46  CD  GLU A   3       9.276 -10.592 -10.516  1.00  0.00           C  
ATOM     47  OE1 GLU A   3       8.398 -11.095  -9.791  1.00  0.00           O  
ATOM     48  OE2 GLU A   3       9.291 -10.735 -11.767  1.00  0.00           O  
ATOM     49  N   GLU A   4      12.085  -8.077 -13.761  1.00  0.00           N  
ATOM     50  H   GLU A   4      11.462  -8.857 -13.913  1.00  0.00           H  
ATOM     51  CA  GLU A   4      13.040  -7.724 -14.818  1.00  0.00           C  
ATOM     52  HA  GLU A   4      14.051  -7.729 -14.410  1.00  0.00           H  
ATOM     53  C   GLU A   4      12.790  -6.321 -15.380  1.00  0.00           C  
ATOM     54  CB  GLU A   4      12.969  -8.739 -15.962  1.00  0.00           C  
ATOM     55  HB2 GLU A   4      11.928  -8.819 -16.278  1.00  0.00           H  
ATOM     56  HB3 GLU A   4      13.554  -8.369 -16.804  1.00  0.00           H  
ATOM     57  O   GLU A   4      13.746  -5.574 -15.570  1.00  0.00           O  
ATOM     58  CG  GLU A   4      13.514 -10.118 -15.567  1.00  0.00           C  
ATOM     59  HG2 GLU A   4      13.036 -10.448 -14.644  1.00  0.00           H  
ATOM     60  HG3 GLU A   4      14.583 -10.024 -15.373  1.00  0.00           H  
ATOM     61  CD  GLU A   4      13.266 -11.171 -16.654  1.00  0.00           C  
ATOM     62  OE1 GLU A   4      13.993 -12.183 -16.645  1.00  0.00           O  
ATOM     63  OE2 GLU A   4      12.305 -10.983 -17.444  1.00  0.00           O  
ATOM     64  N   GLN A   5      11.529  -5.936 -15.608  1.00  0.00           N  
ATOM     65  H   GLN A   5      10.782  -6.584 -15.401  1.00  0.00           H  
ATOM     66  CA  GLN A   5      11.185  -4.587 -16.071  1.00  0.00           C  
ATOM     67  HA  GLN A   5      11.779  -4.350 -16.954  1.00  0.00           H  
ATOM     68  C   GLN A   5      11.516  -3.522 -15.022  1.00  0.00           C  
ATOM     69  CB  GLN A   5       9.698  -4.503 -16.439  1.00  0.00           C  
ATOM     70  HB2 GLN A   5       9.410  -3.453 -16.480  1.00  0.00           H  
ATOM     71  HB3 GLN A   5       9.103  -4.988 -15.666  1.00  0.00           H  
ATOM     72  O   GLN A   5      12.101  -2.497 -15.366  1.00  0.00           O  
ATOM     73  CG  GLN A   5       9.389  -5.124 -17.808  1.00  0.00           C  
ATOM     74  HG2 GLN A   5       9.983  -4.619 -18.569  1.00  0.00           H  
ATOM     75  HG3 GLN A   5       9.658  -6.180 -17.802  1.00  0.00           H  
ATOM     76  CD  GLN A   5       7.913  -4.999 -18.180  1.00  0.00           C  
ATOM     77  NE2 GLN A   5       7.546  -5.297 -19.407  1.00  0.00           N  
ATOM     78 HE21 GLN A   5       6.566  -5.163 -19.614  1.00  0.00           H  
ATOM     79 HE22 GLN A   5       8.221  -5.563 -20.110  1.00  0.00           H  
ATOM     80  OE1 GLN A   5       7.058  -4.647 -17.386  1.00  0.00           O  
ATOM     81  N   PHE A   6      11.195  -3.768 -13.748  1.00  0.00           N  
ATOM     82  H   PHE A   6      10.700  -4.620 -13.526  1.00  0.00           H  
ATOM     83  CA  PHE A   6      11.528  -2.852 -12.659  1.00  0.00           C  
ATOM     84  HA  PHE A   6      11.111  -1.871 -12.886  1.00  0.00           H  
ATOM     85  C   PHE A   6      13.043  -2.687 -12.530  1.00  0.00           C  
ATOM     86  CB  PHE A   6      10.923  -3.347 -11.339  1.00  0.00           C  
ATOM     87  HB2 PHE A   6      11.355  -4.312 -11.074  1.00  0.00           H  
ATOM     88  HB3 PHE A   6       9.851  -3.491 -11.471  1.00  0.00           H  
ATOM     89  O   PHE A   6      13.534  -1.564 -12.452  1.00  0.00           O  
ATOM     90  CG  PHE A   6      11.148  -2.365 -10.205  1.00  0.00           C  
ATOM     91  CD1 PHE A   6      12.308  -2.442  -9.409  1.00  0.00           C  
ATOM     92  HD1 PHE A   6      13.030  -3.227  -9.582  1.00  0.00           H  
ATOM     93  CD2 PHE A   6      10.238  -1.312 -10.010  1.00  0.00           C  
ATOM     94  HD2 PHE A   6       9.363  -1.226 -10.637  1.00  0.00           H  
ATOM     95  CE1 PHE A   6      12.552  -1.469  -8.422  1.00  0.00           C  
ATOM     96  HE1 PHE A   6      13.456  -1.499  -7.832  1.00  0.00           H  
ATOM     97  CE2 PHE A   6      10.486  -0.339  -9.030  1.00  0.00           C  
ATOM     98  HE2 PHE A   6       9.811   0.497  -8.921  1.00  0.00           H  
ATOM     99  CZ  PHE A   6      11.640  -0.418  -8.237  1.00  0.00           C  
ATOM    100  HZ  PHE A   6      11.842   0.362  -7.517  1.00  0.00           H  
ATOM    101  N   ILE A   7      13.796  -3.791 -12.550  1.00  0.00           N  
ATOM    102  H   ILE A   7      13.339  -4.690 -12.616  1.00  0.00           H  
ATOM    103  CA  ILE A   7      15.258  -3.743 -12.500  1.00  0.00           C  
ATOM    104  HA  ILE A   7      15.554  -3.180 -11.614  1.00  0.00           H  
ATOM    105  C   ILE A   7      15.782  -2.962 -13.705  1.00  0.00           C  
ATOM    106  CB  ILE A   7      15.862  -5.159 -12.387  1.00  0.00           C  
ATOM    107  HB  ILE A   7      15.429  -5.784 -13.168  1.00  0.00           H  
ATOM    108  O   ILE A   7      16.514  -2.002 -13.501  1.00  0.00           O  
ATOM    109  CG1 ILE A   7      15.532  -5.767 -11.003  1.00  0.00           C  
ATOM    110 HG12 ILE A   7      14.502  -5.543 -10.729  1.00  0.00           H  
ATOM    111 HG13 ILE A   7      16.169  -5.312 -10.245  1.00  0.00           H  
ATOM    112  CG2 ILE A   7      17.393  -5.130 -12.575  1.00  0.00           C  
ATOM    113 HG21 ILE A   7      17.848  -4.443 -11.862  1.00  0.00           H  
ATOM    114 HG22 ILE A   7      17.821  -6.123 -12.443  1.00  0.00           H  
ATOM    115 HG23 ILE A   7      17.648  -4.801 -13.582  1.00  0.00           H  
ATOM    116  CD1 ILE A   7      15.699  -7.292 -10.956  1.00  0.00           C  
ATOM    117 HD11 ILE A   7      16.737  -7.575 -11.131  1.00  0.00           H  
ATOM    118 HD12 ILE A   7      15.070  -7.759 -11.713  1.00  0.00           H  
ATOM    119 HD13 ILE A   7      15.391  -7.653  -9.974  1.00  0.00           H  
ATOM    120  N   LYS A   8      15.374  -3.300 -14.933  1.00  0.00           N  
ATOM    121  H   LYS A   8      14.738  -4.079 -15.030  1.00  0.00           H  
ATOM    122  CA  LYS A   8      15.840  -2.634 -16.159  1.00  0.00           C  
ATOM    123  HA  LYS A   8      16.919  -2.760 -16.244  1.00  0.00           H  
ATOM    124  C   LYS A   8      15.593  -1.122 -16.127  1.00  0.00           C  
ATOM    125  CB  LYS A   8      15.170  -3.302 -17.368  1.00  0.00           C  
ATOM    126  HB2 LYS A   8      15.356  -4.375 -17.328  1.00  0.00           H  
ATOM    127  HB3 LYS A   8      14.094  -3.131 -17.332  1.00  0.00           H  
ATOM    128  O   LYS A   8      16.536  -0.348 -16.263  1.00  0.00           O  
ATOM    129  CG  LYS A   8      15.734  -2.760 -18.685  1.00  0.00           C  
ATOM    130  HG2 LYS A   8      16.809  -2.940 -18.715  1.00  0.00           H  
ATOM    131  HG3 LYS A   8      15.558  -1.686 -18.744  1.00  0.00           H  
ATOM    132  CD  LYS A   8      15.072  -3.432 -19.889  1.00  0.00           C  
ATOM    133  HD2 LYS A   8      14.000  -3.233 -19.866  1.00  0.00           H  
ATOM    134  HD3 LYS A   8      15.253  -4.506 -19.855  1.00  0.00           H  
ATOM    135  CE  LYS A   8      15.693  -2.829 -21.151  1.00  0.00           C  
ATOM    136  HE2 LYS A   8      15.584  -1.745 -21.103  1.00  0.00           H  
ATOM    137  HE3 LYS A   8      16.765  -3.030 -21.140  1.00  0.00           H  
ATOM    138  NZ  LYS A   8      15.071  -3.361 -22.386  1.00  0.00           N  
ATOM    139  HZ1 LYS A   8      15.193  -4.362 -22.439  1.00  0.00           H  
ATOM    140  HZ2 LYS A   8      14.088  -3.130 -22.406  1.00  0.00           H  
ATOM    141  HZ3 LYS A   8      15.515  -2.937 -23.188  1.00  0.00           H  
ATOM    142  N   ASN A   9      14.360  -0.704 -15.839  1.00  0.00           N  
ATOM    143  H   ASN A   9      13.636  -1.397 -15.713  1.00  0.00           H  
ATOM    144  CA  ASN A   9      13.976   0.711 -15.819  1.00  0.00           C  
ATOM    145  HA  ASN A   9      14.188   1.150 -16.794  1.00  0.00           H  
ATOM    146  C   ASN A   9      14.761   1.537 -14.787  1.00  0.00           C  
ATOM    147  CB  ASN A   9      12.467   0.810 -15.542  1.00  0.00           C  
ATOM    148  HB2 ASN A   9      12.226   0.252 -14.638  1.00  0.00           H  
ATOM    149  HB3 ASN A   9      12.211   1.856 -15.371  1.00  0.00           H  
ATOM    150  O   ASN A   9      14.954   2.730 -14.992  1.00  0.00           O  
ATOM    151  CG  ASN A   9      11.592   0.315 -16.683  1.00  0.00           C  
ATOM    152  ND2 ASN A   9      10.302   0.230 -16.456  1.00  0.00           N  
ATOM    153 HD21 ASN A   9       9.733  -0.060 -17.238  1.00  0.00           H  
ATOM    154 HD22 ASN A   9       9.929   0.498 -15.557  1.00  0.00           H  
ATOM    155  OD1 ASN A   9      12.025   0.013 -17.783  1.00  0.00           O  
ATOM    156  N   ASN A  10      15.218   0.912 -13.697  1.00  0.00           N  
ATOM    157  H   ASN A  10      15.009  -0.070 -13.585  1.00  0.00           H  
ATOM    158  CA  ASN A  10      15.987   1.577 -12.640  1.00  0.00           C  
ATOM    159  HA  ASN A  10      15.888   2.657 -12.750  1.00  0.00           H  
ATOM    160  C   ASN A  10      17.504   1.297 -12.705  1.00  0.00           C  
ATOM    161  CB  ASN A  10      15.380   1.203 -11.279  1.00  0.00           C  
ATOM    162  HB2 ASN A  10      15.416   0.123 -11.138  1.00  0.00           H  
ATOM    163  HB3 ASN A  10      15.973   1.679 -10.498  1.00  0.00           H  
ATOM    164  O   ASN A  10      18.259   1.831 -11.897  1.00  0.00           O  
ATOM    165  CG  ASN A  10      13.957   1.704 -11.107  1.00  0.00           C  
ATOM    166  ND2 ASN A  10      12.965   0.864 -11.267  1.00  0.00           N  
ATOM    167 HD21 ASN A  10      13.153  -0.082 -11.564  1.00  0.00           H  
ATOM    168 HD22 ASN A  10      12.032   1.223 -11.118  1.00  0.00           H  
ATOM    169  OD1 ASN A  10      13.706   2.855 -10.811  1.00  0.00           O  
ATOM    170  N   SER A  11      17.960   0.456 -13.640  1.00  0.00           N  
ATOM    171  H   SER A  11      17.287   0.039 -14.267  1.00  0.00           H  
ATOM    172  CA  SER A  11      19.385   0.191 -13.898  1.00  0.00           C  
ATOM    173  HA  SER A  11      19.955   0.278 -12.973  1.00  0.00           H  
ATOM    174  C   SER A  11      19.963   1.179 -14.910  1.00  0.00           C  
ATOM    175  CB  SER A  11      19.593  -1.216 -14.470  1.00  0.00           C  
ATOM    176  HB2 SER A  11      19.085  -1.290 -15.431  1.00  0.00           H  
ATOM    177  HB3 SER A  11      20.657  -1.387 -14.633  1.00  0.00           H  
ATOM    178  O   SER A  11      21.108   1.601 -14.768  1.00  0.00           O  
ATOM    179  OG  SER A  11      19.085  -2.210 -13.610  1.00  0.00           O  
ATOM    180  HG  SER A  11      18.145  -2.037 -13.518  1.00  0.00           H  
ATOM    181  N   ASP A  12      19.169   1.548 -15.921  1.00  0.00           N  
ATOM    182  H   ASP A  12      18.257   1.120 -15.988  1.00  0.00           H  
ATOM    183  CA  ASP A  12      19.636   2.274 -17.112  1.00  0.00           C  
ATOM    184  HA  ASP A  12      20.667   1.982 -17.310  1.00  0.00           H  
ATOM    185  C   ASP A  12      19.660   3.809 -16.941  1.00  0.00           C  
ATOM    186  CB  ASP A  12      18.792   1.833 -18.329  1.00  0.00           C  
ATOM    187  HB2 ASP A  12      19.040   2.469 -19.179  1.00  0.00           H  
ATOM    188  HB3 ASP A  12      17.737   1.981 -18.100  1.00  0.00           H  
ATOM    189  O   ASP A  12      20.051   4.548 -17.847  1.00  0.00           O  
ATOM    190  CG  ASP A  12      19.024   0.373 -18.763  1.00  0.00           C  
ATOM    191  OD1 ASP A  12      20.101  -0.179 -18.443  1.00  0.00           O  
ATOM    192  OD2 ASP A  12      18.125  -0.192 -19.436  1.00  0.00           O  
ATOM    193  N   SER A  13      19.267   4.334 -15.778  1.00  0.00           N  
ATOM    194  H   SER A  13      18.978   3.710 -15.038  1.00  0.00           H  
ATOM    195  CA  SER A  13      19.204   5.776 -15.534  1.00  0.00           C  
ATOM    196  HA  SER A  13      18.836   6.256 -16.440  1.00  0.00           H  
ATOM    197  C   SER A  13      20.588   6.371 -15.234  1.00  0.00           C  
ATOM    198  CB  SER A  13      18.176   6.078 -14.440  1.00  0.00           C  
ATOM    199  HB2 SER A  13      17.180   5.821 -14.802  1.00  0.00           H  
ATOM    200  HB3 SER A  13      18.199   7.140 -14.193  1.00  0.00           H  
ATOM    201  O   SER A  13      20.963   6.566 -14.080  1.00  0.00           O  
ATOM    202  OG  SER A  13      18.456   5.309 -13.293  1.00  0.00           O  
ATOM    203  HG  SER A  13      19.367   5.477 -13.039  1.00  0.00           H  
ATOM    204  N   ASN A  14      21.320   6.753 -16.286  1.00  0.00           N  
ATOM    205  H   ASN A  14      21.012   6.412 -17.186  1.00  0.00           H  
ATOM    206  CA  ASN A  14      22.526   7.602 -16.232  1.00  0.00           C  
ATOM    207  HA  ASN A  14      23.198   7.187 -15.481  1.00  0.00           H  
ATOM    208  C   ASN A  14      22.258   9.058 -15.771  1.00  0.00           C  
ATOM    209  CB  ASN A  14      23.227   7.563 -17.611  1.00  0.00           C  
ATOM    210  HB2 ASN A  14      22.482   7.501 -18.405  1.00  0.00           H  
ATOM    211  HB3 ASN A  14      23.793   8.481 -17.768  1.00  0.00           H  
ATOM    212  O   ASN A  14      23.144   9.907 -15.837  1.00  0.00           O  
ATOM    213  CG  ASN A  14      24.229   6.432 -17.758  1.00  0.00           C  
ATOM    214  ND2 ASN A  14      24.508   6.019 -18.972  1.00  0.00           N  
ATOM    215 HD21 ASN A  14      25.156   5.247 -19.040  1.00  0.00           H  
ATOM    216 HD22 ASN A  14      24.024   6.401 -19.772  1.00  0.00           H  
ATOM    217  OD1 ASN A  14      24.808   5.933 -16.808  1.00  0.00           O  
ATOM    218  N   ILE A  15      21.051   9.372 -15.295  1.00  0.00           N  
ATOM    219  H   ILE A  15      20.384   8.622 -15.183  1.00  0.00           H  
ATOM    220  CA  ILE A  15      20.648  10.710 -14.849  1.00  0.00           C  
ATOM    221  HA  ILE A  15      21.429  11.434 -15.080  1.00  0.00           H  
ATOM    222  C   ILE A  15      20.477  10.669 -13.335  1.00  0.00           C  
ATOM    223  CB  ILE A  15      19.354  11.170 -15.569  1.00  0.00           C  
ATOM    224  HB  ILE A  15      18.543  10.493 -15.299  1.00  0.00           H  
ATOM    225  O   ILE A  15      19.367  10.440 -12.879  1.00  0.00           O  
ATOM    226  CG1 ILE A  15      19.516  11.122 -17.106  1.00  0.00           C  
ATOM    227 HG12 ILE A  15      19.865  10.135 -17.410  1.00  0.00           H  
ATOM    228 HG13 ILE A  15      20.263  11.852 -17.416  1.00  0.00           H  
ATOM    229  CG2 ILE A  15      18.976  12.597 -15.117  1.00  0.00           C  
ATOM    230 HG21 ILE A  15      18.843  12.646 -14.036  1.00  0.00           H  
ATOM    231 HG22 ILE A  15      19.751  13.305 -15.412  1.00  0.00           H  
ATOM    232 HG23 ILE A  15      18.028  12.899 -15.563  1.00  0.00           H  
ATOM    233  CD1 ILE A  15      18.213  11.379 -17.873  1.00  0.00           C  
ATOM    234 HD11 ILE A  15      18.388  11.222 -18.937  1.00  0.00           H  
ATOM    235 HD12 ILE A  15      17.441  10.687 -17.537  1.00  0.00           H  
ATOM    236 HD13 ILE A  15      17.874  12.405 -17.731  1.00  0.00           H  
ATOM    237  N   LEU A  16      21.575  10.829 -12.580  1.00  0.00           N  
ATOM    238  H   LEU A  16      22.445  10.917 -13.084  1.00  0.00           H  
ATOM    239  CA  LEU A  16      21.622  11.091 -11.121  1.00  0.00           C  
ATOM    240  HA  LEU A  16      22.606  10.766 -10.783  1.00  0.00           H  
ATOM    241  C   LEU A  16      20.652  10.283 -10.224  1.00  0.00           C  
ATOM    242  CB  LEU A  16      21.530  12.617 -10.889  1.00  0.00           C  
ATOM    243  HB2 LEU A  16      20.790  13.027 -11.577  1.00  0.00           H  
ATOM    244  HB3 LEU A  16      21.175  12.835  -9.882  1.00  0.00           H  
ATOM    245  O   LEU A  16      20.399  10.654  -9.080  1.00  0.00           O  
ATOM    246  CG  LEU A  16      22.874  13.342 -11.078  1.00  0.00           C  
ATOM    247  HG  LEU A  16      23.391  12.935 -11.947  1.00  0.00           H  
ATOM    248  CD1 LEU A  16      22.640  14.832 -11.314  1.00  0.00           C  
ATOM    249 HD11 LEU A  16      23.595  15.341 -11.447  1.00  0.00           H  
ATOM    250 HD12 LEU A  16      22.114  15.268 -10.465  1.00  0.00           H  
ATOM    251 HD13 LEU A  16      22.043  14.973 -12.215  1.00  0.00           H  
ATOM    252  CD2 LEU A  16      23.770  13.191  -9.843  1.00  0.00           C  
ATOM    253 HD21 LEU A  16      23.276  13.615  -8.969  1.00  0.00           H  
ATOM    254 HD22 LEU A  16      23.980  12.138  -9.656  1.00  0.00           H  
ATOM    255 HD23 LEU A  16      24.713  13.712 -10.008  1.00  0.00           H  
ATOM    256  N   ALA A  17      20.122   9.169 -10.717  1.00  0.00           N  
ATOM    257  H   ALA A  17      20.294   8.953 -11.688  1.00  0.00           H  
ATOM    258  CA  ALA A  17      19.148   8.362 -10.019  1.00  0.00           C  
ATOM    259  HA  ALA A  17      18.496   9.031  -9.457  1.00  0.00           H  
ATOM    260  C   ALA A  17      19.918   7.426  -9.085  1.00  0.00           C  
ATOM    261  CB  ALA A  17      18.284   7.624 -11.035  1.00  0.00           C  
ATOM    262  HB1 ALA A  17      17.736   8.337 -11.651  1.00  0.00           H  
ATOM    263  HB2 ALA A  17      18.949   7.032 -11.664  1.00  0.00           H  
ATOM    264  HB3 ALA A  17      17.582   6.964 -10.525  1.00  0.00           H  
ATOM    265  O   ALA A  17      20.926   6.843  -9.507  1.00  0.00           O  
ATOM    266  N   PRO A  18      19.494   7.289  -7.818  1.00  0.00           N  
ATOM    267  CA  PRO A  18      20.172   6.428  -6.865  1.00  0.00           C  
ATOM    268  HA  PRO A  18      21.154   6.846  -6.646  1.00  0.00           H  
ATOM    269  C   PRO A  18      20.306   5.026  -7.457  1.00  0.00           C  
ATOM    270  CB  PRO A  18      19.314   6.443  -5.593  1.00  0.00           C  
ATOM    271  HB2 PRO A  18      18.632   5.593  -5.580  1.00  0.00           H  
ATOM    272  HB3 PRO A  18      19.929   6.443  -4.693  1.00  0.00           H  
ATOM    273  O   PRO A  18      19.309   4.390  -7.799  1.00  0.00           O  
ATOM    274  CG  PRO A  18      18.498   7.727  -5.713  1.00  0.00           C  
ATOM    275  HG2 PRO A  18      17.538   7.646  -5.202  1.00  0.00           H  
ATOM    276  HG3 PRO A  18      19.073   8.560  -5.310  1.00  0.00           H  
ATOM    277  CD  PRO A  18      18.328   7.911  -7.215  1.00  0.00           C  
ATOM    278  HD2 PRO A  18      18.270   8.977  -7.435  1.00  0.00           H  
ATOM    279  HD3 PRO A  18      17.429   7.396  -7.555  1.00  0.00           H  
ATOM    280  N   LYS A  19      21.548   4.552  -7.614  1.00  0.00           N  
ATOM    281  H   LYS A  19      22.318   5.158  -7.372  1.00  0.00           H  
ATOM    282  CA  LYS A  19      21.814   3.182  -8.058  1.00  0.00           C  
ATOM    283  HA  LYS A  19      21.387   3.042  -9.051  1.00  0.00           H  
ATOM    284  C   LYS A  19      21.107   2.232  -7.095  1.00  0.00           C  
ATOM    285  CB  LYS A  19      23.326   2.897  -8.095  1.00  0.00           C  
ATOM    286  HB2 LYS A  19      23.779   3.219  -7.157  1.00  0.00           H  
ATOM    287  HB3 LYS A  19      23.467   1.820  -8.187  1.00  0.00           H  
ATOM    288  O   LYS A  19      21.456   2.182  -5.916  1.00  0.00           O  
ATOM    289  CG  LYS A  19      24.032   3.577  -9.276  1.00  0.00           C  
ATOM    290  HG2 LYS A  19      23.569   3.245 -10.205  1.00  0.00           H  
ATOM    291  HG3 LYS A  19      23.920   4.658  -9.195  1.00  0.00           H  
ATOM    292  CD  LYS A  19      25.526   3.220  -9.299  1.00  0.00           C  
ATOM    293  HD2 LYS A  19      25.635   2.136  -9.338  1.00  0.00           H  
ATOM    294  HD3 LYS A  19      25.995   3.597  -8.390  1.00  0.00           H  
ATOM    295  CE  LYS A  19      26.187   3.849 -10.530  1.00  0.00           C  
ATOM    296  HE2 LYS A  19      25.688   3.470 -11.422  1.00  0.00           H  
ATOM    297  HE3 LYS A  19      26.019   4.925 -10.500  1.00  0.00           H  
ATOM    298  NZ  LYS A  19      27.642   3.559 -10.594  1.00  0.00           N  
ATOM    299  HZ1 LYS A  19      28.039   3.988 -11.418  1.00  0.00           H  
ATOM    300  HZ2 LYS A  19      27.802   2.563 -10.647  1.00  0.00           H  
ATOM    301  HZ3 LYS A  19      28.114   3.933  -9.783  1.00  0.00           H  
ATOM    302  N   VAL A  20      20.139   1.466  -7.596  1.00  0.00           N  
ATOM    303  H   VAL A  20      19.820   1.659  -8.535  1.00  0.00           H  
ATOM    304  CA  VAL A  20      19.461   0.425  -6.816  1.00  0.00           C  
ATOM    305  HA  VAL A  20      18.968   0.897  -5.967  1.00  0.00           H  
ATOM    306  C   VAL A  20      20.519  -0.559  -6.308  1.00  0.00           C  
ATOM    307  CB  VAL A  20      18.398  -0.302  -7.663  1.00  0.00           C  
ATOM    308  HB  VAL A  20      18.885  -0.799  -8.502  1.00  0.00           H  
ATOM    309  O   VAL A  20      21.228  -1.187  -7.096  1.00  0.00           O  
ATOM    310  CG1 VAL A  20      17.654  -1.365  -6.842  1.00  0.00           C  
ATOM    311 HG11 VAL A  20      17.120  -0.893  -6.018  1.00  0.00           H  
ATOM    312 HG12 VAL A  20      18.359  -2.088  -6.432  1.00  0.00           H  
ATOM    313 HG13 VAL A  20      16.944  -1.889  -7.481  1.00  0.00           H  
ATOM    314  CG2 VAL A  20      17.357   0.674  -8.221  1.00  0.00           C  
ATOM    315 HG21 VAL A  20      16.568   0.124  -8.734  1.00  0.00           H  
ATOM    316 HG22 VAL A  20      16.921   1.270  -7.420  1.00  0.00           H  
ATOM    317 HG23 VAL A  20      17.822   1.350  -8.939  1.00  0.00           H  
ATOM    318  N   SER A  21      20.659  -0.695  -4.990  1.00  0.00           N  
ATOM    319  H   SER A  21      20.102  -0.118  -4.376  1.00  0.00           H  
ATOM    320  CA  SER A  21      21.686  -1.563  -4.407  1.00  0.00           C  
ATOM    321  HA  SER A  21      22.636  -1.291  -4.868  1.00  0.00           H  
ATOM    322  C   SER A  21      21.424  -3.046  -4.721  1.00  0.00           C  
ATOM    323  CB  SER A  21      21.824  -1.296  -2.905  1.00  0.00           C  
ATOM    324  HB2 SER A  21      21.941  -0.225  -2.740  1.00  0.00           H  
ATOM    325  HB3 SER A  21      22.710  -1.806  -2.524  1.00  0.00           H  
ATOM    326  O   SER A  21      20.279  -3.498  -4.829  1.00  0.00           O  
ATOM    327  OG  SER A  21      20.690  -1.762  -2.209  1.00  0.00           O  
ATOM    328  HG  SER A  21      20.596  -1.232  -1.414  1.00  0.00           H  
ATOM    329  N   GLN A  22      22.484  -3.856  -4.849  1.00  0.00           N  
ATOM    330  H   GLN A  22      23.408  -3.452  -4.799  1.00  0.00           H  
ATOM    331  CA  GLN A  22      22.341  -5.284  -5.183  1.00  0.00           C  
ATOM    332  HA  GLN A  22      21.819  -5.366  -6.137  1.00  0.00           H  
ATOM    333  C   GLN A  22      21.518  -6.075  -4.151  1.00  0.00           C  
ATOM    334  CB  GLN A  22      23.714  -5.956  -5.314  1.00  0.00           C  
ATOM    335  HB2 GLN A  22      24.316  -5.744  -4.431  1.00  0.00           H  
ATOM    336  HB3 GLN A  22      23.542  -7.031  -5.353  1.00  0.00           H  
ATOM    337  O   GLN A  22      20.837  -7.037  -4.514  1.00  0.00           O  
ATOM    338  CG  GLN A  22      24.496  -5.565  -6.577  1.00  0.00           C  
ATOM    339  HG2 GLN A  22      24.865  -4.544  -6.482  1.00  0.00           H  
ATOM    340  HG3 GLN A  22      23.833  -5.613  -7.441  1.00  0.00           H  
ATOM    341  CD  GLN A  22      25.677  -6.506  -6.829  1.00  0.00           C  
ATOM    342  NE2 GLN A  22      26.381  -6.351  -7.927  1.00  0.00           N  
ATOM    343 HE21 GLN A  22      27.169  -6.972  -8.044  1.00  0.00           H  
ATOM    344 HE22 GLN A  22      26.181  -5.607  -8.580  1.00  0.00           H  
ATOM    345  OE1 GLN A  22      25.968  -7.412  -6.063  1.00  0.00           O  
ATOM    346  N   SER A  23      21.558  -5.685  -2.872  1.00  0.00           N  
ATOM    347  H   SER A  23      22.062  -4.843  -2.634  1.00  0.00           H  
ATOM    348  CA  SER A  23      20.738  -6.295  -1.816  1.00  0.00           C  
ATOM    349  HA  SER A  23      20.911  -7.372  -1.807  1.00  0.00           H  
ATOM    350  C   SER A  23      19.243  -6.070  -2.061  1.00  0.00           C  
ATOM    351  CB  SER A  23      21.141  -5.735  -0.445  1.00  0.00           C  
ATOM    352  HB2 SER A  23      22.172  -6.016  -0.229  1.00  0.00           H  
ATOM    353  HB3 SER A  23      20.491  -6.152   0.324  1.00  0.00           H  
ATOM    354  O   SER A  23      18.436  -6.984  -1.867  1.00  0.00           O  
ATOM    355  OG  SER A  23      21.033  -4.327  -0.449  1.00  0.00           O  
ATOM    356  HG  SER A  23      21.256  -3.978   0.416  1.00  0.00           H  
ATOM    357  N   VAL A  24      18.872  -4.893  -2.571  1.00  0.00           N  
ATOM    358  H   VAL A  24      19.573  -4.176  -2.690  1.00  0.00           H  
ATOM    359  CA  VAL A  24      17.495  -4.580  -2.961  1.00  0.00           C  
ATOM    360  HA  VAL A  24      16.828  -4.893  -2.158  1.00  0.00           H  
ATOM    361  C   VAL A  24      17.088  -5.362  -4.206  1.00  0.00           C  
ATOM    362  CB  VAL A  24      17.303  -3.069  -3.156  1.00  0.00           C  
ATOM    363  HB  VAL A  24      18.028  -2.684  -3.874  1.00  0.00           H  
ATOM    364  O   VAL A  24      16.011  -5.950  -4.210  1.00  0.00           O  
ATOM    365  CG1 VAL A  24      15.895  -2.778  -3.675  1.00  0.00           C  
ATOM    366 HG11 VAL A  24      15.821  -3.056  -4.726  1.00  0.00           H  
ATOM    367 HG12 VAL A  24      15.698  -1.710  -3.591  1.00  0.00           H  
ATOM    368 HG13 VAL A  24      15.149  -3.321  -3.094  1.00  0.00           H  
ATOM    369  CG2 VAL A  24      17.471  -2.321  -1.828  1.00  0.00           C  
ATOM    370 HG21 VAL A  24      18.421  -2.578  -1.358  1.00  0.00           H  
ATOM    371 HG22 VAL A  24      16.666  -2.582  -1.142  1.00  0.00           H  
ATOM    372 HG23 VAL A  24      17.458  -1.246  -2.007  1.00  0.00           H  
ATOM    373  N   ILE A  25      17.953  -5.470  -5.220  1.00  0.00           N  
ATOM    374  H   ILE A  25      18.804  -4.927  -5.175  1.00  0.00           H  
ATOM    375  CA  ILE A  25      17.673  -6.281  -6.420  1.00  0.00           C  
ATOM    376  HA  ILE A  25      16.769  -5.897  -6.892  1.00  0.00           H  
ATOM    377  C   ILE A  25      17.394  -7.742  -6.041  1.00  0.00           C  
ATOM    378  CB  ILE A  25      18.830  -6.179  -7.442  1.00  0.00           C  
ATOM    379  HB  ILE A  25      19.763  -6.443  -6.944  1.00  0.00           H  
ATOM    380  O   ILE A  25      16.416  -8.324  -6.510  1.00  0.00           O  
ATOM    381  CG1 ILE A  25      18.944  -4.730  -7.963  1.00  0.00           C  
ATOM    382 HG12 ILE A  25      19.069  -4.063  -7.110  1.00  0.00           H  
ATOM    383 HG13 ILE A  25      18.025  -4.450  -8.478  1.00  0.00           H  
ATOM    384  CG2 ILE A  25      18.618  -7.163  -8.610  1.00  0.00           C  
ATOM    385 HG21 ILE A  25      19.415  -7.059  -9.347  1.00  0.00           H  
ATOM    386 HG22 ILE A  25      18.630  -8.195  -8.258  1.00  0.00           H  
ATOM    387 HG23 ILE A  25      17.660  -6.949  -9.083  1.00  0.00           H  
ATOM    388  CD1 ILE A  25      20.134  -4.472  -8.894  1.00  0.00           C  
ATOM    389 HD11 ILE A  25      20.217  -3.400  -9.073  1.00  0.00           H  
ATOM    390 HD12 ILE A  25      19.988  -4.966  -9.854  1.00  0.00           H  
ATOM    391 HD13 ILE A  25      21.056  -4.823  -8.430  1.00  0.00           H  
ATOM    392  N   LYS A  26      18.216  -8.335  -5.163  1.00  0.00           N  
ATOM    393  H   LYS A  26      19.012  -7.809  -4.831  1.00  0.00           H  
ATOM    394  CA  LYS A  26      17.981  -9.693  -4.640  1.00  0.00           C  
ATOM    395  HA  LYS A  26      17.914 -10.397  -5.469  1.00  0.00           H  
ATOM    396  C   LYS A  26      16.646  -9.792  -3.905  1.00  0.00           C  
ATOM    397  CB  LYS A  26      19.116 -10.121  -3.699  1.00  0.00           C  
ATOM    398  HB2 LYS A  26      18.792 -10.999  -3.141  1.00  0.00           H  
ATOM    399  HB3 LYS A  26      19.319  -9.322  -2.985  1.00  0.00           H  
ATOM    400  O   LYS A  26      15.917 -10.757  -4.112  1.00  0.00           O  
ATOM    401  CG  LYS A  26      20.403 -10.483  -4.451  1.00  0.00           C  
ATOM    402  HG2 LYS A  26      20.756  -9.621  -5.016  1.00  0.00           H  
ATOM    403  HG3 LYS A  26      20.196 -11.297  -5.146  1.00  0.00           H  
ATOM    404  CD  LYS A  26      21.490 -10.926  -3.461  1.00  0.00           C  
ATOM    405  HD2 LYS A  26      21.679 -10.115  -2.757  1.00  0.00           H  
ATOM    406  HD3 LYS A  26      21.141 -11.800  -2.912  1.00  0.00           H  
ATOM    407  CE  LYS A  26      22.786 -11.266  -4.208  1.00  0.00           C  
ATOM    408  HE2 LYS A  26      22.575 -12.057  -4.928  1.00  0.00           H  
ATOM    409  HE3 LYS A  26      23.106 -10.386  -4.766  1.00  0.00           H  
ATOM    410  NZ  LYS A  26      23.866 -11.698  -3.283  1.00  0.00           N  
ATOM    411  HZ1 LYS A  26      23.596 -12.524  -2.768  1.00  0.00           H  
ATOM    412  HZ2 LYS A  26      24.708 -11.910  -3.798  1.00  0.00           H  
ATOM    413  HZ3 LYS A  26      24.089 -10.965  -2.624  1.00  0.00           H  
ATOM    414  N   SER A  27      16.322  -8.783  -3.095  1.00  0.00           N  
ATOM    415  H   SER A  27      16.977  -8.022  -2.987  1.00  0.00           H  
ATOM    416  CA  SER A  27      15.045  -8.724  -2.382  1.00  0.00           C  
ATOM    417  HA  SER A  27      14.944  -9.622  -1.773  1.00  0.00           H  
ATOM    418  C   SER A  27      13.870  -8.702  -3.358  1.00  0.00           C  
ATOM    419  CB  SER A  27      14.979  -7.514  -1.446  1.00  0.00           C  
ATOM    420  HB2 SER A  27      15.033  -6.588  -2.018  1.00  0.00           H  
ATOM    421  HB3 SER A  27      14.026  -7.535  -0.915  1.00  0.00           H  
ATOM    422  O   SER A  27      12.937  -9.466  -3.160  1.00  0.00           O  
ATOM    423  OG  SER A  27      16.030  -7.550  -0.499  1.00  0.00           O  
ATOM    424  HG  SER A  27      16.865  -7.397  -0.949  1.00  0.00           H  
ATOM    425  N   ILE A  28      13.949  -7.909  -4.436  1.00  0.00           N  
ATOM    426  H   ILE A  28      14.757  -7.310  -4.524  1.00  0.00           H  
ATOM    427  CA  ILE A  28      12.908  -7.803  -5.471  1.00  0.00           C  
ATOM    428  HA  ILE A  28      11.955  -7.608  -4.977  1.00  0.00           H  
ATOM    429  C   ILE A  28      12.738  -9.116  -6.236  1.00  0.00           C  
ATOM    430  CB  ILE A  28      13.185  -6.619  -6.424  1.00  0.00           C  
ATOM    431  HB  ILE A  28      14.201  -6.714  -6.808  1.00  0.00           H  
ATOM    432  O   ILE A  28      11.613  -9.574  -6.393  1.00  0.00           O  
ATOM    433  CG1 ILE A  28      13.056  -5.282  -5.661  1.00  0.00           C  
ATOM    434 HG12 ILE A  28      11.999  -5.058  -5.510  1.00  0.00           H  
ATOM    435 HG13 ILE A  28      13.522  -5.353  -4.679  1.00  0.00           H  
ATOM    436  CG2 ILE A  28      12.208  -6.622  -7.620  1.00  0.00           C  
ATOM    437 HG21 ILE A  28      11.177  -6.598  -7.266  1.00  0.00           H  
ATOM    438 HG22 ILE A  28      12.378  -5.764  -8.270  1.00  0.00           H  
ATOM    439 HG23 ILE A  28      12.347  -7.514  -8.231  1.00  0.00           H  
ATOM    440  CD1 ILE A  28      13.713  -4.113  -6.398  1.00  0.00           C  
ATOM    441 HD11 ILE A  28      13.230  -3.958  -7.363  1.00  0.00           H  
ATOM    442 HD12 ILE A  28      13.608  -3.204  -5.806  1.00  0.00           H  
ATOM    443 HD13 ILE A  28      14.771  -4.320  -6.555  1.00  0.00           H  
ATOM    444  N   LYS A  29      13.833  -9.765  -6.658  1.00  0.00           N  
ATOM    445  H   LYS A  29      14.731  -9.329  -6.503  1.00  0.00           H  
ATOM    446  CA  LYS A  29      13.773 -11.062  -7.362  1.00  0.00           C  
ATOM    447  HA  LYS A  29      13.145 -10.957  -8.246  1.00  0.00           H  
ATOM    448  C   LYS A  29      13.112 -12.172  -6.536  1.00  0.00           C  
ATOM    449  CB  LYS A  29      15.182 -11.506  -7.785  1.00  0.00           C  
ATOM    450  HB2 LYS A  29      15.863 -11.424  -6.937  1.00  0.00           H  
ATOM    451  HB3 LYS A  29      15.135 -12.554  -8.082  1.00  0.00           H  
ATOM    452  O   LYS A  29      12.622 -13.140  -7.106  1.00  0.00           O  
ATOM    453  CG  LYS A  29      15.724 -10.701  -8.973  1.00  0.00           C  
ATOM    454  HG2 LYS A  29      15.864  -9.660  -8.682  1.00  0.00           H  
ATOM    455  HG3 LYS A  29      15.001 -10.743  -9.788  1.00  0.00           H  
ATOM    456  CD  LYS A  29      17.059 -11.284  -9.457  1.00  0.00           C  
ATOM    457  HD2 LYS A  29      16.912 -12.335  -9.706  1.00  0.00           H  
ATOM    458  HD3 LYS A  29      17.801 -11.201  -8.663  1.00  0.00           H  
ATOM    459  CE  LYS A  29      17.532 -10.526 -10.703  1.00  0.00           C  
ATOM    460  HE2 LYS A  29      16.707 -10.495 -11.414  1.00  0.00           H  
ATOM    461  HE3 LYS A  29      17.759  -9.497 -10.423  1.00  0.00           H  
ATOM    462  NZ  LYS A  29      18.710 -11.170 -11.338  1.00  0.00           N  
ATOM    463  HZ1 LYS A  29      18.975 -10.662 -12.170  1.00  0.00           H  
ATOM    464  HZ2 LYS A  29      18.479 -12.110 -11.624  1.00  0.00           H  
ATOM    465  HZ3 LYS A  29      19.499 -11.199 -10.708  1.00  0.00           H  
ATOM    466  N   GLY A  30      13.122 -12.055  -5.208  1.00  0.00           N  
ATOM    467  H   GLY A  30      13.571 -11.245  -4.806  1.00  0.00           H  
ATOM    468  CA  GLY A  30      12.441 -12.987  -4.308  1.00  0.00           C  
ATOM    469  HA2 GLY A  30      12.926 -12.940  -3.333  1.00  0.00           H  
ATOM    470  HA3 GLY A  30      12.537 -14.003  -4.692  1.00  0.00           H  
ATOM    471  C   GLY A  30      10.950 -12.697  -4.100  1.00  0.00           C  
ATOM    472  O   GLY A  30      10.253 -13.527  -3.513  1.00  0.00           O  
ATOM    473  N   ILE A  31      10.445 -11.542  -4.549  1.00  0.00           N  
ATOM    474  H   ILE A  31      11.024 -10.931  -5.107  1.00  0.00           H  
ATOM    475  CA  ILE A  31       9.041 -11.165  -4.374  1.00  0.00           C  
ATOM    476  HA  ILE A  31       8.739 -11.426  -3.360  1.00  0.00           H  
ATOM    477  C   ILE A  31       8.201 -11.977  -5.355  1.00  0.00           C  
ATOM    478  CB  ILE A  31       8.807  -9.646  -4.554  1.00  0.00           C  
ATOM    479  HB  ILE A  31       9.048  -9.366  -5.580  1.00  0.00           H  
ATOM    480  O   ILE A  31       8.240 -11.758  -6.557  1.00  0.00           O  
ATOM    481  CG1 ILE A  31       9.687  -8.823  -3.595  1.00  0.00           C  
ATOM    482 HG12 ILE A  31       9.448  -9.073  -2.561  1.00  0.00           H  
ATOM    483 HG13 ILE A  31      10.723  -9.106  -3.782  1.00  0.00           H  
ATOM    484  CG2 ILE A  31       7.328  -9.325  -4.289  1.00  0.00           C  
ATOM    485 HG21 ILE A  31       7.063  -9.571  -3.260  1.00  0.00           H  
ATOM    486 HG22 ILE A  31       6.695  -9.891  -4.971  1.00  0.00           H  
ATOM    487 HG23 ILE A  31       7.136  -8.267  -4.466  1.00  0.00           H  
ATOM    488  CD1 ILE A  31       9.613  -7.305  -3.788  1.00  0.00           C  
ATOM    489 HD11 ILE A  31      10.377  -6.824  -3.175  1.00  0.00           H  
ATOM    490 HD12 ILE A  31       9.786  -7.057  -4.835  1.00  0.00           H  
ATOM    491 HD13 ILE A  31       8.636  -6.927  -3.488  1.00  0.00           H  
ATOM    492  N   LYS A  32       7.404 -12.914  -4.841  1.00  0.00           N  
ATOM    493  H   LYS A  32       7.459 -13.086  -3.847  1.00  0.00           H  
ATOM    494  CA  LYS A  32       6.424 -13.633  -5.666  1.00  0.00           C  
ATOM    495  HA  LYS A  32       6.908 -13.892  -6.608  1.00  0.00           H  
ATOM    496  C   LYS A  32       5.261 -12.697  -6.005  1.00  0.00           C  
ATOM    497  CB  LYS A  32       5.957 -14.927  -4.979  1.00  0.00           C  
ATOM    498  HB2 LYS A  32       5.423 -14.688  -4.060  1.00  0.00           H  
ATOM    499  HB3 LYS A  32       5.266 -15.440  -5.648  1.00  0.00           H  
ATOM    500  O   LYS A  32       4.801 -11.977  -5.122  1.00  0.00           O  
ATOM    501  CG  LYS A  32       7.130 -15.868  -4.660  1.00  0.00           C  
ATOM    502  HG2 LYS A  32       7.819 -15.378  -3.972  1.00  0.00           H  
ATOM    503  HG3 LYS A  32       7.661 -16.092  -5.585  1.00  0.00           H  
ATOM    504  CD  LYS A  32       6.656 -17.180  -4.021  1.00  0.00           C  
ATOM    505  HD2 LYS A  32       5.948 -17.668  -4.691  1.00  0.00           H  
ATOM    506  HD3 LYS A  32       6.176 -16.963  -3.067  1.00  0.00           H  
ATOM    507  CE  LYS A  32       7.876 -18.085  -3.802  1.00  0.00           C  
ATOM    508  HE2 LYS A  32       8.569 -17.574  -3.133  1.00  0.00           H  
ATOM    509  HE3 LYS A  32       8.385 -18.206  -4.759  1.00  0.00           H  
ATOM    510  NZ  LYS A  32       7.516 -19.417  -3.253  1.00  0.00           N  
ATOM    511  HZ1 LYS A  32       7.095 -19.332  -2.339  1.00  0.00           H  
ATOM    512  HZ2 LYS A  32       8.347 -19.982  -3.157  1.00  0.00           H  
ATOM    513  HZ3 LYS A  32       6.890 -19.906  -3.878  1.00  0.00           H  
ATOM    514  N   SER A  33       4.736 -12.773  -7.229  1.00  0.00           N  
ATOM    515  H   SER A  33       5.196 -13.361  -7.909  1.00  0.00           H  
ATOM    516  CA  SER A  33       3.614 -11.948  -7.720  1.00  0.00           C  
ATOM    517  HA  SER A  33       3.964 -10.924  -7.849  1.00  0.00           H  
ATOM    518  C   SER A  33       2.410 -11.902  -6.773  1.00  0.00           C  
ATOM    519  CB  SER A  33       3.144 -12.467  -9.082  1.00  0.00           C  
ATOM    520  HB2 SER A  33       3.943 -12.340  -9.812  1.00  0.00           H  
ATOM    521  HB3 SER A  33       2.277 -11.893  -9.408  1.00  0.00           H  
ATOM    522  O   SER A  33       1.828 -10.842  -6.586  1.00  0.00           O  
ATOM    523  OG  SER A  33       2.805 -13.842  -8.988  1.00  0.00           O  
ATOM    524  HG  SER A  33       2.320 -14.082  -9.780  1.00  0.00           H  
ATOM    525  N   LYS A  34       2.101 -13.006  -6.080  1.00  0.00           N  
ATOM    526  H   LYS A  34       2.557 -13.858  -6.372  1.00  0.00           H  
ATOM    527  CA  LYS A  34       1.042 -13.073  -5.053  1.00  0.00           C  
ATOM    528  HA  LYS A  34       0.100 -12.790  -5.524  1.00  0.00           H  
ATOM    529  C   LYS A  34       1.207 -12.098  -3.874  1.00  0.00           C  
ATOM    530  CB  LYS A  34       0.902 -14.517  -4.549  1.00  0.00           C  
ATOM    531  HB2 LYS A  34       0.007 -14.569  -3.929  1.00  0.00           H  
ATOM    532  HB3 LYS A  34       0.751 -15.179  -5.401  1.00  0.00           H  
ATOM    533  O   LYS A  34       0.277 -11.906  -3.105  1.00  0.00           O  
ATOM    534  CG  LYS A  34       2.109 -15.003  -3.725  1.00  0.00           C  
ATOM    535  HG2 LYS A  34       2.277 -14.329  -2.885  1.00  0.00           H  
ATOM    536  HG3 LYS A  34       3.002 -15.026  -4.351  1.00  0.00           H  
ATOM    537  CD  LYS A  34       1.829 -16.403  -3.177  1.00  0.00           C  
ATOM    538  HD2 LYS A  34       0.881 -16.374  -2.639  1.00  0.00           H  
ATOM    539  HD3 LYS A  34       1.738 -17.106  -4.005  1.00  0.00           H  
ATOM    540  CE  LYS A  34       2.933 -16.854  -2.219  1.00  0.00           C  
ATOM    541  HE2 LYS A  34       3.100 -16.054  -1.497  1.00  0.00           H  
ATOM    542  HE3 LYS A  34       3.857 -17.001  -2.779  1.00  0.00           H  
ATOM    543  NZ  LYS A  34       2.522 -18.091  -1.510  1.00  0.00           N  
ATOM    544  HZ1 LYS A  34       3.199 -18.370  -0.815  1.00  0.00           H  
ATOM    545  HZ2 LYS A  34       2.342 -18.847  -2.156  1.00  0.00           H  
ATOM    546  HZ3 LYS A  34       1.654 -17.919  -1.024  1.00  0.00           H  
ATOM    547  N   HIS A  35       2.396 -11.522  -3.689  1.00  0.00           N  
ATOM    548  H   HIS A  35       3.122 -11.714  -4.364  1.00  0.00           H  
ATOM    549  CA  HIS A  35       2.682 -10.522  -2.656  1.00  0.00           C  
ATOM    550  HA  HIS A  35       1.915 -10.574  -1.884  1.00  0.00           H  
ATOM    551  C   HIS A  35       2.658  -9.083  -3.184  1.00  0.00           C  
ATOM    552  CB  HIS A  35       4.039 -10.828  -2.005  1.00  0.00           C  
ATOM    553  HB2 HIS A  35       4.823 -10.765  -2.760  1.00  0.00           H  
ATOM    554  HB3 HIS A  35       4.247 -10.071  -1.248  1.00  0.00           H  
ATOM    555  O   HIS A  35       2.893  -8.163  -2.399  1.00  0.00           O  
ATOM    556  CG  HIS A  35       4.096 -12.171  -1.332  1.00  0.00           C  
ATOM    557  CD2 HIS A  35       4.888 -13.225  -1.687  1.00  0.00           C  
ATOM    558  HD2 HIS A  35       5.601 -13.218  -2.499  1.00  0.00           H  
ATOM    559  ND1 HIS A  35       3.365 -12.563  -0.237  1.00  0.00           N  
ATOM    560  HD1 HIS A  35       2.628 -12.034   0.209  1.00  0.00           H  
ATOM    561  CE1 HIS A  35       3.710 -13.824   0.063  1.00  0.00           C  
ATOM    562  HE1 HIS A  35       3.283 -14.398   0.872  1.00  0.00           H  
ATOM    563  NE2 HIS A  35       4.625 -14.288  -0.810  1.00  0.00           N  
ATOM    564  N   VAL A  36       2.426  -8.892  -4.487  1.00  0.00           N  
ATOM    565  H   VAL A  36       2.169  -9.684  -5.059  1.00  0.00           H  
ATOM    566  CA  VAL A  36       2.394  -7.589  -5.154  1.00  0.00           C  
ATOM    567  HA  VAL A  36       2.729  -6.816  -4.462  1.00  0.00           H  
ATOM    568  C   VAL A  36       0.960  -7.289  -5.553  1.00  0.00           C  
ATOM    569  CB  VAL A  36       3.314  -7.553  -6.391  1.00  0.00           C  
ATOM    570  HB  VAL A  36       2.964  -8.266  -7.137  1.00  0.00           H  
ATOM    571  O   VAL A  36       0.389  -7.973  -6.397  1.00  0.00           O  
ATOM    572  CG1 VAL A  36       3.333  -6.152  -7.017  1.00  0.00           C  
ATOM    573 HG11 VAL A  36       3.611  -5.409  -6.270  1.00  0.00           H  
ATOM    574 HG12 VAL A  36       4.044  -6.124  -7.843  1.00  0.00           H  
ATOM    575 HG13 VAL A  36       2.347  -5.909  -7.413  1.00  0.00           H  
ATOM    576  CG2 VAL A  36       4.752  -7.922  -6.021  1.00  0.00           C  
ATOM    577 HG21 VAL A  36       5.396  -7.837  -6.897  1.00  0.00           H  
ATOM    578 HG22 VAL A  36       4.778  -8.957  -5.679  1.00  0.00           H  
ATOM    579 HG23 VAL A  36       5.115  -7.261  -5.234  1.00  0.00           H  
ATOM    580  N   PHE A  37       0.385  -6.250  -4.954  1.00  0.00           N  
ATOM    581  H   PHE A  37       0.891  -5.754  -4.235  1.00  0.00           H  
ATOM    582  CA  PHE A  37      -0.945  -5.778  -5.321  1.00  0.00           C  
ATOM    583  HA  PHE A  37      -1.472  -6.585  -5.830  1.00  0.00           H  
ATOM    584  C   PHE A  37      -0.839  -4.609  -6.305  1.00  0.00           C  
ATOM    585  CB  PHE A  37      -1.735  -5.445  -4.048  1.00  0.00           C  
ATOM    586  HB2 PHE A  37      -1.500  -4.431  -3.723  1.00  0.00           H  
ATOM    587  HB3 PHE A  37      -1.432  -6.123  -3.251  1.00  0.00           H  
ATOM    588  O   PHE A  37      -0.106  -3.651  -6.044  1.00  0.00           O  
ATOM    589  CG  PHE A  37      -3.227  -5.611  -4.227  1.00  0.00           C  
ATOM    590  CD1 PHE A  37      -4.096  -4.506  -4.178  1.00  0.00           C  
ATOM    591  HD1 PHE A  37      -3.707  -3.518  -3.980  1.00  0.00           H  
ATOM    592  CD2 PHE A  37      -3.748  -6.897  -4.450  1.00  0.00           C  
ATOM    593  HD2 PHE A  37      -3.090  -7.753  -4.491  1.00  0.00           H  
ATOM    594  CE1 PHE A  37      -5.480  -4.697  -4.344  1.00  0.00           C  
ATOM    595  HE1 PHE A  37      -6.171  -3.870  -4.266  1.00  0.00           H  
ATOM    596  CE2 PHE A  37      -5.122  -7.075  -4.659  1.00  0.00           C  
ATOM    597  HE2 PHE A  37      -5.501  -8.060  -4.889  1.00  0.00           H  
ATOM    598  CZ  PHE A  37      -5.994  -5.979  -4.591  1.00  0.00           C  
ATOM    599  HZ  PHE A  37      -7.055  -6.126  -4.726  1.00  0.00           H  
ATOM    600  N   GLU A  38      -1.539  -4.688  -7.437  1.00  0.00           N  
ATOM    601  H   GLU A  38      -2.151  -5.479  -7.576  1.00  0.00           H  
ATOM    602  CA  GLU A  38      -1.545  -3.656  -8.479  1.00  0.00           C  
ATOM    603  HA  GLU A  38      -0.742  -2.945  -8.283  1.00  0.00           H  
ATOM    604  C   GLU A  38      -2.865  -2.882  -8.422  1.00  0.00           C  
ATOM    605  CB  GLU A  38      -1.247  -4.301  -9.846  1.00  0.00           C  
ATOM    606  HB2 GLU A  38      -2.028  -5.017 -10.102  1.00  0.00           H  
ATOM    607  HB3 GLU A  38      -0.306  -4.841  -9.741  1.00  0.00           H  
ATOM    608  O   GLU A  38      -3.935  -3.448  -8.631  1.00  0.00           O  
ATOM    609  CG  GLU A  38      -1.097  -3.273 -10.984  1.00  0.00           C  
ATOM    610  HG2 GLU A  38      -0.566  -2.407 -10.589  1.00  0.00           H  
ATOM    611  HG3 GLU A  38      -2.087  -2.943 -11.299  1.00  0.00           H  
ATOM    612  CD  GLU A  38      -0.308  -3.797 -12.202  1.00  0.00           C  
ATOM    613  OE1 GLU A  38       0.161  -2.958 -13.006  1.00  0.00           O  
ATOM    614  OE2 GLU A  38       0.045  -4.993 -12.273  1.00  0.00           O  
ATOM    615  N   LEU A  39      -2.793  -1.588  -8.095  1.00  0.00           N  
ATOM    616  H   LEU A  39      -1.883  -1.171  -7.960  1.00  0.00           H  
ATOM    617  CA  LEU A  39      -3.967  -0.728  -7.940  1.00  0.00           C  
ATOM    618  HA  LEU A  39      -4.861  -1.352  -7.953  1.00  0.00           H  
ATOM    619  C   LEU A  39      -4.058   0.291  -9.086  1.00  0.00           C  
ATOM    620  CB  LEU A  39      -3.911  -0.005  -6.582  1.00  0.00           C  
ATOM    621  HB2 LEU A  39      -4.629   0.814  -6.591  1.00  0.00           H  
ATOM    622  HB3 LEU A  39      -2.920   0.434  -6.464  1.00  0.00           H  
ATOM    623  O   LEU A  39      -3.100   1.040  -9.299  1.00  0.00           O  
ATOM    624  CG  LEU A  39      -4.211  -0.902  -5.371  1.00  0.00           C  
ATOM    625  HG  LEU A  39      -3.501  -1.729  -5.352  1.00  0.00           H  
ATOM    626  CD1 LEU A  39      -4.032  -0.099  -4.081  1.00  0.00           C  
ATOM    627 HD11 LEU A  39      -4.198  -0.750  -3.223  1.00  0.00           H  
ATOM    628 HD12 LEU A  39      -4.741   0.728  -4.048  1.00  0.00           H  
ATOM    629 HD13 LEU A  39      -3.016   0.292  -4.031  1.00  0.00           H  
ATOM    630  CD2 LEU A  39      -5.636  -1.460  -5.416  1.00  0.00           C  
ATOM    631 HD21 LEU A  39      -6.331  -0.727  -5.825  1.00  0.00           H  
ATOM    632 HD22 LEU A  39      -5.654  -2.341  -6.057  1.00  0.00           H  
ATOM    633 HD23 LEU A  39      -5.966  -1.733  -4.414  1.00  0.00           H  
ATOM    634  N   PRO A  40      -5.206   0.410  -9.781  1.00  0.00           N  
ATOM    635  CA  PRO A  40      -5.457   1.556 -10.645  1.00  0.00           C  
ATOM    636  HA  PRO A  40      -4.632   1.678 -11.348  1.00  0.00           H  
ATOM    637  C   PRO A  40      -5.579   2.822  -9.783  1.00  0.00           C  
ATOM    638  CB  PRO A  40      -6.730   1.214 -11.424  1.00  0.00           C  
ATOM    639  HB2 PRO A  40      -7.330   2.098 -11.643  1.00  0.00           H  
ATOM    640  HB3 PRO A  40      -6.459   0.704 -12.348  1.00  0.00           H  
ATOM    641  O   PRO A  40      -6.321   2.850  -8.800  1.00  0.00           O  
ATOM    642  CG  PRO A  40      -7.473   0.238 -10.511  1.00  0.00           C  
ATOM    643  HG2 PRO A  40      -8.083  -0.464 -11.079  1.00  0.00           H  
ATOM    644  HG3 PRO A  40      -8.094   0.798  -9.811  1.00  0.00           H  
ATOM    645  CD  PRO A  40      -6.363  -0.475  -9.740  1.00  0.00           C  
ATOM    646  HD2 PRO A  40      -6.116  -1.418 -10.228  1.00  0.00           H  
ATOM    647  HD3 PRO A  40      -6.695  -0.656  -8.717  1.00  0.00           H  
ATOM    648  N   ILE A  41      -4.817   3.866 -10.117  1.00  0.00           N  
ATOM    649  H   ILE A  41      -4.225   3.788 -10.931  1.00  0.00           H  
ATOM    650  CA  ILE A  41      -4.753   5.099  -9.322  1.00  0.00           C  
ATOM    651  HA  ILE A  41      -4.729   4.824  -8.267  1.00  0.00           H  
ATOM    652  C   ILE A  41      -6.007   5.940  -9.569  1.00  0.00           C  
ATOM    653  CB  ILE A  41      -3.472   5.919  -9.625  1.00  0.00           C  
ATOM    654  HB  ILE A  41      -3.509   6.235 -10.667  1.00  0.00           H  
ATOM    655  O   ILE A  41      -6.173   6.522 -10.637  1.00  0.00           O  
ATOM    656  CG1 ILE A  41      -2.194   5.074  -9.428  1.00  0.00           C  
ATOM    657 HG12 ILE A  41      -2.107   4.776  -8.383  1.00  0.00           H  
ATOM    658 HG13 ILE A  41      -2.265   4.168 -10.030  1.00  0.00           H  
ATOM    659  CG2 ILE A  41      -3.420   7.184  -8.738  1.00  0.00           C  
ATOM    660 HG21 ILE A  41      -2.539   7.778  -8.981  1.00  0.00           H  
ATOM    661 HG22 ILE A  41      -3.391   6.900  -7.686  1.00  0.00           H  
ATOM    662 HG23 ILE A  41      -4.291   7.812  -8.923  1.00  0.00           H  
ATOM    663  CD1 ILE A  41      -0.912   5.796  -9.867  1.00  0.00           C  
ATOM    664 HD11 ILE A  41      -0.109   5.067  -9.976  1.00  0.00           H  
ATOM    665 HD12 ILE A  41      -0.619   6.540  -9.126  1.00  0.00           H  
ATOM    666 HD13 ILE A  41      -1.066   6.278 -10.832  1.00  0.00           H  
ATOM    667  N   ASN A  42      -6.834   6.090  -8.541  1.00  0.00           N  
ATOM    668  H   ASN A  42      -6.719   5.498  -7.731  1.00  0.00           H  
ATOM    669  CA  ASN A  42      -7.723   7.230  -8.373  1.00  0.00           C  
ATOM    670  HA  ASN A  42      -7.353   8.050  -8.988  1.00  0.00           H  
ATOM    671  C   ASN A  42      -7.640   7.712  -6.912  1.00  0.00           C  
ATOM    672  CB  ASN A  42      -9.131   6.874  -8.892  1.00  0.00           C  
ATOM    673  HB2 ASN A  42      -9.758   7.765  -8.890  1.00  0.00           H  
ATOM    674  HB3 ASN A  42      -9.040   6.537  -9.925  1.00  0.00           H  
ATOM    675  O   ASN A  42      -6.975   7.105  -6.065  1.00  0.00           O  
ATOM    676  CG  ASN A  42      -9.837   5.805  -8.086  1.00  0.00           C  
ATOM    677  ND2 ASN A  42     -10.605   4.968  -8.729  1.00  0.00           N  
ATOM    678 HD21 ASN A  42     -10.986   4.197  -8.199  1.00  0.00           H  
ATOM    679 HD22 ASN A  42     -10.649   4.951  -9.737  1.00  0.00           H  
ATOM    680  OD1 ASN A  42      -9.743   5.776  -6.872  1.00  0.00           O  
ATOM    681  N   ASP A  43      -8.265   8.845  -6.595  1.00  0.00           N  
ATOM    682  H   ASP A  43      -8.757   9.364  -7.309  1.00  0.00           H  
ATOM    683  CA  ASP A  43      -8.186   9.411  -5.242  1.00  0.00           C  
ATOM    684  HA  ASP A  43      -7.135   9.487  -4.963  1.00  0.00           H  
ATOM    685  C   ASP A  43      -8.823   8.522  -4.167  1.00  0.00           C  
ATOM    686  CB  ASP A  43      -8.790  10.818  -5.237  1.00  0.00           C  
ATOM    687  HB2 ASP A  43      -8.908  11.154  -4.207  1.00  0.00           H  
ATOM    688  HB3 ASP A  43      -9.775  10.790  -5.703  1.00  0.00           H  
ATOM    689  O   ASP A  43      -8.505   8.666  -2.982  1.00  0.00           O  
ATOM    690  CG  ASP A  43      -7.887  11.818  -5.961  1.00  0.00           C  
ATOM    691  OD1 ASP A  43      -6.636  11.639  -5.900  1.00  0.00           O  
ATOM    692  OD2 ASP A  43      -8.457  12.747  -6.559  1.00  0.00           O  
ATOM    693  N   LYS A  44      -9.660   7.560  -4.572  1.00  0.00           N  
ATOM    694  H   LYS A  44      -9.773   7.416  -5.565  1.00  0.00           H  
ATOM    695  CA  LYS A  44     -10.231   6.553  -3.684  1.00  0.00           C  
ATOM    696  HA  LYS A  44     -10.456   7.024  -2.727  1.00  0.00           H  
ATOM    697  C   LYS A  44      -9.200   5.464  -3.377  1.00  0.00           C  
ATOM    698  CB  LYS A  44     -11.555   6.004  -4.254  1.00  0.00           C  
ATOM    699  HB2 LYS A  44     -11.383   5.484  -5.196  1.00  0.00           H  
ATOM    700  HB3 LYS A  44     -11.947   5.255  -3.566  1.00  0.00           H  
ATOM    701  O   LYS A  44      -8.950   5.231  -2.199  1.00  0.00           O  
ATOM    702  CG  LYS A  44     -12.644   7.074  -4.452  1.00  0.00           C  
ATOM    703  HG2 LYS A  44     -12.298   7.844  -5.143  1.00  0.00           H  
ATOM    704  HG3 LYS A  44     -12.881   7.531  -3.491  1.00  0.00           H  
ATOM    705  CD  LYS A  44     -13.903   6.408  -5.032  1.00  0.00           C  
ATOM    706  HD2 LYS A  44     -13.662   6.018  -6.021  1.00  0.00           H  
ATOM    707  HD3 LYS A  44     -14.181   5.565  -4.399  1.00  0.00           H  
ATOM    708  CE  LYS A  44     -15.103   7.357  -5.137  1.00  0.00           C  
ATOM    709  HE2 LYS A  44     -14.817   8.227  -5.729  1.00  0.00           H  
ATOM    710  HE3 LYS A  44     -15.369   7.694  -4.136  1.00  0.00           H  
ATOM    711  NZ  LYS A  44     -16.262   6.664  -5.769  1.00  0.00           N  
ATOM    712  HZ1 LYS A  44     -16.482   5.783  -5.327  1.00  0.00           H  
ATOM    713  HZ2 LYS A  44     -17.100   7.228  -5.771  1.00  0.00           H  
ATOM    714  HZ3 LYS A  44     -16.056   6.406  -6.723  1.00  0.00           H  
ATOM    715  N   THR A  45      -8.507   4.874  -4.359  1.00  0.00           N  
ATOM    716  H   THR A  45      -8.729   5.108  -5.316  1.00  0.00           H  
ATOM    717  CA  THR A  45      -7.554   3.758  -4.140  1.00  0.00           C  
ATOM    718  HA  THR A  45      -8.115   2.942  -3.685  1.00  0.00           H  
ATOM    719  C   THR A  45      -6.417   4.078  -3.171  1.00  0.00           C  
ATOM    720  CB  THR A  45      -6.926   3.226  -5.446  1.00  0.00           C  
ATOM    721  HB  THR A  45      -5.839   3.246  -5.373  1.00  0.00           H  
ATOM    722  O   THR A  45      -5.955   3.191  -2.454  1.00  0.00           O  
ATOM    723  CG2 THR A  45      -7.354   1.787  -5.685  1.00  0.00           C  
ATOM    724 HG21 THR A  45      -8.437   1.737  -5.801  1.00  0.00           H  
ATOM    725 HG22 THR A  45      -7.056   1.175  -4.834  1.00  0.00           H  
ATOM    726 HG23 THR A  45      -6.886   1.408  -6.594  1.00  0.00           H  
ATOM    727  OG1 THR A  45      -7.305   3.966  -6.574  1.00  0.00           O  
ATOM    728  HG1 THR A  45      -7.119   3.429  -7.348  1.00  0.00           H  
ATOM    729  N   LYS A  46      -6.017   5.352  -3.060  1.00  0.00           N  
ATOM    730  H   LYS A  46      -6.447   6.020  -3.684  1.00  0.00           H  
ATOM    731  CA  LYS A  46      -5.016   5.816  -2.079  1.00  0.00           C  
ATOM    732  HA  LYS A  46      -4.088   5.269  -2.240  1.00  0.00           H  
ATOM    733  C   LYS A  46      -5.415   5.535  -0.619  1.00  0.00           C  
ATOM    734  CB  LYS A  46      -4.756   7.322  -2.277  1.00  0.00           C  
ATOM    735  HB2 LYS A  46      -4.106   7.676  -1.477  1.00  0.00           H  
ATOM    736  HB3 LYS A  46      -5.707   7.849  -2.199  1.00  0.00           H  
ATOM    737  O   LYS A  46      -4.551   5.573   0.250  1.00  0.00           O  
ATOM    738  CG  LYS A  46      -4.091   7.661  -3.625  1.00  0.00           C  
ATOM    739  HG2 LYS A  46      -3.083   7.249  -3.651  1.00  0.00           H  
ATOM    740  HG3 LYS A  46      -4.671   7.221  -4.436  1.00  0.00           H  
ATOM    741  CD  LYS A  46      -4.035   9.183  -3.836  1.00  0.00           C  
ATOM    742  HD2 LYS A  46      -5.044   9.577  -3.709  1.00  0.00           H  
ATOM    743  HD3 LYS A  46      -3.385   9.639  -3.090  1.00  0.00           H  
ATOM    744  CE  LYS A  46      -3.546   9.539  -5.247  1.00  0.00           C  
ATOM    745  HE2 LYS A  46      -2.466   9.403  -5.304  1.00  0.00           H  
ATOM    746  HE3 LYS A  46      -4.007   8.842  -5.948  1.00  0.00           H  
ATOM    747  NZ  LYS A  46      -3.934  10.925  -5.638  1.00  0.00           N  
ATOM    748  HZ1 LYS A  46      -3.647  11.144  -6.581  1.00  0.00           H  
ATOM    749  HZ2 LYS A  46      -3.585  11.635  -5.011  1.00  0.00           H  
ATOM    750  HZ3 LYS A  46      -4.937  11.041  -5.662  1.00  0.00           H  
ATOM    751  N   ARG A  47      -6.698   5.278  -0.330  1.00  0.00           N  
ATOM    752  H   ARG A  47      -7.355   5.249  -1.097  1.00  0.00           H  
ATOM    753  CA  ARG A  47      -7.228   5.117   1.034  1.00  0.00           C  
ATOM    754  HA  ARG A  47      -6.541   5.586   1.737  1.00  0.00           H  
ATOM    755  C   ARG A  47      -7.332   3.667   1.523  1.00  0.00           C  
ATOM    756  CB  ARG A  47      -8.589   5.835   1.158  1.00  0.00           C  
ATOM    757  HB2 ARG A  47      -8.982   5.665   2.160  1.00  0.00           H  
ATOM    758  HB3 ARG A  47      -9.293   5.402   0.447  1.00  0.00           H  
ATOM    759  O   ARG A  47      -7.580   3.500   2.706  1.00  0.00           O  
ATOM    760  CG  ARG A  47      -8.499   7.354   0.934  1.00  0.00           C  
ATOM    761  HG2 ARG A  47      -7.793   7.781   1.646  1.00  0.00           H  
ATOM    762  HG3 ARG A  47      -8.150   7.553  -0.079  1.00  0.00           H  
ATOM    763  CD  ARG A  47      -9.873   8.011   1.122  1.00  0.00           C  
ATOM    764  HD2 ARG A  47     -10.570   7.560   0.416  1.00  0.00           H  
ATOM    765  HD3 ARG A  47     -10.220   7.811   2.136  1.00  0.00           H  
ATOM    766  NE  ARG A  47      -9.816   9.470   0.894  1.00  0.00           N  
ATOM    767  HE  ARG A  47      -8.932   9.844   0.579  1.00  0.00           H  
ATOM    768  NH1 ARG A  47     -12.031   9.926   1.298  1.00  0.00           N  
ATOM    769 HH11 ARG A  47     -12.193   8.944   1.467  1.00  0.00           H  
ATOM    770 HH12 ARG A  47     -12.793  10.586   1.368  1.00  0.00           H  
ATOM    771  NH2 ARG A  47     -10.646  11.592   0.771  1.00  0.00           N  
ATOM    772 HH21 ARG A  47      -9.735  11.941   0.508  1.00  0.00           H  
ATOM    773 HH22 ARG A  47     -11.421  12.234   0.848  1.00  0.00           H  
ATOM    774  CZ  ARG A  47     -10.826  10.319   0.990  1.00  0.00           C  
ATOM    775  N   TYR A  48      -7.156   2.633   0.688  1.00  0.00           N  
ATOM    776  H   TYR A  48      -6.902   2.832  -0.268  1.00  0.00           H  
ATOM    777  CA  TYR A  48      -7.728   1.300   0.986  1.00  0.00           C  
ATOM    778  HA  TYR A  48      -8.317   1.415   1.896  1.00  0.00           H  
ATOM    779  C   TYR A  48      -6.764   0.136   1.315  1.00  0.00           C  
ATOM    780  CB  TYR A  48      -8.775   0.919  -0.073  1.00  0.00           C  
ATOM    781  HB2 TYR A  48      -9.114  -0.104   0.090  1.00  0.00           H  
ATOM    782  HB3 TYR A  48      -8.315   0.952  -1.060  1.00  0.00           H  
ATOM    783  O   TYR A  48      -7.200  -1.009   1.337  1.00  0.00           O  
ATOM    784  CG  TYR A  48     -10.010   1.796  -0.039  1.00  0.00           C  
ATOM    785  CD1 TYR A  48     -11.001   1.614   0.947  1.00  0.00           C  
ATOM    786  HD1 TYR A  48     -10.888   0.829   1.680  1.00  0.00           H  
ATOM    787  CD2 TYR A  48     -10.168   2.799  -1.004  1.00  0.00           C  
ATOM    788  HD2 TYR A  48      -9.425   2.907  -1.780  1.00  0.00           H  
ATOM    789  CE1 TYR A  48     -12.144   2.440   0.967  1.00  0.00           C  
ATOM    790  HE1 TYR A  48     -12.904   2.287   1.719  1.00  0.00           H  
ATOM    791  CE2 TYR A  48     -11.289   3.645  -0.968  1.00  0.00           C  
ATOM    792  HE2 TYR A  48     -11.406   4.434  -1.696  1.00  0.00           H  
ATOM    793  OH  TYR A  48     -13.369   4.285   0.009  1.00  0.00           O  
ATOM    794  HH  TYR A  48     -14.023   3.997   0.650  1.00  0.00           H  
ATOM    795  CZ  TYR A  48     -12.285   3.465   0.007  1.00  0.00           C  
ATOM    796  N   ILE A  49      -5.482   0.358   1.632  1.00  0.00           N  
ATOM    797  H   ILE A  49      -5.145   1.310   1.664  1.00  0.00           H  
ATOM    798  CA  ILE A  49      -4.512  -0.760   1.764  1.00  0.00           C  
ATOM    799  HA  ILE A  49      -4.887  -1.551   1.115  1.00  0.00           H  
ATOM    800  C   ILE A  49      -4.468  -1.436   3.165  1.00  0.00           C  
ATOM    801  CB  ILE A  49      -3.107  -0.414   1.177  1.00  0.00           C  
ATOM    802  HB  ILE A  49      -2.592   0.244   1.877  1.00  0.00           H  
ATOM    803  O   ILE A  49      -3.462  -2.051   3.489  1.00  0.00           O  
ATOM    804  CG1 ILE A  49      -3.181   0.306  -0.194  1.00  0.00           C  
ATOM    805 HG12 ILE A  49      -3.517  -0.399  -0.954  1.00  0.00           H  
ATOM    806 HG13 ILE A  49      -3.903   1.121  -0.155  1.00  0.00           H  
ATOM    807  CG2 ILE A  49      -2.266  -1.702   0.979  1.00  0.00           C  
ATOM    808 HG21 ILE A  49      -1.697  -1.926   1.882  1.00  0.00           H  
ATOM    809 HG22 ILE A  49      -2.915  -2.548   0.755  1.00  0.00           H  
ATOM    810 HG23 ILE A  49      -1.554  -1.624   0.157  1.00  0.00           H  
ATOM    811  CD1 ILE A  49      -1.852   0.940  -0.639  1.00  0.00           C  
ATOM    812 HD11 ILE A  49      -2.004   1.455  -1.588  1.00  0.00           H  
ATOM    813 HD12 ILE A  49      -1.524   1.666   0.105  1.00  0.00           H  
ATOM    814 HD13 ILE A  49      -1.068   0.195  -0.779  1.00  0.00           H  
ATOM    815  N   LEU A  50      -5.499  -1.379   4.023  1.00  0.00           N  
ATOM    816  H   LEU A  50      -6.369  -0.979   3.699  1.00  0.00           H  
ATOM    817  CA  LEU A  50      -5.513  -2.151   5.292  1.00  0.00           C  
ATOM    818  HA  LEU A  50      -4.611  -2.760   5.336  1.00  0.00           H  
ATOM    819  C   LEU A  50      -6.674  -3.152   5.343  1.00  0.00           C  
ATOM    820  CB  LEU A  50      -5.469  -1.295   6.583  1.00  0.00           C  
ATOM    821  HB2 LEU A  50      -6.486  -1.123   6.935  1.00  0.00           H  
ATOM    822  HB3 LEU A  50      -5.029  -1.917   7.363  1.00  0.00           H  
ATOM    823  O   LEU A  50      -7.826  -2.771   5.531  1.00  0.00           O  
ATOM    824  CG  LEU A  50      -4.702   0.037   6.550  1.00  0.00           C  
ATOM    825  HG  LEU A  50      -5.010   0.633   5.692  1.00  0.00           H  
ATOM    826  CD1 LEU A  50      -4.934   0.859   7.821  1.00  0.00           C  
ATOM    827 HD11 LEU A  50      -4.433   1.824   7.740  1.00  0.00           H  
ATOM    828 HD12 LEU A  50      -6.001   1.021   7.970  1.00  0.00           H  
ATOM    829 HD13 LEU A  50      -4.542   0.329   8.689  1.00  0.00           H  
ATOM    830  CD2 LEU A  50      -3.211  -0.213   6.494  1.00  0.00           C  
ATOM    831 HD21 LEU A  50      -2.906  -0.810   7.354  1.00  0.00           H  
ATOM    832 HD22 LEU A  50      -2.959  -0.736   5.571  1.00  0.00           H  
ATOM    833 HD23 LEU A  50      -2.692   0.745   6.500  1.00  0.00           H  
ATOM    834  N   GLY A  51      -6.360  -4.442   5.241  1.00  0.00           N  
ATOM    835  H   GLY A  51      -5.392  -4.697   5.101  1.00  0.00           H  
ATOM    836  CA  GLY A  51      -7.261  -5.516   5.652  1.00  0.00           C  
ATOM    837  HA2 GLY A  51      -8.300  -5.189   5.608  1.00  0.00           H  
ATOM    838  HA3 GLY A  51      -7.140  -6.362   4.976  1.00  0.00           H  
ATOM    839  C   GLY A  51      -6.923  -5.984   7.070  1.00  0.00           C  
ATOM    840  O   GLY A  51      -5.754  -6.175   7.401  1.00  0.00           O  
ATOM    841  N   ALA A  52      -7.933  -6.169   7.917  1.00  0.00           N  
ATOM    842  H   ALA A  52      -8.868  -6.041   7.557  1.00  0.00           H  
ATOM    843  CA  ALA A  52      -7.821  -6.987   9.130  1.00  0.00           C  
ATOM    844  HA  ALA A  52      -6.776  -7.108   9.415  1.00  0.00           H  
ATOM    845  C   ALA A  52      -8.389  -8.384   8.825  1.00  0.00           C  
ATOM    846  CB  ALA A  52      -8.558  -6.278  10.275  1.00  0.00           C  
ATOM    847  HB1 ALA A  52      -9.609  -6.153  10.017  1.00  0.00           H  
ATOM    848  HB2 ALA A  52      -8.484  -6.880  11.181  1.00  0.00           H  
ATOM    849  HB3 ALA A  52      -8.107  -5.302  10.454  1.00  0.00           H  
ATOM    850  O   ALA A  52      -9.176  -8.496   7.896  1.00  0.00           O  
ATOM    851  N   THR A  53      -8.023  -9.436   9.558  1.00  0.00           N  
ATOM    852  H   THR A  53      -7.243  -9.355  10.195  1.00  0.00           H  
ATOM    853  CA  THR A  53      -8.696 -10.754   9.503  1.00  0.00           C  
ATOM    854  HA  THR A  53      -9.235 -10.856   8.561  1.00  0.00           H  
ATOM    855  C   THR A  53      -9.716 -10.910  10.639  1.00  0.00           C  
ATOM    856  CB  THR A  53      -7.680 -11.903   9.583  1.00  0.00           C  
ATOM    857  HB  THR A  53      -8.214 -12.851   9.519  1.00  0.00           H  
ATOM    858  O   THR A  53      -9.757 -10.090  11.562  1.00  0.00           O  
ATOM    859  CG2 THR A  53      -6.656 -11.866   8.451  1.00  0.00           C  
ATOM    860 HG21 THR A  53      -5.910 -12.645   8.609  1.00  0.00           H  
ATOM    861 HG22 THR A  53      -7.158 -12.042   7.500  1.00  0.00           H  
ATOM    862 HG23 THR A  53      -6.168 -10.893   8.416  1.00  0.00           H  
ATOM    863  OG1 THR A  53      -7.033 -11.849  10.831  1.00  0.00           O  
ATOM    864  HG1 THR A  53      -6.527 -12.656  10.951  1.00  0.00           H  
ATOM    865  N   GLU A  54     -10.514 -11.987  10.630  1.00  0.00           N  
ATOM    866  H   GLU A  54     -10.532 -12.579   9.812  1.00  0.00           H  
ATOM    867  CA  GLU A  54     -11.407 -12.362  11.747  1.00  0.00           C  
ATOM    868  HA  GLU A  54     -12.166 -11.591  11.882  1.00  0.00           H  
ATOM    869  C   GLU A  54     -10.664 -12.515  13.087  1.00  0.00           C  
ATOM    870  CB  GLU A  54     -12.110 -13.695  11.443  1.00  0.00           C  
ATOM    871  HB2 GLU A  54     -11.365 -14.422  11.120  1.00  0.00           H  
ATOM    872  HB3 GLU A  54     -12.569 -14.056  12.363  1.00  0.00           H  
ATOM    873  O   GLU A  54     -11.174 -12.118  14.137  1.00  0.00           O  
ATOM    874  CG  GLU A  54     -13.211 -13.568  10.382  1.00  0.00           C  
ATOM    875  HG2 GLU A  54     -13.934 -12.826  10.722  1.00  0.00           H  
ATOM    876  HG3 GLU A  54     -12.755 -13.205   9.462  1.00  0.00           H  
ATOM    877  CD  GLU A  54     -13.937 -14.898  10.104  1.00  0.00           C  
ATOM    878  OE1 GLU A  54     -14.905 -14.879   9.311  1.00  0.00           O  
ATOM    879  OE2 GLU A  54     -13.525 -15.931  10.682  1.00  0.00           O  
ATOM    880  N   THR A  55      -9.424 -13.015  13.059  1.00  0.00           N  
ATOM    881  H   THR A  55      -9.034 -13.301  12.172  1.00  0.00           H  
ATOM    882  CA  THR A  55      -8.556 -13.141  14.244  1.00  0.00           C  
ATOM    883  HA  THR A  55      -9.169 -13.482  15.078  1.00  0.00           H  
ATOM    884  C   THR A  55      -7.945 -11.808  14.682  1.00  0.00           C  
ATOM    885  CB  THR A  55      -7.450 -14.189  14.024  1.00  0.00           C  
ATOM    886  HB  THR A  55      -6.774 -14.192  14.880  1.00  0.00           H  
ATOM    887  O   THR A  55      -7.219 -11.761  15.674  1.00  0.00           O  
ATOM    888  CG2 THR A  55      -8.051 -15.586  13.870  1.00  0.00           C  
ATOM    889 HG21 THR A  55      -8.643 -15.835  14.751  1.00  0.00           H  
ATOM    890 HG22 THR A  55      -8.684 -15.635  12.985  1.00  0.00           H  
ATOM    891 HG23 THR A  55      -7.247 -16.315  13.769  1.00  0.00           H  
ATOM    892  OG1 THR A  55      -6.718 -13.901  12.852  1.00  0.00           O  
ATOM    893  HG1 THR A  55      -5.905 -14.412  12.851  1.00  0.00           H  
ATOM    894  N   LYS A  56      -8.265 -10.707  13.985  1.00  0.00           N  
ATOM    895  H   LYS A  56      -8.893 -10.832  13.204  1.00  0.00           H  
ATOM    896  CA  LYS A  56      -7.637  -9.383  14.124  1.00  0.00           C  
ATOM    897  HA  LYS A  56      -8.082  -8.745  13.360  1.00  0.00           H  
ATOM    898  C   LYS A  56      -6.141  -9.397  13.809  1.00  0.00           C  
ATOM    899  CB  LYS A  56      -7.920  -8.758  15.501  1.00  0.00           C  
ATOM    900  HB2 LYS A  56      -7.556  -7.731  15.499  1.00  0.00           H  
ATOM    901  HB3 LYS A  56      -7.358  -9.305  16.258  1.00  0.00           H  
ATOM    902  O   LYS A  56      -5.429  -8.474  14.207  1.00  0.00           O  
ATOM    903  CG  LYS A  56      -9.402  -8.744  15.881  1.00  0.00           C  
ATOM    904  HG2 LYS A  56      -9.821  -9.749  15.813  1.00  0.00           H  
ATOM    905  HG3 LYS A  56      -9.946  -8.084  15.205  1.00  0.00           H  
ATOM    906  CD  LYS A  56      -9.547  -8.259  17.323  1.00  0.00           C  
ATOM    907  HD2 LYS A  56      -8.987  -8.930  17.974  1.00  0.00           H  
ATOM    908  HD3 LYS A  56      -9.153  -7.246  17.414  1.00  0.00           H  
ATOM    909  CE  LYS A  56     -11.027  -8.290  17.696  1.00  0.00           C  
ATOM    910  HE2 LYS A  56     -11.420  -9.272  17.431  1.00  0.00           H  
ATOM    911  HE3 LYS A  56     -11.559  -7.552  17.095  1.00  0.00           H  
ATOM    912  NZ  LYS A  56     -11.220  -8.041  19.143  1.00  0.00           N  
ATOM    913  HZ1 LYS A  56     -10.743  -8.761  19.668  1.00  0.00           H  
ATOM    914  HZ2 LYS A  56     -10.851  -7.139  19.405  1.00  0.00           H  
ATOM    915  HZ3 LYS A  56     -12.203  -8.092  19.372  1.00  0.00           H  
ATOM    916  N   GLU A  57      -5.671 -10.416  13.098  1.00  0.00           N  
ATOM    917  H   GLU A  57      -6.321 -11.101  12.739  1.00  0.00           H  
ATOM    918  CA  GLU A  57      -4.335 -10.408  12.524  1.00  0.00           C  
ATOM    919  HA  GLU A  57      -3.643  -9.991  13.255  1.00  0.00           H  
ATOM    920  C   GLU A  57      -4.355  -9.469  11.314  1.00  0.00           C  
ATOM    921  CB  GLU A  57      -3.849 -11.829  12.207  1.00  0.00           C  
ATOM    922  HB2 GLU A  57      -4.586 -12.340  11.587  1.00  0.00           H  
ATOM    923  HB3 GLU A  57      -2.912 -11.765  11.653  1.00  0.00           H  
ATOM    924  O   GLU A  57      -5.195  -9.551  10.419  1.00  0.00           O  
ATOM    925  CG  GLU A  57      -3.599 -12.614  13.509  1.00  0.00           C  
ATOM    926  HG2 GLU A  57      -2.836 -12.091  14.084  1.00  0.00           H  
ATOM    927  HG3 GLU A  57      -4.511 -12.630  14.106  1.00  0.00           H  
ATOM    928  CD  GLU A  57      -3.157 -14.061  13.261  1.00  0.00           C  
ATOM    929  OE1 GLU A  57      -2.355 -14.569  14.076  1.00  0.00           O  
ATOM    930  OE2 GLU A  57      -3.672 -14.665  12.294  1.00  0.00           O  
ATOM    931  N   GLU A  58      -3.478  -8.476  11.338  1.00  0.00           N  
ATOM    932  H   GLU A  58      -2.811  -8.430  12.095  1.00  0.00           H  
ATOM    933  CA  GLU A  58      -3.387  -7.471  10.286  1.00  0.00           C  
ATOM    934  HA  GLU A  58      -4.383  -7.160   9.972  1.00  0.00           H  
ATOM    935  C   GLU A  58      -2.667  -8.088   9.090  1.00  0.00           C  
ATOM    936  CB  GLU A  58      -2.634  -6.251  10.824  1.00  0.00           C  
ATOM    937  HB2 GLU A  58      -1.697  -6.598  11.261  1.00  0.00           H  
ATOM    938  HB3 GLU A  58      -2.400  -5.578  10.000  1.00  0.00           H  
ATOM    939  O   GLU A  58      -1.469  -8.373   9.158  1.00  0.00           O  
ATOM    940  CG  GLU A  58      -3.437  -5.478  11.880  1.00  0.00           C  
ATOM    941  HG2 GLU A  58      -4.009  -6.172  12.495  1.00  0.00           H  
ATOM    942  HG3 GLU A  58      -4.144  -4.817  11.379  1.00  0.00           H  
ATOM    943  CD  GLU A  58      -2.522  -4.662  12.800  1.00  0.00           C  
ATOM    944  OE1 GLU A  58      -2.923  -4.451  13.969  1.00  0.00           O  
ATOM    945  OE2 GLU A  58      -1.417  -4.258  12.387  1.00  0.00           O  
ATOM    946  N   VAL A  59      -3.388  -8.301   7.990  1.00  0.00           N  
ATOM    947  H   VAL A  59      -4.362  -8.035   7.978  1.00  0.00           H  
ATOM    948  CA  VAL A  59      -2.799  -8.840   6.764  1.00  0.00           C  
ATOM    949  HA  VAL A  59      -1.796  -9.209   6.979  1.00  0.00           H  
ATOM    950  C   VAL A  59      -2.661  -7.699   5.779  1.00  0.00           C  
ATOM    951  CB  VAL A  59      -3.568 -10.049   6.210  1.00  0.00           C  
ATOM    952  HB  VAL A  59      -4.599  -9.770   5.992  1.00  0.00           H  
ATOM    953  O   VAL A  59      -3.615  -7.256   5.141  1.00  0.00           O  
ATOM    954  CG1 VAL A  59      -2.895 -10.585   4.937  1.00  0.00           C  
ATOM    955 HG11 VAL A  59      -2.956  -9.841   4.143  1.00  0.00           H  
ATOM    956 HG12 VAL A  59      -1.852 -10.833   5.132  1.00  0.00           H  
ATOM    957 HG13 VAL A  59      -3.421 -11.478   4.599  1.00  0.00           H  
ATOM    958  CG2 VAL A  59      -3.553 -11.192   7.231  1.00  0.00           C  
ATOM    959 HG21 VAL A  59      -4.153 -12.024   6.861  1.00  0.00           H  
ATOM    960 HG22 VAL A  59      -2.533 -11.535   7.402  1.00  0.00           H  
ATOM    961 HG23 VAL A  59      -3.961 -10.860   8.186  1.00  0.00           H  
ATOM    962  N   LEU A  60      -1.434  -7.207   5.670  1.00  0.00           N  
ATOM    963  H   LEU A  60      -0.708  -7.616   6.241  1.00  0.00           H  
ATOM    964  CA  LEU A  60      -1.055  -6.245   4.652  1.00  0.00           C  
ATOM    965  HA  LEU A  60      -1.956  -5.791   4.239  1.00  0.00           H  
ATOM    966  C   LEU A  60      -0.314  -6.965   3.535  1.00  0.00           C  
ATOM    967  CB  LEU A  60      -0.183  -5.149   5.261  1.00  0.00           C  
ATOM    968  HB2 LEU A  60       0.694  -5.618   5.708  1.00  0.00           H  
ATOM    969  HB3 LEU A  60       0.154  -4.480   4.469  1.00  0.00           H  
ATOM    970  O   LEU A  60       0.539  -7.814   3.822  1.00  0.00           O  
ATOM    971  CG  LEU A  60      -0.929  -4.341   6.324  1.00  0.00           C  
ATOM    972  HG  LEU A  60      -1.344  -4.993   7.092  1.00  0.00           H  
ATOM    973  CD1 LEU A  60       0.078  -3.419   6.964  1.00  0.00           C  
ATOM    974 HD11 LEU A  60       0.858  -4.035   7.411  1.00  0.00           H  
ATOM    975 HD12 LEU A  60      -0.453  -2.839   7.719  1.00  0.00           H  
ATOM    976 HD13 LEU A  60       0.521  -2.762   6.214  1.00  0.00           H  
ATOM    977  CD2 LEU A  60      -2.027  -3.466   5.746  1.00  0.00           C  
ATOM    978 HD21 LEU A  60      -2.528  -2.941   6.560  1.00  0.00           H  
ATOM    979 HD22 LEU A  60      -2.770  -4.083   5.241  1.00  0.00           H  
ATOM    980 HD23 LEU A  60      -1.605  -2.752   5.039  1.00  0.00           H  
ATOM    981  N   PRO A  61      -0.556  -6.608   2.263  1.00  0.00           N  
ATOM    982  CA  PRO A  61       0.387  -6.985   1.231  1.00  0.00           C  
ATOM    983  HA  PRO A  61       0.456  -8.071   1.170  1.00  0.00           H  
ATOM    984  C   PRO A  61       1.754  -6.405   1.608  1.00  0.00           C  
ATOM    985  CB  PRO A  61      -0.187  -6.441  -0.079  1.00  0.00           C  
ATOM    986  HB2 PRO A  61       0.594  -6.103  -0.760  1.00  0.00           H  
ATOM    987  HB3 PRO A  61      -0.786  -7.217  -0.555  1.00  0.00           H  
ATOM    988  O   PRO A  61       1.869  -5.243   1.986  1.00  0.00           O  
ATOM    989  CG  PRO A  61      -1.106  -5.293   0.345  1.00  0.00           C  
ATOM    990  HG2 PRO A  61      -0.544  -4.360   0.361  1.00  0.00           H  
ATOM    991  HG3 PRO A  61      -1.963  -5.201  -0.322  1.00  0.00           H  
ATOM    992  CD  PRO A  61      -1.539  -5.651   1.766  1.00  0.00           C  
ATOM    993  HD2 PRO A  61      -2.524  -6.117   1.747  1.00  0.00           H  
ATOM    994  HD3 PRO A  61      -1.565  -4.747   2.375  1.00  0.00           H  
ATOM    995  N   ASN A  62       2.811  -7.213   1.523  1.00  0.00           N  
ATOM    996  H   ASN A  62       2.658  -8.185   1.293  1.00  0.00           H  
ATOM    997  CA  ASN A  62       4.163  -6.733   1.822  1.00  0.00           C  
ATOM    998  HA  ASN A  62       4.163  -6.256   2.803  1.00  0.00           H  
ATOM    999  C   ASN A  62       4.619  -5.669   0.811  1.00  0.00           C  
ATOM   1000  CB  ASN A  62       5.132  -7.925   1.838  1.00  0.00           C  
ATOM   1001  HB2 ASN A  62       4.999  -8.516   0.932  1.00  0.00           H  
ATOM   1002  HB3 ASN A  62       6.155  -7.550   1.856  1.00  0.00           H  
ATOM   1003  O   ASN A  62       5.521  -4.882   1.113  1.00  0.00           O  
ATOM   1004  CG  ASN A  62       4.965  -8.800   3.065  1.00  0.00           C  
ATOM   1005  ND2 ASN A  62       4.996 -10.103   2.909  1.00  0.00           N  
ATOM   1006 HD21 ASN A  62       4.836 -10.634   3.753  1.00  0.00           H  
ATOM   1007 HD22 ASN A  62       5.092 -10.522   1.995  1.00  0.00           H  
ATOM   1008  OD1 ASN A  62       4.860  -8.334   4.182  1.00  0.00           O  
ATOM   1009  N   TYR A  63       4.012  -5.654  -0.383  1.00  0.00           N  
ATOM   1010  H   TYR A  63       3.271  -6.315  -0.566  1.00  0.00           H  
ATOM   1011  CA  TYR A  63       4.361  -4.751  -1.467  1.00  0.00           C  
ATOM   1012  HA  TYR A  63       4.851  -3.888  -1.015  1.00  0.00           H  
ATOM   1013  C   TYR A  63       3.127  -4.255  -2.228  1.00  0.00           C  
ATOM   1014  CB  TYR A  63       5.354  -5.433  -2.419  1.00  0.00           C  
ATOM   1015  HB2 TYR A  63       5.700  -4.693  -3.141  1.00  0.00           H  
ATOM   1016  HB3 TYR A  63       4.836  -6.216  -2.972  1.00  0.00           H  
ATOM   1017  O   TYR A  63       2.202  -5.017  -2.505  1.00  0.00           O  
ATOM   1018  CG  TYR A  63       6.560  -6.037  -1.723  1.00  0.00           C  
ATOM   1019  CD1 TYR A  63       7.667  -5.229  -1.408  1.00  0.00           C  
ATOM   1020  HD1 TYR A  63       7.660  -4.188  -1.696  1.00  0.00           H  
ATOM   1021  CD2 TYR A  63       6.543  -7.390  -1.332  1.00  0.00           C  
ATOM   1022  HD2 TYR A  63       5.685  -7.998  -1.575  1.00  0.00           H  
ATOM   1023  CE1 TYR A  63       8.760  -5.776  -0.706  1.00  0.00           C  
ATOM   1024  HE1 TYR A  63       9.605  -5.158  -0.439  1.00  0.00           H  
ATOM   1025  CE2 TYR A  63       7.634  -7.939  -0.631  1.00  0.00           C  
ATOM   1026  HE2 TYR A  63       7.637  -8.979  -0.340  1.00  0.00           H  
ATOM   1027  OH  TYR A  63       9.824  -7.660   0.313  1.00  0.00           O  
ATOM   1028  HH  TYR A  63      10.578  -7.066   0.288  1.00  0.00           H  
ATOM   1029  CZ  TYR A  63       8.750  -7.133  -0.330  1.00  0.00           C  
ATOM   1030  N   VAL A  64       3.144  -2.984  -2.626  1.00  0.00           N  
ATOM   1031  H   VAL A  64       3.948  -2.422  -2.388  1.00  0.00           H  
ATOM   1032  CA  VAL A  64       2.144  -2.397  -3.525  1.00  0.00           C  
ATOM   1033  HA  VAL A  64       1.504  -3.197  -3.895  1.00  0.00           H  
ATOM   1034  C   VAL A  64       2.831  -1.791  -4.741  1.00  0.00           C  
ATOM   1035  CB  VAL A  64       1.221  -1.408  -2.788  1.00  0.00           C  
ATOM   1036  HB  VAL A  64       0.887  -1.894  -1.871  1.00  0.00           H  
ATOM   1037  O   VAL A  64       3.877  -1.152  -4.621  1.00  0.00           O  
ATOM   1038  CG1 VAL A  64       1.891  -0.084  -2.398  1.00  0.00           C  
ATOM   1039 HG11 VAL A  64       1.159   0.576  -1.933  1.00  0.00           H  
ATOM   1040 HG12 VAL A  64       2.682  -0.290  -1.677  1.00  0.00           H  
ATOM   1041 HG13 VAL A  64       2.301   0.420  -3.273  1.00  0.00           H  
ATOM   1042  CG2 VAL A  64      -0.036  -1.120  -3.610  1.00  0.00           C  
ATOM   1043 HG21 VAL A  64      -0.721  -0.494  -3.039  1.00  0.00           H  
ATOM   1044 HG22 VAL A  64       0.216  -0.612  -4.541  1.00  0.00           H  
ATOM   1045 HG23 VAL A  64      -0.544  -2.056  -3.840  1.00  0.00           H  
ATOM   1046  N   LYS A  65       2.255  -2.005  -5.921  1.00  0.00           N  
ATOM   1047  H   LYS A  65       1.386  -2.520  -5.943  1.00  0.00           H  
ATOM   1048  CA  LYS A  65       2.719  -1.419  -7.175  1.00  0.00           C  
ATOM   1049  HA  LYS A  65       3.738  -1.054  -7.050  1.00  0.00           H  
ATOM   1050  C   LYS A  65       1.829  -0.233  -7.535  1.00  0.00           C  
ATOM   1051  CB  LYS A  65       2.742  -2.507  -8.252  1.00  0.00           C  
ATOM   1052  HB2 LYS A  65       3.345  -3.343  -7.897  1.00  0.00           H  
ATOM   1053  HB3 LYS A  65       1.723  -2.862  -8.407  1.00  0.00           H  
ATOM   1054  O   LYS A  65       0.606  -0.362  -7.575  1.00  0.00           O  
ATOM   1055  CG  LYS A  65       3.326  -2.019  -9.586  1.00  0.00           C  
ATOM   1056  HG2 LYS A  65       2.791  -1.129  -9.917  1.00  0.00           H  
ATOM   1057  HG3 LYS A  65       4.384  -1.784  -9.471  1.00  0.00           H  
ATOM   1058  CD  LYS A  65       3.141  -3.124 -10.629  1.00  0.00           C  
ATOM   1059  HD2 LYS A  65       2.091  -3.416 -10.628  1.00  0.00           H  
ATOM   1060  HD3 LYS A  65       3.739  -3.995 -10.362  1.00  0.00           H  
ATOM   1061  CE  LYS A  65       3.507  -2.646 -12.034  1.00  0.00           C  
ATOM   1062  HE2 LYS A  65       3.147  -1.625 -12.157  1.00  0.00           H  
ATOM   1063  HE3 LYS A  65       4.591  -2.643 -12.151  1.00  0.00           H  
ATOM   1064  NZ  LYS A  65       2.855  -3.508 -13.048  1.00  0.00           N  
ATOM   1065  HZ1 LYS A  65       2.965  -4.493 -12.857  1.00  0.00           H  
ATOM   1066  HZ2 LYS A  65       1.856  -3.361 -13.016  1.00  0.00           H  
ATOM   1067  HZ3 LYS A  65       3.124  -3.273 -13.993  1.00  0.00           H  
ATOM   1068  N   VAL A  66       2.449   0.913  -7.800  1.00  0.00           N  
ATOM   1069  H   VAL A  66       3.459   0.908  -7.792  1.00  0.00           H  
ATOM   1070  CA  VAL A  66       1.780   2.159  -8.192  1.00  0.00           C  
ATOM   1071  HA  VAL A  66       0.727   1.963  -8.397  1.00  0.00           H  
ATOM   1072  C   VAL A  66       2.439   2.648  -9.479  1.00  0.00           C  
ATOM   1073  CB  VAL A  66       1.853   3.210  -7.064  1.00  0.00           C  
ATOM   1074  HB  VAL A  66       2.896   3.475  -6.887  1.00  0.00           H  
ATOM   1075  O   VAL A  66       3.569   3.131  -9.465  1.00  0.00           O  
ATOM   1076  CG1 VAL A  66       1.101   4.489  -7.436  1.00  0.00           C  
ATOM   1077 HG11 VAL A  66       1.553   4.940  -8.319  1.00  0.00           H  
ATOM   1078 HG12 VAL A  66       0.053   4.257  -7.622  1.00  0.00           H  
ATOM   1079 HG13 VAL A  66       1.173   5.208  -6.619  1.00  0.00           H  
ATOM   1080  CG2 VAL A  66       1.262   2.690  -5.746  1.00  0.00           C  
ATOM   1081 HG21 VAL A  66       1.277   3.478  -4.993  1.00  0.00           H  
ATOM   1082 HG22 VAL A  66       0.237   2.353  -5.902  1.00  0.00           H  
ATOM   1083 HG23 VAL A  66       1.859   1.858  -5.373  1.00  0.00           H  
ATOM   1084  N   GLY A  67       1.763   2.475 -10.617  1.00  0.00           N  
ATOM   1085  H   GLY A  67       0.863   2.017 -10.584  1.00  0.00           H  
ATOM   1086  CA  GLY A  67       2.372   2.725 -11.928  1.00  0.00           C  
ATOM   1087  HA2 GLY A  67       2.678   3.770 -11.988  1.00  0.00           H  
ATOM   1088  HA3 GLY A  67       1.641   2.535 -12.714  1.00  0.00           H  
ATOM   1089  C   GLY A  67       3.590   1.824 -12.173  1.00  0.00           C  
ATOM   1090  O   GLY A  67       3.491   0.600 -12.079  1.00  0.00           O  
ATOM   1091  N   SER A  68       4.747   2.418 -12.480  1.00  0.00           N  
ATOM   1092  H   SER A  68       4.789   3.426 -12.523  1.00  0.00           H  
ATOM   1093  CA  SER A  68       6.022   1.698 -12.652  1.00  0.00           C  
ATOM   1094  HA  SER A  68       5.825   0.742 -13.138  1.00  0.00           H  
ATOM   1095  C   SER A  68       6.749   1.391 -11.341  1.00  0.00           C  
ATOM   1096  CB  SER A  68       6.954   2.505 -13.560  1.00  0.00           C  
ATOM   1097  HB2 SER A  68       6.502   2.586 -14.548  1.00  0.00           H  
ATOM   1098  HB3 SER A  68       7.913   1.996 -13.658  1.00  0.00           H  
ATOM   1099  O   SER A  68       7.770   0.704 -11.358  1.00  0.00           O  
ATOM   1100  OG  SER A  68       7.156   3.808 -13.044  1.00  0.00           O  
ATOM   1101  HG  SER A  68       7.700   3.776 -12.253  1.00  0.00           H  
ATOM   1102  N   ASP A  69       6.255   1.907 -10.218  1.00  0.00           N  
ATOM   1103  H   ASP A  69       5.376   2.404 -10.246  1.00  0.00           H  
ATOM   1104  CA  ASP A  69       6.979   1.920  -8.956  1.00  0.00           C  
ATOM   1105  HA  ASP A  69       8.034   1.728  -9.153  1.00  0.00           H  
ATOM   1106  C   ASP A  69       6.484   0.831  -8.002  1.00  0.00           C  
ATOM   1107  CB  ASP A  69       6.885   3.320  -8.340  1.00  0.00           C  
ATOM   1108  HB2 ASP A  69       7.311   3.289  -7.338  1.00  0.00           H  
ATOM   1109  HB3 ASP A  69       5.837   3.611  -8.267  1.00  0.00           H  
ATOM   1110  O   ASP A  69       5.288   0.552  -7.916  1.00  0.00           O  
ATOM   1111  CG  ASP A  69       7.632   4.386  -9.139  1.00  0.00           C  
ATOM   1112  OD1 ASP A  69       8.578   4.037  -9.884  1.00  0.00           O  
ATOM   1113  OD2 ASP A  69       7.444   5.587  -8.852  1.00  0.00           O  
ATOM   1114  N   LEU A  70       7.412   0.225  -7.256  1.00  0.00           N  
ATOM   1115  H   LEU A  70       8.374   0.516  -7.356  1.00  0.00           H  
ATOM   1116  CA  LEU A  70       7.120  -0.788  -6.246  1.00  0.00           C  
ATOM   1117  HA  LEU A  70       6.060  -1.037  -6.292  1.00  0.00           H  
ATOM   1118  C   LEU A  70       7.429  -0.243  -4.858  1.00  0.00           C  
ATOM   1119  CB  LEU A  70       7.939  -2.053  -6.534  1.00  0.00           C  
ATOM   1120  HB2 LEU A  70       7.872  -2.277  -7.599  1.00  0.00           H  
ATOM   1121  HB3 LEU A  70       8.987  -1.842  -6.322  1.00  0.00           H  
ATOM   1122  O   LEU A  70       8.535   0.228  -4.599  1.00  0.00           O  
ATOM   1123  CG  LEU A  70       7.500  -3.283  -5.717  1.00  0.00           C  
ATOM   1124  HG  LEU A  70       7.518  -3.037  -4.655  1.00  0.00           H  
ATOM   1125  CD1 LEU A  70       6.089  -3.778  -6.044  1.00  0.00           C  
ATOM   1126 HD11 LEU A  70       5.349  -3.040  -5.735  1.00  0.00           H  
ATOM   1127 HD12 LEU A  70       5.979  -3.965  -7.112  1.00  0.00           H  
ATOM   1128 HD13 LEU A  70       5.889  -4.704  -5.505  1.00  0.00           H  
ATOM   1129  CD2 LEU A  70       8.486  -4.422  -5.975  1.00  0.00           C  
ATOM   1130 HD21 LEU A  70       8.184  -5.310  -5.419  1.00  0.00           H  
ATOM   1131 HD22 LEU A  70       8.521  -4.647  -7.041  1.00  0.00           H  
ATOM   1132 HD23 LEU A  70       9.491  -4.125  -5.672  1.00  0.00           H  
ATOM   1133  N   TYR A  71       6.475  -0.366  -3.949  1.00  0.00           N  
ATOM   1134  H   TYR A  71       5.583  -0.744  -4.233  1.00  0.00           H  
ATOM   1135  CA  TYR A  71       6.584   0.118  -2.584  1.00  0.00           C  
ATOM   1136  HA  TYR A  71       7.543   0.620  -2.451  1.00  0.00           H  
ATOM   1137  C   TYR A  71       6.508  -1.054  -1.626  1.00  0.00           C  
ATOM   1138  CB  TYR A  71       5.486   1.142  -2.293  1.00  0.00           C  
ATOM   1139  HB2 TYR A  71       5.542   1.429  -1.243  1.00  0.00           H  
ATOM   1140  HB3 TYR A  71       4.515   0.677  -2.461  1.00  0.00           H  
ATOM   1141  O   TYR A  71       5.602  -1.875  -1.720  1.00  0.00           O  
ATOM   1142  CG  TYR A  71       5.578   2.383  -3.149  1.00  0.00           C  
ATOM   1143  CD1 TYR A  71       6.139   3.561  -2.621  1.00  0.00           C  
ATOM   1144  HD1 TYR A  71       6.458   3.596  -1.589  1.00  0.00           H  
ATOM   1145  CD2 TYR A  71       5.116   2.354  -4.479  1.00  0.00           C  
ATOM   1146  HD2 TYR A  71       4.668   1.460  -4.887  1.00  0.00           H  
ATOM   1147  CE1 TYR A  71       6.254   4.710  -3.426  1.00  0.00           C  
ATOM   1148  HE1 TYR A  71       6.663   5.621  -3.016  1.00  0.00           H  
ATOM   1149  CE2 TYR A  71       5.252   3.492  -5.287  1.00  0.00           C  
ATOM   1150  HE2 TYR A  71       4.923   3.478  -6.315  1.00  0.00           H  
ATOM   1151  OH  TYR A  71       5.921   5.767  -5.557  1.00  0.00           O  
ATOM   1152  HH  TYR A  71       6.279   6.532  -5.099  1.00  0.00           H  
ATOM   1153  CZ  TYR A  71       5.816   4.671  -4.766  1.00  0.00           C  
ATOM   1154  N   ARG A  72       7.441  -1.127  -0.681  1.00  0.00           N  
ATOM   1155  H   ARG A  72       8.135  -0.394  -0.660  1.00  0.00           H  
ATOM   1156  CA  ARG A  72       7.353  -2.044   0.453  1.00  0.00           C  
ATOM   1157  HA  ARG A  72       6.881  -2.973   0.133  1.00  0.00           H  
ATOM   1158  C   ARG A  72       6.473  -1.425   1.524  1.00  0.00           C  
ATOM   1159  CB  ARG A  72       8.757  -2.351   0.972  1.00  0.00           C  
ATOM   1160  HB2 ARG A  72       9.220  -1.435   1.339  1.00  0.00           H  
ATOM   1161  HB3 ARG A  72       9.355  -2.739   0.148  1.00  0.00           H  
ATOM   1162  O   ARG A  72       6.722  -0.290   1.920  1.00  0.00           O  
ATOM   1163  CG  ARG A  72       8.715  -3.395   2.094  1.00  0.00           C  
ATOM   1164  HG2 ARG A  72       8.151  -3.013   2.945  1.00  0.00           H  
ATOM   1165  HG3 ARG A  72       8.233  -4.303   1.728  1.00  0.00           H  
ATOM   1166  CD  ARG A  72      10.138  -3.715   2.545  1.00  0.00           C  
ATOM   1167  HD2 ARG A  72      10.583  -2.812   2.963  1.00  0.00           H  
ATOM   1168  HD3 ARG A  72      10.720  -4.030   1.680  1.00  0.00           H  
ATOM   1169  NE  ARG A  72      10.141  -4.787   3.553  1.00  0.00           N  
ATOM   1170  HE  ARG A  72       9.242  -5.185   3.784  1.00  0.00           H  
ATOM   1171  NH1 ARG A  72      12.407  -4.841   3.916  1.00  0.00           N  
ATOM   1172 HH11 ARG A  72      12.524  -4.082   3.260  1.00  0.00           H  
ATOM   1173 HH12 ARG A  72      13.212  -5.262   4.357  1.00  0.00           H  
ATOM   1174  NH2 ARG A  72      11.076  -6.278   4.991  1.00  0.00           N  
ATOM   1175 HH21 ARG A  72      10.163  -6.675   5.162  1.00  0.00           H  
ATOM   1176 HH22 ARG A  72      11.888  -6.700   5.420  1.00  0.00           H  
ATOM   1177  CZ  ARG A  72      11.204  -5.294   4.148  1.00  0.00           C  
ATOM   1178  N   LEU A  73       5.502  -2.181   2.013  1.00  0.00           N  
ATOM   1179  H   LEU A  73       5.409  -3.125   1.666  1.00  0.00           H  
ATOM   1180  CA  LEU A  73       4.623  -1.786   3.104  1.00  0.00           C  
ATOM   1181  HA  LEU A  73       4.641  -0.701   3.210  1.00  0.00           H  
ATOM   1182  C   LEU A  73       5.133  -2.382   4.418  1.00  0.00           C  
ATOM   1183  CB  LEU A  73       3.182  -2.209   2.779  1.00  0.00           C  
ATOM   1184  HB2 LEU A  73       3.155  -3.298   2.739  1.00  0.00           H  
ATOM   1185  HB3 LEU A  73       2.531  -1.891   3.594  1.00  0.00           H  
ATOM   1186  O   LEU A  73       5.601  -3.521   4.466  1.00  0.00           O  
ATOM   1187  CG  LEU A  73       2.631  -1.650   1.450  1.00  0.00           C  
ATOM   1188  HG  LEU A  73       3.251  -1.977   0.615  1.00  0.00           H  
ATOM   1189  CD1 LEU A  73       1.209  -2.128   1.202  1.00  0.00           C  
ATOM   1190 HD11 LEU A  73       1.237  -3.179   0.915  1.00  0.00           H  
ATOM   1191 HD12 LEU A  73       0.608  -2.011   2.104  1.00  0.00           H  
ATOM   1192 HD13 LEU A  73       0.756  -1.567   0.385  1.00  0.00           H  
ATOM   1193  CD2 LEU A  73       2.589  -0.129   1.463  1.00  0.00           C  
ATOM   1194 HD21 LEU A  73       3.606   0.258   1.536  1.00  0.00           H  
ATOM   1195 HD22 LEU A  73       2.148   0.245   0.539  1.00  0.00           H  
ATOM   1196 HD23 LEU A  73       1.985   0.207   2.305  1.00  0.00           H  
ATOM   1197  N   LYS A  74       5.069  -1.600   5.494  1.00  0.00           N  
ATOM   1198  H   LYS A  74       4.761  -0.648   5.362  1.00  0.00           H  
ATOM   1199  CA  LYS A  74       5.389  -2.043   6.852  1.00  0.00           C  
ATOM   1200  HA  LYS A  74       5.385  -3.133   6.881  1.00  0.00           H  
ATOM   1201  C   LYS A  74       4.313  -1.550   7.811  1.00  0.00           C  
ATOM   1202  CB  LYS A  74       6.795  -1.547   7.237  1.00  0.00           C  
ATOM   1203  HB2 LYS A  74       7.505  -1.898   6.487  1.00  0.00           H  
ATOM   1204  HB3 LYS A  74       6.812  -0.457   7.246  1.00  0.00           H  
ATOM   1205  O   LYS A  74       4.212  -0.343   8.021  1.00  0.00           O  
ATOM   1206  CG  LYS A  74       7.219  -2.084   8.613  1.00  0.00           C  
ATOM   1207  HG2 LYS A  74       6.547  -1.691   9.376  1.00  0.00           H  
ATOM   1208  HG3 LYS A  74       7.142  -3.171   8.607  1.00  0.00           H  
ATOM   1209  CD  LYS A  74       8.656  -1.687   8.976  1.00  0.00           C  
ATOM   1210  HD2 LYS A  74       9.339  -2.072   8.218  1.00  0.00           H  
ATOM   1211  HD3 LYS A  74       8.727  -0.600   9.014  1.00  0.00           H  
ATOM   1212  CE  LYS A  74       8.998  -2.286  10.346  1.00  0.00           C  
ATOM   1213  HE2 LYS A  74       8.886  -3.369  10.291  1.00  0.00           H  
ATOM   1214  HE3 LYS A  74       8.264  -1.926  11.068  1.00  0.00           H  
ATOM   1215  NZ  LYS A  74      10.369  -1.932  10.794  1.00  0.00           N  
ATOM   1216  HZ1 LYS A  74      10.462  -0.930  10.879  1.00  0.00           H  
ATOM   1217  HZ2 LYS A  74      10.547  -2.333  11.704  1.00  0.00           H  
ATOM   1218  HZ3 LYS A  74      11.065  -2.278  10.149  1.00  0.00           H  
ATOM   1219  N   ALA A  75       3.564  -2.476   8.406  1.00  0.00           N  
ATOM   1220  H   ALA A  75       3.685  -3.449   8.162  1.00  0.00           H  
ATOM   1221  CA  ALA A  75       2.715  -2.175   9.556  1.00  0.00           C  
ATOM   1222  HA  ALA A  75       2.213  -1.227   9.360  1.00  0.00           H  
ATOM   1223  C   ALA A  75       3.526  -2.048  10.844  1.00  0.00           C  
ATOM   1224  CB  ALA A  75       1.630  -3.231   9.783  1.00  0.00           C  
ATOM   1225  HB1 ALA A  75       1.506  -3.430  10.848  1.00  0.00           H  
ATOM   1226  HB2 ALA A  75       1.883  -4.179   9.308  1.00  0.00           H  
ATOM   1227  HB3 ALA A  75       0.664  -2.842   9.461  1.00  0.00           H  
ATOM   1228  O   ALA A  75       4.531  -2.736  11.036  1.00  0.00           O  
ATOM   1229  N   TYR A  76       3.026  -1.226  11.754  1.00  0.00           N  
ATOM   1230  H   TYR A  76       2.248  -0.641  11.483  1.00  0.00           H  
ATOM   1231  CA  TYR A  76       3.309  -1.289  13.180  1.00  0.00           C  
ATOM   1232  HA  TYR A  76       3.504  -2.327  13.451  1.00  0.00           H  
ATOM   1233  C   TYR A  76       2.075  -0.834  13.956  1.00  0.00           C  
ATOM   1234  CB  TYR A  76       4.540  -0.453  13.554  1.00  0.00           C  
ATOM   1235  HB2 TYR A  76       4.705  -0.527  14.629  1.00  0.00           H  
ATOM   1236  HB3 TYR A  76       5.413  -0.886  13.067  1.00  0.00           H  
ATOM   1237  O   TYR A  76       1.217  -0.123  13.438  1.00  0.00           O  
ATOM   1238  CG  TYR A  76       4.452   1.009  13.171  1.00  0.00           C  
ATOM   1239  CD1 TYR A  76       4.691   1.362  11.834  1.00  0.00           C  
ATOM   1240  HD1 TYR A  76       4.887   0.600  11.095  1.00  0.00           H  
ATOM   1241  CD2 TYR A  76       4.137   2.008  14.119  1.00  0.00           C  
ATOM   1242  HD2 TYR A  76       3.944   1.748  15.149  1.00  0.00           H  
ATOM   1243  CE1 TYR A  76       4.636   2.704  11.451  1.00  0.00           C  
ATOM   1244  HE1 TYR A  76       4.782   2.958  10.412  1.00  0.00           H  
ATOM   1245  CE2 TYR A  76       4.087   3.365  13.730  1.00  0.00           C  
ATOM   1246  HE2 TYR A  76       3.871   4.142  14.449  1.00  0.00           H  
ATOM   1247  OH  TYR A  76       4.480   4.986  11.949  1.00  0.00           O  
ATOM   1248  HH  TYR A  76       3.927   5.652  12.363  1.00  0.00           H  
ATOM   1249  CZ  TYR A  76       4.356   3.710  12.390  1.00  0.00           C  
ATOM   1250  N   ARG A  77       1.989  -1.248  15.217  1.00  0.00           N  
ATOM   1251  H   ARG A  77       2.749  -1.793  15.597  1.00  0.00           H  
ATOM   1252  CA  ARG A  77       0.888  -0.913  16.116  1.00  0.00           C  
ATOM   1253  HA  ARG A  77       0.124  -0.351  15.578  1.00  0.00           H  
ATOM   1254  C   ARG A  77       1.404  -0.026  17.237  1.00  0.00           C  
ATOM   1255  CB  ARG A  77       0.265  -2.228  16.600  1.00  0.00           C  
ATOM   1256  HB2 ARG A  77       1.038  -2.832  17.076  1.00  0.00           H  
ATOM   1257  HB3 ARG A  77      -0.105  -2.771  15.730  1.00  0.00           H  
ATOM   1258  O   ARG A  77       2.377  -0.379  17.897  1.00  0.00           O  
ATOM   1259  CG  ARG A  77      -0.888  -2.032  17.588  1.00  0.00           C  
ATOM   1260  HG2 ARG A  77      -0.504  -1.569  18.497  1.00  0.00           H  
ATOM   1261  HG3 ARG A  77      -1.652  -1.385  17.157  1.00  0.00           H  
ATOM   1262  CD  ARG A  77      -1.489  -3.395  17.951  1.00  0.00           C  
ATOM   1263  HD2 ARG A  77      -1.987  -3.309  18.917  1.00  0.00           H  
ATOM   1264  HD3 ARG A  77      -0.687  -4.123  18.071  1.00  0.00           H  
ATOM   1265  NE  ARG A  77      -2.435  -3.880  16.924  1.00  0.00           N  
ATOM   1266  HE  ARG A  77      -2.074  -4.218  16.043  1.00  0.00           H  
ATOM   1267  NH1 ARG A  77      -4.390  -3.338  17.997  1.00  0.00           N  
ATOM   1268 HH11 ARG A  77      -3.848  -2.817  18.672  1.00  0.00           H  
ATOM   1269 HH12 ARG A  77      -5.400  -3.360  18.010  1.00  0.00           H  
ATOM   1270  NH2 ARG A  77      -4.459  -4.491  16.101  1.00  0.00           N  
ATOM   1271 HH21 ARG A  77      -3.964  -4.733  15.254  1.00  0.00           H  
ATOM   1272 HH22 ARG A  77      -5.468  -4.532  16.097  1.00  0.00           H  
ATOM   1273  CZ  ARG A  77      -3.750  -3.904  17.012  1.00  0.00           C  
ATOM   1274  N   GLU A  78       0.719   1.081  17.488  1.00  0.00           N  
ATOM   1275  H   GLU A  78      -0.081   1.293  16.910  1.00  0.00           H  
ATOM   1276  CA  GLU A  78       0.903   1.881  18.700  1.00  0.00           C  
ATOM   1277  HA  GLU A  78       1.645   1.402  19.338  1.00  0.00           H  
ATOM   1278  C   GLU A  78      -0.409   1.942  19.496  1.00  0.00           C  
ATOM   1279  CB  GLU A  78       1.424   3.292  18.399  1.00  0.00           C  
ATOM   1280  HB2 GLU A  78       0.587   3.885  18.029  1.00  0.00           H  
ATOM   1281  HB3 GLU A  78       1.732   3.736  19.346  1.00  0.00           H  
ATOM   1282  O   GLU A  78      -1.446   1.429  19.071  1.00  0.00           O  
ATOM   1283  CG  GLU A  78       2.624   3.356  17.437  1.00  0.00           C  
ATOM   1284  HG2 GLU A  78       2.336   2.945  16.470  1.00  0.00           H  
ATOM   1285  HG3 GLU A  78       3.417   2.729  17.843  1.00  0.00           H  
ATOM   1286  CD  GLU A  78       3.154   4.785  17.238  1.00  0.00           C  
ATOM   1287  OE1 GLU A  78       4.308   4.893  16.764  1.00  0.00           O  
ATOM   1288  OE2 GLU A  78       2.420   5.735  17.592  1.00  0.00           O  
ATOM   1289  N   LYS A  79      -0.387   2.573  20.678  1.00  0.00           N  
ATOM   1290  H   LYS A  79       0.476   3.018  20.955  1.00  0.00           H  
ATOM   1291  CA  LYS A  79      -1.571   2.679  21.555  1.00  0.00           C  
ATOM   1292  HA  LYS A  79      -1.897   1.679  21.842  1.00  0.00           H  
ATOM   1293  C   LYS A  79      -2.774   3.327  20.861  1.00  0.00           C  
ATOM   1294  CB  LYS A  79      -1.231   3.493  22.813  1.00  0.00           C  
ATOM   1295  HB2 LYS A  79      -0.798   4.450  22.519  1.00  0.00           H  
ATOM   1296  HB3 LYS A  79      -2.158   3.694  23.349  1.00  0.00           H  
ATOM   1297  O   LYS A  79      -3.914   3.007  21.181  1.00  0.00           O  
ATOM   1298  CG  LYS A  79      -0.275   2.767  23.768  1.00  0.00           C  
ATOM   1299  HG2 LYS A  79       0.687   2.613  23.279  1.00  0.00           H  
ATOM   1300  HG3 LYS A  79      -0.698   1.798  24.035  1.00  0.00           H  
ATOM   1301  CD  LYS A  79      -0.073   3.601  25.042  1.00  0.00           C  
ATOM   1302  HD2 LYS A  79      -1.039   3.761  25.521  1.00  0.00           H  
ATOM   1303  HD3 LYS A  79       0.351   4.567  24.769  1.00  0.00           H  
ATOM   1304  CE  LYS A  79       0.869   2.883  26.015  1.00  0.00           C  
ATOM   1305  HE2 LYS A  79       1.817   2.702  25.509  1.00  0.00           H  
ATOM   1306  HE3 LYS A  79       0.438   1.914  26.268  1.00  0.00           H  
ATOM   1307  NZ  LYS A  79       1.095   3.681  27.248  1.00  0.00           N  
ATOM   1308  HZ1 LYS A  79       0.227   3.843  27.737  1.00  0.00           H  
ATOM   1309  HZ2 LYS A  79       1.507   4.575  27.022  1.00  0.00           H  
ATOM   1310  HZ3 LYS A  79       1.725   3.197  27.873  1.00  0.00           H  
ATOM   1311  N   SER A  80      -2.515   4.252  19.943  1.00  0.00           N  
ATOM   1312  H   SER A  80      -1.552   4.442  19.705  1.00  0.00           H  
ATOM   1313  CA  SER A  80      -3.513   5.037  19.217  1.00  0.00           C  
ATOM   1314  HA  SER A  80      -4.327   5.296  19.894  1.00  0.00           H  
ATOM   1315  C   SER A  80      -4.127   4.301  18.027  1.00  0.00           C  
ATOM   1316  CB  SER A  80      -2.851   6.331  18.725  1.00  0.00           C  
ATOM   1317  HB2 SER A  80      -3.466   6.808  17.962  1.00  0.00           H  
ATOM   1318  HB3 SER A  80      -2.725   7.015  19.564  1.00  0.00           H  
ATOM   1319  O   SER A  80      -5.198   4.714  17.579  1.00  0.00           O  
ATOM   1320  OG  SER A  80      -1.580   6.011  18.203  1.00  0.00           O  
ATOM   1321  HG  SER A  80      -1.379   6.486  17.393  1.00  0.00           H  
ATOM   1322  N   GLY A  81      -3.486   3.255  17.500  1.00  0.00           N  
ATOM   1323  H   GLY A  81      -2.613   2.947  17.905  1.00  0.00           H  
ATOM   1324  CA  GLY A  81      -3.954   2.556  16.308  1.00  0.00           C  
ATOM   1325  HA2 GLY A  81      -4.748   1.863  16.584  1.00  0.00           H  
ATOM   1326  HA3 GLY A  81      -4.371   3.276  15.605  1.00  0.00           H  
ATOM   1327  C   GLY A  81      -2.862   1.775  15.580  1.00  0.00           C  
ATOM   1328  O   GLY A  81      -1.734   1.633  16.051  1.00  0.00           O  
ATOM   1329  N   VAL A  82      -3.236   1.250  14.418  1.00  0.00           N  
ATOM   1330  H   VAL A  82      -4.178   1.428  14.101  1.00  0.00           H  
ATOM   1331  CA  VAL A  82      -2.328   0.576  13.479  1.00  0.00           C  
ATOM   1332  HA  VAL A  82      -1.455   0.195  14.009  1.00  0.00           H  
ATOM   1333  C   VAL A  82      -1.878   1.576  12.440  1.00  0.00           C  
ATOM   1334  CB  VAL A  82      -3.013  -0.594  12.765  1.00  0.00           C  
ATOM   1335  HB  VAL A  82      -3.820  -0.205  12.144  1.00  0.00           H  
ATOM   1336  O   VAL A  82      -2.705   2.356  11.976  1.00  0.00           O  
ATOM   1337  CG1 VAL A  82      -2.055  -1.335  11.829  1.00  0.00           C  
ATOM   1338 HG11 VAL A  82      -1.727  -0.694  11.011  1.00  0.00           H  
ATOM   1339 HG12 VAL A  82      -1.188  -1.694  12.384  1.00  0.00           H  
ATOM   1340 HG13 VAL A  82      -2.570  -2.186  11.384  1.00  0.00           H  
ATOM   1341  CG2 VAL A  82      -3.618  -1.551  13.793  1.00  0.00           C  
ATOM   1342 HG21 VAL A  82      -4.120  -2.360  13.262  1.00  0.00           H  
ATOM   1343 HG22 VAL A  82      -4.363  -1.051  14.412  1.00  0.00           H  
ATOM   1344 HG23 VAL A  82      -2.826  -1.958  14.421  1.00  0.00           H  
ATOM   1345  N   TYR A  83      -0.608   1.504  12.072  1.00  0.00           N  
ATOM   1346  H   TYR A  83      -0.027   0.804  12.511  1.00  0.00           H  
ATOM   1347  CA  TYR A  83       0.068   2.418  11.176  1.00  0.00           C  
ATOM   1348  HA  TYR A  83      -0.651   3.100  10.721  1.00  0.00           H  
ATOM   1349  C   TYR A  83       0.790   1.671  10.072  1.00  0.00           C  
ATOM   1350  CB  TYR A  83       1.036   3.245  12.001  1.00  0.00           C  
ATOM   1351  HB2 TYR A  83       1.703   2.569  12.535  1.00  0.00           H  
ATOM   1352  HB3 TYR A  83       1.648   3.855  11.336  1.00  0.00           H  
ATOM   1353  O   TYR A  83       1.456   0.673  10.332  1.00  0.00           O  
ATOM   1354  CG  TYR A  83       0.330   4.144  12.988  1.00  0.00           C  
ATOM   1355  CD1 TYR A  83      -0.466   5.199  12.522  1.00  0.00           C  
ATOM   1356  HD1 TYR A  83      -0.671   5.282  11.464  1.00  0.00           H  
ATOM   1357  CD2 TYR A  83       0.444   3.923  14.368  1.00  0.00           C  
ATOM   1358  HD2 TYR A  83       1.013   3.081  14.733  1.00  0.00           H  
ATOM   1359  CE1 TYR A  83      -0.964   6.166  13.407  1.00  0.00           C  
ATOM   1360  HE1 TYR A  83      -1.468   7.040  13.021  1.00  0.00           H  
ATOM   1361  CE2 TYR A  83      -0.137   4.839  15.265  1.00  0.00           C  
ATOM   1362  HE2 TYR A  83       0.007   4.739  16.331  1.00  0.00           H  
ATOM   1363  OH  TYR A  83      -1.247   6.947  15.639  1.00  0.00           O  
ATOM   1364  HH  TYR A  83      -1.268   7.771  15.146  1.00  0.00           H  
ATOM   1365  CZ  TYR A  83      -0.782   5.993  14.789  1.00  0.00           C  
ATOM   1366  N   VAL A  84       0.701   2.171   8.841  1.00  0.00           N  
ATOM   1367  H   VAL A  84       0.114   2.980   8.697  1.00  0.00           H  
ATOM   1368  CA  VAL A  84       1.455   1.632   7.703  1.00  0.00           C  
ATOM   1369  HA  VAL A  84       2.061   0.793   8.048  1.00  0.00           H  
ATOM   1370  C   VAL A  84       2.420   2.669   7.181  1.00  0.00           C  
ATOM   1371  CB  VAL A  84       0.529   1.088   6.605  1.00  0.00           C  
ATOM   1372  HB  VAL A  84      -0.218   1.834   6.332  1.00  0.00           H  
ATOM   1373  O   VAL A  84       2.024   3.790   6.905  1.00  0.00           O  
ATOM   1374  CG1 VAL A  84       1.279   0.635   5.343  1.00  0.00           C  
ATOM   1375 HG11 VAL A  84       2.059  -0.080   5.603  1.00  0.00           H  
ATOM   1376 HG12 VAL A  84       0.580   0.169   4.649  1.00  0.00           H  
ATOM   1377 HG13 VAL A  84       1.721   1.498   4.845  1.00  0.00           H  
ATOM   1378  CG2 VAL A  84      -0.155  -0.141   7.189  1.00  0.00           C  
ATOM   1379 HG21 VAL A  84      -0.683  -0.679   6.402  1.00  0.00           H  
ATOM   1380 HG22 VAL A  84      -0.848   0.147   7.979  1.00  0.00           H  
ATOM   1381 HG23 VAL A  84       0.596  -0.806   7.617  1.00  0.00           H  
ATOM   1382  N   ARG A  85       3.683   2.280   7.023  1.00  0.00           N  
ATOM   1383  H   ARG A  85       3.909   1.339   7.312  1.00  0.00           H  
ATOM   1384  CA  ARG A  85       4.696   3.030   6.277  1.00  0.00           C  
ATOM   1385  HA  ARG A  85       4.329   4.037   6.078  1.00  0.00           H  
ATOM   1386  C   ARG A  85       4.934   2.369   4.936  1.00  0.00           C  
ATOM   1387  CB  ARG A  85       6.004   3.109   7.071  1.00  0.00           C  
ATOM   1388  HB2 ARG A  85       6.187   2.157   7.569  1.00  0.00           H  
ATOM   1389  HB3 ARG A  85       6.830   3.313   6.391  1.00  0.00           H  
ATOM   1390  O   ARG A  85       4.941   1.142   4.850  1.00  0.00           O  
ATOM   1391  CG  ARG A  85       5.942   4.241   8.094  1.00  0.00           C  
ATOM   1392  HG2 ARG A  85       5.813   5.182   7.561  1.00  0.00           H  
ATOM   1393  HG3 ARG A  85       5.067   4.108   8.731  1.00  0.00           H  
ATOM   1394  CD  ARG A  85       7.233   4.295   8.923  1.00  0.00           C  
ATOM   1395  HD2 ARG A  85       7.710   3.315   8.905  1.00  0.00           H  
ATOM   1396  HD3 ARG A  85       7.910   5.020   8.471  1.00  0.00           H  
ATOM   1397  NE  ARG A  85       6.966   4.647  10.327  1.00  0.00           N  
ATOM   1398  HE  ARG A  85       6.006   4.813  10.596  1.00  0.00           H  
ATOM   1399  NH1 ARG A  85       9.126   4.685  11.099  1.00  0.00           N  
ATOM   1400 HH11 ARG A  85       9.446   4.738  10.142  1.00  0.00           H  
ATOM   1401 HH12 ARG A  85       9.751   4.891  11.865  1.00  0.00           H  
ATOM   1402  NH2 ARG A  85       7.414   4.886  12.530  1.00  0.00           N  
ATOM   1403 HH21 ARG A  85       8.031   5.030  13.316  1.00  0.00           H  
ATOM   1404 HH22 ARG A  85       6.420   4.982  12.682  1.00  0.00           H  
ATOM   1405  CZ  ARG A  85       7.839   4.735  11.310  1.00  0.00           C  
ATOM   1406  N   THR A  86       5.196   3.173   3.914  1.00  0.00           N  
ATOM   1407  H   THR A  86       5.226   4.173   4.049  1.00  0.00           H  
ATOM   1408  CA  THR A  86       5.600   2.676   2.599  1.00  0.00           C  
ATOM   1409  HA  THR A  86       5.631   1.587   2.648  1.00  0.00           H  
ATOM   1410  C   THR A  86       7.022   3.148   2.295  1.00  0.00           C  
ATOM   1411  CB  THR A  86       4.570   2.997   1.497  1.00  0.00           C  
ATOM   1412  HB  THR A  86       4.662   2.231   0.727  1.00  0.00           H  
ATOM   1413  O   THR A  86       7.439   4.200   2.754  1.00  0.00           O  
ATOM   1414  CG2 THR A  86       3.120   3.019   1.985  1.00  0.00           C  
ATOM   1415 HG21 THR A  86       2.938   2.207   2.689  1.00  0.00           H  
ATOM   1416 HG22 THR A  86       2.449   2.924   1.131  1.00  0.00           H  
ATOM   1417 HG23 THR A  86       2.912   3.960   2.495  1.00  0.00           H  
ATOM   1418  OG1 THR A  86       4.794   4.239   0.896  1.00  0.00           O  
ATOM   1419  HG1 THR A  86       4.930   4.878   1.599  1.00  0.00           H  
ATOM   1420  N   ASN A  87       7.813   2.375   1.562  1.00  0.00           N  
ATOM   1421  H   ASN A  87       7.475   1.460   1.298  1.00  0.00           H  
ATOM   1422  CA  ASN A  87       9.112   2.814   1.046  1.00  0.00           C  
ATOM   1423  HA  ASN A  87       9.193   3.900   1.064  1.00  0.00           H  
ATOM   1424  C   ASN A  87       9.213   2.378  -0.407  1.00  0.00           C  
ATOM   1425  CB  ASN A  87      10.263   2.258   1.904  1.00  0.00           C  
ATOM   1426  HB2 ASN A  87      10.042   1.229   2.186  1.00  0.00           H  
ATOM   1427  HB3 ASN A  87      11.178   2.263   1.310  1.00  0.00           H  
ATOM   1428  O   ASN A  87       9.040   1.191  -0.689  1.00  0.00           O  
ATOM   1429  CG  ASN A  87      10.551   3.079   3.153  1.00  0.00           C  
ATOM   1430  ND2 ASN A  87      11.317   2.542   4.071  1.00  0.00           N  
ATOM   1431 HD21 ASN A  87      11.802   1.676   3.883  1.00  0.00           H  
ATOM   1432 HD22 ASN A  87      11.590   3.184   4.801  1.00  0.00           H  
ATOM   1433  OD1 ASN A  87      10.155   4.217   3.321  1.00  0.00           O  
ATOM   1434  N   LYS A  88       9.499   3.313  -1.321  1.00  0.00           N  
ATOM   1435  H   LYS A  88       9.688   4.257  -1.018  1.00  0.00           H  
ATOM   1436  CA  LYS A  88       9.770   2.964  -2.718  1.00  0.00           C  
ATOM   1437  HA  LYS A  88       8.935   2.380  -3.104  1.00  0.00           H  
ATOM   1438  C   LYS A  88      11.027   2.093  -2.754  1.00  0.00           C  
ATOM   1439  CB  LYS A  88       9.904   4.232  -3.576  1.00  0.00           C  
ATOM   1440  HB2 LYS A  88       9.028   4.863  -3.423  1.00  0.00           H  
ATOM   1441  HB3 LYS A  88      10.789   4.790  -3.273  1.00  0.00           H  
ATOM   1442  O   LYS A  88      12.088   2.500  -2.288  1.00  0.00           O  
ATOM   1443  CG  LYS A  88      10.003   3.875  -5.067  1.00  0.00           C  
ATOM   1444  HG2 LYS A  88       9.150   3.258  -5.348  1.00  0.00           H  
ATOM   1445  HG3 LYS A  88      10.916   3.303  -5.236  1.00  0.00           H  
ATOM   1446  CD  LYS A  88      10.023   5.127  -5.954  1.00  0.00           C  
ATOM   1447  HD2 LYS A  88       9.055   5.625  -5.893  1.00  0.00           H  
ATOM   1448  HD3 LYS A  88      10.807   5.808  -5.622  1.00  0.00           H  
ATOM   1449  CE  LYS A  88      10.296   4.702  -7.399  1.00  0.00           C  
ATOM   1450  HE2 LYS A  88      11.310   4.309  -7.471  1.00  0.00           H  
ATOM   1451  HE3 LYS A  88       9.616   3.890  -7.655  1.00  0.00           H  
ATOM   1452  NZ  LYS A  88      10.108   5.799  -8.377  1.00  0.00           N  
ATOM   1453  HZ1 LYS A  88      10.160   5.406  -9.306  1.00  0.00           H  
ATOM   1454  HZ2 LYS A  88      10.757   6.565  -8.265  1.00  0.00           H  
ATOM   1455  HZ3 LYS A  88       9.146   6.105  -8.363  1.00  0.00           H  
ATOM   1456  N   LEU A  89      10.909   0.867  -3.250  1.00  0.00           N  
ATOM   1457  H   LEU A  89      10.034   0.606  -3.682  1.00  0.00           H  
ATOM   1458  CA  LEU A  89      12.031  -0.060  -3.304  1.00  0.00           C  
ATOM   1459  HA  LEU A  89      12.491  -0.096  -2.316  1.00  0.00           H  
ATOM   1460  C   LEU A  89      13.089   0.450  -4.279  1.00  0.00           C  
ATOM   1461  CB  LEU A  89      11.546  -1.461  -3.695  1.00  0.00           C  
ATOM   1462  HB2 LEU A  89      12.383  -2.022  -4.113  1.00  0.00           H  
ATOM   1463  HB3 LEU A  89      10.796  -1.366  -4.480  1.00  0.00           H  
ATOM   1464  O   LEU A  89      12.778   0.857  -5.391  1.00  0.00           O  
ATOM   1465  CG  LEU A  89      10.975  -2.256  -2.515  1.00  0.00           C  
ATOM   1466  HG  LEU A  89      10.248  -1.656  -1.966  1.00  0.00           H  
ATOM   1467  CD1 LEU A  89      10.281  -3.484  -3.076  1.00  0.00           C  
ATOM   1468 HD11 LEU A  89      10.015  -4.173  -2.275  1.00  0.00           H  
ATOM   1469 HD12 LEU A  89      10.934  -4.003  -3.778  1.00  0.00           H  
ATOM   1470 HD13 LEU A  89       9.370  -3.161  -3.579  1.00  0.00           H  
ATOM   1471  CD2 LEU A  89      12.065  -2.745  -1.554  1.00  0.00           C  
ATOM   1472 HD21 LEU A  89      11.617  -3.348  -0.764  1.00  0.00           H  
ATOM   1473 HD22 LEU A  89      12.793  -3.348  -2.097  1.00  0.00           H  
ATOM   1474 HD23 LEU A  89      12.570  -1.895  -1.095  1.00  0.00           H  
ATOM   1475  N   GLY A  90      14.349   0.404  -3.855  1.00  0.00           N  
ATOM   1476  H   GLY A  90      14.522   0.127  -2.899  1.00  0.00           H  
ATOM   1477  CA  GLY A  90      15.498   0.801  -4.670  1.00  0.00           C  
ATOM   1478  HA2 GLY A  90      15.304   0.560  -5.715  1.00  0.00           H  
ATOM   1479  HA3 GLY A  90      16.377   0.250  -4.335  1.00  0.00           H  
ATOM   1480  C   GLY A  90      15.861   2.277  -4.594  1.00  0.00           C  
ATOM   1481  O   GLY A  90      16.911   2.646  -5.104  1.00  0.00           O  
ATOM   1482  N   PHE A  91      15.056   3.087  -3.905  1.00  0.00           N  
ATOM   1483  H   PHE A  91      14.217   2.712  -3.484  1.00  0.00           H  
ATOM   1484  CA  PHE A  91      15.325   4.500  -3.681  1.00  0.00           C  
ATOM   1485  HA  PHE A  91      16.243   4.792  -4.191  1.00  0.00           H  
ATOM   1486  C   PHE A  91      15.528   4.742  -2.185  1.00  0.00           C  
ATOM   1487  CB  PHE A  91      14.186   5.337  -4.280  1.00  0.00           C  
ATOM   1488  HB2 PHE A  91      14.304   6.369  -3.947  1.00  0.00           H  
ATOM   1489  HB3 PHE A  91      13.231   4.977  -3.897  1.00  0.00           H  
ATOM   1490  O   PHE A  91      14.586   4.664  -1.397  1.00  0.00           O  
ATOM   1491  CG  PHE A  91      14.162   5.314  -5.798  1.00  0.00           C  
ATOM   1492  CD1 PHE A  91      14.743   6.366  -6.531  1.00  0.00           C  
ATOM   1493  HD1 PHE A  91      15.184   7.207  -6.016  1.00  0.00           H  
ATOM   1494  CD2 PHE A  91      13.605   4.217  -6.482  1.00  0.00           C  
ATOM   1495  HD2 PHE A  91      13.184   3.390  -5.930  1.00  0.00           H  
ATOM   1496  CE1 PHE A  91      14.767   6.321  -7.937  1.00  0.00           C  
ATOM   1497  HE1 PHE A  91      15.227   7.120  -8.499  1.00  0.00           H  
ATOM   1498  CE2 PHE A  91      13.640   4.167  -7.885  1.00  0.00           C  
ATOM   1499  HE2 PHE A  91      13.249   3.305  -8.405  1.00  0.00           H  
ATOM   1500  CZ  PHE A  91      14.218   5.219  -8.614  1.00  0.00           C  
ATOM   1501  HZ  PHE A  91      14.266   5.165  -9.692  1.00  0.00           H  
ATOM   1502  N   GLU A  92      16.766   5.035  -1.793  1.00  0.00           N  
ATOM   1503  H   GLU A  92      17.508   5.036  -2.478  1.00  0.00           H  
ATOM   1504  CA  GLU A  92      17.051   5.706  -0.526  1.00  0.00           C  
ATOM   1505  HA  GLU A  92      16.308   5.441   0.227  1.00  0.00           H  
ATOM   1506  C   GLU A  92      16.947   7.205  -0.782  1.00  0.00           C  
ATOM   1507  CB  GLU A  92      18.438   5.330   0.019  1.00  0.00           C  
ATOM   1508  HB2 GLU A  92      18.688   6.024   0.821  1.00  0.00           H  
ATOM   1509  HB3 GLU A  92      19.180   5.424  -0.775  1.00  0.00           H  
ATOM   1510  O   GLU A  92      17.924   7.859  -1.132  1.00  0.00           O  
ATOM   1511  CG  GLU A  92      18.471   3.907   0.588  1.00  0.00           C  
ATOM   1512  HG2 GLU A  92      18.219   3.205  -0.206  1.00  0.00           H  
ATOM   1513  HG3 GLU A  92      17.708   3.823   1.362  1.00  0.00           H  
ATOM   1514  CD  GLU A  92      19.835   3.519   1.186  1.00  0.00           C  
ATOM   1515  OE1 GLU A  92      19.953   2.334   1.579  1.00  0.00           O  
ATOM   1516  OE2 GLU A  92      20.746   4.374   1.236  1.00  0.00           O  
ATOM   1517  N   ASP A  93      15.742   7.751  -0.681  1.00  0.00           N  
ATOM   1518  H   ASP A  93      14.947   7.171  -0.453  1.00  0.00           H  
ATOM   1519  CA  ASP A  93      15.589   9.197  -0.598  1.00  0.00           C  
ATOM   1520  HA  ASP A  93      16.519   9.683  -0.892  1.00  0.00           H  
ATOM   1521  C   ASP A  93      15.280   9.550   0.864  1.00  0.00           C  
ATOM   1522  CB  ASP A  93      14.594   9.699  -1.639  1.00  0.00           C  
ATOM   1523  HB2 ASP A  93      13.707   9.066  -1.601  1.00  0.00           H  
ATOM   1524  HB3 ASP A  93      15.034   9.552  -2.625  1.00  0.00           H  
ATOM   1525  O   ASP A  93      14.158   9.318   1.327  1.00  0.00           O  
ATOM   1526  CG  ASP A  93      14.264  11.195  -1.482  1.00  0.00           C  
ATOM   1527  OD1 ASP A  93      14.946  11.881  -0.682  1.00  0.00           O  
ATOM   1528  OD2 ASP A  93      13.306  11.639  -2.149  1.00  0.00           O  
ATOM   1529  N   PRO A  94      16.266  10.087   1.614  1.00  0.00           N  
ATOM   1530  CA  PRO A  94      16.082  10.459   3.014  1.00  0.00           C  
ATOM   1531  HA  PRO A  94      15.749   9.589   3.580  1.00  0.00           H  
ATOM   1532  C   PRO A  94      15.033  11.565   3.202  1.00  0.00           C  
ATOM   1533  CB  PRO A  94      17.473  10.878   3.508  1.00  0.00           C  
ATOM   1534  HB2 PRO A  94      17.428  11.683   4.242  1.00  0.00           H  
ATOM   1535  HB3 PRO A  94      17.976  10.011   3.936  1.00  0.00           H  
ATOM   1536  O   PRO A  94      14.604  11.801   4.328  1.00  0.00           O  
ATOM   1537  CG  PRO A  94      18.212  11.310   2.244  1.00  0.00           C  
ATOM   1538  HG2 PRO A  94      19.289  11.167   2.332  1.00  0.00           H  
ATOM   1539  HG3 PRO A  94      17.979  12.352   2.024  1.00  0.00           H  
ATOM   1540  CD  PRO A  94      17.612  10.421   1.164  1.00  0.00           C  
ATOM   1541  HD2 PRO A  94      17.601  10.973   0.225  1.00  0.00           H  
ATOM   1542  HD3 PRO A  94      18.200   9.508   1.063  1.00  0.00           H  
ATOM   1543  N   LYS A  95      14.608  12.231   2.117  1.00  0.00           N  
ATOM   1544  H   LYS A  95      14.985  11.967   1.218  1.00  0.00           H  
ATOM   1545  CA  LYS A  95      13.566  13.262   2.090  1.00  0.00           C  
ATOM   1546  HA  LYS A  95      13.269  13.502   3.111  1.00  0.00           H  
ATOM   1547  C   LYS A  95      12.286  12.810   1.378  1.00  0.00           C  
ATOM   1548  CB  LYS A  95      14.115  14.532   1.422  1.00  0.00           C  
ATOM   1549  HB2 LYS A  95      13.327  15.285   1.410  1.00  0.00           H  
ATOM   1550  HB3 LYS A  95      14.377  14.304   0.389  1.00  0.00           H  
ATOM   1551  O   LYS A  95      11.400  13.642   1.191  1.00  0.00           O  
ATOM   1552  CG  LYS A  95      15.334  15.130   2.133  1.00  0.00           C  
ATOM   1553  HG2 LYS A  95      15.090  15.315   3.179  1.00  0.00           H  
ATOM   1554  HG3 LYS A  95      16.175  14.439   2.076  1.00  0.00           H  
ATOM   1555  CD  LYS A  95      15.715  16.450   1.453  1.00  0.00           C  
ATOM   1556  HD2 LYS A  95      14.866  17.132   1.507  1.00  0.00           H  
ATOM   1557  HD3 LYS A  95      15.950  16.256   0.407  1.00  0.00           H  
ATOM   1558  CE  LYS A  95      16.923  17.078   2.149  1.00  0.00           C  
ATOM   1559  HE2 LYS A  95      17.767  16.393   2.065  1.00  0.00           H  
ATOM   1560  HE3 LYS A  95      16.690  17.194   3.207  1.00  0.00           H  
ATOM   1561  NZ  LYS A  95      17.258  18.394   1.552  1.00  0.00           N  
ATOM   1562  HZ1 LYS A  95      18.055  18.804   2.019  1.00  0.00           H  
ATOM   1563  HZ2 LYS A  95      16.476  19.026   1.645  1.00  0.00           H  
ATOM   1564  HZ3 LYS A  95      17.471  18.291   0.570  1.00  0.00           H  
ATOM   1565  N   SER A  96      12.140  11.542   0.974  1.00  0.00           N  
ATOM   1566  H   SER A  96      12.896  10.891   1.131  1.00  0.00           H  
ATOM   1567  CA  SER A  96      10.929  11.083   0.274  1.00  0.00           C  
ATOM   1568  HA  SER A  96      10.684  11.837  -0.474  1.00  0.00           H  
ATOM   1569  C   SER A  96       9.746  10.968   1.230  1.00  0.00           C  
ATOM   1570  CB  SER A  96      11.132   9.775  -0.485  1.00  0.00           C  
ATOM   1571  HB2 SER A  96      12.026   9.881  -1.100  1.00  0.00           H  
ATOM   1572  HB3 SER A  96      11.255   8.941   0.206  1.00  0.00           H  
ATOM   1573  O   SER A  96       9.347   9.896   1.673  1.00  0.00           O  
ATOM   1574  OG  SER A  96      10.054   9.544  -1.376  1.00  0.00           O  
ATOM   1575  HG  SER A  96      10.302   9.992  -2.188  1.00  0.00           H  
ATOM   1576  N   PHE A  97       9.126  12.105   1.523  1.00  0.00           N  
ATOM   1577  H   PHE A  97       9.594  12.962   1.265  1.00  0.00           H  
ATOM   1578  CA  PHE A  97       7.888  12.192   2.294  1.00  0.00           C  
ATOM   1579  HA  PHE A  97       8.009  11.626   3.217  1.00  0.00           H  
ATOM   1580  C   PHE A  97       6.682  11.585   1.562  1.00  0.00           C  
ATOM   1581  CB  PHE A  97       7.644  13.659   2.662  1.00  0.00           C  
ATOM   1582  HB2 PHE A  97       7.768  14.289   1.781  1.00  0.00           H  
ATOM   1583  HB3 PHE A  97       6.612  13.772   2.997  1.00  0.00           H  
ATOM   1584  O   PHE A  97       5.642  11.357   2.177  1.00  0.00           O  
ATOM   1585  CG  PHE A  97       8.543  14.149   3.778  1.00  0.00           C  
ATOM   1586  CD1 PHE A  97       8.191  13.886   5.115  1.00  0.00           C  
ATOM   1587  HD1 PHE A  97       7.282  13.350   5.342  1.00  0.00           H  
ATOM   1588  CD2 PHE A  97       9.718  14.871   3.497  1.00  0.00           C  
ATOM   1589  HD2 PHE A  97       9.972  15.118   2.477  1.00  0.00           H  
ATOM   1590  CE1 PHE A  97       9.009  14.342   6.162  1.00  0.00           C  
ATOM   1591  HE1 PHE A  97       8.729  14.161   7.189  1.00  0.00           H  
ATOM   1592  CE2 PHE A  97      10.549  15.307   4.544  1.00  0.00           C  
ATOM   1593  HE2 PHE A  97      11.444  15.870   4.326  1.00  0.00           H  
ATOM   1594  CZ  PHE A  97      10.190  15.048   5.877  1.00  0.00           C  
ATOM   1595  HZ  PHE A  97      10.809  15.410   6.685  1.00  0.00           H  
ATOM   1596  N   LEU A  98       6.806  11.256   0.268  1.00  0.00           N  
ATOM   1597  H   LEU A  98       7.690  11.435  -0.187  1.00  0.00           H  
ATOM   1598  CA  LEU A  98       5.785  10.472  -0.433  1.00  0.00           C  
ATOM   1599  HA  LEU A  98       4.812  10.915  -0.223  1.00  0.00           H  
ATOM   1600  C   LEU A  98       5.698   9.033   0.088  1.00  0.00           C  
ATOM   1601  CB  LEU A  98       6.041  10.498  -1.953  1.00  0.00           C  
ATOM   1602  HB2 LEU A  98       7.114  10.431  -2.130  1.00  0.00           H  
ATOM   1603  HB3 LEU A  98       5.581   9.621  -2.410  1.00  0.00           H  
ATOM   1604  O   LEU A  98       4.664   8.395  -0.104  1.00  0.00           O  
ATOM   1605  CG  LEU A  98       5.474  11.748  -2.649  1.00  0.00           C  
ATOM   1606  HG  LEU A  98       5.795  12.642  -2.113  1.00  0.00           H  
ATOM   1607  CD1 LEU A  98       6.002  11.824  -4.081  1.00  0.00           C  
ATOM   1608 HD11 LEU A  98       5.623  12.722  -4.568  1.00  0.00           H  
ATOM   1609 HD12 LEU A  98       7.091  11.878  -4.067  1.00  0.00           H  
ATOM   1610 HD13 LEU A  98       5.693  10.946  -4.647  1.00  0.00           H  
ATOM   1611  CD2 LEU A  98       3.941  11.724  -2.720  1.00  0.00           C  
ATOM   1612 HD21 LEU A  98       3.592  12.598  -3.270  1.00  0.00           H  
ATOM   1613 HD22 LEU A  98       3.517  11.759  -1.716  1.00  0.00           H  
ATOM   1614 HD23 LEU A  98       3.606  10.820  -3.228  1.00  0.00           H  
ATOM   1615  N   SER A  99       6.739   8.519   0.749  1.00  0.00           N  
ATOM   1616  H   SER A  99       7.570   9.073   0.903  1.00  0.00           H  
ATOM   1617  CA  SER A  99       6.768   7.121   1.161  1.00  0.00           C  
ATOM   1618  HA  SER A  99       6.141   6.563   0.466  1.00  0.00           H  
ATOM   1619  C   SER A  99       6.144   6.888   2.551  1.00  0.00           C  
ATOM   1620  CB  SER A  99       8.180   6.571   0.942  1.00  0.00           C  
ATOM   1621  HB2 SER A  99       8.593   7.009   0.033  1.00  0.00           H  
ATOM   1622  HB3 SER A  99       8.093   5.498   0.773  1.00  0.00           H  
ATOM   1623  O   SER A  99       5.438   5.904   2.765  1.00  0.00           O  
ATOM   1624  OG  SER A  99       9.069   6.824   2.004  1.00  0.00           O  
ATOM   1625  HG  SER A  99       9.163   6.034   2.541  1.00  0.00           H  
ATOM   1626  N   ILE A 100       6.214   7.830   3.486  1.00  0.00           N  
ATOM   1627  H   ILE A 100       6.739   8.667   3.278  1.00  0.00           H  
ATOM   1628  CA  ILE A 100       5.701   7.636   4.854  1.00  0.00           C  
ATOM   1629  HA  ILE A 100       5.521   6.574   5.023  1.00  0.00           H  
ATOM   1630  C   ILE A 100       4.339   8.325   5.035  1.00  0.00           C  
ATOM   1631  CB  ILE A 100       6.767   8.052   5.895  1.00  0.00           C  
ATOM   1632  HB  ILE A 100       6.934   9.123   5.782  1.00  0.00           H  
ATOM   1633  O   ILE A 100       4.191   9.228   5.849  1.00  0.00           O  
ATOM   1634  CG1 ILE A 100       8.117   7.337   5.641  1.00  0.00           C  
ATOM   1635 HG12 ILE A 100       8.406   7.425   4.594  1.00  0.00           H  
ATOM   1636 HG13 ILE A 100       8.022   6.277   5.875  1.00  0.00           H  
ATOM   1637  CG2 ILE A 100       6.286   7.788   7.343  1.00  0.00           C  
ATOM   1638 HG21 ILE A 100       6.986   7.170   7.906  1.00  0.00           H  
ATOM   1639 HG22 ILE A 100       6.195   8.746   7.856  1.00  0.00           H  
ATOM   1640 HG23 ILE A 100       5.299   7.326   7.361  1.00  0.00           H  
ATOM   1641  CD1 ILE A 100       9.271   7.942   6.448  1.00  0.00           C  
ATOM   1642 HD11 ILE A 100       9.097   7.843   7.520  1.00  0.00           H  
ATOM   1643 HD12 ILE A 100       9.382   8.997   6.198  1.00  0.00           H  
ATOM   1644 HD13 ILE A 100      10.195   7.424   6.195  1.00  0.00           H  
ATOM   1645  N   LYS A 101       3.308   7.909   4.292  1.00  0.00           N  
ATOM   1646  H   LYS A 101       3.470   7.180   3.611  1.00  0.00           H  
ATOM   1647  CA  LYS A 101       1.933   8.218   4.718  1.00  0.00           C  
ATOM   1648  HA  LYS A 101       1.904   9.209   5.171  1.00  0.00           H  
ATOM   1649  C   LYS A 101       1.533   7.234   5.803  1.00  0.00           C  
ATOM   1650  CB  LYS A 101       0.945   8.217   3.550  1.00  0.00           C  
ATOM   1651  HB2 LYS A 101       1.102   7.340   2.923  1.00  0.00           H  
ATOM   1652  HB3 LYS A 101      -0.064   8.184   3.961  1.00  0.00           H  
ATOM   1653  O   LYS A 101       1.361   6.061   5.511  1.00  0.00           O  
ATOM   1654  CG  LYS A 101       1.099   9.495   2.723  1.00  0.00           C  
ATOM   1655  HG2 LYS A 101       2.032   9.458   2.161  1.00  0.00           H  
ATOM   1656  HG3 LYS A 101       1.123  10.356   3.392  1.00  0.00           H  
ATOM   1657  CD  LYS A 101      -0.080   9.659   1.765  1.00  0.00           C  
ATOM   1658  HD2 LYS A 101      -1.008   9.644   2.336  1.00  0.00           H  
ATOM   1659  HD3 LYS A 101      -0.081   8.842   1.043  1.00  0.00           H  
ATOM   1660  CE  LYS A 101       0.068  10.997   1.044  1.00  0.00           C  
ATOM   1661  HE2 LYS A 101       0.227  11.773   1.793  1.00  0.00           H  
ATOM   1662  HE3 LYS A 101       0.959  10.960   0.417  1.00  0.00           H  
ATOM   1663  NZ  LYS A 101      -1.135  11.306   0.241  1.00  0.00           N  
ATOM   1664  HZ1 LYS A 101      -1.937  11.363   0.852  1.00  0.00           H  
ATOM   1665  HZ2 LYS A 101      -1.288  10.580  -0.444  1.00  0.00           H  
ATOM   1666  HZ3 LYS A 101      -1.018  12.198  -0.219  1.00  0.00           H  
ATOM   1667  N   GLU A 102       1.428   7.716   7.034  1.00  0.00           N  
ATOM   1668  H   GLU A 102       1.618   8.698   7.175  1.00  0.00           H  
ATOM   1669  CA  GLU A 102       0.984   6.956   8.197  1.00  0.00           C  
ATOM   1670  HA  GLU A 102       1.394   5.948   8.145  1.00  0.00           H  
ATOM   1671  C   GLU A 102      -0.558   6.854   8.174  1.00  0.00           C  
ATOM   1672  CB  GLU A 102       1.585   7.648   9.444  1.00  0.00           C  
ATOM   1673  HB2 GLU A 102       2.672   7.618   9.366  1.00  0.00           H  
ATOM   1674  HB3 GLU A 102       1.270   8.691   9.474  1.00  0.00           H  
ATOM   1675  O   GLU A 102      -1.265   7.839   8.345  1.00  0.00           O  
ATOM   1676  CG  GLU A 102       1.171   6.969  10.743  1.00  0.00           C  
ATOM   1677  HG2 GLU A 102       1.357   5.902  10.622  1.00  0.00           H  
ATOM   1678  HG3 GLU A 102       0.100   7.146  10.846  1.00  0.00           H  
ATOM   1679  CD  GLU A 102       1.886   7.479  12.010  1.00  0.00           C  
ATOM   1680  OE1 GLU A 102       1.273   8.269  12.771  1.00  0.00           O  
ATOM   1681  OE2 GLU A 102       3.043   7.054  12.228  1.00  0.00           O  
ATOM   1682  N   TYR A 103      -1.116   5.674   7.898  1.00  0.00           N  
ATOM   1683  H   TYR A 103      -0.511   4.902   7.656  1.00  0.00           H  
ATOM   1684  CA  TYR A 103      -2.576   5.454   7.908  1.00  0.00           C  
ATOM   1685  HA  TYR A 103      -3.096   6.402   7.765  1.00  0.00           H  
ATOM   1686  C   TYR A 103      -2.997   4.880   9.256  1.00  0.00           C  
ATOM   1687  CB  TYR A 103      -2.998   4.519   6.764  1.00  0.00           C  
ATOM   1688  HB2 TYR A 103      -2.508   3.554   6.892  1.00  0.00           H  
ATOM   1689  HB3 TYR A 103      -4.072   4.350   6.832  1.00  0.00           H  
ATOM   1690  O   TYR A 103      -2.459   3.848   9.630  1.00  0.00           O  
ATOM   1691  CG  TYR A 103      -2.674   5.049   5.381  1.00  0.00           C  
ATOM   1692  CD1 TYR A 103      -3.642   5.744   4.633  1.00  0.00           C  
ATOM   1693  HD1 TYR A 103      -4.651   5.825   5.012  1.00  0.00           H  
ATOM   1694  CD2 TYR A 103      -1.393   4.843   4.839  1.00  0.00           C  
ATOM   1695  HD2 TYR A 103      -0.643   4.307   5.402  1.00  0.00           H  
ATOM   1696  CE1 TYR A 103      -3.305   6.304   3.385  1.00  0.00           C  
ATOM   1697  HE1 TYR A 103      -4.039   6.826   2.789  1.00  0.00           H  
ATOM   1698  CE2 TYR A 103      -1.061   5.372   3.580  1.00  0.00           C  
ATOM   1699  HE2 TYR A 103      -0.063   5.224   3.195  1.00  0.00           H  
ATOM   1700  OH  TYR A 103      -1.667   6.677   1.667  1.00  0.00           O  
ATOM   1701  HH  TYR A 103      -0.816   6.331   1.389  1.00  0.00           H  
ATOM   1702  CZ  TYR A 103      -2.009   6.130   2.863  1.00  0.00           C  
ATOM   1703  N   LYS A 104      -3.942   5.506   9.967  1.00  0.00           N  
ATOM   1704  H   LYS A 104      -4.428   6.268   9.515  1.00  0.00           H  
ATOM   1705  CA  LYS A 104      -4.411   5.082  11.296  1.00  0.00           C  
ATOM   1706  HA  LYS A 104      -3.614   4.512  11.774  1.00  0.00           H  
ATOM   1707  C   LYS A 104      -5.653   4.189  11.187  1.00  0.00           C  
ATOM   1708  CB  LYS A 104      -4.667   6.327  12.164  1.00  0.00           C  
ATOM   1709  HB2 LYS A 104      -5.477   6.903  11.718  1.00  0.00           H  
ATOM   1710  HB3 LYS A 104      -3.771   6.947  12.162  1.00  0.00           H  
ATOM   1711  O   LYS A 104      -6.700   4.634  10.718  1.00  0.00           O  
ATOM   1712  CG  LYS A 104      -5.025   5.984  13.621  1.00  0.00           C  
ATOM   1713  HG2 LYS A 104      -4.175   5.493  14.094  1.00  0.00           H  
ATOM   1714  HG3 LYS A 104      -5.883   5.313  13.646  1.00  0.00           H  
ATOM   1715  CD  LYS A 104      -5.377   7.265  14.387  1.00  0.00           C  
ATOM   1716  HD2 LYS A 104      -4.525   7.943  14.360  1.00  0.00           H  
ATOM   1717  HD3 LYS A 104      -6.230   7.743  13.907  1.00  0.00           H  
ATOM   1718  CE  LYS A 104      -5.723   6.922  15.835  1.00  0.00           C  
ATOM   1719  HE2 LYS A 104      -6.501   6.160  15.846  1.00  0.00           H  
ATOM   1720  HE3 LYS A 104      -4.833   6.485  16.289  1.00  0.00           H  
ATOM   1721  NZ  LYS A 104      -6.149   8.115  16.604  1.00  0.00           N  
ATOM   1722  HZ1 LYS A 104      -6.357   7.855  17.557  1.00  0.00           H  
ATOM   1723  HZ2 LYS A 104      -5.415   8.808  16.599  1.00  0.00           H  
ATOM   1724  HZ3 LYS A 104      -6.974   8.523  16.187  1.00  0.00           H  
ATOM   1725  N   PHE A 105      -5.587   2.967  11.713  1.00  0.00           N  
ATOM   1726  H   PHE A 105      -4.673   2.622  11.969  1.00  0.00           H  
ATOM   1727  CA  PHE A 105      -6.782   2.153  11.991  1.00  0.00           C  
ATOM   1728  HA  PHE A 105      -7.519   2.321  11.206  1.00  0.00           H  
ATOM   1729  C   PHE A 105      -7.394   2.574  13.338  1.00  0.00           C  
ATOM   1730  CB  PHE A 105      -6.426   0.662  11.964  1.00  0.00           C  
ATOM   1731  HB2 PHE A 105      -5.780   0.447  12.815  1.00  0.00           H  
ATOM   1732  HB3 PHE A 105      -5.866   0.451  11.053  1.00  0.00           H  
ATOM   1733  O   PHE A 105      -6.823   2.308  14.398  1.00  0.00           O  
ATOM   1734  CG  PHE A 105      -7.618  -0.276  12.021  1.00  0.00           C  
ATOM   1735  CD1 PHE A 105      -8.070  -0.786  13.253  1.00  0.00           C  
ATOM   1736  HD1 PHE A 105      -7.572  -0.500  14.168  1.00  0.00           H  
ATOM   1737  CD2 PHE A 105      -8.263  -0.664  10.835  1.00  0.00           C  
ATOM   1738  HD2 PHE A 105      -7.908  -0.299   9.882  1.00  0.00           H  
ATOM   1739  CE1 PHE A 105      -9.168  -1.667  13.294  1.00  0.00           C  
ATOM   1740  HE1 PHE A 105      -9.510  -2.063  14.239  1.00  0.00           H  
ATOM   1741  CE2 PHE A 105      -9.367  -1.533  10.875  1.00  0.00           C  
ATOM   1742  HE2 PHE A 105      -9.840  -1.831   9.951  1.00  0.00           H  
ATOM   1743  CZ  PHE A 105      -9.821  -2.037  12.105  1.00  0.00           C  
ATOM   1744  HZ  PHE A 105     -10.653  -2.725  12.131  1.00  0.00           H  
ATOM   1745  N   GLY A 106      -8.532   3.273  13.303  1.00  0.00           N  
ATOM   1746  H   GLY A 106      -8.952   3.440  12.399  1.00  0.00           H  
ATOM   1747  CA  GLY A 106      -9.289   3.682  14.489  1.00  0.00           C  
ATOM   1748  HA2 GLY A 106      -8.612   3.833  15.330  1.00  0.00           H  
ATOM   1749  HA3 GLY A 106      -9.797   4.625  14.287  1.00  0.00           H  
ATOM   1750  C   GLY A 106     -10.349   2.647  14.868  1.00  0.00           C  
ATOM   1751  O   GLY A 106     -11.153   2.234  14.038  1.00  0.00           O  
ATOM   1752  N   THR A 107     -10.366   2.223  16.129  1.00  0.00           N  
ATOM   1753  H   THR A 107      -9.705   2.610  16.788  1.00  0.00           H  
ATOM   1754  CA  THR A 107     -11.410   1.356  16.683  1.00  0.00           C  
ATOM   1755  HA  THR A 107     -11.687   0.618  15.930  1.00  0.00           H  
ATOM   1756  C   THR A 107     -12.658   2.178  17.028  1.00  0.00           C  
ATOM   1757  CB  THR A 107     -10.883   0.609  17.924  1.00  0.00           C  
ATOM   1758  HB  THR A 107     -11.720   0.156  18.456  1.00  0.00           H  
ATOM   1759  O   THR A 107     -12.539   3.241  17.626  1.00  0.00           O  
ATOM   1760  CG2 THR A 107      -9.891  -0.493  17.553  1.00  0.00           C  
ATOM   1761 HG21 THR A 107      -9.021  -0.062  17.057  1.00  0.00           H  
ATOM   1762 HG22 THR A 107     -10.368  -1.200  16.874  1.00  0.00           H  
ATOM   1763 HG23 THR A 107      -9.573  -1.024  18.450  1.00  0.00           H  
ATOM   1764  OG1 THR A 107     -10.193   1.483  18.790  1.00  0.00           O  
ATOM   1765  HG1 THR A 107      -9.670   0.959  19.401  1.00  0.00           H  
ATOM   1766  N   ARG A 108     -13.848   1.630  16.731  1.00  0.00           N  
ATOM   1767  H   ARG A 108     -13.798   0.786  16.177  1.00  0.00           H  
ATOM   1768  CA  ARG A 108     -15.212   2.140  17.026  1.00  0.00           C  
ATOM   1769  HA  ARG A 108     -15.874   1.274  17.055  1.00  0.00           H  
ATOM   1770  C   ARG A 108     -15.823   3.080  15.981  1.00  0.00           C  
ATOM   1771  CB  ARG A 108     -15.333   2.807  18.414  1.00  0.00           C  
ATOM   1772  HB2 ARG A 108     -16.373   3.108  18.538  1.00  0.00           H  
ATOM   1773  HB3 ARG A 108     -14.747   3.726  18.446  1.00  0.00           H  
ATOM   1774  O   ARG A 108     -15.655   4.286  16.063  1.00  0.00           O  
ATOM   1775  CG  ARG A 108     -14.977   1.930  19.613  1.00  0.00           C  
ATOM   1776  HG2 ARG A 108     -13.966   1.532  19.518  1.00  0.00           H  
ATOM   1777  HG3 ARG A 108     -15.689   1.107  19.672  1.00  0.00           H  
ATOM   1778  CD  ARG A 108     -15.063   2.796  20.874  1.00  0.00           C  
ATOM   1779  HD2 ARG A 108     -15.954   3.421  20.809  1.00  0.00           H  
ATOM   1780  HD3 ARG A 108     -14.188   3.445  20.913  1.00  0.00           H  
ATOM   1781  NE  ARG A 108     -15.150   1.977  22.095  1.00  0.00           N  
ATOM   1782  HE  ARG A 108     -15.094   0.975  21.980  1.00  0.00           H  
ATOM   1783  NH1 ARG A 108     -15.427   3.711  23.575  1.00  0.00           N  
ATOM   1784 HH11 ARG A 108     -15.604   4.045  24.512  1.00  0.00           H  
ATOM   1785 HH12 ARG A 108     -15.300   4.370  22.820  1.00  0.00           H  
ATOM   1786  NH2 ARG A 108     -15.529   1.607  24.309  1.00  0.00           N  
ATOM   1787 HH21 ARG A 108     -15.716   1.964  25.235  1.00  0.00           H  
ATOM   1788 HH22 ARG A 108     -15.511   0.609  24.156  1.00  0.00           H  
ATOM   1789  CZ  ARG A 108     -15.365   2.435  23.316  1.00  0.00           C  
ATOM   1790  N   THR A 109     -16.626   2.504  15.090  1.00  0.00           N  
ATOM   1791  H   THR A 109     -16.277   1.636  14.710  1.00  0.00           H  
ATOM   1792  CA  THR A 109     -18.104   2.622  15.006  1.00  0.00           C  
ATOM   1793  HA  THR A 109     -18.549   1.937  15.727  1.00  0.00           H  
ATOM   1794  C   THR A 109     -18.507   2.150  13.605  1.00  0.00           C  
ATOM   1795  CB  THR A 109     -18.703   4.024  15.264  1.00  0.00           C  
ATOM   1796  HB  THR A 109     -19.723   4.025  14.879  1.00  0.00           H  
ATOM   1797  O   THR A 109     -17.928   2.580  12.616  1.00  0.00           O  
ATOM   1798  CG2 THR A 109     -18.799   4.368  16.756  1.00  0.00           C  
ATOM   1799 HG21 THR A 109     -17.814   4.528  17.196  1.00  0.00           H  
ATOM   1800 HG22 THR A 109     -19.313   3.567  17.288  1.00  0.00           H  
ATOM   1801 HG23 THR A 109     -19.378   5.284  16.871  1.00  0.00           H  
ATOM   1802  OG1 THR A 109     -17.995   5.037  14.606  1.00  0.00           O  
ATOM   1803  HG1 THR A 109     -18.110   5.864  15.081  1.00  0.00           H  
ATOM   1804  N   GLY A 110     -19.420   1.181  13.506  1.00  0.00           N  
ATOM   1805  H   GLY A 110     -19.906   0.874  14.336  1.00  0.00           H  
ATOM   1806  CA  GLY A 110     -19.762   0.504  12.249  1.00  0.00           C  
ATOM   1807  HA2 GLY A 110     -20.414  -0.345  12.456  1.00  0.00           H  
ATOM   1808  HA3 GLY A 110     -18.851   0.122  11.789  1.00  0.00           H  
ATOM   1809  C   GLY A 110     -20.469   1.397  11.227  1.00  0.00           C  
ATOM   1810  O   GLY A 110     -21.679   1.302  11.063  1.00  0.00           O  
ATOM   1811  N   GLY A 111     -19.726   2.260  10.537  1.00  0.00           N  
ATOM   1812  H   GLY A 111     -18.757   2.374  10.799  1.00  0.00           H  
ATOM   1813  CA  GLY A 111     -20.234   2.980   9.372  1.00  0.00           C  
ATOM   1814  HA2 GLY A 111     -19.580   3.821   9.144  1.00  0.00           H  
ATOM   1815  HA3 GLY A 111     -21.229   3.368   9.591  1.00  0.00           H  
ATOM   1816  C   GLY A 111     -20.322   2.075   8.141  1.00  0.00           C  
ATOM   1817  O   GLY A 111     -19.705   1.006   8.100  1.00  0.00           O  
ATOM   1818  N   ASN A 112     -20.936   2.575   7.070  1.00  0.00           N  
ATOM   1819  H   ASN A 112     -21.337   3.499   7.147  1.00  0.00           H  
ATOM   1820  CA  ASN A 112     -20.891   1.987   5.725  1.00  0.00           C  
ATOM   1821  HA  ASN A 112     -20.646   0.927   5.797  1.00  0.00           H  
ATOM   1822  C   ASN A 112     -19.815   2.658   4.847  1.00  0.00           C  
ATOM   1823  CB  ASN A 112     -22.293   2.113   5.108  1.00  0.00           C  
ATOM   1824  HB2 ASN A 112     -22.586   3.163   5.074  1.00  0.00           H  
ATOM   1825  HB3 ASN A 112     -22.279   1.729   4.088  1.00  0.00           H  
ATOM   1826  O   ASN A 112     -19.540   3.844   5.024  1.00  0.00           O  
ATOM   1827  CG  ASN A 112     -23.323   1.311   5.883  1.00  0.00           C  
ATOM   1828  ND2 ASN A 112     -24.475   1.872   6.169  1.00  0.00           N  
ATOM   1829 HD21 ASN A 112     -24.701   2.799   5.839  1.00  0.00           H  
ATOM   1830 HD22 ASN A 112     -25.130   1.289   6.672  1.00  0.00           H  
ATOM   1831  OD1 ASN A 112     -23.103   0.170   6.241  1.00  0.00           O  
ATOM   1832  N   PHE A 113     -19.238   1.922   3.886  1.00  0.00           N  
ATOM   1833  H   PHE A 113     -19.495   0.948   3.808  1.00  0.00           H  
ATOM   1834  CA  PHE A 113     -18.294   2.451   2.889  1.00  0.00           C  
ATOM   1835  HA  PHE A 113     -17.351   2.692   3.381  1.00  0.00           H  
ATOM   1836  C   PHE A 113     -18.858   3.730   2.237  1.00  0.00           C  
ATOM   1837  CB  PHE A 113     -18.035   1.384   1.800  1.00  0.00           C  
ATOM   1838  HB2 PHE A 113     -18.991   1.054   1.393  1.00  0.00           H  
ATOM   1839  HB3 PHE A 113     -17.494   1.857   0.981  1.00  0.00           H  
ATOM   1840  O   PHE A 113     -19.799   3.658   1.453  1.00  0.00           O  
ATOM   1841  CG  PHE A 113     -17.242   0.161   2.233  1.00  0.00           C  
ATOM   1842  CD1 PHE A 113     -15.837   0.160   2.121  1.00  0.00           C  
ATOM   1843  HD1 PHE A 113     -15.324   1.028   1.735  1.00  0.00           H  
ATOM   1844  CD2 PHE A 113     -17.901  -0.990   2.708  1.00  0.00           C  
ATOM   1845  HD2 PHE A 113     -18.978  -1.014   2.773  1.00  0.00           H  
ATOM   1846  CE1 PHE A 113     -15.096  -0.976   2.497  1.00  0.00           C  
ATOM   1847  HE1 PHE A 113     -14.020  -0.979   2.407  1.00  0.00           H  
ATOM   1848  CE2 PHE A 113     -17.159  -2.124   3.086  1.00  0.00           C  
ATOM   1849  HE2 PHE A 113     -17.664  -3.006   3.450  1.00  0.00           H  
ATOM   1850  CZ  PHE A 113     -15.757  -2.116   2.984  1.00  0.00           C  
ATOM   1851  HZ  PHE A 113     -15.190  -2.989   3.272  1.00  0.00           H  
ATOM   1852  N   THR A 114     -18.302   4.912   2.525  1.00  0.00           N  
ATOM   1853  H   THR A 114     -17.598   4.962   3.247  1.00  0.00           H  
ATOM   1854  CA  THR A 114     -18.819   6.195   1.992  1.00  0.00           C  
ATOM   1855  HA  THR A 114     -19.903   6.103   1.916  1.00  0.00           H  
ATOM   1856  C   THR A 114     -18.356   6.503   0.564  1.00  0.00           C  
ATOM   1857  CB  THR A 114     -18.557   7.374   2.942  1.00  0.00           C  
ATOM   1858  HB  THR A 114     -18.853   8.307   2.464  1.00  0.00           H  
ATOM   1859  O   THR A 114     -18.310   7.656   0.140  1.00  0.00           O  
ATOM   1860  CG2 THR A 114     -19.351   7.246   4.240  1.00  0.00           C  
ATOM   1861 HG21 THR A 114     -19.229   8.149   4.838  1.00  0.00           H  
ATOM   1862 HG22 THR A 114     -20.409   7.117   4.014  1.00  0.00           H  
ATOM   1863 HG23 THR A 114     -19.003   6.387   4.814  1.00  0.00           H  
ATOM   1864  OG1 THR A 114     -17.192   7.440   3.293  1.00  0.00           O  
ATOM   1865  HG1 THR A 114     -17.118   8.123   3.963  1.00  0.00           H  
ATOM   1866  N   GLY A 115     -18.029   5.477  -0.217  1.00  0.00           N  
ATOM   1867  H   GLY A 115     -18.191   4.544   0.133  1.00  0.00           H  
ATOM   1868  CA  GLY A 115     -17.728   5.624  -1.632  1.00  0.00           C  
ATOM   1869  HA2 GLY A 115     -16.654   5.759  -1.765  1.00  0.00           H  
ATOM   1870  HA3 GLY A 115     -18.247   6.492  -2.039  1.00  0.00           H  
ATOM   1871  C   GLY A 115     -18.158   4.386  -2.391  1.00  0.00           C  
ATOM   1872  O   GLY A 115     -17.677   3.296  -2.098  1.00  0.00           O  
ATOM   1873  N   GLU A 116     -19.032   4.559  -3.384  1.00  0.00           N  
ATOM   1874  H   GLU A 116     -19.501   5.445  -3.502  1.00  0.00           H  
ATOM   1875  CA  GLU A 116     -19.310   3.504  -4.355  1.00  0.00           C  
ATOM   1876  HA  GLU A 116     -19.698   2.629  -3.833  1.00  0.00           H  
ATOM   1877  C   GLU A 116     -17.993   3.122  -5.040  1.00  0.00           C  
ATOM   1878  CB  GLU A 116     -20.362   3.952  -5.380  1.00  0.00           C  
ATOM   1879  HB2 GLU A 116     -20.424   3.192  -6.158  1.00  0.00           H  
ATOM   1880  HB3 GLU A 116     -20.043   4.892  -5.831  1.00  0.00           H  
ATOM   1881  O   GLU A 116     -17.307   3.978  -5.624  1.00  0.00           O  
ATOM   1882  CG  GLU A 116     -21.753   4.121  -4.747  1.00  0.00           C  
ATOM   1883  HG2 GLU A 116     -21.709   4.923  -4.009  1.00  0.00           H  
ATOM   1884  HG3 GLU A 116     -22.010   3.198  -4.228  1.00  0.00           H  
ATOM   1885  CD  GLU A 116     -22.843   4.447  -5.781  1.00  0.00           C  
ATOM   1886  OE1 GLU A 116     -24.028   4.251  -5.436  1.00  0.00           O  
ATOM   1887  OE2 GLU A 116     -22.480   4.903  -6.889  1.00  0.00           O  
ATOM   1888  N   LEU A 117     -17.615   1.852  -4.885  1.00  0.00           N  
ATOM   1889  H   LEU A 117     -18.213   1.245  -4.343  1.00  0.00           H  
ATOM   1890  CA  LEU A 117     -16.552   1.220  -5.650  1.00  0.00           C  
ATOM   1891  HA  LEU A 117     -15.695   1.890  -5.726  1.00  0.00           H  
ATOM   1892  C   LEU A 117     -17.087   0.966  -7.056  1.00  0.00           C  
ATOM   1893  CB  LEU A 117     -16.121  -0.103  -4.984  1.00  0.00           C  
ATOM   1894  HB2 LEU A 117     -15.428  -0.618  -5.650  1.00  0.00           H  
ATOM   1895  HB3 LEU A 117     -17.010  -0.727  -4.891  1.00  0.00           H  
ATOM   1896  O   LEU A 117     -18.220   0.517  -7.240  1.00  0.00           O  
ATOM   1897  CG  LEU A 117     -15.460   0.028  -3.599  1.00  0.00           C  
ATOM   1898  HG  LEU A 117     -16.125   0.570  -2.926  1.00  0.00           H  
ATOM   1899  CD1 LEU A 117     -15.193  -1.356  -2.999  1.00  0.00           C  
ATOM   1900 HD11 LEU A 117     -16.136  -1.861  -2.791  1.00  0.00           H  
ATOM   1901 HD12 LEU A 117     -14.656  -1.253  -2.056  1.00  0.00           H  
ATOM   1902 HD13 LEU A 117     -14.593  -1.956  -3.683  1.00  0.00           H  
ATOM   1903  CD2 LEU A 117     -14.121   0.765  -3.667  1.00  0.00           C  
ATOM   1904 HD21 LEU A 117     -14.266   1.777  -4.046  1.00  0.00           H  
ATOM   1905 HD22 LEU A 117     -13.432   0.229  -4.319  1.00  0.00           H  
ATOM   1906 HD23 LEU A 117     -13.687   0.832  -2.669  1.00  0.00           H  
ATOM   1907  N   THR A 118     -16.261   1.206  -8.062  1.00  0.00           N  
ATOM   1908  H   THR A 118     -15.337   1.557  -7.856  1.00  0.00           H  
ATOM   1909  CA  THR A 118     -16.539   0.693  -9.400  1.00  0.00           C  
ATOM   1910  HA  THR A 118     -17.522   1.051  -9.708  1.00  0.00           H  
ATOM   1911  C   THR A 118     -16.578  -0.837  -9.351  1.00  0.00           C  
ATOM   1912  CB  THR A 118     -15.508   1.178 -10.426  1.00  0.00           C  
ATOM   1913  HB  THR A 118     -15.789   0.791 -11.405  1.00  0.00           H  
ATOM   1914  O   THR A 118     -15.910  -1.469  -8.529  1.00  0.00           O  
ATOM   1915  CG2 THR A 118     -15.419   2.701 -10.512  1.00  0.00           C  
ATOM   1916 HG21 THR A 118     -15.074   3.125  -9.569  1.00  0.00           H  
ATOM   1917 HG22 THR A 118     -16.399   3.114 -10.751  1.00  0.00           H  
ATOM   1918 HG23 THR A 118     -14.717   2.975 -11.299  1.00  0.00           H  
ATOM   1919  OG1 THR A 118     -14.240   0.683 -10.100  1.00  0.00           O  
ATOM   1920  HG1 THR A 118     -13.973   1.167  -9.315  1.00  0.00           H  
ATOM   1921  N   LYS A 119     -17.338  -1.469 -10.255  1.00  0.00           N  
ATOM   1922  H   LYS A 119     -17.920  -0.908 -10.859  1.00  0.00           H  
ATOM   1923  CA  LYS A 119     -17.442  -2.939 -10.323  1.00  0.00           C  
ATOM   1924  HA  LYS A 119     -17.912  -3.290  -9.404  1.00  0.00           H  
ATOM   1925  C   LYS A 119     -16.065  -3.613 -10.389  1.00  0.00           C  
ATOM   1926  CB  LYS A 119     -18.327  -3.317 -11.522  1.00  0.00           C  
ATOM   1927  HB2 LYS A 119     -19.238  -2.720 -11.477  1.00  0.00           H  
ATOM   1928  HB3 LYS A 119     -17.806  -3.073 -12.448  1.00  0.00           H  
ATOM   1929  O   LYS A 119     -15.886  -4.683  -9.827  1.00  0.00           O  
ATOM   1930  CG  LYS A 119     -18.728  -4.801 -11.537  1.00  0.00           C  
ATOM   1931  HG2 LYS A 119     -19.212  -5.051 -10.593  1.00  0.00           H  
ATOM   1932  HG3 LYS A 119     -17.840  -5.422 -11.657  1.00  0.00           H  
ATOM   1933  CD  LYS A 119     -19.700  -5.081 -12.693  1.00  0.00           C  
ATOM   1934  HD2 LYS A 119     -20.577  -4.443 -12.582  1.00  0.00           H  
ATOM   1935  HD3 LYS A 119     -19.206  -4.847 -13.636  1.00  0.00           H  
ATOM   1936  CE  LYS A 119     -20.135  -6.551 -12.689  1.00  0.00           C  
ATOM   1937  HE2 LYS A 119     -19.247  -7.176 -12.785  1.00  0.00           H  
ATOM   1938  HE3 LYS A 119     -20.591  -6.775 -11.725  1.00  0.00           H  
ATOM   1939  NZ  LYS A 119     -21.093  -6.845 -13.787  1.00  0.00           N  
ATOM   1940  HZ1 LYS A 119     -21.264  -6.019 -14.343  1.00  0.00           H  
ATOM   1941  HZ2 LYS A 119     -20.730  -7.569 -14.391  1.00  0.00           H  
ATOM   1942  HZ3 LYS A 119     -21.975  -7.162 -13.411  1.00  0.00           H  
ATOM   1943  N   GLN A 120     -15.093  -2.970 -11.034  1.00  0.00           N  
ATOM   1944  H   GLN A 120     -15.295  -2.056 -11.413  1.00  0.00           H  
ATOM   1945  CA  GLN A 120     -13.731  -3.477 -11.161  1.00  0.00           C  
ATOM   1946  HA  GLN A 120     -13.782  -4.537 -11.408  1.00  0.00           H  
ATOM   1947  C   GLN A 120     -12.927  -3.359  -9.855  1.00  0.00           C  
ATOM   1948  CB  GLN A 120     -13.077  -2.745 -12.337  1.00  0.00           C  
ATOM   1949  HB2 GLN A 120     -12.926  -1.695 -12.087  1.00  0.00           H  
ATOM   1950  HB3 GLN A 120     -13.748  -2.808 -13.194  1.00  0.00           H  
ATOM   1951  O   GLN A 120     -12.251  -4.309  -9.474  1.00  0.00           O  
ATOM   1952  CG  GLN A 120     -11.740  -3.382 -12.722  1.00  0.00           C  
ATOM   1953  HG2 GLN A 120     -11.855  -4.464 -12.792  1.00  0.00           H  
ATOM   1954  HG3 GLN A 120     -11.021  -3.157 -11.935  1.00  0.00           H  
ATOM   1955  CD  GLN A 120     -11.194  -2.871 -14.050  1.00  0.00           C  
ATOM   1956  NE2 GLN A 120     -10.096  -3.418 -14.523  1.00  0.00           N  
ATOM   1957 HE21 GLN A 120      -9.760  -3.050 -15.401  1.00  0.00           H  
ATOM   1958 HE22 GLN A 120      -9.596  -4.127 -14.005  1.00  0.00           H  
ATOM   1959  OE1 GLN A 120     -11.738  -1.986 -14.690  1.00  0.00           O  
ATOM   1960  N   GLU A 121     -13.048  -2.247  -9.126  1.00  0.00           N  
ATOM   1961  H   GLU A 121     -13.626  -1.490  -9.461  1.00  0.00           H  
ATOM   1962  CA  GLU A 121     -12.450  -2.104  -7.789  1.00  0.00           C  
ATOM   1963  HA  GLU A 121     -11.378  -2.296  -7.834  1.00  0.00           H  
ATOM   1964  C   GLU A 121     -13.051  -3.104  -6.801  1.00  0.00           C  
ATOM   1965  CB  GLU A 121     -12.683  -0.685  -7.264  1.00  0.00           C  
ATOM   1966  HB2 GLU A 121     -12.405  -0.645  -6.210  1.00  0.00           H  
ATOM   1967  HB3 GLU A 121     -13.747  -0.464  -7.344  1.00  0.00           H  
ATOM   1968  O   GLU A 121     -12.319  -3.748  -6.056  1.00  0.00           O  
ATOM   1969  CG  GLU A 121     -11.855   0.364  -8.016  1.00  0.00           C  
ATOM   1970  HG2 GLU A 121     -10.817   0.286  -7.692  1.00  0.00           H  
ATOM   1971  HG3 GLU A 121     -11.878   0.164  -9.088  1.00  0.00           H  
ATOM   1972  CD  GLU A 121     -12.383   1.781  -7.769  1.00  0.00           C  
ATOM   1973  OE1 GLU A 121     -11.561   2.704  -7.622  1.00  0.00           O  
ATOM   1974  OE2 GLU A 121     -13.621   1.967  -7.800  1.00  0.00           O  
ATOM   1975  N   LEU A 122     -14.372  -3.300  -6.856  1.00  0.00           N  
ATOM   1976  H   LEU A 122     -14.909  -2.713  -7.478  1.00  0.00           H  
ATOM   1977  CA  LEU A 122     -15.079  -4.276  -6.035  1.00  0.00           C  
ATOM   1978  HA  LEU A 122     -14.817  -4.085  -4.994  1.00  0.00           H  
ATOM   1979  C   LEU A 122     -14.634  -5.709  -6.366  1.00  0.00           C  
ATOM   1980  CB  LEU A 122     -16.591  -4.046  -6.221  1.00  0.00           C  
ATOM   1981  HB2 LEU A 122     -16.917  -4.510  -7.152  1.00  0.00           H  
ATOM   1982  HB3 LEU A 122     -16.753  -2.974  -6.334  1.00  0.00           H  
ATOM   1983  O   LEU A 122     -14.506  -6.520  -5.459  1.00  0.00           O  
ATOM   1984  CG  LEU A 122     -17.450  -4.537  -5.036  1.00  0.00           C  
ATOM   1985  HG  LEU A 122     -16.814  -4.882  -4.221  1.00  0.00           H  
ATOM   1986  CD1 LEU A 122     -18.351  -3.414  -4.519  1.00  0.00           C  
ATOM   1987 HD11 LEU A 122     -18.994  -3.793  -3.725  1.00  0.00           H  
ATOM   1988 HD12 LEU A 122     -18.966  -3.009  -5.322  1.00  0.00           H  
ATOM   1989 HD13 LEU A 122     -17.734  -2.620  -4.096  1.00  0.00           H  
ATOM   1990  CD2 LEU A 122     -18.378  -5.675  -5.456  1.00  0.00           C  
ATOM   1991 HD21 LEU A 122     -17.784  -6.480  -5.888  1.00  0.00           H  
ATOM   1992 HD22 LEU A 122     -19.089  -5.320  -6.202  1.00  0.00           H  
ATOM   1993 HD23 LEU A 122     -18.923  -6.046  -4.588  1.00  0.00           H  
ATOM   1994  N   VAL A 123     -14.328  -6.013  -7.634  1.00  0.00           N  
ATOM   1995  H   VAL A 123     -14.476  -5.306  -8.341  1.00  0.00           H  
ATOM   1996  CA  VAL A 123     -13.739  -7.300  -8.042  1.00  0.00           C  
ATOM   1997  HA  VAL A 123     -14.330  -8.101  -7.598  1.00  0.00           H  
ATOM   1998  C   VAL A 123     -12.326  -7.470  -7.489  1.00  0.00           C  
ATOM   1999  CB  VAL A 123     -13.775  -7.492  -9.572  1.00  0.00           C  
ATOM   2000  HB  VAL A 123     -13.434  -6.580 -10.061  1.00  0.00           H  
ATOM   2001  O   VAL A 123     -12.055  -8.529  -6.945  1.00  0.00           O  
ATOM   2002  CG1 VAL A 123     -12.908  -8.661 -10.064  1.00  0.00           C  
ATOM   2003 HG11 VAL A 123     -11.852  -8.439  -9.910  1.00  0.00           H  
ATOM   2004 HG12 VAL A 123     -13.062  -8.821 -11.131  1.00  0.00           H  
ATOM   2005 HG13 VAL A 123     -13.156  -9.574  -9.523  1.00  0.00           H  
ATOM   2006  CG2 VAL A 123     -15.207  -7.795 -10.034  1.00  0.00           C  
ATOM   2007 HG21 VAL A 123     -15.913  -7.091  -9.593  1.00  0.00           H  
ATOM   2008 HG22 VAL A 123     -15.262  -7.729 -11.121  1.00  0.00           H  
ATOM   2009 HG23 VAL A 123     -15.492  -8.798  -9.717  1.00  0.00           H  
ATOM   2010  N   TYR A 124     -11.441  -6.469  -7.551  1.00  0.00           N  
ATOM   2011  H   TYR A 124     -11.694  -5.614  -8.026  1.00  0.00           H  
ATOM   2012  CA  TYR A 124     -10.084  -6.610  -7.000  1.00  0.00           C  
ATOM   2013  HA  TYR A 124      -9.650  -7.535  -7.380  1.00  0.00           H  
ATOM   2014  C   TYR A 124     -10.079  -6.726  -5.479  1.00  0.00           C  
ATOM   2015  CB  TYR A 124      -9.196  -5.436  -7.424  1.00  0.00           C  
ATOM   2016  HB2 TYR A 124      -9.692  -4.501  -7.163  1.00  0.00           H  
ATOM   2017  HB3 TYR A 124      -8.265  -5.482  -6.859  1.00  0.00           H  
ATOM   2018  O   TYR A 124      -9.376  -7.572  -4.929  1.00  0.00           O  
ATOM   2019  CG  TYR A 124      -8.830  -5.435  -8.890  1.00  0.00           C  
ATOM   2020  CD1 TYR A 124      -8.182  -6.552  -9.455  1.00  0.00           C  
ATOM   2021  HD1 TYR A 124      -7.949  -7.412  -8.844  1.00  0.00           H  
ATOM   2022  CD2 TYR A 124      -9.103  -4.305  -9.683  1.00  0.00           C  
ATOM   2023  HD2 TYR A 124      -9.579  -3.440  -9.245  1.00  0.00           H  
ATOM   2024  CE1 TYR A 124      -7.852  -6.562 -10.822  1.00  0.00           C  
ATOM   2025  HE1 TYR A 124      -7.380  -7.433 -11.253  1.00  0.00           H  
ATOM   2026  CE2 TYR A 124      -8.744  -4.300 -11.042  1.00  0.00           C  
ATOM   2027  HE2 TYR A 124      -8.900  -3.421 -11.650  1.00  0.00           H  
ATOM   2028  OH  TYR A 124      -7.872  -5.440 -12.950  1.00  0.00           O  
ATOM   2029  HH  TYR A 124      -7.411  -6.245 -13.198  1.00  0.00           H  
ATOM   2030  CZ  TYR A 124      -8.149  -5.437 -11.620  1.00  0.00           C  
ATOM   2031  N   THR A 125     -10.887  -5.909  -4.799  1.00  0.00           N  
ATOM   2032  H   THR A 125     -11.402  -5.196  -5.296  1.00  0.00           H  
ATOM   2033  CA  THR A 125     -11.055  -5.996  -3.350  1.00  0.00           C  
ATOM   2034  HA  THR A 125     -10.070  -5.958  -2.885  1.00  0.00           H  
ATOM   2035  C   THR A 125     -11.674  -7.334  -2.972  1.00  0.00           C  
ATOM   2036  CB  THR A 125     -11.886  -4.827  -2.807  1.00  0.00           C  
ATOM   2037  HB  THR A 125     -12.890  -4.859  -3.231  1.00  0.00           H  
ATOM   2038  O   THR A 125     -11.107  -8.012  -2.131  1.00  0.00           O  
ATOM   2039  CG2 THR A 125     -11.975  -4.833  -1.282  1.00  0.00           C  
ATOM   2040 HG21 THR A 125     -12.546  -5.699  -0.947  1.00  0.00           H  
ATOM   2041 HG22 THR A 125     -10.979  -4.870  -0.841  1.00  0.00           H  
ATOM   2042 HG23 THR A 125     -12.491  -3.934  -0.943  1.00  0.00           H  
ATOM   2043  OG1 THR A 125     -11.277  -3.606  -3.155  1.00  0.00           O  
ATOM   2044  HG1 THR A 125     -10.441  -3.553  -2.685  1.00  0.00           H  
ATOM   2045  N   ASN A 126     -12.755  -7.777  -3.623  1.00  0.00           N  
ATOM   2046  H   ASN A 126     -13.195  -7.189  -4.317  1.00  0.00           H  
ATOM   2047  CA  ASN A 126     -13.378  -9.066  -3.314  1.00  0.00           C  
ATOM   2048  HA  ASN A 126     -13.518  -9.139  -2.236  1.00  0.00           H  
ATOM   2049  C   ASN A 126     -12.519 -10.256  -3.718  1.00  0.00           C  
ATOM   2050  CB  ASN A 126     -14.751  -9.203  -3.984  1.00  0.00           C  
ATOM   2051  HB2 ASN A 126     -14.675  -8.969  -5.045  1.00  0.00           H  
ATOM   2052  HB3 ASN A 126     -15.080 -10.238  -3.895  1.00  0.00           H  
ATOM   2053  O   ASN A 126     -12.564 -11.258  -3.030  1.00  0.00           O  
ATOM   2054  CG  ASN A 126     -15.823  -8.359  -3.329  1.00  0.00           C  
ATOM   2055  ND2 ASN A 126     -16.938  -8.183  -3.991  1.00  0.00           N  
ATOM   2056 HD21 ASN A 126     -17.634  -7.620  -3.523  1.00  0.00           H  
ATOM   2057 HD22 ASN A 126     -17.033  -8.543  -4.930  1.00  0.00           H  
ATOM   2058  OD1 ASN A 126     -15.713  -7.885  -2.213  1.00  0.00           O  
ATOM   2059  N   GLN A 127     -11.750 -10.196  -4.803  1.00  0.00           N  
ATOM   2060  H   GLN A 127     -11.781  -9.375  -5.390  1.00  0.00           H  
ATOM   2061  CA  GLN A 127     -10.853 -11.284  -5.181  1.00  0.00           C  
ATOM   2062  HA  GLN A 127     -11.410 -12.220  -5.153  1.00  0.00           H  
ATOM   2063  C   GLN A 127      -9.725 -11.399  -4.157  1.00  0.00           C  
ATOM   2064  CB  GLN A 127     -10.338 -11.080  -6.612  1.00  0.00           C  
ATOM   2065  HB2 GLN A 127     -11.191 -11.001  -7.286  1.00  0.00           H  
ATOM   2066  HB3 GLN A 127      -9.746 -10.167  -6.672  1.00  0.00           H  
ATOM   2067  O   GLN A 127      -9.470 -12.486  -3.662  1.00  0.00           O  
ATOM   2068  CG  GLN A 127      -9.486 -12.277  -7.042  1.00  0.00           C  
ATOM   2069  HG2 GLN A 127     -10.049 -13.198  -6.890  1.00  0.00           H  
ATOM   2070  HG3 GLN A 127      -8.594 -12.321  -6.417  1.00  0.00           H  
ATOM   2071  CD  GLN A 127      -9.028 -12.239  -8.492  1.00  0.00           C  
ATOM   2072  NE2 GLN A 127      -8.211 -13.197  -8.862  1.00  0.00           N  
ATOM   2073 HE21 GLN A 127      -7.915 -13.856  -8.156  1.00  0.00           H  
ATOM   2074 HE22 GLN A 127      -7.862 -13.201  -9.809  1.00  0.00           H  
ATOM   2075  OE1 GLN A 127      -9.380 -11.382  -9.292  1.00  0.00           O  
ATOM   2076  N   TRP A 128      -9.117 -10.282  -3.754  1.00  0.00           N  
ATOM   2077  H   TRP A 128      -9.366  -9.400  -4.179  1.00  0.00           H  
ATOM   2078  CA  TRP A 128      -8.086 -10.294  -2.720  1.00  0.00           C  
ATOM   2079  HA  TRP A 128      -7.325 -11.024  -2.997  1.00  0.00           H  
ATOM   2080  C   TRP A 128      -8.628 -10.698  -1.347  1.00  0.00           C  
ATOM   2081  CB  TRP A 128      -7.438  -8.918  -2.653  1.00  0.00           C  
ATOM   2082  HB2 TRP A 128      -8.179  -8.181  -2.344  1.00  0.00           H  
ATOM   2083  HB3 TRP A 128      -7.110  -8.650  -3.658  1.00  0.00           H  
ATOM   2084  O   TRP A 128      -8.005 -11.512  -0.669  1.00  0.00           O  
ATOM   2085  CG  TRP A 128      -6.276  -8.856  -1.719  1.00  0.00           C  
ATOM   2086  CD1 TRP A 128      -5.042  -9.356  -1.954  1.00  0.00           C  
ATOM   2087  HD1 TRP A 128      -4.749  -9.863  -2.861  1.00  0.00           H  
ATOM   2088  CD2 TRP A 128      -6.243  -8.327  -0.364  1.00  0.00           C  
ATOM   2089  CE2 TRP A 128      -4.937  -8.538   0.171  1.00  0.00           C  
ATOM   2090  CE3 TRP A 128      -7.185  -7.679   0.459  1.00  0.00           C  
ATOM   2091  HE3 TRP A 128      -8.185  -7.509   0.085  1.00  0.00           H  
ATOM   2092  NE1 TRP A 128      -4.251  -9.179  -0.837  1.00  0.00           N  
ATOM   2093  HE1 TRP A 128      -3.318  -9.558  -0.755  1.00  0.00           H  
ATOM   2094  CH2 TRP A 128      -5.522  -7.430   2.231  1.00  0.00           C  
ATOM   2095  HH2 TRP A 128      -5.256  -7.074   3.215  1.00  0.00           H  
ATOM   2096  CZ2 TRP A 128      -4.579  -8.126   1.461  1.00  0.00           C  
ATOM   2097  HZ2 TRP A 128      -3.590  -8.322   1.850  1.00  0.00           H  
ATOM   2098  CZ3 TRP A 128      -6.816  -7.203   1.728  1.00  0.00           C  
ATOM   2099  HZ3 TRP A 128      -7.531  -6.653   2.321  1.00  0.00           H  
ATOM   2100  N   VAL A 129      -9.796 -10.171  -0.966  1.00  0.00           N  
ATOM   2101  H   VAL A 129     -10.229  -9.489  -1.572  1.00  0.00           H  
ATOM   2102  CA  VAL A 129     -10.512 -10.538   0.261  1.00  0.00           C  
ATOM   2103  HA  VAL A 129      -9.811 -10.434   1.090  1.00  0.00           H  
ATOM   2104  C   VAL A 129     -10.909 -12.013   0.203  1.00  0.00           C  
ATOM   2105  CB  VAL A 129     -11.715  -9.599   0.518  1.00  0.00           C  
ATOM   2106  HB  VAL A 129     -12.291  -9.519  -0.404  1.00  0.00           H  
ATOM   2107  O   VAL A 129     -10.571 -12.758   1.098  1.00  0.00           O  
ATOM   2108  CG1 VAL A 129     -12.683 -10.056   1.613  1.00  0.00           C  
ATOM   2109 HG11 VAL A 129     -12.181 -10.076   2.581  1.00  0.00           H  
ATOM   2110 HG12 VAL A 129     -13.526  -9.368   1.669  1.00  0.00           H  
ATOM   2111 HG13 VAL A 129     -13.073 -11.049   1.390  1.00  0.00           H  
ATOM   2112  CG2 VAL A 129     -11.240  -8.199   0.943  1.00  0.00           C  
ATOM   2113 HG21 VAL A 129     -12.091  -7.519   0.982  1.00  0.00           H  
ATOM   2114 HG22 VAL A 129     -10.772  -8.249   1.927  1.00  0.00           H  
ATOM   2115 HG23 VAL A 129     -10.508  -7.806   0.238  1.00  0.00           H  
ATOM   2116  N   ASN A 130     -11.493 -12.523  -0.874  1.00  0.00           N  
ATOM   2117  H   ASN A 130     -11.748 -11.913  -1.637  1.00  0.00           H  
ATOM   2118  CA  ASN A 130     -11.856 -13.942  -0.956  1.00  0.00           C  
ATOM   2119  HA  ASN A 130     -12.405 -14.212  -0.054  1.00  0.00           H  
ATOM   2120  C   ASN A 130     -10.633 -14.871  -1.005  1.00  0.00           C  
ATOM   2121  CB  ASN A 130     -12.765 -14.178  -2.169  1.00  0.00           C  
ATOM   2122  HB2 ASN A 130     -12.282 -13.795  -3.068  1.00  0.00           H  
ATOM   2123  HB3 ASN A 130     -12.903 -15.251  -2.296  1.00  0.00           H  
ATOM   2124  O   ASN A 130     -10.701 -15.986  -0.497  1.00  0.00           O  
ATOM   2125  CG  ASN A 130     -14.148 -13.567  -2.016  1.00  0.00           C  
ATOM   2126  ND2 ASN A 130     -14.859 -13.390  -3.105  1.00  0.00           N  
ATOM   2127 HD21 ASN A 130     -15.777 -12.994  -2.960  1.00  0.00           H  
ATOM   2128 HD22 ASN A 130     -14.447 -13.586  -4.006  1.00  0.00           H  
ATOM   2129  OD1 ASN A 130     -14.641 -13.280  -0.940  1.00  0.00           O  
ATOM   2130  N   GLU A 131      -9.519 -14.435  -1.600  1.00  0.00           N  
ATOM   2131  H   GLU A 131      -9.544 -13.555  -2.095  1.00  0.00           H  
ATOM   2132  CA  GLU A 131      -8.281 -15.219  -1.650  1.00  0.00           C  
ATOM   2133  HA  GLU A 131      -8.534 -16.269  -1.793  1.00  0.00           H  
ATOM   2134  C   GLU A 131      -7.473 -15.155  -0.338  1.00  0.00           C  
ATOM   2135  CB  GLU A 131      -7.418 -14.779  -2.852  1.00  0.00           C  
ATOM   2136  HB2 GLU A 131      -7.311 -13.695  -2.833  1.00  0.00           H  
ATOM   2137  HB3 GLU A 131      -6.424 -15.212  -2.736  1.00  0.00           H  
ATOM   2138  O   GLU A 131      -6.687 -16.066  -0.086  1.00  0.00           O  
ATOM   2139  CG  GLU A 131      -7.966 -15.231  -4.225  1.00  0.00           C  
ATOM   2140  HG2 GLU A 131      -9.007 -14.922  -4.325  1.00  0.00           H  
ATOM   2141  HG3 GLU A 131      -7.950 -16.321  -4.255  1.00  0.00           H  
ATOM   2142  CD  GLU A 131      -7.155 -14.688  -5.422  1.00  0.00           C  
ATOM   2143  OE1 GLU A 131      -7.629 -14.832  -6.579  1.00  0.00           O  
ATOM   2144  OE2 GLU A 131      -6.052 -14.133  -5.206  1.00  0.00           O  
ATOM   2145  N   ASN A 132      -7.628 -14.113   0.498  1.00  0.00           N  
ATOM   2146  H   ASN A 132      -8.276 -13.386   0.228  1.00  0.00           H  
ATOM   2147  CA  ASN A 132      -6.743 -13.877   1.657  1.00  0.00           C  
ATOM   2148  HA  ASN A 132      -6.217 -14.803   1.891  1.00  0.00           H  
ATOM   2149  C   ASN A 132      -7.439 -13.466   2.973  1.00  0.00           C  
ATOM   2150  CB  ASN A 132      -5.682 -12.818   1.290  1.00  0.00           C  
ATOM   2151  HB2 ASN A 132      -6.167 -11.863   1.090  1.00  0.00           H  
ATOM   2152  HB3 ASN A 132      -5.019 -12.677   2.143  1.00  0.00           H  
ATOM   2153  O   ASN A 132      -6.822 -13.557   4.032  1.00  0.00           O  
ATOM   2154  CG  ASN A 132      -4.818 -13.205   0.104  1.00  0.00           C  
ATOM   2155  ND2 ASN A 132      -5.218 -12.813  -1.083  1.00  0.00           N  
ATOM   2156 HD21 ASN A 132      -4.762 -13.216  -1.889  1.00  0.00           H  
ATOM   2157 HD22 ASN A 132      -6.126 -12.374  -1.145  1.00  0.00           H  
ATOM   2158  OD1 ASN A 132      -3.773 -13.827   0.236  1.00  0.00           O  
ATOM   2159  N   ILE A 133      -8.682 -12.991   2.937  1.00  0.00           N  
ATOM   2160  H   ILE A 133      -9.163 -13.022   2.050  1.00  0.00           H  
ATOM   2161  CA  ILE A 133      -9.436 -12.411   4.060  1.00  0.00           C  
ATOM   2162  HA  ILE A 133      -8.961 -12.714   4.994  1.00  0.00           H  
ATOM   2163  C   ILE A 133     -10.870 -12.947   4.082  1.00  0.00           C  
ATOM   2164  CB  ILE A 133      -9.434 -10.864   4.019  1.00  0.00           C  
ATOM   2165  HB  ILE A 133      -9.970 -10.529   3.131  1.00  0.00           H  
ATOM   2166  O   ILE A 133     -11.797 -12.385   3.499  1.00  0.00           O  
ATOM   2167  CG1 ILE A 133      -7.987 -10.338   3.934  1.00  0.00           C  
ATOM   2168 HG12 ILE A 133      -7.375 -10.845   4.679  1.00  0.00           H  
ATOM   2169 HG13 ILE A 133      -7.581 -10.554   2.946  1.00  0.00           H  
ATOM   2170  CG2 ILE A 133     -10.177 -10.287   5.243  1.00  0.00           C  
ATOM   2171 HG21 ILE A 133      -9.617 -10.503   6.153  1.00  0.00           H  
ATOM   2172 HG22 ILE A 133     -11.176 -10.712   5.343  1.00  0.00           H  
ATOM   2173 HG23 ILE A 133     -10.308  -9.210   5.142  1.00  0.00           H  
ATOM   2174  CD1 ILE A 133      -7.867  -8.838   4.172  1.00  0.00           C  
ATOM   2175 HD11 ILE A 133      -8.149  -8.590   5.195  1.00  0.00           H  
ATOM   2176 HD12 ILE A 133      -6.817  -8.562   4.071  1.00  0.00           H  
ATOM   2177 HD13 ILE A 133      -8.506  -8.298   3.474  1.00  0.00           H  
ATOM   2178  N   THR A 134     -11.094 -14.001   4.852  1.00  0.00           N  
ATOM   2179  H   THR A 134     -10.322 -14.512   5.255  1.00  0.00           H  
ATOM   2180  CA  THR A 134     -12.443 -14.371   5.281  1.00  0.00           C  
ATOM   2181  HA  THR A 134     -13.030 -14.600   4.391  1.00  0.00           H  
ATOM   2182  C   THR A 134     -13.072 -13.166   6.006  1.00  0.00           C  
ATOM   2183  CB  THR A 134     -12.403 -15.622   6.179  1.00  0.00           C  
ATOM   2184  HB  THR A 134     -12.353 -15.326   7.227  1.00  0.00           H  
ATOM   2185  O   THR A 134     -12.553 -12.717   7.024  1.00  0.00           O  
ATOM   2186  CG2 THR A 134     -13.628 -16.504   5.954  1.00  0.00           C  
ATOM   2187 HG21 THR A 134     -14.528 -15.936   6.191  1.00  0.00           H  
ATOM   2188 HG22 THR A 134     -13.587 -17.365   6.622  1.00  0.00           H  
ATOM   2189 HG23 THR A 134     -13.667 -16.842   4.919  1.00  0.00           H  
ATOM   2190  OG1 THR A 134     -11.278 -16.433   5.889  1.00  0.00           O  
ATOM   2191  HG1 THR A 134     -11.299 -17.155   6.522  1.00  0.00           H  
ATOM   2192  N   LEU A 135     -14.096 -12.567   5.382  1.00  0.00           N  
ATOM   2193  H   LEU A 135     -14.276 -12.917   4.451  1.00  0.00           H  
ATOM   2194  CA  LEU A 135     -15.048 -11.553   5.875  1.00  0.00           C  
ATOM   2195  HA  LEU A 135     -15.190 -10.826   5.075  1.00  0.00           H  
ATOM   2196  C   LEU A 135     -14.621 -10.730   7.112  1.00  0.00           C  
ATOM   2197  CB  LEU A 135     -16.396 -12.263   6.119  1.00  0.00           C  
ATOM   2198  HB2 LEU A 135     -16.209 -13.134   6.747  1.00  0.00           H  
ATOM   2199  HB3 LEU A 135     -17.062 -11.604   6.675  1.00  0.00           H  
ATOM   2200  O   LEU A 135     -15.112 -10.940   8.219  1.00  0.00           O  
ATOM   2201  CG  LEU A 135     -17.122 -12.698   4.834  1.00  0.00           C  
ATOM   2202  HG  LEU A 135     -16.412 -13.140   4.134  1.00  0.00           H  
ATOM   2203  CD1 LEU A 135     -18.180 -13.749   5.162  1.00  0.00           C  
ATOM   2204 HD11 LEU A 135     -17.700 -14.617   5.615  1.00  0.00           H  
ATOM   2205 HD12 LEU A 135     -18.908 -13.342   5.863  1.00  0.00           H  
ATOM   2206 HD13 LEU A 135     -18.685 -14.066   4.250  1.00  0.00           H  
ATOM   2207  CD2 LEU A 135     -17.820 -11.513   4.157  1.00  0.00           C  
ATOM   2208 HD21 LEU A 135     -18.335 -11.858   3.260  1.00  0.00           H  
ATOM   2209 HD22 LEU A 135     -18.543 -11.064   4.838  1.00  0.00           H  
ATOM   2210 HD23 LEU A 135     -17.084 -10.764   3.864  1.00  0.00           H  
ATOM   2211  N   ALA A 136     -13.778  -9.713   6.927  1.00  0.00           N  
ATOM   2212  H   ALA A 136     -13.363  -9.579   6.017  1.00  0.00           H  
ATOM   2213  CA  ALA A 136     -13.401  -8.809   8.013  1.00  0.00           C  
ATOM   2214  HA  ALA A 136     -13.728  -9.227   8.965  1.00  0.00           H  
ATOM   2215  C   ALA A 136     -14.018  -7.407   7.883  1.00  0.00           C  
ATOM   2216  CB  ALA A 136     -11.894  -8.757   8.084  1.00  0.00           C  
ATOM   2217  HB1 ALA A 136     -11.585  -8.154   8.938  1.00  0.00           H  
ATOM   2218  HB2 ALA A 136     -11.517  -8.312   7.163  1.00  0.00           H  
ATOM   2219  HB3 ALA A 136     -11.498  -9.767   8.192  1.00  0.00           H  
ATOM   2220  O   ALA A 136     -13.810  -6.693   6.903  1.00  0.00           O  
ATOM   2221  N   ASN A 137     -14.743  -6.993   8.924  1.00  0.00           N  
ATOM   2222  H   ASN A 137     -14.865  -7.649   9.682  1.00  0.00           H  
ATOM   2223  CA  ASN A 137     -15.341  -5.664   9.069  1.00  0.00           C  
ATOM   2224  HA  ASN A 137     -15.631  -5.287   8.089  1.00  0.00           H  
ATOM   2225  C   ASN A 137     -14.330  -4.679   9.697  1.00  0.00           C  
ATOM   2226  CB  ASN A 137     -16.605  -5.808   9.946  1.00  0.00           C  
ATOM   2227  HB2 ASN A 137     -16.349  -6.323  10.872  1.00  0.00           H  
ATOM   2228  HB3 ASN A 137     -16.972  -4.814  10.205  1.00  0.00           H  
ATOM   2229  O   ASN A 137     -14.014  -4.801  10.882  1.00  0.00           O  
ATOM   2230  CG  ASN A 137     -17.745  -6.534   9.251  1.00  0.00           C  
ATOM   2231  ND2 ASN A 137     -18.434  -7.426   9.924  1.00  0.00           N  
ATOM   2232 HD21 ASN A 137     -19.136  -7.916   9.388  1.00  0.00           H  
ATOM   2233 HD22 ASN A 137     -18.161  -7.714  10.853  1.00  0.00           H  
ATOM   2234  OD1 ASN A 137     -18.053  -6.285   8.102  1.00  0.00           O  
ATOM   2235  N   GLY A 138     -13.841  -3.676   8.955  1.00  0.00           N  
ATOM   2236  H   GLY A 138     -14.072  -3.630   7.973  1.00  0.00           H  
ATOM   2237  CA  GLY A 138     -12.909  -2.667   9.488  1.00  0.00           C  
ATOM   2238  HA2 GLY A 138     -11.936  -3.134   9.639  1.00  0.00           H  
ATOM   2239  HA3 GLY A 138     -13.275  -2.331  10.458  1.00  0.00           H  
ATOM   2240  C   GLY A 138     -12.710  -1.435   8.594  1.00  0.00           C  
ATOM   2241  O   GLY A 138     -12.947  -1.489   7.393  1.00  0.00           O  
ATOM   2242  N   TYR A 139     -12.279  -0.318   9.199  1.00  0.00           N  
ATOM   2243  H   TYR A 139     -12.024  -0.380  10.174  1.00  0.00           H  
ATOM   2244  CA  TYR A 139     -12.121   1.005   8.573  1.00  0.00           C  
ATOM   2245  HA  TYR A 139     -12.587   0.992   7.588  1.00  0.00           H  
ATOM   2246  C   TYR A 139     -10.663   1.422   8.388  1.00  0.00           C  
ATOM   2247  CB  TYR A 139     -12.818   2.068   9.436  1.00  0.00           C  
ATOM   2248  HB2 TYR A 139     -12.805   1.775  10.486  1.00  0.00           H  
ATOM   2249  HB3 TYR A 139     -12.283   3.015   9.366  1.00  0.00           H  
ATOM   2250  O   TYR A 139      -9.845   1.229   9.281  1.00  0.00           O  
ATOM   2251  CG  TYR A 139     -14.229   2.302   8.989  1.00  0.00           C  
ATOM   2252  CD1 TYR A 139     -14.451   3.228   7.956  1.00  0.00           C  
ATOM   2253  HD1 TYR A 139     -13.635   3.814   7.560  1.00  0.00           H  
ATOM   2254  CD2 TYR A 139     -15.277   1.521   9.513  1.00  0.00           C  
ATOM   2255  HD2 TYR A 139     -15.084   0.796  10.290  1.00  0.00           H  
ATOM   2256  CE1 TYR A 139     -15.725   3.346   7.401  1.00  0.00           C  
ATOM   2257  HE1 TYR A 139     -15.912   4.012   6.572  1.00  0.00           H  
ATOM   2258  CE2 TYR A 139     -16.557   1.623   8.945  1.00  0.00           C  
ATOM   2259  HE2 TYR A 139     -17.359   0.974   9.264  1.00  0.00           H  
ATOM   2260  OH  TYR A 139     -17.871   2.526   7.155  1.00  0.00           O  
ATOM   2261  HH  TYR A 139     -18.451   1.816   7.440  1.00  0.00           H  
ATOM   2262  CZ  TYR A 139     -16.747   2.516   7.869  1.00  0.00           C  
ATOM   2263  N   ILE A 140     -10.373   2.117   7.284  1.00  0.00           N  
ATOM   2264  H   ILE A 140     -11.106   2.273   6.608  1.00  0.00           H  
ATOM   2265  CA  ILE A 140      -9.070   2.740   7.018  1.00  0.00           C  
ATOM   2266  HA  ILE A 140      -8.373   2.471   7.812  1.00  0.00           H  
ATOM   2267  C   ILE A 140      -9.233   4.258   7.008  1.00  0.00           C  
ATOM   2268  CB  ILE A 140      -8.472   2.254   5.683  1.00  0.00           C  
ATOM   2269  HB  ILE A 140      -9.095   2.620   4.867  1.00  0.00           H  
ATOM   2270  O   ILE A 140     -10.043   4.788   6.249  1.00  0.00           O  
ATOM   2271  CG1 ILE A 140      -8.443   0.716   5.617  1.00  0.00           C  
ATOM   2272 HG12 ILE A 140      -9.371   0.272   5.978  1.00  0.00           H  
ATOM   2273 HG13 ILE A 140      -7.630   0.371   6.255  1.00  0.00           H  
ATOM   2274  CG2 ILE A 140      -7.052   2.849   5.547  1.00  0.00           C  
ATOM   2275 HG21 ILE A 140      -6.484   2.707   6.466  1.00  0.00           H  
ATOM   2276 HG22 ILE A 140      -6.504   2.383   4.728  1.00  0.00           H  
ATOM   2277 HG23 ILE A 140      -7.116   3.916   5.335  1.00  0.00           H  
ATOM   2278  CD1 ILE A 140      -8.262   0.220   4.192  1.00  0.00           C  
ATOM   2279 HD11 ILE A 140      -8.263  -0.869   4.151  1.00  0.00           H  
ATOM   2280 HD12 ILE A 140      -9.110   0.564   3.600  1.00  0.00           H  
ATOM   2281 HD13 ILE A 140      -7.324   0.605   3.791  1.00  0.00           H  
ATOM   2282  N   SER A 141      -8.442   4.964   7.818  1.00  0.00           N  
ATOM   2283  H   SER A 141      -7.812   4.472   8.436  1.00  0.00           H  
ATOM   2284  CA  SER A 141      -8.298   6.420   7.750  1.00  0.00           C  
ATOM   2285  HA  SER A 141      -8.942   6.820   6.967  1.00  0.00           H  
ATOM   2286  C   SER A 141      -6.852   6.779   7.416  1.00  0.00           C  
ATOM   2287  CB  SER A 141      -8.730   7.061   9.070  1.00  0.00           C  
ATOM   2288  HB2 SER A 141      -9.773   6.808   9.263  1.00  0.00           H  
ATOM   2289  HB3 SER A 141      -8.118   6.678   9.886  1.00  0.00           H  
ATOM   2290  O   SER A 141      -5.922   6.312   8.070  1.00  0.00           O  
ATOM   2291  OG  SER A 141      -8.601   8.468   9.008  1.00  0.00           O  
ATOM   2292  HG  SER A 141      -7.678   8.726   9.069  1.00  0.00           H  
ATOM   2293  N   ALA A 142      -6.648   7.637   6.417  1.00  0.00           N  
ATOM   2294  H   ALA A 142      -7.456   8.038   5.962  1.00  0.00           H  
ATOM   2295  CA  ALA A 142      -5.352   8.262   6.160  1.00  0.00           C  
ATOM   2296  HA  ALA A 142      -4.551   7.538   6.313  1.00  0.00           H  
ATOM   2297  C   ALA A 142      -5.137   9.405   7.157  1.00  0.00           C  
ATOM   2298  CB  ALA A 142      -5.320   8.744   4.702  1.00  0.00           C  
ATOM   2299  HB1 ALA A 142      -5.601   7.931   4.033  1.00  0.00           H  
ATOM   2300  HB2 ALA A 142      -4.315   9.088   4.460  1.00  0.00           H  
ATOM   2301  HB3 ALA A 142      -6.019   9.570   4.570  1.00  0.00           H  
ATOM   2302  O   ALA A 142      -5.983  10.294   7.232  1.00  0.00           O  
ATOM   2303  N   ASP A 143      -4.048   9.384   7.929  1.00  0.00           N  
ATOM   2304  H   ASP A 143      -3.340   8.675   7.803  1.00  0.00           H  
ATOM   2305  CA  ASP A 143      -3.644  10.545   8.721  1.00  0.00           C  
ATOM   2306  HA  ASP A 143      -4.532  11.053   9.097  1.00  0.00           H  
ATOM   2307  C   ASP A 143      -2.886  11.506   7.792  1.00  0.00           C  
ATOM   2308  CB  ASP A 143      -2.820  10.096   9.940  1.00  0.00           C  
ATOM   2309  HB2 ASP A 143      -3.308   9.237  10.403  1.00  0.00           H  
ATOM   2310  HB3 ASP A 143      -1.821   9.802   9.618  1.00  0.00           H  
ATOM   2311  O   ASP A 143      -1.927  11.118   7.123  1.00  0.00           O  
ATOM   2312  CG  ASP A 143      -2.644  11.182  10.994  1.00  0.00           C  
ATOM   2313  OD1 ASP A 143      -2.782  12.376  10.660  1.00  0.00           O  
ATOM   2314  OD2 ASP A 143      -2.333  10.825  12.154  1.00  0.00           O  
ATOM   2315  N   SER A 144      -3.369  12.743   7.675  1.00  0.00           N  
ATOM   2316  H   SER A 144      -4.142  13.009   8.268  1.00  0.00           H  
ATOM   2317  CA  SER A 144      -2.796  13.774   6.806  1.00  0.00           C  
ATOM   2318  HA  SER A 144      -2.059  13.307   6.152  1.00  0.00           H  
ATOM   2319  C   SER A 144      -2.030  14.835   7.592  1.00  0.00           C  
ATOM   2320  CB  SER A 144      -3.866  14.388   5.896  1.00  0.00           C  
ATOM   2321  HB2 SER A 144      -3.386  15.018   5.147  1.00  0.00           H  
ATOM   2322  HB3 SER A 144      -4.406  13.590   5.387  1.00  0.00           H  
ATOM   2323  O   SER A 144      -2.032  15.997   7.186  1.00  0.00           O  
ATOM   2324  OG  SER A 144      -4.775  15.169   6.644  1.00  0.00           O  
ATOM   2325  HG  SER A 144      -4.283  15.916   6.992  1.00  0.00           H  
ATOM   2326  N   ARG A 145      -1.412  14.479   8.724  1.00  0.00           N  
ATOM   2327  H   ARG A 145      -1.549  13.547   9.087  1.00  0.00           H  
ATOM   2328  CA  ARG A 145      -0.483  15.385   9.410  1.00  0.00           C  
ATOM   2329  HA  ARG A 145      -1.008  16.305   9.670  1.00  0.00           H  
ATOM   2330  C   ARG A 145       0.647  15.783   8.452  1.00  0.00           C  
ATOM   2331  CB  ARG A 145       0.042  14.742  10.706  1.00  0.00           C  
ATOM   2332  HB2 ARG A 145       0.967  15.241  10.997  1.00  0.00           H  
ATOM   2333  HB3 ARG A 145       0.262  13.689  10.533  1.00  0.00           H  
ATOM   2334  O   ARG A 145       1.475  14.958   8.071  1.00  0.00           O  
ATOM   2335  CG  ARG A 145      -0.967  14.894  11.859  1.00  0.00           C  
ATOM   2336  HG2 ARG A 145      -1.108  15.960  12.041  1.00  0.00           H  
ATOM   2337  HG3 ARG A 145      -1.936  14.480  11.583  1.00  0.00           H  
ATOM   2338  CD  ARG A 145      -0.482  14.257  13.171  1.00  0.00           C  
ATOM   2339  HD2 ARG A 145      -1.117  14.620  13.979  1.00  0.00           H  
ATOM   2340  HD3 ARG A 145       0.539  14.588  13.359  1.00  0.00           H  
ATOM   2341  NE  ARG A 145      -0.554  12.784  13.145  1.00  0.00           N  
ATOM   2342  HE  ARG A 145      -1.254  12.376  12.542  1.00  0.00           H  
ATOM   2343  NH1 ARG A 145       1.056  12.271  14.709  1.00  0.00           N  
ATOM   2344 HH11 ARG A 145       1.619  11.549  15.135  1.00  0.00           H  
ATOM   2345 HH12 ARG A 145       1.248  13.254  14.840  1.00  0.00           H  
ATOM   2346  NH2 ARG A 145       0.000  10.647  13.585  1.00  0.00           N  
ATOM   2347 HH21 ARG A 145       0.723   9.944  13.658  1.00  0.00           H  
ATOM   2348 HH22 ARG A 145      -0.753  10.435  12.947  1.00  0.00           H  
ATOM   2349  CZ  ARG A 145       0.177  11.913  13.817  1.00  0.00           C  
ATOM   2350  N   THR A 146       0.653  17.049   8.043  1.00  0.00           N  
ATOM   2351  H   THR A 146      -0.102  17.657   8.326  1.00  0.00           H  
ATOM   2352  CA  THR A 146       1.827  17.723   7.488  1.00  0.00           C  
ATOM   2353  HA  THR A 146       2.229  17.138   6.660  1.00  0.00           H  
ATOM   2354  C   THR A 146       2.882  17.790   8.585  1.00  0.00           C  
ATOM   2355  CB  THR A 146       1.475  19.138   6.987  1.00  0.00           C  
ATOM   2356  HB  THR A 146       2.358  19.776   7.026  1.00  0.00           H  
ATOM   2357  O   THR A 146       2.569  18.162   9.713  1.00  0.00           O  
ATOM   2358  CG2 THR A 146       0.975  19.088   5.543  1.00  0.00           C  
ATOM   2359 HG21 THR A 146       0.093  18.451   5.478  1.00  0.00           H  
ATOM   2360 HG22 THR A 146       0.717  20.097   5.220  1.00  0.00           H  
ATOM   2361 HG23 THR A 146       1.761  18.700   4.895  1.00  0.00           H  
ATOM   2362  OG1 THR A 146       0.437  19.711   7.757  1.00  0.00           O  
ATOM   2363  HG1 THR A 146       0.860  20.144   8.502  1.00  0.00           H  
ATOM   2364  N   VAL A 147       4.105  17.361   8.279  1.00  0.00           N  
ATOM   2365  H   VAL A 147       4.310  17.100   7.325  1.00  0.00           H  
ATOM   2366  CA  VAL A 147       5.248  17.622   9.156  1.00  0.00           C  
ATOM   2367  HA  VAL A 147       4.950  17.487  10.196  1.00  0.00           H  
ATOM   2368  C   VAL A 147       5.604  19.088   8.932  1.00  0.00           C  
ATOM   2369  CB  VAL A 147       6.439  16.687   8.859  1.00  0.00           C  
ATOM   2370  HB  VAL A 147       6.895  16.958   7.907  1.00  0.00           H  
ATOM   2371  O   VAL A 147       5.885  19.454   7.789  1.00  0.00           O  
ATOM   2372  CG1 VAL A 147       7.496  16.782   9.965  1.00  0.00           C  
ATOM   2373 HG11 VAL A 147       7.858  17.808  10.030  1.00  0.00           H  
ATOM   2374 HG12 VAL A 147       8.344  16.137   9.732  1.00  0.00           H  
ATOM   2375 HG13 VAL A 147       7.068  16.500  10.927  1.00  0.00           H  
ATOM   2376  CG2 VAL A 147       6.003  15.214   8.768  1.00  0.00           C  
ATOM   2377 HG21 VAL A 147       5.338  15.068   7.917  1.00  0.00           H  
ATOM   2378 HG22 VAL A 147       6.877  14.577   8.634  1.00  0.00           H  
ATOM   2379 HG23 VAL A 147       5.484  14.926   9.683  1.00  0.00           H  
ATOM   2380  N   ASP A 148       5.477  19.896   9.983  1.00  0.00           N  
ATOM   2381  H   ASP A 148       5.162  19.513  10.863  1.00  0.00           H  
ATOM   2382  CA  ASP A 148       5.926  21.294  10.009  1.00  0.00           C  
ATOM   2383  HA  ASP A 148       5.405  21.853   9.231  1.00  0.00           H  
ATOM   2384  C   ASP A 148       7.430  21.419   9.702  1.00  0.00           C  
ATOM   2385  CB  ASP A 148       5.580  21.931  11.376  1.00  0.00           C  
ATOM   2386  HB2 ASP A 148       6.063  22.907  11.427  1.00  0.00           H  
ATOM   2387  HB3 ASP A 148       6.014  21.316  12.164  1.00  0.00           H  
ATOM   2388  O   ASP A 148       8.199  20.495  10.073  1.00  0.00           O  
ATOM   2389  CG  ASP A 148       4.079  22.147  11.668  1.00  0.00           C  
ATOM   2390  OD1 ASP A 148       3.301  22.442  10.729  1.00  0.00           O  
ATOM   2391  OD2 ASP A 148       3.706  22.029  12.861  1.00  0.00           O  
ATOM   2392  OXT ASP A 148       7.786  22.447   9.085  1.00  0.00           O  
TER    2393      ASP A 148                                                       
END   
