# Supplementary material for: Improving deep learning protein monomer and complex structure prediction using DeepMSA2 with huge metagenomics data
Source: Nat Methods. 2024 Jan 2;21(2):279–89. doi: 10.1038/s41592-023-02130-4 (PMC10864179; doi:10.1038/s41592-023-02130-4)
Supplement: Supplementary file 14 — Statistical source data and structure coordinate files. [file 41592_2023_2130_MOESM14_ESM.zip › Figure3/Fig3B.DMFold_model.pdb]

ATOM      1  N   SER A   1     -10.795 -11.678  -7.784  1.00  0.00           N  
ATOM      2  H   SER A   1     -11.724 -11.360  -7.546  1.00  0.00           H  
ATOM      3  H2  SER A   1     -10.146 -11.176  -7.196  1.00  0.00           H  
ATOM      4  H3  SER A   1     -10.577 -11.428  -8.738  1.00  0.00           H  
ATOM      5  CA  SER A   1     -10.667 -13.137  -7.563  1.00  0.00           C  
ATOM      6  HA  SER A   1     -11.312 -13.662  -8.267  1.00  0.00           H  
ATOM      7  C   SER A   1     -11.110 -13.496  -6.145  1.00  0.00           C  
ATOM      8  CB  SER A   1      -9.220 -13.584  -7.790  1.00  0.00           C  
ATOM      9  HB2 SER A   1      -8.890 -13.291  -8.787  1.00  0.00           H  
ATOM     10  HB3 SER A   1      -9.147 -14.668  -7.696  1.00  0.00           H  
ATOM     11  O   SER A   1     -11.328 -12.588  -5.345  1.00  0.00           O  
ATOM     12  OG  SER A   1      -8.406 -12.972  -6.817  1.00  0.00           O  
ATOM     13  HG  SER A   1      -7.501 -13.277  -6.917  1.00  0.00           H  
ATOM     14  N   PHE A   2     -11.238 -14.792  -5.822  1.00  0.00           N  
ATOM     15  H   PHE A   2     -11.096 -15.508  -6.520  1.00  0.00           H  
ATOM     16  CA  PHE A   2     -11.481 -15.249  -4.444  1.00  0.00           C  
ATOM     17  HA  PHE A   2     -12.440 -14.864  -4.096  1.00  0.00           H  
ATOM     18  C   PHE A   2     -10.408 -14.730  -3.476  1.00  0.00           C  
ATOM     19  CB  PHE A   2     -11.532 -16.784  -4.404  1.00  0.00           C  
ATOM     20  HB2 PHE A   2     -10.663 -17.187  -4.925  1.00  0.00           H  
ATOM     21  HB3 PHE A   2     -12.421 -17.124  -4.935  1.00  0.00           H  
ATOM     22  O   PHE A   2     -10.747 -14.161  -2.448  1.00  0.00           O  
ATOM     23  CG  PHE A   2     -11.554 -17.353  -2.994  1.00  0.00           C  
ATOM     24  CD1 PHE A   2     -10.364 -17.819  -2.398  1.00  0.00           C  
ATOM     25  HD1 PHE A   2      -9.435 -17.807  -2.948  1.00  0.00           H  
ATOM     26  CD2 PHE A   2     -12.755 -17.378  -2.260  1.00  0.00           C  
ATOM     27  HD2 PHE A   2     -13.672 -17.022  -2.705  1.00  0.00           H  
ATOM     28  CE1 PHE A   2     -10.377 -18.306  -1.079  1.00  0.00           C  
ATOM     29  HE1 PHE A   2      -9.465 -18.668  -0.627  1.00  0.00           H  
ATOM     30  CE2 PHE A   2     -12.767 -17.872  -0.943  1.00  0.00           C  
ATOM     31  HE2 PHE A   2     -13.693 -17.902  -0.387  1.00  0.00           H  
ATOM     32  CZ  PHE A   2     -11.579 -18.335  -0.352  1.00  0.00           C  
ATOM     33  HZ  PHE A   2     -11.590 -18.721   0.656  1.00  0.00           H  
ATOM     34  N   GLU A   3      -9.127 -14.842  -3.842  1.00  0.00           N  
ATOM     35  H   GLU A   3      -8.902 -15.363  -4.678  1.00  0.00           H  
ATOM     36  CA  GLU A   3      -7.998 -14.361  -3.033  1.00  0.00           C  
ATOM     37  HA  GLU A   3      -7.937 -14.934  -2.108  1.00  0.00           H  
ATOM     38  C   GLU A   3      -8.142 -12.877  -2.665  1.00  0.00           C  
ATOM     39  CB  GLU A   3      -6.713 -14.578  -3.839  1.00  0.00           C  
ATOM     40  HB2 GLU A   3      -6.663 -15.620  -4.155  1.00  0.00           H  
ATOM     41  HB3 GLU A   3      -6.767 -13.953  -4.730  1.00  0.00           H  
ATOM     42  O   GLU A   3      -8.032 -12.502  -1.500  1.00  0.00           O  
ATOM     43  CG  GLU A   3      -5.435 -14.239  -3.052  1.00  0.00           C  
ATOM     44  HG2 GLU A   3      -5.256 -15.019  -2.313  1.00  0.00           H  
ATOM     45  HG3 GLU A   3      -5.578 -13.298  -2.521  1.00  0.00           H  
ATOM     46  CD  GLU A   3      -4.213 -14.087  -3.970  1.00  0.00           C  
ATOM     47  OE1 GLU A   3      -3.252 -13.414  -3.531  1.00  0.00           O  
ATOM     48  OE2 GLU A   3      -4.300 -14.546  -5.131  1.00  0.00           O  
ATOM     49  N   GLU A   4      -8.462 -12.023  -3.641  1.00  0.00           N  
ATOM     50  H   GLU A   4      -8.525 -12.375  -4.585  1.00  0.00           H  
ATOM     51  CA  GLU A   4      -8.660 -10.594  -3.388  1.00  0.00           C  
ATOM     52  HA  GLU A   4      -7.757 -10.176  -2.943  1.00  0.00           H  
ATOM     53  C   GLU A   4      -9.819 -10.341  -2.420  1.00  0.00           C  
ATOM     54  CB  GLU A   4      -8.979  -9.866  -4.695  1.00  0.00           C  
ATOM     55  HB2 GLU A   4      -9.862 -10.341  -5.124  1.00  0.00           H  
ATOM     56  HB3 GLU A   4      -9.228  -8.830  -4.468  1.00  0.00           H  
ATOM     57  O   GLU A   4      -9.700  -9.505  -1.526  1.00  0.00           O  
ATOM     58  CG  GLU A   4      -7.844  -9.868  -5.728  1.00  0.00           C  
ATOM     59  HG2 GLU A   4      -7.471 -10.882  -5.875  1.00  0.00           H  
ATOM     60  HG3 GLU A   4      -7.005  -9.282  -5.356  1.00  0.00           H  
ATOM     61  CD  GLU A   4      -8.318  -9.303  -7.072  1.00  0.00           C  
ATOM     62  OE1 GLU A   4      -7.469  -8.823  -7.852  1.00  0.00           O  
ATOM     63  OE2 GLU A   4      -9.539  -9.323  -7.343  1.00  0.00           O  
ATOM     64  N   GLN A   5     -10.940 -11.048  -2.583  1.00  0.00           N  
ATOM     65  H   GLN A   5     -10.956 -11.776  -3.283  1.00  0.00           H  
ATOM     66  CA  GLN A   5     -12.086 -10.916  -1.683  1.00  0.00           C  
ATOM     67  HA  GLN A   5     -12.355  -9.862  -1.604  1.00  0.00           H  
ATOM     68  C   GLN A   5     -11.732 -11.404  -0.274  1.00  0.00           C  
ATOM     69  CB  GLN A   5     -13.290 -11.689  -2.236  1.00  0.00           C  
ATOM     70  HB2 GLN A   5     -12.997 -12.721  -2.433  1.00  0.00           H  
ATOM     71  HB3 GLN A   5     -14.074 -11.697  -1.479  1.00  0.00           H  
ATOM     72  O   GLN A   5     -12.034 -10.724   0.708  1.00  0.00           O  
ATOM     73  CG  GLN A   5     -13.864 -11.069  -3.520  1.00  0.00           C  
ATOM     74  HG2 GLN A   5     -13.078 -10.980  -4.270  1.00  0.00           H  
ATOM     75  HG3 GLN A   5     -14.242 -10.070  -3.302  1.00  0.00           H  
ATOM     76  CD  GLN A   5     -15.001 -11.901  -4.105  1.00  0.00           C  
ATOM     77  NE2 GLN A   5     -15.415 -11.644  -5.326  1.00  0.00           N  
ATOM     78 HE21 GLN A   5     -15.081 -10.840  -5.838  1.00  0.00           H  
ATOM     79 HE22 GLN A   5     -16.210 -12.193  -5.621  1.00  0.00           H  
ATOM     80  OE1 GLN A   5     -15.547 -12.795  -3.490  1.00  0.00           O  
ATOM     81  N   PHE A   6     -11.021 -12.527  -0.176  1.00  0.00           N  
ATOM     82  H   PHE A   6     -10.804 -13.034  -1.022  1.00  0.00           H  
ATOM     83  CA  PHE A   6     -10.556 -13.094   1.082  1.00  0.00           C  
ATOM     84  HA  PHE A   6     -11.421 -13.278   1.718  1.00  0.00           H  
ATOM     85  C   PHE A   6      -9.630 -12.128   1.828  1.00  0.00           C  
ATOM     86  CB  PHE A   6      -9.868 -14.436   0.807  1.00  0.00           C  
ATOM     87  HB2 PHE A   6     -10.563 -15.092   0.282  1.00  0.00           H  
ATOM     88  HB3 PHE A   6      -9.006 -14.284   0.157  1.00  0.00           H  
ATOM     89  O   PHE A   6      -9.863 -11.852   3.006  1.00  0.00           O  
ATOM     90  CG  PHE A   6      -9.417 -15.125   2.075  1.00  0.00           C  
ATOM     91  CD1 PHE A   6      -8.094 -14.978   2.533  1.00  0.00           C  
ATOM     92  HD1 PHE A   6      -7.380 -14.405   1.961  1.00  0.00           H  
ATOM     93  CD2 PHE A   6     -10.337 -15.887   2.818  1.00  0.00           C  
ATOM     94  HD2 PHE A   6     -11.349 -16.012   2.461  1.00  0.00           H  
ATOM     95  CE1 PHE A   6      -7.694 -15.593   3.733  1.00  0.00           C  
ATOM     96  HE1 PHE A   6      -6.674 -15.499   4.073  1.00  0.00           H  
ATOM     97  CE2 PHE A   6      -9.937 -16.499   4.018  1.00  0.00           C  
ATOM     98  HE2 PHE A   6     -10.637 -17.098   4.581  1.00  0.00           H  
ATOM     99  CZ  PHE A   6      -8.616 -16.350   4.476  1.00  0.00           C  
ATOM    100  HZ  PHE A   6      -8.306 -16.834   5.390  1.00  0.00           H  
ATOM    101  N   ILE A   7      -8.631 -11.549   1.154  1.00  0.00           N  
ATOM    102  H   ILE A   7      -8.470 -11.832   0.199  1.00  0.00           H  
ATOM    103  CA  ILE A   7      -7.712 -10.581   1.771  1.00  0.00           C  
ATOM    104  HA  ILE A   7      -7.320 -11.015   2.691  1.00  0.00           H  
ATOM    105  C   ILE A   7      -8.453  -9.306   2.164  1.00  0.00           C  
ATOM    106  CB  ILE A   7      -6.514 -10.267   0.848  1.00  0.00           C  
ATOM    107  HB  ILE A   7      -6.892  -9.952  -0.125  1.00  0.00           H  
ATOM    108  O   ILE A   7      -8.255  -8.806   3.268  1.00  0.00           O  
ATOM    109  CG1 ILE A   7      -5.643 -11.529   0.664  1.00  0.00           C  
ATOM    110 HG12 ILE A   7      -5.141 -11.768   1.601  1.00  0.00           H  
ATOM    111 HG13 ILE A   7      -6.274 -12.380   0.406  1.00  0.00           H  
ATOM    112  CG2 ILE A   7      -5.671  -9.121   1.447  1.00  0.00           C  
ATOM    113 HG21 ILE A   7      -5.408  -9.348   2.480  1.00  0.00           H  
ATOM    114 HG22 ILE A   7      -4.745  -8.993   0.886  1.00  0.00           H  
ATOM    115 HG23 ILE A   7      -6.211  -8.175   1.404  1.00  0.00           H  
ATOM    116  CD1 ILE A   7      -4.592 -11.399  -0.445  1.00  0.00           C  
ATOM    117 HD11 ILE A   7      -4.131 -12.372  -0.615  1.00  0.00           H  
ATOM    118 HD12 ILE A   7      -5.062 -11.067  -1.371  1.00  0.00           H  
ATOM    119 HD13 ILE A   7      -3.806 -10.703  -0.151  1.00  0.00           H  
ATOM    120  N   LYS A   8      -9.336  -8.777   1.310  1.00  0.00           N  
ATOM    121  H   LYS A   8      -9.467  -9.221   0.412  1.00  0.00           H  
ATOM    122  CA  LYS A   8     -10.107  -7.569   1.637  1.00  0.00           C  
ATOM    123  HA  LYS A   8      -9.416  -6.765   1.888  1.00  0.00           H  
ATOM    124  C   LYS A   8     -10.992  -7.771   2.867  1.00  0.00           C  
ATOM    125  CB  LYS A   8     -10.949  -7.140   0.436  1.00  0.00           C  
ATOM    126  HB2 LYS A   8     -11.678  -6.409   0.783  1.00  0.00           H  
ATOM    127  HB3 LYS A   8     -11.482  -8.003   0.037  1.00  0.00           H  
ATOM    128  O   LYS A   8     -11.069  -6.856   3.689  1.00  0.00           O  
ATOM    129  CG  LYS A   8     -10.126  -6.467  -0.669  1.00  0.00           C  
ATOM    130  HG2 LYS A   8      -9.310  -7.108  -1.001  1.00  0.00           H  
ATOM    131  HG3 LYS A   8      -9.697  -5.543  -0.279  1.00  0.00           H  
ATOM    132  CD  LYS A   8     -11.059  -6.148  -1.839  1.00  0.00           C  
ATOM    133  HD2 LYS A   8     -11.425  -7.078  -2.273  1.00  0.00           H  
ATOM    134  HD3 LYS A   8     -11.908  -5.583  -1.455  1.00  0.00           H  
ATOM    135  CE  LYS A   8     -10.347  -5.324  -2.913  1.00  0.00           C  
ATOM    136  HE2 LYS A   8      -9.831  -4.495  -2.427  1.00  0.00           H  
ATOM    137  HE3 LYS A   8      -9.606  -5.955  -3.403  1.00  0.00           H  
ATOM    138  NZ  LYS A   8     -11.323  -4.784  -3.892  1.00  0.00           N  
ATOM    139  HZ1 LYS A   8     -11.952  -5.493  -4.241  1.00  0.00           H  
ATOM    140  HZ2 LYS A   8     -10.864  -4.312  -4.658  1.00  0.00           H  
ATOM    141  HZ3 LYS A   8     -11.880  -4.070  -3.445  1.00  0.00           H  
ATOM    142  N   ASN A   9     -11.613  -8.946   3.001  1.00  0.00           N  
ATOM    143  H   ASN A   9     -11.518  -9.621   2.255  1.00  0.00           H  
ATOM    144  CA  ASN A   9     -12.472  -9.302   4.133  1.00  0.00           C  
ATOM    145  HA  ASN A   9     -13.167  -8.486   4.331  1.00  0.00           H  
ATOM    146  C   ASN A   9     -11.676  -9.530   5.424  1.00  0.00           C  
ATOM    147  CB  ASN A   9     -13.293 -10.541   3.750  1.00  0.00           C  
ATOM    148  HB2 ASN A   9     -13.796 -10.374   2.797  1.00  0.00           H  
ATOM    149  HB3 ASN A   9     -12.641 -11.408   3.647  1.00  0.00           H  
ATOM    150  O   ASN A   9     -12.116  -9.166   6.508  1.00  0.00           O  
ATOM    151  CG  ASN A   9     -14.369 -10.814   4.783  1.00  0.00           C  
ATOM    152  ND2 ASN A   9     -14.290 -11.908   5.502  1.00  0.00           N  
ATOM    153 HD21 ASN A   9     -15.017 -12.036   6.192  1.00  0.00           H  
ATOM    154 HD22 ASN A   9     -13.487 -12.518   5.441  1.00  0.00           H  
ATOM    155  OD1 ASN A   9     -15.284 -10.031   4.958  1.00  0.00           O  
ATOM    156  N   ASN A  10     -10.472 -10.086   5.301  1.00  0.00           N  
ATOM    157  H   ASN A  10     -10.187 -10.400   4.384  1.00  0.00           H  
ATOM    158  CA  ASN A  10      -9.599 -10.415   6.426  1.00  0.00           C  
ATOM    159  HA  ASN A  10     -10.171 -10.338   7.350  1.00  0.00           H  
ATOM    160  C   ASN A  10      -8.429  -9.428   6.574  1.00  0.00           C  
ATOM    161  CB  ASN A  10      -9.157 -11.877   6.295  1.00  0.00           C  
ATOM    162  HB2 ASN A  10      -8.619 -12.021   5.358  1.00  0.00           H  
ATOM    163  HB3 ASN A  10      -8.490 -12.130   7.119  1.00  0.00           H  
ATOM    164  O   ASN A  10      -7.405  -9.750   7.179  1.00  0.00           O  
ATOM    165  CG  ASN A  10     -10.329 -12.833   6.365  1.00  0.00           C  
ATOM    166  ND2 ASN A  10     -10.793 -13.337   5.247  1.00  0.00           N  
ATOM    167 HD21 ASN A  10     -11.421 -14.123   5.336  1.00  0.00           H  
ATOM    168 HD22 ASN A  10     -10.348 -13.089   4.376  1.00  0.00           H  
ATOM    169  OD1 ASN A  10     -10.847 -13.128   7.424  1.00  0.00           O  
ATOM    170  N   SER A  11      -8.567  -8.215   6.032  1.00  0.00           N  
ATOM    171  H   SER A  11      -9.409  -8.046   5.500  1.00  0.00           H  
ATOM    172  CA  SER A  11      -7.467  -7.246   5.927  1.00  0.00           C  
ATOM    173  HA  SER A  11      -6.635  -7.741   5.427  1.00  0.00           H  
ATOM    174  C   SER A  11      -6.944  -6.766   7.282  1.00  0.00           C  
ATOM    175  CB  SER A  11      -7.882  -6.056   5.059  1.00  0.00           C  
ATOM    176  HB2 SER A  11      -7.054  -5.348   5.022  1.00  0.00           H  
ATOM    177  HB3 SER A  11      -8.082  -6.406   4.047  1.00  0.00           H  
ATOM    178  O   SER A  11      -5.819  -6.276   7.386  1.00  0.00           O  
ATOM    179  OG  SER A  11      -9.033  -5.393   5.553  1.00  0.00           O  
ATOM    180  HG  SER A  11      -9.804  -5.887   5.264  1.00  0.00           H  
ATOM    181  N   ASP A  12      -7.712  -6.944   8.355  1.00  0.00           N  
ATOM    182  H   ASP A  12      -8.637  -7.328   8.223  1.00  0.00           H  
ATOM    183  CA  ASP A  12      -7.265  -6.635   9.710  1.00  0.00           C  
ATOM    184  HA  ASP A  12      -6.791  -5.654   9.688  1.00  0.00           H  
ATOM    185  C   ASP A  12      -6.177  -7.613  10.210  1.00  0.00           C  
ATOM    186  CB  ASP A  12      -8.480  -6.496  10.638  1.00  0.00           C  
ATOM    187  HB2 ASP A  12      -8.124  -6.398  11.664  1.00  0.00           H  
ATOM    188  HB3 ASP A  12      -9.088  -7.399  10.574  1.00  0.00           H  
ATOM    189  O   ASP A  12      -5.378  -7.228  11.065  1.00  0.00           O  
ATOM    190  CG  ASP A  12      -9.344  -5.257  10.313  1.00  0.00           C  
ATOM    191  OD1 ASP A  12      -8.840  -4.302   9.651  1.00  0.00           O  
ATOM    192  OD2 ASP A  12     -10.515  -5.243  10.749  1.00  0.00           O  
ATOM    193  N   SER A  13      -6.013  -8.786   9.583  1.00  0.00           N  
ATOM    194  H   SER A  13      -6.641  -9.019   8.827  1.00  0.00           H  
ATOM    195  CA  SER A  13      -4.875  -9.686   9.816  1.00  0.00           C  
ATOM    196  HA  SER A  13      -4.761  -9.822  10.891  1.00  0.00           H  
ATOM    197  C   SER A  13      -3.571  -9.114   9.250  1.00  0.00           C  
ATOM    198  CB  SER A  13      -5.137 -11.065   9.205  1.00  0.00           C  
ATOM    199  HB2 SER A  13      -5.297 -10.970   8.131  1.00  0.00           H  
ATOM    200  HB3 SER A  13      -6.024 -11.502   9.664  1.00  0.00           H  
ATOM    201  O   SER A  13      -3.428  -8.907   8.044  1.00  0.00           O  
ATOM    202  OG  SER A  13      -4.015 -11.899   9.441  1.00  0.00           O  
ATOM    203  HG  SER A  13      -4.275 -12.804   9.256  1.00  0.00           H  
ATOM    204  N   ASN A  14      -2.580  -8.897  10.118  1.00  0.00           N  
ATOM    205  H   ASN A  14      -2.755  -9.091  11.094  1.00  0.00           H  
ATOM    206  CA  ASN A  14      -1.251  -8.419   9.711  1.00  0.00           C  
ATOM    207  HA  ASN A  14      -1.375  -7.593   9.010  1.00  0.00           H  
ATOM    208  C   ASN A  14      -0.422  -9.479   8.968  1.00  0.00           C  
ATOM    209  CB  ASN A  14      -0.491  -7.904  10.943  1.00  0.00           C  
ATOM    210  HB2 ASN A  14      -0.448  -8.694  11.693  1.00  0.00           H  
ATOM    211  HB3 ASN A  14       0.532  -7.662  10.655  1.00  0.00           H  
ATOM    212  O   ASN A  14       0.593  -9.126   8.377  1.00  0.00           O  
ATOM    213  CG  ASN A  14      -1.094  -6.657  11.556  1.00  0.00           C  
ATOM    214  ND2 ASN A  14      -0.827  -6.426  12.820  1.00  0.00           N  
ATOM    215 HD21 ASN A  14      -1.322  -5.669  13.270  1.00  0.00           H  
ATOM    216 HD22 ASN A  14      -0.264  -7.082  13.342  1.00  0.00           H  
ATOM    217  OD1 ASN A  14      -1.799  -5.874  10.933  1.00  0.00           O  
ATOM    218  N   ILE A  15      -0.849 -10.746   8.993  1.00  0.00           N  
ATOM    219  H   ILE A  15      -1.696 -10.962   9.499  1.00  0.00           H  
ATOM    220  CA  ILE A  15      -0.228 -11.825   8.215  1.00  0.00           C  
ATOM    221  HA  ILE A  15       0.857 -11.741   8.281  1.00  0.00           H  
ATOM    222  C   ILE A  15      -0.602 -11.676   6.735  1.00  0.00           C  
ATOM    223  CB  ILE A  15      -0.645 -13.205   8.785  1.00  0.00           C  
ATOM    224  HB  ILE A  15      -1.732 -13.278   8.746  1.00  0.00           H  
ATOM    225  O   ILE A  15       0.248 -11.829   5.868  1.00  0.00           O  
ATOM    226  CG1 ILE A  15      -0.196 -13.344  10.261  1.00  0.00           C  
ATOM    227 HG12 ILE A  15      -0.571 -12.499  10.838  1.00  0.00           H  
ATOM    228 HG13 ILE A  15       0.893 -13.325  10.310  1.00  0.00           H  
ATOM    229  CG2 ILE A  15      -0.066 -14.350   7.934  1.00  0.00           C  
ATOM    230 HG21 ILE A  15      -0.409 -14.284   6.901  1.00  0.00           H  
ATOM    231 HG22 ILE A  15       1.023 -14.313   7.941  1.00  0.00           H  
ATOM    232 HG23 ILE A  15      -0.392 -15.318   8.314  1.00  0.00           H  
ATOM    233  CD1 ILE A  15      -0.702 -14.611  10.962  1.00  0.00           C  
ATOM    234 HD11 ILE A  15      -0.451 -14.558  12.022  1.00  0.00           H  
ATOM    235 HD12 ILE A  15      -1.784 -14.689  10.858  1.00  0.00           H  
ATOM    236 HD13 ILE A  15      -0.228 -15.499  10.543  1.00  0.00           H  
ATOM    237  N   LEU A  16      -1.864 -11.331   6.447  1.00  0.00           N  
ATOM    238  H   LEU A  16      -2.505 -11.178   7.213  1.00  0.00           H  
ATOM    239  CA  LEU A  16      -2.367 -11.175   5.076  1.00  0.00           C  
ATOM    240  HA  LEU A  16      -1.889 -11.912   4.430  1.00  0.00           H  
ATOM    241  C   LEU A  16      -2.042  -9.802   4.480  1.00  0.00           C  
ATOM    242  CB  LEU A  16      -3.888 -11.401   5.061  1.00  0.00           C  
ATOM    243  HB2 LEU A  16      -4.357 -10.650   5.698  1.00  0.00           H  
ATOM    244  HB3 LEU A  16      -4.246 -11.242   4.044  1.00  0.00           H  
ATOM    245  O   LEU A  16      -1.791  -9.687   3.285  1.00  0.00           O  
ATOM    246  CG  LEU A  16      -4.343 -12.795   5.523  1.00  0.00           C  
ATOM    247  HG  LEU A  16      -4.012 -12.968   6.547  1.00  0.00           H  
ATOM    248  CD1 LEU A  16      -5.869 -12.844   5.504  1.00  0.00           C  
ATOM    249 HD11 LEU A  16      -6.263 -12.042   6.128  1.00  0.00           H  
ATOM    250 HD12 LEU A  16      -6.213 -13.800   5.899  1.00  0.00           H  
ATOM    251 HD13 LEU A  16      -6.235 -12.723   4.485  1.00  0.00           H  
ATOM    252  CD2 LEU A  16      -3.810 -13.916   4.631  1.00  0.00           C  
ATOM    253 HD21 LEU A  16      -4.090 -13.739   3.593  1.00  0.00           H  
ATOM    254 HD22 LEU A  16      -2.724 -13.970   4.703  1.00  0.00           H  
ATOM    255 HD23 LEU A  16      -4.217 -14.874   4.954  1.00  0.00           H  
ATOM    256  N   ALA A  17      -2.071  -8.756   5.308  1.00  0.00           N  
ATOM    257  H   ALA A  17      -2.348  -8.915   6.266  1.00  0.00           H  
ATOM    258  CA  ALA A  17      -1.746  -7.394   4.903  1.00  0.00           C  
ATOM    259  HA  ALA A  17      -1.212  -7.413   3.953  1.00  0.00           H  
ATOM    260  C   ALA A  17      -0.835  -6.741   5.958  1.00  0.00           C  
ATOM    261  CB  ALA A  17      -3.053  -6.626   4.668  1.00  0.00           C  
ATOM    262  HB1 ALA A  17      -2.824  -5.613   4.339  1.00  0.00           H  
ATOM    263  HB2 ALA A  17      -3.641  -6.592   5.585  1.00  0.00           H  
ATOM    264  HB3 ALA A  17      -3.632  -7.125   3.891  1.00  0.00           H  
ATOM    265  O   ALA A  17      -1.336  -6.171   6.937  1.00  0.00           O  
ATOM    266  N   PRO A  18       0.499  -6.802   5.788  1.00  0.00           N  
ATOM    267  CA  PRO A  18       1.444  -6.223   6.734  1.00  0.00           C  
ATOM    268  HA  PRO A  18       1.344  -6.755   7.680  1.00  0.00           H  
ATOM    269  C   PRO A  18       1.202  -4.731   6.953  1.00  0.00           C  
ATOM    270  CB  PRO A  18       2.837  -6.497   6.159  1.00  0.00           C  
ATOM    271  HB2 PRO A  18       3.577  -6.651   6.945  1.00  0.00           H  
ATOM    272  HB3 PRO A  18       3.141  -5.685   5.499  1.00  0.00           H  
ATOM    273  O   PRO A  18       0.901  -3.977   6.024  1.00  0.00           O  
ATOM    274  CG  PRO A  18       2.620  -7.762   5.332  1.00  0.00           C  
ATOM    275  HG2 PRO A  18       3.364  -7.869   4.543  1.00  0.00           H  
ATOM    276  HG3 PRO A  18       2.623  -8.635   5.985  1.00  0.00           H  
ATOM    277  CD  PRO A  18       1.218  -7.552   4.767  1.00  0.00           C  
ATOM    278  HD2 PRO A  18       0.752  -8.516   4.561  1.00  0.00           H  
ATOM    279  HD3 PRO A  18       1.284  -6.959   3.855  1.00  0.00           H  
ATOM    280  N   LYS A  19       1.358  -4.278   8.199  1.00  0.00           N  
ATOM    281  H   LYS A  19       1.638  -4.937   8.912  1.00  0.00           H  
ATOM    282  CA  LYS A  19       1.260  -2.856   8.535  1.00  0.00           C  
ATOM    283  HA  LYS A  19       0.493  -2.413   7.900  1.00  0.00           H  
ATOM    284  C   LYS A  19       2.579  -2.153   8.217  1.00  0.00           C  
ATOM    285  CB  LYS A  19       0.816  -2.683   9.992  1.00  0.00           C  
ATOM    286  HB2 LYS A  19       1.611  -3.019  10.658  1.00  0.00           H  
ATOM    287  HB3 LYS A  19      -0.065  -3.302  10.164  1.00  0.00           H  
ATOM    288  O   LYS A  19       3.608  -2.435   8.827  1.00  0.00           O  
ATOM    289  CG  LYS A  19       0.461  -1.220  10.299  1.00  0.00           C  
ATOM    290  HG2 LYS A  19       1.341  -0.591  10.166  1.00  0.00           H  
ATOM    291  HG3 LYS A  19      -0.318  -0.887   9.613  1.00  0.00           H  
ATOM    292  CD  LYS A  19      -0.043  -1.087  11.742  1.00  0.00           C  
ATOM    293  HD2 LYS A  19      -0.905  -1.740  11.877  1.00  0.00           H  
ATOM    294  HD3 LYS A  19       0.748  -1.400  12.423  1.00  0.00           H  
ATOM    295  CE  LYS A  19      -0.446   0.360  12.047  1.00  0.00           C  
ATOM    296  HE2 LYS A  19      -1.224   0.655  11.342  1.00  0.00           H  
ATOM    297  HE3 LYS A  19       0.418   1.004  11.884  1.00  0.00           H  
ATOM    298  NZ  LYS A  19      -0.940   0.506  13.441  1.00  0.00           N  
ATOM    299  HZ1 LYS A  19      -1.757  -0.070  13.592  1.00  0.00           H  
ATOM    300  HZ2 LYS A  19      -0.232   0.227  14.105  1.00  0.00           H  
ATOM    301  HZ3 LYS A  19      -1.193   1.463  13.638  1.00  0.00           H  
ATOM    302  N   VAL A  20       2.520  -1.199   7.301  1.00  0.00           N  
ATOM    303  H   VAL A  20       1.625  -1.031   6.865  1.00  0.00           H  
ATOM    304  CA  VAL A  20       3.626  -0.348   6.872  1.00  0.00           C  
ATOM    305  HA  VAL A  20       4.562  -0.812   7.182  1.00  0.00           H  
ATOM    306  C   VAL A  20       3.517   1.016   7.556  1.00  0.00           C  
ATOM    307  CB  VAL A  20       3.653  -0.252   5.336  1.00  0.00           C  
ATOM    308  HB  VAL A  20       2.694   0.129   4.982  1.00  0.00           H  
ATOM    309  O   VAL A  20       2.436   1.590   7.702  1.00  0.00           O  
ATOM    310  CG1 VAL A  20       4.764   0.672   4.834  1.00  0.00           C  
ATOM    311 HG11 VAL A  20       4.724   0.705   3.745  1.00  0.00           H  
ATOM    312 HG12 VAL A  20       4.611   1.689   5.196  1.00  0.00           H  
ATOM    313 HG13 VAL A  20       5.740   0.301   5.146  1.00  0.00           H  
ATOM    314  CG2 VAL A  20       3.899  -1.629   4.705  1.00  0.00           C  
ATOM    315 HG21 VAL A  20       4.875  -2.016   4.997  1.00  0.00           H  
ATOM    316 HG22 VAL A  20       3.134  -2.341   5.014  1.00  0.00           H  
ATOM    317 HG23 VAL A  20       3.868  -1.546   3.618  1.00  0.00           H  
ATOM    318  N   SER A  21       4.658   1.536   8.011  1.00  0.00           N  
ATOM    319  H   SER A  21       5.513   1.036   7.813  1.00  0.00           H  
ATOM    320  CA  SER A  21       4.736   2.869   8.615  1.00  0.00           C  
ATOM    321  HA  SER A  21       3.920   2.979   9.330  1.00  0.00           H  
ATOM    322  C   SER A  21       4.606   3.966   7.558  1.00  0.00           C  
ATOM    323  CB  SER A  21       6.054   3.047   9.372  1.00  0.00           C  
ATOM    324  HB2 SER A  21       6.892   2.960   8.680  1.00  0.00           H  
ATOM    325  HB3 SER A  21       6.143   2.282  10.143  1.00  0.00           H  
ATOM    326  O   SER A  21       5.222   3.881   6.499  1.00  0.00           O  
ATOM    327  OG  SER A  21       6.072   4.325   9.970  1.00  0.00           O  
ATOM    328  HG  SER A  21       6.957   4.693   9.913  1.00  0.00           H  
ATOM    329  N   GLN A  22       3.906   5.057   7.881  1.00  0.00           N  
ATOM    330  H   GLN A  22       3.465   5.104   8.788  1.00  0.00           H  
ATOM    331  CA  GLN A  22       3.888   6.254   7.029  1.00  0.00           C  
ATOM    332  HA  GLN A  22       3.512   5.982   6.043  1.00  0.00           H  
ATOM    333  C   GLN A  22       5.287   6.860   6.828  1.00  0.00           C  
ATOM    334  CB  GLN A  22       2.963   7.318   7.635  1.00  0.00           C  
ATOM    335  HB2 GLN A  22       3.183   7.436   8.696  1.00  0.00           H  
ATOM    336  HB3 GLN A  22       3.151   8.270   7.139  1.00  0.00           H  
ATOM    337  O   GLN A  22       5.534   7.504   5.819  1.00  0.00           O  
ATOM    338  CG  GLN A  22       1.483   6.971   7.438  1.00  0.00           C  
ATOM    339  HG2 GLN A  22       1.295   6.869   6.369  1.00  0.00           H  
ATOM    340  HG3 GLN A  22       1.258   6.030   7.938  1.00  0.00           H  
ATOM    341  CD  GLN A  22       0.542   8.040   7.978  1.00  0.00           C  
ATOM    342  NE2 GLN A  22      -0.741   7.945   7.705  1.00  0.00           N  
ATOM    343 HE21 GLN A  22      -1.108   7.205   7.123  1.00  0.00           H  
ATOM    344 HE22 GLN A  22      -1.313   8.692   8.073  1.00  0.00           H  
ATOM    345  OE1 GLN A  22       0.925   8.967   8.663  1.00  0.00           O  
ATOM    346  N   SER A  23       6.222   6.633   7.754  1.00  0.00           N  
ATOM    347  H   SER A  23       5.981   6.085   8.567  1.00  0.00           H  
ATOM    348  CA  SER A  23       7.582   7.180   7.661  1.00  0.00           C  
ATOM    349  HA  SER A  23       7.511   8.230   7.379  1.00  0.00           H  
ATOM    350  C   SER A  23       8.473   6.508   6.612  1.00  0.00           C  
ATOM    351  CB  SER A  23       8.269   7.107   9.025  1.00  0.00           C  
ATOM    352  HB2 SER A  23       7.696   7.690   9.747  1.00  0.00           H  
ATOM    353  HB3 SER A  23       9.263   7.548   8.943  1.00  0.00           H  
ATOM    354  O   SER A  23       9.536   7.040   6.303  1.00  0.00           O  
ATOM    355  OG  SER A  23       8.387   5.767   9.490  1.00  0.00           O  
ATOM    356  HG  SER A  23       9.081   5.771  10.152  1.00  0.00           H  
ATOM    357  N   VAL A  24       8.086   5.334   6.098  1.00  0.00           N  
ATOM    358  H   VAL A  24       7.188   4.960   6.368  1.00  0.00           H  
ATOM    359  CA  VAL A  24       8.888   4.592   5.107  1.00  0.00           C  
ATOM    360  HA  VAL A  24       9.862   5.072   5.010  1.00  0.00           H  
ATOM    361  C   VAL A  24       8.297   4.631   3.703  1.00  0.00           C  
ATOM    362  CB  VAL A  24       9.169   3.141   5.538  1.00  0.00           C  
ATOM    363  HB  VAL A  24       9.826   2.691   4.795  1.00  0.00           H  
ATOM    364  O   VAL A  24       8.971   4.218   2.764  1.00  0.00           O  
ATOM    365  CG1 VAL A  24       9.900   3.081   6.886  1.00  0.00           C  
ATOM    366 HG11 VAL A  24       9.263   3.456   7.687  1.00  0.00           H  
ATOM    367 HG12 VAL A  24      10.801   3.693   6.833  1.00  0.00           H  
ATOM    368 HG13 VAL A  24      10.192   2.053   7.100  1.00  0.00           H  
ATOM    369  CG2 VAL A  24       7.910   2.274   5.638  1.00  0.00           C  
ATOM    370 HG21 VAL A  24       8.205   1.236   5.792  1.00  0.00           H  
ATOM    371 HG22 VAL A  24       7.335   2.332   4.714  1.00  0.00           H  
ATOM    372 HG23 VAL A  24       7.295   2.599   6.477  1.00  0.00           H  
ATOM    373  N   ILE A  25       7.061   5.113   3.549  1.00  0.00           N  
ATOM    374  H   ILE A  25       6.600   5.536   4.342  1.00  0.00           H  
ATOM    375  CA  ILE A  25       6.451   5.289   2.230  1.00  0.00           C  
ATOM    376  HA  ILE A  25       6.802   4.482   1.587  1.00  0.00           H  
ATOM    377  C   ILE A  25       6.936   6.592   1.602  1.00  0.00           C  
ATOM    378  CB  ILE A  25       4.910   5.190   2.253  1.00  0.00           C  
ATOM    379  HB  ILE A  25       4.577   5.224   1.215  1.00  0.00           H  
ATOM    380  O   ILE A  25       7.210   7.578   2.287  1.00  0.00           O  
ATOM    381  CG1 ILE A  25       4.233   6.358   2.999  1.00  0.00           C  
ATOM    382 HG12 ILE A  25       4.471   6.262   4.058  1.00  0.00           H  
ATOM    383 HG13 ILE A  25       4.625   7.309   2.638  1.00  0.00           H  
ATOM    384  CG2 ILE A  25       4.487   3.833   2.841  1.00  0.00           C  
ATOM    385 HG21 ILE A  25       3.418   3.677   2.698  1.00  0.00           H  
ATOM    386 HG22 ILE A  25       5.015   3.032   2.324  1.00  0.00           H  
ATOM    387 HG23 ILE A  25       4.716   3.789   3.906  1.00  0.00           H  
ATOM    388  CD1 ILE A  25       2.709   6.413   2.857  1.00  0.00           C  
ATOM    389 HD11 ILE A  25       2.436   6.468   1.803  1.00  0.00           H  
ATOM    390 HD12 ILE A  25       2.333   7.301   3.367  1.00  0.00           H  
ATOM    391 HD13 ILE A  25       2.249   5.534   3.307  1.00  0.00           H  
ATOM    392  N   LYS A  26       7.002   6.606   0.279  1.00  0.00           N  
ATOM    393  H   LYS A  26       6.773   5.757  -0.217  1.00  0.00           H  
ATOM    394  CA  LYS A  26       7.392   7.762  -0.514  1.00  0.00           C  
ATOM    395  HA  LYS A  26       7.729   8.559   0.150  1.00  0.00           H  
ATOM    396  C   LYS A  26       6.188   8.271  -1.295  1.00  0.00           C  
ATOM    397  CB  LYS A  26       8.579   7.346  -1.381  1.00  0.00           C  
ATOM    398  HB2 LYS A  26       8.281   6.492  -1.988  1.00  0.00           H  
ATOM    399  HB3 LYS A  26       9.389   7.023  -0.727  1.00  0.00           H  
ATOM    400  O   LYS A  26       5.494   7.520  -1.977  1.00  0.00           O  
ATOM    401  CG  LYS A  26       9.099   8.465  -2.290  1.00  0.00           C  
ATOM    402  HG2 LYS A  26       9.454   9.307  -1.696  1.00  0.00           H  
ATOM    403  HG3 LYS A  26       8.299   8.794  -2.953  1.00  0.00           H  
ATOM    404  CD  LYS A  26      10.239   7.889  -3.131  1.00  0.00           C  
ATOM    405  HD2 LYS A  26       9.900   6.936  -3.537  1.00  0.00           H  
ATOM    406  HD3 LYS A  26      11.111   7.698  -2.505  1.00  0.00           H  
ATOM    407  CE  LYS A  26      10.619   8.810  -4.290  1.00  0.00           C  
ATOM    408  HE2 LYS A  26      11.451   9.452  -3.998  1.00  0.00           H  
ATOM    409  HE3 LYS A  26       9.758   9.433  -4.532  1.00  0.00           H  
ATOM    410  NZ  LYS A  26      10.959   7.980  -5.472  1.00  0.00           N  
ATOM    411  HZ1 LYS A  26      11.147   8.526  -6.301  1.00  0.00           H  
ATOM    412  HZ2 LYS A  26      10.173   7.385  -5.690  1.00  0.00           H  
ATOM    413  HZ3 LYS A  26      11.729   7.351  -5.296  1.00  0.00           H  
ATOM    414  N   SER A  27       5.938   9.568  -1.176  1.00  0.00           N  
ATOM    415  H   SER A  27       6.505  10.119  -0.547  1.00  0.00           H  
ATOM    416  CA  SER A  27       4.886  10.249  -1.925  1.00  0.00           C  
ATOM    417  HA  SER A  27       3.949   9.707  -1.796  1.00  0.00           H  
ATOM    418  C   SER A  27       5.228  10.296  -3.412  1.00  0.00           C  
ATOM    419  CB  SER A  27       4.696  11.674  -1.401  1.00  0.00           C  
ATOM    420  HB2 SER A  27       5.567  12.273  -1.670  1.00  0.00           H  
ATOM    421  HB3 SER A  27       3.809  12.115  -1.856  1.00  0.00           H  
ATOM    422  O   SER A  27       6.379  10.526  -3.788  1.00  0.00           O  
ATOM    423  OG  SER A  27       4.561  11.666   0.011  1.00  0.00           O  
ATOM    424  HG  SER A  27       4.586  12.574   0.322  1.00  0.00           H  
ATOM    425  N   ILE A  28       4.215  10.142  -4.256  1.00  0.00           N  
ATOM    426  H   ILE A  28       3.289   9.988  -3.885  1.00  0.00           H  
ATOM    427  CA  ILE A  28       4.340  10.307  -5.704  1.00  0.00           C  
ATOM    428  HA  ILE A  28       5.374  10.138  -6.004  1.00  0.00           H  
ATOM    429  C   ILE A  28       3.966  11.745  -6.065  1.00  0.00           C  
ATOM    430  CB  ILE A  28       3.476   9.250  -6.410  1.00  0.00           C  
ATOM    431  HB  ILE A  28       2.485   9.268  -5.956  1.00  0.00           H  
ATOM    432  O   ILE A  28       2.976  12.288  -5.575  1.00  0.00           O  
ATOM    433  CG1 ILE A  28       4.103   7.849  -6.215  1.00  0.00           C  
ATOM    434 HG12 ILE A  28       4.527   7.753  -5.215  1.00  0.00           H  
ATOM    435 HG13 ILE A  28       4.908   7.698  -6.933  1.00  0.00           H  
ATOM    436  CG2 ILE A  28       3.315   9.549  -7.908  1.00  0.00           C  
ATOM    437 HG21 ILE A  28       2.853  10.522  -8.072  1.00  0.00           H  
ATOM    438 HG22 ILE A  28       2.633   8.816  -8.339  1.00  0.00           H  
ATOM    439 HG23 ILE A  28       4.275   9.500  -8.421  1.00  0.00           H  
ATOM    440  CD1 ILE A  28       3.065   6.742  -6.370  1.00  0.00           C  
ATOM    441 HD11 ILE A  28       2.557   6.810  -7.332  1.00  0.00           H  
ATOM    442 HD12 ILE A  28       2.333   6.857  -5.571  1.00  0.00           H  
ATOM    443 HD13 ILE A  28       3.536   5.763  -6.284  1.00  0.00           H  
ATOM    444  N   LYS A  29       4.761  12.386  -6.928  1.00  0.00           N  
ATOM    445  H   LYS A  29       5.533  11.874  -7.331  1.00  0.00           H  
ATOM    446  CA  LYS A  29       4.523  13.774  -7.347  1.00  0.00           C  
ATOM    447  HA  LYS A  29       4.577  14.404  -6.460  1.00  0.00           H  
ATOM    448  C   LYS A  29       3.122  13.920  -7.955  1.00  0.00           C  
ATOM    449  CB  LYS A  29       5.620  14.209  -8.332  1.00  0.00           C  
ATOM    450  HB2 LYS A  29       6.594  14.033  -7.875  1.00  0.00           H  
ATOM    451  HB3 LYS A  29       5.548  13.605  -9.236  1.00  0.00           H  
ATOM    452  O   LYS A  29       2.764  13.188  -8.868  1.00  0.00           O  
ATOM    453  CG  LYS A  29       5.512  15.698  -8.706  1.00  0.00           C  
ATOM    454  HG2 LYS A  29       4.547  15.888  -9.175  1.00  0.00           H  
ATOM    455  HG3 LYS A  29       5.591  16.302  -7.802  1.00  0.00           H  
ATOM    456  CD  LYS A  29       6.621  16.103  -9.687  1.00  0.00           C  
ATOM    457  HD2 LYS A  29       7.592  15.936  -9.222  1.00  0.00           H  
ATOM    458  HD3 LYS A  29       6.545  15.486 -10.582  1.00  0.00           H  
ATOM    459  CE  LYS A  29       6.480  17.583 -10.073  1.00  0.00           C  
ATOM    460  HE2 LYS A  29       5.483  17.739 -10.485  1.00  0.00           H  
ATOM    461  HE3 LYS A  29       6.566  18.190  -9.171  1.00  0.00           H  
ATOM    462  NZ  LYS A  29       7.506  17.999 -11.066  1.00  0.00           N  
ATOM    463  HZ1 LYS A  29       7.392  18.972 -11.311  1.00  0.00           H  
ATOM    464  HZ2 LYS A  29       8.439  17.876 -10.701  1.00  0.00           H  
ATOM    465  HZ3 LYS A  29       7.422  17.459 -11.916  1.00  0.00           H  
ATOM    466  N   GLY A  30       2.355  14.891  -7.458  1.00  0.00           N  
ATOM    467  H   GLY A  30       2.708  15.421  -6.674  1.00  0.00           H  
ATOM    468  CA  GLY A  30       1.001  15.191  -7.938  1.00  0.00           C  
ATOM    469  HA2 GLY A  30       0.963  15.052  -9.019  1.00  0.00           H  
ATOM    470  HA3 GLY A  30       0.770  16.235  -7.726  1.00  0.00           H  
ATOM    471  C   GLY A  30      -0.110  14.332  -7.327  1.00  0.00           C  
ATOM    472  O   GLY A  30      -1.278  14.614  -7.574  1.00  0.00           O  
ATOM    473  N   ILE A  31       0.215  13.332  -6.497  1.00  0.00           N  
ATOM    474  H   ILE A  31       1.187  13.134  -6.308  1.00  0.00           H  
ATOM    475  CA  ILE A  31      -0.776  12.441  -5.883  1.00  0.00           C  
ATOM    476  HA  ILE A  31      -1.772  12.839  -6.079  1.00  0.00           H  
ATOM    477  C   ILE A  31      -0.590  12.414  -4.369  1.00  0.00           C  
ATOM    478  CB  ILE A  31      -0.733  11.029  -6.506  1.00  0.00           C  
ATOM    479  HB  ILE A  31       0.233  10.572  -6.293  1.00  0.00           H  
ATOM    480  O   ILE A  31       0.513  12.274  -3.848  1.00  0.00           O  
ATOM    481  CG1 ILE A  31      -0.909  11.129  -8.036  1.00  0.00           C  
ATOM    482 HG12 ILE A  31      -1.853  11.624  -8.261  1.00  0.00           H  
ATOM    483 HG13 ILE A  31      -0.103  11.729  -8.458  1.00  0.00           H  
ATOM    484  CG2 ILE A  31      -1.846  10.160  -5.889  1.00  0.00           C  
ATOM    485 HG21 ILE A  31      -2.823  10.615  -6.051  1.00  0.00           H  
ATOM    486 HG22 ILE A  31      -1.843   9.172  -6.348  1.00  0.00           H  
ATOM    487 HG23 ILE A  31      -1.667  10.010  -4.824  1.00  0.00           H  
ATOM    488  CD1 ILE A  31      -0.872   9.796  -8.774  1.00  0.00           C  
ATOM    489 HD11 ILE A  31       0.061   9.272  -8.570  1.00  0.00           H  
ATOM    490 HD12 ILE A  31      -0.945  10.033  -9.836  1.00  0.00           H  
ATOM    491 HD13 ILE A  31      -1.726   9.170  -8.516  1.00  0.00           H  
ATOM    492  N   LYS A  32      -1.696  12.539  -3.631  1.00  0.00           N  
ATOM    493  H   LYS A  32      -2.579  12.608  -4.115  1.00  0.00           H  
ATOM    494  CA  LYS A  32      -1.670  12.442  -2.167  1.00  0.00           C  
ATOM    495  HA  LYS A  32      -0.860  13.071  -1.799  1.00  0.00           H  
ATOM    496  C   LYS A  32      -1.362  10.999  -1.751  1.00  0.00           C  
ATOM    497  CB  LYS A  32      -2.997  12.929  -1.563  1.00  0.00           C  
ATOM    498  HB2 LYS A  32      -3.809  12.311  -1.947  1.00  0.00           H  
ATOM    499  HB3 LYS A  32      -2.948  12.798  -0.482  1.00  0.00           H  
ATOM    500  O   LYS A  32      -2.032  10.075  -2.207  1.00  0.00           O  
ATOM    501  CG  LYS A  32      -3.300  14.410  -1.853  1.00  0.00           C  
ATOM    502  HG2 LYS A  32      -3.294  14.579  -2.929  1.00  0.00           H  
ATOM    503  HG3 LYS A  32      -2.530  15.031  -1.395  1.00  0.00           H  
ATOM    504  CD  LYS A  32      -4.678  14.813  -1.303  1.00  0.00           C  
ATOM    505  HD2 LYS A  32      -5.430  14.173  -1.764  1.00  0.00           H  
ATOM    506  HD3 LYS A  32      -4.693  14.679  -0.221  1.00  0.00           H  
ATOM    507  CE  LYS A  32      -4.991  16.278  -1.643  1.00  0.00           C  
ATOM    508  HE2 LYS A  32      -4.746  16.437  -2.694  1.00  0.00           H  
ATOM    509  HE3 LYS A  32      -4.347  16.932  -1.055  1.00  0.00           H  
ATOM    510  NZ  LYS A  32      -6.424  16.619  -1.429  1.00  0.00           N  
ATOM    511  HZ1 LYS A  32      -6.686  16.587  -0.454  1.00  0.00           H  
ATOM    512  HZ2 LYS A  32      -6.613  17.551  -1.768  1.00  0.00           H  
ATOM    513  HZ3 LYS A  32      -7.021  16.004  -1.964  1.00  0.00           H  
ATOM    514  N   SER A  33      -0.458  10.813  -0.789  1.00  0.00           N  
ATOM    515  H   SER A  33       0.163  11.576  -0.560  1.00  0.00           H  
ATOM    516  CA  SER A  33      -0.038   9.483  -0.301  1.00  0.00           C  
ATOM    517  HA  SER A  33       0.331   8.917  -1.156  1.00  0.00           H  
ATOM    518  C   SER A  33      -1.166   8.661   0.327  1.00  0.00           C  
ATOM    519  CB  SER A  33       1.135   9.605   0.675  1.00  0.00           C  
ATOM    520  HB2 SER A  33       0.781   9.938   1.651  1.00  0.00           H  
ATOM    521  HB3 SER A  33       1.630   8.639   0.775  1.00  0.00           H  
ATOM    522  O   SER A  33      -1.084   7.440   0.384  1.00  0.00           O  
ATOM    523  OG  SER A  33       2.030  10.561   0.149  1.00  0.00           O  
ATOM    524  HG  SER A  33       2.912  10.461   0.513  1.00  0.00           H  
ATOM    525  N   LYS A  34      -2.268   9.317   0.725  1.00  0.00           N  
ATOM    526  H   LYS A  34      -2.250  10.324   0.658  1.00  0.00           H  
ATOM    527  CA  LYS A  34      -3.528   8.655   1.110  1.00  0.00           C  
ATOM    528  HA  LYS A  34      -3.278   7.853   1.804  1.00  0.00           H  
ATOM    529  C   LYS A  34      -4.253   7.954  -0.054  1.00  0.00           C  
ATOM    530  CB  LYS A  34      -4.470   9.635   1.846  1.00  0.00           C  
ATOM    531  HB2 LYS A  34      -5.348   9.076   2.170  1.00  0.00           H  
ATOM    532  HB3 LYS A  34      -3.975  10.001   2.745  1.00  0.00           H  
ATOM    533  O   LYS A  34      -5.331   7.404   0.162  1.00  0.00           O  
ATOM    534  CG  LYS A  34      -4.925  10.841   0.998  1.00  0.00           C  
ATOM    535  HG2 LYS A  34      -4.160  11.615   1.068  1.00  0.00           H  
ATOM    536  HG3 LYS A  34      -5.002  10.542  -0.048  1.00  0.00           H  
ATOM    537  CD  LYS A  34      -6.279  11.432   1.450  1.00  0.00           C  
ATOM    538  HD2 LYS A  34      -6.224  11.710   2.503  1.00  0.00           H  
ATOM    539  HD3 LYS A  34      -7.043  10.663   1.340  1.00  0.00           H  
ATOM    540  CE  LYS A  34      -6.651  12.675   0.613  1.00  0.00           C  
ATOM    541  HE2 LYS A  34      -6.105  12.610  -0.328  1.00  0.00           H  
ATOM    542  HE3 LYS A  34      -6.300  13.563   1.139  1.00  0.00           H  
ATOM    543  NZ  LYS A  34      -8.104  12.799   0.291  1.00  0.00           N  
ATOM    544  HZ1 LYS A  34      -8.297  13.573  -0.328  1.00  0.00           H  
ATOM    545  HZ2 LYS A  34      -8.394  12.021  -0.283  1.00  0.00           H  
ATOM    546  HZ3 LYS A  34      -8.699  12.864   1.104  1.00  0.00           H  
ATOM    547  N   HIS A  35      -3.749   8.039  -1.285  1.00  0.00           N  
ATOM    548  H   HIS A  35      -2.900   8.572  -1.408  1.00  0.00           H  
ATOM    549  CA  HIS A  35      -4.323   7.417  -2.487  1.00  0.00           C  
ATOM    550  HA  HIS A  35      -5.167   6.786  -2.210  1.00  0.00           H  
ATOM    551  C   HIS A  35      -3.324   6.502  -3.166  1.00  0.00           C  
ATOM    552  CB  HIS A  35      -4.823   8.484  -3.475  1.00  0.00           C  
ATOM    553  HB2 HIS A  35      -5.261   7.994  -4.345  1.00  0.00           H  
ATOM    554  HB3 HIS A  35      -3.990   9.099  -3.814  1.00  0.00           H  
ATOM    555  O   HIS A  35      -3.664   5.357  -3.448  1.00  0.00           O  
ATOM    556  CG  HIS A  35      -5.860   9.357  -2.842  1.00  0.00           C  
ATOM    557  CD2 HIS A  35      -5.947  10.720  -2.892  1.00  0.00           C  
ATOM    558  HD2 HIS A  35      -5.333  11.371  -3.498  1.00  0.00           H  
ATOM    559  ND1 HIS A  35      -6.777   8.916  -1.926  1.00  0.00           N  
ATOM    560  HD1 HIS A  35      -6.910   7.954  -1.650  1.00  0.00           H  
ATOM    561  CE1 HIS A  35      -7.353   9.983  -1.378  1.00  0.00           C  
ATOM    562  HE1 HIS A  35      -8.118   9.928  -0.617  1.00  0.00           H  
ATOM    563  NE2 HIS A  35      -6.895  11.114  -1.938  1.00  0.00           N  
ATOM    564  N   VAL A  36      -2.104   6.988  -3.391  1.00  0.00           N  
ATOM    565  H   VAL A  36      -1.888   7.941  -3.134  1.00  0.00           H  
ATOM    566  CA  VAL A  36      -1.034   6.208  -4.012  1.00  0.00           C  
ATOM    567  HA  VAL A  36      -1.239   5.152  -3.834  1.00  0.00           H  
ATOM    568  C   VAL A  36       0.294   6.564  -3.368  1.00  0.00           C  
ATOM    569  CB  VAL A  36      -0.937   6.435  -5.533  1.00  0.00           C  
ATOM    570  HB  VAL A  36      -0.478   7.405  -5.723  1.00  0.00           H  
ATOM    571  O   VAL A  36       0.564   7.742  -3.133  1.00  0.00           O  
ATOM    572  CG1 VAL A  36      -0.092   5.350  -6.209  1.00  0.00           C  
ATOM    573 HG11 VAL A  36       0.053   5.594  -7.262  1.00  0.00           H  
ATOM    574 HG12 VAL A  36       0.885   5.248  -5.737  1.00  0.00           H  
ATOM    575 HG13 VAL A  36      -0.586   4.382  -6.129  1.00  0.00           H  
ATOM    576  CG2 VAL A  36      -2.297   6.394  -6.231  1.00  0.00           C  
ATOM    577 HG21 VAL A  36      -2.150   6.516  -7.304  1.00  0.00           H  
ATOM    578 HG22 VAL A  36      -2.940   7.204  -5.886  1.00  0.00           H  
ATOM    579 HG23 VAL A  36      -2.785   5.439  -6.035  1.00  0.00           H  
ATOM    580  N   PHE A  37       1.131   5.567  -3.113  1.00  0.00           N  
ATOM    581  H   PHE A  37       0.854   4.623  -3.343  1.00  0.00           H  
ATOM    582  CA  PHE A  37       2.501   5.773  -2.656  1.00  0.00           C  
ATOM    583  HA  PHE A  37       2.852   6.743  -3.007  1.00  0.00           H  
ATOM    584  C   PHE A  37       3.453   4.726  -3.241  1.00  0.00           C  
ATOM    585  CB  PHE A  37       2.537   5.792  -1.121  1.00  0.00           C  
ATOM    586  HB2 PHE A  37       1.872   6.580  -0.767  1.00  0.00           H  
ATOM    587  HB3 PHE A  37       3.543   6.062  -0.802  1.00  0.00           H  
ATOM    588  O   PHE A  37       3.033   3.663  -3.698  1.00  0.00           O  
ATOM    589  CG  PHE A  37       2.157   4.485  -0.447  1.00  0.00           C  
ATOM    590  CD1 PHE A  37       0.876   4.317   0.108  1.00  0.00           C  
ATOM    591  HD1 PHE A  37       0.147   5.111   0.043  1.00  0.00           H  
ATOM    592  CD2 PHE A  37       3.098   3.443  -0.341  1.00  0.00           C  
ATOM    593  HD2 PHE A  37       4.089   3.564  -0.752  1.00  0.00           H  
ATOM    594  CE1 PHE A  37       0.552   3.122   0.771  1.00  0.00           C  
ATOM    595  HE1 PHE A  37      -0.418   3.012   1.233  1.00  0.00           H  
ATOM    596  CE2 PHE A  37       2.761   2.238   0.297  1.00  0.00           C  
ATOM    597  HE2 PHE A  37       3.478   1.434   0.358  1.00  0.00           H  
ATOM    598  CZ  PHE A  37       1.486   2.078   0.856  1.00  0.00           C  
ATOM    599  HZ  PHE A  37       1.226   1.159   1.358  1.00  0.00           H  
ATOM    600  N   GLU A  38       4.746   5.025  -3.187  1.00  0.00           N  
ATOM    601  H   GLU A  38       5.014   5.919  -2.800  1.00  0.00           H  
ATOM    602  CA  GLU A  38       5.831   4.078  -3.441  1.00  0.00           C  
ATOM    603  HA  GLU A  38       5.470   3.254  -4.058  1.00  0.00           H  
ATOM    604  C   GLU A  38       6.317   3.501  -2.102  1.00  0.00           C  
ATOM    605  CB  GLU A  38       6.973   4.778  -4.208  1.00  0.00           C  
ATOM    606  HB2 GLU A  38       7.169   5.741  -3.738  1.00  0.00           H  
ATOM    607  HB3 GLU A  38       7.875   4.170  -4.137  1.00  0.00           H  
ATOM    608  O   GLU A  38       6.590   4.243  -1.155  1.00  0.00           O  
ATOM    609  CG  GLU A  38       6.656   5.008  -5.698  1.00  0.00           C  
ATOM    610  HG2 GLU A  38       6.585   4.034  -6.183  1.00  0.00           H  
ATOM    611  HG3 GLU A  38       5.683   5.493  -5.769  1.00  0.00           H  
ATOM    612  CD  GLU A  38       7.684   5.877  -6.465  1.00  0.00           C  
ATOM    613  OE1 GLU A  38       7.430   6.173  -7.662  1.00  0.00           O  
ATOM    614  OE2 GLU A  38       8.709   6.315  -5.874  1.00  0.00           O  
ATOM    615  N   LEU A  39       6.425   2.179  -1.998  1.00  0.00           N  
ATOM    616  H   LEU A  39       6.146   1.619  -2.791  1.00  0.00           H  
ATOM    617  CA  LEU A  39       7.163   1.508  -0.935  1.00  0.00           C  
ATOM    618  HA  LEU A  39       7.251   2.186  -0.086  1.00  0.00           H  
ATOM    619  C   LEU A  39       8.547   1.158  -1.488  1.00  0.00           C  
ATOM    620  CB  LEU A  39       6.406   0.261  -0.456  1.00  0.00           C  
ATOM    621  HB2 LEU A  39       6.328  -0.434  -1.292  1.00  0.00           H  
ATOM    622  HB3 LEU A  39       5.398   0.549  -0.159  1.00  0.00           H  
ATOM    623  O   LEU A  39       8.652   0.199  -2.256  1.00  0.00           O  
ATOM    624  CG  LEU A  39       7.090  -0.463   0.721  1.00  0.00           C  
ATOM    625  HG  LEU A  39       8.082  -0.805   0.423  1.00  0.00           H  
ATOM    626  CD1 LEU A  39       7.227   0.438   1.953  1.00  0.00           C  
ATOM    627 HD11 LEU A  39       7.541  -0.155   2.812  1.00  0.00           H  
ATOM    628 HD12 LEU A  39       6.272   0.921   2.163  1.00  0.00           H  
ATOM    629 HD13 LEU A  39       7.982   1.203   1.772  1.00  0.00           H  
ATOM    630  CD2 LEU A  39       6.258  -1.683   1.116  1.00  0.00           C  
ATOM    631 HD21 LEU A  39       6.171  -2.354   0.262  1.00  0.00           H  
ATOM    632 HD22 LEU A  39       6.751  -2.224   1.924  1.00  0.00           H  
ATOM    633 HD23 LEU A  39       5.261  -1.377   1.433  1.00  0.00           H  
ATOM    634  N   PRO A  40       9.595   1.924  -1.147  1.00  0.00           N  
ATOM    635  CA  PRO A  40      10.937   1.629  -1.617  1.00  0.00           C  
ATOM    636  HA  PRO A  40      10.949   1.538  -2.703  1.00  0.00           H  
ATOM    637  C   PRO A  40      11.431   0.318  -1.022  1.00  0.00           C  
ATOM    638  CB  PRO A  40      11.787   2.825  -1.190  1.00  0.00           C  
ATOM    639  HB2 PRO A  40      11.725   3.599  -1.955  1.00  0.00           H  
ATOM    640  HB3 PRO A  40      12.827   2.548  -1.017  1.00  0.00           H  
ATOM    641  O   PRO A  40      11.023  -0.061   0.073  1.00  0.00           O  
ATOM    642  CG  PRO A  40      11.087   3.305   0.082  1.00  0.00           C  
ATOM    643  HG2 PRO A  40      11.386   2.686   0.928  1.00  0.00           H  
ATOM    644  HG3 PRO A  40      11.283   4.358   0.285  1.00  0.00           H  
ATOM    645  CD  PRO A  40       9.615   3.057  -0.233  1.00  0.00           C  
ATOM    646  HD2 PRO A  40       9.077   2.839   0.690  1.00  0.00           H  
ATOM    647  HD3 PRO A  40       9.189   3.931  -0.726  1.00  0.00           H  
ATOM    648  N   ILE A  41      12.342  -0.343  -1.716  1.00  0.00           N  
ATOM    649  H   ILE A  41      12.577  -0.006  -2.639  1.00  0.00           H  
ATOM    650  CA  ILE A  41      13.010  -1.563  -1.290  1.00  0.00           C  
ATOM    651  HA  ILE A  41      12.485  -1.980  -0.431  1.00  0.00           H  
ATOM    652  C   ILE A  41      14.424  -1.176  -0.849  1.00  0.00           C  
ATOM    653  CB  ILE A  41      12.967  -2.627  -2.403  1.00  0.00           C  
ATOM    654  HB  ILE A  41      13.572  -2.307  -3.251  1.00  0.00           H  
ATOM    655  O   ILE A  41      15.291  -0.838  -1.655  1.00  0.00           O  
ATOM    656  CG1 ILE A  41      11.526  -2.933  -2.878  1.00  0.00           C  
ATOM    657 HG12 ILE A  41      10.982  -3.430  -2.074  1.00  0.00           H  
ATOM    658 HG13 ILE A  41      11.003  -2.003  -3.101  1.00  0.00           H  
ATOM    659  CG2 ILE A  41      13.550  -3.894  -1.799  1.00  0.00           C  
ATOM    660 HG21 ILE A  41      12.999  -4.164  -0.898  1.00  0.00           H  
ATOM    661 HG22 ILE A  41      14.609  -3.772  -1.571  1.00  0.00           H  
ATOM    662 HG23 ILE A  41      13.444  -4.714  -2.509  1.00  0.00           H  
ATOM    663  CD1 ILE A  41      11.441  -3.797  -4.144  1.00  0.00           C  
ATOM    664 HD11 ILE A  41      10.399  -3.869  -4.456  1.00  0.00           H  
ATOM    665 HD12 ILE A  41      12.016  -3.339  -4.948  1.00  0.00           H  
ATOM    666 HD13 ILE A  41      11.809  -4.806  -3.959  1.00  0.00           H  
ATOM    667  N   ASN A  42      14.613  -1.097   0.467  1.00  0.00           N  
ATOM    668  H   ASN A  42      13.857  -1.384   1.072  1.00  0.00           H  
ATOM    669  CA  ASN A  42      15.850  -0.692   1.125  1.00  0.00           C  
ATOM    670  HA  ASN A  42      16.695  -1.103   0.573  1.00  0.00           H  
ATOM    671  C   ASN A  42      15.899  -1.260   2.552  1.00  0.00           C  
ATOM    672  CB  ASN A  42      15.945   0.849   1.114  1.00  0.00           C  
ATOM    673  HB2 ASN A  42      16.904   1.160   1.530  1.00  0.00           H  
ATOM    674  HB3 ASN A  42      15.924   1.184   0.077  1.00  0.00           H  
ATOM    675  O   ASN A  42      14.956  -1.902   3.009  1.00  0.00           O  
ATOM    676  CG  ASN A  42      14.844   1.552   1.892  1.00  0.00           C  
ATOM    677  ND2 ASN A  42      14.254   2.575   1.324  1.00  0.00           N  
ATOM    678 HD21 ASN A  42      14.489   2.810   0.369  1.00  0.00           H  
ATOM    679 HD22 ASN A  42      13.470   2.977   1.817  1.00  0.00           H  
ATOM    680  OD1 ASN A  42      14.531   1.250   3.031  1.00  0.00           O  
ATOM    681  N   ASP A  43      16.965  -0.977   3.300  1.00  0.00           N  
ATOM    682  H   ASP A  43      17.747  -0.499   2.877  1.00  0.00           H  
ATOM    683  CA  ASP A  43      17.159  -1.529   4.649  1.00  0.00           C  
ATOM    684  HA  ASP A  43      17.241  -2.613   4.568  1.00  0.00           H  
ATOM    685  C   ASP A  43      16.003  -1.257   5.625  1.00  0.00           C  
ATOM    686  CB  ASP A  43      18.473  -0.995   5.232  1.00  0.00           C  
ATOM    687  HB2 ASP A  43      18.435   0.093   5.265  1.00  0.00           H  
ATOM    688  HB3 ASP A  43      18.581  -1.363   6.253  1.00  0.00           H  
ATOM    689  O   ASP A  43      15.706  -2.093   6.478  1.00  0.00           O  
ATOM    690  CG  ASP A  43      19.692  -1.451   4.430  1.00  0.00           C  
ATOM    691  OD1 ASP A  43      19.659  -2.593   3.913  1.00  0.00           O  
ATOM    692  OD2 ASP A  43      20.626  -0.641   4.301  1.00  0.00           O  
ATOM    693  N   LYS A  44      15.288  -0.133   5.482  1.00  0.00           N  
ATOM    694  H   LYS A  44      15.473   0.439   4.670  1.00  0.00           H  
ATOM    695  CA  LYS A  44      14.147   0.211   6.350  1.00  0.00           C  
ATOM    696  HA  LYS A  44      14.403  -0.055   7.375  1.00  0.00           H  
ATOM    697  C   LYS A  44      12.883  -0.582   6.013  1.00  0.00           C  
ATOM    698  CB  LYS A  44      13.856   1.718   6.284  1.00  0.00           C  
ATOM    699  HB2 LYS A  44      13.010   1.933   6.937  1.00  0.00           H  
ATOM    700  HB3 LYS A  44      13.572   1.993   5.268  1.00  0.00           H  
ATOM    701  O   LYS A  44      11.964  -0.649   6.834  1.00  0.00           O  
ATOM    702  CG  LYS A  44      15.049   2.573   6.734  1.00  0.00           C  
ATOM    703  HG2 LYS A  44      15.896   2.401   6.070  1.00  0.00           H  
ATOM    704  HG3 LYS A  44      15.330   2.287   7.748  1.00  0.00           H  
ATOM    705  CD  LYS A  44      14.691   4.063   6.706  1.00  0.00           C  
ATOM    706  HD2 LYS A  44      13.838   4.244   7.359  1.00  0.00           H  
ATOM    707  HD3 LYS A  44      14.430   4.346   5.686  1.00  0.00           H  
ATOM    708  CE  LYS A  44      15.894   4.885   7.183  1.00  0.00           C  
ATOM    709  HE2 LYS A  44      16.747   4.647   6.547  1.00  0.00           H  
ATOM    710  HE3 LYS A  44      16.148   4.577   8.197  1.00  0.00           H  
ATOM    711  NZ  LYS A  44      15.622   6.345   7.141  1.00  0.00           N  
ATOM    712  HZ1 LYS A  44      14.842   6.584   7.737  1.00  0.00           H  
ATOM    713  HZ2 LYS A  44      16.433   6.858   7.454  1.00  0.00           H  
ATOM    714  HZ3 LYS A  44      15.414   6.638   6.197  1.00  0.00           H  
ATOM    715  N   THR A  45      12.810  -1.155   4.816  1.00  0.00           N  
ATOM    716  H   THR A  45      13.584  -1.026   4.179  1.00  0.00           H  
ATOM    717  CA  THR A  45      11.636  -1.860   4.288  1.00  0.00           C  
ATOM    718  HA  THR A  45      10.838  -1.830   5.030  1.00  0.00           H  
ATOM    719  C   THR A  45      11.887  -3.340   4.013  1.00  0.00           C  
ATOM    720  CB  THR A  45      11.110  -1.173   3.028  1.00  0.00           C  
ATOM    721  HB  THR A  45      10.270  -1.734   2.620  1.00  0.00           H  
ATOM    722  O   THR A  45      10.920  -4.058   3.770  1.00  0.00           O  
ATOM    723  CG2 THR A  45      10.664   0.265   3.305  1.00  0.00           C  
ATOM    724 HG21 THR A  45      10.219   0.688   2.404  1.00  0.00           H  
ATOM    725 HG22 THR A  45      11.517   0.879   3.592  1.00  0.00           H  
ATOM    726 HG23 THR A  45       9.919   0.272   4.101  1.00  0.00           H  
ATOM    727  OG1 THR A  45      12.140  -1.130   2.087  1.00  0.00           O  
ATOM    728  HG1 THR A  45      11.741  -0.757   1.297  1.00  0.00           H  
ATOM    729  N   LYS A  46      13.128  -3.830   4.166  1.00  0.00           N  
ATOM    730  H   LYS A  46      13.877  -3.155   4.229  1.00  0.00           H  
ATOM    731  CA  LYS A  46      13.509  -5.248   4.013  1.00  0.00           C  
ATOM    732  HA  LYS A  46      13.433  -5.520   2.960  1.00  0.00           H  
ATOM    733  C   LYS A  46      12.592  -6.225   4.746  1.00  0.00           C  
ATOM    734  CB  LYS A  46      14.966  -5.456   4.465  1.00  0.00           C  
ATOM    735  HB2 LYS A  46      15.102  -6.495   4.763  1.00  0.00           H  
ATOM    736  HB3 LYS A  46      15.187  -4.822   5.324  1.00  0.00           H  
ATOM    737  O   LYS A  46      12.271  -7.280   4.223  1.00  0.00           O  
ATOM    738  CG  LYS A  46      15.950  -5.168   3.325  1.00  0.00           C  
ATOM    739  HG2 LYS A  46      15.727  -5.832   2.490  1.00  0.00           H  
ATOM    740  HG3 LYS A  46      15.832  -4.140   2.982  1.00  0.00           H  
ATOM    741  CD  LYS A  46      17.406  -5.386   3.749  1.00  0.00           C  
ATOM    742  HD2 LYS A  46      17.653  -4.729   4.583  1.00  0.00           H  
ATOM    743  HD3 LYS A  46      17.545  -6.422   4.058  1.00  0.00           H  
ATOM    744  CE  LYS A  46      18.312  -5.082   2.551  1.00  0.00           C  
ATOM    745  HE2 LYS A  46      18.129  -5.829   1.779  1.00  0.00           H  
ATOM    746  HE3 LYS A  46      18.040  -4.109   2.144  1.00  0.00           H  
ATOM    747  NZ  LYS A  46      19.742  -5.065   2.935  1.00  0.00           N  
ATOM    748  HZ1 LYS A  46      20.329  -4.978   2.118  1.00  0.00           H  
ATOM    749  HZ2 LYS A  46      20.002  -5.880   3.471  1.00  0.00           H  
ATOM    750  HZ3 LYS A  46      19.905  -4.231   3.480  1.00  0.00           H  
ATOM    751  N   ARG A  47      12.094  -5.846   5.926  1.00  0.00           N  
ATOM    752  H   ARG A  47      12.416  -4.960   6.288  1.00  0.00           H  
ATOM    753  CA  ARG A  47      11.164  -6.669   6.722  1.00  0.00           C  
ATOM    754  HA  ARG A  47      11.616  -7.651   6.864  1.00  0.00           H  
ATOM    755  C   ARG A  47       9.810  -6.948   6.058  1.00  0.00           C  
ATOM    756  CB  ARG A  47      10.958  -6.026   8.097  1.00  0.00           C  
ATOM    757  HB2 ARG A  47      11.930  -5.793   8.530  1.00  0.00           H  
ATOM    758  HB3 ARG A  47      10.466  -6.751   8.745  1.00  0.00           H  
ATOM    759  O   ARG A  47       9.061  -7.773   6.564  1.00  0.00           O  
ATOM    760  CG  ARG A  47      10.097  -4.753   8.038  1.00  0.00           C  
ATOM    761  HG2 ARG A  47      10.539  -4.024   7.360  1.00  0.00           H  
ATOM    762  HG3 ARG A  47       9.089  -4.996   7.702  1.00  0.00           H  
ATOM    763  CD  ARG A  47      10.020  -4.162   9.441  1.00  0.00           C  
ATOM    764  HD2 ARG A  47      11.025  -3.858   9.734  1.00  0.00           H  
ATOM    765  HD3 ARG A  47       9.670  -4.931  10.129  1.00  0.00           H  
ATOM    766  NE  ARG A  47       9.110  -3.006   9.494  1.00  0.00           N  
ATOM    767  HE  ARG A  47       8.510  -2.863   8.695  1.00  0.00           H  
ATOM    768  NH1 ARG A  47       9.738  -2.289  11.578  1.00  0.00           N  
ATOM    769 HH11 ARG A  47      10.420  -3.033  11.606  1.00  0.00           H  
ATOM    770 HH12 ARG A  47       9.665  -1.643  12.351  1.00  0.00           H  
ATOM    771  NH2 ARG A  47       8.115  -1.222  10.501  1.00  0.00           N  
ATOM    772 HH21 ARG A  47       7.458  -1.201   9.735  1.00  0.00           H  
ATOM    773 HH22 ARG A  47       8.006  -0.629  11.312  1.00  0.00           H  
ATOM    774  CZ  ARG A  47       8.996  -2.178  10.514  1.00  0.00           C  
ATOM    775  N   TYR A  48       9.452  -6.205   5.012  1.00  0.00           N  
ATOM    776  H   TYR A  48      10.114  -5.541   4.636  1.00  0.00           H  
ATOM    777  CA  TYR A  48       8.215  -6.420   4.263  1.00  0.00           C  
ATOM    778  HA  TYR A  48       7.500  -6.952   4.891  1.00  0.00           H  
ATOM    779  C   TYR A  48       8.430  -7.289   3.023  1.00  0.00           C  
ATOM    780  CB  TYR A  48       7.584  -5.079   3.864  1.00  0.00           C  
ATOM    781  HB2 TYR A  48       8.181  -4.646   3.062  1.00  0.00           H  
ATOM    782  HB3 TYR A  48       6.593  -5.273   3.454  1.00  0.00           H  
ATOM    783  O   TYR A  48       7.457  -7.602   2.355  1.00  0.00           O  
ATOM    784  CG  TYR A  48       7.439  -4.065   4.982  1.00  0.00           C  
ATOM    785  CD1 TYR A  48       6.610  -4.323   6.091  1.00  0.00           C  
ATOM    786  HD1 TYR A  48       6.085  -5.264   6.154  1.00  0.00           H  
ATOM    787  CD2 TYR A  48       8.130  -2.847   4.890  1.00  0.00           C  
ATOM    788  HD2 TYR A  48       8.756  -2.661   4.029  1.00  0.00           H  
ATOM    789  CE1 TYR A  48       6.455  -3.347   7.098  1.00  0.00           C  
ATOM    790  HE1 TYR A  48       5.794  -3.529   7.933  1.00  0.00           H  
ATOM    791  CE2 TYR A  48       8.000  -1.880   5.896  1.00  0.00           C  
ATOM    792  HE2 TYR A  48       8.555  -0.957   5.813  1.00  0.00           H  
ATOM    793  OH  TYR A  48       7.022  -1.140   7.918  1.00  0.00           O  
ATOM    794  HH  TYR A  48       7.540  -0.389   7.619  1.00  0.00           H  
ATOM    795  CZ  TYR A  48       7.142  -2.119   6.984  1.00  0.00           C  
ATOM    796  N   ILE A  49       9.669  -7.647   2.687  1.00  0.00           N  
ATOM    797  H   ILE A  49      10.437  -7.448   3.313  1.00  0.00           H  
ATOM    798  CA  ILE A  49       9.980  -8.452   1.507  1.00  0.00           C  
ATOM    799  HA  ILE A  49       9.373  -8.106   0.671  1.00  0.00           H  
ATOM    800  C   ILE A  49       9.604  -9.906   1.802  1.00  0.00           C  
ATOM    801  CB  ILE A  49      11.463  -8.276   1.119  1.00  0.00           C  
ATOM    802  HB  ILE A  49      12.080  -8.618   1.951  1.00  0.00           H  
ATOM    803  O   ILE A  49      10.006 -10.460   2.823  1.00  0.00           O  
ATOM    804  CG1 ILE A  49      11.769  -6.782   0.859  1.00  0.00           C  
ATOM    805 HG12 ILE A  49      11.508  -6.190   1.736  1.00  0.00           H  
ATOM    806 HG13 ILE A  49      11.175  -6.422   0.019  1.00  0.00           H  
ATOM    807  CG2 ILE A  49      11.814  -9.136  -0.104  1.00  0.00           C  
ATOM    808 HG21 ILE A  49      11.182  -8.874  -0.953  1.00  0.00           H  
ATOM    809 HG22 ILE A  49      11.691 -10.193   0.134  1.00  0.00           H  
ATOM    810 HG23 ILE A  49      12.858  -9.002  -0.387  1.00  0.00           H  
ATOM    811  CD1 ILE A  49      13.246  -6.527   0.572  1.00  0.00           C  
ATOM    812 HD11 ILE A  49      13.447  -6.775  -0.470  1.00  0.00           H  
ATOM    813 HD12 ILE A  49      13.876  -7.135   1.222  1.00  0.00           H  
ATOM    814 HD13 ILE A  49      13.485  -5.476   0.738  1.00  0.00           H  
ATOM    815  N   LEU A  50       8.810 -10.509   0.919  1.00  0.00           N  
ATOM    816  H   LEU A  50       8.562  -9.997   0.084  1.00  0.00           H  
ATOM    817  CA  LEU A  50       8.341 -11.891   1.043  1.00  0.00           C  
ATOM    818  HA  LEU A  50       8.177 -12.125   2.095  1.00  0.00           H  
ATOM    819  C   LEU A  50       9.367 -12.911   0.537  1.00  0.00           C  
ATOM    820  CB  LEU A  50       7.016 -12.051   0.276  1.00  0.00           C  
ATOM    821  HB2 LEU A  50       7.189 -11.823  -0.776  1.00  0.00           H  
ATOM    822  HB3 LEU A  50       6.722 -13.098   0.341  1.00  0.00           H  
ATOM    823  O   LEU A  50       9.313 -14.077   0.912  1.00  0.00           O  
ATOM    824  CG  LEU A  50       5.846 -11.189   0.780  1.00  0.00           C  
ATOM    825  HG  LEU A  50       6.067 -10.134   0.617  1.00  0.00           H  
ATOM    826  CD1 LEU A  50       4.590 -11.552  -0.012  1.00  0.00           C  
ATOM    827 HD11 LEU A  50       4.716 -11.254  -1.053  1.00  0.00           H  
ATOM    828 HD12 LEU A  50       3.720 -11.051   0.413  1.00  0.00           H  
ATOM    829 HD13 LEU A  50       4.420 -12.627   0.032  1.00  0.00           H  
ATOM    830  CD2 LEU A  50       5.549 -11.406   2.266  1.00  0.00           C  
ATOM    831 HD21 LEU A  50       5.394 -12.468   2.462  1.00  0.00           H  
ATOM    832 HD22 LEU A  50       6.384 -11.045   2.865  1.00  0.00           H  
ATOM    833 HD23 LEU A  50       4.657 -10.849   2.555  1.00  0.00           H  
ATOM    834  N   GLY A  51      10.288 -12.477  -0.320  1.00  0.00           N  
ATOM    835  H   GLY A  51      10.263 -11.508  -0.603  1.00  0.00           H  
ATOM    836  CA  GLY A  51      11.313 -13.316  -0.924  1.00  0.00           C  
ATOM    837  HA2 GLY A  51      12.109 -13.505  -0.204  1.00  0.00           H  
ATOM    838  HA3 GLY A  51      10.876 -14.271  -1.218  1.00  0.00           H  
ATOM    839  C   GLY A  51      11.908 -12.646  -2.154  1.00  0.00           C  
ATOM    840  O   GLY A  51      11.816 -11.427  -2.304  1.00  0.00           O  
ATOM    841  N   ALA A  52      12.487 -13.446  -3.041  1.00  0.00           N  
ATOM    842  H   ALA A  52      12.474 -14.446  -2.898  1.00  0.00           H  
ATOM    843  CA  ALA A  52      12.964 -12.993  -4.338  1.00  0.00           C  
ATOM    844  HA  ALA A  52      12.525 -12.016  -4.539  1.00  0.00           H  
ATOM    845  C   ALA A  52      12.500 -13.944  -5.447  1.00  0.00           C  
ATOM    846  CB  ALA A  52      14.487 -12.832  -4.298  1.00  0.00           C  
ATOM    847  HB1 ALA A  52      14.961 -13.799  -4.134  1.00  0.00           H  
ATOM    848  HB2 ALA A  52      14.767 -12.141  -3.502  1.00  0.00           H  
ATOM    849  HB3 ALA A  52      14.825 -12.422  -5.250  1.00  0.00           H  
ATOM    850  O   ALA A  52      12.273 -15.128  -5.196  1.00  0.00           O  
ATOM    851  N   THR A  53      12.355 -13.421  -6.660  1.00  0.00           N  
ATOM    852  H   THR A  53      12.529 -12.434  -6.786  1.00  0.00           H  
ATOM    853  CA  THR A  53      12.141 -14.217  -7.873  1.00  0.00           C  
ATOM    854  HA  THR A  53      11.347 -14.942  -7.695  1.00  0.00           H  
ATOM    855  C   THR A  53      13.413 -14.989  -8.250  1.00  0.00           C  
ATOM    856  CB  THR A  53      11.728 -13.312  -9.045  1.00  0.00           C  
ATOM    857  HB  THR A  53      11.544 -13.928  -9.925  1.00  0.00           H  
ATOM    858  O   THR A  53      14.491 -14.760  -7.696  1.00  0.00           O  
ATOM    859  CG2 THR A  53      10.475 -12.486  -8.752  1.00  0.00           C  
ATOM    860 HG21 THR A  53       9.658 -13.144  -8.457  1.00  0.00           H  
ATOM    861 HG22 THR A  53      10.670 -11.764  -7.959  1.00  0.00           H  
ATOM    862 HG23 THR A  53      10.189 -11.941  -9.652  1.00  0.00           H  
ATOM    863  OG1 THR A  53      12.792 -12.434  -9.311  1.00  0.00           O  
ATOM    864  HG1 THR A  53      12.703 -12.086 -10.202  1.00  0.00           H  
ATOM    865  N   GLU A  54      13.320 -15.875  -9.244  1.00  0.00           N  
ATOM    866  H   GLU A  54      12.417 -16.081  -9.647  1.00  0.00           H  
ATOM    867  CA  GLU A  54      14.486 -16.566  -9.820  1.00  0.00           C  
ATOM    868  HA  GLU A  54      14.988 -17.143  -9.044  1.00  0.00           H  
ATOM    869  C   GLU A  54      15.519 -15.582 -10.399  1.00  0.00           C  
ATOM    870  CB  GLU A  54      14.013 -17.530 -10.917  1.00  0.00           C  
ATOM    871  HB2 GLU A  54      14.890 -17.994 -11.369  1.00  0.00           H  
ATOM    872  HB3 GLU A  54      13.480 -16.965 -11.681  1.00  0.00           H  
ATOM    873  O   GLU A  54      16.726 -15.808 -10.311  1.00  0.00           O  
ATOM    874  CG  GLU A  54      13.098 -18.633 -10.358  1.00  0.00           C  
ATOM    875  HG2 GLU A  54      13.637 -19.165  -9.574  1.00  0.00           H  
ATOM    876  HG3 GLU A  54      12.218 -18.173  -9.909  1.00  0.00           H  
ATOM    877  CD  GLU A  54      12.632 -19.638 -11.422  1.00  0.00           C  
ATOM    878  OE1 GLU A  54      11.923 -20.586 -11.019  1.00  0.00           O  
ATOM    879  OE2 GLU A  54      12.965 -19.444 -12.611  1.00  0.00           O  
ATOM    880  N   THR A  55      15.052 -14.431 -10.892  1.00  0.00           N  
ATOM    881  H   THR A  55      14.051 -14.294 -10.925  1.00  0.00           H  
ATOM    882  CA  THR A  55      15.875 -13.306 -11.363  1.00  0.00           C  
ATOM    883  HA  THR A  55      16.744 -13.715 -11.877  1.00  0.00           H  
ATOM    884  C   THR A  55      16.428 -12.434 -10.227  1.00  0.00           C  
ATOM    885  CB  THR A  55      15.101 -12.453 -12.384  1.00  0.00           C  
ATOM    886  HB  THR A  55      15.691 -11.577 -12.654  1.00  0.00           H  
ATOM    887  O   THR A  55      17.068 -11.417 -10.487  1.00  0.00           O  
ATOM    888  CG2 THR A  55      14.799 -13.252 -13.653  1.00  0.00           C  
ATOM    889 HG21 THR A  55      15.727 -13.630 -14.082  1.00  0.00           H  
ATOM    890 HG22 THR A  55      14.135 -14.088 -13.433  1.00  0.00           H  
ATOM    891 HG23 THR A  55      14.319 -12.601 -14.384  1.00  0.00           H  
ATOM    892  OG1 THR A  55      13.860 -12.039 -11.850  1.00  0.00           O  
ATOM    893  HG1 THR A  55      13.563 -11.279 -12.356  1.00  0.00           H  
ATOM    894  N   LYS A  56      16.249 -12.847  -8.962  1.00  0.00           N  
ATOM    895  H   LYS A  56      15.707 -13.691  -8.839  1.00  0.00           H  
ATOM    896  CA  LYS A  56      16.681 -12.150  -7.736  1.00  0.00           C  
ATOM    897  HA  LYS A  56      16.357 -12.776  -6.905  1.00  0.00           H  
ATOM    898  C   LYS A  56      15.992 -10.802  -7.502  1.00  0.00           C  
ATOM    899  CB  LYS A  56      18.215 -12.036  -7.656  1.00  0.00           C  
ATOM    900  HB2 LYS A  56      18.562 -11.344  -8.424  1.00  0.00           H  
ATOM    901  HB3 LYS A  56      18.482 -11.616  -6.687  1.00  0.00           H  
ATOM    902  O   LYS A  56      16.525  -9.959  -6.779  1.00  0.00           O  
ATOM    903  CG  LYS A  56      18.942 -13.375  -7.812  1.00  0.00           C  
ATOM    904  HG2 LYS A  56      18.675 -13.839  -8.761  1.00  0.00           H  
ATOM    905  HG3 LYS A  56      18.656 -14.039  -6.996  1.00  0.00           H  
ATOM    906  CD  LYS A  56      20.454 -13.142  -7.788  1.00  0.00           C  
ATOM    907  HD2 LYS A  56      20.720 -12.481  -8.613  1.00  0.00           H  
ATOM    908  HD3 LYS A  56      20.738 -12.678  -6.844  1.00  0.00           H  
ATOM    909  CE  LYS A  56      21.164 -14.486  -7.949  1.00  0.00           C  
ATOM    910  HE2 LYS A  56      20.770 -14.971  -8.843  1.00  0.00           H  
ATOM    911  HE3 LYS A  56      20.915 -15.117  -7.097  1.00  0.00           H  
ATOM    912  NZ  LYS A  56      22.631 -14.313  -8.068  1.00  0.00           N  
ATOM    913  HZ1 LYS A  56      23.004 -13.865  -7.244  1.00  0.00           H  
ATOM    914  HZ2 LYS A  56      22.838 -13.747  -8.879  1.00  0.00           H  
ATOM    915  HZ3 LYS A  56      23.074 -15.212  -8.192  1.00  0.00           H  
ATOM    916  N   GLU A  57      14.806 -10.600  -8.065  1.00  0.00           N  
ATOM    917  H   GLU A  57      14.395 -11.331  -8.629  1.00  0.00           H  
ATOM    918  CA  GLU A  57      14.001  -9.409  -7.801  1.00  0.00           C  
ATOM    919  HA  GLU A  57      14.668  -8.556  -7.674  1.00  0.00           H  
ATOM    920  C   GLU A  57      13.201  -9.587  -6.513  1.00  0.00           C  
ATOM    921  CB  GLU A  57      13.069  -9.080  -8.967  1.00  0.00           C  
ATOM    922  HB2 GLU A  57      12.365  -9.900  -9.114  1.00  0.00           H  
ATOM    923  HB3 GLU A  57      12.499  -8.188  -8.706  1.00  0.00           H  
ATOM    924  O   GLU A  57      12.511 -10.586  -6.323  1.00  0.00           O  
ATOM    925  CG  GLU A  57      13.841  -8.805 -10.261  1.00  0.00           C  
ATOM    926  HG2 GLU A  57      14.396  -9.695 -10.558  1.00  0.00           H  
ATOM    927  HG3 GLU A  57      14.556  -8.004 -10.075  1.00  0.00           H  
ATOM    928  CD  GLU A  57      12.883  -8.407 -11.386  1.00  0.00           C  
ATOM    929  OE1 GLU A  57      13.189  -7.409 -12.070  1.00  0.00           O  
ATOM    930  OE2 GLU A  57      11.847  -9.094 -11.532  1.00  0.00           O  
ATOM    931  N   GLU A  58      13.294  -8.616  -5.608  1.00  0.00           N  
ATOM    932  H   GLU A  58      13.879  -7.819  -5.812  1.00  0.00           H  
ATOM    933  CA  GLU A  58      12.636  -8.670  -4.304  1.00  0.00           C  
ATOM    934  HA  GLU A  58      12.859  -9.636  -3.852  1.00  0.00           H  
ATOM    935  C   GLU A  58      11.105  -8.568  -4.438  1.00  0.00           C  
ATOM    936  CB  GLU A  58      13.230  -7.585  -3.388  1.00  0.00           C  
ATOM    937  HB2 GLU A  58      12.593  -7.462  -2.512  1.00  0.00           H  
ATOM    938  HB3 GLU A  58      13.254  -6.641  -3.934  1.00  0.00           H  
ATOM    939  O   GLU A  58      10.548  -7.628  -5.013  1.00  0.00           O  
ATOM    940  CG  GLU A  58      14.657  -7.955  -2.928  1.00  0.00           C  
ATOM    941  HG2 GLU A  58      15.244  -8.266  -3.792  1.00  0.00           H  
ATOM    942  HG3 GLU A  58      14.589  -8.811  -2.256  1.00  0.00           H  
ATOM    943  CD  GLU A  58      15.411  -6.805  -2.234  1.00  0.00           C  
ATOM    944  OE1 GLU A  58      15.901  -6.989  -1.093  1.00  0.00           O  
ATOM    945  OE2 GLU A  58      15.543  -5.729  -2.857  1.00  0.00           O  
ATOM    946  N   VAL A  59      10.401  -9.540  -3.859  1.00  0.00           N  
ATOM    947  H   VAL A  59      10.913 -10.272  -3.387  1.00  0.00           H  
ATOM    948  CA  VAL A  59       8.942  -9.651  -3.926  1.00  0.00           C  
ATOM    949  HA  VAL A  59       8.613  -9.148  -4.835  1.00  0.00           H  
ATOM    950  C   VAL A  59       8.316  -8.956  -2.723  1.00  0.00           C  
ATOM    951  CB  VAL A  59       8.484 -11.113  -4.059  1.00  0.00           C  
ATOM    952  HB  VAL A  59       8.802 -11.676  -3.182  1.00  0.00           H  
ATOM    953  O   VAL A  59       8.628  -9.262  -1.574  1.00  0.00           O  
ATOM    954  CG1 VAL A  59       6.955 -11.200  -4.177  1.00  0.00           C  
ATOM    955 HG11 VAL A  59       6.658 -12.237  -4.335  1.00  0.00           H  
ATOM    956 HG12 VAL A  59       6.479 -10.848  -3.262  1.00  0.00           H  
ATOM    957 HG13 VAL A  59       6.607 -10.602  -5.019  1.00  0.00           H  
ATOM    958  CG2 VAL A  59       9.088 -11.759  -5.312  1.00  0.00           C  
ATOM    959 HG21 VAL A  59       8.743 -12.789  -5.408  1.00  0.00           H  
ATOM    960 HG22 VAL A  59       8.801 -11.199  -6.202  1.00  0.00           H  
ATOM    961 HG23 VAL A  59      10.176 -11.772  -5.246  1.00  0.00           H  
ATOM    962  N   LEU A  60       7.402  -8.025  -2.978  1.00  0.00           N  
ATOM    963  H   LEU A  60       7.069  -7.937  -3.928  1.00  0.00           H  
ATOM    964  CA  LEU A  60       6.648  -7.302  -1.963  1.00  0.00           C  
ATOM    965  HA  LEU A  60       7.145  -7.415  -1.000  1.00  0.00           H  
ATOM    966  C   LEU A  60       5.239  -7.901  -1.830  1.00  0.00           C  
ATOM    967  CB  LEU A  60       6.600  -5.813  -2.346  1.00  0.00           C  
ATOM    968  HB2 LEU A  60       5.856  -5.325  -1.716  1.00  0.00           H  
ATOM    969  HB3 LEU A  60       6.259  -5.737  -3.378  1.00  0.00           H  
ATOM    970  O   LEU A  60       4.739  -8.525  -2.765  1.00  0.00           O  
ATOM    971  CG  LEU A  60       7.923  -5.043  -2.192  1.00  0.00           C  
ATOM    972  HG  LEU A  60       8.709  -5.528  -2.771  1.00  0.00           H  
ATOM    973  CD1 LEU A  60       7.718  -3.624  -2.729  1.00  0.00           C  
ATOM    974 HD11 LEU A  60       7.473  -3.681  -3.789  1.00  0.00           H  
ATOM    975 HD12 LEU A  60       6.921  -3.117  -2.185  1.00  0.00           H  
ATOM    976 HD13 LEU A  60       8.642  -3.054  -2.624  1.00  0.00           H  
ATOM    977  CD2 LEU A  60       8.360  -4.936  -0.727  1.00  0.00           C  
ATOM    978 HD21 LEU A  60       9.258  -4.322  -0.656  1.00  0.00           H  
ATOM    979 HD22 LEU A  60       7.568  -4.499  -0.119  1.00  0.00           H  
ATOM    980 HD23 LEU A  60       8.607  -5.927  -0.345  1.00  0.00           H  
ATOM    981  N   PRO A  61       4.563  -7.710  -0.688  1.00  0.00           N  
ATOM    982  CA  PRO A  61       3.218  -8.219  -0.480  1.00  0.00           C  
ATOM    983  HA  PRO A  61       3.202  -9.290  -0.681  1.00  0.00           H  
ATOM    984  C   PRO A  61       2.207  -7.554  -1.412  1.00  0.00           C  
ATOM    985  CB  PRO A  61       2.905  -7.970   1.000  1.00  0.00           C  
ATOM    986  HB2 PRO A  61       3.197  -8.841   1.586  1.00  0.00           H  
ATOM    987  HB3 PRO A  61       1.853  -7.739   1.168  1.00  0.00           H  
ATOM    988  O   PRO A  61       2.189  -6.341  -1.587  1.00  0.00           O  
ATOM    989  CG  PRO A  61       3.813  -6.794   1.354  1.00  0.00           C  
ATOM    990  HG2 PRO A  61       3.366  -5.865   0.998  1.00  0.00           H  
ATOM    991  HG3 PRO A  61       4.035  -6.748   2.420  1.00  0.00           H  
ATOM    992  CD  PRO A  61       5.051  -7.095   0.526  1.00  0.00           C  
ATOM    993  HD2 PRO A  61       5.639  -7.855   1.040  1.00  0.00           H  
ATOM    994  HD3 PRO A  61       5.633  -6.190   0.350  1.00  0.00           H  
ATOM    995  N   ASN A  62       1.271  -8.345  -1.933  1.00  0.00           N  
ATOM    996  H   ASN A  62       1.387  -9.344  -1.849  1.00  0.00           H  
ATOM    997  CA  ASN A  62       0.198  -7.828  -2.786  1.00  0.00           C  
ATOM    998  HA  ASN A  62       0.649  -7.337  -3.648  1.00  0.00           H  
ATOM    999  C   ASN A  62      -0.675  -6.778  -2.083  1.00  0.00           C  
ATOM   1000  CB  ASN A  62      -0.663  -9.010  -3.266  1.00  0.00           C  
ATOM   1001  HB2 ASN A  62      -0.914  -9.657  -2.426  1.00  0.00           H  
ATOM   1002  HB3 ASN A  62      -1.590  -8.631  -3.697  1.00  0.00           H  
ATOM   1003  O   ASN A  62      -1.280  -5.936  -2.748  1.00  0.00           O  
ATOM   1004  CG  ASN A  62       0.019  -9.829  -4.344  1.00  0.00           C  
ATOM   1005  ND2 ASN A  62      -0.389 -11.060  -4.543  1.00  0.00           N  
ATOM   1006 HD21 ASN A  62      -1.121 -11.502  -4.005  1.00  0.00           H  
ATOM   1007 HD22 ASN A  62       0.104 -11.586  -5.251  1.00  0.00           H  
ATOM   1008  OD1 ASN A  62       0.896  -9.355  -5.042  1.00  0.00           O  
ATOM   1009  N   TYR A  63      -0.751  -6.822  -0.751  1.00  0.00           N  
ATOM   1010  H   TYR A  63      -0.181  -7.498  -0.264  1.00  0.00           H  
ATOM   1011  CA  TYR A  63      -1.526  -5.892   0.057  1.00  0.00           C  
ATOM   1012  HA  TYR A  63      -1.744  -5.014  -0.551  1.00  0.00           H  
ATOM   1013  C   TYR A  63      -0.746  -5.432   1.282  1.00  0.00           C  
ATOM   1014  CB  TYR A  63      -2.852  -6.528   0.484  1.00  0.00           C  
ATOM   1015  HB2 TYR A  63      -3.340  -5.859   1.192  1.00  0.00           H  
ATOM   1016  HB3 TYR A  63      -2.650  -7.463   1.008  1.00  0.00           H  
ATOM   1017  O   TYR A  63      -0.093  -6.224   1.954  1.00  0.00           O  
ATOM   1018  CG  TYR A  63      -3.808  -6.791  -0.661  1.00  0.00           C  
ATOM   1019  CD1 TYR A  63      -4.778  -5.830  -1.001  1.00  0.00           C  
ATOM   1020  HD1 TYR A  63      -4.833  -4.906  -0.444  1.00  0.00           H  
ATOM   1021  CD2 TYR A  63      -3.724  -7.996  -1.384  1.00  0.00           C  
ATOM   1022  HD2 TYR A  63      -2.985  -8.735  -1.112  1.00  0.00           H  
ATOM   1023  CE1 TYR A  63      -5.666  -6.079  -2.063  1.00  0.00           C  
ATOM   1024  HE1 TYR A  63      -6.430  -5.362  -2.325  1.00  0.00           H  
ATOM   1025  CE2 TYR A  63      -4.598  -8.243  -2.458  1.00  0.00           C  
ATOM   1026  HE2 TYR A  63      -4.520  -9.167  -3.011  1.00  0.00           H  
ATOM   1027  OH  TYR A  63      -6.405  -7.482  -3.843  1.00  0.00           O  
ATOM   1028  HH  TYR A  63      -6.246  -8.349  -4.223  1.00  0.00           H  
ATOM   1029  CZ  TYR A  63      -5.568  -7.278  -2.796  1.00  0.00           C  
ATOM   1030  N   VAL A  64      -0.877  -4.152   1.620  1.00  0.00           N  
ATOM   1031  H   VAL A  64      -1.455  -3.566   1.035  1.00  0.00           H  
ATOM   1032  CA  VAL A  64      -0.315  -3.569   2.845  1.00  0.00           C  
ATOM   1033  HA  VAL A  64      -0.102  -4.371   3.553  1.00  0.00           H  
ATOM   1034  C   VAL A  64      -1.320  -2.644   3.505  1.00  0.00           C  
ATOM   1035  CB  VAL A  64       1.006  -2.814   2.602  1.00  0.00           C  
ATOM   1036  HB  VAL A  64       1.351  -2.432   3.563  1.00  0.00           H  
ATOM   1037  O   VAL A  64      -2.219  -2.107   2.853  1.00  0.00           O  
ATOM   1038  CG1 VAL A  64       2.098  -3.739   2.070  1.00  0.00           C  
ATOM   1039 HG11 VAL A  64       2.234  -4.575   2.757  1.00  0.00           H  
ATOM   1040 HG12 VAL A  64       3.041  -3.201   1.978  1.00  0.00           H  
ATOM   1041 HG13 VAL A  64       1.823  -4.127   1.090  1.00  0.00           H  
ATOM   1042  CG2 VAL A  64       0.837  -1.609   1.674  1.00  0.00           C  
ATOM   1043 HG21 VAL A  64       1.814  -1.195   1.421  1.00  0.00           H  
ATOM   1044 HG22 VAL A  64       0.241  -0.841   2.165  1.00  0.00           H  
ATOM   1045 HG23 VAL A  64       0.334  -1.917   0.757  1.00  0.00           H  
ATOM   1046  N   LYS A  65      -1.141  -2.411   4.804  1.00  0.00           N  
ATOM   1047  H   LYS A  65      -0.384  -2.894   5.267  1.00  0.00           H  
ATOM   1048  CA  LYS A  65      -1.898  -1.406   5.547  1.00  0.00           C  
ATOM   1049  HA  LYS A  65      -2.695  -1.042   4.899  1.00  0.00           H  
ATOM   1050  C   LYS A  65      -1.050  -0.211   5.924  1.00  0.00           C  
ATOM   1051  CB  LYS A  65      -2.536  -2.005   6.797  1.00  0.00           C  
ATOM   1052  HB2 LYS A  65      -2.906  -1.194   7.424  1.00  0.00           H  
ATOM   1053  HB3 LYS A  65      -1.777  -2.557   7.351  1.00  0.00           H  
ATOM   1054  O   LYS A  65       0.052  -0.382   6.430  1.00  0.00           O  
ATOM   1055  CG  LYS A  65      -3.716  -2.915   6.448  1.00  0.00           C  
ATOM   1056  HG2 LYS A  65      -3.376  -3.760   5.850  1.00  0.00           H  
ATOM   1057  HG3 LYS A  65      -4.449  -2.351   5.871  1.00  0.00           H  
ATOM   1058  CD  LYS A  65      -4.383  -3.424   7.727  1.00  0.00           C  
ATOM   1059  HD2 LYS A  65      -5.287  -3.960   7.439  1.00  0.00           H  
ATOM   1060  HD3 LYS A  65      -4.675  -2.585   8.359  1.00  0.00           H  
ATOM   1061  CE  LYS A  65      -3.414  -4.339   8.486  1.00  0.00           C  
ATOM   1062  HE2 LYS A  65      -2.904  -4.961   7.751  1.00  0.00           H  
ATOM   1063  HE3 LYS A  65      -2.659  -3.739   8.996  1.00  0.00           H  
ATOM   1064  NZ  LYS A  65      -4.097  -5.231   9.440  1.00  0.00           N  
ATOM   1065  HZ1 LYS A  65      -4.679  -4.748  10.109  1.00  0.00           H  
ATOM   1066  HZ2 LYS A  65      -3.418  -5.776   9.952  1.00  0.00           H  
ATOM   1067  HZ3 LYS A  65      -4.668  -5.882   8.920  1.00  0.00           H  
ATOM   1068  N   VAL A  66      -1.611   0.986   5.806  1.00  0.00           N  
ATOM   1069  H   VAL A  66      -2.546   1.026   5.427  1.00  0.00           H  
ATOM   1070  CA  VAL A  66      -1.033   2.210   6.377  1.00  0.00           C  
ATOM   1071  HA  VAL A  66      -0.180   1.954   7.004  1.00  0.00           H  
ATOM   1072  C   VAL A  66      -2.095   2.857   7.257  1.00  0.00           C  
ATOM   1073  CB  VAL A  66      -0.518   3.161   5.283  1.00  0.00           C  
ATOM   1074  HB  VAL A  66      -1.348   3.497   4.661  1.00  0.00           H  
ATOM   1075  O   VAL A  66      -3.134   3.294   6.774  1.00  0.00           O  
ATOM   1076  CG1 VAL A  66       0.140   4.388   5.914  1.00  0.00           C  
ATOM   1077 HG11 VAL A  66       0.510   5.039   5.122  1.00  0.00           H  
ATOM   1078 HG12 VAL A  66      -0.589   4.943   6.505  1.00  0.00           H  
ATOM   1079 HG13 VAL A  66       0.975   4.076   6.541  1.00  0.00           H  
ATOM   1080  CG2 VAL A  66       0.531   2.491   4.388  1.00  0.00           C  
ATOM   1081 HG21 VAL A  66       0.916   3.210   3.665  1.00  0.00           H  
ATOM   1082 HG22 VAL A  66       1.357   2.117   4.994  1.00  0.00           H  
ATOM   1083 HG23 VAL A  66       0.085   1.665   3.835  1.00  0.00           H  
ATOM   1084  N   GLY A  67      -1.873   2.873   8.573  1.00  0.00           N  
ATOM   1085  H   GLY A  67      -1.005   2.487   8.916  1.00  0.00           H  
ATOM   1086  CA  GLY A  67      -2.943   3.203   9.520  1.00  0.00           C  
ATOM   1087  HA2 GLY A  67      -3.353   4.183   9.276  1.00  0.00           H  
ATOM   1088  HA3 GLY A  67      -2.546   3.241  10.535  1.00  0.00           H  
ATOM   1089  C   GLY A  67      -4.064   2.157   9.469  1.00  0.00           C  
ATOM   1090  O   GLY A  67      -3.796   0.967   9.646  1.00  0.00           O  
ATOM   1091  N   SER A  68      -5.301   2.598   9.236  1.00  0.00           N  
ATOM   1092  H   SER A  68      -5.460   3.588   9.110  1.00  0.00           H  
ATOM   1093  CA  SER A  68      -6.477   1.738   9.036  1.00  0.00           C  
ATOM   1094  HA  SER A  68      -6.319   0.790   9.550  1.00  0.00           H  
ATOM   1095  C   SER A  68      -6.753   1.411   7.562  1.00  0.00           C  
ATOM   1096  CB  SER A  68      -7.706   2.408   9.656  1.00  0.00           C  
ATOM   1097  HB2 SER A  68      -7.563   2.504  10.732  1.00  0.00           H  
ATOM   1098  HB3 SER A  68      -8.591   1.798   9.473  1.00  0.00           H  
ATOM   1099  O   SER A  68      -7.630   0.594   7.273  1.00  0.00           O  
ATOM   1100  OG  SER A  68      -7.883   3.691   9.096  1.00  0.00           O  
ATOM   1101  HG  SER A  68      -8.807   3.773   8.849  1.00  0.00           H  
ATOM   1102  N   ASP A  69      -6.005   2.012   6.637  1.00  0.00           N  
ATOM   1103  H   ASP A  69      -5.259   2.624   6.936  1.00  0.00           H  
ATOM   1104  CA  ASP A  69      -6.233   1.911   5.200  1.00  0.00           C  
ATOM   1105  HA  ASP A  69      -7.302   1.796   5.021  1.00  0.00           H  
ATOM   1106  C   ASP A  69      -5.541   0.713   4.571  1.00  0.00           C  
ATOM   1107  CB  ASP A  69      -5.747   3.191   4.519  1.00  0.00           C  
ATOM   1108  HB2 ASP A  69      -5.695   3.026   3.443  1.00  0.00           H  
ATOM   1109  HB3 ASP A  69      -4.757   3.457   4.889  1.00  0.00           H  
ATOM   1110  O   ASP A  69      -4.397   0.416   4.905  1.00  0.00           O  
ATOM   1111  CG  ASP A  69      -6.688   4.344   4.759  1.00  0.00           C  
ATOM   1112  OD1 ASP A  69      -7.903   4.066   4.691  1.00  0.00           O  
ATOM   1113  OD2 ASP A  69      -6.234   5.504   4.802  1.00  0.00           O  
ATOM   1114  N   LEU A  70      -6.226   0.069   3.623  1.00  0.00           N  
ATOM   1115  H   LEU A  70      -7.126   0.437   3.349  1.00  0.00           H  
ATOM   1116  CA  LEU A  70      -5.696  -1.026   2.819  1.00  0.00           C  
ATOM   1117  HA  LEU A  70      -4.840  -1.460   3.335  1.00  0.00           H  
ATOM   1118  C   LEU A  70      -5.223  -0.501   1.462  1.00  0.00           C  
ATOM   1119  CB  LEU A  70      -6.783  -2.106   2.667  1.00  0.00           C  
ATOM   1120  HB2 LEU A  70      -7.168  -2.359   3.655  1.00  0.00           H  
ATOM   1121  HB3 LEU A  70      -7.604  -1.690   2.084  1.00  0.00           H  
ATOM   1122  O   LEU A  70      -5.919   0.278   0.808  1.00  0.00           O  
ATOM   1123  CG  LEU A  70      -6.304  -3.403   1.986  1.00  0.00           C  
ATOM   1124  HG  LEU A  70      -5.879  -3.175   1.008  1.00  0.00           H  
ATOM   1125  CD1 LEU A  70      -5.250  -4.129   2.823  1.00  0.00           C  
ATOM   1126 HD11 LEU A  70      -5.559  -4.186   3.867  1.00  0.00           H  
ATOM   1127 HD12 LEU A  70      -4.296  -3.606   2.758  1.00  0.00           H  
ATOM   1128 HD13 LEU A  70      -5.106  -5.140   2.443  1.00  0.00           H  
ATOM   1129  CD2 LEU A  70      -7.494  -4.337   1.781  1.00  0.00           C  
ATOM   1130 HD21 LEU A  70      -7.167  -5.261   1.305  1.00  0.00           H  
ATOM   1131 HD22 LEU A  70      -8.235  -3.860   1.140  1.00  0.00           H  
ATOM   1132 HD23 LEU A  70      -7.962  -4.566   2.739  1.00  0.00           H  
ATOM   1133  N   TYR A  71      -4.063  -0.966   1.020  1.00  0.00           N  
ATOM   1134  H   TYR A  71      -3.523  -1.579   1.614  1.00  0.00           H  
ATOM   1135  CA  TYR A  71      -3.497  -0.652  -0.283  1.00  0.00           C  
ATOM   1136  HA  TYR A  71      -4.248  -0.150  -0.892  1.00  0.00           H  
ATOM   1137  C   TYR A  71      -3.102  -1.934  -0.994  1.00  0.00           C  
ATOM   1138  CB  TYR A  71      -2.288   0.277  -0.158  1.00  0.00           C  
ATOM   1139  HB2 TYR A  71      -1.494  -0.225   0.395  1.00  0.00           H  
ATOM   1140  HB3 TYR A  71      -1.941   0.460  -1.175  1.00  0.00           H  
ATOM   1141  O   TYR A  71      -2.694  -2.901  -0.354  1.00  0.00           O  
ATOM   1142  CG  TYR A  71      -2.569   1.616   0.486  1.00  0.00           C  
ATOM   1143  CD1 TYR A  71      -2.604   2.786  -0.298  1.00  0.00           C  
ATOM   1144  HD1 TYR A  71      -2.374   2.741  -1.352  1.00  0.00           H  
ATOM   1145  CD2 TYR A  71      -2.756   1.700   1.878  1.00  0.00           C  
ATOM   1146  HD2 TYR A  71      -2.679   0.814   2.490  1.00  0.00           H  
ATOM   1147  CE1 TYR A  71      -2.903   4.026   0.296  1.00  0.00           C  
ATOM   1148  HE1 TYR A  71      -2.922   4.928  -0.297  1.00  0.00           H  
ATOM   1149  CE2 TYR A  71      -3.056   2.937   2.471  1.00  0.00           C  
ATOM   1150  HE2 TYR A  71      -3.200   2.988   3.540  1.00  0.00           H  
ATOM   1151  OH  TYR A  71      -3.524   5.282   2.244  1.00  0.00           O  
ATOM   1152  HH  TYR A  71      -3.754   5.185   3.171  1.00  0.00           H  
ATOM   1153  CZ  TYR A  71      -3.163   4.099   1.679  1.00  0.00           C  
ATOM   1154  N   ARG A  72      -3.211  -1.924  -2.319  1.00  0.00           N  
ATOM   1155  H   ARG A  72      -3.515  -1.067  -2.758  1.00  0.00           H  
ATOM   1156  CA  ARG A  72      -2.847  -3.036  -3.190  1.00  0.00           C  
ATOM   1157  HA  ARG A  72      -2.576  -3.901  -2.584  1.00  0.00           H  
ATOM   1158  C   ARG A  72      -1.641  -2.663  -4.042  1.00  0.00           C  
ATOM   1159  CB  ARG A  72      -4.063  -3.409  -4.042  1.00  0.00           C  
ATOM   1160  HB2 ARG A  72      -4.332  -2.561  -4.672  1.00  0.00           H  
ATOM   1161  HB3 ARG A  72      -4.903  -3.640  -3.387  1.00  0.00           H  
ATOM   1162  O   ARG A  72      -1.639  -1.583  -4.636  1.00  0.00           O  
ATOM   1163  CG  ARG A  72      -3.764  -4.626  -4.919  1.00  0.00           C  
ATOM   1164  HG2 ARG A  72      -3.542  -5.491  -4.294  1.00  0.00           H  
ATOM   1165  HG3 ARG A  72      -2.905  -4.414  -5.556  1.00  0.00           H  
ATOM   1166  CD  ARG A  72      -4.950  -4.930  -5.821  1.00  0.00           C  
ATOM   1167  HD2 ARG A  72      -5.776  -5.271  -5.197  1.00  0.00           H  
ATOM   1168  HD3 ARG A  72      -5.244  -4.020  -6.343  1.00  0.00           H  
ATOM   1169  NE  ARG A  72      -4.595  -5.961  -6.806  1.00  0.00           N  
ATOM   1170  HE  ARG A  72      -3.633  -6.269  -6.825  1.00  0.00           H  
ATOM   1171  NH1 ARG A  72      -6.712  -6.303  -7.585  1.00  0.00           N  
ATOM   1172 HH11 ARG A  72      -7.280  -7.059  -7.939  1.00  0.00           H  
ATOM   1173 HH12 ARG A  72      -7.077  -5.734  -6.834  1.00  0.00           H  
ATOM   1174  NH2 ARG A  72      -5.084  -7.632  -8.279  1.00  0.00           N  
ATOM   1175 HH21 ARG A  72      -4.135  -7.976  -8.272  1.00  0.00           H  
ATOM   1176 HH22 ARG A  72      -5.826  -8.264  -8.544  1.00  0.00           H  
ATOM   1177  CZ  ARG A  72      -5.451  -6.622  -7.556  1.00  0.00           C  
ATOM   1178  N   LEU A  73      -0.672  -3.564  -4.133  1.00  0.00           N  
ATOM   1179  H   LEU A  73      -0.769  -4.426  -3.616  1.00  0.00           H  
ATOM   1180  CA  LEU A  73       0.447  -3.475  -5.062  1.00  0.00           C  
ATOM   1181  HA  LEU A  73       0.960  -2.529  -4.894  1.00  0.00           H  
ATOM   1182  C   LEU A  73      -0.081  -3.523  -6.501  1.00  0.00           C  
ATOM   1183  CB  LEU A  73       1.419  -4.630  -4.774  1.00  0.00           C  
ATOM   1184  HB2 LEU A  73       0.899  -5.568  -4.969  1.00  0.00           H  
ATOM   1185  HB3 LEU A  73       1.693  -4.613  -3.719  1.00  0.00           H  
ATOM   1186  O   LEU A  73      -0.856  -4.408  -6.872  1.00  0.00           O  
ATOM   1187  CG  LEU A  73       2.709  -4.620  -5.613  1.00  0.00           C  
ATOM   1188  HG  LEU A  73       2.458  -4.671  -6.673  1.00  0.00           H  
ATOM   1189  CD1 LEU A  73       3.566  -3.377  -5.369  1.00  0.00           C  
ATOM   1190 HD11 LEU A  73       3.040  -2.477  -5.687  1.00  0.00           H  
ATOM   1191 HD12 LEU A  73       4.481  -3.461  -5.956  1.00  0.00           H  
ATOM   1192 HD13 LEU A  73       3.823  -3.309  -4.312  1.00  0.00           H  
ATOM   1193  CD2 LEU A  73       3.538  -5.846  -5.244  1.00  0.00           C  
ATOM   1194 HD21 LEU A  73       2.989  -6.757  -5.482  1.00  0.00           H  
ATOM   1195 HD22 LEU A  73       3.768  -5.847  -4.178  1.00  0.00           H  
ATOM   1196 HD23 LEU A  73       4.469  -5.852  -5.810  1.00  0.00           H  
ATOM   1197  N   LYS A  74       0.296  -2.530  -7.298  1.00  0.00           N  
ATOM   1198  H   LYS A  74       0.886  -1.814  -6.899  1.00  0.00           H  
ATOM   1199  CA  LYS A  74      -0.175  -2.360  -8.676  1.00  0.00           C  
ATOM   1200  HA  LYS A  74      -0.820  -3.195  -8.951  1.00  0.00           H  
ATOM   1201  C   LYS A  74       0.937  -2.434  -9.708  1.00  0.00           C  
ATOM   1202  CB  LYS A  74      -0.945  -1.034  -8.771  1.00  0.00           C  
ATOM   1203  HB2 LYS A  74      -0.413  -0.261  -8.217  1.00  0.00           H  
ATOM   1204  HB3 LYS A  74      -0.984  -0.713  -9.812  1.00  0.00           H  
ATOM   1205  O   LYS A  74       0.675  -2.879 -10.818  1.00  0.00           O  
ATOM   1206  CG  LYS A  74      -2.386  -1.129  -8.256  1.00  0.00           C  
ATOM   1207  HG2 LYS A  74      -2.392  -1.416  -7.204  1.00  0.00           H  
ATOM   1208  HG3 LYS A  74      -2.843  -0.144  -8.353  1.00  0.00           H  
ATOM   1209  CD  LYS A  74      -3.228  -2.117  -9.068  1.00  0.00           C  
ATOM   1210  HD2 LYS A  74      -3.061  -1.935 -10.130  1.00  0.00           H  
ATOM   1211  HD3 LYS A  74      -2.930  -3.138  -8.830  1.00  0.00           H  
ATOM   1212  CE  LYS A  74      -4.712  -1.944  -8.749  1.00  0.00           C  
ATOM   1213  HE2 LYS A  74      -4.875  -2.175  -7.696  1.00  0.00           H  
ATOM   1214  HE3 LYS A  74      -4.978  -0.900  -8.915  1.00  0.00           H  
ATOM   1215  NZ  LYS A  74      -5.525  -2.822  -9.626  1.00  0.00           N  
ATOM   1216  HZ1 LYS A  74      -5.346  -2.588 -10.592  1.00  0.00           H  
ATOM   1217  HZ2 LYS A  74      -6.514  -2.702  -9.459  1.00  0.00           H  
ATOM   1218  HZ3 LYS A  74      -5.269  -3.791  -9.505  1.00  0.00           H  
ATOM   1219  N   ALA A  75       2.139  -2.017  -9.338  1.00  0.00           N  
ATOM   1220  H   ALA A  75       2.281  -1.690  -8.394  1.00  0.00           H  
ATOM   1221  CA  ALA A  75       3.316  -2.099 -10.187  1.00  0.00           C  
ATOM   1222  HA  ALA A  75       3.267  -3.003 -10.793  1.00  0.00           H  
ATOM   1223  C   ALA A  75       4.578  -2.166  -9.337  1.00  0.00           C  
ATOM   1224  CB  ALA A  75       3.382  -0.876 -11.117  1.00  0.00           C  
ATOM   1225  HB1 ALA A  75       4.312  -0.325 -10.975  1.00  0.00           H  
ATOM   1226  HB2 ALA A  75       2.554  -0.191 -10.934  1.00  0.00           H  
ATOM   1227  HB3 ALA A  75       3.365  -1.222 -12.150  1.00  0.00           H  
ATOM   1228  O   ALA A  75       4.574  -1.760  -8.173  1.00  0.00           O  
ATOM   1229  N   TYR A  76       5.662  -2.582  -9.971  1.00  0.00           N  
ATOM   1230  H   TYR A  76       5.577  -2.878 -10.933  1.00  0.00           H  
ATOM   1231  CA  TYR A  76       7.010  -2.279  -9.525  1.00  0.00           C  
ATOM   1232  HA  TYR A  76       7.000  -1.997  -8.472  1.00  0.00           H  
ATOM   1233  C   TYR A  76       7.547  -1.100 -10.329  1.00  0.00           C  
ATOM   1234  CB  TYR A  76       7.885  -3.519  -9.663  1.00  0.00           C  
ATOM   1235  HB2 TYR A  76       7.766  -3.952 -10.656  1.00  0.00           H  
ATOM   1236  HB3 TYR A  76       8.931  -3.229  -9.558  1.00  0.00           H  
ATOM   1237  O   TYR A  76       7.237  -0.946 -11.506  1.00  0.00           O  
ATOM   1238  CG  TYR A  76       7.560  -4.553  -8.611  1.00  0.00           C  
ATOM   1239  CD1 TYR A  76       8.347  -4.612  -7.447  1.00  0.00           C  
ATOM   1240  HD1 TYR A  76       9.183  -3.940  -7.323  1.00  0.00           H  
ATOM   1241  CD2 TYR A  76       6.492  -5.455  -8.800  1.00  0.00           C  
ATOM   1242  HD2 TYR A  76       5.913  -5.426  -9.711  1.00  0.00           H  
ATOM   1243  CE1 TYR A  76       8.110  -5.615  -6.496  1.00  0.00           C  
ATOM   1244  HE1 TYR A  76       8.774  -5.724  -5.651  1.00  0.00           H  
ATOM   1245  CE2 TYR A  76       6.229  -6.440  -7.831  1.00  0.00           C  
ATOM   1246  HE2 TYR A  76       5.457  -7.180  -7.986  1.00  0.00           H  
ATOM   1247  OH  TYR A  76       6.945  -7.562  -5.836  1.00  0.00           O  
ATOM   1248  HH  TYR A  76       7.826  -7.707  -5.483  1.00  0.00           H  
ATOM   1249  CZ  TYR A  76       7.064  -6.534  -6.700  1.00  0.00           C  
ATOM   1250  N   ARG A  77       8.337  -0.248  -9.691  1.00  0.00           N  
ATOM   1251  H   ARG A  77       8.533  -0.436  -8.718  1.00  0.00           H  
ATOM   1252  CA  ARG A  77       9.069   0.837 -10.335  1.00  0.00           C  
ATOM   1253  HA  ARG A  77       9.120   0.652 -11.408  1.00  0.00           H  
ATOM   1254  C   ARG A  77      10.478   0.834  -9.777  1.00  0.00           C  
ATOM   1255  CB  ARG A  77       8.348   2.165 -10.089  1.00  0.00           C  
ATOM   1256  HB2 ARG A  77       7.310   2.079 -10.411  1.00  0.00           H  
ATOM   1257  HB3 ARG A  77       8.364   2.405  -9.026  1.00  0.00           H  
ATOM   1258  O   ARG A  77      10.679   1.237  -8.631  1.00  0.00           O  
ATOM   1259  CG  ARG A  77       9.027   3.279 -10.891  1.00  0.00           C  
ATOM   1260  HG2 ARG A  77       8.871   3.099 -11.955  1.00  0.00           H  
ATOM   1261  HG3 ARG A  77      10.097   3.304 -10.686  1.00  0.00           H  
ATOM   1262  CD  ARG A  77       8.428   4.623 -10.501  1.00  0.00           C  
ATOM   1263  HD2 ARG A  77       8.704   4.841  -9.469  1.00  0.00           H  
ATOM   1264  HD3 ARG A  77       7.342   4.567 -10.572  1.00  0.00           H  
ATOM   1265  NE  ARG A  77       8.923   5.684 -11.388  1.00  0.00           N  
ATOM   1266  HE  ARG A  77       9.546   5.404 -12.132  1.00  0.00           H  
ATOM   1267  NH1 ARG A  77       7.857   7.402 -10.313  1.00  0.00           N  
ATOM   1268 HH11 ARG A  77       7.556   8.365 -10.277  1.00  0.00           H  
ATOM   1269 HH12 ARG A  77       7.688   6.801  -9.519  1.00  0.00           H  
ATOM   1270  NH2 ARG A  77       8.943   7.772 -12.252  1.00  0.00           N  
ATOM   1271 HH21 ARG A  77       8.617   8.729 -12.260  1.00  0.00           H  
ATOM   1272 HH22 ARG A  77       9.494   7.418 -13.020  1.00  0.00           H  
ATOM   1273  CZ  ARG A  77       8.571   6.946 -11.311  1.00  0.00           C  
ATOM   1274  N   GLU A  78      11.428   0.371 -10.584  1.00  0.00           N  
ATOM   1275  H   GLU A  78      11.160   0.011 -11.489  1.00  0.00           H  
ATOM   1276  CA  GLU A  78      12.801   0.122 -10.136  1.00  0.00           C  
ATOM   1277  HA  GLU A  78      13.316  -0.474 -10.890  1.00  0.00           H  
ATOM   1278  C   GLU A  78      12.780  -0.718  -8.841  1.00  0.00           C  
ATOM   1279  CB  GLU A  78      13.561   1.457  -9.984  1.00  0.00           C  
ATOM   1280  HB2 GLU A  78      14.589   1.236  -9.695  1.00  0.00           H  
ATOM   1281  HB3 GLU A  78      13.097   2.025  -9.178  1.00  0.00           H  
ATOM   1282  O   GLU A  78      12.114  -1.747  -8.768  1.00  0.00           O  
ATOM   1283  CG  GLU A  78      13.604   2.345 -11.236  1.00  0.00           C  
ATOM   1284  HG2 GLU A  78      14.183   1.838 -12.008  1.00  0.00           H  
ATOM   1285  HG3 GLU A  78      12.591   2.494 -11.610  1.00  0.00           H  
ATOM   1286  CD  GLU A  78      14.218   3.726 -10.941  1.00  0.00           C  
ATOM   1287  OE1 GLU A  78      14.222   4.559 -11.873  1.00  0.00           O  
ATOM   1288  OE2 GLU A  78      14.612   3.977  -9.776  1.00  0.00           O  
ATOM   1289  N   LYS A  79      13.424  -0.243  -7.771  1.00  0.00           N  
ATOM   1290  H   LYS A  79      13.910   0.634  -7.887  1.00  0.00           H  
ATOM   1291  CA  LYS A  79      13.434  -0.878  -6.447  1.00  0.00           C  
ATOM   1292  HA  LYS A  79      13.259  -1.946  -6.576  1.00  0.00           H  
ATOM   1293  C   LYS A  79      12.298  -0.377  -5.555  1.00  0.00           C  
ATOM   1294  CB  LYS A  79      14.815  -0.702  -5.801  1.00  0.00           C  
ATOM   1295  HB2 LYS A  79      14.808  -1.168  -4.816  1.00  0.00           H  
ATOM   1296  HB3 LYS A  79      15.034   0.359  -5.682  1.00  0.00           H  
ATOM   1297  O   LYS A  79      12.541  -0.003  -4.412  1.00  0.00           O  
ATOM   1298  CG  LYS A  79      15.912  -1.364  -6.638  1.00  0.00           C  
ATOM   1299  HG2 LYS A  79      16.023  -0.843  -7.588  1.00  0.00           H  
ATOM   1300  HG3 LYS A  79      15.640  -2.402  -6.830  1.00  0.00           H  
ATOM   1301  CD  LYS A  79      17.242  -1.326  -5.885  1.00  0.00           C  
ATOM   1302  HD2 LYS A  79      17.129  -1.852  -4.937  1.00  0.00           H  
ATOM   1303  HD3 LYS A  79      17.531  -0.292  -5.699  1.00  0.00           H  
ATOM   1304  CE  LYS A  79      18.295  -2.025  -6.746  1.00  0.00           C  
ATOM   1305  HE2 LYS A  79      17.918  -3.012  -7.012  1.00  0.00           H  
ATOM   1306  HE3 LYS A  79      18.426  -1.463  -7.671  1.00  0.00           H  
ATOM   1307  NZ  LYS A  79      19.583  -2.157  -6.027  1.00  0.00           N  
ATOM   1308  HZ1 LYS A  79      20.250  -2.640  -6.612  1.00  0.00           H  
ATOM   1309  HZ2 LYS A  79      19.445  -2.708  -5.191  1.00  0.00           H  
ATOM   1310  HZ3 LYS A  79      19.951  -1.250  -5.780  1.00  0.00           H  
ATOM   1311  N   SER A  80      11.077  -0.261  -6.069  1.00  0.00           N  
ATOM   1312  H   SER A  80      10.943  -0.520  -7.036  1.00  0.00           H  
ATOM   1313  CA  SER A  80       9.912   0.186  -5.290  1.00  0.00           C  
ATOM   1314  HA  SER A  80      10.073  -0.068  -4.242  1.00  0.00           H  
ATOM   1315  C   SER A  80       8.628  -0.497  -5.743  1.00  0.00           C  
ATOM   1316  CB  SER A  80       9.706   1.704  -5.394  1.00  0.00           C  
ATOM   1317  HB2 SER A  80       9.499   1.972  -6.430  1.00  0.00           H  
ATOM   1318  HB3 SER A  80       8.846   1.988  -4.786  1.00  0.00           H  
ATOM   1319  O   SER A  80       8.402  -0.669  -6.935  1.00  0.00           O  
ATOM   1320  OG  SER A  80      10.838   2.423  -4.945  1.00  0.00           O  
ATOM   1321  HG  SER A  80      11.562   2.177  -5.525  1.00  0.00           H  
ATOM   1322  N   GLY A  81       7.739  -0.813  -4.803  1.00  0.00           N  
ATOM   1323  H   GLY A  81       7.987  -0.638  -3.840  1.00  0.00           H  
ATOM   1324  CA  GLY A  81       6.364  -1.210  -5.108  1.00  0.00           C  
ATOM   1325  HA2 GLY A  81       6.321  -1.714  -6.073  1.00  0.00           H  
ATOM   1326  HA3 GLY A  81       6.006  -1.909  -4.352  1.00  0.00           H  
ATOM   1327  C   GLY A  81       5.431  -0.002  -5.119  1.00  0.00           C  
ATOM   1328  O   GLY A  81       5.443   0.796  -4.185  1.00  0.00           O  
ATOM   1329  N   VAL A  82       4.597   0.136  -6.144  1.00  0.00           N  
ATOM   1330  H   VAL A  82       4.642  -0.554  -6.880  1.00  0.00           H  
ATOM   1331  CA  VAL A  82       3.565   1.175  -6.239  1.00  0.00           C  
ATOM   1332  HA  VAL A  82       3.866   2.038  -5.644  1.00  0.00           H  
ATOM   1333  C   VAL A  82       2.259   0.633  -5.676  1.00  0.00           C  
ATOM   1334  CB  VAL A  82       3.388   1.657  -7.686  1.00  0.00           C  
ATOM   1335  HB  VAL A  82       3.114   0.811  -8.316  1.00  0.00           H  
ATOM   1336  O   VAL A  82       1.677  -0.311  -6.216  1.00  0.00           O  
ATOM   1337  CG1 VAL A  82       2.287   2.718  -7.793  1.00  0.00           C  
ATOM   1338 HG11 VAL A  82       2.546   3.597  -7.204  1.00  0.00           H  
ATOM   1339 HG12 VAL A  82       2.186   2.989  -8.844  1.00  0.00           H  
ATOM   1340 HG13 VAL A  82       1.328   2.320  -7.459  1.00  0.00           H  
ATOM   1341  CG2 VAL A  82       4.683   2.273  -8.232  1.00  0.00           C  
ATOM   1342 HG21 VAL A  82       5.484   1.534  -8.230  1.00  0.00           H  
ATOM   1343 HG22 VAL A  82       4.980   3.128  -7.625  1.00  0.00           H  
ATOM   1344 HG23 VAL A  82       4.531   2.600  -9.261  1.00  0.00           H  
ATOM   1345  N   TYR A  83       1.781   1.254  -4.605  1.00  0.00           N  
ATOM   1346  H   TYR A  83       2.291   2.049  -4.247  1.00  0.00           H  
ATOM   1347  CA  TYR A  83       0.591   0.838  -3.877  1.00  0.00           C  
ATOM   1348  HA  TYR A  83       0.256  -0.129  -4.252  1.00  0.00           H  
ATOM   1349  C   TYR A  83      -0.539   1.836  -4.050  1.00  0.00           C  
ATOM   1350  CB  TYR A  83       0.932   0.667  -2.402  1.00  0.00           C  
ATOM   1351  HB2 TYR A  83       1.531   1.516  -2.073  1.00  0.00           H  
ATOM   1352  HB3 TYR A  83       0.018   0.675  -1.808  1.00  0.00           H  
ATOM   1353  O   TYR A  83      -0.359   3.035  -3.849  1.00  0.00           O  
ATOM   1354  CG  TYR A  83       1.666  -0.617  -2.123  1.00  0.00           C  
ATOM   1355  CD1 TYR A  83       0.957  -1.785  -1.781  1.00  0.00           C  
ATOM   1356  HD1 TYR A  83      -0.121  -1.773  -1.718  1.00  0.00           H  
ATOM   1357  CD2 TYR A  83       3.065  -0.638  -2.234  1.00  0.00           C  
ATOM   1358  HD2 TYR A  83       3.597   0.257  -2.521  1.00  0.00           H  
ATOM   1359  CE1 TYR A  83       1.663  -2.966  -1.489  1.00  0.00           C  
ATOM   1360  HE1 TYR A  83       1.152  -3.876  -1.210  1.00  0.00           H  
ATOM   1361  CE2 TYR A  83       3.768  -1.821  -1.969  1.00  0.00           C  
ATOM   1362  HE2 TYR A  83       4.844  -1.849  -2.061  1.00  0.00           H  
ATOM   1363  OH  TYR A  83       3.770  -4.072  -1.221  1.00  0.00           O  
ATOM   1364  HH  TYR A  83       4.700  -4.013  -1.452  1.00  0.00           H  
ATOM   1365  CZ  TYR A  83       3.070  -2.972  -1.565  1.00  0.00           C  
ATOM   1366  N   VAL A  84      -1.725   1.323  -4.364  1.00  0.00           N  
ATOM   1367  H   VAL A  84      -1.778   0.325  -4.508  1.00  0.00           H  
ATOM   1368  CA  VAL A  84      -2.940   2.115  -4.573  1.00  0.00           C  
ATOM   1369  HA  VAL A  84      -2.705   3.176  -4.483  1.00  0.00           H  
ATOM   1370  C   VAL A  84      -3.961   1.758  -3.510  1.00  0.00           C  
ATOM   1371  CB  VAL A  84      -3.512   1.882  -5.976  1.00  0.00           C  
ATOM   1372  HB  VAL A  84      -3.758   0.827  -6.096  1.00  0.00           H  
ATOM   1373  O   VAL A  84      -4.200   0.577  -3.243  1.00  0.00           O  
ATOM   1374  CG1 VAL A  84      -4.778   2.712  -6.214  1.00  0.00           C  
ATOM   1375 HG11 VAL A  84      -4.588   3.754  -5.957  1.00  0.00           H  
ATOM   1376 HG12 VAL A  84      -5.599   2.336  -5.603  1.00  0.00           H  
ATOM   1377 HG13 VAL A  84      -5.079   2.647  -7.260  1.00  0.00           H  
ATOM   1378  CG2 VAL A  84      -2.494   2.266  -7.049  1.00  0.00           C  
ATOM   1379 HG21 VAL A  84      -1.552   1.733  -6.915  1.00  0.00           H  
ATOM   1380 HG22 VAL A  84      -2.311   3.340  -7.027  1.00  0.00           H  
ATOM   1381 HG23 VAL A  84      -2.896   1.998  -8.026  1.00  0.00           H  
ATOM   1382  N   ARG A  85      -4.579   2.771  -2.902  1.00  0.00           N  
ATOM   1383  H   ARG A  85      -4.333   3.712  -3.175  1.00  0.00           H  
ATOM   1384  CA  ARG A  85      -5.595   2.570  -1.870  1.00  0.00           C  
ATOM   1385  HA  ARG A  85      -5.144   1.978  -1.074  1.00  0.00           H  
ATOM   1386  C   ARG A  85      -6.754   1.780  -2.448  1.00  0.00           C  
ATOM   1387  CB  ARG A  85      -6.052   3.904  -1.274  1.00  0.00           C  
ATOM   1388  HB2 ARG A  85      -5.169   4.504  -1.053  1.00  0.00           H  
ATOM   1389  HB3 ARG A  85      -6.654   4.448  -2.001  1.00  0.00           H  
ATOM   1390  O   ARG A  85      -7.257   2.073  -3.530  1.00  0.00           O  
ATOM   1391  CG  ARG A  85      -6.855   3.698   0.026  1.00  0.00           C  
ATOM   1392  HG2 ARG A  85      -6.331   3.004   0.684  1.00  0.00           H  
ATOM   1393  HG3 ARG A  85      -7.844   3.302  -0.204  1.00  0.00           H  
ATOM   1394  CD  ARG A  85      -6.961   5.051   0.728  1.00  0.00           C  
ATOM   1395  HD2 ARG A  85      -7.332   5.776   0.003  1.00  0.00           H  
ATOM   1396  HD3 ARG A  85      -5.952   5.327   1.034  1.00  0.00           H  
ATOM   1397  NE  ARG A  85      -7.805   5.079   1.939  1.00  0.00           N  
ATOM   1398  HE  ARG A  85      -7.813   4.278   2.555  1.00  0.00           H  
ATOM   1399  NH1 ARG A  85      -8.261   7.323   1.869  1.00  0.00           N  
ATOM   1400 HH11 ARG A  85      -8.716   8.116   2.298  1.00  0.00           H  
ATOM   1401 HH12 ARG A  85      -7.536   7.402   1.171  1.00  0.00           H  
ATOM   1402  NH2 ARG A  85      -9.089   6.101   3.523  1.00  0.00           N  
ATOM   1403 HH21 ARG A  85      -8.870   5.326   4.134  1.00  0.00           H  
ATOM   1404 HH22 ARG A  85      -9.542   6.904   3.934  1.00  0.00           H  
ATOM   1405  CZ  ARG A  85      -8.381   6.159   2.439  1.00  0.00           C  
ATOM   1406  N   THR A  86      -7.190   0.784  -1.699  1.00  0.00           N  
ATOM   1407  H   THR A  86      -6.770   0.642  -0.792  1.00  0.00           H  
ATOM   1408  CA  THR A  86      -8.293  -0.084  -2.077  1.00  0.00           C  
ATOM   1409  HA  THR A  86      -8.827   0.374  -2.910  1.00  0.00           H  
ATOM   1410  C   THR A  86      -9.294  -0.181  -0.934  1.00  0.00           C  
ATOM   1411  CB  THR A  86      -7.762  -1.437  -2.578  1.00  0.00           C  
ATOM   1412  HB  THR A  86      -6.959  -1.245  -3.290  1.00  0.00           H  
ATOM   1413  O   THR A  86      -9.045   0.218   0.205  1.00  0.00           O  
ATOM   1414  CG2 THR A  86      -7.207  -2.315  -1.463  1.00  0.00           C  
ATOM   1415 HG21 THR A  86      -8.001  -2.586  -0.766  1.00  0.00           H  
ATOM   1416 HG22 THR A  86      -6.418  -1.784  -0.931  1.00  0.00           H  
ATOM   1417 HG23 THR A  86      -6.785  -3.223  -1.894  1.00  0.00           H  
ATOM   1418  OG1 THR A  86      -8.770  -2.155  -3.259  1.00  0.00           O  
ATOM   1419  HG1 THR A  86      -9.067  -1.614  -3.995  1.00  0.00           H  
ATOM   1420  N   ASN A  87     -10.477  -0.658  -1.273  1.00  0.00           N  
ATOM   1421  H   ASN A  87     -10.584  -1.049  -2.198  1.00  0.00           H  
ATOM   1422  CA  ASN A  87     -11.555  -0.909  -0.341  1.00  0.00           C  
ATOM   1423  HA  ASN A  87     -11.683  -0.043   0.308  1.00  0.00           H  
ATOM   1424  C   ASN A  87     -11.255  -2.130   0.536  1.00  0.00           C  
ATOM   1425  CB  ASN A  87     -12.826  -1.104  -1.171  1.00  0.00           C  
ATOM   1426  HB2 ASN A  87     -13.677  -1.305  -0.521  1.00  0.00           H  
ATOM   1427  HB3 ASN A  87     -13.042  -0.206  -1.750  1.00  0.00           H  
ATOM   1428  O   ASN A  87     -10.566  -3.065   0.121  1.00  0.00           O  
ATOM   1429  CG  ASN A  87     -12.666  -2.263  -2.125  1.00  0.00           C  
ATOM   1430  ND2 ASN A  87     -13.241  -3.389  -1.818  1.00  0.00           N  
ATOM   1431 HD21 ASN A  87     -13.782  -3.702  -2.612  1.00  0.00           H  
ATOM   1432 HD22 ASN A  87     -13.752  -3.419  -0.948  1.00  0.00           H  
ATOM   1433  OD1 ASN A  87     -11.946  -2.207  -3.111  1.00  0.00           O  
ATOM   1434  N   LYS A  88     -11.848  -2.142   1.727  1.00  0.00           N  
ATOM   1435  H   LYS A  88     -12.482  -1.382   1.931  1.00  0.00           H  
ATOM   1436  CA  LYS A  88     -11.970  -3.353   2.542  1.00  0.00           C  
ATOM   1437  HA  LYS A  88     -11.190  -4.064   2.270  1.00  0.00           H  
ATOM   1438  C   LYS A  88     -13.308  -4.028   2.238  1.00  0.00           C  
ATOM   1439  CB  LYS A  88     -11.803  -3.018   4.031  1.00  0.00           C  
ATOM   1440  HB2 LYS A  88     -11.993  -3.925   4.606  1.00  0.00           H  
ATOM   1441  HB3 LYS A  88     -12.541  -2.271   4.321  1.00  0.00           H  
ATOM   1442  O   LYS A  88     -14.234  -3.380   1.747  1.00  0.00           O  
ATOM   1443  CG  LYS A  88     -10.390  -2.509   4.368  1.00  0.00           C  
ATOM   1444  HG2 LYS A  88     -10.204  -1.555   3.875  1.00  0.00           H  
ATOM   1445  HG3 LYS A  88      -9.657  -3.236   4.018  1.00  0.00           H  
ATOM   1446  CD  LYS A  88     -10.253  -2.336   5.887  1.00  0.00           C  
ATOM   1447  HD2 LYS A  88     -10.892  -1.517   6.216  1.00  0.00           H  
ATOM   1448  HD3 LYS A  88     -10.586  -3.252   6.375  1.00  0.00           H  
ATOM   1449  CE  LYS A  88      -8.807  -2.066   6.307  1.00  0.00           C  
ATOM   1450  HE2 LYS A  88      -8.496  -1.099   5.911  1.00  0.00           H  
ATOM   1451  HE3 LYS A  88      -8.172  -2.841   5.878  1.00  0.00           H  
ATOM   1452  NZ  LYS A  88      -8.680  -2.083   7.788  1.00  0.00           N  
ATOM   1453  HZ1 LYS A  88      -8.828  -3.000   8.185  1.00  0.00           H  
ATOM   1454  HZ2 LYS A  88      -9.361  -1.469   8.212  1.00  0.00           H  
ATOM   1455  HZ3 LYS A  88      -7.764  -1.763   8.067  1.00  0.00           H  
ATOM   1456  N   LEU A  89     -13.406  -5.318   2.523  1.00  0.00           N  
ATOM   1457  H   LEU A  89     -12.632  -5.745   3.011  1.00  0.00           H  
ATOM   1458  CA  LEU A  89     -14.685  -6.017   2.642  1.00  0.00           C  
ATOM   1459  HA  LEU A  89     -15.506  -5.376   2.321  1.00  0.00           H  
ATOM   1460  C   LEU A  89     -14.913  -6.321   4.124  1.00  0.00           C  
ATOM   1461  CB  LEU A  89     -14.707  -7.297   1.785  1.00  0.00           C  
ATOM   1462  HB2 LEU A  89     -13.864  -7.923   2.076  1.00  0.00           H  
ATOM   1463  HB3 LEU A  89     -15.615  -7.851   2.022  1.00  0.00           H  
ATOM   1464  O   LEU A  89     -13.967  -6.321   4.911  1.00  0.00           O  
ATOM   1465  CG  LEU A  89     -14.656  -7.099   0.261  1.00  0.00           C  
ATOM   1466  HG  LEU A  89     -13.731  -6.591  -0.014  1.00  0.00           H  
ATOM   1467  CD1 LEU A  89     -14.667  -8.454  -0.435  1.00  0.00           C  
ATOM   1468 HD11 LEU A  89     -14.527  -8.324  -1.509  1.00  0.00           H  
ATOM   1469 HD12 LEU A  89     -13.862  -9.073  -0.039  1.00  0.00           H  
ATOM   1470 HD13 LEU A  89     -15.616  -8.958  -0.254  1.00  0.00           H  
ATOM   1471  CD2 LEU A  89     -15.814  -6.267  -0.269  1.00  0.00           C  
ATOM   1472 HD21 LEU A  89     -16.736  -6.514   0.257  1.00  0.00           H  
ATOM   1473 HD22 LEU A  89     -15.959  -6.434  -1.336  1.00  0.00           H  
ATOM   1474 HD23 LEU A  89     -15.553  -5.219  -0.121  1.00  0.00           H  
ATOM   1475  N   GLY A  90     -16.158  -6.549   4.508  1.00  0.00           N  
ATOM   1476  H   GLY A  90     -16.911  -6.487   3.838  1.00  0.00           H  
ATOM   1477  CA  GLY A  90     -16.500  -6.915   5.876  1.00  0.00           C  
ATOM   1478  HA2 GLY A  90     -16.049  -6.204   6.568  1.00  0.00           H  
ATOM   1479  HA3 GLY A  90     -16.102  -7.906   6.095  1.00  0.00           H  
ATOM   1480  C   GLY A  90     -18.004  -6.937   6.109  1.00  0.00           C  
ATOM   1481  O   GLY A  90     -18.795  -6.743   5.184  1.00  0.00           O  
ATOM   1482  N   PHE A  91     -18.368  -7.138   7.370  1.00  0.00           N  
ATOM   1483  H   PHE A  91     -17.651  -7.316   8.059  1.00  0.00           H  
ATOM   1484  CA  PHE A  91     -19.750  -7.109   7.832  1.00  0.00           C  
ATOM   1485  HA  PHE A  91     -20.414  -7.276   6.983  1.00  0.00           H  
ATOM   1486  C   PHE A  91     -20.093  -5.754   8.441  1.00  0.00           C  
ATOM   1487  CB  PHE A  91     -19.988  -8.244   8.830  1.00  0.00           C  
ATOM   1488  HB2 PHE A  91     -19.434  -8.049   9.748  1.00  0.00           H  
ATOM   1489  HB3 PHE A  91     -21.050  -8.266   9.075  1.00  0.00           H  
ATOM   1490  O   PHE A  91     -19.289  -5.169   9.181  1.00  0.00           O  
ATOM   1491  CG  PHE A  91     -19.604  -9.599   8.281  1.00  0.00           C  
ATOM   1492  CD1 PHE A  91     -20.433 -10.218   7.331  1.00  0.00           C  
ATOM   1493  HD1 PHE A  91     -21.350  -9.742   7.018  1.00  0.00           H  
ATOM   1494  CD2 PHE A  91     -18.400 -10.216   8.672  1.00  0.00           C  
ATOM   1495  HD2 PHE A  91     -17.758  -9.743   9.401  1.00  0.00           H  
ATOM   1496  CE1 PHE A  91     -20.062 -11.457   6.783  1.00  0.00           C  
ATOM   1497  HE1 PHE A  91     -20.686 -11.926   6.037  1.00  0.00           H  
ATOM   1498  CE2 PHE A  91     -18.036 -11.460   8.127  1.00  0.00           C  
ATOM   1499  HE2 PHE A  91     -17.122 -11.943   8.440  1.00  0.00           H  
ATOM   1500  CZ  PHE A  91     -18.873 -12.083   7.187  1.00  0.00           C  
ATOM   1501  HZ  PHE A  91     -18.602 -13.040   6.766  1.00  0.00           H  
ATOM   1502  N   GLU A  92     -21.304  -5.282   8.142  1.00  0.00           N  
ATOM   1503  H   GLU A  92     -21.885  -5.830   7.525  1.00  0.00           H  
ATOM   1504  CA  GLU A  92     -21.873  -4.063   8.725  1.00  0.00           C  
ATOM   1505  HA  GLU A  92     -21.209  -3.215   8.560  1.00  0.00           H  
ATOM   1506  C   GLU A  92     -22.029  -4.222  10.236  1.00  0.00           C  
ATOM   1507  CB  GLU A  92     -23.211  -3.811   8.023  1.00  0.00           C  
ATOM   1508  HB2 GLU A  92     -22.997  -3.670   6.964  1.00  0.00           H  
ATOM   1509  HB3 GLU A  92     -23.837  -4.697   8.127  1.00  0.00           H  
ATOM   1510  O   GLU A  92     -21.667  -3.332  11.002  1.00  0.00           O  
ATOM   1511  CG  GLU A  92     -23.994  -2.591   8.527  1.00  0.00           C  
ATOM   1512  HG2 GLU A  92     -23.317  -1.739   8.578  1.00  0.00           H  
ATOM   1513  HG3 GLU A  92     -24.386  -2.792   9.524  1.00  0.00           H  
ATOM   1514  CD  GLU A  92     -25.147  -2.280   7.563  1.00  0.00           C  
ATOM   1515  OE1 GLU A  92     -25.383  -1.094   7.263  1.00  0.00           O  
ATOM   1516  OE2 GLU A  92     -25.660  -3.206   6.892  1.00  0.00           O  
ATOM   1517  N   ASP A  93     -22.453  -5.416  10.638  1.00  0.00           N  
ATOM   1518  H   ASP A  93     -22.697  -6.090   9.927  1.00  0.00           H  
ATOM   1519  CA  ASP A  93     -22.560  -5.878  12.009  1.00  0.00           C  
ATOM   1520  HA  ASP A  93     -22.079  -5.166  12.680  1.00  0.00           H  
ATOM   1521  C   ASP A  93     -21.878  -7.256  12.100  1.00  0.00           C  
ATOM   1522  CB  ASP A  93     -24.051  -5.912  12.373  1.00  0.00           C  
ATOM   1523  HB2 ASP A  93     -24.599  -6.426  11.584  1.00  0.00           H  
ATOM   1524  HB3 ASP A  93     -24.420  -4.887  12.412  1.00  0.00           H  
ATOM   1525  O   ASP A  93     -22.234  -8.148  11.329  1.00  0.00           O  
ATOM   1526  CG  ASP A  93     -24.375  -6.594  13.702  1.00  0.00           C  
ATOM   1527  OD1 ASP A  93     -23.442  -6.911  14.478  1.00  0.00           O  
ATOM   1528  OD2 ASP A  93     -25.572  -6.871  13.909  1.00  0.00           O  
ATOM   1529  N   PRO A  94     -20.917  -7.474  13.020  1.00  0.00           N  
ATOM   1530  CA  PRO A  94     -20.315  -8.790  13.251  1.00  0.00           C  
ATOM   1531  HA  PRO A  94     -19.710  -9.055  12.384  1.00  0.00           H  
ATOM   1532  C   PRO A  94     -21.333  -9.914  13.501  1.00  0.00           C  
ATOM   1533  CB  PRO A  94     -19.415  -8.610  14.478  1.00  0.00           C  
ATOM   1534  HB2 PRO A  94     -18.520  -9.229  14.412  1.00  0.00           H  
ATOM   1535  HB3 PRO A  94     -19.969  -8.845  15.386  1.00  0.00           H  
ATOM   1536  O   PRO A  94     -21.008 -11.078  13.279  1.00  0.00           O  
ATOM   1537  CG  PRO A  94     -19.077  -7.121  14.474  1.00  0.00           C  
ATOM   1538  HG2 PRO A  94     -18.244  -6.938  13.795  1.00  0.00           H  
ATOM   1539  HG3 PRO A  94     -18.849  -6.753  15.474  1.00  0.00           H  
ATOM   1540  CD  PRO A  94     -20.340  -6.481  13.911  1.00  0.00           C  
ATOM   1541  HD2 PRO A  94     -21.035  -6.264  14.722  1.00  0.00           H  
ATOM   1542  HD3 PRO A  94     -20.085  -5.565  13.378  1.00  0.00           H  
ATOM   1543  N   LYS A  95     -22.547  -9.584  13.963  1.00  0.00           N  
ATOM   1544  H   LYS A  95     -22.741  -8.610  14.148  1.00  0.00           H  
ATOM   1545  CA  LYS A  95     -23.648 -10.539  14.159  1.00  0.00           C  
ATOM   1546  HA  LYS A  95     -23.234 -11.506  14.445  1.00  0.00           H  
ATOM   1547  C   LYS A  95     -24.464 -10.791  12.887  1.00  0.00           C  
ATOM   1548  CB  LYS A  95     -24.565 -10.046  15.286  1.00  0.00           C  
ATOM   1549  HB2 LYS A  95     -25.360 -10.779  15.426  1.00  0.00           H  
ATOM   1550  HB3 LYS A  95     -25.030  -9.106  14.987  1.00  0.00           H  
ATOM   1551  O   LYS A  95     -25.091 -11.840  12.776  1.00  0.00           O  
ATOM   1552  CG  LYS A  95     -23.834  -9.848  16.621  1.00  0.00           C  
ATOM   1553  HG2 LYS A  95     -23.392 -10.794  16.935  1.00  0.00           H  
ATOM   1554  HG3 LYS A  95     -23.046  -9.103  16.511  1.00  0.00           H  
ATOM   1555  CD  LYS A  95     -24.825  -9.365  17.683  1.00  0.00           C  
ATOM   1556  HD2 LYS A  95     -25.250  -8.416  17.356  1.00  0.00           H  
ATOM   1557  HD3 LYS A  95     -25.626 -10.098  17.783  1.00  0.00           H  
ATOM   1558  CE  LYS A  95     -24.117  -9.183  19.027  1.00  0.00           C  
ATOM   1559  HE2 LYS A  95     -23.313  -8.459  18.894  1.00  0.00           H  
ATOM   1560  HE3 LYS A  95     -23.673 -10.135  19.318  1.00  0.00           H  
ATOM   1561  NZ  LYS A  95     -25.068  -8.713  20.063  1.00  0.00           N  
ATOM   1562  HZ1 LYS A  95     -24.602  -8.583  20.950  1.00  0.00           H  
ATOM   1563  HZ2 LYS A  95     -25.815  -9.383  20.181  1.00  0.00           H  
ATOM   1564  HZ3 LYS A  95     -25.479  -7.836  19.778  1.00  0.00           H  
ATOM   1565  N   SER A  96     -24.428  -9.878  11.915  1.00  0.00           N  
ATOM   1566  H   SER A  96     -23.807  -9.091  12.036  1.00  0.00           H  
ATOM   1567  CA  SER A  96     -25.097 -10.010  10.616  1.00  0.00           C  
ATOM   1568  HA  SER A  96     -25.896 -10.747  10.698  1.00  0.00           H  
ATOM   1569  C   SER A  96     -24.111 -10.521   9.564  1.00  0.00           C  
ATOM   1570  CB  SER A  96     -25.754  -8.695  10.191  1.00  0.00           C  
ATOM   1571  HB2 SER A  96     -25.005  -7.906  10.127  1.00  0.00           H  
ATOM   1572  HB3 SER A  96     -26.195  -8.826   9.203  1.00  0.00           H  
ATOM   1573  O   SER A  96     -23.652  -9.794   8.687  1.00  0.00           O  
ATOM   1574  OG  SER A  96     -26.785  -8.344  11.097  1.00  0.00           O  
ATOM   1575  HG  SER A  96     -26.409  -7.977  11.902  1.00  0.00           H  
ATOM   1576  N   PHE A  97     -23.788 -11.812   9.638  1.00  0.00           N  
ATOM   1577  H   PHE A  97     -24.178 -12.357  10.393  1.00  0.00           H  
ATOM   1578  CA  PHE A  97     -22.869 -12.481   8.706  1.00  0.00           C  
ATOM   1579  HA  PHE A  97     -21.978 -11.860   8.612  1.00  0.00           H  
ATOM   1580  C   PHE A  97     -23.437 -12.660   7.282  1.00  0.00           C  
ATOM   1581  CB  PHE A  97     -22.429 -13.818   9.315  1.00  0.00           C  
ATOM   1582  HB2 PHE A  97     -21.833 -13.613  10.204  1.00  0.00           H  
ATOM   1583  HB3 PHE A  97     -21.782 -14.341   8.610  1.00  0.00           H  
ATOM   1584  O   PHE A  97     -22.740 -13.147   6.396  1.00  0.00           O  
ATOM   1585  CG  PHE A  97     -23.584 -14.721   9.700  1.00  0.00           C  
ATOM   1586  CD1 PHE A  97     -24.103 -14.671  11.008  1.00  0.00           C  
ATOM   1587  HD1 PHE A  97     -23.662 -14.017  11.746  1.00  0.00           H  
ATOM   1588  CD2 PHE A  97     -24.168 -15.578   8.748  1.00  0.00           C  
ATOM   1589  HD2 PHE A  97     -23.776 -15.619   7.742  1.00  0.00           H  
ATOM   1590  CE1 PHE A  97     -25.207 -15.465  11.360  1.00  0.00           C  
ATOM   1591  HE1 PHE A  97     -25.609 -15.415  12.361  1.00  0.00           H  
ATOM   1592  CE2 PHE A  97     -25.268 -16.379   9.104  1.00  0.00           C  
ATOM   1593  HE2 PHE A  97     -25.714 -17.040   8.375  1.00  0.00           H  
ATOM   1594  CZ  PHE A  97     -25.789 -16.320  10.408  1.00  0.00           C  
ATOM   1595  HZ  PHE A  97     -26.637 -16.932  10.680  1.00  0.00           H  
ATOM   1596  N   LEU A  98     -24.697 -12.281   7.041  1.00  0.00           N  
ATOM   1597  H   LEU A  98     -25.224 -11.890   7.809  1.00  0.00           H  
ATOM   1598  CA  LEU A  98     -25.367 -12.441   5.744  1.00  0.00           C  
ATOM   1599  HA  LEU A  98     -24.916 -13.284   5.220  1.00  0.00           H  
ATOM   1600  C   LEU A  98     -25.176 -11.245   4.795  1.00  0.00           C  
ATOM   1601  CB  LEU A  98     -26.854 -12.768   5.977  1.00  0.00           C  
ATOM   1602  HB2 LEU A  98     -27.367 -12.775   5.015  1.00  0.00           H  
ATOM   1603  HB3 LEU A  98     -27.294 -11.973   6.579  1.00  0.00           H  
ATOM   1604  O   LEU A  98     -25.543 -11.340   3.627  1.00  0.00           O  
ATOM   1605  CG  LEU A  98     -27.107 -14.123   6.668  1.00  0.00           C  
ATOM   1606  HG  LEU A  98     -26.567 -14.156   7.614  1.00  0.00           H  
ATOM   1607  CD1 LEU A  98     -28.597 -14.275   6.970  1.00  0.00           C  
ATOM   1608 HD11 LEU A  98     -28.773 -15.215   7.492  1.00  0.00           H  
ATOM   1609 HD12 LEU A  98     -28.929 -13.457   7.610  1.00  0.00           H  
ATOM   1610 HD13 LEU A  98     -29.172 -14.264   6.044  1.00  0.00           H  
ATOM   1611  CD2 LEU A  98     -26.673 -15.309   5.802  1.00  0.00           C  
ATOM   1612 HD21 LEU A  98     -26.962 -16.243   6.285  1.00  0.00           H  
ATOM   1613 HD22 LEU A  98     -25.590 -15.310   5.681  1.00  0.00           H  
ATOM   1614 HD23 LEU A  98     -27.148 -15.253   4.823  1.00  0.00           H  
ATOM   1615  N   SER A  99     -24.593 -10.132   5.254  1.00  0.00           N  
ATOM   1616  H   SER A  99     -24.335 -10.081   6.229  1.00  0.00           H  
ATOM   1617  CA  SER A  99     -24.403  -8.922   4.444  1.00  0.00           C  
ATOM   1618  HA  SER A  99     -24.698  -9.130   3.415  1.00  0.00           H  
ATOM   1619  C   SER A  99     -22.933  -8.497   4.379  1.00  0.00           C  
ATOM   1620  CB  SER A  99     -25.337  -7.801   4.926  1.00  0.00           C  
ATOM   1621  HB2 SER A  99     -25.117  -6.889   4.372  1.00  0.00           H  
ATOM   1622  HB3 SER A  99     -26.367  -8.092   4.721  1.00  0.00           H  
ATOM   1623  O   SER A  99     -22.475  -7.607   5.099  1.00  0.00           O  
ATOM   1624  OG  SER A  99     -25.202  -7.556   6.312  1.00  0.00           O  
ATOM   1625  HG  SER A  99     -25.735  -6.797   6.562  1.00  0.00           H  
ATOM   1626  N   ILE A 100     -22.173  -9.115   3.468  1.00  0.00           N  
ATOM   1627  H   ILE A 100     -22.588  -9.846   2.908  1.00  0.00           H  
ATOM   1628  CA  ILE A 100     -20.833  -8.626   3.114  1.00  0.00           C  
ATOM   1629  HA  ILE A 100     -20.308  -8.373   4.035  1.00  0.00           H  
ATOM   1630  C   ILE A 100     -21.001  -7.354   2.282  1.00  0.00           C  
ATOM   1631  CB  ILE A 100     -19.984  -9.682   2.368  1.00  0.00           C  
ATOM   1632  HB  ILE A 100     -20.488  -9.938   1.436  1.00  0.00           H  
ATOM   1633  O   ILE A 100     -21.596  -7.387   1.204  1.00  0.00           O  
ATOM   1634  CG1 ILE A 100     -19.840 -10.964   3.219  1.00  0.00           C  
ATOM   1635 HG12 ILE A 100     -20.829 -11.324   3.503  1.00  0.00           H  
ATOM   1636 HG13 ILE A 100     -19.291 -10.730   4.131  1.00  0.00           H  
ATOM   1637  CG2 ILE A 100     -18.592  -9.100   2.035  1.00  0.00           C  
ATOM   1638 HG21 ILE A 100     -18.005  -9.823   1.469  1.00  0.00           H  
ATOM   1639 HG22 ILE A 100     -18.684  -8.206   1.418  1.00  0.00           H  
ATOM   1640 HG23 ILE A 100     -18.064  -8.852   2.956  1.00  0.00           H  
ATOM   1641  CD1 ILE A 100     -19.134 -12.121   2.500  1.00  0.00           C  
ATOM   1642 HD11 ILE A 100     -19.201 -13.018   3.115  1.00  0.00           H  
ATOM   1643 HD12 ILE A 100     -18.080 -11.891   2.344  1.00  0.00           H  
ATOM   1644 HD13 ILE A 100     -19.616 -12.313   1.541  1.00  0.00           H  
ATOM   1645  N   LYS A 101     -20.461  -6.233   2.761  1.00  0.00           N  
ATOM   1646  H   LYS A 101     -19.988  -6.282   3.653  1.00  0.00           H  
ATOM   1647  CA  LYS A 101     -20.442  -4.967   2.019  1.00  0.00           C  
ATOM   1648  HA  LYS A 101     -20.981  -5.104   1.082  1.00  0.00           H  
ATOM   1649  C   LYS A 101     -19.018  -4.590   1.626  1.00  0.00           C  
ATOM   1650  CB  LYS A 101     -21.168  -3.857   2.800  1.00  0.00           C  
ATOM   1651  HB2 LYS A 101     -20.963  -2.899   2.322  1.00  0.00           H  
ATOM   1652  HB3 LYS A 101     -20.775  -3.821   3.816  1.00  0.00           H  
ATOM   1653  O   LYS A 101     -18.036  -4.928   2.290  1.00  0.00           O  
ATOM   1654  CG  LYS A 101     -22.695  -4.058   2.849  1.00  0.00           C  
ATOM   1655  HG2 LYS A 101     -23.080  -4.090   1.829  1.00  0.00           H  
ATOM   1656  HG3 LYS A 101     -22.923  -5.005   3.338  1.00  0.00           H  
ATOM   1657  CD  LYS A 101     -23.396  -2.919   3.615  1.00  0.00           C  
ATOM   1658  HD2 LYS A 101     -23.106  -1.960   3.185  1.00  0.00           H  
ATOM   1659  HD3 LYS A 101     -23.074  -2.950   4.656  1.00  0.00           H  
ATOM   1660  CE  LYS A 101     -24.927  -3.056   3.554  1.00  0.00           C  
ATOM   1661  HE2 LYS A 101     -25.246  -2.929   2.519  1.00  0.00           H  
ATOM   1662  HE3 LYS A 101     -25.196  -4.065   3.869  1.00  0.00           H  
ATOM   1663  NZ  LYS A 101     -25.628  -2.079   4.432  1.00  0.00           N  
ATOM   1664  HZ1 LYS A 101     -26.630  -2.091   4.303  1.00  0.00           H  
ATOM   1665  HZ2 LYS A 101     -25.531  -2.341   5.403  1.00  0.00           H  
ATOM   1666  HZ3 LYS A 101     -25.281  -1.133   4.372  1.00  0.00           H  
ATOM   1667  N   GLU A 102     -18.919  -3.865   0.518  1.00  0.00           N  
ATOM   1668  H   GLU A 102     -19.766  -3.632   0.021  1.00  0.00           H  
ATOM   1669  CA  GLU A 102     -17.685  -3.229   0.084  1.00  0.00           C  
ATOM   1670  HA  GLU A 102     -16.846  -3.815   0.457  1.00  0.00           H  
ATOM   1671  C   GLU A 102     -17.555  -1.844   0.720  1.00  0.00           C  
ATOM   1672  CB  GLU A 102     -17.634  -3.222  -1.454  1.00  0.00           C  
ATOM   1673  HB2 GLU A 102     -18.485  -2.668  -1.850  1.00  0.00           H  
ATOM   1674  HB3 GLU A 102     -17.696  -4.254  -1.800  1.00  0.00           H  
ATOM   1675  O   GLU A 102     -18.369  -0.956   0.475  1.00  0.00           O  
ATOM   1676  CG  GLU A 102     -16.334  -2.610  -1.978  1.00  0.00           C  
ATOM   1677  HG2 GLU A 102     -16.355  -1.530  -1.833  1.00  0.00           H  
ATOM   1678  HG3 GLU A 102     -15.543  -3.010  -1.344  1.00  0.00           H  
ATOM   1679  CD  GLU A 102     -16.072  -2.923  -3.467  1.00  0.00           C  
ATOM   1680  OE1 GLU A 102     -14.903  -3.213  -3.820  1.00  0.00           O  
ATOM   1681  OE2 GLU A 102     -17.026  -2.851  -4.258  1.00  0.00           O  
ATOM   1682  N   TYR A 103     -16.521  -1.649   1.541  1.00  0.00           N  
ATOM   1683  H   TYR A 103     -15.882  -2.412   1.715  1.00  0.00           H  
ATOM   1684  CA  TYR A 103     -16.282  -0.385   2.235  1.00  0.00           C  
ATOM   1685  HA  TYR A 103     -17.204   0.196   2.240  1.00  0.00           H  
ATOM   1686  C   TYR A 103     -15.209   0.416   1.524  1.00  0.00           C  
ATOM   1687  CB  TYR A 103     -15.891  -0.595   3.698  1.00  0.00           C  
ATOM   1688  HB2 TYR A 103     -15.783   0.376   4.181  1.00  0.00           H  
ATOM   1689  HB3 TYR A 103     -14.925  -1.099   3.745  1.00  0.00           H  
ATOM   1690  O   TYR A 103     -14.030   0.043   1.487  1.00  0.00           O  
ATOM   1691  CG  TYR A 103     -16.902  -1.408   4.457  1.00  0.00           C  
ATOM   1692  CD1 TYR A 103     -18.047  -0.802   5.013  1.00  0.00           C  
ATOM   1693  HD1 TYR A 103     -18.178   0.268   4.941  1.00  0.00           H  
ATOM   1694  CD2 TYR A 103     -16.719  -2.793   4.533  1.00  0.00           C  
ATOM   1695  HD2 TYR A 103     -15.863  -3.269   4.077  1.00  0.00           H  
ATOM   1696  CE1 TYR A 103     -19.024  -1.594   5.647  1.00  0.00           C  
ATOM   1697  HE1 TYR A 103     -19.910  -1.150   6.076  1.00  0.00           H  
ATOM   1698  CE2 TYR A 103     -17.701  -3.571   5.147  1.00  0.00           C  
ATOM   1699  HE2 TYR A 103     -17.621  -4.648   5.146  1.00  0.00           H  
ATOM   1700  OH  TYR A 103     -19.785  -3.788   6.237  1.00  0.00           O  
ATOM   1701  HH  TYR A 103     -20.541  -3.312   6.588  1.00  0.00           H  
ATOM   1702  CZ  TYR A 103     -18.846  -2.988   5.698  1.00  0.00           C  
ATOM   1703  N   LYS A 104     -15.603   1.577   1.016  1.00  0.00           N  
ATOM   1704  H   LYS A 104     -16.581   1.821   1.094  1.00  0.00           H  
ATOM   1705  CA  LYS A 104     -14.656   2.592   0.580  1.00  0.00           C  
ATOM   1706  HA  LYS A 104     -13.904   2.131  -0.060  1.00  0.00           H  
ATOM   1707  C   LYS A 104     -13.938   3.178   1.807  1.00  0.00           C  
ATOM   1708  CB  LYS A 104     -15.412   3.649  -0.236  1.00  0.00           C  
ATOM   1709  HB2 LYS A 104     -16.317   3.947   0.295  1.00  0.00           H  
ATOM   1710  HB3 LYS A 104     -14.786   4.535  -0.335  1.00  0.00           H  
ATOM   1711  O   LYS A 104     -14.579   3.683   2.717  1.00  0.00           O  
ATOM   1712  CG  LYS A 104     -15.773   3.149  -1.644  1.00  0.00           C  
ATOM   1713  HG2 LYS A 104     -14.870   2.805  -2.149  1.00  0.00           H  
ATOM   1714  HG3 LYS A 104     -16.476   2.319  -1.568  1.00  0.00           H  
ATOM   1715  CD  LYS A 104     -16.404   4.283  -2.462  1.00  0.00           C  
ATOM   1716  HD2 LYS A 104     -17.280   4.652  -1.928  1.00  0.00           H  
ATOM   1717  HD3 LYS A 104     -15.687   5.098  -2.561  1.00  0.00           H  
ATOM   1718  CE  LYS A 104     -16.828   3.796  -3.852  1.00  0.00           C  
ATOM   1719  HE2 LYS A 104     -15.946   3.445  -4.390  1.00  0.00           H  
ATOM   1720  HE3 LYS A 104     -17.502   2.949  -3.730  1.00  0.00           H  
ATOM   1721  NZ  LYS A 104     -17.507   4.877  -4.613  1.00  0.00           N  
ATOM   1722  HZ1 LYS A 104     -16.902   5.676  -4.742  1.00  0.00           H  
ATOM   1723  HZ2 LYS A 104     -17.818   4.542  -5.514  1.00  0.00           H  
ATOM   1724  HZ3 LYS A 104     -18.322   5.197  -4.110  1.00  0.00           H  
ATOM   1725  N   PHE A 105     -12.605   3.137   1.784  1.00  0.00           N  
ATOM   1726  H   PHE A 105     -12.190   2.633   1.013  1.00  0.00           H  
ATOM   1727  CA  PHE A 105     -11.737   4.085   2.494  1.00  0.00           C  
ATOM   1728  HA  PHE A 105     -10.711   3.768   2.306  1.00  0.00           H  
ATOM   1729  C   PHE A 105     -11.839   4.143   4.037  1.00  0.00           C  
ATOM   1730  CB  PHE A 105     -11.905   5.458   1.805  1.00  0.00           C  
ATOM   1731  HB2 PHE A 105     -12.919   5.814   1.992  1.00  0.00           H  
ATOM   1732  HB3 PHE A 105     -11.242   6.200   2.249  1.00  0.00           H  
ATOM   1733  O   PHE A 105     -12.237   5.148   4.606  1.00  0.00           O  
ATOM   1734  CG  PHE A 105     -11.658   5.428   0.306  1.00  0.00           C  
ATOM   1735  CD1 PHE A 105     -10.466   4.890  -0.211  1.00  0.00           C  
ATOM   1736  HD1 PHE A 105      -9.709   4.514   0.461  1.00  0.00           H  
ATOM   1737  CD2 PHE A 105     -12.655   5.863  -0.580  1.00  0.00           C  
ATOM   1738  HD2 PHE A 105     -13.556   6.316  -0.193  1.00  0.00           H  
ATOM   1739  CE1 PHE A 105     -10.286   4.751  -1.594  1.00  0.00           C  
ATOM   1740  HE1 PHE A 105      -9.383   4.310  -1.990  1.00  0.00           H  
ATOM   1741  CE2 PHE A 105     -12.505   5.680  -1.963  1.00  0.00           C  
ATOM   1742  HE2 PHE A 105     -13.290   5.984  -2.640  1.00  0.00           H  
ATOM   1743  CZ  PHE A 105     -11.328   5.103  -2.463  1.00  0.00           C  
ATOM   1744  HZ  PHE A 105     -11.219   4.922  -3.522  1.00  0.00           H  
ATOM   1745  N   GLY A 106     -11.309   3.121   4.720  1.00  0.00           N  
ATOM   1746  H   GLY A 106     -11.116   2.278   4.197  1.00  0.00           H  
ATOM   1747  CA  GLY A 106     -10.491   3.328   5.932  1.00  0.00           C  
ATOM   1748  HA2 GLY A 106      -9.782   2.507   6.032  1.00  0.00           H  
ATOM   1749  HA3 GLY A 106      -9.920   4.243   5.774  1.00  0.00           H  
ATOM   1750  C   GLY A 106     -11.141   3.567   7.293  1.00  0.00           C  
ATOM   1751  O   GLY A 106     -10.443   3.426   8.298  1.00  0.00           O  
ATOM   1752  N   THR A 107     -12.422   3.901   7.381  1.00  0.00           N  
ATOM   1753  H   THR A 107     -12.899   4.185   6.537  1.00  0.00           H  
ATOM   1754  CA  THR A 107     -13.042   4.300   8.659  1.00  0.00           C  
ATOM   1755  HA  THR A 107     -12.339   4.114   9.472  1.00  0.00           H  
ATOM   1756  C   THR A 107     -14.262   3.447   8.978  1.00  0.00           C  
ATOM   1757  CB  THR A 107     -13.345   5.813   8.705  1.00  0.00           C  
ATOM   1758  HB  THR A 107     -14.303   5.992   9.193  1.00  0.00           H  
ATOM   1759  O   THR A 107     -15.331   3.584   8.393  1.00  0.00           O  
ATOM   1760  CG2 THR A 107     -12.243   6.546   9.473  1.00  0.00           C  
ATOM   1761 HG21 THR A 107     -11.277   6.370   9.000  1.00  0.00           H  
ATOM   1762 HG22 THR A 107     -12.217   6.196  10.505  1.00  0.00           H  
ATOM   1763 HG23 THR A 107     -12.453   7.616   9.476  1.00  0.00           H  
ATOM   1764  OG1 THR A 107     -13.369   6.361   7.406  1.00  0.00           O  
ATOM   1765  HG1 THR A 107     -13.735   7.249   7.417  1.00  0.00           H  
ATOM   1766  N   ARG A 108     -14.086   2.539   9.944  1.00  0.00           N  
ATOM   1767  H   ARG A 108     -13.173   2.498  10.374  1.00  0.00           H  
ATOM   1768  CA  ARG A 108     -15.136   1.692  10.522  1.00  0.00           C  
ATOM   1769  HA  ARG A 108     -15.927   1.558   9.783  1.00  0.00           H  
ATOM   1770  C   ARG A 108     -15.755   2.429  11.717  1.00  0.00           C  
ATOM   1771  CB  ARG A 108     -14.521   0.311  10.850  1.00  0.00           C  
ATOM   1772  HB2 ARG A 108     -13.936   0.374  11.767  1.00  0.00           H  
ATOM   1773  HB3 ARG A 108     -13.838   0.043  10.044  1.00  0.00           H  
ATOM   1774  O   ARG A 108     -15.565   2.022  12.857  1.00  0.00           O  
ATOM   1775  CG  ARG A 108     -15.547  -0.827  10.966  1.00  0.00           C  
ATOM   1776  HG2 ARG A 108     -16.086  -0.919  10.023  1.00  0.00           H  
ATOM   1777  HG3 ARG A 108     -16.257  -0.601  11.761  1.00  0.00           H  
ATOM   1778  CD  ARG A 108     -14.833  -2.153  11.278  1.00  0.00           C  
ATOM   1779  HD2 ARG A 108     -14.375  -2.077  12.264  1.00  0.00           H  
ATOM   1780  HD3 ARG A 108     -14.049  -2.316  10.539  1.00  0.00           H  
ATOM   1781  NE  ARG A 108     -15.761  -3.301  11.248  1.00  0.00           N  
ATOM   1782  HE  ARG A 108     -16.699  -3.128  10.916  1.00  0.00           H  
ATOM   1783  NH1 ARG A 108     -14.319  -4.905  12.061  1.00  0.00           N  
ATOM   1784 HH11 ARG A 108     -13.552  -4.248  12.040  1.00  0.00           H  
ATOM   1785 HH12 ARG A 108     -14.115  -5.876  12.251  1.00  0.00           H  
ATOM   1786  NH2 ARG A 108     -16.416  -5.459  11.506  1.00  0.00           N  
ATOM   1787 HH21 ARG A 108     -17.314  -5.232  11.103  1.00  0.00           H  
ATOM   1788 HH22 ARG A 108     -16.226  -6.412  11.781  1.00  0.00           H  
ATOM   1789  CZ  ARG A 108     -15.493  -4.544  11.611  1.00  0.00           C  
ATOM   1790  N   THR A 109     -16.404   3.566  11.476  1.00  0.00           N  
ATOM   1791  H   THR A 109     -16.475   3.891  10.522  1.00  0.00           H  
ATOM   1792  CA  THR A 109     -16.978   4.415  12.538  1.00  0.00           C  
ATOM   1793  HA  THR A 109     -16.781   3.947  13.503  1.00  0.00           H  
ATOM   1794  C   THR A 109     -18.498   4.503  12.414  1.00  0.00           C  
ATOM   1795  CB  THR A 109     -16.353   5.830  12.602  1.00  0.00           C  
ATOM   1796  HB  THR A 109     -17.145   6.577  12.657  1.00  0.00           H  
ATOM   1797  O   THR A 109     -19.017   4.998  11.422  1.00  0.00           O  
ATOM   1798  CG2 THR A 109     -15.477   5.989  13.844  1.00  0.00           C  
ATOM   1799 HG21 THR A 109     -16.081   5.864  14.743  1.00  0.00           H  
ATOM   1800 HG22 THR A 109     -14.679   5.246  13.834  1.00  0.00           H  
ATOM   1801 HG23 THR A 109     -15.039   6.987  13.854  1.00  0.00           H  
ATOM   1802  OG1 THR A 109     -15.542   6.122  11.482  1.00  0.00           O  
ATOM   1803  HG1 THR A 109     -16.101   6.598  10.863  1.00  0.00           H  
ATOM   1804  N   GLY A 110     -19.208   4.028  13.444  1.00  0.00           N  
ATOM   1805  H   GLY A 110     -18.699   3.543  14.169  1.00  0.00           H  
ATOM   1806  CA  GLY A 110     -20.557   4.488  13.808  1.00  0.00           C  
ATOM   1807  HA2 GLY A 110     -20.492   5.528  14.128  1.00  0.00           H  
ATOM   1808  HA3 GLY A 110     -20.896   3.904  14.664  1.00  0.00           H  
ATOM   1809  C   GLY A 110     -21.664   4.409  12.750  1.00  0.00           C  
ATOM   1810  O   GLY A 110     -22.529   5.279  12.741  1.00  0.00           O  
ATOM   1811  N   GLY A 111     -21.632   3.427  11.843  1.00  0.00           N  
ATOM   1812  H   GLY A 111     -20.872   2.762  11.880  1.00  0.00           H  
ATOM   1813  CA  GLY A 111     -22.658   3.255  10.801  1.00  0.00           C  
ATOM   1814  HA2 GLY A 111     -23.639   3.221  11.273  1.00  0.00           H  
ATOM   1815  HA3 GLY A 111     -22.496   2.305  10.291  1.00  0.00           H  
ATOM   1816  C   GLY A 111     -22.700   4.359   9.734  1.00  0.00           C  
ATOM   1817  O   GLY A 111     -23.524   4.285   8.831  1.00  0.00           O  
ATOM   1818  N   ASN A 112     -21.813   5.359   9.804  1.00  0.00           N  
ATOM   1819  H   ASN A 112     -21.122   5.339  10.540  1.00  0.00           H  
ATOM   1820  CA  ASN A 112     -21.823   6.526   8.927  1.00  0.00           C  
ATOM   1821  HA  ASN A 112     -22.517   6.343   8.106  1.00  0.00           H  
ATOM   1822  C   ASN A 112     -20.438   6.735   8.301  1.00  0.00           C  
ATOM   1823  CB  ASN A 112     -22.377   7.735   9.689  1.00  0.00           C  
ATOM   1824  HB2 ASN A 112     -21.849   7.859  10.634  1.00  0.00           H  
ATOM   1825  HB3 ASN A 112     -22.236   8.637   9.092  1.00  0.00           H  
ATOM   1826  O   ASN A 112     -19.461   7.125   8.937  1.00  0.00           O  
ATOM   1827  CG  ASN A 112     -23.869   7.573   9.925  1.00  0.00           C  
ATOM   1828  ND2 ASN A 112     -24.304   7.439  11.155  1.00  0.00           N  
ATOM   1829 HD21 ASN A 112     -23.654   7.248  11.904  1.00  0.00           H  
ATOM   1830 HD22 ASN A 112     -25.296   7.277  11.247  1.00  0.00           H  
ATOM   1831  OD1 ASN A 112     -24.659   7.539   9.001  1.00  0.00           O  
ATOM   1832  N   PHE A 113     -20.395   6.389   7.021  1.00  0.00           N  
ATOM   1833  H   PHE A 113     -21.279   6.093   6.632  1.00  0.00           H  
ATOM   1834  CA  PHE A 113     -19.258   6.245   6.126  1.00  0.00           C  
ATOM   1835  HA  PHE A 113     -18.505   5.610   6.594  1.00  0.00           H  
ATOM   1836  C   PHE A 113     -18.646   7.608   5.783  1.00  0.00           C  
ATOM   1837  CB  PHE A 113     -19.801   5.558   4.853  1.00  0.00           C  
ATOM   1838  HB2 PHE A 113     -18.960   5.299   4.211  1.00  0.00           H  
ATOM   1839  HB3 PHE A 113     -20.420   6.264   4.299  1.00  0.00           H  
ATOM   1840  O   PHE A 113     -19.283   8.414   5.111  1.00  0.00           O  
ATOM   1841  CG  PHE A 113     -20.645   4.316   5.103  1.00  0.00           C  
ATOM   1842  CD1 PHE A 113     -20.046   3.045   5.062  1.00  0.00           C  
ATOM   1843  HD1 PHE A 113     -18.995   2.951   4.829  1.00  0.00           H  
ATOM   1844  CD2 PHE A 113     -22.020   4.425   5.406  1.00  0.00           C  
ATOM   1845  HD2 PHE A 113     -22.507   5.389   5.419  1.00  0.00           H  
ATOM   1846  CE1 PHE A 113     -20.810   1.897   5.337  1.00  0.00           C  
ATOM   1847  HE1 PHE A 113     -20.353   0.919   5.302  1.00  0.00           H  
ATOM   1848  CE2 PHE A 113     -22.770   3.280   5.721  1.00  0.00           C  
ATOM   1849  HE2 PHE A 113     -23.809   3.375   6.001  1.00  0.00           H  
ATOM   1850  CZ  PHE A 113     -22.166   2.014   5.687  1.00  0.00           C  
ATOM   1851  HZ  PHE A 113     -22.746   1.138   5.937  1.00  0.00           H  
ATOM   1852  N   THR A 114     -17.411   7.891   6.198  1.00  0.00           N  
ATOM   1853  H   THR A 114     -16.952   7.265   6.844  1.00  0.00           H  
ATOM   1854  CA  THR A 114     -16.800   9.204   5.928  1.00  0.00           C  
ATOM   1855  HA  THR A 114     -17.403   9.750   5.203  1.00  0.00           H  
ATOM   1856  C   THR A 114     -15.419   9.062   5.315  1.00  0.00           C  
ATOM   1857  CB  THR A 114     -16.764  10.100   7.171  1.00  0.00           C  
ATOM   1858  HB  THR A 114     -16.255  11.029   6.914  1.00  0.00           H  
ATOM   1859  O   THR A 114     -14.431   8.800   6.004  1.00  0.00           O  
ATOM   1860  CG2 THR A 114     -18.164  10.449   7.671  1.00  0.00           C  
ATOM   1861 HG21 THR A 114     -18.086  11.155   8.498  1.00  0.00           H  
ATOM   1862 HG22 THR A 114     -18.675   9.553   8.024  1.00  0.00           H  
ATOM   1863 HG23 THR A 114     -18.747  10.903   6.870  1.00  0.00           H  
ATOM   1864  OG1 THR A 114     -16.046   9.464   8.202  1.00  0.00           O  
ATOM   1865  HG1 THR A 114     -15.178   9.273   7.838  1.00  0.00           H  
ATOM   1866  N   GLY A 115     -15.364   9.277   4.004  1.00  0.00           N  
ATOM   1867  H   GLY A 115     -16.239   9.406   3.516  1.00  0.00           H  
ATOM   1868  CA  GLY A 115     -14.131   9.401   3.245  1.00  0.00           C  
ATOM   1869  HA2 GLY A 115     -13.405   8.672   3.605  1.00  0.00           H  
ATOM   1870  HA3 GLY A 115     -13.726  10.404   3.380  1.00  0.00           H  
ATOM   1871  C   GLY A 115     -14.355   9.166   1.759  1.00  0.00           C  
ATOM   1872  O   GLY A 115     -13.652   8.347   1.177  1.00  0.00           O  
ATOM   1873  N   GLU A 116     -15.344   9.815   1.135  1.00  0.00           N  
ATOM   1874  H   GLU A 116     -15.898  10.503   1.625  1.00  0.00           H  
ATOM   1875  CA  GLU A 116     -15.420   9.802  -0.327  1.00  0.00           C  
ATOM   1876  HA  GLU A 116     -15.532   8.773  -0.668  1.00  0.00           H  
ATOM   1877  C   GLU A 116     -14.106  10.346  -0.896  1.00  0.00           C  
ATOM   1878  CB  GLU A 116     -16.610  10.616  -0.866  1.00  0.00           C  
ATOM   1879  HB2 GLU A 116     -16.740  11.519  -0.270  1.00  0.00           H  
ATOM   1880  HB3 GLU A 116     -16.382  10.911  -1.890  1.00  0.00           H  
ATOM   1881  O   GLU A 116     -13.720  11.488  -0.649  1.00  0.00           O  
ATOM   1882  CG  GLU A 116     -17.912   9.803  -0.900  1.00  0.00           C  
ATOM   1883  HG2 GLU A 116     -17.703   8.836  -1.357  1.00  0.00           H  
ATOM   1884  HG3 GLU A 116     -18.245   9.625   0.123  1.00  0.00           H  
ATOM   1885  CD  GLU A 116     -19.017  10.514  -1.695  1.00  0.00           C  
ATOM   1886  OE1 GLU A 116     -19.720   9.795  -2.442  1.00  0.00           O  
ATOM   1887  OE2 GLU A 116     -19.107  11.755  -1.586  1.00  0.00           O  
ATOM   1888  N   LEU A 117     -13.418   9.523  -1.687  1.00  0.00           N  
ATOM   1889  H   LEU A 117     -13.747   8.571  -1.769  1.00  0.00           H  
ATOM   1890  CA  LEU A 117     -12.731  10.088  -2.831  1.00  0.00           C  
ATOM   1891  HA  LEU A 117     -12.076  10.895  -2.503  1.00  0.00           H  
ATOM   1892  C   LEU A 117     -13.801  10.695  -3.717  1.00  0.00           C  
ATOM   1893  CB  LEU A 117     -11.962   9.000  -3.609  1.00  0.00           C  
ATOM   1894  HB2 LEU A 117     -11.818   9.351  -4.631  1.00  0.00           H  
ATOM   1895  HB3 LEU A 117     -12.564   8.092  -3.662  1.00  0.00           H  
ATOM   1896  O   LEU A 117     -14.757   9.999  -4.079  1.00  0.00           O  
ATOM   1897  CG  LEU A 117     -10.585   8.676  -3.022  1.00  0.00           C  
ATOM   1898  HG  LEU A 117     -10.685   8.250  -2.024  1.00  0.00           H  
ATOM   1899  CD1 LEU A 117      -9.807   7.706  -3.911  1.00  0.00           C  
ATOM   1900 HD11 LEU A 117      -8.891   7.391  -3.410  1.00  0.00           H  
ATOM   1901 HD12 LEU A 117      -9.552   8.187  -4.855  1.00  0.00           H  
ATOM   1902 HD13 LEU A 117     -10.415   6.830  -4.135  1.00  0.00           H  
ATOM   1903  CD2 LEU A 117      -9.783   9.959  -2.963  1.00  0.00           C  
ATOM   1904 HD21 LEU A 117      -8.776   9.822  -3.359  1.00  0.00           H  
ATOM   1905 HD22 LEU A 117     -10.238  10.697  -3.623  1.00  0.00           H  
ATOM   1906 HD23 LEU A 117      -9.824  10.384  -1.960  1.00  0.00           H  
ATOM   1907  N   THR A 118     -13.619  11.947  -4.118  1.00  0.00           N  
ATOM   1908  H   THR A 118     -12.804  12.451  -3.798  1.00  0.00           H  
ATOM   1909  CA  THR A 118     -14.398  12.437  -5.254  1.00  0.00           C  
ATOM   1910  HA  THR A 118     -15.455  12.399  -4.990  1.00  0.00           H  
ATOM   1911  C   THR A 118     -14.150  11.479  -6.425  1.00  0.00           C  
ATOM   1912  CB  THR A 118     -14.051  13.884  -5.624  1.00  0.00           C  
ATOM   1913  HB  THR A 118     -14.639  14.169  -6.497  1.00  0.00           H  
ATOM   1914  O   THR A 118     -13.042  10.959  -6.597  1.00  0.00           O  
ATOM   1915  CG2 THR A 118     -14.353  14.863  -4.491  1.00  0.00           C  
ATOM   1916 HG21 THR A 118     -13.756  14.630  -3.609  1.00  0.00           H  
ATOM   1917 HG22 THR A 118     -14.124  15.877  -4.819  1.00  0.00           H  
ATOM   1918 HG23 THR A 118     -15.410  14.810  -4.230  1.00  0.00           H  
ATOM   1919  OG1 THR A 118     -12.686  13.987  -5.948  1.00  0.00           O  
ATOM   1920  HG1 THR A 118     -12.194  13.985  -5.123  1.00  0.00           H  
ATOM   1921  N   LYS A 119     -15.172  11.205  -7.247  1.00  0.00           N  
ATOM   1922  H   LYS A 119     -16.080  11.578  -7.007  1.00  0.00           H  
ATOM   1923  CA  LYS A 119     -15.033  10.382  -8.468  1.00  0.00           C  
ATOM   1924  HA  LYS A 119     -14.884   9.341  -8.180  1.00  0.00           H  
ATOM   1925  C   LYS A 119     -13.801  10.800  -9.291  1.00  0.00           C  
ATOM   1926  CB  LYS A 119     -16.338  10.516  -9.272  1.00  0.00           C  
ATOM   1927  HB2 LYS A 119     -16.469  11.559  -9.559  1.00  0.00           H  
ATOM   1928  HB3 LYS A 119     -17.169  10.239  -8.624  1.00  0.00           H  
ATOM   1929  O   LYS A 119     -13.129   9.959  -9.876  1.00  0.00           O  
ATOM   1930  CG  LYS A 119     -16.398   9.641 -10.535  1.00  0.00           C  
ATOM   1931  HG2 LYS A 119     -15.598   9.928 -11.218  1.00  0.00           H  
ATOM   1932  HG3 LYS A 119     -16.272   8.594 -10.259  1.00  0.00           H  
ATOM   1933  CD  LYS A 119     -17.751   9.829 -11.240  1.00  0.00           C  
ATOM   1934  HD2 LYS A 119     -17.885  10.887 -11.469  1.00  0.00           H  
ATOM   1935  HD3 LYS A 119     -18.550   9.512 -10.570  1.00  0.00           H  
ATOM   1936  CE  LYS A 119     -17.821   9.019 -12.542  1.00  0.00           C  
ATOM   1937  HE2 LYS A 119     -16.987   9.314 -13.178  1.00  0.00           H  
ATOM   1938  HE3 LYS A 119     -17.700   7.962 -12.303  1.00  0.00           H  
ATOM   1939  NZ  LYS A 119     -19.106   9.238 -13.260  1.00  0.00           N  
ATOM   1940  HZ1 LYS A 119     -19.133   8.703 -14.116  1.00  0.00           H  
ATOM   1941  HZ2 LYS A 119     -19.220  10.211 -13.503  1.00  0.00           H  
ATOM   1942  HZ3 LYS A 119     -19.893   8.960 -12.692  1.00  0.00           H  
ATOM   1943  N   GLN A 120     -13.477  12.088  -9.254  1.00  0.00           N  
ATOM   1944  H   GLN A 120     -14.065  12.696  -8.703  1.00  0.00           H  
ATOM   1945  CA  GLN A 120     -12.316  12.700  -9.881  1.00  0.00           C  
ATOM   1946  HA  GLN A 120     -12.332  12.464 -10.945  1.00  0.00           H  
ATOM   1947  C   GLN A 120     -10.969  12.201  -9.321  1.00  0.00           C  
ATOM   1948  CB  GLN A 120     -12.514  14.210  -9.715  1.00  0.00           C  
ATOM   1949  HB2 GLN A 120     -12.452  14.479  -8.661  1.00  0.00           H  
ATOM   1950  HB3 GLN A 120     -13.508  14.470 -10.080  1.00  0.00           H  
ATOM   1951  O   GLN A 120     -10.102  11.816 -10.100  1.00  0.00           O  
ATOM   1952  CG  GLN A 120     -11.493  15.025 -10.504  1.00  0.00           C  
ATOM   1953  HG2 GLN A 120     -10.523  14.898 -10.023  1.00  0.00           H  
ATOM   1954  HG3 GLN A 120     -11.440  14.658 -11.529  1.00  0.00           H  
ATOM   1955  CD  GLN A 120     -11.834  16.512 -10.526  1.00  0.00           C  
ATOM   1956  NE2 GLN A 120     -11.249  17.281 -11.417  1.00  0.00           N  
ATOM   1957 HE21 GLN A 120     -10.591  16.917 -12.091  1.00  0.00           H  
ATOM   1958 HE22 GLN A 120     -11.519  18.254 -11.402  1.00  0.00           H  
ATOM   1959  OE1 GLN A 120     -12.627  17.008  -9.746  1.00  0.00           O  
ATOM   1960  N   GLU A 121     -10.784  12.124  -8.000  1.00  0.00           N  
ATOM   1961  H   GLU A 121     -11.530  12.414  -7.384  1.00  0.00           H  
ATOM   1962  CA  GLU A 121      -9.548  11.596  -7.393  1.00  0.00           C  
ATOM   1963  HA  GLU A 121      -8.689  12.141  -7.787  1.00  0.00           H  
ATOM   1964  C   GLU A 121      -9.323  10.103  -7.727  1.00  0.00           C  
ATOM   1965  CB  GLU A 121      -9.597  11.800  -5.868  1.00  0.00           C  
ATOM   1966  HB2 GLU A 121      -8.855  11.142  -5.415  1.00  0.00           H  
ATOM   1967  HB3 GLU A 121     -10.591  11.493  -5.543  1.00  0.00           H  
ATOM   1968  O   GLU A 121      -8.182   9.682  -7.941  1.00  0.00           O  
ATOM   1969  CG  GLU A 121      -9.316  13.232  -5.357  1.00  0.00           C  
ATOM   1970  HG2 GLU A 121      -9.940  13.934  -5.910  1.00  0.00           H  
ATOM   1971  HG3 GLU A 121      -8.277  13.475  -5.575  1.00  0.00           H  
ATOM   1972  CD  GLU A 121      -9.587  13.413  -3.840  1.00  0.00           C  
ATOM   1973  OE1 GLU A 121      -8.722  13.965  -3.100  1.00  0.00           O  
ATOM   1974  OE2 GLU A 121     -10.695  13.022  -3.406  1.00  0.00           O  
ATOM   1975  N   LEU A 122     -10.396   9.304  -7.827  1.00  0.00           N  
ATOM   1976  H   LEU A 122     -11.299   9.719  -7.645  1.00  0.00           H  
ATOM   1977  CA  LEU A 122     -10.334   7.904  -8.286  1.00  0.00           C  
ATOM   1978  HA  LEU A 122      -9.588   7.369  -7.698  1.00  0.00           H  
ATOM   1979  C   LEU A 122      -9.895   7.796  -9.749  1.00  0.00           C  
ATOM   1980  CB  LEU A 122     -11.714   7.235  -8.126  1.00  0.00           C  
ATOM   1981  HB2 LEU A 122     -12.488   7.977  -8.322  1.00  0.00           H  
ATOM   1982  HB3 LEU A 122     -11.824   6.452  -8.875  1.00  0.00           H  
ATOM   1983  O   LEU A 122      -9.052   6.961 -10.074  1.00  0.00           O  
ATOM   1984  CG  LEU A 122     -11.955   6.610  -6.748  1.00  0.00           C  
ATOM   1985  HG  LEU A 122     -11.693   7.331  -5.973  1.00  0.00           H  
ATOM   1986  CD1 LEU A 122     -13.434   6.254  -6.586  1.00  0.00           C  
ATOM   1987 HD11 LEU A 122     -13.599   5.827  -5.597  1.00  0.00           H  
ATOM   1988 HD12 LEU A 122     -14.032   7.161  -6.680  1.00  0.00           H  
ATOM   1989 HD13 LEU A 122     -13.730   5.539  -7.354  1.00  0.00           H  
ATOM   1990  CD2 LEU A 122     -11.130   5.331  -6.568  1.00  0.00           C  
ATOM   1991 HD21 LEU A 122     -11.438   4.804  -5.665  1.00  0.00           H  
ATOM   1992 HD22 LEU A 122     -10.071   5.576  -6.489  1.00  0.00           H  
ATOM   1993 HD23 LEU A 122     -11.277   4.667  -7.420  1.00  0.00           H  
ATOM   1994  N   VAL A 123     -10.462   8.636 -10.619  1.00  0.00           N  
ATOM   1995  H   VAL A 123     -11.154   9.288 -10.280  1.00  0.00           H  
ATOM   1996  CA  VAL A 123     -10.103   8.679 -12.043  1.00  0.00           C  
ATOM   1997  HA  VAL A 123     -10.208   7.678 -12.461  1.00  0.00           H  
ATOM   1998  C   VAL A 123      -8.636   9.062 -12.206  1.00  0.00           C  
ATOM   1999  CB  VAL A 123     -11.037   9.616 -12.833  1.00  0.00           C  
ATOM   2000  HB  VAL A 123     -11.110  10.574 -12.319  1.00  0.00           H  
ATOM   2001  O   VAL A 123      -7.920   8.324 -12.871  1.00  0.00           O  
ATOM   2002  CG1 VAL A 123     -10.551   9.862 -14.266  1.00  0.00           C  
ATOM   2003 HG11 VAL A 123      -9.617  10.423 -14.264  1.00  0.00           H  
ATOM   2004 HG12 VAL A 123     -10.391   8.916 -14.784  1.00  0.00           H  
ATOM   2005 HG13 VAL A 123     -11.286  10.450 -14.816  1.00  0.00           H  
ATOM   2006  CG2 VAL A 123     -12.440   9.000 -12.938  1.00  0.00           C  
ATOM   2007 HG21 VAL A 123     -13.126   9.731 -13.364  1.00  0.00           H  
ATOM   2008 HG22 VAL A 123     -12.410   8.120 -13.581  1.00  0.00           H  
ATOM   2009 HG23 VAL A 123     -12.806   8.697 -11.957  1.00  0.00           H  
ATOM   2010  N   TYR A 124      -8.156  10.115 -11.535  1.00  0.00           N  
ATOM   2011  H   TYR A 124      -8.796  10.705 -11.023  1.00  0.00           H  
ATOM   2012  CA  TYR A 124      -6.739  10.502 -11.595  1.00  0.00           C  
ATOM   2013  HA  TYR A 124      -6.468  10.692 -12.633  1.00  0.00           H  
ATOM   2014  C   TYR A 124      -5.810   9.405 -11.090  1.00  0.00           C  
ATOM   2015  CB  TYR A 124      -6.491  11.766 -10.765  1.00  0.00           C  
ATOM   2016  HB2 TYR A 124      -5.424  11.846 -10.558  1.00  0.00           H  
ATOM   2017  HB3 TYR A 124      -7.004  11.681  -9.807  1.00  0.00           H  
ATOM   2018  O   TYR A 124      -4.771   9.150 -11.690  1.00  0.00           O  
ATOM   2019  CG  TYR A 124      -6.897  13.038 -11.467  1.00  0.00           C  
ATOM   2020  CD1 TYR A 124      -6.274  13.391 -12.682  1.00  0.00           C  
ATOM   2021  HD1 TYR A 124      -5.522  12.750 -13.117  1.00  0.00           H  
ATOM   2022  CD2 TYR A 124      -7.862  13.887 -10.898  1.00  0.00           C  
ATOM   2023  HD2 TYR A 124      -8.309  13.640  -9.947  1.00  0.00           H  
ATOM   2024  CE1 TYR A 124      -6.650  14.567 -13.354  1.00  0.00           C  
ATOM   2025  HE1 TYR A 124      -6.194  14.815 -14.301  1.00  0.00           H  
ATOM   2026  CE2 TYR A 124      -8.215  15.079 -11.557  1.00  0.00           C  
ATOM   2027  HE2 TYR A 124      -8.904  15.782 -11.112  1.00  0.00           H  
ATOM   2028  OH  TYR A 124      -8.026  16.540 -13.428  1.00  0.00           O  
ATOM   2029  HH  TYR A 124      -7.561  16.655 -14.261  1.00  0.00           H  
ATOM   2030  CZ  TYR A 124      -7.634  15.406 -12.795  1.00  0.00           C  
ATOM   2031  N   THR A 125      -6.197   8.732 -10.007  1.00  0.00           N  
ATOM   2032  H   THR A 125      -7.053   9.007  -9.548  1.00  0.00           H  
ATOM   2033  CA  THR A 125      -5.421   7.616  -9.468  1.00  0.00           C  
ATOM   2034  HA  THR A 125      -4.405   7.956  -9.266  1.00  0.00           H  
ATOM   2035  C   THR A 125      -5.329   6.482 -10.486  1.00  0.00           C  
ATOM   2036  CB  THR A 125      -6.035   7.119  -8.157  1.00  0.00           C  
ATOM   2037  HB  THR A 125      -7.074   6.836  -8.325  1.00  0.00           H  
ATOM   2038  O   THR A 125      -4.232   6.040 -10.798  1.00  0.00           O  
ATOM   2039  CG2 THR A 125      -5.297   5.909  -7.599  1.00  0.00           C  
ATOM   2040 HG21 THR A 125      -5.740   5.003  -8.014  1.00  0.00           H  
ATOM   2041 HG22 THR A 125      -4.249   5.939  -7.898  1.00  0.00           H  
ATOM   2042 HG23 THR A 125      -5.384   5.884  -6.513  1.00  0.00           H  
ATOM   2043  OG1 THR A 125      -6.015   8.145  -7.188  1.00  0.00           O  
ATOM   2044  HG1 THR A 125      -6.702   8.770  -7.433  1.00  0.00           H  
ATOM   2045  N   ASN A 126      -6.455   6.039 -11.048  1.00  0.00           N  
ATOM   2046  H   ASN A 126      -7.332   6.471 -10.793  1.00  0.00           H  
ATOM   2047  CA  ASN A 126      -6.469   4.952 -12.028  1.00  0.00           C  
ATOM   2048  HA  ASN A 126      -5.921   4.099 -11.626  1.00  0.00           H  
ATOM   2049  C   ASN A 126      -5.776   5.337 -13.336  1.00  0.00           C  
ATOM   2050  CB  ASN A 126      -7.919   4.531 -12.295  1.00  0.00           C  
ATOM   2051  HB2 ASN A 126      -8.521   5.418 -12.492  1.00  0.00           H  
ATOM   2052  HB3 ASN A 126      -7.946   3.898 -13.182  1.00  0.00           H  
ATOM   2053  O   ASN A 126      -5.059   4.517 -13.894  1.00  0.00           O  
ATOM   2054  CG  ASN A 126      -8.530   3.735 -11.160  1.00  0.00           C  
ATOM   2055  ND2 ASN A 126      -9.835   3.770 -11.038  1.00  0.00           N  
ATOM   2056 HD21 ASN A 126     -10.380   4.348 -11.662  1.00  0.00           H  
ATOM   2057 HD22 ASN A 126     -10.229   3.224 -10.285  1.00  0.00           H  
ATOM   2058  OD1 ASN A 126      -7.876   3.046 -10.395  1.00  0.00           O  
ATOM   2059  N   GLN A 127      -5.961   6.568 -13.810  1.00  0.00           N  
ATOM   2060  H   GLN A 127      -6.581   7.196 -13.319  1.00  0.00           H  
ATOM   2061  CA  GLN A 127      -5.302   7.076 -15.007  1.00  0.00           C  
ATOM   2062  HA  GLN A 127      -5.502   6.396 -15.835  1.00  0.00           H  
ATOM   2063  C   GLN A 127      -3.788   7.119 -14.808  1.00  0.00           C  
ATOM   2064  CB  GLN A 127      -5.881   8.450 -15.366  1.00  0.00           C  
ATOM   2065  HB2 GLN A 127      -6.952   8.347 -15.538  1.00  0.00           H  
ATOM   2066  HB3 GLN A 127      -5.721   9.146 -14.542  1.00  0.00           H  
ATOM   2067  O   GLN A 127      -3.069   6.519 -15.597  1.00  0.00           O  
ATOM   2068  CG  GLN A 127      -5.222   9.006 -16.633  1.00  0.00           C  
ATOM   2069  HG2 GLN A 127      -5.310   8.282 -17.443  1.00  0.00           H  
ATOM   2070  HG3 GLN A 127      -4.164   9.174 -16.435  1.00  0.00           H  
ATOM   2071  CD  GLN A 127      -5.809  10.327 -17.105  1.00  0.00           C  
ATOM   2072  NE2 GLN A 127      -5.253  10.880 -18.154  1.00  0.00           N  
ATOM   2073 HE21 GLN A 127      -5.595  11.772 -18.483  1.00  0.00           H  
ATOM   2074 HE22 GLN A 127      -4.415  10.453 -18.520  1.00  0.00           H  
ATOM   2075  OE1 GLN A 127      -6.751  10.875 -16.543  1.00  0.00           O  
ATOM   2076  N   TRP A 128      -3.306   7.718 -13.714  1.00  0.00           N  
ATOM   2077  H   TRP A 128      -3.940   8.196 -13.091  1.00  0.00           H  
ATOM   2078  CA  TRP A 128      -1.876   7.751 -13.416  1.00  0.00           C  
ATOM   2079  HA  TRP A 128      -1.358   8.241 -14.241  1.00  0.00           H  
ATOM   2080  C   TRP A 128      -1.303   6.344 -13.274  1.00  0.00           C  
ATOM   2081  CB  TRP A 128      -1.626   8.541 -12.131  1.00  0.00           C  
ATOM   2082  HB2 TRP A 128      -2.061   9.534 -12.241  1.00  0.00           H  
ATOM   2083  HB3 TRP A 128      -2.127   8.049 -11.298  1.00  0.00           H  
ATOM   2084  O   TRP A 128      -0.246   6.049 -13.822  1.00  0.00           O  
ATOM   2085  CG  TRP A 128      -0.173   8.694 -11.800  1.00  0.00           C  
ATOM   2086  CD1 TRP A 128       0.600   9.736 -12.175  1.00  0.00           C  
ATOM   2087  HD1 TRP A 128       0.256  10.573 -12.764  1.00  0.00           H  
ATOM   2088  CD2 TRP A 128       0.710   7.786 -11.070  1.00  0.00           C  
ATOM   2089  CE2 TRP A 128       2.032   8.319 -11.105  1.00  0.00           C  
ATOM   2090  CE3 TRP A 128       0.536   6.554 -10.409  1.00  0.00           C  
ATOM   2091  HE3 TRP A 128      -0.455   6.129 -10.353  1.00  0.00           H  
ATOM   2092  NE1 TRP A 128       1.897   9.530 -11.747  1.00  0.00           N  
ATOM   2093  HE1 TRP A 128       2.664  10.136 -12.002  1.00  0.00           H  
ATOM   2094  CH2 TRP A 128       2.930   6.393  -9.947  1.00  0.00           C  
ATOM   2095  HH2 TRP A 128       3.766   5.846  -9.536  1.00  0.00           H  
ATOM   2096  CZ2 TRP A 128       3.135   7.630 -10.580  1.00  0.00           C  
ATOM   2097  HZ2 TRP A 128       4.129   8.043 -10.671  1.00  0.00           H  
ATOM   2098  CZ3 TRP A 128       1.629   5.869  -9.850  1.00  0.00           C  
ATOM   2099  HZ3 TRP A 128       1.461   4.923  -9.358  1.00  0.00           H  
ATOM   2100  N   VAL A 129      -2.012   5.461 -12.568  1.00  0.00           N  
ATOM   2101  H   VAL A 129      -2.872   5.774 -12.140  1.00  0.00           H  
ATOM   2102  CA  VAL A 129      -1.616   4.062 -12.402  1.00  0.00           C  
ATOM   2103  HA  VAL A 129      -0.612   4.028 -11.978  1.00  0.00           H  
ATOM   2104  C   VAL A 129      -1.541   3.376 -13.761  1.00  0.00           C  
ATOM   2105  CB  VAL A 129      -2.578   3.356 -11.434  1.00  0.00           C  
ATOM   2106  HB  VAL A 129      -3.605   3.567 -11.731  1.00  0.00           H  
ATOM   2107  O   VAL A 129      -0.532   2.754 -14.043  1.00  0.00           O  
ATOM   2108  CG1 VAL A 129      -2.402   1.843 -11.378  1.00  0.00           C  
ATOM   2109 HG11 VAL A 129      -1.356   1.621 -11.164  1.00  0.00           H  
ATOM   2110 HG12 VAL A 129      -2.702   1.413 -12.334  1.00  0.00           H  
ATOM   2111 HG13 VAL A 129      -3.037   1.420 -10.600  1.00  0.00           H  
ATOM   2112  CG2 VAL A 129      -2.356   3.854 -10.001  1.00  0.00           C  
ATOM   2113 HG21 VAL A 129      -1.462   3.403  -9.569  1.00  0.00           H  
ATOM   2114 HG22 VAL A 129      -2.231   4.936  -9.976  1.00  0.00           H  
ATOM   2115 HG23 VAL A 129      -3.242   3.621  -9.411  1.00  0.00           H  
ATOM   2116  N   ASN A 130      -2.526   3.533 -14.640  1.00  0.00           N  
ATOM   2117  H   ASN A 130      -3.335   4.080 -14.382  1.00  0.00           H  
ATOM   2118  CA  ASN A 130      -2.500   2.919 -15.967  1.00  0.00           C  
ATOM   2119  HA  ASN A 130      -2.279   1.857 -15.859  1.00  0.00           H  
ATOM   2120  C   ASN A 130      -1.389   3.505 -16.852  1.00  0.00           C  
ATOM   2121  CB  ASN A 130      -3.885   3.063 -16.614  1.00  0.00           C  
ATOM   2122  HB2 ASN A 130      -4.185   4.110 -16.598  1.00  0.00           H  
ATOM   2123  HB3 ASN A 130      -3.821   2.746 -17.655  1.00  0.00           H  
ATOM   2124  O   ASN A 130      -0.648   2.748 -17.473  1.00  0.00           O  
ATOM   2125  CG  ASN A 130      -4.957   2.218 -15.945  1.00  0.00           C  
ATOM   2126  ND2 ASN A 130      -6.207   2.500 -16.232  1.00  0.00           N  
ATOM   2127 HD21 ASN A 130      -6.413   3.248 -16.879  1.00  0.00           H  
ATOM   2128 HD22 ASN A 130      -6.905   1.888 -15.835  1.00  0.00           H  
ATOM   2129  OD1 ASN A 130      -4.716   1.286 -15.194  1.00  0.00           O  
ATOM   2130  N   GLU A 131      -1.217   4.827 -16.873  1.00  0.00           N  
ATOM   2131  H   GLU A 131      -1.862   5.407 -16.356  1.00  0.00           H  
ATOM   2132  CA  GLU A 131      -0.178   5.509 -17.656  1.00  0.00           C  
ATOM   2133  HA  GLU A 131      -0.252   5.211 -18.702  1.00  0.00           H  
ATOM   2134  C   GLU A 131       1.233   5.128 -17.181  1.00  0.00           C  
ATOM   2135  CB  GLU A 131      -0.384   7.032 -17.565  1.00  0.00           C  
ATOM   2136  HB2 GLU A 131       0.505   7.533 -17.949  1.00  0.00           H  
ATOM   2137  HB3 GLU A 131      -0.502   7.302 -16.516  1.00  0.00           H  
ATOM   2138  O   GLU A 131       2.110   4.862 -17.998  1.00  0.00           O  
ATOM   2139  CG  GLU A 131      -1.602   7.520 -18.376  1.00  0.00           C  
ATOM   2140  HG2 GLU A 131      -1.391   7.369 -19.434  1.00  0.00           H  
ATOM   2141  HG3 GLU A 131      -2.471   6.910 -18.127  1.00  0.00           H  
ATOM   2142  CD  GLU A 131      -1.953   8.999 -18.133  1.00  0.00           C  
ATOM   2143  OE1 GLU A 131      -2.944   9.465 -18.745  1.00  0.00           O  
ATOM   2144  OE2 GLU A 131      -1.289   9.656 -17.298  1.00  0.00           O  
ATOM   2145  N   ASN A 132       1.454   5.018 -15.867  1.00  0.00           N  
ATOM   2146  H   ASN A 132       0.689   5.220 -15.239  1.00  0.00           H  
ATOM   2147  CA  ASN A 132       2.773   4.723 -15.298  1.00  0.00           C  
ATOM   2148  HA  ASN A 132       3.529   5.062 -16.006  1.00  0.00           H  
ATOM   2149  C   ASN A 132       3.038   3.214 -15.125  1.00  0.00           C  
ATOM   2150  CB  ASN A 132       2.990   5.536 -14.006  1.00  0.00           C  
ATOM   2151  HB2 ASN A 132       3.933   5.228 -13.553  1.00  0.00           H  
ATOM   2152  HB3 ASN A 132       2.191   5.335 -13.293  1.00  0.00           H  
ATOM   2153  O   ASN A 132       4.199   2.810 -15.143  1.00  0.00           O  
ATOM   2154  CG  ASN A 132       3.080   7.031 -14.271  1.00  0.00           C  
ATOM   2155  ND2 ASN A 132       1.965   7.708 -14.387  1.00  0.00           N  
ATOM   2156 HD21 ASN A 132       2.020   8.667 -14.699  1.00  0.00           H  
ATOM   2157 HD22 ASN A 132       1.086   7.219 -14.297  1.00  0.00           H  
ATOM   2158  OD1 ASN A 132       4.150   7.609 -14.378  1.00  0.00           O  
ATOM   2159  N   ILE A 133       2.006   2.361 -15.031  1.00  0.00           N  
ATOM   2160  H   ILE A 133       1.073   2.740 -14.951  1.00  0.00           H  
ATOM   2161  CA  ILE A 133       2.143   0.900 -15.190  1.00  0.00           C  
ATOM   2162  HA  ILE A 133       2.960   0.548 -14.559  1.00  0.00           H  
ATOM   2163  C   ILE A 133       2.505   0.573 -16.631  1.00  0.00           C  
ATOM   2164  CB  ILE A 133       0.867   0.106 -14.813  1.00  0.00           C  
ATOM   2165  HB  ILE A 133       0.011   0.574 -15.299  1.00  0.00           H  
ATOM   2166  O   ILE A 133       3.350  -0.287 -16.842  1.00  0.00           O  
ATOM   2167  CG1 ILE A 133       0.647   0.074 -13.290  1.00  0.00           C  
ATOM   2168 HG12 ILE A 133       0.746   1.070 -12.858  1.00  0.00           H  
ATOM   2169 HG13 ILE A 133       1.413  -0.560 -12.844  1.00  0.00           H  
ATOM   2170  CG2 ILE A 133       0.943  -1.363 -15.295  1.00  0.00           C  
ATOM   2171 HG21 ILE A 133       0.996  -1.419 -16.382  1.00  0.00           H  
ATOM   2172 HG22 ILE A 133       1.818  -1.856 -14.872  1.00  0.00           H  
ATOM   2173 HG23 ILE A 133       0.048  -1.925 -15.027  1.00  0.00           H  
ATOM   2174  CD1 ILE A 133      -0.715  -0.517 -12.914  1.00  0.00           C  
ATOM   2175 HD11 ILE A 133      -0.891  -0.363 -11.850  1.00  0.00           H  
ATOM   2176 HD12 ILE A 133      -1.505  -0.048 -13.502  1.00  0.00           H  
ATOM   2177 HD13 ILE A 133      -0.732  -1.594 -13.077  1.00  0.00           H  
ATOM   2178  N   THR A 134       1.893   1.232 -17.621  1.00  0.00           N  
ATOM   2179  H   THR A 134       1.163   1.896 -17.404  1.00  0.00           H  
ATOM   2180  CA  THR A 134       2.233   0.978 -19.032  1.00  0.00           C  
ATOM   2181  HA  THR A 134       2.049  -0.074 -19.249  1.00  0.00           H  
ATOM   2182  C   THR A 134       3.724   1.230 -19.270  1.00  0.00           C  
ATOM   2183  CB  THR A 134       1.368   1.808 -19.992  1.00  0.00           C  
ATOM   2184  HB  THR A 134       1.575   2.870 -19.859  1.00  0.00           H  
ATOM   2185  O   THR A 134       4.373   0.459 -19.970  1.00  0.00           O  
ATOM   2186  CG2 THR A 134       1.591   1.420 -21.453  1.00  0.00           C  
ATOM   2187 HG21 THR A 134       0.899   1.975 -22.085  1.00  0.00           H  
ATOM   2188 HG22 THR A 134       2.609   1.662 -21.757  1.00  0.00           H  
ATOM   2189 HG23 THR A 134       1.421   0.351 -21.588  1.00  0.00           H  
ATOM   2190  OG1 THR A 134       0.003   1.562 -19.740  1.00  0.00           O  
ATOM   2191  HG1 THR A 134      -0.239   2.021 -18.932  1.00  0.00           H  
ATOM   2192  N   LEU A 135       4.301   2.223 -18.580  1.00  0.00           N  
ATOM   2193  H   LEU A 135       3.708   2.843 -18.047  1.00  0.00           H  
ATOM   2194  CA  LEU A 135       5.748   2.430 -18.542  1.00  0.00           C  
ATOM   2195  HA  LEU A 135       6.125   2.406 -19.564  1.00  0.00           H  
ATOM   2196  C   LEU A 135       6.478   1.292 -17.802  1.00  0.00           C  
ATOM   2197  CB  LEU A 135       6.058   3.815 -17.940  1.00  0.00           C  
ATOM   2198  HB2 LEU A 135       5.642   3.863 -16.934  1.00  0.00           H  
ATOM   2199  HB3 LEU A 135       7.139   3.921 -17.853  1.00  0.00           H  
ATOM   2200  O   LEU A 135       7.422   0.734 -18.349  1.00  0.00           O  
ATOM   2201  CG  LEU A 135       5.512   5.000 -18.762  1.00  0.00           C  
ATOM   2202  HG  LEU A 135       4.450   4.857 -18.960  1.00  0.00           H  
ATOM   2203  CD1 LEU A 135       5.680   6.305 -17.982  1.00  0.00           C  
ATOM   2204 HD11 LEU A 135       6.737   6.505 -17.811  1.00  0.00           H  
ATOM   2205 HD12 LEU A 135       5.163   6.238 -17.025  1.00  0.00           H  
ATOM   2206 HD13 LEU A 135       5.242   7.125 -18.552  1.00  0.00           H  
ATOM   2207  CD2 LEU A 135       6.236   5.150 -20.101  1.00  0.00           C  
ATOM   2208 HD21 LEU A 135       6.046   4.279 -20.728  1.00  0.00           H  
ATOM   2209 HD22 LEU A 135       7.309   5.254 -19.943  1.00  0.00           H  
ATOM   2210 HD23 LEU A 135       5.860   6.029 -20.625  1.00  0.00           H  
ATOM   2211  N   ALA A 136       6.041   0.904 -16.599  1.00  0.00           N  
ATOM   2212  H   ALA A 136       5.254   1.393 -16.196  1.00  0.00           H  
ATOM   2213  CA  ALA A 136       6.701  -0.127 -15.784  1.00  0.00           C  
ATOM   2214  HA  ALA A 136       7.749   0.146 -15.662  1.00  0.00           H  
ATOM   2215  C   ALA A 136       6.679  -1.543 -16.393  1.00  0.00           C  
ATOM   2216  CB  ALA A 136       6.051  -0.140 -14.401  1.00  0.00           C  
ATOM   2217  HB1 ALA A 136       6.511  -0.938 -13.818  1.00  0.00           H  
ATOM   2218  HB2 ALA A 136       4.986  -0.353 -14.488  1.00  0.00           H  
ATOM   2219  HB3 ALA A 136       6.201   0.816 -13.900  1.00  0.00           H  
ATOM   2220  O   ALA A 136       7.701  -2.224 -16.407  1.00  0.00           O  
ATOM   2221  N   ASN A 137       5.544  -1.982 -16.941  1.00  0.00           N  
ATOM   2222  H   ASN A 137       4.731  -1.384 -16.897  1.00  0.00           H  
ATOM   2223  CA  ASN A 137       5.441  -3.256 -17.655  1.00  0.00           C  
ATOM   2224  HA  ASN A 137       5.858  -4.049 -17.035  1.00  0.00           H  
ATOM   2225  C   ASN A 137       6.257  -3.230 -18.953  1.00  0.00           C  
ATOM   2226  CB  ASN A 137       3.965  -3.574 -17.943  1.00  0.00           C  
ATOM   2227  HB2 ASN A 137       3.920  -4.382 -18.674  1.00  0.00           H  
ATOM   2228  HB3 ASN A 137       3.479  -2.699 -18.376  1.00  0.00           H  
ATOM   2229  O   ASN A 137       6.800  -4.260 -19.344  1.00  0.00           O  
ATOM   2230  CG  ASN A 137       3.184  -4.032 -16.725  1.00  0.00           C  
ATOM   2231  ND2 ASN A 137       1.891  -4.203 -16.870  1.00  0.00           N  
ATOM   2232 HD21 ASN A 137       1.408  -4.565 -16.060  1.00  0.00           H  
ATOM   2233 HD22 ASN A 137       1.461  -4.070 -17.775  1.00  0.00           H  
ATOM   2234  OD1 ASN A 137       3.690  -4.259 -15.641  1.00  0.00           O  
ATOM   2235  N   GLY A 138       6.409  -2.057 -19.580  1.00  0.00           N  
ATOM   2236  H   GLY A 138       5.916  -1.246 -19.234  1.00  0.00           H  
ATOM   2237  CA  GLY A 138       7.363  -1.856 -20.669  1.00  0.00           C  
ATOM   2238  HA2 GLY A 138       7.075  -2.460 -21.529  1.00  0.00           H  
ATOM   2239  HA3 GLY A 138       7.352  -0.805 -20.958  1.00  0.00           H  
ATOM   2240  C   GLY A 138       8.791  -2.226 -20.257  1.00  0.00           C  
ATOM   2241  O   GLY A 138       9.465  -2.934 -20.998  1.00  0.00           O  
ATOM   2242  N   TYR A 139       9.217  -1.861 -19.043  1.00  0.00           N  
ATOM   2243  H   TYR A 139       8.623  -1.274 -18.475  1.00  0.00           H  
ATOM   2244  CA  TYR A 139      10.537  -2.238 -18.521  1.00  0.00           C  
ATOM   2245  HA  TYR A 139      11.272  -2.057 -19.304  1.00  0.00           H  
ATOM   2246  C   TYR A 139      10.660  -3.730 -18.184  1.00  0.00           C  
ATOM   2247  CB  TYR A 139      10.922  -1.355 -17.325  1.00  0.00           C  
ATOM   2248  HB2 TYR A 139      11.765  -1.818 -16.812  1.00  0.00           H  
ATOM   2249  HB3 TYR A 139      10.099  -1.306 -16.612  1.00  0.00           H  
ATOM   2250  O   TYR A 139      11.669  -4.328 -18.541  1.00  0.00           O  
ATOM   2251  CG  TYR A 139      11.345   0.042 -17.735  1.00  0.00           C  
ATOM   2252  CD1 TYR A 139      12.642   0.255 -18.234  1.00  0.00           C  
ATOM   2253  HD1 TYR A 139      13.331  -0.575 -18.300  1.00  0.00           H  
ATOM   2254  CD2 TYR A 139      10.446   1.119 -17.646  1.00  0.00           C  
ATOM   2255  HD2 TYR A 139       9.464   0.956 -17.227  1.00  0.00           H  
ATOM   2256  CE1 TYR A 139      13.035   1.538 -18.661  1.00  0.00           C  
ATOM   2257  HE1 TYR A 139      14.031   1.690 -19.050  1.00  0.00           H  
ATOM   2258  CE2 TYR A 139      10.820   2.398 -18.096  1.00  0.00           C  
ATOM   2259  HE2 TYR A 139      10.124   3.223 -18.055  1.00  0.00           H  
ATOM   2260  OH  TYR A 139      12.483   3.851 -19.020  1.00  0.00           O  
ATOM   2261  HH  TYR A 139      13.385   3.855 -19.348  1.00  0.00           H  
ATOM   2262  CZ  TYR A 139      12.118   2.610 -18.601  1.00  0.00           C  
ATOM   2263  N   ILE A 140       9.640  -4.357 -17.583  1.00  0.00           N  
ATOM   2264  H   ILE A 140       8.851  -3.808 -17.274  1.00  0.00           H  
ATOM   2265  CA  ILE A 140       9.691  -5.801 -17.266  1.00  0.00           C  
ATOM   2266  HA  ILE A 140      10.646  -6.013 -16.785  1.00  0.00           H  
ATOM   2267  C   ILE A 140       9.661  -6.643 -18.555  1.00  0.00           C  
ATOM   2268  CB  ILE A 140       8.571  -6.195 -16.272  1.00  0.00           C  
ATOM   2269  HB  ILE A 140       7.609  -5.966 -16.730  1.00  0.00           H  
ATOM   2270  O   ILE A 140      10.366  -7.641 -18.670  1.00  0.00           O  
ATOM   2271  CG1 ILE A 140       8.700  -5.387 -14.956  1.00  0.00           C  
ATOM   2272 HG12 ILE A 140       8.751  -4.322 -15.182  1.00  0.00           H  
ATOM   2273 HG13 ILE A 140       9.628  -5.661 -14.455  1.00  0.00           H  
ATOM   2274  CG2 ILE A 140       8.620  -7.705 -15.963  1.00  0.00           C  
ATOM   2275 HG21 ILE A 140       8.496  -8.293 -16.872  1.00  0.00           H  
ATOM   2276 HG22 ILE A 140       7.819  -7.989 -15.281  1.00  0.00           H  
ATOM   2277 HG23 ILE A 140       9.578  -7.961 -15.512  1.00  0.00           H  
ATOM   2278  CD1 ILE A 140       7.534  -5.576 -13.976  1.00  0.00           C  
ATOM   2279 HD11 ILE A 140       7.640  -4.868 -13.155  1.00  0.00           H  
ATOM   2280 HD12 ILE A 140       6.588  -5.390 -14.485  1.00  0.00           H  
ATOM   2281 HD13 ILE A 140       7.539  -6.584 -13.562  1.00  0.00           H  
ATOM   2282  N   SER A 141       8.901  -6.220 -19.571  1.00  0.00           N  
ATOM   2283  H   SER A 141       8.305  -5.417 -19.427  1.00  0.00           H  
ATOM   2284  CA  SER A 141       8.881  -6.913 -20.867  1.00  0.00           C  
ATOM   2285  HA  SER A 141       8.802  -7.982 -20.671  1.00  0.00           H  
ATOM   2286  C   SER A 141      10.175  -6.720 -21.671  1.00  0.00           C  
ATOM   2287  CB  SER A 141       7.639  -6.524 -21.673  1.00  0.00           C  
ATOM   2288  HB2 SER A 141       7.571  -7.162 -22.555  1.00  0.00           H  
ATOM   2289  HB3 SER A 141       6.754  -6.690 -21.059  1.00  0.00           H  
ATOM   2290  O   SER A 141      10.579  -7.629 -22.394  1.00  0.00           O  
ATOM   2291  OG  SER A 141       7.664  -5.171 -22.084  1.00  0.00           O  
ATOM   2292  HG  SER A 141       7.955  -4.623 -21.351  1.00  0.00           H  
ATOM   2293  N   ALA A 142      10.885  -5.599 -21.500  1.00  0.00           N  
ATOM   2294  H   ALA A 142      10.527  -4.871 -20.898  1.00  0.00           H  
ATOM   2295  CA  ALA A 142      12.166  -5.365 -22.168  1.00  0.00           C  
ATOM   2296  HA  ALA A 142      12.047  -5.619 -23.221  1.00  0.00           H  
ATOM   2297  C   ALA A 142      13.320  -6.240 -21.636  1.00  0.00           C  
ATOM   2298  CB  ALA A 142      12.502  -3.872 -22.081  1.00  0.00           C  
ATOM   2299  HB1 ALA A 142      13.424  -3.673 -22.626  1.00  0.00           H  
ATOM   2300  HB2 ALA A 142      12.635  -3.586 -21.038  1.00  0.00           H  
ATOM   2301  HB3 ALA A 142      11.694  -3.285 -22.518  1.00  0.00           H  
ATOM   2302  O   ALA A 142      14.315  -6.395 -22.350  1.00  0.00           O  
ATOM   2303  N   ASP A 143      13.180  -6.829 -20.441  1.00  0.00           N  
ATOM   2304  H   ASP A 143      12.387  -6.583 -19.866  1.00  0.00           H  
ATOM   2305  CA  ASP A 143      14.132  -7.805 -19.884  1.00  0.00           C  
ATOM   2306  HA  ASP A 143      15.081  -7.679 -20.405  1.00  0.00           H  
ATOM   2307  C   ASP A 143      13.759  -9.264 -20.180  1.00  0.00           C  
ATOM   2308  CB  ASP A 143      14.366  -7.555 -18.379  1.00  0.00           C  
ATOM   2309  HB2 ASP A 143      13.548  -6.957 -17.976  1.00  0.00           H  
ATOM   2310  HB3 ASP A 143      14.354  -8.507 -17.849  1.00  0.00           H  
ATOM   2311  O   ASP A 143      14.559 -10.167 -19.949  1.00  0.00           O  
ATOM   2312  CG  ASP A 143      15.707  -6.868 -18.062  1.00  0.00           C  
ATOM   2313  OD1 ASP A 143      16.597  -6.814 -18.945  1.00  0.00           O  
ATOM   2314  OD2 ASP A 143      15.840  -6.368 -16.924  1.00  0.00           O  
ATOM   2315  N   SER A 144      12.613  -9.517 -20.823  1.00  0.00           N  
ATOM   2316  H   SER A 144      11.992  -8.741 -21.003  1.00  0.00           H  
ATOM   2317  CA  SER A 144      12.310 -10.828 -21.416  1.00  0.00           C  
ATOM   2318  HA  SER A 144      12.722 -11.584 -20.747  1.00  0.00           H  
ATOM   2319  C   SER A 144      13.026 -11.050 -22.757  1.00  0.00           C  
ATOM   2320  CB  SER A 144      10.802 -11.101 -21.453  1.00  0.00           C  
ATOM   2321  HB2 SER A 144      10.403 -10.962 -20.448  1.00  0.00           H  
ATOM   2322  HB3 SER A 144      10.639 -12.140 -21.739  1.00  0.00           H  
ATOM   2323  O   SER A 144      12.473 -11.644 -23.685  1.00  0.00           O  
ATOM   2324  OG  SER A 144      10.084 -10.269 -22.345  1.00  0.00           O  
ATOM   2325  HG  SER A 144      10.447  -9.381 -22.350  1.00  0.00           H  
ATOM   2326  N   ARG A 145      14.275 -10.575 -22.884  1.00  0.00           N  
ATOM   2327  H   ARG A 145      14.706 -10.203 -22.049  1.00  0.00           H  
ATOM   2328  CA  ARG A 145      15.134 -10.926 -24.021  1.00  0.00           C  
ATOM   2329  HA  ARG A 145      14.580 -10.777 -24.948  1.00  0.00           H  
ATOM   2330  C   ARG A 145      15.463 -12.410 -23.933  1.00  0.00           C  
ATOM   2331  CB  ARG A 145      16.411 -10.079 -24.095  1.00  0.00           C  
ATOM   2332  HB2 ARG A 145      16.966 -10.169 -23.161  1.00  0.00           H  
ATOM   2333  HB3 ARG A 145      17.030 -10.466 -24.904  1.00  0.00           H  
ATOM   2334  O   ARG A 145      16.379 -12.806 -23.224  1.00  0.00           O  
ATOM   2335  CG  ARG A 145      16.104  -8.607 -24.367  1.00  0.00           C  
ATOM   2336  HG2 ARG A 145      15.633  -8.199 -23.473  1.00  0.00           H  
ATOM   2337  HG3 ARG A 145      15.421  -8.506 -25.210  1.00  0.00           H  
ATOM   2338  CD  ARG A 145      17.398  -7.846 -24.662  1.00  0.00           C  
ATOM   2339  HD2 ARG A 145      18.204  -8.285 -24.074  1.00  0.00           H  
ATOM   2340  HD3 ARG A 145      17.634  -7.949 -25.721  1.00  0.00           H  
ATOM   2341  NE  ARG A 145      17.262  -6.432 -24.283  1.00  0.00           N  
ATOM   2342  HE  ARG A 145      16.453  -6.214 -23.720  1.00  0.00           H  
ATOM   2343  NH1 ARG A 145      19.281  -5.716 -25.103  1.00  0.00           N  
ATOM   2344 HH11 ARG A 145      19.426  -6.647 -25.468  1.00  0.00           H  
ATOM   2345 HH12 ARG A 145      19.989  -5.002 -25.194  1.00  0.00           H  
ATOM   2346  NH2 ARG A 145      17.991  -4.319 -23.919  1.00  0.00           N  
ATOM   2347 HH21 ARG A 145      18.708  -3.611 -23.974  1.00  0.00           H  
ATOM   2348 HH22 ARG A 145      17.188  -4.193 -23.318  1.00  0.00           H  
ATOM   2349  CZ  ARG A 145      18.175  -5.497 -24.442  1.00  0.00           C  
ATOM   2350  N   THR A 146      14.643 -13.184 -24.641  1.00  0.00           N  
ATOM   2351  H   THR A 146      13.782 -12.730 -24.911  1.00  0.00           H  
ATOM   2352  CA  THR A 146      15.017 -14.352 -25.444  1.00  0.00           C  
ATOM   2353  HA  THR A 146      14.142 -14.994 -25.540  1.00  0.00           H  
ATOM   2354  C   THR A 146      16.118 -15.204 -24.824  1.00  0.00           C  
ATOM   2355  CB  THR A 146      15.396 -13.915 -26.871  1.00  0.00           C  
ATOM   2356  HB  THR A 146      15.781 -14.772 -27.424  1.00  0.00           H  
ATOM   2357  O   THR A 146      17.305 -14.961 -25.031  1.00  0.00           O  
ATOM   2358  CG2 THR A 146      14.187 -13.346 -27.619  1.00  0.00           C  
ATOM   2359 HG21 THR A 146      13.396 -14.095 -27.659  1.00  0.00           H  
ATOM   2360 HG22 THR A 146      13.820 -12.444 -27.130  1.00  0.00           H  
ATOM   2361 HG23 THR A 146      14.488 -13.104 -28.639  1.00  0.00           H  
ATOM   2362  OG1 THR A 146      16.379 -12.901 -26.821  1.00  0.00           O  
ATOM   2363  HG1 THR A 146      17.139 -13.337 -26.426  1.00  0.00           H  
ATOM   2364  N   VAL A 147      15.687 -16.221 -24.081  1.00  0.00           N  
ATOM   2365  H   VAL A 147      14.691 -16.323 -23.951  1.00  0.00           H  
ATOM   2366  CA  VAL A 147      16.487 -17.420 -23.849  1.00  0.00           C  
ATOM   2367  HA  VAL A 147      17.526 -17.145 -23.667  1.00  0.00           H  
ATOM   2368  C   VAL A 147      16.409 -18.232 -25.145  1.00  0.00           C  
ATOM   2369  CB  VAL A 147      15.958 -18.218 -22.635  1.00  0.00           C  
ATOM   2370  HB  VAL A 147      14.994 -18.667 -22.875  1.00  0.00           H  
ATOM   2371  O   VAL A 147      15.414 -18.918 -25.365  1.00  0.00           O  
ATOM   2372  CG1 VAL A 147      16.936 -19.332 -22.244  1.00  0.00           C  
ATOM   2373 HG11 VAL A 147      17.072 -20.008 -23.088  1.00  0.00           H  
ATOM   2374 HG12 VAL A 147      16.540 -19.901 -21.403  1.00  0.00           H  
ATOM   2375 HG13 VAL A 147      17.904 -18.907 -21.979  1.00  0.00           H  
ATOM   2376  CG2 VAL A 147      15.741 -17.329 -21.399  1.00  0.00           C  
ATOM   2377 HG21 VAL A 147      15.437 -17.943 -20.551  1.00  0.00           H  
ATOM   2378 HG22 VAL A 147      16.666 -16.806 -21.156  1.00  0.00           H  
ATOM   2379 HG23 VAL A 147      14.956 -16.598 -21.591  1.00  0.00           H  
ATOM   2380  N   ASP A 148      17.406 -18.066 -26.010  1.00  0.00           N  
ATOM   2381  H   ASP A 148      18.160 -17.451 -25.738  1.00  0.00           H  
ATOM   2382  CA  ASP A 148      17.824 -19.084 -26.983  1.00  0.00           C  
ATOM   2383  HA  ASP A 148      17.063 -19.859 -27.071  1.00  0.00           H  
ATOM   2384  C   ASP A 148      19.089 -19.766 -26.442  1.00  0.00           C  
ATOM   2385  CB  ASP A 148      18.059 -18.477 -28.389  1.00  0.00           C  
ATOM   2386  HB2 ASP A 148      18.639 -17.561 -28.280  1.00  0.00           H  
ATOM   2387  HB3 ASP A 148      18.672 -19.177 -28.956  1.00  0.00           H  
ATOM   2388  O   ASP A 148      19.933 -19.049 -25.847  1.00  0.00           O  
ATOM   2389  CG  ASP A 148      16.805 -18.188 -29.246  1.00  0.00           C  
ATOM   2390  OD1 ASP A 148      15.771 -18.884 -29.106  1.00  0.00           O  
ATOM   2391  OD2 ASP A 148      16.901 -17.280 -30.109  1.00  0.00           O  
ATOM   2392  OXT ASP A 148      19.167 -21.006 -26.579  1.00  0.00           O  
TER    2393      ASP A 148                                                       
END   
