# Supplementary material for: Improving deep learning protein monomer and complex structure prediction using DeepMSA2 with huge metagenomics data
Source: Nat Methods. 2024 Jan 2;21(2):279–89. doi: 10.1038/s41592-023-02130-4 (PMC10864179; doi:10.1038/s41592-023-02130-4)
Supplement: Supplementary file 14 — Statistical source data and structure coordinate files. [file 41592_2023_2130_MOESM14_ESM.zip › Figure3/Fig3C.ALphaFold2.plddt]

index plddt
1 0.6153276817889854
2 0.5657685396123997
3 0.5042232817579678
4 0.6110777017702639
5 0.5991862969190513
6 0.5462116070941192
7 0.5678931003006074
8 0.6202292317007957
9 0.5777946964531473
10 0.5097845172551843
11 0.5301379167240065
12 0.47826432566253063
13 0.39807832028396656
14 0.36711194423492993
15 0.30998506632880884
16 0.3124785657561733
17 0.33020678613393095
18 0.34809747415547465
19 0.4396822333724229
20 0.4664539713443445
21 0.5186486810477617
22 0.5161169597921251
23 0.5080769195093308
24 0.5003323834567709
25 0.48747187941858994
26 0.5131559510651278
27 0.5405415275341328
28 0.5442991947355402
29 0.5851397443030872
30 0.5815254064887267
31 0.5370960401570483
32 0.5392779296038861
33 0.5016266034860837
34 0.449432065440933
35 0.47240428389097355
36 0.4530041574123152
37 0.506219177635553
38 0.4930867637622122
39 0.4415970097643025
40 0.39099454877751666
41 0.3833804272665452
42 0.4051341011618364
43 0.3746653622372104
44 0.3323137782915364
45 0.34013957082303925
46 0.31308123468462323
47 0.31380703294646073
48 0.35896493613780867
49 0.4211127611173628
50 0.40303420510106086
51 0.3703862115087827
52 0.3050584997952137
53 0.32105863646066607
54 0.28655598163571994
55 0.303528505632712
56 0.3270216441655429
57 0.307329929821235
58 0.4053781495866112
59 0.41723869015583764
60 0.49521267951770587
61 0.4896722178882066
62 0.5158603672177103
63 0.5411259274912629
64 0.5906990619907542
65 0.5241231516905429
66 0.5177810964872697
67 0.5565983556475385
68 0.5589413685980706
69 0.5464853510815453
70 0.5739806295900303
71 0.5738252473736858
72 0.5466717376476617
73 0.5648071887063957
74 0.5209056338440075
75 0.5116103016022235
76 0.4565512022013103
77 0.4179711804695307
78 0.4388896682533232
79 0.46383585227511487
80 0.44777460301649624
81 0.4259534791659689
82 0.3988912652999078
83 0.44454375747452096
84 0.4694731308184247
85 0.4671309652935388
86 0.49530354870386667
87 0.4845688709305636
88 0.5010512324930549
89 0.4824217368002973
90 0.42018451848314725
91 0.40514312085870186
92 0.3449418989172499
93 0.33186987488362313
94 0.322652832784588
95 0.2888512974688456
96 0.2703364668001723
97 0.2509545407297037
98 0.28186045218205885
99 0.32881753569404276
100 0.29505007215960855
101 0.3195372346848739
102 0.3074137412099526
103 0.38325756381809983
104 0.33602896520397274
105 0.34324888944058324
106 0.3300168631795531
107 0.3675504187605838
108 0.28250222620186827
109 0.3063789428669588
110 0.2715812660029769
111 0.2644164399384863
112 0.27307653255880715
113 0.26040291066034105
114 0.31266592511077756
115 0.3329347506553313
116 0.3106890643440419
117 0.3064242436913537
118 0.33430988873526074
119 0.3649613446368311
120 0.3326536160184332
121 0.3211447668119398
122 0.28836510570010426
123 0.30965271263150496
124 0.3314561805014091
125 0.3436050227802934
126 0.30260453822423183
127 0.3749982314086992
128 0.35863974636587037
129 0.32581126544286226
130 0.33103008769643566
131 0.39808309021355853
132 0.3231536387805135
133 0.2693195712174293
134 0.28286595638635836
135 0.255623161941512
136 0.2505461663824985
137 0.25280343405662276
138 0.25515706569665775
139 0.24001719936906735
140 0.2793226141203115
141 0.2480365587002643
142 0.26071720478495986
143 0.2573754730146993
144 0.26642685950411754
145 0.25303147289479966
146 0.27078123958446665
147 0.2801374429799761
148 0.29306621127732796
