# Supplementary material for: Improving deep learning protein monomer and complex structure prediction using DeepMSA2 with huge metagenomics data
Source: Nat Methods. 2024 Jan 2;21(2):279–89. doi: 10.1038/s41592-023-02130-4 (PMC10864179; doi:10.1038/s41592-023-02130-4)
Supplement: Supplementary file 14 — Statistical source data and structure coordinate files. [file 41592_2023_2130_MOESM14_ESM.zip › Figure3/Fig3D.DMFold.plddt]

index plddt
1 0.7199059187655075
2 0.7722609053995255
3 0.7946048108621562
4 0.804747928661227
5 0.7632482509421876
6 0.7964139497745735
7 0.8175674697626437
8 0.8088748195457582
9 0.7539803545867472
10 0.8007294314211548
11 0.8210144583513396
12 0.8085637981889026
13 0.807904372732878
14 0.8693183623828918
15 0.8384012268513196
16 0.849956027441783
17 0.8950010744529435
18 0.9407045061205598
19 0.9407333201251837
20 0.9483851020892915
21 0.9376120909366373
22 0.9265608502564406
23 0.9348283506630763
24 0.9533532000057356
25 0.9516851979133212
26 0.9386988200977286
27 0.9111424236964375
28 0.8508456891630566
29 0.8424689033818161
30 0.8305186645262665
31 0.8289156904718675
32 0.8169678083271673
33 0.8587857748195072
34 0.8482126126469949
35 0.8529100031960841
36 0.875568118798519
37 0.9299455127065986
38 0.9436774012278416
39 0.9536906131262078
40 0.9487664649134175
41 0.9290279395295953
42 0.9329202820735799
43 0.9162512177199049
44 0.9212401999289885
45 0.9322448690046303
46 0.9003339138542195
47 0.9146112764299322
48 0.9084092163162926
49 0.8979360390459667
50 0.8795087704547677
51 0.8853038617013954
52 0.8704647098082658
53 0.8561457339827754
54 0.8056153594763235
55 0.8505714048182562
56 0.8358818131241695
57 0.8578894328499084
58 0.875945622492477
59 0.8959021851760689
60 0.9274294441531752
61 0.9242776599851892
62 0.9237384721661887
63 0.9269446446387897
64 0.9438230828038047
65 0.921867038120263
66 0.91215209113059
67 0.8704619878748039
68 0.8283692887412027
69 0.8615746696693649
70 0.879552489652891
71 0.9136434818813393
72 0.9119439789397444
73 0.9151900491609074
74 0.882099042889482
75 0.8534788029390916
76 0.8788745557284754
77 0.8448890301933157
78 0.8354014217745422
79 0.8785098631180476
80 0.9135445850944653
81 0.9220329531780248
82 0.9171129462547059
83 0.922633134554649
84 0.8794022343700373
85 0.864674341480677
86 0.8190459812486239
87 0.7495812023175629
88 0.7239857135722103
89 0.6845037369297187
90 0.5969188541424364
91 0.4944072348743338
92 0.4774486939301276
93 0.47547001563814767
94 0.506996036608807
95 0.542733631441406
96 0.4933016423372282
97 0.4753999209262474
98 0.4759235282188455
99 0.5065911380007672
100 0.5275732500736922
101 0.5646707045995049
102 0.5301458836856907
103 0.5331010208642805
104 0.5403330074592485
105 0.5638313551767488
106 0.4474630368584041
107 0.47073230498159996
108 0.4486239206732614
109 0.4229857858096875
110 0.423207565701532
111 0.389115444568888
112 0.35822602664819897
113 0.43415431179507313
114 0.3658274337786133
115 0.4089440938132475
116 0.4026279862899445
117 0.417495016669859
118 0.45246705313973506
119 0.4331692508806009
120 0.39230700118932865
121 0.4498729863515472
122 0.4782940497412346
123 0.4976960884017171
124 0.5098761137470137
125 0.5263215830485568
126 0.576931426815281
127 0.5903933106482144
128 0.632422289475944
129 0.5802563756493326
130 0.6427791519973833
131 0.6118860736834175
132 0.5879103035155457
133 0.567508267377816
134 0.520984030276377
135 0.46361103748480675
136 0.4148288298907573
137 0.4609273021225816
138 0.4141539935814216
139 0.37837398835923525
140 0.4157784885812725
141 0.39610645159089475
142 0.3827668816002551
143 0.3601340426615206
144 0.33844603479170465
145 0.32696014060005835
146 0.31088370660996584
147 0.34533256275637536
148 0.36002134707741784
