# Supplementary material for: Improving deep learning protein monomer and complex structure prediction using DeepMSA2 with huge metagenomics data
Source: Nat Methods. 2024 Jan 2;21(2):279–89. doi: 10.1038/s41592-023-02130-4 (PMC10864179; doi:10.1038/s41592-023-02130-4)
Supplement: Supplementary file 14 — Statistical source data and structure coordinate files. [file 41592_2023_2130_MOESM14_ESM.zip › Figure3/Fig3D.DMFold_msa.aln]

SFEEQFIKNNSDSNILAPKVSQSVIKSIKGIKSKHVFELPINDKTKRYILGATETKEEVLPNYVKVGSDLYRLKAYREKSGVYVRTNKLGFEDPKSFLSIKEYKFGTRTGGNFTGELTKQELVYTNQWVNENITLANGYISADSRTVD
-FTRRFFRNNWSNNKVVPTVSNKVMNKVKGYPTSIAFQ--INQNSSTYVVGTDDFNKKVFYPYVKNGDTLYSLQGYMDTSAIYARATKRGF---------------------------------------------------------
-FADAFVRHNHENNKIVPTVSTQAKRKLEGIPMSQAFL--VDERSENYIIGQDADGNYEFFRFVKSGEDLYKLQGYREVNAVYARTFKLGLKS-------------------------------------------------------
-FVEPMIRNFSDIHEYAPTVSASTITNK-----------RIDKNTKKIIAFATDNKYEEFSKFVKLGDDLYELVGFSTSNPVYAKTNKLGYSEK------------------------------------------------------
-FVEPMIRNFSDIHEYAPTVSASTITNK-----------RIDKNTKKIIAFATDSKYEEFSKFVKLGDDLYELVGFSTSNPVYAKTNKLGYNERG-----------------------------------------------------
-FVEPMIRNFSDIHEYAPTVSASTITNK-----------RIDKNTKKIIAFATDSKYEEFSKFVKLGDDLYELVGFSTSNPVYAKTNKLGYNEK------------------------------------------------------
-FIEKFIKSNSENNKLVPVVSNSRVKTITHKVPTIAFTIDHTDNARAYGLGYNINGSSIYPRFLKMKNSLFELHGYIKGDPYYKLIPKLGYQSKKSHLNIREYN--------------------------------------------
------------------------------------FTIDVADKTKRYILHDSVE-GYTFVDYLKIDNSLYKLQGYIHNNPIYTSIDRLGYKDKTQHLNIREYKYGEESHSEFI----------------------------------
-FIDQFFKNNWDNPLFVPKLVGKTVKSHDD----GLYFTKLNP------------DGVALAPYSLVGDTLVKLMGYTNESGLYVPVNKLGLS--------------------------------------------------------
-FMNQFFRNNYADNSLVTKVFYSQMDSKKTDNAKTTYTLSMPGRA-PYL-----TKYTYPINDMEMATNYFRLLGYENGKGVYVRTSLLGSRDAQT-NTIVEYDVTTNMNKSGLRSVVKGNIITTNQ---------------------
----QLVKNGEDRLVICNAVARSVVESERGKHPKHVFSFKGKPLTRMLSTGWRLARE-------KVGLNLVRVHDLKHTFGRRLRAAGVSFEDRQDLL--------------------------------------------------
-FREFFYKNNADNTKIVPKINSRITESSGQINKKEAFR--IKNKNRDEVVGYVDGVE-VNVPYINMNGNLFAFAGHVDKLPVYVRTNKLGYKQGKQ--QVAEYRA-------------------------------------------
-FKEQFYRNNWADKQIVPEVKGTDVKPYAGMSSTDAFHLLGNNN--RF---KTSTNSATFKPYVTYGNLLYKLAGYTDKNPIYARDRKLGFTGENNFFTVDQSKFNASTA--ATVEVDRAEPVRKKQVVS------------------
---RGFVKNGLDRYVVLNRVARSVIESCRGKHSERVFTRNGRPITKIYNSGWKSARQRASERYAKEGFRALRVHDLKHTFGHRLRAAGIGFEDRKVLLGHK-----------------------------------------------
-FREFFYKNNADNTKIVPKINSRITESSGQINKKEAFR--IKNKNRDEVVGYVDGIE-VNVPYINMNGNLFAFAGHVDKLPVYVRTNKLGYKQGKQQ--VAEYRA-------------------------------------------
-FREFFYKNNADNTKIVPKINSRITESSSQINKKEAFR--IKNKNRDEVVGYVDGIE-VNVPYINMNGNLFAFAGHVDKLPVYVRTNKLGYKQGKQQ--VAEYRA-------------------------------------------
-FKEQFYKNNWNNNLLVPKIPSFITDRTTGQKSADKVSLPNSKAKTQYVKTVVNSTNKLQP---KFETRLYEKYEEGEKFTTYIRTNKFG----------------------------------------------------------
---------------------ESLLQSID--KKRLIFPLPLPLAK------ISAKLFQLLPNPILTEDQLNLLKYDNIKSGIYKTNYDLGFKTKKIFKSVDKYSFNWRTGGQFA----------------------------------
SFIGQFFRNNMNDRQVVPAVDKEAYQFL-GESFGNA--FMVNEKHTKFVTGADERGKPVFYPYLNMNGNLYKLQGYKDNKGV------------------------------------------------------------------
---DQIIKNNTNNNKLVKTISKGSIRKWSNLKTDEVFVVT--DDKGSLFIGLNEVQEAEHTGFVKRAGRLYELAGYTPREPVYVLSNKLGYNNRGR--VIKEYNYY------------------------------------------
---RAFVKNGLDRYVVLNRIARSVIESCRGKHSEFVFTLEGKPVTKIYNSGWKAARRRELKGPCPFGFRSVRVHDLKHTLGHRLRSAGVGFEDRKVLLGHKS----------------------------------------------
-FAGRFLRNNWANNKLVPVASDMAKQSVNNYPESI--AFRIHEKSSNYVVGLDENGRKVFYPYLKTKASLFRLQGYKDRTAIYSRATKRGLDAGR--YKIKDYN--------------------------------------------
----------------------------------------------EYIVSAEKN--IEIPNYIFLIDDYTELLGFKESSGRYNRINKFGFMGKYQFNTLKM--YGIKNSKNFINDAKLQERVFRNKWI-------------------
-FAGRFLRNNWANNKLVPVASDMAKQAVNNYPESIAFR--IHEKSSNYVVGLDENGRKVFYPYLKTKASLFRLQGYKDTTAIYSRATKRGLDAGR--YKIKDYN--------------------------------------------
-FAGRFLRNNWANNKLVPVASDMAKQSVNNYPESIAFR--IHEKSSNYVVGLDENGRKVFYPYLKTKASLFRLQGYKDTTAIYSRATKRGLDAGR--YKIKDYN--------------------------------------------
---RRFVKNGLDRYVVLNRIARSVIDSCRGKHPERVFTRNGRPITKIYNSGWKGARQRASERYAKEGFQSLRVHDLKHTFGHRLRAAGIGFEDRKVLLGHKSDHVTTH----------------------------------------
---KRLVKNGLDRYVVLNRVARSVIESCRGRHSERVFTRNGHPITKIYNSGWKAAREAEFGRPCPDGFRNLRVHDLKHTFGHRLRAAGVGFEDRKVLLGHKSE---------------------------------------------
---KRLVKNGLDRYVVLNRVARSVIESCRGRHSERVFTRNGHPITKIYNSGWKSAREREFGRPCPDGFRNLRVHDLKHTFGHRLRAAGVGFEDRKVLLGHKSEHVTTHY---------------------------------------
---KRLVKNGLDRYVVLNRVARSVIESCRGKHAERVFTRDGCPVTKVYNSGWKAAREREFGRPCPDGFRNLRVHDLKHTFGHRLRAAGVGFEDRKVLLGHKSEHVTTHYS--------------------------------------
---------------------------------------------LEYIVSADKN--IEIPNYIFLIDDYTELLGFKESSGRYNRINKFGFMGKYQFNTLKM--YGIKNSKNFINDAKLQERVFRNKWIL------------------
---ARFVKNGLDRLIVCNSIAMSVINAVRGEHSERVFTYKGNPVTKIYNSGWKRARS-------KVGLNRVRVHELKHTFGYRLRAAGVSLEDRQELLGHKSQRI-------------------------------------------
----RIVKNKADRVVILNDVAQSVIESMRGKHGTFVFTRDGNAVTGINNSGWKAARRRAAKRYAETGFRFIRVHDLKHTFGRRLRASGVSFEDRQDLLGHKSARITTHYS--------------------------------------
AFIDQYIRHNWENYKLVPAIKLNTSHTLKGMSKDQVFVLNSTFY-KYLAIGTDAKNRKVYKPYLNVNKKLFKYAGLKNSNPIYVRISKLGSSDPKT-GRLIEYNLDTTDAKSNIDTVV------------------------------
-------KNGDDRLVVLNKVAKSVVESVRGSHRSHVFTFRDKPLRHMLNSGWKRARV-------EVGLPQVRVHDLKHTFGRRLRAAGVGFEDRQDLLGHRSGRI-------------------------------------------
----SIVKNKADRVVILNDVAQSVIESMRGQHATHVFSYAGHAVTGVNSSGWKAARRRAAARYLEVGFRCIRVHDLKHTFGRRLRAAGVSFEDRQDLLGHKSSRIT------------------------------------------
----EIVKNKQDRLVILNKIAYSVIESVRGINSEYVFTYKGKPITRMLTSAWKKARK-------RAGLSQVRVHDLKHTFGRRLRAAGVSFEDRQDLLGHKSSRITTHYS--------------------------------------
RFADQFFRNNSDNTLIVPRVKNGEAQSYMKYSQKDVFILKG--NTQRLKV---TKGASEFKPYVTNPGRLFKLIGYTSNQPIYKNEGKLGFQGSRN--SFKEW---------------------------------------------
SFVDQLFRANVDDNKLVPTINVTRN-SFKKESKVGQYVTLVPTKIEHLVVGKTPEKTKVHVPYIKTKQQLYKLVGYRVRAPVYQRISKLGFNKSGM--KIYEYNFDRRD---------------------------------------
---DKLVKNREDRLVILNDTARAVIEEVRGIHQKYVFTYSGHPVTKINNSAWKRARK-------KVGLQQTRVHDLKHTFGRRLRAVGVGFEDRQDLLGHKSGKITT-----------------------------------------
-------------------------------KKRLLFPLPLPLAK------ISAKIFQLLPNPLLTEDQLNLLKYDNIKSGNYKTNYDLGFNTNKIFKSVNKYSFNWRTGGQFAK---------------------------------
-------------------------------KKRLLFSLPLPLAK------ISAKIFQLLPNPLLTEDQLNLLKYDNIKSGNYKTNYDLGFNTNKIFKSVNKYSFNWRTGGQFAK---------------------------------
----------------------------------------------------------------LRGNSYYQLNKIEEAATDYLRANELGYKDEEMFLRLGKYYKGKKSNS-FALQY-FQKAVETKEYVDGYIELGNLYLSE------
