# Supplementary material for: Improving deep learning protein monomer and complex structure prediction using DeepMSA2 with huge metagenomics data
Source: Nat Methods. 2024 Jan 2;21(2):279–89. doi: 10.1038/s41592-023-02130-4 (PMC10864179; doi:10.1038/s41592-023-02130-4)
Supplement: Supplementary file 15 — Statistical source data and structure coordinate files. [file 41592_2023_2130_MOESM15_ESM.zip]

Archive with 8 entries (7 files):
- Figure4/
- Figure4/Fig4AB.xlsx
- Figure4/Fig4C.AlphaFold2_model.pdb
- Figure4/Fig4C.DMFold_model.pdb
- Figure4/Fig4D.xlsx
- Figure4/Fig4E.AlphaFold2_model.pdb
- Figure4/Fig4E.DMFold_model.pdb
- Figure4/Fig4F.xlsx
