# Supplementary material for: Improving deep learning protein monomer and complex structure prediction using DeepMSA2 with huge metagenomics data
Source: Nat Methods. 2024 Jan 2;21(2):279–89. doi: 10.1038/s41592-023-02130-4 (PMC10864179; doi:10.1038/s41592-023-02130-4)
Supplement: Supplementary file 15 — Statistical source data and structure coordinate files. [file 41592_2023_2130_MOESM15_ESM.zip › Figure4/Fig4AB.xlsx]

## Sheet: Fig4A
UniProtID	pLDDT of DMFold model	pLDDT of AlphaFold2 DB model
A0A024RCN7	0.643084	0.5419
A0A087WTH1	0.716076	0.693
A0A087WTH5	0.682613	0.6841
A0A087WUM9	0.640123	0.5906
A0A087WUV0	0.814206	0.6558
A0A087WVF3	0.703105	0.5888
A0A087WWA1	0.63227	0.6034
A0A087WX78	0.687264	0.6441
A0A087WXM9	0.59619	0.5369
A0A087WXS9	0.703137	0.5936
A0A087X179	0.700262	0.5965
A0A087X1C1	0.714501	0.6848
A0A087X1G2	0.696851	0.5908
A0A096LNT9	0.604327	0.6076
A0A096LPI5	0.602116	0.5662
A0A0A0MT76	0.735702	0.695
A0A0A0MT82	0.628542	0.5831
A0A0A0MT93	0.845969	0.6779
A0A0A0MT99	0.60529	0.4685
A0A0B4J1W7	0.684184	0.5052
A0A0B4J2F2	0.596527	0.5954
A0A0C4DGP1	0.781277	0.6718
A0A0D9SF12	0.589391	0.5892
A0A0G2JKW9	0.787589	0.672
A0A0G2JLE6	0.495702	0.3403
A0A0G2JLW4	0.628172	0.5031
A0A0G2JMH3	0.621087	0.5306
A0A0G2JN53	0.698375	0.6354
A0A0G2JND7	0.543477	0.4533
A0A0G2JNJ9	0.520833	0.3915
A0A0G2JPN4	0.765397	0.6417
A0A0G2JQZ4	0.606953	0.5048
A0A0J9YX57	0.713761	0.6745
A0A0J9YX94	0.735635	0.5984
A0A0J9YXQ4	0.685492	0.5256
A0A0J9YXV3	0.514388	0.4153
A0A0J9YY54	0.564336	0.4909
A0A0U1RQF7	0.528514	0.4797
A0A0U1RQG5	0.535033	0.518
A0A0U1RQS6	0.642379	0.5779
A0A0U1RR37	0.63432	0.6332
A0A0U1RRE5	0.731554	0.6928
A0A0U1RRK4	0.65655	0.6428
A0A0U1RRL7	0.832283	0.6974
A0A0U1RRN3	0.71911	0.6828
A0A140TA64	0.486447	0.3453
A0A140TA67	0.528244	0.3862
A0A183	0.642212	0.6229
A0A1B0GTH6	0.436817	0.4502
A0A1B0GTI1	0.66043	0.6536
A0A1B0GTJ6	0.698971	0.536
A0A1B0GTK4	0.666846	0.6461
A0A1B0GTK5	0.637167	0.6319
A0A1B0GTR0	0.533289	0.5427
A0A1B0GTR3	0.725563	0.6909
A0A1B0GTR4	0.620083	0.5379
A0A1B0GTS1	0.733401	0.6489
A0A1B0GTY4	0.678743	0.6503
A0A1B0GTZ2	0.702455	0.6717
A0A1B0GU29	0.66037	0.6351
A0A1B0GU33	0.594872	0.6041
A0A1B0GUA5	0.619875	0.5976
A0A1B0GUA6	0.648294	0.6369
A0A1B0GUA7	0.711706	0.6715
A0A1B0GUA9	0.599147	0.5949
A0A1B0GUC4	0.745103	0.6762
A0A1B0GUI7	0.777235	0.6551
A0A1B0GUQ0	0.637695	0.6215
A0A1B0GUS0	0.670413	0.634
A0A1B0GUT2	0.573622	0.5881
A0A1B0GUV1	0.615876	0.5984
A0A1B0GUV7	0.553783	0.5233
A0A1B0GUY1	0.611681	0.4112
A0A1B0GV22	0.639042	0.6199
A0A1B0GV85	0.621738	0.5824
A0A1B0GV96	0.627904	0.6088
A0A1B0GVB3	0.712048	0.6536
A0A1B0GVG6	0.615372	0.6219
A0A1B0GVH4	0.677417	0.5977
A0A1B0GVH6	0.575544	0.5211
A0A1B0GVH7	0.609206	0.6107
A0A1B0GVM5	0.659369	0.6416
A0A1B0GVM6	0.638258	0.6175
A0A1B0GVN3	0.564155	0.5558
A0A1B0GVQ0	0.699264	0.6857
A0A1B0GVQ3	0.653271	0.6371
A0A1B0GVS7	0.538194	0.5406
A0A1B0GVT2	0.658421	0.6431
A0A1B0GVV1	0.736452	0.6887
A0A1B0GVX0	0.771338	0.6589
A0A1B0GVY2	0.418155	0.3708
A0A1B0GVY4	0.685273	0.6649
A0A1B0GVZ6	0.67442	0.6492
A0A1B0GW64	0.625398	0.6184
A0A1B0GWB2	0.62848	0.5713
A0A1B0GWG4	0.685767	0.6717
A0A1B0GWH4	0.732198	0.6498
A0A1B0GWI6	0.5666	0.4796
A0A1W2PNU3	0.513785	0.499
A0A1W2PPD8	0.723203	0.6606
A0A1W2PPE3	0.526054	0.4798
A0A1W2PPF3	0.71608	0.5783
A0A1W2PPK0	0.606172	0.5114
A0A1W2PPM0	0.645106	0.4964
A0A1W2PPM1	0.563519	0.5064
A0A1W2PQ72	0.762677	0.6886
A0A1W2PQ73	0.620095	0.5767
A0A1W2PQL4	0.751557	0.6912
A0A1W2PR80	0.612628	0.5259
A0A1W2PR82	0.664205	0.6332
A0A1W2PRE2	0.671437	0.609
A0A1W2PRP0	0.74322	0.6861
A0A1W2PS18	0.724212	0.6266
A0A286YEV6	0.40636	0.4164
A0A286YEX9	0.409438	0.3958
A0A286YEY9	0.400642	0.4051
A0A286YF01	0.416055	0.4145
A0A286YF18	0.67819	0.651
A0A286YF46	0.402796	0.4357
A0A286YF58	0.609935	0.6145
A0A286YF60	0.410828	0.4101
A0A286YF77	0.405934	0.4065
A0A286YFB4	0.431746	0.3963
A0A286YFG1	0.406072	0.3802
A0A2R8Y2Y2	0.650663	0.567
A0A2R8Y4L2	0.708833	0.6938
A0A2R8Y4M4	0.773753	0.6336
A0A2R8Y747	0.524793	0.5021
A0A2R8Y7Y5	0.596238	0.5549
A0A2R8YE69	0.719714	0.6838
A0A2R8YFM6	0.706351	0.67
A0A2U3TZM8	0.428072	0.5224
A0A2Z4LIS9	0.614441	0.5885
A0A3B3IRQ3	0.437767	0.4577
A0A3B3IRS2	0.453217	0.5151
A0A3B3IT34	0.640417	0.5375
A0A3B3IT52	0.767662	0.6664
A0A3B3IU46	0.653453	0.6224
A0A494BZZ5	0.664731	0.54
A0A494C030	0.411155	0.3401
A0A494C086	0.705442	0.5986
A0A494C0B9	0.632954	0.6003
A0A494C0N9	0.651404	0.6444
A0A494C0Y3	0.64905	0.6465
A0A494C0Z2	0.797909	0.6957
A0A494C162	0.662662	0.642
A0A494C191	0.795004	0.6932
A0A494C193	0.697579	0.6666
A0A494C1I1	0.635551	0.6301
A0A590UK24	0.682019	0.6724
A0A590UK83	0.514606	0.5352
A0A5F9ZGZ6	0.490339	0.4525
A0A5F9ZHI8	0.64765	0.5413
A0A5F9ZHS0	0.691818	0.5652
A0A5F9ZHS7	0.655989	0.5823
A0A5F9ZHU2	0.477749	0.4261
A0A6I8PU40	0.51544	0.4309
A0A6Q8PFC9	0.649964	0.5846
A0A6Q8PFD8	0.716077	0.4894
A0A6Q8PGL7	0.425751	0.3777
A0A6Q8PGS0	0.689135	0.625
A0A6Q8PGZ6	0.615088	0.5826
A0A6Q8PHR7	0.698913	0.5896
A0A6Q8PHS2	0.700464	0.585
A0A7E1QX52	0.532088	0.5006
A0A7I2V3R4	0.697683	0.6282
A0A7I2V5U8	0.636478	0.607
A0AV02	0.779792	0.6949
A0AV96	0.740389	0.6294
A0JLT2	0.688669	0.6564
A0JP26	0.765691	0.6799
A0PJW8	0.725748	0.6774
A0PJX4	0.735059	0.6739
A0PJY2	0.655862	0.5587
A0PK05	0.664009	0.5802
A1A4F0	0.762512	0.6624
A1A4G5	0.658385	0.6376
A1A519	0.635808	0.5615
A1A580	0.590627	0.5563
A1E959	0.481819	0.4427
A1KXE4	0.495211	0.5051
A1L020	0.70308	0.6411
A1L168	0.719348	0.6977
A1L170	0.577829	0.5644
A1L3X4	0.714886	0.6922
A1L429	0.627418	0.6319
A1L443	0.6061	0.5084
A1L4Q6	0.472479	0.3403
A1YPR0	0.703358	0.5486
A2A288	0.758031	0.6842
A2A2V5	0.665776	0.6311
A2A3K4	0.779864	0.6983
A2AJT9	0.504765	0.482
A2CJ06	0.792849	0.6997
A2IDD5	0.737906	0.6561
A2RRL7	0.68885	0.6958
A2RU30	0.608624	0.5412
A2RU37	0.561281	0.4379
A2RU54	0.689462	0.6528
A2RUG3	0.724041	0.6542
A2RUQ5	0.476972	0.3498
A2RUT3	0.627235	0.6231
A2VCK2	0.791951	0.6744
A4D0Y5	0.535061	0.3462
A4D1N5	0.411502	0.4037
A4D1S0	0.688181	0.5901
A4D250	0.391391	0.2914
A4D263	0.569483	0.5557
A4D2B8	0.684822	0.519
A4D2H0	0.717441	0.6845
A4FU28	0.710952	0.6835
A4FU49	0.575401	0.5277
A4IF30	0.779572	0.6684
A4QN01	0.44848	0.5186
A5D8V6	0.764827	0.6821
A5PLL1	0.651543	0.5622
A5PLN7	0.572902	0.4979
A5YM69	0.496265	0.4473
A6H8Z2	0.665739	0.6365
A6NC05	0.633805	0.4545
A6NC62	0.539761	0.4919
A6NC78	0.749119	0.6573
A6NCC3	0.75586	0.6932
A6NCI5	0.650485	0.4666
A6NCJ1	0.506026	0.4352
A6NCL1	0.641812	0.5904
A6NCL7	0.74912	0.6859
A6NCN8	0.66539	0.6475
A6NCQ9	0.751574	0.618
A6NCS4	0.657296	0.6174
A6NCS6	0.744217	0.6459
A6NCW0	0.722603	0.6791
A6NCW7	0.707026	0.6693
A6NDB9	0.53428	0.5056
A6NDD5	0.652046	0.5569
A6NDE4	0.566684	0.4999
A6NDE8	0.630334	0.6347
A6NDR6	0.666766	0.6176
A6NDS4	0.704839	0.5962
A6NDX4	0.540518	0.4558
A6NDX5	0.820214	0.6686
A6NDY0	0.705344	0.6635
A6NDY2	0.594807	0.4986
A6NDZ8	0.689653	0.6592
A6NE21	0.60328	0.4957
A6NE82	0.693122	0.6557
A6NEH6	0.71711	0.6606
A6NEH8	0.49034	0.4803
A6NEL2	0.588063	0.5403
A6NEL3	0.611467	0.521
A6NEQ0	0.565099	0.5008
A6NEQ2	0.574816	0.5533
A6NER0	0.706123	0.595
A6NER3	0.641559	0.6407
A6NEV1	0.659535	0.5763
A6NEW6	0.594247	0.4984
A6NF34	0.721515	0.6364
A6NFA0	0.629308	0.5017
A6NFA1	0.76621	0.6914
A6NFC9	0.750896	0.6015
A6NFD8	0.699809	0.6518
A6NFE2	0.630073	0.5894
A6NFK2	0.661576	0.5937
A6NFN3	0.64829	0.6208
A6NFQ7	0.693762	0.659
A6NFR6	0.648315	0.5185
A6NFZ4	0.655373	0.6435
A6NGB7	0.751364	0.6841
A6NGB9	0.606984	0.597
A6NGD5	0.73666	0.5842
A6NGG3	0.617547	0.5081
A6NGK3	0.651786	0.6494
A6NGU7	0.672051	0.5809
A6NGY1	0.655889	0.5948
A6NGZ8	0.722355	0.6742
A6NH13	0.499732	0.4811
A6NHJ4	0.747056	0.6489
A6NHN0	0.695868	0.5914
A6NHN6	0.647763	0.5072
A6NHP3	0.696641	0.6075
A6NHQ4	0.557665	0.5788
A6NHR8	0.693837	0.5698
A6NHS1	0.644519	0.665
A6NHS7	0.70273	0.624
A6NHT5	0.623947	0.6122
A6NI15	0.718862	0.6621
A6NI47	0.761823	0.6528
A6NI87	0.701783	0.6646
A6NIJ5	0.599786	0.4976
A6NIN4	0.784	0.693
A6NIR3	0.705451	0.6248
A6NIU2	0.690374	0.6557
A6NIX2	0.74437	0.638
A6NIY4	0.698971	0.5947
A6NJ08	0.68692	0.6574
A6NJ46	0.673704	0.6325
A6NJ64	0.670373	0.5446
A6NJ69	0.819715	0.4718
A6NJ88	0.590561	0.4612
A6NJB7	0.559326	0.5256
A6NJG2	0.747698	0.6567
A6NJG6	0.674025	0.5657
A6NJI1	0.653595	0.6481
A6NJL1	0.741822	0.5897
A6NJQ4	0.595697	0.4971
A6NJR5	0.740108	0.667
A6NJT0	0.578919	0.5762
A6NK53	0.727569	0.5174
A6NKC0	0.570094	0.5036
A6NKC9	0.658823	0.5527
A6NKD9	0.744414	0.6838
A6NKF2	0.711698	0.6583
A6NKF7	0.759697	0.6636
A6NKL6	0.555197	0.4961
A6NKU9	0.564385	0.4904
A6NKW6	0.713826	0.6943
A6NKX1	0.453321	0.3358
A6NL05	0.650233	0.5593
A6NL46	0.65022	0.5396
A6NL88	0.601843	0.5388
A6NLC5	0.626559	0.5323
A6NLE4	0.687769	0.6375
A6NLF2	0.667813	0.6051
A6NLJ0	0.701778	0.598
A6NLU5	0.744236	0.6734
A6NLX4	0.633241	0.6251
A6NM66	0.421807	0.3973
A6NMB9	0.708891	0.6055
A6NMD0	0.540043	0.549
A6NMD2	0.756694	0.6855
A6NMK8	0.507261	0.5188
A6NMN3	0.670043	0.619
A6NMT0	0.624142	0.6122
A6NN06	0.585699	0.5454
A6NN73	0.7529	0.6781
A6NN90	0.535112	0.5118
A6NNA2	0.52866	0.4999
A6NNA5	0.668609	0.6619
A6NNB3	0.686156	0.6534
A6NNE9	0.680398	0.6254
A6NNH2	0.585543	0.495
A6NNJ1	0.581564	0.4954
A6NNV3	0.740049	0.6247
A6NP11	0.844839	0.6988
A6NP61	0.604991	0.5691
A6PVL3	0.596018	0.6001
A6PVY3	0.637734	0.6331
A7E2F4	0.71656	0.662
A7MCY6	0.682899	0.6427
A7MD48	0.501925	0.4682
A8K010	0.454329	0.4252
A8K0S8	0.693501	0.592
A8K0Z3	0.703283	0.6554
A8K554	0.559254	0.4508
A8K5M9	0.623842	0.6174
A8K830	0.572728	0.5358
A8K8V0	0.805556	0.6275
A8K979	0.685307	0.5874
A8MQ03	0.594346	0.5543
A8MQ11	0.691895	0.618
A8MQB3	0.440829	0.4095
A8MQT2	0.756106	0.6859
A8MT65	0.697207	0.5666
A8MT66	0.631431	0.5494
A8MT70	0.562572	0.501
A8MTA8	0.753372	0.6903
A8MTI9	0.738697	0.6716
A8MTJ6	0.605484	0.5694
A8MTL3	0.739524	0.6658
A8MTQ0	0.720146	0.6726
A8MTW9	0.695692	0.6271
A8MTY7	0.506127	0.3781
A8MTZ7	0.62021	0.5254
A8MU10	0.567793	0.3871
A8MU46	0.598494	0.558
A8MU93	0.66989	0.6845
A8MUA0	0.650378	0.5442
A8MUI8	0.637575	0.5487
A8MUK1	0.731103	0.6818
A8MUL3	0.43147	0.3046
A8MUN3	0.41591	0.4169
A8MUU9	0.431911	0.3024
A8MUV8	0.823495	0.6932
A8MUX0	0.489322	0.4318
A8MUZ8	0.691843	0.6574
A8MV65	0.58487	0.5504
A8MV72	0.635757	0.5553
A8MV81	0.67945	0.6505
A8MVA2	0.507224	0.376
A8MVM7	0.553508	0.4393
A8MVS1	0.67885	0.6252
A8MWA4	0.652321	0.6161
A8MWA6	0.592725	0.5029
A8MWE9	0.697922	0.6904
A8MWL7	0.614707	0.5904
A8MWP4	0.420358	0.3718
A8MWP6	0.38779	0.2779
A8MWV9	0.623868	0.6095
A8MWX3	0.647705	0.6258
A8MX19	0.587772	0.4918
A8MX34	0.567866	0.4847
A8MX80	0.641302	0.5389
A8MXJ8	0.594091	0.4991
A8MXK9	0.342612	0.2968
A8MXU0	0.707016	0.6917
A8MXV6	0.522247	0.5379
A8MXZ1	0.585316	0.5019
A8MXZ3	0.481969	0.3539
A8MYA2	0.562071	0.4942
A8MYX2	0.490188	0.4597
A8MYZ6	0.614555	0.5663
A8MZ25	0.539061	0.4596
A8MZ36	0.796866	0.6883
A8MZ59	0.718011	0.6742
A8MZ97	0.580002	0.5774
A8MZF0	0.636055	0.5737
A8MZG2	0.567587	0.5499
A9YTQ3	0.635583	0.5354
B1AK76	0.529835	0.461
B1AKI9	0.668029	0.641
B1AL88	0.673869	0.6263
B1AMM8	0.665399	0.4671
B1ANH7	0.569054	0.5361
B1ANY3	0.626852	0.4339
B1APH4	0.718281	0.4529
B1ATL7	0.538274	0.4985
B2CW77	0.526496	0.5055
B2RD01	0.693703	0.622
B2RNN3	0.753447	0.6494
B2RU33	0.758296	0.6626
B2RXF5	0.789402	0.4833
B2RXH4	0.515154	0.4865
B3EWF7	0.44346	0.3525
B3EWG3	0.573967	0.6125
B3EWG5	0.561086	0.6224
B3EWG6	0.574323	0.5941
B3KS81	0.456041	0.4148
B3KU38	0.59841	0.5773
B4DJY2	0.616247	0.5975
B4DS77	0.646221	0.5672
B4DU55	0.823364	0.6996
B4DXR9	0.839641	0.6884
B6SEH8	0.574392	0.4583
B6SEH9	0.561002	0.4591
B7Z1M9	0.725679	0.6589
B7Z368	0.483479	0.4647
B7ZBB8	0.778731	0.6709
B8ZZ34	0.665158	0.5652
B9A6J9	0.708666	0.5944
C4AMC7	0.697125	0.6413
C9J2P7	0.705889	0.6723
C9J302	0.602734	0.5634
C9J3V5	0.621621	0.6078
C9J442	0.561014	0.5096
C9J7I0	0.634244	0.6211
C9JBD0	0.660887	0.6695
C9JC47	0.395553	0.3603
C9JDV5	0.539337	0.4967
C9JE40	0.7556	0.6412
C9JFL3	0.533182	0.4667
C9JI98	0.74407	0.6743
C9JJH3	0.71059	0.6839
C9JL84	0.576242	0.4621
C9JLJ4	0.719377	0.6816
C9JLR9	0.680572	0.5609
C9JPN9	0.719507	0.6809
C9JQL5	0.622747	0.5949
C9JSJ3	0.58701	0.517
C9JTQ0	0.762042	0.6191
C9JUS6	0.519151	0.5151
C9JVI0	0.721133	0.6815
C9JVW0	0.605361	0.5927
D3DTV9	0.619389	0.6042
D6R901	0.728112	0.6869
D6R9N7	0.721397	0.682
D6RA61	0.723368	0.6796
D6RBQ6	0.732262	0.687
D6RCP7	0.730592	0.6813
D6RF30	0.743941	0.6805
D6RGH6	0.692295	0.6237
D6RGX4	0.593084	0.4918
D6RJB6	0.719108	0.6828
E2RYF7	0.764499	0.6924
E5RJ46	0.601576	0.4921
E7ETH6	0.698515	0.5077
E7EU14	0.772645	0.6752
E9PB15	0.72285	0.6967
E9PGG2	0.726563	0.6751
E9PI22	0.634665	0.5144
E9PIF3	0.687305	0.5222
E9PJ23	0.5991	0.5033
E9PJI5	0.682471	0.5065
E9PKD4	0.693005	0.5174
E9PQR5	0.651203	0.5205
F5GYI3	0.73386	0.6598
F5H4A9	0.650786	0.5947
F5H4B4	0.761345	0.6507
F8W1W9	0.636392	0.5083
F8WBI6	0.750872	0.6941
F8WCM5	0.5572	0.4872
F8WFD2	0.686207	0.5158
G3V211	0.494814	0.3583
G5E9R7	0.603913	0.4545
H0YL09	0.62645	0.5092
H3BN30	0.545763	0.3463
H3BNL1	0.603309	0.6087
H3BPF8	0.745716	0.689
H3BQB6	0.647714	0.6325
H3BQL2	0.745712	0.6913
H3BQW9	0.666976	0.6219
H3BR10	0.655156	0.6569
H3BSY2	0.748464	0.659
H3BTG2	0.682017	0.676
H3BV12	0.754716	0.6936
H3BV60	0.810823	0.6857
H7C350	0.632362	0.6
I0J062	0.535189	0.5063
I3L0S3	0.482364	0.3765
I3L1E1	0.591969	0.5792
I3L273	0.551744	0.4774
I6L899	0.749352	0.6925
J3KSC0	0.481068	0.3958
J3QSS5	0.669421	0.6121
K7EIQ3	0.66285	0.5364
M0QZC1	0.687618	0.6481
O00110	0.684601	0.6873
O00151	0.765919	0.6987
O00165	0.681083	0.5969
O00167	0.725561	0.68
O00193	0.66261	0.6544
O00213	0.692747	0.6025
O00220	0.744574	0.6601
O00221	0.742361	0.6202
O00230	0.64904	0.6328
O00253	0.713533	0.699
O00257	0.569687	0.5373
O00287	0.644027	0.6417
O00294	0.728033	0.6518
O00295	0.767851	0.6546
O00321	0.62947	0.5579
O00327	0.735093	0.6564
O00358	0.626441	0.6017
O00401	0.754751	0.6703
O00409	0.623062	0.576
O00461	0.692166	0.6726
O00470	0.693533	0.65
O00472	0.737836	0.6532
O00479	0.639517	0.6581
O00499	0.763976	0.6679
O00515	0.563323	0.5488
O00559	0.693864	0.6606
O00566	0.743769	0.6865
O00570	0.608079	0.5627
O00592	0.577649	0.5315
O00712	0.690229	0.6803
O00716	0.688628	0.597
O14492	0.716965	0.6259
O14503	0.651724	0.6007
O14512	0.627887	0.5487
O14523	0.731361	0.6434
O14544	0.589289	0.5388
O14545	0.680297	0.5732
O14598	0.637232	0.6454
O14599	0.439579	0.4418
O14603	0.464804	0.3992
O14609	0.684544	0.6004
O14613	0.630763	0.6089
O14627	0.656758	0.6164
O14628	0.729182	0.5459
O14633	0.56185	0.5331
O14639	0.689105	0.5899
O14640	0.672271	0.5977
O14641	0.672646	0.5774
O14668	0.690355	0.6753
O14753	0.746038	0.5763
O14770	0.67283	0.6209
O14771	0.788664	0.6486
O14791	0.685487	0.5071
O14813	0.651438	0.6302
O14836	0.710318	0.6273
O14867	0.656264	0.5613
O14901	0.610706	0.4768
O14925	0.644757	0.596
O14944	0.737989	0.6912
O14948	0.700614	0.625
O14964	0.748948	0.6603
O14978	0.747007	0.5985
O14979	0.695939	0.6239
O14986	0.732265	0.6832
O14990	0.713595	0.6534
O15037	0.780124	0.6834
O15049	0.667263	0.638
O15060	0.739961	0.537
O15062	0.617719	0.5054
O15079	0.654155	0.5996
O15117	0.579082	0.5756
O15119	0.614955	0.5448
O15130	0.655226	0.6438
O15151	0.681016	0.6024
O15156	0.738689	0.5067
O15165	0.642299	0.5851
O15172	0.827434	0.642
O15178	0.726121	0.6409
O15209	0.65073	0.5137
O15225	0.596388	0.503
O15231	0.552592	0.4943
O15234	0.523854	0.5352
O15240	0.601735	0.6054
O15255	0.456189	0.3813
O15266	0.646031	0.6232
O15297	0.759718	0.674
O15318	0.681635	0.6726
O15350	0.725481	0.6535
O15353	0.607993	0.5331
O15354	0.7293	0.6141
O15370	0.670093	0.6317
O15391	0.717309	0.5252
O15405	0.621286	0.5935
O15409	0.647368	0.5868
O15428	0.616411	0.6853
O15444	0.744644	0.6951
O15446	0.608573	0.5634
O15499	0.758838	0.6856
O15503	0.811447	0.6853
O15504	0.640283	0.5569
O15522	0.696282	0.6603
O15535	0.792036	0.6406
O15541	0.805662	0.681
O15544	0.492805	0.3655
O43164	0.561621	0.477
O43167	0.745666	0.529
O43186	0.626312	0.614
O43187	0.775982	0.6776
O43237	0.794931	0.6207
O43247	0.598081	0.5916
O43248	0.625564	0.5891
O43251	0.589495	0.5476
O43261	0.638301	0.6269
O43281	0.700229	0.6191
O43290	0.653057	0.6362
O43296	0.782199	0.6493
O43298	0.742827	0.5686
O43309	0.684284	0.6636
O43310	0.687103	0.61
O43312	0.67942	0.6159
O43316	0.738378	0.6948
O43318	0.792643	0.6871
O43347	0.698795	0.6431
O43361	0.808008	0.591
O43364	0.614048	0.5739
O43365	0.588119	0.5797
O43390	0.780145	0.6903
O43399	0.682437	0.6876
O43435	0.772675	0.6842
O43439	0.684386	0.6352
O43474	0.589284	0.4818
O43493	0.527532	0.4938
O43516	0.594872	0.5664
O43521	0.615692	0.5987
O43524	0.555286	0.5029
O43555	0.645876	0.6438
O43559	0.653352	0.5667
O43561	0.610674	0.5905
O43566	0.766704	0.6659
O43572	0.739018	0.6449
O43583	0.701455	0.6308
O43597	0.674211	0.6291
O43602	0.713551	0.6646
O43609	0.69329	0.6174
O43610	0.69435	0.6376
O43612	0.620908	0.6181
O43615	0.760399	0.648
O43623	0.720635	0.6214
O43638	0.638904	0.625
O43670	0.642897	0.6046
O43680	0.713331	0.6663
O43711	0.714731	0.6639
O43719	0.604971	0.5889
O43734	0.628334	0.5338
O43763	0.709952	0.6624
O43768	0.691612	0.6822
O43815	0.766345	0.6814
O43823	0.593097	0.5226
O43829	0.799368	0.5208
O43889	0.709798	0.6112
O43900	0.752012	0.6688
O43908	0.615861	0.5889
O43914	0.649455	0.6503
O43918	0.705114	0.6133
O60216	0.678432	0.61
O60224	0.68176	0.6774
O60225	0.664673	0.6733
O60238	0.665566	0.6096
O60240	0.683841	0.5346
O60248	0.721463	0.6644
O60269	0.523072	0.4968
O60279	0.624638	0.5583
O60285	0.699741	0.6127
O60291	0.707467	0.6555
O60299	0.666141	0.6278
O60304	0.755222	0.5955
O60320	0.688126	0.5896
O60331	0.729223	0.6438
O60347	0.716466	0.629
O60359	0.775947	0.6784
O60381	0.705599	0.6146
O60383	0.771887	0.6595
O60384	0.570847	0.5484
O60393	0.564395	0.4704
O60422	0.628738	0.5718
O60478	0.808116	0.6912
O60479	0.618115	0.6189
O60481	0.636547	0.4989
O60504	0.671564	0.5609
O60548	0.575757	0.5396
O60563	0.704727	0.5942
O60583	0.677015	0.5899
O60663	0.745433	0.6968
O60664	0.834681	0.6931
O60667	0.732145	0.6552
O60682	0.686559	0.6362
O60756	0.651425	0.5671
O60759	0.683595	0.6263
O60765	0.794328	0.6807
O60806	0.719065	0.6288
O60829	0.652339	0.6291
O60883	0.803064	0.6786
O60902	0.624102	0.608
O60927	0.668396	0.6642
O60934	0.708164	0.6343
O75030	0.662826	0.602
O75052	0.731142	0.6516
O75056	0.546226	0.5282
O75069	0.659563	0.5967
O75071	0.738663	0.6742
O75074	0.77267	0.6782
O75081	0.665594	0.61
O75112	0.688498	0.6061
O75121	0.697761	0.6152
O75127	0.804462	0.688
O75143	0.691388	0.6385
O75154	0.694613	0.6502
O75157	0.519732	0.4702
O75159	0.714716	0.6082
O75167	0.613486	0.5997
O75175	0.726532	0.6534
O75177	0.536305	0.5106
O75190	0.736451	0.6283
O75200	0.656594	0.5364
O75264	0.654123	0.6596
O75298	0.599067	0.513
O75319	0.74911	0.6592
O75324	0.671796	0.6579
O75333	0.752385	0.678
O75360	0.721115	0.692
O75363	0.513002	0.5025
O75364	0.624137	0.6158
O75381	0.718825	0.6756
O75398	0.659492	0.6038
O75409	0.672949	0.6493
O75427	0.763181	0.6615
O75437	0.821263	0.694
O75444	0.652255	0.5929
O75446	0.77654	0.6733
O75459	0.611302	0.6083
O75467	0.756707	0.6351
O75474	0.642342	0.6203
O75475	0.652136	0.634
O75494	0.661686	0.6078
O75496	0.718391	0.6925
O75509	0.74513	0.688
O75525	0.74472	0.6923
O75526	0.602379	0.5555
O75541	0.660914	0.5955
O75553	0.648908	0.5873
O75554	0.693132	0.6588
O75593	0.720183	0.6224
O75603	0.684694	0.5786
O75604	0.72685	0.6762
O75638	0.572092	0.4688
O75674	0.750171	0.6709
O75690	0.509436	0.3859
O75781	0.708847	0.6758
O75807	0.54291	0.4974
O75821	0.799069	0.6951
O75822	0.719836	0.6829
O75829	0.788711	0.6969
O75840	0.697254	0.5299
O75886	0.770788	0.6918
O75909	0.746873	0.6633
O75920	0.63827	0.6239
O75925	0.760716	0.6831
O75943	0.780783	0.6851
O75949	0.666131	0.6299
O75952	0.595717	0.4779
O75995	0.691601	0.6596
O76021	0.786169	0.6692
O76031	0.807615	0.6678
O76042	0.401953	0.3816
O76050	0.797262	0.6919
O76081	0.712624	0.6138
O76087	0.626379	0.6288
O94763	0.653858	0.6308
O94782	0.740578	0.6038
O94818	0.655967	0.6395
O94842	0.597209	0.5421
O94850	0.468543	0.4537
O94864	0.75167	0.6495
O94876	0.686317	0.6273
O94900	0.576365	0.5482
O94907	0.753046	0.6956
O94929	0.696456	0.6128
O94992	0.676685	0.6557
O94993	0.560566	0.4988
O95072	0.729563	0.6428
O95073	0.702197	0.691
O95076	0.632216	0.6098
O95081	0.651707	0.5816
O95096	0.660436	0.6331
O95125	0.72973	0.5901
O95156	0.770447	0.6676
O95157	0.78039	0.6969
O95158	0.699434	0.6077
O95170	0.788837	0.6786
O95171	0.512252	0.4532
O95177	0.583799	0.4655
O95196	0.573159	0.5223
O95201	0.732533	0.6141
O95202	0.825328	0.6642
O95208	0.661693	0.5907
O95210	0.647562	0.5725
O95218	0.597481	0.5652
O95231	0.673689	0.6174
O95236	0.717462	0.5814
O95238	0.786062	0.6935
O95243	0.662579	0.5937
O95279	0.775478	0.6875
O95319	0.753934	0.652
O95343	0.733579	0.6851
O95365	0.713163	0.5467
O95399	0.611827	0.5926
O95400	0.763962	0.6922
O95402	0.631087	0.5666
O95409	0.611401	0.503
O95411	0.547397	0.3911
O95415	0.651063	0.6497
O95416	0.696806	0.667
O95424	0.689773	0.6953
O95429	0.621147	0.5481
O95447	0.629969	0.6209
O95503	0.626412	0.5976
O95561	0.580534	0.5741
O95567	0.566078	0.5512
O95600	0.668933	0.4911
O95628	0.671348	0.6237
O95677	0.681085	0.6293
O95678	0.700389	0.6765
O95684	0.653977	0.6324
O95704	0.771048	0.6483
O95744	0.693871	0.5711
O95760	0.76296	0.6635
O95772	0.75034	0.5902
O95793	0.762497	0.6791
O95800	0.757888	0.6433
O95810	0.654221	0.6223
O95813	0.700047	0.6023
O95817	0.590325	0.57
O95863	0.723652	0.5599
O95868	0.740869	0.643
O95873	0.574835	0.5828
O95931	0.688598	0.6715
O95935	0.663216	0.5952
O95936	0.613978	0.5518
O95947	0.74024	0.6431
O95948	0.616547	0.5757
O95997	0.651397	0.6389
O95999	0.721343	0.6992
O96001	0.676737	0.6583
O96004	0.680686	0.6528
O96005	0.830099	0.691
O96013	0.749058	0.6958
O96018	0.746612	0.6483
P01042	0.732585	0.6545
P01100	0.602922	0.575
P01106	0.653754	0.617
P01135	0.72593	0.6689
P01160	0.63379	0.6323
P01189	0.638394	0.5852
P01210	0.640071	0.6062
P01213	0.632779	0.584
P01258	0.639261	0.6456
P01275	0.67493	0.6923
P01282	0.668751	0.6772
P01308	0.560745	0.5307
P01344	0.683598	0.5928
P01350	0.659731	0.645
P02538	0.690767	0.6647
P02654	0.708095	0.6965
P02655	0.655493	0.6594
P02656	0.69077	0.6823
P02686	0.544409	0.5444
P02724	0.659196	0.592
P02808	0.667852	0.6416
P02810	0.667309	0.6734
P02812	0.553759	0.4703
P03372	0.744956	0.6621
P03971	0.777243	0.6805
P04004	0.772604	0.6724
P04049	0.779572	0.6794
P04090	0.708984	0.6238
P04150	0.670481	0.5974
P04156	0.724567	0.6426
P04196	0.735467	0.6477
P04198	0.641362	0.6019
P04259	0.691295	0.6644
P04264	0.659401	0.6325
P04279	0.421389	0.3234
P04280	0.554956	0.4803
P04553	0.564722	0.5501
P04554	0.562154	0.5385
P04792	0.743902	0.6806
P04808	0.709078	0.6105
P04921	0.675217	0.6564
P05019	0.668142	0.5987
P05060	0.504698	0.4854
P05067	0.757561	0.6745
P05111	0.782107	0.6889
P05114	0.623404	0.6317
P05204	0.650158	0.6684
P05305	0.690676	0.65
P05387	0.692006	0.6906
P05408	0.675606	0.6155
P05412	0.676853	0.6107
P05423	0.69499	0.6419
P05549	0.651228	0.6776
P05814	0.609815	0.5914
P06028	0.679705	0.6611
P06307	0.657028	0.6471
P06454	0.595455	0.5885
P06850	0.670512	0.6209
P07199	0.778179	0.6587
P07305	0.72139	0.6902
P07359	0.72139	0.6394
P07476	0.587588	0.4826
P07492	0.636643	0.6378
P07498	0.591811	0.5906
P08047	0.472467	0.3898
P08651	0.593873	0.617
P08912	0.799862	0.6839
P08949	0.670683	0.6789
P09016	0.684308	0.6436
P09017	0.682543	0.6422
P09038	0.749388	0.6912
P09067	0.649251	0.6146
P09086	0.642885	0.5869
P09430	0.632699	0.6204
P09565	0.50959	0.5429
P09603	0.580032	0.5723
P09629	0.666756	0.64
P09630	0.66838	0.6252
P09651	0.721476	0.6655
P09681	0.678155	0.6931
P09683	0.632975	0.6592
P09912	0.538161	0.5364
P0C0P6	0.696907	0.6498
P0C1S8	0.767412	0.6701
P0C1Z6	0.674807	0.657
P0C2L3	0.631391	0.5802
P0C2W7	0.530346	0.5187
P0C2Y1	0.677687	0.6058
P0C5K6	0.713379	0.6861
P0C5K7	0.384244	0.3818
P0C5Y4	0.443947	0.4602
P0C671	0.558224	0.4672
P0C6A0	0.661571	0.6155
P0C6C1	0.635099	0.5484
P0C6P0	0.706451	0.6376
P0C7A2	0.481505	0.4672
P0C7H8	0.442656	0.3467
P0C7H9	0.714327	0.6626
P0C7I0	0.707867	0.6761
P0C7M3	0.657228	0.6007
P0C7M4	0.662808	0.621
P0C7P1	0.568678	0.5061
P0C7P2	0.551419	0.5552
P0C7Q2	0.595745	0.5893
P0C7T5	0.610182	0.4986
P0C7T7	0.423898	0.363
P0C7U9	0.391486	0.3309
P0C7V0	0.442525	0.4043
P0C7V4	0.588741	0.4974
P0C7W0	0.677241	0.6379
P0C7W8	0.580415	0.4984
P0C7W9	0.592633	0.4958
P0C7X0	0.601586	0.4978
P0C7X1	0.711685	0.5975
P0C7X2	0.742104	0.5933
P0C7X3	0.698268	0.5503
P0C7X5	0.730995	0.4784
P0C851	0.707055	0.6393
P0C853	0.419213	0.3481
P0C854	0.407808	0.3429
P0C860	0.74175	0.6152
P0C862	0.747817	0.6412
P0C864	0.551428	0.5079
P0C866	0.786258	0.6767
P0C875	0.74536	0.6818
P0C879	0.637189	0.5616
P0C880	0.54525	0.5077
P0CAP2	0.708611	0.6546
P0CAT3	0.626582	0.5618
P0CB33	0.769269	0.6821
P0CB47	0.81779	0.6994
P0CB48	0.814432	0.6724
P0CE67	0.535767	0.4412
P0CG00	0.723216	0.5261
P0CG12	0.505756	0.4716
P0CG20	0.592099	0.4933
P0CG23	0.659427	0.6568
P0CG31	0.799242	0.6594
P0CG32	0.783193	0.6844
P0CG36	0.702362	0.6405
P0CG37	0.673193	0.6407
P0CG40	0.580029	0.4574
P0CG41	0.72059	0.6885
P0CG42	0.395731	0.3721
P0CG43	0.415869	0.3682
P0CH98	0.369181	0.3017
P0CH99	0.683144	0.6135
P0CI00	0.666054	0.598
P0CI01	0.703608	0.6047
P0CJ68	0.746079	0.6877
P0CJ69	0.723336	0.6534
P0CJ72	0.786302	0.6758
P0CJ75	0.741608	0.696
P0CJ79	0.789328	0.6946
P0CJ85	0.705863	0.6236
P0CJ86	0.703569	0.6161
P0CJ87	0.705654	0.617
P0CJ88	0.707743	0.6201
P0CJ89	0.708866	0.6193
P0CJ90	0.705298	0.6178
P0CJ92	0.747345	0.6852
P0CK97	0.694438	0.5288
P0CL80	0.630109	0.6289
P0CL81	0.633835	0.6299
P0CL82	0.63101	0.6256
P0CZ25	0.506118	0.4733
P0DJ93	0.722748	0.6871
P0DJD3	0.56675	0.4972
P0DJD4	0.563532	0.4976
P0DJG4	0.672942	0.6258
P0DKB6	0.693093	0.582
P0DKX0	0.78906	0.6874
P0DL12	0.610537	0.6067
P0DM63	0.681911	0.5024
P0DMB1	0.644108	0.4446
P0DMB2	0.678222	0.6826
P0DMP1	0.681517	0.6625
P0DMQ5	0.605818	0.5851
P0DMQ9	0.690941	0.6767
P0DMR3	0.511104	0.4188
P0DMU3	0.438539	0.3925
P0DMU7	0.686952	0.6886
P0DMU8	0.686235	0.6861
P0DMV0	0.687278	0.6901
P0DMV1	0.684414	0.6792
P0DMV2	0.68462	0.6799
P0DMW3	0.717417	0.6873
P0DMW4	0.704793	0.6613
P0DMW5	0.70483	0.6676
P0DN24	0.6805	0.6588
P0DO92	0.679639	0.6754
P0DP71	0.637888	0.64
P0DP75	0.586686	0.5677
P0DPA2	0.777933	0.6958
P0DPA3	0.424769	0.5508
P0DPB3	0.622676	0.597
P0DPE3	0.748037	0.6521
P0DPE8	0.62544	0.6201
P0DPF5	0.552799	0.4961
P0DPF6	0.533144	0.5353
P0DPH9	0.726811	0.699
P0DPP9	0.66837	0.6152
P0DPQ3	0.603491	0.5134
P0DSO1	0.488702	0.5311
P0DSO2	0.40306	0.425
P0DSO3	0.627838	0.623
P0DTA3	0.795587	0.6967
P0DTF9	0.776212	0.6281
P0DTW1	0.629022	0.6219
P0DUD1	0.79158	0.6961
P0DUD2	0.795889	0.6965
P0DUD3	0.789946	0.6965
P0DUD4	0.79739	0.6974
P10072	0.75133	0.6655
P10073	0.808064	0.6839
P10074	0.77236	0.6279
P10075	0.669401	0.6379
P10124	0.597281	0.5909
P10163	0.574357	0.5371
P10242	0.636689	0.581
P10243	0.632734	0.5763
P10244	0.640514	0.5766
P10412	0.682252	0.6479
P10451	0.550677	0.5327
P10636	0.513109	0.4902
P10645	0.612518	0.5861
P10912	0.690868	0.5899
P10914	0.698673	0.6603
P11161	0.603024	0.4874
P11308	0.685416	0.593
P11686	0.76525	0.6966
P11831	0.557688	0.5185
P12035	0.66186	0.635
P12272	0.633456	0.635
P12524	0.678847	0.6393
P12525	0.680872	0.6193
P12645	0.772703	0.6494
P12755	0.72876	0.6551
P12757	0.744462	0.6484
P12838	0.68325	0.6911
P12872	0.708875	0.6812
P12980	0.690557	0.6536
P13056	0.76572	0.6445
P13164	0.683664	0.6395
P13349	0.684323	0.6385
P13378	0.67501	0.6184
P13385	0.681574	0.6861
P13521	0.586718	0.58
P13645	0.683927	0.6391
P13647	0.676361	0.6532
P13682	0.767889	0.6273
P13985	0.579054	0.5236
P14138	0.590443	0.5575
P14209	0.602139	0.6072
P14316	0.677696	0.6449
P14317	0.636361	0.6283
P14651	0.577572	0.5608
P14652	0.659852	0.603
P14653	0.639227	0.6125
P14678	0.699735	0.6957
P14784	0.739838	0.6471
P14859	0.569917	0.4887
P14921	0.747986	0.6491
P15036	0.722993	0.6236
P15056	0.756557	0.6662
P15172	0.67195	0.6005
P15173	0.722989	0.6713
P15260	0.753301	0.6595
P15336	0.64181	0.5794
P15391	0.65491	0.6254
P15407	0.684476	0.6544
P15408	0.639187	0.6208
P15421	0.69789	0.6991
P15502	0.486273	0.3597
P15514	0.709449	0.6751
P15515	0.658093	0.6319
P15516	0.664088	0.6633
P15621	0.817048	0.6593
P15863	0.600547	0.5491
P15884	0.553317	0.5084
P15923	0.553992	0.5036
P15976	0.63159	0.586
P16070	0.586979	0.5321
P16150	0.545821	0.5273
P16220	0.642555	0.6063
P16401	0.673931	0.6414
P16402	0.68431	0.6381
P16403	0.688139	0.647
P16471	0.716789	0.611
P16860	0.626634	0.6028
P16871	0.743581	0.676
P16989	0.648301	0.596
P17020	0.739593	0.6853
P17022	0.725399	0.5566
P17025	0.821397	0.697
P17028	0.793907	0.6636
P17029	0.731377	0.5908
P17032	0.762574	0.6375
P17035	0.763464	0.6865
P17036	0.809613	0.6392
P17096	0.664224	0.6524
P17097	0.788924	0.6761
P17098	0.704906	0.5677
P17275	0.654809	0.5951
P17481	0.676804	0.6346
P17482	0.68212	0.623
P17483	0.694885	0.6619
P17509	0.672421	0.6442
P17535	0.667572	0.6159
P17542	0.624945	0.6053
P17544	0.653896	0.5984
P17600	0.735254	0.6861
P17676	0.664814	0.587
P17677	0.548731	0.5493
P17861	0.744479	0.6827
P17936	0.771176	0.6789
P17947	0.69441	0.6558
P18065	0.772538	0.6656
P18146	0.566972	0.4944
P18509	0.626801	0.6274
P18545	0.700869	0.6553
P18615	0.693051	0.6401
P18827	0.575767	0.5577
P18846	0.678472	0.6502
P18848	0.638817	0.6216
P18850	0.616149	0.5552
P18887	0.765169	0.6918
P19013	0.72117	0.6885
P19235	0.777063	0.674
P19338	0.68091	0.6167
P19419	0.643704	0.5875
P19484	0.698492	0.6353
P19532	0.64798	0.5869
P19544	0.681161	0.5064
P19622	0.61093	0.5983
P20042	0.741435	0.6405
P20264	0.609807	0.5556
P20265	0.65024	0.61
P20309	0.78388	0.6678
P20333	0.736368	0.671
P20366	0.67081	0.6689
P20382	0.582183	0.565
P20393	0.7415	0.6332
P20396	0.620392	0.5966
P20719	0.650695	0.6172
P20794	0.722686	0.6219
P20800	0.647731	0.6508
P20810	0.589842	0.5902
P20823	0.64016	0.5711
P20962	0.659658	0.6174
P20963	0.625681	0.6157
P21127	0.663182	0.6514
P21506	0.748637	0.6196
P21815	0.540299	0.4991
P21918	0.798145	0.6899
P22004	0.790089	0.6927
P22415	0.673133	0.6069
P22459	0.789474	0.6932
P22466	0.664362	0.629
P22492	0.682047	0.6373
P22528	0.693024	0.6991
P22626	0.741928	0.6844
P22736	0.724751	0.6585
P22794	0.617039	0.5688
P23246	0.717647	0.6722
P23327	0.515555	0.5046
P23409	0.727028	0.662
P23490	0.530663	0.4275
P23511	0.556089	0.5036
P23515	0.757352	0.6783
P23582	0.642073	0.6252
P23588	0.572873	0.5083
P23759	0.661367	0.6178
P23760	0.683693	0.6419
P23769	0.599385	0.5684
P23771	0.604601	0.5794
P24278	0.708278	0.5868
P24588	0.551869	0.549
P24592	0.743149	0.6973
P25063	0.6502	0.6325
P25067	0.60829	0.5897
P25100	0.756494	0.6441
P25208	0.710775	0.6918
P25490	0.685724	0.4988
P25686	0.73977	0.6687
P25713	0.686735	0.6944
P26367	0.726237	0.6818
P26371	0.501948	0.4015
P26436	0.672967	0.6196
P26651	0.663213	0.6263
P27448	0.708099	0.6821
P27540	0.66441	0.5607
P27658	0.606517	0.5819
P28069	0.727461	0.6778
P28300	0.76118	0.6776
P28324	0.636311	0.5854
P28356	0.62601	0.5724
P28358	0.612901	0.5943
P28360	0.638161	0.6399
P28698	0.785319	0.6594
P28906	0.686408	0.6043
P28908	0.68283	0.6063
P29083	0.809156	0.671
P29084	0.746861	0.6842
P29353	0.729573	0.6257
P29536	0.690909	0.6342
P29558	0.688064	0.6417
P29966	0.492379	0.4959
P30050	0.692495	0.6978
P30203	0.753136	0.6676
P30291	0.732752	0.6592
P30304	0.702808	0.6263
P30305	0.703551	0.6251
P30307	0.712663	0.6307
P30536	0.778355	0.6451
P30990	0.63547	0.636
P31152	0.727492	0.6461
P31249	0.578527	0.5764
P31260	0.617377	0.5863
P31267	0.659604	0.6236
P31268	0.677446	0.6385
P31269	0.681612	0.6087
P31270	0.621712	0.6032
P31271	0.597222	0.5412
P31273	0.663783	0.6407
P31274	0.668212	0.6419
P31275	0.652488	0.6201
P31276	0.592425	0.5728
P31277	0.63423	0.5947
P31314	0.669188	0.6221
P31358	0.713818	0.6767
P31431	0.639604	0.629
P31942	0.729335	0.6067
P31943	0.757936	0.6173
P32242	0.585587	0.5584
P32243	0.613329	0.597
P32314	0.647138	0.6093
P32519	0.566207	0.5076
P33240	0.659366	0.5962
P33241	0.584888	0.5977
P34741	0.62666	0.6097
P34910	0.545554	0.5095
P35247	0.749364	0.651
P35269	0.663034	0.625
P35318	0.646059	0.6137
P35321	0.697278	0.6947
P35348	0.787609	0.6836
P35368	0.772723	0.6653
P35410	0.798797	0.6622
P35452	0.646388	0.6296
P35453	0.596929	0.5523
P35527	0.63821	0.6178
P35548	0.672235	0.6737
P35611	0.741955	0.6408
P35612	0.746576	0.6567
P35637	0.57743	0.5266
P35638	0.714516	0.6952
P35659	0.729298	0.6533
P35663	0.516973	0.4584
P35680	0.659491	0.6099
P35711	0.607164	0.5724
P35713	0.644756	0.6124
P35716	0.591566	0.5593
P35908	0.661102	0.6298
P36382	0.79388	0.6997
P36383	0.798541	0.6894
P36402	0.598444	0.5683
P36508	0.754775	0.5866
P36941	0.774673	0.6661
P37198	0.682081	0.5762
P38159	0.592823	0.5474
P38432	0.63582	0.5845
P38936	0.684488	0.6875
P40200	0.759684	0.6565
P40205	0.575836	0.4563
P40225	0.68876	0.6115
P40305	0.552628	0.5184
P40424	0.742288	0.691
P40425	0.747044	0.6896
P40426	0.741201	0.6934
P40967	0.767107	0.6827
P41134	0.663068	0.6544
P41161	0.645976	0.5666
P41162	0.599672	0.5537
P41182	0.700798	0.4959
P41212	0.708215	0.6173
P41225	0.591476	0.5559
P41236	0.698437	0.6775
P41970	0.651605	0.5938
P42127	0.686349	0.6686
P42166	0.5797	0.6018
P42331	0.788062	0.6984
P42568	0.670079	0.6255
P42696	0.765968	0.6912
P42768	0.758215	0.686
P42857	0.603797	0.6125
P43080	0.758522	0.6952
P43268	0.650722	0.5554
P43351	0.774045	0.6935
P43354	0.714981	0.6623
P43359	0.657769	0.6597
P43364	0.674189	0.6329
P43694	0.60669	0.5737
P43699	0.581269	0.5629
P46108	0.744011	0.6949
P46109	0.773597	0.6896
P46527	0.693172	0.6905
P46695	0.653129	0.6539
P46937	0.648577	0.5695
P47710	0.655166	0.6212
P47736	0.75876	0.696
P47902	0.699274	0.6633
P47928	0.677047	0.6658
P47944	0.715487	0.6968
P47974	0.589163	0.5259
P48165	0.739242	0.6361
P48378	0.766132	0.6729
P48380	0.752845	0.6663
P48382	0.573831	0.5676
P48431	0.614391	0.5995
P48436	0.594839	0.5745
P48551	0.733579	0.6425
P48556	0.774985	0.6446
P48645	0.635199	0.6345
P48668	0.692687	0.6675
P48742	0.73169	0.6694
P49006	0.575687	0.5497
P49023	0.732175	0.6467
P49069	0.636262	0.6131
P49116	0.757696	0.6515
P49321	0.630845	0.5748
P49335	0.660906	0.6369
P49418	0.698428	0.6345
P49639	0.60523	0.5805
P49640	0.598943	0.5726
P49711	0.716836	0.5903
P49715	0.669887	0.6172
P49716	0.690606	0.6515
P49757	0.659606	0.5981
P49761	0.749702	0.6902
P49848	0.78511	0.6349
P49901	0.503111	0.4598
P49910	0.77719	0.5726
P49918	0.647132	0.6346
P50219	0.609115	0.5694
P50221	0.642549	0.6277
P50222	0.610518	0.6101
P50402	0.61972	0.6048
P50458	0.739172	0.659
P50548	0.597019	0.5394
P50549	0.646535	0.5815
P50552	0.760561	0.6995
P50553	0.719322	0.6803
P50607	0.778247	0.6902
P50616	0.704221	0.6607
P51116	0.755942	0.6867
P51460	0.640465	0.6568
P51508	0.739613	0.626
P51513	0.758488	0.64
P51608	0.57785	0.5685
P51617	0.746851	0.6865
P51693	0.753182	0.684
P51787	0.774913	0.6776
P51815	0.763585	0.6118
P51843	0.708668	0.5913
P51858	0.688554	0.6751
P51861	0.622831	0.492
P51864	0.677945	0.6559
P51956	0.690186	0.6619
P51991	0.72187	0.6643
P52272	0.649378	0.553
P52594	0.627198	0.5579
P52597	0.7796	0.6464
P52655	0.648937	0.5541
P52738	0.849836	0.6874
P52739	0.721316	0.4733
P52740	0.788478	0.6628
P52741	0.716154	0.6583
P52744	0.7153	0.6894
P52747	0.677549	0.5016
P52815	0.70993	0.6885
P52926	0.686914	0.6456
P52945	0.678401	0.6452
P52951	0.609133	0.6078
P52952	0.64699	0.6247
P52954	0.723348	0.6774
P53539	0.642283	0.5867
P54257	0.680495	0.6376
P54725	0.764198	0.6903
P54727	0.759758	0.6698
P54792	0.678854	0.6022
P54821	0.699763	0.6594
P54826	0.750936	0.697
P55001	0.594345	0.6897
P55082	0.705606	0.6109
P55089	0.678976	0.6789
P55107	0.773777	0.6758
P55199	0.743543	0.6763
P55316	0.588396	0.5772
P55317	0.602738	0.5569
P55318	0.674521	0.6194
P55327	0.685475	0.6715
P55347	0.692591	0.6075
P55771	0.650067	0.6351
P55795	0.760033	0.6182
P55808	0.680332	0.5864
P55822	0.700533	0.6612
P55851	0.772719	0.6003
P55916	0.752332	0.6183
P55957	0.705932	0.6232
P56177	0.630367	0.637
P56178	0.622716	0.6103
P56179	0.703518	0.6777
P56211	0.718668	0.6822
P56270	0.711585	0.5808
P56555	0.518675	0.4624
P56693	0.598479	0.5635
P56696	0.771224	0.6497
P56915	0.686487	0.6383
P56962	0.731085	0.693
P56975	0.558152	0.5021
P57052	0.675849	0.6165
P57055	0.626326	0.6119
P57058	0.678615	0.6293
P57059	0.597771	0.5998
P57073	0.610406	0.5722
P57082	0.672532	0.5979
P57086	0.694755	0.6948
P57682	0.642921	0.5302
P57721	0.816076	0.6678
P57723	0.79899	0.6691
P57738	0.67427	0.6552
P57768	0.787024	0.6858
P57773	0.704628	0.613
P57789	0.766508	0.6897
P57796	0.69694	0.6539
P58012	0.632169	0.5937
P58304	0.633356	0.5992
P58317	0.737714	0.6812
P58340	0.71831	0.6566
P58417	0.751039	0.6648
P58505	0.661218	0.6025
P58512	0.37996	0.3182
P58513	0.637031	0.5698
P58658	0.801245	0.6851
P59020	0.539539	0.5073
P59022	0.626508	0.3959
P59036	0.762444	0.5202
P59037	0.690907	0.4394
P59051	0.537329	0.5179
P59052	0.503281	0.4074
P59090	0.689704	0.6571
P59091	0.426409	0.3959
P59103	0.560183	0.4839
P59773	0.612886	0.6111
P59817	0.639561	0.6011
P59827	0.774103	0.6895
P59861	0.726554	0.6946
P59942	0.706287	0.6376
P59990	0.529868	0.452
P60008	0.622437	0.6196
P60014	0.532463	0.3804
P60228	0.823795	0.6485
P60328	0.532632	0.4241
P60329	0.577589	0.4406
P60331	0.516702	0.3631
P60368	0.516336	0.3702
P60369	0.57084	0.3898
P60370	0.535338	0.3593
P60371	0.494439	0.3591
P60372	0.479876	0.3692
P60409	0.495184	0.349
P60410	0.553566	0.3708
P60411	0.523887	0.3751
P60412	0.51482	0.3589
P60413	0.536536	0.384
P60468	0.602289	0.5781
P60507	0.741746	0.6534
P60508	0.632578	0.4915
P60509	0.739237	0.6285
P60608	0.696613	0.5508
P60985	0.615654	0.5846
P61278	0.650733	0.658
P61296	0.661292	0.6615
P61366	0.658919	0.6618
P61550	0.774587	0.6926
P61565	0.693534	0.6832
P61568	0.595274	0.4946
P61925	0.673298	0.6503
P61978	0.767803	0.6491
P62684	0.73753	0.6304
P62952	0.686173	0.622
P62995	0.615063	0.5734
P63145	0.742329	0.6347
P63162	0.709709	0.6986
P67809	0.680172	0.6111
P78314	0.692493	0.6552
P78337	0.61648	0.6143
P78358	0.681227	0.6491
P78367	0.624585	0.5926
P78396	0.720398	0.679
P78411	0.564246	0.5423
P78412	0.574351	0.5481
P78413	0.569464	0.5236
P78414	0.561011	0.5465
P78415	0.562157	0.5466
P78423	0.60994	0.5542
P78424	0.595736	0.4781
P78426	0.612793	0.591
P78545	0.745952	0.6466
P79522	0.607541	0.6046
P80723	0.532075	0.5169
P81133	0.691015	0.6073
P81172	0.698209	0.6397
P81274	0.770055	0.6636
P81277	0.660009	0.6519
P81408	0.628364	0.5428
P81605	0.705302	0.643
P81877	0.621619	0.5465
P82970	0.522822	0.5261
P83369	0.722198	0.6384
P83859	0.600899	0.578
P84103	0.65309	0.6059
P84157	0.655049	0.6373
P85037	0.60716	0.5636
P85299	0.762269	0.6975
P86434	0.540186	0.3369
P86478	0.578976	0.516
P86479	0.577154	0.4869
P86480	0.577068	0.4841
P86481	0.569266	0.485
P86496	0.563872	0.5287
P98077	0.731984	0.6193
P98082	0.5964	0.5394
P98153	0.700359	0.6342
P98168	0.591449	0.5417
P98177	0.603299	0.5509
P98179	0.649558	0.633
P98182	0.714318	0.5002
Q00056	0.657214	0.6184
Q00444	0.704538	0.6539
Q00537	0.724925	0.6943
Q00587	0.574467	0.5399
Q00613	0.712176	0.6108
Q00987	0.696318	0.6229
Q00994	0.638015	0.6432
Q00G26	0.817843	0.6799
Q00LT1	0.692138	0.6377
Q01094	0.732492	0.6238
Q01101	0.644213	0.5779
Q01113	0.725163	0.6306
Q01130	0.652882	0.6339
Q01167	0.621654	0.5644
Q01196	0.660426	0.6107
Q01201	0.76551	0.6815
Q01524	0.659112	0.6945
Q01543	0.696929	0.6088
Q01546	0.662537	0.6284
Q01628	0.63334	0.5948
Q01629	0.63165	0.6156
Q01826	0.728794	0.6578
Q01844	0.567874	0.5046
Q01851	0.651863	0.6123
Q01860	0.727349	0.6465
Q01892	0.688183	0.6678
Q02040	0.734367	0.6934
Q02078	0.616873	0.545
Q02080	0.64939	0.6027
Q02086	0.507933	0.4286
Q02223	0.703144	0.6495
Q02297	0.631532	0.5705
Q02363	0.709521	0.6948
Q02383	0.496433	0.3132
Q02386	0.822498	0.6688
Q02446	0.490684	0.3776
Q02447	0.45714	0.3769
Q02509	0.71282	0.6742
Q02535	0.710999	0.6841
Q02539	0.685625	0.6504
Q02548	0.665956	0.6253
Q02641	0.757636	0.6899
Q02930	0.616389	0.5747
Q02962	0.655828	0.6062
Q03014	0.661398	0.6479
Q03052	0.640936	0.5848
Q03060	0.64435	0.604
Q03111	0.682261	0.6429
Q03692	0.615213	0.5999
Q03721	0.777772	0.6749
Q03828	0.573815	0.5364
Q03933	0.688005	0.5989
Q03989	0.598347	0.5473
Q04118	0.578752	0.5013
Q04724	0.760547	0.6856
Q04725	0.770645	0.6748
Q04726	0.760542	0.6832
Q04727	0.762355	0.682
Q04741	0.66992	0.643
Q04743	0.684374	0.6622
Q04864	0.717982	0.6567
Q04900	0.720703	0.6654
Q05066	0.711038	0.6727
Q05084	0.796413	0.6954
Q05209	0.690947	0.6172
Q05215	0.583932	0.5069
Q05516	0.744074	0.5238
Q05519	0.589346	0.5546
Q05682	0.645115	0.644
Q05925	0.608313	0.5725
Q05952	0.618187	0.5867
Q05BU3	0.707974	0.6682
Q05C16	0.674694	0.5134
Q05D32	0.735202	0.6559
Q06250	0.587852	0.6062
Q06413	0.617587	0.5658
Q06416	0.72995	0.642
Q06455	0.685465	0.6318
Q06481	0.766682	0.6839
Q06546	0.779477	0.667
Q06547	0.785579	0.6842
Q06587	0.793074	0.6987
Q06710	0.637033	0.5732
Q06732	0.762339	0.6553
Q06787	0.771721	0.6963
Q06889	0.618343	0.4872
Q06945	0.577398	0.5303
Q07352	0.635165	0.5936
Q07444	0.757736	0.6846
Q07627	0.509283	0.3931
Q07666	0.690863	0.65
Q07687	0.59145	0.5918
Q07820	0.724846	0.635
Q08050	0.588738	0.504
Q08170	0.612083	0.5635
Q08289	0.72162	0.6601
Q08397	0.690788	0.5938
Q08495	0.663159	0.6402
Q08629	0.74528	0.6456
Q08648	0.637524	0.6406
Q08AE8	0.722248	0.6379
Q08AF8	0.753844	0.6549
Q08AG5	0.729875	0.5246
Q08E93	0.690271	0.6742
Q08ER8	0.783167	0.6825
Q09019	0.798001	0.6721
Q09FC8	0.644334	0.5892
Q0D2H9	0.750799	0.6544
Q0D2I5	0.73546	0.6574
Q0D2J5	0.774834	0.676
Q0D2K3	0.611854	0.5977
Q0IIN9	0.425741	0.3135
Q0P140	0.618993	0.4969
Q0P641	0.531401	0.5246
Q0P670	0.57775	0.5085
Q0VAK6	0.760932	0.677
Q0VD86	0.621908	0.5947
Q0VDD5	0.623443	0.6062
Q0VDD7	0.515597	0.4612
Q0VDE8	0.695736	0.6855
Q0VFX4	0.375206	0.3002
Q0VG73	0.528211	0.4713
Q0VG99	0.623956	0.5361
Q0VGE8	0.739815	0.6622
Q0WX57	0.720541	0.6803
Q0ZGT2	0.742819	0.6947
Q0ZLH3	0.784682	0.6901
Q10586	0.695147	0.6938
Q107X0	0.547196	0.4458
Q12778	0.578888	0.5064
Q12796	0.585519	0.5813
Q12815	0.547818	0.4619
Q12837	0.645827	0.6152
Q12849	0.759251	0.6579
Q12857	0.619453	0.628
Q12870	0.7147	0.6891
Q12889	0.729552	0.6944
Q12901	0.752582	0.6613
Q12912	0.633198	0.5817
Q12934	0.681483	0.6529
Q12946	0.596586	0.5794
Q12947	0.579865	0.5644
Q12948	0.558446	0.5427
Q12950	0.617102	0.5564
Q12951	0.626906	0.5904
Q12952	0.667242	0.6317
Q12962	0.749037	0.6659
Q12972	0.745528	0.6738
Q12980	0.877442	0.6676
Q12983	0.6614	0.5975
Q13015	0.681172	0.6265
Q13033	0.755598	0.6752
Q13061	0.46518	0.4715
Q13064	0.731967	0.6227
Q13066	0.661087	0.6556
Q13069	0.628966	0.6273
Q13070	0.634237	0.6258
Q13094	0.679814	0.6226
Q13113	0.649392	0.6509
Q13118	0.627404	0.4866
Q13123	0.697702	0.6796
Q13145	0.752506	0.6467
Q13148	0.765201	0.6522
Q13202	0.718557	0.6271
Q13207	0.626012	0.5639
Q13227	0.63309	0.625
Q13242	0.751946	0.6966
Q13243	0.738265	0.6355
Q13247	0.692612	0.6209
Q13261	0.697111	0.6442
Q13278	0.624195	0.4234
Q13283	0.744439	0.6621
Q13316	0.492772	0.476
Q13319	0.748032	0.6768
Q13323	0.688274	0.6265
Q13351	0.619189	0.5466
Q13352	0.707555	0.6932
Q13360	0.779494	0.6231
Q13361	0.639816	0.6488
Q13398	0.758126	0.6368
Q13401	0.661971	0.608
Q13416	0.791741	0.6537
Q13422	0.701646	0.4929
Q13427	0.59747	0.5808
Q13433	0.710704	0.6136
Q13434	0.740507	0.6411
Q13438	0.720225	0.6421
Q13461	0.694371	0.6423
Q13480	0.590261	0.5257
Q13487	0.751001	0.6525
Q13492	0.736081	0.6671
Q13495	0.506842	0.4411
Q13501	0.754316	0.6709
Q13506	0.722009	0.6389
Q13516	0.63632	0.5884
Q13519	0.634907	0.6334
Q13522	0.679656	0.6713
Q13536	0.511738	0.4638
Q13546	0.765212	0.6919
Q13562	0.652371	0.6285
Q13571	0.800603	0.6892
Q13585	0.758049	0.6544
Q13586	0.741832	0.6777
Q13595	0.621253	0.5772
Q13627	0.713241	0.6583
Q13651	0.69496	0.6176
Q13670	0.62949	0.3693
Q13671	0.757214	0.6699
Q13761	0.671401	0.6122
Q13772	0.667407	0.5588
Q13790	0.718654	0.6341
Q13835	0.76139	0.6897
Q13875	0.581915	0.5555
Q13886	0.78856	0.6123
Q13887	0.616167	0.463
Q13938	0.752682	0.699
Q13950	0.643613	0.5888
Q13952	0.606937	0.4922
Q13956	0.71299	0.6761
Q14003	0.746321	0.6431
Q14011	0.635885	0.6153
Q14050	0.536777	0.55
Q14055	0.545201	0.5536
Q14093	0.548117	0.5061
Q14103	0.695553	0.6241
Q14106	0.696638	0.6511
Q14119	0.754308	0.5732
Q14134	0.700869	0.617
Q14135	0.627955	0.6099
Q14140	0.611787	0.6111
Q14153	0.584765	0.523
Q14154	0.721139	0.6177
Q14186	0.7719	0.6978
Q14188	0.74256	0.6508
Q14190	0.713901	0.6197
Q14209	0.727894	0.6286
Q14236	0.460754	0.3821
Q14241	0.587638	0.5636
Q14242	0.553084	0.5072
Q14244	0.614792	0.606
Q14247	0.64199	0.6224
Q14264	0.712771	0.6592
Q14439	0.76584	0.6573
Q14444	0.622324	0.5769
Q14469	0.73203	0.6832
Q14494	0.649627	0.5515
Q14498	0.766406	0.6659
Q14515	0.67446	0.5906
Q14526	0.699467	0.5069
Q14549	0.593384	0.5886
Q14584	0.822972	0.6923
Q14586	0.759768	0.615
Q14590	0.733926	0.6676
Q14592	0.760288	0.649
Q14602	0.71138	0.6627
Q14641	0.543858	0.4879
Q14677	0.614773	0.5703
Q14680	0.788617	0.6999
Q14684	0.674819	0.5864
Q14694	0.707791	0.6058
Q14695	0.450559	0.326
Q14696	0.775654	0.6726
Q14699	0.721979	0.6471
Q14761	0.621696	0.5787
Q14774	0.560013	0.5545
Q14781	0.55448	0.5567
Q147X3	0.72835	0.6336
Q14802	0.689187	0.6842
Q14814	0.603109	0.5385
Q14872	0.528236	0.4851
Q14938	0.598167	0.6129
Q14978	0.521371	0.5373
Q14990	0.727653	0.6254
Q14995	0.762926	0.6445
Q14CB8	0.802358	0.6865
Q14CW9	0.704363	0.6534
Q14CZ0	0.731028	0.6911
Q14D33	0.564124	0.4892
Q15003	0.699951	0.6032
Q15004	0.658163	0.6539
Q15005	0.755462	0.6438
Q15011	0.72235	0.6236
Q15038	0.595878	0.5818
Q15053	0.700761	0.6888
Q15054	0.703589	0.6329
Q15056	0.648894	0.6148
Q15059	0.731178	0.6789
Q15061	0.819474	0.6989
Q15170	0.66267	0.6559
Q15270	0.584602	0.5942
Q15287	0.653331	0.6264
Q15311	0.766209	0.6694
Q15319	0.685503	0.6521
Q15365	0.815587	0.6816
Q15366	0.798087	0.6686
Q15390	0.682695	0.6555
Q15415	0.571159	0.5039
Q15417	0.754775	0.6912
Q15428	0.70152	0.6398
Q15434	0.691324	0.6362
Q15459	0.741609	0.6702
Q15464	0.64396	0.6019
Q15486	0.658929	0.4991
Q15517	0.503753	0.3859
Q15532	0.555303	0.5346
Q15554	0.761742	0.6832
Q15569	0.719187	0.6224
Q15583	0.623804	0.5825
Q15599	0.792535	0.6878
Q15637	0.695564	0.6393
Q15651	0.632611	0.6492
Q15654	0.731659	0.6241
Q15672	0.701046	0.6638
Q15695	0.788964	0.6905
Q15696	0.79189	0.6903
Q15697	0.747737	0.5945
Q15699	0.618829	0.6027
Q15723	0.546812	0.4962
Q15726	0.60777	0.5844
Q15742	0.705936	0.6272
Q15744	0.67918	0.6296
Q15768	0.737796	0.683
Q15773	0.679639	0.6475
Q15776	0.76935	0.6398
Q15784	0.642884	0.5999
Q15846	0.753773	0.6444
Q15853	0.672761	0.5851
Q15884	0.68114	0.6036
Q15915	0.640717	0.5216
Q15916	0.770435	0.5816
Q15935	0.75046	0.6811
Q15937	0.781656	0.6784
Q15942	0.72468	0.6294
Q16048	0.592179	0.573
Q16143	0.537292	0.6056
Q16186	0.741947	0.6235
Q16236	0.67779	0.608
Q16254	0.742268	0.6542
Q16378	0.657743	0.6486
Q16384	0.685369	0.6888
Q16385	0.682027	0.6844
Q16517	0.671995	0.6713
Q16538	0.71558	0.6361
Q16581	0.791655	0.6882
Q16587	0.76877	0.6536
Q16594	0.754438	0.6675
Q16600	0.662798	0.6239
Q16610	0.766358	0.6785
Q16612	0.684042	0.6541
Q16621	0.741288	0.6628
Q16625	0.762547	0.6525
Q16626	0.681554	0.6462
Q16629	0.644517	0.5885
Q16630	0.705418	0.6442
Q16633	0.582045	0.5787
Q16637	0.730795	0.6608
Q16643	0.661799	0.6196
Q16649	0.596256	0.5746
Q16650	0.608034	0.554
Q16655	0.638462	0.639
Q16656	0.668752	0.6119
Q16659	0.689687	0.5884
Q16666	0.765146	0.6804
Q16670	0.771914	0.6249
Q16676	0.590302	0.5717
Q16799	0.548003	0.482
Q16890	0.636171	0.6458
Q17R60	0.682427	0.5854
Q17RD7	0.694855	0.6009
Q17RF5	0.638966	0.6174
Q17RH7	0.505659	0.4629
Q17RM4	0.770578	0.6974
Q17RY0	0.599284	0.5706
Q18PE1	0.738116	0.6507
Q19T08	0.590629	0.5654
Q1A5X6	0.559816	0.4791
Q1ED39	0.560096	0.5429
Q1KMD3	0.790553	0.6991
[truncated: 3,043 more rows]

## Sheet: Fig4B
UniProtID	Residue	Residue-level pLDDT (%) of DMFold model	Residue-level pLDDT (%) of AlphaFold2 DB model
Q6ZQT0	1	62.64	23.39
Q6ZQT0	2	70.36	26.87
Q6ZQT0	3	59.48	30.01
Q6ZQT0	4	67.42	31.22
Q6ZQT0	5	66.09	27.76
Q6ZQT0	6	75.04	44.73
Q6ZQT0	7	83.39	35.4
Q6ZQT0	8	87.43	46.71
Q6ZQT0	9	90.19	40.36
Q6ZQT0	10	91.58	50.84
Q6ZQT0	11	93.98	42.58
Q6ZQT0	12	92.35	52.62
Q6ZQT0	13	86.61	47.99
Q6ZQT0	14	90.14	50.93
Q6ZQT0	15	87.88	45.26
Q6ZQT0	16	86.83	53.01
Q6ZQT0	17	89.21	46.72
Q6ZQT0	18	91.3	52.28
Q6ZQT0	19	92.79	50.76
Q6ZQT0	20	91.32	52.47
Q6ZQT0	21	92.14	46.98
Q6ZQT0	22	90.52	49.49
Q6ZQT0	23	83.15	47.97
Q6ZQT0	24	85.89	51.79
Q6ZQT0	25	83.4	52.19
Q6ZQT0	26	85.89	52.65
Q6ZQT0	27	89.58	45.91
Q6ZQT0	28	92.33	52.95
Q6ZQT0	29	94.93	49.08
Q6ZQT0	30	95.04	57.03
Q6ZQT0	31	97	51.65
Q6ZQT0	32	96.23	55.52
Q6ZQT0	33	91.34	54
Q6ZQT0	34	93.22	57.52
Q6ZQT0	35	92.64	57.12
Q6ZQT0	36	91.67	56.17
Q6ZQT0	37	93	52.73
Q6ZQT0	38	95.33	52.43
Q6ZQT0	39	96.31	54.69
Q6ZQT0	40	94.72	56.52
Q6ZQT0	41	95.2	52.27
Q6ZQT0	42	93.86	53.6
Q6ZQT0	43	89.41	58.16
Q6ZQT0	44	89.83	53.78
Q6ZQT0	45	89.27	54.35
Q6ZQT0	46	89.51	53.05
Q6ZQT0	47	92.63	50.74
Q6ZQT0	48	95.76	54.32
Q6ZQT0	49	97.25	50.14
Q6ZQT0	50	97.23	58.89
Q6ZQT0	51	97.97	49.58
Q6ZQT0	52	97.56	56.42
Q6ZQT0	53	94.77	56.88
Q6ZQT0	54	95.71	58.12
Q6ZQT0	55	95.27	53.06
Q6ZQT0	56	95.06	56.83
Q6ZQT0	57	95.94	55.19
Q6ZQT0	58	97.66	54.35
Q6ZQT0	59	98.01	51.15
Q6ZQT0	60	97.61	63.62
Q6ZQT0	61	97.48	56.35
Q6ZQT0	62	96.18	61.35
Q6ZQT0	63	92.67	57.78
Q6ZQT0	64	93.34	61.96
Q6ZQT0	65	92.77	52.83
Q6ZQT0	66	91.97	55.43
Q6ZQT0	67	94.34	50.43
Q6ZQT0	68	97.04	53.41
Q6ZQT0	69	98.02	56.97
Q6ZQT0	70	98.19	60.29
Q6ZQT0	71	98.34	51.51
Q6ZQT0	72	97.91	59.46
Q6ZQT0	73	95.38	56.42
Q6ZQT0	74	96.03	60.83
Q6ZQT0	75	95.56	49.5
Q6ZQT0	76	95.57	58.04
Q6ZQT0	77	96.08	54.21
Q6ZQT0	78	97.63	54.25
Q6ZQT0	79	98.1	52.81
Q6ZQT0	80	98.03	61.55
Q6ZQT0	81	97.86	56.65
Q6ZQT0	82	96.73	60.03
Q6ZQT0	83	93.63	60.14
Q6ZQT0	84	94.04	62.42
Q6ZQT0	85	94.27	51.18
Q6ZQT0	86	93.63	56.54
Q6ZQT0	87	94.52	53.27
Q6ZQT0	88	97.03	52.25
Q6ZQT0	89	97.83	47.33
Q6ZQT0	90	98.04	58.57
Q6ZQT0	91	98.07	50.5
Q6ZQT0	92	97.34	56.25
Q6ZQT0	93	94.3	51.72
Q6ZQT0	94	94.38	55.44
Q6ZQT0	95	94.17	49.45
Q6ZQT0	96	94.08	54.86
Q6ZQT0	97	94.48	54.45
Q6ZQT0	98	96.27	51.77
Q6ZQT0	99	97.22	51.11
Q6ZQT0	100	96.95	54.95
Q6ZQT0	101	97.09	53.23
Q6ZQT0	102	95.86	58.4
Q6ZQT0	103	92.62	50.81
Q6ZQT0	104	92.9	59.16
Q6ZQT0	105	92.81	49.9
Q6ZQT0	106	91.25	51.1
Q6ZQT0	107	92.39	51.89
Q6ZQT0	108	94.61	51.3
Q6ZQT0	109	96.83	48.64
Q6ZQT0	110	96.32	54.91
Q6ZQT0	111	96.65	49
Q6ZQT0	112	95.48	53.73
Q6ZQT0	113	93.03	52.81
Q6ZQT0	114	93.06	56.81
Q6ZQT0	115	92.74	46.21
Q6ZQT0	116	92.32	53.78
Q6ZQT0	117	92.5	51.16
Q6ZQT0	118	93.7	49.93
Q6ZQT0	119	95.44	46.04
Q6ZQT0	120	94.11	50.64
Q6ZQT0	121	95.03	47.51
Q6ZQT0	122	92.75	54.81
Q6ZQT0	123	90.24	45.11
Q6ZQT0	124	89.39	56.4
Q6ZQT0	125	90.01	41.01
Q6ZQT0	126	88.03	48.6
Q6ZQT0	127	90.36	50.13
Q6ZQT0	128	92.21	45.44
Q6ZQT0	129	94.66	37.36
Q6ZQT0	130	93.48	48.84
Q6ZQT0	131	94.16	43.38
Q6ZQT0	132	92.09	48.18
Q6ZQT0	133	89.37	45.31
Q6ZQT0	134	87.54	46.52
Q6ZQT0	135	87.52	32.48
Q6ZQT0	136	86.52	41.94
Q6ZQT0	137	87.08	40.36
Q6ZQT0	138	86.78	25.2
Q6ZQT0	139	84.39	34.87
Q6ZQT0	140	75.2	34.74
Q9Y262	1	56.01	39.68
Q9Y262	2	60.11	41.34
Q9Y262	3	63.38	39.89
Q9Y262	4	70.43	50.68
Q9Y262	5	61.38	37.89
Q9Y262	6	67.55	37.43
Q9Y262	7	61.77	38.33
Q9Y262	8	66.22	40.29
Q9Y262	9	62.82	39.29
Q9Y262	10	53.06	34.67
Q9Y262	11	63.64	35.21
Q9Y262	12	61.92	42.4
Q9Y262	13	63.93	41.23
Q9Y262	14	72.25	46.11
Q9Y262	15	73.62	49.55
Q9Y262	16	69.36	50.27
Q9Y262	17	69.36	57.72
Q9Y262	18	63.32	39.42
Q9Y262	19	63.26	41.68
Q9Y262	20	58.1	40.87
Q9Y262	21	55.87	36.58
Q9Y262	22	56.87	43.03
Q9Y262	23	55.35	43.36
Q9Y262	24	58.03	44.05
Q9Y262	25	66.25	49.61
Q9Y262	26	72.06	53.81
Q9Y262	27	82.53	63.39
Q9Y262	28	85.75	67.42
Q9Y262	29	89.07	64.44
Q9Y262	30	88.17	72.96
Q9Y262	31	90.92	77.37
Q9Y262	32	88.27	71.61
Q9Y262	33	86.78	71.43
Q9Y262	34	86.2	73.42
Q9Y262	35	87.36	74.17
Q9Y262	36	83.16	69.88
Q9Y262	37	79.41	65.75
Q9Y262	38	79.54	66.25
Q9Y262	39	78.23	59.54
Q9Y262	40	68.79	48.97
Q9Y262	41	65.81	48.21
Q9Y262	42	60.84	45.65
Q9Y262	43	58.22	41.23
Q9Y262	44	55.41	40.51
Q9Y262	45	55.73	39.73
Q9Y262	46	61.47	40.91
Q9Y262	47	80.22	45.48
Q9Y262	48	89.28	52.72
Q9Y262	49	93.25	56.99
Q9Y262	50	95.41	58.54
Q9Y262	51	96.62	61.21
Q9Y262	52	96.63	62.13
Q9Y262	53	96.36	62.49
Q9Y262	54	97.55	64.71
Q9Y262	55	97.97	66.84
Q9Y262	56	97.62	66.7
Q9Y262	57	97.66	65.6
Q9Y262	58	97.93	66.67
Q9Y262	59	98.03	66.29
Q9Y262	60	98.16	66.95
Q9Y262	61	98.07	68.25
Q9Y262	62	97.69	61.26
Q9Y262	63	97.56	64.86
Q9Y262	64	97.59	64.58
Q9Y262	65	96.87	65.14
Q9Y262	66	96.5	62.23
Q9Y262	67	96.05	62.01
Q9Y262	68	95.63	61.57
Q9Y262	69	94.16	59.38
Q9Y262	70	92.82	57.45
Q9Y262	71	93.35	58.84
Q9Y262	72	92.87	57.99
Q9Y262	73	92.04	59.16
Q9Y262	74	89.93	56.75
Q9Y262	75	91.71	57.87
Q9Y262	76	88.5	56.15
Q9Y262	77	82.81	54.89
Q9Y262	78	79.13	50.46
Q9Y262	79	76.97	48.61
Q9Y262	80	86.2	49.69
Q9Y262	81	89.8	58.17
Q9Y262	82	94	57.02
Q9Y262	83	93.18	57.86
Q9Y262	84	93.41	59.38
Q9Y262	85	95.02	60.22
Q9Y262	86	96.31	59.49
Q9Y262	87	96.25	58.97
Q9Y262	88	96.57	60
Q9Y262	89	96.77	62.21
Q9Y262	90	97.66	61.67
Q9Y262	91	97.79	63.69
Q9Y262	92	96.39	62.16
Q9Y262	93	96.8	65.62
Q9Y262	94	97.34	62.3
Q9Y262	95	95.77	62.4
Q9Y262	96	92.72	63.4
Q9Y262	97	94.17	62.26
Q9Y262	98	96.24	59.57
Q9Y262	99	95.73	62.67
Q9Y262	100	93.79	63.63
Q9Y262	101	95.07	63.2
Q9Y262	102	96.72	60.51
Q9Y262	103	95.27	59.83
Q9Y262	104	93.92	59.57
Q9Y262	105	96.33	58.57
Q9Y262	106	95.5	55.38
Q9Y262	107	94.94	58.05
Q9Y262	108	94.03	56.65
Q9Y262	109	93.84	53.98
Q9Y262	110	94.05	55.81
Q9Y262	111	94.47	59.21
Q9Y262	112	96.24	59.79
Q9Y262	113	95.33	57.41
Q9Y262	114	95.51	59.5
Q9Y262	115	95.78	57.64
Q9Y262	116	95.35	59.56
Q9Y262	117	93.92	57.45
Q9Y262	118	95.43	58.88
Q9Y262	119	96.92	58.26
Q9Y262	120	95.65	59.33
Q9Y262	121	94.08	56.28
Q9Y262	122	96.45	56.43
Q9Y262	123	96.63	57.05
Q9Y262	124	96.64	58.6
Q9Y262	125	97.07	61.84
Q9Y262	126	96.93	65.82
Q9Y262	127	96.68	66.26
Q9Y262	128	97.94	66.97
Q9Y262	129	98.11	66.55
Q9Y262	130	97.82	68.45
Q9Y262	131	97.78	68.07
Q9Y262	132	98.2	67.82
Q9Y262	133	97.99	68.7
Q9Y262	134	97.8	69.2
Q9Y262	135	97.48	68
Q9Y262	136	97.5	66.42
Q9Y262	137	97.71	65.4
Q9Y262	138	96.53	66.33
Q9Y262	139	95.78	62.88
Q9Y262	140	96.84	61.65
Q9Y262	141	96.05	62.16
Q9Y262	142	93.65	60.13
Q9Y262	143	92.62	57.36
Q9Y262	144	92.7	56.5
Q9Y262	145	90.87	51.07
Q9Y262	146	91.62	51.16
Q9Y262	147	92.24	56.98
Q9Y262	148	95.5	61.12
Q9Y262	149	95.07	63.66
Q9Y262	150	94.17	64.97
Q9Y262	151	95.29	66.53
Q9Y262	152	96.57	68.5
Q9Y262	153	96.72	67.15
Q9Y262	154	95.85	69.97
Q9Y262	155	96.92	70.77
Q9Y262	156	97.35	71.94
Q9Y262	157	97.38	75.87
Q9Y262	158	97.24	75.35
Q9Y262	159	97.96	75.2
Q9Y262	160	97.72	75.7
Q9Y262	161	96.44	74.58
Q9Y262	162	96.97	71.14
Q9Y262	163	97.1	73.75
Q9Y262	164	96.91	72.63
Q9Y262	165	96.35	73.03
Q9Y262	166	95.69	67.89
Q9Y262	167	95.25	68.98
Q9Y262	168	94.57	66.24
Q9Y262	169	93.69	62.45
Q9Y262	170	91.01	59.68
Q9Y262	171	91.75	52.19
Q9Y262	172	91.32	55.85
Q9Y262	173	90.79	55.36
Q9Y262	174	93.19	58.01
Q9Y262	175	93.36	57.61
Q9Y262	176	94.49	61.89
Q9Y262	177	94.65	63.12
Q9Y262	178	96.16	67.52
Q9Y262	179	96.54	70.46
Q9Y262	180	95.7	72.68
Q9Y262	181	94.74	74.67
Q9Y262	182	97.17	76.76
Q9Y262	183	97.27	78.3
Q9Y262	184	97.08	80.78
Q9Y262	185	96.88	81.11
Q9Y262	186	97.97	80.45
Q9Y262	187	97.94	82.46
Q9Y262	188	97.01	81.5
Q9Y262	189	97.33	81
Q9Y262	190	97.82	81.74
Q9Y262	191	97.51	82.35
Q9Y262	192	96.89	81.81
Q9Y262	193	97.29	76.72
Q9Y262	194	97.18	79.19
Q9Y262	195	96.14	76.99
Q9Y262	196	95.59	76.3
Q9Y262	197	95.71	73.39
Q9Y262	198	94.77	72.49
Q9Y262	199	93.71	72.04
Q9Y262	200	93.88	69.83
Q9Y262	201	92.9	65.21
Q9Y262	202	92.23	63.25
Q9Y262	203	92.46	65.8
Q9Y262	204	88.73	61.98
Q9Y262	205	88.98	56.7
Q9Y262	206	89.6	59.23
Q9Y262	207	91.47	61.08
Q9Y262	208	93.17	60.35
Q9Y262	209	93.75	62.03
Q9Y262	210	94.58	61.71
Q9Y262	211	93.17	64.3
Q9Y262	212	92.96	63.59
Q9Y262	213	94.48	63.66
Q9Y262	214	93.44	64.28
Q9Y262	215	93.28	63.69
Q9Y262	216	92.21	61.37
Q9Y262	217	94.57	64.48
Q9Y262	218	93.26	63.57
Q9Y262	219	90.74	62.19
Q9Y262	220	91.25	62.28
Q9Y262	221	91.99	62.98
Q9Y262	222	94.15	66.54
Q9Y262	223	93.92	71.06
Q9Y262	224	94.99	72.81
Q9Y262	225	95.63	80.14
Q9Y262	226	95.11	79.84
Q9Y262	227	96.35	81.14
Q9Y262	228	96.59	82.58
Q9Y262	229	96.94	84.47
Q9Y262	230	96.65	82.08
Q9Y262	231	97.22	82.33
Q9Y262	232	96.83	83.86
Q9Y262	233	96.96	82.41
Q9Y262	234	95.82	78.3
Q9Y262	235	96.22	79.57
Q9Y262	236	96.29	80.51
Q9Y262	237	94.14	73.66
Q9Y262	238	93.96	68.45
Q9Y262	239	95.34	71.82
Q9Y262	240	95.3	70.74
Q9Y262	241	94	70.95
Q9Y262	242	95.48	69.8
Q9Y262	243	93.92	66.94
Q9Y262	244	92.68	69.75
Q9Y262	245	93.46	70.39
Q9Y262	246	93.97	64.75
Q9Y262	247	91.4	68.97
Q9Y262	248	88.96	65.81
Q9Y262	249	92.05	67.86
Q9Y262	250	92	66.94
Q9Y262	251	94.67	66.06
Q9Y262	252	94.51	60.95
Q9Y262	253	92.84	60.11
Q9Y262	254	93.27	60.81
Q9Y262	255	94.92	61.96
Q9Y262	256	94.69	60.9
Q9Y262	257	92.35	57.99
Q9Y262	258	92.94	63.25
Q9Y262	259	93.17	60.57
Q9Y262	260	92.42	58.42
Q9Y262	261	91.66	58
Q9Y262	262	92.31	60.19
Q9Y262	263	93.19	66.85
Q9Y262	264	92.77	68.81
Q9Y262	265	94.69	70.39
Q9Y262	266	95.83	72.56
Q9Y262	267	95.13	72.08
Q9Y262	268	95.11	74.24
Q9Y262	269	95.91	79.16
Q9Y262	270	96.35	78.8
Q9Y262	271	95.64	78.69
Q9Y262	272	96.88	82.04
Q9Y262	273	97.36	82.53
Q9Y262	274	97.24	83.67
Q9Y262	275	96.77	84.41
Q9Y262	276	97.48	84.27
Q9Y262	277	97.89	86.1
Q9Y262	278	97.76	85.48
Q9Y262	279	97.62	85.66
Q9Y262	280	97.54	85.06
Q9Y262	281	97.89	85.29
Q9Y262	282	97.38	83.48
Q9Y262	283	96.91	82.87
Q9Y262	284	96.38	81.12
Q9Y262	285	96.41	77.14
Q9Y262	286	97.11	83.3
Q9Y262	287	97.28	82.75
Q9Y262	288	97.11	84.35
Q9Y262	289	97.27	81.47
Q9Y262	290	97.26	82.27
Q9Y262	291	96.44	82.06
Q9Y262	292	96.5	81.47
Q9Y262	293	95.55	78.72
Q9Y262	294	93.95	77.54
Q9Y262	295	92.19	71.22
Q9Y262	296	90.09	63.2
Q9Y262	297	90.74	69.49
Q9Y262	298	86.57	62.36
Q9Y262	299	84.68	63.71
Q9Y262	300	79.93	58.49
Q9Y262	301	79.58	58.79
Q9Y262	302	77.15	55.94
Q9Y262	303	72.9	55.52
Q9Y262	304	73.29	56.16
Q9Y262	305	74.51	57.13
Q9Y262	306	81.22	58.47
Q9Y262	307	85.09	63.11
Q9Y262	308	91.7	69.9
Q9Y262	309	91.93	73.28
Q9Y262	310	92.93	75.21
Q9Y262	311	94.75	77.84
Q9Y262	312	94.21	80.12
Q9Y262	313	94.99	82.54
Q9Y262	314	95.79	83.93
Q9Y262	315	96.46	85.3
Q9Y262	316	96.81	86.57
Q9Y262	317	97.99	87.31
Q9Y262	318	98.14	87.53
Q9Y262	319	97.34	86.25
Q9Y262	320	97.81	86
Q9Y262	321	98.15	86.26
Q9Y262	322	97.8	86.54
Q9Y262	323	97.31	85.91
Q9Y262	324	96.89	84.02
Q9Y262	325	96.56	81.08
Q9Y262	326	94.72	81.83
Q9Y262	327	93.31	78.35
Q9Y262	328	93.76	80.46
Q9Y262	329	94.48	81.36
Q9Y262	330	93.8	80.21
Q9Y262	331	95.12	80.11
Q9Y262	332	97.04	84.9
Q9Y262	333	97.29	84.79
Q9Y262	334	96.25	83.24
Q9Y262	335	96.62	84.38
Q9Y262	336	98.16	85.33
Q9Y262	337	97.58	84.48
Q9Y262	338	95.95	83.1
Q9Y262	339	96.48	82.38
Q9Y262	340	97.51	82.27
Q9Y262	341	96.34	81.74
Q9Y262	342	94.56	78.86
Q9Y262	343	95.02	78.5
Q9Y262	344	95.15	76.57
Q9Y262	345	94.26	76.21
Q9Y262	346	91.97	71.64
Q9Y262	347	91.53	66.34
Q9Y262	348	90.58	60.22
Q9Y262	349	88.01	57.65
Q9Y262	350	85.37	57.03
Q9Y262	351	85.91	55.28
Q9Y262	352	82.81	52.95
Q9Y262	353	79.54	56.23
Q9Y262	354	78.27	58.12
Q9Y262	355	81.61	63.29
Q9Y262	356	83.73	65.33
Q9Y262	357	90.15	67.92
Q9Y262	358	92.25	69.88
Q9Y262	359	91.38	72.01
Q9Y262	360	93.24	74.86
Q9Y262	361	94.78	79.71
Q9Y262	362	96.03	81.69
Q9Y262	363	95.73	78.79
Q9Y262	364	96.73	84.28
Q9Y262	365	97.68	83.61
Q9Y262	366	98.05	84.66
Q9Y262	367	98.22	83.52
Q9Y262	368	98.49	84.66
Q9Y262	369	98.52	84.78
Q9Y262	370	98.31	84.51
Q9Y262	371	98.44	85.32
Q9Y262	372	98.27	83.67
Q9Y262	373	97.73	82.3
Q9Y262	374	96.9	82.68
Q9Y262	375	96.16	80.35
Q9Y262	376	94.62	75.64
Q9Y262	377	92	73.93
Q9Y262	378	91.15	71.6
Q9Y262	379	91.32	69.26
Q9Y262	380	91.52	71.89
Q9Y262	381	93.47	65.99
Q9Y262	382	96.29	71.27
Q9Y262	383	97.04	75.38
Q9Y262	384	97.48	74.4
Q9Y262	385	97.37	77.24
Q9Y262	386	97.57	77.64
Q9Y262	387	96.87	77.82
Q9Y262	388	97.92	80.78
Q9Y262	389	97.54	79.49
Q9Y262	390	97.3	80.87
Q9Y262	391	97.65	79.29
Q9Y262	392	97.82	82.31
Q9Y262	393	97.61	79.88
Q9Y262	394	98.19	79.97
Q9Y262	395	97.88	79.42
Q9Y262	396	98.23	81.96
Q9Y262	397	98.12	79.84
Q9Y262	398	97.35	76.33
Q9Y262	399	96.23	78.67
Q9Y262	400	96.78	78.31
Q9Y262	401	95.42	73.49
Q9Y262	402	92.61	72.5
Q9Y262	403	92.33	70.02
Q9Y262	404	91	69.6
Q9Y262	405	94.79	75.52
Q9Y262	406	94.09	75.54
Q9Y262	407	96.97	79.13
Q9Y262	408	97.49	77.2
Q9Y262	409	97.04	77.08
Q9Y262	410	97.48	79.44
Q9Y262	411	98.1	81.76
Q9Y262	412	98.01	78.53
Q9Y262	413	97.51	79.58
Q9Y262	414	97.36	79.85
Q9Y262	415	97.41	78.62
Q9Y262	416	97.46	70.44
Q9Y262	417	96.42	70.71
Q9Y262	418	95.78	68.12
Q9Y262	419	95.24	70.05
Q9Y262	420	95.81	67.15
Q9Y262	421	93.63	62.48
Q9Y262	422	92	59.06
Q9Y262	423	89.17	59.46
Q9Y262	424	90.58	59.73
Q9Y262	425	89.69	58.66
Q9Y262	426	90.65	59.09
Q9Y262	427	91.9	57.97
Q9Y262	428	91.22	58.66
Q9Y262	429	91.23	57.34
Q9Y262	430	90.3	57.38
Q9Y262	431	83.86	54.79
Q9Y262	432	88.68	57.74
Q9Y262	433	87.55	57.37
Q9Y262	434	91.3	59.76
Q9Y262	435	91.25	60.88
Q9Y262	436	90.39	63.55
Q9Y262	437	93.93	65.95
Q9Y262	438	94.29	68.58
Q9Y262	439	95.1	70.37
Q9Y262	440	96.13	74.39
Q9Y262	441	96.45	74.93
Q9Y262	442	96.34	77.88
Q9Y262	443	96.61	77.64
Q9Y262	444	96.81	79.55
Q9Y262	445	97.32	82.22
Q9Y262	446	96.18	83.26
Q9Y262	447	96.06	79.23
Q9Y262	448	95.66	80.3
Q9Y262	449	94.62	81.8
Q9Y262	450	93.22	79.35
Q9Y262	451	93.42	79.19
Q9Y262	452	92.51	78.17
Q9Y262	453	88.69	75.83
Q9Y262	454	87.84	75.02
Q9Y262	455	86.61	74.16
Q9Y262	456	84.23	72.12
Q9Y262	457	85.33	75.22
Q9Y262	458	84.4	73.82
Q9Y262	459	86.16	76.31
Q9Y262	460	87.81	76.46
Q9Y262	461	86.08	74.74
Q9Y262	462	86.91	75.82
Q9Y262	463	89.34	75.88
Q9Y262	464	89.65	75.26
Q9Y262	465	89.37	74.56
Q9Y262	466	91.27	77.87
Q9Y262	467	92.53	77.8
Q9Y262	468	92.63	77.37
Q9Y262	469	94.44	81.68
Q9Y262	470	93.73	81.02
Q9Y262	471	96.21	83.85
Q9Y262	472	95.72	82.28
Q9Y262	473	96.63	81.49
Q9Y262	474	95.38	81.28
Q9Y262	475	91.57	77.88
Q9Y262	476	94.75	81.67
Q9Y262	477	95.37	82.26
Q9Y262	478	92.39	80.04
Q9Y262	479	91.15	76.63
Q9Y262	480	95.03	79.92
Q9Y262	481	94.37	78.82
Q9Y262	482	96.94	84.29
Q9Y262	483	95.83	80.96
Q9Y262	484	95.63	81.52
Q9Y262	485	94.7	82.46
Q9Y262	486	93.94	81.5
Q9Y262	487	94.09	80.9
Q9Y262	488	92.85	82.57
Q9Y262	489	90.86	77.54
Q9Y262	490	91.16	77.81
Q9Y262	491	90.38	79.03
Q9Y262	492	87.99	77.27
Q9Y262	493	87.19	76.86
Q9Y262	494	87.07	74.15
Q9Y262	495	86.02	73.66
Q9Y262	496	84.9	69.25
Q9Y262	497	80.04	67.85
Q9Y262	498	82.17	66.12
Q9Y262	499	80.73	66
Q9Y262	500	85.56	65.88
Q9Y262	501	80.69	61.92
Q9Y262	502	83.94	63.09
Q9Y262	503	80.05	56.27
Q9Y262	504	80.91	56.42
Q9Y262	505	81.64	56.41
Q9Y262	506	81.86	57.6
Q9Y262	507	86.72	60.07
Q9Y262	508	85.71	60.76
Q9Y262	509	88.63	62.92
Q9Y262	510	89.31	64.19
Q9Y262	511	85.67	62.32
Q9Y262	512	89	63.33
Q9Y262	513	85.75	66.33
Q9Y262	514	83.98	64.32
Q9Y262	515	79.83	64.41
Q9Y262	516	71.62	60.1
Q9Y262	517	75.6	61.86
Q9Y262	518	78	61.85
Q9Y262	519	82.02	66.15
Q9Y262	520	87.55	72.5
Q9Y262	521	90.92	76.95
Q9Y262	522	93.5	81.43
Q9Y262	523	93.59	80.18
Q9Y262	524	95.16	80.94
Q9Y262	525	93.58	79
Q9Y262	526	94.53	79.84
Q9Y262	527	95.09	80.14
Q9Y262	528	94.84	81.09
Q9Y262	529	94.96	80.45
Q9Y262	530	92.02	76.34
Q9Y262	531	88.16	68.84
Q9Y262	532	81.1	65.18
Q9Y262	533	75.46	61.49
Q9Y262	534	68.85	55.05
Q9Y262	535	56.36	51.8
Q9Y262	536	58.11	50.35
Q9Y262	537	58.33	53.4
Q9Y262	538	65.19	57.99
Q9Y262	539	74.38	65.49
Q9Y262	540	81.34	75.46
Q9Y262	541	79.41	73.8
Q9Y262	542	82.5	71.59
Q9Y262	543	89.79	78.64
Q9Y262	544	91.24	84.02
Q9Y262	545	91.18	80.6
Q9Y262	546	94.93	79.47
Q9Y262	547	96.55	84.98
Q9Y262	548	95.73	87.25
Q9Y262	549	96.4	82.69
Q9Y262	550	97.09	86.8
Q9Y262	551	97.28	85.12
Q9Y262	552	96.5	84.63
Q9Y262	553	96.5	82.49
Q9Y262	554	96.81	84
Q9Y262	555	96.64	83.12
Q9Y262	556	95.86	79.42
Q9Y262	557	95.46	78.47
Q9Y262	558	95.87	77.48
Q9Y262	559	94.82	76.98
Q9Y262	560	92.69	66.65
Q9Y262	561	88.65	64.01
Q9Y262	562	81.09	55.54
Q9Y262	563	68.67	44.73
Q9Y262	564	64.2	44.24
Q12980	1	54.41	31.61
Q12980	2	66.31	45.19
Q12980	3	83.81	59.53
Q12980	4	86.97	63.63
Q12980	5	90.45	66.4
Q12980	6	94	72.98
Q12980	7	96.09	79.39
Q12980	8	95.17	81.14
Q12980	9	96.18	82.01
Q12980	10	97.88	84.74
Q12980	11	97.98	86.32
Q12980	12	98.27	87.11
Q12980	13	98.08	87.15
Q12980	14	97.31	86.28
Q12980	15	96.8	84.21
Q12980	16	94.02	79.13
Q12980	17	91.7	73.54
Q12980	18	92.98	71.57
Q12980	19	95.07	79.02
Q12980	20	97.09	81.67
Q12980	21	96.84	80.52
Q12980	22	97.08	80.79
Q12980	23	97.13	78.45
Q12980	24	97.57	78.68
Q12980	25	96.12	79.05
Q12980	26	96.4	75.79
Q12980	27	94.46	69.62
Q12980	28	86.44	59.35
Q12980	29	70.55	52.21
Q12980	30	57.42	38.19
Q12980	31	54.62	28.43
Q12980	32	54.79	26.82
Q12980	33	51.48	27.59
Q12980	34	55.23	26.52
Q12980	35	56.23	28.19
Q12980	36	54.11	29.16
Q12980	37	53.87	32.08
Q12980	38	58.16	36.53
Q12980	39	60.47	34.91
Q12980	40	58.75	35.62
Q12980	41	63.99	36.27
Q12980	42	60.83	35.48
Q12980	43	59.33	34.11
Q12980	44	66.84	42.15
Q12980	45	63.83	47.95
Q12980	46	64.49	47.23
Q12980	47	56.7	44.96
Q12980	48	55.38	40.03
Q12980	49	54.38	34.42
Q12980	50	58.57	37.65
Q12980	51	54.1	37.56
Q12980	52	53.43	34.72
Q12980	53	55.12	31.47
Q12980	54	62.46	36.97
Q12980	55	61.55	37.03
Q12980	56	62.74	40.14
Q12980	57	64.12	40.83
Q12980	58	61.44	41.21
Q12980	59	63.4	43.63
Q12980	60	61.34	47.06
Q12980	61	67.89	54.61
Q12980	62	73.27	55.3
Q12980	63	82.6	58.24
Q12980	64	88.36	66.22
Q12980	65	91.81	74.12
Q12980	66	92.8	74.74
Q12980	67	95.07	76.51
Q12980	68	96	81.44
Q12980	69	95.68	80.39
Q12980	70	96.97	79.54
Q12980	71	97.37	80.54
Q12980	72	96.99	82.79
Q12980	73	97.8	81.44
Q12980	74	95.94	77.54
Q12980	75	94.4	75.91
Q12980	76	95.49	73.25
Q12980	77	94.61	71.81
Q12980	78	96.05	69.4
Q12980	79	95.65	72.47
Q12980	80	96.2	73.14
Q12980	81	96.42	74.8
Q12980	82	97.72	80.23
Q12980	83	97.65	82.35
Q12980	84	98.38	84.13
Q12980	85	98.08	84.85
Q12980	86	97.98	85.13
Q12980	87	97.48	85.03
Q12980	88	96.03	83.17
Q12980	89	93.63	80.31
Q12980	90	92.52	79.97
Q12980	91	95.02	83.13
Q12980	92	97.09	84.01
Q12980	93	98.06	85.76
Q12980	94	98.39	86.09
Q12980	95	98.4	86.21
Q12980	96	98.44	86.2
Q12980	97	98.37	85.24
Q12980	98	98.09	83.79
Q12980	99	96.95	83.09
Q12980	100	95.3	75.39
Q12980	101	87.55	62.38
Q12980	102	81.3	54.97
Q12980	103	75.71	38.23
Q12980	104	71	40.13
Q12980	105	70.11	36
Q12980	106	65.3	34.76
Q12980	107	60.87	38.49
Q12980	108	66.69	34.71
Q12980	109	74.07	40.7
Q12980	110	77.69	42.43
Q12980	111	70.22	38.2
Q12980	112	77.23	35.6
Q12980	113	71.98	38.4
Q12980	114	61.39	37.76
Q12980	115	73.32	34.81
Q12980	116	66.75	44.83
Q12980	117	72.7	46.22
Q12980	118	72.02	50.68
Q12980	119	68.41	54.77
Q12980	120	80.86	62.46
Q12980	121	82.83	69
Q12980	122	90.25	77.9
Q12980	123	96.36	84.24
Q12980	124	98.08	86
Q12980	125	98.45	87.33
Q12980	126	98.51	86.89
Q12980	127	98.59	87.1
Q12980	128	98.22	86.36
Q12980	129	97.12	85.75
Q12980	130	96.23	84.7
Q12980	131	94.94	81.79
Q12980	132	94.94	76.24
Q12980	133	94.37	75.43
Q12980	134	93.8	73.99
Q12980	135	92.8	75.93
Q12980	136	94.74	79.22
Q12980	137	91.76	75.47
Q12980	138	93.31	77.54
Q12980	139	96.03	81.63
Q12980	140	95.68	82.31
Q12980	141	94.87	78.82
Q12980	142	97.2	83.02
Q12980	143	97.58	85.35
Q12980	144	96.9	84.57
Q12980	145	97.95	84.87
Q12980	146	98.44	87.2
Q12980	147	98.26	87.77
Q12980	148	98.03	84.79
Q12980	149	98.47	86.29
Q12980	150	98.18	87.08
Q12980	151	97.73	85.46
Q12980	152	97.91	85.5
Q12980	153	98.12	85.28
Q12980	154	97.09	85.28
Q12980	155	96.79	84.25
Q12980	156	97.11	82.43
Q12980	157	95.76	84.68
Q12980	158	93.55	82.3
Q12980	159	94.33	80.36
Q12980	160	93.74	80.62
Q12980	161	94.09	82.02
Q12980	162	96.8	82.84
Q12980	163	97.15	81.62
Q12980	164	95.38	82.44
Q12980	165	95.95	83.16
Q12980	166	97.78	83
Q12980	167	97.17	83.6
Q12980	168	95.92	83.19
Q12980	169	97.37	82.79
Q12980	170	97.59	81.06
Q12980	171	96.43	79.82
Q12980	172	96.94	81.83
Q12980	173	97.13	79.52
Q12980	174	95.76	75.4
Q12980	175	95.43	78.27
Q12980	176	95.6	77.32
Q12980	177	94.27	70
Q12980	178	93.35	69.7
Q12980	179	94.39	70.66
Q12980	180	92.81	61.85
Q12980	181	90.02	57.58
Q12980	182	88.82	55.98
Q12980	183	86.55	45.08
Q12980	184	85.6	39.7
Q12980	185	79.65	42.46
Q12980	186	80.58	40.94
Q12980	187	78.52	48.62
Q12980	188	83.39	46.27
Q12980	189	88.12	55.09
Q12980	190	92.65	59.53
Q12980	191	92.63	60.5
Q12980	192	92.01	61.49
Q12980	193	95.31	62.1
Q12980	194	97.24	70.36
Q12980	195	96.73	70.3
Q12980	196	97.43	68.96
Q12980	197	97.92	69.4
Q12980	198	97.97	78.73
Q12980	199	97.96	82.8
Q12980	200	98.28	82.84
Q12980	201	98.2	81.41
Q12980	202	98.18	83.4
Q12980	203	98.36	83.57
Q12980	204	98.43	83.44
Q12980	205	98.04	83.53
Q12980	206	98.2	83.17
Q12980	207	98.26	81.43
Q12980	208	97.93	82.15
Q12980	209	97.42	81.69
Q12980	210	97.14	79.94
Q12980	211	96.45	77.36
Q12980	212	94.48	74.8
Q12980	213	93.85	73.95
Q12980	214	93.15	67.77
Q12980	215	94.75	69.1
Q12980	216	95.39	71.36
Q12980	217	97.18	68.16
Q12980	218	96.06	70.57
Q12980	219	96.88	71.81
Q12980	220	96.64	73.65
Q12980	221	97.71	68.97
Q12980	222	96.75	67.77
Q12980	223	95.51	65.35
Q12980	224	94.75	65.03
Q12980	225	95.81	63.67
Q12980	226	94.94	68.98
Q12980	227	96.66	63.13
Q12980	228	94.96	65.17
Q12980	229	96.4	65.65
Q12980	230	94.75	66.66
Q12980	231	94.43	65.02
Q12980	232	90.46	60.01
Q12980	233	87.97	60.41
Q12980	234	91.21	56.43
Q12980	235	91.79	55.77
Q12980	236	89.82	55.15
Q12980	237	83.19	52.86
Q12980	238	70.38	45.76
Q12980	239	64.55	42.09
Q12980	240	68.9	45.25
Q12980	241	77.3	48.46
Q12980	242	83.84	52.25
Q12980	243	88.27	57.52
Q12980	244	86.99	59.9
Q12980	245	88.03	62.16
Q12980	246	89.01	64.69
Q12980	247	89.7	63.53
Q12980	248	91.76	67.15
Q12980	249	91.63	68.82
Q12980	250	92.39	69.14
Q12980	251	93.14	65.87
Q12980	252	94.73	70.81
Q12980	253	95.28	72.06
Q12980	254	94.96	72.46
Q12980	255	96.83	80.39
Q12980	256	97.13	79.67
Q12980	257	97.84	81.11
Q12980	258	96.69	81.74
Q12980	259	97.78	85.34
Q12980	260	97.83	84.82
Q12980	261	98.25	85.86
Q12980	262	98.06	84.49
Q12980	263	98.3	84.17
Q12980	264	96.18	77.94
Q12980	265	95.86	77.35
Q12980	266	96.24	77.81
Q12980	267	97.99	79.63
Q12980	268	97.87	74.73
Q12980	269	97.57	76.21
Q12980	270	97.35	75.26
Q12980	271	98.11	76.7
Q12980	272	97.56	73.23
Q12980	273	95.34	70.88
Q12980	274	94.55	69.89
Q12980	275	91.62	67.6
Q12980	276	91.61	63.4
Q12980	277	91.06	66.18
Q12980	278	94.42	71.14
Q12980	279	96.69	79.49
Q12980	280	98.31	82.77
Q12980	281	98.53	86.22
Q12980	282	98.45	84.18
Q12980	283	98.53	85.31
Q12980	284	98.57	83.73
Q12980	285	98.68	85.77
Q12980	286	98.67	85.54
Q12980	287	98.59	85.09
Q12980	288	98.48	85.78
Q12980	289	98.44	83.03
Q12980	290	97.95	83.02
Q12980	291	97.9	79.75
Q12980	292	97.91	81.92
Q12980	293	98.12	82.98
Q12980	294	97.94	86.97
Q12980	295	98.44	86.82
Q12980	296	98.23	87.98
Q12980	297	98.47	88.55
Q12980	298	98.66	88.54
Q12980	299	98.64	90.2
Q12980	300	98.53	90.38
Q12980	301	98.54	89.73
Q12980	302	98.36	88.59
Q12980	303	98.29	89.29
Q12980	304	98.44	89.7
Q12980	305	98.36	91.24
Q12980	306	98.25	89.35
Q12980	307	97.86	88.64
Q12980	308	98.39	89
Q12980	309	98.57	89.8
Q12980	310	98.11	88.89
Q12980	311	98.06	86.27
Q12980	312	98.41	87.2
Q12980	313	98.26	86.61
Q12980	314	97.37	83.48
Q12980	315	96.76	81.52
Q12980	316	97.56	81.97
Q12980	317	95.96	79.82
Q12980	318	94.8	74.63
Q12980	319	95.23	74.8
Q12980	320	94.29	72.28
Q12980	321	96.24	76.64
Q12980	322	97.08	80.38
Q12980	323	96.42	80.6
Q12980	324	96.97	84.08
Q12980	325	96.89	83.9
Q12980	326	96.49	83.39
Q12980	327	97.51	82.71
Q12980	328	97.38	80.64
Q12980	329	95.64	78.33
Q12980	330	95.58	75.23
Q12980	331	95.44	77.78
Q12980	332	96.25	80.35
Q12980	333	97.88	81.47
Q12980	334	98.33	81.86
Q12980	335	97.6	81.72
Q12980	336	96.62	79.59
Q12980	337	94.29	72.2
Q12980	338	91.98	66.14
Q12980	339	87.38	60.1
Q12980	340	89.16	60.14
Q12980	341	84.03	54.03
Q12980	342	81.18	57.92
Q12980	343	84.07	54.18
Q12980	344	79.61	52.58
Q12980	345	84.86	52.1
Q12980	346	89.1	61.52
Q12980	347	93.26	65.88
Q12980	348	93.73	65.99
Q12980	349	94.85	65.23
Q12980	350	95.17	68.55
Q12980	351	95.59	71.09
Q12980	352	96.9	71.57
Q12980	353	96.69	72.05
Q12980	354	97.53	72.81
Q12980	355	97.23	70.07
Q12980	356	97.78	76.03
Q12980	357	97.59	68.55
Q12980	358	97.42	67.18
Q12980	359	97.08	69.08
Q12980	360	95.41	74.68
Q12980	361	96.69	73.46
Q12980	362	95.69	75.31
Q12980	363	96.34	76.39
Q12980	364	97.33	78.01
Q12980	365	97.05	77.76
Q12980	366	96.65	78.52
Q12980	367	97.58	79.13
Q12980	368	97.65	77.77
Q12980	369	96.74	78.2
Q12980	370	97.25	77.33
Q12980	371	98.13	78.01
Q12980	372	98.22	79.48
Q12980	373	97.67	79.87
Q12980	374	96.9	74.31
Q12980	375	96.72	69.74
Q12980	376	97.48	72.77
Q12980	377	95.59	67.12
Q12980	378	92.38	63.47
Q12980	379	94.13	61.62
Q12980	380	93.59	60.91
Q12980	381	96.11	56.92
Q12980	382	93.54	59.32
Q12980	383	95.57	62.42
Q12980	384	95.02	67.66
Q12980	385	96.11	69.33
Q12980	386	95.14	69.6
Q12980	387	94.46	72.8
Q12980	388	96.1	77.1
Q12980	389	97	79.74
Q12980	390	96.92	80.22
Q12980	391	97.28	81.93
Q12980	392	97.84	80.74
Q12980	393	98.19	80.1
Q12980	394	98.16	82.5
Q12980	395	98.04	83.89
Q12980	396	97.86	81.48
Q12980	397	97.27	78.54
Q12980	398	96.26	79.68
Q12980	399	95.15	79.22
Q12980	400	93.8	72.4
Q12980	401	93.7	72.17
Q12980	402	94.66	73.57
Q12980	403	96.62	78.62
Q12980	404	96.57	81.27
Q12980	405	97.44	82.91
Q12980	406	97.67	81.66
Q12980	407	97.81	81.26
Q12980	408	97.96	79.93
Q12980	409	98.26	80.16
Q12980	410	98.17	77.88
Q12980	411	97.92	76.41
Q12980	412	97.83	72.54
Q12980	413	95.86	65.83
Q12980	414	90.84	59.11
Q12980	415	85.7	51.31
Q12980	416	79.55	45.42
Q12980	417	75.69	37.28
Q12980	418	79.11	37.15
Q12980	419	77.36	31.59
Q12980	420	70.31	31.31
Q12980	421	74.5	30.84
Q12980	422	74.39	31.8
Q12980	423	73.63	35.73
Q12980	424	78.55	31.19
Q12980	425	72.14	38.31
Q12980	426	75.48	38.32
Q12980	427	65.76	34.89
Q12980	428	66.91	44.24
Q12980	429	62.29	34.76
Q12980	430	60.91	37.22
Q12980	431	63.55	34.65
Q12980	432	52.65	35.89
Q12980	433	53.41	40.75
Q12980	434	53.68	39.75
Q12980	435	47.62	35.58
Q12980	436	48.34	34.61
Q12980	437	47.82	39.25
Q12980	438	48.65	34.37
Q12980	439	48.07	44.25
Q12980	440	38.09	39.99
Q12980	441	43.45	39.19
Q12980	442	40.74	45.97
Q12980	443	41.1	36.1
Q12980	444	38.32	37.93
Q12980	445	52.93	41.58
Q12980	446	46.71	34.79
Q12980	447	53.83	37.25
Q12980	448	48.37	36.47
Q12980	449	48.82	37.27
Q12980	450	40.41	42.19
Q12980	451	45.44	35.65
Q12980	452	44.08	39.1
Q12980	453	47.36	45.6
Q12980	454	41.9	39.84
Q12980	455	43.97	39.92
Q12980	456	50.4	40.99
Q12980	457	45.44	41.54
Q12980	458	48.63	37.06
Q12980	459	42.78	37.67
Q12980	460	43.44	34.36
Q12980	461	42.95	38.56
Q12980	462	41.75	30.14
Q12980	463	50.27	42.04
Q12980	464	44.49	31.13
Q12980	465	50.51	31.63
Q12980	466	45.96	34.76
Q12980	467	50.84	31.53
Q12980	468	49.1	35.07
Q12980	469	53.4	33.29
Q12980	470	55.58	35.31
Q12980	471	56.5	34.99
Q12980	472	58.14	33.05
Q12980	473	59.71	31.22
Q12980	474	65.45	32.1
Q12980	475	75.39	37.1
Q12980	476	85.83	43.15
Q12980	477	90.55	49.68
Q12980	478	91.24	46.04
Q12980	479	88.38	45.28
Q12980	480	91.72	52.45
Q12980	481	94.11	54.53
Q12980	482	94.08	51.47
Q12980	483	94.58	58.41
Q12980	484	95.48	59.47
Q12980	485	96.33	58.59
Q12980	486	95.95	56.26
Q12980	487	96.83	58.05
Q12980	488	96.27	57.6
Q12980	489	95.72	58.56
Q12980	490	95.65	58.54
Q12980	491	95.17	62.63
Q12980	492	94.69	60.45
Q12980	493	93.85	59.18
Q12980	494	96.57	65.74
Q12980	495	96.91	62.98
Q12980	496	96.19	61.03
Q12980	497	96.63	62.5
Q12980	498	97.69	63.67
Q12980	499	97.44	63.12
Q12980	500	96.96	62.6
Q12980	501	97.89	66.87
Q12980	502	98.23	62.15
Q12980	503	97.88	62.23
Q12980	504	98.02	59.8
Q12980	505	97.51	60.4
Q12980	506	97.18	72.42
Q12980	507	94.85	69.05
Q12980	508	95.85	71.68
Q12980	509	97.84	73.91
Q12980	510	97.83	70.15
Q12980	511	96.5	72.63
Q12980	512	97.48	73.26
Q12980	513	98.29	74.64
Q12980	514	97.64	71.5
Q12980	515	97.27	71.96
Q12980	516	98.1	74.09
Q12980	517	97.5	70.23
Q12980	518	96.75	70.82
Q12980	519	97.88	69.14
Q12980	520	97.7	71.31
Q12980	521	96.56	70.08
Q12980	522	96.64	66.32
Q12980	523	96.39	69.42
Q12980	524	97.63	73.22
Q12980	525	97.26	79.34
Q12980	526	97.68	80.3
Q12980	527	95.61	76.6
Q12980	528	96.92	78.76
Q12980	529	98.06	80.74
Q12980	530	97.41	82.47
Q12980	531	96.46	78.91
Q12980	532	97.04	78.62
Q12980	533	97.3	78.18
Q12980	534	96.9	79.72
Q12980	535	96.9	78.7
Q12980	536	96.9	80.64
Q12980	537	96.58	80.82
Q12980	538	97.03	81.42
Q12980	539	97.84	81.46
Q12980	540	98.19	82.21
Q12980	541	97.38	81.75
Q12980	542	98.28	81.96
Q12980	543	98.5	80.41
Q12980	544	98.07	82.31
Q12980	545	98.32	80.52
Q12980	546	98.49	79.89
Q12980	547	98.36	75.23
Q12980	548	97.59	75.57
Q12980	549	96.88	71.54
Q12980	550	97.69	74.3
Q12980	551	98.12	77.38
Q12980	552	97.94	79.21
Q12980	553	97.77	81.19
Q12980	554	97.64	80.42
Q12980	555	97.26	81.12
Q12980	556	96.47	79.3
Q12980	557	95.28	77.13
Q12980	558	95.02	76.1
Q12980	559	92.15	70.33
Q12980	560	87.27	68.78
Q12980	561	89.77	72.06
Q12980	562	91.56	67.89
Q12980	563	88.96	65.64
Q12980	564	86.05	62.9
Q12980	565	82.21	58.04
Q12980	566	65.17	51.59
Q12980	567	58.06	49.83
Q12980	568	41.95	45.82
Q12980	569	41.02	37.64
Q6ZMU1	1	76.72	57.07
Q6ZMU1	2	86.01	68.22
Q6ZMU1	3	86.57	71.61
Q6ZMU1	4	91.49	74.41
Q6ZMU1	5	89.4	75.4
Q6ZMU1	6	91.15	71.94
Q6ZMU1	7	92.59	71.69
Q6ZMU1	8	94.46	65.27
Q6ZMU1	9	93.36	54.56
Q6ZMU1	10	95.81	60.45
Q6ZMU1	11	96.12	58.02
Q6ZMU1	12	94.95	65.41
Q6ZMU1	13	95.47	70.66
Q6ZMU1	14	95.35	63.8
Q6ZMU1	15	94.99	64.66
Q6ZMU1	16	94.07	66.18
Q6ZMU1	17	94.93	69.17
Q6ZMU1	18	94.05	69.79
Q6ZMU1	19	93	71.25
Q6ZMU1	20	91.46	72.23
Q6ZMU1	21	92.23	67.76
Q6ZMU1	22	92.46	71.5
Q6ZMU1	23	92.75	73.44
Q6ZMU1	24	88.56	68.34
Q6ZMU1	25	90.71	64.36
Q6ZMU1	26	92.2	64.58
Q6ZMU1	27	91.64	66.97
Q6ZMU1	28	93.84	65.72
Q6ZMU1	29	93.1	69.47
Q6ZMU1	30	93.73	64.76
Q6ZMU1	31	95.24	73.61
Q6ZMU1	32	94.77	73.05
Q6ZMU1	33	95.31	77.68
Q6ZMU1	34	96.31	77.79
Q6ZMU1	35	96.39	75.14
Q6ZMU1	36	94.74	76.48
Q6ZMU1	37	95.06	69.85
Q6ZMU1	38	95.37	71.91
Q6ZMU1	39	96.64	67.92
Q6ZMU1	40	98.06	70.36
Q6ZMU1	41	98.15	69.97
Q6ZMU1	42	98.08	68.65
Q6ZMU1	43	97.11	67.02
Q6ZMU1	44	97.56	65.37
Q6ZMU1	45	96.58	67.72
Q6ZMU1	46	97.26	65.73
Q6ZMU1	47	95.74	66.57
Q6ZMU1	48	95.68	62.84
Q6ZMU1	49	93.38	65.24
Q6ZMU1	50	93.12	65.56
Q6ZMU1	51	95.13	68.49
Q6ZMU1	52	93.97	67.82
Q6ZMU1	53	94.57	61.08
Q6ZMU1	54	97.22	64.11
Q6ZMU1	55	96.59	61.71
Q6ZMU1	56	97.56	67.7
Q6ZMU1	57	96.28	68.42
Q6ZMU1	58	97.82	70.75
Q6ZMU1	59	97.68	70.25
Q6ZMU1	60	96.98	70.73
Q6ZMU1	61	98.17	76.12
Q6ZMU1	62	97.65	68.78
Q6ZMU1	63	97.94	74.27
Q6ZMU1	64	97.27	74.59
Q6ZMU1	65	96.34	77.41
Q6ZMU1	66	95.68	77.05
Q6ZMU1	67	96.23	78.36
Q6ZMU1	68	95.88	78.69
Q6ZMU1	69	95.49	80.65
Q6ZMU1	70	93.65	77.17
Q6ZMU1	71	93.01	75.16
Q6ZMU1	72	92.96	72.88
Q6ZMU1	73	91.77	71.98
Q6ZMU1	74	91.16	71.8
Q6ZMU1	75	91.74	67.98
Q6ZMU1	76	89.82	67.93
Q6ZMU1	77	89.48	73.85
Q6ZMU1	78	88.42	70.78
Q6ZMU1	79	87.89	74.7
Q6ZMU1	80	84.39	73.74
Q6ZMU1	81	87.39	75.08
Q6ZMU1	82	90.71	76.76
Q6ZMU1	83	93.26	71.14
Q6ZMU1	84	94.78	73.07
Q6ZMU1	85	94.43	70.31
Q6ZMU1	86	93.17	72.64
Q6ZMU1	87	94.6	69.35
Q6ZMU1	88	94.25	72.46
Q6ZMU1	89	95.81	71.56
Q6ZMU1	90	96.03	73.98
Q6ZMU1	91	96.76	74.58
Q6ZMU1	92	96.64	74.34
Q6ZMU1	93	96.32	73.6
Q6ZMU1	94	95.99	74.51
Q6ZMU1	95	97.12	76.29
Q6ZMU1	96	96.62	76.9
Q6ZMU1	97	96.12	75.02
Q6ZMU1	98	94.3	72.29
Q6ZMU1	99	95.61	73.39
Q6ZMU1	100	93.86	73.3
Q6ZMU1	101	92.51	68
Q6ZMU1	102	89.96	70.95
Q6ZMU1	103	88.97	67.49
Q6ZMU1	104	86.21	69.29
Q6ZMU1	105	83.66	69.02
Q6ZMU1	106	84.66	73.16
Q6ZMU1	107	86.05	77.49
Q6ZMU1	108	86.32	75.99
Q6ZMU1	109	85.65	73.18
Q6ZMU1	110	87.73	70.82
Q6ZMU1	111	87.56	69.29
Q6ZMU1	112	89.5	72.82
Q6ZMU1	113	87.03	66.7
Q6ZMU1	114	84.64	67.77
Q6ZMU1	115	79.94	67.63
Q6ZMU1	116	77.32	66.37
Q6ZMU1	117	77.22	64.74
Q6ZMU1	118	71	56.71
Q6ZMU1	119	66.34	51.84
Q6ZMU1	120	56.64	53.37
Q6ZMU1	121	57.76	51.14
Q6ZMU1	122	51.07	56.49
Q6ZMU1	123	51.34	58.01
Q6ZMU1	124	50.05	54.75
Q6ZMU1	125	51.63	61.38
Q6ZMU1	126	53.3	57.57
Q6ZMU1	127	58.57	52.69
Q6ZMU1	128	60.08	58.18
Q6ZMU1	129	63.67	52.71
Q6ZMU1	130	64.33	50.01
Q6ZMU1	131	67.04	58.47
Q6ZMU1	132	69.5	58.57
Q6ZMU1	133	69.07	52.26
Q6ZMU1	134	75.29	58.23
Q6ZMU1	135	72.49	54.5
Q6ZMU1	136	69.22	55.09
Q6ZMU1	137	74.77	55.98
Q6ZMU1	138	62.58	52.8
Q6ZMU1	139	74.76	54.51
Q6ZMU1	140	68.17	50.44
Q6ZMU1	141	76.09	52.57
Q6ZMU1	142	75.99	51.45
Q6ZMU1	143	75.54	50.79
Q6ZMU1	144	80.57	51.07
Q6ZMU1	145	81.34	56.34
Q6ZMU1	146	82.21	52.76
Q6ZMU1	147	75.42	52.03
Q6ZMU1	148	74.47	50.56
Q6ZMU1	149	70.82	42.81
Q6ZMU1	150	70.31	42.7
Q6ZMU1	151	68.49	47.43
Q6ZMU1	152	68.69	37.74
Q6ZMU1	153	71.76	32.43
Q6ZMU1	154	66.68	34.97
Q6ZMU1	155	66.7	36.08
Q6ZMU1	156	63.81	34.41
Q6ZMU1	157	74.67	35.31
Q6ZMU1	158	73.13	36.83
Q6ZMU1	159	67.8	31.72
Q6ZMU1	160	71.68	33.2
Q6ZMU1	161	67.76	27.25
Q6ZMU1	162	67.69	29.07
Q6ZMU1	163	66.49	29.52
Q6ZMU1	164	66.59	28.8
Q6ZMU1	165	64.36	35.69
Q6ZMU1	166	63.99	39.41
Q6ZMU1	167	67.36	47.15
Q6ZMU1	168	69.86	50.32
Q6ZMU1	169	80.09	62.08
Q6ZMU1	170	84.64	67.03
Q6ZMU1	171	85.34	67.77
Q6ZMU1	172	87.61	71.3
Q6ZMU1	173	89.87	74.08
Q6ZMU1	174	91.2	79.44
Q6ZMU1	175	93.06	77.68
Q6ZMU1	176	93.17	84.15
Q6ZMU1	177	95.2	89.16
Q6ZMU1	178	94.78	88.43
Q6ZMU1	179	92.87	85.45
Q6ZMU1	180	92.2	86.19
Q6ZMU1	181	93.48	87.48
Q6ZMU1	182	95.49	91.71
Q6ZMU1	183	95.69	90.57
Q6ZMU1	184	94.05	86.49
Q6ZMU1	185	90.36	79.99
Q6ZMU1	186	92	78.92
Q6ZMU1	187	89.6	77.29
Q6ZMU1	188	90.84	80.03
Q6ZMU1	189	93.39	83
Q6ZMU1	190	94.36	86.47
Q6ZMU1	191	94.91	87.51
Q6ZMU1	192	95.41	90.55
Q6ZMU1	193	96.13	91.59
Q6ZMU1	194	94.71	89.16
Q6ZMU1	195	94.75	89.25
Q6ZMU1	196	96.82	93.13
Q6ZMU1	197	96.65	93.9
Q6ZMU1	198	95	91.07
Q6ZMU1	199	95.56	91.36
Q6ZMU1	200	97.19	94.07
Q6ZMU1	201	96.68	93.25
Q6ZMU1	202	94.4	88.38
Q6ZMU1	203	95.19	89.86
Q6ZMU1	204	95.29	90.79
Q6ZMU1	205	93.13	86.51
Q6ZMU1	206	92.04	82.56
Q6ZMU1	207	92.56	83.3
Q6ZMU1	208	87.81	75.43
Q6ZMU1	209	86.02	67.1
Q6ZMU1	210	83.51	61.56
Q6ZMU1	211	77.02	55.26
Q6ZMU1	212	78.44	56.45
Q6ZMU1	213	83.43	59.17
Q6ZMU1	214	84.75	66.18
Q6ZMU1	215	86.43	72.46
Q6ZMU1	216	92.85	84.57
Q6ZMU1	217	94.95	88.52
Q6ZMU1	218	94.84	89.9
Q6ZMU1	219	94	89.41
Q6ZMU1	220	95.57	90.77
Q6ZMU1	221	96.96	93.81
Q6ZMU1	222	96.31	93.3
Q6ZMU1	223	97.1	93.96
Q6ZMU1	224	97.6	95.11
Q6ZMU1	225	97.17	94.43
Q6ZMU1	226	97.23	94.08
Q6ZMU1	227	97.74	95.11
Q6ZMU1	228	97.65	95.33
Q6ZMU1	229	96.98	93.7
Q6ZMU1	230	96.92	93.08
Q6ZMU1	231	97.37	94.33
Q6ZMU1	232	98.35	96.87
Q6ZMU1	233	98.1	95.52
Q6ZMU1	234	97.38	93.83
Q6ZMU1	235	97.36	94.65
Q6ZMU1	236	98.09	96.56
Q6ZMU1	237	97.93	95.99
Q6ZMU1	238	97.85	95.22
Q6ZMU1	239	96.22	91.82
Q6ZMU1	240	94.1	87.94
Q6ZMU1	241	92.79	78.97
Q6ZMU1	242	89.23	69.21
Q6ZMU1	243	84.16	63.89
Q6ZMU1	244	73.15	58.25
Q6ZMU1	245	66.08	55.54
Q6ZMU1	246	65.99	46.63
Q6ZMU1	247	67.5	45.22
Q6ZMU1	248	63.89	43.4
Q6ZMU1	249	59.73	42.46
Q6ZMU1	250	62.13	43.31
Q6ZMU1	251	61.63	42.08
Q6ZMU1	252	63.5	42.91
Q6ZMU1	253	64.36	40.32
Q6ZMU1	254	63.56	35.81
Q6ZMU1	255	75.69	49.04
Q6ZMU1	256	83.61	57.79
Q6ZMU1	257	90.21	76.72
Q6ZMU1	258	90.72	80.91
Q6ZMU1	259	94.24	89.61
Q6ZMU1	260	95.51	91.44
Q6ZMU1	261	94.17	89.69
Q6ZMU1	262	95.25	91.98
Q6ZMU1	263	97.79	95.98
Q6ZMU1	264	97.2	94.81
Q6ZMU1	265	96.12	93.88
Q6ZMU1	266	97.91	96.14
Q6ZMU1	267	98.43	97.61
Q6ZMU1	268	98.32	96.01
Q6ZMU1	269	98.02	96.27
Q6ZMU1	270	98.16	96.7
Q6ZMU1	271	97.41	95.21
Q6ZMU1	272	96.38	93.51
Q6ZMU1	273	96.4	92.4
Q6ZMU1	274	96.29	93.05
Q6ZMU1	275	95.32	90.65
Q6ZMU1	276	95.79	90.14
Q6ZMU1	277	95.21	90.71
Q6ZMU1	278	89.2	83.34
Q6ZMU1	279	88.18	78.07
Q6ZMU1	280	85.7	78.98
Q6ZMU1	281	94.5	89.97
Q6ZMU1	282	96.81	93.9
Q6ZMU1	283	96.74	93.27
Q6ZMU1	284	97.23	94.62
Q6ZMU1	285	98.07	96.32
Q6ZMU1	286	97.93	96.54
Q6ZMU1	287	97.78	95.84
Q6ZMU1	288	98.43	97.48
Q6ZMU1	289	98.56	98.15
Q6ZMU1	290	98.41	97.67
Q6ZMU1	291	98.35	97.61
Q6ZMU1	292	98.51	97.92
Q6ZMU1	293	98.24	96.7
Q6ZMU1	294	98.12	95.92
Q6ZMU1	295	97.72	95.41
Q6ZMU1	296	96.76	93.32
Q6ZMU1	297	95.81	89.63
Q6ZMU1	298	95.03	88.26
Q6ZMU1	299	94.26	87.85
Q6ZMU1	300	93.14	85.7
Q6ZMU1	301	91.28	80.96
Q6ZMU1	302	88.36	76.72
Q6ZMU1	303	89.55	77.13
Q6ZMU1	304	89.02	78.31
Q6ZMU1	305	92.37	82.88
Q6ZMU1	306	93.77	84.62
Q6ZMU1	307	93.44	83.17
Q6ZMU1	308	94.33	85.81
Q6ZMU1	309	96.09	89.94
Q6ZMU1	310	96.77	89.17
Q6ZMU1	311	96.88	90.62
Q6ZMU1	312	97.82	93.31
Q6ZMU1	313	98.18	94.7
Q6ZMU1	314	97.47	91.64
Q6ZMU1	315	96.61	91.83
Q6ZMU1	316	96.97	93.36
Q6ZMU1	317	96.54	91.95
Q6ZMU1	318	96.73	91.06
Q6ZMU1	319	95.63	88.66
Q6ZMU1	320	94.05	85.85
Q6ZMU1	321	92.4	82.61
Q6ZMU1	322	90.97	79.75
Q6ZMU1	323	90.51	78.37
Q6ZMU1	324	89.73	74.66
Q6ZMU1	325	88.74	72.12
Q6ZMU1	326	86.4	67.65
Q6ZMU1	327	88.27	65.61
Q6ZMU1	328	87.69	64.09
Q6ZMU1	329	87.35	58.4
Q6ZMU1	330	84.83	49.03
Q6ZMU1	331	82.5	46.37
Q6ZMU1	332	82.42	36.82
Q6ZMU1	333	79.42	35.3
Q6ZMU1	334	76.32	33.01
Q6ZMU1	335	78.06	27.53
Q6ZMU1	336	77.63	25.3
Q6ZMU1	337	79.99	25.57
Q6ZMU1	338	79.62	26.99
Q6ZMU1	339	74.52	24.57
Q6ZMU1	340	67.44	23.84
Q6ZMU1	341	61.62	26.01
Q6ZMU1	342	55.49	23.52
Q6ZMU1	343	55.1	24.09
Q6ZMU1	344	53.51	25.31
Q6ZMU1	345	46.63	24.52
Q6ZMU1	346	42.45	24.33
Q6ZMU1	347	44.45	20.8
Q6ZMU1	348	39.46	22.14
Q6ZMU1	349	47.04	22.87
Q6ZMU1	350	43.64	20.83
Q6ZMU1	351	47.6	22.19
Q6ZMU1	352	43.24	22.39
Q6ZMU1	353	50.93	24.99
Q6ZMU1	354	50.56	23.97
Q6ZMU1	355	48.04	25.52
Q6ZMU1	356	44.29	31.87
Q6ZMU1	357	40.01	28.63
Q6ZMU1	358	42.47	29.57
Q6ZMU1	359	40.87	25.54
Q6ZMU1	360	45.9	28.59
Q6ZMU1	361	44.1	24.87
Q6ZMU1	362	47.89	27.29
Q6ZMU1	363	39.73	28.68
Q8N8Z8	1	49.26	41.9
Q8N8Z8	2	61.92	49.07
Q8N8Z8	3	72.38	64.02
Q8N8Z8	4	72.88	68.85
Q8N8Z8	5	81.01	75.23
Q8N8Z8	6	79.14	75.96
Q8N8Z8	7	82.52	75.79
Q8N8Z8	8	83.61	77.48
Q8N8Z8	9	85.43	82.13
Q8N8Z8	10	89.15	81.99
Q8N8Z8	11	88.84	84.02
Q8N8Z8	12	89.86	85.78
Q8N8Z8	13	90.01	83.6
Q8N8Z8	14	91.18	85.15
Q8N8Z8	15	84.84	80.47
Q8N8Z8	16	87.52	83.28
Q8N8Z8	17	90.43	85.75
Q8N8Z8	18	92.28	90.96
Q8N8Z8	19	90.46	86.74
Q8N8Z8	20	91.38	87.13
Q8N8Z8	21	92.17	86.8
Q8N8Z8	22	93.56	85.32
Q8N8Z8	23	94.07	86.06
Q8N8Z8	24	91.06	85.53
Q8N8Z8	25	93.05	88.22
Q8N8Z8	26	95.74	91.74
Q8N8Z8	27	92.34	87.16
Q8N8Z8	28	93.17	89.28
Q8N8Z8	29	95.18	89.78
Q8N8Z8	30	93.6	86.75
Q8N8Z8	31	92.71	87.37
Q8N8Z8	32	92.11	86.48
Q8N8Z8	33	93.34	87.02
Q8N8Z8	34	89.47	77.57
Q8N8Z8	35	90.73	82.06
Q8N8Z8	36	88.24	77.67
Q8N8Z8	37	83.54	76.06
Q8N8Z8	38	85.85	73.31
Q8N8Z8	39	85.49	77.74
Q8N8Z8	40	81.1	74.38
Q8N8Z8	41	77.88	68.52
Q8N8Z8	42	75.76	65.9
Q8N8Z8	43	73.45	64.97
Q8N8Z8	44	66.73	56.65
Q8N8Z8	45	55.21	47.6
Q8N8Z8	46	54.9	43.32
Q8N8Z8	47	50.77	36.1
Q8N8Z8	48	49.18	36.37
Q8N8Z8	49	49.07	33.06
Q8N8Z8	50	42.81	35.37
Q8N8Z8	51	43.08	34.98
Q8N8Z8	52	51.25	34.98
Q8N8Z8	53	51.9	33.34
Q8N8Z8	54	52.42	37.23
Q8N8Z8	55	54.82	37.49
Q8N8Z8	56	55.19	33.57
Q8N8Z8	57	55.29	37.12
Q8N8Z8	58	58.07	37.22
Q8N8Z8	59	57.86	34.67
Q8N8Z8	60	55.79	34.59
Q8N8Z8	61	58.19	31.53
Q8N8Z8	62	57.65	33.44
Q8N8Z8	63	54.53	31.75
Q8N8Z8	64	52.93	36.59
Q8N8Z8	65	48.52	27.51
Q8N8Z8	66	50.24	26.03
Q8N8Z8	67	50.99	28.37
Q8N8Z8	68	47.46	28.57
Q8N8Z8	69	39.45	30.37
Q8N8Z8	70	37.01	24.04
Q8N8Z8	71	42.09	26.19
Q8N8Z8	72	30.15	23.84
Q8N8Z8	73	33.74	27.92
Q8N8Z8	74	31	25.47
Q8N8Z8	75	30.12	27.6
Q8N8Z8	76	34.68	24.16
Q8N8Z8	77	30	24.58
Q8N8Z8	78	34.35	26.23
Q8N8Z8	79	31.18	24.31
Q8N8Z8	80	33.72	22.04
Q8N8Z8	81	30.98	24.47
Q8N8Z8	82	31.23	25.21
Q8N8Z8	83	29.79	23.79
Q8N8Z8	84	39.69	40.43
Q8N8Z8	85	27.77	23.55
Q8N8Z8	86	29.46	21.41
Q8N8Z8	87	28.43	26.31
Q8N8Z8	88	27.8	22.27
Q8N8Z8	89	29.28	20.03
Q8N8Z8	90	29.18	25.48
Q8N8Z8	91	28.82	20.92
Q8N8Z8	92	27.89	26.48
Q8N8Z8	93	33.61	23.55
Q8N8Z8	94	25.32	21.58
Q8N8Z8	95	32.41	26.17
Q8N8Z8	96	27.5	22.4
Q8N8Z8	97	32.46	25.62
Q8N8Z8	98	38.23	21.08
Q8N8Z8	99	30.28	24.97
Q8N8Z8	100	32.59	20.16
Q8N8Z8	101	36.09	23.9
Q8N8Z8	102	40.5	27.38
Q8N8Z8	103	26.14	19.76
Q8N8Z8	104	29.25	22.33
Q8N8Z8	105	24.78	22.38
Q8N8Z8	106	32.46	27.55
Q8N8Z8	107	32.13	24.93
Q8N8Z8	108	24.7	21.58
Q8N8Z8	109	30.3	23.8
Q8N8Z8	110	25.51	22.69
Q8N8Z8	111	30.3	22.67
Q8N8Z8	112	28.71	21.01
Q8N8Z8	113	29.84	21.05
Q8N8Z8	114	28.52	23.24
Q8N8Z8	115	27.98	26.53
Q8N8Z8	116	26.22	26.11
Q8N8Z8	117	25.26	24.67
Q8N8Z8	118	26.56	25.76
Q8N8Z8	119	27.8	24.66
Q8N8Z8	120	30.57	23.79
Q8N8Z8	121	29.59	21.53
Q8N8Z8	122	25.55	22.11
Q8N8Z8	123	30.16	19.83
Q8N8Z8	124	25.62	25.23
Q8N8Z8	125	29.59	21.32
Q8N8Z8	126	28.1	25.92
Q8N8Z8	127	27.59	22.67
Q8N8Z8	128	31.93	25.15
Q8N8Z8	129	39.52	26.04
Q8N8Z8	130	32.65	24.66
Q8N8Z8	131	30.1	22.21
Q8N8Z8	132	29.56	21.39
Q8N8Z8	133	29.94	23.87
Q8N8Z8	134	31.85	21.53
Q8N8Z8	135	34.13	22.8
Q8N8Z8	136	42.83	26.26
Q8N8Z8	137	50.04	25.61
Q8N8Z8	138	63.06	27.15
Q8N8Z8	139	80.68	25.78
Q8N8Z8	140	83.76	27.91
Q8N8Z8	141	81.47	28.91
Q8N8Z8	142	83.7	25.69
Q8N8Z8	143	83.85	28.29
Q8N8Z8	144	78.16	38.34
Q8N8Z8	145	75.02	33.56
Q8N8Z8	146	80.14	39.14
Q8N8Z8	147	80.41	31.09
Q8N8Z8	148	80.13	27.08
Q8N8Z8	149	81.76	25.75
Q8N8Z8	150	83.49	24.84
Q8N8Z8	151	82.15	27.1
Q8N8Z8	152	77.38	24.84
Q8N8Z8	153	80.66	27.57
Q8N8Z8	154	74.97	28.59
Q8N8Z8	155	75.19	25.42
Q8N8Z8	156	83.17	23.9
Q8N8Z8	157	77.34	25.59
Q8N8Z8	158	78.16	22.11
Q8N8Z8	159	79.01	24.98
Q8N8Z8	160	77.04	20.39
Q8N8Z8	161	76.47	25.52
Q8N8Z8	162	53.88	31.73
Q8N8Z8	163	55.37	26.14
Q8N8Z8	164	55.15	35.02
Q8N8Z8	165	62.6	34.95
Q8N8Z8	166	61.29	44.88
Q8N8Z8	167	60.89	45.08
Q8N8Z8	168	79.13	53.77
Q8N8Z8	169	81.34	64.66
Q8N8Z8	170	83.44	56.64
Q8N8Z8	171	84.23	57.95
Q8N8Z8	172	80.44	50.74
Q8N8Z8	173	79.16	47.24
Q8N8Z8	174	81.43	56.43
Q8N8Z8	175	79.08	58.28
Q8N8Z8	176	82.3	60.99
Q8N8Z8	177	83.67	63.97
Q8N8Z8	178	84.45	66.19
Q8N8Z8	179	88.04	66.12
Q8N8Z8	180	86.51	67.36
Q8N8Z8	181	83.67	60.92
Q8N8Z8	182	82.82	60.95
Q8N8Z8	183	85	59.43
Q8N8Z8	184	83.34	56.26
Q8N8Z8	185	79.03	56.96
Q8N8Z8	186	82.94	51.2
Q8N8Z8	187	80.73	49.33
Q8N8Z8	188	75.98	48.76
Q8N8Z8	189	72.78	49.05
Q8N8Z8	190	74.91	43.85
Q8N8Z8	191	71.25	46.66
Q8N8Z8	192	62.46	37.96
Q8N8Z8	193	71.16	40.77
Q8N8Z8	194	75.01	45.25
Q8N8Z8	195	81.38	49.36
Q8N8Z8	196	88.03	51.7
Q8N8Z8	197	88.04	48.36
Q8N8Z8	198	90.2	49.71
Q8N8Z8	199	91.03	49.58
Q8N8Z8	200	87.99	50.27
Q8N8Z8	201	90.48	55.96
Q8N8Z8	202	89.14	48.28
Q8N8Z8	203	88.67	49.28
Q8N8Z8	204	88.17	42.9
Q8N8Z8	205	85.99	44.01
Q8N8Z8	206	85.41	45.68
Q8N8Z8	207	84.94	47.92
Q8N8Z8	208	86.61	50.48
Q8N8Z8	209	87.2	52.3
Q8N8Z8	210	89.41	53.13
Q8N8Z8	211	92.22	56.35
Q8N8Z8	212	91.76	63.6
Q8N8Z8	213	90.91	60.3
Q8N8Z8	214	92.85	61.84
Q8N8Z8	215	92.54	63.03
Q8N8Z8	216	93.29	64.55
Q8N8Z8	217	89.91	57.77
Q8N8Z8	218	91.48	58.28
Q8N8Z8	219	93.73	67.55
Q8N8Z8	220	90.81	62.09
Q8N8Z8	221	93.63	63.27
Q8N8Z8	222	95.03	74.93
Q8N8Z8	223	94.39	74.67
Q8N8Z8	224	95.81	76.62
Q8N8Z8	225	94.12	73.68
Q8N8Z8	226	94.62	73.99
Q8N8Z8	227	93.07	72.75
Q8N8Z8	228	92.14	69.93
Q8N8Z8	229	93.36	73.56
Q8N8Z8	230	91.77	75.73
Q8N8Z8	231	93.57	68.18
Q8N8Z8	232	95.04	75
Q8N8Z8	233	94.7	72.54
Q8N8Z8	234	92.7	69.4
Q8N8Z8	235	93.4	72.77
Q8N8Z8	236	94.21	74.51
Q8N8Z8	237	91.39	72.13
Q8N8Z8	238	93.8	73.89
Q8N8Z8	239	94.69	73.91
Q8N8Z8	240	94.51	78.08
Q8N8Z8	241	93.06	74.91
Q8N8Z8	242	95.15	73.01
Q8N8Z8	243	95.17	75.45
Q8N8Z8	244	95.18	79.29
Q8N8Z8	245	92.41	69.45
Q8N8Z8	246	93.49	69.41
Q8N8Z8	247	94.96	76.05
Q8N8Z8	248	93.75	75.2
Q8N8Z8	249	95.57	75.53
Q8N8Z8	250	96.02	80.66
Q8N8Z8	251	95.31	80.01
Q8N8Z8	252	97.05	81.59
Q8N8Z8	253	95.62	80.22
Q8N8Z8	254	95.91	77.08
Q8N8Z8	255	95.54	76.89
Q8N8Z8	256	92.68	70.44
Q8N8Z8	257	95.19	78.64
Q8N8Z8	258	95.36	79.27
Q8N8Z8	259	95.9	74.68
Q8N8Z8	260	95.38	78.17
Q8N8Z8	261	95.04	74.31
Q8N8Z8	262	93.76	73.81
Q8N8Z8	263	93.35	75.66
Q8N8Z8	264	95.2	74.16
Q8N8Z8	265	90.11	66.75
Q8N8Z8	266	92.69	66.19
Q8N8Z8	267	94.27	70.01
Q8N8Z8	268	92.88	66.25
Q8N8Z8	269	90.05	63.22
Q8N8Z8	270	93.41	63.17
Q8N8Z8	271	93.85	69.28
Q8N8Z8	272	91.54	65.34
Q8N8Z8	273	90.72	62.08
Q8N8Z8	274	91.87	66.37
Q8N8Z8	275	91.72	65.92
Q8N8Z8	276	86.66	56.7
Q8N8Z8	277	88.67	51.5
Q8N8Z8	278	89.07	54.42
Q8N8Z8	279	90.35	64.58
Q8N8Z8	280	94.46	70.71
Q8N8Z8	281	95.1	71.48
Q8N8Z8	282	95.24	72.26
Q8N8Z8	283	95.38	72.84
Q8N8Z8	284	91.75	63.77
Q8N8Z8	285	94.03	64.72
Q8N8Z8	286	92.76	69.43
Q8N8Z8	287	93.87	68.63
Q8N8Z8	288	92.83	68.48
Q8N8Z8	289	92.86	66.68
Q8N8Z8	290	91.05	65.16
Q8N8Z8	291	90.41	66.77
Q8N8Z8	292	93.07	71.99
Q8N8Z8	293	90.42	67.99
Q8N8Z8	294	94.66	71.77
Q8N8Z8	295	95.29	72.22
Q8N8Z8	296	93.97	73.18
Q8N8Z8	297	94.01	72.5
Q8N8Z8	298	95.37	73.41
Q8N8Z8	299	94.3	75.82
Q8N8Z8	300	92.83	74.11
Q8N8Z8	301	90.61	70.45
Q8N8Z8	302	91.57	69.63
Q8N8Z8	303	92.24	72.81
Q8N8Z8	304	88.45	69.08
Q8N8Z8	305	89.79	73.04
Q8N8Z8	306	92.45	77.34
Q8N8Z8	307	93.69	76.73
Q8N8Z8	308	96.44	81.43
Q8N8Z8	309	95.52	80.45
Q8N8Z8	310	95.7	82.86
Q8N8Z8	311	96.29	83.49
Q8N8Z8	312	94.81	80.56
Q8N8Z8	313	94.89	80.39
Q8N8Z8	314	93.55	80
Q8N8Z8	315	93.65	77.68
Q8N8Z8	316	93.19	77.51
Q8N8Z8	317	93.69	77.07
Q8N8Z8	318	93.3	77.94
Q8N8Z8	319	94.53	76.9
Q8N8Z8	320	96.13	79.62
Q8N8Z8	321	93.81	81
Q8N8Z8	322	94.83	82.79
Q8N8Z8	323	95.45	82.18
Q8N8Z8	324	95.71	84.21
Q8N8Z8	325	95.16	83.15
Q8N8Z8	326	95.69	82.04
Q8N8Z8	327	96.27	84.65
Q8N8Z8	328	96.58	87.64
Q8N8Z8	329	94.7	79.64
Q8N8Z8	330	96.31	80.12
Q8N8Z8	331	95.91	83.26
Q8N8Z8	332	94.74	80.59
Q8N8Z8	333	96.6	81.8
Q8N8Z8	334	96.75	86.55
Q8N8Z8	335	96.31	83.06
Q8N8Z8	336	97.64	87.45
Q8N8Z8	337	97.62	83.1
Q8N8Z8	338	97.37	83.21
Q8N8Z8	339	97.45	83.3
Q8N8Z8	340	96.03	79.46
Q8N8Z8	341	96.19	81.96
Q8N8Z8	342	95.72	81
Q8N8Z8	343	96.68	83.47
Q8N8Z8	344	96.57	85.94
Q8N8Z8	345	96.35	82.5
Q8N8Z8	346	95.48	85.79
Q8N8Z8	347	94.75	81.27
Q8N8Z8	348	96.14	82.26
Q8N8Z8	349	93.68	79.53
Q8N8Z8	350	95.63	83.93
Q8N8Z8	351	96.96	83.66
Q8N8Z8	352	96.63	82.62
Q8N8Z8	353	96.15	83.14
Q8N8Z8	354	97.17	83.48
Q8N8Z8	355	97.25	82.79
Q8N8Z8	356	96.77	84.63
Q8N8Z8	357	94.86	80.66
Q8N8Z8	358	96.26	78.31
Q8N8Z8	359	95.79	80
Q8N8Z8	360	93.87	77.07
Q8N8Z8	361	94.01	74.87
Q8N8Z8	362	94.36	78.13
Q8N8Z8	363	95.76	79.92
[truncated: 876,095+ more rows]
