# Supplementary material for: Improving deep learning protein monomer and complex structure prediction using DeepMSA2 with huge metagenomics data
Source: Nat Methods. 2024 Jan 2;21(2):279–89. doi: 10.1038/s41592-023-02130-4 (PMC10864179; doi:10.1038/s41592-023-02130-4)
Supplement: Supplementary file 15 — Statistical source data and structure coordinate files. [file 41592_2023_2130_MOESM15_ESM.zip › Figure4/Fig4C.AlphaFold2_model.pdb]

HEADER                                            01-JUL-21                     
TITLE     ALPHAFOLD V2.0 PREDICTION FOR PUTATIVE UNCHARACTERIZED PROTEIN        
TITLE    2 FLJ45035 (Q6ZQT0)                                                    
COMPND    MOL_ID: 1;                                                            
COMPND   2 MOLECULE: PUTATIVE UNCHARACTERIZED PROTEIN FLJ45035;                 
COMPND   3 CHAIN: A                                                             
SOURCE    MOL_ID: 1;                                                            
SOURCE   2 ORGANISM_SCIENTIFIC: HOMO SAPIENS;                                   
SOURCE   3 ORGANISM_TAXID: 9606                                                 
REMARK   1                                                                      
REMARK   1 REFERENCE 1                                                          
REMARK   1  AUTH   JOHN JUMPER, RICHARD EVANS, ALEXANDER PRITZEL, TIM GREEN,    
REMARK   1  AUTH 2 MICHAEL FIGURNOV, OLAF RONNEBERGER, KATHRYN TUNYASUVUNAKOOL, 
REMARK   1  AUTH 3 RUSS BATES, AUGUSTIN ZIDEK, ANNA POTAPENKO, ALEX BRIDGLAND,  
REMARK   1  AUTH 4 CLEMENS MEYER, SIMON A A KOHL, ANDREW J BALLARD,             
REMARK   1  AUTH 5 ANDREW COWIE, BERNARDINO ROMERA-PAREDES, STANISLAV NIKOLOV,  
REMARK   1  AUTH 6 RISHUB JAIN, JONAS ADLER, TREVOR BACK, STIG PETERSEN,        
REMARK   1  AUTH 7 DAVID REIMAN, ELLEN CLANCY, MICHAL ZIELINSKI,                
REMARK   1  AUTH 8 MARTIN STEINEGGER, MICHALINA PACHOLSKA, TAMAS BERGHAMMER,    
REMARK   1  AUTH 9 DAVID SILVER, ORIOL VINYALS, ANDREW W SENIOR,                
REMARK   1  AUTH10 KORAY KAVUKCUOGLU, PUSHMEET KOHLI, DEMIS HASSABIS            
REMARK   1  TITL   HIGHLY ACCURATE PROTEIN STRUCTURE PREDICTION WITH ALPHAFOLD  
REMARK   1  REF    NATURE                                     2021              
REMARK   1                                                                      
REMARK   1 DISCLAIMERS                                                          
REMARK   1 ALPHAFOLD DATA, COPYRIGHT (2021) DEEPMIND TECHNOLOGIES LIMITED. THE  
REMARK   1 INFORMATION PROVIDED IS THEORETICAL MODELLING ONLY AND CAUTION SHOULD
REMARK   1 BE EXERCISED IN ITS USE. IT IS PROVIDED "AS-IS" WITHOUT ANY WARRANTY 
REMARK   1 OF ANY KIND, WHETHER EXPRESSED OR IMPLIED. NO WARRANTY IS GIVEN THAT 
REMARK   1 USE OF THE INFORMATION SHALL NOT INFRINGE THE RIGHTS OF ANY THIRD    
REMARK   1 PARTY. THE INFORMATION IS NOT INTENDED TO BE A SUBSTITUTE FOR        
REMARK   1 PROFESSIONAL MEDICAL ADVICE, DIAGNOSIS, OR TREATMENT, AND DOES NOT   
REMARK   1 CONSTITUTE MEDICAL OR OTHER PROFESSIONAL ADVICE. IT IS AVAILABLE FOR 
REMARK   1 ACADEMIC AND COMMERCIAL PURPOSES, UNDER CC-BY 4.0 LICENCE.           
DBREF  XXXX A    1   140  UNP    Q6ZQT0   YD023_HUMAN      1    140             
SEQRES   1 A  140  MET PHE ALA ARG LEU CYS PRO VAL SER GLU THR PHE GLY          
SEQRES   2 A  140  ARG LEU CYS PRO VAL SER GLU THR PHE ALA ARG LEU CYS          
SEQRES   3 A  140  PRO VAL SER GLU THR PHE ALA ARG LEU CYS PRO VAL SER          
SEQRES   4 A  140  GLU THR PHE ALA ARG LEU CYS PRO VAL SER GLU THR PHE          
SEQRES   5 A  140  GLY ARG LEU CYS PRO VAL SER GLU MET PHE GLY ARG LEU          
SEQRES   6 A  140  SER PRO VAL SER GLU THR PHE GLY ARG LEU CYS PRO VAL          
SEQRES   7 A  140  SER GLU THR PHE GLY ARG LEU CYS PRO VAL SER GLU MET          
SEQRES   8 A  140  PHE ALA ARG LEU CYS PRO VAL SER GLU THR PHE GLY ARG          
SEQRES   9 A  140  LEU SER PRO VAL SER GLU MET PHE GLY ARG LEU CYS PRO          
SEQRES  10 A  140  VAL SER GLU MET PHE GLY ARG LEU CYS PRO VAL SER GLU          
SEQRES  11 A  140  MET PHE GLY ARG LEU CYS PRO VAL ILE THR                      
CRYST1    1.000    1.000    1.000  90.00  90.00  90.00 P 1                      
ORIGX1      1.000000  0.000000  0.000000        0.00000                         
ORIGX2      0.000000  1.000000  0.000000        0.00000                         
ORIGX3      0.000000  0.000000  1.000000        0.00000                         
SCALE1      1.000000  0.000000  0.000000        0.00000                         
SCALE2      0.000000  1.000000  0.000000        0.00000                         
SCALE3      0.000000  0.000000  1.000000        0.00000                         
MODEL        0                                                                  
ATOM      1  N   MET A   1      -7.536 -18.230  -8.072  1.00 23.39           N  
ATOM      2  CA  MET A   1      -6.733 -17.702  -6.941  1.00 23.39           C  
ATOM      3  C   MET A   1      -6.385 -16.249  -7.245  1.00 23.39           C  
ATOM      4  CB  MET A   1      -5.455 -18.538  -6.792  1.00 23.39           C  
ATOM      5  O   MET A   1      -6.232 -15.950  -8.419  1.00 23.39           O  
ATOM      6  CG  MET A   1      -5.789 -19.965  -6.339  1.00 23.39           C  
ATOM      7  SD  MET A   1      -4.330 -20.983  -6.041  1.00 23.39           S  
ATOM      8  CE  MET A   1      -5.116 -22.508  -5.453  1.00 23.39           C  
ATOM      9  N   PHE A   2      -6.278 -15.293  -6.320  1.00 26.87           N  
ATOM     10  CA  PHE A   2      -6.630 -15.166  -4.887  1.00 26.87           C  
ATOM     11  C   PHE A   2      -6.624 -13.641  -4.564  1.00 26.87           C  
ATOM     12  CB  PHE A   2      -5.586 -15.911  -4.030  1.00 26.87           C  
ATOM     13  O   PHE A   2      -6.387 -12.856  -5.478  1.00 26.87           O  
ATOM     14  CG  PHE A   2      -5.985 -17.282  -3.506  1.00 26.87           C  
ATOM     15  CD1 PHE A   2      -7.291 -17.547  -3.038  1.00 26.87           C  
ATOM     16  CD2 PHE A   2      -5.009 -18.293  -3.421  1.00 26.87           C  
ATOM     17  CE1 PHE A   2      -7.624 -18.822  -2.549  1.00 26.87           C  
ATOM     18  CE2 PHE A   2      -5.341 -19.565  -2.927  1.00 26.87           C  
ATOM     19  CZ  PHE A   2      -6.651 -19.834  -2.501  1.00 26.87           C  
ATOM     20  N   ALA A   3      -6.884 -13.094  -3.372  1.00 30.01           N  
ATOM     21  CA  ALA A   3      -7.587 -13.551  -2.164  1.00 30.01           C  
ATOM     22  C   ALA A   3      -8.638 -12.467  -1.793  1.00 30.01           C  
ATOM     23  CB  ALA A   3      -6.587 -13.780  -1.021  1.00 30.01           C  
ATOM     24  O   ALA A   3      -8.699 -11.423  -2.446  1.00 30.01           O  
ATOM     25  N   ARG A   4      -9.536 -12.730  -0.835  1.00 31.22           N  
ATOM     26  CA  ARG A   4     -10.824 -12.008  -0.711  1.00 31.22           C  
ATOM     27  C   ARG A   4     -10.735 -10.635  -0.004  1.00 31.22           C  
ATOM     28  CB  ARG A   4     -11.867 -12.966  -0.099  1.00 31.22           C  
ATOM     29  O   ARG A   4      -9.721 -10.287   0.584  1.00 31.22           O  
ATOM     30  CG  ARG A   4     -13.260 -12.859  -0.746  1.00 31.22           C  
ATOM     31  CD  ARG A   4     -14.138 -14.016  -0.249  1.00 31.22           C  
ATOM     32  NE  ARG A   4     -15.521 -13.947  -0.761  1.00 31.22           N  
ATOM     33  NH1 ARG A   4     -16.322 -15.784   0.369  1.00 31.22           N  
ATOM     34  NH2 ARG A   4     -17.714 -14.568  -0.870  1.00 31.22           N  
ATOM     35  CZ  ARG A   4     -16.506 -14.764  -0.423  1.00 31.22           C  
ATOM     36  N   LEU A   5     -11.811  -9.852  -0.128  1.00 27.76           N  
ATOM     37  CA  LEU A   5     -11.985  -8.478   0.374  1.00 27.76           C  
ATOM     38  C   LEU A   5     -12.220  -8.467   1.908  1.00 27.76           C  
ATOM     39  CB  LEU A   5     -13.245  -7.898  -0.330  1.00 27.76           C  
ATOM     40  O   LEU A   5     -13.248  -9.004   2.308  1.00 27.76           O  
ATOM     41  CG  LEU A   5     -13.257  -7.853  -1.877  1.00 27.76           C  
ATOM     42  CD1 LEU A   5     -14.651  -8.160  -2.431  1.00 27.76           C  
ATOM     43  CD2 LEU A   5     -12.845  -6.482  -2.404  1.00 27.76           C  
ATOM     44  N   CYS A   6     -11.349  -7.853   2.735  1.00 44.73           N  
ATOM     45  CA  CYS A   6     -11.543  -7.685   4.200  1.00 44.73           C  
ATOM     46  C   CYS A   6     -10.825  -6.434   4.815  1.00 44.73           C  
ATOM     47  CB  CYS A   6     -11.060  -8.948   4.942  1.00 44.73           C  
ATOM     48  O   CYS A   6      -9.930  -5.909   4.146  1.00 44.73           O  
ATOM     49  SG  CYS A   6     -12.358 -10.218   5.023  1.00 44.73           S  
ATOM     50  N   PRO A   7     -11.186  -5.975   6.049  1.00 35.40           N  
ATOM     51  CA  PRO A   7     -10.716  -4.724   6.709  1.00 35.40           C  
ATOM     52  C   PRO A   7     -10.012  -4.893   8.106  1.00 35.40           C  
ATOM     53  CB  PRO A   7     -12.030  -3.927   6.864  1.00 35.40           C  
ATOM     54  O   PRO A   7      -9.892  -6.025   8.571  1.00 35.40           O  
ATOM     55  CG  PRO A   7     -13.173  -4.949   6.774  1.00 35.40           C  
ATOM     56  CD  PRO A   7     -12.450  -6.289   6.709  1.00 35.40           C  
ATOM     57  N   VAL A   8      -9.666  -3.763   8.786  1.00 46.71           N  
ATOM     58  CA  VAL A   8      -9.373  -3.492  10.251  1.00 46.71           C  
ATOM     59  C   VAL A   8      -7.955  -2.895  10.588  1.00 46.71           C  
ATOM     60  CB  VAL A   8      -9.993  -4.558  11.210  1.00 46.71           C  
ATOM     61  O   VAL A   8      -7.206  -2.597   9.656  1.00 46.71           O  
ATOM     62  CG1 VAL A   8      -9.824  -4.326  12.722  1.00 46.71           C  
ATOM     63  CG2 VAL A   8     -11.526  -4.604  11.027  1.00 46.71           C  
ATOM     64  N   SER A   9      -7.645  -2.581  11.872  1.00 40.36           N  
ATOM     65  CA  SER A   9      -6.985  -1.336  12.361  1.00 40.36           C  
ATOM     66  C   SER A   9      -5.777  -1.375  13.359  1.00 40.36           C  
ATOM     67  CB  SER A   9      -8.080  -0.437  12.931  1.00 40.36           C  
ATOM     68  O   SER A   9      -5.431  -2.440  13.855  1.00 40.36           O  
ATOM     69  OG  SER A   9      -8.531   0.377  11.876  1.00 40.36           O  
ATOM     70  N   GLU A  10      -5.197  -0.186  13.652  1.00 50.84           N  
ATOM     71  CA  GLU A  10      -4.114   0.264  14.599  1.00 50.84           C  
ATOM     72  C   GLU A  10      -2.608   0.158  14.213  1.00 50.84           C  
ATOM     73  CB  GLU A  10      -4.465  -0.017  16.077  1.00 50.84           C  
ATOM     74  O   GLU A  10      -2.111  -0.895  13.813  1.00 50.84           O  
ATOM     75  CG  GLU A  10      -5.699   0.739  16.638  1.00 50.84           C  
ATOM     76  CD  GLU A  10      -5.422   2.197  17.072  1.00 50.84           C  
ATOM     77  OE1 GLU A  10      -6.043   2.642  18.061  1.00 50.84           O  
ATOM     78  OE2 GLU A  10      -4.523   2.831  16.464  1.00 50.84           O  
ATOM     79  N   THR A  11      -1.853   1.282  14.332  1.00 42.58           N  
ATOM     80  CA  THR A  11      -0.391   1.401  14.065  1.00 42.58           C  
ATOM     81  C   THR A  11       0.360   2.231  15.120  1.00 42.58           C  
ATOM     82  CB  THR A  11       0.007   1.975  12.677  1.00 42.58           C  
ATOM     83  O   THR A  11      -0.236   2.883  15.955  1.00 42.58           O  
ATOM     84  CG2 THR A  11      -0.545   1.294  11.433  1.00 42.58           C  
ATOM     85  OG1 THR A  11      -0.210   3.356  12.544  1.00 42.58           O  
ATOM     86  N   PHE A  12       1.699   2.202  15.086  1.00 52.62           N  
ATOM     87  CA  PHE A  12       2.655   3.144  15.700  1.00 52.62           C  
ATOM     88  C   PHE A  12       3.994   2.942  14.935  1.00 52.62           C  
ATOM     89  CB  PHE A  12       2.791   2.899  17.226  1.00 52.62           C  
ATOM     90  O   PHE A  12       4.276   1.815  14.535  1.00 52.62           O  
ATOM     91  CG  PHE A  12       2.480   4.079  18.151  1.00 52.62           C  
ATOM     92  CD1 PHE A  12       3.519   4.854  18.708  1.00 52.62           C  
ATOM     93  CD2 PHE A  12       1.148   4.382  18.504  1.00 52.62           C  
ATOM     94  CE1 PHE A  12       3.228   5.935  19.568  1.00 52.62           C  
ATOM     95  CE2 PHE A  12       0.855   5.474  19.341  1.00 52.62           C  
ATOM     96  CZ  PHE A  12       1.893   6.254  19.874  1.00 52.62           C  
ATOM     97  N   GLY A  13       4.836   3.961  14.675  1.00 47.99           N  
ATOM     98  CA  GLY A  13       5.728   3.889  13.491  1.00 47.99           C  
ATOM     99  C   GLY A  13       7.160   4.446  13.576  1.00 47.99           C  
ATOM    100  O   GLY A  13       7.425   5.465  14.218  1.00 47.99           O  
ATOM    101  N   ARG A  14       8.054   3.765  12.838  1.00 50.93           N  
ATOM    102  CA  ARG A  14       9.373   4.118  12.251  1.00 50.93           C  
ATOM    103  C   ARG A  14       9.699   3.020  11.204  1.00 50.93           C  
ATOM    104  CB  ARG A  14      10.520   4.107  13.297  1.00 50.93           C  
ATOM    105  O   ARG A  14       9.581   1.880  11.625  1.00 50.93           O  
ATOM    106  CG  ARG A  14      10.638   5.301  14.260  1.00 50.93           C  
ATOM    107  CD  ARG A  14      11.874   5.209  15.162  1.00 50.93           C  
ATOM    108  NE  ARG A  14      11.892   6.291  16.176  1.00 50.93           N  
ATOM    109  NH1 ARG A  14      14.163   6.669  16.257  1.00 50.93           N  
ATOM    110  NH2 ARG A  14      12.826   7.683  17.722  1.00 50.93           N  
ATOM    111  CZ  ARG A  14      12.955   6.875  16.706  1.00 50.93           C  
ATOM    112  N   LEU A  15      10.190   3.318   9.979  1.00 45.26           N  
ATOM    113  CA  LEU A  15      11.333   2.689   9.247  1.00 45.26           C  
ATOM    114  C   LEU A  15      11.239   2.567   7.700  1.00 45.26           C  
ATOM    115  CB  LEU A  15      11.673   1.278   9.769  1.00 45.26           C  
ATOM    116  O   LEU A  15      10.254   2.081   7.179  1.00 45.26           O  
ATOM    117  CG  LEU A  15      12.512   1.295  11.058  1.00 45.26           C  
ATOM    118  CD1 LEU A  15      12.476  -0.080  11.709  1.00 45.26           C  
ATOM    119  CD2 LEU A  15      13.974   1.678  10.807  1.00 45.26           C  
ATOM    120  N   CYS A  16      12.365   2.939   7.065  1.00 53.01           N  
ATOM    121  CA  CYS A  16      13.289   2.217   6.159  1.00 53.01           C  
ATOM    122  C   CYS A  16      12.838   1.245   5.009  1.00 53.01           C  
ATOM    123  CB  CYS A  16      14.377   1.692   7.112  1.00 53.01           C  
ATOM    124  O   CYS A  16      11.698   0.812   4.961  1.00 53.01           O  
ATOM    125  SG  CYS A  16      15.425   3.098   7.612  1.00 53.01           S  
ATOM    126  N   PRO A  17      13.753   0.942   4.045  1.00 46.72           N  
ATOM    127  CA  PRO A  17      13.440   0.702   2.617  1.00 46.72           C  
ATOM    128  C   PRO A  17      13.007  -0.702   2.108  1.00 46.72           C  
ATOM    129  CB  PRO A  17      14.762   1.100   1.939  1.00 46.72           C  
ATOM    130  O   PRO A  17      13.299  -1.690   2.770  1.00 46.72           O  
ATOM    131  CG  PRO A  17      15.852   0.687   2.881  1.00 46.72           C  
ATOM    132  CD  PRO A  17      15.205   1.140   4.172  1.00 46.72           C  
ATOM    133  N   VAL A  18      12.510  -0.751   0.843  1.00 52.28           N  
ATOM    134  CA  VAL A  18      12.320  -1.883  -0.135  1.00 52.28           C  
ATOM    135  C   VAL A  18      10.869  -2.420  -0.360  1.00 52.28           C  
ATOM    136  CB  VAL A  18      13.380  -3.005   0.020  1.00 52.28           C  
ATOM    137  O   VAL A  18      10.090  -2.482   0.586  1.00 52.28           O  
ATOM    138  CG1 VAL A  18      13.307  -4.064  -1.091  1.00 52.28           C  
ATOM    139  CG2 VAL A  18      14.837  -2.499   0.001  1.00 52.28           C  
ATOM    140  N   SER A  19      10.495  -2.804  -1.607  1.00 50.76           N  
ATOM    141  CA  SER A  19       9.159  -3.298  -2.044  1.00 50.76           C  
ATOM    142  C   SER A  19       9.157  -3.986  -3.445  1.00 50.76           C  
ATOM    143  CB  SER A  19       8.163  -2.123  -2.009  1.00 50.76           C  
ATOM    144  O   SER A  19      10.092  -3.802  -4.219  1.00 50.76           O  
ATOM    145  OG  SER A  19       6.903  -2.442  -2.567  1.00 50.76           O  
ATOM    146  N   GLU A  20       8.110  -4.787  -3.736  1.00 52.47           N  
ATOM    147  CA  GLU A  20       7.715  -5.450  -5.015  1.00 52.47           C  
ATOM    148  C   GLU A  20       6.213  -5.884  -4.934  1.00 52.47           C  
ATOM    149  CB  GLU A  20       8.621  -6.661  -5.294  1.00 52.47           C  
ATOM    150  O   GLU A  20       5.631  -5.764  -3.851  1.00 52.47           O  
ATOM    151  CG  GLU A  20       9.483  -6.434  -6.546  1.00 52.47           C  
ATOM    152  CD  GLU A  20      10.418  -7.628  -6.779  1.00 52.47           C  
ATOM    153  OE1 GLU A  20      11.652  -7.424  -6.795  1.00 52.47           O  
ATOM    154  OE2 GLU A  20       9.880  -8.756  -6.889  1.00 52.47           O  
ATOM    155  N   THR A  21       5.494  -6.351  -5.992  1.00 46.98           N  
ATOM    156  CA  THR A  21       4.062  -6.794  -5.820  1.00 46.98           C  
ATOM    157  C   THR A  21       3.364  -7.602  -6.962  1.00 46.98           C  
ATOM    158  CB  THR A  21       3.134  -5.593  -5.497  1.00 46.98           C  
ATOM    159  O   THR A  21       3.818  -7.663  -8.094  1.00 46.98           O  
ATOM    160  CG2 THR A  21       2.280  -5.791  -4.248  1.00 46.98           C  
ATOM    161  OG1 THR A  21       3.789  -4.372  -5.279  1.00 46.98           O  
ATOM    162  N   PHE A  22       2.163  -8.161  -6.696  1.00 49.49           N  
ATOM    163  CA  PHE A  22       1.048  -8.341  -7.668  1.00 49.49           C  
ATOM    164  C   PHE A  22      -0.302  -8.276  -6.899  1.00 49.49           C  
ATOM    165  CB  PHE A  22       1.208  -9.588  -8.577  1.00 49.49           C  
ATOM    166  O   PHE A  22      -0.387  -7.602  -5.877  1.00 49.49           O  
ATOM    167  CG  PHE A  22       0.474  -9.519  -9.926  1.00 49.49           C  
ATOM    168  CD1 PHE A  22      -0.575 -10.413 -10.236  1.00 49.49           C  
ATOM    169  CD2 PHE A  22       0.889  -8.597 -10.911  1.00 49.49           C  
ATOM    170  CE1 PHE A  22      -1.203 -10.376 -11.499  1.00 49.49           C  
ATOM    171  CE2 PHE A  22       0.265  -8.561 -12.174  1.00 49.49           C  
ATOM    172  CZ  PHE A  22      -0.783  -9.450 -12.471  1.00 49.49           C  
ATOM    173  N   ALA A  23      -1.419  -8.840  -7.381  1.00 47.97           N  
ATOM    174  CA  ALA A  23      -2.755  -8.445  -6.893  1.00 47.97           C  
ATOM    175  C   ALA A  23      -3.238  -9.067  -5.540  1.00 47.97           C  
ATOM    176  CB  ALA A  23      -3.752  -8.651  -8.046  1.00 47.97           C  
ATOM    177  O   ALA A  23      -3.884 -10.122  -5.572  1.00 47.97           O  
ATOM    178  N   ARG A  24      -3.135  -8.275  -4.440  1.00 51.79           N  
ATOM    179  CA  ARG A  24      -3.621  -8.399  -3.018  1.00 51.79           C  
ATOM    180  C   ARG A  24      -2.652  -9.102  -2.036  1.00 51.79           C  
ATOM    181  CB  ARG A  24      -5.053  -8.966  -2.935  1.00 51.79           C  
ATOM    182  O   ARG A  24      -1.957 -10.009  -2.470  1.00 51.79           O  
ATOM    183  CG  ARG A  24      -6.117  -8.096  -3.629  1.00 51.79           C  
ATOM    184  CD  ARG A  24      -7.217  -8.922  -4.303  1.00 51.79           C  
ATOM    185  NE  ARG A  24      -6.627  -9.739  -5.375  1.00 51.79           N  
ATOM    186  NH1 ARG A  24      -8.358  -9.875  -6.874  1.00 51.79           N  
ATOM    187  NH2 ARG A  24      -6.333 -10.692  -7.386  1.00 51.79           N  
ATOM    188  CZ  ARG A  24      -7.120 -10.101  -6.537  1.00 51.79           C  
ATOM    189  N   LEU A  25      -2.589  -8.768  -0.728  1.00 52.19           N  
ATOM    190  CA  LEU A  25      -3.459  -7.943   0.161  1.00 52.19           C  
ATOM    191  C   LEU A  25      -2.668  -7.306   1.350  1.00 52.19           C  
ATOM    192  CB  LEU A  25      -4.509  -8.898   0.794  1.00 52.19           C  
ATOM    193  O   LEU A  25      -1.732  -7.945   1.815  1.00 52.19           O  
ATOM    194  CG  LEU A  25      -5.764  -8.234   1.394  1.00 52.19           C  
ATOM    195  CD1 LEU A  25      -6.726  -7.763   0.302  1.00 52.19           C  
ATOM    196  CD2 LEU A  25      -6.528  -9.228   2.268  1.00 52.19           C  
ATOM    197  N   CYS A  26      -3.151  -6.188   1.932  1.00 52.65           N  
ATOM    198  CA  CYS A  26      -2.721  -5.564   3.213  1.00 52.65           C  
ATOM    199  C   CYS A  26      -1.291  -4.963   3.248  1.00 52.65           C  
ATOM    200  CB  CYS A  26      -3.018  -6.547   4.368  1.00 52.65           C  
ATOM    201  O   CYS A  26      -0.520  -5.250   2.331  1.00 52.65           O  
ATOM    202  SG  CYS A  26      -4.254  -6.057   5.613  1.00 52.65           S  
ATOM    203  N   PRO A  27      -0.893  -4.151   4.267  1.00 45.91           N  
ATOM    204  CA  PRO A  27      -1.626  -3.562   5.414  1.00 45.91           C  
ATOM    205  C   PRO A  27      -2.005  -2.069   5.141  1.00 45.91           C  
ATOM    206  CB  PRO A  27      -0.725  -3.902   6.610  1.00 45.91           C  
ATOM    207  O   PRO A  27      -2.470  -1.835   4.031  1.00 45.91           O  
ATOM    208  CG  PRO A  27       0.663  -4.209   6.033  1.00 45.91           C  
ATOM    209  CD  PRO A  27       0.518  -3.928   4.541  1.00 45.91           C  
ATOM    210  N   VAL A  28      -1.972  -1.009   5.984  1.00 52.95           N  
ATOM    211  CA  VAL A  28      -1.676  -0.717   7.424  1.00 52.95           C  
ATOM    212  C   VAL A  28      -2.567   0.469   7.880  1.00 52.95           C  
ATOM    213  CB  VAL A  28      -0.206  -0.270   7.689  1.00 52.95           C  
ATOM    214  O   VAL A  28      -2.841   1.338   7.057  1.00 52.95           O  
ATOM    215  CG1 VAL A  28       0.412  -1.023   8.874  1.00 52.95           C  
ATOM    216  CG2 VAL A  28       0.751  -0.366   6.495  1.00 52.95           C  
ATOM    217  N   SER A  29      -3.014   0.528   9.144  1.00 49.08           N  
ATOM    218  CA  SER A  29      -4.237   1.257   9.570  1.00 49.08           C  
ATOM    219  C   SER A  29      -4.201   1.812  11.003  1.00 49.08           C  
ATOM    220  CB  SER A  29      -5.337   0.209   9.614  1.00 49.08           C  
ATOM    221  O   SER A  29      -3.521   1.201  11.803  1.00 49.08           O  
ATOM    222  OG  SER A  29      -6.593   0.852   9.733  1.00 49.08           O  
ATOM    223  N   GLU A  30      -4.975   2.850  11.364  1.00 57.03           N  
ATOM    224  CA  GLU A  30      -5.053   3.492  12.711  1.00 57.03           C  
ATOM    225  C   GLU A  30      -3.614   3.838  13.255  1.00 57.03           C  
ATOM    226  CB  GLU A  30      -6.157   2.785  13.557  1.00 57.03           C  
ATOM    227  O   GLU A  30      -2.688   3.874  12.442  1.00 57.03           O  
ATOM    228  CG  GLU A  30      -7.379   3.505  14.162  1.00 57.03           C  
ATOM    229  CD  GLU A  30      -8.630   2.609  14.071  1.00 57.03           C  
ATOM    230  OE1 GLU A  30      -9.213   2.527  12.961  1.00 57.03           O  
ATOM    231  OE2 GLU A  30      -8.891   1.793  14.979  1.00 57.03           O  
ATOM    232  N   THR A  31      -3.327   4.300  14.481  1.00 51.65           N  
ATOM    233  CA  THR A  31      -2.473   5.524  14.656  1.00 51.65           C  
ATOM    234  C   THR A  31      -1.026   5.505  15.237  1.00 51.65           C  
ATOM    235  CB  THR A  31      -3.364   6.596  15.333  1.00 51.65           C  
ATOM    236  O   THR A  31      -0.894   5.581  16.453  1.00 51.65           O  
ATOM    237  CG2 THR A  31      -2.725   7.771  16.075  1.00 51.65           C  
ATOM    238  OG1 THR A  31      -3.996   7.218  14.273  1.00 51.65           O  
ATOM    239  N   PHE A  32       0.069   5.608  14.404  1.00 55.52           N  
ATOM    240  CA  PHE A  32       1.343   6.430  14.556  1.00 55.52           C  
ATOM    241  C   PHE A  32       2.651   5.968  13.789  1.00 55.52           C  
ATOM    242  CB  PHE A  32       1.544   6.880  16.016  1.00 55.52           C  
ATOM    243  O   PHE A  32       2.641   5.028  13.010  1.00 55.52           O  
ATOM    244  CG  PHE A  32       2.595   7.886  16.430  1.00 55.52           C  
ATOM    245  CD1 PHE A  32       3.898   7.448  16.726  1.00 55.52           C  
ATOM    246  CD2 PHE A  32       2.195   9.181  16.817  1.00 55.52           C  
ATOM    247  CE1 PHE A  32       4.801   8.291  17.390  1.00 55.52           C  
ATOM    248  CE2 PHE A  32       3.078  10.006  17.538  1.00 55.52           C  
ATOM    249  CZ  PHE A  32       4.379   9.557  17.830  1.00 55.52           C  
ATOM    250  N   ALA A  33       3.813   6.678  13.891  1.00 54.00           N  
ATOM    251  CA  ALA A  33       4.537   7.138  12.673  1.00 54.00           C  
ATOM    252  C   ALA A  33       6.108   7.405  12.570  1.00 54.00           C  
ATOM    253  CB  ALA A  33       3.874   8.498  12.546  1.00 54.00           C  
ATOM    254  O   ALA A  33       6.592   8.239  13.357  1.00 54.00           O  
ATOM    255  N   ARG A  34       6.859   6.913  11.512  1.00 57.52           N  
ATOM    256  CA  ARG A  34       8.193   7.399  10.908  1.00 57.52           C  
ATOM    257  C   ARG A  34       8.815   6.556   9.697  1.00 57.52           C  
ATOM    258  CB  ARG A  34       9.237   7.594  12.022  1.00 57.52           C  
ATOM    259  O   ARG A  34       8.474   5.399   9.599  1.00 57.52           O  
ATOM    260  CG  ARG A  34       9.504   9.050  12.461  1.00 57.52           C  
ATOM    261  CD  ARG A  34      10.374   9.016  13.731  1.00 57.52           C  
ATOM    262  NE  ARG A  34      10.485  10.318  14.427  1.00 57.52           N  
ATOM    263  NH1 ARG A  34      12.776  10.412  14.665  1.00 57.52           N  
ATOM    264  NH2 ARG A  34      11.504  11.889  15.734  1.00 57.52           N  
ATOM    265  CZ  ARG A  34      11.582  10.864  14.931  1.00 57.52           C  
ATOM    266  N   LEU A  35       9.769   7.102   8.880  1.00 57.12           N  
ATOM    267  CA  LEU A  35      10.962   6.633   8.034  1.00 57.12           C  
ATOM    268  C   LEU A  35      10.996   5.699   6.715  1.00 57.12           C  
ATOM    269  CB  LEU A  35      12.134   6.393   9.010  1.00 57.12           C  
ATOM    270  O   LEU A  35      10.011   5.117   6.330  1.00 57.12           O  
ATOM    271  CG  LEU A  35      12.526   7.636   9.848  1.00 57.12           C  
ATOM    272  CD1 LEU A  35      13.492   7.228  10.958  1.00 57.12           C  
ATOM    273  CD2 LEU A  35      13.175   8.759   9.040  1.00 57.12           C  
ATOM    274  N   CYS A  36      12.166   5.637   6.015  1.00 56.17           N  
ATOM    275  CA  CYS A  36      12.677   5.457   4.581  1.00 56.17           C  
ATOM    276  C   CYS A  36      12.356   4.266   3.529  1.00 56.17           C  
ATOM    277  CB  CYS A  36      14.168   5.769   4.858  1.00 56.17           C  
ATOM    278  O   CYS A  36      11.418   3.546   3.808  1.00 56.17           O  
ATOM    279  SG  CYS A  36      14.520   7.553   5.117  1.00 56.17           S  
ATOM    280  N   PRO A  37      13.002   4.074   2.305  1.00 52.73           N  
ATOM    281  CA  PRO A  37      12.382   3.424   1.054  1.00 52.73           C  
ATOM    282  C   PRO A  37      13.101   2.509  -0.050  1.00 52.73           C  
ATOM    283  CB  PRO A  37      12.257   4.646   0.208  1.00 52.73           C  
ATOM    284  O   PRO A  37      14.291   2.688  -0.280  1.00 52.73           O  
ATOM    285  CG  PRO A  37      13.579   5.401   0.412  1.00 52.73           C  
ATOM    286  CD  PRO A  37      13.997   5.020   1.810  1.00 52.73           C  
ATOM    287  N   VAL A  38      12.389   1.684  -0.879  1.00 52.43           N  
ATOM    288  CA  VAL A  38      12.783   1.180  -2.267  1.00 52.43           C  
ATOM    289  C   VAL A  38      11.673   0.367  -3.018  1.00 52.43           C  
ATOM    290  CB  VAL A  38      14.182   0.484  -2.315  1.00 52.43           C  
ATOM    291  O   VAL A  38      10.774  -0.131  -2.363  1.00 52.43           O  
ATOM    292  CG1 VAL A  38      14.344  -0.777  -3.182  1.00 52.43           C  
ATOM    293  CG2 VAL A  38      15.252   1.427  -2.903  1.00 52.43           C  
ATOM    294  N   SER A  39      11.755   0.265  -4.364  1.00 54.69           N  
ATOM    295  CA  SER A  39      11.149  -0.613  -5.428  1.00 54.69           C  
ATOM    296  C   SER A  39       9.679  -1.128  -5.493  1.00 54.69           C  
ATOM    297  CB  SER A  39      12.195  -1.615  -5.935  1.00 54.69           C  
ATOM    298  O   SER A  39       8.827  -0.671  -4.752  1.00 54.69           O  
ATOM    299  OG  SER A  39      13.215  -0.854  -6.561  1.00 54.69           O  
ATOM    300  N   GLU A  40       9.322  -1.896  -6.542  1.00 56.52           N  
ATOM    301  CA  GLU A  40       8.014  -2.011  -7.254  1.00 56.52           C  
ATOM    302  C   GLU A  40       6.734  -2.490  -6.483  1.00 56.52           C  
ATOM    303  CB  GLU A  40       8.214  -2.917  -8.472  1.00 56.52           C  
ATOM    304  O   GLU A  40       6.759  -2.591  -5.264  1.00 56.52           O  
ATOM    305  CG  GLU A  40       9.494  -2.976  -9.315  1.00 56.52           C  
ATOM    306  CD  GLU A  40       9.245  -3.816 -10.596  1.00 56.52           C  
ATOM    307  OE1 GLU A  40      10.232  -4.132 -11.292  1.00 56.52           O  
ATOM    308  OE2 GLU A  40       8.061  -4.138 -10.886  1.00 56.52           O  
ATOM    309  N   THR A  41       5.545  -2.835  -7.043  1.00 52.27           N  
ATOM    310  CA  THR A  41       4.926  -2.683  -8.401  1.00 52.27           C  
ATOM    311  C   THR A  41       3.374  -2.524  -8.386  1.00 52.27           C  
ATOM    312  CB  THR A  41       5.283  -3.875  -9.337  1.00 52.27           C  
ATOM    313  O   THR A  41       2.793  -1.927  -9.278  1.00 52.27           O  
ATOM    314  CG2 THR A  41       4.259  -4.989  -9.458  1.00 52.27           C  
ATOM    315  OG1 THR A  41       5.506  -3.441 -10.650  1.00 52.27           O  
ATOM    316  N   PHE A  42       2.632  -3.051  -7.399  1.00 53.60           N  
ATOM    317  CA  PHE A  42       1.162  -3.278  -7.405  1.00 53.60           C  
ATOM    318  C   PHE A  42       0.546  -3.173  -5.979  1.00 53.60           C  
ATOM    319  CB  PHE A  42       0.851  -4.639  -8.095  1.00 53.60           C  
ATOM    320  O   PHE A  42       1.004  -2.391  -5.166  1.00 53.60           O  
ATOM    321  CG  PHE A  42      -0.081  -4.667  -9.297  1.00 53.60           C  
ATOM    322  CD1 PHE A  42      -0.993  -5.731  -9.450  1.00 53.60           C  
ATOM    323  CD2 PHE A  42       0.125  -3.788 -10.373  1.00 53.60           C  
ATOM    324  CE1 PHE A  42      -1.639  -5.950 -10.681  1.00 53.60           C  
ATOM    325  CE2 PHE A  42      -0.553  -3.974 -11.591  1.00 53.60           C  
ATOM    326  CZ  PHE A  42      -1.414  -5.071 -11.756  1.00 53.60           C  
ATOM    327  N   ALA A  43      -0.561  -3.875  -5.672  1.00 58.16           N  
ATOM    328  CA  ALA A  43      -1.643  -3.324  -4.840  1.00 58.16           C  
ATOM    329  C   ALA A  43      -2.592  -4.349  -4.164  1.00 58.16           C  
ATOM    330  CB  ALA A  43      -2.447  -2.488  -5.848  1.00 58.16           C  
ATOM    331  O   ALA A  43      -2.524  -5.548  -4.434  1.00 58.16           O  
ATOM    332  N   ARG A  44      -3.668  -3.848  -3.509  1.00 53.78           N  
ATOM    333  CA  ARG A  44      -4.976  -4.538  -3.301  1.00 53.78           C  
ATOM    334  C   ARG A  44      -5.877  -3.815  -2.249  1.00 53.78           C  
ATOM    335  CB  ARG A  44      -5.772  -4.603  -4.657  1.00 53.78           C  
ATOM    336  O   ARG A  44      -6.488  -2.818  -2.610  1.00 53.78           O  
ATOM    337  CG  ARG A  44      -5.040  -5.077  -5.935  1.00 53.78           C  
ATOM    338  CD  ARG A  44      -5.797  -4.884  -7.255  1.00 53.78           C  
ATOM    339  NE  ARG A  44      -4.830  -4.786  -8.376  1.00 53.78           N  
ATOM    340  NH1 ARG A  44      -6.260  -4.128 -10.047  1.00 53.78           N  
ATOM    341  NH2 ARG A  44      -4.072  -4.195 -10.442  1.00 53.78           N  
ATOM    342  CZ  ARG A  44      -5.056  -4.373  -9.610  1.00 53.78           C  
ATOM    343  N   LEU A  45      -6.077  -4.327  -1.025  1.00 54.35           N  
ATOM    344  CA  LEU A  45      -6.975  -3.728   0.007  1.00 54.35           C  
ATOM    345  C   LEU A  45      -6.390  -3.856   1.440  1.00 54.35           C  
ATOM    346  CB  LEU A  45      -8.413  -4.300  -0.071  1.00 54.35           C  
ATOM    347  O   LEU A  45      -5.242  -4.278   1.545  1.00 54.35           O  
ATOM    348  CG  LEU A  45      -9.196  -4.067  -1.378  1.00 54.35           C  
ATOM    349  CD1 LEU A  45      -9.079  -5.269  -2.324  1.00 54.35           C  
ATOM    350  CD2 LEU A  45     -10.681  -3.857  -1.076  1.00 54.35           C  
ATOM    351  N   CYS A  46      -7.178  -3.536   2.491  1.00 53.05           N  
ATOM    352  CA  CYS A  46      -6.789  -2.836   3.746  1.00 53.05           C  
ATOM    353  C   CYS A  46      -6.501  -1.337   3.469  1.00 53.05           C  
ATOM    354  CB  CYS A  46      -5.665  -3.582   4.481  1.00 53.05           C  
ATOM    355  O   CYS A  46      -6.259  -1.022   2.293  1.00 53.05           O  
ATOM    356  SG  CYS A  46      -5.892  -5.387   4.599  1.00 53.05           S  
ATOM    357  N   PRO A  47      -6.618  -0.372   4.416  1.00 50.74           N  
ATOM    358  CA  PRO A  47      -6.774  -0.413   5.890  1.00 50.74           C  
ATOM    359  C   PRO A  47      -8.203  -0.055   6.413  1.00 50.74           C  
ATOM    360  CB  PRO A  47      -5.715   0.609   6.291  1.00 50.74           C  
ATOM    361  O   PRO A  47      -9.143  -0.503   5.759  1.00 50.74           O  
ATOM    362  CG  PRO A  47      -5.928   1.740   5.319  1.00 50.74           C  
ATOM    363  CD  PRO A  47      -6.293   1.002   4.050  1.00 50.74           C  
ATOM    364  N   VAL A  48      -8.338   0.637   7.579  1.00 54.32           N  
ATOM    365  CA  VAL A  48      -9.526   1.265   8.254  1.00 54.32           C  
ATOM    366  C   VAL A  48      -9.190   2.659   8.931  1.00 54.32           C  
ATOM    367  CB  VAL A  48     -10.312   0.235   9.123  1.00 54.32           C  
ATOM    368  O   VAL A  48      -8.634   3.502   8.236  1.00 54.32           O  
ATOM    369  CG1 VAL A  48     -11.463   0.775   9.993  1.00 54.32           C  
ATOM    370  CG2 VAL A  48     -10.994  -0.817   8.237  1.00 54.32           C  
ATOM    371  N   SER A  49      -9.546   3.010  10.184  1.00 50.14           N  
ATOM    372  CA  SER A  49     -10.042   4.358  10.620  1.00 50.14           C  
ATOM    373  C   SER A  49      -9.170   5.233  11.563  1.00 50.14           C  
ATOM    374  CB  SER A  49     -11.487   4.258  11.175  1.00 50.14           C  
ATOM    375  O   SER A  49      -9.688   5.968  12.385  1.00 50.14           O  
ATOM    376  OG  SER A  49     -12.443   4.608  10.193  1.00 50.14           O  
ATOM    377  N   GLU A  50      -7.851   5.281  11.375  1.00 58.89           N  
ATOM    378  CA  GLU A  50      -6.999   6.487  11.593  1.00 58.89           C  
ATOM    379  C   GLU A  50      -5.706   6.248  10.768  1.00 58.89           C  
ATOM    380  CB  GLU A  50      -6.656   6.885  13.057  1.00 58.89           C  
ATOM    381  O   GLU A  50      -5.606   5.259  10.037  1.00 58.89           O  
ATOM    382  CG  GLU A  50      -7.683   7.489  14.039  1.00 58.89           C  
ATOM    383  CD  GLU A  50      -7.006   8.169  15.265  1.00 58.89           C  
ATOM    384  OE1 GLU A  50      -7.574   8.142  16.379  1.00 58.89           O  
ATOM    385  OE2 GLU A  50      -5.872   8.700  15.124  1.00 58.89           O  
ATOM    386  N   THR A  51      -4.700   7.119  10.868  1.00 49.58           N  
ATOM    387  CA  THR A  51      -3.352   6.756  11.332  1.00 49.58           C  
ATOM    388  C   THR A  51      -2.661   7.980  11.951  1.00 49.58           C  
ATOM    389  CB  THR A  51      -2.366   6.091  10.330  1.00 49.58           C  
ATOM    390  O   THR A  51      -3.185   9.080  11.914  1.00 49.58           O  
ATOM    391  CG2 THR A  51      -2.806   4.981   9.381  1.00 49.58           C  
ATOM    392  OG1 THR A  51      -1.699   7.028   9.522  1.00 49.58           O  
ATOM    393  N   PHE A  52      -1.419   7.829  12.418  1.00 56.42           N  
ATOM    394  CA  PHE A  52      -0.313   8.732  12.093  1.00 56.42           C  
ATOM    395  C   PHE A  52       0.765   7.840  11.384  1.00 56.42           C  
ATOM    396  CB  PHE A  52       0.124   9.542  13.361  1.00 56.42           C  
ATOM    397  O   PHE A  52       0.794   6.660  11.677  1.00 56.42           O  
ATOM    398  CG  PHE A  52      -0.545  10.855  13.784  1.00 56.42           C  
ATOM    399  CD1 PHE A  52       0.143  12.079  13.644  1.00 56.42           C  
ATOM    400  CD2 PHE A  52      -1.810  10.861  14.407  1.00 56.42           C  
ATOM    401  CE1 PHE A  52      -0.374  13.267  14.203  1.00 56.42           C  
ATOM    402  CE2 PHE A  52      -2.336  12.046  14.951  1.00 56.42           C  
ATOM    403  CZ  PHE A  52      -1.607  13.244  14.880  1.00 56.42           C  
ATOM    404  N   GLY A  53       1.667   8.296  10.478  1.00 56.88           N  
ATOM    405  CA  GLY A  53       2.522   7.345   9.678  1.00 56.88           C  
ATOM    406  C   GLY A  53       4.037   7.611   9.393  1.00 56.88           C  
ATOM    407  O   GLY A  53       4.876   6.733   9.526  1.00 56.88           O  
ATOM    408  N   ARG A  54       4.449   8.841   9.077  1.00 58.12           N  
ATOM    409  CA  ARG A  54       5.829   9.408   8.967  1.00 58.12           C  
ATOM    410  C   ARG A  54       7.008   8.748   8.141  1.00 58.12           C  
ATOM    411  CB  ARG A  54       6.219  10.092  10.315  1.00 58.12           C  
ATOM    412  O   ARG A  54       8.123   9.185   8.406  1.00 58.12           O  
ATOM    413  CG  ARG A  54       5.254  11.100  10.973  1.00 58.12           C  
ATOM    414  CD  ARG A  54       5.615  11.456  12.422  1.00 58.12           C  
ATOM    415  NE  ARG A  54       4.428  11.892  13.200  1.00 58.12           N  
ATOM    416  NH1 ARG A  54       4.857  10.685  15.109  1.00 58.12           N  
ATOM    417  NH2 ARG A  54       2.989  11.867  14.991  1.00 58.12           N  
ATOM    418  CZ  ARG A  54       4.100  11.494  14.424  1.00 58.12           C  
ATOM    419  N   LEU A  55       6.833   7.821   7.169  1.00 53.06           N  
ATOM    420  CA  LEU A  55       7.874   7.157   6.281  1.00 53.06           C  
ATOM    421  C   LEU A  55       8.944   8.024   5.465  1.00 53.06           C  
ATOM    422  CB  LEU A  55       7.184   6.130   5.342  1.00 53.06           C  
ATOM    423  O   LEU A  55       8.999   9.239   5.638  1.00 53.06           O  
ATOM    424  CG  LEU A  55       6.390   4.978   6.005  1.00 53.06           C  
ATOM    425  CD1 LEU A  55       5.501   4.302   4.960  1.00 53.06           C  
ATOM    426  CD2 LEU A  55       7.253   3.888   6.629  1.00 53.06           C  
ATOM    427  N   CYS A  56       9.824   7.458   4.591  1.00 56.83           N  
ATOM    428  CA  CYS A  56      10.634   8.165   3.532  1.00 56.83           C  
ATOM    429  C   CYS A  56      10.778   7.388   2.151  1.00 56.83           C  
ATOM    430  CB  CYS A  56      11.977   8.788   4.015  1.00 56.83           C  
ATOM    431  O   CYS A  56      10.220   6.299   2.151  1.00 56.83           O  
ATOM    432  SG  CYS A  56      12.762   8.515   5.616  1.00 56.83           S  
ATOM    433  N   PRO A  57      11.449   7.846   1.019  1.00 55.19           N  
ATOM    434  CA  PRO A  57      10.935   7.642  -0.380  1.00 55.19           C  
ATOM    435  C   PRO A  57      11.709   6.918  -1.530  1.00 55.19           C  
ATOM    436  CB  PRO A  57      10.849   9.067  -0.895  1.00 55.19           C  
ATOM    437  O   PRO A  57      12.823   7.302  -1.859  1.00 55.19           O  
ATOM    438  CG  PRO A  57      12.121   9.729  -0.376  1.00 55.19           C  
ATOM    439  CD  PRO A  57      12.417   8.953   0.910  1.00 55.19           C  
ATOM    440  N   VAL A  58      11.073   5.931  -2.173  1.00 54.35           N  
ATOM    441  CA  VAL A  58      11.377   5.157  -3.411  1.00 54.35           C  
ATOM    442  C   VAL A  58      10.429   3.954  -3.342  1.00 54.35           C  
ATOM    443  CB  VAL A  58      12.820   4.591  -3.644  1.00 54.35           C  
ATOM    444  O   VAL A  58      10.337   3.290  -2.308  1.00 54.35           O  
ATOM    445  CG1 VAL A  58      12.870   3.732  -4.931  1.00 54.35           C  
ATOM    446  CG2 VAL A  58      13.976   5.583  -3.826  1.00 54.35           C  
ATOM    447  N   SER A  59       9.716   3.689  -4.426  1.00 51.15           N  
ATOM    448  CA  SER A  59       9.068   2.419  -4.735  1.00 51.15           C  
ATOM    449  C   SER A  59       8.405   2.575  -6.088  1.00 51.15           C  
ATOM    450  CB  SER A  59       8.049   2.034  -3.657  1.00 51.15           C  
ATOM    451  O   SER A  59       7.798   3.603  -6.366  1.00 51.15           O  
ATOM    452  OG  SER A  59       7.101   1.089  -4.090  1.00 51.15           O  
ATOM    453  N   GLU A  60       8.453   1.556  -6.928  1.00 63.62           N  
ATOM    454  CA  GLU A  60       7.768   1.582  -8.214  1.00 63.62           C  
ATOM    455  C   GLU A  60       6.344   1.001  -8.058  1.00 63.62           C  
ATOM    456  CB  GLU A  60       8.687   1.002  -9.310  1.00 63.62           C  
ATOM    457  O   GLU A  60       5.688   0.647  -9.030  1.00 63.62           O  
ATOM    458  CG  GLU A  60       9.991   1.812  -9.520  1.00 63.62           C  
ATOM    459  CD  GLU A  60      11.033   1.654  -8.390  1.00 63.62           C  
ATOM    460  OE1 GLU A  60      11.093   2.540  -7.502  1.00 63.62           O  
ATOM    461  OE2 GLU A  60      11.730   0.612  -8.341  1.00 63.62           O  
ATOM    462  N   MET A  61       5.843   0.894  -6.812  1.00 56.35           N  
ATOM    463  CA  MET A  61       4.478   0.472  -6.510  1.00 56.35           C  
ATOM    464  C   MET A  61       3.455   1.375  -7.186  1.00 56.35           C  
ATOM    465  CB  MET A  61       4.148   0.464  -5.002  1.00 56.35           C  
ATOM    466  O   MET A  61       3.289   2.545  -6.838  1.00 56.35           O  
ATOM    467  CG  MET A  61       4.275  -0.880  -4.288  1.00 56.35           C  
ATOM    468  SD  MET A  61       3.241  -0.987  -2.794  1.00 56.35           S  
ATOM    469  CE  MET A  61       4.412  -0.357  -1.565  1.00 56.35           C  
ATOM    470  N   PHE A  62       2.596   0.744  -7.976  1.00 61.35           N  
ATOM    471  CA  PHE A  62       1.234   1.203  -8.182  1.00 61.35           C  
ATOM    472  C   PHE A  62       0.396   0.753  -6.959  1.00 61.35           C  
ATOM    473  CB  PHE A  62       0.719   0.720  -9.551  1.00 61.35           C  
ATOM    474  O   PHE A  62      -0.445  -0.143  -7.048  1.00 61.35           O  
ATOM    475  CG  PHE A  62       1.683   0.445 -10.703  1.00 61.35           C  
ATOM    476  CD1 PHE A  62       1.375  -0.592 -11.607  1.00 61.35           C  
ATOM    477  CD2 PHE A  62       2.881   1.164 -10.876  1.00 61.35           C  
ATOM    478  CE1 PHE A  62       2.293  -0.974 -12.603  1.00 61.35           C  
ATOM    479  CE2 PHE A  62       3.794   0.790 -11.875  1.00 61.35           C  
ATOM    480  CZ  PHE A  62       3.514  -0.291 -12.723  1.00 61.35           C  
ATOM    481  N   GLY A  63       0.736   1.295  -5.785  1.00 57.78           N  
ATOM    482  CA  GLY A  63       0.471   0.773  -4.430  1.00 57.78           C  
ATOM    483  C   GLY A  63      -0.937   1.004  -3.899  1.00 57.78           C  
ATOM    484  O   GLY A  63      -1.775   1.555  -4.606  1.00 57.78           O  
ATOM    485  N   ARG A  64      -1.244   0.607  -2.649  1.00 61.96           N  
ATOM    486  CA  ARG A  64      -2.555   0.909  -2.026  1.00 61.96           C  
ATOM    487  C   ARG A  64      -2.586   1.046  -0.507  1.00 61.96           C  
ATOM    488  CB  ARG A  64      -3.608  -0.157  -2.383  1.00 61.96           C  
ATOM    489  O   ARG A  64      -2.130   0.162   0.201  1.00 61.96           O  
ATOM    490  CG  ARG A  64      -4.021  -0.026  -3.842  1.00 61.96           C  
ATOM    491  CD  ARG A  64      -5.333  -0.691  -4.187  1.00 61.96           C  
ATOM    492  NE  ARG A  64      -5.853  -0.089  -5.414  1.00 61.96           N  
ATOM    493  NH1 ARG A  64      -8.030   0.217  -4.714  1.00 61.96           N  
ATOM    494  NH2 ARG A  64      -7.238   1.257  -6.523  1.00 61.96           N  
ATOM    495  CZ  ARG A  64      -7.048   0.435  -5.541  1.00 61.96           C  
ATOM    496  N   LEU A  65      -3.360   2.043  -0.079  1.00 52.83           N  
ATOM    497  CA  LEU A  65      -4.367   1.933   0.985  1.00 52.83           C  
ATOM    498  C   LEU A  65      -5.776   1.989   0.330  1.00 52.83           C  
ATOM    499  CB  LEU A  65      -4.121   3.060   2.009  1.00 52.83           C  
ATOM    500  O   LEU A  65      -5.881   2.402  -0.832  1.00 52.83           O  
ATOM    501  CG  LEU A  65      -2.742   3.040   2.707  1.00 52.83           C  
ATOM    502  CD1 LEU A  65      -2.647   4.197   3.700  1.00 52.83           C  
ATOM    503  CD2 LEU A  65      -2.441   1.740   3.460  1.00 52.83           C  
ATOM    504  N   SER A  66      -6.860   1.507   0.963  1.00 55.43           N  
ATOM    505  CA  SER A  66      -8.192   1.431   0.315  1.00 55.43           C  
ATOM    506  C   SER A  66      -9.473   1.539   1.186  1.00 55.43           C  
ATOM    507  CB  SER A  66      -8.245   0.239  -0.652  1.00 55.43           C  
ATOM    508  O   SER A  66     -10.088   2.597   1.111  1.00 55.43           O  
ATOM    509  OG  SER A  66      -7.629   0.588  -1.878  1.00 55.43           O  
ATOM    510  N   PRO A  67     -10.021   0.498   1.854  1.00 50.43           N  
ATOM    511  CA  PRO A  67     -11.436   0.458   2.241  1.00 50.43           C  
ATOM    512  C   PRO A  67     -11.687   1.002   3.654  1.00 50.43           C  
ATOM    513  CB  PRO A  67     -11.819  -1.014   2.074  1.00 50.43           C  
ATOM    514  O   PRO A  67     -11.851   0.219   4.585  1.00 50.43           O  
ATOM    515  CG  PRO A  67     -10.564  -1.739   2.558  1.00 50.43           C  
ATOM    516  CD  PRO A  67      -9.422  -0.771   2.230  1.00 50.43           C  
ATOM    517  N   VAL A  68     -11.816   2.328   3.759  1.00 53.41           N  
ATOM    518  CA  VAL A  68     -11.572   3.143   4.964  1.00 53.41           C  
ATOM    519  C   VAL A  68     -10.059   3.298   5.211  1.00 53.41           C  
ATOM    520  CB  VAL A  68     -12.418   2.703   6.176  1.00 53.41           C  
ATOM    521  O   VAL A  68      -9.308   2.352   4.974  1.00 53.41           O  
ATOM    522  CG1 VAL A  68     -12.322   3.728   7.296  1.00 53.41           C  
ATOM    523  CG2 VAL A  68     -13.905   2.520   5.828  1.00 53.41           C  
ATOM    524  N   SER A  69      -9.570   4.510   5.529  1.00 56.97           N  
ATOM    525  CA  SER A  69      -8.118   4.800   5.594  1.00 56.97           C  
ATOM    526  C   SER A  69      -7.723   6.132   6.265  1.00 56.97           C  
ATOM    527  CB  SER A  69      -7.558   4.726   4.166  1.00 56.97           C  
ATOM    528  O   SER A  69      -7.093   6.968   5.618  1.00 56.97           O  
ATOM    529  OG  SER A  69      -6.148   4.845   4.123  1.00 56.97           O  
ATOM    530  N   GLU A  70      -8.041   6.369   7.540  1.00 60.29           N  
ATOM    531  CA  GLU A  70      -8.005   7.718   8.158  1.00 60.29           C  
ATOM    532  C   GLU A  70      -6.591   8.318   8.546  1.00 60.29           C  
ATOM    533  CB  GLU A  70      -9.122   7.853   9.224  1.00 60.29           C  
ATOM    534  O   GLU A  70      -6.387   8.884   9.612  1.00 60.29           O  
ATOM    535  CG  GLU A  70     -10.587   7.624   8.809  1.00 60.29           C  
ATOM    536  CD  GLU A  70     -11.622   7.890   9.916  1.00 60.29           C  
ATOM    537  OE1 GLU A  70     -12.736   7.334   9.757  1.00 60.29           O  
ATOM    538  OE2 GLU A  70     -11.301   8.583  10.894  1.00 60.29           O  
ATOM    539  N   THR A  71      -5.589   8.244   7.646  1.00 51.51           N  
ATOM    540  CA  THR A  71      -4.098   8.172   7.812  1.00 51.51           C  
ATOM    541  C   THR A  71      -3.200   9.437   8.066  1.00 51.51           C  
ATOM    542  CB  THR A  71      -3.595   7.479   6.524  1.00 51.51           C  
ATOM    543  O   THR A  71      -2.696  10.049   7.124  1.00 51.51           O  
ATOM    544  CG2 THR A  71      -2.116   7.083   6.430  1.00 51.51           C  
ATOM    545  OG1 THR A  71      -4.290   6.269   6.329  1.00 51.51           O  
ATOM    546  N   PHE A  72      -2.795   9.808   9.292  1.00 59.46           N  
ATOM    547  CA  PHE A  72      -1.795  10.879   9.565  1.00 59.46           C  
ATOM    548  C   PHE A  72      -0.304  10.493   9.259  1.00 59.46           C  
ATOM    549  CB  PHE A  72      -2.080  11.634  10.909  1.00 59.46           C  
ATOM    550  O   PHE A  72      -0.027   9.462   8.658  1.00 59.46           O  
ATOM    551  CG  PHE A  72      -3.456  12.205  11.323  1.00 59.46           C  
ATOM    552  CD1 PHE A  72      -3.491  13.340  12.166  1.00 59.46           C  
ATOM    553  CD2 PHE A  72      -4.692  11.588  11.029  1.00 59.46           C  
ATOM    554  CE1 PHE A  72      -4.702  13.930  12.572  1.00 59.46           C  
ATOM    555  CE2 PHE A  72      -5.907  12.162  11.445  1.00 59.46           C  
ATOM    556  CZ  PHE A  72      -5.917  13.348  12.189  1.00 59.46           C  
ATOM    557  N   GLY A  73       0.739  11.312   9.546  1.00 56.42           N  
ATOM    558  CA  GLY A  73       1.989  11.222   8.747  1.00 56.42           C  
ATOM    559  C   GLY A  73       3.188  12.218   8.861  1.00 56.42           C  
ATOM    560  O   GLY A  73       3.218  13.136   9.676  1.00 56.42           O  
ATOM    561  N   ARG A  74       4.208  11.962   8.004  1.00 60.83           N  
ATOM    562  CA  ARG A  74       5.451  12.688   7.538  1.00 60.83           C  
ATOM    563  C   ARG A  74       6.258  11.801   6.525  1.00 60.83           C  
ATOM    564  CB  ARG A  74       6.451  13.290   8.585  1.00 60.83           C  
ATOM    565  O   ARG A  74       7.419  11.535   6.783  1.00 60.83           O  
ATOM    566  CG  ARG A  74       6.034  14.449   9.526  1.00 60.83           C  
ATOM    567  CD  ARG A  74       7.247  15.369   9.786  1.00 60.83           C  
ATOM    568  NE  ARG A  74       6.969  16.472  10.737  1.00 60.83           N  
ATOM    569  NH1 ARG A  74       8.900  17.670  10.364  1.00 60.83           N  
ATOM    570  NH2 ARG A  74       7.506  18.314  11.979  1.00 60.83           N  
ATOM    571  CZ  ARG A  74       7.787  17.476  11.019  1.00 60.83           C  
ATOM    572  N   LEU A  75       5.595  11.218   5.507  1.00 49.50           N  
ATOM    573  CA  LEU A  75       5.960   9.940   4.836  1.00 49.50           C  
ATOM    574  C   LEU A  75       6.579   9.988   3.423  1.00 49.50           C  
ATOM    575  CB  LEU A  75       4.707   9.035   4.678  1.00 49.50           C  
ATOM    576  O   LEU A  75       5.875   9.701   2.474  1.00 49.50           O  
ATOM    577  CG  LEU A  75       3.824   8.750   5.867  1.00 49.50           C  
ATOM    578  CD1 LEU A  75       2.586   9.630   5.846  1.00 49.50           C  
ATOM    579  CD2 LEU A  75       3.364   7.304   5.917  1.00 49.50           C  
ATOM    580  N   CYS A  76       7.821  10.351   3.180  1.00 58.04           N  
ATOM    581  CA  CYS A  76       8.262  10.556   1.787  1.00 58.04           C  
ATOM    582  C   CYS A  76       7.869   9.376   0.807  1.00 58.04           C  
ATOM    583  CB  CYS A  76       9.742  10.997   1.863  1.00 58.04           C  
ATOM    584  O   CYS A  76       8.265   8.268   1.141  1.00 58.04           O  
ATOM    585  SG  CYS A  76      10.116  12.071   3.292  1.00 58.04           S  
ATOM    586  N   PRO A  77       7.031   9.522  -0.276  1.00 54.21           N  
ATOM    587  CA  PRO A  77       6.381   8.387  -0.956  1.00 54.21           C  
ATOM    588  C   PRO A  77       7.301   7.320  -1.559  1.00 54.21           C  
ATOM    589  CB  PRO A  77       5.475   8.959  -2.067  1.00 54.21           C  
ATOM    590  O   PRO A  77       8.402   7.626  -1.999  1.00 54.21           O  
ATOM    591  CG  PRO A  77       5.998  10.371  -2.261  1.00 54.21           C  
ATOM    592  CD  PRO A  77       6.315  10.683  -0.811  1.00 54.21           C  
ATOM    593  N   VAL A  78       6.841   6.074  -1.703  1.00 54.25           N  
ATOM    594  CA  VAL A  78       5.424   5.647  -1.781  1.00 54.25           C  
ATOM    595  C   VAL A  78       4.562   5.827  -0.518  1.00 54.25           C  
ATOM    596  CB  VAL A  78       5.357   4.213  -2.345  1.00 54.25           C  
ATOM    597  O   VAL A  78       4.947   5.549   0.612  1.00 54.25           O  
ATOM    598  CG1 VAL A  78       4.133   3.385  -1.931  1.00 54.25           C  
ATOM    599  CG2 VAL A  78       5.453   4.310  -3.878  1.00 54.25           C  
ATOM    600  N   SER A  79       3.352   6.343  -0.742  1.00 52.81           N  
ATOM    601  CA  SER A  79       2.201   6.389   0.174  1.00 52.81           C  
ATOM    602  C   SER A  79       0.978   6.608  -0.723  1.00 52.81           C  
ATOM    603  CB  SER A  79       2.346   7.534   1.184  1.00 52.81           C  
ATOM    604  O   SER A  79       0.694   7.734  -1.120  1.00 52.81           O  
ATOM    605  OG  SER A  79       3.325   7.222   2.156  1.00 52.81           O  
ATOM    606  N   GLU A  80       0.412   5.513  -1.236  1.00 61.55           N  
ATOM    607  CA  GLU A  80       0.165   5.447  -2.686  1.00 61.55           C  
ATOM    608  C   GLU A  80      -1.231   5.852  -3.201  1.00 61.55           C  
ATOM    609  CB  GLU A  80       0.567   4.056  -3.211  1.00 61.55           C  
ATOM    610  O   GLU A  80      -2.267   5.403  -2.704  1.00 61.55           O  
ATOM    611  CG  GLU A  80       1.666   4.147  -4.273  1.00 61.55           C  
ATOM    612  CD  GLU A  80       1.135   4.832  -5.520  1.00 61.55           C  
ATOM    613  OE1 GLU A  80       0.469   4.177  -6.349  1.00 61.55           O  
ATOM    614  OE2 GLU A  80       1.242   6.074  -5.545  1.00 61.55           O  
ATOM    615  N   THR A  81      -1.238   6.605  -4.306  1.00 56.65           N  
ATOM    616  CA  THR A  81      -2.417   7.091  -5.051  1.00 56.65           C  
ATOM    617  C   THR A  81      -2.968   6.053  -6.057  1.00 56.65           C  
ATOM    618  CB  THR A  81      -2.135   8.495  -5.640  1.00 56.65           C  
ATOM    619  O   THR A  81      -4.169   6.053  -6.340  1.00 56.65           O  
ATOM    620  CG2 THR A  81      -0.780   8.608  -6.318  1.00 56.65           C  
ATOM    621  OG1 THR A  81      -3.111   8.892  -6.568  1.00 56.65           O  
ATOM    622  N   PHE A  82      -2.188   5.012  -6.406  1.00 60.03           N  
ATOM    623  CA  PHE A  82      -2.652   3.633  -6.695  1.00 60.03           C  
ATOM    624  C   PHE A  82      -3.888   3.260  -5.834  1.00 60.03           C  
ATOM    625  CB  PHE A  82      -2.758   3.356  -8.206  1.00 60.03           C  
ATOM    626  O   PHE A  82      -4.876   2.677  -6.315  1.00 60.03           O  
ATOM    627  CG  PHE A  82      -2.792   1.913  -8.743  1.00 60.03           C  
ATOM    628  CD1 PHE A  82      -3.204   0.799  -7.981  1.00 60.03           C  
ATOM    629  CD2 PHE A  82      -2.381   1.675 -10.070  1.00 60.03           C  
ATOM    630  CE1 PHE A  82      -3.247  -0.491  -8.548  1.00 60.03           C  
ATOM    631  CE2 PHE A  82      -2.327   0.377 -10.610  1.00 60.03           C  
ATOM    632  CZ  PHE A  82      -2.776  -0.712  -9.852  1.00 60.03           C  
ATOM    633  N   GLY A  83      -3.852   3.684  -4.561  1.00 60.14           N  
ATOM    634  CA  GLY A  83      -4.881   3.607  -3.528  1.00 60.14           C  
ATOM    635  C   GLY A  83      -6.293   3.943  -3.980  1.00 60.14           C  
ATOM    636  O   GLY A  83      -7.094   3.031  -4.187  1.00 60.14           O  
ATOM    637  N   ARG A  84      -6.607   5.238  -4.104  1.00 62.42           N  
ATOM    638  CA  ARG A  84      -7.930   5.846  -3.825  1.00 62.42           C  
ATOM    639  C   ARG A  84      -8.622   5.231  -2.611  1.00 62.42           C  
ATOM    640  CB  ARG A  84      -8.923   5.938  -5.006  1.00 62.42           C  
ATOM    641  O   ARG A  84      -9.052   4.081  -2.651  1.00 62.42           O  
ATOM    642  CG  ARG A  84      -8.364   5.784  -6.423  1.00 62.42           C  
ATOM    643  CD  ARG A  84      -8.127   4.364  -6.932  1.00 62.42           C  
ATOM    644  NE  ARG A  84      -9.351   3.557  -7.130  1.00 62.42           N  
ATOM    645  NH1 ARG A  84      -9.734   2.724  -5.015  1.00 62.42           N  
ATOM    646  NH2 ARG A  84     -11.146   2.262  -6.638  1.00 62.42           N  
ATOM    647  CZ  ARG A  84     -10.076   2.886  -6.255  1.00 62.42           C  
ATOM    648  N   LEU A  85      -8.772   6.011  -1.560  1.00 51.18           N  
ATOM    649  CA  LEU A  85      -9.493   5.617  -0.357  1.00 51.18           C  
ATOM    650  C   LEU A  85     -10.988   5.478  -0.753  1.00 51.18           C  
ATOM    651  CB  LEU A  85      -9.079   6.596   0.769  1.00 51.18           C  
ATOM    652  O   LEU A  85     -11.461   6.198  -1.636  1.00 51.18           O  
ATOM    653  CG  LEU A  85      -7.547   6.881   0.799  1.00 51.18           C  
ATOM    654  CD1 LEU A  85      -7.108   7.809   1.923  1.00 51.18           C  
ATOM    655  CD2 LEU A  85      -6.686   5.610   0.822  1.00 51.18           C  
ATOM    656  N   CYS A  86     -11.647   4.389  -0.345  1.00 56.54           N  
ATOM    657  CA  CYS A  86     -12.663   3.713  -1.177  1.00 56.54           C  
ATOM    658  C   CYS A  86     -14.117   3.886  -0.718  1.00 56.54           C  
ATOM    659  CB  CYS A  86     -12.362   2.206  -1.262  1.00 56.54           C  
ATOM    660  O   CYS A  86     -14.978   4.128  -1.564  1.00 56.54           O  
ATOM    661  SG  CYS A  86     -10.956   1.793  -2.319  1.00 56.54           S  
ATOM    662  N   PRO A  87     -14.418   3.570   0.550  1.00 53.27           N  
ATOM    663  CA  PRO A  87     -14.989   4.540   1.483  1.00 53.27           C  
ATOM    664  C   PRO A  87     -13.910   5.184   2.366  1.00 53.27           C  
ATOM    665  CB  PRO A  87     -16.030   3.774   2.308  1.00 53.27           C  
ATOM    666  O   PRO A  87     -12.811   4.647   2.450  1.00 53.27           O  
ATOM    667  CG  PRO A  87     -15.493   2.348   2.293  1.00 53.27           C  
ATOM    668  CD  PRO A  87     -14.909   2.242   0.889  1.00 53.27           C  
ATOM    669  N   VAL A  88     -14.301   6.299   2.993  1.00 52.25           N  
ATOM    670  CA  VAL A  88     -13.732   7.084   4.112  1.00 52.25           C  
ATOM    671  C   VAL A  88     -12.207   7.260   4.191  1.00 52.25           C  
ATOM    672  CB  VAL A  88     -14.332   6.612   5.454  1.00 52.25           C  
ATOM    673  O   VAL A  88     -11.416   6.322   4.141  1.00 52.25           O  
ATOM    674  CG1 VAL A  88     -13.833   7.402   6.666  1.00 52.25           C  
ATOM    675  CG2 VAL A  88     -15.866   6.734   5.447  1.00 52.25           C  
ATOM    676  N   SER A  89     -11.795   8.489   4.486  1.00 47.33           N  
ATOM    677  CA  SER A  89     -10.595   8.720   5.283  1.00 47.33           C  
ATOM    678  C   SER A  89     -10.802   9.922   6.214  1.00 47.33           C  
ATOM    679  CB  SER A  89      -9.315   8.775   4.427  1.00 47.33           C  
ATOM    680  O   SER A  89     -11.896  10.457   6.292  1.00 47.33           O  
ATOM    681  OG  SER A  89      -9.154   9.902   3.595  1.00 47.33           O  
ATOM    682  N   GLU A  90      -9.719  10.237   6.902  1.00 58.57           N  
ATOM    683  CA  GLU A  90      -9.221  11.389   7.658  1.00 58.57           C  
ATOM    684  C   GLU A  90      -7.678  11.293   7.456  1.00 58.57           C  
ATOM    685  CB  GLU A  90      -9.670  11.383   9.130  1.00 58.57           C  
ATOM    686  O   GLU A  90      -7.253  10.359   6.765  1.00 58.57           O  
ATOM    687  CG  GLU A  90     -10.034  12.819   9.527  1.00 58.57           C  
ATOM    688  CD  GLU A  90     -10.235  13.005  11.036  1.00 58.57           C  
ATOM    689  OE1 GLU A  90      -9.209  13.317  11.689  1.00 58.57           O  
ATOM    690  OE2 GLU A  90     -11.391  12.943  11.504  1.00 58.57           O  
ATOM    691  N   MET A  91      -6.811  12.226   7.898  1.00 50.50           N  
ATOM    692  CA  MET A  91      -5.323  12.115   7.758  1.00 50.50           C  
ATOM    693  C   MET A  91      -4.567  13.358   8.338  1.00 50.50           C  
ATOM    694  CB  MET A  91      -4.949  11.722   6.282  1.00 50.50           C  
ATOM    695  O   MET A  91      -5.195  14.320   8.736  1.00 50.50           O  
ATOM    696  CG  MET A  91      -3.788  12.356   5.532  1.00 50.50           C  
ATOM    697  SD  MET A  91      -3.697  11.894   3.787  1.00 50.50           S  
ATOM    698  CE  MET A  91      -2.958  13.393   3.090  1.00 50.50           C  
ATOM    699  N   PHE A  92      -3.215  13.376   8.364  1.00 56.25           N  
ATOM    700  CA  PHE A  92      -2.249  14.504   8.607  1.00 56.25           C  
ATOM    701  C   PHE A  92      -0.749  14.181   8.370  1.00 56.25           C  
ATOM    702  CB  PHE A  92      -2.349  15.186   9.991  1.00 56.25           C  
ATOM    703  O   PHE A  92      -0.035  13.795   9.291  1.00 56.25           O  
ATOM    704  CG  PHE A  92      -1.787  16.606  10.027  1.00 56.25           C  
ATOM    705  CD1 PHE A  92      -0.420  16.885   9.791  1.00 56.25           C  
ATOM    706  CD2 PHE A  92      -2.662  17.680  10.262  1.00 56.25           C  
ATOM    707  CE1 PHE A  92       0.035  18.208   9.674  1.00 56.25           C  
ATOM    708  CE2 PHE A  92      -2.209  19.005  10.154  1.00 56.25           C  
ATOM    709  CZ  PHE A  92      -0.867  19.272   9.839  1.00 56.25           C  
ATOM    710  N   ALA A  93      -0.176  14.465   7.193  1.00 51.72           N  
ATOM    711  CA  ALA A  93       1.199  14.072   6.811  1.00 51.72           C  
ATOM    712  C   ALA A  93       2.328  15.151   6.613  1.00 51.72           C  
ATOM    713  CB  ALA A  93       1.028  13.127   5.633  1.00 51.72           C  
ATOM    714  O   ALA A  93       2.164  16.293   7.028  1.00 51.72           O  
ATOM    715  N   ARG A  94       3.498  14.787   6.010  1.00 55.44           N  
ATOM    716  CA  ARG A  94       4.683  15.582   5.472  1.00 55.44           C  
ATOM    717  C   ARG A  94       5.755  14.765   4.645  1.00 55.44           C  
ATOM    718  CB  ARG A  94       5.504  16.374   6.527  1.00 55.44           C  
ATOM    719  O   ARG A  94       6.689  14.265   5.256  1.00 55.44           O  
ATOM    720  CG  ARG A  94       4.807  17.379   7.449  1.00 55.44           C  
ATOM    721  CD  ARG A  94       5.806  18.400   8.007  1.00 55.44           C  
ATOM    722  NE  ARG A  94       5.193  19.241   9.055  1.00 55.44           N  
ATOM    723  NH1 ARG A  94       6.880  20.790   9.255  1.00 55.44           N  
ATOM    724  NH2 ARG A  94       5.097  20.919  10.593  1.00 55.44           N  
ATOM    725  CZ  ARG A  94       5.724  20.309   9.625  1.00 55.44           C  
ATOM    726  N   LEU A  95       5.667  14.636   3.314  1.00 49.45           N  
ATOM    727  CA  LEU A  95       6.422  13.691   2.445  1.00 49.45           C  
ATOM    728  C   LEU A  95       7.555  14.351   1.533  1.00 49.45           C  
ATOM    729  CB  LEU A  95       5.340  12.895   1.653  1.00 49.45           C  
ATOM    730  O   LEU A  95       7.690  15.568   1.608  1.00 49.45           O  
ATOM    731  CG  LEU A  95       4.192  12.087   2.346  1.00 49.45           C  
ATOM    732  CD1 LEU A  95       3.081  12.721   3.162  1.00 49.45           C  
ATOM    733  CD2 LEU A  95       3.447  11.123   1.404  1.00 49.45           C  
ATOM    734  N   CYS A  96       8.320  13.583   0.700  1.00 54.86           N  
ATOM    735  CA  CYS A  96       9.389  13.830  -0.348  1.00 54.86           C  
ATOM    736  C   CYS A  96       9.528  12.589  -1.315  1.00 54.86           C  
ATOM    737  CB  CYS A  96      10.775  14.140   0.263  1.00 54.86           C  
ATOM    738  O   CYS A  96       8.984  11.580  -0.927  1.00 54.86           O  
ATOM    739  SG  CYS A  96      10.829  15.702   1.187  1.00 54.86           S  
ATOM    740  N   PRO A  97      10.192  12.523  -2.499  1.00 54.45           N  
ATOM    741  CA  PRO A  97       9.819  11.467  -3.493  1.00 54.45           C  
ATOM    742  C   PRO A  97      10.886  10.576  -4.181  1.00 54.45           C  
ATOM    743  CB  PRO A  97       9.228  12.323  -4.589  1.00 54.45           C  
ATOM    744  O   PRO A  97      12.005  11.037  -4.373  1.00 54.45           O  
ATOM    745  CG  PRO A  97      10.253  13.467  -4.684  1.00 54.45           C  
ATOM    746  CD  PRO A  97      10.710  13.668  -3.234  1.00 54.45           C  
ATOM    747  N   VAL A  98      10.455   9.387  -4.672  1.00 51.77           N  
ATOM    748  CA  VAL A  98      10.675   8.773  -6.026  1.00 51.77           C  
ATOM    749  C   VAL A  98       9.591   7.683  -6.265  1.00 51.77           C  
ATOM    750  CB  VAL A  98      12.044   8.059  -6.219  1.00 51.77           C  
ATOM    751  O   VAL A  98       9.268   6.985  -5.306  1.00 51.77           O  
ATOM    752  CG1 VAL A  98      12.284   7.709  -7.697  1.00 51.77           C  
ATOM    753  CG2 VAL A  98      13.288   8.834  -5.773  1.00 51.77           C  
ATOM    754  N   SER A  99       9.051   7.491  -7.488  1.00 51.11           N  
ATOM    755  CA  SER A  99       8.248   6.297  -7.877  1.00 51.11           C  
ATOM    756  C   SER A  99       7.932   6.167  -9.389  1.00 51.11           C  
ATOM    757  CB  SER A  99       6.901   6.277  -7.128  1.00 51.11           C  
ATOM    758  O   SER A  99       8.005   7.149 -10.121  1.00 51.11           O  
ATOM    759  OG  SER A  99       6.076   7.379  -7.450  1.00 51.11           O  
ATOM    760  N   GLU A 100       7.457   4.994  -9.848  1.00 54.95           N  
ATOM    761  CA  GLU A 100       6.623   4.838 -11.072  1.00 54.95           C  
ATOM    762  C   GLU A 100       5.134   4.639 -10.715  1.00 54.95           C  
ATOM    763  CB  GLU A 100       7.183   3.829 -12.101  1.00 54.95           C  
ATOM    764  O   GLU A 100       4.405   3.843 -11.301  1.00 54.95           O  
ATOM    765  CG  GLU A 100       8.542   4.296 -12.666  1.00 54.95           C  
ATOM    766  CD  GLU A 100       8.853   3.852 -14.111  1.00 54.95           C  
ATOM    767  OE1 GLU A 100       9.766   4.474 -14.703  1.00 54.95           O  
ATOM    768  OE2 GLU A 100       8.160   2.956 -14.647  1.00 54.95           O  
ATOM    769  N   THR A 101       4.667   5.419  -9.730  1.00 53.23           N  
ATOM    770  CA  THR A 101       3.264   5.508  -9.297  1.00 53.23           C  
ATOM    771  C   THR A 101       2.308   5.665 -10.486  1.00 53.23           C  
ATOM    772  CB  THR A 101       3.094   6.722  -8.362  1.00 53.23           C  
ATOM    773  O   THR A 101       2.246   6.715 -11.125  1.00 53.23           O  
ATOM    774  CG2 THR A 101       1.666   7.212  -8.192  1.00 53.23           C  
ATOM    775  OG1 THR A 101       3.537   6.441  -7.056  1.00 53.23           O  
ATOM    776  N   PHE A 102       1.445   4.677 -10.720  1.00 58.40           N  
ATOM    777  CA  PHE A 102       0.349   4.761 -11.697  1.00 58.40           C  
ATOM    778  C   PHE A 102      -0.943   5.334 -11.060  1.00 58.40           C  
ATOM    779  CB  PHE A 102       0.221   3.411 -12.425  1.00 58.40           C  
ATOM    780  O   PHE A 102      -2.027   4.750 -11.152  1.00 58.40           O  
ATOM    781  CG  PHE A 102       1.293   3.055 -13.455  1.00 58.40           C  
ATOM    782  CD1 PHE A 102       1.191   1.821 -14.129  1.00 58.40           C  
ATOM    783  CD2 PHE A 102       2.390   3.897 -13.745  1.00 58.40           C  
ATOM    784  CE1 PHE A 102       2.155   1.435 -15.078  1.00 58.40           C  
ATOM    785  CE2 PHE A 102       3.366   3.501 -14.676  1.00 58.40           C  
ATOM    786  CZ  PHE A 102       3.251   2.273 -15.344  1.00 58.40           C  
ATOM    787  N   GLY A 103      -0.781   6.483 -10.394  1.00 50.81           N  
ATOM    788  CA  GLY A 103      -1.715   7.166  -9.482  1.00 50.81           C  
ATOM    789  C   GLY A 103      -3.113   7.528 -10.004  1.00 50.81           C  
ATOM    790  O   GLY A 103      -3.429   7.324 -11.173  1.00 50.81           O  
ATOM    791  N   ARG A 104      -4.022   7.906  -9.093  1.00 59.16           N  
ATOM    792  CA  ARG A 104      -5.470   7.997  -9.342  1.00 59.16           C  
ATOM    793  C   ARG A 104      -6.177   8.999  -8.413  1.00 59.16           C  
ATOM    794  CB  ARG A 104      -6.088   6.593  -9.186  1.00 59.16           C  
ATOM    795  O   ARG A 104      -6.907   8.589  -7.504  1.00 59.16           O  
ATOM    796  CG  ARG A 104      -5.425   5.518 -10.047  1.00 59.16           C  
ATOM    797  CD  ARG A 104      -6.028   4.152  -9.796  1.00 59.16           C  
ATOM    798  NE  ARG A 104      -5.336   3.145 -10.602  1.00 59.16           N  
ATOM    799  NH1 ARG A 104      -6.593   1.362  -9.936  1.00 59.16           N  
ATOM    800  NH2 ARG A 104      -4.989   1.067 -11.437  1.00 59.16           N  
ATOM    801  CZ  ARG A 104      -5.622   1.869 -10.641  1.00 59.16           C  
ATOM    802  N   LEU A 105      -6.048  10.303  -8.665  1.00 49.90           N  
ATOM    803  CA  LEU A 105      -6.861  11.341  -7.992  1.00 49.90           C  
ATOM    804  C   LEU A 105      -8.377  11.018  -8.058  1.00 49.90           C  
ATOM    805  CB  LEU A 105      -6.573  12.713  -8.632  1.00 49.90           C  
ATOM    806  O   LEU A 105      -8.939  10.893  -9.146  1.00 49.90           O  
ATOM    807  CG  LEU A 105      -5.125  13.222  -8.485  1.00 49.90           C  
ATOM    808  CD1 LEU A 105      -4.979  14.552  -9.226  1.00 49.90           C  
ATOM    809  CD2 LEU A 105      -4.730  13.442  -7.023  1.00 49.90           C  
ATOM    810  N   SER A 106      -9.035  10.796  -6.903  1.00 51.10           N  
ATOM    811  CA  SER A 106     -10.347  10.106  -6.865  1.00 51.10           C  
ATOM    812  C   SER A 106     -11.147   9.976  -5.541  1.00 51.10           C  
ATOM    813  CB  SER A 106     -10.052   8.651  -7.253  1.00 51.10           C  
ATOM    814  O   SER A 106     -12.325   9.626  -5.656  1.00 51.10           O  
ATOM    815  OG  SER A 106     -11.178   7.779  -7.189  1.00 51.10           O  
ATOM    816  N   PRO A 107     -10.560   9.999  -4.329  1.00 51.89           N  
ATOM    817  CA  PRO A 107     -11.014   9.134  -3.223  1.00 51.89           C  
ATOM    818  C   PRO A 107     -12.342   9.533  -2.554  1.00 51.89           C  
ATOM    819  CB  PRO A 107      -9.866   9.181  -2.212  1.00 51.89           C  
ATOM    820  O   PRO A 107     -12.778  10.676  -2.669  1.00 51.89           O  
ATOM    821  CG  PRO A 107      -9.282  10.576  -2.414  1.00 51.89           C  
ATOM    822  CD  PRO A 107      -9.346  10.700  -3.934  1.00 51.89           C  
ATOM    823  N   VAL A 108     -12.948   8.596  -1.810  1.00 51.30           N  
ATOM    824  CA  VAL A 108     -13.704   8.934  -0.588  1.00 51.30           C  
ATOM    825  C   VAL A 108     -12.686   9.195   0.506  1.00 51.30           C  
ATOM    826  CB  VAL A 108     -14.655   7.832  -0.084  1.00 51.30           C  
ATOM    827  O   VAL A 108     -11.923   8.291   0.838  1.00 51.30           O  
ATOM    828  CG1 VAL A 108     -15.509   8.351   1.087  1.00 51.30           C  
ATOM    829  CG2 VAL A 108     -15.644   7.333  -1.124  1.00 51.30           C  
ATOM    830  N   SER A 109     -12.667  10.408   1.048  1.00 48.64           N  
ATOM    831  CA  SER A 109     -11.617  10.832   1.969  1.00 48.64           C  
ATOM    832  C   SER A 109     -12.087  11.759   3.085  1.00 48.64           C  
ATOM    833  CB  SER A 109     -10.472  11.492   1.180  1.00 48.64           C  
ATOM    834  O   SER A 109     -13.198  12.262   3.066  1.00 48.64           O  
ATOM    835  OG  SER A 109      -9.511  10.502   0.869  1.00 48.64           O  
ATOM    836  N   GLU A 110     -11.184  11.988   4.019  1.00 54.91           N  
ATOM    837  CA  GLU A 110     -10.870  13.248   4.691  1.00 54.91           C  
ATOM    838  C   GLU A 110      -9.342  13.239   4.924  1.00 54.91           C  
ATOM    839  CB  GLU A 110     -11.752  13.504   5.928  1.00 54.91           C  
ATOM    840  O   GLU A 110      -8.713  12.184   4.770  1.00 54.91           O  
ATOM    841  CG  GLU A 110     -11.503  14.915   6.478  1.00 54.91           C  
ATOM    842  CD  GLU A 110     -12.629  15.474   7.362  1.00 54.91           C  
ATOM    843  OE1 GLU A 110     -12.334  16.484   8.042  1.00 54.91           O  
ATOM    844  OE2 GLU A 110     -13.779  14.992   7.256  1.00 54.91           O  
ATOM    845  N   MET A 111      -8.674  14.371   5.174  1.00 49.00           N  
ATOM    846  CA  MET A 111      -7.203  14.411   5.135  1.00 49.00           C  
ATOM    847  C   MET A 111      -6.542  15.520   5.954  1.00 49.00           C  
ATOM    848  CB  MET A 111      -6.713  14.546   3.677  1.00 49.00           C  
ATOM    849  O   MET A 111      -7.163  16.509   6.269  1.00 49.00           O  
ATOM    850  CG  MET A 111      -6.924  13.338   2.765  1.00 49.00           C  
ATOM    851  SD  MET A 111      -5.968  13.431   1.226  1.00 49.00           S  
ATOM    852  CE  MET A 111      -6.106  11.695   0.729  1.00 49.00           C  
ATOM    853  N   PHE A 112      -5.217  15.449   6.120  1.00 53.73           N  
ATOM    854  CA  PHE A 112      -4.309  16.599   6.191  1.00 53.73           C  
ATOM    855  C   PHE A 112      -2.869  16.263   5.702  1.00 53.73           C  
ATOM    856  CB  PHE A 112      -4.263  17.227   7.606  1.00 53.73           C  
ATOM    857  O   PHE A 112      -2.479  15.102   5.601  1.00 53.73           O  
ATOM    858  CG  PHE A 112      -5.446  18.024   8.123  1.00 53.73           C  
ATOM    859  CD1 PHE A 112      -5.500  19.417   7.925  1.00 53.73           C  
ATOM    860  CD2 PHE A 112      -6.469  17.395   8.860  1.00 53.73           C  
ATOM    861  CE1 PHE A 112      -6.612  20.154   8.370  1.00 53.73           C  
ATOM    862  CE2 PHE A 112      -7.588  18.125   9.288  1.00 53.73           C  
ATOM    863  CZ  PHE A 112      -7.667  19.502   9.030  1.00 53.73           C  
ATOM    864  N   GLY A 113      -1.966  17.234   5.493  1.00 52.81           N  
ATOM    865  CA  GLY A 113      -0.513  16.929   5.480  1.00 52.81           C  
ATOM    866  C   GLY A 113       0.424  17.777   4.631  1.00 52.81           C  
ATOM    867  O   GLY A 113       0.036  18.819   4.137  1.00 52.81           O  
ATOM    868  N   ARG A 114       1.686  17.357   4.458  1.00 56.81           N  
ATOM    869  CA  ARG A 114       2.633  17.950   3.496  1.00 56.81           C  
ATOM    870  C   ARG A 114       3.268  16.930   2.557  1.00 56.81           C  
ATOM    871  CB  ARG A 114       3.661  18.903   4.161  1.00 56.81           C  
ATOM    872  O   ARG A 114       3.182  15.745   2.847  1.00 56.81           O  
ATOM    873  CG  ARG A 114       3.093  19.915   5.181  1.00 56.81           C  
ATOM    874  CD  ARG A 114       4.189  20.937   5.504  1.00 56.81           C  
ATOM    875  NE  ARG A 114       3.759  21.981   6.456  1.00 56.81           N  
ATOM    876  NH1 ARG A 114       5.312  23.563   5.830  1.00 56.81           N  
ATOM    877  NH2 ARG A 114       3.934  23.986   7.531  1.00 56.81           N  
ATOM    878  CZ  ARG A 114       4.336  23.164   6.598  1.00 56.81           C  
ATOM    879  N   LEU A 115       3.906  17.367   1.471  1.00 46.21           N  
ATOM    880  CA  LEU A 115       4.469  16.514   0.410  1.00 46.21           C  
ATOM    881  C   LEU A 115       5.722  17.128  -0.248  1.00 46.21           C  
ATOM    882  CB  LEU A 115       3.406  16.294  -0.698  1.00 46.21           C  
ATOM    883  O   LEU A 115       5.919  18.339  -0.163  1.00 46.21           O  
ATOM    884  CG  LEU A 115       2.083  15.596  -0.322  1.00 46.21           C  
ATOM    885  CD1 LEU A 115       1.119  15.579  -1.499  1.00 46.21           C  
ATOM    886  CD2 LEU A 115       2.313  14.149   0.047  1.00 46.21           C  
ATOM    887  N   CYS A 116       6.467  16.274  -0.960  1.00 53.78           N  
ATOM    888  CA  CYS A 116       7.386  16.541  -2.076  1.00 53.78           C  
ATOM    889  C   CYS A 116       7.402  15.250  -2.957  1.00 53.78           C  
ATOM    890  CB  CYS A 116       8.775  16.950  -1.546  1.00 53.78           C  
ATOM    891  O   CYS A 116       7.149  14.177  -2.399  1.00 53.78           O  
ATOM    892  SG  CYS A 116       9.044  18.725  -1.685  1.00 53.78           S  
ATOM    893  N   PRO A 117       7.584  15.309  -4.297  1.00 51.16           N  
ATOM    894  CA  PRO A 117       6.651  14.565  -5.174  1.00 51.16           C  
ATOM    895  C   PRO A 117       7.188  13.769  -6.396  1.00 51.16           C  
ATOM    896  CB  PRO A 117       5.790  15.701  -5.714  1.00 51.16           C  
ATOM    897  O   PRO A 117       8.092  14.237  -7.079  1.00 51.16           O  
ATOM    898  CG  PRO A 117       6.805  16.831  -5.950  1.00 51.16           C  
ATOM    899  CD  PRO A 117       7.980  16.511  -5.023  1.00 51.16           C  
ATOM    900  N   VAL A 118       6.520  12.633  -6.679  1.00 49.93           N  
ATOM    901  CA  VAL A 118       6.420  11.768  -7.898  1.00 49.93           C  
ATOM    902  C   VAL A 118       5.226  10.789  -7.607  1.00 49.93           C  
ATOM    903  CB  VAL A 118       7.744  10.972  -8.118  1.00 49.93           C  
ATOM    904  O   VAL A 118       5.063  10.478  -6.427  1.00 49.93           O  
ATOM    905  CG1 VAL A 118       7.622  10.018  -9.292  1.00 49.93           C  
ATOM    906  CG2 VAL A 118       8.986  11.809  -8.476  1.00 49.93           C  
ATOM    907  N   SER A 119       4.305  10.288  -8.467  1.00 46.04           N  
ATOM    908  CA  SER A 119       3.864  10.501  -9.880  1.00 46.04           C  
ATOM    909  C   SER A 119       2.318  10.267 -10.017  1.00 46.04           C  
ATOM    910  CB  SER A 119       4.546   9.504 -10.837  1.00 46.04           C  
ATOM    911  O   SER A 119       1.632  10.200  -9.002  1.00 46.04           O  
ATOM    912  OG  SER A 119       4.510  10.021 -12.153  1.00 46.04           O  
ATOM    913  N   GLU A 120       1.776  10.092 -11.240  1.00 50.64           N  
ATOM    914  CA  GLU A 120       0.456   9.512 -11.646  1.00 50.64           C  
ATOM    915  C   GLU A 120       0.681   8.660 -12.964  1.00 50.64           C  
ATOM    916  CB  GLU A 120      -0.589  10.645 -11.818  1.00 50.64           C  
ATOM    917  O   GLU A 120       1.771   8.736 -13.523  1.00 50.64           O  
ATOM    918  CG  GLU A 120      -1.119  11.378 -10.560  1.00 50.64           C  
ATOM    919  CD  GLU A 120      -2.344  10.722  -9.882  1.00 50.64           C  
ATOM    920  OE1 GLU A 120      -3.429  10.688 -10.508  1.00 50.64           O  
ATOM    921  OE2 GLU A 120      -2.242  10.271  -8.715  1.00 50.64           O  
ATOM    922  N   MET A 121      -0.196   7.835 -13.592  1.00 47.51           N  
ATOM    923  CA  MET A 121      -1.677   7.850 -13.627  1.00 47.51           C  
ATOM    924  C   MET A 121      -2.464   6.528 -13.993  1.00 47.51           C  
ATOM    925  CB  MET A 121      -2.099   8.969 -14.610  1.00 47.51           C  
ATOM    926  O   MET A 121      -3.689   6.577 -14.125  1.00 47.51           O  
ATOM    927  CG  MET A 121      -3.484   9.564 -14.299  1.00 47.51           C  
ATOM    928  SD  MET A 121      -3.841  11.143 -15.119  1.00 47.51           S  
ATOM    929  CE  MET A 121      -2.932  12.265 -14.020  1.00 47.51           C  
ATOM    930  N   PHE A 122      -1.876   5.335 -14.252  1.00 54.81           N  
ATOM    931  CA  PHE A 122      -2.652   4.183 -14.817  1.00 54.81           C  
ATOM    932  C   PHE A 122      -3.603   3.399 -13.870  1.00 54.81           C  
ATOM    933  CB  PHE A 122      -1.810   3.250 -15.711  1.00 54.81           C  
ATOM    934  O   PHE A 122      -3.448   2.204 -13.578  1.00 54.81           O  
ATOM    935  CG  PHE A 122      -1.248   3.897 -16.964  1.00 54.81           C  
ATOM    936  CD1 PHE A 122      -2.093   4.607 -17.842  1.00 54.81           C  
ATOM    937  CD2 PHE A 122       0.126   3.801 -17.251  1.00 54.81           C  
ATOM    938  CE1 PHE A 122      -1.560   5.257 -18.968  1.00 54.81           C  
ATOM    939  CE2 PHE A 122       0.656   4.438 -18.386  1.00 54.81           C  
ATOM    940  CZ  PHE A 122      -0.183   5.176 -19.237  1.00 54.81           C  
ATOM    941  N   GLY A 123      -4.750   4.005 -13.540  1.00 45.11           N  
ATOM    942  CA  GLY A 123      -6.042   3.306 -13.674  1.00 45.11           C  
ATOM    943  C   GLY A 123      -7.223   3.855 -12.857  1.00 45.11           C  
ATOM    944  O   GLY A 123      -7.289   5.025 -12.522  1.00 45.11           O  
ATOM    945  N   ARG A 124      -8.236   3.018 -12.584  1.00 56.40           N  
ATOM    946  CA  ARG A 124      -9.602   3.510 -12.288  1.00 56.40           C  
ATOM    947  C   ARG A 124      -9.945   3.762 -10.805  1.00 56.40           C  
ATOM    948  CB  ARG A 124     -10.653   2.653 -13.018  1.00 56.40           C  
ATOM    949  O   ARG A 124      -9.383   3.142  -9.898  1.00 56.40           O  
ATOM    950  CG  ARG A 124     -10.398   2.639 -14.537  1.00 56.40           C  
ATOM    951  CD  ARG A 124     -11.541   1.982 -15.319  1.00 56.40           C  
ATOM    952  NE  ARG A 124     -11.198   1.871 -16.752  1.00 56.40           N  
ATOM    953  NH1 ARG A 124     -13.292   1.386 -17.570  1.00 56.40           N  
ATOM    954  NH2 ARG A 124     -11.563   1.515 -18.969  1.00 56.40           N  
ATOM    955  CZ  ARG A 124     -12.017   1.592 -17.751  1.00 56.40           C  
ATOM    956  N   LEU A 125     -10.909   4.672 -10.624  1.00 41.01           N  
ATOM    957  CA  LEU A 125     -11.402   5.357  -9.413  1.00 41.01           C  
ATOM    958  C   LEU A 125     -12.301   4.499  -8.484  1.00 41.01           C  
ATOM    959  CB  LEU A 125     -12.203   6.587  -9.909  1.00 41.01           C  
ATOM    960  O   LEU A 125     -12.649   3.373  -8.839  1.00 41.01           O  
ATOM    961  CG  LEU A 125     -11.379   7.722 -10.564  1.00 41.01           C  
ATOM    962  CD1 LEU A 125     -11.016   7.453 -12.029  1.00 41.01           C  
ATOM    963  CD2 LEU A 125     -12.180   9.023 -10.518  1.00 41.01           C  
ATOM    964  N   CYS A 126     -12.632   4.994  -7.279  1.00 48.60           N  
ATOM    965  CA  CYS A 126     -13.936   4.846  -6.576  1.00 48.60           C  
ATOM    966  C   CYS A 126     -13.998   5.823  -5.365  1.00 48.60           C  
ATOM    967  CB  CYS A 126     -14.278   3.401  -6.148  1.00 48.60           C  
ATOM    968  O   CYS A 126     -12.924   6.092  -4.821  1.00 48.60           O  
ATOM    969  SG  CYS A 126     -13.405   2.850  -4.655  1.00 48.60           S  
ATOM    970  N   PRO A 127     -15.160   6.438  -5.021  1.00 50.13           N  
ATOM    971  CA  PRO A 127     -15.062   7.904  -4.922  1.00 50.13           C  
ATOM    972  C   PRO A 127     -15.928   8.742  -3.943  1.00 50.13           C  
ATOM    973  CB  PRO A 127     -15.481   8.289  -6.340  1.00 50.13           C  
ATOM    974  O   PRO A 127     -17.054   8.365  -3.618  1.00 50.13           O  
ATOM    975  CG  PRO A 127     -16.684   7.365  -6.596  1.00 50.13           C  
ATOM    976  CD  PRO A 127     -16.452   6.175  -5.654  1.00 50.13           C  
ATOM    977  N   VAL A 128     -15.411   9.978  -3.736  1.00 45.44           N  
ATOM    978  CA  VAL A 128     -15.942  11.262  -3.178  1.00 45.44           C  
ATOM    979  C   VAL A 128     -15.809  11.500  -1.658  1.00 45.44           C  
ATOM    980  CB  VAL A 128     -17.374  11.600  -3.665  1.00 45.44           C  
ATOM    981  O   VAL A 128     -16.576  10.899  -0.920  1.00 45.44           O  
ATOM    982  CG1 VAL A 128     -17.780  13.027  -3.263  1.00 45.44           C  
ATOM    983  CG2 VAL A 128     -17.512  11.524  -5.195  1.00 45.44           C  
ATOM    984  N   SER A 129     -14.865  12.370  -1.218  1.00 37.36           N  
ATOM    985  CA  SER A 129     -14.929  13.314  -0.055  1.00 37.36           C  
ATOM    986  C   SER A 129     -13.620  14.171   0.125  1.00 37.36           C  
ATOM    987  CB  SER A 129     -15.448  12.658   1.243  1.00 37.36           C  
ATOM    988  O   SER A 129     -13.135  14.694  -0.877  1.00 37.36           O  
ATOM    989  OG  SER A 129     -16.859  12.711   1.291  1.00 37.36           O  
ATOM    990  N   GLU A 130     -13.058  14.356   1.339  1.00 48.84           N  
ATOM    991  CA  GLU A 130     -12.548  15.645   1.896  1.00 48.84           C  
ATOM    992  C   GLU A 130     -11.001  15.746   2.210  1.00 48.84           C  
ATOM    993  CB  GLU A 130     -13.409  15.953   3.147  1.00 48.84           C  
ATOM    994  O   GLU A 130     -10.209  14.916   1.758  1.00 48.84           O  
ATOM    995  CG  GLU A 130     -14.941  16.026   2.935  1.00 48.84           C  
ATOM    996  CD  GLU A 130     -15.444  17.424   2.561  1.00 48.84           C  
ATOM    997  OE1 GLU A 130     -15.282  17.797   1.375  1.00 48.84           O  
ATOM    998  OE2 GLU A 130     -15.993  18.114   3.446  1.00 48.84           O  
ATOM    999  N   MET A 131     -10.524  16.800   2.924  1.00 43.38           N  
ATOM   1000  CA  MET A 131      -9.173  17.451   2.791  1.00 43.38           C  
ATOM   1001  C   MET A 131      -8.526  17.980   4.114  1.00 43.38           C  
ATOM   1002  CB  MET A 131      -9.363  18.630   1.840  1.00 43.38           C  
ATOM   1003  O   MET A 131      -9.250  18.082   5.090  1.00 43.38           O  
ATOM   1004  CG  MET A 131      -9.552  18.174   0.396  1.00 43.38           C  
ATOM   1005  SD  MET A 131      -9.768  19.563  -0.740  1.00 43.38           S  
ATOM   1006  CE  MET A 131     -11.480  19.992  -0.309  1.00 43.38           C  
ATOM   1007  N   PHE A 132      -7.210  18.321   4.279  1.00 48.18           N  
ATOM   1008  CA  PHE A 132      -6.401  19.457   3.722  1.00 48.18           C  
ATOM   1009  C   PHE A 132      -4.842  19.469   3.936  1.00 48.18           C  
ATOM   1010  CB  PHE A 132      -6.875  20.739   4.431  1.00 48.18           C  
ATOM   1011  O   PHE A 132      -4.337  19.413   5.056  1.00 48.18           O  
ATOM   1012  CG  PHE A 132      -8.116  21.344   3.834  1.00 48.18           C  
ATOM   1013  CD1 PHE A 132      -8.014  22.056   2.624  1.00 48.18           C  
ATOM   1014  CD2 PHE A 132      -9.365  21.178   4.456  1.00 48.18           C  
ATOM   1015  CE1 PHE A 132      -9.167  22.587   2.026  1.00 48.18           C  
ATOM   1016  CE2 PHE A 132     -10.518  21.705   3.853  1.00 48.18           C  
ATOM   1017  CZ  PHE A 132     -10.419  22.407   2.639  1.00 48.18           C  
ATOM   1018  N   GLY A 133      -4.016  19.743   2.904  1.00 45.31           N  
ATOM   1019  CA  GLY A 133      -2.528  19.791   3.010  1.00 45.31           C  
ATOM   1020  C   GLY A 133      -1.781  21.103   2.634  1.00 45.31           C  
ATOM   1021  O   GLY A 133      -2.346  22.001   2.024  1.00 45.31           O  
ATOM   1022  N   ARG A 134      -0.481  21.226   2.982  1.00 46.52           N  
ATOM   1023  CA  ARG A 134       0.480  22.323   2.644  1.00 46.52           C  
ATOM   1024  C   ARG A 134       1.843  21.775   2.175  1.00 46.52           C  
ATOM   1025  CB  ARG A 134       0.687  23.258   3.853  1.00 46.52           C  
ATOM   1026  O   ARG A 134       2.096  20.602   2.331  1.00 46.52           O  
ATOM   1027  CG  ARG A 134      -0.535  24.135   4.167  1.00 46.52           C  
ATOM   1028  CD  ARG A 134      -0.129  25.298   5.087  1.00 46.52           C  
ATOM   1029  NE  ARG A 134      -1.278  26.158   5.424  1.00 46.52           N  
ATOM   1030  NH1 ARG A 134      -0.148  28.084   6.006  1.00 46.52           N  
ATOM   1031  NH2 ARG A 134      -2.366  28.015   6.162  1.00 46.52           N  
ATOM   1032  CZ  ARG A 134      -1.255  27.408   5.860  1.00 46.52           C  
ATOM   1033  N   LEU A 135       2.781  22.573   1.659  1.00 32.48           N  
ATOM   1034  CA  LEU A 135       4.041  22.051   1.071  1.00 32.48           C  
ATOM   1035  C   LEU A 135       5.304  22.181   1.957  1.00 32.48           C  
ATOM   1036  CB  LEU A 135       4.231  22.692  -0.317  1.00 32.48           C  
ATOM   1037  O   LEU A 135       5.326  22.902   2.965  1.00 32.48           O  
ATOM   1038  CG  LEU A 135       3.156  22.280  -1.346  1.00 32.48           C  
ATOM   1039  CD1 LEU A 135       3.276  23.160  -2.587  1.00 32.48           C  
ATOM   1040  CD2 LEU A 135       3.289  20.814  -1.767  1.00 32.48           C  
ATOM   1041  N   CYS A 136       6.365  21.473   1.557  1.00 41.94           N  
ATOM   1042  CA  CYS A 136       7.776  21.757   1.862  1.00 41.94           C  
ATOM   1043  C   CYS A 136       8.585  21.750   0.537  1.00 41.94           C  
ATOM   1044  CB  CYS A 136       8.300  20.737   2.892  1.00 41.94           C  
ATOM   1045  O   CYS A 136       8.010  21.381  -0.483  1.00 41.94           O  
ATOM   1046  SG  CYS A 136       7.950  21.316   4.586  1.00 41.94           S  
ATOM   1047  N   PRO A 137       9.854  22.209   0.500  1.00 40.36           N  
ATOM   1048  CA  PRO A 137      10.630  22.314  -0.743  1.00 40.36           C  
ATOM   1049  C   PRO A 137      11.471  21.064  -1.046  1.00 40.36           C  
ATOM   1050  CB  PRO A 137      11.538  23.545  -0.577  1.00 40.36           C  
ATOM   1051  O   PRO A 137      11.839  20.321  -0.136  1.00 40.36           O  
ATOM   1052  CG  PRO A 137      11.134  24.157   0.766  1.00 40.36           C  
ATOM   1053  CD  PRO A 137      10.548  22.970   1.524  1.00 40.36           C  
ATOM   1054  N   VAL A 138      11.835  20.886  -2.319  1.00 25.20           N  
ATOM   1055  CA  VAL A 138      12.943  20.012  -2.742  1.00 25.20           C  
ATOM   1056  C   VAL A 138      14.252  20.792  -2.597  1.00 25.20           C  
ATOM   1057  CB  VAL A 138      12.759  19.527  -4.198  1.00 25.20           C  
ATOM   1058  O   VAL A 138      14.322  21.950  -3.007  1.00 25.20           O  
ATOM   1059  CG1 VAL A 138      13.897  18.603  -4.649  1.00 25.20           C  
ATOM   1060  CG2 VAL A 138      11.443  18.754  -4.373  1.00 25.20           C  
ATOM   1061  N   ILE A 139      15.280  20.162  -2.029  1.00 34.87           N  
ATOM   1062  CA  ILE A 139      16.675  20.620  -2.065  1.00 34.87           C  
ATOM   1063  C   ILE A 139      17.523  19.387  -2.406  1.00 34.87           C  
ATOM   1064  CB  ILE A 139      17.121  21.304  -0.745  1.00 34.87           C  
ATOM   1065  O   ILE A 139      17.176  18.288  -1.971  1.00 34.87           O  
ATOM   1066  CG1 ILE A 139      16.111  22.384  -0.280  1.00 34.87           C  
ATOM   1067  CG2 ILE A 139      18.520  21.927  -0.932  1.00 34.87           C  
ATOM   1068  CD1 ILE A 139      16.469  23.090   1.036  1.00 34.87           C  
ATOM   1069  N   THR A 140      18.552  19.598  -3.229  1.00 34.74           N  
ATOM   1070  CA  THR A 140      19.497  18.607  -3.779  1.00 34.74           C  
ATOM   1071  C   THR A 140      20.180  17.745  -2.726  1.00 34.74           C  
ATOM   1072  CB  THR A 140      20.608  19.335  -4.539  1.00 34.74           C  
ATOM   1073  O   THR A 140      20.705  18.358  -1.766  1.00 34.74           O  
ATOM   1074  CG2 THR A 140      20.102  20.075  -5.777  1.00 34.74           C  
ATOM   1075  OG1 THR A 140      21.164  20.280  -3.654  1.00 34.74           O  
ATOM   1076  OXT THR A 140      20.248  16.522  -2.958  1.00 34.74           O  
TER    1077      THR A 140                                                      
ENDMDL                                                                          
END                                                                             
