# Supplementary material for: Improving deep learning protein monomer and complex structure prediction using DeepMSA2 with huge metagenomics data
Source: Nat Methods. 2024 Jan 2;21(2):279–89. doi: 10.1038/s41592-023-02130-4 (PMC10864179; doi:10.1038/s41592-023-02130-4)
Supplement: Supplementary file 15 — Statistical source data and structure coordinate files. [file 41592_2023_2130_MOESM15_ESM.zip › Figure4/Fig4C.DMFold_model.pdb]

ATOM      1  N   MET A   1      15.340   5.724   7.028  1.00 62.64           N  
ATOM      2  H   MET A   1      14.862   4.835   6.986  1.00 62.64           H  
ATOM      3  H2  MET A   1      16.092   5.635   7.696  1.00 62.64           H  
ATOM      4  H3  MET A   1      14.647   6.369   7.380  1.00 62.64           H  
ATOM      5  CA  MET A   1      15.842   6.152   5.686  1.00 62.64           C  
ATOM      6  HA  MET A   1      14.991   6.080   5.009  1.00 62.64           H  
ATOM      7  C   MET A   1      16.931   5.212   5.176  1.00 62.64           C  
ATOM      8  CB  MET A   1      16.337   7.618   5.604  1.00 62.64           C  
ATOM      9  HB2 MET A   1      15.571   8.273   6.019  1.00 62.64           H  
ATOM     10  HB3 MET A   1      17.247   7.741   6.191  1.00 62.64           H  
ATOM     11  O   MET A   1      18.066   5.275   5.643  1.00 62.64           O  
ATOM     12  CG  MET A   1      16.601   8.041   4.140  1.00 62.64           C  
ATOM     13  HG2 MET A   1      15.662   7.944   3.595  1.00 62.64           H  
ATOM     14  HG3 MET A   1      17.319   7.355   3.691  1.00 62.64           H  
ATOM     15  SD  MET A   1      17.231   9.732   3.889  1.00 62.64           S  
ATOM     16  CE  MET A   1      16.935   9.939   2.111  1.00 62.64           C  
ATOM     17  HE1 MET A   1      17.247  10.937   1.805  1.00 62.64           H  
ATOM     18  HE2 MET A   1      15.872   9.814   1.905  1.00 62.64           H  
ATOM     19  HE3 MET A   1      17.504   9.192   1.557  1.00 62.64           H  
ATOM     20  N   PHE A   2      16.615   4.390   4.174  1.00 70.36           N  
ATOM     21  H   PHE A   2      15.661   4.389   3.841  1.00 70.36           H  
ATOM     22  CA  PHE A   2      17.546   3.439   3.554  1.00 70.36           C  
ATOM     23  HA  PHE A   2      18.414   3.316   4.202  1.00 70.36           H  
ATOM     24  C   PHE A   2      18.031   3.955   2.194  1.00 70.36           C  
ATOM     25  CB  PHE A   2      16.879   2.067   3.444  1.00 70.36           C  
ATOM     26  HB2 PHE A   2      17.554   1.389   2.922  1.00 70.36           H  
ATOM     27  HB3 PHE A   2      15.971   2.157   2.847  1.00 70.36           H  
ATOM     28  O   PHE A   2      17.236   4.246   1.296  1.00 70.36           O  
ATOM     29  CG  PHE A   2      16.533   1.465   4.790  1.00 70.36           C  
ATOM     30  CD1 PHE A   2      17.466   0.652   5.462  1.00 70.36           C  
ATOM     31  HD1 PHE A   2      18.429   0.440   5.021  1.00 70.36           H  
ATOM     32  CD2 PHE A   2      15.284   1.729   5.383  1.00 70.36           C  
ATOM     33  HD2 PHE A   2      14.542   2.332   4.880  1.00 70.36           H  
ATOM     34  CE1 PHE A   2      17.141   0.089   6.710  1.00 70.36           C  
ATOM     35  HE1 PHE A   2      17.839  -0.560   7.219  1.00 70.36           H  
ATOM     36  CE2 PHE A   2      14.962   1.167   6.629  1.00 70.36           C  
ATOM     37  HE2 PHE A   2      13.990   1.340   7.067  1.00 70.36           H  
ATOM     38  CZ  PHE A   2      15.887   0.345   7.290  1.00 70.36           C  
ATOM     39  HZ  PHE A   2      15.617  -0.106   8.234  1.00 70.36           H  
ATOM     40  N   ALA A   3      19.348   4.115   2.042  1.00 59.48           N  
ATOM     41  H   ALA A   3      19.946   3.870   2.818  1.00 59.48           H  
ATOM     42  CA  ALA A   3      19.919   4.899   0.948  1.00 59.48           C  
ATOM     43  HA  ALA A   3      19.181   5.646   0.655  1.00 59.48           H  
ATOM     44  C   ALA A   3      20.248   4.103  -0.330  1.00 59.48           C  
ATOM     45  CB  ALA A   3      21.128   5.675   1.483  1.00 59.48           C  
ATOM     46  HB1 ALA A   3      21.912   4.983   1.789  1.00 59.48           H  
ATOM     47  HB2 ALA A   3      21.516   6.333   0.705  1.00 59.48           H  
ATOM     48  HB3 ALA A   3      20.830   6.281   2.339  1.00 59.48           H  
ATOM     49  O   ALA A   3      20.321   4.738  -1.385  1.00 59.48           O  
ATOM     50  N   ARG A   4      20.451   2.772  -0.265  1.00 67.42           N  
ATOM     51  H   ARG A   4      20.418   2.346   0.650  1.00 67.42           H  
ATOM     52  CA  ARG A   4      20.636   1.843  -1.410  1.00 67.42           C  
ATOM     53  HA  ARG A   4      19.734   1.837  -2.023  1.00 67.42           H  
ATOM     54  C   ARG A   4      20.884   0.405  -0.937  1.00 67.42           C  
ATOM     55  CB  ARG A   4      21.862   2.258  -2.251  1.00 67.42           C  
ATOM     56  HB2 ARG A   4      22.397   1.372  -2.596  1.00 67.42           H  
ATOM     57  HB3 ARG A   4      22.555   2.800  -1.608  1.00 67.42           H  
ATOM     58  O   ARG A   4      21.672   0.226  -0.018  1.00 67.42           O  
ATOM     59  CG  ARG A   4      21.502   3.084  -3.499  1.00 67.42           C  
ATOM     60  HG2 ARG A   4      20.544   3.591  -3.385  1.00 67.42           H  
ATOM     61  HG3 ARG A   4      21.391   2.411  -4.349  1.00 67.42           H  
ATOM     62  CD  ARG A   4      22.614   4.096  -3.795  1.00 67.42           C  
ATOM     63  HD2 ARG A   4      23.450   3.559  -4.243  1.00 67.42           H  
ATOM     64  HD3 ARG A   4      22.956   4.528  -2.854  1.00 67.42           H  
ATOM     65  NE  ARG A   4      22.146   5.208  -4.644  1.00 67.42           N  
ATOM     66  HE  ARG A   4      21.269   5.612  -4.347  1.00 67.42           H  
ATOM     67  NH1 ARG A   4      24.033   5.429  -5.938  1.00 67.42           N  
ATOM     68 HH11 ARG A   4      24.597   5.938  -6.604  1.00 67.42           H  
ATOM     69 HH12 ARG A   4      24.411   4.599  -5.503  1.00 67.42           H  
ATOM     70  NH2 ARG A   4      22.408   6.945  -6.090  1.00 67.42           N  
ATOM     71 HH21 ARG A   4      21.616   7.393  -5.652  1.00 67.42           H  
ATOM     72 HH22 ARG A   4      23.023   7.475  -6.690  1.00 67.42           H  
ATOM     73  CZ  ARG A   4      22.859   5.845  -5.555  1.00 67.42           C  
ATOM     74  N   LEU A   5      20.346  -0.584  -1.662  1.00 66.09           N  
ATOM     75  H   LEU A   5      19.607  -0.350  -2.309  1.00 66.09           H  
ATOM     76  CA  LEU A   5      20.703  -2.014  -1.548  1.00 66.09           C  
ATOM     77  HA  LEU A   5      20.013  -2.569  -2.183  1.00 66.09           H  
ATOM     78  C   LEU A   5      20.492  -2.618  -0.148  1.00 66.09           C  
ATOM     79  CB  LEU A   5      22.133  -2.268  -2.080  1.00 66.09           C  
ATOM     80  HB2 LEU A   5      22.828  -1.690  -1.472  1.00 66.09           H  
ATOM     81  HB3 LEU A   5      22.384  -3.319  -1.939  1.00 66.09           H  
ATOM     82  O   LEU A   5      21.214  -3.530   0.250  1.00 66.09           O  
ATOM     83  CG  LEU A   5      22.362  -1.937  -3.560  1.00 66.09           C  
ATOM     84  HG  LEU A   5      22.001  -0.932  -3.778  1.00 66.09           H  
ATOM     85  CD1 LEU A   5      23.861  -1.977  -3.864  1.00 66.09           C  
ATOM     86 HD11 LEU A   5      24.252  -2.972  -3.653  1.00 66.09           H  
ATOM     87 HD12 LEU A   5      24.035  -1.739  -4.913  1.00 66.09           H  
ATOM     88 HD13 LEU A   5      24.383  -1.253  -3.239  1.00 66.09           H  
ATOM     89  CD2 LEU A   5      21.656  -2.931  -4.484  1.00 66.09           C  
ATOM     90 HD21 LEU A   5      20.579  -2.887  -4.326  1.00 66.09           H  
ATOM     91 HD22 LEU A   5      22.000  -3.943  -4.272  1.00 66.09           H  
ATOM     92 HD23 LEU A   5      21.869  -2.691  -5.525  1.00 66.09           H  
ATOM     93  N   CYS A   6      19.505  -2.121   0.593  1.00 75.04           N  
ATOM     94  H   CYS A   6      18.913  -1.400   0.207  1.00 75.04           H  
ATOM     95  CA  CYS A   6      19.134  -2.677   1.888  1.00 75.04           C  
ATOM     96  HA  CYS A   6      19.897  -3.368   2.248  1.00 75.04           H  
ATOM     97  C   CYS A   6      17.816  -3.434   1.718  1.00 75.04           C  
ATOM     98  CB  CYS A   6      19.040  -1.555   2.929  1.00 75.04           C  
ATOM     99  HB2 CYS A   6      18.729  -1.983   3.882  1.00 75.04           H  
ATOM    100  HB3 CYS A   6      18.280  -0.837   2.621  1.00 75.04           H  
ATOM    101  O   CYS A   6      16.770  -2.783   1.728  1.00 75.04           O  
ATOM    102  SG  CYS A   6      20.650  -0.730   3.120  1.00 75.04           S  
ATOM    103  HG  CYS A   6      21.344  -1.828   3.432  1.00 75.04           H  
ATOM    104  N   PRO A   7      17.841  -4.762   1.497  1.00 83.39           N  
ATOM    105  CA  PRO A   7      16.636  -5.552   1.677  1.00 83.39           C  
ATOM    106  HA  PRO A   7      15.854  -5.201   1.004  1.00 83.39           H  
ATOM    107  C   PRO A   7      16.174  -5.398   3.127  1.00 83.39           C  
ATOM    108  CB  PRO A   7      17.026  -6.997   1.342  1.00 83.39           C  
ATOM    109  HB2 PRO A   7      16.907  -7.191   0.276  1.00 83.39           H  
ATOM    110  HB3 PRO A   7      16.459  -7.724   1.925  1.00 83.39           H  
ATOM    111  O   PRO A   7      16.985  -5.551   4.043  1.00 83.39           O  
ATOM    112  CG  PRO A   7      18.516  -7.047   1.662  1.00 83.39           C  
ATOM    113  HG2 PRO A   7      19.031  -7.807   1.073  1.00 83.39           H  
ATOM    114  HG3 PRO A   7      18.659  -7.231   2.727  1.00 83.39           H  
ATOM    115  CD  PRO A   7      18.995  -5.638   1.314  1.00 83.39           C  
ATOM    116  HD2 PRO A   7      19.828  -5.377   1.967  1.00 83.39           H  
ATOM    117  HD3 PRO A   7      19.311  -5.604   0.271  1.00 83.39           H  
ATOM    118  N   VAL A   8      14.899  -5.083   3.324  1.00 87.43           N  
ATOM    119  H   VAL A   8      14.288  -4.983   2.526  1.00 87.43           H  
ATOM    120  CA  VAL A   8      14.278  -5.053   4.650  1.00 87.43           C  
ATOM    121  HA  VAL A   8      15.037  -5.243   5.410  1.00 87.43           H  
ATOM    122  C   VAL A   8      13.282  -6.194   4.729  1.00 87.43           C  
ATOM    123  CB  VAL A   8      13.664  -3.684   4.985  1.00 87.43           C  
ATOM    124  HB  VAL A   8      12.925  -3.408   4.232  1.00 87.43           H  
ATOM    125  O   VAL A   8      12.485  -6.403   3.815  1.00 87.43           O  
ATOM    126  CG1 VAL A   8      12.998  -3.692   6.362  1.00 87.43           C  
ATOM    127 HG11 VAL A   8      12.583  -2.708   6.581  1.00 87.43           H  
ATOM    128 HG12 VAL A   8      13.708  -3.961   7.144  1.00 87.43           H  
ATOM    129 HG13 VAL A   8      12.156  -4.384   6.379  1.00 87.43           H  
ATOM    130  CG2 VAL A   8      14.787  -2.636   5.014  1.00 87.43           C  
ATOM    131 HG21 VAL A   8      15.637  -3.016   5.581  1.00 87.43           H  
ATOM    132 HG22 VAL A   8      14.433  -1.735   5.515  1.00 87.43           H  
ATOM    133 HG23 VAL A   8      15.100  -2.400   3.997  1.00 87.43           H  
ATOM    134  N   SER A   9      13.392  -6.973   5.799  1.00 90.19           N  
ATOM    135  H   SER A   9      14.026  -6.697   6.536  1.00 90.19           H  
ATOM    136  CA  SER A   9      12.486  -8.071   6.089  1.00 90.19           C  
ATOM    137  HA  SER A   9      11.554  -7.897   5.550  1.00 90.19           H  
ATOM    138  C   SER A   9      12.210  -8.079   7.580  1.00 90.19           C  
ATOM    139  CB  SER A   9      13.067  -9.405   5.617  1.00 90.19           C  
ATOM    140  HB2 SER A   9      13.340  -9.324   4.565  1.00 90.19           H  
ATOM    141  HB3 SER A   9      13.963  -9.637   6.192  1.00 90.19           H  
ATOM    142  O   SER A   9      13.051  -8.518   8.360  1.00 90.19           O  
ATOM    143  OG  SER A   9      12.124 -10.452   5.763  1.00 90.19           O  
ATOM    144  HG  SER A   9      11.442 -10.159   6.372  1.00 90.19           H  
ATOM    145  N   GLU A  10      11.037  -7.596   7.963  1.00 91.58           N  
ATOM    146  H   GLU A  10      10.393  -7.256   7.263  1.00 91.58           H  
ATOM    147  CA  GLU A  10      10.673  -7.394   9.363  1.00 91.58           C  
ATOM    148  HA  GLU A  10      11.390  -7.905  10.006  1.00 91.58           H  
ATOM    149  C   GLU A  10       9.302  -8.000   9.673  1.00 91.58           C  
ATOM    150  CB  GLU A  10      10.734  -5.899   9.718  1.00 91.58           C  
ATOM    151  HB2 GLU A  10      10.265  -5.741  10.689  1.00 91.58           H  
ATOM    152  HB3 GLU A  10      10.154  -5.343   8.981  1.00 91.58           H  
ATOM    153  O   GLU A  10       8.471  -8.272   8.803  1.00 91.58           O  
ATOM    154  CG  GLU A  10      12.168  -5.333   9.764  1.00 91.58           C  
ATOM    155  HG2 GLU A  10      12.650  -5.502   8.801  1.00 91.58           H  
ATOM    156  HG3 GLU A  10      12.103  -4.256   9.912  1.00 91.58           H  
ATOM    157  CD  GLU A  10      13.040  -5.925  10.889  1.00 91.58           C  
ATOM    158  OE1 GLU A  10      14.287  -5.893  10.747  1.00 91.58           O  
ATOM    159  OE2 GLU A  10      12.470  -6.407  11.900  1.00 91.58           O  
ATOM    160  N   THR A  11       9.059  -8.274  10.952  1.00 93.98           N  
ATOM    161  H   THR A  11       9.756  -7.999  11.629  1.00 93.98           H  
ATOM    162  CA  THR A  11       7.755  -8.745  11.426  1.00 93.98           C  
ATOM    163  HA  THR A  11       7.000  -8.520  10.673  1.00 93.98           H  
ATOM    164  C   THR A  11       7.372  -8.004  12.693  1.00 93.98           C  
ATOM    165  CB  THR A  11       7.734 -10.260  11.651  1.00 93.98           C  
ATOM    166  HB  THR A  11       8.486 -10.531  12.392  1.00 93.98           H  
ATOM    167  O   THR A  11       7.987  -8.154  13.749  1.00 93.98           O  
ATOM    168  CG2 THR A  11       6.362 -10.763  12.114  1.00 93.98           C  
ATOM    169 HG21 THR A  11       5.588 -10.407  11.434  1.00 93.98           H  
ATOM    170 HG22 THR A  11       6.155 -10.403  13.122  1.00 93.98           H  
ATOM    171 HG23 THR A  11       6.363 -11.853  12.121  1.00 93.98           H  
ATOM    172  OG1 THR A  11       8.014 -10.933  10.447  1.00 93.98           O  
ATOM    173  HG1 THR A  11       8.280 -10.269   9.806  1.00 93.98           H  
ATOM    174  N   PHE A  12       6.286  -7.252  12.603  1.00 92.35           N  
ATOM    175  H   PHE A  12       5.831  -7.192  11.703  1.00 92.35           H  
ATOM    176  CA  PHE A  12       5.765  -6.409  13.659  1.00 92.35           C  
ATOM    177  HA  PHE A  12       6.545  -6.257  14.405  1.00 92.35           H  
ATOM    178  C   PHE A  12       4.562  -7.064  14.331  1.00 92.35           C  
ATOM    179  CB  PHE A  12       5.437  -5.044  13.071  1.00 92.35           C  
ATOM    180  HB2 PHE A  12       4.982  -4.427  13.845  1.00 92.35           H  
ATOM    181  HB3 PHE A  12       4.709  -5.171  12.270  1.00 92.35           H  
ATOM    182  O   PHE A  12       3.528  -7.347  13.721  1.00 92.35           O  
ATOM    183  CG  PHE A  12       6.660  -4.339  12.526  1.00 92.35           C  
ATOM    184  CD1 PHE A  12       7.548  -3.676  13.395  1.00 92.35           C  
ATOM    185  HD1 PHE A  12       7.368  -3.669  14.460  1.00 92.35           H  
ATOM    186  CD2 PHE A  12       6.938  -4.386  11.148  1.00 92.35           C  
ATOM    187  HD2 PHE A  12       6.271  -4.879  10.456  1.00 92.35           H  
ATOM    188  CE1 PHE A  12       8.688  -3.029  12.883  1.00 92.35           C  
ATOM    189  HE1 PHE A  12       9.374  -2.513  13.538  1.00 92.35           H  
ATOM    190  CE2 PHE A  12       8.073  -3.738  10.642  1.00 92.35           C  
ATOM    191  HE2 PHE A  12       8.267  -3.732   9.580  1.00 92.35           H  
ATOM    192  CZ  PHE A  12       8.947  -3.059  11.502  1.00 92.35           C  
ATOM    193  HZ  PHE A  12       9.809  -2.559  11.086  1.00 92.35           H  
ATOM    194  N   GLY A  13       4.691  -7.305  15.634  1.00 86.61           N  
ATOM    195  H   GLY A  13       5.576  -7.073  16.061  1.00 86.61           H  
ATOM    196  CA  GLY A  13       3.664  -7.979  16.420  1.00 86.61           C  
ATOM    197  HA2 GLY A  13       3.310  -8.851  15.870  1.00 86.61           H  
ATOM    198  HA3 GLY A  13       4.105  -8.319  17.357  1.00 86.61           H  
ATOM    199  C   GLY A  13       2.464  -7.086  16.736  1.00 86.61           C  
ATOM    200  O   GLY A  13       1.358  -7.296  16.234  1.00 86.61           O  
ATOM    201  N   ARG A  14       2.632  -6.146  17.668  1.00 90.14           N  
ATOM    202  H   ARG A  14       3.567  -5.932  17.983  1.00 90.14           H  
ATOM    203  CA  ARG A  14       1.546  -5.270  18.120  1.00 90.14           C  
ATOM    204  HA  ARG A  14       0.852  -5.137  17.290  1.00 90.14           H  
ATOM    205  C   ARG A  14       2.071  -3.901  18.488  1.00 90.14           C  
ATOM    206  CB  ARG A  14       0.804  -5.846  19.336  1.00 90.14           C  
ATOM    207  HB2 ARG A  14       0.045  -5.125  19.640  1.00 90.14           H  
ATOM    208  HB3 ARG A  14       1.506  -5.970  20.161  1.00 90.14           H  
ATOM    209  O   ARG A  14       3.108  -3.829  19.136  1.00 90.14           O  
ATOM    210  CG  ARG A  14       0.116  -7.182  19.054  1.00 90.14           C  
ATOM    211  HG2 ARG A  14       0.871  -7.955  18.909  1.00 90.14           H  
ATOM    212  HG3 ARG A  14      -0.489  -7.097  18.152  1.00 90.14           H  
ATOM    213  CD  ARG A  14      -0.776  -7.571  20.232  1.00 90.14           C  
ATOM    214  HD2 ARG A  14      -1.544  -6.808  20.358  1.00 90.14           H  
ATOM    215  HD3 ARG A  14      -0.161  -7.603  21.131  1.00 90.14           H  
ATOM    216  NE  ARG A  14      -1.401  -8.887  20.007  1.00 90.14           N  
ATOM    217  HE  ARG A  14      -1.099  -9.373  19.174  1.00 90.14           H  
ATOM    218  NH1 ARG A  14      -2.528  -8.992  22.000  1.00 90.14           N  
ATOM    219 HH11 ARG A  14      -3.025  -9.515  22.707  1.00 90.14           H  
ATOM    220 HH12 ARG A  14      -2.151  -8.085  22.234  1.00 90.14           H  
ATOM    221  NH2 ARG A  14      -2.586 -10.735  20.603  1.00 90.14           N  
ATOM    222 HH21 ARG A  14      -2.135 -11.235  19.850  1.00 90.14           H  
ATOM    223 HH22 ARG A  14      -3.043 -11.258  21.336  1.00 90.14           H  
ATOM    224  CZ  ARG A  14      -2.170  -9.527  20.866  1.00 90.14           C  
ATOM    225  N   LEU A  15       1.270  -2.869  18.215  1.00 87.88           N  
ATOM    226  H   LEU A  15       0.496  -3.019  17.584  1.00 87.88           H  
ATOM    227  CA  LEU A  15       1.558  -1.493  18.638  1.00 87.88           C  
ATOM    228  HA  LEU A  15       0.813  -0.839  18.185  1.00 87.88           H  
ATOM    229  C   LEU A  15       2.907  -1.000  18.096  1.00 87.88           C  
ATOM    230  CB  LEU A  15       1.441  -1.353  20.172  1.00 87.88           C  
ATOM    231  HB2 LEU A  15       1.629  -0.314  20.440  1.00 87.88           H  
ATOM    232  HB3 LEU A  15       2.231  -1.945  20.635  1.00 87.88           H  
ATOM    233  O   LEU A  15       3.660  -0.334  18.803  1.00 87.88           O  
ATOM    234  CG  LEU A  15       0.093  -1.770  20.775  1.00 87.88           C  
ATOM    235  HG  LEU A  15      -0.180  -2.769  20.436  1.00 87.88           H  
ATOM    236  CD1 LEU A  15       0.197  -1.804  22.300  1.00 87.88           C  
ATOM    237 HD11 LEU A  15       0.968  -2.516  22.597  1.00 87.88           H  
ATOM    238 HD12 LEU A  15       0.469  -0.817  22.672  1.00 87.88           H  
ATOM    239 HD13 LEU A  15      -0.757  -2.104  22.734  1.00 87.88           H  
ATOM    240  CD2 LEU A  15      -1.018  -0.795  20.393  1.00 87.88           C  
ATOM    241 HD21 LEU A  15      -1.142  -0.781  19.310  1.00 87.88           H  
ATOM    242 HD22 LEU A  15      -0.759   0.211  20.724  1.00 87.88           H  
ATOM    243 HD23 LEU A  15      -1.956  -1.094  20.861  1.00 87.88           H  
ATOM    244  N   CYS A  16       3.212  -1.358  16.851  1.00 86.83           N  
ATOM    245  H   CYS A  16       2.539  -1.885  16.312  1.00 86.83           H  
ATOM    246  CA  CYS A  16       4.442  -0.971  16.176  1.00 86.83           C  
ATOM    247  HA  CYS A  16       5.149  -0.528  16.877  1.00 86.83           H  
ATOM    248  C   CYS A  16       4.094   0.059  15.100  1.00 86.83           C  
ATOM    249  CB  CYS A  16       5.112  -2.214  15.582  1.00 86.83           C  
ATOM    250  HB2 CYS A  16       6.034  -1.909  15.086  1.00 86.83           H  
ATOM    251  HB3 CYS A  16       4.454  -2.635  14.823  1.00 86.83           H  
ATOM    252  O   CYS A  16       3.751  -0.339  13.988  1.00 86.83           O  
ATOM    253  SG  CYS A  16       5.474  -3.460  16.859  1.00 86.83           S  
ATOM    254  HG  CYS A  16       6.241  -2.671  17.617  1.00 86.83           H  
ATOM    255  N   PRO A  17       4.096   1.363  15.421  1.00 89.21           N  
ATOM    256  CA  PRO A  17       4.050   2.375  14.383  1.00 89.21           C  
ATOM    257  HA  PRO A  17       3.188   2.214  13.736  1.00 89.21           H  
ATOM    258  C   PRO A  17       5.332   2.287  13.552  1.00 89.21           C  
ATOM    259  CB  PRO A  17       3.917   3.710  15.122  1.00 89.21           C  
ATOM    260  HB2 PRO A  17       2.868   3.926  15.321  1.00 89.21           H  
ATOM    261  HB3 PRO A  17       4.379   4.532  14.575  1.00 89.21           H  
ATOM    262  O   PRO A  17       6.426   2.281  14.122  1.00 89.21           O  
ATOM    263  CG  PRO A  17       4.611   3.449  16.456  1.00 89.21           C  
ATOM    264  HG2 PRO A  17       5.686   3.592  16.347  1.00 89.21           H  
ATOM    265  HG3 PRO A  17       4.222   4.090  17.247  1.00 89.21           H  
ATOM    266  CD  PRO A  17       4.313   1.974  16.727  1.00 89.21           C  
ATOM    267  HD2 PRO A  17       3.404   1.887  17.321  1.00 89.21           H  
ATOM    268  HD3 PRO A  17       5.155   1.527  17.255  1.00 89.21           H  
ATOM    269  N   VAL A  18       5.194   2.231  12.232  1.00 91.30           N  
ATOM    270  H   VAL A  18       4.266   2.239  11.832  1.00 91.30           H  
ATOM    271  CA  VAL A  18       6.323   2.254  11.297  1.00 91.30           C  
ATOM    272  HA  VAL A  18       7.249   2.363  11.863  1.00 91.30           H  
ATOM    273  C   VAL A  18       6.218   3.485  10.414  1.00 91.30           C  
ATOM    274  CB  VAL A  18       6.455   0.940  10.507  1.00 91.30           C  
ATOM    275  HB  VAL A  18       5.506   0.691  10.033  1.00 91.30           H  
ATOM    276  O   VAL A  18       5.135   3.889   9.990  1.00 91.30           O  
ATOM    277  CG1 VAL A  18       7.551   1.011   9.443  1.00 91.30           C  
ATOM    278 HG11 VAL A  18       7.641   0.050   8.937  1.00 91.30           H  
ATOM    279 HG12 VAL A  18       7.291   1.732   8.667  1.00 91.30           H  
ATOM    280 HG13 VAL A  18       8.518   1.263   9.879  1.00 91.30           H  
ATOM    281  CG2 VAL A  18       6.853  -0.163  11.495  1.00 91.30           C  
ATOM    282 HG21 VAL A  18       6.044  -0.356  12.199  1.00 91.30           H  
ATOM    283 HG22 VAL A  18       7.085  -1.070  10.937  1.00 91.30           H  
ATOM    284 HG23 VAL A  18       7.751   0.126  12.042  1.00 91.30           H  
ATOM    285  N   SER A  19       7.360   4.135  10.217  1.00 92.79           N  
ATOM    286  H   SER A  19       8.214   3.694  10.527  1.00 92.79           H  
ATOM    287  CA  SER A  19       7.476   5.342   9.413  1.00 92.79           C  
ATOM    288  HA  SER A  19       6.709   5.321   8.639  1.00 92.79           H  
ATOM    289  C   SER A  19       8.844   5.370   8.749  1.00 92.79           C  
ATOM    290  CB  SER A  19       7.241   6.581  10.284  1.00 92.79           C  
ATOM    291  HB2 SER A  19       7.913   6.551  11.141  1.00 92.79           H  
ATOM    292  HB3 SER A  19       6.212   6.578  10.643  1.00 92.79           H  
ATOM    293  O   SER A  19       9.797   5.916   9.310  1.00 92.79           O  
ATOM    294  OG  SER A  19       7.479   7.768   9.551  1.00 92.79           O  
ATOM    295  HG  SER A  19       8.333   7.651   9.129  1.00 92.79           H  
ATOM    296  N   GLU A  20       8.942   4.811   7.548  1.00 91.32           N  
ATOM    297  H   GLU A  20       8.131   4.363   7.147  1.00 91.32           H  
ATOM    298  CA  GLU A  20      10.209   4.682   6.834  1.00 91.32           C  
ATOM    299  HA  GLU A  20      10.983   5.184   7.415  1.00 91.32           H  
ATOM    300  C   GLU A  20      10.231   5.381   5.471  1.00 91.32           C  
ATOM    301  CB  GLU A  20      10.635   3.208   6.741  1.00 91.32           C  
ATOM    302  HB2 GLU A  20      11.430   3.098   6.003  1.00 91.32           H  
ATOM    303  HB3 GLU A  20       9.785   2.622   6.390  1.00 91.32           H  
ATOM    304  O   GLU A  20       9.245   5.841   4.894  1.00 91.32           O  
ATOM    305  CG  GLU A  20      11.149   2.645   8.077  1.00 91.32           C  
ATOM    306  HG2 GLU A  20      11.342   1.581   7.947  1.00 91.32           H  
ATOM    307  HG3 GLU A  20      10.374   2.758   8.836  1.00 91.32           H  
ATOM    308  CD  GLU A  20      12.452   3.320   8.561  1.00 91.32           C  
ATOM    309  OE1 GLU A  20      12.725   3.273   9.780  1.00 91.32           O  
ATOM    310  OE2 GLU A  20      13.204   3.932   7.736  1.00 91.32           O  
ATOM    311  N   THR A  21      11.454   5.538   4.976  1.00 92.14           N  
ATOM    312  H   THR A  21      12.189   5.056   5.473  1.00 92.14           H  
ATOM    313  CA  THR A  21      11.772   6.185   3.699  1.00 92.14           C  
ATOM    314  HA  THR A  21      10.873   6.242   3.085  1.00 92.14           H  
ATOM    315  C   THR A  21      12.787   5.324   2.964  1.00 92.14           C  
ATOM    316  CB  THR A  21      12.347   7.609   3.875  1.00 92.14           C  
ATOM    317  HB  THR A  21      13.253   7.702   3.277  1.00 92.14           H  
ATOM    318  O   THR A  21      13.942   5.199   3.393  1.00 92.14           O  
ATOM    319  CG2 THR A  21      11.426   8.734   3.435  1.00 92.14           C  
ATOM    320 HG21 THR A  21      10.470   8.650   3.953  1.00 92.14           H  
ATOM    321 HG22 THR A  21      11.294   8.687   2.354  1.00 92.14           H  
ATOM    322 HG23 THR A  21      11.877   9.695   3.680  1.00 92.14           H  
ATOM    323  OG1 THR A  21      12.691   7.896   5.213  1.00 92.14           O  
ATOM    324  HG1 THR A  21      11.878   7.776   5.709  1.00 92.14           H  
ATOM    325  N   PHE A  22      12.399   4.785   1.816  1.00 90.52           N  
ATOM    326  H   PHE A  22      11.432   4.891   1.547  1.00 90.52           H  
ATOM    327  CA  PHE A  22      13.233   3.931   0.980  1.00 90.52           C  
ATOM    328  HA  PHE A  22      14.144   3.669   1.519  1.00 90.52           H  
ATOM    329  C   PHE A  22      13.621   4.664  -0.296  1.00 90.52           C  
ATOM    330  CB  PHE A  22      12.495   2.625   0.699  1.00 90.52           C  
ATOM    331  HB2 PHE A  22      13.093   2.013   0.024  1.00 90.52           H  
ATOM    332  HB3 PHE A  22      11.548   2.846   0.206  1.00 90.52           H  
ATOM    333  O   PHE A  22      12.794   4.974  -1.155  1.00 90.52           O  
ATOM    334  CG  PHE A  22      12.226   1.841   1.960  1.00 90.52           C  
ATOM    335  CD1 PHE A  22      13.234   1.025   2.502  1.00 90.52           C  
ATOM    336  HD1 PHE A  22      14.187   0.923   2.004  1.00 90.52           H  
ATOM    337  CD2 PHE A  22      10.981   1.941   2.608  1.00 90.52           C  
ATOM    338  HD2 PHE A  22      10.175   2.530   2.195  1.00 90.52           H  
ATOM    339  CE1 PHE A  22      12.993   0.307   3.682  1.00 90.52           C  
ATOM    340  HE1 PHE A  22      13.756  -0.340   4.089  1.00 90.52           H  
ATOM    341  CE2 PHE A  22      10.744   1.210   3.782  1.00 90.52           C  
ATOM    342  HE2 PHE A  22       9.771   1.227   4.249  1.00 90.52           H  
ATOM    343  CZ  PHE A  22      11.748   0.398   4.326  1.00 90.52           C  
ATOM    344  HZ  PHE A  22      11.531  -0.181   5.212  1.00 90.52           H  
ATOM    345  N   ALA A  23      14.911   4.966  -0.441  1.00 83.15           N  
ATOM    346  H   ALA A  23      15.561   4.702   0.286  1.00 83.15           H  
ATOM    347  CA  ALA A  23      15.365   5.805  -1.540  1.00 83.15           C  
ATOM    348  HA  ALA A  23      14.624   6.589  -1.694  1.00 83.15           H  
ATOM    349  C   ALA A  23      15.477   5.030  -2.860  1.00 83.15           C  
ATOM    350  CB  ALA A  23      16.676   6.490  -1.142  1.00 83.15           C  
ATOM    351  HB1 ALA A  23      16.976   7.191  -1.921  1.00 83.15           H  
ATOM    352  HB2 ALA A  23      16.535   7.034  -0.208  1.00 83.15           H  
ATOM    353  HB3 ALA A  23      17.459   5.744  -1.006  1.00 83.15           H  
ATOM    354  O   ALA A  23      14.955   5.488  -3.878  1.00 83.15           O  
ATOM    355  N   ARG A  24      16.217   3.911  -2.895  1.00 85.89           N  
ATOM    356  H   ARG A  24      16.568   3.543  -2.022  1.00 85.89           H  
ATOM    357  CA  ARG A  24      16.429   3.120  -4.121  1.00 85.89           C  
ATOM    358  HA  ARG A  24      15.489   3.105  -4.674  1.00 85.89           H  
ATOM    359  C   ARG A  24      16.809   1.678  -3.829  1.00 85.89           C  
ATOM    360  CB  ARG A  24      17.548   3.710  -5.004  1.00 85.89           C  
ATOM    361  HB2 ARG A  24      18.480   3.725  -4.438  1.00 85.89           H  
ATOM    362  HB3 ARG A  24      17.683   3.057  -5.866  1.00 85.89           H  
ATOM    363  O   ARG A  24      17.672   1.460  -2.986  1.00 85.89           O  
ATOM    364  CG  ARG A  24      17.251   5.119  -5.514  1.00 85.89           C  
ATOM    365  HG2 ARG A  24      17.292   5.813  -4.675  1.00 85.89           H  
ATOM    366  HG3 ARG A  24      16.260   5.132  -5.967  1.00 85.89           H  
ATOM    367  CD  ARG A  24      18.250   5.604  -6.552  1.00 85.89           C  
ATOM    368  HD2 ARG A  24      18.171   4.963  -7.430  1.00 85.89           H  
ATOM    369  HD3 ARG A  24      19.256   5.529  -6.139  1.00 85.89           H  
ATOM    370  NE  ARG A  24      17.948   7.006  -6.897  1.00 85.89           N  
ATOM    371  HE  ARG A  24      17.342   7.487  -6.247  1.00 85.89           H  
ATOM    372  NH1 ARG A  24      19.127   7.101  -8.855  1.00 85.89           N  
ATOM    373 HH11 ARG A  24      19.356   6.124  -8.745  1.00 85.89           H  
ATOM    374 HH12 ARG A  24      19.470   7.614  -9.655  1.00 85.89           H  
ATOM    375  NH2 ARG A  24      18.059   8.921  -8.112  1.00 85.89           N  
ATOM    376 HH21 ARG A  24      17.538   9.395  -7.388  1.00 85.89           H  
ATOM    377 HH22 ARG A  24      18.465   9.460  -8.864  1.00 85.89           H  
ATOM    378  CZ  ARG A  24      18.374   7.667  -7.952  1.00 85.89           C  
ATOM    379  N   LEU A  25      16.341   0.749  -4.666  1.00 83.40           N  
ATOM    380  H   LEU A  25      15.554   0.986  -5.252  1.00 83.40           H  
ATOM    381  CA  LEU A  25      16.823  -0.642  -4.687  1.00 83.40           C  
ATOM    382  HA  LEU A  25      16.157  -1.219  -5.329  1.00 83.40           H  
ATOM    383  C   LEU A  25      16.729  -1.317  -3.309  1.00 83.40           C  
ATOM    384  CB  LEU A  25      18.249  -0.726  -5.280  1.00 83.40           C  
ATOM    385  HB2 LEU A  25      18.563  -1.769  -5.273  1.00 83.40           H  
ATOM    386  HB3 LEU A  25      18.927  -0.182  -4.622  1.00 83.40           H  
ATOM    387  O   LEU A  25      17.652  -2.020  -2.901  1.00 83.40           O  
ATOM    388  CG  LEU A  25      18.418  -0.199  -6.711  1.00 83.40           C  
ATOM    389  HG  LEU A  25      18.022   0.813  -6.787  1.00 83.40           H  
ATOM    390  CD1 LEU A  25      19.907  -0.155  -7.064  1.00 83.40           C  
ATOM    391 HD11 LEU A  25      20.036   0.225  -8.077  1.00 83.40           H  
ATOM    392 HD12 LEU A  25      20.434   0.491  -6.362  1.00 83.40           H  
ATOM    393 HD13 LEU A  25      20.326  -1.159  -7.005  1.00 83.40           H  
ATOM    394  CD2 LEU A  25      17.714  -1.090  -7.730  1.00 83.40           C  
ATOM    395 HD21 LEU A  25      17.867  -0.704  -8.738  1.00 83.40           H  
ATOM    396 HD22 LEU A  25      16.646  -1.127  -7.516  1.00 83.40           H  
ATOM    397 HD23 LEU A  25      18.109  -2.105  -7.674  1.00 83.40           H  
ATOM    398  N   CYS A  26      15.645  -1.052  -2.586  1.00 85.89           N  
ATOM    399  H   CYS A  26      14.912  -0.482  -2.982  1.00 85.89           H  
ATOM    400  CA  CYS A  26      15.360  -1.678  -1.303  1.00 85.89           C  
ATOM    401  HA  CYS A  26      16.193  -2.294  -0.965  1.00 85.89           H  
ATOM    402  C   CYS A  26      14.128  -2.559  -1.503  1.00 85.89           C  
ATOM    403  CB  CYS A  26      15.143  -0.607  -0.229  1.00 85.89           C  
ATOM    404  HB2 CYS A  26      14.296   0.025  -0.497  1.00 85.89           H  
ATOM    405  HB3 CYS A  26      14.896  -1.115   0.703  1.00 85.89           H  
ATOM    406  O   CYS A  26      13.025  -2.018  -1.538  1.00 85.89           O  
ATOM    407  SG  CYS A  26      16.644   0.396   0.009  1.00 85.89           S  
ATOM    408  HG  CYS A  26      16.327   0.763   1.254  1.00 85.89           H  
ATOM    409  N   PRO A  27      14.293  -3.870  -1.748  1.00 89.58           N  
ATOM    410  CA  PRO A  27      13.163  -4.775  -1.652  1.00 89.58           C  
ATOM    411  HA  PRO A  27      12.349  -4.427  -2.288  1.00 89.58           H  
ATOM    412  C   PRO A  27      12.684  -4.792  -0.199  1.00 89.58           C  
ATOM    413  CB  PRO A  27      13.681  -6.131  -2.140  1.00 89.58           C  
ATOM    414  HB2 PRO A  27      13.617  -6.203  -3.226  1.00 89.58           H  
ATOM    415  HB3 PRO A  27      13.163  -6.964  -1.666  1.00 89.58           H  
ATOM    416  O   PRO A  27      13.506  -4.912   0.714  1.00 89.58           O  
ATOM    417  CG  PRO A  27      15.155  -6.089  -1.774  1.00 89.58           C  
ATOM    418  HG2 PRO A  27      15.234  -6.387  -0.728  1.00 89.58           H  
ATOM    419  HG3 PRO A  27      15.757  -6.738  -2.409  1.00 89.58           H  
ATOM    420  CD  PRO A  27      15.532  -4.615  -1.932  1.00 89.58           C  
ATOM    421  HD2 PRO A  27      15.918  -4.436  -2.936  1.00 89.58           H  
ATOM    422  HD3 PRO A  27      16.281  -4.352  -1.185  1.00 89.58           H  
ATOM    423  N   VAL A  28      11.382  -4.642   0.002  1.00 92.33           N  
ATOM    424  H   VAL A  28      10.763  -4.552  -0.791  1.00 92.33           H  
ATOM    425  CA  VAL A  28      10.766  -4.605   1.330  1.00 92.33           C  
ATOM    426  HA  VAL A  28      11.528  -4.793   2.086  1.00 92.33           H  
ATOM    427  C   VAL A  28       9.764  -5.739   1.445  1.00 92.33           C  
ATOM    428  CB  VAL A  28      10.181  -3.215   1.641  1.00 92.33           C  
ATOM    429  HB  VAL A  28       9.473  -2.929   0.864  1.00 92.33           H  
ATOM    430  O   VAL A  28       9.030  -6.056   0.506  1.00 92.33           O  
ATOM    431  CG1 VAL A  28       9.473  -3.172   2.994  1.00 92.33           C  
ATOM    432 HG11 VAL A  28       8.600  -3.825   2.992  1.00 92.33           H  
ATOM    433 HG12 VAL A  28       9.096  -2.168   3.189  1.00 92.33           H  
ATOM    434 HG13 VAL A  28      10.151  -3.448   3.801  1.00 92.33           H  
ATOM    435  CG2 VAL A  28      11.349  -2.212   1.667  1.00 92.33           C  
ATOM    436 HG21 VAL A  28      12.226  -2.655   2.140  1.00 92.33           H  
ATOM    437 HG22 VAL A  28      11.076  -1.338   2.258  1.00 92.33           H  
ATOM    438 HG23 VAL A  28      11.592  -1.905   0.650  1.00 92.33           H  
ATOM    439  N   SER A  29       9.825  -6.442   2.569  1.00 94.93           N  
ATOM    440  H   SER A  29      10.496  -6.168   3.272  1.00 94.93           H  
ATOM    441  CA  SER A  29       8.961  -7.576   2.862  1.00 94.93           C  
ATOM    442  HA  SER A  29       8.041  -7.479   2.286  1.00 94.93           H  
ATOM    443  C   SER A  29       8.594  -7.577   4.334  1.00 94.93           C  
ATOM    444  CB  SER A  29       9.634  -8.887   2.454  1.00 94.93           C  
ATOM    445  HB2 SER A  29      10.602  -8.976   2.948  1.00 94.93           H  
ATOM    446  HB3 SER A  29       9.003  -9.725   2.750  1.00 94.93           H  
ATOM    447  O   SER A  29       9.345  -8.086   5.166  1.00 94.93           O  
ATOM    448  OG  SER A  29       9.805  -8.903   1.047  1.00 94.93           O  
ATOM    449  HG  SER A  29       9.472  -8.059   0.731  1.00 94.93           H  
ATOM    450  N   GLU A  30       7.443  -7.004   4.662  1.00 95.04           N  
ATOM    451  H   GLU A  30       6.861  -6.601   3.942  1.00 95.04           H  
ATOM    452  CA  GLU A  30       7.042  -6.795   6.049  1.00 95.04           C  
ATOM    453  HA  GLU A  30       7.776  -7.276   6.696  1.00 95.04           H  
ATOM    454  C   GLU A  30       5.713  -7.469   6.388  1.00 95.04           C  
ATOM    455  CB  GLU A  30       7.089  -5.309   6.429  1.00 95.04           C  
ATOM    456  HB2 GLU A  30       6.395  -4.745   5.806  1.00 95.04           H  
ATOM    457  HB3 GLU A  30       6.791  -5.221   7.474  1.00 95.04           H  
ATOM    458  O   GLU A  30       4.874  -7.811   5.548  1.00 95.04           O  
ATOM    459  CG  GLU A  30       8.517  -4.755   6.268  1.00 95.04           C  
ATOM    460  HG2 GLU A  30       9.215  -5.493   6.664  1.00 95.04           H  
ATOM    461  HG3 GLU A  30       8.740  -4.641   5.207  1.00 95.04           H  
ATOM    462  CD  GLU A  30       8.758  -3.428   6.999  1.00 95.04           C  
ATOM    463  OE1 GLU A  30       9.938  -3.199   7.358  1.00 95.04           O  
ATOM    464  OE2 GLU A  30       7.780  -2.759   7.363  1.00 95.04           O  
ATOM    465  N   THR A  31       5.550  -7.766   7.673  1.00 97.00           N  
ATOM    466  H   THR A  31       6.292  -7.503   8.305  1.00 97.00           H  
ATOM    467  CA  THR A  31       4.335  -8.379   8.207  1.00 97.00           C  
ATOM    468  HA  THR A  31       3.528  -8.283   7.481  1.00 97.00           H  
ATOM    469  C   THR A  31       3.905  -7.653   9.465  1.00 97.00           C  
ATOM    470  CB  THR A  31       4.552  -9.870   8.489  1.00 97.00           C  
ATOM    471  HB  THR A  31       5.373  -9.977   9.199  1.00 97.00           H  
ATOM    472  O   THR A  31       4.602  -7.675  10.475  1.00 97.00           O  
ATOM    473  CG2 THR A  31       3.308 -10.555   9.067  1.00 97.00           C  
ATOM    474 HG21 THR A  31       3.474 -11.631   9.094  1.00 97.00           H  
ATOM    475 HG22 THR A  31       2.434 -10.339   8.452  1.00 97.00           H  
ATOM    476 HG23 THR A  31       3.130 -10.199  10.082  1.00 97.00           H  
ATOM    477  OG1 THR A  31       4.910 -10.554   7.313  1.00 97.00           O  
ATOM    478  HG1 THR A  31       5.248  -9.893   6.704  1.00 97.00           H  
ATOM    479  N   PHE A  32       2.711  -7.077   9.440  1.00 96.23           N  
ATOM    480  H   PHE A  32       2.216  -7.089   8.560  1.00 96.23           H  
ATOM    481  CA  PHE A  32       2.135  -6.279  10.512  1.00 96.23           C  
ATOM    482  HA  PHE A  32       2.876  -6.107  11.293  1.00 96.23           H  
ATOM    483  C   PHE A  32       0.934  -6.979  11.120  1.00 96.23           C  
ATOM    484  CB  PHE A  32       1.720  -4.933   9.929  1.00 96.23           C  
ATOM    485  HB2 PHE A  32       1.141  -4.383  10.670  1.00 96.23           H  
ATOM    486  HB3 PHE A  32       1.086  -5.086   9.056  1.00 96.23           H  
ATOM    487  O   PHE A  32      -0.153  -6.972  10.553  1.00 96.23           O  
ATOM    488  CG  PHE A  32       2.903  -4.104   9.530  1.00 96.23           C  
ATOM    489  CD1 PHE A  32       3.578  -3.375  10.517  1.00 96.23           C  
ATOM    490  HD1 PHE A  32       3.269  -3.433  11.551  1.00 96.23           H  
ATOM    491  CD2 PHE A  32       3.359  -4.087   8.202  1.00 96.23           C  
ATOM    492  HD2 PHE A  32       2.859  -4.637   7.417  1.00 96.23           H  
ATOM    493  CE1 PHE A  32       4.659  -2.565  10.176  1.00 96.23           C  
ATOM    494  HE1 PHE A  32       5.153  -1.981  10.938  1.00 96.23           H  
ATOM    495  CE2 PHE A  32       4.478  -3.308   7.881  1.00 96.23           C  
ATOM    496  HE2 PHE A  32       4.859  -3.268   6.871  1.00 96.23           H  
ATOM    497  CZ  PHE A  32       5.111  -2.527   8.853  1.00 96.23           C  
ATOM    498  HZ  PHE A  32       5.937  -1.892   8.568  1.00 96.23           H  
ATOM    499  N   ALA A  33       1.061  -7.572  12.305  1.00 91.34           N  
ATOM    500  H   ALA A  33       1.966  -7.576  12.754  1.00 91.34           H  
ATOM    501  CA  ALA A  33      -0.027  -8.397  12.815  1.00 91.34           C  
ATOM    502  HA  ALA A  33      -0.421  -8.955  11.966  1.00 91.34           H  
ATOM    503  C   ALA A  33      -1.213  -7.577  13.359  1.00 91.34           C  
ATOM    504  CB  ALA A  33       0.516  -9.452  13.781  1.00 91.34           C  
ATOM    505  HB1 ALA A  33      -0.280 -10.145  14.054  1.00 91.34           H  
ATOM    506  HB2 ALA A  33       1.314 -10.009  13.289  1.00 91.34           H  
ATOM    507  HB3 ALA A  33       0.925  -8.989  14.679  1.00 91.34           H  
ATOM    508  O   ALA A  33      -2.359  -7.871  12.991  1.00 91.34           O  
ATOM    509  N   ARG A  34      -1.012  -6.598  14.261  1.00 93.22           N  
ATOM    510  H   ARG A  34      -0.063  -6.379  14.528  1.00 93.22           H  
ATOM    511  CA  ARG A  34      -2.124  -5.777  14.794  1.00 93.22           C  
ATOM    512  HA  ARG A  34      -2.831  -5.635  13.977  1.00 93.22           H  
ATOM    513  C   ARG A  34      -1.718  -4.385  15.262  1.00 93.22           C  
ATOM    514  CB  ARG A  34      -2.826  -6.451  15.988  1.00 93.22           C  
ATOM    515  HB2 ARG A  34      -2.126  -6.514  16.821  1.00 93.22           H  
ATOM    516  HB3 ARG A  34      -3.656  -5.815  16.296  1.00 93.22           H  
ATOM    517  O   ARG A  34      -0.746  -4.258  15.995  1.00 93.22           O  
ATOM    518  CG  ARG A  34      -3.378  -7.845  15.697  1.00 93.22           C  
ATOM    519  HG2 ARG A  34      -2.549  -8.520  15.484  1.00 93.22           H  
ATOM    520  HG3 ARG A  34      -4.046  -7.795  14.838  1.00 93.22           H  
ATOM    521  CD  ARG A  34      -4.148  -8.417  16.879  1.00 93.22           C  
ATOM    522  HD2 ARG A  34      -3.497  -8.420  17.753  1.00 93.22           H  
ATOM    523  HD3 ARG A  34      -5.010  -7.779  17.074  1.00 93.22           H  
ATOM    524  NE  ARG A  34      -4.581  -9.790  16.564  1.00 93.22           N  
ATOM    525  HE  ARG A  34      -4.219 -10.165  15.699  1.00 93.22           H  
ATOM    526  NH1 ARG A  34      -5.799 -10.168  18.464  1.00 93.22           N  
ATOM    527 HH11 ARG A  34      -5.600  -9.220  18.752  1.00 93.22           H  
ATOM    528 HH12 ARG A  34      -6.361 -10.771  19.047  1.00 93.22           H  
ATOM    529  NH2 ARG A  34      -5.588 -11.791  16.938  1.00 93.22           N  
ATOM    530 HH21 ARG A  34      -6.061 -12.429  17.562  1.00 93.22           H  
ATOM    531 HH22 ARG A  34      -5.134 -12.155  16.112  1.00 93.22           H  
ATOM    532  CZ  ARG A  34      -5.321 -10.574  17.320  1.00 93.22           C  
ATOM    533  N   LEU A  35      -2.599  -3.404  15.055  1.00 92.64           N  
ATOM    534  H   LEU A  35      -3.353  -3.569  14.404  1.00 92.64           H  
ATOM    535  CA  LEU A  35      -2.445  -2.050  15.613  1.00 92.64           C  
ATOM    536  HA  LEU A  35      -3.200  -1.407  15.160  1.00 92.64           H  
ATOM    537  C   LEU A  35      -1.101  -1.421  15.224  1.00 92.64           C  
ATOM    538  CB  LEU A  35      -2.682  -2.045  17.138  1.00 92.64           C  
ATOM    539  HB2 LEU A  35      -2.521  -1.031  17.504  1.00 92.64           H  
ATOM    540  HB3 LEU A  35      -1.934  -2.681  17.611  1.00 92.64           H  
ATOM    541  O   LEU A  35      -0.430  -0.818  16.060  1.00 92.64           O  
ATOM    542  CG  LEU A  35      -4.078  -2.484  17.591  1.00 92.64           C  
ATOM    543  HG  LEU A  35      -4.370  -3.404  17.084  1.00 92.64           H  
ATOM    544  CD1 LEU A  35      -4.076  -2.749  19.097  1.00 92.64           C  
ATOM    545 HD11 LEU A  35      -5.062  -3.088  19.414  1.00 92.64           H  
ATOM    546 HD12 LEU A  35      -3.830  -1.829  19.628  1.00 92.64           H  
ATOM    547 HD13 LEU A  35      -3.332  -3.509  19.338  1.00 92.64           H  
ATOM    548  CD2 LEU A  35      -5.112  -1.397  17.314  1.00 92.64           C  
ATOM    549 HD21 LEU A  35      -4.840  -0.481  17.838  1.00 92.64           H  
ATOM    550 HD22 LEU A  35      -5.146  -1.174  16.248  1.00 92.64           H  
ATOM    551 HD23 LEU A  35      -6.096  -1.718  17.657  1.00 92.64           H  
ATOM    552  N   CYS A  36      -0.698  -1.620  13.975  1.00 91.67           N  
ATOM    553  H   CYS A  36      -1.300  -2.109  13.328  1.00 91.67           H  
ATOM    554  CA  CYS A  36       0.528  -1.065  13.429  1.00 91.67           C  
ATOM    555  HA  CYS A  36       1.129  -0.587  14.202  1.00 91.67           H  
ATOM    556  C   CYS A  36       0.133  -0.026  12.381  1.00 91.67           C  
ATOM    557  CB  CYS A  36       1.380  -2.186  12.839  1.00 91.67           C  
ATOM    558  HB2 CYS A  36       2.288  -1.730  12.444  1.00 91.67           H  
ATOM    559  HB3 CYS A  36       0.851  -2.648  12.005  1.00 91.67           H  
ATOM    560  O   CYS A  36      -0.239  -0.418  11.277  1.00 91.67           O  
ATOM    561  SG  CYS A  36       1.810  -3.434  14.097  1.00 91.67           S  
ATOM    562  HG  CYS A  36       2.772  -4.014  13.373  1.00 91.67           H  
ATOM    563  N   PRO A  37       0.082   1.269  12.733  1.00 93.00           N  
ATOM    564  CA  PRO A  37      -0.036   2.308  11.728  1.00 93.00           C  
ATOM    565  HA  PRO A  37      -0.864   2.086  11.054  1.00 93.00           H  
ATOM    566  C   PRO A  37       1.258   2.358  10.917  1.00 93.00           C  
ATOM    567  CB  PRO A  37      -0.311   3.597  12.504  1.00 93.00           C  
ATOM    568  HB2 PRO A  37       0.070   4.478  11.989  1.00 93.00           H  
ATOM    569  HB3 PRO A  37      -1.377   3.701  12.707  1.00 93.00           H  
ATOM    570  O   PRO A  37       2.343   2.381  11.502  1.00 93.00           O  
ATOM    571  CG  PRO A  37       0.395   3.358  13.831  1.00 93.00           C  
ATOM    572  HG2 PRO A  37      -0.052   3.934  14.641  1.00 93.00           H  
ATOM    573  HG3 PRO A  37       1.445   3.624  13.705  1.00 93.00           H  
ATOM    574  CD  PRO A  37       0.256   1.851  14.057  1.00 93.00           C  
ATOM    575  HD2 PRO A  37       1.148   1.473  14.555  1.00 93.00           H  
ATOM    576  HD3 PRO A  37      -0.629   1.648  14.661  1.00 93.00           H  
ATOM    577  N   VAL A  38       1.129   2.364   9.597  1.00 95.33           N  
ATOM    578  H   VAL A  38       0.208   2.346   9.184  1.00 95.33           H  
ATOM    579  CA  VAL A  38       2.259   2.321   8.669  1.00 95.33           C  
ATOM    580  HA  VAL A  38       3.190   2.407   9.229  1.00 95.33           H  
ATOM    581  C   VAL A  38       2.194   3.522   7.742  1.00 95.33           C  
ATOM    582  CB  VAL A  38       2.318   0.972   7.932  1.00 95.33           C  
ATOM    583  HB  VAL A  38       1.389   0.806   7.386  1.00 95.33           H  
ATOM    584  O   VAL A  38       1.128   3.897   7.251  1.00 95.33           O  
ATOM    585  CG1 VAL A  38       3.483   0.912   6.952  1.00 95.33           C  
ATOM    586 HG11 VAL A  38       3.330   1.623   6.140  1.00 95.33           H  
ATOM    587 HG12 VAL A  38       4.433   1.095   7.454  1.00 95.33           H  
ATOM    588 HG13 VAL A  38       3.529  -0.068   6.477  1.00 95.33           H  
ATOM    589  CG2 VAL A  38       2.494  -0.130   8.990  1.00 95.33           C  
ATOM    590 HG21 VAL A  38       2.945  -1.013   8.538  1.00 95.33           H  
ATOM    591 HG22 VAL A  38       1.524  -0.398   9.408  1.00 95.33           H  
ATOM    592 HG23 VAL A  38       3.168   0.199   9.780  1.00 95.33           H  
ATOM    593  N   SER A  39       3.335   4.188   7.601  1.00 96.31           N  
ATOM    594  H   SER A  39       4.155   3.821   8.062  1.00 96.31           H  
ATOM    595  CA  SER A  39       3.489   5.378   6.778  1.00 96.31           C  
ATOM    596  HA  SER A  39       2.690   5.401   6.038  1.00 96.31           H  
ATOM    597  C   SER A  39       4.825   5.332   6.055  1.00 96.31           C  
ATOM    598  CB  SER A  39       3.362   6.634   7.644  1.00 96.31           C  
ATOM    599  HB2 SER A  39       2.356   6.685   8.059  1.00 96.31           H  
ATOM    600  HB3 SER A  39       4.078   6.579   8.465  1.00 96.31           H  
ATOM    601  O   SER A  39       5.832   5.810   6.581  1.00 96.31           O  
ATOM    602  OG  SER A  39       3.616   7.799   6.881  1.00 96.31           O  
ATOM    603  HG  SER A  39       4.446   7.635   6.427  1.00 96.31           H  
ATOM    604  N   GLU A  40       4.842   4.799   4.841  1.00 94.72           N  
ATOM    605  H   GLU A  40       3.991   4.422   4.450  1.00 94.72           H  
ATOM    606  CA  GLU A  40       6.083   4.568   4.109  1.00 94.72           C  
ATOM    607  HA  GLU A  40       6.917   4.944   4.703  1.00 94.72           H  
ATOM    608  C   GLU A  40       6.154   5.321   2.788  1.00 94.72           C  
ATOM    609  CB  GLU A  40       6.354   3.073   3.938  1.00 94.72           C  
ATOM    610  HB2 GLU A  40       5.565   2.612   3.344  1.00 94.72           H  
ATOM    611  HB3 GLU A  40       7.306   2.967   3.418  1.00 94.72           H  
ATOM    612  O   GLU A  40       5.166   5.744   2.185  1.00 94.72           O  
ATOM    613  CG  GLU A  40       6.446   2.403   5.316  1.00 94.72           C  
ATOM    614  HG2 GLU A  40       6.921   3.097   6.009  1.00 94.72           H  
ATOM    615  HG3 GLU A  40       5.441   2.210   5.691  1.00 94.72           H  
ATOM    616  CD  GLU A  40       7.271   1.120   5.289  1.00 94.72           C  
ATOM    617  OE1 GLU A  40       8.042   0.968   6.261  1.00 94.72           O  
ATOM    618  OE2 GLU A  40       7.364   0.490   4.228  1.00 94.72           O  
ATOM    619  N   THR A  41       7.383   5.559   2.339  1.00 95.20           N  
ATOM    620  H   THR A  41       8.153   5.157   2.855  1.00 95.20           H  
ATOM    621  CA  THR A  41       7.625   6.208   1.052  1.00 95.20           C  
ATOM    622  HA  THR A  41       6.729   6.109   0.440  1.00 95.20           H  
ATOM    623  C   THR A  41       8.755   5.509   0.309  1.00 95.20           C  
ATOM    624  CB  THR A  41       7.891   7.711   1.208  1.00 95.20           C  
ATOM    625  HB  THR A  41       8.104   8.140   0.229  1.00 95.20           H  
ATOM    626  O   THR A  41       9.889   5.410   0.781  1.00 95.20           O  
ATOM    627  CG2 THR A  41       6.765   8.508   1.866  1.00 95.20           C  
ATOM    628 HG21 THR A  41       6.664   8.224   2.913  1.00 95.20           H  
ATOM    629 HG22 THR A  41       6.978   9.574   1.799  1.00 95.20           H  
ATOM    630 HG23 THR A  41       5.815   8.297   1.375  1.00 95.20           H  
ATOM    631  OG1 THR A  41       8.986   7.896   2.052  1.00 95.20           O  
ATOM    632  HG1 THR A  41       8.758   7.413   2.849  1.00 95.20           H  
ATOM    633  N   PHE A  42       8.463   5.061  -0.906  1.00 93.86           N  
ATOM    634  H   PHE A  42       7.501   5.147  -1.202  1.00 93.86           H  
ATOM    635  CA  PHE A  42       9.339   4.249  -1.738  1.00 93.86           C  
ATOM    636  HA  PHE A  42      10.257   4.011  -1.202  1.00 93.86           H  
ATOM    637  C   PHE A  42       9.688   4.984  -3.020  1.00 93.86           C  
ATOM    638  CB  PHE A  42       8.622   2.943  -2.070  1.00 93.86           C  
ATOM    639  HB2 PHE A  42       7.681   3.161  -2.574  1.00 93.86           H  
ATOM    640  HB3 PHE A  42       9.237   2.364  -2.759  1.00 93.86           H  
ATOM    641  O   PHE A  42       8.932   4.976  -3.982  1.00 93.86           O  
ATOM    642  CG  PHE A  42       8.321   2.101  -0.865  1.00 93.86           C  
ATOM    643  CD1 PHE A  42       9.297   1.218  -0.374  1.00 93.86           C  
ATOM    644  HD1 PHE A  42      10.274   1.150  -0.829  1.00 93.86           H  
ATOM    645  CD2 PHE A  42       7.054   2.174  -0.256  1.00 93.86           C  
ATOM    646  HD2 PHE A  42       6.277   2.824  -0.630  1.00 93.86           H  
ATOM    647  CE1 PHE A  42       8.981   0.374   0.696  1.00 93.86           C  
ATOM    648  HE1 PHE A  42       9.693  -0.344   1.074  1.00 93.86           H  
ATOM    649  CE2 PHE A  42       6.750   1.317   0.808  1.00 93.86           C  
ATOM    650  HE2 PHE A  42       5.763   1.295   1.246  1.00 93.86           H  
ATOM    651  CZ  PHE A  42       7.703   0.402   1.266  1.00 93.86           C  
ATOM    652  HZ  PHE A  42       7.419  -0.305   2.031  1.00 93.86           H  
ATOM    653  N   ALA A  43      10.851   5.621  -3.106  1.00 89.41           N  
ATOM    654  H   ALA A  43      11.470   5.598  -2.308  1.00 89.41           H  
ATOM    655  CA  ALA A  43      11.094   6.535  -4.215  1.00 89.41           C  
ATOM    656  HA  ALA A  43      10.190   7.133  -4.333  1.00 89.41           H  
ATOM    657  C   ALA A  43      11.313   5.833  -5.572  1.00 89.41           C  
ATOM    658  CB  ALA A  43      12.208   7.511  -3.837  1.00 89.41           C  
ATOM    659  HB1 ALA A  43      11.942   8.013  -2.907  1.00 89.41           H  
ATOM    660  HB2 ALA A  43      12.325   8.259  -4.621  1.00 89.41           H  
ATOM    661  HB3 ALA A  43      13.147   6.978  -3.686  1.00 89.41           H  
ATOM    662  O   ALA A  43      10.735   6.275  -6.573  1.00 89.41           O  
ATOM    663  N   ARG A  44      12.167   4.801  -5.679  1.00 89.83           N  
ATOM    664  H   ARG A  44      12.589   4.442  -4.834  1.00 89.83           H  
ATOM    665  CA  ARG A  44      12.393   4.087  -6.958  1.00 89.83           C  
ATOM    666  HA  ARG A  44      11.434   4.030  -7.473  1.00 89.83           H  
ATOM    667  C   ARG A  44      12.878   2.655  -6.794  1.00 89.83           C  
ATOM    668  CB  ARG A  44      13.432   4.800  -7.847  1.00 89.83           C  
ATOM    669  HB2 ARG A  44      14.378   4.865  -7.311  1.00 89.83           H  
ATOM    670  HB3 ARG A  44      13.587   4.195  -8.740  1.00 89.83           H  
ATOM    671  O   ARG A  44      13.838   2.429  -6.063  1.00 89.83           O  
ATOM    672  CG  ARG A  44      13.010   6.198  -8.292  1.00 89.83           C  
ATOM    673  HG2 ARG A  44      12.013   6.148  -8.730  1.00 89.83           H  
ATOM    674  HG3 ARG A  44      13.007   6.860  -7.426  1.00 89.83           H  
ATOM    675  CD  ARG A  44      13.956   6.795  -9.322  1.00 89.83           C  
ATOM    676  HD2 ARG A  44      14.968   6.791  -8.917  1.00 89.83           H  
ATOM    677  HD3 ARG A  44      13.922   6.174 -10.217  1.00 89.83           H  
ATOM    678  NE  ARG A  44      13.540   8.177  -9.618  1.00 89.83           N  
ATOM    679  HE  ARG A  44      12.970   8.615  -8.907  1.00 89.83           H  
ATOM    680  NH1 ARG A  44      14.489   8.353 -11.693  1.00 89.83           N  
ATOM    681 HH11 ARG A  44      14.774   7.387 -11.619  1.00 89.83           H  
ATOM    682 HH12 ARG A  44      14.738   8.899 -12.505  1.00 89.83           H  
ATOM    683  NH2 ARG A  44      13.421  10.110 -10.801  1.00 89.83           N  
ATOM    684 HH21 ARG A  44      13.722  10.690 -11.571  1.00 89.83           H  
ATOM    685 HH22 ARG A  44      12.933  10.533 -10.025  1.00 89.83           H  
ATOM    686  CZ  ARG A  44      13.815   8.871 -10.701  1.00 89.83           C  
ATOM    687  N   LEU A  45      12.386   1.759  -7.652  1.00 89.27           N  
ATOM    688  H   LEU A  45      11.565   2.004  -8.186  1.00 89.27           H  
ATOM    689  CA  LEU A  45      12.899   0.385  -7.764  1.00 89.27           C  
ATOM    690  HA  LEU A  45      12.217  -0.186  -8.395  1.00 89.27           H  
ATOM    691  C   LEU A  45      12.884  -0.347  -6.416  1.00 89.27           C  
ATOM    692  CB  LEU A  45      14.288   0.367  -8.438  1.00 89.27           C  
ATOM    693  HB2 LEU A  45      14.638  -0.666  -8.467  1.00 89.27           H  
ATOM    694  HB3 LEU A  45      14.985   0.929  -7.816  1.00 89.27           H  
ATOM    695  O   LEU A  45      13.843  -1.040  -6.077  1.00 89.27           O  
ATOM    696  CG  LEU A  45      14.333   0.910  -9.870  1.00 89.27           C  
ATOM    697  HG  LEU A  45      13.798   1.858  -9.934  1.00 89.27           H  
ATOM    698  CD1 LEU A  45      15.785   1.152 -10.289  1.00 89.27           C  
ATOM    699 HD11 LEU A  45      16.255   1.853  -9.600  1.00 89.27           H  
ATOM    700 HD12 LEU A  45      15.810   1.557 -11.301  1.00 89.27           H  
ATOM    701 HD13 LEU A  45      16.328   0.207 -10.273  1.00 89.27           H  
ATOM    702  CD2 LEU A  45      13.728  -0.086 -10.855  1.00 89.27           C  
ATOM    703 HD21 LEU A  45      12.695  -0.301 -10.582  1.00 89.27           H  
ATOM    704 HD22 LEU A  45      13.760   0.315 -11.868  1.00 89.27           H  
ATOM    705 HD23 LEU A  45      14.281  -1.025 -10.826  1.00 89.27           H  
ATOM    706  N   CYS A  46      11.829  -0.136  -5.638  1.00 89.51           N  
ATOM    707  H   CYS A  46      11.058   0.417  -5.983  1.00 89.51           H  
ATOM    708  CA  CYS A  46      11.602  -0.845  -4.389  1.00 89.51           C  
ATOM    709  HA  CYS A  46      12.482  -1.412  -4.084  1.00 89.51           H  
ATOM    710  C   CYS A  46      10.439  -1.801  -4.642  1.00 89.51           C  
ATOM    711  CB  CYS A  46      11.301   0.154  -3.269  1.00 89.51           C  
ATOM    712  HB2 CYS A  46      10.379   0.689  -3.497  1.00 89.51           H  
ATOM    713  HB3 CYS A  46      11.133  -0.407  -2.350  1.00 89.51           H  
ATOM    714  O   CYS A  46       9.310  -1.327  -4.728  1.00 89.51           O  
ATOM    715  SG  CYS A  46      12.681   1.321  -3.030  1.00 89.51           S  
ATOM    716  HG  CYS A  46      12.210   1.795  -1.873  1.00 89.51           H  
ATOM    717  N   PRO A  47      10.694  -3.094  -4.896  1.00 92.63           N  
ATOM    718  CA  PRO A  47       9.624  -4.072  -4.875  1.00 92.63           C  
ATOM    719  HA  PRO A  47       8.788  -3.730  -5.485  1.00 92.63           H  
ATOM    720  C   PRO A  47       9.143  -4.232  -3.434  1.00 92.63           C  
ATOM    721  CB  PRO A  47      10.228  -5.348  -5.467  1.00 92.63           C  
ATOM    722  HB2 PRO A  47      10.178  -5.320  -6.555  1.00 92.63           H  
ATOM    723  HB3 PRO A  47       9.754  -6.247  -5.073  1.00 92.63           H  
ATOM    724  O   PRO A  47       9.967  -4.388  -2.530  1.00 92.63           O  
ATOM    725  CG  PRO A  47      11.690  -5.250  -5.063  1.00 92.63           C  
ATOM    726  HG2 PRO A  47      12.345  -5.812  -5.728  1.00 92.63           H  
ATOM    727  HG3 PRO A  47      11.761  -5.631  -4.045  1.00 92.63           H  
ATOM    728  CD  PRO A  47      11.980  -3.747  -5.099  1.00 92.63           C  
ATOM    729  HD2 PRO A  47      12.371  -3.469  -6.078  1.00 92.63           H  
ATOM    730  HD3 PRO A  47      12.695  -3.491  -4.317  1.00 92.63           H  
ATOM    731  N   VAL A  48       7.833  -4.167  -3.239  1.00 95.76           N  
ATOM    732  H   VAL A  48       7.214  -4.029  -4.024  1.00 95.76           H  
ATOM    733  CA  VAL A  48       7.210  -4.170  -1.917  1.00 95.76           C  
ATOM    734  HA  VAL A  48       7.970  -4.339  -1.154  1.00 95.76           H  
ATOM    735  C   VAL A  48       6.228  -5.322  -1.827  1.00 95.76           C  
ATOM    736  CB  VAL A  48       6.575  -2.805  -1.612  1.00 95.76           C  
ATOM    737  HB  VAL A  48       5.816  -2.573  -2.359  1.00 95.76           H  
ATOM    738  O   VAL A  48       5.479  -5.595  -2.767  1.00 95.76           O  
ATOM    739  CG1 VAL A  48       5.929  -2.796  -0.234  1.00 95.76           C  
ATOM    740 HG11 VAL A  48       5.532  -1.807  -0.006  1.00 95.76           H  
ATOM    741 HG12 VAL A  48       6.647  -3.053   0.544  1.00 95.76           H  
ATOM    742 HG13 VAL A  48       5.075  -3.472  -0.196  1.00 95.76           H  
ATOM    743  CG2 VAL A  48       7.684  -1.741  -1.666  1.00 95.76           C  
ATOM    744 HG21 VAL A  48       7.383  -0.859  -1.101  1.00 95.76           H  
ATOM    745 HG22 VAL A  48       8.600  -2.118  -1.210  1.00 95.76           H  
ATOM    746 HG23 VAL A  48       7.861  -1.449  -2.701  1.00 95.76           H  
ATOM    747  N   SER A  49       6.310  -6.055  -0.722  1.00 97.25           N  
ATOM    748  H   SER A  49       6.952  -5.758  -0.001  1.00 97.25           H  
ATOM    749  CA  SER A  49       5.443  -7.187  -0.432  1.00 97.25           C  
ATOM    750  HA  SER A  49       4.546  -7.112  -1.047  1.00 97.25           H  
ATOM    751  C   SER A  49       5.049  -7.161   1.034  1.00 97.25           C  
ATOM    752  CB  SER A  49       6.144  -8.498  -0.788  1.00 97.25           C  
ATOM    753  HB2 SER A  49       6.377  -8.503  -1.853  1.00 97.25           H  
ATOM    754  HB3 SER A  49       7.073  -8.582  -0.224  1.00 97.25           H  
ATOM    755  O   SER A  49       5.821  -7.606   1.882  1.00 97.25           O  
ATOM    756  OG  SER A  49       5.312  -9.604  -0.489  1.00 97.25           O  
ATOM    757  HG  SER A  49       5.013  -9.480   0.415  1.00 97.25           H  
ATOM    758  N   GLU A  50       3.842  -6.702   1.337  1.00 97.23           N  
ATOM    759  H   GLU A  50       3.244  -6.351   0.603  1.00 97.23           H  
ATOM    760  CA  GLU A  50       3.432  -6.468   2.720  1.00 97.23           C  
ATOM    761  HA  GLU A  50       4.187  -6.890   3.384  1.00 97.23           H  
ATOM    762  C   GLU A  50       2.136  -7.175   3.096  1.00 97.23           C  
ATOM    763  CB  GLU A  50       3.407  -4.975   3.044  1.00 97.23           C  
ATOM    764  HB2 GLU A  50       3.040  -4.847   4.062  1.00 97.23           H  
ATOM    765  HB3 GLU A  50       2.755  -4.447   2.347  1.00 97.23           H  
ATOM    766  O   GLU A  50       1.262  -7.497   2.283  1.00 97.23           O  
ATOM    767  CG  GLU A  50       4.831  -4.425   2.955  1.00 97.23           C  
ATOM    768  HG2 GLU A  50       5.192  -4.495   1.929  1.00 97.23           H  
ATOM    769  HG3 GLU A  50       5.490  -5.042   3.567  1.00 97.23           H  
ATOM    770  CD  GLU A  50       4.897  -2.989   3.442  1.00 97.23           C  
ATOM    771  OE1 GLU A  50       4.808  -2.845   4.676  1.00 97.23           O  
ATOM    772  OE2 GLU A  50       5.151  -2.129   2.588  1.00 97.23           O  
ATOM    773  N   THR A  51       2.041  -7.504   4.380  1.00 97.97           N  
ATOM    774  H   THR A  51       2.783  -7.195   4.992  1.00 97.97           H  
ATOM    775  CA  THR A  51       0.885  -8.198   4.943  1.00 97.97           C  
ATOM    776  HA  THR A  51       0.057  -8.144   4.236  1.00 97.97           H  
ATOM    777  C   THR A  51       0.425  -7.490   6.209  1.00 97.97           C  
ATOM    778  CB  THR A  51       1.170  -9.689   5.188  1.00 97.97           C  
ATOM    779  HB  THR A  51       0.320 -10.121   5.718  1.00 97.97           H  
ATOM    780  O   THR A  51       1.083  -7.512   7.247  1.00 97.97           O  
ATOM    781  CG2 THR A  51       1.436 -10.546   3.945  1.00 97.97           C  
ATOM    782 HG21 THR A  51       0.553 -11.145   3.720  1.00 97.97           H  
ATOM    783 HG22 THR A  51       2.264 -11.235   4.114  1.00 97.97           H  
ATOM    784 HG23 THR A  51       1.677  -9.924   3.083  1.00 97.97           H  
ATOM    785  OG1 THR A  51       2.303  -9.848   5.991  1.00 97.97           O  
ATOM    786  HG1 THR A  51       3.013  -9.364   5.564  1.00 97.97           H  
ATOM    787  N   PHE A  52      -0.759  -6.895   6.153  1.00 97.56           N  
ATOM    788  H   PHE A  52      -1.231  -6.879   5.261  1.00 97.56           H  
ATOM    789  CA  PHE A  52      -1.373  -6.166   7.250  1.00 97.56           C  
ATOM    790  HA  PHE A  52      -0.624  -5.994   8.023  1.00 97.56           H  
ATOM    791  C   PHE A  52      -2.509  -6.977   7.848  1.00 97.56           C  
ATOM    792  CB  PHE A  52      -1.849  -4.796   6.779  1.00 97.56           C  
ATOM    793  HB2 PHE A  52      -2.615  -4.923   6.014  1.00 97.56           H  
ATOM    794  HB3 PHE A  52      -2.298  -4.265   7.618  1.00 97.56           H  
ATOM    795  O   PHE A  52      -3.464  -7.367   7.188  1.00 97.56           O  
ATOM    796  CG  PHE A  52      -0.727  -3.969   6.211  1.00 97.56           C  
ATOM    797  CD1 PHE A  52       0.061  -3.145   7.038  1.00 97.56           C  
ATOM    798  HD1 PHE A  52      -0.140  -3.052   8.095  1.00 97.56           H  
ATOM    799  CD2 PHE A  52      -0.428  -4.083   4.845  1.00 97.56           C  
ATOM    800  HD2 PHE A  52      -1.014  -4.705   4.184  1.00 97.56           H  
ATOM    801  CE1 PHE A  52       1.120  -2.413   6.476  1.00 97.56           C  
ATOM    802  HE1 PHE A  52       1.733  -1.751   7.068  1.00 97.56           H  
ATOM    803  CE2 PHE A  52       0.650  -3.374   4.315  1.00 97.56           C  
ATOM    804  HE2 PHE A  52       0.900  -3.478   3.269  1.00 97.56           H  
ATOM    805  CZ  PHE A  52       1.415  -2.518   5.112  1.00 97.56           C  
ATOM    806  HZ  PHE A  52       2.222  -1.953   4.670  1.00 97.56           H  
ATOM    807  N   GLY A  53      -2.437  -7.228   9.144  1.00 94.77           N  
ATOM    808  H   GLY A  53      -1.594  -6.930   9.613  1.00 94.77           H  
ATOM    809  CA  GLY A  53      -3.397  -8.029   9.875  1.00 94.77           C  
ATOM    810  HA2 GLY A  53      -3.705  -8.866   9.247  1.00 94.77           H  
ATOM    811  HA3 GLY A  53      -2.917  -8.439  10.764  1.00 94.77           H  
ATOM    812  C   GLY A  53      -4.637  -7.230  10.253  1.00 94.77           C  
ATOM    813  O   GLY A  53      -5.591  -7.131   9.486  1.00 94.77           O  
ATOM    814  N   ARG A  54      -4.724  -6.763  11.500  1.00 95.71           N  
ATOM    815  H   ARG A  54      -3.887  -6.787  12.064  1.00 95.71           H  
ATOM    816  CA  ARG A  54      -5.928  -6.062  11.982  1.00 95.71           C  
ATOM    817  HA  ARG A  54      -6.603  -5.906  11.141  1.00 95.71           H  
ATOM    818  C   ARG A  54      -5.614  -4.678  12.500  1.00 95.71           C  
ATOM    819  CB  ARG A  54      -6.671  -6.858  13.057  1.00 95.71           C  
ATOM    820  HB2 ARG A  54      -7.542  -6.276  13.360  1.00 95.71           H  
ATOM    821  HB3 ARG A  54      -6.024  -6.978  13.926  1.00 95.71           H  
ATOM    822  O   ARG A  54      -4.735  -4.549  13.348  1.00 95.71           O  
ATOM    823  CG  ARG A  54      -7.143  -8.232  12.576  1.00 95.71           C  
ATOM    824  HG2 ARG A  54      -7.708  -8.125  11.650  1.00 95.71           H  
ATOM    825  HG3 ARG A  54      -6.278  -8.870  12.394  1.00 95.71           H  
ATOM    826  CD  ARG A  54      -8.024  -8.855  13.662  1.00 95.71           C  
ATOM    827  HD2 ARG A  54      -8.894  -8.215  13.809  1.00 95.71           H  
ATOM    828  HD3 ARG A  54      -7.453  -8.891  14.590  1.00 95.71           H  
ATOM    829  NE  ARG A  54      -8.460 -10.216  13.296  1.00 95.71           N  
ATOM    830  HE  ARG A  54      -8.089 -10.573  12.428  1.00 95.71           H  
ATOM    831  NH1 ARG A  54      -9.701 -10.634  15.181  1.00 95.71           N  
ATOM    832 HH11 ARG A  54      -9.527  -9.686  15.483  1.00 95.71           H  
ATOM    833 HH12 ARG A  54     -10.286 -11.243  15.735  1.00 95.71           H  
ATOM    834  NH2 ARG A  54      -9.487 -12.221  13.622  1.00 95.71           N  
ATOM    835 HH21 ARG A  54      -9.039 -12.569  12.786  1.00 95.71           H  
ATOM    836 HH22 ARG A  54      -9.970 -12.867  14.230  1.00 95.71           H  
ATOM    837  CZ  ARG A  54      -9.213 -11.014  14.031  1.00 95.71           C  
ATOM    838  N   LEU A  55      -6.461  -3.712  12.149  1.00 95.27           N  
ATOM    839  H   LEU A  55      -7.128  -3.898  11.414  1.00 95.27           H  
ATOM    840  CA  LEU A  55      -6.359  -2.339  12.649  1.00 95.27           C  
ATOM    841  HA  LEU A  55      -7.099  -1.730  12.130  1.00 95.27           H  
ATOM    842  C   LEU A  55      -5.004  -1.713  12.300  1.00 95.27           C  
ATOM    843  CB  LEU A  55      -6.685  -2.283  14.158  1.00 95.27           C  
ATOM    844  HB2 LEU A  55      -6.615  -1.245  14.482  1.00 95.27           H  
ATOM    845  HB3 LEU A  55      -5.924  -2.841  14.704  1.00 95.27           H  
ATOM    846  O   LEU A  55      -4.383  -1.077  13.147  1.00 95.27           O  
ATOM    847  CG  LEU A  55      -8.070  -2.812  14.546  1.00 95.27           C  
ATOM    848  HG  LEU A  55      -8.287  -3.742  14.021  1.00 95.27           H  
ATOM    849  CD1 LEU A  55      -8.141  -3.100  16.047  1.00 95.27           C  
ATOM    850 HD11 LEU A  55      -9.108  -3.538  16.290  1.00 95.27           H  
ATOM    851 HD12 LEU A  55      -7.343  -3.787  16.330  1.00 95.27           H  
ATOM    852 HD13 LEU A  55      -8.030  -2.166  16.598  1.00 95.27           H  
ATOM    853  CD2 LEU A  55      -9.146  -1.782  14.222  1.00 95.27           C  
ATOM    854 HD21 LEU A  55      -8.963  -0.862  14.778  1.00 95.27           H  
ATOM    855 HD22 LEU A  55     -10.130  -2.167  14.489  1.00 95.27           H  
ATOM    856 HD23 LEU A  55      -9.118  -1.538  13.160  1.00 95.27           H  
ATOM    857  N   CYS A  56      -4.530  -1.952  11.081  1.00 95.06           N  
ATOM    858  H   CYS A  56      -5.095  -2.459  10.415  1.00 95.06           H  
ATOM    859  CA  CYS A  56      -3.311  -1.350  10.562  1.00 95.06           C  
ATOM    860  HA  CYS A  56      -2.733  -0.875  11.356  1.00 95.06           H  
ATOM    861  C   CYS A  56      -3.727  -0.289   9.542  1.00 95.06           C  
ATOM    862  CB  CYS A  56      -2.419  -2.434   9.950  1.00 95.06           C  
ATOM    863  HB2 CYS A  56      -2.930  -2.877   9.094  1.00 95.06           H  
ATOM    864  HB3 CYS A  56      -1.511  -1.957   9.583  1.00 95.06           H  
ATOM    865  O   CYS A  56      -4.086  -0.658   8.427  1.00 95.06           O  
ATOM    866  SG  CYS A  56      -1.987  -3.719  11.170  1.00 95.06           S  
ATOM    867  HG  CYS A  56      -0.999  -4.240  10.438  1.00 95.06           H  
ATOM    868  N   PRO A  57      -3.830   0.993   9.930  1.00 95.94           N  
ATOM    869  CA  PRO A  57      -3.998   2.058   8.956  1.00 95.94           C  
ATOM    870  HA  PRO A  57      -4.808   1.818   8.267  1.00 95.94           H  
ATOM    871  C   PRO A  57      -2.703   2.211   8.159  1.00 95.94           C  
ATOM    872  CB  PRO A  57      -4.349   3.302   9.776  1.00 95.94           C  
ATOM    873  HB2 PRO A  57      -5.418   3.330   9.988  1.00 95.94           H  
ATOM    874  HB3 PRO A  57      -4.025   4.221   9.288  1.00 95.94           H  
ATOM    875  O   PRO A  57      -1.627   2.243   8.757  1.00 95.94           O  
ATOM    876  CG  PRO A  57      -3.626   3.061  11.090  1.00 95.94           C  
ATOM    877  HG2 PRO A  57      -4.096   3.592  11.918  1.00 95.94           H  
ATOM    878  HG3 PRO A  57      -2.595   3.388  10.957  1.00 95.94           H  
ATOM    879  CD  PRO A  57      -3.691   1.543  11.270  1.00 95.94           C  
ATOM    880  HD2 PRO A  57      -4.571   1.282  11.859  1.00 95.94           H  
ATOM    881  HD3 PRO A  57      -2.787   1.189  11.765  1.00 95.94           H  
ATOM    882  N   VAL A  58      -2.824   2.296   6.841  1.00 97.66           N  
ATOM    883  H   VAL A  58      -3.744   2.273   6.423  1.00 97.66           H  
ATOM    884  CA  VAL A  58      -1.693   2.320   5.911  1.00 97.66           C  
ATOM    885  HA  VAL A  58      -0.762   2.380   6.476  1.00 97.66           H  
ATOM    886  C   VAL A  58      -1.766   3.573   5.053  1.00 97.66           C  
ATOM    887  CB  VAL A  58      -1.620   1.018   5.093  1.00 97.66           C  
ATOM    888  HB  VAL A  58      -2.538   0.892   4.518  1.00 97.66           H  
ATOM    889  O   VAL A  58      -2.845   4.030   4.658  1.00 97.66           O  
ATOM    890  CG1 VAL A  58      -0.438   1.023   4.133  1.00 97.66           C  
ATOM    891 HG11 VAL A  58      -0.339   0.061   3.631  1.00 97.66           H  
ATOM    892 HG12 VAL A  58       0.495   1.220   4.660  1.00 97.66           H  
ATOM    893 HG13 VAL A  58      -0.592   1.754   3.339  1.00 97.66           H  
ATOM    894  CG2 VAL A  58      -1.477  -0.158   6.074  1.00 97.66           C  
ATOM    895 HG21 VAL A  58      -0.771   0.093   6.866  1.00 97.66           H  
ATOM    896 HG22 VAL A  58      -1.078  -1.029   5.555  1.00 97.66           H  
ATOM    897 HG23 VAL A  58      -2.450  -0.409   6.496  1.00 97.66           H  
ATOM    898  N   SER A  59      -0.620   4.216   4.868  1.00 98.01           N  
ATOM    899  H   SER A  59       0.223   3.802   5.240  1.00 98.01           H  
ATOM    900  CA  SER A  59      -0.490   5.443   4.091  1.00 98.01           C  
ATOM    901  HA  SER A  59      -1.286   5.481   3.348  1.00 98.01           H  
ATOM    902  C   SER A  59       0.839   5.460   3.361  1.00 98.01           C  
ATOM    903  CB  SER A  59      -0.622   6.668   4.996  1.00 98.01           C  
ATOM    904  HB2 SER A  59      -0.387   7.568   4.428  1.00 98.01           H  
ATOM    905  HB3 SER A  59       0.066   6.583   5.836  1.00 98.01           H  
ATOM    906  O   SER A  59       1.864   5.795   3.952  1.00 98.01           O  
ATOM    907  OG  SER A  59      -1.957   6.745   5.463  1.00 98.01           O  
ATOM    908  HG  SER A  59      -2.353   5.900   5.241  1.00 98.01           H  
ATOM    909  N   GLU A  60       0.820   5.123   2.076  1.00 97.61           N  
ATOM    910  H   GLU A  60      -0.051   4.841   1.648  1.00 97.61           H  
ATOM    911  CA  GLU A  60       2.051   4.858   1.338  1.00 97.61           C  
ATOM    912  HA  GLU A  60       2.889   5.176   1.959  1.00 97.61           H  
ATOM    913  C   GLU A  60       2.187   5.665   0.051  1.00 97.61           C  
ATOM    914  CB  GLU A  60       2.265   3.356   1.127  1.00 97.61           C  
ATOM    915  HB2 GLU A  60       3.198   3.230   0.578  1.00 97.61           H  
ATOM    916  HB3 GLU A  60       1.446   2.926   0.551  1.00 97.61           H  
ATOM    917  O   GLU A  60       1.229   6.107  -0.595  1.00 97.61           O  
ATOM    918  CG  GLU A  60       2.374   2.681   2.505  1.00 97.61           C  
ATOM    919  HG2 GLU A  60       3.086   3.245   3.108  1.00 97.61           H  
ATOM    920  HG3 GLU A  60       1.410   2.740   3.010  1.00 97.61           H  
ATOM    921  CD  GLU A  60       2.841   1.234   2.465  1.00 97.61           C  
ATOM    922  OE1 GLU A  60       2.796   0.652   3.571  1.00 97.61           O  
ATOM    923  OE2 GLU A  60       3.389   0.865   1.411  1.00 97.61           O  
ATOM    924  N   MET A  61       3.443   5.921  -0.306  1.00 97.48           N  
ATOM    925  H   MET A  61       4.168   5.552   0.292  1.00 97.48           H  
ATOM    926  CA  MET A  61       3.795   6.599  -1.544  1.00 97.48           C  
ATOM    927  HA  MET A  61       2.915   6.635  -2.187  1.00 97.48           H  
ATOM    928  C   MET A  61       4.856   5.821  -2.294  1.00 97.48           C  
ATOM    929  CB  MET A  61       4.226   8.040  -1.266  1.00 97.48           C  
ATOM    930  HB2 MET A  61       5.124   8.034  -0.648  1.00 97.48           H  
ATOM    931  HB3 MET A  61       3.423   8.540  -0.724  1.00 97.48           H  
ATOM    932  O   MET A  61       6.043   5.861  -1.966  1.00 97.48           O  
ATOM    933  CG  MET A  61       4.536   8.808  -2.560  1.00 97.48           C  
ATOM    934  HG2 MET A  61       3.667   8.776  -3.218  1.00 97.48           H  
ATOM    935  HG3 MET A  61       5.349   8.299  -3.078  1.00 97.48           H  
ATOM    936  SD  MET A  61       5.030  10.544  -2.342  1.00 97.48           S  
ATOM    937  CE  MET A  61       3.547  11.184  -1.510  1.00 97.48           C  
ATOM    938  HE1 MET A  61       3.476  10.766  -0.506  1.00 97.48           H  
ATOM    939  HE2 MET A  61       2.659  10.900  -2.076  1.00 97.48           H  
ATOM    940  HE3 MET A  61       3.602  12.270  -1.439  1.00 97.48           H  
ATOM    941  N   PHE A  62       4.444   5.214  -3.393  1.00 96.18           N  
ATOM    942  H   PHE A  62       3.457   5.242  -3.606  1.00 96.18           H  
ATOM    943  CA  PHE A  62       5.314   4.524  -4.318  1.00 96.18           C  
ATOM    944  HA  PHE A  62       6.225   4.236  -3.794  1.00 96.18           H  
ATOM    945  C   PHE A  62       5.678   5.444  -5.470  1.00 96.18           C  
ATOM    946  CB  PHE A  62       4.642   3.241  -4.785  1.00 96.18           C  
ATOM    947  HB2 PHE A  62       3.731   3.491  -5.328  1.00 96.18           H  
ATOM    948  HB3 PHE A  62       5.305   2.708  -5.466  1.00 96.18           H  
ATOM    949  O   PHE A  62       4.843   5.994  -6.175  1.00 96.18           O  
ATOM    950  CG  PHE A  62       4.285   2.340  -3.631  1.00 96.18           C  
ATOM    951  CD1 PHE A  62       5.241   1.459  -3.091  1.00 96.18           C  
ATOM    952  HD1 PHE A  62       6.246   1.400  -3.482  1.00 96.18           H  
ATOM    953  CD2 PHE A  62       2.990   2.404  -3.083  1.00 96.18           C  
ATOM    954  HD2 PHE A  62       2.236   3.067  -3.480  1.00 96.18           H  
ATOM    955  CE1 PHE A  62       4.870   0.613  -2.036  1.00 96.18           C  
ATOM    956  HE1 PHE A  62       5.560  -0.084  -1.583  1.00 96.18           H  
ATOM    957  CE2 PHE A  62       2.633   1.540  -2.042  1.00 96.18           C  
ATOM    958  HE2 PHE A  62       1.628   1.516  -1.646  1.00 96.18           H  
ATOM    959  CZ  PHE A  62       3.565   0.632  -1.536  1.00 96.18           C  
ATOM    960  HZ  PHE A  62       3.261  -0.056  -0.761  1.00 96.18           H  
ATOM    961  N   GLY A  63       6.967   5.622  -5.694  1.00 92.67           N  
ATOM    962  H   GLY A  63       7.601   5.187  -5.039  1.00 92.67           H  
ATOM    963  CA  GLY A  63       7.507   6.439  -6.759  1.00 92.67           C  
ATOM    964  HA2 GLY A  63       8.506   6.775  -6.482  1.00 92.67           H  
ATOM    965  HA3 GLY A  63       6.882   7.325  -6.874  1.00 92.67           H  
ATOM    966  C   GLY A  63       7.516   5.689  -8.085  1.00 92.67           C  
ATOM    967  O   GLY A  63       6.473   5.347  -8.621  1.00 92.67           O  
ATOM    968  N   ARG A  64       8.679   5.522  -8.720  1.00 93.34           N  
ATOM    969  H   ARG A  64       9.516   5.653  -8.170  1.00 93.34           H  
ATOM    970  CA  ARG A  64       8.743   4.901 -10.060  1.00 93.34           C  
ATOM    971  HA  ARG A  64       7.733   4.801 -10.458  1.00 93.34           H  
ATOM    972  C   ARG A  64       9.282   3.486  -9.998  1.00 93.34           C  
ATOM    973  CB  ARG A  64       9.560   5.737 -11.048  1.00 93.34           C  
ATOM    974  HB2 ARG A  64      10.576   5.850 -10.669  1.00 93.34           H  
ATOM    975  HB3 ARG A  64       9.605   5.196 -11.993  1.00 93.34           H  
ATOM    976  O   ARG A  64      10.332   3.281  -9.389  1.00 93.34           O  
ATOM    977  CG  ARG A  64       8.944   7.115 -11.304  1.00 93.34           C  
ATOM    978  HG2 ARG A  64       8.967   7.698 -10.383  1.00 93.34           H  
ATOM    979  HG3 ARG A  64       7.909   6.999 -11.625  1.00 93.34           H  
ATOM    980  CD  ARG A  64       9.753   7.834 -12.389  1.00 93.34           C  
ATOM    981  HD2 ARG A  64      10.801   7.839 -12.088  1.00 93.34           H  
ATOM    982  HD3 ARG A  64       9.653   7.277 -13.320  1.00 93.34           H  
ATOM    983  NE  ARG A  64       9.290   9.222 -12.581  1.00 93.34           N  
ATOM    984  HE  ARG A  64       8.501   9.504 -12.016  1.00 93.34           H  
ATOM    985  NH1 ARG A  64      10.863   9.864 -14.124  1.00 93.34           N  
ATOM    986 HH11 ARG A  64      11.238  10.568 -14.745  1.00 93.34           H  
ATOM    987 HH12 ARG A  64      11.202   8.913 -14.146  1.00 93.34           H  
ATOM    988  NH2 ARG A  64       9.346  11.341 -13.409  1.00 93.34           N  
ATOM    989 HH21 ARG A  64       9.769  12.063 -13.976  1.00 93.34           H  
ATOM    990 HH22 ARG A  64       8.573  11.592 -12.809  1.00 93.34           H  
ATOM    991  CZ  ARG A  64       9.833  10.133 -13.367  1.00 93.34           C  
ATOM    992  N   LEU A  65       8.687   2.595 -10.791  1.00 92.77           N  
ATOM    993  H   LEU A  65       7.802   2.841 -11.211  1.00 92.77           H  
ATOM    994  CA  LEU A  65       9.157   1.215 -10.956  1.00 92.77           C  
ATOM    995  HA  LEU A  65       8.437   0.687 -11.581  1.00 92.77           H  
ATOM    996  C   LEU A  65       9.170   0.443  -9.630  1.00 92.77           C  
ATOM    997  CB  LEU A  65      10.520   1.182 -11.683  1.00 92.77           C  
ATOM    998  HB2 LEU A  65      11.269   1.641 -11.038  1.00 92.77           H  
ATOM    999  HB3 LEU A  65      10.807   0.139 -11.819  1.00 92.77           H  
ATOM   1000  O   LEU A  65      10.102  -0.315  -9.373  1.00 92.77           O  
ATOM   1001  CG  LEU A  65      10.556   1.863 -13.055  1.00 92.77           C  
ATOM   1002  HG  LEU A  65      10.070   2.837 -13.011  1.00 92.77           H  
ATOM   1003  CD1 LEU A  65      12.004   2.084 -13.498  1.00 92.77           C  
ATOM   1004 HD11 LEU A  65      12.496   1.119 -13.620  1.00 92.77           H  
ATOM   1005 HD12 LEU A  65      12.020   2.611 -14.452  1.00 92.77           H  
ATOM   1006 HD13 LEU A  65      12.532   2.668 -12.744  1.00 92.77           H  
ATOM   1007  CD2 LEU A  65       9.871   1.001 -14.109  1.00 92.77           C  
ATOM   1008 HD21 LEU A  65       8.843   0.799 -13.806  1.00 92.77           H  
ATOM   1009 HD22 LEU A  65       9.877   1.510 -15.073  1.00 92.77           H  
ATOM   1010 HD23 LEU A  65      10.384   0.044 -14.204  1.00 92.77           H  
ATOM   1011  N   SER A  66       8.174   0.680  -8.782  1.00 91.97           N  
ATOM   1012  H   SER A  66       7.419   1.293  -9.057  1.00 91.97           H  
ATOM   1013  CA  SER A  66       7.984  -0.045  -7.529  1.00 91.97           C  
ATOM   1014  HA  SER A  66       8.880  -0.600  -7.251  1.00 91.97           H  
ATOM   1015  C   SER A  66       6.823  -1.015  -7.737  1.00 91.97           C  
ATOM   1016  CB  SER A  66       7.695   0.932  -6.389  1.00 91.97           C  
ATOM   1017  HB2 SER A  66       7.507   0.368  -5.475  1.00 91.97           H  
ATOM   1018  HB3 SER A  66       6.802   1.511  -6.624  1.00 91.97           H  
ATOM   1019  O   SER A  66       5.685  -0.557  -7.777  1.00 91.97           O  
ATOM   1020  OG  SER A  66       8.794   1.818  -6.186  1.00 91.97           O  
ATOM   1021  HG  SER A  66       8.656   2.168  -5.303  1.00 91.97           H  
ATOM   1022  N   PRO A  67       7.081  -2.303  -8.020  1.00 94.34           N  
ATOM   1023  CA  PRO A  67       6.022  -3.300  -8.023  1.00 94.34           C  
ATOM   1024  HA  PRO A  67       5.176  -2.953  -8.616  1.00 94.34           H  
ATOM   1025  C   PRO A  67       5.552  -3.532  -6.586  1.00 94.34           C  
ATOM   1026  CB  PRO A  67       6.640  -4.547  -8.658  1.00 94.34           C  
ATOM   1027  HB2 PRO A  67       6.593  -4.487  -9.745  1.00 94.34           H  
ATOM   1028  HB3 PRO A  67       6.178  -5.467  -8.300  1.00 94.34           H  
ATOM   1029  O   PRO A  67       6.387  -3.654  -5.689  1.00 94.34           O  
ATOM   1030  CG  PRO A  67       8.101  -4.444  -8.258  1.00 94.34           C  
ATOM   1031  HG2 PRO A  67       8.753  -4.973  -8.952  1.00 94.34           H  
ATOM   1032  HG3 PRO A  67       8.192  -4.856  -7.252  1.00 94.34           H  
ATOM   1033  CD  PRO A  67       8.371  -2.937  -8.253  1.00 94.34           C  
ATOM   1034  HD2 PRO A  67       8.752  -2.630  -9.227  1.00 94.34           H  
ATOM   1035  HD3 PRO A  67       9.090  -2.692  -7.471  1.00 94.34           H  
ATOM   1036  N   VAL A  68       4.242  -3.591  -6.397  1.00 97.04           N  
ATOM   1037  H   VAL A  68       3.618  -3.489  -7.185  1.00 97.04           H  
ATOM   1038  CA  VAL A  68       3.606  -3.645  -5.081  1.00 97.04           C  
ATOM   1039  HA  VAL A  68       4.363  -3.775  -4.307  1.00 97.04           H  
ATOM   1040  C   VAL A  68       2.673  -4.844  -5.013  1.00 97.04           C  
ATOM   1041  CB  VAL A  68       2.881  -2.324  -4.780  1.00 97.04           C  
ATOM   1042  HB  VAL A  68       2.136  -2.131  -5.551  1.00 97.04           H  
ATOM   1043  O   VAL A  68       1.942  -5.135  -5.965  1.00 97.04           O  
ATOM   1044  CG1 VAL A  68       2.192  -2.393  -3.430  1.00 97.04           C  
ATOM   1045 HG11 VAL A  68       1.766  -1.425  -3.166  1.00 97.04           H  
ATOM   1046 HG12 VAL A  68       2.890  -2.668  -2.640  1.00 97.04           H  
ATOM   1047 HG13 VAL A  68       1.350  -3.085  -3.450  1.00 97.04           H  
ATOM   1048  CG2 VAL A  68       3.901  -1.176  -4.770  1.00 97.04           C  
ATOM   1049 HG21 VAL A  68       4.713  -1.409  -4.082  1.00 97.04           H  
ATOM   1050 HG22 VAL A  68       3.423  -0.262  -4.418  1.00 97.04           H  
ATOM   1051 HG23 VAL A  68       4.286  -1.000  -5.774  1.00 97.04           H  
ATOM   1052  N   SER A  69       2.762  -5.580  -3.909  1.00 98.02           N  
ATOM   1053  H   SER A  69       3.391  -5.268  -3.183  1.00 98.02           H  
ATOM   1054  CA  SER A  69       1.931  -6.742  -3.625  1.00 98.02           C  
ATOM   1055  HA  SER A  69       1.037  -6.695  -4.247  1.00 98.02           H  
ATOM   1056  C   SER A  69       1.519  -6.744  -2.161  1.00 98.02           C  
ATOM   1057  CB  SER A  69       2.681  -8.025  -3.983  1.00 98.02           C  
ATOM   1058  HB2 SER A  69       3.630  -8.054  -3.447  1.00 98.02           H  
ATOM   1059  HB3 SER A  69       2.883  -8.036  -5.055  1.00 98.02           H  
ATOM   1060  O   SER A  69       2.291  -7.179  -1.307  1.00 98.02           O  
ATOM   1061  OG  SER A  69       1.914  -9.165  -3.638  1.00 98.02           O  
ATOM   1062  HG  SER A  69       1.707  -9.062  -2.706  1.00 98.02           H  
ATOM   1063  N   GLU A  70       0.291  -6.341  -1.867  1.00 98.19           N  
ATOM   1064  H   GLU A  70      -0.309  -6.001  -2.605  1.00 98.19           H  
ATOM   1065  CA  GLU A  70      -0.141  -6.126  -0.488  1.00 98.19           C  
ATOM   1066  HA  GLU A  70       0.645  -6.469   0.185  1.00 98.19           H  
ATOM   1067  C   GLU A  70      -1.378  -6.933  -0.117  1.00 98.19           C  
ATOM   1068  CB  GLU A  70      -0.297  -4.636  -0.185  1.00 98.19           C  
ATOM   1069  HB2 GLU A  70      -1.002  -4.181  -0.881  1.00 98.19           H  
ATOM   1070  HB3 GLU A  70      -0.667  -4.527   0.834  1.00 98.19           H  
ATOM   1071  O   GLU A  70      -2.240  -7.281  -0.929  1.00 98.19           O  
ATOM   1072  CG  GLU A  70       1.077  -3.972  -0.299  1.00 98.19           C  
ATOM   1073  HG2 GLU A  70       1.791  -4.524   0.313  1.00 98.19           H  
ATOM   1074  HG3 GLU A  70       1.429  -4.040  -1.329  1.00 98.19           H  
ATOM   1075  CD  GLU A  70       1.041  -2.521   0.152  1.00 98.19           C  
ATOM   1076  OE1 GLU A  70       0.829  -2.346   1.365  1.00 98.19           O  
ATOM   1077  OE2 GLU A  70       1.311  -1.673  -0.708  1.00 98.19           O  
ATOM   1078  N   THR A  71      -1.454  -7.300   1.158  1.00 98.34           N  
ATOM   1079  H   THR A  71      -0.721  -6.982   1.776  1.00 98.34           H  
ATOM   1080  CA  THR A  71      -2.609  -8.014   1.695  1.00 98.34           C  
ATOM   1081  HA  THR A  71      -3.434  -7.930   0.988  1.00 98.34           H  
ATOM   1082  C   THR A  71      -3.071  -7.364   2.983  1.00 98.34           C  
ATOM   1083  CB  THR A  71      -2.344  -9.511   1.880  1.00 98.34           C  
ATOM   1084  HB  THR A  71      -3.223  -9.967   2.336  1.00 98.34           H  
ATOM   1085  O   THR A  71      -2.384  -7.374   3.999  1.00 98.34           O  
ATOM   1086  CG2 THR A  71      -2.046 -10.245   0.575  1.00 98.34           C  
ATOM   1087 HG21 THR A  71      -1.107  -9.887   0.152  1.00 98.34           H  
ATOM   1088 HG22 THR A  71      -2.840 -10.058  -0.149  1.00 98.34           H  
ATOM   1089 HG23 THR A  71      -1.968 -11.316   0.763  1.00 98.34           H  
ATOM   1090  OG1 THR A  71      -1.236  -9.732   2.706  1.00 98.34           O  
ATOM   1091  HG1 THR A  71      -0.545  -9.155   2.373  1.00 98.34           H  
ATOM   1092  N   PHE A  72      -4.289  -6.845   2.967  1.00 97.91           N  
ATOM   1093  H   PHE A  72      -4.782  -6.838   2.086  1.00 97.91           H  
ATOM   1094  CA  PHE A  72      -4.904  -6.158   4.084  1.00 97.91           C  
ATOM   1095  HA  PHE A  72      -4.143  -5.957   4.839  1.00 97.91           H  
ATOM   1096  C   PHE A  72      -5.986  -7.026   4.705  1.00 97.91           C  
ATOM   1097  CB  PHE A  72      -5.446  -4.809   3.623  1.00 97.91           C  
ATOM   1098  HB2 PHE A  72      -5.881  -4.288   4.476  1.00 97.91           H  
ATOM   1099  HB3 PHE A  72      -6.237  -4.973   2.892  1.00 97.91           H  
ATOM   1100  O   PHE A  72      -6.921  -7.494   4.056  1.00 97.91           O  
ATOM   1101  CG  PHE A  72      -4.386  -3.931   3.002  1.00 97.91           C  
ATOM   1102  CD1 PHE A  72      -3.575  -3.112   3.812  1.00 97.91           C  
ATOM   1103  HD1 PHE A  72      -3.695  -3.082   4.885  1.00 97.91           H  
ATOM   1104  CD2 PHE A  72      -4.195  -3.948   1.606  1.00 97.91           C  
ATOM   1105  HD2 PHE A  72      -4.812  -4.552   0.958  1.00 97.91           H  
ATOM   1106  CE1 PHE A  72      -2.589  -2.311   3.213  1.00 97.91           C  
ATOM   1107  HE1 PHE A  72      -1.930  -1.677   3.788  1.00 97.91           H  
ATOM   1108  CE2 PHE A  72      -3.224  -3.123   1.021  1.00 97.91           C  
ATOM   1109  HE2 PHE A  72      -3.098  -3.075  -0.051  1.00 97.91           H  
ATOM   1110  CZ  PHE A  72      -2.418  -2.309   1.824  1.00 97.91           C  
ATOM   1111  HZ  PHE A  72      -1.670  -1.679   1.365  1.00 97.91           H  
ATOM   1112  N   GLY A  73      -5.887  -7.242   6.007  1.00 95.38           N  
ATOM   1113  H   GLY A  73      -5.033  -6.942   6.456  1.00 95.38           H  
ATOM   1114  CA  GLY A  73      -6.830  -8.032   6.767  1.00 95.38           C  
ATOM   1115  HA2 GLY A  73      -7.129  -8.893   6.169  1.00 95.38           H  
ATOM   1116  HA3 GLY A  73      -6.343  -8.412   7.666  1.00 95.38           H  
ATOM   1117  C   GLY A  73      -8.078  -7.232   7.115  1.00 95.38           C  
ATOM   1118  O   GLY A  73      -8.916  -6.942   6.265  1.00 95.38           O  
ATOM   1119  N   ARG A  74      -8.306  -6.991   8.408  1.00 96.03           N  
ATOM   1120  H   ARG A  74      -7.492  -7.010   9.006  1.00 96.03           H  
ATOM   1121  CA  ARG A  74      -9.561  -6.378   8.872  1.00 96.03           C  
ATOM   1122  HA  ARG A  74     -10.221  -6.251   8.014  1.00 96.03           H  
ATOM   1123  C   ARG A  74      -9.331  -4.989   9.419  1.00 96.03           C  
ATOM   1124  CB  ARG A  74     -10.298  -7.236   9.902  1.00 96.03           C  
ATOM   1125  HB2 ARG A  74      -9.686  -7.330  10.799  1.00 96.03           H  
ATOM   1126  HB3 ARG A  74     -11.217  -6.714  10.171  1.00 96.03           H  
ATOM   1127  O   ARG A  74      -8.504  -4.841  10.317  1.00 96.03           O  
ATOM   1128  CG  ARG A  74     -10.658  -8.627   9.375  1.00 96.03           C  
ATOM   1129  HG2 ARG A  74     -11.173  -8.540   8.419  1.00 96.03           H  
ATOM   1130  HG3 ARG A  74      -9.746  -9.207   9.235  1.00 96.03           H  
ATOM   1131  CD  ARG A  74     -11.562  -9.322  10.398  1.00 96.03           C  
ATOM   1132  HD2 ARG A  74     -12.487  -8.752  10.482  1.00 96.03           H  
ATOM   1133  HD3 ARG A  74     -11.057  -9.319  11.364  1.00 96.03           H  
ATOM   1134  NE  ARG A  74     -11.863 -10.710  10.001  1.00 96.03           N  
ATOM   1135  HE  ARG A  74     -11.441 -11.019   9.137  1.00 96.03           H  
ATOM   1136  NH1 ARG A  74     -13.162 -11.254  11.813  1.00 96.03           N  
ATOM   1137 HH11 ARG A  74     -13.097 -10.295  12.124  1.00 96.03           H  
ATOM   1138 HH12 ARG A  74     -13.748 -11.909  12.310  1.00 96.03           H  
ATOM   1139  NH2 ARG A  74     -12.746 -12.794  10.247  1.00 96.03           N  
ATOM   1140 HH21 ARG A  74     -13.250 -13.477  10.794  1.00 96.03           H  
ATOM   1141 HH22 ARG A  74     -12.251 -13.093   9.419  1.00 96.03           H  
ATOM   1142  CZ  ARG A  74     -12.588 -11.576  10.685  1.00 96.03           C  
ATOM   1143  N   LEU A  75     -10.200  -4.057   9.032  1.00 95.56           N  
ATOM   1144  H   LEU A  75     -10.793  -4.256   8.239  1.00 95.56           H  
ATOM   1145  CA  LEU A  75     -10.191  -2.688   9.554  1.00 95.56           C  
ATOM   1146  HA  LEU A  75     -10.934  -2.109   9.006  1.00 95.56           H  
ATOM   1147  C   LEU A  75      -8.857  -1.988   9.271  1.00 95.56           C  
ATOM   1148  CB  LEU A  75     -10.593  -2.667  11.045  1.00 95.56           C  
ATOM   1149  HB2 LEU A  75      -9.852  -3.224  11.620  1.00 95.56           H  
ATOM   1150  HB3 LEU A  75     -10.558  -1.635  11.393  1.00 95.56           H  
ATOM   1151  O   LEU A  75      -8.304  -1.338  10.154  1.00 95.56           O  
ATOM   1152  CG  LEU A  75     -11.989  -3.223  11.346  1.00 95.56           C  
ATOM   1153  HG  LEU A  75     -12.173  -4.131  10.772  1.00 95.56           H  
ATOM   1154  CD1 LEU A  75     -12.129  -3.570  12.829  1.00 95.56           C  
ATOM   1155 HD11 LEU A  75     -13.107  -4.018  13.006  1.00 95.56           H  
ATOM   1156 HD12 LEU A  75     -12.049  -2.660  13.422  1.00 95.56           H  
ATOM   1157 HD13 LEU A  75     -11.344  -4.268  13.122  1.00 95.56           H  
ATOM   1158  CD2 LEU A  75     -13.053  -2.183  11.013  1.00 95.56           C  
ATOM   1159 HD21 LEU A  75     -12.961  -1.878   9.971  1.00 95.56           H  
ATOM   1160 HD22 LEU A  75     -12.913  -1.294  11.628  1.00 95.56           H  
ATOM   1161 HD23 LEU A  75     -14.050  -2.583  11.198  1.00 95.56           H  
ATOM   1162  N   CYS A  76      -8.328  -2.174   8.066  1.00 95.57           N  
ATOM   1163  H   CYS A  76      -8.838  -2.703   7.372  1.00 95.57           H  
ATOM   1164  CA  CYS A  76      -7.128  -1.497   7.599  1.00 95.57           C  
ATOM   1165  HA  CYS A  76      -6.583  -1.039   8.424  1.00 95.57           H  
ATOM   1166  C   CYS A  76      -7.572  -0.405   6.624  1.00 95.57           C  
ATOM   1167  CB  CYS A  76      -6.185  -2.519   6.950  1.00 95.57           C  
ATOM   1168  HB2 CYS A  76      -6.667  -2.964   6.079  1.00 95.57           H  
ATOM   1169  HB3 CYS A  76      -5.295  -1.996   6.601  1.00 95.57           H  
ATOM   1170  O   CYS A  76      -7.902  -0.734   5.489  1.00 95.57           O  
ATOM   1171  SG  CYS A  76      -5.705  -3.811   8.144  1.00 95.57           S  
ATOM   1172  HG  CYS A  76      -4.663  -4.236   7.423  1.00 95.57           H  
ATOM   1173  N   PRO A  77      -7.730   0.855   7.063  1.00 96.08           N  
ATOM   1174  CA  PRO A  77      -7.913   1.951   6.126  1.00 96.08           C  
ATOM   1175  HA  PRO A  77      -8.709   1.718   5.419  1.00 96.08           H  
ATOM   1176  C   PRO A  77      -6.614   2.161   5.349  1.00 96.08           C  
ATOM   1177  CB  PRO A  77      -8.303   3.157   6.984  1.00 96.08           C  
ATOM   1178  HB2 PRO A  77      -7.993   4.100   6.535  1.00 96.08           H  
ATOM   1179  HB3 PRO A  77      -9.375   3.154   7.181  1.00 96.08           H  
ATOM   1180  O   PRO A  77      -5.546   2.194   5.960  1.00 96.08           O  
ATOM   1181  CG  PRO A  77      -7.586   2.882   8.295  1.00 96.08           C  
ATOM   1182  HG2 PRO A  77      -6.558   3.223   8.178  1.00 96.08           H  
ATOM   1183  HG3 PRO A  77      -8.067   3.380   9.137  1.00 96.08           H  
ATOM   1184  CD  PRO A  77      -7.636   1.358   8.425  1.00 96.08           C  
ATOM   1185  HD2 PRO A  77      -6.743   0.998   8.935  1.00 96.08           H  
ATOM   1186  HD3 PRO A  77      -8.529   1.066   8.978  1.00 96.08           H  
ATOM   1187  N   VAL A  78      -6.723   2.288   4.034  1.00 97.63           N  
ATOM   1188  H   VAL A  78      -7.638   2.265   3.606  1.00 97.63           H  
ATOM   1189  CA  VAL A  78      -5.584   2.343   3.116  1.00 97.63           C  
ATOM   1190  HA  VAL A  78      -4.656   2.406   3.685  1.00 97.63           H  
ATOM   1191  C   VAL A  78      -5.676   3.600   2.266  1.00 97.63           C  
ATOM   1192  CB  VAL A  78      -5.503   1.058   2.273  1.00 97.63           C  
ATOM   1193  HB  VAL A  78      -6.423   0.933   1.703  1.00 97.63           H  
ATOM   1194  O   VAL A  78      -6.752   3.959   1.778  1.00 97.63           O  
ATOM   1195  CG1 VAL A  78      -4.333   1.107   1.302  1.00 97.63           C  
ATOM   1196 HG11 VAL A  78      -3.404   1.305   1.836  1.00 97.63           H  
ATOM   1197 HG12 VAL A  78      -4.217   0.157   0.779  1.00 97.63           H  
ATOM   1198 HG13 VAL A  78      -4.495   1.863   0.534  1.00 97.63           H  
ATOM   1199  CG2 VAL A  78      -5.334  -0.141   3.219  1.00 97.63           C  
ATOM   1200 HG21 VAL A  78      -4.876  -0.973   2.683  1.00 97.63           H  
ATOM   1201 HG22 VAL A  78      -6.308  -0.452   3.596  1.00 97.63           H  
ATOM   1202 HG23 VAL A  78      -4.666   0.112   4.042  1.00 97.63           H  
ATOM   1203  N   SER A  79      -4.555   4.305   2.157  1.00 98.10           N  
ATOM   1204  H   SER A  79      -3.716   3.929   2.575  1.00 98.10           H  
ATOM   1205  CA  SER A  79      -4.431   5.522   1.365  1.00 98.10           C  
ATOM   1206  HA  SER A  79      -5.240   5.560   0.636  1.00 98.10           H  
ATOM   1207  C   SER A  79      -3.102   5.526   0.634  1.00 98.10           C  
ATOM   1208  CB  SER A  79      -4.549   6.756   2.259  1.00 98.10           C  
ATOM   1209  HB2 SER A  79      -3.811   6.700   3.058  1.00 98.10           H  
ATOM   1210  HB3 SER A  79      -5.545   6.787   2.700  1.00 98.10           H  
ATOM   1211  O   SER A  79      -2.079   5.855   1.235  1.00 98.10           O  
ATOM   1212  OG  SER A  79      -4.332   7.933   1.500  1.00 98.10           O  
ATOM   1213  HG  SER A  79      -3.471   7.824   1.091  1.00 98.10           H  
ATOM   1214  N   GLU A  80      -3.115   5.244  -0.661  1.00 98.03           N  
ATOM   1215  H   GLU A  80      -3.986   5.002  -1.112  1.00 98.03           H  
ATOM   1216  CA  GLU A  80      -1.875   5.016  -1.396  1.00 98.03           C  
ATOM   1217  HA  GLU A  80      -1.041   5.332  -0.769  1.00 98.03           H  
ATOM   1218  C   GLU A  80      -1.753   5.839  -2.666  1.00 98.03           C  
ATOM   1219  CB  GLU A  80      -1.631   3.534  -1.645  1.00 98.03           C  
ATOM   1220  HB2 GLU A  80      -0.688   3.436  -2.183  1.00 98.03           H  
ATOM   1221  HB3 GLU A  80      -2.436   3.109  -2.245  1.00 98.03           H  
ATOM   1222  O   GLU A  80      -2.713   6.285  -3.307  1.00 98.03           O  
ATOM   1223  CG  GLU A  80      -1.533   2.821  -0.291  1.00 98.03           C  
ATOM   1224  HG2 GLU A  80      -2.491   2.893   0.223  1.00 98.03           H  
ATOM   1225  HG3 GLU A  80      -0.797   3.337   0.326  1.00 98.03           H  
ATOM   1226  CD  GLU A  80      -1.146   1.359  -0.412  1.00 98.03           C  
ATOM   1227  OE1 GLU A  80      -1.264   0.711   0.649  1.00 98.03           O  
ATOM   1228  OE2 GLU A  80      -0.712   1.011  -1.520  1.00 98.03           O  
ATOM   1229  N   THR A  81      -0.500   6.115  -3.002  1.00 97.86           N  
ATOM   1230  H   THR A  81       0.230   5.711  -2.433  1.00 97.86           H  
ATOM   1231  CA  THR A  81      -0.151   6.924  -4.158  1.00 97.86           C  
ATOM   1232  HA  THR A  81      -1.013   6.979  -4.823  1.00 97.86           H  
ATOM   1233  C   THR A  81       0.950   6.236  -4.942  1.00 97.86           C  
ATOM   1234  CB  THR A  81       0.199   8.366  -3.754  1.00 97.86           C  
ATOM   1235  HB  THR A  81       0.433   8.935  -4.654  1.00 97.86           H  
ATOM   1236  O   THR A  81       2.105   6.174  -4.528  1.00 97.86           O  
ATOM   1237  CG2 THR A  81      -0.907   9.091  -2.985  1.00 97.86           C  
ATOM   1238 HG21 THR A  81      -0.982   8.687  -1.976  1.00 97.86           H  
ATOM   1239 HG22 THR A  81      -1.879   8.955  -3.459  1.00 97.86           H  
ATOM   1240 HG23 THR A  81      -0.677  10.155  -2.930  1.00 97.86           H  
ATOM   1241  OG1 THR A  81       1.290   8.419  -2.872  1.00 97.86           O  
ATOM   1242  HG1 THR A  81       1.118   7.756  -2.200  1.00 97.86           H  
ATOM   1243  N   PHE A  82       0.601   5.736  -6.118  1.00 96.73           N  
ATOM   1244  H   PHE A  82      -0.375   5.772  -6.379  1.00 96.73           H  
ATOM   1245  CA  PHE A  82       1.514   5.051  -7.011  1.00 96.73           C  
ATOM   1246  HA  PHE A  82       2.394   4.749  -6.443  1.00 96.73           H  
ATOM   1247  C   PHE A  82       1.955   5.977  -8.125  1.00 96.73           C  
ATOM   1248  CB  PHE A  82       0.882   3.779  -7.563  1.00 96.73           C  
ATOM   1249  HB2 PHE A  82       1.613   3.257  -8.181  1.00 96.73           H  
ATOM   1250  HB3 PHE A  82       0.034   4.038  -8.198  1.00 96.73           H  
ATOM   1251  O   PHE A  82       1.165   6.608  -8.824  1.00 96.73           O  
ATOM   1252  CG  PHE A  82       0.408   2.849  -6.479  1.00 96.73           C  
ATOM   1253  CD1 PHE A  82       1.278   1.888  -5.931  1.00 96.73           C  
ATOM   1254  HD1 PHE A  82       2.300   1.790  -6.266  1.00 96.73           H  
ATOM   1255  CD2 PHE A  82      -0.910   2.968  -6.003  1.00 96.73           C  
ATOM   1256  HD2 PHE A  82      -1.595   3.699  -6.407  1.00 96.73           H  
ATOM   1257  CE1 PHE A  82       0.796   1.015  -4.943  1.00 96.73           C  
ATOM   1258  HE1 PHE A  82       1.413   0.256  -4.486  1.00 96.73           H  
ATOM   1259  CE2 PHE A  82      -1.373   2.092  -5.017  1.00 96.73           C  
ATOM   1260  HE2 PHE A  82      -2.391   2.138  -4.660  1.00 96.73           H  
ATOM   1261  CZ  PHE A  82      -0.530   1.100  -4.509  1.00 96.73           C  
ATOM   1262  HZ  PHE A  82      -0.911   0.400  -3.781  1.00 96.73           H  
ATOM   1263  N   GLY A  83       3.256   6.042  -8.346  1.00 93.63           N  
ATOM   1264  H   GLY A  83       3.863   5.622  -7.657  1.00 93.63           H  
ATOM   1265  CA  GLY A  83       3.838   6.787  -9.434  1.00 93.63           C  
ATOM   1266  HA2 GLY A  83       4.874   7.021  -9.189  1.00 93.63           H  
ATOM   1267  HA3 GLY A  83       3.302   7.729  -9.554  1.00 93.63           H  
ATOM   1268  C   GLY A  83       3.758   6.013 -10.744  1.00 93.63           C  
ATOM   1269  O   GLY A  83       2.796   5.326 -11.075  1.00 93.63           O  
ATOM   1270  N   ARG A  84       4.774   6.214 -11.578  1.00 94.04           N  
ATOM   1271  H   ARG A  84       5.615   6.592 -11.166  1.00 94.04           H  
ATOM   1272  CA  ARG A  84       4.785   5.702 -12.949  1.00 94.04           C  
ATOM   1273  HA  ARG A  84       3.754   5.620 -13.293  1.00 94.04           H  
ATOM   1274  C   ARG A  84       5.364   4.290 -12.981  1.00 94.04           C  
ATOM   1275  CB  ARG A  84       5.546   6.689 -13.845  1.00 94.04           C  
ATOM   1276  HB2 ARG A  84       6.590   6.719 -13.536  1.00 94.04           H  
ATOM   1277  HB3 ARG A  84       5.114   7.683 -13.727  1.00 94.04           H  
ATOM   1278  O   ARG A  84       6.478   4.104 -12.486  1.00 94.04           O  
ATOM   1279  CG  ARG A  84       5.471   6.284 -15.316  1.00 94.04           C  
ATOM   1280  HG2 ARG A  84       4.431   6.293 -15.643  1.00 94.04           H  
ATOM   1281  HG3 ARG A  84       5.881   5.279 -15.416  1.00 94.04           H  
ATOM   1282  CD  ARG A  84       6.289   7.205 -16.217  1.00 94.04           C  
ATOM   1283  HD2 ARG A  84       7.322   7.196 -15.869  1.00 94.04           H  
ATOM   1284  HD3 ARG A  84       5.890   8.217 -16.150  1.00 94.04           H  
ATOM   1285  NE  ARG A  84       6.233   6.730 -17.612  1.00 94.04           N  
ATOM   1286  HE  ARG A  84       5.657   5.917 -17.775  1.00 94.04           H  
ATOM   1287  NH1 ARG A  84       7.715   8.221 -18.531  1.00 94.04           N  
ATOM   1288 HH11 ARG A  84       7.828   8.646 -17.622  1.00 94.04           H  
ATOM   1289 HH12 ARG A  84       8.238   8.541 -19.334  1.00 94.04           H  
ATOM   1290  NH2 ARG A  84       6.782   6.654 -19.818  1.00 94.04           N  
ATOM   1291 HH21 ARG A  84       6.210   5.828 -19.930  1.00 94.04           H  
ATOM   1292 HH22 ARG A  84       7.328   6.969 -20.607  1.00 94.04           H  
ATOM   1293  CZ  ARG A  84       6.908   7.201 -18.644  1.00 94.04           C  
ATOM   1294  N   LEU A  85       4.710   3.396 -13.730  1.00 94.27           N  
ATOM   1295  H   LEU A  85       3.775   3.629 -14.031  1.00 94.27           H  
ATOM   1296  CA  LEU A  85       5.153   2.012 -13.947  1.00 94.27           C  
ATOM   1297  HA  LEU A  85       4.380   1.504 -14.523  1.00 94.27           H  
ATOM   1298  C   LEU A  85       5.242   1.224 -12.634  1.00 94.27           C  
ATOM   1299  CB  LEU A  85       6.460   1.963 -14.769  1.00 94.27           C  
ATOM   1300  HB2 LEU A  85       7.237   2.495 -14.220  1.00 94.27           H  
ATOM   1301  HB3 LEU A  85       6.779   0.924 -14.846  1.00 94.27           H  
ATOM   1302  O   LEU A  85       6.233   0.535 -12.398  1.00 94.27           O  
ATOM   1303  CG  LEU A  85       6.368   2.524 -16.192  1.00 94.27           C  
ATOM   1304  HG  LEU A  85       5.709   3.391 -16.223  1.00 94.27           H  
ATOM   1305  CD1 LEU A  85       7.753   2.950 -16.691  1.00 94.27           C  
ATOM   1306 HD11 LEU A  85       8.184   3.678 -16.004  1.00 94.27           H  
ATOM   1307 HD12 LEU A  85       8.398   2.073 -16.742  1.00 94.27           H  
ATOM   1308 HD13 LEU A  85       7.668   3.381 -17.688  1.00 94.27           H  
ATOM   1309  CD2 LEU A  85       5.804   1.498 -17.165  1.00 94.27           C  
ATOM   1310 HD21 LEU A  85       6.451   0.622 -17.207  1.00 94.27           H  
ATOM   1311 HD22 LEU A  85       4.823   1.172 -16.821  1.00 94.27           H  
ATOM   1312 HD23 LEU A  85       5.709   1.925 -18.163  1.00 94.27           H  
ATOM   1313  N   CYS A  86       4.233   1.364 -11.781  1.00 93.63           N  
ATOM   1314  H   CYS A  86       3.430   1.920 -12.037  1.00 93.63           H  
ATOM   1315  CA  CYS A  86       4.103   0.576 -10.561  1.00 93.63           C  
ATOM   1316  HA  CYS A  86       5.030   0.057 -10.317  1.00 93.63           H  
ATOM   1317  C   CYS A  86       3.000  -0.452 -10.802  1.00 93.63           C  
ATOM   1318  CB  CYS A  86       3.795   1.503  -9.385  1.00 93.63           C  
ATOM   1319  HB2 CYS A  86       2.880   2.063  -9.579  1.00 93.63           H  
ATOM   1320  HB3 CYS A  86       3.643   0.901  -8.490  1.00 93.63           H  
ATOM   1321  O   CYS A  86       1.837  -0.065 -10.828  1.00 93.63           O  
ATOM   1322  SG  CYS A  86       5.202   2.624  -9.139  1.00 93.63           S  
ATOM   1323  HG  CYS A  86       4.788   3.085  -7.956  1.00 93.63           H  
ATOM   1324  N   PRO A  87       3.329  -1.714 -11.116  1.00 94.52           N  
ATOM   1325  CA  PRO A  87       2.324  -2.762 -11.117  1.00 94.52           C  
ATOM   1326  HA  PRO A  87       1.457  -2.454 -11.701  1.00 94.52           H  
ATOM   1327  C   PRO A  87       1.881  -3.021  -9.676  1.00 94.52           C  
ATOM   1328  CB  PRO A  87       2.999  -3.968 -11.773  1.00 94.52           C  
ATOM   1329  HB2 PRO A  87       2.595  -4.914 -11.414  1.00 94.52           H  
ATOM   1330  HB3 PRO A  87       2.927  -3.900 -12.858  1.00 94.52           H  
ATOM   1331  O   PRO A  87       2.734  -3.162  -8.800  1.00 94.52           O  
ATOM   1332  CG  PRO A  87       4.459  -3.785 -11.391  1.00 94.52           C  
ATOM   1333  HG2 PRO A  87       4.578  -4.194 -10.388  1.00 94.52           H  
ATOM   1334  HG3 PRO A  87       5.131  -4.275 -12.094  1.00 94.52           H  
ATOM   1335  CD  PRO A  87       4.649  -2.267 -11.377  1.00 94.52           C  
ATOM   1336  HD2 PRO A  87       4.995  -1.929 -12.354  1.00 94.52           H  
ATOM   1337  HD3 PRO A  87       5.367  -1.990 -10.605  1.00 94.52           H  
ATOM   1338  N   VAL A  88       0.572  -3.067  -9.459  1.00 97.03           N  
ATOM   1339  H   VAL A  88      -0.061  -2.938 -10.235  1.00 97.03           H  
ATOM   1340  CA  VAL A  88      -0.044  -3.172  -8.133  1.00 97.03           C  
ATOM   1341  HA  VAL A  88       0.731  -3.305  -7.378  1.00 97.03           H  
ATOM   1342  C   VAL A  88      -0.934  -4.405  -8.086  1.00 97.03           C  
ATOM   1343  CB  VAL A  88      -0.797  -1.879  -7.771  1.00 97.03           C  
ATOM   1344  HB  VAL A  88      -1.576  -1.696  -8.511  1.00 97.03           H  
ATOM   1345  O   VAL A  88      -1.605  -4.755  -9.065  1.00 97.03           O  
ATOM   1346  CG1 VAL A  88      -1.447  -1.977  -6.397  1.00 97.03           C  
ATOM   1347 HG11 VAL A  88      -2.296  -2.659  -6.438  1.00 97.03           H  
ATOM   1348 HG12 VAL A  88      -1.852  -1.016  -6.080  1.00 97.03           H  
ATOM   1349 HG13 VAL A  88      -0.735  -2.295  -5.634  1.00 97.03           H  
ATOM   1350  CG2 VAL A  88       0.190  -0.706  -7.800  1.00 97.03           C  
ATOM   1351 HG21 VAL A  88       1.086  -0.955  -7.231  1.00 97.03           H  
ATOM   1352 HG22 VAL A  88       0.445  -0.458  -8.831  1.00 97.03           H  
ATOM   1353 HG23 VAL A  88      -0.266   0.169  -7.339  1.00 97.03           H  
ATOM   1354  N   SER A  89      -0.863  -5.135  -6.981  1.00 97.83           N  
ATOM   1355  H   SER A  89      -0.277  -4.809  -6.226  1.00 97.83           H  
ATOM   1356  CA  SER A  89      -1.651  -6.340  -6.752  1.00 97.83           C  
ATOM   1357  HA  SER A  89      -2.560  -6.284  -7.352  1.00 97.83           H  
ATOM   1358  C   SER A  89      -2.049  -6.446  -5.293  1.00 97.83           C  
ATOM   1359  CB  SER A  89      -0.874  -7.582  -7.184  1.00 97.83           C  
ATOM   1360  HB2 SER A  89       0.117  -7.574  -6.729  1.00 97.83           H  
ATOM   1361  HB3 SER A  89      -1.407  -8.478  -6.867  1.00 97.83           H  
ATOM   1362  O   SER A  89      -1.223  -6.805  -4.459  1.00 97.83           O  
ATOM   1363  OG  SER A  89      -0.767  -7.575  -8.596  1.00 97.83           O  
ATOM   1364  HG  SER A  89      -0.957  -6.671  -8.855  1.00 97.83           H  
ATOM   1365  N   GLU A  90      -3.317  -6.188  -4.990  1.00 98.04           N  
ATOM   1366  H   GLU A  90      -3.949  -5.879  -5.715  1.00 98.04           H  
ATOM   1367  CA  GLU A  90      -3.752  -6.065  -3.599  1.00 98.04           C  
ATOM   1368  HA  GLU A  90      -2.942  -6.416  -2.959  1.00 98.04           H  
ATOM   1369  C   GLU A  90      -4.961  -6.917  -3.258  1.00 98.04           C  
ATOM   1370  CB  GLU A  90      -3.977  -4.615  -3.185  1.00 98.04           C  
ATOM   1371  HB2 GLU A  90      -4.157  -4.603  -2.110  1.00 98.04           H  
ATOM   1372  HB3 GLU A  90      -4.849  -4.204  -3.695  1.00 98.04           H  
ATOM   1373  O   GLU A  90      -5.818  -7.242  -4.087  1.00 98.04           O  
ATOM   1374  CG  GLU A  90      -2.727  -3.799  -3.508  1.00 98.04           C  
ATOM   1375  HG2 GLU A  90      -2.644  -3.704  -4.591  1.00 98.04           H  
ATOM   1376  HG3 GLU A  90      -1.853  -4.346  -3.154  1.00 98.04           H  
ATOM   1377  CD  GLU A  90      -2.730  -2.419  -2.881  1.00 98.04           C  
ATOM   1378  OE1 GLU A  90      -1.636  -1.841  -2.967  1.00 98.04           O  
ATOM   1379  OE2 GLU A  90      -3.755  -2.082  -2.258  1.00 98.04           O  
ATOM   1380  N   MET A  91      -5.030  -7.308  -1.990  1.00 98.07           N  
ATOM   1381  H   MET A  91      -4.269  -7.031  -1.385  1.00 98.07           H  
ATOM   1382  CA  MET A  91      -6.159  -8.042  -1.446  1.00 98.07           C  
ATOM   1383  HA  MET A  91      -6.988  -7.989  -2.152  1.00 98.07           H  
ATOM   1384  C   MET A  91      -6.619  -7.424  -0.136  1.00 98.07           C  
ATOM   1385  CB  MET A  91      -5.784  -9.516  -1.270  1.00 98.07           C  
ATOM   1386  HB2 MET A  91      -4.995  -9.599  -0.522  1.00 98.07           H  
ATOM   1387  HB3 MET A  91      -5.415  -9.901  -2.220  1.00 98.07           H  
ATOM   1388  O   MET A  91      -5.930  -7.494   0.875  1.00 98.07           O  
ATOM   1389  CG  MET A  91      -6.991 -10.348  -0.817  1.00 98.07           C  
ATOM   1390  HG2 MET A  91      -7.748 -10.320  -1.601  1.00 98.07           H  
ATOM   1391  HG3 MET A  91      -7.418  -9.890   0.075  1.00 98.07           H  
ATOM   1392  SD  MET A  91      -6.634 -12.081  -0.409  1.00 98.07           S  
ATOM   1393  CE  MET A  91      -6.063 -12.668  -2.028  1.00 98.07           C  
ATOM   1394  HE1 MET A  91      -5.894 -13.744  -1.990  1.00 98.07           H  
ATOM   1395  HE2 MET A  91      -5.128 -12.173  -2.290  1.00 98.07           H  
ATOM   1396  HE3 MET A  91      -6.813 -12.443  -2.785  1.00 98.07           H  
ATOM   1397  N   PHE A  92      -7.855  -6.950  -0.109  1.00 97.34           N  
ATOM   1398  H   PHE A  92      -8.357  -6.917  -0.985  1.00 97.34           H  
ATOM   1399  CA  PHE A  92      -8.487  -6.361   1.061  1.00 97.34           C  
ATOM   1400  HA  PHE A  92      -7.737  -6.167   1.828  1.00 97.34           H  
ATOM   1401  C   PHE A  92      -9.545  -7.300   1.624  1.00 97.34           C  
ATOM   1402  CB  PHE A  92      -9.106  -5.027   0.657  1.00 97.34           C  
ATOM   1403  HB2 PHE A  92      -9.875  -5.201  -0.096  1.00 97.34           H  
ATOM   1404  HB3 PHE A  92      -9.587  -4.582   1.527  1.00 97.34           H  
ATOM   1405  O   PHE A  92     -10.556  -7.570   0.985  1.00 97.34           O  
ATOM   1406  CG  PHE A  92      -8.108  -4.049   0.093  1.00 97.34           C  
ATOM   1407  CD1 PHE A  92      -7.415  -3.181   0.957  1.00 97.34           C  
ATOM   1408  HD1 PHE A  92      -7.554  -3.216   2.027  1.00 97.34           H  
ATOM   1409  CD2 PHE A  92      -7.880  -3.996  -1.297  1.00 97.34           C  
ATOM   1410  HD2 PHE A  92      -8.397  -4.656  -1.980  1.00 97.34           H  
ATOM   1411  CE1 PHE A  92      -6.542  -2.229   0.417  1.00 97.34           C  
ATOM   1412  HE1 PHE A  92      -5.995  -1.536   1.038  1.00 97.34           H  
ATOM   1413  CE2 PHE A  92      -7.014  -3.028  -1.826  1.00 97.34           C  
ATOM   1414  HE2 PHE A  92      -6.856  -2.924  -2.889  1.00 97.34           H  
ATOM   1415  CZ  PHE A  92      -6.372  -2.130  -0.967  1.00 97.34           C  
ATOM   1416  HZ  PHE A  92      -5.752  -1.349  -1.380  1.00 97.34           H  
ATOM   1417  N   ALA A  93      -9.387  -7.796   2.849  1.00 94.30           N  
ATOM   1418  H   ALA A  93      -8.522  -7.600   3.331  1.00 94.30           H  
ATOM   1419  CA  ALA A  93     -10.299  -8.806   3.370  1.00 94.30           C  
ATOM   1420  HA  ALA A  93     -10.533  -9.475   2.542  1.00 94.30           H  
ATOM   1421  C   ALA A  93     -11.638  -8.216   3.840  1.00 94.30           C  
ATOM   1422  CB  ALA A  93      -9.602  -9.668   4.429  1.00 94.30           C  
ATOM   1423  HB1 ALA A  93      -9.450  -9.105   5.350  1.00 94.30           H  
ATOM   1424  HB2 ALA A  93     -10.209 -10.549   4.639  1.00 94.30           H  
ATOM   1425  HB3 ALA A  93      -8.633  -9.992   4.048  1.00 94.30           H  
ATOM   1426  O   ALA A  93     -12.695  -8.635   3.354  1.00 94.30           O  
ATOM   1427  N   ARG A  94     -11.662  -7.329   4.847  1.00 94.38           N  
ATOM   1428  H   ARG A  94     -10.781  -6.954   5.169  1.00 94.38           H  
ATOM   1429  CA  ARG A  94     -12.932  -6.764   5.357  1.00 94.38           C  
ATOM   1430  HA  ARG A  94     -13.600  -6.634   4.506  1.00 94.38           H  
ATOM   1431  C   ARG A  94     -12.773  -5.392   5.987  1.00 94.38           C  
ATOM   1432  CB  ARG A  94     -13.605  -7.668   6.411  1.00 94.38           C  
ATOM   1433  HB2 ARG A  94     -14.528  -7.185   6.728  1.00 94.38           H  
ATOM   1434  HB3 ARG A  94     -12.952  -7.746   7.280  1.00 94.38           H  
ATOM   1435  O   ARG A  94     -11.930  -5.225   6.866  1.00 94.38           O  
ATOM   1436  CG  ARG A  94     -13.950  -9.074   5.916  1.00 94.38           C  
ATOM   1437  HG2 ARG A  94     -13.026  -9.611   5.700  1.00 94.38           H  
ATOM   1438  HG3 ARG A  94     -14.553  -8.998   5.011  1.00 94.38           H  
ATOM   1439  CD  ARG A  94     -14.727  -9.879   6.951  1.00 94.38           C  
ATOM   1440  HD2 ARG A  94     -14.163  -9.891   7.883  1.00 94.38           H  
ATOM   1441  HD3 ARG A  94     -15.688  -9.391   7.116  1.00 94.38           H  
ATOM   1442  NE  ARG A  94     -14.925 -11.258   6.464  1.00 94.38           N  
ATOM   1443  HE  ARG A  94     -14.428 -11.489   5.615  1.00 94.38           H  
ATOM   1444  NH1 ARG A  94     -16.373 -11.964   8.091  1.00 94.38           N  
ATOM   1445 HH11 ARG A  94     -16.385 -11.024   8.459  1.00 94.38           H  
ATOM   1446 HH12 ARG A  94     -16.970 -12.677   8.485  1.00 94.38           H  
ATOM   1447  NH2 ARG A  94     -15.725 -13.385   6.487  1.00 94.38           N  
ATOM   1448 HH21 ARG A  94     -16.257 -14.126   6.919  1.00 94.38           H  
ATOM   1449 HH22 ARG A  94     -15.159 -13.595   5.677  1.00 94.38           H  
ATOM   1450  CZ  ARG A  94     -15.672 -12.194   7.013  1.00 94.38           C  
ATOM   1451  N   LEU A  95     -13.742  -4.517   5.720  1.00 94.17           N  
ATOM   1452  H   LEU A  95     -14.385  -4.728   4.971  1.00 94.17           H  
ATOM   1453  CA  LEU A  95     -13.845  -3.200   6.355  1.00 94.17           C  
ATOM   1454  HA  LEU A  95     -14.637  -2.644   5.855  1.00 94.17           H  
ATOM   1455  C   LEU A  95     -12.580  -2.363   6.136  1.00 94.17           C  
ATOM   1456  CB  LEU A  95     -14.241  -3.335   7.840  1.00 94.17           C  
ATOM   1457  HB2 LEU A  95     -13.460  -3.884   8.367  1.00 94.17           H  
ATOM   1458  HB3 LEU A  95     -14.282  -2.334   8.270  1.00 94.17           H  
ATOM   1459  O   LEU A  95     -12.123  -1.687   7.052  1.00 94.17           O  
ATOM   1460  CG  LEU A  95     -15.598  -4.004   8.086  1.00 94.17           C  
ATOM   1461  HG  LEU A  95     -15.728  -4.859   7.423  1.00 94.17           H  
ATOM   1462  CD1 LEU A  95     -15.705  -4.510   9.526  1.00 94.17           C  
ATOM   1463 HD11 LEU A  95     -16.644  -5.049   9.651  1.00 94.17           H  
ATOM   1464 HD12 LEU A  95     -15.695  -3.663  10.212  1.00 94.17           H  
ATOM   1465 HD13 LEU A  95     -14.868  -5.172   9.748  1.00 94.17           H  
ATOM   1466  CD2 LEU A  95     -16.729  -3.006   7.861  1.00 94.17           C  
ATOM   1467 HD21 LEU A  95     -17.695  -3.490   8.011  1.00 94.17           H  
ATOM   1468 HD22 LEU A  95     -16.640  -2.173   8.558  1.00 94.17           H  
ATOM   1469 HD23 LEU A  95     -16.671  -2.599   6.852  1.00 94.17           H  
ATOM   1470  N   CYS A  96     -12.002  -2.463   4.945  1.00 94.08           N  
ATOM   1471  H   CYS A  96     -12.440  -3.014   4.221  1.00 94.08           H  
ATOM   1472  CA  CYS A  96     -10.853  -1.671   4.540  1.00 94.08           C  
ATOM   1473  HA  CYS A  96     -10.356  -1.224   5.401  1.00 94.08           H  
ATOM   1474  C   CYS A  96     -11.377  -0.568   3.624  1.00 94.08           C  
ATOM   1475  CB  CYS A  96      -9.830  -2.574   3.843  1.00 94.08           C  
ATOM   1476  HB2 CYS A  96      -8.965  -1.970   3.569  1.00 94.08           H  
ATOM   1477  HB3 CYS A  96     -10.253  -2.974   2.921  1.00 94.08           H  
ATOM   1478  O   CYS A  96     -11.731  -0.876   2.490  1.00 94.08           O  
ATOM   1479  SG  CYS A  96      -9.307  -3.923   4.948  1.00 94.08           S  
ATOM   1480  HG  CYS A  96      -8.213  -4.233   4.248  1.00 94.08           H  
ATOM   1481  N   PRO A  97     -11.575   0.667   4.107  1.00 94.48           N  
ATOM   1482  CA  PRO A  97     -11.776   1.788   3.206  1.00 94.48           C  
ATOM   1483  HA  PRO A  97     -12.551   1.555   2.476  1.00 94.48           H  
ATOM   1484  C   PRO A  97     -10.468   2.052   2.463  1.00 94.48           C  
ATOM   1485  CB  PRO A  97     -12.212   2.954   4.092  1.00 94.48           C  
ATOM   1486  HB2 PRO A  97     -13.290   2.922   4.252  1.00 94.48           H  
ATOM   1487  HB3 PRO A  97     -11.912   3.918   3.682  1.00 94.48           H  
ATOM   1488  O   PRO A  97      -9.416   2.111   3.097  1.00 94.48           O  
ATOM   1489  CG  PRO A  97     -11.521   2.652   5.414  1.00 94.48           C  
ATOM   1490  HG2 PRO A  97     -12.043   3.098   6.260  1.00 94.48           H  
ATOM   1491  HG3 PRO A  97     -10.503   3.036   5.343  1.00 94.48           H  
ATOM   1492  CD  PRO A  97     -11.512   1.123   5.488  1.00 94.48           C  
ATOM   1493  HD2 PRO A  97     -12.397   0.777   6.022  1.00 94.48           H  
ATOM   1494  HD3 PRO A  97     -10.609   0.779   5.992  1.00 94.48           H  
ATOM   1495  N   VAL A  98     -10.553   2.182   1.147  1.00 96.27           N  
ATOM   1496  H   VAL A  98     -11.456   2.126   0.696  1.00 96.27           H  
ATOM   1497  CA  VAL A  98      -9.392   2.262   0.261  1.00 96.27           C  
ATOM   1498  HA  VAL A  98      -8.480   2.330   0.854  1.00 96.27           H  
ATOM   1499  C   VAL A  98      -9.489   3.521  -0.581  1.00 96.27           C  
ATOM   1500  CB  VAL A  98      -9.272   0.995  -0.598  1.00 96.27           C  
ATOM   1501  HB  VAL A  98     -10.143   0.906  -1.248  1.00 96.27           H  
ATOM   1502  O   VAL A  98     -10.553   3.843  -1.114  1.00 96.27           O  
ATOM   1503  CG1 VAL A  98      -8.022   1.038  -1.459  1.00 96.27           C  
ATOM   1504 HG11 VAL A  98      -8.111   1.819  -2.215  1.00 96.27           H  
ATOM   1505 HG12 VAL A  98      -7.907   0.102  -2.005  1.00 96.27           H  
ATOM   1506 HG13 VAL A  98      -7.123   1.195  -0.862  1.00 96.27           H  
ATOM   1507  CG2 VAL A  98      -9.213  -0.235   0.315  1.00 96.27           C  
ATOM   1508 HG21 VAL A  98      -8.824  -1.091  -0.237  1.00 96.27           H  
ATOM   1509 HG22 VAL A  98     -10.220  -0.479   0.655  1.00 96.27           H  
ATOM   1510 HG23 VAL A  98      -8.548  -0.050   1.159  1.00 96.27           H  
ATOM   1511  N   SER A  99      -8.389   4.263  -0.633  1.00 97.22           N  
ATOM   1512  H   SER A  99      -7.571   3.936  -0.140  1.00 97.22           H  
ATOM   1513  CA  SER A  99      -8.252   5.473  -1.429  1.00 97.22           C  
ATOM   1514  HA  SER A  99      -9.064   5.520  -2.154  1.00 97.22           H  
ATOM   1515  C   SER A  99      -6.921   5.452  -2.161  1.00 97.22           C  
ATOM   1516  CB  SER A  99      -8.360   6.709  -0.540  1.00 97.22           C  
ATOM   1517  HB2 SER A  99      -7.586   6.679   0.227  1.00 97.22           H  
ATOM   1518  HB3 SER A  99      -9.336   6.718  -0.054  1.00 97.22           H  
ATOM   1519  O   SER A  99      -5.885   5.707  -1.554  1.00 97.22           O  
ATOM   1520  OG  SER A  99      -8.214   7.883  -1.318  1.00 97.22           O  
ATOM   1521  HG  SER A  99      -7.365   7.806  -1.759  1.00 97.22           H  
ATOM   1522  N   GLU A 100      -6.944   5.226  -3.465  1.00 96.95           N  
ATOM   1523  H   GLU A 100      -7.826   5.039  -3.920  1.00 96.95           H  
ATOM   1524  CA  GLU A 100      -5.722   5.014  -4.233  1.00 96.95           C  
ATOM   1525  HA  GLU A 100      -4.857   5.208  -3.599  1.00 96.95           H  
ATOM   1526  C   GLU A 100      -5.612   5.958  -5.417  1.00 96.95           C  
ATOM   1527  CB  GLU A 100      -5.596   3.558  -4.661  1.00 96.95           C  
ATOM   1528  HB2 GLU A 100      -4.731   3.456  -5.317  1.00 96.95           H  
ATOM   1529  HB3 GLU A 100      -6.496   3.254  -5.196  1.00 96.95           H  
ATOM   1530  O   GLU A 100      -6.590   6.392  -6.034  1.00 96.95           O  
ATOM   1531  CG  GLU A 100      -5.383   2.688  -3.425  1.00 96.95           C  
ATOM   1532  HG2 GLU A 100      -4.462   2.995  -2.929  1.00 96.95           H  
ATOM   1533  HG3 GLU A 100      -6.194   2.836  -2.712  1.00 96.95           H  
ATOM   1534  CD  GLU A 100      -5.321   1.231  -3.838  1.00 96.95           C  
ATOM   1535  OE1 GLU A 100      -4.187   0.758  -4.000  1.00 96.95           O  
ATOM   1536  OE2 GLU A 100      -6.427   0.684  -4.002  1.00 96.95           O  
ATOM   1537  N   THR A 101      -4.376   6.320  -5.736  1.00 97.09           N  
ATOM   1538  H   THR A 101      -3.621   5.936  -5.185  1.00 97.09           H  
ATOM   1539  CA  THR A 101      -4.082   7.148  -6.899  1.00 97.09           C  
ATOM   1540  HA  THR A 101      -4.959   7.167  -7.546  1.00 97.09           H  
ATOM   1541  C   THR A 101      -2.960   6.524  -7.697  1.00 97.09           C  
ATOM   1542  CB  THR A 101      -3.783   8.602  -6.524  1.00 97.09           C  
ATOM   1543  HB  THR A 101      -3.644   9.177  -7.440  1.00 97.09           H  
ATOM   1544  O   THR A 101      -1.844   6.357  -7.216  1.00 97.09           O  
ATOM   1545  CG2 THR A 101      -4.895   9.246  -5.704  1.00 97.09           C  
ATOM   1546 HG21 THR A 101      -4.924   8.807  -4.707  1.00 97.09           H  
ATOM   1547 HG22 THR A 101      -4.713  10.317  -5.614  1.00 97.09           H  
ATOM   1548 HG23 THR A 101      -5.857   9.058  -6.181  1.00 97.09           H  
ATOM   1549  OG1 THR A 101      -2.634   8.711  -5.735  1.00 97.09           O  
ATOM   1550  HG1 THR A 101      -2.757   8.074  -5.027  1.00 97.09           H  
ATOM   1551  N   PHE A 102      -3.238   6.207  -8.953  1.00 95.86           N  
ATOM   1552  H   PHE A 102      -4.185   6.340  -9.279  1.00 95.86           H  
ATOM   1553  CA  PHE A 102      -2.300   5.530  -9.827  1.00 95.86           C  
ATOM   1554  HA  PHE A 102      -1.466   5.162  -9.228  1.00 95.86           H  
ATOM   1555  C   PHE A 102      -1.740   6.490 -10.864  1.00 95.86           C  
ATOM   1556  CB  PHE A 102      -2.956   4.298 -10.448  1.00 95.86           C  
ATOM   1557  HB2 PHE A 102      -2.245   3.811 -11.114  1.00 95.86           H  
ATOM   1558  HB3 PHE A 102      -3.814   4.609 -11.043  1.00 95.86           H  
ATOM   1559  O   PHE A 102      -2.456   7.203 -11.568  1.00 95.86           O  
ATOM   1560  CG  PHE A 102      -3.409   3.297  -9.407  1.00 95.86           C  
ATOM   1561  CD1 PHE A 102      -2.502   2.349  -8.894  1.00 95.86           C  
ATOM   1562  HD1 PHE A 102      -1.478   2.304  -9.236  1.00 95.86           H  
ATOM   1563  CD2 PHE A 102      -4.733   3.334  -8.924  1.00 95.86           C  
ATOM   1564  HD2 PHE A 102      -5.451   4.045  -9.305  1.00 95.86           H  
ATOM   1565  CE1 PHE A 102      -2.931   1.446  -7.908  1.00 95.86           C  
ATOM   1566  HE1 PHE A 102      -2.269   0.716  -7.466  1.00 95.86           H  
ATOM   1567  CE2 PHE A 102      -5.152   2.414  -7.949  1.00 95.86           C  
ATOM   1568  HE2 PHE A 102      -6.171   2.390  -7.592  1.00 95.86           H  
ATOM   1569  CZ  PHE A 102      -4.246   1.482  -7.432  1.00 95.86           C  
ATOM   1570  HZ  PHE A 102      -4.566   0.796  -6.662  1.00 95.86           H  
ATOM   1571  N   GLY A 103      -0.421   6.489 -11.008  1.00 92.62           N  
ATOM   1572  H   GLY A 103       0.119   6.030 -10.288  1.00 92.62           H  
ATOM   1573  CA  GLY A 103       0.281   7.193 -12.063  1.00 92.62           C  
ATOM   1574  HA2 GLY A 103      -0.085   8.218 -12.111  1.00 92.62           H  
ATOM   1575  HA3 GLY A 103       1.345   7.213 -11.823  1.00 92.62           H  
ATOM   1576  C   GLY A 103       0.073   6.526 -13.420  1.00 92.62           C  
ATOM   1577  O   GLY A 103      -0.840   5.748 -13.643  1.00 92.62           O  
ATOM   1578  N   ARG A 104       0.908   6.869 -14.402  1.00 92.90           N  
ATOM   1579  H   ARG A 104       1.717   7.418 -14.146  1.00 92.90           H  
ATOM   1580  CA  ARG A 104       0.769   6.324 -15.765  1.00 92.90           C  
ATOM   1581  HA  ARG A 104      -0.293   6.213 -15.986  1.00 92.90           H  
ATOM   1582  C   ARG A 104       1.368   4.925 -15.865  1.00 92.90           C  
ATOM   1583  CB  ARG A 104       1.408   7.249 -16.804  1.00 92.90           C  
ATOM   1584  HB2 ARG A 104       2.475   7.331 -16.598  1.00 92.90           H  
ATOM   1585  HB3 ARG A 104       1.279   6.802 -17.790  1.00 92.90           H  
ATOM   1586  O   ARG A 104       2.480   4.722 -15.370  1.00 92.90           O  
ATOM   1587  CG  ARG A 104       0.783   8.647 -16.812  1.00 92.90           C  
ATOM   1588  HG2 ARG A 104      -0.282   8.571 -17.032  1.00 92.90           H  
ATOM   1589  HG3 ARG A 104       0.914   9.114 -15.836  1.00 92.90           H  
ATOM   1590  CD  ARG A 104       1.471   9.508 -17.875  1.00 92.90           C  
ATOM   1591  HD2 ARG A 104       2.547   9.481 -17.704  1.00 92.90           H  
ATOM   1592  HD3 ARG A 104       1.255   9.084 -18.856  1.00 92.90           H  
ATOM   1593  NE  ARG A 104       1.004  10.905 -17.817  1.00 92.90           N  
ATOM   1594  HE  ARG A 104       0.339  11.124 -17.089  1.00 92.90           H  
ATOM   1595  NH1 ARG A 104       2.283  11.733 -19.535  1.00 92.90           N  
ATOM   1596 HH11 ARG A 104       2.578  12.514 -20.104  1.00 92.90           H  
ATOM   1597 HH12 ARG A 104       2.621  10.799 -19.720  1.00 92.90           H  
ATOM   1598  NH2 ARG A 104       0.942  13.104 -18.389  1.00 92.90           N  
ATOM   1599 HH21 ARG A 104       1.275  13.886 -18.934  1.00 92.90           H  
ATOM   1600 HH22 ARG A 104       0.299  13.281 -17.631  1.00 92.90           H  
ATOM   1601  CZ  ARG A 104       1.411  11.904 -18.578  1.00 92.90           C  
ATOM   1602  N   LEU A 105       0.747   4.072 -16.683  1.00 92.81           N  
ATOM   1603  H   LEU A 105      -0.174   4.321 -17.013  1.00 92.81           H  
ATOM   1604  CA  LEU A 105       1.249   2.731 -17.022  1.00 92.81           C  
ATOM   1605  HA  LEU A 105       0.493   2.243 -17.638  1.00 92.81           H  
ATOM   1606  C   LEU A 105       1.402   1.822 -15.795  1.00 92.81           C  
ATOM   1607  CB  LEU A 105       2.550   2.820 -17.849  1.00 92.81           C  
ATOM   1608  HB2 LEU A 105       3.331   3.240 -17.214  1.00 92.81           H  
ATOM   1609  HB3 LEU A 105       2.863   1.809 -18.111  1.00 92.81           H  
ATOM   1610  O   LEU A 105       2.360   1.057 -15.714  1.00 92.81           O  
ATOM   1611  CG  LEU A 105       2.461   3.635 -19.143  1.00 92.81           C  
ATOM   1612  HG  LEU A 105       1.930   4.571 -18.970  1.00 92.81           H  
ATOM   1613  CD1 LEU A 105       3.869   3.984 -19.637  1.00 92.81           C  
ATOM   1614 HD11 LEU A 105       3.791   4.577 -20.548  1.00 92.81           H  
ATOM   1615 HD12 LEU A 105       4.391   4.542 -18.860  1.00 92.81           H  
ATOM   1616 HD13 LEU A 105       4.409   3.062 -19.855  1.00 92.81           H  
ATOM   1617  CD2 LEU A 105       1.751   2.845 -20.237  1.00 92.81           C  
ATOM   1618 HD21 LEU A 105       1.627   3.457 -21.130  1.00 92.81           H  
ATOM   1619 HD22 LEU A 105       0.773   2.519 -19.882  1.00 92.81           H  
ATOM   1620 HD23 LEU A 105       2.323   1.952 -20.489  1.00 92.81           H  
ATOM   1621  N   SER A 106       0.493   1.952 -14.837  1.00 91.25           N  
ATOM   1622  H   SER A 106      -0.278   2.592 -14.963  1.00 91.25           H  
ATOM   1623  CA  SER A 106       0.461   1.148 -13.620  1.00 91.25           C  
ATOM   1624  HA  SER A 106       1.409   0.635 -13.462  1.00 91.25           H  
ATOM   1625  C   SER A 106      -0.659   0.124 -13.783  1.00 91.25           C  
ATOM   1626  CB  SER A 106       0.254   2.075 -12.419  1.00 91.25           C  
ATOM   1627  HB2 SER A 106       0.128   1.487 -11.510  1.00 91.25           H  
ATOM   1628  HB3 SER A 106      -0.644   2.674 -12.564  1.00 91.25           H  
ATOM   1629  O   SER A 106      -1.821   0.516 -13.736  1.00 91.25           O  
ATOM   1630  OG  SER A 106       1.392   2.930 -12.307  1.00 91.25           O  
ATOM   1631  HG  SER A 106       1.316   3.378 -11.461  1.00 91.25           H  
ATOM   1632  N   PRO A 107      -0.359  -1.140 -14.136  1.00 92.39           N  
ATOM   1633  CA  PRO A 107      -1.377  -2.180 -14.160  1.00 92.39           C  
ATOM   1634  HA  PRO A 107      -2.247  -1.848 -14.726  1.00 92.39           H  
ATOM   1635  C   PRO A 107      -1.810  -2.487 -12.726  1.00 92.39           C  
ATOM   1636  CB  PRO A 107      -0.723  -3.376 -14.854  1.00 92.39           C  
ATOM   1637  HB2 PRO A 107      -1.136  -4.327 -14.517  1.00 92.39           H  
ATOM   1638  HB3 PRO A 107      -0.807  -3.277 -15.936  1.00 92.39           H  
ATOM   1639  O   PRO A 107      -0.956  -2.625 -11.853  1.00 92.39           O  
ATOM   1640  CG  PRO A 107       0.742  -3.222 -14.482  1.00 92.39           C  
ATOM   1641  HG2 PRO A 107       0.875  -3.653 -13.490  1.00 92.39           H  
ATOM   1642  HG3 PRO A 107       1.401  -3.704 -15.205  1.00 92.39           H  
ATOM   1643  CD  PRO A 107       0.947  -1.705 -14.442  1.00 92.39           C  
ATOM   1644  HD2 PRO A 107       1.272  -1.352 -15.421  1.00 92.39           H  
ATOM   1645  HD3 PRO A 107       1.687  -1.450 -13.683  1.00 92.39           H  
ATOM   1646  N   VAL A 108      -3.114  -2.597 -12.510  1.00 94.61           N  
ATOM   1647  H   VAL A 108      -3.755  -2.486 -13.283  1.00 94.61           H  
ATOM   1648  CA  VAL A 108      -3.713  -2.747 -11.182  1.00 94.61           C  
ATOM   1649  HA  VAL A 108      -2.931  -2.887 -10.435  1.00 94.61           H  
ATOM   1650  C   VAL A 108      -4.597  -3.984 -11.165  1.00 94.61           C  
ATOM   1651  CB  VAL A 108      -4.488  -1.477 -10.788  1.00 94.61           C  
ATOM   1652  HB  VAL A 108      -5.297  -1.311 -11.499  1.00 94.61           H  
ATOM   1653  O   VAL A 108      -5.382  -4.214 -12.091  1.00 94.61           O  
ATOM   1654  CG1 VAL A 108      -5.084  -1.607  -9.395  1.00 94.61           C  
ATOM   1655 HG11 VAL A 108      -4.310  -1.807  -8.654  1.00 94.61           H  
ATOM   1656 HG12 VAL A 108      -5.840  -2.391  -9.356  1.00 94.61           H  
ATOM   1657 HG13 VAL A 108      -5.585  -0.684  -9.103  1.00 94.61           H  
ATOM   1658  CG2 VAL A 108      -3.553  -0.263 -10.817  1.00 94.61           C  
ATOM   1659 HG21 VAL A 108      -3.344   0.025 -11.847  1.00 94.61           H  
ATOM   1660 HG22 VAL A 108      -4.034   0.575 -10.311  1.00 94.61           H  
ATOM   1661 HG23 VAL A 108      -2.629  -0.487 -10.284  1.00 94.61           H  
ATOM   1662  N   SER A 109      -4.429  -4.813 -10.138  1.00 96.83           N  
ATOM   1663  H   SER A 109      -3.769  -4.553  -9.419  1.00 96.83           H  
ATOM   1664  CA  SER A 109      -5.224  -6.018  -9.926  1.00 96.83           C  
ATOM   1665  HA  SER A 109      -6.135  -5.958 -10.522  1.00 96.83           H  
ATOM   1666  C   SER A 109      -5.607  -6.143  -8.462  1.00 96.83           C  
ATOM   1667  CB  SER A 109      -4.449  -7.255 -10.378  1.00 96.83           C  
ATOM   1668  HB2 SER A 109      -4.269  -7.194 -11.451  1.00 96.83           H  
ATOM   1669  HB3 SER A 109      -3.491  -7.295  -9.860  1.00 96.83           H  
ATOM   1670  O   SER A 109      -4.781  -6.528  -7.641  1.00 96.83           O  
ATOM   1671  OG  SER A 109      -5.192  -8.427 -10.089  1.00 96.83           O  
ATOM   1672  HG  SER A 109      -5.298  -8.434  -9.135  1.00 96.83           H  
ATOM   1673  N   GLU A 110      -6.873  -5.924  -8.144  1.00 96.32           N  
ATOM   1674  H   GLU A 110      -7.526  -5.653  -8.865  1.00 96.32           H  
ATOM   1675  CA  GLU A 110      -7.305  -5.812  -6.754  1.00 96.32           C  
ATOM   1676  HA  GLU A 110      -6.486  -6.086  -6.089  1.00 96.32           H  
ATOM   1677  C   GLU A 110      -8.468  -6.732  -6.428  1.00 96.32           C  
ATOM   1678  CB  GLU A 110      -7.646  -4.369  -6.425  1.00 96.32           C  
ATOM   1679  HB2 GLU A 110      -8.095  -4.323  -5.432  1.00 96.32           H  
ATOM   1680  HB3 GLU A 110      -8.358  -4.002  -7.165  1.00 96.32           H  
ATOM   1681  O   GLU A 110      -9.343  -7.025  -7.249  1.00 96.32           O  
ATOM   1682  CG  GLU A 110      -6.359  -3.538  -6.434  1.00 96.32           C  
ATOM   1683  HG2 GLU A 110      -5.708  -3.889  -5.633  1.00 96.32           H  
ATOM   1684  HG3 GLU A 110      -5.826  -3.691  -7.372  1.00 96.32           H  
ATOM   1685  CD  GLU A 110      -6.627  -2.053  -6.286  1.00 96.32           C  
ATOM   1686  OE1 GLU A 110      -5.615  -1.346  -6.423  1.00 96.32           O  
ATOM   1687  OE2 GLU A 110      -7.823  -1.724  -6.177  1.00 96.32           O  
ATOM   1688  N   MET A 111      -8.473  -7.218  -5.193  1.00 96.65           N  
ATOM   1689  H   MET A 111      -7.690  -6.979  -4.601  1.00 96.65           H  
ATOM   1690  CA  MET A 111      -9.546  -8.039  -4.662  1.00 96.65           C  
ATOM   1691  HA  MET A 111     -10.372  -8.047  -5.373  1.00 96.65           H  
ATOM   1692  C   MET A 111     -10.064  -7.446  -3.362  1.00 96.65           C  
ATOM   1693  CB  MET A 111      -9.069  -9.484  -4.500  1.00 96.65           C  
ATOM   1694  HB2 MET A 111      -8.281  -9.529  -3.749  1.00 96.65           H  
ATOM   1695  HB3 MET A 111      -8.663  -9.827  -5.452  1.00 96.65           H  
ATOM   1696  O   MET A 111      -9.451  -7.565  -2.303  1.00 96.65           O  
ATOM   1697  CG  MET A 111     -10.235 -10.393  -4.089  1.00 96.65           C  
ATOM   1698  HG2 MET A 111     -10.968 -10.408  -4.895  1.00 96.65           H  
ATOM   1699  HG3 MET A 111     -10.717  -9.968  -3.208  1.00 96.65           H  
ATOM   1700  SD  MET A 111      -9.781 -12.102  -3.675  1.00 96.65           S  
ATOM   1701  CE  MET A 111      -9.187 -12.684  -5.283  1.00 96.65           C  
ATOM   1702  HE1 MET A 111      -8.366 -12.056  -5.629  1.00 96.65           H  
ATOM   1703  HE2 MET A 111      -8.830 -13.709  -5.190  1.00 96.65           H  
ATOM   1704  HE3 MET A 111     -10.007 -12.653  -6.001  1.00 96.65           H  
ATOM   1705  N   PHE A 112     -11.270  -6.906  -3.420  1.00 95.48           N  
ATOM   1706  H   PHE A 112     -11.722  -6.856  -4.321  1.00 95.48           H  
ATOM   1707  CA  PHE A 112     -11.977  -6.370  -2.274  1.00 95.48           C  
ATOM   1708  HA  PHE A 112     -11.253  -6.108  -1.502  1.00 95.48           H  
ATOM   1709  C   PHE A 112     -12.944  -7.400  -1.716  1.00 95.48           C  
ATOM   1710  CB  PHE A 112     -12.698  -5.092  -2.684  1.00 95.48           C  
ATOM   1711  HB2 PHE A 112     -13.242  -4.696  -1.827  1.00 95.48           H  
ATOM   1712  HB3 PHE A 112     -13.421  -5.324  -3.466  1.00 95.48           H  
ATOM   1713  O   PHE A 112     -13.817  -7.914  -2.405  1.00 95.48           O  
ATOM   1714  CG  PHE A 112     -11.746  -4.038  -3.188  1.00 95.48           C  
ATOM   1715  CD1 PHE A 112     -11.030  -3.252  -2.267  1.00 95.48           C  
ATOM   1716  HD1 PHE A 112     -11.148  -3.383  -1.201  1.00 95.48           H  
ATOM   1717  CD2 PHE A 112     -11.548  -3.865  -4.573  1.00 95.48           C  
ATOM   1718  HD2 PHE A 112     -12.080  -4.461  -5.299  1.00 95.48           H  
ATOM   1719  CE1 PHE A 112     -10.143  -2.275  -2.739  1.00 95.48           C  
ATOM   1720  HE1 PHE A 112      -9.565  -1.653  -2.071  1.00 95.48           H  
ATOM   1721  CE2 PHE A 112     -10.669  -2.871  -5.031  1.00 95.48           C  
ATOM   1722  HE2 PHE A 112     -10.517  -2.683  -6.084  1.00 95.48           H  
ATOM   1723  CZ  PHE A 112      -9.977  -2.073  -4.111  1.00 95.48           C  
ATOM   1724  HZ  PHE A 112      -9.316  -1.293  -4.457  1.00 95.48           H  
ATOM   1725  N   GLY A 113     -12.841  -7.688  -0.429  1.00 93.03           N  
ATOM   1726  H   GLY A 113     -12.030  -7.329   0.054  1.00 93.03           H  
ATOM   1727  CA  GLY A 113     -13.704  -8.628   0.260  1.00 93.03           C  
ATOM   1728  HA2 GLY A 113     -13.191  -9.008   1.143  1.00 93.03           H  
ATOM   1729  HA3 GLY A 113     -13.892  -9.476  -0.399  1.00 93.03           H  
ATOM   1730  C   GLY A 113     -15.048  -8.004   0.624  1.00 93.03           C  
ATOM   1731  O   GLY A 113     -15.939  -7.889  -0.210  1.00 93.03           O  
ATOM   1732  N   ARG A 114     -15.287  -7.705   1.904  1.00 93.06           N  
ATOM   1733  H   ARG A 114     -14.496  -7.702   2.532  1.00 93.06           H  
ATOM   1734  CA  ARG A 114     -16.602  -7.194   2.346  1.00 93.06           C  
ATOM   1735  HA  ARG A 114     -17.244  -7.058   1.476  1.00 93.06           H  
ATOM   1736  C   ARG A 114     -16.499  -5.821   2.973  1.00 93.06           C  
ATOM   1737  CB  ARG A 114     -17.304  -8.156   3.309  1.00 93.06           C  
ATOM   1738  HB2 ARG A 114     -18.250  -7.705   3.607  1.00 93.06           H  
ATOM   1739  HB3 ARG A 114     -16.689  -8.283   4.200  1.00 93.06           H  
ATOM   1740  O   ARG A 114     -15.688  -5.645   3.881  1.00 93.06           O  
ATOM   1741  CG  ARG A 114     -17.590  -9.523   2.681  1.00 93.06           C  
ATOM   1742  HG2 ARG A 114     -18.152  -9.393   1.757  1.00 93.06           H  
ATOM   1743  HG3 ARG A 114     -16.648 -10.025   2.460  1.00 93.06           H  
ATOM   1744  CD  ARG A 114     -18.402 -10.368   3.668  1.00 93.06           C  
ATOM   1745  HD2 ARG A 114     -19.365  -9.881   3.824  1.00 93.06           H  
ATOM   1746  HD3 ARG A 114     -17.867 -10.405   4.617  1.00 93.06           H  
ATOM   1747  NE  ARG A 114     -18.609 -11.740   3.166  1.00 93.06           N  
ATOM   1748  HE  ARG A 114     -18.141 -11.969   2.301  1.00 93.06           H  
ATOM   1749  NH1 ARG A 114     -20.014 -12.462   4.832  1.00 93.06           N  
ATOM   1750 HH11 ARG A 114     -20.616 -13.173   5.223  1.00 93.06           H  
ATOM   1751 HH12 ARG A 114     -20.026 -11.524   5.207  1.00 93.06           H  
ATOM   1752  NH2 ARG A 114     -19.428 -13.864   3.194  1.00 93.06           N  
ATOM   1753 HH21 ARG A 114     -19.995 -14.587   3.613  1.00 93.06           H  
ATOM   1754 HH22 ARG A 114     -18.906 -14.075   2.355  1.00 93.06           H  
ATOM   1755  CZ  ARG A 114     -19.347 -12.679   3.730  1.00 93.06           C  
ATOM   1756  N   LEU A 115     -17.443  -4.949   2.618  1.00 92.74           N  
ATOM   1757  H   LEU A 115     -18.050  -5.188   1.847  1.00 92.74           H  
ATOM   1758  CA  LEU A 115     -17.585  -3.617   3.208  1.00 92.74           C  
ATOM   1759  HA  LEU A 115     -18.352  -3.080   2.649  1.00 92.74           H  
ATOM   1760  C   LEU A 115     -16.315  -2.774   3.042  1.00 92.74           C  
ATOM   1761  CB  LEU A 115     -18.063  -3.726   4.672  1.00 92.74           C  
ATOM   1762  HB2 LEU A 115     -18.144  -2.721   5.085  1.00 92.74           H  
ATOM   1763  HB3 LEU A 115     -17.300  -4.254   5.244  1.00 92.74           H  
ATOM   1764  O   LEU A 115     -15.900  -2.096   3.977  1.00 92.74           O  
ATOM   1765  CG  LEU A 115     -19.413  -4.427   4.865  1.00 92.74           C  
ATOM   1766  HG  LEU A 115     -19.465  -5.328   4.254  1.00 92.74           H  
ATOM   1767  CD1 LEU A 115     -19.598  -4.842   6.326  1.00 92.74           C  
ATOM   1768 HD11 LEU A 115     -19.642  -3.952   6.953  1.00 92.74           H  
ATOM   1769 HD12 LEU A 115     -18.764  -5.471   6.641  1.00 92.74           H  
ATOM   1770 HD13 LEU A 115     -20.533  -5.392   6.433  1.00 92.74           H  
ATOM   1771  CD2 LEU A 115     -20.564  -3.496   4.497  1.00 92.74           C  
ATOM   1772 HD21 LEU A 115     -20.447  -3.143   3.472  1.00 92.74           H  
ATOM   1773 HD22 LEU A 115     -21.517  -4.016   4.597  1.00 92.74           H  
ATOM   1774 HD23 LEU A 115     -20.564  -2.624   5.150  1.00 92.74           H  
ATOM   1775  N   CYS A 116     -15.683  -2.864   1.876  1.00 92.32           N  
ATOM   1776  H   CYS A 116     -16.080  -3.424   1.135  1.00 92.32           H  
ATOM   1777  CA  CYS A 116     -14.531  -2.050   1.519  1.00 92.32           C  
ATOM   1778  HA  CYS A 116     -14.086  -1.594   2.403  1.00 92.32           H  
ATOM   1779  C   CYS A 116     -15.026  -0.947   0.578  1.00 92.32           C  
ATOM   1780  CB  CYS A 116     -13.458  -2.939   0.873  1.00 92.32           C  
ATOM   1781  HB2 CYS A 116     -12.596  -2.317   0.629  1.00 92.32           H  
ATOM   1782  HB3 CYS A 116     -13.833  -3.351  -0.064  1.00 92.32           H  
ATOM   1783  O   CYS A 116     -15.283  -1.247  -0.584  1.00 92.32           O  
ATOM   1784  SG  CYS A 116     -12.943  -4.282   1.996  1.00 92.32           S  
ATOM   1785  HG  CYS A 116     -11.808  -4.535   1.339  1.00 92.32           H  
ATOM   1786  N   PRO A 117     -15.308   0.273   1.062  1.00 92.50           N  
ATOM   1787  CA  PRO A 117     -15.550   1.392   0.165  1.00 92.50           C  
ATOM   1788  HA  PRO A 117     -16.296   1.128  -0.583  1.00 92.50           H  
ATOM   1789  C   PRO A 117     -14.242   1.745  -0.542  1.00 92.50           C  
ATOM   1790  CB  PRO A 117     -16.075   2.522   1.051  1.00 92.50           C  
ATOM   1791  HB2 PRO A 117     -15.820   3.506   0.658  1.00 92.50           H  
ATOM   1792  HB3 PRO A 117     -17.153   2.425   1.181  1.00 92.50           H  
ATOM   1793  O   PRO A 117     -13.204   1.827   0.112  1.00 92.50           O  
ATOM   1794  CG  PRO A 117     -15.402   2.247   2.390  1.00 92.50           C  
ATOM   1795  HG2 PRO A 117     -15.978   2.648   3.224  1.00 92.50           H  
ATOM   1796  HG3 PRO A 117     -14.408   2.694   2.361  1.00 92.50           H  
ATOM   1797  CD  PRO A 117     -15.302   0.721   2.447  1.00 92.50           C  
ATOM   1798  HD2 PRO A 117     -14.391   0.425   2.967  1.00 92.50           H  
ATOM   1799  HD3 PRO A 117     -16.176   0.318   2.959  1.00 92.50           H  
ATOM   1800  N   VAL A 118     -14.312   1.936  -1.853  1.00 93.70           N  
ATOM   1801  H   VAL A 118     -15.205   1.861  -2.318  1.00 93.70           H  
ATOM   1802  CA  VAL A 118     -13.144   2.129  -2.714  1.00 93.70           C  
ATOM   1803  HA  VAL A 118     -12.239   2.171  -2.109  1.00 93.70           H  
ATOM   1804  C   VAL A 118     -13.272   3.454  -3.446  1.00 93.70           C  
ATOM   1805  CB  VAL A 118     -12.985   0.942  -3.681  1.00 93.70           C  
ATOM   1806  HB  VAL A 118     -13.884   0.851  -4.291  1.00 93.70           H  
ATOM   1807  O   VAL A 118     -14.342   3.780  -3.967  1.00 93.70           O  
ATOM   1808  CG1 VAL A 118     -11.790   1.121  -4.607  1.00 93.70           C  
ATOM   1809 HG11 VAL A 118     -10.873   1.304  -4.047  1.00 93.70           H  
ATOM   1810 HG12 VAL A 118     -11.989   1.945  -5.292  1.00 93.70           H  
ATOM   1811 HG13 VAL A 118     -11.643   0.233  -5.223  1.00 93.70           H  
ATOM   1812  CG2 VAL A 118     -12.813  -0.351  -2.881  1.00 93.70           C  
ATOM   1813 HG21 VAL A 118     -12.050  -0.219  -2.115  1.00 93.70           H  
ATOM   1814 HG22 VAL A 118     -13.762  -0.642  -2.431  1.00 93.70           H  
ATOM   1815 HG23 VAL A 118     -12.489  -1.145  -3.554  1.00 93.70           H  
ATOM   1816  N   SER A 119     -12.189   4.226  -3.438  1.00 95.44           N  
ATOM   1817  H   SER A 119     -11.372   3.893  -2.946  1.00 95.44           H  
ATOM   1818  CA  SER A 119     -12.046   5.464  -4.188  1.00 95.44           C  
ATOM   1819  HA  SER A 119     -12.878   5.549  -4.888  1.00 95.44           H  
ATOM   1820  C   SER A 119     -10.731   5.446  -4.953  1.00 95.44           C  
ATOM   1821  CB  SER A 119     -12.115   6.673  -3.256  1.00 95.44           C  
ATOM   1822  HB2 SER A 119     -13.029   6.617  -2.664  1.00 95.44           H  
ATOM   1823  HB3 SER A 119     -11.260   6.668  -2.581  1.00 95.44           H  
ATOM   1824  O   SER A 119      -9.678   5.568  -4.339  1.00 95.44           O  
ATOM   1825  OG  SER A 119     -12.130   7.873  -4.008  1.00 95.44           O  
ATOM   1826  HG  SER A 119     -11.397   7.828  -4.627  1.00 95.44           H  
ATOM   1827  N   GLU A 120     -10.772   5.375  -6.276  1.00 94.11           N  
ATOM   1828  H   GLU A 120     -11.661   5.302  -6.749  1.00 94.11           H  
ATOM   1829  CA  GLU A 120      -9.550   5.281  -7.079  1.00 94.11           C  
ATOM   1830  HA  GLU A 120      -8.671   5.335  -6.437  1.00 94.11           H  
ATOM   1831  C   GLU A 120      -9.456   6.391  -8.114  1.00 94.11           C  
ATOM   1832  CB  GLU A 120      -9.463   3.950  -7.802  1.00 94.11           C  
ATOM   1833  HB2 GLU A 120     -10.336   3.875  -8.451  1.00 94.11           H  
ATOM   1834  HB3 GLU A 120      -8.571   3.956  -8.428  1.00 94.11           H  
ATOM   1835  O   GLU A 120     -10.450   6.822  -8.697  1.00 94.11           O  
ATOM   1836  CG  GLU A 120      -9.391   2.741  -6.871  1.00 94.11           C  
ATOM   1837  HG2 GLU A 120      -8.501   2.816  -6.246  1.00 94.11           H  
ATOM   1838  HG3 GLU A 120     -10.273   2.724  -6.231  1.00 94.11           H  
ATOM   1839  CD  GLU A 120      -9.346   1.508  -7.766  1.00 94.11           C  
ATOM   1840  OE1 GLU A 120      -8.285   0.866  -7.788  1.00 94.11           O  
ATOM   1841  OE2 GLU A 120     -10.245   1.421  -8.635  1.00 94.11           O  
ATOM   1842  N   MET A 121      -8.234   6.839  -8.392  1.00 95.03           N  
ATOM   1843  H   MET A 121      -7.474   6.482  -7.830  1.00 95.03           H  
ATOM   1844  CA  MET A 121      -7.956   7.743  -9.503  1.00 95.03           C  
ATOM   1845  HA  MET A 121      -8.844   7.831 -10.128  1.00 95.03           H  
ATOM   1846  C   MET A 121      -6.837   7.195 -10.373  1.00 95.03           C  
ATOM   1847  CB  MET A 121      -7.606   9.144  -8.998  1.00 95.03           C  
ATOM   1848  HB2 MET A 121      -6.798   9.077  -8.269  1.00 95.03           H  
ATOM   1849  HB3 MET A 121      -7.260   9.741  -9.842  1.00 95.03           H  
ATOM   1850  O   MET A 121      -5.683   7.118  -9.954  1.00 95.03           O  
ATOM   1851  CG  MET A 121      -8.812   9.855  -8.380  1.00 95.03           C  
ATOM   1852  HG2 MET A 121      -9.116   9.327  -7.476  1.00 95.03           H  
ATOM   1853  HG3 MET A 121      -9.643   9.807  -9.084  1.00 95.03           H  
ATOM   1854  SD  MET A 121      -8.511  11.602  -7.975  1.00 95.03           S  
ATOM   1855  CE  MET A 121      -7.333  11.404  -6.617  1.00 95.03           C  
ATOM   1856  HE1 MET A 121      -7.218  12.351  -6.090  1.00 95.03           H  
ATOM   1857  HE2 MET A 121      -6.370  11.101  -7.027  1.00 95.03           H  
ATOM   1858  HE3 MET A 121      -7.698  10.648  -5.921  1.00 95.03           H  
ATOM   1859  N   PHE A 122      -7.157   6.903 -11.630  1.00 92.75           N  
ATOM   1860  H   PHE A 122      -8.133   6.927 -11.889  1.00 92.75           H  
ATOM   1861  CA  PHE A 122      -6.196   6.339 -12.568  1.00 92.75           C  
ATOM   1862  HA  PHE A 122      -5.391   5.885 -11.991  1.00 92.75           H  
ATOM   1863  C   PHE A 122      -5.562   7.378 -13.488  1.00 92.75           C  
ATOM   1864  CB  PHE A 122      -6.831   5.200 -13.364  1.00 92.75           C  
ATOM   1865  HB2 PHE A 122      -7.698   5.575 -13.907  1.00 92.75           H  
ATOM   1866  HB3 PHE A 122      -6.113   4.832 -14.096  1.00 92.75           H  
ATOM   1867  O   PHE A 122      -6.211   8.221 -14.114  1.00 92.75           O  
ATOM   1868  CG  PHE A 122      -7.243   4.049 -12.478  1.00 92.75           C  
ATOM   1869  CD1 PHE A 122      -6.275   3.130 -12.028  1.00 92.75           C  
ATOM   1870  HD1 PHE A 122      -5.238   3.221 -12.318  1.00 92.75           H  
ATOM   1871  CD2 PHE A 122      -8.581   3.932 -12.056  1.00 92.75           C  
ATOM   1872  HD2 PHE A 122      -9.330   4.647 -12.361  1.00 92.75           H  
ATOM   1873  CE1 PHE A 122      -6.655   2.088 -11.171  1.00 92.75           C  
ATOM   1874  HE1 PHE A 122      -5.940   1.381 -10.777  1.00 92.75           H  
ATOM   1875  CE2 PHE A 122      -8.955   2.873 -11.215  1.00 92.75           C  
ATOM   1876  HE2 PHE A 122      -9.970   2.758 -10.865  1.00 92.75           H  
ATOM   1877  CZ  PHE A 122      -7.992   1.949 -10.789  1.00 92.75           C  
ATOM   1878  HZ  PHE A 122      -8.279   1.124 -10.153  1.00 92.75           H  
ATOM   1879  N   GLY A 123      -4.250   7.250 -13.646  1.00 90.24           N  
ATOM   1880  H   GLY A 123      -3.755   6.672 -12.982  1.00 90.24           H  
ATOM   1881  CA  GLY A 123      -3.497   7.866 -14.716  1.00 90.24           C  
ATOM   1882  HA2 GLY A 123      -3.742   8.927 -14.758  1.00 90.24           H  
ATOM   1883  HA3 GLY A 123      -2.436   7.753 -14.494  1.00 90.24           H  
ATOM   1884  C   GLY A 123      -3.794   7.226 -16.075  1.00 90.24           C  
ATOM   1885  O   GLY A 123      -4.648   6.366 -16.262  1.00 90.24           O  
ATOM   1886  N   ARG A 124      -3.052   7.664 -17.094  1.00 89.39           N  
ATOM   1887  H   ARG A 124      -2.317   8.323 -16.882  1.00 89.39           H  
ATOM   1888  CA  ARG A 124      -3.230   7.147 -18.457  1.00 89.39           C  
ATOM   1889  HA  ARG A 124      -4.302   7.063 -18.639  1.00 89.39           H  
ATOM   1890  C   ARG A 124      -2.649   5.741 -18.592  1.00 89.39           C  
ATOM   1891  CB  ARG A 124      -2.620   8.092 -19.496  1.00 89.39           C  
ATOM   1892  HB2 ARG A 124      -2.749   7.652 -20.485  1.00 89.39           H  
ATOM   1893  HB3 ARG A 124      -1.552   8.199 -19.304  1.00 89.39           H  
ATOM   1894  O   ARG A 124      -1.505   5.523 -18.188  1.00 89.39           O  
ATOM   1895  CG  ARG A 124      -3.290   9.471 -19.480  1.00 89.39           C  
ATOM   1896  HG2 ARG A 124      -4.361   9.359 -19.649  1.00 89.39           H  
ATOM   1897  HG3 ARG A 124      -3.131   9.946 -18.512  1.00 89.39           H  
ATOM   1898  CD  ARG A 124      -2.689  10.353 -20.578  1.00 89.39           C  
ATOM   1899  HD2 ARG A 124      -1.608  10.394 -20.447  1.00 89.39           H  
ATOM   1900  HD3 ARG A 124      -2.916   9.902 -21.544  1.00 89.39           H  
ATOM   1901  NE  ARG A 124      -3.244  11.717 -20.526  1.00 89.39           N  
ATOM   1902  HE  ARG A 124      -3.971  11.880 -19.844  1.00 89.39           H  
ATOM   1903  NH1 ARG A 124      -2.115  12.577 -22.331  1.00 89.39           N  
ATOM   1904 HH11 ARG A 124      -2.007  13.324 -23.003  1.00 89.39           H  
ATOM   1905 HH12 ARG A 124      -1.791  11.647 -22.555  1.00 89.39           H  
ATOM   1906  NH2 ARG A 124      -3.538  13.871 -21.194  1.00 89.39           N  
ATOM   1907 HH21 ARG A 124      -4.252  13.990 -20.491  1.00 89.39           H  
ATOM   1908 HH22 ARG A 124      -3.387  14.620 -21.855  1.00 89.39           H  
ATOM   1909  CZ  ARG A 124      -2.963  12.712 -21.347  1.00 89.39           C  
ATOM   1910  N   LEU A 125      -3.371   4.890 -19.327  1.00 90.01           N  
ATOM   1911  H   LEU A 125      -4.326   5.149 -19.531  1.00 90.01           H  
ATOM   1912  CA  LEU A 125      -2.935   3.552 -19.751  1.00 90.01           C  
ATOM   1913  HA  LEU A 125      -3.760   3.100 -20.301  1.00 90.01           H  
ATOM   1914  C   LEU A 125      -2.683   2.598 -18.572  1.00 90.01           C  
ATOM   1915  CB  LEU A 125      -1.730   3.652 -20.711  1.00 90.01           C  
ATOM   1916  HB2 LEU A 125      -1.456   2.647 -21.031  1.00 90.01           H  
ATOM   1917  HB3 LEU A 125      -0.886   4.055 -20.150  1.00 90.01           H  
ATOM   1918  O   LEU A 125      -1.702   1.858 -18.576  1.00 90.01           O  
ATOM   1919  CG  LEU A 125      -1.929   4.515 -21.964  1.00 90.01           C  
ATOM   1920  HG  LEU A 125      -2.314   5.496 -21.687  1.00 90.01           H  
ATOM   1921  CD1 LEU A 125      -0.582   4.725 -22.657  1.00 90.01           C  
ATOM   1922 HD11 LEU A 125      -0.164   3.759 -22.943  1.00 90.01           H  
ATOM   1923 HD12 LEU A 125       0.105   5.232 -21.980  1.00 90.01           H  
ATOM   1924 HD13 LEU A 125      -0.720   5.331 -23.552  1.00 90.01           H  
ATOM   1925  CD2 LEU A 125      -2.895   3.863 -22.950  1.00 90.01           C  
ATOM   1926 HD21 LEU A 125      -2.534   2.874 -23.233  1.00 90.01           H  
ATOM   1927 HD22 LEU A 125      -2.990   4.478 -23.845  1.00 90.01           H  
ATOM   1928 HD23 LEU A 125      -3.881   3.759 -22.497  1.00 90.01           H  
ATOM   1929  N   CYS A 126      -3.555   2.640 -17.570  1.00 88.03           N  
ATOM   1930  H   CYS A 126      -4.324   3.294 -17.596  1.00 88.03           H  
ATOM   1931  CA  CYS A 126      -3.570   1.694 -16.461  1.00 88.03           C  
ATOM   1932  HA  CYS A 126      -2.596   1.220 -16.336  1.00 88.03           H  
ATOM   1933  C   CYS A 126      -4.628   0.632 -16.767  1.00 88.03           C  
ATOM   1934  CB  CYS A 126      -3.861   2.461 -15.169  1.00 88.03           C  
ATOM   1935  HB2 CYS A 126      -4.835   2.948 -15.219  1.00 88.03           H  
ATOM   1936  HB3 CYS A 126      -3.873   1.770 -14.326  1.00 88.03           H  
ATOM   1937  O   CYS A 126      -5.811   0.963 -16.761  1.00 88.03           O  
ATOM   1938  SG  CYS A 126      -2.542   3.687 -14.954  1.00 88.03           S  
ATOM   1939  HG  CYS A 126      -2.811   3.972 -13.677  1.00 88.03           H  
ATOM   1940  N   PRO A 127      -4.250  -0.599 -17.148  1.00 90.36           N  
ATOM   1941  CA  PRO A 127      -5.210  -1.689 -17.178  1.00 90.36           C  
ATOM   1942  HA  PRO A 127      -6.110  -1.398 -17.720  1.00 90.36           H  
ATOM   1943  C   PRO A 127      -5.577  -2.037 -15.733  1.00 90.36           C  
ATOM   1944  CB  PRO A 127      -4.514  -2.828 -17.919  1.00 90.36           C  
ATOM   1945  HB2 PRO A 127      -4.669  -2.712 -18.992  1.00 90.36           H  
ATOM   1946  HB3 PRO A 127      -4.859  -3.807 -17.584  1.00 90.36           H  
ATOM   1947  O   PRO A 127      -4.688  -2.226 -14.905  1.00 90.36           O  
ATOM   1948  CG  PRO A 127      -3.043  -2.601 -17.587  1.00 90.36           C  
ATOM   1949  HG2 PRO A 127      -2.846  -3.073 -16.625  1.00 90.36           H  
ATOM   1950  HG3 PRO A 127      -2.384  -3.005 -18.356  1.00 90.36           H  
ATOM   1951  CD  PRO A 127      -2.912  -1.080 -17.464  1.00 90.36           C  
ATOM   1952  HD2 PRO A 127      -2.593  -0.660 -18.418  1.00 90.36           H  
ATOM   1953  HD3 PRO A 127      -2.195  -0.830 -16.683  1.00 90.36           H  
ATOM   1954  N   VAL A 128      -6.873  -2.099 -15.455  1.00 92.21           N  
ATOM   1955  H   VAL A 128      -7.550  -1.943 -16.189  1.00 92.21           H  
ATOM   1956  CA  VAL A 128      -7.419  -2.304 -14.111  1.00 92.21           C  
ATOM   1957  HA  VAL A 128      -6.609  -2.445 -13.396  1.00 92.21           H  
ATOM   1958  C   VAL A 128      -8.276  -3.560 -14.123  1.00 92.21           C  
ATOM   1959  CB  VAL A 128      -8.228  -1.078 -13.651  1.00 92.21           C  
ATOM   1960  HB  VAL A 128      -9.075  -0.942 -14.325  1.00 92.21           H  
ATOM   1961  O   VAL A 128      -9.060  -3.773 -15.053  1.00 92.21           O  
ATOM   1962  CG1 VAL A 128      -8.763  -1.262 -12.235  1.00 92.21           C  
ATOM   1963 HG11 VAL A 128      -9.284  -0.364 -11.903  1.00 92.21           H  
ATOM   1964 HG12 VAL A 128      -9.490  -2.074 -12.226  1.00 92.21           H  
ATOM   1965 HG13 VAL A 128      -7.959  -1.468 -11.529  1.00 92.21           H  
ATOM   1966  CG2 VAL A 128      -7.380   0.194 -13.699  1.00 92.21           C  
ATOM   1967 HG21 VAL A 128      -7.076   0.415 -14.722  1.00 92.21           H  
ATOM   1968 HG22 VAL A 128      -6.503   0.081 -13.062  1.00 92.21           H  
ATOM   1969 HG23 VAL A 128      -7.982   1.032 -13.346  1.00 92.21           H  
ATOM   1970  N   SER A 129      -8.100  -4.404 -13.113  1.00 94.66           N  
ATOM   1971  H   SER A 129      -7.395  -4.179 -12.426  1.00 94.66           H  
ATOM   1972  CA  SER A 129      -8.897  -5.605 -12.897  1.00 94.66           C  
ATOM   1973  HA  SER A 129      -9.817  -5.550 -13.479  1.00 94.66           H  
ATOM   1974  C   SER A 129      -9.266  -5.715 -11.426  1.00 94.66           C  
ATOM   1975  CB  SER A 129      -8.114  -6.835 -13.360  1.00 94.66           C  
ATOM   1976  HB2 SER A 129      -7.160  -6.883 -12.833  1.00 94.66           H  
ATOM   1977  HB3 SER A 129      -7.921  -6.755 -14.430  1.00 94.66           H  
ATOM   1978  O   SER A 129      -8.464  -6.170 -10.618  1.00 94.66           O  
ATOM   1979  OG  SER A 129      -8.856  -8.013 -13.104  1.00 94.66           O  
ATOM   1980  HG  SER A 129      -8.873  -8.106 -12.149  1.00 94.66           H  
ATOM   1981  N   GLU A 130     -10.501  -5.369 -11.091  1.00 93.48           N  
ATOM   1982  H   GLU A 130     -11.102  -4.934 -11.776  1.00 93.48           H  
ATOM   1983  CA  GLU A 130     -10.990  -5.411  -9.716  1.00 93.48           C  
ATOM   1984  HA  GLU A 130     -10.158  -5.559  -9.027  1.00 93.48           H  
ATOM   1985  C   GLU A 130     -12.003  -6.538  -9.513  1.00 93.48           C  
ATOM   1986  CB  GLU A 130     -11.629  -4.084  -9.336  1.00 93.48           C  
ATOM   1987  HB2 GLU A 130     -12.477  -3.922 -10.002  1.00 93.48           H  
ATOM   1988  HB3 GLU A 130     -12.003  -4.159  -8.315  1.00 93.48           H  
ATOM   1989  O   GLU A 130     -12.849  -6.830 -10.367  1.00 93.48           O  
ATOM   1990  CG  GLU A 130     -10.668  -2.896  -9.420  1.00 93.48           C  
ATOM   1991  HG2 GLU A 130      -9.886  -3.009  -8.669  1.00 93.48           H  
ATOM   1992  HG3 GLU A 130     -10.208  -2.863 -10.407  1.00 93.48           H  
ATOM   1993  CD  GLU A 130     -11.500  -1.641  -9.188  1.00 93.48           C  
ATOM   1994  OE1 GLU A 130     -11.509  -1.190  -8.031  1.00 93.48           O  
ATOM   1995  OE2 GLU A 130     -12.346  -1.360 -10.079  1.00 93.48           O  
ATOM   1996  N   MET A 131     -11.951  -7.163  -8.342  1.00 94.16           N  
ATOM   1997  H   MET A 131     -11.186  -6.924  -7.728  1.00 94.16           H  
ATOM   1998  CA  MET A 131     -12.945  -8.127  -7.890  1.00 94.16           C  
ATOM   1999  HA  MET A 131     -13.756  -8.189  -8.616  1.00 94.16           H  
ATOM   2000  C   MET A 131     -13.544  -7.682  -6.569  1.00 94.16           C  
ATOM   2001  CB  MET A 131     -12.326  -9.518  -7.749  1.00 94.16           C  
ATOM   2002  HB2 MET A 131     -11.389  -9.443  -7.198  1.00 94.16           H  
ATOM   2003  HB3 MET A 131     -13.010 -10.152  -7.184  1.00 94.16           H  
ATOM   2004  O   MET A 131     -12.886  -7.706  -5.533  1.00 94.16           O  
ATOM   2005  CG  MET A 131     -12.088 -10.173  -9.109  1.00 94.16           C  
ATOM   2006  HG2 MET A 131     -13.027 -10.180  -9.663  1.00 94.16           H  
ATOM   2007  HG3 MET A 131     -11.366  -9.584  -9.675  1.00 94.16           H  
ATOM   2008  SD  MET A 131     -11.494 -11.881  -8.972  1.00 94.16           S  
ATOM   2009  CE  MET A 131      -9.789 -11.533  -8.463  1.00 94.16           C  
ATOM   2010  HE1 MET A 131      -9.295 -10.938  -9.231  1.00 94.16           H  
ATOM   2011  HE2 MET A 131      -9.779 -10.969  -7.530  1.00 94.16           H  
ATOM   2012  HE3 MET A 131      -9.243 -12.467  -8.333  1.00 94.16           H  
ATOM   2013  N   PHE A 132     -14.834  -7.366  -6.592  1.00 92.09           N  
ATOM   2014  H   PHE A 132     -15.299  -7.309  -7.486  1.00 92.09           H  
ATOM   2015  CA  PHE A 132     -15.569  -6.972  -5.401  1.00 92.09           C  
ATOM   2016  HA  PHE A 132     -14.856  -6.636  -4.648  1.00 92.09           H  
ATOM   2017  C   PHE A 132     -16.358  -8.134  -4.814  1.00 92.09           C  
ATOM   2018  CB  PHE A 132     -16.478  -5.785  -5.717  1.00 92.09           C  
ATOM   2019  HB2 PHE A 132     -17.203  -6.070  -6.479  1.00 92.09           H  
ATOM   2020  HB3 PHE A 132     -17.035  -5.514  -4.820  1.00 92.09           H  
ATOM   2021  O   PHE A 132     -17.097  -8.845  -5.500  1.00 92.09           O  
ATOM   2022  CG  PHE A 132     -15.699  -4.579  -6.186  1.00 92.09           C  
ATOM   2023  CD1 PHE A 132     -15.092  -3.738  -5.237  1.00 92.09           C  
ATOM   2024  HD1 PHE A 132     -15.183  -3.935  -4.179  1.00 92.09           H  
ATOM   2025  CD2 PHE A 132     -15.529  -4.332  -7.563  1.00 92.09           C  
ATOM   2026  HD2 PHE A 132     -15.966  -4.985  -8.304  1.00 92.09           H  
ATOM   2027  CE1 PHE A 132     -14.341  -2.638  -5.665  1.00 92.09           C  
ATOM   2028  HE1 PHE A 132     -13.861  -1.976  -4.959  1.00 92.09           H  
ATOM   2029  CE2 PHE A 132     -14.777  -3.223  -7.984  1.00 92.09           C  
ATOM   2030  HE2 PHE A 132     -14.625  -3.003  -9.031  1.00 92.09           H  
ATOM   2031  CZ  PHE A 132     -14.198  -2.376  -7.031  1.00 92.09           C  
ATOM   2032  HZ  PHE A 132     -13.661  -1.495  -7.349  1.00 92.09           H  
ATOM   2033  N   GLY A 133     -16.256  -8.293  -3.502  1.00 89.37           N  
ATOM   2034  H   GLY A 133     -15.515  -7.797  -3.027  1.00 89.37           H  
ATOM   2035  CA  GLY A 133     -17.184  -9.075  -2.719  1.00 89.37           C  
ATOM   2036  HA2 GLY A 133     -17.494  -9.949  -3.291  1.00 89.37           H  
ATOM   2037  HA3 GLY A 133     -16.695  -9.428  -1.811  1.00 89.37           H  
ATOM   2038  C   GLY A 133     -18.429  -8.253  -2.393  1.00 89.37           C  
ATOM   2039  O   GLY A 133     -19.026  -7.593  -3.238  1.00 89.37           O  
ATOM   2040  N   ARG A 134     -18.911  -8.351  -1.153  1.00 87.54           N  
ATOM   2041  H   ARG A 134     -18.253  -8.629  -0.439  1.00 87.54           H  
ATOM   2042  CA  ARG A 134     -20.240  -7.829  -0.803  1.00 87.54           C  
ATOM   2043  HA  ARG A 134     -20.818  -7.728  -1.721  1.00 87.54           H  
ATOM   2044  C   ARG A 134     -20.148  -6.433  -0.207  1.00 87.54           C  
ATOM   2045  CB  ARG A 134     -21.003  -8.789   0.116  1.00 87.54           C  
ATOM   2046  HB2 ARG A 134     -21.961  -8.335   0.369  1.00 87.54           H  
ATOM   2047  HB3 ARG A 134     -20.438  -8.938   1.036  1.00 87.54           H  
ATOM   2048  O   ARG A 134     -19.427  -6.247   0.773  1.00 87.54           O  
ATOM   2049  CG  ARG A 134     -21.263 -10.143  -0.559  1.00 87.54           C  
ATOM   2050  HG2 ARG A 134     -21.778  -9.985  -1.507  1.00 87.54           H  
ATOM   2051  HG3 ARG A 134     -20.314 -10.644  -0.750  1.00 87.54           H  
ATOM   2052  CD  ARG A 134     -22.127 -11.021   0.351  1.00 87.54           C  
ATOM   2053  HD2 ARG A 134     -23.098 -10.541   0.469  1.00 87.54           H  
ATOM   2054  HD3 ARG A 134     -21.647 -11.096   1.327  1.00 87.54           H  
ATOM   2055  NE  ARG A 134     -22.306 -12.371  -0.216  1.00 87.54           N  
ATOM   2056  HE  ARG A 134     -21.896 -12.532  -1.125  1.00 87.54           H  
ATOM   2057  NH1 ARG A 134     -23.695 -13.207   1.411  1.00 87.54           N  
ATOM   2058 HH11 ARG A 134     -23.780 -12.275   1.792  1.00 87.54           H  
ATOM   2059 HH12 ARG A 134     -24.342 -13.925   1.702  1.00 87.54           H  
ATOM   2060  NH2 ARG A 134     -23.112 -14.497  -0.315  1.00 87.54           N  
ATOM   2061 HH21 ARG A 134     -23.725 -15.225   0.023  1.00 87.54           H  
ATOM   2062 HH22 ARG A 134     -22.675 -14.621  -1.217  1.00 87.54           H  
ATOM   2063  CZ  ARG A 134     -23.034 -13.349   0.294  1.00 87.54           C  
ATOM   2064  N   LEU A 135     -21.017  -5.544  -0.692  1.00 87.52           N  
ATOM   2065  H   LEU A 135     -21.506  -5.783  -1.543  1.00 87.52           H  
ATOM   2066  CA  LEU A 135     -21.254  -4.210  -0.129  1.00 87.52           C  
ATOM   2067  HA  LEU A 135     -21.990  -3.712  -0.759  1.00 87.52           H  
ATOM   2068  C   LEU A 135     -20.008  -3.309  -0.182  1.00 87.52           C  
ATOM   2069  CB  LEU A 135     -21.853  -4.328   1.292  1.00 87.52           C  
ATOM   2070  HB2 LEU A 135     -21.092  -4.757   1.944  1.00 87.52           H  
ATOM   2071  HB3 LEU A 135     -22.064  -3.325   1.663  1.00 87.52           H  
ATOM   2072  O   LEU A 135     -19.714  -2.611   0.783  1.00 87.52           O  
ATOM   2073  CG  LEU A 135     -23.132  -5.167   1.424  1.00 87.52           C  
ATOM   2074  HG  LEU A 135     -23.004  -6.129   0.928  1.00 87.52           H  
ATOM   2075  CD1 LEU A 135     -23.422  -5.445   2.899  1.00 87.52           C  
ATOM   2076 HD11 LEU A 135     -24.321  -6.055   2.989  1.00 87.52           H  
ATOM   2077 HD12 LEU A 135     -23.582  -4.502   3.423  1.00 87.52           H  
ATOM   2078 HD13 LEU A 135     -22.580  -5.970   3.350  1.00 87.52           H  
ATOM   2079  CD2 LEU A 135     -24.334  -4.451   0.814  1.00 87.52           C  
ATOM   2080 HD21 LEU A 135     -25.234  -5.053   0.942  1.00 87.52           H  
ATOM   2081 HD22 LEU A 135     -24.481  -3.485   1.298  1.00 87.52           H  
ATOM   2082 HD23 LEU A 135     -24.174  -4.289  -0.252  1.00 87.52           H  
ATOM   2083  N   CYS A 136     -19.275  -3.353  -1.291  1.00 86.52           N  
ATOM   2084  H   CYS A 136     -19.554  -3.956  -2.051  1.00 86.52           H  
ATOM   2085  CA  CYS A 136     -18.140  -2.477  -1.561  1.00 86.52           C  
ATOM   2086  HA  CYS A 136     -17.768  -2.016  -0.645  1.00 86.52           H  
ATOM   2087  C   CYS A 136     -18.602  -1.377  -2.528  1.00 86.52           C  
ATOM   2088  CB  CYS A 136     -17.000  -3.324  -2.141  1.00 86.52           C  
ATOM   2089  HB2 CYS A 136     -17.319  -3.782  -3.078  1.00 86.52           H  
ATOM   2090  HB3 CYS A 136     -16.156  -2.673  -2.369  1.00 86.52           H  
ATOM   2091  O   CYS A 136     -18.740  -1.660  -3.717  1.00 86.52           O  
ATOM   2092  SG  CYS A 136     -16.490  -4.608  -0.954  1.00 86.52           S  
ATOM   2093  HG  CYS A 136     -15.419  -4.998  -1.652  1.00 86.52           H  
ATOM   2094  N   PRO A 137     -18.976  -0.177  -2.047  1.00 87.08           N  
ATOM   2095  CA  PRO A 137     -19.276   0.931  -2.944  1.00 87.08           C  
ATOM   2096  HA  PRO A 137     -19.972   0.617  -3.721  1.00 87.08           H  
ATOM   2097  C   PRO A 137     -17.979   1.417  -3.596  1.00 87.08           C  
ATOM   2098  CB  PRO A 137     -19.933   1.998  -2.068  1.00 87.08           C  
ATOM   2099  HB2 PRO A 137     -19.748   3.006  -2.440  1.00 87.08           H  
ATOM   2100  HB3 PRO A 137     -21.004   1.805  -2.001  1.00 87.08           H  
ATOM   2101  O   PRO A 137     -16.964   1.537  -2.914  1.00 87.08           O  
ATOM   2102  CG  PRO A 137     -19.285   1.766  -0.705  1.00 87.08           C  
ATOM   2103  HG2 PRO A 137     -19.919   2.110   0.112  1.00 87.08           H  
ATOM   2104  HG3 PRO A 137     -18.326   2.285  -0.692  1.00 87.08           H  
ATOM   2105  CD  PRO A 137     -19.064   0.252  -0.658  1.00 87.08           C  
ATOM   2106  HD2 PRO A 137     -19.924  -0.224  -0.187  1.00 87.08           H  
ATOM   2107  HD3 PRO A 137     -18.154   0.022  -0.103  1.00 87.08           H  
ATOM   2108  N   VAL A 138     -18.033   1.704  -4.893  1.00 86.78           N  
ATOM   2109  H   VAL A 138     -18.909   1.613  -5.388  1.00 86.78           H  
ATOM   2110  CA  VAL A 138     -16.879   2.135  -5.690  1.00 86.78           C  
ATOM   2111  HA  VAL A 138     -15.986   2.164  -5.065  1.00 86.78           H  
ATOM   2112  C   VAL A 138     -17.146   3.533  -6.216  1.00 86.78           C  
ATOM   2113  CB  VAL A 138     -16.594   1.172  -6.854  1.00 86.78           C  
ATOM   2114  HB  VAL A 138     -17.409   1.233  -7.575  1.00 86.78           H  
ATOM   2115  O   VAL A 138     -18.241   3.810  -6.718  1.00 86.78           O  
ATOM   2116  CG1 VAL A 138     -15.282   1.520  -7.563  1.00 86.78           C  
ATOM   2117 HG11 VAL A 138     -15.342   2.503  -8.031  1.00 86.78           H  
ATOM   2118 HG12 VAL A 138     -15.067   0.791  -8.344  1.00 86.78           H  
ATOM   2119 HG13 VAL A 138     -14.448   1.509  -6.861  1.00 86.78           H  
ATOM   2120  CG2 VAL A 138     -16.517  -0.271  -6.357  1.00 86.78           C  
ATOM   2121 HG21 VAL A 138     -15.716  -0.357  -5.623  1.00 86.78           H  
ATOM   2122 HG22 VAL A 138     -17.461  -0.590  -5.914  1.00 86.78           H  
ATOM   2123 HG23 VAL A 138     -16.315  -0.922  -7.208  1.00 86.78           H  
ATOM   2124  N   ILE A 139     -16.158   4.406  -6.072  1.00 84.39           N  
ATOM   2125  H   ILE A 139     -15.312   4.099  -5.615  1.00 84.39           H  
ATOM   2126  CA  ILE A 139     -16.146   5.761  -6.609  1.00 84.39           C  
ATOM   2127  HA  ILE A 139     -16.994   5.895  -7.280  1.00 84.39           H  
ATOM   2128  C   ILE A 139     -14.859   5.889  -7.428  1.00 84.39           C  
ATOM   2129  CB  ILE A 139     -16.245   6.806  -5.472  1.00 84.39           C  
ATOM   2130  HB  ILE A 139     -15.352   6.724  -4.852  1.00 84.39           H  
ATOM   2131  O   ILE A 139     -13.767   5.729  -6.902  1.00 84.39           O  
ATOM   2132  CG1 ILE A 139     -17.487   6.558  -4.576  1.00 84.39           C  
ATOM   2133 HG12 ILE A 139     -18.392   6.661  -5.176  1.00 84.39           H  
ATOM   2134 HG13 ILE A 139     -17.454   5.540  -4.188  1.00 84.39           H  
ATOM   2135  CG2 ILE A 139     -16.292   8.220  -6.082  1.00 84.39           C  
ATOM   2136 HG21 ILE A 139     -17.188   8.342  -6.691  1.00 84.39           H  
ATOM   2137 HG22 ILE A 139     -16.269   8.974  -5.295  1.00 84.39           H  
ATOM   2138 HG23 ILE A 139     -15.415   8.385  -6.708  1.00 84.39           H  
ATOM   2139  CD1 ILE A 139     -17.586   7.481  -3.355  1.00 84.39           C  
ATOM   2140 HD11 ILE A 139     -17.777   8.508  -3.665  1.00 84.39           H  
ATOM   2141 HD12 ILE A 139     -16.659   7.436  -2.783  1.00 84.39           H  
ATOM   2142 HD13 ILE A 139     -18.410   7.151  -2.722  1.00 84.39           H  
ATOM   2143  N   THR A 140     -14.992   6.165  -8.716  1.00 75.20           N  
ATOM   2144  H   THR A 140     -15.916   6.330  -9.090  1.00 75.20           H  
ATOM   2145  CA  THR A 140     -13.881   6.342  -9.669  1.00 75.20           C  
ATOM   2146  HA  THR A 140     -12.927   6.397  -9.145  1.00 75.20           H  
ATOM   2147  C   THR A 140     -14.037   7.656 -10.404  1.00 75.20           C  
ATOM   2148  CB  THR A 140     -13.808   5.205 -10.694  1.00 75.20           C  
ATOM   2149  HB  THR A 140     -13.226   5.544 -11.551  1.00 75.20           H  
ATOM   2150  O   THR A 140     -15.209   7.980 -10.721  1.00 75.20           O  
ATOM   2151  CG2 THR A 140     -13.135   3.950 -10.150  1.00 75.20           C  
ATOM   2152 HG21 THR A 140     -13.169   3.152 -10.891  1.00 75.20           H  
ATOM   2153 HG22 THR A 140     -12.094   4.169  -9.914  1.00 75.20           H  
ATOM   2154 HG23 THR A 140     -13.635   3.617  -9.240  1.00 75.20           H  
ATOM   2155  OG1 THR A 140     -15.123   4.924 -11.125  1.00 75.20           O  
ATOM   2156  HG1 THR A 140     -15.502   5.802 -11.208  1.00 75.20           H  
ATOM   2157  OXT THR A 140     -13.005   8.296 -10.684  1.00 75.20           O  
TER    2158      THR A 140                                                       
END   
