# Supplementary material for: Improving deep learning protein monomer and complex structure prediction using DeepMSA2 with huge metagenomics data
Source: Nat Methods. 2024 Jan 2;21(2):279–89. doi: 10.1038/s41592-023-02130-4 (PMC10864179; doi:10.1038/s41592-023-02130-4)
Supplement: Supplementary file 15 — Statistical source data and structure coordinate files. [file 41592_2023_2130_MOESM15_ESM.zip › Figure4/Fig4D.xlsx]

## Sheet: Q6ZQT0
Residue	Residue-level pLDDT of DMFold model	Residue-level pLDDT of ALphaFold2 DB model
1	62.64	23.39
2	70.36	26.87
3	59.48	30.01
4	67.42	31.22
5	66.09	27.76
6	75.04	44.73
7	83.39	35.4
8	87.43	46.71
9	90.19	40.36
10	91.58	50.84
11	93.98	42.58
12	92.35	52.62
13	86.61	47.99
14	90.14	50.93
15	87.88	45.26
16	86.83	53.01
17	89.21	46.72
18	91.3	52.28
19	92.79	50.76
20	91.32	52.47
21	92.14	46.98
22	90.52	49.49
23	83.15	47.97
24	85.89	51.79
25	83.4	52.19
26	85.89	52.65
27	89.58	45.91
28	92.33	52.95
29	94.93	49.08
30	95.04	57.03
31	97	51.65
32	96.23	55.52
33	91.34	54
34	93.22	57.52
35	92.64	57.12
36	91.67	56.17
37	93	52.73
38	95.33	52.43
39	96.31	54.69
40	94.72	56.52
41	95.2	52.27
42	93.86	53.6
43	89.41	58.16
44	89.83	53.78
45	89.27	54.35
46	89.51	53.05
47	92.63	50.74
48	95.76	54.32
49	97.25	50.14
50	97.23	58.89
51	97.97	49.58
52	97.56	56.42
53	94.77	56.88
54	95.71	58.12
55	95.27	53.06
56	95.06	56.83
57	95.94	55.19
58	97.66	54.35
59	98.01	51.15
60	97.61	63.62
61	97.48	56.35
62	96.18	61.35
63	92.67	57.78
64	93.34	61.96
65	92.77	52.83
66	91.97	55.43
67	94.34	50.43
68	97.04	53.41
69	98.02	56.97
70	98.19	60.29
71	98.34	51.51
72	97.91	59.46
73	95.38	56.42
74	96.03	60.83
75	95.56	49.5
76	95.57	58.04
77	96.08	54.21
78	97.63	54.25
79	98.1	52.81
80	98.03	61.55
81	97.86	56.65
82	96.73	60.03
83	93.63	60.14
84	94.04	62.42
85	94.27	51.18
86	93.63	56.54
87	94.52	53.27
88	97.03	52.25
89	97.83	47.33
90	98.04	58.57
91	98.07	50.5
92	97.34	56.25
93	94.3	51.72
94	94.38	55.44
95	94.17	49.45
96	94.08	54.86
97	94.48	54.45
98	96.27	51.77
99	97.22	51.11
100	96.95	54.95
101	97.09	53.23
102	95.86	58.4
103	92.62	50.81
104	92.9	59.16
105	92.81	49.9
106	91.25	51.1
107	92.39	51.89
108	94.61	51.3
109	96.83	48.64
110	96.32	54.91
111	96.65	49
112	95.48	53.73
113	93.03	52.81
114	93.06	56.81
115	92.74	46.21
116	92.32	53.78
117	92.5	51.16
118	93.7	49.93
119	95.44	46.04
120	94.11	50.64
121	95.03	47.51
122	92.75	54.81
123	90.24	45.11
124	89.39	56.4
125	90.01	41.01
126	88.03	48.6
127	90.36	50.13
128	92.21	45.44
129	94.66	37.36
130	93.48	48.84
131	94.16	43.38
132	92.09	48.18
133	89.37	45.31
134	87.54	46.52
135	87.52	32.48
136	86.52	41.94
137	87.08	40.36
138	86.78	25.2
139	84.39	34.87
140	75.2	34.74
