# Supplementary material for: Improving deep learning protein monomer and complex structure prediction using DeepMSA2 with huge metagenomics data
Source: Nat Methods. 2024 Jan 2;21(2):279–89. doi: 10.1038/s41592-023-02130-4 (PMC10864179; doi:10.1038/s41592-023-02130-4)
Supplement: Supplementary file 15 — Statistical source data and structure coordinate files. [file 41592_2023_2130_MOESM15_ESM.zip › Figure4/Fig4E.AlphaFold2_model.pdb]

HEADER                                            01-JUL-21                     
TITLE     ALPHAFOLD V2.0 PREDICTION FOR PUTATIVE DIACYLGLYCEROL                 
TITLE    2 O-ACYLTRANSFERASE 2-LIKE PROTEIN DGAT2L7P (Q6IED9)                   
COMPND    MOL_ID: 1;                                                            
COMPND   2 MOLECULE: PUTATIVE DIACYLGLYCEROL O-ACYLTRANSFERASE 2-LIKE PROTEIN   
COMPND   3 DGAT2L7P;                                                            
COMPND   4 CHAIN: A                                                             
SOURCE    MOL_ID: 1;                                                            
SOURCE   2 ORGANISM_SCIENTIFIC: HOMO SAPIENS;                                   
SOURCE   3 ORGANISM_TAXID: 9606                                                 
REMARK   1                                                                      
REMARK   1 REFERENCE 1                                                          
REMARK   1  AUTH   JOHN JUMPER, RICHARD EVANS, ALEXANDER PRITZEL, TIM GREEN,    
REMARK   1  AUTH 2 MICHAEL FIGURNOV, OLAF RONNEBERGER, KATHRYN TUNYASUVUNAKOOL, 
REMARK   1  AUTH 3 RUSS BATES, AUGUSTIN ZIDEK, ANNA POTAPENKO, ALEX BRIDGLAND,  
REMARK   1  AUTH 4 CLEMENS MEYER, SIMON A A KOHL, ANDREW J BALLARD,             
REMARK   1  AUTH 5 ANDREW COWIE, BERNARDINO ROMERA-PAREDES, STANISLAV NIKOLOV,  
REMARK   1  AUTH 6 RISHUB JAIN, JONAS ADLER, TREVOR BACK, STIG PETERSEN,        
REMARK   1  AUTH 7 DAVID REIMAN, ELLEN CLANCY, MICHAL ZIELINSKI,                
REMARK   1  AUTH 8 MARTIN STEINEGGER, MICHALINA PACHOLSKA, TAMAS BERGHAMMER,    
REMARK   1  AUTH 9 DAVID SILVER, ORIOL VINYALS, ANDREW W SENIOR,                
REMARK   1  AUTH10 KORAY KAVUKCUOGLU, PUSHMEET KOHLI, DEMIS HASSABIS            
REMARK   1  TITL   HIGHLY ACCURATE PROTEIN STRUCTURE PREDICTION WITH ALPHAFOLD  
REMARK   1  REF    NATURE                                     2021              
REMARK   1                                                                      
REMARK   1 DISCLAIMERS                                                          
REMARK   1 ALPHAFOLD DATA, COPYRIGHT (2021) DEEPMIND TECHNOLOGIES LIMITED. THE  
REMARK   1 INFORMATION PROVIDED IS THEORETICAL MODELLING ONLY AND CAUTION SHOULD
REMARK   1 BE EXERCISED IN ITS USE. IT IS PROVIDED "AS-IS" WITHOUT ANY WARRANTY 
REMARK   1 OF ANY KIND, WHETHER EXPRESSED OR IMPLIED. NO WARRANTY IS GIVEN THAT 
REMARK   1 USE OF THE INFORMATION SHALL NOT INFRINGE THE RIGHTS OF ANY THIRD    
REMARK   1 PARTY. THE INFORMATION IS NOT INTENDED TO BE A SUBSTITUTE FOR        
REMARK   1 PROFESSIONAL MEDICAL ADVICE, DIAGNOSIS, OR TREATMENT, AND DOES NOT   
REMARK   1 CONSTITUTE MEDICAL OR OTHER PROFESSIONAL ADVICE. IT IS AVAILABLE FOR 
REMARK   1 ACADEMIC AND COMMERCIAL PURPOSES, UNDER CC-BY 4.0 LICENCE.           
DBREF  XXXX A    1   249  UNP    Q6IED9   DG2L7_HUMAN      1    249             
SEQRES   1 A  249  MET LEU ALA VAL LEU TYR LEU LEU VAL LYS THR ALA LYS          
SEQRES   2 A  249  LEU GLY THR SER TRP ASN TYR LEU PHE ASP PHE HIS PRO          
SEQRES   3 A  249  HIS ARG VAL LEU VAL VAL GLY ALA PHE ALA ASN PHE CYS          
SEQRES   4 A  249  THR GLU PRO THR GLY CYS SER CYS LEU PHE PRO LYS LEU          
SEQRES   5 A  249  PRO PRO HIS LEU LEU MET LEU PRO CYS TRP PHE HIS LEU          
SEQRES   6 A  249  LEU PHE PHE GLN ASP TYR ILE MET SER GLY ALA SER ALA          
SEQRES   7 A  249  LEU PRO PRO GLY LEU VAL SER PHE VAL LYS ALA PRO LEU          
SEQRES   8 A  249  PRO GLN TRP TRP PRO GLY GLY CYS PRO GLY VAL GLY GLY          
SEQRES   9 A  249  PRO LEU GLN ALA LEU GLU ALA LYS PRO GLY GLN LEU SER          
SEQRES  10 A  249  LEU PRO ILE ARG ASN GLN LYS ARG LEU VAL LYS SER ALA          
SEQRES  11 A  249  LEU GLU LEU GLY GLU ASN GLU LEU PHE GLN GLN PHE PRO          
SEQRES  12 A  249  ASN PRO GLN SER SER TRP VAL GLN ARG THR GLN GLU ALA          
SEQRES  13 A  249  LEU ARG PRO LEU LEU SER VAL ALA LEU GLN LEU PHE LEU          
SEQRES  14 A  249  GLY ARG ARG GLY LEU PRO LEU PRO PHE ARG ALA PRO ILE          
SEQRES  15 A  249  ARG THR VAL VAL GLY SER ALA ILE PRO VAL GLN GLN SER          
SEQRES  16 A  249  PRO PRO PRO SER PRO ALA GLN VAL ASP THR LEU GLN ALA          
SEQRES  17 A  249  ARG TYR VAL GLY ARG LEU THR GLN LEU PHE GLU GLU HIS          
SEQRES  18 A  249  GLN ALA ARG TYR GLY VAL PRO ALA ASP ARG HIS LEU VAL          
SEQRES  19 A  249  LEU THR GLU ALA ARG PRO THR ALA TRP PRO ARG LEU SER          
SEQRES  20 A  249  ALA GLY                                                      
CRYST1    1.000    1.000    1.000  90.00  90.00  90.00 P 1                      
ORIGX1      1.000000  0.000000  0.000000        0.00000                         
ORIGX2      0.000000  1.000000  0.000000        0.00000                         
ORIGX3      0.000000  0.000000  1.000000        0.00000                         
SCALE1      1.000000  0.000000  0.000000        0.00000                         
SCALE2      0.000000  1.000000  0.000000        0.00000                         
SCALE3      0.000000  0.000000  1.000000        0.00000                         
MODEL        0                                                                  
ATOM      1  N   MET A   1     -29.401   2.469  -4.470  1.00 34.20           N  
ATOM      2  CA  MET A   1     -28.491   3.536  -4.943  1.00 34.20           C  
ATOM      3  C   MET A   1     -27.790   4.186  -3.741  1.00 34.20           C  
ATOM      4  CB  MET A   1     -29.280   4.508  -5.830  1.00 34.20           C  
ATOM      5  O   MET A   1     -28.320   5.080  -3.088  1.00 34.20           O  
ATOM      6  CG  MET A   1     -28.397   5.240  -6.837  1.00 34.20           C  
ATOM      7  SD  MET A   1     -29.398   6.210  -7.985  1.00 34.20           S  
ATOM      8  CE  MET A   1     -28.115   7.240  -8.743  1.00 34.20           C  
ATOM      9  N   LEU A   2     -26.653   3.607  -3.350  1.00 45.59           N  
ATOM     10  CA  LEU A   2     -25.845   3.910  -2.159  1.00 45.59           C  
ATOM     11  C   LEU A   2     -24.661   4.799  -2.571  1.00 45.59           C  
ATOM     12  CB  LEU A   2     -25.332   2.568  -1.574  1.00 45.59           C  
ATOM     13  O   LEU A   2     -23.532   4.331  -2.572  1.00 45.59           O  
ATOM     14  CG  LEU A   2     -26.339   1.747  -0.759  1.00 45.59           C  
ATOM     15  CD1 LEU A   2     -26.007   0.260  -0.840  1.00 45.59           C  
ATOM     16  CD2 LEU A   2     -26.311   2.174   0.713  1.00 45.59           C  
ATOM     17  N   ALA A   3     -24.906   6.030  -3.022  1.00 59.63           N  
ATOM     18  CA  ALA A   3     -23.848   6.814  -3.662  1.00 59.63           C  
ATOM     19  C   ALA A   3     -22.821   7.344  -2.638  1.00 59.63           C  
ATOM     20  CB  ALA A   3     -24.485   7.899  -4.538  1.00 59.63           C  
ATOM     21  O   ALA A   3     -22.917   8.473  -2.163  1.00 59.63           O  
ATOM     22  N   VAL A   4     -21.853   6.500  -2.277  1.00 69.24           N  
ATOM     23  CA  VAL A   4     -20.491   6.938  -1.958  1.00 69.24           C  
ATOM     24  C   VAL A   4     -19.975   7.614  -3.226  1.00 69.24           C  
ATOM     25  CB  VAL A   4     -19.618   5.728  -1.563  1.00 69.24           C  
ATOM     26  O   VAL A   4     -20.022   7.023  -4.304  1.00 69.24           O  
ATOM     27  CG1 VAL A   4     -18.131   6.061  -1.435  1.00 69.24           C  
ATOM     28  CG2 VAL A   4     -20.087   5.139  -0.225  1.00 69.24           C  
ATOM     29  N   LEU A   5     -19.584   8.883  -3.123  1.00 79.79           N  
ATOM     30  CA  LEU A   5     -19.035   9.627  -4.253  1.00 79.79           C  
ATOM     31  C   LEU A   5     -17.558   9.267  -4.387  1.00 79.79           C  
ATOM     32  CB  LEU A   5     -19.242  11.138  -4.045  1.00 79.79           C  
ATOM     33  O   LEU A   5     -16.772   9.586  -3.498  1.00 79.79           O  
ATOM     34  CG  LEU A   5     -20.687  11.609  -4.293  1.00 79.79           C  
ATOM     35  CD1 LEU A   5     -20.873  13.015  -3.722  1.00 79.79           C  
ATOM     36  CD2 LEU A   5     -21.025  11.653  -5.785  1.00 79.79           C  
ATOM     37  N   TYR A   6     -17.203   8.615  -5.490  1.00 84.53           N  
ATOM     38  CA  TYR A   6     -15.823   8.293  -5.837  1.00 84.53           C  
ATOM     39  C   TYR A   6     -15.287   9.347  -6.802  1.00 84.53           C  
ATOM     40  CB  TYR A   6     -15.733   6.886  -6.436  1.00 84.53           C  
ATOM     41  O   TYR A   6     -15.962   9.718  -7.763  1.00 84.53           O  
ATOM     42  CG  TYR A   6     -16.232   5.791  -5.517  1.00 84.53           C  
ATOM     43  CD1 TYR A   6     -15.342   5.138  -4.645  1.00 84.53           C  
ATOM     44  CD2 TYR A   6     -17.589   5.418  -5.544  1.00 84.53           C  
ATOM     45  CE1 TYR A   6     -15.816   4.114  -3.804  1.00 84.53           C  
ATOM     46  CE2 TYR A   6     -18.068   4.415  -4.683  1.00 84.53           C  
ATOM     47  OH  TYR A   6     -17.639   2.809  -2.955  1.00 84.53           O  
ATOM     48  CZ  TYR A   6     -17.180   3.769  -3.799  1.00 84.53           C  
ATOM     49  N   LEU A   7     -14.074   9.832  -6.554  1.00 89.00           N  
ATOM     50  CA  LEU A   7     -13.367  10.726  -7.462  1.00 89.00           C  
ATOM     51  C   LEU A   7     -11.937  10.230  -7.650  1.00 89.00           C  
ATOM     52  CB  LEU A   7     -13.418  12.161  -6.908  1.00 89.00           C  
ATOM     53  O   LEU A   7     -11.145  10.256  -6.710  1.00 89.00           O  
ATOM     54  CG  LEU A   7     -12.670  13.186  -7.781  1.00 89.00           C  
ATOM     55  CD1 LEU A   7     -13.337  13.396  -9.140  1.00 89.00           C  
ATOM     56  CD2 LEU A   7     -12.594  14.531  -7.056  1.00 89.00           C  
ATOM     57  N   LEU A   8     -11.598   9.848  -8.879  1.00 90.22           N  
ATOM     58  CA  LEU A   8     -10.238   9.501  -9.267  1.00 90.22           C  
ATOM     59  C   LEU A   8      -9.574  10.697  -9.952  1.00 90.22           C  
ATOM     60  CB  LEU A   8     -10.280   8.252 -10.152  1.00 90.22           C  
ATOM     61  O   LEU A   8     -10.067  11.211 -10.954  1.00 90.22           O  
ATOM     62  CG  LEU A   8      -8.902   7.740 -10.589  1.00 90.22           C  
ATOM     63  CD1 LEU A   8      -8.023   7.328  -9.407  1.00 90.22           C  
ATOM     64  CD2 LEU A   8      -9.093   6.526 -11.490  1.00 90.22           C  
ATOM     65  N   VAL A   9      -8.441  11.142  -9.414  1.00 91.22           N  
ATOM     66  CA  VAL A   9      -7.722  12.330  -9.881  1.00 91.22           C  
ATOM     67  C   VAL A   9      -6.365  11.926 -10.422  1.00 91.22           C  
ATOM     68  CB  VAL A   9      -7.603  13.390  -8.776  1.00 91.22           C  
ATOM     69  O   VAL A   9      -5.492  11.459  -9.695  1.00 91.22           O  
ATOM     70  CG1 VAL A   9      -6.931  14.670  -9.295  1.00 91.22           C  
ATOM     71  CG2 VAL A   9      -9.005  13.731  -8.265  1.00 91.22           C  
ATOM     72  N   LYS A  10      -6.174  12.138 -11.720  1.00 90.60           N  
ATOM     73  CA  LYS A  10      -4.897  11.938 -12.402  1.00 90.60           C  
ATOM     74  C   LYS A  10      -4.068  13.219 -12.336  1.00 90.60           C  
ATOM     75  CB  LYS A  10      -5.215  11.519 -13.839  1.00 90.60           C  
ATOM     76  O   LYS A  10      -4.459  14.214 -12.937  1.00 90.60           O  
ATOM     77  CG  LYS A  10      -3.964  11.387 -14.713  1.00 90.60           C  
ATOM     78  CD  LYS A  10      -4.417  10.957 -16.104  1.00 90.60           C  
ATOM     79  CE  LYS A  10      -3.246  10.844 -17.074  1.00 90.60           C  
ATOM     80  NZ  LYS A  10      -3.766  10.480 -18.412  1.00 90.60           N  
ATOM     81  N   THR A  11      -2.908  13.183 -11.679  1.00 90.77           N  
ATOM     82  CA  THR A  11      -2.008  14.354 -11.605  1.00 90.77           C  
ATOM     83  C   THR A  11      -0.866  14.310 -12.621  1.00 90.77           C  
ATOM     84  CB  THR A  11      -1.442  14.558 -10.196  1.00 90.77           C  
ATOM     85  O   THR A  11      -0.244  15.330 -12.897  1.00 90.77           O  
ATOM     86  CG2 THR A  11      -2.527  14.532  -9.121  1.00 90.77           C  
ATOM     87  OG1 THR A  11      -0.509  13.559  -9.877  1.00 90.77           O  
ATOM     88  N   ALA A  12      -0.600  13.147 -13.224  1.00 87.33           N  
ATOM     89  CA  ALA A  12       0.473  12.973 -14.197  1.00 87.33           C  
ATOM     90  C   ALA A  12       0.074  12.036 -15.344  1.00 87.33           C  
ATOM     91  CB  ALA A  12       1.714  12.459 -13.462  1.00 87.33           C  
ATOM     92  O   ALA A  12      -0.689  11.079 -15.174  1.00 87.33           O  
ATOM     93  N   LYS A  13       0.633  12.283 -16.534  1.00 85.96           N  
ATOM     94  CA  LYS A  13       0.530  11.359 -17.669  1.00 85.96           C  
ATOM     95  C   LYS A  13       1.381  10.118 -17.393  1.00 85.96           C  
ATOM     96  CB  LYS A  13       0.926  12.077 -18.971  1.00 85.96           C  
ATOM     97  O   LYS A  13       2.529  10.230 -16.975  1.00 85.96           O  
ATOM     98  CG  LYS A  13       0.614  11.246 -20.229  1.00 85.96           C  
ATOM     99  CD  LYS A  13       0.935  12.040 -21.506  1.00 85.96           C  
ATOM    100  CE  LYS A  13       0.618  11.220 -22.765  1.00 85.96           C  
ATOM    101  NZ  LYS A  13       0.926  11.977 -24.009  1.00 85.96           N  
ATOM    102  N   LEU A  14       0.815   8.943 -17.652  1.00 83.06           N  
ATOM    103  CA  LEU A  14       1.544   7.678 -17.638  1.00 83.06           C  
ATOM    104  C   LEU A  14       1.825   7.255 -19.073  1.00 83.06           C  
ATOM    105  CB  LEU A  14       0.770   6.615 -16.844  1.00 83.06           C  
ATOM    106  O   LEU A  14       0.971   7.410 -19.947  1.00 83.06           O  
ATOM    107  CG  LEU A  14       0.466   7.013 -15.391  1.00 83.06           C  
ATOM    108  CD1 LEU A  14      -0.384   5.918 -14.741  1.00 83.06           C  
ATOM    109  CD2 LEU A  14       1.735   7.264 -14.555  1.00 83.06           C  
ATOM    110  N   GLY A  15       3.047   6.789 -19.312  1.00 76.17           N  
ATOM    111  CA  GLY A  15       3.433   6.216 -20.593  1.00 76.17           C  
ATOM    112  C   GLY A  15       2.849   4.816 -20.741  1.00 76.17           C  
ATOM    113  O   GLY A  15       2.610   4.132 -19.758  1.00 76.17           O  
ATOM    114  N   THR A  16       2.649   4.361 -21.971  1.00 78.79           N  
ATOM    115  CA  THR A  16       2.134   3.009 -22.253  1.00 78.79           C  
ATOM    116  C   THR A  16       3.255   2.026 -22.589  1.00 78.79           C  
ATOM    117  CB  THR A  16       1.082   3.052 -23.367  1.00 78.79           C  
ATOM    118  O   THR A  16       3.005   1.013 -23.219  1.00 78.79           O  
ATOM    119  CG2 THR A  16      -0.126   3.900 -22.971  1.00 78.79           C  
ATOM    120  OG1 THR A  16       1.663   3.613 -24.526  1.00 78.79           O  
ATOM    121  N   SER A  17       4.505   2.348 -22.249  1.00 72.76           N  
ATOM    122  CA  SER A  17       5.684   1.498 -22.502  1.00 72.76           C  
ATOM    123  C   SER A  17       6.225   0.850 -21.225  1.00 72.76           C  
ATOM    124  CB  SER A  17       6.793   2.309 -23.183  1.00 72.76           C  
ATOM    125  O   SER A  17       7.255   0.189 -21.266  1.00 72.76           O  
ATOM    126  OG  SER A  17       6.283   2.998 -24.311  1.00 72.76           O  
ATOM    127  N   TRP A  18       5.559   1.074 -20.089  1.00 69.16           N  
ATOM    128  CA  TRP A  18       6.016   0.663 -18.766  1.00 69.16           C  
ATOM    129  C   TRP A  18       4.903  -0.071 -18.023  1.00 69.16           C  
ATOM    130  CB  TRP A  18       6.467   1.892 -17.960  1.00 69.16           C  
ATOM    131  O   TRP A  18       3.728   0.270 -18.168  1.00 69.16           O  
ATOM    132  CG  TRP A  18       7.474   2.778 -18.629  1.00 69.16           C  
ATOM    133  CD1 TRP A  18       7.183   3.857 -19.391  1.00 69.16           C  
ATOM    134  CD2 TRP A  18       8.930   2.661 -18.639  1.00 69.16           C  
ATOM    135  CE2 TRP A  18       9.459   3.715 -19.444  1.00 69.16           C  
ATOM    136  CE3 TRP A  18       9.858   1.771 -18.056  1.00 69.16           C  
ATOM    137  NE1 TRP A  18       8.351   4.409 -19.881  1.00 69.16           N  
ATOM    138  CH2 TRP A  18      11.730   2.975 -19.068  1.00 69.16           C  
ATOM    139  CZ2 TRP A  18      10.834   3.879 -19.663  1.00 69.16           C  
ATOM    140  CZ3 TRP A  18      11.242   1.927 -18.267  1.00 69.16           C  
ATOM    141  N   ASN A  19       5.296  -1.019 -17.175  1.00 69.16           N  
ATOM    142  CA  ASN A  19       4.414  -1.606 -16.169  1.00 69.16           C  
ATOM    143  C   ASN A  19       4.413  -0.730 -14.916  1.00 69.16           C  
ATOM    144  CB  ASN A  19       4.835  -3.065 -15.889  1.00 69.16           C  
ATOM    145  O   ASN A  19       5.445  -0.165 -14.541  1.00 69.16           O  
ATOM    146  CG  ASN A  19       4.549  -3.969 -17.076  1.00 69.16           C  
ATOM    147  ND2 ASN A  19       5.119  -5.148 -17.154  1.00 69.16           N  
ATOM    148  OD1 ASN A  19       3.783  -3.616 -17.947  1.00 69.16           O  
ATOM    149  N   TYR A  20       3.261  -0.637 -14.254  1.00 75.45           N  
ATOM    150  CA  TYR A  20       3.099   0.180 -13.056  1.00 75.45           C  
ATOM    151  C   TYR A  20       2.601  -0.655 -11.881  1.00 75.45           C  
ATOM    152  CB  TYR A  20       2.155   1.356 -13.326  1.00 75.45           C  
ATOM    153  O   TYR A  20       1.572  -1.326 -11.964  1.00 75.45           O  
ATOM    154  CG  TYR A  20       2.651   2.336 -14.368  1.00 75.45           C  
ATOM    155  CD1 TYR A  20       3.591   3.324 -14.018  1.00 75.45           C  
ATOM    156  CD2 TYR A  20       2.204   2.234 -15.697  1.00 75.45           C  
ATOM    157  CE1 TYR A  20       4.094   4.198 -15.000  1.00 75.45           C  
ATOM    158  CE2 TYR A  20       2.689   3.120 -16.675  1.00 75.45           C  
ATOM    159  OH  TYR A  20       4.169   4.948 -17.256  1.00 75.45           O  
ATOM    160  CZ  TYR A  20       3.642   4.101 -16.331  1.00 75.45           C  
ATOM    161  N   LEU A  21       3.302  -0.535 -10.757  1.00 75.39           N  
ATOM    162  CA  LEU A  21       2.852  -1.026  -9.461  1.00 75.39           C  
ATOM    163  C   LEU A  21       2.371   0.168  -8.641  1.00 75.39           C  
ATOM    164  CB  LEU A  21       4.008  -1.800  -8.807  1.00 75.39           C  
ATOM    165  O   LEU A  21       3.125   1.124  -8.462  1.00 75.39           O  
ATOM    166  CG  LEU A  21       3.685  -2.410  -7.431  1.00 75.39           C  
ATOM    167  CD1 LEU A  21       2.428  -3.281  -7.446  1.00 75.39           C  
ATOM    168  CD2 LEU A  21       4.831  -3.327  -6.998  1.00 75.39           C  
ATOM    169  N   PHE A  22       1.120   0.135  -8.192  1.00 75.63           N  
ATOM    170  CA  PHE A  22       0.524   1.189  -7.383  1.00 75.63           C  
ATOM    171  C   PHE A  22       0.265   0.675  -5.975  1.00 75.63           C  
ATOM    172  CB  PHE A  22      -0.788   1.671  -7.990  1.00 75.63           C  
ATOM    173  O   PHE A  22      -0.421  -0.331  -5.791  1.00 75.63           O  
ATOM    174  CG  PHE A  22      -0.705   2.579  -9.192  1.00 75.63           C  
ATOM    175  CD1 PHE A  22      -1.243   3.870  -9.096  1.00 75.63           C  
ATOM    176  CD2 PHE A  22      -0.298   2.086 -10.444  1.00 75.63           C  
ATOM    177  CE1 PHE A  22      -1.492   4.608 -10.259  1.00 75.63           C  
ATOM    178  CE2 PHE A  22      -0.523   2.842 -11.608  1.00 75.63           C  
ATOM    179  CZ  PHE A  22      -1.152   4.092 -11.519  1.00 75.63           C  
ATOM    180  N   ASP A  23       0.757   1.414  -4.996  1.00 72.23           N  
ATOM    181  CA  ASP A  23       0.401   1.209  -3.601  1.00 72.23           C  
ATOM    182  C   ASP A  23      -0.626   2.256  -3.194  1.00 72.23           C  
ATOM    183  CB  ASP A  23       1.648   1.291  -2.747  1.00 72.23           C  
ATOM    184  O   ASP A  23      -0.612   3.400  -3.669  1.00 72.23           O  
ATOM    185  CG  ASP A  23       1.578   0.750  -1.342  1.00 72.23           C  
ATOM    186  OD1 ASP A  23       0.580   0.058  -1.053  1.00 72.23           O  
ATOM    187  OD2 ASP A  23       2.565   0.957  -0.608  1.00 72.23           O  
ATOM    188  N   PHE A  24      -1.532   1.821  -2.333  1.00 73.22           N  
ATOM    189  CA  PHE A  24      -2.702   2.572  -1.916  1.00 73.22           C  
ATOM    190  C   PHE A  24      -2.555   2.945  -0.463  1.00 73.22           C  
ATOM    191  CB  PHE A  24      -3.982   1.775  -2.187  1.00 73.22           C  
ATOM    192  O   PHE A  24      -2.310   2.102   0.394  1.00 73.22           O  
ATOM    193  CG  PHE A  24      -4.320   1.880  -3.645  1.00 73.22           C  
ATOM    194  CD1 PHE A  24      -5.083   2.973  -4.078  1.00 73.22           C  
ATOM    195  CD2 PHE A  24      -3.648   1.072  -4.574  1.00 73.22           C  
ATOM    196  CE1 PHE A  24      -5.115   3.299  -5.434  1.00 73.22           C  
ATOM    197  CE2 PHE A  24      -3.699   1.406  -5.929  1.00 73.22           C  
ATOM    198  CZ  PHE A  24      -4.440   2.504  -6.373  1.00 73.22           C  
ATOM    199  N   HIS A  25      -2.698   4.229  -0.180  1.00 74.29           N  
ATOM    200  CA  HIS A  25      -2.556   4.723   1.171  1.00 74.29           C  
ATOM    201  C   HIS A  25      -3.707   5.637   1.550  1.00 74.29           C  
ATOM    202  CB  HIS A  25      -1.224   5.437   1.299  1.00 74.29           C  
ATOM    203  O   HIS A  25      -3.982   6.582   0.813  1.00 74.29           O  
ATOM    204  CG  HIS A  25      -0.057   4.495   1.346  1.00 74.29           C  
ATOM    205  CD2 HIS A  25       1.097   4.700   0.676  1.00 74.29           C  
ATOM    206  ND1 HIS A  25       0.057   3.273   1.978  1.00 74.29           N  
ATOM    207  CE1 HIS A  25       1.278   2.778   1.706  1.00 74.29           C  
ATOM    208  NE2 HIS A  25       1.960   3.641   0.945  1.00 74.29           N  
ATOM    209  N   PRO A  26      -4.310   5.437   2.731  1.00 66.78           N  
ATOM    210  CA  PRO A  26      -4.068   4.343   3.685  1.00 66.78           C  
ATOM    211  C   PRO A  26      -4.642   2.993   3.199  1.00 66.78           C  
ATOM    212  CB  PRO A  26      -4.733   4.825   4.975  1.00 66.78           C  
ATOM    213  O   PRO A  26      -5.653   2.978   2.520  1.00 66.78           O  
ATOM    214  CG  PRO A  26      -5.887   5.696   4.469  1.00 66.78           C  
ATOM    215  CD  PRO A  26      -5.368   6.314   3.185  1.00 66.78           C  
ATOM    216  N   HIS A  27      -4.042   1.856   3.578  1.00 60.76           N  
ATOM    217  CA  HIS A  27      -4.689   0.540   3.427  1.00 60.76           C  
ATOM    218  C   HIS A  27      -5.650   0.340   4.594  1.00 60.76           C  
ATOM    219  CB  HIS A  27      -3.664  -0.607   3.408  1.00 60.76           C  
ATOM    220  O   HIS A  27      -5.204   0.143   5.728  1.00 60.76           O  
ATOM    221  CG  HIS A  27      -2.971  -0.782   2.088  1.00 60.76           C  
ATOM    222  CD2 HIS A  27      -1.660  -0.516   1.840  1.00 60.76           C  
ATOM    223  ND1 HIS A  27      -3.584  -1.224   0.914  1.00 60.76           N  
ATOM    224  CE1 HIS A  27      -2.637  -1.149  -0.030  1.00 60.76           C  
ATOM    225  NE2 HIS A  27      -1.469  -0.758   0.503  1.00 60.76           N  
ATOM    226  N   ARG A  28      -6.959   0.426   4.355  1.00 62.28           N  
ATOM    227  CA  ARG A  28      -7.962   0.217   5.412  1.00 62.28           C  
ATOM    228  C   ARG A  28      -8.736  -1.069   5.204  1.00 62.28           C  
ATOM    229  CB  ARG A  28      -8.842   1.467   5.566  1.00 62.28           C  
ATOM    230  O   ARG A  28      -8.287  -1.992   4.534  1.00 62.28           O  
ATOM    231  CG  ARG A  28      -7.957   2.650   5.916  1.00 62.28           C  
ATOM    232  CD  ARG A  28      -8.790   3.863   6.287  1.00 62.28           C  
ATOM    233  NE  ARG A  28      -7.857   4.903   6.719  1.00 62.28           N  
ATOM    234  NH1 ARG A  28      -7.893   4.504   8.963  1.00 62.28           N  
ATOM    235  NH2 ARG A  28      -6.420   5.926   8.152  1.00 62.28           N  
ATOM    236  CZ  ARG A  28      -7.373   5.077   7.929  1.00 62.28           C  
ATOM    237  N   VAL A  29      -9.876  -1.140   5.877  1.00 62.92           N  
ATOM    238  CA  VAL A  29     -10.647  -2.349   6.129  1.00 62.92           C  
ATOM    239  C   VAL A  29     -10.883  -3.185   4.873  1.00 62.92           C  
ATOM    240  CB  VAL A  29     -11.990  -1.952   6.756  1.00 62.92           C  
ATOM    241  O   VAL A  29     -10.647  -4.389   4.899  1.00 62.92           O  
ATOM    242  CG1 VAL A  29     -12.720  -3.178   7.264  1.00 62.92           C  
ATOM    243  CG2 VAL A  29     -11.886  -0.939   7.913  1.00 62.92           C  
ATOM    244  N   LEU A  30     -11.341  -2.549   3.792  1.00 68.12           N  
ATOM    245  CA  LEU A  30     -11.776  -3.230   2.568  1.00 68.12           C  
ATOM    246  C   LEU A  30     -11.149  -2.664   1.288  1.00 68.12           C  
ATOM    247  CB  LEU A  30     -13.315  -3.172   2.488  1.00 68.12           C  
ATOM    248  O   LEU A  30     -11.484  -3.140   0.208  1.00 68.12           O  
ATOM    249  CG  LEU A  30     -14.104  -3.912   3.575  1.00 68.12           C  
ATOM    250  CD1 LEU A  30     -15.599  -3.766   3.298  1.00 68.12           C  
ATOM    251  CD2 LEU A  30     -13.767  -5.389   3.603  1.00 68.12           C  
ATOM    252  N   VAL A  31     -10.287  -1.643   1.387  1.00 73.55           N  
ATOM    253  CA  VAL A  31      -9.698  -0.942   0.230  1.00 73.55           C  
ATOM    254  C   VAL A  31     -10.783  -0.544  -0.789  1.00 73.55           C  
ATOM    255  CB  VAL A  31      -8.507  -1.711  -0.380  1.00 73.55           C  
ATOM    256  O   VAL A  31     -10.662  -0.759  -1.998  1.00 73.55           O  
ATOM    257  CG1 VAL A  31      -7.587  -0.728  -1.109  1.00 73.55           C  
ATOM    258  CG2 VAL A  31      -7.631  -2.414   0.672  1.00 73.55           C  
ATOM    259  N   VAL A  32     -11.908  -0.018  -0.280  1.00 76.94           N  
ATOM    260  CA  VAL A  32     -13.134   0.201  -1.075  1.00 76.94           C  
ATOM    261  C   VAL A  32     -12.875   1.191  -2.203  1.00 76.94           C  
ATOM    262  CB  VAL A  32     -14.314   0.716  -0.223  1.00 76.94           C  
ATOM    263  O   VAL A  32     -13.405   1.013  -3.297  1.00 76.94           O  
ATOM    264  CG1 VAL A  32     -15.610   0.866  -1.031  1.00 76.94           C  
ATOM    265  CG2 VAL A  32     -14.628  -0.227   0.936  1.00 76.94           C  
ATOM    266  N   GLY A  33     -12.050   2.212  -1.950  1.00 79.21           N  
ATOM    267  CA  GLY A  33     -11.660   3.196  -2.954  1.00 79.21           C  
ATOM    268  C   GLY A  33     -10.918   2.550  -4.118  1.00 79.21           C  
ATOM    269  O   GLY A  33     -11.344   2.709  -5.262  1.00 79.21           O  
ATOM    270  N   ALA A  34      -9.885   1.750  -3.845  1.00 79.69           N  
ATOM    271  CA  ALA A  34      -9.138   1.082  -4.908  1.00 79.69           C  
ATOM    272  C   ALA A  34     -10.004   0.076  -5.679  1.00 79.69           C  
ATOM    273  CB  ALA A  34      -7.879   0.416  -4.347  1.00 79.69           C  
ATOM    274  O   ALA A  34      -9.974   0.053  -6.910  1.00 79.69           O  
ATOM    275  N   PHE A  35     -10.822  -0.723  -4.985  1.00 82.24           N  
ATOM    276  CA  PHE A  35     -11.739  -1.638  -5.662  1.00 82.24           C  
ATOM    277  C   PHE A  35     -12.722  -0.889  -6.560  1.00 82.24           C  
ATOM    278  CB  PHE A  35     -12.466  -2.529  -4.653  1.00 82.24           C  
ATOM    279  O   PHE A  35     -12.840  -1.212  -7.740  1.00 82.24           O  
ATOM    280  CG  PHE A  35     -13.342  -3.548  -5.354  1.00 82.24           C  
ATOM    281  CD1 PHE A  35     -14.673  -3.233  -5.684  1.00 82.24           C  
ATOM    282  CD2 PHE A  35     -12.795  -4.774  -5.771  1.00 82.24           C  
ATOM    283  CE1 PHE A  35     -15.456  -4.148  -6.407  1.00 82.24           C  
ATOM    284  CE2 PHE A  35     -13.564  -5.673  -6.526  1.00 82.24           C  
ATOM    285  CZ  PHE A  35     -14.895  -5.359  -6.842  1.00 82.24           C  
ATOM    286  N   ALA A  36     -13.386   0.140  -6.034  1.00 82.78           N  
ATOM    287  CA  ALA A  36     -14.335   0.919  -6.807  1.00 82.78           C  
ATOM    288  C   ALA A  36     -13.648   1.570  -8.010  1.00 82.78           C  
ATOM    289  CB  ALA A  36     -15.007   1.939  -5.892  1.00 82.78           C  
ATOM    290  O   ALA A  36     -13.982   1.251  -9.141  1.00 82.78           O  
ATOM    291  N   ASN A  37     -12.633   2.407  -7.794  1.00 84.13           N  
ATOM    292  CA  ASN A  37     -12.000   3.175  -8.865  1.00 84.13           C  
ATOM    293  C   ASN A  37     -11.455   2.300 -10.000  1.00 84.13           C  
ATOM    294  CB  ASN A  37     -10.857   4.001  -8.266  1.00 84.13           C  
ATOM    295  O   ASN A  37     -11.450   2.738 -11.148  1.00 84.13           O  
ATOM    296  CG  ASN A  37     -11.329   5.124  -7.370  1.00 84.13           C  
ATOM    297  ND2 ASN A  37     -10.625   5.358  -6.297  1.00 84.13           N  
ATOM    298  OD1 ASN A  37     -12.290   5.825  -7.628  1.00 84.13           O  
ATOM    299  N   PHE A  38     -10.971   1.094  -9.693  1.00 82.96           N  
ATOM    300  CA  PHE A  38     -10.129   0.337 -10.618  1.00 82.96           C  
ATOM    301  C   PHE A  38     -10.677  -1.023 -11.017  1.00 82.96           C  
ATOM    302  CB  PHE A  38      -8.754   0.192  -9.986  1.00 82.96           C  
ATOM    303  O   PHE A  38     -10.164  -1.611 -11.958  1.00 82.96           O  
ATOM    304  CG  PHE A  38      -8.199   1.481  -9.421  1.00 82.96           C  
ATOM    305  CD1 PHE A  38      -8.247   2.706 -10.120  1.00 82.96           C  
ATOM    306  CD2 PHE A  38      -7.651   1.474  -8.143  1.00 82.96           C  
ATOM    307  CE1 PHE A  38      -7.493   3.807  -9.693  1.00 82.96           C  
ATOM    308  CE2 PHE A  38      -7.187   2.668  -7.600  1.00 82.96           C  
ATOM    309  CZ  PHE A  38      -6.973   3.803  -8.397  1.00 82.96           C  
ATOM    310  N   CYS A  39     -11.699  -1.537 -10.339  1.00 82.37           N  
ATOM    311  CA  CYS A  39     -12.324  -2.801 -10.726  1.00 82.37           C  
ATOM    312  C   CYS A  39     -13.723  -2.608 -11.314  1.00 82.37           C  
ATOM    313  CB  CYS A  39     -12.330  -3.774  -9.541  1.00 82.37           C  
ATOM    314  O   CYS A  39     -14.170  -3.483 -12.048  1.00 82.37           O  
ATOM    315  SG  CYS A  39     -10.654  -3.994  -8.895  1.00 82.37           S  
ATOM    316  N   THR A  40     -14.410  -1.496 -11.018  1.00 83.14           N  
ATOM    317  CA  THR A  40     -15.816  -1.298 -11.423  1.00 83.14           C  
ATOM    318  C   THR A  40     -16.064  -0.075 -12.312  1.00 83.14           C  
ATOM    319  CB  THR A  40     -16.757  -1.330 -10.206  1.00 83.14           C  
ATOM    320  O   THR A  40     -17.209   0.219 -12.641  1.00 83.14           O  
ATOM    321  CG2 THR A  40     -16.599  -2.611  -9.386  1.00 83.14           C  
ATOM    322  OG1 THR A  40     -16.516  -0.289  -9.293  1.00 83.14           O  
ATOM    323  N   GLU A  41     -15.005   0.640 -12.714  1.00 84.50           N  
ATOM    324  CA  GLU A  41     -15.048   1.794 -13.634  1.00 84.50           C  
ATOM    325  C   GLU A  41     -15.964   2.994 -13.236  1.00 84.50           C  
ATOM    326  CB  GLU A  41     -15.308   1.240 -15.056  1.00 84.50           C  
ATOM    327  O   GLU A  41     -16.304   3.804 -14.099  1.00 84.50           O  
ATOM    328  CG  GLU A  41     -14.972   2.136 -16.261  1.00 84.50           C  
ATOM    329  CD  GLU A  41     -13.528   2.644 -16.299  1.00 84.50           C  
ATOM    330  OE1 GLU A  41     -13.273   3.665 -16.975  1.00 84.50           O  
ATOM    331  OE2 GLU A  41     -12.614   2.064 -15.681  1.00 84.50           O  
ATOM    332  N   PRO A  42     -16.339   3.235 -11.959  1.00 83.91           N  
ATOM    333  CA  PRO A  42     -17.290   4.286 -11.594  1.00 83.91           C  
ATOM    334  C   PRO A  42     -16.714   5.695 -11.786  1.00 83.91           C  
ATOM    335  CB  PRO A  42     -17.615   4.023 -10.121  1.00 83.91           C  
ATOM    336  O   PRO A  42     -17.460   6.668 -11.845  1.00 83.91           O  
ATOM    337  CG  PRO A  42     -16.298   3.484  -9.571  1.00 83.91           C  
ATOM    338  CD  PRO A  42     -15.751   2.695 -10.753  1.00 83.91           C  
ATOM    339  N   THR A  43     -15.387   5.818 -11.867  1.00 86.42           N  
ATOM    340  CA  THR A  43     -14.665   7.087 -12.012  1.00 86.42           C  
ATOM    341  C   THR A  43     -14.025   7.269 -13.387  1.00 86.42           C  
ATOM    342  CB  THR A  43     -13.613   7.236 -10.909  1.00 86.42           C  
ATOM    343  O   THR A  43     -13.195   8.163 -13.548  1.00 86.42           O  
ATOM    344  CG2 THR A  43     -14.262   7.291  -9.531  1.00 86.42           C  
ATOM    345  OG1 THR A  43     -12.718   6.145 -10.947  1.00 86.42           O  
ATOM    346  N   GLY A  44     -14.357   6.421 -14.368  1.00 88.35           N  
ATOM    347  CA  GLY A  44     -13.791   6.513 -15.719  1.00 88.35           C  
ATOM    348  C   GLY A  44     -12.286   6.234 -15.752  1.00 88.35           C  
ATOM    349  O   GLY A  44     -11.520   6.972 -16.380  1.00 88.35           O  
ATOM    350  N   CYS A  45     -11.823   5.225 -15.013  1.00 87.39           N  
ATOM    351  CA  CYS A  45     -10.403   4.947 -14.906  1.00 87.39           C  
ATOM    352  C   CYS A  45      -9.764   4.555 -16.242  1.00 87.39           C  
ATOM    353  CB  CYS A  45     -10.193   3.866 -13.863  1.00 87.39           C  
ATOM    354  O   CYS A  45      -8.661   5.013 -16.551  1.00 87.39           O  
ATOM    355  SG  CYS A  45      -8.422   3.901 -13.585  1.00 87.39           S  
ATOM    356  N   SER A  46     -10.460   3.771 -17.060  1.00 86.71           N  
ATOM    357  CA  SER A  46     -10.031   3.432 -18.418  1.00 86.71           C  
ATOM    358  C   SER A  46      -9.887   4.675 -19.311  1.00 86.71           C  
ATOM    359  CB  SER A  46     -11.019   2.433 -19.027  1.00 86.71           C  
ATOM    360  O   SER A  46      -8.979   4.738 -20.142  1.00 86.71           O  
ATOM    361  OG  SER A  46     -12.264   3.048 -19.285  1.00 86.71           O  
ATOM    362  N   CYS A  47     -10.709   5.711 -19.094  1.00 89.87           N  
ATOM    363  CA  CYS A  47     -10.594   7.000 -19.781  1.00 89.87           C  
ATOM    364  C   CYS A  47      -9.401   7.824 -19.273  1.00 89.87           C  
ATOM    365  CB  CYS A  47     -11.896   7.799 -19.610  1.00 89.87           C  
ATOM    366  O   CYS A  47      -8.706   8.473 -20.058  1.00 89.87           O  
ATOM    367  SG  CYS A  47     -13.337   6.876 -20.211  1.00 89.87           S  
ATOM    368  N   LEU A  48      -9.140   7.802 -17.963  1.00 89.38           N  
ATOM    369  CA  LEU A  48      -8.015   8.517 -17.354  1.00 89.38           C  
ATOM    370  C   LEU A  48      -6.666   7.871 -17.703  1.00 89.38           C  
ATOM    371  CB  LEU A  48      -8.228   8.594 -15.831  1.00 89.38           C  
ATOM    372  O   LEU A  48      -5.683   8.584 -17.947  1.00 89.38           O  
ATOM    373  CG  LEU A  48      -9.366   9.541 -15.400  1.00 89.38           C  
ATOM    374  CD1 LEU A  48      -9.617   9.392 -13.903  1.00 89.38           C  
ATOM    375  CD2 LEU A  48      -9.021  11.009 -15.671  1.00 89.38           C  
ATOM    376  N   PHE A  49      -6.606   6.544 -17.768  1.00 87.05           N  
ATOM    377  CA  PHE A  49      -5.401   5.761 -18.043  1.00 87.05           C  
ATOM    378  C   PHE A  49      -5.625   4.808 -19.226  1.00 87.05           C  
ATOM    379  CB  PHE A  49      -4.950   5.056 -16.758  1.00 87.05           C  
ATOM    380  O   PHE A  49      -5.650   3.588 -19.059  1.00 87.05           O  
ATOM    381  CG  PHE A  49      -4.697   6.014 -15.610  1.00 87.05           C  
ATOM    382  CD1 PHE A  49      -3.568   6.853 -15.613  1.00 87.05           C  
ATOM    383  CD2 PHE A  49      -5.624   6.100 -14.560  1.00 87.05           C  
ATOM    384  CE1 PHE A  49      -3.362   7.762 -14.558  1.00 87.05           C  
ATOM    385  CE2 PHE A  49      -5.422   7.005 -13.507  1.00 87.05           C  
ATOM    386  CZ  PHE A  49      -4.292   7.838 -13.506  1.00 87.05           C  
ATOM    387  N   PRO A  50      -5.765   5.351 -20.449  1.00 86.04           N  
ATOM    388  CA  PRO A  50      -6.012   4.526 -21.621  1.00 86.04           C  
ATOM    389  C   PRO A  50      -4.831   3.582 -21.866  1.00 86.04           C  
ATOM    390  CB  PRO A  50      -6.239   5.509 -22.772  1.00 86.04           C  
ATOM    391  O   PRO A  50      -3.671   3.984 -21.751  1.00 86.04           O  
ATOM    392  CG  PRO A  50      -5.446   6.744 -22.347  1.00 86.04           C  
ATOM    393  CD  PRO A  50      -5.620   6.749 -20.830  1.00 86.04           C  
ATOM    394  N   LYS A  51      -5.139   2.338 -22.255  1.00 83.83           N  
ATOM    395  CA  LYS A  51      -4.168   1.255 -22.524  1.00 83.83           C  
ATOM    396  C   LYS A  51      -3.373   0.778 -21.300  1.00 83.83           C  
ATOM    397  CB  LYS A  51      -3.225   1.617 -23.688  1.00 83.83           C  
ATOM    398  O   LYS A  51      -2.355   0.112 -21.465  1.00 83.83           O  
ATOM    399  CG  LYS A  51      -3.928   2.155 -24.940  1.00 83.83           C  
ATOM    400  CD  LYS A  51      -2.888   2.516 -26.005  1.00 83.83           C  
ATOM    401  CE  LYS A  51      -3.602   3.021 -27.261  1.00 83.83           C  
ATOM    402  NZ  LYS A  51      -2.642   3.340 -28.347  1.00 83.83           N  
ATOM    403  N   LEU A  52      -3.829   1.106 -20.094  1.00 80.76           N  
ATOM    404  CA  LEU A  52      -3.301   0.575 -18.841  1.00 80.76           C  
ATOM    405  C   LEU A  52      -4.454  -0.126 -18.113  1.00 80.76           C  
ATOM    406  CB  LEU A  52      -2.687   1.727 -18.021  1.00 80.76           C  
ATOM    407  O   LEU A  52      -5.164   0.532 -17.359  1.00 80.76           O  
ATOM    408  CG  LEU A  52      -1.439   2.367 -18.653  1.00 80.76           C  
ATOM    409  CD1 LEU A  52      -1.014   3.598 -17.852  1.00 80.76           C  
ATOM    410  CD2 LEU A  52      -0.258   1.398 -18.684  1.00 80.76           C  
ATOM    411  N   PRO A  53      -4.711  -1.420 -18.370  1.00 80.87           N  
ATOM    412  CA  PRO A  53      -5.741  -2.162 -17.656  1.00 80.87           C  
ATOM    413  C   PRO A  53      -5.341  -2.364 -16.180  1.00 80.87           C  
ATOM    414  CB  PRO A  53      -5.889  -3.490 -18.401  1.00 80.87           C  
ATOM    415  O   PRO A  53      -4.222  -2.824 -15.918  1.00 80.87           O  
ATOM    416  CG  PRO A  53      -4.514  -3.698 -19.035  1.00 80.87           C  
ATOM    417  CD  PRO A  53      -4.051  -2.275 -19.344  1.00 80.87           C  
ATOM    418  N   PRO A  54      -6.219  -2.020 -15.218  1.00 81.71           N  
ATOM    419  CA  PRO A  54      -6.011  -2.326 -13.806  1.00 81.71           C  
ATOM    420  C   PRO A  54      -6.119  -3.812 -13.511  1.00 81.71           C  
ATOM    421  CB  PRO A  54      -7.122  -1.636 -13.025  1.00 81.71           C  
ATOM    422  O   PRO A  54      -6.934  -4.509 -14.108  1.00 81.71           O  
ATOM    423  CG  PRO A  54      -8.186  -1.299 -14.072  1.00 81.71           C  
ATOM    424  CD  PRO A  54      -7.483  -1.328 -15.421  1.00 81.71           C  
ATOM    425  N   HIS A  55      -5.393  -4.244 -12.489  1.00 78.63           N  
ATOM    426  CA  HIS A  55      -5.436  -5.570 -11.901  1.00 78.63           C  
ATOM    427  C   HIS A  55      -5.249  -5.484 -10.380  1.00 78.63           C  
ATOM    428  CB  HIS A  55      -4.358  -6.439 -12.544  1.00 78.63           C  
ATOM    429  O   HIS A  55      -4.123  -5.393  -9.887  1.00 78.63           O  
ATOM    430  CG  HIS A  55      -4.626  -6.753 -13.987  1.00 78.63           C  
ATOM    431  CD2 HIS A  55      -3.934  -6.278 -15.067  1.00 78.63           C  
ATOM    432  ND1 HIS A  55      -5.651  -7.532 -14.465  1.00 78.63           N  
ATOM    433  CE1 HIS A  55      -5.579  -7.526 -15.806  1.00 78.63           C  
ATOM    434  NE2 HIS A  55      -4.537  -6.786 -16.224  1.00 78.63           N  
ATOM    435  N   LEU A  56      -6.345  -5.449  -9.619  1.00 78.37           N  
ATOM    436  CA  LEU A  56      -6.279  -5.272  -8.169  1.00 78.37           C  
ATOM    437  C   LEU A  56      -5.818  -6.559  -7.475  1.00 78.37           C  
ATOM    438  CB  LEU A  56      -7.604  -4.742  -7.608  1.00 78.37           C  
ATOM    439  O   LEU A  56      -6.521  -7.565  -7.522  1.00 78.37           O  
ATOM    440  CG  LEU A  56      -7.582  -4.422  -6.095  1.00 78.37           C  
ATOM    441  CD1 LEU A  56      -6.834  -3.143  -5.723  1.00 78.37           C  
ATOM    442  CD2 LEU A  56      -9.009  -4.204  -5.622  1.00 78.37           C  
ATOM    443  N   LEU A  57      -4.675  -6.532  -6.787  1.00 73.54           N  
ATOM    444  CA  LEU A  57      -4.221  -7.674  -5.988  1.00 73.54           C  
ATOM    445  C   LEU A  57      -4.974  -7.733  -4.660  1.00 73.54           C  
ATOM    446  CB  LEU A  57      -2.705  -7.652  -5.755  1.00 73.54           C  
ATOM    447  O   LEU A  57      -4.899  -6.812  -3.848  1.00 73.54           O  
ATOM    448  CG  LEU A  57      -1.874  -7.758  -7.040  1.00 73.54           C  
ATOM    449  CD1 LEU A  57      -0.397  -7.586  -6.694  1.00 73.54           C  
ATOM    450  CD2 LEU A  57      -2.064  -9.110  -7.736  1.00 73.54           C  
ATOM    451  N   MET A  58      -5.665  -8.846  -4.435  1.00 69.70           N  
ATOM    452  CA  MET A  58      -6.568  -9.052  -3.305  1.00 69.70           C  
ATOM    453  C   MET A  58      -6.150 -10.282  -2.508  1.00 69.70           C  
ATOM    454  CB  MET A  58      -7.989  -9.205  -3.855  1.00 69.70           C  
ATOM    455  O   MET A  58      -5.864 -11.329  -3.084  1.00 69.70           O  
ATOM    456  CG  MET A  58      -8.515  -7.862  -4.374  1.00 69.70           C  
ATOM    457  SD  MET A  58      -9.486  -6.959  -3.157  1.00 69.70           S  
ATOM    458  CE  MET A  58     -10.992  -7.885  -3.407  1.00 69.70           C  
ATOM    459  N   LEU A  59      -6.111 -10.184  -1.175  1.00 69.28           N  
ATOM    460  CA  LEU A  59      -5.734 -11.321  -0.328  1.00 69.28           C  
ATOM    461  C   LEU A  59      -6.703 -12.504  -0.528  1.00 69.28           C  
ATOM    462  CB  LEU A  59      -5.662 -10.911   1.154  1.00 69.28           C  
ATOM    463  O   LEU A  59      -7.917 -12.285  -0.538  1.00 69.28           O  
ATOM    464  CG  LEU A  59      -4.442 -10.036   1.485  1.00 69.28           C  
ATOM    465  CD1 LEU A  59      -4.616  -9.368   2.845  1.00 69.28           C  
ATOM    466  CD2 LEU A  59      -3.158 -10.868   1.536  1.00 69.28           C  
ATOM    467  N   PRO A  60      -6.207 -13.758  -0.619  1.00 68.16           N  
ATOM    468  CA  PRO A  60      -7.045 -14.924  -0.909  1.00 68.16           C  
ATOM    469  C   PRO A  60      -8.223 -15.117   0.052  1.00 68.16           C  
ATOM    470  CB  PRO A  60      -6.106 -16.132  -0.859  1.00 68.16           C  
ATOM    471  O   PRO A  60      -9.268 -15.612  -0.359  1.00 68.16           O  
ATOM    472  CG  PRO A  60      -4.762 -15.537  -1.260  1.00 68.16           C  
ATOM    473  CD  PRO A  60      -4.804 -14.153  -0.618  1.00 68.16           C  
ATOM    474  N   CYS A  61      -8.096 -14.703   1.317  1.00 70.04           N  
ATOM    475  CA  CYS A  61      -9.170 -14.822   2.306  1.00 70.04           C  
ATOM    476  C   CYS A  61     -10.465 -14.120   1.867  1.00 70.04           C  
ATOM    477  CB  CYS A  61      -8.681 -14.255   3.645  1.00 70.04           C  
ATOM    478  O   CYS A  61     -11.550 -14.600   2.178  1.00 70.04           O  
ATOM    479  SG  CYS A  61      -8.393 -12.469   3.491  1.00 70.04           S  
ATOM    480  N   TRP A  62     -10.370 -13.022   1.109  1.00 71.70           N  
ATOM    481  CA  TRP A  62     -11.535 -12.272   0.648  1.00 71.70           C  
ATOM    482  C   TRP A  62     -12.373 -13.058  -0.362  1.00 71.70           C  
ATOM    483  CB  TRP A  62     -11.078 -10.936   0.064  1.00 71.70           C  
ATOM    484  O   TRP A  62     -13.591 -12.918  -0.375  1.00 71.70           O  
ATOM    485  CG  TRP A  62     -10.509  -9.972   1.048  1.00 71.70           C  
ATOM    486  CD1 TRP A  62      -9.233  -9.538   1.102  1.00 71.70           C  
ATOM    487  CD2 TRP A  62     -11.215  -9.284   2.120  1.00 71.70           C  
ATOM    488  CE2 TRP A  62     -10.276  -8.489   2.839  1.00 71.70           C  
ATOM    489  CE3 TRP A  62     -12.557  -9.257   2.550  1.00 71.70           C  
ATOM    490  NE1 TRP A  62      -9.090  -8.653   2.155  1.00 71.70           N  
ATOM    491  CH2 TRP A  62     -11.963  -7.820   4.429  1.00 71.70           C  
ATOM    492  CZ2 TRP A  62     -10.637  -7.753   3.974  1.00 71.70           C  
ATOM    493  CZ3 TRP A  62     -12.927  -8.543   3.703  1.00 71.70           C  
ATOM    494  N   PHE A  63     -11.745 -13.944  -1.140  1.00 71.21           N  
ATOM    495  CA  PHE A  63     -12.438 -14.842  -2.068  1.00 71.21           C  
ATOM    496  C   PHE A  63     -13.178 -15.987  -1.361  1.00 71.21           C  
ATOM    497  CB  PHE A  63     -11.434 -15.406  -3.082  1.00 71.21           C  
ATOM    498  O   PHE A  63     -14.012 -16.629  -1.983  1.00 71.21           O  
ATOM    499  CG  PHE A  63     -10.826 -14.377  -4.014  1.00 71.21           C  
ATOM    500  CD1 PHE A  63     -11.442 -14.100  -5.248  1.00 71.21           C  
ATOM    501  CD2 PHE A  63      -9.638 -13.707  -3.664  1.00 71.21           C  
ATOM    502  CE1 PHE A  63     -10.863 -13.174  -6.134  1.00 71.21           C  
ATOM    503  CE2 PHE A  63      -9.053 -12.787  -4.552  1.00 71.21           C  
ATOM    504  CZ  PHE A  63      -9.667 -12.520  -5.789  1.00 71.21           C  
ATOM    505  N   HIS A  64     -12.892 -16.244  -0.079  1.00 69.57           N  
ATOM    506  CA  HIS A  64     -13.545 -17.299   0.707  1.00 69.57           C  
ATOM    507  C   HIS A  64     -14.707 -16.775   1.563  1.00 69.57           C  
ATOM    508  CB  HIS A  64     -12.501 -18.001   1.586  1.00 69.57           C  
ATOM    509  O   HIS A  64     -15.440 -17.559   2.164  1.00 69.57           O  
ATOM    510  CG  HIS A  64     -11.433 -18.721   0.805  1.00 69.57           C  
ATOM    511  CD2 HIS A  64     -11.402 -20.057   0.509  1.00 69.57           C  
ATOM    512  ND1 HIS A  64     -10.305 -18.160   0.251  1.00 69.57           N  
ATOM    513  CE1 HIS A  64      -9.612 -19.133  -0.358  1.00 69.57           C  
ATOM    514  NE2 HIS A  64     -10.235 -20.309  -0.220  1.00 69.57           N  
ATOM    515  N   LEU A  65     -14.884 -15.453   1.657  1.00 70.63           N  
ATOM    516  CA  LEU A  65     -16.000 -14.866   2.389  1.00 70.63           C  
ATOM    517  C   LEU A  65     -17.230 -14.796   1.476  1.00 70.63           C  
ATOM    518  CB  LEU A  65     -15.601 -13.492   2.944  1.00 70.63           C  
ATOM    519  O   LEU A  65     -17.199 -14.132   0.441  1.00 70.63           O  
ATOM    520  CG  LEU A  65     -14.518 -13.499   4.034  1.00 70.63           C  
ATOM    521  CD1 LEU A  65     -14.105 -12.059   4.340  1.00 70.63           C  
ATOM    522  CD2 LEU A  65     -15.019 -14.133   5.333  1.00 70.63           C  
ATOM    523  N   LEU A  66     -18.322 -15.436   1.907  1.00 55.33           N  
ATOM    524  CA  LEU A  66     -19.519 -15.730   1.103  1.00 55.33           C  
ATOM    525  C   LEU A  66     -20.137 -14.516   0.377  1.00 55.33           C  
ATOM    526  CB  LEU A  66     -20.545 -16.397   2.046  1.00 55.33           C  
ATOM    527  O   LEU A  66     -20.703 -14.673  -0.693  1.00 55.33           O  
ATOM    528  CG  LEU A  66     -21.740 -17.077   1.347  1.00 55.33           C  
ATOM    529  CD1 LEU A  66     -21.312 -18.325   0.573  1.00 55.33           C  
ATOM    530  CD2 LEU A  66     -22.768 -17.501   2.399  1.00 55.33           C  
ATOM    531  N   PHE A  67     -20.015 -13.303   0.923  1.00 68.00           N  
ATOM    532  CA  PHE A  67     -20.534 -12.078   0.290  1.00 68.00           C  
ATOM    533  C   PHE A  67     -19.498 -11.312  -0.535  1.00 68.00           C  
ATOM    534  CB  PHE A  67     -21.096 -11.159   1.379  1.00 68.00           C  
ATOM    535  O   PHE A  67     -19.852 -10.480  -1.368  1.00 68.00           O  
ATOM    536  CG  PHE A  67     -22.225 -11.784   2.166  1.00 68.00           C  
ATOM    537  CD1 PHE A  67     -23.462 -12.016   1.538  1.00 68.00           C  
ATOM    538  CD2 PHE A  67     -22.035 -12.165   3.508  1.00 68.00           C  
ATOM    539  CE1 PHE A  67     -24.510 -12.622   2.250  1.00 68.00           C  
ATOM    540  CE2 PHE A  67     -23.084 -12.773   4.220  1.00 68.00           C  
ATOM    541  CZ  PHE A  67     -24.321 -13.000   3.591  1.00 68.00           C  
ATOM    542  N   PHE A  68     -18.215 -11.548  -0.273  1.00 70.60           N  
ATOM    543  CA  PHE A  68     -17.134 -10.834  -0.935  1.00 70.60           C  
ATOM    544  C   PHE A  68     -16.722 -11.526  -2.220  1.00 70.60           C  
ATOM    545  CB  PHE A  68     -15.954 -10.665   0.016  1.00 70.60           C  
ATOM    546  O   PHE A  68     -16.360 -10.830  -3.153  1.00 70.60           O  
ATOM    547  CG  PHE A  68     -16.203  -9.635   1.093  1.00 70.60           C  
ATOM    548  CD1 PHE A  68     -16.012  -8.273   0.805  1.00 70.60           C  
ATOM    549  CD2 PHE A  68     -16.654 -10.023   2.366  1.00 70.60           C  
ATOM    550  CE1 PHE A  68     -16.263  -7.307   1.792  1.00 70.60           C  
ATOM    551  CE2 PHE A  68     -16.888  -9.059   3.361  1.00 70.60           C  
ATOM    552  CZ  PHE A  68     -16.692  -7.697   3.072  1.00 70.60           C  
ATOM    553  N   GLN A  69     -16.830 -12.851  -2.313  1.00 71.84           N  
ATOM    554  CA  GLN A  69     -16.474 -13.575  -3.529  1.00 71.84           C  
ATOM    555  C   GLN A  69     -17.174 -12.996  -4.770  1.00 71.84           C  
ATOM    556  CB  GLN A  69     -16.797 -15.057  -3.337  1.00 71.84           C  
ATOM    557  O   GLN A  69     -16.491 -12.529  -5.679  1.00 71.84           O  
ATOM    558  CG  GLN A  69     -16.316 -15.866  -4.547  1.00 71.84           C  
ATOM    559  CD  GLN A  69     -16.607 -17.353  -4.429  1.00 71.84           C  
ATOM    560  NE2 GLN A  69     -16.329 -18.106  -5.469  1.00 71.84           N  
ATOM    561  OE1 GLN A  69     -17.084 -17.869  -3.432  1.00 71.84           O  
ATOM    562  N   ASP A  70     -18.508 -12.940  -4.774  1.00 71.81           N  
ATOM    563  CA  ASP A  70     -19.276 -12.411  -5.910  1.00 71.81           C  
ATOM    564  C   ASP A  70     -19.013 -10.920  -6.142  1.00 71.81           C  
ATOM    565  CB  ASP A  70     -20.777 -12.625  -5.676  1.00 71.81           C  
ATOM    566  O   ASP A  70     -18.874 -10.475  -7.281  1.00 71.81           O  
ATOM    567  CG  ASP A  70     -21.187 -14.097  -5.698  1.00 71.81           C  
ATOM    568  OD1 ASP A  70     -20.554 -14.867  -6.453  1.00 71.81           O  
ATOM    569  OD2 ASP A  70     -22.137 -14.421  -4.956  1.00 71.81           O  
ATOM    570  N   TYR A  71     -18.885 -10.139  -5.064  1.00 71.31           N  
ATOM    571  CA  TYR A  71     -18.546  -8.719  -5.160  1.00 71.31           C  
ATOM    572  C   TYR A  71     -17.195  -8.516  -5.849  1.00 71.31           C  
ATOM    573  CB  TYR A  71     -18.539  -8.094  -3.760  1.00 71.31           C  
ATOM    574  O   TYR A  71     -17.076  -7.700  -6.757  1.00 71.31           O  
ATOM    575  CG  TYR A  71     -18.125  -6.635  -3.747  1.00 71.31           C  
ATOM    576  CD1 TYR A  71     -16.832  -6.265  -3.324  1.00 71.31           C  
ATOM    577  CD2 TYR A  71     -19.031  -5.649  -4.182  1.00 71.31           C  
ATOM    578  CE1 TYR A  71     -16.453  -4.910  -3.312  1.00 71.31           C  
ATOM    579  CE2 TYR A  71     -18.657  -4.293  -4.170  1.00 71.31           C  
ATOM    580  OH  TYR A  71     -17.024  -2.608  -3.693  1.00 71.31           O  
ATOM    581  CZ  TYR A  71     -17.371  -3.921  -3.727  1.00 71.31           C  
ATOM    582  N   ILE A  72     -16.188  -9.291  -5.467  1.00 72.70           N  
ATOM    583  CA  ILE A  72     -14.828  -9.196  -5.991  1.00 72.70           C  
ATOM    584  C   ILE A  72     -14.779  -9.689  -7.428  1.00 72.70           C  
ATOM    585  CB  ILE A  72     -13.876  -9.987  -5.080  1.00 72.70           C  
ATOM    586  O   ILE A  72     -14.197  -9.020  -8.275  1.00 72.70           O  
ATOM    587  CG1 ILE A  72     -13.849  -9.275  -3.716  1.00 72.70           C  
ATOM    588  CG2 ILE A  72     -12.464 -10.063  -5.683  1.00 72.70           C  
ATOM    589  CD1 ILE A  72     -13.199 -10.103  -2.611  1.00 72.70           C  
ATOM    590  N   MET A  73     -15.434 -10.816  -7.709  1.00 73.10           N  
ATOM    591  CA  MET A  73     -15.531 -11.384  -9.050  1.00 73.10           C  
ATOM    592  C   MET A  73     -16.339 -10.501 -10.010  1.00 73.10           C  
ATOM    593  CB  MET A  73     -16.130 -12.795  -8.972  1.00 73.10           C  
ATOM    594  O   MET A  73     -16.101 -10.557 -11.214  1.00 73.10           O  
ATOM    595  CG  MET A  73     -15.146 -13.789  -8.340  1.00 73.10           C  
ATOM    596  SD  MET A  73     -15.742 -15.499  -8.212  1.00 73.10           S  
ATOM    597  CE  MET A  73     -15.904 -15.928  -9.966  1.00 73.10           C  
ATOM    598  N   SER A  74     -17.239  -9.645  -9.507  1.00 72.08           N  
ATOM    599  CA  SER A  74     -17.912  -8.629 -10.332  1.00 72.08           C  
ATOM    600  C   SER A  74     -16.945  -7.563 -10.864  1.00 72.08           C  
ATOM    601  CB  SER A  74     -19.076  -7.976  -9.574  1.00 72.08           C  
ATOM    602  O   SER A  74     -17.195  -6.959 -11.907  1.00 72.08           O  
ATOM    603  OG  SER A  74     -18.671  -6.948  -8.686  1.00 72.08           O  
ATOM    604  N   GLY A  75     -15.819  -7.355 -10.174  1.00 69.04           N  
ATOM    605  CA  GLY A  75     -14.718  -6.525 -10.631  1.00 69.04           C  
ATOM    606  C   GLY A  75     -13.730  -7.357 -11.442  1.00 69.04           C  
ATOM    607  O   GLY A  75     -12.848  -7.990 -10.867  1.00 69.04           O  
ATOM    608  N   ALA A  76     -13.838  -7.322 -12.773  1.00 61.40           N  
ATOM    609  CA  ALA A  76     -13.087  -8.173 -13.716  1.00 61.40           C  
ATOM    610  C   ALA A  76     -11.546  -8.142 -13.570  1.00 61.40           C  
ATOM    611  CB  ALA A  76     -13.497  -7.750 -15.133  1.00 61.40           C  
ATOM    612  O   ALA A  76     -10.838  -8.962 -14.153  1.00 61.40           O  
ATOM    613  N   SER A  77     -11.025  -7.197 -12.793  1.00 71.88           N  
ATOM    614  CA  SER A  77      -9.607  -6.945 -12.577  1.00 71.88           C  
ATOM    615  C   SER A  77      -9.055  -7.482 -11.251  1.00 71.88           C  
ATOM    616  CB  SER A  77      -9.409  -5.435 -12.670  1.00 71.88           C  
ATOM    617  O   SER A  77      -7.848  -7.405 -11.043  1.00 71.88           O  
ATOM    618  OG  SER A  77      -9.545  -5.031 -14.016  1.00 71.88           O  
ATOM    619  N   ALA A  78      -9.872  -7.999 -10.332  1.00 64.40           N  
ATOM    620  CA  ALA A  78      -9.375  -8.465  -9.036  1.00 64.40           C  
ATOM    621  C   ALA A  78      -8.709  -9.852  -9.132  1.00 64.40           C  
ATOM    622  CB  ALA A  78     -10.518  -8.430  -8.026  1.00 64.40           C  
ATOM    623  O   ALA A  78      -9.321 -10.813  -9.593  1.00 64.40           O  
ATOM    624  N   LEU A  79      -7.460  -9.976  -8.669  1.00 65.91           N  
ATOM    625  CA  LEU A  79      -6.654 -11.197  -8.780  1.00 65.91           C  
ATOM    626  C   LEU A  79      -6.000 -11.583  -7.440  1.00 65.91           C  
ATOM    627  CB  LEU A  79      -5.587 -11.016  -9.882  1.00 65.91           C  
ATOM    628  O   LEU A  79      -5.562 -10.709  -6.687  1.00 65.91           O  
ATOM    629  CG  LEU A  79      -6.145 -10.859 -11.312  1.00 65.91           C  
ATOM    630  CD1 LEU A  79      -5.012 -10.544 -12.287  1.00 65.91           C  
ATOM    631  CD2 LEU A  79      -6.833 -12.123 -11.829  1.00 65.91           C  
ATOM    632  N   PRO A  80      -5.873 -12.886  -7.125  1.00 60.34           N  
ATOM    633  CA  PRO A  80      -5.093 -13.338  -5.980  1.00 60.34           C  
ATOM    634  C   PRO A  80      -3.579 -13.117  -6.194  1.00 60.34           C  
ATOM    635  CB  PRO A  80      -5.451 -14.816  -5.798  1.00 60.34           C  
ATOM    636  O   PRO A  80      -3.094 -13.154  -7.328  1.00 60.34           O  
ATOM    637  CG  PRO A  80      -5.812 -15.261  -7.216  1.00 60.34           C  
ATOM    638  CD  PRO A  80      -6.486 -14.021  -7.799  1.00 60.34           C  
ATOM    639  N   PRO A  81      -2.772 -12.983  -5.123  1.00 58.27           N  
ATOM    640  CA  PRO A  81      -1.355 -12.618  -5.220  1.00 58.27           C  
ATOM    641  C   PRO A  81      -0.476 -13.705  -5.855  1.00 58.27           C  
ATOM    642  CB  PRO A  81      -0.908 -12.316  -3.786  1.00 58.27           C  
ATOM    643  O   PRO A  81       0.618 -13.418  -6.330  1.00 58.27           O  
ATOM    644  CG  PRO A  81      -2.213 -12.127  -3.011  1.00 58.27           C  
ATOM    645  CD  PRO A  81      -3.145 -13.084  -3.729  1.00 58.27           C  
ATOM    646  N   GLY A  82      -0.944 -14.956  -5.901  1.00 52.74           N  
ATOM    647  CA  GLY A  82      -0.246 -16.048  -6.591  1.00 52.74           C  
ATOM    648  C   GLY A  82      -0.099 -15.823  -8.102  1.00 52.74           C  
ATOM    649  O   GLY A  82       0.770 -16.423  -8.726  1.00 52.74           O  
ATOM    650  N   LEU A  83      -0.891 -14.913  -8.681  1.00 53.13           N  
ATOM    651  CA  LEU A  83      -0.824 -14.531 -10.093  1.00 53.13           C  
ATOM    652  C   LEU A  83       0.110 -13.335 -10.348  1.00 53.13           C  
ATOM    653  CB  LEU A  83      -2.252 -14.299 -10.623  1.00 53.13           C  
ATOM    654  O   LEU A  83       0.183 -12.834 -11.463  1.00 53.13           O  
ATOM    655  CG  LEU A  83      -3.177 -15.527 -10.519  1.00 53.13           C  
ATOM    656  CD1 LEU A  83      -4.574 -15.147 -10.996  1.00 53.13           C  
ATOM    657  CD2 LEU A  83      -2.707 -16.710 -11.365  1.00 53.13           C  
ATOM    658  N   VAL A  84       0.888 -12.885  -9.356  1.00 52.81           N  
ATOM    659  CA  VAL A  84       1.877 -11.798  -9.532  1.00 52.81           C  
ATOM    660  C   VAL A  84       2.966 -12.157 -10.556  1.00 52.81           C  
ATOM    661  CB  VAL A  84       2.472 -11.406  -8.163  1.00 52.81           C  
ATOM    662  O   VAL A  84       3.619 -11.269 -11.100  1.00 52.81           O  
ATOM    663  CG1 VAL A  84       3.679 -10.460  -8.222  1.00 52.81           C  
ATOM    664  CG2 VAL A  84       1.414 -10.669  -7.334  1.00 52.81           C  
ATOM    665  N   SER A  85       3.135 -13.434 -10.911  1.00 40.12           N  
ATOM    666  CA  SER A  85       3.963 -13.850 -12.053  1.00 40.12           C  
ATOM    667  C   SER A  85       3.555 -13.172 -13.374  1.00 40.12           C  
ATOM    668  CB  SER A  85       3.932 -15.377 -12.188  1.00 40.12           C  
ATOM    669  O   SER A  85       4.417 -12.969 -14.230  1.00 40.12           O  
ATOM    670  OG  SER A  85       2.602 -15.847 -12.097  1.00 40.12           O  
ATOM    671  N   PHE A  86       2.305 -12.708 -13.501  1.00 44.28           N  
ATOM    672  CA  PHE A  86       1.831 -11.902 -14.630  1.00 44.28           C  
ATOM    673  C   PHE A  86       2.406 -10.477 -14.675  1.00 44.28           C  
ATOM    674  CB  PHE A  86       0.296 -11.873 -14.650  1.00 44.28           C  
ATOM    675  O   PHE A  86       2.414  -9.883 -15.746  1.00 44.28           O  
ATOM    676  CG  PHE A  86      -0.330 -13.151 -15.178  1.00 44.28           C  
ATOM    677  CD1 PHE A  86      -0.623 -13.257 -16.550  1.00 44.28           C  
ATOM    678  CD2 PHE A  86      -0.602 -14.241 -14.330  1.00 44.28           C  
ATOM    679  CE1 PHE A  86      -1.200 -14.432 -17.063  1.00 44.28           C  
ATOM    680  CE2 PHE A  86      -1.174 -15.417 -14.843  1.00 44.28           C  
ATOM    681  CZ  PHE A  86      -1.481 -15.510 -16.209  1.00 44.28           C  
ATOM    682  N   VAL A  87       3.002  -9.948 -13.596  1.00 47.41           N  
ATOM    683  CA  VAL A  87       3.694  -8.635 -13.608  1.00 47.41           C  
ATOM    684  C   VAL A  87       4.862  -8.608 -14.611  1.00 47.41           C  
ATOM    685  CB  VAL A  87       4.171  -8.259 -12.184  1.00 47.41           C  
ATOM    686  O   VAL A  87       5.285  -7.540 -15.060  1.00 47.41           O  
ATOM    687  CG1 VAL A  87       4.956  -6.940 -12.119  1.00 47.41           C  
ATOM    688  CG2 VAL A  87       2.981  -8.090 -11.230  1.00 47.41           C  
ATOM    689  N   LYS A  88       5.371  -9.786 -14.999  1.00 43.04           N  
ATOM    690  CA  LYS A  88       6.400  -9.956 -16.036  1.00 43.04           C  
ATOM    691  C   LYS A  88       5.842 -10.025 -17.463  1.00 43.04           C  
ATOM    692  CB  LYS A  88       7.242 -11.202 -15.732  1.00 43.04           C  
ATOM    693  O   LYS A  88       6.625 -10.188 -18.395  1.00 43.04           O  
ATOM    694  CG  LYS A  88       8.040 -11.073 -14.429  1.00 43.04           C  
ATOM    695  CD  LYS A  88       8.939 -12.302 -14.269  1.00 43.04           C  
ATOM    696  CE  LYS A  88       9.792 -12.189 -13.004  1.00 43.04           C  
ATOM    697  NZ  LYS A  88      10.683 -13.368 -12.864  1.00 43.04           N  
ATOM    698  N   ALA A  89       4.526  -9.934 -17.653  1.00 47.37           N  
ATOM    699  CA  ALA A  89       3.939  -9.939 -18.982  1.00 47.37           C  
ATOM    700  C   ALA A  89       4.433  -8.720 -19.794  1.00 47.37           C  
ATOM    701  CB  ALA A  89       2.412  -9.986 -18.874  1.00 47.37           C  
ATOM    702  O   ALA A  89       4.579  -7.626 -19.241  1.00 47.37           O  
ATOM    703  N   PRO A  90       4.677  -8.886 -21.108  1.00 40.23           N  
ATOM    704  CA  PRO A  90       5.205  -7.834 -21.981  1.00 40.23           C  
ATOM    705  C   PRO A  90       4.206  -6.701 -22.263  1.00 40.23           C  
ATOM    706  CB  PRO A  90       5.618  -8.561 -23.268  1.00 40.23           C  
ATOM    707  O   PRO A  90       4.555  -5.723 -22.922  1.00 40.23           O  
ATOM    708  CG  PRO A  90       4.703  -9.783 -23.310  1.00 40.23           C  
ATOM    709  CD  PRO A  90       4.536 -10.136 -21.838  1.00 40.23           C  
ATOM    710  N   LEU A  91       2.962  -6.827 -21.797  1.00 43.00           N  
ATOM    711  CA  LEU A  91       1.935  -5.811 -21.971  1.00 43.00           C  
ATOM    712  C   LEU A  91       1.939  -4.837 -20.789  1.00 43.00           C  
ATOM    713  CB  LEU A  91       0.562  -6.473 -22.153  1.00 43.00           C  
ATOM    714  O   LEU A  91       2.058  -5.297 -19.653  1.00 43.00           O  
ATOM    715  CG  LEU A  91       0.421  -7.221 -23.490  1.00 43.00           C  
ATOM    716  CD1 LEU A  91      -0.883  -8.014 -23.490  1.00 43.00           C  
ATOM    717  CD2 LEU A  91       0.403  -6.267 -24.690  1.00 43.00           C  
ATOM    718  N   PRO A  92       1.739  -3.528 -21.038  1.00 49.88           N  
ATOM    719  CA  PRO A  92       1.553  -2.529 -19.996  1.00 49.88           C  
ATOM    720  C   PRO A  92       0.412  -2.953 -19.082  1.00 49.88           C  
ATOM    721  CB  PRO A  92       1.252  -1.206 -20.705  1.00 49.88           C  
ATOM    722  O   PRO A  92      -0.745  -2.988 -19.496  1.00 49.88           O  
ATOM    723  CG  PRO A  92       1.831  -1.426 -22.091  1.00 49.88           C  
ATOM    724  CD  PRO A  92       1.626  -2.906 -22.343  1.00 49.88           C  
ATOM    725  N   GLN A  93       0.741  -3.300 -17.849  1.00 52.22           N  
ATOM    726  CA  GLN A  93      -0.241  -3.689 -16.849  1.00 52.22           C  
ATOM    727  C   GLN A  93      -0.122  -2.796 -15.631  1.00 52.22           C  
ATOM    728  CB  GLN A  93      -0.100  -5.168 -16.493  1.00 52.22           C  
ATOM    729  O   GLN A  93       0.956  -2.301 -15.273  1.00 52.22           O  
ATOM    730  CG  GLN A  93      -0.620  -6.072 -17.620  1.00 52.22           C  
ATOM    731  CD  GLN A  93      -0.370  -7.542 -17.329  1.00 52.22           C  
ATOM    732  NE2 GLN A  93      -0.598  -8.424 -18.274  1.00 52.22           N  
ATOM    733  OE1 GLN A  93       0.036  -7.932 -16.251  1.00 52.22           O  
ATOM    734  N   TRP A  94      -1.264  -2.584 -15.000  1.00 50.17           N  
ATOM    735  CA  TRP A  94      -1.379  -1.759 -13.824  1.00 50.17           C  
ATOM    736  C   TRP A  94      -1.899  -2.609 -12.682  1.00 50.17           C  
ATOM    737  CB  TRP A  94      -2.261  -0.569 -14.172  1.00 50.17           C  
ATOM    738  O   TRP A  94      -2.940  -3.234 -12.791  1.00 50.17           O  
ATOM    739  CG  TRP A  94      -2.909   0.121 -13.031  1.00 50.17           C  
ATOM    740  CD1 TRP A  94      -2.462   0.249 -11.762  1.00 50.17           C  
ATOM    741  CD2 TRP A  94      -4.205   0.739 -13.063  1.00 50.17           C  
ATOM    742  CE2 TRP A  94      -4.528   1.142 -11.747  1.00 50.17           C  
ATOM    743  CE3 TRP A  94      -5.139   0.954 -14.084  1.00 50.17           C  
ATOM    744  NE1 TRP A  94      -3.411   0.886 -10.998  1.00 50.17           N  
ATOM    745  CH2 TRP A  94      -6.741   1.675 -12.459  1.00 50.17           C  
ATOM    746  CZ2 TRP A  94      -5.782   1.611 -11.432  1.00 50.17           C  
ATOM    747  CZ3 TRP A  94      -6.408   1.441 -13.791  1.00 50.17           C  
ATOM    748  N   TRP A  95      -1.171  -2.608 -11.572  1.00 55.30           N  
ATOM    749  CA  TRP A  95      -1.531  -3.383 -10.397  1.00 55.30           C  
ATOM    750  C   TRP A  95      -1.776  -2.451  -9.221  1.00 55.30           C  
ATOM    751  CB  TRP A  95      -0.428  -4.407 -10.135  1.00 55.30           C  
ATOM    752  O   TRP A  95      -0.811  -2.040  -8.570  1.00 55.30           O  
ATOM    753  CG  TRP A  95      -0.218  -5.347 -11.279  1.00 55.30           C  
ATOM    754  CD1 TRP A  95       0.564  -5.125 -12.363  1.00 55.30           C  
ATOM    755  CD2 TRP A  95      -0.846  -6.644 -11.500  1.00 55.30           C  
ATOM    756  CE2 TRP A  95      -0.368  -7.174 -12.732  1.00 55.30           C  
ATOM    757  CE3 TRP A  95      -1.768  -7.429 -10.782  1.00 55.30           C  
ATOM    758  NE1 TRP A  95       0.471  -6.201 -13.227  1.00 55.30           N  
ATOM    759  CH2 TRP A  95      -1.669  -9.195 -12.462  1.00 55.30           C  
ATOM    760  CZ2 TRP A  95      -0.759  -8.432 -13.205  1.00 55.30           C  
ATOM    761  CZ3 TRP A  95      -2.163  -8.696 -11.247  1.00 55.30           C  
ATOM    762  N   PRO A  96      -3.028  -2.047  -8.954  1.00 49.66           N  
ATOM    763  CA  PRO A  96      -3.358  -1.566  -7.635  1.00 49.66           C  
ATOM    764  C   PRO A  96      -3.272  -2.746  -6.665  1.00 49.66           C  
ATOM    765  CB  PRO A  96      -4.737  -0.906  -7.790  1.00 49.66           C  
ATOM    766  O   PRO A  96      -3.779  -3.820  -6.947  1.00 49.66           O  
ATOM    767  CG  PRO A  96      -5.383  -1.589  -8.991  1.00 49.66           C  
ATOM    768  CD  PRO A  96      -4.207  -2.114  -9.809  1.00 49.66           C  
ATOM    769  N   GLY A  97      -2.555  -2.644  -5.557  1.00 43.78           N  
ATOM    770  CA  GLY A  97      -2.450  -3.814  -4.691  1.00 43.78           C  
ATOM    771  C   GLY A  97      -1.589  -3.599  -3.474  1.00 43.78           C  
ATOM    772  O   GLY A  97      -0.378  -3.424  -3.589  1.00 43.78           O  
ATOM    773  N   GLY A  98      -2.214  -3.717  -2.303  1.00 39.93           N  
ATOM    774  CA  GLY A  98      -1.503  -3.998  -1.065  1.00 39.93           C  
ATOM    775  C   GLY A  98      -0.913  -5.394  -1.181  1.00 39.93           C  
ATOM    776  O   GLY A  98      -1.602  -6.398  -1.019  1.00 39.93           O  
ATOM    777  N   CYS A  99       0.358  -5.474  -1.553  1.00 30.24           N  
ATOM    778  CA  CYS A  99       1.046  -6.748  -1.677  1.00 30.24           C  
ATOM    779  C   CYS A  99       0.980  -7.483  -0.310  1.00 30.24           C  
ATOM    780  CB  CYS A  99       2.443  -6.421  -2.210  1.00 30.24           C  
ATOM    781  O   CYS A  99       1.042  -6.826   0.734  1.00 30.24           O  
ATOM    782  SG  CYS A  99       3.305  -7.819  -2.959  1.00 30.24           S  
ATOM    783  N   PRO A 100       0.813  -8.815  -0.249  1.00 29.01           N  
ATOM    784  CA  PRO A 100       0.739  -9.543   1.018  1.00 29.01           C  
ATOM    785  C   PRO A 100       2.053  -9.353   1.786  1.00 29.01           C  
ATOM    786  CB  PRO A 100       0.471 -11.009   0.656  1.00 29.01           C  
ATOM    787  O   PRO A 100       3.094  -9.866   1.386  1.00 29.01           O  
ATOM    788  CG  PRO A 100      -0.036 -10.935  -0.777  1.00 29.01           C  
ATOM    789  CD  PRO A 100       0.655  -9.718  -1.367  1.00 29.01           C  
ATOM    790  N   GLY A 101       2.024  -8.534   2.838  1.00 31.40           N  
ATOM    791  CA  GLY A 101       3.209  -8.068   3.576  1.00 31.40           C  
ATOM    792  C   GLY A 101       3.491  -6.557   3.483  1.00 31.40           C  
ATOM    793  O   GLY A 101       4.349  -6.062   4.205  1.00 31.40           O  
ATOM    794  N   VAL A 102       2.761  -5.820   2.641  1.00 35.08           N  
ATOM    795  CA  VAL A 102       2.933  -4.379   2.336  1.00 35.08           C  
ATOM    796  C   VAL A 102       1.902  -3.489   3.035  1.00 35.08           C  
ATOM    797  CB  VAL A 102       2.982  -4.173   0.808  1.00 35.08           C  
ATOM    798  O   VAL A 102       2.096  -2.291   3.171  1.00 35.08           O  
ATOM    799  CG1 VAL A 102       3.025  -2.721   0.329  1.00 35.08           C  
ATOM    800  CG2 VAL A 102       4.262  -4.860   0.302  1.00 35.08           C  
ATOM    801  N   GLY A 103       0.883  -4.084   3.640  1.00 34.37           N  
ATOM    802  CA  GLY A 103       0.085  -3.455   4.680  1.00 34.37           C  
ATOM    803  C   GLY A 103      -0.274  -4.526   5.684  1.00 34.37           C  
ATOM    804  O   GLY A 103      -1.177  -5.318   5.436  1.00 34.37           O  
ATOM    805  N   GLY A 104       0.513  -4.670   6.753  1.00 38.33           N  
ATOM    806  CA  GLY A 104       0.290  -5.751   7.710  1.00 38.33           C  
ATOM    807  C   GLY A 104      -1.161  -5.730   8.219  1.00 38.33           C  
ATOM    808  O   GLY A 104      -1.712  -4.644   8.380  1.00 38.33           O  
ATOM    809  N   PRO A 105      -1.764  -6.885   8.545  1.00 42.65           N  
ATOM    810  CA  PRO A 105      -3.057  -6.992   9.232  1.00 42.65           C  
ATOM    811  C   PRO A 105      -3.300  -5.942  10.338  1.00 42.65           C  
ATOM    812  CB  PRO A 105      -2.957  -8.392   9.838  1.00 42.65           C  
ATOM    813  O   PRO A 105      -4.420  -5.510  10.587  1.00 42.65           O  
ATOM    814  CG  PRO A 105      -2.224  -9.208   8.786  1.00 42.65           C  
ATOM    815  CD  PRO A 105      -1.191  -8.202   8.307  1.00 42.65           C  
ATOM    816  N   LEU A 106      -2.225  -5.514  10.998  1.00 40.50           N  
ATOM    817  CA  LEU A 106      -2.217  -4.490  12.036  1.00 40.50           C  
ATOM    818  C   LEU A 106      -2.539  -3.069  11.545  1.00 40.50           C  
ATOM    819  CB  LEU A 106      -0.836  -4.537  12.705  1.00 40.50           C  
ATOM    820  O   LEU A 106      -3.158  -2.330  12.297  1.00 40.50           O  
ATOM    821  CG  LEU A 106      -0.656  -5.778  13.600  1.00 40.50           C  
ATOM    822  CD1 LEU A 106       0.821  -6.134  13.730  1.00 40.50           C  
ATOM    823  CD2 LEU A 106      -1.227  -5.533  14.999  1.00 40.50           C  
ATOM    824  N   GLN A 107      -2.183  -2.684  10.315  1.00 44.98           N  
ATOM    825  CA  GLN A 107      -2.427  -1.323   9.804  1.00 44.98           C  
ATOM    826  C   GLN A 107      -3.915  -1.000   9.771  1.00 44.98           C  
ATOM    827  CB  GLN A 107      -1.876  -1.167   8.380  1.00 44.98           C  
ATOM    828  O   GLN A 107      -4.354   0.067  10.187  1.00 44.98           O  
ATOM    829  CG  GLN A 107      -0.375  -1.443   8.321  1.00 44.98           C  
ATOM    830  CD  GLN A 107       0.259  -1.038   6.999  1.00 44.98           C  
ATOM    831  NE2 GLN A 107       1.563  -1.181   6.903  1.00 44.98           N  
ATOM    832  OE1 GLN A 107      -0.371  -0.601   6.054  1.00 44.98           O  
ATOM    833  N   ALA A 108      -4.699  -1.978   9.344  1.00 49.05           N  
ATOM    834  CA  ALA A 108      -6.130  -1.827   9.260  1.00 49.05           C  
ATOM    835  C   ALA A 108      -6.803  -2.009  10.647  1.00 49.05           C  
ATOM    836  CB  ALA A 108      -6.531  -2.725   8.093  1.00 49.05           C  
ATOM    837  O   ALA A 108      -7.893  -1.499  10.869  1.00 49.05           O  
ATOM    838  N   LEU A 109      -6.119  -2.595  11.646  1.00 40.56           N  
ATOM    839  CA  LEU A 109      -6.563  -2.561  13.052  1.00 40.56           C  
ATOM    840  C   LEU A 109      -6.362  -1.200  13.743  1.00 40.56           C  
ATOM    841  CB  LEU A 109      -5.849  -3.641  13.886  1.00 40.56           C  
ATOM    842  O   LEU A 109      -6.965  -0.970  14.793  1.00 40.56           O  
ATOM    843  CG  LEU A 109      -6.276  -5.088  13.617  1.00 40.56           C  
ATOM    844  CD1 LEU A 109      -5.364  -6.020  14.424  1.00 40.56           C  
ATOM    845  CD2 LEU A 109      -7.719  -5.342  14.049  1.00 40.56           C  
ATOM    846  N   GLU A 110      -5.513  -0.327  13.205  1.00 50.65           N  
ATOM    847  CA  GLU A 110      -5.260   1.024  13.729  1.00 50.65           C  
ATOM    848  C   GLU A 110      -6.109   2.090  13.012  1.00 50.65           C  
ATOM    849  CB  GLU A 110      -3.748   1.322  13.675  1.00 50.65           C  
ATOM    850  O   GLU A 110      -5.994   3.286  13.285  1.00 50.65           O  
ATOM    851  CG  GLU A 110      -2.956   0.431  14.654  1.00 50.65           C  
ATOM    852  CD  GLU A 110      -1.431   0.648  14.629  1.00 50.65           C  
ATOM    853  OE1 GLU A 110      -0.753   0.022  15.485  1.00 50.65           O  
ATOM    854  OE2 GLU A 110      -0.935   1.429  13.785  1.00 50.65           O  
ATOM    855  N   ALA A 111      -6.994   1.665  12.108  1.00 48.21           N  
ATOM    856  CA  ALA A 111      -7.762   2.531  11.239  1.00 48.21           C  
ATOM    857  C   ALA A 111      -8.900   3.263  11.978  1.00 48.21           C  
ATOM    858  CB  ALA A 111      -8.277   1.670  10.071  1.00 48.21           C  
ATOM    859  O   ALA A 111     -10.009   2.749  12.106  1.00 48.21           O  
ATOM    860  N   LYS A 112      -8.662   4.506  12.416  1.00 56.23           N  
ATOM    861  CA  LYS A 112      -9.695   5.355  13.045  1.00 56.23           C  
ATOM    862  C   LYS A 112     -10.107   6.534  12.151  1.00 56.23           C  
ATOM    863  CB  LYS A 112      -9.209   5.857  14.408  1.00 56.23           C  
ATOM    864  O   LYS A 112      -9.208   7.138  11.561  1.00 56.23           O  
ATOM    865  CG  LYS A 112      -8.883   4.698  15.359  1.00 56.23           C  
ATOM    866  CD  LYS A 112      -8.449   5.232  16.723  1.00 56.23           C  
ATOM    867  CE  LYS A 112      -8.035   4.048  17.596  1.00 56.23           C  
ATOM    868  NZ  LYS A 112      -7.598   4.498  18.939  1.00 56.23           N  
ATOM    869  N   PRO A 113     -11.403   6.912  12.108  1.00 51.40           N  
ATOM    870  CA  PRO A 113     -11.859   8.124  11.424  1.00 51.40           C  
ATOM    871  C   PRO A 113     -11.011   9.350  11.795  1.00 51.40           C  
ATOM    872  CB  PRO A 113     -13.330   8.298  11.814  1.00 51.40           C  
ATOM    873  O   PRO A 113     -10.598   9.504  12.948  1.00 51.40           O  
ATOM    874  CG  PRO A 113     -13.787   6.866  12.085  1.00 51.40           C  
ATOM    875  CD  PRO A 113     -12.544   6.213  12.689  1.00 51.40           C  
ATOM    876  N   GLY A 114     -10.688  10.189  10.809  1.00 51.83           N  
ATOM    877  CA  GLY A 114      -9.801  11.347  10.977  1.00 51.83           C  
ATOM    878  C   GLY A 114      -8.297  11.071  11.196  1.00 51.83           C  
ATOM    879  O   GLY A 114      -7.532  12.033  11.295  1.00 51.83           O  
ATOM    880  N   GLN A 115      -7.823   9.817  11.267  1.00 54.26           N  
ATOM    881  CA  GLN A 115      -6.381   9.522  11.373  1.00 54.26           C  
ATOM    882  C   GLN A 115      -5.718   9.313  10.004  1.00 54.26           C  
ATOM    883  CB  GLN A 115      -6.096   8.330  12.300  1.00 54.26           C  
ATOM    884  O   GLN A 115      -6.172   8.509   9.195  1.00 54.26           O  
ATOM    885  CG  GLN A 115      -6.350   8.668  13.776  1.00 54.26           C  
ATOM    886  CD  GLN A 115      -5.811   7.603  14.729  1.00 54.26           C  
ATOM    887  NE2 GLN A 115      -5.626   7.920  15.991  1.00 54.26           N  
ATOM    888  OE1 GLN A 115      -5.531   6.473  14.382  1.00 54.26           O  
ATOM    889  N   LEU A 116      -4.587   9.982   9.771  1.00 52.59           N  
ATOM    890  CA  LEU A 116      -3.765   9.905   8.552  1.00 52.59           C  
ATOM    891  C   LEU A 116      -2.407   9.244   8.844  1.00 52.59           C  
ATOM    892  CB  LEU A 116      -3.636  11.314   7.951  1.00 52.59           C  
ATOM    893  O   LEU A 116      -1.349   9.750   8.474  1.00 52.59           O  
ATOM    894  CG  LEU A 116      -4.934  11.827   7.303  1.00 52.59           C  
ATOM    895  CD1 LEU A 116      -4.892  13.347   7.268  1.00 52.59           C  
ATOM    896  CD2 LEU A 116      -5.105  11.274   5.884  1.00 52.59           C  
ATOM    897  N   SER A 117      -2.440   8.125   9.565  1.00 48.85           N  
ATOM    898  CA  SER A 117      -1.241   7.361   9.912  1.00 48.85           C  
ATOM    899  C   SER A 117      -0.866   6.401   8.789  1.00 48.85           C  
ATOM    900  CB  SER A 117      -1.429   6.597  11.222  1.00 48.85           C  
ATOM    901  O   SER A 117      -1.707   5.642   8.306  1.00 48.85           O  
ATOM    902  OG  SER A 117      -1.803   7.483  12.262  1.00 48.85           O  
ATOM    903  N   LEU A 118       0.406   6.422   8.398  1.00 50.40           N  
ATOM    904  CA  LEU A 118       0.981   5.591   7.351  1.00 50.40           C  
ATOM    905  C   LEU A 118       2.226   4.865   7.873  1.00 50.40           C  
ATOM    906  CB  LEU A 118       1.309   6.458   6.138  1.00 50.40           C  
ATOM    907  O   LEU A 118       3.317   5.441   7.923  1.00 50.40           O  
ATOM    908  CG  LEU A 118       0.086   7.038   5.418  1.00 50.40           C  
ATOM    909  CD1 LEU A 118       0.619   7.857   4.260  1.00 50.40           C  
ATOM    910  CD2 LEU A 118      -0.852   5.967   4.860  1.00 50.40           C  
ATOM    911  N   PRO A 119       2.095   3.589   8.255  1.00 48.38           N  
ATOM    912  CA  PRO A 119       3.226   2.772   8.682  1.00 48.38           C  
ATOM    913  C   PRO A 119       4.081   2.310   7.489  1.00 48.38           C  
ATOM    914  CB  PRO A 119       2.625   1.640   9.523  1.00 48.38           C  
ATOM    915  O   PRO A 119       4.027   1.149   7.088  1.00 48.38           O  
ATOM    916  CG  PRO A 119       1.198   1.551   9.001  1.00 48.38           C  
ATOM    917  CD  PRO A 119       0.829   2.942   8.544  1.00 48.38           C  
ATOM    918  N   ILE A 120       4.880   3.219   6.915  1.00 47.15           N  
ATOM    919  CA  ILE A 120       5.682   2.965   5.699  1.00 47.15           C  
ATOM    920  C   ILE A 120       7.168   2.712   6.015  1.00 47.15           C  
ATOM    921  CB  ILE A 120       5.452   4.077   4.636  1.00 47.15           C  
ATOM    922  O   ILE A 120       7.893   2.207   5.166  1.00 47.15           O  
ATOM    923  CG1 ILE A 120       3.959   4.141   4.238  1.00 47.15           C  
ATOM    924  CG2 ILE A 120       6.281   3.833   3.355  1.00 47.15           C  
ATOM    925  CD1 ILE A 120       3.582   5.383   3.421  1.00 47.15           C  
ATOM    926  N   ARG A 121       7.668   2.987   7.231  1.00 33.10           N  
ATOM    927  CA  ARG A 121       9.124   3.112   7.497  1.00 33.10           C  
ATOM    928  C   ARG A 121       9.977   1.839   7.301  1.00 33.10           C  
ATOM    929  CB  ARG A 121       9.334   3.779   8.870  1.00 33.10           C  
ATOM    930  O   ARG A 121      11.174   1.972   7.084  1.00 33.10           O  
ATOM    931  CG  ARG A 121      10.761   4.325   9.071  1.00 33.10           C  
ATOM    932  CD  ARG A 121      10.809   5.268  10.279  1.00 33.10           C  
ATOM    933  NE  ARG A 121      12.185   5.684  10.616  1.00 33.10           N  
ATOM    934  NH1 ARG A 121      11.749   6.312  12.779  1.00 33.10           N  
ATOM    935  NH2 ARG A 121      13.837   6.310  12.070  1.00 33.10           N  
ATOM    936  CZ  ARG A 121      12.582   6.098  11.808  1.00 33.10           C  
ATOM    937  N   ASN A 122       9.392   0.639   7.236  1.00 33.90           N  
ATOM    938  CA  ASN A 122      10.114  -0.628   6.986  1.00 33.90           C  
ATOM    939  C   ASN A 122       9.672  -1.366   5.698  1.00 33.90           C  
ATOM    940  CB  ASN A 122      10.038  -1.507   8.256  1.00 33.90           C  
ATOM    941  O   ASN A 122       9.875  -2.574   5.568  1.00 33.90           O  
ATOM    942  CG  ASN A 122      10.922  -1.003   9.384  1.00 33.90           C  
ATOM    943  ND2 ASN A 122      10.577  -1.272  10.622  1.00 33.90           N  
ATOM    944  OD1 ASN A 122      11.940  -0.373   9.174  1.00 33.90           O  
ATOM    945  N   GLN A 123       9.033  -0.671   4.753  1.00 42.36           N  
ATOM    946  CA  GLN A 123       8.369  -1.284   3.599  1.00 42.36           C  
ATOM    947  C   GLN A 123       9.251  -1.269   2.343  1.00 42.36           C  
ATOM    948  CB  GLN A 123       7.016  -0.607   3.378  1.00 42.36           C  
ATOM    949  O   GLN A 123       9.474  -0.240   1.715  1.00 42.36           O  
ATOM    950  CG  GLN A 123       6.115  -0.759   4.616  1.00 42.36           C  
ATOM    951  CD  GLN A 123       4.665  -0.464   4.280  1.00 42.36           C  
ATOM    952  NE2 GLN A 123       3.739  -1.095   4.950  1.00 42.36           N  
ATOM    953  OE1 GLN A 123       4.342   0.267   3.370  1.00 42.36           O  
ATOM    954  N   LYS A 124       9.777  -2.442   1.980  1.00 36.52           N  
ATOM    955  CA  LYS A 124      10.965  -2.593   1.124  1.00 36.52           C  
ATOM    956  C   LYS A 124      10.699  -3.024  -0.328  1.00 36.52           C  
ATOM    957  CB  LYS A 124      11.977  -3.484   1.889  1.00 36.52           C  
ATOM    958  O   LYS A 124      11.441  -3.858  -0.847  1.00 36.52           O  
ATOM    959  CG  LYS A 124      12.692  -2.665   2.974  1.00 36.52           C  
ATOM    960  CD  LYS A 124      14.035  -3.260   3.414  1.00 36.52           C  
ATOM    961  CE  LYS A 124      14.597  -2.304   4.475  1.00 36.52           C  
ATOM    962  NZ  LYS A 124      16.074  -2.224   4.488  1.00 36.52           N  
ATOM    963  N   ARG A 125       9.656  -2.512  -1.005  1.00 38.75           N  
ATOM    964  CA  ARG A 125       9.388  -2.793  -2.440  1.00 38.75           C  
ATOM    965  C   ARG A 125       8.783  -1.594  -3.187  1.00 38.75           C  
ATOM    966  CB  ARG A 125       8.565  -4.094  -2.619  1.00 38.75           C  
ATOM    967  O   ARG A 125       8.481  -0.571  -2.599  1.00 38.75           O  
ATOM    968  CG  ARG A 125       9.373  -5.334  -2.196  1.00 38.75           C  
ATOM    969  CD  ARG A 125       8.744  -6.677  -2.550  1.00 38.75           C  
ATOM    970  NE  ARG A 125       9.596  -7.776  -2.041  1.00 38.75           N  
ATOM    971  NH1 ARG A 125      10.354  -8.625  -4.040  1.00 38.75           N  
ATOM    972  NH2 ARG A 125      11.064  -9.515  -2.125  1.00 38.75           N  
ATOM    973  CZ  ARG A 125      10.331  -8.627  -2.737  1.00 38.75           C  
ATOM    974  N   LEU A 126       8.734  -1.739  -4.508  1.00 39.84           N  
ATOM    975  CA  LEU A 126       8.625  -0.732  -5.564  1.00 39.84           C  
ATOM    976  C   LEU A 126       7.232  -0.165  -5.784  1.00 39.84           C  
ATOM    977  CB  LEU A 126       9.061  -1.474  -6.839  1.00 39.84           C  
ATOM    978  O   LEU A 126       6.308  -0.939  -5.972  1.00 39.84           O  
ATOM    979  CG  LEU A 126      10.582  -1.501  -6.911  1.00 39.84           C  
ATOM    980  CD1 LEU A 126      11.126  -2.594  -7.826  1.00 39.84           C  
ATOM    981  CD2 LEU A 126      10.922  -0.167  -7.497  1.00 39.84           C  
ATOM    982  N   VAL A 127       7.075   1.160  -5.803  1.00 50.36           N  
ATOM    983  CA  VAL A 127       5.737   1.728  -5.670  1.00 50.36           C  
ATOM    984  C   VAL A 127       5.546   3.063  -6.396  1.00 50.36           C  
ATOM    985  CB  VAL A 127       5.430   1.876  -4.174  1.00 50.36           C  
ATOM    986  O   VAL A 127       6.338   3.996  -6.263  1.00 50.36           O  
ATOM    987  CG1 VAL A 127       4.063   2.474  -4.073  1.00 50.36           C  
ATOM    988  CG2 VAL A 127       5.348   0.560  -3.385  1.00 50.36           C  
ATOM    989  N   LYS A 128       4.410   3.182  -7.087  1.00 51.99           N  
ATOM    990  CA  LYS A 128       3.740   4.447  -7.383  1.00 51.99           C  
ATOM    991  C   LYS A 128       2.682   4.757  -6.318  1.00 51.99           C  
ATOM    992  CB  LYS A 128       3.118   4.342  -8.773  1.00 51.99           C  
ATOM    993  O   LYS A 128       1.873   3.899  -5.989  1.00 51.99           O  
ATOM    994  CG  LYS A 128       2.561   5.695  -9.187  1.00 51.99           C  
ATOM    995  CD  LYS A 128       2.018   5.603 -10.602  1.00 51.99           C  
ATOM    996  CE  LYS A 128       1.447   6.978 -10.880  1.00 51.99           C  
ATOM    997  NZ  LYS A 128       0.369   6.927 -11.867  1.00 51.99           N  
ATOM    998  N   SER A 129       2.675   5.990  -5.821  1.00 54.88           N  
ATOM    999  CA  SER A 129       1.764   6.436  -4.764  1.00 54.88           C  
ATOM   1000  C   SER A 129       0.368   6.729  -5.312  1.00 54.88           C  
ATOM   1001  CB  SER A 129       2.313   7.711  -4.103  1.00 54.88           C  
ATOM   1002  O   SER A 129       0.211   7.571  -6.206  1.00 54.88           O  
ATOM   1003  OG  SER A 129       3.716   7.676  -3.903  1.00 54.88           O  
ATOM   1004  N   ALA A 130      -0.646   6.088  -4.743  1.00 53.13           N  
ATOM   1005  CA  ALA A 130      -2.016   6.568  -4.783  1.00 53.13           C  
ATOM   1006  C   ALA A 130      -2.473   6.905  -3.361  1.00 53.13           C  
ATOM   1007  CB  ALA A 130      -2.903   5.536  -5.465  1.00 53.13           C  
ATOM   1008  O   ALA A 130      -2.337   6.104  -2.438  1.00 53.13           O  
ATOM   1009  N   LEU A 131      -2.990   8.117  -3.197  1.00 59.51           N  
ATOM   1010  CA  LEU A 131      -3.473   8.627  -1.922  1.00 59.51           C  
ATOM   1011  C   LEU A 131      -5.000   8.631  -1.927  1.00 59.51           C  
ATOM   1012  CB  LEU A 131      -2.895  10.033  -1.728  1.00 59.51           C  
ATOM   1013  O   LEU A 131      -5.600   9.309  -2.759  1.00 59.51           O  
ATOM   1014  CG  LEU A 131      -3.411  10.731  -0.460  1.00 59.51           C  
ATOM   1015  CD1 LEU A 131      -2.777  10.154   0.808  1.00 59.51           C  
ATOM   1016  CD2 LEU A 131      -3.076  12.207  -0.598  1.00 59.51           C  
ATOM   1017  N   GLU A 132      -5.615   7.925  -0.986  1.00 58.65           N  
ATOM   1018  CA  GLU A 132      -7.059   7.900  -0.776  1.00 58.65           C  
ATOM   1019  C   GLU A 132      -7.441   8.764   0.430  1.00 58.65           C  
ATOM   1020  CB  GLU A 132      -7.602   6.467  -0.648  1.00 58.65           C  
ATOM   1021  O   GLU A 132      -7.072   8.507   1.576  1.00 58.65           O  
ATOM   1022  CG  GLU A 132      -7.181   5.584  -1.832  1.00 58.65           C  
ATOM   1023  CD  GLU A 132      -8.217   4.521  -2.218  1.00 58.65           C  
ATOM   1024  OE1 GLU A 132      -8.431   4.378  -3.448  1.00 58.65           O  
ATOM   1025  OE2 GLU A 132      -8.834   3.892  -1.334  1.00 58.65           O  
ATOM   1026  N   LEU A 133      -8.219   9.810   0.173  1.00 64.01           N  
ATOM   1027  CA  LEU A 133      -8.800  10.671   1.194  1.00 64.01           C  
ATOM   1028  C   LEU A 133     -10.274  10.308   1.379  1.00 64.01           C  
ATOM   1029  CB  LEU A 133      -8.601  12.143   0.802  1.00 64.01           C  
ATOM   1030  O   LEU A 133     -11.028  10.248   0.409  1.00 64.01           O  
ATOM   1031  CG  LEU A 133      -7.125  12.572   0.690  1.00 64.01           C  
ATOM   1032  CD1 LEU A 133      -7.071  13.992   0.141  1.00 64.01           C  
ATOM   1033  CD2 LEU A 133      -6.401  12.540   2.035  1.00 64.01           C  
ATOM   1034  N   GLY A 134     -10.684  10.094   2.630  1.00 55.12           N  
ATOM   1035  CA  GLY A 134     -12.073   9.803   3.008  1.00 55.12           C  
ATOM   1036  C   GLY A 134     -12.402   8.327   3.245  1.00 55.12           C  
ATOM   1037  O   GLY A 134     -13.441   8.039   3.829  1.00 55.12           O  
ATOM   1038  N   GLU A 135     -11.510   7.386   2.906  1.00 62.67           N  
ATOM   1039  CA  GLU A 135     -11.741   5.951   3.171  1.00 62.67           C  
ATOM   1040  C   GLU A 135     -11.945   5.659   4.673  1.00 62.67           C  
ATOM   1041  CB  GLU A 135     -10.561   5.136   2.623  1.00 62.67           C  
ATOM   1042  O   GLU A 135     -12.749   4.819   5.072  1.00 62.67           O  
ATOM   1043  CG  GLU A 135     -10.976   3.665   2.461  1.00 62.67           C  
ATOM   1044  CD  GLU A 135      -9.815   2.699   2.236  1.00 62.67           C  
ATOM   1045  OE1 GLU A 135     -10.126   1.487   2.143  1.00 62.67           O  
ATOM   1046  OE2 GLU A 135      -8.655   3.135   2.347  1.00 62.67           O  
ATOM   1047  N   ASN A 136     -11.265   6.446   5.508  1.00 63.99           N  
ATOM   1048  CA  ASN A 136     -11.423   6.538   6.959  1.00 63.99           C  
ATOM   1049  C   ASN A 136     -12.858   6.646   7.470  1.00 63.99           C  
ATOM   1050  CB  ASN A 136     -10.718   7.841   7.367  1.00 63.99           C  
ATOM   1051  O   ASN A 136     -13.177   6.149   8.545  1.00 63.99           O  
ATOM   1052  CG  ASN A 136      -9.356   7.563   7.883  1.00 63.99           C  
ATOM   1053  ND2 ASN A 136      -8.319   8.213   7.417  1.00 63.99           N  
ATOM   1054  OD1 ASN A 136      -9.232   6.751   8.758  1.00 63.99           O  
ATOM   1055  N   GLU A 137     -13.694   7.353   6.724  1.00 69.90           N  
ATOM   1056  CA  GLU A 137     -15.015   7.774   7.170  1.00 69.90           C  
ATOM   1057  C   GLU A 137     -16.088   6.745   6.790  1.00 69.90           C  
ATOM   1058  CB  GLU A 137     -15.299   9.158   6.566  1.00 69.90           C  
ATOM   1059  O   GLU A 137     -17.244   6.878   7.183  1.00 69.90           O  
ATOM   1060  CG  GLU A 137     -14.245  10.234   6.889  1.00 69.90           C  
ATOM   1061  CD  GLU A 137     -14.000  10.399   8.396  1.00 69.90           C  
ATOM   1062  OE1 GLU A 137     -12.809  10.430   8.796  1.00 69.90           O  
ATOM   1063  OE2 GLU A 137     -15.003  10.459   9.139  1.00 69.90           O  
ATOM   1064  N   LEU A 138     -15.722   5.706   6.026  1.00 60.53           N  
ATOM   1065  CA  LEU A 138     -16.652   4.687   5.535  1.00 60.53           C  
ATOM   1066  C   LEU A 138     -17.068   3.689   6.606  1.00 60.53           C  
ATOM   1067  CB  LEU A 138     -16.002   3.890   4.405  1.00 60.53           C  
ATOM   1068  O   LEU A 138     -18.173   3.154   6.537  1.00 60.53           O  
ATOM   1069  CG  LEU A 138     -15.598   4.703   3.175  1.00 60.53           C  
ATOM   1070  CD1 LEU A 138     -14.878   3.731   2.242  1.00 60.53           C  
ATOM   1071  CD2 LEU A 138     -16.803   5.352   2.482  1.00 60.53           C  
ATOM   1072  N   PHE A 139     -16.205   3.416   7.579  1.00 65.94           N  
ATOM   1073  CA  PHE A 139     -16.456   2.407   8.595  1.00 65.94           C  
ATOM   1074  C   PHE A 139     -15.965   2.880   9.953  1.00 65.94           C  
ATOM   1075  CB  PHE A 139     -15.786   1.087   8.204  1.00 65.94           C  
ATOM   1076  O   PHE A 139     -14.882   3.442  10.083  1.00 65.94           O  
ATOM   1077  CG  PHE A 139     -16.270   0.492   6.896  1.00 65.94           C  
ATOM   1078  CD1 PHE A 139     -17.558  -0.068   6.807  1.00 65.94           C  
ATOM   1079  CD2 PHE A 139     -15.437   0.512   5.763  1.00 65.94           C  
ATOM   1080  CE1 PHE A 139     -18.001  -0.634   5.599  1.00 65.94           C  
ATOM   1081  CE2 PHE A 139     -15.888  -0.034   4.551  1.00 65.94           C  
ATOM   1082  CZ  PHE A 139     -17.169  -0.608   4.467  1.00 65.94           C  
ATOM   1083  N   GLN A 140     -16.754   2.598  10.982  1.00 63.43           N  
ATOM   1084  CA  GLN A 140     -16.315   2.712  12.360  1.00 63.43           C  
ATOM   1085  C   GLN A 140     -15.782   1.354  12.788  1.00 63.43           C  
ATOM   1086  CB  GLN A 140     -17.464   3.194  13.246  1.00 63.43           C  
ATOM   1087  O   GLN A 140     -16.506   0.355  12.809  1.00 63.43           O  
ATOM   1088  CG  GLN A 140     -17.709   4.697  13.043  1.00 63.43           C  
ATOM   1089  CD  GLN A 140     -18.940   5.199  13.786  1.00 63.43           C  
ATOM   1090  NE2 GLN A 140     -19.400   6.394  13.492  1.00 63.43           N  
ATOM   1091  OE1 GLN A 140     -19.509   4.546  14.645  1.00 63.43           O  
ATOM   1092  N   GLN A 141     -14.495   1.309  13.108  1.00 65.01           N  
ATOM   1093  CA  GLN A 141     -13.903   0.115  13.678  1.00 65.01           C  
ATOM   1094  C   GLN A 141     -14.449  -0.087  15.095  1.00 65.01           C  
ATOM   1095  CB  GLN A 141     -12.380   0.239  13.633  1.00 65.01           C  
ATOM   1096  O   GLN A 141     -14.543   0.865  15.876  1.00 65.01           O  
ATOM   1097  CG  GLN A 141     -11.727  -1.144  13.654  1.00 65.01           C  
ATOM   1098  CD  GLN A 141     -10.216  -1.044  13.780  1.00 65.01           C  
ATOM   1099  NE2 GLN A 141      -9.595  -2.001  14.426  1.00 65.01           N  
ATOM   1100  OE1 GLN A 141      -9.571  -0.091  13.385  1.00 65.01           O  
ATOM   1101  N   PHE A 142     -14.813  -1.323  15.431  1.00 64.85           N  
ATOM   1102  CA  PHE A 142     -15.277  -1.642  16.773  1.00 64.85           C  
ATOM   1103  C   PHE A 142     -14.161  -1.325  17.787  1.00 64.85           C  
ATOM   1104  CB  PHE A 142     -15.719  -3.107  16.843  1.00 64.85           C  
ATOM   1105  O   PHE A 142     -13.007  -1.696  17.534  1.00 64.85           O  
ATOM   1106  CG  PHE A 142     -16.618  -3.390  18.027  1.00 64.85           C  
ATOM   1107  CD1 PHE A 142     -16.074  -3.808  19.256  1.00 64.85           C  
ATOM   1108  CD2 PHE A 142     -18.007  -3.199  17.906  1.00 64.85           C  
ATOM   1109  CE1 PHE A 142     -16.919  -4.048  20.354  1.00 64.85           C  
ATOM   1110  CE2 PHE A 142     -18.851  -3.436  19.004  1.00 64.85           C  
ATOM   1111  CZ  PHE A 142     -18.308  -3.865  20.227  1.00 64.85           C  
ATOM   1112  N   PRO A 143     -14.456  -0.643  18.914  1.00 66.08           N  
ATOM   1113  CA  PRO A 143     -13.443  -0.285  19.897  1.00 66.08           C  
ATOM   1114  C   PRO A 143     -12.652  -1.508  20.353  1.00 66.08           C  
ATOM   1115  CB  PRO A 143     -14.187   0.378  21.059  1.00 66.08           C  
ATOM   1116  O   PRO A 143     -13.206  -2.472  20.878  1.00 66.08           O  
ATOM   1117  CG  PRO A 143     -15.420   0.963  20.379  1.00 66.08           C  
ATOM   1118  CD  PRO A 143     -15.736  -0.059  19.288  1.00 66.08           C  
ATOM   1119  N   ASN A 144     -11.340  -1.448  20.154  1.00 67.42           N  
ATOM   1120  CA  ASN A 144     -10.438  -2.544  20.461  1.00 67.42           C  
ATOM   1121  C   ASN A 144      -9.231  -2.051  21.277  1.00 67.42           C  
ATOM   1122  CB  ASN A 144     -10.047  -3.212  19.137  1.00 67.42           C  
ATOM   1123  O   ASN A 144      -8.126  -1.948  20.740  1.00 67.42           O  
ATOM   1124  CG  ASN A 144      -9.249  -4.459  19.411  1.00 67.42           C  
ATOM   1125  ND2 ASN A 144      -8.388  -4.847  18.512  1.00 67.42           N  
ATOM   1126  OD1 ASN A 144      -9.418  -5.094  20.431  1.00 67.42           O  
ATOM   1127  N   PRO A 145      -9.425  -1.650  22.548  1.00 71.46           N  
ATOM   1128  CA  PRO A 145      -8.315  -1.218  23.387  1.00 71.46           C  
ATOM   1129  C   PRO A 145      -7.347  -2.377  23.640  1.00 71.46           C  
ATOM   1130  CB  PRO A 145      -8.946  -0.677  24.672  1.00 71.46           C  
ATOM   1131  O   PRO A 145      -7.735  -3.550  23.592  1.00 71.46           O  
ATOM   1132  CG  PRO A 145     -10.276  -1.423  24.769  1.00 71.46           C  
ATOM   1133  CD  PRO A 145     -10.668  -1.674  23.310  1.00 71.46           C  
ATOM   1134  N   GLN A 146      -6.089  -2.032  23.934  1.00 67.60           N  
ATOM   1135  CA  GLN A 146      -5.081  -3.030  24.277  1.00 67.60           C  
ATOM   1136  C   GLN A 146      -5.590  -3.902  25.434  1.00 67.60           C  
ATOM   1137  CB  GLN A 146      -3.723  -2.389  24.600  1.00 67.60           C  
ATOM   1138  O   GLN A 146      -6.118  -3.365  26.405  1.00 67.60           O  
ATOM   1139  CG  GLN A 146      -3.037  -1.838  23.337  1.00 67.60           C  
ATOM   1140  CD  GLN A 146      -1.642  -1.276  23.602  1.00 67.60           C  
ATOM   1141  NE2 GLN A 146      -1.006  -0.672  22.620  1.00 67.60           N  
ATOM   1142  OE1 GLN A 146      -1.087  -1.351  24.680  1.00 67.60           O  
ATOM   1143  N   SER A 147      -5.438  -5.225  25.323  1.00 70.84           N  
ATOM   1144  CA  SER A 147      -5.908  -6.273  26.251  1.00 70.84           C  
ATOM   1145  C   SER A 147      -7.409  -6.613  26.240  1.00 70.84           C  
ATOM   1146  CB  SER A 147      -5.381  -6.044  27.676  1.00 70.84           C  
ATOM   1147  O   SER A 147      -7.838  -7.473  27.021  1.00 70.84           O  
ATOM   1148  OG  SER A 147      -6.139  -5.062  28.350  1.00 70.84           O  
ATOM   1149  N   SER A 148      -8.206  -6.025  25.341  1.00 78.81           N  
ATOM   1150  CA  SER A 148      -9.638  -6.341  25.236  1.00 78.81           C  
ATOM   1151  C   SER A 148      -9.903  -7.777  24.754  1.00 78.81           C  
ATOM   1152  CB  SER A 148     -10.356  -5.327  24.342  1.00 78.81           C  
ATOM   1153  O   SER A 148      -9.066  -8.399  24.095  1.00 78.81           O  
ATOM   1154  OG  SER A 148     -10.234  -5.674  22.984  1.00 78.81           O  
ATOM   1155  N   TRP A 149     -11.092  -8.315  25.047  1.00 79.50           N  
ATOM   1156  CA  TRP A 149     -11.505  -9.627  24.530  1.00 79.50           C  
ATOM   1157  C   TRP A 149     -11.583  -9.639  22.994  1.00 79.50           C  
ATOM   1158  CB  TRP A 149     -12.849 -10.031  25.149  1.00 79.50           C  
ATOM   1159  O   TRP A 149     -11.271 -10.656  22.374  1.00 79.50           O  
ATOM   1160  CG  TRP A 149     -14.031  -9.250  24.660  1.00 79.50           C  
ATOM   1161  CD1 TRP A 149     -14.584  -8.173  25.264  1.00 79.50           C  
ATOM   1162  CD2 TRP A 149     -14.818  -9.477  23.447  1.00 79.50           C  
ATOM   1163  CE2 TRP A 149     -15.829  -8.474  23.373  1.00 79.50           C  
ATOM   1164  CE3 TRP A 149     -14.773 -10.424  22.399  1.00 79.50           C  
ATOM   1165  NE1 TRP A 149     -15.642  -7.710  24.505  1.00 79.50           N  
ATOM   1166  CH2 TRP A 149     -16.669  -9.360  21.284  1.00 79.50           C  
ATOM   1167  CZ2 TRP A 149     -16.746  -8.407  22.314  1.00 79.50           C  
ATOM   1168  CZ3 TRP A 149     -15.683 -10.362  21.328  1.00 79.50           C  
ATOM   1169  N   VAL A 150     -11.932  -8.500  22.380  1.00 76.62           N  
ATOM   1170  CA  VAL A 150     -11.951  -8.321  20.922  1.00 76.62           C  
ATOM   1171  C   VAL A 150     -10.542  -8.501  20.368  1.00 76.62           C  
ATOM   1172  CB  VAL A 150     -12.515  -6.941  20.523  1.00 76.62           C  
ATOM   1173  O   VAL A 150     -10.352  -9.292  19.447  1.00 76.62           O  
ATOM   1174  CG1 VAL A 150     -12.504  -6.752  19.001  1.00 76.62           C  
ATOM   1175  CG2 VAL A 150     -13.952  -6.762  21.016  1.00 76.62           C  
ATOM   1176  N   GLN A 151      -9.542  -7.853  20.976  1.00 74.26           N  
ATOM   1177  CA  GLN A 151      -8.147  -7.961  20.551  1.00 74.26           C  
ATOM   1178  C   GLN A 151      -7.662  -9.401  20.662  1.00 74.26           C  
ATOM   1179  CB  GLN A 151      -7.216  -7.076  21.398  1.00 74.26           C  
ATOM   1180  O   GLN A 151      -7.078  -9.919  19.715  1.00 74.26           O  
ATOM   1181  CG  GLN A 151      -5.880  -6.900  20.664  1.00 74.26           C  
ATOM   1182  CD  GLN A 151      -4.828  -6.207  21.507  1.00 74.26           C  
ATOM   1183  NE2 GLN A 151      -3.594  -6.185  21.069  1.00 74.26           N  
ATOM   1184  OE1 GLN A 151      -5.069  -5.714  22.592  1.00 74.26           O  
ATOM   1185  N   ARG A 152      -7.948 -10.058  21.794  1.00 75.87           N  
ATOM   1186  CA  ARG A 152      -7.573 -11.459  22.024  1.00 75.87           C  
ATOM   1187  C   ARG A 152      -8.214 -12.387  20.999  1.00 75.87           C  
ATOM   1188  CB  ARG A 152      -7.975 -11.900  23.434  1.00 75.87           C  
ATOM   1189  O   ARG A 152      -7.555 -13.291  20.507  1.00 75.87           O  
ATOM   1190  CG  ARG A 152      -7.173 -11.191  24.532  1.00 75.87           C  
ATOM   1191  CD  ARG A 152      -7.644 -11.687  25.905  1.00 75.87           C  
ATOM   1192  NE  ARG A 152      -7.649 -10.607  26.905  1.00 75.87           N  
ATOM   1193  NH1 ARG A 152      -8.578 -11.801  28.633  1.00 75.87           N  
ATOM   1194  NH2 ARG A 152      -8.099  -9.630  28.892  1.00 75.87           N  
ATOM   1195  CZ  ARG A 152      -8.103 -10.690  28.139  1.00 75.87           C  
ATOM   1196  N   THR A 153      -9.472 -12.140  20.637  1.00 74.80           N  
ATOM   1197  CA  THR A 153     -10.185 -12.925  19.617  1.00 74.80           C  
ATOM   1198  C   THR A 153      -9.571 -12.712  18.236  1.00 74.80           C  
ATOM   1199  CB  THR A 153     -11.677 -12.571  19.587  1.00 74.80           C  
ATOM   1200  O   THR A 153      -9.283 -13.675  17.532  1.00 74.80           O  
ATOM   1201  CG2 THR A 153     -12.463 -13.475  18.638  1.00 74.80           C  
ATOM   1202  OG1 THR A 153     -12.235 -12.733  20.869  1.00 74.80           O  
ATOM   1203  N   GLN A 154      -9.299 -11.461  17.857  1.00 74.24           N  
ATOM   1204  CA  GLN A 154      -8.604 -11.149  16.607  1.00 74.24           C  
ATOM   1205  C   GLN A 154      -7.215 -11.793  16.567  1.00 74.24           C  
ATOM   1206  CB  GLN A 154      -8.479  -9.632  16.449  1.00 74.24           C  
ATOM   1207  O   GLN A 154      -6.835 -12.341  15.539  1.00 74.24           O  
ATOM   1208  CG  GLN A 154      -9.832  -8.968  16.172  1.00 74.24           C  
ATOM   1209  CD  GLN A 154      -9.699  -7.455  16.089  1.00 74.24           C  
ATOM   1210  NE2 GLN A 154     -10.462  -6.790  15.258  1.00 74.24           N  
ATOM   1211  OE1 GLN A 154      -8.881  -6.840  16.747  1.00 74.24           O  
ATOM   1212  N   GLU A 155      -6.479 -11.771  17.681  1.00 72.65           N  
ATOM   1213  CA  GLU A 155      -5.177 -12.424  17.847  1.00 72.65           C  
ATOM   1214  C   GLU A 155      -5.247 -13.939  17.733  1.00 72.65           C  
ATOM   1215  CB  GLU A 155      -4.540 -12.011  19.189  1.00 72.65           C  
ATOM   1216  O   GLU A 155      -4.422 -14.517  17.033  1.00 72.65           O  
ATOM   1217  CG  GLU A 155      -3.912 -10.639  18.992  1.00 72.65           C  
ATOM   1218  CD  GLU A 155      -3.413  -9.884  20.220  1.00 72.65           C  
ATOM   1219  OE1 GLU A 155      -3.019  -8.715  19.965  1.00 72.65           O  
ATOM   1220  OE2 GLU A 155      -3.411 -10.435  21.335  1.00 72.65           O  
ATOM   1221  N   ALA A 156      -6.248 -14.565  18.347  1.00 73.70           N  
ATOM   1222  CA  ALA A 156      -6.474 -16.002  18.265  1.00 73.70           C  
ATOM   1223  C   ALA A 156      -6.877 -16.452  16.852  1.00 73.70           C  
ATOM   1224  CB  ALA A 156      -7.546 -16.371  19.295  1.00 73.70           C  
ATOM   1225  O   ALA A 156      -6.510 -17.544  16.428  1.00 73.70           O  
ATOM   1226  N   LEU A 157      -7.598 -15.609  16.105  1.00 70.23           N  
ATOM   1227  CA  LEU A 157      -8.009 -15.893  14.729  1.00 70.23           C  
ATOM   1228  C   LEU A 157      -6.944 -15.530  13.684  1.00 70.23           C  
ATOM   1229  CB  LEU A 157      -9.336 -15.174  14.433  1.00 70.23           C  
ATOM   1230  O   LEU A 157      -7.031 -16.022  12.559  1.00 70.23           O  
ATOM   1231  CG  LEU A 157     -10.556 -15.694  15.216  1.00 70.23           C  
ATOM   1232  CD1 LEU A 157     -11.761 -14.808  14.898  1.00 70.23           C  
ATOM   1233  CD2 LEU A 157     -10.911 -17.137  14.850  1.00 70.23           C  
ATOM   1234  N   ARG A 158      -5.930 -14.713  14.020  1.00 67.41           N  
ATOM   1235  CA  ARG A 158      -4.842 -14.329  13.094  1.00 67.41           C  
ATOM   1236  C   ARG A 158      -4.193 -15.539  12.395  1.00 67.41           C  
ATOM   1237  CB  ARG A 158      -3.743 -13.499  13.794  1.00 67.41           C  
ATOM   1238  O   ARG A 158      -4.045 -15.461  11.175  1.00 67.41           O  
ATOM   1239  CG  ARG A 158      -3.957 -11.980  13.869  1.00 67.41           C  
ATOM   1240  CD  ARG A 158      -2.722 -11.318  14.516  1.00 67.41           C  
ATOM   1241  NE  ARG A 158      -3.014 -10.530  15.740  1.00 67.41           N  
ATOM   1242  NH1 ARG A 158      -3.041  -8.451  14.804  1.00 67.41           N  
ATOM   1243  NH2 ARG A 158      -3.137  -8.582  16.994  1.00 67.41           N  
ATOM   1244  CZ  ARG A 158      -3.071  -9.212  15.855  1.00 67.41           C  
ATOM   1245  N   PRO A 159      -3.819 -16.636  13.096  1.00 63.56           N  
ATOM   1246  CA  PRO A 159      -3.202 -17.801  12.457  1.00 63.56           C  
ATOM   1247  C   PRO A 159      -4.140 -18.522  11.485  1.00 63.56           C  
ATOM   1248  CB  PRO A 159      -2.781 -18.740  13.597  1.00 63.56           C  
ATOM   1249  O   PRO A 159      -3.676 -19.069  10.492  1.00 63.56           O  
ATOM   1250  CG  PRO A 159      -2.706 -17.832  14.820  1.00 63.56           C  
ATOM   1251  CD  PRO A 159      -3.819 -16.833  14.539  1.00 63.56           C  
ATOM   1252  N   LEU A 160      -5.450 -18.501  11.754  1.00 61.16           N  
ATOM   1253  CA  LEU A 160      -6.458 -19.158  10.922  1.00 61.16           C  
ATOM   1254  C   LEU A 160      -6.808 -18.322   9.684  1.00 61.16           C  
ATOM   1255  CB  LEU A 160      -7.702 -19.422  11.793  1.00 61.16           C  
ATOM   1256  O   LEU A 160      -6.931 -18.853   8.586  1.00 61.16           O  
ATOM   1257  CG  LEU A 160      -8.807 -20.225  11.081  1.00 61.16           C  
ATOM   1258  CD1 LEU A 160      -8.389 -21.677  10.844  1.00 61.16           C  
ATOM   1259  CD2 LEU A 160     -10.075 -20.218  11.934  1.00 61.16           C  
ATOM   1260  N   LEU A 161      -6.980 -17.010   9.856  1.00 57.80           N  
ATOM   1261  CA  LEU A 161      -7.546 -16.142   8.822  1.00 57.80           C  
ATOM   1262  C   LEU A 161      -6.495 -15.471   7.930  1.00 57.80           C  
ATOM   1263  CB  LEU A 161      -8.528 -15.149   9.477  1.00 57.80           C  
ATOM   1264  O   LEU A 161      -6.871 -14.778   6.988  1.00 57.80           O  
ATOM   1265  CG  LEU A 161      -9.779 -15.822  10.084  1.00 57.80           C  
ATOM   1266  CD1 LEU A 161     -10.669 -14.765  10.739  1.00 57.80           C  
ATOM   1267  CD2 LEU A 161     -10.625 -16.549   9.035  1.00 57.80           C  
ATOM   1268  N   SER A 162      -5.191 -15.644   8.198  1.00 55.62           N  
ATOM   1269  CA  SER A 162      -4.065 -14.959   7.515  1.00 55.62           C  
ATOM   1270  C   SER A 162      -4.168 -13.420   7.468  1.00 55.62           C  
ATOM   1271  CB  SER A 162      -3.842 -15.534   6.109  1.00 55.62           C  
ATOM   1272  O   SER A 162      -3.299 -12.739   6.922  1.00 55.62           O  
ATOM   1273  OG  SER A 162      -3.460 -16.892   6.187  1.00 55.62           O  
ATOM   1274  N   VAL A 163      -5.221 -12.862   8.063  1.00 58.35           N  
ATOM   1275  CA  VAL A 163      -5.647 -11.468   8.033  1.00 58.35           C  
ATOM   1276  C   VAL A 163      -6.226 -11.138   9.400  1.00 58.35           C  
ATOM   1277  CB  VAL A 163      -6.675 -11.219   6.904  1.00 58.35           C  
ATOM   1278  O   VAL A 163      -6.833 -11.973  10.070  1.00 58.35           O  
ATOM   1279  CG1 VAL A 163      -7.136  -9.755   6.843  1.00 58.35           C  
ATOM   1280  CG2 VAL A 163      -6.027 -11.549   5.557  1.00 58.35           C  
ATOM   1281  N   ALA A 164      -6.017  -9.904   9.844  1.00 57.88           N  
ATOM   1282  CA  ALA A 164      -6.616  -9.410  11.068  1.00 57.88           C  
ATOM   1283  C   ALA A 164      -8.073  -9.115  10.758  1.00 57.88           C  
ATOM   1284  CB  ALA A 164      -5.912  -8.153  11.569  1.00 57.88           C  
ATOM   1285  O   ALA A 164      -8.376  -8.144  10.060  1.00 57.88           O  
ATOM   1286  N   LEU A 165      -8.952  -9.964  11.282  1.00 63.26           N  
ATOM   1287  CA  LEU A 165     -10.387  -9.776  11.192  1.00 63.26           C  
ATOM   1288  C   LEU A 165     -10.757  -8.459  11.873  1.00 63.26           C  
ATOM   1289  CB  LEU A 165     -11.078 -10.982  11.851  1.00 63.26           C  
ATOM   1290  O   LEU A 165     -10.869  -8.395  13.093  1.00 63.26           O  
ATOM   1291  CG  LEU A 165     -12.614 -10.929  11.761  1.00 63.26           C  
ATOM   1292  CD1 LEU A 165     -13.094 -11.075  10.317  1.00 63.26           C  
ATOM   1293  CD2 LEU A 165     -13.213 -12.059  12.595  1.00 63.26           C  
ATOM   1294  N   GLN A 166     -10.927  -7.390  11.109  1.00 64.59           N  
ATOM   1295  CA  GLN A 166     -11.470  -6.159  11.658  1.00 64.59           C  
ATOM   1296  C   GLN A 166     -12.963  -6.340  11.836  1.00 64.59           C  
ATOM   1297  CB  GLN A 166     -11.152  -4.977  10.759  1.00 64.59           C  
ATOM   1298  O   GLN A 166     -13.679  -6.657  10.891  1.00 64.59           O  
ATOM   1299  CG  GLN A 166      -9.694  -4.564  10.952  1.00 64.59           C  
ATOM   1300  CD  GLN A 166      -9.189  -4.036   9.646  1.00 64.59           C  
ATOM   1301  NE2 GLN A 166      -8.368  -4.805   8.978  1.00 64.59           N  
ATOM   1302  OE1 GLN A 166      -9.621  -3.011   9.161  1.00 64.59           O  
ATOM   1303  N   LEU A 167     -13.428  -6.127  13.061  1.00 68.52           N  
ATOM   1304  CA  LEU A 167     -14.840  -5.908  13.303  1.00 68.52           C  
ATOM   1305  C   LEU A 167     -15.097  -4.435  13.011  1.00 68.52           C  
ATOM   1306  CB  LEU A 167     -15.203  -6.318  14.736  1.00 68.52           C  
ATOM   1307  O   LEU A 167     -14.550  -3.557  13.679  1.00 68.52           O  
ATOM   1308  CG  LEU A 167     -14.952  -7.806  15.041  1.00 68.52           C  
ATOM   1309  CD1 LEU A 167     -15.341  -8.084  16.490  1.00 68.52           C  
ATOM   1310  CD2 LEU A 167     -15.752  -8.746  14.136  1.00 68.52           C  
ATOM   1311  N   PHE A 168     -15.880  -4.174  11.977  1.00 71.19           N  
ATOM   1312  CA  PHE A 168     -16.240  -2.834  11.555  1.00 71.19           C  
ATOM   1313  C   PHE A 168     -17.744  -2.756  11.348  1.00 71.19           C  
ATOM   1314  CB  PHE A 168     -15.459  -2.449  10.298  1.00 71.19           C  
ATOM   1315  O   PHE A 168     -18.390  -3.710  10.917  1.00 71.19           O  
ATOM   1316  CG  PHE A 168     -15.715  -3.344   9.101  1.00 71.19           C  
ATOM   1317  CD1 PHE A 168     -14.919  -4.484   8.907  1.00 71.19           C  
ATOM   1318  CD2 PHE A 168     -16.733  -3.047   8.177  1.00 71.19           C  
ATOM   1319  CE1 PHE A 168     -15.105  -5.302   7.781  1.00 71.19           C  
ATOM   1320  CE2 PHE A 168     -16.925  -3.863   7.048  1.00 71.19           C  
ATOM   1321  CZ  PHE A 168     -16.107  -4.989   6.849  1.00 71.19           C  
ATOM   1322  N   LEU A 169     -18.297  -1.598  11.671  1.00 73.74           N  
ATOM   1323  CA  LEU A 169     -19.701  -1.287  11.498  1.00 73.74           C  
ATOM   1324  C   LEU A 169     -19.786  -0.039  10.638  1.00 73.74           C  
ATOM   1325  CB  LEU A 169     -20.363  -1.092  12.871  1.00 73.74           C  
ATOM   1326  O   LEU A 169     -19.068   0.938  10.850  1.00 73.74           O  
ATOM   1327  CG  LEU A 169     -20.387  -2.364  13.741  1.00 73.74           C  
ATOM   1328  CD1 LEU A 169     -20.807  -2.004  15.165  1.00 73.74           C  
ATOM   1329  CD2 LEU A 169     -21.374  -3.405  13.221  1.00 73.74           C  
ATOM   1330  N   GLY A 170     -20.659  -0.077   9.647  1.00 77.28           N  
ATOM   1331  CA  GLY A 170     -21.007   1.102   8.888  1.00 77.28           C  
ATOM   1332  C   GLY A 170     -22.460   1.486   9.133  1.00 77.28           C  
ATOM   1333  O   GLY A 170     -22.972   1.483  10.258  1.00 77.28           O  
ATOM   1334  N   ARG A 171     -23.160   1.827   8.058  1.00 80.41           N  
ATOM   1335  CA  ARG A 171     -24.535   2.309   8.093  1.00 80.41           C  
ATOM   1336  C   ARG A 171     -25.464   1.300   8.777  1.00 80.41           C  
ATOM   1337  CB  ARG A 171     -24.954   2.621   6.654  1.00 80.41           C  
ATOM   1338  O   ARG A 171     -25.503   0.131   8.409  1.00 80.41           O  
ATOM   1339  CG  ARG A 171     -26.323   3.298   6.611  1.00 80.41           C  
ATOM   1340  CD  ARG A 171     -26.665   3.718   5.184  1.00 80.41           C  
ATOM   1341  NE  ARG A 171     -27.962   4.424   5.144  1.00 80.41           N  
ATOM   1342  NH1 ARG A 171     -28.589   3.798   3.030  1.00 80.41           N  
ATOM   1343  NH2 ARG A 171     -29.941   5.100   4.243  1.00 80.41           N  
ATOM   1344  CZ  ARG A 171     -28.821   4.437   4.143  1.00 80.41           C  
ATOM   1345  N   ARG A 172     -26.285   1.795   9.714  1.00 79.89           N  
ATOM   1346  CA  ARG A 172     -27.283   1.008  10.472  1.00 79.89           C  
ATOM   1347  C   ARG A 172     -26.682  -0.164  11.274  1.00 79.89           C  
ATOM   1348  CB  ARG A 172     -28.430   0.536   9.547  1.00 79.89           C  
ATOM   1349  O   ARG A 172     -27.412  -1.092  11.594  1.00 79.89           O  
ATOM   1350  CG  ARG A 172     -29.267   1.664   8.931  1.00 79.89           C  
ATOM   1351  CD  ARG A 172     -30.236   1.071   7.900  1.00 79.89           C  
ATOM   1352  NE  ARG A 172     -31.150   2.091   7.348  1.00 79.89           N  
ATOM   1353  NH1 ARG A 172     -32.304   0.692   5.934  1.00 79.89           N  
ATOM   1354  NH2 ARG A 172     -32.916   2.830   6.108  1.00 79.89           N  
ATOM   1355  CZ  ARG A 172     -32.112   1.867   6.466  1.00 79.89           C  
ATOM   1356  N   GLY A 173     -25.380  -0.143  11.580  1.00 76.28           N  
ATOM   1357  CA  GLY A 173     -24.716  -1.258  12.268  1.00 76.28           C  
ATOM   1358  C   GLY A 173     -24.509  -2.493  11.383  1.00 76.28           C  
ATOM   1359  O   GLY A 173     -24.302  -3.587  11.891  1.00 76.28           O  
ATOM   1360  N   LEU A 174     -24.582  -2.332  10.061  1.00 78.10           N  
ATOM   1361  CA  LEU A 174     -24.318  -3.382   9.077  1.00 78.10           C  
ATOM   1362  C   LEU A 174     -22.935  -3.162   8.439  1.00 78.10           C  
ATOM   1363  CB  LEU A 174     -25.463  -3.369   8.042  1.00 78.10           C  
ATOM   1364  O   LEU A 174     -22.416  -2.043   8.504  1.00 78.10           O  
ATOM   1365  CG  LEU A 174     -26.848  -3.709   8.627  1.00 78.10           C  
ATOM   1366  CD1 LEU A 174     -27.901  -3.596   7.522  1.00 78.10           C  
ATOM   1367  CD2 LEU A 174     -26.909  -5.123   9.208  1.00 78.10           C  
ATOM   1368  N   PRO A 175     -22.344  -4.166   7.761  1.00 73.32           N  
ATOM   1369  CA  PRO A 175     -21.089  -4.022   7.009  1.00 73.32           C  
ATOM   1370  C   PRO A 175     -21.271  -3.217   5.701  1.00 73.32           C  
ATOM   1371  CB  PRO A 175     -20.596  -5.459   6.795  1.00 73.32           C  
ATOM   1372  O   PRO A 175     -20.714  -3.547   4.660  1.00 73.32           O  
ATOM   1373  CG  PRO A 175     -21.901  -6.243   6.673  1.00 73.32           C  
ATOM   1374  CD  PRO A 175     -22.797  -5.553   7.701  1.00 73.32           C  
ATOM   1375  N   LEU A 176     -22.086  -2.160   5.735  1.00 74.56           N  
ATOM   1376  CA  LEU A 176     -22.371  -1.262   4.619  1.00 74.56           C  
ATOM   1377  C   LEU A 176     -21.670   0.075   4.856  1.00 74.56           C  
ATOM   1378  CB  LEU A 176     -23.888  -1.029   4.522  1.00 74.56           C  
ATOM   1379  O   LEU A 176     -21.901   0.659   5.910  1.00 74.56           O  
ATOM   1380  CG  LEU A 176     -24.714  -2.270   4.153  1.00 74.56           C  
ATOM   1381  CD1 LEU A 176     -26.199  -1.900   4.204  1.00 74.56           C  
ATOM   1382  CD2 LEU A 176     -24.388  -2.773   2.747  1.00 74.56           C  
ATOM   1383  N   PRO A 177     -20.891   0.622   3.913  1.00 75.85           N  
ATOM   1384  CA  PRO A 177     -20.142   1.853   4.149  1.00 75.85           C  
ATOM   1385  C   PRO A 177     -21.051   3.049   4.486  1.00 75.85           C  
ATOM   1386  CB  PRO A 177     -19.315   2.079   2.880  1.00 75.85           C  
ATOM   1387  O   PRO A 177     -22.167   3.190   3.965  1.00 75.85           O  
ATOM   1388  CG  PRO A 177     -20.083   1.317   1.800  1.00 75.85           C  
ATOM   1389  CD  PRO A 177     -20.677   0.135   2.561  1.00 75.85           C  
ATOM   1390  N   PHE A 178     -20.569   3.935   5.359  1.00 80.79           N  
ATOM   1391  CA  PHE A 178     -21.129   5.270   5.549  1.00 80.79           C  
ATOM   1392  C   PHE A 178     -21.010   6.096   4.263  1.00 80.79           C  
ATOM   1393  CB  PHE A 178     -20.439   5.995   6.713  1.00 80.79           C  
ATOM   1394  O   PHE A 178     -20.230   5.804   3.357  1.00 80.79           O  
ATOM   1395  CG  PHE A 178     -20.717   5.425   8.090  1.00 80.79           C  
ATOM   1396  CD1 PHE A 178     -22.010   5.503   8.642  1.00 80.79           C  
ATOM   1397  CD2 PHE A 178     -19.678   4.844   8.838  1.00 80.79           C  
ATOM   1398  CE1 PHE A 178     -22.266   4.977   9.922  1.00 80.79           C  
ATOM   1399  CE2 PHE A 178     -19.942   4.296  10.103  1.00 80.79           C  
ATOM   1400  CZ  PHE A 178     -21.233   4.361  10.648  1.00 80.79           C  
ATOM   1401  N   ARG A 179     -21.819   7.154   4.173  1.00 81.65           N  
ATOM   1402  CA  ARG A 179     -21.809   8.066   3.028  1.00 81.65           C  
ATOM   1403  C   ARG A 179     -20.738   9.130   3.227  1.00 81.65           C  
ATOM   1404  CB  ARG A 179     -23.192   8.688   2.817  1.00 81.65           C  
ATOM   1405  O   ARG A 179     -21.042  10.223   3.691  1.00 81.65           O  
ATOM   1406  CG  ARG A 179     -24.220   7.659   2.346  1.00 81.65           C  
ATOM   1407  CD  ARG A 179     -25.540   8.389   2.099  1.00 81.65           C  
ATOM   1408  NE  ARG A 179     -26.575   7.484   1.570  1.00 81.65           N  
ATOM   1409  NH1 ARG A 179     -28.282   9.020   1.595  1.00 81.65           N  
ATOM   1410  NH2 ARG A 179     -28.640   6.993   0.737  1.00 81.65           N  
ATOM   1411  CZ  ARG A 179     -27.823   7.833   1.310  1.00 81.65           C  
ATOM   1412  N   ALA A 180     -19.512   8.796   2.855  1.00 81.55           N  
ATOM   1413  CA  ALA A 180     -18.413   9.745   2.782  1.00 81.55           C  
ATOM   1414  C   ALA A 180     -17.828   9.753   1.364  1.00 81.55           C  
ATOM   1415  CB  ALA A 180     -17.372   9.382   3.836  1.00 81.55           C  
ATOM   1416  O   ALA A 180     -17.782   8.699   0.731  1.00 81.55           O  
ATOM   1417  N   PRO A 181     -17.418  10.911   0.827  1.00 84.11           N  
ATOM   1418  CA  PRO A 181     -16.722  10.948  -0.450  1.00 84.11           C  
ATOM   1419  C   PRO A 181     -15.344  10.290  -0.314  1.00 84.11           C  
ATOM   1420  CB  PRO A 181     -16.628  12.431  -0.814  1.00 84.11           C  
ATOM   1421  O   PRO A 181     -14.607  10.594   0.622  1.00 84.11           O  
ATOM   1422  CG  PRO A 181     -16.611  13.131   0.547  1.00 84.11           C  
ATOM   1423  CD  PRO A 181     -17.487  12.237   1.425  1.00 84.11           C  
ATOM   1424  N   ILE A 182     -14.983   9.441  -1.274  1.00 84.27           N  
ATOM   1425  CA  ILE A 182     -13.642   8.866  -1.397  1.00 84.27           C  
ATOM   1426  C   ILE A 182     -12.962   9.519  -2.586  1.00 84.27           C  
ATOM   1427  CB  ILE A 182     -13.667   7.340  -1.562  1.00 84.27           C  
ATOM   1428  O   ILE A 182     -13.487   9.531  -3.701  1.00 84.27           O  
ATOM   1429  CG1 ILE A 182     -14.400   6.666  -0.385  1.00 84.27           C  
ATOM   1430  CG2 ILE A 182     -12.227   6.798  -1.686  1.00 84.27           C  
ATOM   1431  CD1 ILE A 182     -14.641   5.193  -0.700  1.00 84.27           C  
ATOM   1432  N   ARG A 183     -11.782  10.079  -2.348  1.00 88.07           N  
ATOM   1433  CA  ARG A 183     -11.010  10.782  -3.367  1.00 88.07           C  
ATOM   1434  C   ARG A 183      -9.645  10.144  -3.476  1.00 88.07           C  
ATOM   1435  CB  ARG A 183     -10.923  12.272  -3.039  1.00 88.07           C  
ATOM   1436  O   ARG A 183      -8.870  10.200  -2.528  1.00 88.07           O  
ATOM   1437  CG  ARG A 183     -12.316  12.872  -2.811  1.00 88.07           C  
ATOM   1438  CD  ARG A 183     -12.173  14.374  -2.654  1.00 88.07           C  
ATOM   1439  NE  ARG A 183     -13.444  15.031  -2.301  1.00 88.07           N  
ATOM   1440  NH1 ARG A 183     -13.175  15.057  -0.016  1.00 88.07           N  
ATOM   1441  NH2 ARG A 183     -14.903  16.117  -0.939  1.00 88.07           N  
ATOM   1442  CZ  ARG A 183     -13.834  15.390  -1.090  1.00 88.07           C  
ATOM   1443  N   THR A 184      -9.357   9.582  -4.636  1.00 89.53           N  
ATOM   1444  CA  THR A 184      -8.106   8.885  -4.901  1.00 89.53           C  
ATOM   1445  C   THR A 184      -7.274   9.724  -5.848  1.00 89.53           C  
ATOM   1446  CB  THR A 184      -8.371   7.470  -5.409  1.00 89.53           C  
ATOM   1447  O   THR A 184      -7.644   9.952  -6.998  1.00 89.53           O  
ATOM   1448  CG2 THR A 184      -7.091   6.687  -5.680  1.00 89.53           C  
ATOM   1449  OG1 THR A 184      -9.114   6.816  -4.403  1.00 89.53           O  
ATOM   1450  N   VAL A 185      -6.146  10.219  -5.355  1.00 91.35           N  
ATOM   1451  CA  VAL A 185      -5.205  11.027  -6.122  1.00 91.35           C  
ATOM   1452  C   VAL A 185      -4.053  10.139  -6.561  1.00 91.35           C  
ATOM   1453  CB  VAL A 185      -4.712  12.242  -5.323  1.00 91.35           C  
ATOM   1454  O   VAL A 185      -3.351   9.546  -5.744  1.00 91.35           O  
ATOM   1455  CG1 VAL A 185      -3.874  13.152  -6.223  1.00 91.35           C  
ATOM   1456  CG2 VAL A 185      -5.869  13.082  -4.767  1.00 91.35           C  
ATOM   1457  N   VAL A 186      -3.848  10.053  -7.870  1.00 90.45           N  
ATOM   1458  CA  VAL A 186      -2.774   9.279  -8.485  1.00 90.45           C  
ATOM   1459  C   VAL A 186      -1.607  10.201  -8.803  1.00 90.45           C  
ATOM   1460  CB  VAL A 186      -3.298   8.575  -9.745  1.00 90.45           C  
ATOM   1461  O   VAL A 186      -1.726  11.037  -9.699  1.00 90.45           O  
ATOM   1462  CG1 VAL A 186      -2.141   8.003 -10.566  1.00 90.45           C  
ATOM   1463  CG2 VAL A 186      -4.260   7.446  -9.366  1.00 90.45           C  
ATOM   1464  N   GLY A 187      -0.479   9.996  -8.115  1.00 90.09           N  
ATOM   1465  CA  GLY A 187       0.745  10.779  -8.282  1.00 90.09           C  
ATOM   1466  C   GLY A 187       1.520  10.503  -9.575  1.00 90.09           C  
ATOM   1467  O   GLY A 187       1.120   9.707 -10.434  1.00 90.09           O  
ATOM   1468  N   SER A 188       2.684  11.144  -9.703  1.00 88.33           N  
ATOM   1469  CA  SER A 188       3.656  10.840 -10.757  1.00 88.33           C  
ATOM   1470  C   SER A 188       4.333   9.486 -10.523  1.00 88.33           C  
ATOM   1471  CB  SER A 188       4.674  11.976 -10.921  1.00 88.33           C  
ATOM   1472  O   SER A 188       4.435   8.998  -9.399  1.00 88.33           O  
ATOM   1473  OG  SER A 188       5.361  12.244  -9.715  1.00 88.33           O  
ATOM   1474  N   ALA A 189       4.753   8.830 -11.606  1.00 85.81           N  
ATOM   1475  CA  ALA A 189       5.469   7.565 -11.500  1.00 85.81           C  
ATOM   1476  C   ALA A 189       6.890   7.786 -10.965  1.00 85.81           C  
ATOM   1477  CB  ALA A 189       5.467   6.865 -12.860  1.00 85.81           C  
ATOM   1478  O   ALA A 189       7.552   8.758 -11.331  1.00 85.81           O  
ATOM   1479  N   ILE A 190       7.371   6.852 -10.147  1.00 86.71           N  
ATOM   1480  CA  ILE A 190       8.766   6.798  -9.709  1.00 86.71           C  
ATOM   1481  C   ILE A 190       9.487   5.807 -10.630  1.00 86.71           C  
ATOM   1482  CB  ILE A 190       8.856   6.430  -8.213  1.00 86.71           C  
ATOM   1483  O   ILE A 190       9.190   4.615 -10.564  1.00 86.71           O  
ATOM   1484  CG1 ILE A 190       8.109   7.503  -7.387  1.00 86.71           C  
ATOM   1485  CG2 ILE A 190      10.333   6.328  -7.788  1.00 86.71           C  
ATOM   1486  CD1 ILE A 190       8.088   7.230  -5.885  1.00 86.71           C  
ATOM   1487  N   PRO A 191      10.394   6.267 -11.517  1.00 81.43           N  
ATOM   1488  CA  PRO A 191      11.144   5.378 -12.392  1.00 81.43           C  
ATOM   1489  C   PRO A 191      12.071   4.499 -11.572  1.00 81.43           C  
ATOM   1490  CB  PRO A 191      11.946   6.258 -13.355  1.00 81.43           C  
ATOM   1491  O   PRO A 191      12.772   4.987 -10.680  1.00 81.43           O  
ATOM   1492  CG  PRO A 191      11.242   7.607 -13.270  1.00 81.43           C  
ATOM   1493  CD  PRO A 191      10.737   7.641 -11.831  1.00 81.43           C  
ATOM   1494  N   VAL A 192      12.080   3.215 -11.902  1.00 74.57           N  
ATOM   1495  CA  VAL A 192      12.893   2.218 -11.221  1.00 74.57           C  
ATOM   1496  C   VAL A 192      13.568   1.363 -12.272  1.00 74.57           C  
ATOM   1497  CB  VAL A 192      12.041   1.343 -10.301  1.00 74.57           C  
ATOM   1498  O   VAL A 192      12.916   0.809 -13.155  1.00 74.57           O  
ATOM   1499  CG1 VAL A 192      12.948   0.248  -9.691  1.00 74.57           C  
ATOM   1500  CG2 VAL A 192      11.343   2.215  -9.231  1.00 74.57           C  
ATOM   1501  N   GLN A 193      14.874   1.199 -12.113  1.00 68.62           N  
ATOM   1502  CA  GLN A 193      15.630   0.196 -12.837  1.00 68.62           C  
ATOM   1503  C   GLN A 193      15.366  -1.196 -12.253  1.00 68.62           C  
ATOM   1504  CB  GLN A 193      17.101   0.595 -12.765  1.00 68.62           C  
ATOM   1505  O   GLN A 193      15.633  -1.453 -11.080  1.00 68.62           O  
ATOM   1506  CG  GLN A 193      17.967  -0.238 -13.711  1.00 68.62           C  
ATOM   1507  CD  GLN A 193      19.394   0.293 -13.772  1.00 68.62           C  
ATOM   1508  NE2 GLN A 193      20.207  -0.211 -14.672  1.00 68.62           N  
ATOM   1509  OE1 GLN A 193      19.803   1.169 -13.029  1.00 68.62           O  
ATOM   1510  N   GLN A 194      14.843  -2.105 -13.073  1.00 64.86           N  
ATOM   1511  CA  GLN A 194      14.774  -3.514 -12.703  1.00 64.86           C  
ATOM   1512  C   GLN A 194      16.204  -4.062 -12.648  1.00 64.86           C  
ATOM   1513  CB  GLN A 194      13.906  -4.288 -13.706  1.00 64.86           C  
ATOM   1514  O   GLN A 194      16.907  -4.055 -13.656  1.00 64.86           O  
ATOM   1515  CG  GLN A 194      12.434  -3.839 -13.684  1.00 64.86           C  
ATOM   1516  CD  GLN A 194      11.546  -4.669 -14.609  1.00 64.86           C  
ATOM   1517  NE2 GLN A 194      10.252  -4.437 -14.615  1.00 64.86           N  
ATOM   1518  OE1 GLN A 194      11.981  -5.546 -15.333  1.00 64.86           O  
ATOM   1519  N   SER A 195      16.649  -4.505 -11.474  1.00 55.72           N  
ATOM   1520  CA  SER A 195      17.972  -5.102 -11.284  1.00 55.72           C  
ATOM   1521  C   SER A 195      17.877  -6.388 -10.450  1.00 55.72           C  
ATOM   1522  CB  SER A 195      18.946  -4.081 -10.671  1.00 55.72           C  
ATOM   1523  O   SER A 195      16.958  -6.514  -9.631  1.00 55.72           O  
ATOM   1524  OG  SER A 195      18.623  -3.768  -9.331  1.00 55.72           O  
ATOM   1525  N   PRO A 196      18.803  -7.353 -10.636  1.00 59.28           N  
ATOM   1526  CA  PRO A 196      18.963  -8.498  -9.730  1.00 59.28           C  
ATOM   1527  C   PRO A 196      19.231  -7.999  -8.296  1.00 59.28           C  
ATOM   1528  CB  PRO A 196      20.088  -9.342 -10.342  1.00 59.28           C  
ATOM   1529  O   PRO A 196      19.594  -6.830  -8.138  1.00 59.28           O  
ATOM   1530  CG  PRO A 196      20.922  -8.326 -11.115  1.00 59.28           C  
ATOM   1531  CD  PRO A 196      19.886  -7.327 -11.610  1.00 59.28           C  
ATOM   1532  N   PRO A 197      18.928  -8.820  -7.268  1.00 67.12           N  
ATOM   1533  CA  PRO A 197      18.268  -8.384  -6.036  1.00 67.12           C  
ATOM   1534  C   PRO A 197      18.829  -7.060  -5.498  1.00 67.12           C  
ATOM   1535  CB  PRO A 197      18.432  -9.529  -5.027  1.00 67.12           C  
ATOM   1536  O   PRO A 197      20.038  -6.964  -5.283  1.00 67.12           O  
ATOM   1537  CG  PRO A 197      19.571 -10.368  -5.604  1.00 67.12           C  
ATOM   1538  CD  PRO A 197      19.409 -10.180  -7.110  1.00 67.12           C  
ATOM   1539  N   PRO A 198      17.976  -6.038  -5.294  1.00 71.26           N  
ATOM   1540  CA  PRO A 198      18.444  -4.708  -4.938  1.00 71.26           C  
ATOM   1541  C   PRO A 198      19.138  -4.741  -3.578  1.00 71.26           C  
ATOM   1542  CB  PRO A 198      17.201  -3.815  -4.944  1.00 71.26           C  
ATOM   1543  O   PRO A 198      18.693  -5.427  -2.652  1.00 71.26           O  
ATOM   1544  CG  PRO A 198      16.075  -4.791  -4.600  1.00 71.26           C  
ATOM   1545  CD  PRO A 198      16.520  -6.072  -5.306  1.00 71.26           C  
ATOM   1546  N   SER A 199      20.215  -3.971  -3.444  1.00 79.64           N  
ATOM   1547  CA  SER A 199      20.876  -3.817  -2.154  1.00 79.64           C  
ATOM   1548  C   SER A 199      19.928  -3.137  -1.155  1.00 79.64           C  
ATOM   1549  CB  SER A 199      22.199  -3.058  -2.294  1.00 79.64           C  
ATOM   1550  O   SER A 199      19.074  -2.339  -1.561  1.00 79.64           O  
ATOM   1551  OG  SER A 199      21.997  -1.667  -2.457  1.00 79.64           O  
ATOM   1552  N   PRO A 200      20.072  -3.387   0.160  1.00 79.74           N  
ATOM   1553  CA  PRO A 200      19.281  -2.691   1.172  1.00 79.74           C  
ATOM   1554  C   PRO A 200      19.296  -1.165   0.994  1.00 79.74           C  
ATOM   1555  CB  PRO A 200      19.876  -3.129   2.513  1.00 79.74           C  
ATOM   1556  O   PRO A 200      18.242  -0.544   1.053  1.00 79.74           O  
ATOM   1557  CG  PRO A 200      20.410  -4.529   2.210  1.00 79.74           C  
ATOM   1558  CD  PRO A 200      20.915  -4.403   0.774  1.00 79.74           C  
ATOM   1559  N   ALA A 201      20.450  -0.585   0.647  1.00 84.46           N  
ATOM   1560  CA  ALA A 201      20.598   0.849   0.399  1.00 84.46           C  
ATOM   1561  C   ALA A 201      19.801   1.350  -0.821  1.00 84.46           C  
ATOM   1562  CB  ALA A 201      22.093   1.141   0.229  1.00 84.46           C  
ATOM   1563  O   ALA A 201      19.211   2.431  -0.769  1.00 84.46           O  
ATOM   1564  N   GLN A 202      19.747   0.577  -1.914  1.00 79.64           N  
ATOM   1565  CA  GLN A 202      18.916   0.916  -3.077  1.00 79.64           C  
ATOM   1566  C   GLN A 202      17.432   0.919  -2.709  1.00 79.64           C  
ATOM   1567  CB  GLN A 202      19.146  -0.091  -4.212  1.00 79.64           C  
ATOM   1568  O   GLN A 202      16.695   1.822  -3.109  1.00 79.64           O  
ATOM   1569  CG  GLN A 202      20.480   0.116  -4.936  1.00 79.64           C  
ATOM   1570  CD  GLN A 202      20.738  -0.994  -5.949  1.00 79.64           C  
ATOM   1571  NE2 GLN A 202      21.175  -0.676  -7.145  1.00 79.64           N  
ATOM   1572  OE1 GLN A 202      20.551  -2.171  -5.683  1.00 79.64           O  
ATOM   1573  N   VAL A 203      17.004  -0.072  -1.925  1.00 79.01           N  
ATOM   1574  CA  VAL A 203      15.623  -0.163  -1.451  1.00 79.01           C  
ATOM   1575  C   VAL A 203      15.281   0.997  -0.521  1.00 79.01           C  
ATOM   1576  CB  VAL A 203      15.360  -1.508  -0.764  1.00 79.01           C  
ATOM   1577  O   VAL A 203      14.256   1.640  -0.725  1.00 79.01           O  
ATOM   1578  CG1 VAL A 203      13.915  -1.562  -0.286  1.00 79.01           C  
ATOM   1579  CG2 VAL A 203      15.563  -2.688  -1.723  1.00 79.01           C  
ATOM   1580  N   ASP A 204      16.148   1.311   0.441  1.00 83.07           N  
ATOM   1581  CA  ASP A 204      15.925   2.396   1.399  1.00 83.07           C  
ATOM   1582  C   ASP A 204      15.878   3.762   0.682  1.00 83.07           C  
ATOM   1583  CB  ASP A 204      17.016   2.358   2.489  1.00 83.07           C  
ATOM   1584  O   ASP A 204      15.008   4.587   0.960  1.00 83.07           O  
ATOM   1585  CG  ASP A 204      17.020   1.086   3.365  1.00 83.07           C  
ATOM   1586  OD1 ASP A 204      16.010   0.344   3.430  1.00 83.07           O  
ATOM   1587  OD2 ASP A 204      18.062   0.797   3.992  1.00 83.07           O  
ATOM   1588  N   THR A 205      16.741   3.978  -0.321  1.00 85.62           N  
ATOM   1589  CA  THR A 205      16.740   5.193  -1.164  1.00 85.62           C  
ATOM   1590  C   THR A 205      15.426   5.349  -1.926  1.00 85.62           C  
ATOM   1591  CB  THR A 205      17.890   5.146  -2.185  1.00 85.62           C  
ATOM   1592  O   THR A 205      14.822   6.425  -1.967  1.00 85.62           O  
ATOM   1593  CG2 THR A 205      17.944   6.378  -3.091  1.00 85.62           C  
ATOM   1594  OG1 THR A 205      19.127   5.088  -1.522  1.00 85.62           O  
ATOM   1595  N   LEU A 206      14.963   4.265  -2.544  1.00 83.37           N  
ATOM   1596  CA  LEU A 206      13.705   4.239  -3.273  1.00 83.37           C  
ATOM   1597  C   LEU A 206      12.507   4.466  -2.345  1.00 83.37           C  
ATOM   1598  CB  LEU A 206      13.634   2.881  -3.960  1.00 83.37           C  
ATOM   1599  O   LEU A 206      11.609   5.231  -2.691  1.00 83.37           O  
ATOM   1600  CG  LEU A 206      12.273   2.588  -4.591  1.00 83.37           C  
ATOM   1601  CD1 LEU A 206      12.011   3.476  -5.811  1.00 83.37           C  
ATOM   1602  CD2 LEU A 206      12.295   1.115  -4.942  1.00 83.37           C  
ATOM   1603  N   GLN A 207      12.499   3.826  -1.179  1.00 82.89           N  
ATOM   1604  CA  GLN A 207      11.456   3.971  -0.172  1.00 82.89           C  
ATOM   1605  C   GLN A 207      11.400   5.410   0.361  1.00 82.89           C  
ATOM   1606  CB  GLN A 207      11.741   2.957   0.938  1.00 82.89           C  
ATOM   1607  O   GLN A 207      10.316   5.979   0.468  1.00 82.89           O  
ATOM   1608  CG  GLN A 207      10.637   2.879   1.997  1.00 82.89           C  
ATOM   1609  CD  GLN A 207      11.074   2.004   3.165  1.00 82.89           C  
ATOM   1610  NE2 GLN A 207      10.453   2.139   4.303  1.00 82.89           N  
ATOM   1611  OE1 GLN A 207      12.010   1.224   3.123  1.00 82.89           O  
ATOM   1612  N   ALA A 208      12.548   6.047   0.610  1.00 88.03           N  
ATOM   1613  CA  ALA A 208      12.608   7.456   0.997  1.00 88.03           C  
ATOM   1614  C   ALA A 208      12.030   8.371  -0.097  1.00 88.03           C  
ATOM   1615  CB  ALA A 208      14.063   7.814   1.320  1.00 88.03           C  
ATOM   1616  O   ALA A 208      11.230   9.264   0.187  1.00 88.03           O  
ATOM   1617  N   ARG A 209      12.366   8.108  -1.369  1.00 89.21           N  
ATOM   1618  CA  ARG A 209      11.787   8.827  -2.516  1.00 89.21           C  
ATOM   1619  C   ARG A 209      10.277   8.617  -2.614  1.00 89.21           C  
ATOM   1620  CB  ARG A 209      12.510   8.391  -3.798  1.00 89.21           C  
ATOM   1621  O   ARG A 209       9.553   9.568  -2.899  1.00 89.21           O  
ATOM   1622  CG  ARG A 209      12.052   9.190  -5.025  1.00 89.21           C  
ATOM   1623  CD  ARG A 209      12.844   8.745  -6.256  1.00 89.21           C  
ATOM   1624  NE  ARG A 209      12.422   9.475  -7.467  1.00 89.21           N  
ATOM   1625  NH1 ARG A 209      13.657   8.256  -8.970  1.00 89.21           N  
ATOM   1626  NH2 ARG A 209      12.412   9.956  -9.699  1.00 89.21           N  
ATOM   1627  CZ  ARG A 209      12.832   9.229  -8.701  1.00 89.21           C  
ATOM   1628  N   TYR A 210       9.811   7.393  -2.388  1.00 86.12           N  
ATOM   1629  CA  TYR A 210       8.397   7.044  -2.379  1.00 86.12           C  
ATOM   1630  C   TYR A 210       7.620   7.816  -1.311  1.00 86.12           C  
ATOM   1631  CB  TYR A 210       8.253   5.529  -2.195  1.00 86.12           C  
ATOM   1632  O   TYR A 210       6.654   8.507  -1.634  1.00 86.12           O  
ATOM   1633  CG  TYR A 210       6.819   5.147  -1.963  1.00 86.12           C  
ATOM   1634  CD1 TYR A 210       6.373   4.678  -0.708  1.00 86.12           C  
ATOM   1635  CD2 TYR A 210       5.912   5.375  -3.005  1.00 86.12           C  
ATOM   1636  CE1 TYR A 210       5.006   4.395  -0.510  1.00 86.12           C  
ATOM   1637  CE2 TYR A 210       4.558   5.153  -2.776  1.00 86.12           C  
ATOM   1638  OH  TYR A 210       2.796   4.340  -1.507  1.00 86.12           O  
ATOM   1639  CZ  TYR A 210       4.105   4.636  -1.563  1.00 86.12           C  
ATOM   1640  N   VAL A 211       8.094   7.763  -0.067  1.00 87.11           N  
ATOM   1641  CA  VAL A 211       7.509   8.487   1.064  1.00 87.11           C  
ATOM   1642  C   VAL A 211       7.487   9.988   0.793  1.00 87.11           C  
ATOM   1643  CB  VAL A 211       8.294   8.159   2.343  1.00 87.11           C  
ATOM   1644  O   VAL A 211       6.441  10.611   0.935  1.00 87.11           O  
ATOM   1645  CG1 VAL A 211       7.920   9.063   3.514  1.00 87.11           C  
ATOM   1646  CG2 VAL A 211       8.022   6.718   2.785  1.00 87.11           C  
ATOM   1647  N   GLY A 212       8.595  10.565   0.316  1.00 91.80           N  
ATOM   1648  CA  GLY A 212       8.652  11.988  -0.024  1.00 91.80           C  
ATOM   1649  C   GLY A 212       7.621  12.393  -1.084  1.00 91.80           C  
ATOM   1650  O   GLY A 212       6.961  13.420  -0.938  1.00 91.80           O  
ATOM   1651  N   ARG A 213       7.426  11.570  -2.126  1.00 90.74           N  
ATOM   1652  CA  ARG A 213       6.409  11.817  -3.164  1.00 90.74           C  
ATOM   1653  C   ARG A 213       4.986  11.669  -2.648  1.00 90.74           C  
ATOM   1654  CB  ARG A 213       6.622  10.882  -4.365  1.00 90.74           C  
ATOM   1655  O   ARG A 213       4.130  12.448  -3.052  1.00 90.74           O  
ATOM   1656  CG  ARG A 213       7.864  11.226  -5.195  1.00 90.74           C  
ATOM   1657  CD  ARG A 213       7.760  12.622  -5.813  1.00 90.74           C  
ATOM   1658  NE  ARG A 213       8.901  12.904  -6.697  1.00 90.74           N  
ATOM   1659  NH1 ARG A 213       8.191  14.994  -7.325  1.00 90.74           N  
ATOM   1660  NH2 ARG A 213      10.068  14.160  -8.198  1.00 90.74           N  
ATOM   1661  CZ  ARG A 213       9.042  14.009  -7.405  1.00 90.74           C  
ATOM   1662  N   LEU A 214       4.734  10.703  -1.771  1.00 89.15           N  
ATOM   1663  CA  LEU A 214       3.425  10.516  -1.157  1.00 89.15           C  
ATOM   1664  C   LEU A 214       3.068  11.683  -0.229  1.00 89.15           C  
ATOM   1665  CB  LEU A 214       3.436   9.180  -0.411  1.00 89.15           C  
ATOM   1666  O   LEU A 214       1.960  12.204  -0.323  1.00 89.15           O  
ATOM   1667  CG  LEU A 214       2.105   8.866   0.288  1.00 89.15           C  
ATOM   1668  CD1 LEU A 214       0.960   8.552  -0.677  1.00 89.15           C  
ATOM   1669  CD2 LEU A 214       2.344   7.658   1.173  1.00 89.15           C  
ATOM   1670  N   THR A 215       4.009  12.124   0.613  1.00 90.72           N  
ATOM   1671  CA  THR A 215       3.832  13.304   1.467  1.00 90.72           C  
ATOM   1672  C   THR A 215       3.577  14.541   0.625  1.00 90.72           C  
ATOM   1673  CB  THR A 215       5.032  13.514   2.402  1.00 90.72           C  
ATOM   1674  O   THR A 215       2.579  15.211   0.844  1.00 90.72           O  
ATOM   1675  CG2 THR A 215       4.829  14.681   3.366  1.00 90.72           C  
ATOM   1676  OG1 THR A 215       5.213  12.373   3.207  1.00 90.72           O  
ATOM   1677  N   GLN A 216       4.390  14.792  -0.404  1.00 92.43           N  
ATOM   1678  CA  GLN A 216       4.154  15.898  -1.333  1.00 92.43           C  
ATOM   1679  C   GLN A 216       2.745  15.838  -1.949  1.00 92.43           C  
ATOM   1680  CB  GLN A 216       5.246  15.868  -2.417  1.00 92.43           C  
ATOM   1681  O   GLN A 216       2.021  16.831  -1.932  1.00 92.43           O  
ATOM   1682  CG  GLN A 216       5.047  17.006  -3.423  1.00 92.43           C  
ATOM   1683  CD  GLN A 216       6.048  17.048  -4.572  1.00 92.43           C  
ATOM   1684  NE2 GLN A 216       5.959  18.092  -5.360  1.00 92.43           N  
ATOM   1685  OE1 GLN A 216       6.864  16.159  -4.830  1.00 92.43           O  
ATOM   1686  N   LEU A 217       2.337  14.668  -2.456  1.00 91.81           N  
ATOM   1687  CA  LEU A 217       1.022  14.481  -3.069  1.00 91.81           C  
ATOM   1688  C   LEU A 217      -0.112  14.786  -2.085  1.00 91.81           C  
ATOM   1689  CB  LEU A 217       0.918  13.034  -3.585  1.00 91.81           C  
ATOM   1690  O   LEU A 217      -1.117  15.374  -2.478  1.00 91.81           O  
ATOM   1691  CG  LEU A 217      -0.300  12.775  -4.487  1.00 91.81           C  
ATOM   1692  CD1 LEU A 217      -0.133  13.481  -5.837  1.00 91.81           C  
ATOM   1693  CD2 LEU A 217      -0.430  11.272  -4.740  1.00 91.81           C  
ATOM   1694  N   PHE A 218       0.052  14.395  -0.821  1.00 90.67           N  
ATOM   1695  CA  PHE A 218      -0.892  14.705   0.243  1.00 90.67           C  
ATOM   1696  C   PHE A 218      -0.948  16.202   0.537  1.00 90.67           C  
ATOM   1697  CB  PHE A 218      -0.555  13.858   1.472  1.00 90.67           C  
ATOM   1698  O   PHE A 218      -2.031  16.776   0.445  1.00 90.67           O  
ATOM   1699  CG  PHE A 218      -1.369  14.221   2.688  1.00 90.67           C  
ATOM   1700  CD1 PHE A 218      -0.888  15.215   3.554  1.00 90.67           C  
ATOM   1701  CD2 PHE A 218      -2.612  13.610   2.936  1.00 90.67           C  
ATOM   1702  CE1 PHE A 218      -1.668  15.626   4.636  1.00 90.67           C  
ATOM   1703  CE2 PHE A 218      -3.399  14.031   4.019  1.00 90.67           C  
ATOM   1704  CZ  PHE A 218      -2.924  15.050   4.860  1.00 90.67           C  
ATOM   1705  N   GLU A 219       0.190  16.846   0.799  1.00 91.64           N  
ATOM   1706  CA  GLU A 219       0.240  18.273   1.142  1.00 91.64           C  
ATOM   1707  C   GLU A 219      -0.372  19.153   0.037  1.00 91.64           C  
ATOM   1708  CB  GLU A 219       1.692  18.710   1.406  1.00 91.64           C  
ATOM   1709  O   GLU A 219      -1.115  20.090   0.325  1.00 91.64           O  
ATOM   1710  CG  GLU A 219       2.381  18.041   2.609  1.00 91.64           C  
ATOM   1711  CD  GLU A 219       1.680  18.263   3.949  1.00 91.64           C  
ATOM   1712  OE1 GLU A 219       1.674  17.318   4.770  1.00 91.64           O  
ATOM   1713  OE2 GLU A 219       1.172  19.376   4.186  1.00 91.64           O  
ATOM   1714  N   GLU A 220      -0.135  18.810  -1.234  1.00 92.75           N  
ATOM   1715  CA  GLU A 220      -0.678  19.518  -2.403  1.00 92.75           C  
ATOM   1716  C   GLU A 220      -2.208  19.403  -2.539  1.00 92.75           C  
ATOM   1717  CB  GLU A 220      -0.025  18.950  -3.677  1.00 92.75           C  
ATOM   1718  O   GLU A 220      -2.850  20.269  -3.137  1.00 92.75           O  
ATOM   1719  CG  GLU A 220       1.432  19.400  -3.876  1.00 92.75           C  
ATOM   1720  CD  GLU A 220       2.135  18.691  -5.051  1.00 92.75           C  
ATOM   1721  OE1 GLU A 220       3.340  18.976  -5.265  1.00 92.75           O  
ATOM   1722  OE2 GLU A 220       1.501  17.854  -5.741  1.00 92.75           O  
ATOM   1723  N   HIS A 221      -2.809  18.330  -2.017  1.00 91.64           N  
ATOM   1724  CA  HIS A 221      -4.216  17.997  -2.262  1.00 91.64           C  
ATOM   1725  C   HIS A 221      -5.105  18.087  -1.016  1.00 91.64           C  
ATOM   1726  CB  HIS A 221      -4.289  16.611  -2.914  1.00 91.64           C  
ATOM   1727  O   HIS A 221      -6.326  18.185  -1.158  1.00 91.64           O  
ATOM   1728  CG  HIS A 221      -3.761  16.597  -4.328  1.00 91.64           C  
ATOM   1729  CD2 HIS A 221      -4.468  16.765  -5.488  1.00 91.64           C  
ATOM   1730  ND1 HIS A 221      -2.441  16.497  -4.681  1.00 91.64           N  
ATOM   1731  CE1 HIS A 221      -2.344  16.626  -6.011  1.00 91.64           C  
ATOM   1732  NE2 HIS A 221      -3.568  16.755  -6.560  1.00 91.64           N  
ATOM   1733  N   GLN A 222      -4.531  18.083   0.189  1.00 88.68           N  
ATOM   1734  CA  GLN A 222      -5.263  18.026   1.457  1.00 88.68           C  
ATOM   1735  C   GLN A 222      -6.319  19.143   1.577  1.00 88.68           C  
ATOM   1736  CB  GLN A 222      -4.239  18.026   2.612  1.00 88.68           C  
ATOM   1737  O   GLN A 222      -7.501  18.862   1.799  1.00 88.68           O  
ATOM   1738  CG  GLN A 222      -3.551  19.378   2.845  1.00 88.68           C  
ATOM   1739  CD  GLN A 222      -2.483  19.302   3.913  1.00 88.68           C  
ATOM   1740  NE2 GLN A 222      -1.406  20.023   3.729  1.00 88.68           N  
ATOM   1741  OE1 GLN A 222      -2.633  18.617   4.902  1.00 88.68           O  
ATOM   1742  N   ALA A 223      -5.930  20.394   1.299  1.00 89.54           N  
ATOM   1743  CA  ALA A 223      -6.789  21.565   1.460  1.00 89.54           C  
ATOM   1744  C   ALA A 223      -7.975  21.526   0.489  1.00 89.54           C  
ATOM   1745  CB  ALA A 223      -5.933  22.821   1.253  1.00 89.54           C  
ATOM   1746  O   ALA A 223      -9.115  21.796   0.865  1.00 89.54           O  
ATOM   1747  N   ARG A 224      -7.727  21.093  -0.756  1.00 90.68           N  
ATOM   1748  CA  ARG A 224      -8.757  20.946  -1.796  1.00 90.68           C  
ATOM   1749  C   ARG A 224      -9.852  19.956  -1.399  1.00 90.68           C  
ATOM   1750  CB  ARG A 224      -8.073  20.514  -3.102  1.00 90.68           C  
ATOM   1751  O   ARG A 224     -10.980  20.059  -1.878  1.00 90.68           O  
ATOM   1752  CG  ARG A 224      -9.062  20.463  -4.273  1.00 90.68           C  
ATOM   1753  CD  ARG A 224      -8.344  20.119  -5.574  1.00 90.68           C  
ATOM   1754  NE  ARG A 224      -9.298  20.091  -6.696  1.00 90.68           N  
ATOM   1755  NH1 ARG A 224      -7.766  19.708  -8.357  1.00 90.68           N  
ATOM   1756  NH2 ARG A 224      -9.928  19.944  -8.877  1.00 90.68           N  
ATOM   1757  CZ  ARG A 224      -8.994  19.911  -7.967  1.00 90.68           C  
ATOM   1758  N   TYR A 225      -9.523  18.987  -0.553  1.00 87.95           N  
ATOM   1759  CA  TYR A 225     -10.420  17.899  -0.181  1.00 87.95           C  
ATOM   1760  C   TYR A 225     -10.908  17.967   1.266  1.00 87.95           C  
ATOM   1761  CB  TYR A 225      -9.767  16.580  -0.594  1.00 87.95           C  
ATOM   1762  O   TYR A 225     -11.530  17.012   1.736  1.00 87.95           O  
ATOM   1763  CG  TYR A 225      -9.471  16.496  -2.087  1.00 87.95           C  
ATOM   1764  CD1 TYR A 225     -10.444  16.856  -3.045  1.00 87.95           C  
ATOM   1765  CD2 TYR A 225      -8.196  16.099  -2.522  1.00 87.95           C  
ATOM   1766  CE1 TYR A 225     -10.150  16.794  -4.420  1.00 87.95           C  
ATOM   1767  CE2 TYR A 225      -7.902  16.021  -3.893  1.00 87.95           C  
ATOM   1768  OH  TYR A 225      -8.539  16.429  -6.152  1.00 87.95           O  
ATOM   1769  CZ  TYR A 225      -8.870  16.390  -4.840  1.00 87.95           C  
ATOM   1770  N   GLY A 226     -10.722  19.120   1.918  1.00 85.54           N  
ATOM   1771  CA  GLY A 226     -11.282  19.428   3.233  1.00 85.54           C  
ATOM   1772  C   GLY A 226     -10.470  18.886   4.407  1.00 85.54           C  
ATOM   1773  O   GLY A 226     -11.007  18.773   5.505  1.00 85.54           O  
ATOM   1774  N   VAL A 227      -9.202  18.533   4.191  1.00 85.07           N  
ATOM   1775  CA  VAL A 227      -8.286  18.173   5.274  1.00 85.07           C  
ATOM   1776  C   VAL A 227      -7.641  19.461   5.816  1.00 85.07           C  
ATOM   1777  CB  VAL A 227      -7.241  17.161   4.799  1.00 85.07           C  
ATOM   1778  O   VAL A 227      -7.089  20.228   5.021  1.00 85.07           O  
ATOM   1779  CG1 VAL A 227      -6.248  16.808   5.909  1.00 85.07           C  
ATOM   1780  CG2 VAL A 227      -7.887  15.858   4.309  1.00 85.07           C  
ATOM   1781  N   PRO A 228      -7.737  19.731   7.133  1.00 87.79           N  
ATOM   1782  CA  PRO A 228      -7.129  20.904   7.762  1.00 87.79           C  
ATOM   1783  C   PRO A 228      -5.614  20.991   7.537  1.00 87.79           C  
ATOM   1784  CB  PRO A 228      -7.454  20.759   9.248  1.00 87.79           C  
ATOM   1785  O   PRO A 228      -4.936  19.970   7.518  1.00 87.79           O  
ATOM   1786  CG  PRO A 228      -8.754  19.971   9.269  1.00 87.79           C  
ATOM   1787  CD  PRO A 228      -8.541  19.006   8.110  1.00 87.79           C  
ATOM   1788  N   ALA A 229      -5.076  22.205   7.402  1.00 87.37           N  
ATOM   1789  CA  ALA A 229      -3.660  22.425   7.084  1.00 87.37           C  
ATOM   1790  C   ALA A 229      -2.681  21.985   8.192  1.00 87.37           C  
ATOM   1791  CB  ALA A 229      -3.477  23.912   6.751  1.00 87.37           C  
ATOM   1792  O   ALA A 229      -1.499  21.817   7.924  1.00 87.37           O  
ATOM   1793  N   ASP A 230      -3.158  21.801   9.426  1.00 88.04           N  
ATOM   1794  CA  ASP A 230      -2.389  21.270  10.558  1.00 88.04           C  
ATOM   1795  C   ASP A 230      -2.289  19.732  10.551  1.00 88.04           C  
ATOM   1796  CB  ASP A 230      -3.025  21.774  11.871  1.00 88.04           C  
ATOM   1797  O   ASP A 230      -1.587  19.138  11.374  1.00 88.04           O  
ATOM   1798  CG  ASP A 230      -4.452  21.249  12.096  1.00 88.04           C  
ATOM   1799  OD1 ASP A 230      -5.280  21.414  11.173  1.00 88.04           O  
ATOM   1800  OD2 ASP A 230      -4.735  20.677  13.173  1.00 88.04           O  
ATOM   1801  N   ARG A 231      -3.005  19.057   9.641  1.00 84.34           N  
ATOM   1802  CA  ARG A 231      -3.051  17.595   9.555  1.00 84.34           C  
ATOM   1803  C   ARG A 231      -2.085  17.082   8.503  1.00 84.34           C  
ATOM   1804  CB  ARG A 231      -4.485  17.133   9.250  1.00 84.34           C  
ATOM   1805  O   ARG A 231      -2.449  16.957   7.348  1.00 84.34           O  
ATOM   1806  CG  ARG A 231      -5.458  17.377  10.404  1.00 84.34           C  
ATOM   1807  CD  ARG A 231      -5.153  16.416  11.553  1.00 84.34           C  
ATOM   1808  NE  ARG A 231      -6.111  16.594  12.650  1.00 84.34           N  
ATOM   1809  NH1 ARG A 231      -5.975  14.473  13.512  1.00 84.34           N  
ATOM   1810  NH2 ARG A 231      -7.330  15.976  14.460  1.00 84.34           N  
ATOM   1811  CZ  ARG A 231      -6.466  15.682  13.532  1.00 84.34           C  
ATOM   1812  N   HIS A 232      -0.909  16.651   8.936  1.00 85.79           N  
ATOM   1813  CA  HIS A 232       0.079  16.011   8.065  1.00 85.79           C  
ATOM   1814  C   HIS A 232      -0.036  14.481   8.059  1.00 85.79           C  
ATOM   1815  CB  HIS A 232       1.472  16.497   8.470  1.00 85.79           C  
ATOM   1816  O   HIS A 232      -0.598  13.874   8.980  1.00 85.79           O  
ATOM   1817  CG  HIS A 232       1.579  17.993   8.339  1.00 85.79           C  
ATOM   1818  CD2 HIS A 232       1.612  18.913   9.351  1.00 85.79           C  
ATOM   1819  ND1 HIS A 232       1.536  18.696   7.161  1.00 85.79           N  
ATOM   1820  CE1 HIS A 232       1.544  20.004   7.449  1.00 85.79           C  
ATOM   1821  NE2 HIS A 232       1.620  20.187   8.778  1.00 85.79           N  
ATOM   1822  N   LEU A 233       0.547  13.838   7.040  1.00 83.30           N  
ATOM   1823  CA  LEU A 233       0.755  12.387   7.065  1.00 83.30           C  
ATOM   1824  C   LEU A 233       1.671  12.017   8.233  1.00 83.30           C  
ATOM   1825  CB  LEU A 233       1.383  11.870   5.760  1.00 83.30           C  
ATOM   1826  O   LEU A 233       2.823  12.446   8.301  1.00 83.30           O  
ATOM   1827  CG  LEU A 233       0.506  11.972   4.510  1.00 83.30           C  
ATOM   1828  CD1 LEU A 233       1.264  11.376   3.321  1.00 83.30           C  
ATOM   1829  CD2 LEU A 233      -0.835  11.248   4.666  1.00 83.30           C  
ATOM   1830  N   VAL A 234       1.180  11.164   9.127  1.00 82.14           N  
ATOM   1831  CA  VAL A 234       1.977  10.656  10.244  1.00 82.14           C  
ATOM   1832  C   VAL A 234       2.656   9.369   9.799  1.00 82.14           C  
ATOM   1833  CB  VAL A 234       1.134  10.472  11.516  1.00 82.14           C  
ATOM   1834  O   VAL A 234       2.019   8.323   9.688  1.00 82.14           O  
ATOM   1835  CG1 VAL A 234       2.016  10.011  12.685  1.00 82.14           C  
ATOM   1836  CG2 VAL A 234       0.461  11.787  11.930  1.00 82.14           C  
ATOM   1837  N   LEU A 235       3.958   9.437   9.539  1.00 78.73           N  
ATOM   1838  CA  LEU A 235       4.755   8.270   9.171  1.00 78.73           C  
ATOM   1839  C   LEU A 235       5.110   7.477  10.430  1.00 78.73           C  
ATOM   1840  CB  LEU A 235       6.010   8.713   8.407  1.00 78.73           C  
ATOM   1841  O   LEU A 235       5.925   7.920  11.238  1.00 78.73           O  
ATOM   1842  CG  LEU A 235       5.728   9.519   7.127  1.00 78.73           C  
ATOM   1843  CD1 LEU A 235       7.062  10.025   6.591  1.00 78.73           C  
ATOM   1844  CD2 LEU A 235       5.024   8.686   6.053  1.00 78.73           C  
ATOM   1845  N   THR A 236       4.505   6.306  10.607  1.00 69.17           N  
ATOM   1846  CA  THR A 236       4.757   5.451  11.774  1.00 69.17           C  
ATOM   1847  C   THR A 236       5.713   4.304  11.442  1.00 69.17           C  
ATOM   1848  CB  THR A 236       3.452   4.972  12.436  1.00 69.17           C  
ATOM   1849  O   THR A 236       5.908   3.913  10.285  1.00 69.17           O  
ATOM   1850  CG2 THR A 236       2.630   6.137  12.986  1.00 69.17           C  
ATOM   1851  OG1 THR A 236       2.621   4.303  11.523  1.00 69.17           O  
ATOM   1852  N   GLU A 237       6.363   3.758  12.468  1.00 56.61           N  
ATOM   1853  CA  GLU A 237       7.117   2.514  12.335  1.00 56.61           C  
ATOM   1854  C   GLU A 237       6.147   1.332  12.299  1.00 56.61           C  
ATOM   1855  CB  GLU A 237       8.149   2.371  13.463  1.00 56.61           C  
ATOM   1856  O   GLU A 237       5.288   1.186  13.170  1.00 56.61           O  
ATOM   1857  CG  GLU A 237       9.339   3.311  13.221  1.00 56.61           C  
ATOM   1858  CD  GLU A 237      10.432   3.243  14.297  1.00 56.61           C  
ATOM   1859  OE1 GLU A 237      11.342   4.104  14.213  1.00 56.61           O  
ATOM   1860  OE2 GLU A 237      10.368   2.341  15.156  1.00 56.61           O  
ATOM   1861  N   ALA A 238       6.279   0.466  11.293  1.00 52.10           N  
ATOM   1862  CA  ALA A 238       5.576  -0.807  11.307  1.00 52.10           C  
ATOM   1863  C   ALA A 238       6.145  -1.655  12.454  1.00 52.10           C  
ATOM   1864  CB  ALA A 238       5.723  -1.490   9.941  1.00 52.10           C  
ATOM   1865  O   ALA A 238       7.359  -1.880  12.500  1.00 52.10           O  
ATOM   1866  N   ARG A 239       5.286  -2.131  13.369  1.00 44.25           N  
ATOM   1867  CA  ARG A 239       5.721  -3.055  14.425  1.00 44.25           C  
ATOM   1868  C   ARG A 239       6.417  -4.263  13.787  1.00 44.25           C  
ATOM   1869  CB  ARG A 239       4.559  -3.553  15.296  1.00 44.25           C  
ATOM   1870  O   ARG A 239       5.887  -4.792  12.808  1.00 44.25           O  
ATOM   1871  CG  ARG A 239       4.006  -2.485  16.246  1.00 44.25           C  
ATOM   1872  CD  ARG A 239       3.049  -3.147  17.246  1.00 44.25           C  
ATOM   1873  NE  ARG A 239       2.298  -2.147  18.025  1.00 44.25           N  
ATOM   1874  NH1 ARG A 239       1.658  -3.510  19.766  1.00 44.25           N  
ATOM   1875  NH2 ARG A 239       1.019  -1.373  19.737  1.00 44.25           N  
ATOM   1876  CZ  ARG A 239       1.667  -2.349  19.168  1.00 44.25           C  
ATOM   1877  N   PRO A 240       7.554  -4.726  14.333  1.00 37.56           N  
ATOM   1878  CA  PRO A 240       8.176  -5.954  13.875  1.00 37.56           C  
ATOM   1879  C   PRO A 240       7.179  -7.097  14.041  1.00 37.56           C  
ATOM   1880  CB  PRO A 240       9.446  -6.137  14.707  1.00 37.56           C  
ATOM   1881  O   PRO A 240       6.666  -7.390  15.118  1.00 37.56           O  
ATOM   1882  CG  PRO A 240       9.151  -5.344  15.977  1.00 37.56           C  
ATOM   1883  CD  PRO A 240       8.263  -4.204  15.489  1.00 37.56           C  
ATOM   1884  N   THR A 241       6.872  -7.711  12.923  1.00 41.43           N  
ATOM   1885  CA  THR A 241       5.905  -8.787  12.779  1.00 41.43           C  
ATOM   1886  C   THR A 241       6.687 -10.059  12.510  1.00 41.43           C  
ATOM   1887  CB  THR A 241       4.962  -8.474  11.620  1.00 41.43           C  
ATOM   1888  O   THR A 241       7.360 -10.179  11.485  1.00 41.43           O  
ATOM   1889  CG2 THR A 241       3.707  -7.709  12.027  1.00 41.43           C  
ATOM   1890  OG1 THR A 241       5.674  -7.663  10.707  1.00 41.43           O  
ATOM   1891  N   ALA A 242       6.614 -11.002  13.446  1.00 29.67           N  
ATOM   1892  CA  ALA A 242       7.154 -12.340  13.273  1.00 29.67           C  
ATOM   1893  C   ALA A 242       6.288 -13.093  12.253  1.00 29.67           C  
ATOM   1894  CB  ALA A 242       7.200 -13.025  14.647  1.00 29.67           C  
ATOM   1895  O   ALA A 242       5.272 -13.687  12.607  1.00 29.67           O  
ATOM   1896  N   TRP A 243       6.653 -13.033  10.973  1.00 33.06           N  
ATOM   1897  CA  TRP A 243       6.100 -13.963   9.994  1.00 33.06           C  
ATOM   1898  C   TRP A 243       6.829 -15.301  10.107  1.00 33.06           C  
ATOM   1899  CB  TRP A 243       6.139 -13.393   8.571  1.00 33.06           C  
ATOM   1900  O   TRP A 243       8.066 -15.312  10.118  1.00 33.06           O  
ATOM   1901  CG  TRP A 243       4.851 -12.729   8.207  1.00 33.06           C  
ATOM   1902  CD1 TRP A 243       3.797 -13.340   7.624  1.00 33.06           C  
ATOM   1903  CD2 TRP A 243       4.423 -11.358   8.438  1.00 33.06           C  
ATOM   1904  CE2 TRP A 243       3.036 -11.256   8.121  1.00 33.06           C  
ATOM   1905  CE3 TRP A 243       5.079 -10.165   8.766  1.00 33.06           C  
ATOM   1906  NE1 TRP A 243       2.725 -12.475   7.573  1.00 33.06           N  
ATOM   1907  CH2 TRP A 243       2.967  -8.912   8.624  1.00 33.06           C  
ATOM   1908  CZ2 TRP A 243       2.286 -10.088   8.308  1.00 33.06           C  
ATOM   1909  CZ3 TRP A 243       4.362  -8.954   8.701  1.00 33.06           C  
ATOM   1910  N   PRO A 244       6.109 -16.437  10.136  1.00 28.53           N  
ATOM   1911  CA  PRO A 244       6.726 -17.709   9.811  1.00 28.53           C  
ATOM   1912  C   PRO A 244       7.294 -17.571   8.398  1.00 28.53           C  
ATOM   1913  CB  PRO A 244       5.619 -18.770   9.891  1.00 28.53           C  
ATOM   1914  O   PRO A 244       6.587 -17.136   7.484  1.00 28.53           O  
ATOM   1915  CG  PRO A 244       4.432 -18.052  10.535  1.00 28.53           C  
ATOM   1916  CD  PRO A 244       4.666 -16.582  10.209  1.00 28.53           C  
ATOM   1917  N   ARG A 245       8.576 -17.900   8.207  1.00 29.43           N  
ATOM   1918  CA  ARG A 245       9.107 -18.077   6.853  1.00 29.43           C  
ATOM   1919  C   ARG A 245       8.246 -19.161   6.218  1.00 29.43           C  
ATOM   1920  CB  ARG A 245      10.587 -18.502   6.858  1.00 29.43           C  
ATOM   1921  O   ARG A 245       8.283 -20.296   6.682  1.00 29.43           O  
ATOM   1922  CG  ARG A 245      11.529 -17.437   7.432  1.00 29.43           C  
ATOM   1923  CD  ARG A 245      12.991 -17.894   7.319  1.00 29.43           C  
ATOM   1924  NE  ARG A 245      13.839 -17.214   8.318  1.00 29.43           N  
ATOM   1925  NH1 ARG A 245      15.870 -17.424   7.260  1.00 29.43           N  
ATOM   1926  NH2 ARG A 245      15.771 -16.523   9.298  1.00 29.43           N  
ATOM   1927  CZ  ARG A 245      15.151 -17.057   8.284  1.00 29.43           C  
ATOM   1928  N   LEU A 246       7.464 -18.810   5.200  1.00 33.01           N  
ATOM   1929  CA  LEU A 246       6.915 -19.807   4.293  1.00 33.01           C  
ATOM   1930  C   LEU A 246       8.128 -20.495   3.665  1.00 33.01           C  
ATOM   1931  CB  LEU A 246       5.991 -19.148   3.251  1.00 33.01           C  
ATOM   1932  O   LEU A 246       8.796 -19.937   2.795  1.00 33.01           O  
ATOM   1933  CG  LEU A 246       4.653 -18.634   3.819  1.00 33.01           C  
ATOM   1934  CD1 LEU A 246       3.949 -17.770   2.772  1.00 33.01           C  
ATOM   1935  CD2 LEU A 246       3.709 -19.774   4.208  1.00 33.01           C  
ATOM   1936  N   SER A 247       8.480 -21.655   4.208  1.00 28.55           N  
ATOM   1937  CA  SER A 247       9.354 -22.618   3.564  1.00 28.55           C  
ATOM   1938  C   SER A 247       8.727 -22.932   2.213  1.00 28.55           C  
ATOM   1939  CB  SER A 247       9.463 -23.872   4.443  1.00 28.55           C  
ATOM   1940  O   SER A 247       7.616 -23.456   2.160  1.00 28.55           O  
ATOM   1941  OG  SER A 247       8.186 -24.257   4.917  1.00 28.55           O  
ATOM   1942  N   ALA A 248       9.410 -22.541   1.139  1.00 29.28           N  
ATOM   1943  CA  ALA A 248       9.110 -23.027  -0.194  1.00 29.28           C  
ATOM   1944  C   ALA A 248       9.226 -24.558  -0.162  1.00 29.28           C  
ATOM   1945  CB  ALA A 248      10.090 -22.376  -1.180  1.00 29.28           C  
ATOM   1946  O   ALA A 248      10.315 -25.085   0.074  1.00 29.28           O  
ATOM   1947  N   GLY A 249       8.083 -25.226  -0.293  1.00 30.73           N  
ATOM   1948  CA  GLY A 249       7.997 -26.578  -0.834  1.00 30.73           C  
ATOM   1949  C   GLY A 249       7.809 -26.506  -2.339  1.00 30.73           C  
ATOM   1950  O   GLY A 249       7.314 -25.453  -2.810  1.00 30.73           O  
ATOM   1951  OXT GLY A 249       8.176 -27.511  -2.971  1.00 30.73           O  
TER    1952      GLY A 249                                                      
ENDMDL                                                                          
END                                                                             
