# Supplementary material for: Improving deep learning protein monomer and complex structure prediction using DeepMSA2 with huge metagenomics data
Source: Nat Methods. 2024 Jan 2;21(2):279–89. doi: 10.1038/s41592-023-02130-4 (PMC10864179; doi:10.1038/s41592-023-02130-4)
Supplement: Supplementary file 15 — Statistical source data and structure coordinate files. [file 41592_2023_2130_MOESM15_ESM.zip › Figure4/Fig4E.DMFold_model.pdb]

ATOM      1  N   MET A   1      20.965  12.105  -8.826  1.00 49.81           N  
ATOM      2  H   MET A   1      20.804  12.683  -9.639  1.00 49.81           H  
ATOM      3  H2  MET A   1      21.883  11.688  -8.882  1.00 49.81           H  
ATOM      4  H3  MET A   1      20.945  12.699  -8.010  1.00 49.81           H  
ATOM      5  CA  MET A   1      19.925  11.061  -8.684  1.00 49.81           C  
ATOM      6  HA  MET A   1      19.922  10.420  -9.565  1.00 49.81           H  
ATOM      7  C   MET A   1      18.572  11.760  -8.568  1.00 49.81           C  
ATOM      8  CB  MET A   1      20.288  10.202  -7.457  1.00 49.81           C  
ATOM      9  HB2 MET A   1      20.276  10.820  -6.559  1.00 49.81           H  
ATOM     10  HB3 MET A   1      21.310   9.851  -7.596  1.00 49.81           H  
ATOM     11  O   MET A   1      18.275  12.304  -7.522  1.00 49.81           O  
ATOM     12  CG  MET A   1      19.418   8.970  -7.212  1.00 49.81           C  
ATOM     13  HG2 MET A   1      18.444   9.297  -6.849  1.00 49.81           H  
ATOM     14  HG3 MET A   1      19.286   8.416  -8.141  1.00 49.81           H  
ATOM     15  SD  MET A   1      20.173   7.877  -5.983  1.00 49.81           S  
ATOM     16  CE  MET A   1      18.721   7.021  -5.318  1.00 49.81           C  
ATOM     17  HE1 MET A   1      18.181   7.687  -4.645  1.00 49.81           H  
ATOM     18  HE2 MET A   1      19.046   6.144  -4.759  1.00 49.81           H  
ATOM     19  HE3 MET A   1      18.065   6.706  -6.129  1.00 49.81           H  
ATOM     20  N   LEU A   2      17.806  11.880  -9.660  1.00 61.12           N  
ATOM     21  H   LEU A   2      18.082  11.441 -10.527  1.00 61.12           H  
ATOM     22  CA  LEU A   2      16.508  12.579  -9.636  1.00 61.12           C  
ATOM     23  HA  LEU A   2      16.584  13.480  -9.028  1.00 61.12           H  
ATOM     24  C   LEU A   2      15.462  11.663  -8.982  1.00 61.12           C  
ATOM     25  CB  LEU A   2      16.125  12.996 -11.066  1.00 61.12           C  
ATOM     26  HB2 LEU A   2      16.419  12.171 -11.714  1.00 61.12           H  
ATOM     27  HB3 LEU A   2      15.044  13.124 -11.132  1.00 61.12           H  
ATOM     28  O   LEU A   2      15.091  10.637  -9.568  1.00 61.12           O  
ATOM     29  CG  LEU A   2      16.813  14.279 -11.568  1.00 61.12           C  
ATOM     30  HG  LEU A   2      17.839  14.303 -11.204  1.00 61.12           H  
ATOM     31  CD1 LEU A   2      16.852  14.313 -13.095  1.00 61.12           C  
ATOM     32 HD11 LEU A   2      17.293  15.255 -13.419  1.00 61.12           H  
ATOM     33 HD12 LEU A   2      17.481  13.504 -13.468  1.00 61.12           H  
ATOM     34 HD13 LEU A   2      15.840  14.256 -13.495  1.00 61.12           H  
ATOM     35  CD2 LEU A   2      16.078  15.526 -11.091  1.00 61.12           C  
ATOM     36 HD21 LEU A   2      15.058  15.545 -11.476  1.00 61.12           H  
ATOM     37 HD22 LEU A   2      16.042  15.553 -10.002  1.00 61.12           H  
ATOM     38 HD23 LEU A   2      16.598  16.420 -11.434  1.00 61.12           H  
ATOM     39  N   ALA A   3      15.095  12.008  -7.749  1.00 85.89           N  
ATOM     40  H   ALA A   3      15.482  12.855  -7.357  1.00 85.89           H  
ATOM     41  CA  ALA A   3      14.142  11.300  -6.904  1.00 85.89           C  
ATOM     42  HA  ALA A   3      14.381  10.236  -6.918  1.00 85.89           H  
ATOM     43  C   ALA A   3      12.695  11.467  -7.405  1.00 85.89           C  
ATOM     44  CB  ALA A   3      14.319  11.810  -5.466  1.00 85.89           C  
ATOM     45  HB1 ALA A   3      13.647  11.274  -4.796  1.00 85.89           H  
ATOM     46  HB2 ALA A   3      14.079  12.872  -5.413  1.00 85.89           H  
ATOM     47  HB3 ALA A   3      15.344  11.655  -5.132  1.00 85.89           H  
ATOM     48  O   ALA A   3      12.386  12.399  -8.146  1.00 85.89           O  
ATOM     49  N   VAL A   4      11.819  10.540  -7.010  1.00 90.38           N  
ATOM     50  H   VAL A   4      12.137   9.848  -6.347  1.00 90.38           H  
ATOM     51  CA  VAL A   4      10.362  10.706  -7.116  1.00 90.38           C  
ATOM     52  HA  VAL A   4      10.093  11.020  -8.125  1.00 90.38           H  
ATOM     53  C   VAL A   4       9.953  11.807  -6.136  1.00 90.38           C  
ATOM     54  CB  VAL A   4       9.653   9.371  -6.805  1.00 90.38           C  
ATOM     55  HB  VAL A   4      10.048   8.977  -5.868  1.00 90.38           H  
ATOM     56  O   VAL A   4      10.394  11.792  -4.988  1.00 90.38           O  
ATOM     57  CG1 VAL A   4       8.136   9.503  -6.667  1.00 90.38           C  
ATOM     58 HG11 VAL A   4       7.690   8.523  -6.495  1.00 90.38           H  
ATOM     59 HG12 VAL A   4       7.712   9.931  -7.575  1.00 90.38           H  
ATOM     60 HG13 VAL A   4       7.878  10.136  -5.817  1.00 90.38           H  
ATOM     61  CG2 VAL A   4       9.944   8.344  -7.909  1.00 90.38           C  
ATOM     62 HG21 VAL A   4      11.016   8.172  -8.005  1.00 90.38           H  
ATOM     63 HG22 VAL A   4       9.462   7.399  -7.658  1.00 90.38           H  
ATOM     64 HG23 VAL A   4       9.541   8.695  -8.859  1.00 90.38           H  
ATOM     65  N   LEU A   5       9.160  12.778  -6.591  1.00 93.56           N  
ATOM     66  H   LEU A   5       8.794  12.707  -7.529  1.00 93.56           H  
ATOM     67  CA  LEU A   5       8.632  13.833  -5.726  1.00 93.56           C  
ATOM     68  HA  LEU A   5       9.384  14.090  -4.980  1.00 93.56           H  
ATOM     69  C   LEU A   5       7.390  13.305  -5.006  1.00 93.56           C  
ATOM     70  CB  LEU A   5       8.324  15.086  -6.567  1.00 93.56           C  
ATOM     71  HB2 LEU A   5       7.621  14.806  -7.352  1.00 93.56           H  
ATOM     72  HB3 LEU A   5       9.243  15.427  -7.044  1.00 93.56           H  
ATOM     73  O   LEU A   5       6.429  12.922  -5.669  1.00 93.56           O  
ATOM     74  CG  LEU A   5       7.713  16.252  -5.761  1.00 93.56           C  
ATOM     75  HG  LEU A   5       6.828  15.910  -5.226  1.00 93.56           H  
ATOM     76  CD1 LEU A   5       8.706  16.837  -4.756  1.00 93.56           C  
ATOM     77 HD11 LEU A   5       8.254  17.687  -4.245  1.00 93.56           H  
ATOM     78 HD12 LEU A   5       8.958  16.095  -3.998  1.00 93.56           H  
ATOM     79 HD13 LEU A   5       9.614  17.165  -5.262  1.00 93.56           H  
ATOM     80  CD2 LEU A   5       7.280  17.368  -6.713  1.00 93.56           C  
ATOM     81 HD21 LEU A   5       6.534  16.988  -7.411  1.00 93.56           H  
ATOM     82 HD22 LEU A   5       6.841  18.184  -6.140  1.00 93.56           H  
ATOM     83 HD23 LEU A   5       8.141  17.742  -7.266  1.00 93.56           H  
ATOM     84  N   TYR A   6       7.400  13.333  -3.677  1.00 94.69           N  
ATOM     85  H   TYR A   6       8.219  13.678  -3.197  1.00 94.69           H  
ATOM     86  CA  TYR A   6       6.255  12.971  -2.845  1.00 94.69           C  
ATOM     87  HA  TYR A   6       5.485  12.506  -3.461  1.00 94.69           H  
ATOM     88  C   TYR A   6       5.670  14.229  -2.208  1.00 94.69           C  
ATOM     89  CB  TYR A   6       6.664  11.940  -1.787  1.00 94.69           C  
ATOM     90  HB2 TYR A   6       7.401  12.385  -1.119  1.00 94.69           H  
ATOM     91  HB3 TYR A   6       5.787  11.693  -1.189  1.00 94.69           H  
ATOM     92  O   TYR A   6       6.407  15.091  -1.730  1.00 94.69           O  
ATOM     93  CG  TYR A   6       7.230  10.659  -2.363  1.00 94.69           C  
ATOM     94  CD1 TYR A   6       6.387   9.563  -2.625  1.00 94.69           C  
ATOM     95  HD1 TYR A   6       5.337   9.616  -2.379  1.00 94.69           H  
ATOM     96  CD2 TYR A   6       8.611  10.558  -2.618  1.00 94.69           C  
ATOM     97  HD2 TYR A   6       9.259  11.395  -2.407  1.00 94.69           H  
ATOM     98  CE1 TYR A   6       6.933   8.373  -3.144  1.00 94.69           C  
ATOM     99  HE1 TYR A   6       6.326   7.486  -3.254  1.00 94.69           H  
ATOM    100  CE2 TYR A   6       9.151   9.375  -3.152  1.00 94.69           C  
ATOM    101  HE2 TYR A   6      10.212   9.314  -3.347  1.00 94.69           H  
ATOM    102  OH  TYR A   6       8.820   7.132  -3.937  1.00 94.69           O  
ATOM    103  HH  TYR A   6       9.780   7.149  -3.933  1.00 94.69           H  
ATOM    104  CZ  TYR A   6       8.306   8.281  -3.427  1.00 94.69           C  
ATOM    105  N   LEU A   7       4.346  14.344  -2.206  1.00 96.30           N  
ATOM    106  H   LEU A   7       3.809  13.629  -2.675  1.00 96.30           H  
ATOM    107  CA  LEU A   7       3.623  15.428  -1.551  1.00 96.30           C  
ATOM    108  HA  LEU A   7       4.290  15.943  -0.860  1.00 96.30           H  
ATOM    109  C   LEU A   7       2.461  14.845  -0.752  1.00 96.30           C  
ATOM    110  CB  LEU A   7       3.146  16.427  -2.622  1.00 96.30           C  
ATOM    111  HB2 LEU A   7       2.555  15.879  -3.356  1.00 96.30           H  
ATOM    112  HB3 LEU A   7       4.016  16.844  -3.130  1.00 96.30           H  
ATOM    113  O   LEU A   7       1.535  14.297  -1.341  1.00 96.30           O  
ATOM    114  CG  LEU A   7       2.283  17.574  -2.065  1.00 96.30           C  
ATOM    115  HG  LEU A   7       1.445  17.159  -1.506  1.00 96.30           H  
ATOM    116  CD1 LEU A   7       3.073  18.502  -1.141  1.00 96.30           C  
ATOM    117 HD11 LEU A   7       3.404  17.956  -0.257  1.00 96.30           H  
ATOM    118 HD12 LEU A   7       2.439  19.324  -0.808  1.00 96.30           H  
ATOM    119 HD13 LEU A   7       3.944  18.901  -1.660  1.00 96.30           H  
ATOM    120  CD2 LEU A   7       1.708  18.403  -3.215  1.00 96.30           C  
ATOM    121 HD21 LEU A   7       1.094  19.208  -2.809  1.00 96.30           H  
ATOM    122 HD22 LEU A   7       2.520  18.827  -3.806  1.00 96.30           H  
ATOM    123 HD23 LEU A   7       1.088  17.763  -3.842  1.00 96.30           H  
ATOM    124  N   LEU A   8       2.476  15.024   0.566  1.00 96.32           N  
ATOM    125  H   LEU A   8       3.274  15.478   0.988  1.00 96.32           H  
ATOM    126  CA  LEU A   8       1.374  14.651   1.449  1.00 96.32           C  
ATOM    127  HA  LEU A   8       0.697  13.990   0.908  1.00 96.32           H  
ATOM    128  C   LEU A   8       0.608  15.910   1.862  1.00 96.32           C  
ATOM    129  CB  LEU A   8       1.938  13.865   2.641  1.00 96.32           C  
ATOM    130  HB2 LEU A   8       2.529  13.036   2.253  1.00 96.32           H  
ATOM    131  HB3 LEU A   8       2.597  14.526   3.206  1.00 96.32           H  
ATOM    132  O   LEU A   8       1.175  16.832   2.444  1.00 96.32           O  
ATOM    133  CG  LEU A   8       0.896  13.296   3.617  1.00 96.32           C  
ATOM    134  HG  LEU A   8       0.318  14.109   4.056  1.00 96.32           H  
ATOM    135  CD1 LEU A   8      -0.066  12.316   2.947  1.00 96.32           C  
ATOM    136 HD11 LEU A   8      -0.723  12.846   2.258  1.00 96.32           H  
ATOM    137 HD12 LEU A   8      -0.677  11.822   3.703  1.00 96.32           H  
ATOM    138 HD13 LEU A   8       0.497  11.556   2.405  1.00 96.32           H  
ATOM    139  CD2 LEU A   8       1.619  12.545   4.735  1.00 96.32           C  
ATOM    140 HD21 LEU A   8       2.321  13.206   5.244  1.00 96.32           H  
ATOM    141 HD22 LEU A   8       2.181  11.708   4.322  1.00 96.32           H  
ATOM    142 HD23 LEU A   8       0.906  12.154   5.461  1.00 96.32           H  
ATOM    143  N   VAL A   9      -0.686  15.961   1.555  1.00 96.62           N  
ATOM    144  H   VAL A   9      -1.081  15.174   1.060  1.00 96.62           H  
ATOM    145  CA  VAL A   9      -1.560  17.099   1.849  1.00 96.62           C  
ATOM    146  HA  VAL A   9      -0.973  17.885   2.325  1.00 96.62           H  
ATOM    147  C   VAL A   9      -2.636  16.678   2.830  1.00 96.62           C  
ATOM    148  CB  VAL A   9      -2.156  17.705   0.567  1.00 96.62           C  
ATOM    149  HB  VAL A   9      -2.749  16.956   0.042  1.00 96.62           H  
ATOM    150  O   VAL A   9      -3.476  15.835   2.538  1.00 96.62           O  
ATOM    151  CG1 VAL A   9      -3.063  18.905   0.879  1.00 96.62           C  
ATOM    152 HG11 VAL A   9      -3.915  18.588   1.480  1.00 96.62           H  
ATOM    153 HG12 VAL A   9      -3.454  19.318  -0.050  1.00 96.62           H  
ATOM    154 HG13 VAL A   9      -2.505  19.673   1.416  1.00 96.62           H  
ATOM    155  CG2 VAL A   9      -1.011  18.166  -0.348  1.00 96.62           C  
ATOM    156 HG21 VAL A   9      -0.117  18.390   0.234  1.00 96.62           H  
ATOM    157 HG22 VAL A   9      -0.786  17.368  -1.056  1.00 96.62           H  
ATOM    158 HG23 VAL A   9      -1.280  19.076  -0.884  1.00 96.62           H  
ATOM    159  N   LYS A  10      -2.636  17.303   4.003  1.00 94.75           N  
ATOM    160  H   LYS A  10      -1.910  17.986   4.170  1.00 94.75           H  
ATOM    161  CA  LYS A  10      -3.671  17.133   5.021  1.00 94.75           C  
ATOM    162  HA  LYS A  10      -4.121  16.145   4.933  1.00 94.75           H  
ATOM    163  C   LYS A  10      -4.764  18.181   4.817  1.00 94.75           C  
ATOM    164  CB  LYS A  10      -2.977  17.251   6.379  1.00 94.75           C  
ATOM    165  HB2 LYS A  10      -2.232  16.459   6.460  1.00 94.75           H  
ATOM    166  HB3 LYS A  10      -2.462  18.210   6.426  1.00 94.75           H  
ATOM    167  O   LYS A  10      -4.490  19.367   4.974  1.00 94.75           O  
ATOM    168  CG  LYS A  10      -3.945  17.148   7.561  1.00 94.75           C  
ATOM    169  HG2 LYS A  10      -4.707  17.924   7.495  1.00 94.75           H  
ATOM    170  HG3 LYS A  10      -4.421  16.167   7.569  1.00 94.75           H  
ATOM    171  CD  LYS A  10      -3.131  17.352   8.835  1.00 94.75           C  
ATOM    172  HD2 LYS A  10      -2.627  18.317   8.785  1.00 94.75           H  
ATOM    173  HD3 LYS A  10      -2.376  16.568   8.899  1.00 94.75           H  
ATOM    174  CE  LYS A  10      -4.015  17.308  10.074  1.00 94.75           C  
ATOM    175  HE2 LYS A  10      -4.489  16.328  10.119  1.00 94.75           H  
ATOM    176  HE3 LYS A  10      -4.794  18.065   9.982  1.00 94.75           H  
ATOM    177  NZ  LYS A  10      -3.166  17.542  11.264  1.00 94.75           N  
ATOM    178  HZ1 LYS A  10      -2.373  16.919  11.228  1.00 94.75           H  
ATOM    179  HZ2 LYS A  10      -3.654  17.391  12.136  1.00 94.75           H  
ATOM    180  HZ3 LYS A  10      -2.761  18.467  11.236  1.00 94.75           H  
ATOM    181  N   THR A  11      -5.993  17.760   4.514  1.00 95.46           N  
ATOM    182  H   THR A  11      -6.155  16.783   4.319  1.00 95.46           H  
ATOM    183  CA  THR A  11      -7.112  18.694   4.255  1.00 95.46           C  
ATOM    184  HA  THR A  11      -6.709  19.683   4.037  1.00 95.46           H  
ATOM    185  C   THR A  11      -8.047  18.874   5.447  1.00 95.46           C  
ATOM    186  CB  THR A  11      -7.925  18.285   3.022  1.00 95.46           C  
ATOM    187  HB  THR A  11      -8.636  19.077   2.787  1.00 95.46           H  
ATOM    188  O   THR A  11      -8.859  19.793   5.466  1.00 95.46           O  
ATOM    189  CG2 THR A  11      -7.042  18.047   1.803  1.00 95.46           C  
ATOM    190 HG21 THR A  11      -6.325  17.247   1.991  1.00 95.46           H  
ATOM    191 HG22 THR A  11      -7.671  17.756   0.962  1.00 95.46           H  
ATOM    192 HG23 THR A  11      -6.512  18.964   1.544  1.00 95.46           H  
ATOM    193  OG1 THR A  11      -8.638  17.098   3.252  1.00 95.46           O  
ATOM    194  HG1 THR A  11      -9.025  16.860   2.407  1.00 95.46           H  
ATOM    195  N   ALA A  12      -7.923  18.030   6.475  1.00 93.58           N  
ATOM    196  H   ALA A  12      -7.271  17.264   6.379  1.00 93.58           H  
ATOM    197  CA  ALA A  12      -8.776  18.070   7.655  1.00 93.58           C  
ATOM    198  HA  ALA A  12      -9.248  19.051   7.718  1.00 93.58           H  
ATOM    199  C   ALA A  12      -7.996  17.854   8.958  1.00 93.58           C  
ATOM    200  CB  ALA A  12      -9.885  17.031   7.481  1.00 93.58           C  
ATOM    201  HB1 ALA A  12     -10.439  17.240   6.566  1.00 93.58           H  
ATOM    202  HB2 ALA A  12      -9.438  16.039   7.409  1.00 93.58           H  
ATOM    203  HB3 ALA A  12     -10.568  17.063   8.329  1.00 93.58           H  
ATOM    204  O   ALA A  12      -6.977  17.158   9.017  1.00 93.58           O  
ATOM    205  N   LYS A  13      -8.510  18.430  10.050  1.00 93.06           N  
ATOM    206  H   LYS A  13      -9.360  18.964   9.943  1.00 93.06           H  
ATOM    207  CA  LYS A  13      -8.018  18.150  11.401  1.00 93.06           C  
ATOM    208  HA  LYS A  13      -6.929  18.140  11.370  1.00 93.06           H  
ATOM    209  C   LYS A  13      -8.503  16.767  11.835  1.00 93.06           C  
ATOM    210  CB  LYS A  13      -8.466  19.265  12.360  1.00 93.06           C  
ATOM    211  HB2 LYS A  13      -8.184  20.225  11.928  1.00 93.06           H  
ATOM    212  HB3 LYS A  13      -9.552  19.241  12.458  1.00 93.06           H  
ATOM    213  O   LYS A  13      -9.698  16.491  11.822  1.00 93.06           O  
ATOM    214  CG  LYS A  13      -7.824  19.147  13.753  1.00 93.06           C  
ATOM    215  HG2 LYS A  13      -8.146  18.220  14.229  1.00 93.06           H  
ATOM    216  HG3 LYS A  13      -6.739  19.134  13.651  1.00 93.06           H  
ATOM    217  CD  LYS A  13      -8.236  20.338  14.632  1.00 93.06           C  
ATOM    218  HD2 LYS A  13      -7.926  21.261  14.143  1.00 93.06           H  
ATOM    219  HD3 LYS A  13      -9.322  20.344  14.731  1.00 93.06           H  
ATOM    220  CE  LYS A  13      -7.597  20.263  16.026  1.00 93.06           C  
ATOM    221  HE2 LYS A  13      -7.917  19.338  16.507  1.00 93.06           H  
ATOM    222  HE3 LYS A  13      -6.514  20.226  15.913  1.00 93.06           H  
ATOM    223  NZ  LYS A  13      -7.980  21.432  16.864  1.00 93.06           N  
ATOM    224  HZ1 LYS A  13      -7.681  22.297  16.437  1.00 93.06           H  
ATOM    225  HZ2 LYS A  13      -8.982  21.481  16.981  1.00 93.06           H  
ATOM    226  HZ3 LYS A  13      -7.563  21.380  17.782  1.00 93.06           H  
ATOM    227  N   LEU A  14      -7.572  15.919  12.260  1.00 90.53           N  
ATOM    228  H   LEU A  14      -6.604  16.209  12.237  1.00 90.53           H  
ATOM    229  CA  LEU A  14      -7.872  14.625  12.866  1.00 90.53           C  
ATOM    230  HA  LEU A  14      -8.900  14.340  12.644  1.00 90.53           H  
ATOM    231  C   LEU A  14      -7.744  14.766  14.388  1.00 90.53           C  
ATOM    232  CB  LEU A  14      -6.952  13.546  12.270  1.00 90.53           C  
ATOM    233  HB2 LEU A  14      -7.242  12.584  12.692  1.00 90.53           H  
ATOM    234  HB3 LEU A  14      -5.930  13.753  12.590  1.00 90.53           H  
ATOM    235  O   LEU A  14      -6.718  15.231  14.885  1.00 90.53           O  
ATOM    236  CG  LEU A  14      -6.952  13.435  10.731  1.00 90.53           C  
ATOM    237  HG  LEU A  14      -6.489  14.330  10.315  1.00 90.53           H  
ATOM    238  CD1 LEU A  14      -6.114  12.228  10.326  1.00 90.53           C  
ATOM    239 HD11 LEU A  14      -6.583  11.315  10.692  1.00 90.53           H  
ATOM    240 HD12 LEU A  14      -6.031  12.179   9.241  1.00 90.53           H  
ATOM    241 HD13 LEU A  14      -5.114  12.298  10.754  1.00 90.53           H  
ATOM    242  CD2 LEU A  14      -8.336  13.266  10.099  1.00 90.53           C  
ATOM    243 HD21 LEU A  14      -8.232  13.260   9.014  1.00 90.53           H  
ATOM    244 HD22 LEU A  14      -8.785  12.321  10.405  1.00 90.53           H  
ATOM    245 HD23 LEU A  14      -8.986  14.099  10.367  1.00 90.53           H  
ATOM    246  N   GLY A  15      -8.807  14.438  15.121  1.00 89.35           N  
ATOM    247  H   GLY A  15      -9.598  14.027  14.646  1.00 89.35           H  
ATOM    248  CA  GLY A  15      -8.808  14.435  16.587  1.00 89.35           C  
ATOM    249  HA2 GLY A  15      -8.353  15.356  16.950  1.00 89.35           H  
ATOM    250  HA3 GLY A  15      -9.833  14.389  16.956  1.00 89.35           H  
ATOM    251  C   GLY A  15      -8.034  13.244  17.155  1.00 89.35           C  
ATOM    252  O   GLY A  15      -7.987  12.188  16.539  1.00 89.35           O  
ATOM    253  N   THR A  16      -7.456  13.380  18.342  1.00 89.59           N  
ATOM    254  H   THR A  16      -7.507  14.263  18.830  1.00 89.59           H  
ATOM    255  CA  THR A  16      -6.591  12.346  18.946  1.00 89.59           C  
ATOM    256  HA  THR A  16      -6.134  11.744  18.161  1.00 89.59           H  
ATOM    257  C   THR A  16      -7.329  11.368  19.850  1.00 89.59           C  
ATOM    258  CB  THR A  16      -5.465  13.013  19.728  1.00 89.59           C  
ATOM    259  HB  THR A  16      -4.830  12.264  20.202  1.00 89.59           H  
ATOM    260  O   THR A  16      -6.737  10.420  20.339  1.00 89.59           O  
ATOM    261  CG2 THR A  16      -4.630  13.851  18.772  1.00 89.59           C  
ATOM    262 HG21 THR A  16      -3.804  14.268  19.348  1.00 89.59           H  
ATOM    263 HG22 THR A  16      -4.246  13.217  17.973  1.00 89.59           H  
ATOM    264 HG23 THR A  16      -5.208  14.672  18.346  1.00 89.59           H  
ATOM    265  OG1 THR A  16      -5.988  13.898  20.699  1.00 89.59           O  
ATOM    266  HG1 THR A  16      -6.148  13.380  21.491  1.00 89.59           H  
ATOM    267  N   SER A  17      -8.621  11.595  20.081  1.00 89.85           N  
ATOM    268  H   SER A  17      -9.054  12.411  19.673  1.00 89.85           H  
ATOM    269  CA  SER A  17      -9.497  10.732  20.880  1.00 89.85           C  
ATOM    270  HA  SER A  17      -8.935  10.321  21.718  1.00 89.85           H  
ATOM    271  C   SER A  17     -10.069   9.548  20.091  1.00 89.85           C  
ATOM    272  CB  SER A  17     -10.638  11.591  21.433  1.00 89.85           C  
ATOM    273  HB2 SER A  17     -10.221  12.379  22.060  1.00 89.85           H  
ATOM    274  HB3 SER A  17     -11.309  10.983  22.040  1.00 89.85           H  
ATOM    275  O   SER A  17     -10.938   8.844  20.592  1.00 89.85           O  
ATOM    276  OG  SER A  17     -11.352  12.178  20.356  1.00 89.85           O  
ATOM    277  HG  SER A  17     -11.999  11.528  20.070  1.00 89.85           H  
ATOM    278  N   TRP A  18      -9.654   9.368  18.836  1.00 86.42           N  
ATOM    279  H   TRP A  18      -8.838   9.877  18.526  1.00 86.42           H  
ATOM    280  CA  TRP A  18     -10.219   8.383  17.919  1.00 86.42           C  
ATOM    281  HA  TRP A  18     -10.910   7.735  18.458  1.00 86.42           H  
ATOM    282  C   TRP A  18      -9.119   7.517  17.324  1.00 86.42           C  
ATOM    283  CB  TRP A  18     -10.988   9.083  16.789  1.00 86.42           C  
ATOM    284  HB2 TRP A  18     -10.279   9.654  16.190  1.00 86.42           H  
ATOM    285  HB3 TRP A  18     -11.423   8.321  16.142  1.00 86.42           H  
ATOM    286  O   TRP A  18      -8.026   8.003  17.045  1.00 86.42           O  
ATOM    287  CG  TRP A  18     -12.082  10.008  17.217  1.00 86.42           C  
ATOM    288  CD1 TRP A  18     -11.955  11.342  17.390  1.00 86.42           C  
ATOM    289  HD1 TRP A  18     -11.038  11.893  17.245  1.00 86.42           H  
ATOM    290  CD2 TRP A  18     -13.465   9.688  17.559  1.00 86.42           C  
ATOM    291  CE2 TRP A  18     -14.121  10.897  17.942  1.00 86.42           C  
ATOM    292  CE3 TRP A  18     -14.228   8.501  17.596  1.00 86.42           C  
ATOM    293  HE3 TRP A  18     -13.763   7.561  17.338  1.00 86.42           H  
ATOM    294  NE1 TRP A  18     -13.154  11.871  17.825  1.00 86.42           N  
ATOM    295  HE1 TRP A  18     -13.286  12.839  18.078  1.00 86.42           H  
ATOM    296  CH2 TRP A  18     -16.194   9.731  18.373  1.00 86.42           C  
ATOM    297  HH2 TRP A  18     -17.223   9.731  18.700  1.00 86.42           H  
ATOM    298  CZ2 TRP A  18     -15.463  10.930  18.345  1.00 86.42           C  
ATOM    299  HZ2 TRP A  18     -15.925  11.858  18.646  1.00 86.42           H  
ATOM    300  CZ3 TRP A  18     -15.578   8.523  17.998  1.00 86.42           C  
ATOM    301  HZ3 TRP A  18     -16.141   7.603  18.044  1.00 86.42           H  
ATOM    302  N   ASN A  19      -9.461   6.269  17.018  1.00 84.38           N  
ATOM    303  H   ASN A  19     -10.370   5.930  17.299  1.00 84.38           H  
ATOM    304  CA  ASN A  19      -8.646   5.428  16.153  1.00 84.38           C  
ATOM    305  HA  ASN A  19      -7.601   5.709  16.285  1.00 84.38           H  
ATOM    306  C   ASN A  19      -8.993   5.697  14.680  1.00 84.38           C  
ATOM    307  CB  ASN A  19      -8.777   3.962  16.596  1.00 84.38           C  
ATOM    308  HB2 ASN A  19      -8.235   3.318  15.903  1.00 84.38           H  
ATOM    309  HB3 ASN A  19      -9.826   3.666  16.598  1.00 84.38           H  
ATOM    310  O   ASN A  19     -10.128   6.035  14.313  1.00 84.38           O  
ATOM    311  CG  ASN A  19      -8.178   3.751  17.981  1.00 84.38           C  
ATOM    312  ND2 ASN A  19      -8.752   2.899  18.796  1.00 84.38           N  
ATOM    313 HD21 ASN A  19      -9.540   2.334  18.515  1.00 84.38           H  
ATOM    314 HD22 ASN A  19      -8.296   2.788  19.690  1.00 84.38           H  
ATOM    315  OD1 ASN A  19      -7.194   4.361  18.351  1.00 84.38           O  
ATOM    316  N   TYR A  20      -7.993   5.590  13.812  1.00 86.49           N  
ATOM    317  H   TYR A  20      -7.095   5.266  14.140  1.00 86.49           H  
ATOM    318  CA  TYR A  20      -8.122   5.837  12.380  1.00 86.49           C  
ATOM    319  HA  TYR A  20      -9.168   6.001  12.121  1.00 86.49           H  
ATOM    320  C   TYR A  20      -7.684   4.593  11.635  1.00 86.49           C  
ATOM    321  CB  TYR A  20      -7.311   7.073  11.941  1.00 86.49           C  
ATOM    322  HB2 TYR A  20      -7.366   7.153  10.855  1.00 86.49           H  
ATOM    323  HB3 TYR A  20      -6.265   6.915  12.202  1.00 86.49           H  
ATOM    324  O   TYR A  20      -6.613   4.060  11.894  1.00 86.49           O  
ATOM    325  CG  TYR A  20      -7.771   8.382  12.556  1.00 86.49           C  
ATOM    326  CD1 TYR A  20      -8.497   9.327  11.806  1.00 86.49           C  
ATOM    327  HD1 TYR A  20      -8.574   9.209  10.735  1.00 86.49           H  
ATOM    328  CD2 TYR A  20      -7.482   8.652  13.902  1.00 86.49           C  
ATOM    329  HD2 TYR A  20      -6.868   7.976  14.479  1.00 86.49           H  
ATOM    330  CE1 TYR A  20      -9.118  10.414  12.454  1.00 86.49           C  
ATOM    331  HE1 TYR A  20      -9.721  11.130  11.915  1.00 86.49           H  
ATOM    332  CE2 TYR A  20      -8.005   9.794  14.522  1.00 86.49           C  
ATOM    333  HE2 TYR A  20      -7.777   9.978  15.561  1.00 86.49           H  
ATOM    334  OH  TYR A  20      -9.430  11.712  14.421  1.00 86.49           O  
ATOM    335  HH  TYR A  20      -9.008  11.808  15.278  1.00 86.49           H  
ATOM    336  CZ  TYR A  20      -8.867  10.647  13.814  1.00 86.49           C  
ATOM    337  N   LEU A  21      -8.511   4.168  10.689  1.00 85.84           N  
ATOM    338  H   LEU A  21      -9.391   4.640  10.538  1.00 85.84           H  
ATOM    339  CA  LEU A  21      -8.089   3.257   9.647  1.00 85.84           C  
ATOM    340  HA  LEU A  21      -7.085   2.889   9.859  1.00 85.84           H  
ATOM    341  C   LEU A  21      -8.053   4.058   8.354  1.00 85.84           C  
ATOM    342  CB  LEU A  21      -9.051   2.070   9.603  1.00 85.84           C  
ATOM    343  HB2 LEU A  21     -10.032   2.427   9.291  1.00 85.84           H  
ATOM    344  HB3 LEU A  21      -9.148   1.642  10.601  1.00 85.84           H  
ATOM    345  O   LEU A  21      -9.057   4.683   8.011  1.00 85.84           O  
ATOM    346  CG  LEU A  21      -8.556   0.977   8.643  1.00 85.84           C  
ATOM    347  HG  LEU A  21      -8.246   1.410   7.692  1.00 85.84           H  
ATOM    348  CD1 LEU A  21      -7.363   0.196   9.173  1.00 85.84           C  
ATOM    349 HD11 LEU A  21      -6.491   0.844   9.260  1.00 85.84           H  
ATOM    350 HD12 LEU A  21      -7.115  -0.607   8.479  1.00 85.84           H  
ATOM    351 HD13 LEU A  21      -7.591  -0.235  10.148  1.00 85.84           H  
ATOM    352  CD2 LEU A  21      -9.691   0.003   8.418  1.00 85.84           C  
ATOM    353 HD21 LEU A  21      -9.415  -0.702   7.634  1.00 85.84           H  
ATOM    354 HD22 LEU A  21      -9.889  -0.543   9.340  1.00 85.84           H  
ATOM    355 HD23 LEU A  21     -10.589   0.547   8.125  1.00 85.84           H  
ATOM    356  N   PHE A  22      -6.903   4.060   7.690  1.00 86.42           N  
ATOM    357  H   PHE A  22      -6.146   3.477   8.017  1.00 86.42           H  
ATOM    358  CA  PHE A  22      -6.706   4.708   6.402  1.00 86.42           C  
ATOM    359  HA  PHE A  22      -7.528   5.397   6.208  1.00 86.42           H  
ATOM    360  C   PHE A  22      -6.710   3.654   5.298  1.00 86.42           C  
ATOM    361  CB  PHE A  22      -5.413   5.530   6.399  1.00 86.42           C  
ATOM    362  HB2 PHE A  22      -4.573   4.876   6.638  1.00 86.42           H  
ATOM    363  HB3 PHE A  22      -5.245   5.905   5.389  1.00 86.42           H  
ATOM    364  O   PHE A  22      -6.091   2.600   5.410  1.00 86.42           O  
ATOM    365  CG  PHE A  22      -5.417   6.709   7.355  1.00 86.42           C  
ATOM    366  CD1 PHE A  22      -5.817   7.983   6.908  1.00 86.42           C  
ATOM    367  HD1 PHE A  22      -6.140   8.118   5.886  1.00 86.42           H  
ATOM    368  CD2 PHE A  22      -4.985   6.540   8.684  1.00 86.42           C  
ATOM    369  HD2 PHE A  22      -4.656   5.570   9.026  1.00 86.42           H  
ATOM    370  CE1 PHE A  22      -5.765   9.085   7.782  1.00 86.42           C  
ATOM    371  HE1 PHE A  22      -6.050  10.066   7.431  1.00 86.42           H  
ATOM    372  CE2 PHE A  22      -4.921   7.643   9.552  1.00 86.42           C  
ATOM    373  HE2 PHE A  22      -4.531   7.518  10.551  1.00 86.42           H  
ATOM    374  CZ  PHE A  22      -5.301   8.916   9.098  1.00 86.42           C  
ATOM    375  HZ  PHE A  22      -5.194   9.766   9.755  1.00 86.42           H  
ATOM    376  N   ASP A  23      -7.432   3.968   4.244  1.00 85.71           N  
ATOM    377  H   ASP A  23      -7.916   4.854   4.257  1.00 85.71           H  
ATOM    378  CA  ASP A  23      -7.493   3.307   2.961  1.00 85.71           C  
ATOM    379  HA  ASP A  23      -6.826   2.445   2.967  1.00 85.71           H  
ATOM    380  C   ASP A  23      -6.978   4.348   1.977  1.00 85.71           C  
ATOM    381  CB  ASP A  23      -8.931   2.828   2.703  1.00 85.71           C  
ATOM    382  HB2 ASP A  23      -9.148   2.122   3.505  1.00 85.71           H  
ATOM    383  HB3 ASP A  23      -9.624   3.669   2.747  1.00 85.71           H  
ATOM    384  O   ASP A  23      -7.210   5.542   2.153  1.00 85.71           O  
ATOM    385  CG  ASP A  23      -9.168   2.001   1.450  1.00 85.71           C  
ATOM    386  OD1 ASP A  23      -8.433   2.225   0.483  1.00 85.71           O  
ATOM    387  OD2 ASP A  23     -10.027   1.087   1.475  1.00 85.71           O  
ATOM    388  N   PHE A  24      -6.189   3.924   1.013  1.00 88.25           N  
ATOM    389  H   PHE A  24      -6.200   2.939   0.792  1.00 88.25           H  
ATOM    390  CA  PHE A  24      -5.551   4.789   0.051  1.00 88.25           C  
ATOM    391  HA  PHE A  24      -5.945   5.798   0.171  1.00 88.25           H  
ATOM    392  C   PHE A  24      -5.947   4.296  -1.329  1.00 88.25           C  
ATOM    393  CB  PHE A  24      -4.043   4.888   0.303  1.00 88.25           C  
ATOM    394  HB2 PHE A  24      -3.880   5.474   1.207  1.00 88.25           H  
ATOM    395  HB3 PHE A  24      -3.571   5.418  -0.525  1.00 88.25           H  
ATOM    396  O   PHE A  24      -5.884   3.111  -1.666  1.00 88.25           O  
ATOM    397  CG  PHE A  24      -3.391   3.542   0.479  1.00 88.25           C  
ATOM    398  CD1 PHE A  24      -3.252   2.988   1.766  1.00 88.25           C  
ATOM    399  HD1 PHE A  24      -3.549   3.557   2.635  1.00 88.25           H  
ATOM    400  CD2 PHE A  24      -3.032   2.800  -0.653  1.00 88.25           C  
ATOM    401  HD2 PHE A  24      -3.145   3.217  -1.643  1.00 88.25           H  
ATOM    402  CE1 PHE A  24      -2.756   1.683   1.921  1.00 88.25           C  
ATOM    403  HE1 PHE A  24      -2.651   1.256   2.907  1.00 88.25           H  
ATOM    404  CE2 PHE A  24      -2.582   1.485  -0.496  1.00 88.25           C  
ATOM    405  HE2 PHE A  24      -2.337   0.910  -1.376  1.00 88.25           H  
ATOM    406  CZ  PHE A  24      -2.427   0.927   0.785  1.00 88.25           C  
ATOM    407  HZ  PHE A  24      -2.061  -0.083   0.890  1.00 88.25           H  
ATOM    408  N   HIS A  25      -6.412   5.236  -2.132  1.00 89.02           N  
ATOM    409  H   HIS A  25      -6.472   6.183  -1.785  1.00 89.02           H  
ATOM    410  CA  HIS A  25      -6.890   4.959  -3.463  1.00 89.02           C  
ATOM    411  HA  HIS A  25      -6.701   3.913  -3.706  1.00 89.02           H  
ATOM    412  C   HIS A  25      -6.186   5.852  -4.446  1.00 89.02           C  
ATOM    413  CB  HIS A  25      -8.381   5.210  -3.542  1.00 89.02           C  
ATOM    414  HB2 HIS A  25      -8.601   6.190  -3.118  1.00 89.02           H  
ATOM    415  HB3 HIS A  25      -8.686   5.229  -4.588  1.00 89.02           H  
ATOM    416  O   HIS A  25      -6.131   7.058  -4.227  1.00 89.02           O  
ATOM    417  CG  HIS A  25      -9.176   4.167  -2.830  1.00 89.02           C  
ATOM    418  CD2 HIS A  25     -10.216   4.431  -2.001  1.00 89.02           C  
ATOM    419  HD2 HIS A  25     -10.567   5.416  -1.729  1.00 89.02           H  
ATOM    420  ND1 HIS A  25      -8.968   2.804  -2.816  1.00 89.02           N  
ATOM    421  HD1 HIS A  25      -8.073   2.356  -2.951  1.00 89.02           H  
ATOM    422  CE1 HIS A  25      -9.902   2.268  -2.016  1.00 89.02           C  
ATOM    423  HE1 HIS A  25      -9.902   1.247  -1.664  1.00 89.02           H  
ATOM    424  NE2 HIS A  25     -10.707   3.220  -1.529  1.00 89.02           N  
ATOM    425  N   PRO A  26      -5.754   5.313  -5.579  1.00 87.62           N  
ATOM    426  CA  PRO A  26      -5.794   3.911  -5.999  1.00 87.62           C  
ATOM    427  HA  PRO A  26      -6.766   3.473  -5.774  1.00 87.62           H  
ATOM    428  C   PRO A  26      -4.684   3.070  -5.334  1.00 87.62           C  
ATOM    429  CB  PRO A  26      -5.622   4.008  -7.513  1.00 87.62           C  
ATOM    430  HB2 PRO A  26      -6.588   4.201  -7.980  1.00 87.62           H  
ATOM    431  HB3 PRO A  26      -5.162   3.114  -7.934  1.00 87.62           H  
ATOM    432  O   PRO A  26      -3.592   3.570  -5.149  1.00 87.62           O  
ATOM    433  CG  PRO A  26      -4.727   5.249  -7.643  1.00 87.62           C  
ATOM    434  HG2 PRO A  26      -3.682   4.985  -7.484  1.00 87.62           H  
ATOM    435  HG3 PRO A  26      -4.882   5.809  -8.566  1.00 87.62           H  
ATOM    436  CD  PRO A  26      -5.122   6.163  -6.537  1.00 87.62           C  
ATOM    437  HD2 PRO A  26      -5.818   6.926  -6.888  1.00 87.62           H  
ATOM    438  HD3 PRO A  26      -4.229   6.608  -6.099  1.00 87.62           H  
ATOM    439  N   HIS A  27      -4.923   1.790  -5.028  1.00 82.48           N  
ATOM    440  H   HIS A  27      -5.857   1.413  -5.104  1.00 82.48           H  
ATOM    441  CA  HIS A  27      -3.869   0.853  -4.615  1.00 82.48           C  
ATOM    442  HA  HIS A  27      -3.112   1.390  -4.043  1.00 82.48           H  
ATOM    443  C   HIS A  27      -3.211   0.255  -5.863  1.00 82.48           C  
ATOM    444  CB  HIS A  27      -4.477  -0.224  -3.702  1.00 82.48           C  
ATOM    445  HB2 HIS A  27      -5.189  -0.826  -4.266  1.00 82.48           H  
ATOM    446  HB3 HIS A  27      -5.023   0.277  -2.903  1.00 82.48           H  
ATOM    447  O   HIS A  27      -3.776  -0.636  -6.505  1.00 82.48           O  
ATOM    448  CG  HIS A  27      -3.484  -1.171  -3.072  1.00 82.48           C  
ATOM    449  CD2 HIS A  27      -3.327  -1.408  -1.733  1.00 82.48           C  
ATOM    450  HD2 HIS A  27      -3.863  -0.913  -0.937  1.00 82.48           H  
ATOM    451  ND1 HIS A  27      -2.653  -2.047  -3.729  1.00 82.48           N  
ATOM    452  HD1 HIS A  27      -2.523  -2.091  -4.730  1.00 82.48           H  
ATOM    453  CE1 HIS A  27      -2.016  -2.785  -2.806  1.00 82.48           C  
ATOM    454  HE1 HIS A  27      -1.272  -3.537  -3.024  1.00 82.48           H  
ATOM    455  NE2 HIS A  27      -2.400  -2.440  -1.569  1.00 82.48           N  
ATOM    456  N   ARG A  28      -2.040   0.762  -6.255  1.00 84.73           N  
ATOM    457  H   ARG A  28      -1.657   1.544  -5.743  1.00 84.73           H  
ATOM    458  CA  ARG A  28      -1.402   0.375  -7.525  1.00 84.73           C  
ATOM    459  HA  ARG A  28      -2.100  -0.221  -8.112  1.00 84.73           H  
ATOM    460  C   ARG A  28      -0.192  -0.535  -7.325  1.00 84.73           C  
ATOM    461  CB  ARG A  28      -1.106   1.638  -8.344  1.00 84.73           C  
ATOM    462  HB2 ARG A  28      -0.339   2.230  -7.846  1.00 84.73           H  
ATOM    463  HB3 ARG A  28      -0.735   1.346  -9.327  1.00 84.73           H  
ATOM    464  O   ARG A  28      -0.122  -1.317  -6.375  1.00 84.73           O  
ATOM    465  CG  ARG A  28      -2.365   2.484  -8.548  1.00 84.73           C  
ATOM    466  HG2 ARG A  28      -3.174   1.858  -8.925  1.00 84.73           H  
ATOM    467  HG3 ARG A  28      -2.660   2.944  -7.605  1.00 84.73           H  
ATOM    468  CD  ARG A  28      -2.025   3.566  -9.558  1.00 84.73           C  
ATOM    469  HD2 ARG A  28      -1.239   4.182  -9.121  1.00 84.73           H  
ATOM    470  HD3 ARG A  28      -1.614   3.083 -10.444  1.00 84.73           H  
ATOM    471  NE  ARG A  28      -3.172   4.426  -9.906  1.00 84.73           N  
ATOM    472  HE  ARG A  28      -3.161   5.334  -9.462  1.00 84.73           H  
ATOM    473  NH1 ARG A  28      -4.437   2.977 -11.172  1.00 84.73           N  
ATOM    474 HH11 ARG A  28      -3.609   2.409 -11.286  1.00 84.73           H  
ATOM    475 HH12 ARG A  28      -5.279   2.790 -11.696  1.00 84.73           H  
ATOM    476  NH2 ARG A  28      -5.162   5.044 -10.847  1.00 84.73           N  
ATOM    477 HH21 ARG A  28      -5.066   5.964 -10.440  1.00 84.73           H  
ATOM    478 HH22 ARG A  28      -5.745   4.957 -11.667  1.00 84.73           H  
ATOM    479  CZ  ARG A  28      -4.253   4.137 -10.619  1.00 84.73           C  
ATOM    480  N   VAL A  29       0.725  -0.496  -8.288  1.00 82.66           N  
ATOM    481  H   VAL A  29       0.604   0.197  -9.012  1.00 82.66           H  
ATOM    482  CA  VAL A  29       1.957  -1.280  -8.311  1.00 82.66           C  
ATOM    483  HA  VAL A  29       1.709  -2.339  -8.236  1.00 82.66           H  
ATOM    484  C   VAL A  29       2.820  -0.896  -7.108  1.00 82.66           C  
ATOM    485  CB  VAL A  29       2.698  -1.040  -9.640  1.00 82.66           C  
ATOM    486  HB  VAL A  29       2.869   0.030  -9.756  1.00 82.66           H  
ATOM    487  O   VAL A  29       3.287   0.235  -7.013  1.00 82.66           O  
ATOM    488  CG1 VAL A  29       4.041  -1.764  -9.692  1.00 82.66           C  
ATOM    489 HG11 VAL A  29       4.450  -1.711 -10.701  1.00 82.66           H  
ATOM    490 HG12 VAL A  29       4.749  -1.250  -9.042  1.00 82.66           H  
ATOM    491 HG13 VAL A  29       3.933  -2.806  -9.389  1.00 82.66           H  
ATOM    492  CG2 VAL A  29       1.911  -1.514 -10.864  1.00 82.66           C  
ATOM    493 HG21 VAL A  29       1.976  -2.601 -10.915  1.00 82.66           H  
ATOM    494 HG22 VAL A  29       2.358  -1.095 -11.766  1.00 82.66           H  
ATOM    495 HG23 VAL A  29       0.870  -1.196 -10.813  1.00 82.66           H  
ATOM    496  N   LEU A  30       3.039  -1.859  -6.208  1.00 86.58           N  
ATOM    497  H   LEU A  30       2.550  -2.730  -6.362  1.00 86.58           H  
ATOM    498  CA  LEU A  30       3.866  -1.771  -4.991  1.00 86.58           C  
ATOM    499  HA  LEU A  30       3.829  -2.751  -4.513  1.00 86.58           H  
ATOM    500  C   LEU A  30       3.407  -0.793  -3.894  1.00 86.58           C  
ATOM    501  CB  LEU A  30       5.342  -1.501  -5.344  1.00 86.58           C  
ATOM    502  HB2 LEU A  30       5.419  -0.465  -5.676  1.00 86.58           H  
ATOM    503  HB3 LEU A  30       5.932  -1.587  -4.432  1.00 86.58           H  
ATOM    504  O   LEU A  30       4.050  -0.767  -2.849  1.00 86.58           O  
ATOM    505  CG  LEU A  30       5.997  -2.379  -6.416  1.00 86.58           C  
ATOM    506  HG  LEU A  30       5.442  -2.311  -7.352  1.00 86.58           H  
ATOM    507  CD1 LEU A  30       7.421  -1.879  -6.647  1.00 86.58           C  
ATOM    508 HD11 LEU A  30       7.387  -0.840  -6.977  1.00 86.58           H  
ATOM    509 HD12 LEU A  30       7.997  -1.940  -5.723  1.00 86.58           H  
ATOM    510 HD13 LEU A  30       7.915  -2.469  -7.419  1.00 86.58           H  
ATOM    511  CD2 LEU A  30       6.069  -3.839  -6.016  1.00 86.58           C  
ATOM    512 HD21 LEU A  30       6.711  -3.918  -5.139  1.00 86.58           H  
ATOM    513 HD22 LEU A  30       5.063  -4.211  -5.825  1.00 86.58           H  
ATOM    514 HD23 LEU A  30       6.506  -4.423  -6.827  1.00 86.58           H  
ATOM    515  N   VAL A  31       2.325  -0.029  -4.081  1.00 88.88           N  
ATOM    516  H   VAL A  31       1.862  -0.049  -4.978  1.00 88.88           H  
ATOM    517  CA  VAL A  31       1.858   0.962  -3.090  1.00 88.88           C  
ATOM    518  HA  VAL A  31       1.071   1.544  -3.568  1.00 88.88           H  
ATOM    519  C   VAL A  31       2.969   1.941  -2.690  1.00 88.88           C  
ATOM    520  CB  VAL A  31       1.220   0.307  -1.862  1.00 88.88           C  
ATOM    521  HB  VAL A  31       1.986  -0.086  -1.193  1.00 88.88           H  
ATOM    522  O   VAL A  31       3.250   2.193  -1.514  1.00 88.88           O  
ATOM    523  CG1 VAL A  31       0.390   1.352  -1.129  1.00 88.88           C  
ATOM    524 HG11 VAL A  31      -0.026   0.908  -0.224  1.00 88.88           H  
ATOM    525 HG12 VAL A  31       1.009   2.198  -0.830  1.00 88.88           H  
ATOM    526 HG13 VAL A  31      -0.376   1.747  -1.796  1.00 88.88           H  
ATOM    527  CG2 VAL A  31       0.281  -0.832  -2.233  1.00 88.88           C  
ATOM    528 HG21 VAL A  31      -0.482  -0.464  -2.918  1.00 88.88           H  
ATOM    529 HG22 VAL A  31       0.835  -1.651  -2.694  1.00 88.88           H  
ATOM    530 HG23 VAL A  31      -0.177  -1.203  -1.317  1.00 88.88           H  
ATOM    531  N   VAL A  32       3.689   2.451  -3.686  1.00 91.40           N  
ATOM    532  H   VAL A  32       3.318   2.344  -4.619  1.00 91.40           H  
ATOM    533  CA  VAL A  32       4.877   3.275  -3.440  1.00 91.40           C  
ATOM    534  HA  VAL A  32       5.542   2.730  -2.770  1.00 91.40           H  
ATOM    535  C   VAL A  32       4.492   4.571  -2.735  1.00 91.40           C  
ATOM    536  CB  VAL A  32       5.634   3.571  -4.744  1.00 91.40           C  
ATOM    537  HB  VAL A  32       4.979   4.119  -5.421  1.00 91.40           H  
ATOM    538  O   VAL A  32       5.245   5.039  -1.883  1.00 91.40           O  
ATOM    539  CG1 VAL A  32       6.899   4.404  -4.508  1.00 91.40           C  
ATOM    540 HG11 VAL A  32       7.545   3.906  -3.784  1.00 91.40           H  
ATOM    541 HG12 VAL A  32       6.631   5.389  -4.125  1.00 91.40           H  
ATOM    542 HG13 VAL A  32       7.438   4.547  -5.444  1.00 91.40           H  
ATOM    543  CG2 VAL A  32       6.072   2.272  -5.425  1.00 91.40           C  
ATOM    544 HG21 VAL A  32       6.748   2.495  -6.250  1.00 91.40           H  
ATOM    545 HG22 VAL A  32       6.577   1.624  -4.708  1.00 91.40           H  
ATOM    546 HG23 VAL A  32       5.191   1.765  -5.818  1.00 91.40           H  
ATOM    547  N   GLY A  33       3.324   5.135  -3.059  1.00 91.22           N  
ATOM    548  H   GLY A  33       2.705   4.640  -3.685  1.00 91.22           H  
ATOM    549  CA  GLY A  33       2.833   6.362  -2.440  1.00 91.22           C  
ATOM    550  HA2 GLY A  33       3.562   7.161  -2.581  1.00 91.22           H  
ATOM    551  HA3 GLY A  33       1.890   6.648  -2.906  1.00 91.22           H  
ATOM    552  C   GLY A  33       2.596   6.194  -0.947  1.00 91.22           C  
ATOM    553  O   GLY A  33       3.237   6.884  -0.150  1.00 91.22           O  
ATOM    554  N   ALA A  34       1.748   5.239  -0.556  1.00 90.90           N  
ATOM    555  H   ALA A  34       1.139   4.838  -1.254  1.00 90.90           H  
ATOM    556  CA  ALA A  34       1.450   5.031   0.858  1.00 90.90           C  
ATOM    557  HA  ALA A  34       1.132   5.996   1.253  1.00 90.90           H  
ATOM    558  C   ALA A  34       2.696   4.594   1.645  1.00 90.90           C  
ATOM    559  CB  ALA A  34       0.281   4.053   1.035  1.00 90.90           C  
ATOM    560  HB1 ALA A  34      -0.239   4.273   1.967  1.00 90.90           H  
ATOM    561  HB2 ALA A  34      -0.429   4.156   0.214  1.00 90.90           H  
ATOM    562  HB3 ALA A  34       0.645   3.028   1.098  1.00 90.90           H  
ATOM    563  O   ALA A  34       2.941   5.118   2.730  1.00 90.90           O  
ATOM    564  N   PHE A  35       3.524   3.699   1.093  1.00 90.99           N  
ATOM    565  H   PHE A  35       3.299   3.305   0.190  1.00 90.99           H  
ATOM    566  CA  PHE A  35       4.770   3.293   1.746  1.00 90.99           C  
ATOM    567  HA  PHE A  35       4.542   2.898   2.736  1.00 90.99           H  
ATOM    568  C   PHE A  35       5.722   4.475   1.955  1.00 90.99           C  
ATOM    569  CB  PHE A  35       5.447   2.189   0.931  1.00 90.99           C  
ATOM    570  HB2 PHE A  35       4.770   1.338   0.852  1.00 90.99           H  
ATOM    571  HB3 PHE A  35       5.642   2.551  -0.079  1.00 90.99           H  
ATOM    572  O   PHE A  35       6.227   4.676   3.056  1.00 90.99           O  
ATOM    573  CG  PHE A  35       6.748   1.726   1.553  1.00 90.99           C  
ATOM    574  CD1 PHE A  35       7.977   2.252   1.111  1.00 90.99           C  
ATOM    575  HD1 PHE A  35       7.996   2.980   0.314  1.00 90.99           H  
ATOM    576  CD2 PHE A  35       6.723   0.799   2.609  1.00 90.99           C  
ATOM    577  HD2 PHE A  35       5.783   0.396   2.955  1.00 90.99           H  
ATOM    578  CE1 PHE A  35       9.178   1.844   1.717  1.00 90.99           C  
ATOM    579  HE1 PHE A  35      10.122   2.249   1.382  1.00 90.99           H  
ATOM    580  CE2 PHE A  35       7.924   0.389   3.206  1.00 90.99           C  
ATOM    581  HE2 PHE A  35       7.905  -0.357   3.986  1.00 90.99           H  
ATOM    582  CZ  PHE A  35       9.151   0.910   2.763  1.00 90.99           C  
ATOM    583  HZ  PHE A  35      10.076   0.579   3.212  1.00 90.99           H  
ATOM    584  N   ALA A  36       5.950   5.295   0.928  1.00 91.28           N  
ATOM    585  H   ALA A  36       5.501   5.127   0.039  1.00 91.28           H  
ATOM    586  CA  ALA A  36       6.827   6.446   1.067  1.00 91.28           C  
ATOM    587  HA  ALA A  36       7.785   6.100   1.454  1.00 91.28           H  
ATOM    588  C   ALA A  36       6.258   7.449   2.078  1.00 91.28           C  
ATOM    589  CB  ALA A  36       7.058   7.069  -0.307  1.00 91.28           C  
ATOM    590  HB1 ALA A  36       6.103   7.394  -0.720  1.00 91.28           H  
ATOM    591  HB2 ALA A  36       7.509   6.334  -0.975  1.00 91.28           H  
ATOM    592  HB3 ALA A  36       7.722   7.928  -0.218  1.00 91.28           H  
ATOM    593  O   ALA A  36       6.889   7.726   3.092  1.00 91.28           O  
ATOM    594  N   ASN A  37       5.035   7.936   1.859  1.00 91.34           N  
ATOM    595  H   ASN A  37       4.518   7.597   1.061  1.00 91.34           H  
ATOM    596  CA  ASN A  37       4.436   8.976   2.696  1.00 91.34           C  
ATOM    597  HA  ASN A  37       5.060   9.869   2.668  1.00 91.34           H  
ATOM    598  C   ASN A  37       4.305   8.563   4.164  1.00 91.34           C  
ATOM    599  CB  ASN A  37       3.050   9.316   2.141  1.00 91.34           C  
ATOM    600  HB2 ASN A  37       2.463   8.403   2.046  1.00 91.34           H  
ATOM    601  HB3 ASN A  37       2.531   9.971   2.841  1.00 91.34           H  
ATOM    602  O   ASN A  37       4.521   9.389   5.046  1.00 91.34           O  
ATOM    603  CG  ASN A  37       3.105  10.033   0.811  1.00 91.34           C  
ATOM    604  ND2 ASN A  37       2.239   9.670  -0.092  1.00 91.34           N  
ATOM    605 HD21 ASN A  37       1.709   8.820   0.037  1.00 91.34           H  
ATOM    606 HD22 ASN A  37       2.216  10.160  -0.976  1.00 91.34           H  
ATOM    607  OD1 ASN A  37       3.888  10.933   0.567  1.00 91.34           O  
ATOM    608  N   PHE A  38       3.941   7.306   4.427  1.00 89.89           N  
ATOM    609  H   PHE A  38       3.770   6.674   3.657  1.00 89.89           H  
ATOM    610  CA  PHE A  38       3.580   6.847   5.765  1.00 89.89           C  
ATOM    611  HA  PHE A  38       3.505   7.710   6.427  1.00 89.89           H  
ATOM    612  C   PHE A  38       4.608   5.930   6.411  1.00 89.89           C  
ATOM    613  CB  PHE A  38       2.201   6.172   5.741  1.00 89.89           C  
ATOM    614  HB2 PHE A  38       2.264   5.247   5.169  1.00 89.89           H  
ATOM    615  HB3 PHE A  38       1.928   5.892   6.759  1.00 89.89           H  
ATOM    616  O   PHE A  38       4.325   5.469   7.505  1.00 89.89           O  
ATOM    617  CG  PHE A  38       1.089   7.041   5.196  1.00 89.89           C  
ATOM    618  CD1 PHE A  38       0.704   8.203   5.883  1.00 89.89           C  
ATOM    619  HD1 PHE A  38       1.191   8.455   6.814  1.00 89.89           H  
ATOM    620  CD2 PHE A  38       0.438   6.693   4.002  1.00 89.89           C  
ATOM    621  HD2 PHE A  38       0.704   5.778   3.495  1.00 89.89           H  
ATOM    622  CE1 PHE A  38      -0.301   9.034   5.362  1.00 89.89           C  
ATOM    623  HE1 PHE A  38      -0.582   9.932   5.892  1.00 89.89           H  
ATOM    624  CE2 PHE A  38      -0.559   7.525   3.468  1.00 89.89           C  
ATOM    625  HE2 PHE A  38      -1.040   7.257   2.539  1.00 89.89           H  
ATOM    626  CZ  PHE A  38      -0.928   8.699   4.148  1.00 89.89           C  
ATOM    627  HZ  PHE A  38      -1.694   9.339   3.736  1.00 89.89           H  
ATOM    628  N   CYS A  39       5.745   5.617   5.784  1.00 88.32           N  
ATOM    629  H   CYS A  39       5.864   5.892   4.820  1.00 88.32           H  
ATOM    630  CA  CYS A  39       6.759   4.742   6.395  1.00 88.32           C  
ATOM    631  HA  CYS A  39       6.573   4.671   7.467  1.00 88.32           H  
ATOM    632  C   CYS A  39       8.186   5.281   6.280  1.00 88.32           C  
ATOM    633  CB  CYS A  39       6.657   3.313   5.837  1.00 88.32           C  
ATOM    634  HB2 CYS A  39       7.017   3.270   4.809  1.00 88.32           H  
ATOM    635  HB3 CYS A  39       7.290   2.665   6.443  1.00 88.32           H  
ATOM    636  O   CYS A  39       9.007   4.956   7.128  1.00 88.32           O  
ATOM    637  SG  CYS A  39       4.938   2.731   5.924  1.00 88.32           S  
ATOM    638  HG  CYS A  39       4.611   3.459   6.995  1.00 88.32           H  
ATOM    639  N   THR A  40       8.496   6.124   5.287  1.00 88.18           N  
ATOM    640  H   THR A  40       7.806   6.347   4.583  1.00 88.18           H  
ATOM    641  CA  THR A  40       9.867   6.636   5.088  1.00 88.18           C  
ATOM    642  HA  THR A  40      10.532   6.108   5.772  1.00 88.18           H  
ATOM    643  C   THR A  40      10.042   8.114   5.462  1.00 88.18           C  
ATOM    644  CB  THR A  40      10.406   6.315   3.679  1.00 88.18           C  
ATOM    645  HB  THR A  40      11.468   6.559   3.655  1.00 88.18           H  
ATOM    646  O   THR A  40      11.130   8.660   5.300  1.00 88.18           O  
ATOM    647  CG2 THR A  40      10.241   4.855   3.255  1.00 88.18           C  
ATOM    648 HG21 THR A  40      10.807   4.211   3.928  1.00 88.18           H  
ATOM    649 HG22 THR A  40       9.192   4.561   3.274  1.00 88.18           H  
ATOM    650 HG23 THR A  40      10.631   4.713   2.247  1.00 88.18           H  
ATOM    651  OG1 THR A  40       9.772   7.026   2.651  1.00 88.18           O  
ATOM    652  HG1 THR A  40      10.216   6.786   1.834  1.00 88.18           H  
ATOM    653  N   GLU A  41       8.979   8.769   5.948  1.00 88.98           N  
ATOM    654  H   GLU A  41       8.130   8.233   6.054  1.00 88.98           H  
ATOM    655  CA  GLU A  41       8.940  10.179   6.376  1.00 88.98           C  
ATOM    656  HA  GLU A  41       7.885  10.397   6.541  1.00 88.98           H  
ATOM    657  C   GLU A  41       9.409  11.247   5.342  1.00 88.98           C  
ATOM    658  CB  GLU A  41       9.636  10.273   7.755  1.00 88.98           C  
ATOM    659  HB2 GLU A  41       9.345   9.401   8.340  1.00 88.98           H  
ATOM    660  HB3 GLU A  41      10.714  10.208   7.604  1.00 88.98           H  
ATOM    661  O   GLU A  41       9.777  12.353   5.738  1.00 88.98           O  
ATOM    662  CG  GLU A  41       9.350  11.507   8.629  1.00 88.98           C  
ATOM    663  HG2 GLU A  41       9.853  11.358   9.584  1.00 88.98           H  
ATOM    664  HG3 GLU A  41       9.795  12.397   8.183  1.00 88.98           H  
ATOM    665  CD  GLU A  41       7.865  11.765   8.909  1.00 88.98           C  
ATOM    666  OE1 GLU A  41       7.520  12.910   9.273  1.00 88.98           O  
ATOM    667  OE2 GLU A  41       7.007  10.869   8.778  1.00 88.98           O  
ATOM    668  N   PRO A  42       9.352  11.039   4.006  1.00 90.60           N  
ATOM    669  CA  PRO A  42       9.878  12.004   3.041  1.00 90.60           C  
ATOM    670  HA  PRO A  42      10.883  12.314   3.329  1.00 90.60           H  
ATOM    671  C   PRO A  42       8.992  13.254   2.936  1.00 90.60           C  
ATOM    672  CB  PRO A  42       9.930  11.238   1.719  1.00 90.60           C  
ATOM    673  HB2 PRO A  42      10.836  10.633   1.688  1.00 90.60           H  
ATOM    674  HB3 PRO A  42       9.883  11.899   0.853  1.00 90.60           H  
ATOM    675  O   PRO A  42       9.414  14.271   2.393  1.00 90.60           O  
ATOM    676  CG  PRO A  42       8.713  10.322   1.801  1.00 90.60           C  
ATOM    677  HG2 PRO A  42       8.861   9.409   1.223  1.00 90.60           H  
ATOM    678  HG3 PRO A  42       7.822  10.847   1.458  1.00 90.60           H  
ATOM    679  CD  PRO A  42       8.598  10.026   3.293  1.00 90.60           C  
ATOM    680  HD2 PRO A  42       9.037   9.044   3.471  1.00 90.60           H  
ATOM    681  HD3 PRO A  42       7.553  10.039   3.605  1.00 90.60           H  
ATOM    682  N   THR A  43       7.757  13.181   3.436  1.00 93.49           N  
ATOM    683  H   THR A  43       7.462  12.291   3.815  1.00 93.49           H  
ATOM    684  CA  THR A  43       6.753  14.248   3.378  1.00 93.49           C  
ATOM    685  HA  THR A  43       7.135  15.062   2.761  1.00 93.49           H  
ATOM    686  C   THR A  43       6.438  14.868   4.737  1.00 93.49           C  
ATOM    687  CB  THR A  43       5.465  13.737   2.727  1.00 93.49           C  
ATOM    688  HB  THR A  43       4.727  14.540   2.724  1.00 93.49           H  
ATOM    689  O   THR A  43       5.461  15.609   4.841  1.00 93.49           O  
ATOM    690  CG2 THR A  43       5.701  13.325   1.279  1.00 93.49           C  
ATOM    691 HG21 THR A  43       6.333  14.060   0.780  1.00 93.49           H  
ATOM    692 HG22 THR A  43       4.744  13.275   0.762  1.00 93.49           H  
ATOM    693 HG23 THR A  43       6.179  12.346   1.242  1.00 93.49           H  
ATOM    694  OG1 THR A  43       4.965  12.624   3.439  1.00 93.49           O  
ATOM    695  HG1 THR A  43       4.593  12.934   4.268  1.00 93.49           H  
ATOM    696  N   GLY A  44       7.201  14.550   5.790  1.00 93.50           N  
ATOM    697  H   GLY A  44       8.012  13.962   5.659  1.00 93.50           H  
ATOM    698  CA  GLY A  44       6.928  15.068   7.134  1.00 93.50           C  
ATOM    699  HA2 GLY A  44       7.736  14.770   7.801  1.00 93.50           H  
ATOM    700  HA3 GLY A  44       6.904  16.157   7.103  1.00 93.50           H  
ATOM    701  C   GLY A  44       5.591  14.574   7.707  1.00 93.50           C  
ATOM    702  O   GLY A  44       4.835  15.359   8.286  1.00 93.50           O  
ATOM    703  N   CYS A  45       5.236  13.301   7.487  1.00 92.55           N  
ATOM    704  H   CYS A  45       5.957  12.662   7.184  1.00 92.55           H  
ATOM    705  CA  CYS A  45       3.972  12.737   7.958  1.00 92.55           C  
ATOM    706  HA  CYS A  45       3.153  13.308   7.522  1.00 92.55           H  
ATOM    707  C   CYS A  45       3.829  12.834   9.483  1.00 92.55           C  
ATOM    708  CB  CYS A  45       3.863  11.289   7.475  1.00 92.55           C  
ATOM    709  HB2 CYS A  45       3.906  11.272   6.386  1.00 92.55           H  
ATOM    710  HB3 CYS A  45       4.685  10.690   7.867  1.00 92.55           H  
ATOM    711  O   CYS A  45       2.759  13.201   9.972  1.00 92.55           O  
ATOM    712  SG  CYS A  45       2.279  10.599   8.022  1.00 92.55           S  
ATOM    713  HG  CYS A  45       2.564  10.594   9.327  1.00 92.55           H  
ATOM    714  N   SER A  46       4.899  12.586  10.235  1.00 91.31           N  
ATOM    715  H   SER A  46       5.754  12.316   9.771  1.00 91.31           H  
ATOM    716  CA  SER A  46       4.935  12.777  11.687  1.00 91.31           C  
ATOM    717  HA  SER A  46       4.163  12.153  12.137  1.00 91.31           H  
ATOM    718  C   SER A  46       4.643  14.231  12.087  1.00 91.31           C  
ATOM    719  CB  SER A  46       6.288  12.318  12.240  1.00 91.31           C  
ATOM    720  HB2 SER A  46       6.242  12.309  13.329  1.00 91.31           H  
ATOM    721  HB3 SER A  46       6.506  11.308  11.892  1.00 91.31           H  
ATOM    722  O   SER A  46       3.898  14.467  13.034  1.00 91.31           O  
ATOM    723  OG  SER A  46       7.320  13.192  11.835  1.00 91.31           O  
ATOM    724  HG  SER A  46       7.466  13.084  10.892  1.00 91.31           H  
ATOM    725  N   CYS A  47       5.110  15.225  11.323  1.00 94.11           N  
ATOM    726  H   CYS A  47       5.756  14.990  10.584  1.00 94.11           H  
ATOM    727  CA  CYS A  47       4.785  16.635  11.561  1.00 94.11           C  
ATOM    728  HA  CYS A  47       4.934  16.854  12.618  1.00 94.11           H  
ATOM    729  C   CYS A  47       3.319  16.961  11.233  1.00 94.11           C  
ATOM    730  CB  CYS A  47       5.719  17.532  10.738  1.00 94.11           C  
ATOM    731  HB2 CYS A  47       5.471  18.576  10.929  1.00 94.11           H  
ATOM    732  HB3 CYS A  47       5.587  17.333   9.675  1.00 94.11           H  
ATOM    733  O   CYS A  47       2.679  17.752  11.930  1.00 94.11           O  
ATOM    734  SG  CYS A  47       7.457  17.255  11.179  1.00 94.11           S  
ATOM    735  HG  CYS A  47       7.322  17.238  12.508  1.00 94.11           H  
ATOM    736  N   LEU A  48       2.761  16.344  10.187  1.00 94.05           N  
ATOM    737  H   LEU A  48       3.352  15.742   9.632  1.00 94.05           H  
ATOM    738  CA  LEU A  48       1.355  16.513   9.808  1.00 94.05           C  
ATOM    739  HA  LEU A  48       1.113  17.575   9.845  1.00 94.05           H  
ATOM    740  C   LEU A  48       0.400  15.816  10.794  1.00 94.05           C  
ATOM    741  CB  LEU A  48       1.158  15.999   8.368  1.00 94.05           C  
ATOM    742  HB2 LEU A  48       0.090  15.938   8.157  1.00 94.05           H  
ATOM    743  HB3 LEU A  48       1.562  14.989   8.303  1.00 94.05           H  
ATOM    744  O   LEU A  48      -0.720  16.298  11.021  1.00 94.05           O  
ATOM    745  CG  LEU A  48       1.821  16.874   7.285  1.00 94.05           C  
ATOM    746  HG  LEU A  48       2.872  17.038   7.525  1.00 94.05           H  
ATOM    747  CD1 LEU A  48       1.733  16.169   5.935  1.00 94.05           C  
ATOM    748 HD11 LEU A  48       2.338  15.264   5.981  1.00 94.05           H  
ATOM    749 HD12 LEU A  48       0.700  15.924   5.689  1.00 94.05           H  
ATOM    750 HD13 LEU A  48       2.156  16.803   5.155  1.00 94.05           H  
ATOM    751  CD2 LEU A  48       1.132  18.235   7.150  1.00 94.05           C  
ATOM    752 HD21 LEU A  48       1.267  18.817   8.062  1.00 94.05           H  
ATOM    753 HD22 LEU A  48       1.593  18.787   6.331  1.00 94.05           H  
ATOM    754 HD23 LEU A  48       0.070  18.102   6.941  1.00 94.05           H  
ATOM    755  N   PHE A  49       0.837  14.716  11.410  1.00 91.76           N  
ATOM    756  H   PHE A  49       1.743  14.368  11.132  1.00 91.76           H  
ATOM    757  CA  PHE A  49       0.046  13.853  12.288  1.00 91.76           C  
ATOM    758  HA  PHE A  49      -0.856  14.386  12.590  1.00 91.76           H  
ATOM    759  C   PHE A  49       0.796  13.484  13.590  1.00 91.76           C  
ATOM    760  CB  PHE A  49      -0.397  12.620  11.484  1.00 91.76           C  
ATOM    761  HB2 PHE A  49      -1.031  11.992  12.109  1.00 91.76           H  
ATOM    762  HB3 PHE A  49       0.484  12.029  11.233  1.00 91.76           H  
ATOM    763  O   PHE A  49       0.913  12.305  13.922  1.00 91.76           O  
ATOM    764  CG  PHE A  49      -1.160  12.938  10.213  1.00 91.76           C  
ATOM    765  CD1 PHE A  49      -2.497  13.377  10.264  1.00 91.76           C  
ATOM    766  HD1 PHE A  49      -2.993  13.462  11.219  1.00 91.76           H  
ATOM    767  CD2 PHE A  49      -0.519  12.809   8.970  1.00 91.76           C  
ATOM    768  HD2 PHE A  49       0.510  12.484   8.928  1.00 91.76           H  
ATOM    769  CE1 PHE A  49      -3.184  13.682   9.072  1.00 91.76           C  
ATOM    770  HE1 PHE A  49      -4.214  14.004   9.099  1.00 91.76           H  
ATOM    771  CE2 PHE A  49      -1.204  13.105   7.782  1.00 91.76           C  
ATOM    772  HE2 PHE A  49      -0.703  12.996   6.832  1.00 91.76           H  
ATOM    773  CZ  PHE A  49      -2.537  13.542   7.832  1.00 91.76           C  
ATOM    774  HZ  PHE A  49      -3.062  13.764   6.914  1.00 91.76           H  
ATOM    775  N   PRO A  50       1.224  14.465  14.411  1.00 90.85           N  
ATOM    776  CA  PRO A  50       2.169  14.245  15.523  1.00 90.85           C  
ATOM    777  HA  PRO A  50       3.074  13.761  15.156  1.00 90.85           H  
ATOM    778  C   PRO A  50       1.636  13.366  16.657  1.00 90.85           C  
ATOM    779  CB  PRO A  50       2.517  15.652  16.024  1.00 90.85           C  
ATOM    780  HB2 PRO A  50       3.389  16.019  15.482  1.00 90.85           H  
ATOM    781  HB3 PRO A  50       2.708  15.679  17.097  1.00 90.85           H  
ATOM    782  O   PRO A  50       2.385  12.930  17.522  1.00 90.85           O  
ATOM    783  CG  PRO A  50       1.297  16.488  15.642  1.00 90.85           C  
ATOM    784  HG2 PRO A  50       1.545  17.545  15.545  1.00 90.85           H  
ATOM    785  HG3 PRO A  50       0.500  16.339  16.371  1.00 90.85           H  
ATOM    786  CD  PRO A  50       0.899  15.878  14.303  1.00 90.85           C  
ATOM    787  HD2 PRO A  50      -0.162  16.038  14.108  1.00 90.85           H  
ATOM    788  HD3 PRO A  50       1.503  16.322  13.512  1.00 90.85           H  
ATOM    789  N   LYS A  51       0.325  13.129  16.681  1.00 90.45           N  
ATOM    790  H   LYS A  51      -0.200  13.463  15.886  1.00 90.45           H  
ATOM    791  CA  LYS A  51      -0.370  12.335  17.700  1.00 90.45           C  
ATOM    792  HA  LYS A  51       0.360  11.910  18.389  1.00 90.45           H  
ATOM    793  C   LYS A  51      -1.101  11.128  17.102  1.00 90.45           C  
ATOM    794  CB  LYS A  51      -1.305  13.258  18.492  1.00 90.45           C  
ATOM    795  HB2 LYS A  51      -2.004  13.716  17.791  1.00 90.45           H  
ATOM    796  HB3 LYS A  51      -1.862  12.660  19.213  1.00 90.45           H  
ATOM    797  O   LYS A  51      -1.941  10.537  17.768  1.00 90.45           O  
ATOM    798  CG  LYS A  51      -0.562  14.369  19.255  1.00 90.45           C  
ATOM    799  HG2 LYS A  51       0.155  13.913  19.937  1.00 90.45           H  
ATOM    800  HG3 LYS A  51      -0.024  15.009  18.556  1.00 90.45           H  
ATOM    801  CD  LYS A  51      -1.547  15.230  20.055  1.00 90.45           C  
ATOM    802  HD2 LYS A  51      -2.100  14.581  20.735  1.00 90.45           H  
ATOM    803  HD3 LYS A  51      -2.227  15.725  19.361  1.00 90.45           H  
ATOM    804  CE  LYS A  51      -0.834  16.303  20.873  1.00 90.45           C  
ATOM    805  HE2 LYS A  51      -0.329  16.990  20.194  1.00 90.45           H  
ATOM    806  HE3 LYS A  51      -0.067  15.819  21.478  1.00 90.45           H  
ATOM    807  NZ  LYS A  51      -1.783  17.033  21.753  1.00 90.45           N  
ATOM    808  HZ1 LYS A  51      -2.214  16.393  22.404  1.00 90.45           H  
ATOM    809  HZ2 LYS A  51      -1.286  17.725  22.295  1.00 90.45           H  
ATOM    810  HZ3 LYS A  51      -2.503  17.494  21.215  1.00 90.45           H  
ATOM    811  N   LEU A  52      -0.844  10.825  15.830  1.00 88.43           N  
ATOM    812  H   LEU A  52      -0.094  11.320  15.368  1.00 88.43           H  
ATOM    813  CA  LEU A  52      -1.453   9.730  15.076  1.00 88.43           C  
ATOM    814  HA  LEU A  52      -1.851   8.976  15.755  1.00 88.43           H  
ATOM    815  C   LEU A  52      -0.360   9.065  14.225  1.00 88.43           C  
ATOM    816  CB  LEU A  52      -2.608  10.266  14.209  1.00 88.43           C  
ATOM    817  HB2 LEU A  52      -2.215  11.065  13.580  1.00 88.43           H  
ATOM    818  HB3 LEU A  52      -2.949   9.465  13.553  1.00 88.43           H  
ATOM    819  O   LEU A  52      -0.348   9.251  13.007  1.00 88.43           O  
ATOM    820  CG  LEU A  52      -3.822  10.819  14.967  1.00 88.43           C  
ATOM    821  HG  LEU A  52      -3.508  11.604  15.654  1.00 88.43           H  
ATOM    822  CD1 LEU A  52      -4.787  11.444  13.960  1.00 88.43           C  
ATOM    823 HD11 LEU A  52      -5.619  11.899  14.497  1.00 88.43           H  
ATOM    824 HD12 LEU A  52      -5.166  10.676  13.285  1.00 88.43           H  
ATOM    825 HD13 LEU A  52      -4.265  12.208  13.384  1.00 88.43           H  
ATOM    826  CD2 LEU A  52      -4.562   9.733  15.744  1.00 88.43           C  
ATOM    827 HD21 LEU A  52      -5.496  10.125  16.146  1.00 88.43           H  
ATOM    828 HD22 LEU A  52      -3.955   9.394  16.583  1.00 88.43           H  
ATOM    829 HD23 LEU A  52      -4.768   8.880  15.097  1.00 88.43           H  
ATOM    830  N   PRO A  53       0.587   8.345  14.853  1.00 87.52           N  
ATOM    831  CA  PRO A  53       1.637   7.658  14.116  1.00 87.52           C  
ATOM    832  HA  PRO A  53       2.248   8.383  13.579  1.00 87.52           H  
ATOM    833  C   PRO A  53       1.006   6.649  13.146  1.00 87.52           C  
ATOM    834  CB  PRO A  53       2.488   6.971  15.182  1.00 87.52           C  
ATOM    835  HB2 PRO A  53       3.275   7.656  15.500  1.00 87.52           H  
ATOM    836  HB3 PRO A  53       2.898   6.028  14.821  1.00 87.52           H  
ATOM    837  O   PRO A  53       0.209   5.810  13.580  1.00 87.52           O  
ATOM    838  CG  PRO A  53       1.532   6.753  16.350  1.00 87.52           C  
ATOM    839  HG2 PRO A  53       2.060   6.701  17.302  1.00 87.52           H  
ATOM    840  HG3 PRO A  53       0.946   5.849  16.187  1.00 87.52           H  
ATOM    841  CD  PRO A  53       0.630   7.981  16.266  1.00 87.52           C  
ATOM    842  HD2 PRO A  53      -0.357   7.735  16.658  1.00 87.52           H  
ATOM    843  HD3 PRO A  53       1.070   8.799  16.837  1.00 87.52           H  
ATOM    844  N   PRO A  54       1.287   6.730  11.836  1.00 87.77           N  
ATOM    845  CA  PRO A  54       0.679   5.813  10.893  1.00 87.77           C  
ATOM    846  HA  PRO A  54      -0.387   5.723  11.103  1.00 87.77           H  
ATOM    847  C   PRO A  54       1.328   4.431  11.014  1.00 87.77           C  
ATOM    848  CB  PRO A  54       0.851   6.457   9.520  1.00 87.77           C  
ATOM    849  HB2 PRO A  54       0.053   7.179   9.345  1.00 87.77           H  
ATOM    850  HB3 PRO A  54       0.881   5.712   8.725  1.00 87.77           H  
ATOM    851  O   PRO A  54       2.534   4.293  11.233  1.00 87.77           O  
ATOM    852  CG  PRO A  54       2.176   7.189   9.681  1.00 87.77           C  
ATOM    853  HG2 PRO A  54       2.284   8.008   8.970  1.00 87.77           H  
ATOM    854  HG3 PRO A  54       2.967   6.453   9.531  1.00 87.77           H  
ATOM    855  CD  PRO A  54       2.148   7.674  11.136  1.00 87.77           C  
ATOM    856  HD2 PRO A  54       1.708   8.670  11.183  1.00 87.77           H  
ATOM    857  HD3 PRO A  54       3.153   7.683  11.557  1.00 87.77           H  
ATOM    858  N   HIS A  55       0.497   3.408  10.841  1.00 86.14           N  
ATOM    859  H   HIS A  55      -0.482   3.602  10.683  1.00 86.14           H  
ATOM    860  CA  HIS A  55       0.926   2.024  10.718  1.00 86.14           C  
ATOM    861  HA  HIS A  55       2.015   1.990  10.696  1.00 86.14           H  
ATOM    862  C   HIS A  55       0.398   1.466   9.403  1.00 86.14           C  
ATOM    863  CB  HIS A  55       0.452   1.206  11.923  1.00 86.14           C  
ATOM    864  HB2 HIS A  55      -0.626   1.316  12.040  1.00 86.14           H  
ATOM    865  HB3 HIS A  55       0.663   0.153  11.736  1.00 86.14           H  
ATOM    866  O   HIS A  55      -0.817   1.357   9.219  1.00 86.14           O  
ATOM    867  CG  HIS A  55       1.137   1.606  13.203  1.00 86.14           C  
ATOM    868  CD2 HIS A  55       0.627   2.401  14.194  1.00 86.14           C  
ATOM    869  HD2 HIS A  55      -0.348   2.865  14.201  1.00 86.14           H  
ATOM    870  ND1 HIS A  55       2.418   1.268  13.572  1.00 86.14           N  
ATOM    871  HD1 HIS A  55       3.079   0.742  13.017  1.00 86.14           H  
ATOM    872  CE1 HIS A  55       2.670   1.833  14.764  1.00 86.14           C  
ATOM    873  HE1 HIS A  55       3.602   1.756  15.304  1.00 86.14           H  
ATOM    874  NE2 HIS A  55       1.602   2.526  15.189  1.00 86.14           N  
ATOM    875  N   LEU A  56       1.301   1.127   8.483  1.00 87.10           N  
ATOM    876  H   LEU A  56       2.282   1.222   8.701  1.00 87.10           H  
ATOM    877  CA  LEU A  56       0.909   0.547   7.203  1.00 87.10           C  
ATOM    878  HA  LEU A  56      -0.071   0.945   6.941  1.00 87.10           H  
ATOM    879  C   LEU A  56       0.782  -0.972   7.348  1.00 87.10           C  
ATOM    880  CB  LEU A  56       1.882   0.989   6.100  1.00 87.10           C  
ATOM    881  HB2 LEU A  56       2.869   0.594   6.342  1.00 87.10           H  
ATOM    882  HB3 LEU A  56       1.949   2.077   6.106  1.00 87.10           H  
ATOM    883  O   LEU A  56       1.742  -1.665   7.698  1.00 87.10           O  
ATOM    884  CG  LEU A  56       1.492   0.527   4.683  1.00 87.10           C  
ATOM    885  HG  LEU A  56       1.362  -0.555   4.673  1.00 87.10           H  
ATOM    886  CD1 LEU A  56       0.199   1.191   4.201  1.00 87.10           C  
ATOM    887 HD11 LEU A  56       0.296   2.276   4.251  1.00 87.10           H  
ATOM    888 HD12 LEU A  56      -0.647   0.868   4.806  1.00 87.10           H  
ATOM    889 HD13 LEU A  56       0.008   0.904   3.167  1.00 87.10           H  
ATOM    890  CD2 LEU A  56       2.600   0.887   3.698  1.00 87.10           C  
ATOM    891 HD21 LEU A  56       2.735   1.969   3.681  1.00 87.10           H  
ATOM    892 HD22 LEU A  56       2.343   0.539   2.698  1.00 87.10           H  
ATOM    893 HD23 LEU A  56       3.533   0.416   4.006  1.00 87.10           H  
ATOM    894  N   LEU A  57      -0.422  -1.482   7.082  1.00 85.50           N  
ATOM    895  H   LEU A  57      -1.156  -0.844   6.808  1.00 85.50           H  
ATOM    896  CA  LEU A  57      -0.707  -2.913   7.066  1.00 85.50           C  
ATOM    897  HA  LEU A  57      -0.146  -3.392   7.868  1.00 85.50           H  
ATOM    898  C   LEU A  57      -0.247  -3.518   5.742  1.00 85.50           C  
ATOM    899  CB  LEU A  57      -2.208  -3.172   7.288  1.00 85.50           C  
ATOM    900  HB2 LEU A  57      -2.767  -2.645   6.515  1.00 85.50           H  
ATOM    901  HB3 LEU A  57      -2.393  -4.239   7.162  1.00 85.50           H  
ATOM    902  O   LEU A  57      -0.710  -3.114   4.678  1.00 85.50           O  
ATOM    903  CG  LEU A  57      -2.745  -2.744   8.664  1.00 85.50           C  
ATOM    904  HG  LEU A  57      -2.574  -1.678   8.812  1.00 85.50           H  
ATOM    905  CD1 LEU A  57      -4.249  -3.009   8.727  1.00 85.50           C  
ATOM    906 HD11 LEU A  57      -4.751  -2.464   7.927  1.00 85.50           H  
ATOM    907 HD12 LEU A  57      -4.639  -2.658   9.682  1.00 85.50           H  
ATOM    908 HD13 LEU A  57      -4.451  -4.075   8.623  1.00 85.50           H  
ATOM    909  CD2 LEU A  57      -2.087  -3.523   9.800  1.00 85.50           C  
ATOM    910 HD21 LEU A  57      -2.538  -3.238  10.751  1.00 85.50           H  
ATOM    911 HD22 LEU A  57      -2.207  -4.594   9.641  1.00 85.50           H  
ATOM    912 HD23 LEU A  57      -1.025  -3.278   9.841  1.00 85.50           H  
ATOM    913  N   MET A  58       0.622  -4.525   5.809  1.00 83.30           N  
ATOM    914  H   MET A  58       0.985  -4.777   6.717  1.00 83.30           H  
ATOM    915  CA  MET A  58       1.149  -5.199   4.622  1.00 83.30           C  
ATOM    916  HA  MET A  58       0.643  -4.824   3.732  1.00 83.30           H  
ATOM    917  C   MET A  58       0.938  -6.707   4.658  1.00 83.30           C  
ATOM    918  CB  MET A  58       2.634  -4.901   4.462  1.00 83.30           C  
ATOM    919  HB2 MET A  58       3.032  -5.495   3.639  1.00 83.30           H  
ATOM    920  HB3 MET A  58       3.139  -5.197   5.381  1.00 83.30           H  
ATOM    921  O   MET A  58       0.904  -7.335   5.720  1.00 83.30           O  
ATOM    922  CG  MET A  58       2.910  -3.428   4.163  1.00 83.30           C  
ATOM    923  HG2 MET A  58       2.669  -2.825   5.038  1.00 83.30           H  
ATOM    924  HG3 MET A  58       2.285  -3.101   3.332  1.00 83.30           H  
ATOM    925  SD  MET A  58       4.634  -3.163   3.718  1.00 83.30           S  
ATOM    926  CE  MET A  58       5.397  -3.880   5.203  1.00 83.30           C  
ATOM    927  HE1 MET A  58       5.423  -4.967   5.124  1.00 83.30           H  
ATOM    928  HE2 MET A  58       6.413  -3.505   5.325  1.00 83.30           H  
ATOM    929  HE3 MET A  58       4.810  -3.599   6.078  1.00 83.30           H  
ATOM    930  N   LEU A  59       0.849  -7.302   3.466  1.00 82.79           N  
ATOM    931  H   LEU A  59       0.893  -6.723   2.640  1.00 82.79           H  
ATOM    932  CA  LEU A  59       0.836  -8.754   3.311  1.00 82.79           C  
ATOM    933  HA  LEU A  59      -0.003  -9.128   3.897  1.00 82.79           H  
ATOM    934  C   LEU A  59       2.142  -9.371   3.849  1.00 82.79           C  
ATOM    935  CB  LEU A  59       0.623  -9.142   1.835  1.00 82.79           C  
ATOM    936  HB2 LEU A  59       0.776 -10.216   1.730  1.00 82.79           H  
ATOM    937  HB3 LEU A  59       1.382  -8.646   1.230  1.00 82.79           H  
ATOM    938  O   LEU A  59       3.217  -8.813   3.616  1.00 82.79           O  
ATOM    939  CG  LEU A  59      -0.766  -8.799   1.270  1.00 82.79           C  
ATOM    940  HG  LEU A  59      -0.978  -7.742   1.435  1.00 82.79           H  
ATOM    941  CD1 LEU A  59      -0.782  -9.061  -0.236  1.00 82.79           C  
ATOM    942 HD11 LEU A  59      -1.754  -8.789  -0.647  1.00 82.79           H  
ATOM    943 HD12 LEU A  59      -0.014  -8.462  -0.726  1.00 82.79           H  
ATOM    944 HD13 LEU A  59      -0.592 -10.116  -0.435  1.00 82.79           H  
ATOM    945  CD2 LEU A  59      -1.872  -9.639   1.916  1.00 82.79           C  
ATOM    946 HD21 LEU A  59      -1.658 -10.700   1.792  1.00 82.79           H  
ATOM    947 HD22 LEU A  59      -1.961  -9.402   2.976  1.00 82.79           H  
ATOM    948 HD23 LEU A  59      -2.826  -9.414   1.439  1.00 82.79           H  
ATOM    949  N   PRO A  60       2.089 -10.551   4.498  1.00 82.99           N  
ATOM    950  CA  PRO A  60       3.277 -11.216   5.037  1.00 82.99           C  
ATOM    951  HA  PRO A  60       3.667 -10.615   5.859  1.00 82.99           H  
ATOM    952  C   PRO A  60       4.397 -11.454   4.019  1.00 82.99           C  
ATOM    953  CB  PRO A  60       2.777 -12.551   5.591  1.00 82.99           C  
ATOM    954  HB2 PRO A  60       3.363 -12.875   6.452  1.00 82.99           H  
ATOM    955  HB3 PRO A  60       2.793 -13.314   4.813  1.00 82.99           H  
ATOM    956  O   PRO A  60       5.565 -11.453   4.393  1.00 82.99           O  
ATOM    957  CG  PRO A  60       1.332 -12.254   5.971  1.00 82.99           C  
ATOM    958  HG2 PRO A  60       0.722 -13.157   5.961  1.00 82.99           H  
ATOM    959  HG3 PRO A  60       1.305 -11.775   6.950  1.00 82.99           H  
ATOM    960  CD  PRO A  60       0.884 -11.263   4.903  1.00 82.99           C  
ATOM    961  HD2 PRO A  60       0.140 -10.593   5.334  1.00 82.99           H  
ATOM    962  HD3 PRO A  60       0.468 -11.797   4.049  1.00 82.99           H  
ATOM    963  N   CYS A  61       4.078 -11.627   2.732  1.00 84.75           N  
ATOM    964  H   CYS A  61       3.108 -11.578   2.455  1.00 84.75           H  
ATOM    965  CA  CYS A  61       5.079 -11.857   1.687  1.00 84.75           C  
ATOM    966  HA  CYS A  61       5.632 -12.765   1.923  1.00 84.75           H  
ATOM    967  C   CYS A  61       6.118 -10.727   1.590  1.00 84.75           C  
ATOM    968  CB  CYS A  61       4.367 -12.074   0.345  1.00 84.75           C  
ATOM    969  HB2 CYS A  61       3.705 -12.937   0.419  1.00 84.75           H  
ATOM    970  HB3 CYS A  61       5.111 -12.285  -0.423  1.00 84.75           H  
ATOM    971  O   CYS A  61       7.276 -11.002   1.299  1.00 84.75           O  
ATOM    972  SG  CYS A  61       3.404 -10.608  -0.140  1.00 84.75           S  
ATOM    973  HG  CYS A  61       4.433  -9.784  -0.360  1.00 84.75           H  
ATOM    974  N   TRP A  62       5.741  -9.481   1.899  1.00 85.16           N  
ATOM    975  H   TRP A  62       4.786  -9.308   2.178  1.00 85.16           H  
ATOM    976  CA  TRP A  62       6.665  -8.345   1.882  1.00 85.16           C  
ATOM    977  HA  TRP A  62       7.128  -8.272   0.898  1.00 85.16           H  
ATOM    978  C   TRP A  62       7.805  -8.514   2.888  1.00 85.16           C  
ATOM    979  CB  TRP A  62       5.879  -7.056   2.142  1.00 85.16           C  
ATOM    980  HB2 TRP A  62       5.309  -7.141   3.066  1.00 85.16           H  
ATOM    981  HB3 TRP A  62       6.598  -6.245   2.263  1.00 85.16           H  
ATOM    982  O   TRP A  62       8.946  -8.194   2.579  1.00 85.16           O  
ATOM    983  CG  TRP A  62       4.981  -6.672   1.014  1.00 85.16           C  
ATOM    984  CD1 TRP A  62       3.639  -6.809   0.966  1.00 85.16           C  
ATOM    985  HD1 TRP A  62       3.041  -7.183   1.783  1.00 85.16           H  
ATOM    986  CD2 TRP A  62       5.378  -6.135  -0.276  1.00 85.16           C  
ATOM    987  CE2 TRP A  62       4.219  -6.062  -1.101  1.00 85.16           C  
ATOM    988  CE3 TRP A  62       6.609  -5.740  -0.835  1.00 85.16           C  
ATOM    989  HE3 TRP A  62       7.487  -5.714  -0.207  1.00 85.16           H  
ATOM    990  NE1 TRP A  62       3.178  -6.426  -0.278  1.00 85.16           N  
ATOM    991  HE1 TRP A  62       2.204  -6.410  -0.544  1.00 85.16           H  
ATOM    992  CH2 TRP A  62       5.547  -5.445  -3.000  1.00 85.16           C  
ATOM    993  HH2 TRP A  62       5.626  -5.305  -4.068  1.00 85.16           H  
ATOM    994  CZ2 TRP A  62       4.288  -5.717  -2.452  1.00 85.16           C  
ATOM    995  HZ2 TRP A  62       3.401  -5.712  -3.068  1.00 85.16           H  
ATOM    996  CZ3 TRP A  62       6.699  -5.407  -2.197  1.00 85.16           C  
ATOM    997  HZ3 TRP A  62       7.656  -5.156  -2.630  1.00 85.16           H  
ATOM    998  N   PHE A  63       7.526  -9.114   4.045  1.00 84.64           N  
ATOM    999  H   PHE A  63       6.586  -9.454   4.192  1.00 84.64           H  
ATOM   1000  CA  PHE A  63       8.506  -9.358   5.108  1.00 84.64           C  
ATOM   1001  HA  PHE A  63       9.065  -8.439   5.285  1.00 84.64           H  
ATOM   1002  C   PHE A  63       9.545 -10.434   4.752  1.00 84.64           C  
ATOM   1003  CB  PHE A  63       7.768  -9.731   6.406  1.00 84.64           C  
ATOM   1004  HB2 PHE A  63       8.511  -9.980   7.163  1.00 84.64           H  
ATOM   1005  HB3 PHE A  63       7.177 -10.632   6.240  1.00 84.64           H  
ATOM   1006  O   PHE A  63      10.482 -10.626   5.515  1.00 84.64           O  
ATOM   1007  CG  PHE A  63       6.871  -8.641   6.964  1.00 84.64           C  
ATOM   1008  CD1 PHE A  63       7.314  -7.848   8.039  1.00 84.64           C  
ATOM   1009  HD1 PHE A  63       8.286  -8.025   8.476  1.00 84.64           H  
ATOM   1010  CD2 PHE A  63       5.600  -8.402   6.406  1.00 84.64           C  
ATOM   1011  HD2 PHE A  63       5.246  -9.003   5.581  1.00 84.64           H  
ATOM   1012  CE1 PHE A  63       6.515  -6.793   8.516  1.00 84.64           C  
ATOM   1013  HE1 PHE A  63       6.861  -6.166   9.325  1.00 84.64           H  
ATOM   1014  CE2 PHE A  63       4.801  -7.350   6.884  1.00 84.64           C  
ATOM   1015  HE2 PHE A  63       3.842  -7.156   6.427  1.00 84.64           H  
ATOM   1016  CZ  PHE A  63       5.269  -6.531   7.925  1.00 84.64           C  
ATOM   1017  HZ  PHE A  63       4.678  -5.694   8.267  1.00 84.64           H  
ATOM   1018  N   HIS A  64       9.380 -11.126   3.620  1.00 85.73           N  
ATOM   1019  H   HIS A  64       8.596 -10.897   3.026  1.00 85.73           H  
ATOM   1020  CA  HIS A  64      10.308 -12.151   3.129  1.00 85.73           C  
ATOM   1021  HA  HIS A  64      10.998 -12.426   3.926  1.00 85.73           H  
ATOM   1022  C   HIS A  64      11.171 -11.657   1.957  1.00 85.73           C  
ATOM   1023  CB  HIS A  64       9.513 -13.404   2.737  1.00 85.73           C  
ATOM   1024  HB2 HIS A  64       8.847 -13.163   1.908  1.00 85.73           H  
ATOM   1025  HB3 HIS A  64      10.210 -14.165   2.388  1.00 85.73           H  
ATOM   1026  O   HIS A  64      12.003 -12.402   1.444  1.00 85.73           O  
ATOM   1027  CG  HIS A  64       8.699 -13.995   3.860  1.00 85.73           C  
ATOM   1028  CD2 HIS A  64       9.087 -14.994   4.712  1.00 85.73           C  
ATOM   1029  HD2 HIS A  64      10.041 -15.501   4.703  1.00 85.73           H  
ATOM   1030  ND1 HIS A  64       7.422 -13.629   4.223  1.00 85.73           N  
ATOM   1031  HD1 HIS A  64       6.922 -12.810   3.908  1.00 85.73           H  
ATOM   1032  CE1 HIS A  64       7.048 -14.398   5.256  1.00 85.73           C  
ATOM   1033  HE1 HIS A  64       6.111 -14.312   5.786  1.00 85.73           H  
ATOM   1034  NE2 HIS A  64       8.027 -15.244   5.593  1.00 85.73           N  
ATOM   1035  N   LEU A  65      10.977 -10.417   1.493  1.00 85.54           N  
ATOM   1036  H   LEU A  65      10.326  -9.813   1.975  1.00 85.54           H  
ATOM   1037  CA  LEU A  65      11.842  -9.824   0.476  1.00 85.54           C  
ATOM   1038  HA  LEU A  65      12.114 -10.583  -0.258  1.00 85.54           H  
ATOM   1039  C   LEU A  65      13.124  -9.335   1.151  1.00 85.54           C  
ATOM   1040  CB  LEU A  65      11.109  -8.679  -0.242  1.00 85.54           C  
ATOM   1041  HB2 LEU A  65      10.815  -7.941   0.504  1.00 85.54           H  
ATOM   1042  HB3 LEU A  65      11.806  -8.200  -0.930  1.00 85.54           H  
ATOM   1043  O   LEU A  65      13.054  -8.434   1.979  1.00 85.54           O  
ATOM   1044  CG  LEU A  65       9.848  -9.087  -1.019  1.00 85.54           C  
ATOM   1045  HG  LEU A  65       9.120  -9.526  -0.337  1.00 85.54           H  
ATOM   1046  CD1 LEU A  65       9.234  -7.835  -1.641  1.00 85.54           C  
ATOM   1047 HD11 LEU A  65       9.898  -7.426  -2.402  1.00 85.54           H  
ATOM   1048 HD12 LEU A  65       8.271  -8.079  -2.089  1.00 85.54           H  
ATOM   1049 HD13 LEU A  65       9.086  -7.088  -0.861  1.00 85.54           H  
ATOM   1050  CD2 LEU A  65      10.147 -10.078  -2.144  1.00 85.54           C  
ATOM   1051 HD21 LEU A  65       9.240 -10.261  -2.720  1.00 85.54           H  
ATOM   1052 HD22 LEU A  65      10.921  -9.681  -2.803  1.00 85.54           H  
ATOM   1053 HD23 LEU A  65      10.478 -11.027  -1.722  1.00 85.54           H  
ATOM   1054  N   LEU A  66      14.276  -9.897   0.770  1.00 77.75           N  
ATOM   1055  H   LEU A  66      14.205 -10.677   0.132  1.00 77.75           H  
ATOM   1056  CA  LEU A  66      15.572  -9.735   1.451  1.00 77.75           C  
ATOM   1057  HA  LEU A  66      15.553 -10.357   2.346  1.00 77.75           H  
ATOM   1058  C   LEU A  66      15.859  -8.294   1.924  1.00 77.75           C  
ATOM   1059  CB  LEU A  66      16.664 -10.266   0.497  1.00 77.75           C  
ATOM   1060  HB2 LEU A  66      16.699  -9.624  -0.383  1.00 77.75           H  
ATOM   1061  HB3 LEU A  66      16.384 -11.267   0.168  1.00 77.75           H  
ATOM   1062  O   LEU A  66      15.999  -8.043   3.113  1.00 77.75           O  
ATOM   1063  CG  LEU A  66      18.079 -10.341   1.102  1.00 77.75           C  
ATOM   1064  HG  LEU A  66      18.369  -9.362   1.484  1.00 77.75           H  
ATOM   1065  CD1 LEU A  66      18.162 -11.371   2.229  1.00 77.75           C  
ATOM   1066 HD11 LEU A  66      17.827 -12.350   1.885  1.00 77.75           H  
ATOM   1067 HD12 LEU A  66      19.190 -11.442   2.583  1.00 77.75           H  
ATOM   1068 HD13 LEU A  66      17.551 -11.048   3.072  1.00 77.75           H  
ATOM   1069  CD2 LEU A  66      19.071 -10.745   0.008  1.00 77.75           C  
ATOM   1070 HD21 LEU A  66      18.816 -11.727  -0.390  1.00 77.75           H  
ATOM   1071 HD22 LEU A  66      19.057 -10.005  -0.792  1.00 77.75           H  
ATOM   1072 HD23 LEU A  66      20.076 -10.778   0.430  1.00 77.75           H  
ATOM   1073  N   PHE A  67      15.835  -7.320   1.012  1.00 82.04           N  
ATOM   1074  H   PHE A  67      15.746  -7.577   0.039  1.00 82.04           H  
ATOM   1075  CA  PHE A  67      16.125  -5.919   1.354  1.00 82.04           C  
ATOM   1076  HA  PHE A  67      17.021  -5.886   1.973  1.00 82.04           H  
ATOM   1077  C   PHE A  67      15.012  -5.224   2.144  1.00 82.04           C  
ATOM   1078  CB  PHE A  67      16.376  -5.143   0.057  1.00 82.04           C  
ATOM   1079  HB2 PHE A  67      15.459  -5.124  -0.531  1.00 82.04           H  
ATOM   1080  HB3 PHE A  67      16.629  -4.114   0.310  1.00 82.04           H  
ATOM   1081  O   PHE A  67      15.252  -4.263   2.873  1.00 82.04           O  
ATOM   1082  CG  PHE A  67      17.501  -5.714  -0.776  1.00 82.04           C  
ATOM   1083  CD1 PHE A  67      18.808  -5.717  -0.259  1.00 82.04           C  
ATOM   1084  HD1 PHE A  67      19.007  -5.314   0.724  1.00 82.04           H  
ATOM   1085  CD2 PHE A  67      17.244  -6.271  -2.044  1.00 82.04           C  
ATOM   1086  HD2 PHE A  67      16.240  -6.278  -2.442  1.00 82.04           H  
ATOM   1087  CE1 PHE A  67      19.859  -6.269  -1.008  1.00 82.04           C  
ATOM   1088  HE1 PHE A  67      20.859  -6.285  -0.598  1.00 82.04           H  
ATOM   1089  CE2 PHE A  67      18.298  -6.824  -2.793  1.00 82.04           C  
ATOM   1090  HE2 PHE A  67      18.105  -7.258  -3.763  1.00 82.04           H  
ATOM   1091  CZ  PHE A  67      19.605  -6.821  -2.275  1.00 82.04           C  
ATOM   1092  HZ  PHE A  67      20.415  -7.256  -2.842  1.00 82.04           H  
ATOM   1093  N   PHE A  68      13.773  -5.677   1.970  1.00 83.10           N  
ATOM   1094  H   PHE A  68      13.651  -6.562   1.499  1.00 83.10           H  
ATOM   1095  CA  PHE A  68      12.626  -5.094   2.649  1.00 83.10           C  
ATOM   1096  HA  PHE A  68      12.736  -4.010   2.671  1.00 83.10           H  
ATOM   1097  C   PHE A  68      12.538  -5.584   4.094  1.00 83.10           C  
ATOM   1098  CB  PHE A  68      11.373  -5.447   1.858  1.00 83.10           C  
ATOM   1099  HB2 PHE A  68      11.099  -6.479   2.078  1.00 83.10           H  
ATOM   1100  HB3 PHE A  68      11.581  -5.370   0.790  1.00 83.10           H  
ATOM   1101  O   PHE A  68      12.206  -4.810   4.987  1.00 83.10           O  
ATOM   1102  CG  PHE A  68      10.209  -4.546   2.166  1.00 83.10           C  
ATOM   1103  CD1 PHE A  68       9.152  -5.020   2.950  1.00 83.10           C  
ATOM   1104  HD1 PHE A  68       9.203  -6.004   3.391  1.00 83.10           H  
ATOM   1105  CD2 PHE A  68      10.165  -3.243   1.644  1.00 83.10           C  
ATOM   1106  HD2 PHE A  68      10.984  -2.870   1.046  1.00 83.10           H  
ATOM   1107  CE1 PHE A  68       8.027  -4.219   3.157  1.00 83.10           C  
ATOM   1108  HE1 PHE A  68       7.191  -4.636   3.699  1.00 83.10           H  
ATOM   1109  CE2 PHE A  68       9.048  -2.429   1.883  1.00 83.10           C  
ATOM   1110  HE2 PHE A  68       9.000  -1.439   1.455  1.00 83.10           H  
ATOM   1111  CZ  PHE A  68       7.971  -2.919   2.636  1.00 83.10           C  
ATOM   1112  HZ  PHE A  68       7.096  -2.304   2.783  1.00 83.10           H  
ATOM   1113  N   GLN A  69      12.898  -6.847   4.329  1.00 82.09           N  
ATOM   1114  H   GLN A  69      13.165  -7.425   3.545  1.00 82.09           H  
ATOM   1115  CA  GLN A  69      13.034  -7.420   5.658  1.00 82.09           C  
ATOM   1116  HA  GLN A  69      12.073  -7.350   6.169  1.00 82.09           H  
ATOM   1117  C   GLN A  69      14.065  -6.644   6.477  1.00 82.09           C  
ATOM   1118  CB  GLN A  69      13.422  -8.896   5.533  1.00 82.09           C  
ATOM   1119  HB2 GLN A  69      12.704  -9.401   4.887  1.00 82.09           H  
ATOM   1120  HB3 GLN A  69      14.409  -8.981   5.079  1.00 82.09           H  
ATOM   1121  O   GLN A  69      13.733  -6.210   7.576  1.00 82.09           O  
ATOM   1122  CG  GLN A  69      13.436  -9.578   6.908  1.00 82.09           C  
ATOM   1123  HG2 GLN A  69      14.168  -9.092   7.553  1.00 82.09           H  
ATOM   1124  HG3 GLN A  69      12.452  -9.481   7.367  1.00 82.09           H  
ATOM   1125  CD  GLN A  69      13.792 -11.057   6.834  1.00 82.09           C  
ATOM   1126  NE2 GLN A  69      13.795 -11.745   7.955  1.00 82.09           N  
ATOM   1127 HE21 GLN A  69      14.109 -12.701   7.862  1.00 82.09           H  
ATOM   1128 HE22 GLN A  69      13.665 -11.280   8.842  1.00 82.09           H  
ATOM   1129  OE1 GLN A  69      14.073 -11.632   5.797  1.00 82.09           O  
ATOM   1130  N   ASP A  70      15.259  -6.403   5.932  1.00 83.50           N  
ATOM   1131  H   ASP A  70      15.515  -6.879   5.078  1.00 83.50           H  
ATOM   1132  CA  ASP A  70      16.299  -5.624   6.613  1.00 83.50           C  
ATOM   1133  HA  ASP A  70      16.548  -6.105   7.559  1.00 83.50           H  
ATOM   1134  C   ASP A  70      15.822  -4.204   6.927  1.00 83.50           C  
ATOM   1135  CB  ASP A  70      17.568  -5.565   5.751  1.00 83.50           C  
ATOM   1136  HB2 ASP A  70      17.308  -5.203   4.756  1.00 83.50           H  
ATOM   1137  HB3 ASP A  70      18.259  -4.850   6.198  1.00 83.50           H  
ATOM   1138  O   ASP A  70      15.992  -3.730   8.049  1.00 83.50           O  
ATOM   1139  CG  ASP A  70      18.294  -6.907   5.633  1.00 83.50           C  
ATOM   1140  OD1 ASP A  70      18.098  -7.762   6.525  1.00 83.50           O  
ATOM   1141  OD2 ASP A  70      19.055  -7.040   4.649  1.00 83.50           O  
ATOM   1142  N   TYR A  71      15.144  -3.542   5.980  1.00 82.98           N  
ATOM   1143  H   TYR A  71      15.054  -3.966   5.068  1.00 82.98           H  
ATOM   1144  CA  TYR A  71      14.547  -2.228   6.222  1.00 82.98           C  
ATOM   1145  HA  TYR A  71      15.343  -1.538   6.502  1.00 82.98           H  
ATOM   1146  C   TYR A  71      13.553  -2.262   7.395  1.00 82.98           C  
ATOM   1147  CB  TYR A  71      13.891  -1.700   4.938  1.00 82.98           C  
ATOM   1148  HB2 TYR A  71      13.172  -2.431   4.568  1.00 82.98           H  
ATOM   1149  HB3 TYR A  71      14.659  -1.576   4.175  1.00 82.98           H  
ATOM   1150  O   TYR A  71      13.668  -1.460   8.321  1.00 82.98           O  
ATOM   1151  CG  TYR A  71      13.187  -0.376   5.148  1.00 82.98           C  
ATOM   1152  CD1 TYR A  71      11.788  -0.337   5.301  1.00 82.98           C  
ATOM   1153  HD1 TYR A  71      11.206  -1.243   5.218  1.00 82.98           H  
ATOM   1154  CD2 TYR A  71      13.946   0.804   5.282  1.00 82.98           C  
ATOM   1155  HD2 TYR A  71      15.021   0.764   5.193  1.00 82.98           H  
ATOM   1156  CE1 TYR A  71      11.155   0.884   5.600  1.00 82.98           C  
ATOM   1157  HE1 TYR A  71      10.087   0.945   5.748  1.00 82.98           H  
ATOM   1158  CE2 TYR A  71      13.312   2.024   5.590  1.00 82.98           C  
ATOM   1159  HE2 TYR A  71      13.897   2.921   5.731  1.00 82.98           H  
ATOM   1160  OH  TYR A  71      11.279   3.200   6.109  1.00 82.98           O  
ATOM   1161  HH  TYR A  71      11.868   3.886   6.430  1.00 82.98           H  
ATOM   1162  CZ  TYR A  71      11.913   2.056   5.759  1.00 82.98           C  
ATOM   1163  N   ILE A  72      12.631  -3.230   7.418  1.00 77.37           N  
ATOM   1164  H   ILE A  72      12.610  -3.883   6.649  1.00 77.37           H  
ATOM   1165  CA  ILE A  72      11.665  -3.394   8.515  1.00 77.37           C  
ATOM   1166  HA  ILE A  72      11.126  -2.456   8.646  1.00 77.37           H  
ATOM   1167  C   ILE A  72      12.373  -3.704   9.846  1.00 77.37           C  
ATOM   1168  CB  ILE A  72      10.646  -4.501   8.161  1.00 77.37           C  
ATOM   1169  HB  ILE A  72      11.193  -5.417   7.936  1.00 77.37           H  
ATOM   1170  O   ILE A  72      11.997  -3.155  10.885  1.00 77.37           O  
ATOM   1171  CG1 ILE A  72       9.770  -4.125   6.948  1.00 77.37           C  
ATOM   1172 HG12 ILE A  72      10.330  -3.549   6.211  1.00 77.37           H  
ATOM   1173 HG13 ILE A  72       8.947  -3.505   7.305  1.00 77.37           H  
ATOM   1174  CG2 ILE A  72       9.695  -4.769   9.347  1.00 77.37           C  
ATOM   1175 HG21 ILE A  72       9.122  -3.872   9.584  1.00 77.37           H  
ATOM   1176 HG22 ILE A  72       9.013  -5.587   9.114  1.00 77.37           H  
ATOM   1177 HG23 ILE A  72      10.250  -5.061  10.239  1.00 77.37           H  
ATOM   1178  CD1 ILE A  72       9.163  -5.346   6.256  1.00 77.37           C  
ATOM   1179 HD11 ILE A  72       8.327  -5.028   5.633  1.00 77.37           H  
ATOM   1180 HD12 ILE A  72       9.918  -5.849   5.652  1.00 77.37           H  
ATOM   1181 HD13 ILE A  72       8.786  -6.055   6.992  1.00 77.37           H  
ATOM   1182  N   MET A  73      13.375  -4.587   9.833  1.00 75.51           N  
ATOM   1183  H   MET A  73      13.634  -4.989   8.943  1.00 75.51           H  
ATOM   1184  CA  MET A  73      14.088  -5.074  11.021  1.00 75.51           C  
ATOM   1185  HA  MET A  73      13.376  -5.225  11.833  1.00 75.51           H  
ATOM   1186  C   MET A  73      15.120  -4.088  11.568  1.00 75.51           C  
ATOM   1187  CB  MET A  73      14.765  -6.420  10.720  1.00 75.51           C  
ATOM   1188  HB2 MET A  73      15.399  -6.696  11.562  1.00 75.51           H  
ATOM   1189  HB3 MET A  73      15.406  -6.305   9.846  1.00 75.51           H  
ATOM   1190  O   MET A  73      15.436  -4.161  12.751  1.00 75.51           O  
ATOM   1191  CG  MET A  73      13.789  -7.578  10.470  1.00 75.51           C  
ATOM   1192  HG2 MET A  73      14.384  -8.428  10.138  1.00 75.51           H  
ATOM   1193  HG3 MET A  73      13.110  -7.321   9.658  1.00 75.51           H  
ATOM   1194  SD  MET A  73      12.804  -8.130  11.896  1.00 75.51           S  
ATOM   1195  CE  MET A  73      11.292  -7.156  11.679  1.00 75.51           C  
ATOM   1196  HE1 MET A  73      11.506  -6.095  11.803  1.00 75.51           H  
ATOM   1197  HE2 MET A  73      10.564  -7.454  12.433  1.00 75.51           H  
ATOM   1198  HE3 MET A  73      10.883  -7.337  10.685  1.00 75.51           H  
ATOM   1199  N   SER A  74      15.590  -3.127  10.767  1.00 77.11           N  
ATOM   1200  H   SER A  74      15.354  -3.188   9.787  1.00 77.11           H  
ATOM   1201  CA  SER A  74      16.598  -2.122  11.151  1.00 77.11           C  
ATOM   1202  HA  SER A  74      17.475  -2.657  11.515  1.00 77.11           H  
ATOM   1203  C   SER A  74      16.174  -1.164  12.277  1.00 77.11           C  
ATOM   1204  CB  SER A  74      17.029  -1.313   9.919  1.00 77.11           C  
ATOM   1205  HB2 SER A  74      17.867  -0.674  10.196  1.00 77.11           H  
ATOM   1206  HB3 SER A  74      17.371  -1.986   9.132  1.00 77.11           H  
ATOM   1207  O   SER A  74      16.875  -0.203  12.579  1.00 77.11           O  
ATOM   1208  OG  SER A  74      15.976  -0.492   9.438  1.00 77.11           O  
ATOM   1209  HG  SER A  74      15.279  -1.025   9.048  1.00 77.11           H  
ATOM   1210  N   GLY A  75      15.014  -1.378  12.900  1.00 60.29           N  
ATOM   1211  H   GLY A  75      14.547  -2.254  12.714  1.00 60.29           H  
ATOM   1212  CA  GLY A  75      14.456  -0.479  13.905  1.00 60.29           C  
ATOM   1213  HA2 GLY A  75      15.254  -0.138  14.565  1.00 60.29           H  
ATOM   1214  HA3 GLY A  75      13.723  -1.022  14.502  1.00 60.29           H  
ATOM   1215  C   GLY A  75      13.778   0.752  13.305  1.00 60.29           C  
ATOM   1216  O   GLY A  75      13.071   1.450  14.028  1.00 60.29           O  
ATOM   1217  N   ALA A  76      13.871   0.963  11.985  1.00 60.18           N  
ATOM   1218  H   ALA A  76      14.528   0.418  11.445  1.00 60.18           H  
ATOM   1219  CA  ALA A  76      13.035   1.932  11.280  1.00 60.18           C  
ATOM   1220  HA  ALA A  76      13.234   2.925  11.683  1.00 60.18           H  
ATOM   1221  C   ALA A  76      11.532   1.654  11.484  1.00 60.18           C  
ATOM   1222  CB  ALA A  76      13.415   1.927   9.795  1.00 60.18           C  
ATOM   1223  HB1 ALA A  76      12.834   2.684   9.268  1.00 60.18           H  
ATOM   1224  HB2 ALA A  76      13.203   0.952   9.356  1.00 60.18           H  
ATOM   1225  HB3 ALA A  76      14.476   2.149   9.681  1.00 60.18           H  
ATOM   1226  O   ALA A  76      10.741   2.580  11.416  1.00 60.18           O  
ATOM   1227  N   SER A  77      11.141   0.407  11.799  1.00 55.26           N  
ATOM   1228  H   SER A  77      11.837  -0.325  11.799  1.00 55.26           H  
ATOM   1229  CA  SER A  77       9.767   0.071  12.209  1.00 55.26           C  
ATOM   1230  HA  SER A  77       9.093   0.762  11.703  1.00 55.26           H  
ATOM   1231  C   SER A  77       9.480   0.221  13.712  1.00 55.26           C  
ATOM   1232  CB  SER A  77       9.394  -1.344  11.756  1.00 55.26           C  
ATOM   1233  HB2 SER A  77       9.651  -1.473  10.704  1.00 55.26           H  
ATOM   1234  HB3 SER A  77       8.316  -1.466  11.862  1.00 55.26           H  
ATOM   1235  O   SER A  77       8.310   0.229  14.096  1.00 55.26           O  
ATOM   1236  OG  SER A  77      10.032  -2.337  12.533  1.00 55.26           O  
ATOM   1237  HG  SER A  77      10.788  -2.657  12.036  1.00 55.26           H  
ATOM   1238  N   ALA A  78      10.511   0.318  14.564  1.00 55.52           N  
ATOM   1239  H   ALA A  78      11.440   0.415  14.177  1.00 55.52           H  
ATOM   1240  CA  ALA A  78      10.368   0.454  16.017  1.00 55.52           C  
ATOM   1241  HA  ALA A  78       9.513  -0.140  16.340  1.00 55.52           H  
ATOM   1242  C   ALA A  78      10.094   1.905  16.441  1.00 55.52           C  
ATOM   1243  CB  ALA A  78      11.623  -0.102  16.703  1.00 55.52           C  
ATOM   1244  HB1 ALA A  78      11.787  -1.135  16.395  1.00 55.52           H  
ATOM   1245  HB2 ALA A  78      11.487  -0.073  17.784  1.00 55.52           H  
ATOM   1246  HB3 ALA A  78      12.493   0.499  16.442  1.00 55.52           H  
ATOM   1247  O   ALA A  78       9.455   2.138  17.467  1.00 55.52           O  
ATOM   1248  N   LEU A  79      10.539   2.877  15.642  1.00 60.12           N  
ATOM   1249  H   LEU A  79      11.035   2.615  14.802  1.00 60.12           H  
ATOM   1250  CA  LEU A  79      10.106   4.263  15.760  1.00 60.12           C  
ATOM   1251  HA  LEU A  79       9.774   4.433  16.784  1.00 60.12           H  
ATOM   1252  C   LEU A  79       8.924   4.494  14.814  1.00 60.12           C  
ATOM   1253  CB  LEU A  79      11.279   5.209  15.466  1.00 60.12           C  
ATOM   1254  HB2 LEU A  79      10.898   6.219  15.315  1.00 60.12           H  
ATOM   1255  HB3 LEU A  79      11.752   4.892  14.537  1.00 60.12           H  
ATOM   1256  O   LEU A  79       8.982   4.073  13.663  1.00 60.12           O  
ATOM   1257  CG  LEU A  79      12.323   5.232  16.598  1.00 60.12           C  
ATOM   1258  HG  LEU A  79      12.582   4.213  16.885  1.00 60.12           H  
ATOM   1259  CD1 LEU A  79      13.596   5.925  16.116  1.00 60.12           C  
ATOM   1260 HD11 LEU A  79      14.001   5.384  15.261  1.00 60.12           H  
ATOM   1261 HD12 LEU A  79      14.341   5.925  16.912  1.00 60.12           H  
ATOM   1262 HD13 LEU A  79      13.376   6.951  15.821  1.00 60.12           H  
ATOM   1263  CD2 LEU A  79      11.811   5.983  17.833  1.00 60.12           C  
ATOM   1264 HD21 LEU A  79      10.963   5.456  18.270  1.00 60.12           H  
ATOM   1265 HD22 LEU A  79      12.602   6.032  18.582  1.00 60.12           H  
ATOM   1266 HD23 LEU A  79      11.513   6.995  17.559  1.00 60.12           H  
ATOM   1267  N   PRO A  80       7.840   5.146  15.264  1.00 61.73           N  
ATOM   1268  CA  PRO A  80       6.790   5.548  14.351  1.00 61.73           C  
ATOM   1269  HA  PRO A  80       6.379   4.650  13.891  1.00 61.73           H  
ATOM   1270  C   PRO A  80       7.356   6.501  13.286  1.00 61.73           C  
ATOM   1271  CB  PRO A  80       5.720   6.205  15.213  1.00 61.73           C  
ATOM   1272  HB2 PRO A  80       4.981   5.452  15.487  1.00 61.73           H  
ATOM   1273  HB3 PRO A  80       5.262   7.048  14.696  1.00 61.73           H  
ATOM   1274  O   PRO A  80       8.092   7.429  13.635  1.00 61.73           O  
ATOM   1275  CG  PRO A  80       6.463   6.652  16.469  1.00 61.73           C  
ATOM   1276  HG2 PRO A  80       6.893   7.639  16.303  1.00 61.73           H  
ATOM   1277  HG3 PRO A  80       5.813   6.659  17.344  1.00 61.73           H  
ATOM   1278  CD  PRO A  80       7.586   5.630  16.607  1.00 61.73           C  
ATOM   1279  HD2 PRO A  80       7.264   4.800  17.236  1.00 61.73           H  
ATOM   1280  HD3 PRO A  80       8.466   6.112  17.034  1.00 61.73           H  
ATOM   1281  N   PRO A  81       6.974   6.321  12.013  1.00 66.11           N  
ATOM   1282  CA  PRO A  81       5.950   5.394  11.521  1.00 66.11           C  
ATOM   1283  HA  PRO A  81       5.074   5.416  12.170  1.00 66.11           H  
ATOM   1284  C   PRO A  81       6.395   3.926  11.333  1.00 66.11           C  
ATOM   1285  CB  PRO A  81       5.569   5.997  10.191  1.00 66.11           C  
ATOM   1286  HB2 PRO A  81       4.849   6.798  10.358  1.00 66.11           H  
ATOM   1287  HB3 PRO A  81       5.185   5.194   9.562  1.00 66.11           H  
ATOM   1288  O   PRO A  81       7.494   3.654  10.871  1.00 66.11           O  
ATOM   1289  CG  PRO A  81       6.853   6.626   9.659  1.00 66.11           C  
ATOM   1290  HG2 PRO A  81       6.656   7.414   8.933  1.00 66.11           H  
ATOM   1291  HG3 PRO A  81       7.501   5.857   9.237  1.00 66.11           H  
ATOM   1292  CD  PRO A  81       7.474   7.167  10.939  1.00 66.11           C  
ATOM   1293  HD2 PRO A  81       7.151   8.195  11.101  1.00 66.11           H  
ATOM   1294  HD3 PRO A  81       8.562   7.122  10.880  1.00 66.11           H  
ATOM   1295  N   GLY A  82       5.507   2.965  11.636  1.00 70.04           N  
ATOM   1296  H   GLY A  82       4.559   3.246  11.843  1.00 70.04           H  
ATOM   1297  CA  GLY A  82       5.840   1.530  11.646  1.00 70.04           C  
ATOM   1298  HA2 GLY A  82       6.916   1.408  11.523  1.00 70.04           H  
ATOM   1299  HA3 GLY A  82       5.593   1.116  12.624  1.00 70.04           H  
ATOM   1300  C   GLY A  82       5.136   0.688  10.573  1.00 70.04           C  
ATOM   1301  O   GLY A  82       4.009   0.969  10.168  1.00 70.04           O  
ATOM   1302  N   LEU A  83       5.770  -0.411  10.160  1.00 77.35           N  
ATOM   1303  H   LEU A  83       6.679  -0.602  10.557  1.00 77.35           H  
ATOM   1304  CA  LEU A  83       5.198  -1.417   9.256  1.00 77.35           C  
ATOM   1305  HA  LEU A  83       4.374  -0.981   8.691  1.00 77.35           H  
ATOM   1306  C   LEU A  83       4.642  -2.585  10.072  1.00 77.35           C  
ATOM   1307  CB  LEU A  83       6.284  -1.888   8.274  1.00 77.35           C  
ATOM   1308  HB2 LEU A  83       7.155  -2.196   8.852  1.00 77.35           H  
ATOM   1309  HB3 LEU A  83       5.931  -2.760   7.724  1.00 77.35           H  
ATOM   1310  O   LEU A  83       5.366  -3.186  10.863  1.00 77.35           O  
ATOM   1311  CG  LEU A  83       6.702  -0.788   7.283  1.00 77.35           C  
ATOM   1312  HG  LEU A  83       6.826   0.153   7.819  1.00 77.35           H  
ATOM   1313  CD1 LEU A  83       8.032  -1.117   6.625  1.00 77.35           C  
ATOM   1314 HD11 LEU A  83       8.341  -0.246   6.048  1.00 77.35           H  
ATOM   1315 HD12 LEU A  83       8.792  -1.274   7.391  1.00 77.35           H  
ATOM   1316 HD13 LEU A  83       7.952  -1.984   5.970  1.00 77.35           H  
ATOM   1317  CD2 LEU A  83       5.688  -0.575   6.167  1.00 77.35           C  
ATOM   1318 HD21 LEU A  83       5.965   0.318   5.608  1.00 77.35           H  
ATOM   1319 HD22 LEU A  83       5.710  -1.400   5.456  1.00 77.35           H  
ATOM   1320 HD23 LEU A  83       4.685  -0.463   6.580  1.00 77.35           H  
ATOM   1321  N   VAL A  84       3.370  -2.935   9.871  1.00 77.86           N  
ATOM   1322  H   VAL A  84       2.832  -2.439   9.175  1.00 77.86           H  
ATOM   1323  CA  VAL A  84       2.713  -4.011  10.629  1.00 77.86           C  
ATOM   1324  HA  VAL A  84       3.442  -4.468  11.298  1.00 77.86           H  
ATOM   1325  C   VAL A  84       2.241  -5.103   9.673  1.00 77.86           C  
ATOM   1326  CB  VAL A  84       1.588  -3.467  11.532  1.00 77.86           C  
ATOM   1327  HB  VAL A  84       0.829  -2.995  10.909  1.00 77.86           H  
ATOM   1328  O   VAL A  84       1.584  -4.845   8.665  1.00 77.86           O  
ATOM   1329  CG1 VAL A  84       0.939  -4.587  12.359  1.00 77.86           C  
ATOM   1330 HG11 VAL A  84       0.162  -4.167  12.997  1.00 77.86           H  
ATOM   1331 HG12 VAL A  84       0.474  -5.321  11.701  1.00 77.86           H  
ATOM   1332 HG13 VAL A  84       1.685  -5.077  12.984  1.00 77.86           H  
ATOM   1333  CG2 VAL A  84       2.115  -2.414  12.516  1.00 77.86           C  
ATOM   1334 HG21 VAL A  84       2.505  -1.554  11.971  1.00 77.86           H  
ATOM   1335 HG22 VAL A  84       1.308  -2.068  13.162  1.00 77.86           H  
ATOM   1336 HG23 VAL A  84       2.912  -2.835  13.129  1.00 77.86           H  
ATOM   1337  N   SER A  85       2.585  -6.354   9.983  1.00 76.51           N  
ATOM   1338  H   SER A  85       3.117  -6.511  10.827  1.00 76.51           H  
ATOM   1339  CA  SER A  85       2.088  -7.501   9.220  1.00 76.51           C  
ATOM   1340  HA  SER A  85       2.241  -7.310   8.157  1.00 76.51           H  
ATOM   1341  C   SER A  85       0.598  -7.674   9.468  1.00 76.51           C  
ATOM   1342  CB  SER A  85       2.843  -8.779   9.584  1.00 76.51           C  
ATOM   1343  HB2 SER A  85       3.894  -8.660   9.322  1.00 76.51           H  
ATOM   1344  HB3 SER A  85       2.763  -8.958  10.656  1.00 76.51           H  
ATOM   1345  O   SER A  85       0.166  -7.732  10.619  1.00 76.51           O  
ATOM   1346  OG  SER A  85       2.304  -9.887   8.883  1.00 76.51           O  
ATOM   1347  HG  SER A  85       2.999 -10.542   8.785  1.00 76.51           H  
ATOM   1348  N   PHE A  86      -0.179  -7.812   8.395  1.00 73.38           N  
ATOM   1349  H   PHE A  86       0.245  -7.713   7.484  1.00 73.38           H  
ATOM   1350  CA  PHE A  86      -1.629  -7.973   8.467  1.00 73.38           C  
ATOM   1351  HA  PHE A  86      -2.066  -7.062   8.876  1.00 73.38           H  
ATOM   1352  C   PHE A  86      -2.061  -9.129   9.388  1.00 73.38           C  
ATOM   1353  CB  PHE A  86      -2.156  -8.175   7.040  1.00 73.38           C  
ATOM   1354  HB2 PHE A  86      -1.904  -7.301   6.439  1.00 73.38           H  
ATOM   1355  HB3 PHE A  86      -1.670  -9.042   6.592  1.00 73.38           H  
ATOM   1356  O   PHE A  86      -3.010  -8.987  10.147  1.00 73.38           O  
ATOM   1357  CG  PHE A  86      -3.652  -8.369   7.014  1.00 73.38           C  
ATOM   1358  CD1 PHE A  86      -4.198  -9.664   6.926  1.00 73.38           C  
ATOM   1359  HD1 PHE A  86      -3.553 -10.522   6.805  1.00 73.38           H  
ATOM   1360  CD2 PHE A  86      -4.491  -7.259   7.205  1.00 73.38           C  
ATOM   1361  HD2 PHE A  86      -4.079  -6.264   7.273  1.00 73.38           H  
ATOM   1362  CE1 PHE A  86      -5.580  -9.854   7.078  1.00 73.38           C  
ATOM   1363  HE1 PHE A  86      -5.994 -10.852   7.068  1.00 73.38           H  
ATOM   1364  CE2 PHE A  86      -5.869  -7.456   7.368  1.00 73.38           C  
ATOM   1365  HE2 PHE A  86      -6.514  -6.606   7.539  1.00 73.38           H  
ATOM   1366  CZ  PHE A  86      -6.406  -8.752   7.333  1.00 73.38           C  
ATOM   1367  HZ  PHE A  86      -7.450  -8.916   7.555  1.00 73.38           H  
ATOM   1368  N   VAL A  87      -1.320 -10.244   9.380  1.00 71.87           N  
ATOM   1369  H   VAL A  87      -0.510 -10.264   8.777  1.00 71.87           H  
ATOM   1370  CA  VAL A  87      -1.614 -11.435  10.205  1.00 71.87           C  
ATOM   1371  HA  VAL A  87      -2.673 -11.677  10.111  1.00 71.87           H  
ATOM   1372  C   VAL A  87      -1.361 -11.190  11.698  1.00 71.87           C  
ATOM   1373  CB  VAL A  87      -0.792 -12.640   9.696  1.00 71.87           C  
ATOM   1374  HB  VAL A  87       0.265 -12.373   9.707  1.00 71.87           H  
ATOM   1375  O   VAL A  87      -1.925 -11.877  12.540  1.00 71.87           O  
ATOM   1376  CG1 VAL A  87      -0.972 -13.922  10.518  1.00 71.87           C  
ATOM   1377 HG11 VAL A  87      -0.564 -13.794  11.521  1.00 71.87           H  
ATOM   1378 HG12 VAL A  87      -0.446 -14.752  10.048  1.00 71.87           H  
ATOM   1379 HG13 VAL A  87      -2.030 -14.170  10.599  1.00 71.87           H  
ATOM   1380  CG2 VAL A  87      -1.190 -12.980   8.252  1.00 71.87           C  
ATOM   1381 HG21 VAL A  87      -2.242 -13.264   8.223  1.00 71.87           H  
ATOM   1382 HG22 VAL A  87      -0.594 -13.818   7.892  1.00 71.87           H  
ATOM   1383 HG23 VAL A  87      -1.039 -12.126   7.593  1.00 71.87           H  
ATOM   1384  N   LYS A  88      -0.513 -10.213  12.040  1.00 68.82           N  
ATOM   1385  H   LYS A  88      -0.176  -9.605  11.308  1.00 68.82           H  
ATOM   1386  CA  LYS A  88      -0.149  -9.888  13.428  1.00 68.82           C  
ATOM   1387  HA  LYS A  88      -0.460 -10.700  14.085  1.00 68.82           H  
ATOM   1388  C   LYS A  88      -0.867  -8.650  13.965  1.00 68.82           C  
ATOM   1389  CB  LYS A  88       1.373  -9.725  13.546  1.00 68.82           C  
ATOM   1390  HB2 LYS A  88       1.608  -9.433  14.569  1.00 68.82           H  
ATOM   1391  HB3 LYS A  88       1.703  -8.926  12.882  1.00 68.82           H  
ATOM   1392  O   LYS A  88      -0.723  -8.336  15.143  1.00 68.82           O  
ATOM   1393  CG  LYS A  88       2.142 -11.015  13.224  1.00 68.82           C  
ATOM   1394  HG2 LYS A  88       2.011 -11.273  12.173  1.00 68.82           H  
ATOM   1395  HG3 LYS A  88       1.753 -11.826  13.840  1.00 68.82           H  
ATOM   1396  CD  LYS A  88       3.637 -10.830  13.520  1.00 68.82           C  
ATOM   1397  HD2 LYS A  88       4.033 -10.036  12.885  1.00 68.82           H  
ATOM   1398  HD3 LYS A  88       3.756 -10.541  14.564  1.00 68.82           H  
ATOM   1399  CE  LYS A  88       4.402 -12.133  13.263  1.00 68.82           C  
ATOM   1400  HE2 LYS A  88       4.281 -12.412  12.217  1.00 68.82           H  
ATOM   1401  HE3 LYS A  88       3.951 -12.920  13.868  1.00 68.82           H  
ATOM   1402  NZ  LYS A  88       5.844 -12.003  13.600  1.00 68.82           N  
ATOM   1403  HZ1 LYS A  88       5.960 -11.769  14.575  1.00 68.82           H  
ATOM   1404  HZ2 LYS A  88       6.288 -11.284  13.046  1.00 68.82           H  
ATOM   1405  HZ3 LYS A  88       6.328 -12.874  13.436  1.00 68.82           H  
ATOM   1406  N   ALA A  89      -1.591  -7.919  13.120  1.00 68.24           N  
ATOM   1407  H   ALA A  89      -1.728  -8.250  12.176  1.00 68.24           H  
ATOM   1408  CA  ALA A  89      -2.301  -6.727  13.547  1.00 68.24           C  
ATOM   1409  HA  ALA A  89      -1.610  -6.113  14.126  1.00 68.24           H  
ATOM   1410  C   ALA A  89      -3.505  -7.132  14.416  1.00 68.24           C  
ATOM   1411  CB  ALA A  89      -2.718  -5.923  12.312  1.00 68.24           C  
ATOM   1412  HB1 ALA A  89      -3.387  -6.518  11.690  1.00 68.24           H  
ATOM   1413  HB2 ALA A  89      -1.832  -5.663  11.733  1.00 68.24           H  
ATOM   1414  HB3 ALA A  89      -3.230  -5.012  12.622  1.00 68.24           H  
ATOM   1415  O   ALA A  89      -4.308  -7.952  13.966  1.00 68.24           O  
ATOM   1416  N   PRO A  90      -3.677  -6.562  15.624  1.00 65.66           N  
ATOM   1417  CA  PRO A  90      -4.882  -6.756  16.420  1.00 65.66           C  
ATOM   1418  HA  PRO A  90      -5.145  -7.812  16.466  1.00 65.66           H  
ATOM   1419  C   PRO A  90      -6.030  -5.987  15.758  1.00 65.66           C  
ATOM   1420  CB  PRO A  90      -4.522  -6.262  17.825  1.00 65.66           C  
ATOM   1421  HB2 PRO A  90      -5.388  -5.889  18.373  1.00 65.66           H  
ATOM   1422  HB3 PRO A  90      -4.048  -7.072  18.379  1.00 65.66           H  
ATOM   1423  O   PRO A  90      -6.383  -4.875  16.150  1.00 65.66           O  
ATOM   1424  CG  PRO A  90      -3.494  -5.165  17.554  1.00 65.66           C  
ATOM   1425  HG2 PRO A  90      -2.817  -5.030  18.397  1.00 65.66           H  
ATOM   1426  HG3 PRO A  90      -4.004  -4.230  17.322  1.00 65.66           H  
ATOM   1427  CD  PRO A  90      -2.756  -5.667  16.312  1.00 65.66           C  
ATOM   1428  HD2 PRO A  90      -2.476  -4.821  15.684  1.00 65.66           H  
ATOM   1429  HD3 PRO A  90      -1.869  -6.224  16.613  1.00 65.66           H  
ATOM   1430  N   LEU A  91      -6.573  -6.548  14.681  1.00 66.27           N  
ATOM   1431  H   LEU A  91      -6.200  -7.431  14.364  1.00 66.27           H  
ATOM   1432  CA  LEU A  91      -7.766  -6.013  14.051  1.00 66.27           C  
ATOM   1433  HA  LEU A  91      -7.629  -4.936  13.955  1.00 66.27           H  
ATOM   1434  C   LEU A  91      -8.954  -6.291  14.977  1.00 66.27           C  
ATOM   1435  CB  LEU A  91      -7.956  -6.603  12.649  1.00 66.27           C  
ATOM   1436  HB2 LEU A  91      -7.976  -7.690  12.730  1.00 66.27           H  
ATOM   1437  HB3 LEU A  91      -8.917  -6.276  12.252  1.00 66.27           H  
ATOM   1438  O   LEU A  91      -9.025  -7.371  15.567  1.00 66.27           O  
ATOM   1439  CG  LEU A  91      -6.841  -6.184  11.680  1.00 66.27           C  
ATOM   1440  HG  LEU A  91      -5.870  -6.451  12.096  1.00 66.27           H  
ATOM   1441  CD1 LEU A  91      -7.004  -6.930  10.367  1.00 66.27           C  
ATOM   1442 HD11 LEU A  91      -7.916  -6.620   9.856  1.00 66.27           H  
ATOM   1443 HD12 LEU A  91      -6.122  -6.712   9.766  1.00 66.27           H  
ATOM   1444 HD13 LEU A  91      -7.028  -8.004  10.556  1.00 66.27           H  
ATOM   1445  CD2 LEU A  91      -6.847  -4.682  11.366  1.00 66.27           C  
ATOM   1446 HD21 LEU A  91      -7.831  -4.375  11.012  1.00 66.27           H  
ATOM   1447 HD22 LEU A  91      -6.581  -4.112  12.256  1.00 66.27           H  
ATOM   1448 HD23 LEU A  91      -6.104  -4.468  10.597  1.00 66.27           H  
ATOM   1449  N   PRO A  92      -9.890  -5.342  15.136  1.00 60.22           N  
ATOM   1450  CA  PRO A  92     -11.072  -5.582  15.947  1.00 60.22           C  
ATOM   1451  HA  PRO A  92     -10.770  -5.712  16.986  1.00 60.22           H  
ATOM   1452  C   PRO A  92     -11.810  -6.837  15.459  1.00 60.22           C  
ATOM   1453  CB  PRO A  92     -11.919  -4.318  15.810  1.00 60.22           C  
ATOM   1454  HB2 PRO A  92     -12.353  -4.048  16.773  1.00 60.22           H  
ATOM   1455  HB3 PRO A  92     -12.687  -4.462  15.050  1.00 60.22           H  
ATOM   1456  O   PRO A  92     -12.055  -6.971  14.262  1.00 60.22           O  
ATOM   1457  CG  PRO A  92     -10.953  -3.236  15.336  1.00 60.22           C  
ATOM   1458  HG2 PRO A  92     -11.456  -2.494  14.716  1.00 60.22           H  
ATOM   1459  HG3 PRO A  92     -10.484  -2.763  16.199  1.00 60.22           H  
ATOM   1460  CD  PRO A  92      -9.904  -4.011  14.553  1.00 60.22           C  
ATOM   1461  HD2 PRO A  92     -10.196  -4.081  13.505  1.00 60.22           H  
ATOM   1462  HD3 PRO A  92      -8.941  -3.512  14.654  1.00 60.22           H  
ATOM   1463  N   GLN A  93     -12.191  -7.735  16.374  1.00 54.25           N  
ATOM   1464  H   GLN A  93     -11.886  -7.602  17.328  1.00 54.25           H  
ATOM   1465  CA  GLN A  93     -12.856  -9.011  16.044  1.00 54.25           C  
ATOM   1466  HA  GLN A  93     -12.168  -9.645  15.485  1.00 54.25           H  
ATOM   1467  C   GLN A  93     -14.121  -8.839  15.186  1.00 54.25           C  
ATOM   1468  CB  GLN A  93     -13.257  -9.722  17.344  1.00 54.25           C  
ATOM   1469  HB2 GLN A  93     -13.804  -9.021  17.976  1.00 54.25           H  
ATOM   1470  HB3 GLN A  93     -13.926 -10.547  17.100  1.00 54.25           H  
ATOM   1471  O   GLN A  93     -14.501  -9.733  14.440  1.00 54.25           O  
ATOM   1472  CG  GLN A  93     -12.070 -10.303  18.125  1.00 54.25           C  
ATOM   1473  HG2 GLN A  93     -11.357  -9.514  18.364  1.00 54.25           H  
ATOM   1474  HG3 GLN A  93     -11.567 -11.047  17.507  1.00 54.25           H  
ATOM   1475  CD  GLN A  93     -12.511 -10.965  19.430  1.00 54.25           C  
ATOM   1476  NE2 GLN A  93     -11.651 -11.715  20.080  1.00 54.25           N  
ATOM   1477 HE21 GLN A  93     -12.004 -12.162  20.914  1.00 54.25           H  
ATOM   1478 HE22 GLN A  93     -10.743 -11.926  19.691  1.00 54.25           H  
ATOM   1479  OE1 GLN A  93     -13.622 -10.802  19.904  1.00 54.25           O  
ATOM   1480  N   TRP A  94     -14.771  -7.677  15.267  1.00 52.88           N  
ATOM   1481  H   TRP A  94     -14.393  -6.966  15.877  1.00 52.88           H  
ATOM   1482  CA  TRP A  94     -15.964  -7.340  14.493  1.00 52.88           C  
ATOM   1483  HA  TRP A  94     -16.586  -8.232  14.418  1.00 52.88           H  
ATOM   1484  C   TRP A  94     -15.677  -6.911  13.053  1.00 52.88           C  
ATOM   1485  CB  TRP A  94     -16.756  -6.274  15.253  1.00 52.88           C  
ATOM   1486  HB2 TRP A  94     -17.608  -5.955  14.653  1.00 52.88           H  
ATOM   1487  HB3 TRP A  94     -17.160  -6.746  16.149  1.00 52.88           H  
ATOM   1488  O   TRP A  94     -16.608  -6.513  12.358  1.00 52.88           O  
ATOM   1489  CG  TRP A  94     -15.984  -5.059  15.679  1.00 52.88           C  
ATOM   1490  CD1 TRP A  94     -15.504  -4.859  16.926  1.00 52.88           C  
ATOM   1491  HD1 TRP A  94     -15.631  -5.545  17.750  1.00 52.88           H  
ATOM   1492  CD2 TRP A  94     -15.612  -3.870  14.908  1.00 52.88           C  
ATOM   1493  CE2 TRP A  94     -14.903  -2.984  15.776  1.00 52.88           C  
ATOM   1494  CE3 TRP A  94     -15.801  -3.438  13.577  1.00 52.88           C  
ATOM   1495  HE3 TRP A  94     -16.349  -4.069  12.892  1.00 52.88           H  
ATOM   1496  NE1 TRP A  94     -14.889  -3.627  16.995  1.00 52.88           N  
ATOM   1497  HE1 TRP A  94     -14.500  -3.254  17.849  1.00 52.88           H  
ATOM   1498  CH2 TRP A  94     -14.571  -1.368  14.005  1.00 52.88           C  
ATOM   1499  HH2 TRP A  94     -14.171  -0.432  13.644  1.00 52.88           H  
ATOM   1500  CZ2 TRP A  94     -14.381  -1.756  15.342  1.00 52.88           C  
ATOM   1501  HZ2 TRP A  94     -13.834  -1.130  16.031  1.00 52.88           H  
ATOM   1502  CZ3 TRP A  94     -15.286  -2.205  13.129  1.00 52.88           C  
ATOM   1503  HZ3 TRP A  94     -15.437  -1.907  12.102  1.00 52.88           H  
ATOM   1504  N   TRP A  95     -14.423  -6.963  12.599  1.00 55.61           N  
ATOM   1505  H   TRP A  95     -13.698  -7.289  13.222  1.00 55.61           H  
ATOM   1506  CA  TRP A  95     -14.047  -6.688  11.221  1.00 55.61           C  
ATOM   1507  HA  TRP A  95     -14.540  -5.770  10.901  1.00 55.61           H  
ATOM   1508  C   TRP A  95     -14.488  -7.855  10.309  1.00 55.61           C  
ATOM   1509  CB  TRP A  95     -12.540  -6.417  11.162  1.00 55.61           C  
ATOM   1510  HB2 TRP A  95     -12.280  -5.681  11.923  1.00 55.61           H  
ATOM   1511  HB3 TRP A  95     -11.983  -7.330  11.370  1.00 55.61           H  
ATOM   1512  O   TRP A  95     -13.784  -8.866  10.224  1.00 55.61           O  
ATOM   1513  CG  TRP A  95     -12.145  -5.871   9.839  1.00 55.61           C  
ATOM   1514  CD1 TRP A  95     -11.986  -6.606   8.723  1.00 55.61           C  
ATOM   1515  HD1 TRP A  95     -12.087  -7.680   8.684  1.00 55.61           H  
ATOM   1516  CD2 TRP A  95     -12.047  -4.479   9.434  1.00 55.61           C  
ATOM   1517  CE2 TRP A  95     -11.849  -4.448   8.021  1.00 55.61           C  
ATOM   1518  CE3 TRP A  95     -12.175  -3.250  10.113  1.00 55.61           C  
ATOM   1519  HE3 TRP A  95     -12.350  -3.250  11.178  1.00 55.61           H  
ATOM   1520  NE1 TRP A  95     -11.864  -5.772   7.640  1.00 55.61           N  
ATOM   1521  HE1 TRP A  95     -11.918  -6.131   6.697  1.00 55.61           H  
ATOM   1522  CH2 TRP A  95     -11.922  -2.050   8.011  1.00 55.61           C  
ATOM   1523  HH2 TRP A  95     -11.924  -1.120   7.462  1.00 55.61           H  
ATOM   1524  CZ2 TRP A  95     -11.764  -3.249   7.308  1.00 55.61           C  
ATOM   1525  HZ2 TRP A  95     -11.642  -3.253   6.235  1.00 55.61           H  
ATOM   1526  CZ3 TRP A  95     -12.120  -2.040   9.403  1.00 55.61           C  
ATOM   1527  HZ3 TRP A  95     -12.255  -1.099   9.916  1.00 55.61           H  
ATOM   1528  N   PRO A  96     -15.646  -7.771   9.622  1.00 42.61           N  
ATOM   1529  CA  PRO A  96     -16.234  -8.916   8.944  1.00 42.61           C  
ATOM   1530  HA  PRO A  96     -16.113  -9.809   9.558  1.00 42.61           H  
ATOM   1531  C   PRO A  96     -15.517  -9.108   7.605  1.00 42.61           C  
ATOM   1532  CB  PRO A  96     -17.736  -8.610   8.801  1.00 42.61           C  
ATOM   1533  HB2 PRO A  96     -18.324  -9.310   9.394  1.00 42.61           H  
ATOM   1534  HB3 PRO A  96     -18.050  -8.661   7.759  1.00 42.61           H  
ATOM   1535  O   PRO A  96     -15.711  -8.341   6.664  1.00 42.61           O  
ATOM   1536  CG  PRO A  96     -17.917  -7.187   9.340  1.00 42.61           C  
ATOM   1537  HG2 PRO A  96     -18.563  -6.591   8.695  1.00 42.61           H  
ATOM   1538  HG3 PRO A  96     -18.325  -7.229  10.350  1.00 42.61           H  
ATOM   1539  CD  PRO A  96     -16.503  -6.621   9.384  1.00 42.61           C  
ATOM   1540  HD2 PRO A  96     -16.254  -6.201   8.409  1.00 42.61           H  
ATOM   1541  HD3 PRO A  96     -16.428  -5.832  10.133  1.00 42.61           H  
ATOM   1542  N   GLY A  97     -14.666 -10.130   7.535  1.00 44.48           N  
ATOM   1543  H   GLY A  97     -14.496 -10.637   8.392  1.00 44.48           H  
ATOM   1544  CA  GLY A  97     -13.802 -10.401   6.389  1.00 44.48           C  
ATOM   1545  HA2 GLY A  97     -13.656 -11.476   6.286  1.00 44.48           H  
ATOM   1546  HA3 GLY A  97     -14.255 -10.021   5.473  1.00 44.48           H  
ATOM   1547  C   GLY A  97     -12.457  -9.720   6.579  1.00 44.48           C  
ATOM   1548  O   GLY A  97     -12.331  -8.516   6.347  1.00 44.48           O  
ATOM   1549  N   GLY A  98     -11.458 -10.495   7.023  1.00 39.91           N  
ATOM   1550  H   GLY A  98     -11.638 -11.475   7.183  1.00 39.91           H  
ATOM   1551  CA  GLY A  98     -10.084 -10.020   7.180  1.00 39.91           C  
ATOM   1552  HA2 GLY A  98      -9.400 -10.866   7.261  1.00 39.91           H  
ATOM   1553  HA3 GLY A  98     -10.009  -9.411   8.081  1.00 39.91           H  
ATOM   1554  C   GLY A  98      -9.711  -9.194   5.957  1.00 39.91           C  
ATOM   1555  O   GLY A  98      -9.932  -9.653   4.846  1.00 39.91           O  
ATOM   1556  N   CYS A  99      -9.294  -7.942   6.146  1.00 40.83           N  
ATOM   1557  H   CYS A  99      -9.206  -7.608   7.095  1.00 40.83           H  
ATOM   1558  CA  CYS A  99      -9.032  -7.003   5.060  1.00 40.83           C  
ATOM   1559  HA  CYS A  99      -9.805  -7.110   4.299  1.00 40.83           H  
ATOM   1560  C   CYS A  99      -7.653  -7.272   4.428  1.00 40.83           C  
ATOM   1561  CB  CYS A  99      -9.104  -5.575   5.652  1.00 40.83           C  
ATOM   1562  HB2 CYS A  99      -8.183  -5.341   6.185  1.00 40.83           H  
ATOM   1563  HB3 CYS A  99      -9.907  -5.521   6.387  1.00 40.83           H  
ATOM   1564  O   CYS A  99      -6.694  -6.635   4.859  1.00 40.83           O  
ATOM   1565  SG  CYS A  99      -9.412  -4.306   4.390  1.00 40.83           S  
ATOM   1566  HG  CYS A  99      -9.300  -3.261   5.215  1.00 40.83           H  
ATOM   1567  N   PRO A 100      -7.474  -8.116   3.385  1.00 47.53           N  
ATOM   1568  CA  PRO A 100      -6.300  -7.935   2.546  1.00 47.53           C  
ATOM   1569  HA  PRO A 100      -5.382  -8.052   3.122  1.00 47.53           H  
ATOM   1570  C   PRO A 100      -6.429  -6.506   2.020  1.00 47.53           C  
ATOM   1571  CB  PRO A 100      -6.381  -9.001   1.453  1.00 47.53           C  
ATOM   1572  HB2 PRO A 100      -5.911  -8.674   0.526  1.00 47.53           H  
ATOM   1573  HB3 PRO A 100      -5.918  -9.920   1.812  1.00 47.53           H  
ATOM   1574  O   PRO A 100      -7.474  -6.165   1.447  1.00 47.53           O  
ATOM   1575  CG  PRO A 100      -7.882  -9.217   1.284  1.00 47.53           C  
ATOM   1576  HG2 PRO A 100      -8.107 -10.225   0.934  1.00 47.53           H  
ATOM   1577  HG3 PRO A 100      -8.295  -8.478   0.599  1.00 47.53           H  
ATOM   1578  CD  PRO A 100      -8.417  -8.980   2.689  1.00 47.53           C  
ATOM   1579  HD2 PRO A 100      -8.421  -9.954   3.178  1.00 47.53           H  
ATOM   1580  HD3 PRO A 100      -9.419  -8.551   2.645  1.00 47.53           H  
ATOM   1581  N   GLY A 101      -5.453  -5.666   2.374  1.00 51.54           N  
ATOM   1582  H   GLY A 101      -4.688  -6.043   2.914  1.00 51.54           H  
ATOM   1583  CA  GLY A 101      -5.546  -4.213   2.300  1.00 51.54           C  
ATOM   1584  HA2 GLY A 101      -6.013  -3.842   3.212  1.00 51.54           H  
ATOM   1585  HA3 GLY A 101      -4.546  -3.784   2.231  1.00 51.54           H  
ATOM   1586  C   GLY A 101      -6.344  -3.739   1.090  1.00 51.54           C  
ATOM   1587  O   GLY A 101      -6.086  -4.177  -0.024  1.00 51.54           O  
ATOM   1588  N   VAL A 102      -7.362  -2.908   1.342  1.00 53.33           N  
ATOM   1589  H   VAL A 102      -7.629  -2.850   2.314  1.00 53.33           H  
ATOM   1590  CA  VAL A 102      -7.473  -1.621   0.642  1.00 53.33           C  
ATOM   1591  HA  VAL A 102      -8.457  -1.181   0.804  1.00 53.33           H  
ATOM   1592  C   VAL A 102      -7.264  -1.753  -0.879  1.00 53.33           C  
ATOM   1593  CB  VAL A 102      -6.436  -0.710   1.341  1.00 53.33           C  
ATOM   1594  HB  VAL A 102      -5.487  -1.244   1.384  1.00 53.33           H  
ATOM   1595  O   VAL A 102      -6.147  -1.678  -1.361  1.00 53.33           O  
ATOM   1596  CG1 VAL A 102      -6.129   0.578   0.606  1.00 53.33           C  
ATOM   1597 HG11 VAL A 102      -6.073   1.411   1.307  1.00 53.33           H  
ATOM   1598 HG12 VAL A 102      -5.146   0.497   0.141  1.00 53.33           H  
ATOM   1599 HG13 VAL A 102      -6.828   0.759  -0.210  1.00 53.33           H  
ATOM   1600  CG2 VAL A 102      -6.836  -0.450   2.807  1.00 53.33           C  
ATOM   1601 HG21 VAL A 102      -7.834  -0.015   2.850  1.00 53.33           H  
ATOM   1602 HG22 VAL A 102      -6.127   0.240   3.265  1.00 53.33           H  
ATOM   1603 HG23 VAL A 102      -6.816  -1.372   3.388  1.00 53.33           H  
ATOM   1604  N   GLY A 103      -8.304  -2.078  -1.656  1.00 56.98           N  
ATOM   1605  H   GLY A 103      -9.221  -2.095  -1.234  1.00 56.98           H  
ATOM   1606  CA  GLY A 103      -8.199  -2.257  -3.121  1.00 56.98           C  
ATOM   1607  HA2 GLY A 103      -9.191  -2.214  -3.570  1.00 56.98           H  
ATOM   1608  HA3 GLY A 103      -7.614  -1.418  -3.498  1.00 56.98           H  
ATOM   1609  C   GLY A 103      -7.488  -3.531  -3.612  1.00 56.98           C  
ATOM   1610  O   GLY A 103      -7.848  -4.095  -4.648  1.00 56.98           O  
ATOM   1611  N   GLY A 104      -6.567  -4.062  -2.816  1.00 68.25           N  
ATOM   1612  H   GLY A 104      -6.275  -3.508  -2.024  1.00 68.25           H  
ATOM   1613  CA  GLY A 104      -5.948  -5.367  -2.953  1.00 68.25           C  
ATOM   1614  HA2 GLY A 104      -5.265  -5.494  -2.113  1.00 68.25           H  
ATOM   1615  HA3 GLY A 104      -6.725  -6.129  -2.880  1.00 68.25           H  
ATOM   1616  C   GLY A 104      -5.156  -5.589  -4.246  1.00 68.25           C  
ATOM   1617  O   GLY A 104      -5.015  -4.712  -5.101  1.00 68.25           O  
ATOM   1618  N   PRO A 105      -4.660  -6.822  -4.430  1.00 73.78           N  
ATOM   1619  CA  PRO A 105      -3.896  -7.205  -5.614  1.00 73.78           C  
ATOM   1620  HA  PRO A 105      -2.994  -6.594  -5.654  1.00 73.78           H  
ATOM   1621  C   PRO A 105      -4.664  -7.022  -6.934  1.00 73.78           C  
ATOM   1622  CB  PRO A 105      -3.505  -8.665  -5.357  1.00 73.78           C  
ATOM   1623  HB2 PRO A 105      -2.504  -8.871  -5.737  1.00 73.78           H  
ATOM   1624  HB3 PRO A 105      -4.246  -9.342  -5.783  1.00 73.78           H  
ATOM   1625  O   PRO A 105      -4.050  -6.876  -7.983  1.00 73.78           O  
ATOM   1626  CG  PRO A 105      -3.508  -8.783  -3.835  1.00 73.78           C  
ATOM   1627  HG2 PRO A 105      -2.584  -8.368  -3.433  1.00 73.78           H  
ATOM   1628  HG3 PRO A 105      -3.648  -9.806  -3.485  1.00 73.78           H  
ATOM   1629  CD  PRO A 105      -4.675  -7.895  -3.448  1.00 73.78           C  
ATOM   1630  HD2 PRO A 105      -5.609  -8.452  -3.527  1.00 73.78           H  
ATOM   1631  HD3 PRO A 105      -4.532  -7.531  -2.431  1.00 73.78           H  
ATOM   1632  N   LEU A 106      -5.999  -6.996  -6.885  1.00 76.78           N  
ATOM   1633  H   LEU A 106      -6.437  -7.056  -5.977  1.00 76.78           H  
ATOM   1634  CA  LEU A 106      -6.863  -6.841  -8.056  1.00 76.78           C  
ATOM   1635  HA  LEU A 106      -6.483  -7.453  -8.873  1.00 76.78           H  
ATOM   1636  C   LEU A 106      -6.897  -5.423  -8.593  1.00 76.78           C  
ATOM   1637  CB  LEU A 106      -8.288  -7.263  -7.695  1.00 76.78           C  
ATOM   1638  HB2 LEU A 106      -8.643  -6.631  -6.881  1.00 76.78           H  
ATOM   1639  HB3 LEU A 106      -8.935  -7.097  -8.557  1.00 76.78           H  
ATOM   1640  O   LEU A 106      -6.748  -5.240  -9.796  1.00 76.78           O  
ATOM   1641  CG  LEU A 106      -8.383  -8.729  -7.277  1.00 76.78           C  
ATOM   1642  HG  LEU A 106      -7.692  -8.925  -6.457  1.00 76.78           H  
ATOM   1643  CD1 LEU A 106      -9.792  -8.944  -6.733  1.00 76.78           C  
ATOM   1644 HD11 LEU A 106     -10.529  -8.709  -7.502  1.00 76.78           H  
ATOM   1645 HD12 LEU A 106      -9.961  -8.287  -5.880  1.00 76.78           H  
ATOM   1646 HD13 LEU A 106      -9.899  -9.971  -6.384  1.00 76.78           H  
ATOM   1647  CD2 LEU A 106      -8.004  -9.646  -8.446  1.00 76.78           C  
ATOM   1648 HD21 LEU A 106      -8.034 -10.684  -8.115  1.00 76.78           H  
ATOM   1649 HD22 LEU A 106      -6.977  -9.465  -8.764  1.00 76.78           H  
ATOM   1650 HD23 LEU A 106      -8.669  -9.479  -9.292  1.00 76.78           H  
ATOM   1651  N   GLN A 107      -7.047  -4.429  -7.715  1.00 82.80           N  
ATOM   1652  H   GLN A 107      -7.128  -4.618  -6.726  1.00 82.80           H  
ATOM   1653  CA  GLN A 107      -6.948  -3.042  -8.147  1.00 82.80           C  
ATOM   1654  HA  GLN A 107      -7.711  -2.846  -8.901  1.00 82.80           H  
ATOM   1655  C   GLN A 107      -5.584  -2.780  -8.779  1.00 82.80           C  
ATOM   1656  CB  GLN A 107      -7.164  -2.125  -6.947  1.00 82.80           C  
ATOM   1657  HB2 GLN A 107      -8.159  -2.296  -6.537  1.00 82.80           H  
ATOM   1658  HB3 GLN A 107      -6.411  -2.315  -6.181  1.00 82.80           H  
ATOM   1659  O   GLN A 107      -5.486  -2.108  -9.805  1.00 82.80           O  
ATOM   1660  CG  GLN A 107      -7.061  -0.679  -7.415  1.00 82.80           C  
ATOM   1661  HG2 GLN A 107      -6.042  -0.441  -7.720  1.00 82.80           H  
ATOM   1662  HG3 GLN A 107      -7.712  -0.542  -8.279  1.00 82.80           H  
ATOM   1663  CD  GLN A 107      -7.456   0.307  -6.348  1.00 82.80           C  
ATOM   1664  NE2 GLN A 107      -7.944   1.435  -6.758  1.00 82.80           N  
ATOM   1665 HE21 GLN A 107      -8.288   2.060  -6.043  1.00 82.80           H  
ATOM   1666 HE22 GLN A 107      -8.031   1.622  -7.747  1.00 82.80           H  
ATOM   1667  OE1 GLN A 107      -7.324   0.146  -5.155  1.00 82.80           O  
ATOM   1668  N   ALA A 108      -4.545  -3.362  -8.186  1.00 85.77           N  
ATOM   1669  H   ALA A 108      -4.687  -3.836  -7.305  1.00 85.77           H  
ATOM   1670  CA  ALA A 108      -3.205  -3.213  -8.691  1.00 85.77           C  
ATOM   1671  HA  ALA A 108      -3.021  -2.147  -8.829  1.00 85.77           H  
ATOM   1672  C   ALA A 108      -3.041  -3.874 -10.072  1.00 85.77           C  
ATOM   1673  CB  ALA A 108      -2.256  -3.701  -7.607  1.00 85.77           C  
ATOM   1674  HB1 ALA A 108      -2.368  -4.777  -7.472  1.00 85.77           H  
ATOM   1675  HB2 ALA A 108      -2.486  -3.198  -6.668  1.00 85.77           H  
ATOM   1676  HB3 ALA A 108      -1.240  -3.425  -7.889  1.00 85.77           H  
ATOM   1677  O   ALA A 108      -2.446  -3.253 -10.936  1.00 85.77           O  
ATOM   1678  N   LEU A 109      -3.635  -5.043 -10.352  1.00 84.31           N  
ATOM   1679  H   LEU A 109      -4.130  -5.516  -9.610  1.00 84.31           H  
ATOM   1680  CA  LEU A 109      -3.630  -5.663 -11.696  1.00 84.31           C  
ATOM   1681  HA  LEU A 109      -2.600  -5.751 -12.042  1.00 84.31           H  
ATOM   1682  C   LEU A 109      -4.366  -4.854 -12.782  1.00 84.31           C  
ATOM   1683  CB  LEU A 109      -4.275  -7.060 -11.617  1.00 84.31           C  
ATOM   1684  HB2 LEU A 109      -4.516  -7.389 -12.628  1.00 84.31           H  
ATOM   1685  HB3 LEU A 109      -5.219  -6.970 -11.079  1.00 84.31           H  
ATOM   1686  O   LEU A 109      -4.143  -5.084 -13.970  1.00 84.31           O  
ATOM   1687  CG  LEU A 109      -3.425  -8.160 -10.964  1.00 84.31           C  
ATOM   1688  HG  LEU A 109      -3.063  -7.835  -9.988  1.00 84.31           H  
ATOM   1689  CD1 LEU A 109      -4.303  -9.403 -10.793  1.00 84.31           C  
ATOM   1690 HD11 LEU A 109      -3.715 -10.238 -10.414  1.00 84.31           H  
ATOM   1691 HD12 LEU A 109      -4.733  -9.690 -11.753  1.00 84.31           H  
ATOM   1692 HD13 LEU A 109      -5.105  -9.180 -10.089  1.00 84.31           H  
ATOM   1693  CD2 LEU A 109      -2.207  -8.544 -11.805  1.00 84.31           C  
ATOM   1694 HD21 LEU A 109      -1.574  -7.673 -11.975  1.00 84.31           H  
ATOM   1695 HD22 LEU A 109      -2.533  -8.939 -12.767  1.00 84.31           H  
ATOM   1696 HD23 LEU A 109      -1.624  -9.307 -11.290  1.00 84.31           H  
ATOM   1697  N   GLU A 110      -5.262  -3.945 -12.398  1.00 84.25           N  
ATOM   1698  H   GLU A 110      -5.449  -3.844 -11.410  1.00 84.25           H  
ATOM   1699  CA  GLU A 110      -5.999  -3.078 -13.325  1.00 84.25           C  
ATOM   1700  HA  GLU A 110      -5.955  -3.514 -14.323  1.00 84.25           H  
ATOM   1701  C   GLU A 110      -5.376  -1.677 -13.460  1.00 84.25           C  
ATOM   1702  CB  GLU A 110      -7.484  -3.013 -12.921  1.00 84.25           C  
ATOM   1703  HB2 GLU A 110      -7.566  -2.638 -11.901  1.00 84.25           H  
ATOM   1704  HB3 GLU A 110      -7.995  -2.319 -13.589  1.00 84.25           H  
ATOM   1705  O   GLU A 110      -5.921  -0.819 -14.159  1.00 84.25           O  
ATOM   1706  CG  GLU A 110      -8.185  -4.378 -13.032  1.00 84.25           C  
ATOM   1707  HG2 GLU A 110      -7.786  -5.060 -12.280  1.00 84.25           H  
ATOM   1708  HG3 GLU A 110      -7.961  -4.797 -14.013  1.00 84.25           H  
ATOM   1709  CD  GLU A 110      -9.712  -4.289 -12.873  1.00 84.25           C  
ATOM   1710  OE1 GLU A 110     -10.397  -5.168 -13.457  1.00 84.25           O  
ATOM   1711  OE2 GLU A 110     -10.204  -3.341 -12.220  1.00 84.25           O  
ATOM   1712  N   ALA A 111      -4.239  -1.421 -12.805  1.00 86.79           N  
ATOM   1713  H   ALA A 111      -3.795  -2.174 -12.299  1.00 86.79           H  
ATOM   1714  CA  ALA A 111      -3.588  -0.119 -12.797  1.00 86.79           C  
ATOM   1715  HA  ALA A 111      -4.362   0.640 -12.685  1.00 86.79           H  
ATOM   1716  C   ALA A 111      -2.839   0.158 -14.111  1.00 86.79           C  
ATOM   1717  CB  ALA A 111      -2.667  -0.035 -11.573  1.00 86.79           C  
ATOM   1718  HB1 ALA A 111      -3.241  -0.203 -10.662  1.00 86.79           H  
ATOM   1719  HB2 ALA A 111      -2.188   0.943 -11.535  1.00 86.79           H  
ATOM   1720  HB3 ALA A 111      -1.887  -0.793 -11.650  1.00 86.79           H  
ATOM   1721  O   ALA A 111      -1.798  -0.430 -14.391  1.00 86.79           O  
ATOM   1722  N   LYS A 112      -3.333   1.114 -14.904  1.00 89.56           N  
ATOM   1723  H   LYS A 112      -4.241   1.497 -14.683  1.00 89.56           H  
ATOM   1724  CA  LYS A 112      -2.658   1.588 -16.124  1.00 89.56           C  
ATOM   1725  HA  LYS A 112      -1.708   1.065 -16.225  1.00 89.56           H  
ATOM   1726  C   LYS A 112      -2.394   3.088 -16.062  1.00 89.56           C  
ATOM   1727  CB  LYS A 112      -3.501   1.291 -17.366  1.00 89.56           C  
ATOM   1728  HB2 LYS A 112      -2.927   1.568 -18.250  1.00 89.56           H  
ATOM   1729  HB3 LYS A 112      -4.396   1.913 -17.346  1.00 89.56           H  
ATOM   1730  O   LYS A 112      -3.307   3.796 -15.636  1.00 89.56           O  
ATOM   1731  CG  LYS A 112      -3.900  -0.184 -17.476  1.00 89.56           C  
ATOM   1732  HG2 LYS A 112      -4.474  -0.485 -16.600  1.00 89.56           H  
ATOM   1733  HG3 LYS A 112      -3.005  -0.801 -17.547  1.00 89.56           H  
ATOM   1734  CD  LYS A 112      -4.767  -0.383 -18.717  1.00 89.56           C  
ATOM   1735  HD2 LYS A 112      -5.624   0.289 -18.667  1.00 89.56           H  
ATOM   1736  HD3 LYS A 112      -4.183  -0.158 -19.609  1.00 89.56           H  
ATOM   1737  CE  LYS A 112      -5.249  -1.829 -18.749  1.00 89.56           C  
ATOM   1738  HE2 LYS A 112      -5.728  -2.048 -17.795  1.00 89.56           H  
ATOM   1739  HE3 LYS A 112      -4.384  -2.486 -18.846  1.00 89.56           H  
ATOM   1740  NZ  LYS A 112      -6.202  -2.031 -19.864  1.00 89.56           N  
ATOM   1741  HZ1 LYS A 112      -5.760  -1.807 -20.744  1.00 89.56           H  
ATOM   1742  HZ2 LYS A 112      -6.523  -2.988 -19.883  1.00 89.56           H  
ATOM   1743  HZ3 LYS A 112      -6.995  -1.419 -19.739  1.00 89.56           H  
ATOM   1744  N   PRO A 113      -1.247   3.590 -16.554  1.00 90.61           N  
ATOM   1745  CA  PRO A 113      -0.986   5.025 -16.673  1.00 90.61           C  
ATOM   1746  HA  PRO A 113      -0.746   5.419 -15.686  1.00 90.61           H  
ATOM   1747  C   PRO A 113      -2.177   5.801 -17.258  1.00 90.61           C  
ATOM   1748  CB  PRO A 113       0.258   5.138 -17.556  1.00 90.61           C  
ATOM   1749  HB2 PRO A 113       0.856   6.014 -17.304  1.00 90.61           H  
ATOM   1750  HB3 PRO A 113      -0.028   5.161 -18.608  1.00 90.61           H  
ATOM   1751  O   PRO A 113      -2.868   5.328 -18.162  1.00 90.61           O  
ATOM   1752  CG  PRO A 113       1.012   3.842 -17.265  1.00 90.61           C  
ATOM   1753  HG2 PRO A 113       1.589   3.951 -16.347  1.00 90.61           H  
ATOM   1754  HG3 PRO A 113       1.663   3.559 -18.092  1.00 90.61           H  
ATOM   1755  CD  PRO A 113      -0.109   2.828 -17.054  1.00 90.61           C  
ATOM   1756  HD2 PRO A 113      -0.370   2.362 -18.004  1.00 90.61           H  
ATOM   1757  HD3 PRO A 113       0.214   2.076 -16.333  1.00 90.61           H  
ATOM   1758  N   GLY A 114      -2.475   6.964 -16.686  1.00 90.90           N  
ATOM   1759  H   GLY A 114      -1.783   7.350 -16.060  1.00 90.90           H  
ATOM   1760  CA  GLY A 114      -3.600   7.829 -17.042  1.00 90.90           C  
ATOM   1761  HA2 GLY A 114      -3.626   7.932 -18.127  1.00 90.90           H  
ATOM   1762  HA3 GLY A 114      -3.421   8.816 -16.614  1.00 90.90           H  
ATOM   1763  C   GLY A 114      -4.984   7.350 -16.581  1.00 90.90           C  
ATOM   1764  O   GLY A 114      -5.941   8.125 -16.626  1.00 90.90           O  
ATOM   1765  N   GLN A 115      -5.138   6.106 -16.118  1.00 91.71           N  
ATOM   1766  H   GLN A 115      -4.342   5.486 -16.150  1.00 91.71           H  
ATOM   1767  CA  GLN A 115      -6.441   5.548 -15.741  1.00 91.71           C  
ATOM   1768  HA  GLN A 115      -7.167   5.881 -16.482  1.00 91.71           H  
ATOM   1769  C   GLN A 115      -6.910   6.035 -14.361  1.00 91.71           C  
ATOM   1770  CB  GLN A 115      -6.378   4.017 -15.831  1.00 91.71           C  
ATOM   1771  HB2 GLN A 115      -5.734   3.633 -15.041  1.00 91.71           H  
ATOM   1772  HB3 GLN A 115      -5.940   3.760 -16.796  1.00 91.71           H  
ATOM   1773  O   GLN A 115      -6.258   5.811 -13.342  1.00 91.71           O  
ATOM   1774  CG  GLN A 115      -7.740   3.316 -15.714  1.00 91.71           C  
ATOM   1775  HG2 GLN A 115      -8.444   3.751 -16.424  1.00 91.71           H  
ATOM   1776  HG3 GLN A 115      -8.122   3.464 -14.704  1.00 91.71           H  
ATOM   1777  CD  GLN A 115      -7.637   1.812 -15.996  1.00 91.71           C  
ATOM   1778  NE2 GLN A 115      -8.626   1.015 -15.687  1.00 91.71           N  
ATOM   1779 HE21 GLN A 115      -9.360   1.360 -15.086  1.00 91.71           H  
ATOM   1780 HE22 GLN A 115      -8.392   0.032 -15.692  1.00 91.71           H  
ATOM   1781  OE1 GLN A 115      -6.669   1.309 -16.530  1.00 91.71           O  
ATOM   1782  N   LEU A 116      -8.099   6.631 -14.310  1.00 93.01           N  
ATOM   1783  H   LEU A 116      -8.578   6.816 -15.180  1.00 93.01           H  
ATOM   1784  CA  LEU A 116      -8.735   7.130 -13.084  1.00 93.01           C  
ATOM   1785  HA  LEU A 116      -8.017   7.111 -12.264  1.00 93.01           H  
ATOM   1786  C   LEU A 116      -9.888   6.229 -12.629  1.00 93.01           C  
ATOM   1787  CB  LEU A 116      -9.161   8.590 -13.301  1.00 93.01           C  
ATOM   1788  HB2 LEU A 116      -9.835   8.630 -14.157  1.00 93.01           H  
ATOM   1789  HB3 LEU A 116      -9.719   8.944 -12.435  1.00 93.01           H  
ATOM   1790  O   LEU A 116     -10.873   6.700 -12.070  1.00 93.01           O  
ATOM   1791  CG  LEU A 116      -7.981   9.548 -13.531  1.00 93.01           C  
ATOM   1792  HG  LEU A 116      -7.340   9.171 -14.328  1.00 93.01           H  
ATOM   1793  CD1 LEU A 116      -8.547  10.880 -13.992  1.00 93.01           C  
ATOM   1794 HD11 LEU A 116      -9.303  11.232 -13.291  1.00 93.01           H  
ATOM   1795 HD12 LEU A 116      -9.035  10.739 -14.956  1.00 93.01           H  
ATOM   1796 HD13 LEU A 116      -7.756  11.625 -14.085  1.00 93.01           H  
ATOM   1797  CD2 LEU A 116      -7.131   9.736 -12.273  1.00 93.01           C  
ATOM   1798 HD21 LEU A 116      -6.397  10.524 -12.441  1.00 93.01           H  
ATOM   1799 HD22 LEU A 116      -7.774  10.019 -11.440  1.00 93.01           H  
ATOM   1800 HD23 LEU A 116      -6.604   8.812 -12.032  1.00 93.01           H  
ATOM   1801  N   SER A 117      -9.797   4.926 -12.904  1.00 91.99           N  
ATOM   1802  H   SER A 117      -8.952   4.566 -13.322  1.00 91.99           H  
ATOM   1803  CA  SER A 117     -10.825   3.978 -12.484  1.00 91.99           C  
ATOM   1804  HA  SER A 117     -11.759   4.536 -12.417  1.00 91.99           H  
ATOM   1805  C   SER A 117     -10.534   3.378 -11.117  1.00 91.99           C  
ATOM   1806  CB  SER A 117     -11.052   2.871 -13.502  1.00 91.99           C  
ATOM   1807  HB2 SER A 117     -11.229   3.301 -14.488  1.00 91.99           H  
ATOM   1808  HB3 SER A 117     -11.920   2.280 -13.210  1.00 91.99           H  
ATOM   1809  O   SER A 117      -9.386   3.051 -10.799  1.00 91.99           O  
ATOM   1810  OG  SER A 117      -9.908   2.051 -13.526  1.00 91.99           O  
ATOM   1811  HG  SER A 117      -9.720   1.755 -12.633  1.00 91.99           H  
ATOM   1812  N   LEU A 118     -11.593   3.145 -10.354  1.00 91.13           N  
ATOM   1813  H   LEU A 118     -12.499   3.415 -10.710  1.00 91.13           H  
ATOM   1814  CA  LEU A 118     -11.530   2.593  -9.015  1.00 91.13           C  
ATOM   1815  HA  LEU A 118     -10.521   2.225  -8.829  1.00 91.13           H  
ATOM   1816  C   LEU A 118     -12.532   1.435  -8.867  1.00 91.13           C  
ATOM   1817  CB  LEU A 118     -11.819   3.739  -8.033  1.00 91.13           C  
ATOM   1818  HB2 LEU A 118     -11.301   4.645  -8.348  1.00 91.13           H  
ATOM   1819  HB3 LEU A 118     -12.887   3.955  -8.045  1.00 91.13           H  
ATOM   1820  O   LEU A 118     -13.732   1.703  -8.777  1.00 91.13           O  
ATOM   1821  CG  LEU A 118     -11.383   3.382  -6.610  1.00 91.13           C  
ATOM   1822  HG  LEU A 118     -11.614   2.341  -6.387  1.00 91.13           H  
ATOM   1823  CD1 LEU A 118      -9.892   3.635  -6.473  1.00 91.13           C  
ATOM   1824 HD11 LEU A 118      -9.371   3.274  -7.360  1.00 91.13           H  
ATOM   1825 HD12 LEU A 118      -9.540   3.180  -5.547  1.00 91.13           H  
ATOM   1826 HD13 LEU A 118      -9.709   4.709  -6.444  1.00 91.13           H  
ATOM   1827  CD2 LEU A 118     -12.060   4.290  -5.602  1.00 91.13           C  
ATOM   1828 HD21 LEU A 118     -11.734   4.031  -4.595  1.00 91.13           H  
ATOM   1829 HD22 LEU A 118     -13.141   4.172  -5.666  1.00 91.13           H  
ATOM   1830 HD23 LEU A 118     -11.820   5.330  -5.826  1.00 91.13           H  
ATOM   1831  N   PRO A 119     -12.080   0.168  -8.813  1.00 88.74           N  
ATOM   1832  CA  PRO A 119     -12.957  -0.993  -8.655  1.00 88.74           C  
ATOM   1833  HA  PRO A 119     -13.828  -0.894  -9.303  1.00 88.74           H  
ATOM   1834  C   PRO A 119     -13.458  -1.129  -7.209  1.00 88.74           C  
ATOM   1835  CB  PRO A 119     -12.128  -2.183  -9.149  1.00 88.74           C  
ATOM   1836  HB2 PRO A 119     -12.234  -2.279 -10.229  1.00 88.74           H  
ATOM   1837  HB3 PRO A 119     -12.398  -3.118  -8.657  1.00 88.74           H  
ATOM   1838  O   PRO A 119     -13.014  -1.993  -6.453  1.00 88.74           O  
ATOM   1839  CG  PRO A 119     -10.696  -1.783  -8.813  1.00 88.74           C  
ATOM   1840  HG2 PRO A 119      -9.978  -2.275  -9.469  1.00 88.74           H  
ATOM   1841  HG3 PRO A 119     -10.484  -2.013  -7.769  1.00 88.74           H  
ATOM   1842  CD  PRO A 119     -10.703  -0.270  -9.016  1.00 88.74           C  
ATOM   1843  HD2 PRO A 119     -10.395  -0.038 -10.036  1.00 88.74           H  
ATOM   1844  HD3 PRO A 119     -10.030   0.198  -8.298  1.00 88.74           H  
ATOM   1845  N   ILE A 120     -14.367  -0.239  -6.804  1.00 87.45           N  
ATOM   1846  H   ILE A 120     -14.649   0.455  -7.482  1.00 87.45           H  
ATOM   1847  CA  ILE A 120     -14.820  -0.100  -5.414  1.00 87.45           C  
ATOM   1848  HA  ILE A 120     -14.257  -0.808  -4.805  1.00 87.45           H  
ATOM   1849  C   ILE A 120     -16.297  -0.439  -5.183  1.00 87.45           C  
ATOM   1850  CB  ILE A 120     -14.469   1.308  -4.897  1.00 87.45           C  
ATOM   1851  HB  ILE A 120     -13.420   1.498  -5.128  1.00 87.45           H  
ATOM   1852  O   ILE A 120     -16.696  -0.687  -4.047  1.00 87.45           O  
ATOM   1853  CG1 ILE A 120     -14.634   1.332  -3.373  1.00 87.45           C  
ATOM   1854 HG12 ILE A 120     -15.688   1.479  -3.136  1.00 87.45           H  
ATOM   1855 HG13 ILE A 120     -14.303   0.385  -2.948  1.00 87.45           H  
ATOM   1856  CG2 ILE A 120     -15.334   2.405  -5.546  1.00 87.45           C  
ATOM   1857 HG21 ILE A 120     -15.102   3.370  -5.095  1.00 87.45           H  
ATOM   1858 HG22 ILE A 120     -15.132   2.459  -6.616  1.00 87.45           H  
ATOM   1859 HG23 ILE A 120     -16.395   2.216  -5.385  1.00 87.45           H  
ATOM   1860  CD1 ILE A 120     -13.852   2.431  -2.687  1.00 87.45           C  
ATOM   1861 HD11 ILE A 120     -13.964   2.248  -1.619  1.00 87.45           H  
ATOM   1862 HD12 ILE A 120     -12.800   2.364  -2.964  1.00 87.45           H  
ATOM   1863 HD13 ILE A 120     -14.247   3.414  -2.944  1.00 87.45           H  
ATOM   1864  N   ARG A 121     -17.132  -0.471  -6.230  1.00 84.54           N  
ATOM   1865  H   ARG A 121     -16.743  -0.347  -7.154  1.00 84.54           H  
ATOM   1866  CA  ARG A 121     -18.601  -0.525  -6.070  1.00 84.54           C  
ATOM   1867  HA  ARG A 121     -18.931   0.336  -5.489  1.00 84.54           H  
ATOM   1868  C   ARG A 121     -19.098  -1.742  -5.288  1.00 84.54           C  
ATOM   1869  CB  ARG A 121     -19.281  -0.484  -7.443  1.00 84.54           C  
ATOM   1870  HB2 ARG A 121     -18.820  -1.220  -8.101  1.00 84.54           H  
ATOM   1871  HB3 ARG A 121     -20.330  -0.751  -7.318  1.00 84.54           H  
ATOM   1872  O   ARG A 121     -20.032  -1.626  -4.506  1.00 84.54           O  
ATOM   1873  CG  ARG A 121     -19.213   0.902  -8.093  1.00 84.54           C  
ATOM   1874  HG2 ARG A 121     -19.643   1.641  -7.417  1.00 84.54           H  
ATOM   1875  HG3 ARG A 121     -18.178   1.168  -8.306  1.00 84.54           H  
ATOM   1876  CD  ARG A 121     -20.020   0.875  -9.392  1.00 84.54           C  
ATOM   1877  HD2 ARG A 121     -19.582   0.138 -10.065  1.00 84.54           H  
ATOM   1878  HD3 ARG A 121     -21.043   0.575  -9.166  1.00 84.54           H  
ATOM   1879  NE  ARG A 121     -20.028   2.191 -10.048  1.00 84.54           N  
ATOM   1880  HE  ARG A 121     -19.334   2.861  -9.749  1.00 84.54           H  
ATOM   1881  NH1 ARG A 121     -21.500   1.676 -11.730  1.00 84.54           N  
ATOM   1882 HH11 ARG A 121     -21.611   0.748 -11.346  1.00 84.54           H  
ATOM   1883 HH12 ARG A 121     -22.011   1.939 -12.560  1.00 84.54           H  
ATOM   1884  NH2 ARG A 121     -20.570   3.705 -11.652  1.00 84.54           N  
ATOM   1885 HH21 ARG A 121     -21.083   3.956 -12.485  1.00 84.54           H  
ATOM   1886 HH22 ARG A 121     -19.836   4.310 -11.313  1.00 84.54           H  
ATOM   1887  CZ  ARG A 121     -20.700   2.517 -11.135  1.00 84.54           C  
ATOM   1888  N   ASN A 122     -18.455  -2.890  -5.466  1.00 80.63           N  
ATOM   1889  H   ASN A 122     -17.679  -2.902  -6.113  1.00 80.63           H  
ATOM   1890  CA  ASN A 122     -18.791  -4.147  -4.795  1.00 80.63           C  
ATOM   1891  HA  ASN A 122     -19.768  -4.045  -4.324  1.00 80.63           H  
ATOM   1892  C   ASN A 122     -17.815  -4.512  -3.659  1.00 80.63           C  
ATOM   1893  CB  ASN A 122     -18.910  -5.248  -5.862  1.00 80.63           C  
ATOM   1894  HB2 ASN A 122     -19.196  -6.183  -5.380  1.00 80.63           H  
ATOM   1895  HB3 ASN A 122     -19.700  -4.981  -6.565  1.00 80.63           H  
ATOM   1896  O   ASN A 122     -17.986  -5.543  -3.007  1.00 80.63           O  
ATOM   1897  CG  ASN A 122     -17.635  -5.487  -6.652  1.00 80.63           C  
ATOM   1898  ND2 ASN A 122     -17.653  -6.460  -7.529  1.00 80.63           N  
ATOM   1899 HD21 ASN A 122     -16.864  -6.586  -8.146  1.00 80.63           H  
ATOM   1900 HD22 ASN A 122     -18.514  -6.950  -7.726  1.00 80.63           H  
ATOM   1901  OD1 ASN A 122     -16.644  -4.780  -6.525  1.00 80.63           O  
ATOM   1902  N   GLN A 123     -16.804  -3.677  -3.395  1.00 72.41           N  
ATOM   1903  H   GLN A 123     -16.763  -2.799  -3.893  1.00 72.41           H  
ATOM   1904  CA  GLN A 123     -15.864  -3.873  -2.296  1.00 72.41           C  
ATOM   1905  HA  GLN A 123     -15.818  -4.931  -2.040  1.00 72.41           H  
ATOM   1906  C   GLN A 123     -16.349  -3.121  -1.058  1.00 72.41           C  
ATOM   1907  CB  GLN A 123     -14.446  -3.437  -2.688  1.00 72.41           C  
ATOM   1908  HB2 GLN A 123     -13.830  -3.555  -1.797  1.00 72.41           H  
ATOM   1909  HB3 GLN A 123     -14.440  -2.384  -2.969  1.00 72.41           H  
ATOM   1910  O   GLN A 123     -15.948  -1.987  -0.815  1.00 72.41           O  
ATOM   1911  CG  GLN A 123     -13.834  -4.264  -3.830  1.00 72.41           C  
ATOM   1912  HG2 GLN A 123     -14.259  -3.936  -4.779  1.00 72.41           H  
ATOM   1913  HG3 GLN A 123     -14.080  -5.316  -3.691  1.00 72.41           H  
ATOM   1914  CD  GLN A 123     -12.310  -4.140  -3.887  1.00 72.41           C  
ATOM   1915  NE2 GLN A 123     -11.664  -4.711  -4.876  1.00 72.41           N  
ATOM   1916 HE21 GLN A 123     -12.188  -5.036  -5.676  1.00 72.41           H  
ATOM   1917 HE22 GLN A 123     -10.677  -4.507  -4.944  1.00 72.41           H  
ATOM   1918  OE1 GLN A 123     -11.650  -3.623  -2.992  1.00 72.41           O  
ATOM   1919  N   LYS A 124     -17.212  -3.757  -0.265  1.00 67.57           N  
ATOM   1920  H   LYS A 124     -17.529  -4.674  -0.544  1.00 67.57           H  
ATOM   1921  CA  LYS A 124     -17.700  -3.189   0.997  1.00 67.57           C  
ATOM   1922  HA  LYS A 124     -18.036  -2.166   0.825  1.00 67.57           H  
ATOM   1923  C   LYS A 124     -16.563  -3.134   2.026  1.00 67.57           C  
ATOM   1924  CB  LYS A 124     -18.890  -4.013   1.510  1.00 67.57           C  
ATOM   1925  HB2 LYS A 124     -19.198  -3.566   2.455  1.00 67.57           H  
ATOM   1926  HB3 LYS A 124     -18.570  -5.035   1.710  1.00 67.57           H  
ATOM   1927  O   LYS A 124     -16.079  -4.185   2.445  1.00 67.57           O  
ATOM   1928  CG  LYS A 124     -20.087  -4.040   0.542  1.00 67.57           C  
ATOM   1929  HG2 LYS A 124     -19.819  -4.634  -0.332  1.00 67.57           H  
ATOM   1930  HG3 LYS A 124     -20.312  -3.024   0.215  1.00 67.57           H  
ATOM   1931  CD  LYS A 124     -21.349  -4.638   1.189  1.00 67.57           C  
ATOM   1932  HD2 LYS A 124     -21.751  -3.912   1.895  1.00 67.57           H  
ATOM   1933  HD3 LYS A 124     -21.098  -5.555   1.723  1.00 67.57           H  
ATOM   1934  CE  LYS A 124     -22.412  -4.945   0.122  1.00 67.57           C  
ATOM   1935  HE2 LYS A 124     -22.454  -4.095  -0.560  1.00 67.57           H  
ATOM   1936  HE3 LYS A 124     -22.113  -5.826  -0.445  1.00 67.57           H  
ATOM   1937  NZ  LYS A 124     -23.769  -5.122   0.705  1.00 67.57           N  
ATOM   1938  HZ1 LYS A 124     -23.803  -5.726   1.513  1.00 67.57           H  
ATOM   1939  HZ2 LYS A 124     -24.459  -5.372   0.011  1.00 67.57           H  
ATOM   1940  HZ3 LYS A 124     -24.094  -4.208   0.986  1.00 67.57           H  
ATOM   1941  N   ARG A 125     -16.109  -1.936   2.412  1.00 64.65           N  
ATOM   1942  H   ARG A 125     -16.521  -1.112   1.999  1.00 64.65           H  
ATOM   1943  CA  ARG A 125     -15.003  -1.739   3.369  1.00 64.65           C  
ATOM   1944  HA  ARG A 125     -14.905  -2.638   3.976  1.00 64.65           H  
ATOM   1945  C   ARG A 125     -15.309  -0.583   4.326  1.00 64.65           C  
ATOM   1946  CB  ARG A 125     -13.671  -1.516   2.621  1.00 64.65           C  
ATOM   1947  HB2 ARG A 125     -13.743  -0.601   2.033  1.00 64.65           H  
ATOM   1948  HB3 ARG A 125     -12.880  -1.386   3.359  1.00 64.65           H  
ATOM   1949  O   ARG A 125     -15.956   0.392   3.966  1.00 64.65           O  
ATOM   1950  CG  ARG A 125     -13.263  -2.677   1.694  1.00 64.65           C  
ATOM   1951  HG2 ARG A 125     -14.004  -2.791   0.904  1.00 64.65           H  
ATOM   1952  HG3 ARG A 125     -13.210  -3.602   2.268  1.00 64.65           H  
ATOM   1953  CD  ARG A 125     -11.901  -2.402   1.043  1.00 64.65           C  
ATOM   1954  HD2 ARG A 125     -11.135  -2.332   1.815  1.00 64.65           H  
ATOM   1955  HD3 ARG A 125     -11.944  -1.433   0.546  1.00 64.65           H  
ATOM   1956  NE  ARG A 125     -11.546  -3.430   0.040  1.00 64.65           N  
ATOM   1957  HE  ARG A 125     -11.892  -3.275  -0.897  1.00 64.65           H  
ATOM   1958  NH1 ARG A 125     -10.088  -4.736   1.279  1.00 64.65           N  
ATOM   1959 HH11 ARG A 125      -9.290  -5.355   1.279  1.00 64.65           H  
ATOM   1960 HH12 ARG A 125     -10.296  -4.211   2.117  1.00 64.65           H  
ATOM   1961  NH2 ARG A 125     -10.382  -5.126  -0.886  1.00 64.65           N  
ATOM   1962 HH21 ARG A 125     -10.730  -4.804  -1.778  1.00 64.65           H  
ATOM   1963 HH22 ARG A 125      -9.637  -5.806  -0.824  1.00 64.65           H  
ATOM   1964  CZ  ARG A 125     -10.688  -4.427   0.164  1.00 64.65           C  
ATOM   1965  N   LEU A 126     -14.842  -0.696   5.569  1.00 54.58           N  
ATOM   1966  H   LEU A 126     -14.305  -1.518   5.805  1.00 54.58           H  
ATOM   1967  CA  LEU A 126     -15.085   0.288   6.630  1.00 54.58           C  
ATOM   1968  HA  LEU A 126     -15.901   0.952   6.345  1.00 54.58           H  
ATOM   1969  C   LEU A 126     -13.839   1.158   6.840  1.00 54.58           C  
ATOM   1970  CB  LEU A 126     -15.480  -0.451   7.930  1.00 54.58           C  
ATOM   1971  HB2 LEU A 126     -14.630  -1.053   8.249  1.00 54.58           H  
ATOM   1972  HB3 LEU A 126     -15.664   0.292   8.706  1.00 54.58           H  
ATOM   1973  O   LEU A 126     -13.099   0.925   7.792  1.00 54.58           O  
ATOM   1974  CG  LEU A 126     -16.694  -1.389   7.856  1.00 54.58           C  
ATOM   1975  HG  LEU A 126     -16.555  -2.117   7.056  1.00 54.58           H  
ATOM   1976  CD1 LEU A 126     -16.837  -2.140   9.181  1.00 54.58           C  
ATOM   1977 HD11 LEU A 126     -15.938  -2.729   9.365  1.00 54.58           H  
ATOM   1978 HD12 LEU A 126     -16.979  -1.442  10.006  1.00 54.58           H  
ATOM   1979 HD13 LEU A 126     -17.687  -2.820   9.133  1.00 54.58           H  
ATOM   1980  CD2 LEU A 126     -17.994  -0.639   7.632  1.00 54.58           C  
ATOM   1981 HD21 LEU A 126     -18.205  -0.067   8.535  1.00 54.58           H  
ATOM   1982 HD22 LEU A 126     -17.918   0.001   6.753  1.00 54.58           H  
ATOM   1983 HD23 LEU A 126     -18.802  -1.352   7.471  1.00 54.58           H  
ATOM   1984  N   VAL A 127     -13.538   2.120   5.959  1.00 60.22           N  
ATOM   1985  H   VAL A 127     -14.140   2.298   5.168  1.00 60.22           H  
ATOM   1986  CA  VAL A 127     -12.251   2.837   6.056  1.00 60.22           C  
ATOM   1987  HA  VAL A 127     -11.937   2.780   7.099  1.00 60.22           H  
ATOM   1988  C   VAL A 127     -12.333   4.342   5.779  1.00 60.22           C  
ATOM   1989  CB  VAL A 127     -11.165   2.164   5.190  1.00 60.22           C  
ATOM   1990  HB  VAL A 127     -11.213   2.600   4.192  1.00 60.22           H  
ATOM   1991  O   VAL A 127     -13.311   4.821   5.223  1.00 60.22           O  
ATOM   1992  CG1 VAL A 127      -9.823   2.469   5.854  1.00 60.22           C  
ATOM   1993 HG11 VAL A 127      -9.934   2.452   6.938  1.00 60.22           H  
ATOM   1994 HG12 VAL A 127      -9.496   3.466   5.560  1.00 60.22           H  
ATOM   1995 HG13 VAL A 127      -9.058   1.745   5.574  1.00 60.22           H  
ATOM   1996  CG2 VAL A 127     -11.245   0.640   5.033  1.00 60.22           C  
ATOM   1997 HG21 VAL A 127     -11.141   0.150   6.001  1.00 60.22           H  
ATOM   1998 HG22 VAL A 127     -10.446   0.303   4.372  1.00 60.22           H  
ATOM   1999 HG23 VAL A 127     -12.193   0.373   4.565  1.00 60.22           H  
ATOM   2000  N   LYS A 128     -11.341   5.122   6.234  1.00 59.20           N  
ATOM   2001  H   LYS A 128     -10.561   4.659   6.679  1.00 59.20           H  
ATOM   2002  CA  LYS A 128     -11.132   6.542   5.886  1.00 59.20           C  
ATOM   2003  HA  LYS A 128     -12.093   7.003   5.658  1.00 59.20           H  
ATOM   2004  C   LYS A 128     -10.257   6.622   4.641  1.00 59.20           C  
ATOM   2005  CB  LYS A 128     -10.444   7.300   7.040  1.00 59.20           C  
ATOM   2006  HB2 LYS A 128      -9.426   6.932   7.170  1.00 59.20           H  
ATOM   2007  HB3 LYS A 128     -10.371   8.354   6.771  1.00 59.20           H  
ATOM   2008  O   LYS A 128      -9.348   5.824   4.522  1.00 59.20           O  
ATOM   2009  CG  LYS A 128     -11.221   7.179   8.358  1.00 59.20           C  
ATOM   2010  HG2 LYS A 128     -12.186   7.672   8.232  1.00 59.20           H  
ATOM   2011  HG3 LYS A 128     -11.406   6.129   8.582  1.00 59.20           H  
ATOM   2012  CD  LYS A 128     -10.499   7.784   9.568  1.00 59.20           C  
ATOM   2013  HD2 LYS A 128     -10.294   8.837   9.375  1.00 59.20           H  
ATOM   2014  HD3 LYS A 128      -9.573   7.235   9.739  1.00 59.20           H  
ATOM   2015  CE  LYS A 128     -11.464   7.626  10.759  1.00 59.20           C  
ATOM   2016  HE2 LYS A 128     -11.800   6.590  10.780  1.00 59.20           H  
ATOM   2017  HE3 LYS A 128     -12.349   8.229  10.557  1.00 59.20           H  
ATOM   2018  NZ  LYS A 128     -10.914   7.976  12.096  1.00 59.20           N  
ATOM   2019  HZ1 LYS A 128     -10.223   7.312  12.415  1.00 59.20           H  
ATOM   2020  HZ2 LYS A 128     -10.478   8.886  12.112  1.00 59.20           H  
ATOM   2021  HZ3 LYS A 128     -11.635   7.949  12.804  1.00 59.20           H  
ATOM   2022  N   SER A 129     -10.476   7.583   3.751  1.00 59.62           N  
ATOM   2023  H   SER A 129     -11.250   8.221   3.872  1.00 59.62           H  
ATOM   2024  CA  SER A 129      -9.763   7.642   2.469  1.00 59.62           C  
ATOM   2025  HA  SER A 129      -9.374   6.655   2.223  1.00 59.62           H  
ATOM   2026  C   SER A 129      -8.603   8.641   2.464  1.00 59.62           C  
ATOM   2027  CB  SER A 129     -10.729   8.013   1.346  1.00 59.62           C  
ATOM   2028  HB2 SER A 129     -10.152   8.170   0.435  1.00 59.62           H  
ATOM   2029  HB3 SER A 129     -11.449   7.212   1.176  1.00 59.62           H  
ATOM   2030  O   SER A 129      -8.775   9.813   2.812  1.00 59.62           O  
ATOM   2031  OG  SER A 129     -11.421   9.201   1.680  1.00 59.62           O  
ATOM   2032  HG  SER A 129     -10.755   9.877   1.829  1.00 59.62           H  
ATOM   2033  N   ALA A 130      -7.461   8.207   1.957  1.00 62.88           N  
ATOM   2034  H   ALA A 130      -7.396   7.218   1.762  1.00 62.88           H  
ATOM   2035  CA  ALA A 130      -6.448   9.023   1.320  1.00 62.88           C  
ATOM   2036  HA  ALA A 130      -6.637  10.074   1.536  1.00 62.88           H  
ATOM   2037  C   ALA A 130      -6.550   8.815  -0.199  1.00 62.88           C  
ATOM   2038  CB  ALA A 130      -5.072   8.653   1.885  1.00 62.88           C  
ATOM   2039  HB1 ALA A 130      -5.058   8.811   2.963  1.00 62.88           H  
ATOM   2040  HB2 ALA A 130      -4.308   9.277   1.420  1.00 62.88           H  
ATOM   2041  HB3 ALA A 130      -4.854   7.607   1.673  1.00 62.88           H  
ATOM   2042  O   ALA A 130      -6.821   7.715  -0.677  1.00 62.88           O  
ATOM   2043  N   LEU A 131      -6.365   9.881  -0.964  1.00 76.01           N  
ATOM   2044  H   LEU A 131      -6.149  10.762  -0.520  1.00 76.01           H  
ATOM   2045  CA  LEU A 131      -6.382   9.844  -2.419  1.00 76.01           C  
ATOM   2046  HA  LEU A 131      -6.730   8.872  -2.768  1.00 76.01           H  
ATOM   2047  C   LEU A 131      -4.967  10.080  -2.941  1.00 76.01           C  
ATOM   2048  CB  LEU A 131      -7.366  10.909  -2.907  1.00 76.01           C  
ATOM   2049  HB2 LEU A 131      -7.060  11.863  -2.477  1.00 76.01           H  
ATOM   2050  HB3 LEU A 131      -8.363  10.675  -2.536  1.00 76.01           H  
ATOM   2051  O   LEU A 131      -4.395  11.131  -2.675  1.00 76.01           O  
ATOM   2052  CG  LEU A 131      -7.413  11.033  -4.437  1.00 76.01           C  
ATOM   2053  HG  LEU A 131      -6.408  11.037  -4.859  1.00 76.01           H  
ATOM   2054  CD1 LEU A 131      -8.226   9.904  -5.075  1.00 76.01           C  
ATOM   2055 HD11 LEU A 131      -7.800   8.938  -4.802  1.00 76.01           H  
ATOM   2056 HD12 LEU A 131      -9.262   9.951  -4.740  1.00 76.01           H  
ATOM   2057 HD13 LEU A 131      -8.191   9.997  -6.160  1.00 76.01           H  
ATOM   2058  CD2 LEU A 131      -8.052  12.375  -4.750  1.00 76.01           C  
ATOM   2059 HD21 LEU A 131      -9.075  12.384  -4.375  1.00 76.01           H  
ATOM   2060 HD22 LEU A 131      -7.493  13.178  -4.268  1.00 76.01           H  
ATOM   2061 HD23 LEU A 131      -8.024  12.561  -5.823  1.00 76.01           H  
ATOM   2062  N   GLU A 132      -4.424   9.141  -3.704  1.00 73.07           N  
ATOM   2063  H   GLU A 132      -4.965   8.310  -3.898  1.00 73.07           H  
ATOM   2064  CA  GLU A 132      -3.112   9.239  -4.336  1.00 73.07           C  
ATOM   2065  HA  GLU A 132      -2.562  10.051  -3.860  1.00 73.07           H  
ATOM   2066  C   GLU A 132      -3.253   9.584  -5.825  1.00 73.07           C  
ATOM   2067  CB  GLU A 132      -2.264   7.975  -4.105  1.00 73.07           C  
ATOM   2068  HB2 GLU A 132      -1.247   8.205  -4.423  1.00 73.07           H  
ATOM   2069  HB3 GLU A 132      -2.634   7.151  -4.715  1.00 73.07           H  
ATOM   2070  O   GLU A 132      -3.893   8.889  -6.614  1.00 73.07           O  
ATOM   2071  CG  GLU A 132      -2.250   7.534  -2.633  1.00 73.07           C  
ATOM   2072  HG2 GLU A 132      -3.102   6.880  -2.449  1.00 73.07           H  
ATOM   2073  HG3 GLU A 132      -2.379   8.415  -2.005  1.00 73.07           H  
ATOM   2074  CD  GLU A 132      -0.951   6.831  -2.227  1.00 73.07           C  
ATOM   2075  OE1 GLU A 132      -0.417   7.216  -1.157  1.00 73.07           O  
ATOM   2076  OE2 GLU A 132      -0.445   5.983  -2.988  1.00 73.07           O  
ATOM   2077  N   LEU A 133      -2.629  10.679  -6.241  1.00 76.35           N  
ATOM   2078  H   LEU A 133      -2.153  11.235  -5.545  1.00 76.35           H  
ATOM   2079  CA  LEU A 133      -2.576  11.133  -7.624  1.00 76.35           C  
ATOM   2080  HA  LEU A 133      -3.237  10.521  -8.237  1.00 76.35           H  
ATOM   2081  C   LEU A 133      -1.153  10.959  -8.151  1.00 76.35           C  
ATOM   2082  CB  LEU A 133      -3.058  12.590  -7.711  1.00 76.35           C  
ATOM   2083  HB2 LEU A 133      -2.946  12.940  -8.737  1.00 76.35           H  
ATOM   2084  HB3 LEU A 133      -2.413  13.198  -7.076  1.00 76.35           H  
ATOM   2085  O   LEU A 133      -0.193  11.412  -7.529  1.00 76.35           O  
ATOM   2086  CG  LEU A 133      -4.520  12.801  -7.269  1.00 76.35           C  
ATOM   2087  HG  LEU A 133      -4.671  12.401  -6.267  1.00 76.35           H  
ATOM   2088  CD1 LEU A 133      -4.812  14.295  -7.228  1.00 76.35           C  
ATOM   2089 HD11 LEU A 133      -5.829  14.461  -6.873  1.00 76.35           H  
ATOM   2090 HD12 LEU A 133      -4.115  14.758  -6.530  1.00 76.35           H  
ATOM   2091 HD13 LEU A 133      -4.702  14.730  -8.222  1.00 76.35           H  
ATOM   2092  CD2 LEU A 133      -5.514  12.145  -8.225  1.00 76.35           C  
ATOM   2093 HD21 LEU A 133      -6.526  12.415  -7.923  1.00 76.35           H  
ATOM   2094 HD22 LEU A 133      -5.420  11.060  -8.172  1.00 76.35           H  
ATOM   2095 HD23 LEU A 133      -5.344  12.487  -9.246  1.00 76.35           H  
ATOM   2096  N   GLY A 134      -1.022  10.320  -9.314  1.00 81.09           N  
ATOM   2097  H   GLY A 134      -1.863   9.997  -9.771  1.00 81.09           H  
ATOM   2098  CA  GLY A 134       0.257  10.128 -10.008  1.00 81.09           C  
ATOM   2099  HA2 GLY A 134       0.093  10.221 -11.081  1.00 81.09           H  
ATOM   2100  HA3 GLY A 134       0.950  10.916  -9.713  1.00 81.09           H  
ATOM   2101  C   GLY A 134       0.958   8.789  -9.761  1.00 81.09           C  
ATOM   2102  O   GLY A 134       1.853   8.444 -10.523  1.00 81.09           O  
ATOM   2103  N   GLU A 135       0.519   7.973  -8.793  1.00 83.19           N  
ATOM   2104  H   GLU A 135      -0.171   8.313  -8.138  1.00 83.19           H  
ATOM   2105  CA  GLU A 135       1.129   6.649  -8.543  1.00 83.19           C  
ATOM   2106  HA  GLU A 135       2.176   6.794  -8.278  1.00 83.19           H  
ATOM   2107  C   GLU A 135       1.091   5.736  -9.788  1.00 83.19           C  
ATOM   2108  CB  GLU A 135       0.416   5.981  -7.356  1.00 83.19           C  
ATOM   2109  HB2 GLU A 135       0.364   6.684  -6.524  1.00 83.19           H  
ATOM   2110  HB3 GLU A 135      -0.598   5.711  -7.651  1.00 83.19           H  
ATOM   2111  O   GLU A 135       1.988   4.939 -10.050  1.00 83.19           O  
ATOM   2112  CG  GLU A 135       1.208   4.745  -6.908  1.00 83.19           C  
ATOM   2113  HG2 GLU A 135       2.187   5.074  -6.560  1.00 83.19           H  
ATOM   2114  HG3 GLU A 135       1.363   4.079  -7.757  1.00 83.19           H  
ATOM   2115  CD  GLU A 135       0.535   3.921  -5.818  1.00 83.19           C  
ATOM   2116  OE1 GLU A 135       1.295   3.202  -5.135  1.00 83.19           O  
ATOM   2117  OE2 GLU A 135      -0.709   3.861  -5.819  1.00 83.19           O  
ATOM   2118  N   ASN A 136       0.071   5.921 -10.618  1.00 86.71           N  
ATOM   2119  H   ASN A 136      -0.574   6.661 -10.378  1.00 86.71           H  
ATOM   2120  CA  ASN A 136      -0.143   5.192 -11.862  1.00 86.71           C  
ATOM   2121  HA  ASN A 136      -0.163   4.124 -11.645  1.00 86.71           H  
ATOM   2122  C   ASN A 136       0.939   5.398 -12.922  1.00 86.71           C  
ATOM   2123  CB  ASN A 136      -1.474   5.706 -12.412  1.00 86.71           C  
ATOM   2124  HB2 ASN A 136      -1.294   6.345 -13.276  1.00 86.71           H  
ATOM   2125  HB3 ASN A 136      -2.004   6.310 -11.676  1.00 86.71           H  
ATOM   2126  O   ASN A 136       1.089   4.584 -13.825  1.00 86.71           O  
ATOM   2127  CG  ASN A 136      -2.392   4.608 -12.827  1.00 86.71           C  
ATOM   2128  ND2 ASN A 136      -3.534   5.014 -13.300  1.00 86.71           N  
ATOM   2129 HD21 ASN A 136      -3.670   6.000 -13.475  1.00 86.71           H  
ATOM   2130 HD22 ASN A 136      -3.957   4.353 -13.936  1.00 86.71           H  
ATOM   2131  OD1 ASN A 136      -2.178   3.419 -12.646  1.00 86.71           O  
ATOM   2132  N   GLU A 137       1.659   6.507 -12.816  1.00 89.42           N  
ATOM   2133  H   GLU A 137       1.503   7.116 -12.025  1.00 89.42           H  
ATOM   2134  CA  GLU A 137       2.680   6.912 -13.770  1.00 89.42           C  
ATOM   2135  HA  GLU A 137       2.436   6.530 -14.762  1.00 89.42           H  
ATOM   2136  C   GLU A 137       4.058   6.359 -13.395  1.00 89.42           C  
ATOM   2137  CB  GLU A 137       2.711   8.445 -13.830  1.00 89.42           C  
ATOM   2138  HB2 GLU A 137       3.438   8.757 -14.580  1.00 89.42           H  
ATOM   2139  HB3 GLU A 137       3.042   8.810 -12.858  1.00 89.42           H  
ATOM   2140  O   GLU A 137       5.008   6.513 -14.157  1.00 89.42           O  
ATOM   2141  CG  GLU A 137       1.365   9.117 -14.133  1.00 89.42           C  
ATOM   2142  HG2 GLU A 137       1.534  10.183 -14.286  1.00 89.42           H  
ATOM   2143  HG3 GLU A 137       0.715   9.015 -13.264  1.00 89.42           H  
ATOM   2144  CD  GLU A 137       0.684   8.523 -15.365  1.00 89.42           C  
ATOM   2145  OE1 GLU A 137      -0.518   8.191 -15.243  1.00 89.42           O  
ATOM   2146  OE2 GLU A 137       1.363   8.366 -16.402  1.00 89.42           O  
ATOM   2147  N   LEU A 138       4.201   5.724 -12.223  1.00 88.39           N  
ATOM   2148  H   LEU A 138       3.386   5.617 -11.635  1.00 88.39           H  
ATOM   2149  CA  LEU A 138       5.485   5.207 -11.742  1.00 88.39           C  
ATOM   2150  HA  LEU A 138       6.256   5.964 -11.882  1.00 88.39           H  
ATOM   2151  C   LEU A 138       5.934   3.952 -12.477  1.00 88.39           C  
ATOM   2152  CB  LEU A 138       5.385   4.847 -10.262  1.00 88.39           C  
ATOM   2153  HB2 LEU A 138       6.328   4.402  -9.943  1.00 88.39           H  
ATOM   2154  HB3 LEU A 138       4.609   4.089 -10.158  1.00 88.39           H  
ATOM   2155  O   LEU A 138       7.134   3.708 -12.580  1.00 88.39           O  
ATOM   2156  CG  LEU A 138       5.063   6.014  -9.331  1.00 88.39           C  
ATOM   2157  HG  LEU A 138       4.113   6.462  -9.624  1.00 88.39           H  
ATOM   2158  CD1 LEU A 138       4.918   5.418  -7.938  1.00 88.39           C  
ATOM   2159 HD11 LEU A 138       4.447   4.436  -7.975  1.00 88.39           H  
ATOM   2160 HD12 LEU A 138       4.227   6.053  -7.383  1.00 88.39           H  
ATOM   2161 HD13 LEU A 138       5.882   5.341  -7.435  1.00 88.39           H  
ATOM   2162  CD2 LEU A 138       6.137   7.105  -9.327  1.00 88.39           C  
ATOM   2163 HD21 LEU A 138       6.227   7.549 -10.318  1.00 88.39           H  
ATOM   2164 HD22 LEU A 138       7.099   6.692  -9.022  1.00 88.39           H  
ATOM   2165 HD23 LEU A 138       5.848   7.890  -8.628  1.00 88.39           H  
ATOM   2166  N   PHE A 139       4.999   3.151 -12.976  1.00 91.75           N  
ATOM   2167  H   PHE A 139       4.030   3.429 -12.913  1.00 91.75           H  
ATOM   2168  CA  PHE A 139       5.310   1.894 -13.635  1.00 91.75           C  
ATOM   2169  HA  PHE A 139       6.325   1.934 -14.031  1.00 91.75           H  
ATOM   2170  C   PHE A 139       4.371   1.650 -14.808  1.00 91.75           C  
ATOM   2171  CB  PHE A 139       5.237   0.737 -12.635  1.00 91.75           C  
ATOM   2172  HB2 PHE A 139       4.209   0.629 -12.290  1.00 91.75           H  
ATOM   2173  HB3 PHE A 139       5.506  -0.176 -13.166  1.00 91.75           H  
ATOM   2174  O   PHE A 139       3.190   1.983 -14.774  1.00 91.75           O  
ATOM   2175  CG  PHE A 139       6.157   0.862 -11.436  1.00 91.75           C  
ATOM   2176  CD1 PHE A 139       7.534   0.597 -11.562  1.00 91.75           C  
ATOM   2177  HD1 PHE A 139       7.942   0.331 -12.526  1.00 91.75           H  
ATOM   2178  CD2 PHE A 139       5.631   1.232 -10.187  1.00 91.75           C  
ATOM   2179  HD2 PHE A 139       4.580   1.459 -10.082  1.00 91.75           H  
ATOM   2180  CE1 PHE A 139       8.372   0.663 -10.434  1.00 91.75           C  
ATOM   2181  HE1 PHE A 139       9.422   0.428 -10.524  1.00 91.75           H  
ATOM   2182  CE2 PHE A 139       6.465   1.296  -9.062  1.00 91.75           C  
ATOM   2183  HE2 PHE A 139       6.033   1.544  -8.104  1.00 91.75           H  
ATOM   2184  CZ  PHE A 139       7.836   1.008  -9.181  1.00 91.75           C  
ATOM   2185  HZ  PHE A 139       8.469   1.039  -8.307  1.00 91.75           H  
ATOM   2186  N   GLN A 140       4.901   1.010 -15.838  1.00 91.70           N  
ATOM   2187  H   GLN A 140       5.872   0.738 -15.782  1.00 91.70           H  
ATOM   2188  CA  GLN A 140       4.130   0.451 -16.933  1.00 91.70           C  
ATOM   2189  HA  GLN A 140       3.145   0.915 -16.985  1.00 91.70           H  
ATOM   2190  C   GLN A 140       3.951  -1.032 -16.654  1.00 91.70           C  
ATOM   2191  CB  GLN A 140       4.862   0.703 -18.253  1.00 91.70           C  
ATOM   2192  HB2 GLN A 140       4.466   0.034 -19.017  1.00 91.70           H  
ATOM   2193  HB3 GLN A 140       5.923   0.490 -18.125  1.00 91.70           H  
ATOM   2194  O   GLN A 140       4.920  -1.792 -16.629  1.00 91.70           O  
ATOM   2195  CG  GLN A 140       4.663   2.150 -18.726  1.00 91.70           C  
ATOM   2196  HG2 GLN A 140       3.620   2.283 -19.014  1.00 91.70           H  
ATOM   2197  HG3 GLN A 140       4.870   2.853 -17.919  1.00 91.70           H  
ATOM   2198  CD  GLN A 140       5.537   2.507 -19.922  1.00 91.70           C  
ATOM   2199  NE2 GLN A 140       5.443   3.722 -20.414  1.00 91.70           N  
ATOM   2200 HE21 GLN A 140       6.011   3.915 -21.226  1.00 91.70           H  
ATOM   2201 HE22 GLN A 140       4.814   4.399 -20.006  1.00 91.70           H  
ATOM   2202  OE1 GLN A 140       6.313   1.723 -20.440  1.00 91.70           O  
ATOM   2203  N   GLN A 141       2.715  -1.451 -16.414  1.00 91.12           N  
ATOM   2204  H   GLN A 141       1.950  -0.791 -16.420  1.00 91.12           H  
ATOM   2205  CA  GLN A 141       2.410  -2.869 -16.314  1.00 91.12           C  
ATOM   2206  HA  GLN A 141       3.141  -3.346 -15.661  1.00 91.12           H  
ATOM   2207  C   GLN A 141       2.512  -3.525 -17.686  1.00 91.12           C  
ATOM   2208  CB  GLN A 141       1.029  -3.083 -15.704  1.00 91.12           C  
ATOM   2209  HB2 GLN A 141       0.273  -2.554 -16.285  1.00 91.12           H  
ATOM   2210  HB3 GLN A 141       0.805  -4.149 -15.727  1.00 91.12           H  
ATOM   2211  O   GLN A 141       2.099  -2.949 -18.696  1.00 91.12           O  
ATOM   2212  CG  GLN A 141       0.999  -2.604 -14.252  1.00 91.12           C  
ATOM   2213  HG2 GLN A 141       1.879  -2.981 -13.730  1.00 91.12           H  
ATOM   2214  HG3 GLN A 141       1.006  -1.515 -14.210  1.00 91.12           H  
ATOM   2215  CD  GLN A 141      -0.243  -3.112 -13.545  1.00 91.12           C  
ATOM   2216  NE2 GLN A 141      -0.135  -3.445 -12.286  1.00 91.12           N  
ATOM   2217 HE21 GLN A 141       0.700  -3.270 -11.745  1.00 91.12           H  
ATOM   2218 HE22 GLN A 141      -1.022  -3.594 -11.827  1.00 91.12           H  
ATOM   2219  OE1 GLN A 141      -1.308  -3.281 -14.111  1.00 91.12           O  
ATOM   2220  N   PHE A 142       3.032  -4.750 -17.716  1.00 90.21           N  
ATOM   2221  H   PHE A 142       3.308  -5.188 -16.849  1.00 90.21           H  
ATOM   2222  CA  PHE A 142       2.951  -5.567 -18.915  1.00 90.21           C  
ATOM   2223  HA  PHE A 142       3.464  -5.033 -19.715  1.00 90.21           H  
ATOM   2224  C   PHE A 142       1.478  -5.778 -19.289  1.00 90.21           C  
ATOM   2225  CB  PHE A 142       3.652  -6.910 -18.716  1.00 90.21           C  
ATOM   2226  HB2 PHE A 142       3.497  -7.256 -17.694  1.00 90.21           H  
ATOM   2227  HB3 PHE A 142       3.191  -7.648 -19.373  1.00 90.21           H  
ATOM   2228  O   PHE A 142       0.659  -6.044 -18.402  1.00 90.21           O  
ATOM   2229  CG  PHE A 142       5.128  -6.866 -19.038  1.00 90.21           C  
ATOM   2230  CD1 PHE A 142       5.563  -7.147 -20.347  1.00 90.21           C  
ATOM   2231  HD1 PHE A 142       4.845  -7.373 -21.121  1.00 90.21           H  
ATOM   2232  CD2 PHE A 142       6.069  -6.562 -18.041  1.00 90.21           C  
ATOM   2233  HD2 PHE A 142       5.740  -6.319 -17.041  1.00 90.21           H  
ATOM   2234  CE1 PHE A 142       6.935  -7.148 -20.649  1.00 90.21           C  
ATOM   2235  HE1 PHE A 142       7.270  -7.371 -21.651  1.00 90.21           H  
ATOM   2236  CE2 PHE A 142       7.442  -6.605 -18.332  1.00 90.21           C  
ATOM   2237  HE2 PHE A 142       8.163  -6.429 -17.548  1.00 90.21           H  
ATOM   2238  CZ  PHE A 142       7.875  -6.894 -19.636  1.00 90.21           C  
ATOM   2239  HZ  PHE A 142       8.931  -6.934 -19.859  1.00 90.21           H  
ATOM   2240  N   PRO A 143       1.123  -5.689 -20.584  1.00 87.94           N  
ATOM   2241  CA  PRO A 143      -0.226  -5.981 -21.035  1.00 87.94           C  
ATOM   2242  HA  PRO A 143      -0.891  -5.210 -20.646  1.00 87.94           H  
ATOM   2243  C   PRO A 143      -0.677  -7.358 -20.549  1.00 87.94           C  
ATOM   2244  CB  PRO A 143      -0.188  -5.892 -22.563  1.00 87.94           C  
ATOM   2245  HB2 PRO A 143      -1.129  -5.521 -22.969  1.00 87.94           H  
ATOM   2246  HB3 PRO A 143       0.059  -6.859 -23.000  1.00 87.94           H  
ATOM   2247  O   PRO A 143      -0.074  -8.379 -20.873  1.00 87.94           O  
ATOM   2248  CG  PRO A 143       0.961  -4.921 -22.823  1.00 87.94           C  
ATOM   2249  HG2 PRO A 143       0.608  -3.896 -22.713  1.00 87.94           H  
ATOM   2250  HG3 PRO A 143       1.406  -5.071 -23.806  1.00 87.94           H  
ATOM   2251  CD  PRO A 143       1.945  -5.245 -21.701  1.00 87.94           C  
ATOM   2252  HD2 PRO A 143       2.609  -6.052 -22.008  1.00 87.94           H  
ATOM   2253  HD3 PRO A 143       2.516  -4.350 -21.453  1.00 87.94           H  
ATOM   2254  N   ASN A 144      -1.761  -7.367 -19.780  1.00 87.06           N  
ATOM   2255  H   ASN A 144      -2.115  -6.478 -19.457  1.00 87.06           H  
ATOM   2256  CA  ASN A 144      -2.312  -8.569 -19.173  1.00 87.06           C  
ATOM   2257  HA  ASN A 144      -1.820  -9.450 -19.585  1.00 87.06           H  
ATOM   2258  C   ASN A 144      -3.814  -8.696 -19.488  1.00 87.06           C  
ATOM   2259  CB  ASN A 144      -1.993  -8.503 -17.674  1.00 87.06           C  
ATOM   2260  HB2 ASN A 144      -2.572  -7.708 -17.204  1.00 87.06           H  
ATOM   2261  HB3 ASN A 144      -0.934  -8.286 -17.532  1.00 87.06           H  
ATOM   2262  O   ASN A 144      -4.649  -8.551 -18.592  1.00 87.06           O  
ATOM   2263  CG  ASN A 144      -2.275  -9.818 -16.991  1.00 87.06           C  
ATOM   2264  ND2 ASN A 144      -2.642  -9.774 -15.737  1.00 87.06           N  
ATOM   2265 HD21 ASN A 144      -2.542 -10.629 -15.209  1.00 87.06           H  
ATOM   2266 HD22 ASN A 144      -2.788  -8.884 -15.281  1.00 87.06           H  
ATOM   2267  OD1 ASN A 144      -2.118 -10.877 -17.566  1.00 87.06           O  
ATOM   2268  N   PRO A 145      -4.201  -8.849 -20.773  1.00 87.00           N  
ATOM   2269  CA  PRO A 145      -5.606  -8.977 -21.134  1.00 87.00           C  
ATOM   2270  HA  PRO A 145      -6.169  -8.145 -20.712  1.00 87.00           H  
ATOM   2271  C   PRO A 145      -6.192 -10.280 -20.585  1.00 87.00           C  
ATOM   2272  CB  PRO A 145      -5.660  -8.892 -22.661  1.00 87.00           C  
ATOM   2273  HB2 PRO A 145      -6.466  -9.490 -23.084  1.00 87.00           H  
ATOM   2274  HB3 PRO A 145      -5.768  -7.849 -22.959  1.00 87.00           H  
ATOM   2275  O   PRO A 145      -5.463 -11.228 -20.269  1.00 87.00           O  
ATOM   2276  CG  PRO A 145      -4.290  -9.399 -23.103  1.00 87.00           C  
ATOM   2277  HG2 PRO A 145      -4.331 -10.482 -23.220  1.00 87.00           H  
ATOM   2278  HG3 PRO A 145      -3.978  -8.939 -24.040  1.00 87.00           H  
ATOM   2279  CD  PRO A 145      -3.357  -9.007 -21.952  1.00 87.00           C  
ATOM   2280  HD2 PRO A 145      -2.597  -9.772 -21.798  1.00 87.00           H  
ATOM   2281  HD3 PRO A 145      -2.883  -8.054 -22.188  1.00 87.00           H  
ATOM   2282  N   GLN A 146      -7.524 -10.318 -20.500  1.00 84.34           N  
ATOM   2283  H   GLN A 146      -8.065  -9.551 -20.874  1.00 84.34           H  
ATOM   2284  CA  GLN A 146      -8.234 -11.491 -20.010  1.00 84.34           C  
ATOM   2285  HA  GLN A 146      -7.906 -11.631 -18.980  1.00 84.34           H  
ATOM   2286  C   GLN A 146      -7.869 -12.727 -20.848  1.00 84.34           C  
ATOM   2287  CB  GLN A 146      -9.742 -11.224 -19.952  1.00 84.34           C  
ATOM   2288  HB2 GLN A 146      -9.899 -10.275 -19.441  1.00 84.34           H  
ATOM   2289  HB3 GLN A 146     -10.142 -11.148 -20.963  1.00 84.34           H  
ATOM   2290  O   GLN A 146      -7.831 -12.647 -22.075  1.00 84.34           O  
ATOM   2291  CG  GLN A 146     -10.491 -12.327 -19.182  1.00 84.34           C  
ATOM   2292  HG2 GLN A 146     -10.016 -12.485 -18.214  1.00 84.34           H  
ATOM   2293  HG3 GLN A 146     -10.441 -13.260 -19.745  1.00 84.34           H  
ATOM   2294  CD  GLN A 146     -11.959 -11.985 -18.942  1.00 84.34           C  
ATOM   2295  NE2 GLN A 146     -12.741 -12.902 -18.420  1.00 84.34           N  
ATOM   2296 HE21 GLN A 146     -12.400 -13.836 -18.241  1.00 84.34           H  
ATOM   2297 HE22 GLN A 146     -13.714 -12.650 -18.316  1.00 84.34           H  
ATOM   2298  OE1 GLN A 146     -12.418 -10.881 -19.182  1.00 84.34           O  
ATOM   2299  N   SER A 147      -7.585 -13.851 -20.191  1.00 86.45           N  
ATOM   2300  H   SER A 147      -7.553 -13.795 -19.183  1.00 86.45           H  
ATOM   2301  CA  SER A 147      -7.195 -15.132 -20.804  1.00 86.45           C  
ATOM   2302  HA  SER A 147      -7.147 -15.856 -19.991  1.00 86.45           H  
ATOM   2303  C   SER A 147      -5.805 -15.150 -21.461  1.00 86.45           C  
ATOM   2304  CB  SER A 147      -8.278 -15.632 -21.771  1.00 86.45           C  
ATOM   2305  HB2 SER A 147      -8.096 -16.681 -22.006  1.00 86.45           H  
ATOM   2306  HB3 SER A 147      -8.231 -15.059 -22.697  1.00 86.45           H  
ATOM   2307  O   SER A 147      -5.419 -16.146 -22.090  1.00 86.45           O  
ATOM   2308  OG  SER A 147      -9.570 -15.498 -21.205  1.00 86.45           O  
ATOM   2309  HG  SER A 147     -10.214 -15.530 -21.916  1.00 86.45           H  
ATOM   2310  N   SER A 148      -5.010 -14.088 -21.293  1.00 91.86           N  
ATOM   2311  H   SER A 148      -5.359 -13.299 -20.768  1.00 91.86           H  
ATOM   2312  CA  SER A 148      -3.611 -14.085 -21.725  1.00 91.86           C  
ATOM   2313  HA  SER A 148      -3.593 -14.304 -22.793  1.00 91.86           H  
ATOM   2314  C   SER A 148      -2.800 -15.168 -21.010  1.00 91.86           C  
ATOM   2315  CB  SER A 148      -2.963 -12.715 -21.526  1.00 91.86           C  
ATOM   2316  HB2 SER A 148      -1.980 -12.710 -21.997  1.00 91.86           H  
ATOM   2317  HB3 SER A 148      -3.583 -11.956 -22.003  1.00 91.86           H  
ATOM   2318  O   SER A 148      -3.163 -15.648 -19.933  1.00 91.86           O  
ATOM   2319  OG  SER A 148      -2.815 -12.407 -20.162  1.00 91.86           O  
ATOM   2320  HG  SER A 148      -3.632 -12.011 -19.851  1.00 91.86           H  
ATOM   2321  N   TRP A 149      -1.684 -15.577 -21.612  1.00 93.01           N  
ATOM   2322  H   TRP A 149      -1.401 -15.160 -22.487  1.00 93.01           H  
ATOM   2323  CA  TRP A 149      -0.772 -16.517 -20.961  1.00 93.01           C  
ATOM   2324  HA  TRP A 149      -1.326 -17.411 -20.674  1.00 93.01           H  
ATOM   2325  C   TRP A 149      -0.188 -15.920 -19.670  1.00 93.01           C  
ATOM   2326  CB  TRP A 149       0.322 -16.933 -21.948  1.00 93.01           C  
ATOM   2327  HB2 TRP A 149       0.857 -17.781 -21.523  1.00 93.01           H  
ATOM   2328  HB3 TRP A 149      -0.136 -17.272 -22.878  1.00 93.01           H  
ATOM   2329  O   TRP A 149      -0.049 -16.644 -18.693  1.00 93.01           O  
ATOM   2330  CG  TRP A 149       1.324 -15.864 -22.250  1.00 93.01           C  
ATOM   2331  CD1 TRP A 149       1.296 -14.998 -23.289  1.00 93.01           C  
ATOM   2332  HD1 TRP A 149       0.555 -14.989 -24.075  1.00 93.01           H  
ATOM   2333  CD2 TRP A 149       2.519 -15.531 -21.479  1.00 93.01           C  
ATOM   2334  CE2 TRP A 149       3.173 -14.436 -22.115  1.00 93.01           C  
ATOM   2335  CE3 TRP A 149       3.104 -16.042 -20.300  1.00 93.01           C  
ATOM   2336  HE3 TRP A 149       2.634 -16.872 -19.795  1.00 93.01           H  
ATOM   2337  NE1 TRP A 149       2.383 -14.149 -23.208  1.00 93.01           N  
ATOM   2338  HE1 TRP A 149       2.599 -13.444 -23.899  1.00 93.01           H  
ATOM   2339  CH2 TRP A 149       4.916 -14.408 -20.438  1.00 93.01           C  
ATOM   2340  HH2 TRP A 149       5.830 -13.994 -20.040  1.00 93.01           H  
ATOM   2341  CZ2 TRP A 149       4.355 -13.876 -21.612  1.00 93.01           C  
ATOM   2342  HZ2 TRP A 149       4.830 -13.050 -22.121  1.00 93.01           H  
ATOM   2343  CZ3 TRP A 149       4.290 -15.485 -19.784  1.00 93.01           C  
ATOM   2344  HZ3 TRP A 149       4.732 -15.892 -18.887  1.00 93.01           H  
ATOM   2345  N   VAL A 150       0.072 -14.603 -19.634  1.00 90.97           N  
ATOM   2346  H   VAL A 150      -0.056 -14.068 -20.481  1.00 90.97           H  
ATOM   2347  CA  VAL A 150       0.557 -13.890 -18.439  1.00 90.97           C  
ATOM   2348  HA  VAL A 150       1.491 -14.347 -18.113  1.00 90.97           H  
ATOM   2349  C   VAL A 150      -0.445 -14.027 -17.299  1.00 90.97           C  
ATOM   2350  CB  VAL A 150       0.818 -12.396 -18.726  1.00 90.97           C  
ATOM   2351  HB  VAL A 150      -0.098 -11.932 -19.092  1.00 90.97           H  
ATOM   2352  O   VAL A 150      -0.063 -14.447 -16.208  1.00 90.97           O  
ATOM   2353  CG1 VAL A 150       1.279 -11.650 -17.467  1.00 90.97           C  
ATOM   2354 HG11 VAL A 150       1.549 -10.625 -17.720  1.00 90.97           H  
ATOM   2355 HG12 VAL A 150       2.136 -12.159 -17.025  1.00 90.97           H  
ATOM   2356 HG13 VAL A 150       0.471 -11.610 -16.736  1.00 90.97           H  
ATOM   2357  CG2 VAL A 150       1.898 -12.215 -19.796  1.00 90.97           C  
ATOM   2358 HG21 VAL A 150       1.568 -12.651 -20.739  1.00 90.97           H  
ATOM   2359 HG22 VAL A 150       2.079 -11.153 -19.961  1.00 90.97           H  
ATOM   2360 HG23 VAL A 150       2.824 -12.692 -19.474  1.00 90.97           H  
ATOM   2361  N   GLN A 151      -1.725 -13.746 -17.560  1.00 87.98           N  
ATOM   2362  H   GLN A 151      -1.961 -13.311 -18.440  1.00 87.98           H  
ATOM   2363  CA  GLN A 151      -2.773 -13.861 -16.550  1.00 87.98           C  
ATOM   2364  HA  GLN A 151      -2.508 -13.230 -15.702  1.00 87.98           H  
ATOM   2365  C   GLN A 151      -2.898 -15.302 -16.061  1.00 87.98           C  
ATOM   2366  CB  GLN A 151      -4.122 -13.397 -17.113  1.00 87.98           C  
ATOM   2367  HB2 GLN A 151      -4.466 -14.112 -17.861  1.00 87.98           H  
ATOM   2368  HB3 GLN A 151      -4.031 -12.421 -17.591  1.00 87.98           H  
ATOM   2369  O   GLN A 151      -2.925 -15.535 -14.857  1.00 87.98           O  
ATOM   2370  CG  GLN A 151      -5.148 -13.289 -15.976  1.00 87.98           C  
ATOM   2371  HG2 GLN A 151      -4.865 -12.474 -15.311  1.00 87.98           H  
ATOM   2372  HG3 GLN A 151      -5.167 -14.211 -15.394  1.00 87.98           H  
ATOM   2373  CD  GLN A 151      -6.560 -13.052 -16.472  1.00 87.98           C  
ATOM   2374  NE2 GLN A 151      -7.521 -12.919 -15.595  1.00 87.98           N  
ATOM   2375 HE21 GLN A 151      -7.351 -13.423 -14.736  1.00 87.98           H  
ATOM   2376 HE22 GLN A 151      -8.455 -12.990 -15.974  1.00 87.98           H  
ATOM   2377  OE1 GLN A 151      -6.849 -13.035 -17.653  1.00 87.98           O  
ATOM   2378  N   ARG A 152      -2.919 -16.274 -16.982  1.00 89.61           N  
ATOM   2379  H   ARG A 152      -2.891 -16.006 -17.956  1.00 89.61           H  
ATOM   2380  CA  ARG A 152      -2.990 -17.698 -16.629  1.00 89.61           C  
ATOM   2381  HA  ARG A 152      -3.878 -17.868 -16.022  1.00 89.61           H  
ATOM   2382  C   ARG A 152      -1.814 -18.120 -15.752  1.00 89.61           C  
ATOM   2383  CB  ARG A 152      -3.070 -18.556 -17.899  1.00 89.61           C  
ATOM   2384  HB2 ARG A 152      -2.327 -18.227 -18.625  1.00 89.61           H  
ATOM   2385  HB3 ARG A 152      -2.856 -19.591 -17.630  1.00 89.61           H  
ATOM   2386  O   ARG A 152      -2.017 -18.832 -14.776  1.00 89.61           O  
ATOM   2387  CG  ARG A 152      -4.476 -18.498 -18.513  1.00 89.61           C  
ATOM   2388  HG2 ARG A 152      -5.192 -18.796 -17.747  1.00 89.61           H  
ATOM   2389  HG3 ARG A 152      -4.721 -17.483 -18.825  1.00 89.61           H  
ATOM   2390  CD  ARG A 152      -4.621 -19.466 -19.694  1.00 89.61           C  
ATOM   2391  HD2 ARG A 152      -5.678 -19.710 -19.796  1.00 89.61           H  
ATOM   2392  HD3 ARG A 152      -4.084 -20.386 -19.464  1.00 89.61           H  
ATOM   2393  NE  ARG A 152      -4.160 -18.880 -20.968  1.00 89.61           N  
ATOM   2394  HE  ARG A 152      -4.271 -17.881 -21.063  1.00 89.61           H  
ATOM   2395  NH1 ARG A 152      -3.643 -20.845 -22.054  1.00 89.61           N  
ATOM   2396 HH11 ARG A 152      -3.817 -21.356 -21.201  1.00 89.61           H  
ATOM   2397 HH12 ARG A 152      -3.365 -21.336 -22.892  1.00 89.61           H  
ATOM   2398  NH2 ARG A 152      -3.581 -18.902 -23.157  1.00 89.61           N  
ATOM   2399 HH21 ARG A 152      -3.338 -19.402 -24.000  1.00 89.61           H  
ATOM   2400 HH22 ARG A 152      -3.848 -17.928 -23.196  1.00 89.61           H  
ATOM   2401  CZ  ARG A 152      -3.791 -19.547 -22.047  1.00 89.61           C  
ATOM   2402  N   THR A 153      -0.606 -17.640 -16.041  1.00 90.40           N  
ATOM   2403  H   THR A 153      -0.483 -17.121 -16.899  1.00 90.40           H  
ATOM   2404  CA  THR A 153       0.577 -17.886 -15.207  1.00 90.40           C  
ATOM   2405  HA  THR A 153       0.675 -18.959 -15.047  1.00 90.40           H  
ATOM   2406  C   THR A 153       0.449 -17.228 -13.833  1.00 90.40           C  
ATOM   2407  CB  THR A 153       1.849 -17.399 -15.913  1.00 90.40           C  
ATOM   2408  HB  THR A 153       1.768 -16.335 -16.133  1.00 90.40           H  
ATOM   2409  O   THR A 153       0.722 -17.872 -12.825  1.00 90.40           O  
ATOM   2410  CG2 THR A 153       3.116 -17.650 -15.098  1.00 90.40           C  
ATOM   2411 HG21 THR A 153       3.112 -17.037 -14.196  1.00 90.40           H  
ATOM   2412 HG22 THR A 153       3.175 -18.701 -14.815  1.00 90.40           H  
ATOM   2413 HG23 THR A 153       3.995 -17.386 -15.686  1.00 90.40           H  
ATOM   2414  OG1 THR A 153       2.015 -18.109 -17.115  1.00 90.40           O  
ATOM   2415  HG1 THR A 153       2.796 -17.761 -17.553  1.00 90.40           H  
ATOM   2416  N   GLN A 154       0.005 -15.970 -13.759  1.00 88.73           N  
ATOM   2417  H   GLN A 154      -0.221 -15.483 -14.615  1.00 88.73           H  
ATOM   2418  CA  GLN A 154      -0.234 -15.287 -12.482  1.00 88.73           C  
ATOM   2419  HA  GLN A 154       0.691 -15.258 -11.905  1.00 88.73           H  
ATOM   2420  C   GLN A 154      -1.284 -16.016 -11.635  1.00 88.73           C  
ATOM   2421  CB  GLN A 154      -0.715 -13.855 -12.738  1.00 88.73           C  
ATOM   2422  HB2 GLN A 154      -1.535 -13.890 -13.455  1.00 88.73           H  
ATOM   2423  HB3 GLN A 154      -1.103 -13.440 -11.808  1.00 88.73           H  
ATOM   2424  O   GLN A 154      -1.102 -16.166 -10.429  1.00 88.73           O  
ATOM   2425  CG  GLN A 154       0.381 -12.912 -13.249  1.00 88.73           C  
ATOM   2426  HG2 GLN A 154       1.110 -12.757 -12.454  1.00 88.73           H  
ATOM   2427  HG3 GLN A 154       0.899 -13.352 -14.101  1.00 88.73           H  
ATOM   2428  CD  GLN A 154      -0.204 -11.573 -13.683  1.00 88.73           C  
ATOM   2429  NE2 GLN A 154       0.556 -10.507 -13.692  1.00 88.73           N  
ATOM   2430 HE21 GLN A 154       0.110  -9.647 -13.979  1.00 88.73           H  
ATOM   2431 HE22 GLN A 154       1.432 -10.550 -13.191  1.00 88.73           H  
ATOM   2432  OE1 GLN A 154      -1.370 -11.440 -14.011  1.00 88.73           O  
ATOM   2433  N   GLU A 155      -2.363 -16.490 -12.259  1.00 84.55           N  
ATOM   2434  H   GLU A 155      -2.471 -16.288 -13.242  1.00 84.55           H  
ATOM   2435  CA  GLU A 155      -3.417 -17.276 -11.616  1.00 84.55           C  
ATOM   2436  HA  GLU A 155      -3.748 -16.761 -10.714  1.00 84.55           H  
ATOM   2437  C   GLU A 155      -2.918 -18.657 -11.175  1.00 84.55           C  
ATOM   2438  CB  GLU A 155      -4.620 -17.408 -12.566  1.00 84.55           C  
ATOM   2439  HB2 GLU A 155      -4.267 -17.718 -13.550  1.00 84.55           H  
ATOM   2440  HB3 GLU A 155      -5.293 -18.173 -12.180  1.00 84.55           H  
ATOM   2441  O   GLU A 155      -3.270 -19.101 -10.084  1.00 84.55           O  
ATOM   2442  CG  GLU A 155      -5.401 -16.087 -12.674  1.00 84.55           C  
ATOM   2443  HG2 GLU A 155      -5.827 -15.864 -11.696  1.00 84.55           H  
ATOM   2444  HG3 GLU A 155      -4.715 -15.276 -12.918  1.00 84.55           H  
ATOM   2445  CD  GLU A 155      -6.530 -16.106 -13.718  1.00 84.55           C  
ATOM   2446  OE1 GLU A 155      -7.195 -15.046 -13.839  1.00 84.55           O  
ATOM   2447  OE2 GLU A 155      -6.727 -17.141 -14.391  1.00 84.55           O  
ATOM   2448  N   ALA A 156      -2.055 -19.307 -11.960  1.00 88.19           N  
ATOM   2449  H   ALA A 156      -1.859 -18.926 -12.875  1.00 88.19           H  
ATOM   2450  CA  ALA A 156      -1.455 -20.596 -11.617  1.00 88.19           C  
ATOM   2451  HA  ALA A 156      -2.246 -21.274 -11.294  1.00 88.19           H  
ATOM   2452  C   ALA A 156      -0.442 -20.494 -10.464  1.00 88.19           C  
ATOM   2453  CB  ALA A 156      -0.803 -21.181 -12.875  1.00 88.19           C  
ATOM   2454  HB1 ALA A 156      -1.552 -21.299 -13.658  1.00 88.19           H  
ATOM   2455  HB2 ALA A 156      -0.378 -22.157 -12.643  1.00 88.19           H  
ATOM   2456  HB3 ALA A 156      -0.010 -20.522 -13.229  1.00 88.19           H  
ATOM   2457  O   ALA A 156      -0.398 -21.370  -9.605  1.00 88.19           O  
ATOM   2458  N   LEU A 157       0.348 -19.417 -10.407  1.00 88.32           N  
ATOM   2459  H   LEU A 157       0.307 -18.761 -11.174  1.00 88.32           H  
ATOM   2460  CA  LEU A 157       1.306 -19.168  -9.320  1.00 88.32           C  
ATOM   2461  HA  LEU A 157       1.794 -20.106  -9.055  1.00 88.32           H  
ATOM   2462  C   LEU A 157       0.638 -18.667  -8.039  1.00 88.32           C  
ATOM   2463  CB  LEU A 157       2.362 -18.155  -9.787  1.00 88.32           C  
ATOM   2464  HB2 LEU A 157       2.957 -17.859  -8.923  1.00 88.32           H  
ATOM   2465  HB3 LEU A 157       1.852 -17.268 -10.163  1.00 88.32           H  
ATOM   2466  O   LEU A 157       1.258 -18.645  -6.981  1.00 88.32           O  
ATOM   2467  CG  LEU A 157       3.327 -18.681 -10.861  1.00 88.32           C  
ATOM   2468  HG  LEU A 157       2.771 -19.022 -11.734  1.00 88.32           H  
ATOM   2469  CD1 LEU A 157       4.255 -17.542 -11.288  1.00 88.32           C  
ATOM   2470 HD11 LEU A 157       3.661 -16.713 -11.674  1.00 88.32           H  
ATOM   2471 HD12 LEU A 157       4.849 -17.202 -10.440  1.00 88.32           H  
ATOM   2472 HD13 LEU A 157       4.921 -17.892 -12.077  1.00 88.32           H  
ATOM   2473  CD2 LEU A 157       4.187 -19.838 -10.348  1.00 88.32           C  
ATOM   2474 HD21 LEU A 157       4.923 -20.111 -11.104  1.00 88.32           H  
ATOM   2475 HD22 LEU A 157       3.566 -20.713 -10.155  1.00 88.32           H  
ATOM   2476 HD23 LEU A 157       4.705 -19.548  -9.433  1.00 88.32           H  
ATOM   2477  N   ARG A 158      -0.624 -18.262  -8.113  1.00 80.76           N  
ATOM   2478  H   ARG A 158      -1.065 -18.306  -9.021  1.00 80.76           H  
ATOM   2479  CA  ARG A 158      -1.364 -17.636  -7.021  1.00 80.76           C  
ATOM   2480  HA  ARG A 158      -0.859 -16.708  -6.752  1.00 80.76           H  
ATOM   2481  C   ARG A 158      -1.463 -18.455  -5.722  1.00 80.76           C  
ATOM   2482  CB  ARG A 158      -2.740 -17.315  -7.585  1.00 80.76           C  
ATOM   2483  HB2 ARG A 158      -3.272 -18.243  -7.799  1.00 80.76           H  
ATOM   2484  HB3 ARG A 158      -2.634 -16.744  -8.507  1.00 80.76           H  
ATOM   2485  O   ARG A 158      -1.408 -17.839  -4.664  1.00 80.76           O  
ATOM   2486  CG  ARG A 158      -3.578 -16.516  -6.618  1.00 80.76           C  
ATOM   2487  HG2 ARG A 158      -3.726 -17.082  -5.698  1.00 80.76           H  
ATOM   2488  HG3 ARG A 158      -3.095 -15.565  -6.394  1.00 80.76           H  
ATOM   2489  CD  ARG A 158      -4.924 -16.285  -7.284  1.00 80.76           C  
ATOM   2490  HD2 ARG A 158      -5.306 -17.227  -7.676  1.00 80.76           H  
ATOM   2491  HD3 ARG A 158      -4.814 -15.574  -8.102  1.00 80.76           H  
ATOM   2492  NE  ARG A 158      -5.792 -15.749  -6.256  1.00 80.76           N  
ATOM   2493  HE  ARG A 158      -5.404 -14.992  -5.712  1.00 80.76           H  
ATOM   2494  NH1 ARG A 158      -7.563 -17.190  -6.386  1.00 80.76           N  
ATOM   2495 HH11 ARG A 158      -8.380 -17.621  -5.976  1.00 80.76           H  
ATOM   2496 HH12 ARG A 158      -7.370 -17.338  -7.366  1.00 80.76           H  
ATOM   2497  NH2 ARG A 158      -6.903 -16.237  -4.432  1.00 80.76           N  
ATOM   2498 HH21 ARG A 158      -6.251 -15.647  -3.935  1.00 80.76           H  
ATOM   2499 HH22 ARG A 158      -7.502 -16.872  -3.923  1.00 80.76           H  
ATOM   2500  CZ  ARG A 158      -6.779 -16.394  -5.710  1.00 80.76           C  
ATOM   2501  N   PRO A 159      -1.633 -19.792  -5.725  1.00 81.05           N  
ATOM   2502  CA  PRO A 159      -1.645 -20.559  -4.475  1.00 81.05           C  
ATOM   2503  HA  PRO A 159      -2.377 -20.128  -3.793  1.00 81.05           H  
ATOM   2504  C   PRO A 159      -0.276 -20.571  -3.784  1.00 81.05           C  
ATOM   2505  CB  PRO A 159      -2.083 -21.978  -4.860  1.00 81.05           C  
ATOM   2506  HB2 PRO A 159      -2.758 -22.404  -4.118  1.00 81.05           H  
ATOM   2507  HB3 PRO A 159      -1.212 -22.621  -4.989  1.00 81.05           H  
ATOM   2508  O   PRO A 159      -0.203 -20.710  -2.568  1.00 81.05           O  
ATOM   2509  CG  PRO A 159      -2.773 -21.797  -6.211  1.00 81.05           C  
ATOM   2510  HG2 PRO A 159      -2.736 -22.705  -6.812  1.00 81.05           H  
ATOM   2511  HG3 PRO A 159      -3.803 -21.469  -6.063  1.00 81.05           H  
ATOM   2512  CD  PRO A 159      -1.958 -20.673  -6.835  1.00 81.05           C  
ATOM   2513  HD2 PRO A 159      -1.032 -21.082  -7.241  1.00 81.05           H  
ATOM   2514  HD3 PRO A 159      -2.531 -20.188  -7.625  1.00 81.05           H  
ATOM   2515  N   LEU A 160       0.798 -20.417  -4.566  1.00 84.23           N  
ATOM   2516  H   LEU A 160       0.651 -20.276  -5.555  1.00 84.23           H  
ATOM   2517  CA  LEU A 160       2.174 -20.362  -4.083  1.00 84.23           C  
ATOM   2518  HA  LEU A 160       2.270 -21.012  -3.214  1.00 84.23           H  
ATOM   2519  C   LEU A 160       2.563 -18.942  -3.646  1.00 84.23           C  
ATOM   2520  CB  LEU A 160       3.075 -20.890  -5.216  1.00 84.23           C  
ATOM   2521  HB2 LEU A 160       2.943 -20.261  -6.097  1.00 84.23           H  
ATOM   2522  HB3 LEU A 160       2.758 -21.899  -5.477  1.00 84.23           H  
ATOM   2523  O   LEU A 160       3.233 -18.754  -2.634  1.00 84.23           O  
ATOM   2524  CG  LEU A 160       4.575 -20.915  -4.882  1.00 84.23           C  
ATOM   2525  HG  LEU A 160       4.907 -19.920  -4.588  1.00 84.23           H  
ATOM   2526  CD1 LEU A 160       4.883 -21.902  -3.756  1.00 84.23           C  
ATOM   2527 HD11 LEU A 160       4.418 -21.567  -2.828  1.00 84.23           H  
ATOM   2528 HD12 LEU A 160       4.515 -22.896  -4.010  1.00 84.23           H  
ATOM   2529 HD13 LEU A 160       5.960 -21.949  -3.594  1.00 84.23           H  
ATOM   2530  CD2 LEU A 160       5.362 -21.326  -6.126  1.00 84.23           C  
ATOM   2531 HD21 LEU A 160       5.063 -22.324  -6.447  1.00 84.23           H  
ATOM   2532 HD22 LEU A 160       6.428 -21.327  -5.901  1.00 84.23           H  
ATOM   2533 HD23 LEU A 160       5.176 -20.616  -6.932  1.00 84.23           H  
ATOM   2534  N   LEU A 161       2.142 -17.937  -4.413  1.00 77.08           N  
ATOM   2535  H   LEU A 161       1.606 -18.176  -5.235  1.00 77.08           H  
ATOM   2536  CA  LEU A 161       2.412 -16.527  -4.175  1.00 77.08           C  
ATOM   2537  HA  LEU A 161       3.224 -16.424  -3.456  1.00 77.08           H  
ATOM   2538  C   LEU A 161       1.160 -15.882  -3.578  1.00 77.08           C  
ATOM   2539  CB  LEU A 161       2.840 -15.854  -5.499  1.00 77.08           C  
ATOM   2540  HB2 LEU A 161       1.999 -15.894  -6.192  1.00 77.08           H  
ATOM   2541  HB3 LEU A 161       3.050 -14.803  -5.298  1.00 77.08           H  
ATOM   2542  O   LEU A 161       0.220 -15.563  -4.299  1.00 77.08           O  
ATOM   2543  CG  LEU A 161       4.060 -16.479  -6.205  1.00 77.08           C  
ATOM   2544  HG  LEU A 161       3.843 -17.513  -6.470  1.00 77.08           H  
ATOM   2545  CD1 LEU A 161       4.356 -15.709  -7.494  1.00 77.08           C  
ATOM   2546 HD11 LEU A 161       4.650 -14.686  -7.258  1.00 77.08           H  
ATOM   2547 HD12 LEU A 161       5.163 -16.201  -8.035  1.00 77.08           H  
ATOM   2548 HD13 LEU A 161       3.466 -15.690  -8.124  1.00 77.08           H  
ATOM   2549  CD2 LEU A 161       5.319 -16.448  -5.337  1.00 77.08           C  
ATOM   2550 HD21 LEU A 161       6.164 -16.845  -5.900  1.00 77.08           H  
ATOM   2551 HD22 LEU A 161       5.177 -17.077  -4.458  1.00 77.08           H  
ATOM   2552 HD23 LEU A 161       5.540 -15.428  -5.024  1.00 77.08           H  
ATOM   2553  N   SER A 162       1.158 -15.602  -2.272  1.00 73.87           N  
ATOM   2554  H   SER A 162       1.874 -16.030  -1.702  1.00 73.87           H  
ATOM   2555  CA  SER A 162       0.053 -14.918  -1.564  1.00 73.87           C  
ATOM   2556  HA  SER A 162      -0.852 -15.500  -1.736  1.00 73.87           H  
ATOM   2557  C   SER A 162      -0.238 -13.480  -2.046  1.00 73.87           C  
ATOM   2558  CB  SER A 162       0.322 -14.901  -0.053  1.00 73.87           C  
ATOM   2559  HB2 SER A 162      -0.574 -14.563   0.467  1.00 73.87           H  
ATOM   2560  HB3 SER A 162       1.140 -14.215   0.164  1.00 73.87           H  
ATOM   2561  O   SER A 162      -0.956 -12.727  -1.388  1.00 73.87           O  
ATOM   2562  OG  SER A 162       0.666 -16.194   0.400  1.00 73.87           O  
ATOM   2563  HG  SER A 162       0.568 -16.260   1.352  1.00 73.87           H  
ATOM   2564  N   VAL A 163       0.337 -13.069  -3.176  1.00 78.50           N  
ATOM   2565  H   VAL A 163       0.768 -13.790  -3.737  1.00 78.50           H  
ATOM   2566  CA  VAL A 163       0.235 -11.759  -3.811  1.00 78.50           C  
ATOM   2567  HA  VAL A 163      -0.649 -11.252  -3.424  1.00 78.50           H  
ATOM   2568  C   VAL A 163       0.064 -11.947  -5.320  1.00 78.50           C  
ATOM   2569  CB  VAL A 163       1.471 -10.908  -3.458  1.00 78.50           C  
ATOM   2570  HB  VAL A 163       1.530 -10.864  -2.370  1.00 78.50           H  
ATOM   2571  O   VAL A 163       0.645 -12.855  -5.910  1.00 78.50           O  
ATOM   2572  CG1 VAL A 163       2.799 -11.482  -3.975  1.00 78.50           C  
ATOM   2573 HG11 VAL A 163       2.815 -11.496  -5.065  1.00 78.50           H  
ATOM   2574 HG12 VAL A 163       3.626 -10.869  -3.619  1.00 78.50           H  
ATOM   2575 HG13 VAL A 163       2.941 -12.497  -3.603  1.00 78.50           H  
ATOM   2576  CG2 VAL A 163       1.322  -9.466  -3.952  1.00 78.50           C  
ATOM   2577 HG21 VAL A 163       1.356  -9.426  -5.041  1.00 78.50           H  
ATOM   2578 HG22 VAL A 163       2.144  -8.866  -3.561  1.00 78.50           H  
ATOM   2579 HG23 VAL A 163       0.384  -9.043  -3.593  1.00 78.50           H  
ATOM   2580  N   ALA A 164      -0.717 -11.079  -5.971  1.00 79.88           N  
ATOM   2581  H   ALA A 164      -1.134 -10.310  -5.467  1.00 79.88           H  
ATOM   2582  CA  ALA A 164      -0.755 -11.069  -7.431  1.00 79.88           C  
ATOM   2583  HA  ALA A 164      -0.897 -12.091  -7.781  1.00 79.88           H  
ATOM   2584  C   ALA A 164       0.585 -10.553  -7.965  1.00 79.88           C  
ATOM   2585  CB  ALA A 164      -1.922 -10.230  -7.959  1.00 79.88           C  
ATOM   2586  HB1 ALA A 164      -1.968 -10.360  -9.041  1.00 79.88           H  
ATOM   2587  HB2 ALA A 164      -1.760  -9.171  -7.760  1.00 79.88           H  
ATOM   2588  HB3 ALA A 164      -2.865 -10.562  -7.524  1.00 79.88           H  
ATOM   2589  O   ALA A 164       0.911  -9.376  -7.786  1.00 79.88           O  
ATOM   2590  N   LEU A 165       1.347 -11.435  -8.612  1.00 84.45           N  
ATOM   2591  H   LEU A 165       1.051 -12.400  -8.637  1.00 84.45           H  
ATOM   2592  CA  LEU A 165       2.629 -11.097  -9.218  1.00 84.45           C  
ATOM   2593  HA  LEU A 165       3.240 -10.593  -8.469  1.00 84.45           H  
ATOM   2594  C   LEU A 165       2.411 -10.143 -10.393  1.00 84.45           C  
ATOM   2595  CB  LEU A 165       3.341 -12.392  -9.651  1.00 84.45           C  
ATOM   2596  HB2 LEU A 165       2.710 -12.919 -10.366  1.00 84.45           H  
ATOM   2597  HB3 LEU A 165       3.465 -13.034  -8.779  1.00 84.45           H  
ATOM   2598  O   LEU A 165       2.129 -10.573 -11.505  1.00 84.45           O  
ATOM   2599  CG  LEU A 165       4.722 -12.150 -10.294  1.00 84.45           C  
ATOM   2600  HG  LEU A 165       4.627 -11.476 -11.145  1.00 84.45           H  
ATOM   2601  CD1 LEU A 165       5.713 -11.544  -9.298  1.00 84.45           C  
ATOM   2602 HD11 LEU A 165       5.402 -10.539  -9.013  1.00 84.45           H  
ATOM   2603 HD12 LEU A 165       6.696 -11.470  -9.763  1.00 84.45           H  
ATOM   2604 HD13 LEU A 165       5.788 -12.173  -8.411  1.00 84.45           H  
ATOM   2605  CD2 LEU A 165       5.289 -13.472 -10.806  1.00 84.45           C  
ATOM   2606 HD21 LEU A 165       6.252 -13.299 -11.286  1.00 84.45           H  
ATOM   2607 HD22 LEU A 165       4.608 -13.907 -11.538  1.00 84.45           H  
ATOM   2608 HD23 LEU A 165       5.422 -14.170  -9.980  1.00 84.45           H  
ATOM   2609  N   GLN A 166       2.534  -8.843 -10.161  1.00 86.27           N  
ATOM   2610  H   GLN A 166       2.713  -8.533  -9.217  1.00 86.27           H  
ATOM   2611  CA  GLN A 166       2.462  -7.855 -11.230  1.00 86.27           C  
ATOM   2612  HA  GLN A 166       1.676  -8.135 -11.932  1.00 86.27           H  
ATOM   2613  C   GLN A 166       3.786  -7.826 -11.978  1.00 86.27           C  
ATOM   2614  CB  GLN A 166       2.114  -6.486 -10.655  1.00 86.27           C  
ATOM   2615  HB2 GLN A 166       2.272  -5.716 -11.411  1.00 86.27           H  
ATOM   2616  HB3 GLN A 166       2.765  -6.279  -9.805  1.00 86.27           H  
ATOM   2617  O   GLN A 166       4.835  -7.579 -11.389  1.00 86.27           O  
ATOM   2618  CG  GLN A 166       0.648  -6.448 -10.221  1.00 86.27           C  
ATOM   2619  HG2 GLN A 166       0.015  -6.258 -11.087  1.00 86.27           H  
ATOM   2620  HG3 GLN A 166       0.352  -7.398  -9.777  1.00 86.27           H  
ATOM   2621  CD  GLN A 166       0.438  -5.344  -9.213  1.00 86.27           C  
ATOM   2622  NE2 GLN A 166      -0.023  -5.681  -8.034  1.00 86.27           N  
ATOM   2623 HE21 GLN A 166      -0.149  -4.930  -7.370  1.00 86.27           H  
ATOM   2624 HE22 GLN A 166      -0.216  -6.650  -7.825  1.00 86.27           H  
ATOM   2625  OE1 GLN A 166       0.740  -4.188  -9.443  1.00 86.27           O  
ATOM   2626  N   LEU A 167       3.726  -8.054 -13.286  1.00 89.80           N  
ATOM   2627  H   LEU A 167       2.830  -8.244 -13.712  1.00 89.80           H  
ATOM   2628  CA  LEU A 167       4.853  -7.795 -14.164  1.00 89.80           C  
ATOM   2629  HA  LEU A 167       5.789  -7.951 -13.627  1.00 89.80           H  
ATOM   2630  C   LEU A 167       4.779  -6.327 -14.570  1.00 89.80           C  
ATOM   2631  CB  LEU A 167       4.820  -8.750 -15.365  1.00 89.80           C  
ATOM   2632  HB2 LEU A 167       5.670  -8.521 -16.009  1.00 89.80           H  
ATOM   2633  HB3 LEU A 167       3.905  -8.570 -15.928  1.00 89.80           H  
ATOM   2634  O   LEU A 167       3.825  -5.904 -15.222  1.00 89.80           O  
ATOM   2635  CG  LEU A 167       4.869 -10.245 -15.007  1.00 89.80           C  
ATOM   2636  HG  LEU A 167       3.969 -10.515 -14.454  1.00 89.80           H  
ATOM   2637  CD1 LEU A 167       4.897 -11.056 -16.301  1.00 89.80           C  
ATOM   2638 HD11 LEU A 167       5.824 -10.867 -16.843  1.00 89.80           H  
ATOM   2639 HD12 LEU A 167       4.056 -10.775 -16.934  1.00 89.80           H  
ATOM   2640 HD13 LEU A 167       4.828 -12.119 -16.071  1.00 89.80           H  
ATOM   2641  CD2 LEU A 167       6.095 -10.619 -14.172  1.00 89.80           C  
ATOM   2642 HD21 LEU A 167       6.123 -11.699 -14.027  1.00 89.80           H  
ATOM   2643 HD22 LEU A 167       6.039 -10.148 -13.190  1.00 89.80           H  
ATOM   2644 HD23 LEU A 167       7.007 -10.303 -14.678  1.00 89.80           H  
ATOM   2645  N   PHE A 168       5.771  -5.546 -14.168  1.00 92.13           N  
ATOM   2646  H   PHE A 168       6.520  -5.937 -13.616  1.00 92.13           H  
ATOM   2647  CA  PHE A 168       5.841  -4.124 -14.465  1.00 92.13           C  
ATOM   2648  HA  PHE A 168       5.243  -3.915 -15.352  1.00 92.13           H  
ATOM   2649  C   PHE A 168       7.272  -3.717 -14.794  1.00 92.13           C  
ATOM   2650  CB  PHE A 168       5.265  -3.316 -13.294  1.00 92.13           C  
ATOM   2651  HB2 PHE A 168       4.215  -3.581 -13.170  1.00 92.13           H  
ATOM   2652  HB3 PHE A 168       5.297  -2.259 -13.559  1.00 92.13           H  
ATOM   2653  O   PHE A 168       8.237  -4.337 -14.351  1.00 92.13           O  
ATOM   2654  CG  PHE A 168       5.986  -3.528 -11.975  1.00 92.13           C  
ATOM   2655  CD1 PHE A 168       5.500  -4.482 -11.064  1.00 92.13           C  
ATOM   2656  HD1 PHE A 168       4.601  -5.035 -11.293  1.00 92.13           H  
ATOM   2657  CD2 PHE A 168       7.154  -2.807 -11.668  1.00 92.13           C  
ATOM   2658  HD2 PHE A 168       7.535  -2.074 -12.364  1.00 92.13           H  
ATOM   2659  CE1 PHE A 168       6.196  -4.747  -9.874  1.00 92.13           C  
ATOM   2660  HE1 PHE A 168       5.836  -5.510  -9.199  1.00 92.13           H  
ATOM   2661  CE2 PHE A 168       7.848  -3.062 -10.472  1.00 92.13           C  
ATOM   2662  HE2 PHE A 168       8.751  -2.517 -10.241  1.00 92.13           H  
ATOM   2663  CZ  PHE A 168       7.380  -4.049  -9.588  1.00 92.13           C  
ATOM   2664  HZ  PHE A 168       7.940  -4.285  -8.695  1.00 92.13           H  
ATOM   2665  N   LEU A 169       7.395  -2.648 -15.569  1.00 92.67           N  
ATOM   2666  H   LEU A 169       6.552  -2.214 -15.915  1.00 92.67           H  
ATOM   2667  CA  LEU A 169       8.653  -2.016 -15.922  1.00 92.67           C  
ATOM   2668  HA  LEU A 169       9.470  -2.475 -15.366  1.00 92.67           H  
ATOM   2669  C   LEU A 169       8.593  -0.548 -15.536  1.00 92.67           C  
ATOM   2670  CB  LEU A 169       8.920  -2.165 -17.427  1.00 92.67           C  
ATOM   2671  HB2 LEU A 169       8.097  -1.695 -17.967  1.00 92.67           H  
ATOM   2672  HB3 LEU A 169       9.832  -1.622 -17.675  1.00 92.67           H  
ATOM   2673  O   LEU A 169       7.554   0.103 -15.624  1.00 92.67           O  
ATOM   2674  CG  LEU A 169       9.058  -3.614 -17.913  1.00 92.67           C  
ATOM   2675  HG  LEU A 169       8.147  -4.158 -17.661  1.00 92.67           H  
ATOM   2676  CD1 LEU A 169       9.224  -3.612 -19.431  1.00 92.67           C  
ATOM   2677 HD11 LEU A 169       8.328  -3.201 -19.896  1.00 92.67           H  
ATOM   2678 HD12 LEU A 169      10.088  -3.012 -19.717  1.00 92.67           H  
ATOM   2679 HD13 LEU A 169       9.369  -4.629 -19.796  1.00 92.67           H  
ATOM   2680  CD2 LEU A 169      10.264  -4.331 -17.308  1.00 92.67           C  
ATOM   2681 HD21 LEU A 169      10.331  -5.343 -17.706  1.00 92.67           H  
ATOM   2682 HD22 LEU A 169      10.172  -4.397 -16.224  1.00 92.67           H  
ATOM   2683 HD23 LEU A 169      11.174  -3.793 -17.575  1.00 92.67           H  
ATOM   2684  N   GLY A 170       9.730  -0.020 -15.120  1.00 93.50           N  
ATOM   2685  H   GLY A 170      10.538  -0.617 -15.012  1.00 93.50           H  
ATOM   2686  CA  GLY A 170       9.916   1.403 -14.929  1.00 93.50           C  
ATOM   2687  HA2 GLY A 170       9.019   1.963 -15.193  1.00 93.50           H  
ATOM   2688  HA3 GLY A 170      10.099   1.576 -13.868  1.00 93.50           H  
ATOM   2689  C   GLY A 170      11.067   1.914 -15.787  1.00 93.50           C  
ATOM   2690  O   GLY A 170      11.213   1.583 -16.967  1.00 93.50           O  
ATOM   2691  N   ARG A 171      11.922   2.745 -15.195  1.00 92.72           N  
ATOM   2692  H   ARG A 171      11.787   2.892 -14.205  1.00 92.72           H  
ATOM   2693  CA  ARG A 171      13.029   3.405 -15.896  1.00 92.72           C  
ATOM   2694  HA  ARG A 171      12.602   4.008 -16.698  1.00 92.72           H  
ATOM   2695  C   ARG A 171      13.973   2.385 -16.516  1.00 92.72           C  
ATOM   2696  CB  ARG A 171      13.819   4.300 -14.941  1.00 92.72           C  
ATOM   2697  HB2 ARG A 171      14.223   3.678 -14.143  1.00 92.72           H  
ATOM   2698  HB3 ARG A 171      14.647   4.757 -15.482  1.00 92.72           H  
ATOM   2699  O   ARG A 171      14.462   1.495 -15.826  1.00 92.72           O  
ATOM   2700  CG  ARG A 171      12.939   5.406 -14.352  1.00 92.72           C  
ATOM   2701  HG2 ARG A 171      12.118   4.947 -13.802  1.00 92.72           H  
ATOM   2702  HG3 ARG A 171      12.520   6.004 -15.161  1.00 92.72           H  
ATOM   2703  CD  ARG A 171      13.717   6.328 -13.409  1.00 92.72           C  
ATOM   2704  HD2 ARG A 171      14.450   6.889 -13.990  1.00 92.72           H  
ATOM   2705  HD3 ARG A 171      13.004   7.025 -12.969  1.00 92.72           H  
ATOM   2706  NE  ARG A 171      14.404   5.575 -12.342  1.00 92.72           N  
ATOM   2707  HE  ARG A 171      14.342   4.569 -12.400  1.00 92.72           H  
ATOM   2708  NH1 ARG A 171      14.869   7.347 -10.975  1.00 92.72           N  
ATOM   2709 HH11 ARG A 171      14.085   7.810 -11.412  1.00 92.72           H  
ATOM   2710 HH12 ARG A 171      15.148   7.671 -10.060  1.00 92.72           H  
ATOM   2711  NH2 ARG A 171      15.608   5.305 -10.429  1.00 92.72           N  
ATOM   2712 HH21 ARG A 171      15.643   4.309 -10.595  1.00 92.72           H  
ATOM   2713 HH22 ARG A 171      15.956   5.661  -9.550  1.00 92.72           H  
ATOM   2714  CZ  ARG A 171      14.959   6.075 -11.256  1.00 92.72           C  
ATOM   2715  N   ARG A 172      14.307   2.595 -17.794  1.00 93.05           N  
ATOM   2716  H   ARG A 172      13.795   3.307 -18.295  1.00 93.05           H  
ATOM   2717  CA  ARG A 172      15.258   1.763 -18.553  1.00 93.05           C  
ATOM   2718  HA  ARG A 172      15.235   2.073 -19.597  1.00 93.05           H  
ATOM   2719  C   ARG A 172      14.873   0.271 -18.589  1.00 93.05           C  
ATOM   2720  CB  ARG A 172      16.700   1.968 -18.030  1.00 93.05           C  
ATOM   2721  HB2 ARG A 172      17.379   1.405 -18.671  1.00 93.05           H  
ATOM   2722  HB3 ARG A 172      16.780   1.551 -17.027  1.00 93.05           H  
ATOM   2723  O   ARG A 172      15.755  -0.564 -18.725  1.00 93.05           O  
ATOM   2724  CG  ARG A 172      17.179   3.427 -18.006  1.00 93.05           C  
ATOM   2725  HG2 ARG A 172      17.157   3.823 -19.021  1.00 93.05           H  
ATOM   2726  HG3 ARG A 172      16.531   4.028 -17.369  1.00 93.05           H  
ATOM   2727  CD  ARG A 172      18.611   3.484 -17.459  1.00 93.05           C  
ATOM   2728  HD2 ARG A 172      19.225   2.787 -18.029  1.00 93.05           H  
ATOM   2729  HD3 ARG A 172      18.603   3.166 -16.417  1.00 93.05           H  
ATOM   2730  NE  ARG A 172      19.190   4.838 -17.571  1.00 93.05           N  
ATOM   2731  HE  ARG A 172      18.644   5.525 -18.070  1.00 93.05           H  
ATOM   2732  NH1 ARG A 172      21.247   4.336 -16.673  1.00 93.05           N  
ATOM   2733 HH11 ARG A 172      20.958   3.376 -16.552  1.00 93.05           H  
ATOM   2734 HH12 ARG A 172      22.211   4.582 -16.495  1.00 93.05           H  
ATOM   2735  NH2 ARG A 172      20.867   6.381 -17.476  1.00 93.05           N  
ATOM   2736 HH21 ARG A 172      21.840   6.588 -17.304  1.00 93.05           H  
ATOM   2737 HH22 ARG A 172      20.327   7.015 -18.048  1.00 93.05           H  
ATOM   2738  CZ  ARG A 172      20.425   5.178 -17.236  1.00 93.05           C  
ATOM   2739  N   GLY A 173      13.588  -0.064 -18.426  1.00 92.04           N  
ATOM   2740  H   GLY A 173      12.895   0.658 -18.292  1.00 92.04           H  
ATOM   2741  CA  GLY A 173      13.133  -1.459 -18.377  1.00 92.04           C  
ATOM   2742  HA2 GLY A 173      13.560  -2.011 -19.214  1.00 92.04           H  
ATOM   2743  HA3 GLY A 173      12.048  -1.479 -18.472  1.00 92.04           H  
ATOM   2744  C   GLY A 173      13.507  -2.196 -17.085  1.00 92.04           C  
ATOM   2745  O   GLY A 173      13.497  -3.419 -17.053  1.00 92.04           O  
ATOM   2746  N   LEU A 174      13.855  -1.470 -16.021  1.00 92.07           N  
ATOM   2747  H   LEU A 174      13.853  -0.464 -16.106  1.00 92.07           H  
ATOM   2748  CA  LEU A 174      14.173  -2.031 -14.706  1.00 92.07           C  
ATOM   2749  HA  LEU A 174      14.339  -3.104 -14.799  1.00 92.07           H  
ATOM   2750  C   LEU A 174      12.991  -1.832 -13.742  1.00 92.07           C  
ATOM   2751  CB  LEU A 174      15.466  -1.367 -14.193  1.00 92.07           C  
ATOM   2752  HB2 LEU A 174      15.295  -0.292 -14.121  1.00 92.07           H  
ATOM   2753  HB3 LEU A 174      15.689  -1.722 -13.187  1.00 92.07           H  
ATOM   2754  O   LEU A 174      12.165  -0.946 -13.984  1.00 92.07           O  
ATOM   2755  CG  LEU A 174      16.701  -1.616 -15.080  1.00 92.07           C  
ATOM   2756  HG  LEU A 174      16.515  -1.244 -16.088  1.00 92.07           H  
ATOM   2757  CD1 LEU A 174      17.890  -0.841 -14.509  1.00 92.07           C  
ATOM   2758 HD11 LEU A 174      18.759  -0.995 -15.148  1.00 92.07           H  
ATOM   2759 HD12 LEU A 174      17.653   0.222 -14.479  1.00 92.07           H  
ATOM   2760 HD13 LEU A 174      18.119  -1.198 -13.505  1.00 92.07           H  
ATOM   2761  CD2 LEU A 174      17.077  -3.097 -15.156  1.00 92.07           C  
ATOM   2762 HD21 LEU A 174      17.219  -3.509 -14.157  1.00 92.07           H  
ATOM   2763 HD22 LEU A 174      17.997  -3.215 -15.727  1.00 92.07           H  
ATOM   2764 HD23 LEU A 174      16.296  -3.655 -15.673  1.00 92.07           H  
ATOM   2765  N   PRO A 175      12.917  -2.568 -12.616  1.00 90.18           N  
ATOM   2766  CA  PRO A 175      11.900  -2.375 -11.573  1.00 90.18           C  
ATOM   2767  HA  PRO A 175      10.919  -2.271 -12.035  1.00 90.18           H  
ATOM   2768  C   PRO A 175      12.162  -1.105 -10.733  1.00 90.18           C  
ATOM   2769  CB  PRO A 175      11.923  -3.678 -10.763  1.00 90.18           C  
ATOM   2770  HB2 PRO A 175      11.313  -4.427 -11.268  1.00 90.18           H  
ATOM   2771  HB3 PRO A 175      11.581  -3.557  -9.736  1.00 90.18           H  
ATOM   2772  O   PRO A 175      12.136  -1.121  -9.507  1.00 90.18           O  
ATOM   2773  CG  PRO A 175      13.392  -4.088 -10.838  1.00 90.18           C  
ATOM   2774  HG2 PRO A 175      13.525  -5.155 -10.659  1.00 90.18           H  
ATOM   2775  HG3 PRO A 175      13.977  -3.502 -10.129  1.00 90.18           H  
ATOM   2776  CD  PRO A 175      13.769  -3.702 -12.268  1.00 90.18           C  
ATOM   2777  HD2 PRO A 175      14.831  -3.460 -12.314  1.00 90.18           H  
ATOM   2778  HD3 PRO A 175      13.549  -4.534 -12.938  1.00 90.18           H  
ATOM   2779  N   LEU A 176      12.458   0.016 -11.394  1.00 91.25           N  
ATOM   2780  H   LEU A 176      12.385  -0.023 -12.401  1.00 91.25           H  
ATOM   2781  CA  LEU A 176      12.743   1.314 -10.788  1.00 91.25           C  
ATOM   2782  HA  LEU A 176      12.732   1.216  -9.702  1.00 91.25           H  
ATOM   2783  C   LEU A 176      11.674   2.320 -11.220  1.00 91.25           C  
ATOM   2784  CB  LEU A 176      14.125   1.809 -11.246  1.00 91.25           C  
ATOM   2785  HB2 LEU A 176      14.134   1.830 -12.336  1.00 91.25           H  
ATOM   2786  HB3 LEU A 176      14.253   2.829 -10.884  1.00 91.25           H  
ATOM   2787  O   LEU A 176      11.550   2.537 -12.424  1.00 91.25           O  
ATOM   2788  CG  LEU A 176      15.316   0.966 -10.769  1.00 91.25           C  
ATOM   2789  HG  LEU A 176      15.204  -0.064 -11.110  1.00 91.25           H  
ATOM   2790  CD1 LEU A 176      16.595   1.546 -11.380  1.00 91.25           C  
ATOM   2791 HD11 LEU A 176      17.434   0.906 -11.108  1.00 91.25           H  
ATOM   2792 HD12 LEU A 176      16.786   2.552 -11.008  1.00 91.25           H  
ATOM   2793 HD13 LEU A 176      16.514   1.549 -12.467  1.00 91.25           H  
ATOM   2794  CD2 LEU A 176      15.456   0.989  -9.247  1.00 91.25           C  
ATOM   2795 HD21 LEU A 176      14.614   0.468  -8.792  1.00 91.25           H  
ATOM   2796 HD22 LEU A 176      15.501   2.009  -8.867  1.00 91.25           H  
ATOM   2797 HD23 LEU A 176      16.359   0.453  -8.955  1.00 91.25           H  
ATOM   2798  N   PRO A 177      10.976   3.004 -10.302  1.00 92.43           N  
ATOM   2799  CA  PRO A 177       9.855   3.868 -10.660  1.00 92.43           C  
ATOM   2800  HA  PRO A 177       9.077   3.267 -11.130  1.00 92.43           H  
ATOM   2801  C   PRO A 177      10.265   4.988 -11.625  1.00 92.43           C  
ATOM   2802  CB  PRO A 177       9.318   4.421  -9.337  1.00 92.43           C  
ATOM   2803  HB2 PRO A 177       8.969   5.449  -9.434  1.00 92.43           H  
ATOM   2804  HB3 PRO A 177       8.514   3.782  -8.971  1.00 92.43           H  
ATOM   2805  O   PRO A 177      11.351   5.576 -11.503  1.00 92.43           O  
ATOM   2806  CG  PRO A 177      10.514   4.324  -8.392  1.00 92.43           C  
ATOM   2807  HG2 PRO A 177      10.201   4.243  -7.351  1.00 92.43           H  
ATOM   2808  HG3 PRO A 177      11.164   5.188  -8.533  1.00 92.43           H  
ATOM   2809  CD  PRO A 177      11.224   3.060  -8.871  1.00 92.43           C  
ATOM   2810  HD2 PRO A 177      10.785   2.185  -8.393  1.00 92.43           H  
ATOM   2811  HD3 PRO A 177      12.289   3.122  -8.645  1.00 92.43           H  
ATOM   2812  N   PHE A 178       9.395   5.295 -12.588  1.00 94.57           N  
ATOM   2813  H   PHE A 178       8.547   4.748 -12.641  1.00 94.57           H  
ATOM   2814  CA  PHE A 178       9.472   6.490 -13.420  1.00 94.57           C  
ATOM   2815  HA  PHE A 178      10.419   6.479 -13.959  1.00 94.57           H  
ATOM   2816  C   PHE A 178       9.443   7.756 -12.561  1.00 94.57           C  
ATOM   2817  CB  PHE A 178       8.339   6.516 -14.454  1.00 94.57           C  
ATOM   2818  HB2 PHE A 178       8.334   7.479 -14.965  1.00 94.57           H  
ATOM   2819  HB3 PHE A 178       7.399   6.436 -13.907  1.00 94.57           H  
ATOM   2820  O   PHE A 178       9.044   7.764 -11.398  1.00 94.57           O  
ATOM   2821  CG  PHE A 178       8.401   5.437 -15.518  1.00 94.57           C  
ATOM   2822  CD1 PHE A 178       9.484   5.382 -16.417  1.00 94.57           C  
ATOM   2823  HD1 PHE A 178      10.268   6.123 -16.366  1.00 94.57           H  
ATOM   2824  CD2 PHE A 178       7.356   4.505 -15.640  1.00 94.57           C  
ATOM   2825  HD2 PHE A 178       6.492   4.567 -14.995  1.00 94.57           H  
ATOM   2826  CE1 PHE A 178       9.532   4.385 -17.409  1.00 94.57           C  
ATOM   2827  HE1 PHE A 178      10.349   4.345 -18.113  1.00 94.57           H  
ATOM   2828  CE2 PHE A 178       7.421   3.494 -16.610  1.00 94.57           C  
ATOM   2829  HE2 PHE A 178       6.637   2.754 -16.673  1.00 94.57           H  
ATOM   2830  CZ  PHE A 178       8.503   3.432 -17.499  1.00 94.57           C  
ATOM   2831  HZ  PHE A 178       8.538   2.657 -18.250  1.00 94.57           H  
ATOM   2832  N   ARG A 179       9.913   8.857 -13.147  1.00 92.00           N  
ATOM   2833  H   ARG A 179      10.077   8.825 -14.143  1.00 92.00           H  
ATOM   2834  CA  ARG A 179       9.969  10.157 -12.473  1.00 92.00           C  
ATOM   2835  HA  ARG A 179      10.123  10.013 -11.404  1.00 92.00           H  
ATOM   2836  C   ARG A 179       8.628  10.864 -12.613  1.00 92.00           C  
ATOM   2837  CB  ARG A 179      11.120  11.000 -13.025  1.00 92.00           C  
ATOM   2838  HB2 ARG A 179      11.083  11.986 -12.562  1.00 92.00           H  
ATOM   2839  HB3 ARG A 179      10.992  11.121 -14.101  1.00 92.00           H  
ATOM   2840  O   ARG A 179       8.513  11.811 -13.383  1.00 92.00           O  
ATOM   2841  CG  ARG A 179      12.485  10.376 -12.738  1.00 92.00           C  
ATOM   2842  HG2 ARG A 179      12.550   9.391 -13.200  1.00 92.00           H  
ATOM   2843  HG3 ARG A 179      12.634  10.291 -11.661  1.00 92.00           H  
ATOM   2844  CD  ARG A 179      13.548  11.289 -13.340  1.00 92.00           C  
ATOM   2845  HD2 ARG A 179      13.316  11.429 -14.396  1.00 92.00           H  
ATOM   2846  HD3 ARG A 179      13.504  12.258 -12.844  1.00 92.00           H  
ATOM   2847  NE  ARG A 179      14.895  10.714 -13.191  1.00 92.00           N  
ATOM   2848  HE  ARG A 179      15.052  10.158 -12.362  1.00 92.00           H  
ATOM   2849  NH1 ARG A 179      15.866  11.914 -14.889  1.00 92.00           N  
ATOM   2850 HH11 ARG A 179      16.666  12.181 -15.445  1.00 92.00           H  
ATOM   2851 HH12 ARG A 179      14.986  12.380 -15.058  1.00 92.00           H  
ATOM   2852  NH2 ARG A 179      17.098  10.472 -13.712  1.00 92.00           N  
ATOM   2853 HH21 ARG A 179      17.873  10.710 -14.314  1.00 92.00           H  
ATOM   2854 HH22 ARG A 179      17.170   9.717 -13.045  1.00 92.00           H  
ATOM   2855  CZ  ARG A 179      15.940  11.031 -13.934  1.00 92.00           C  
ATOM   2856  N   ALA A 180       7.637  10.384 -11.879  1.00 93.46           N  
ATOM   2857  H   ALA A 180       7.799   9.571 -11.304  1.00 93.46           H  
ATOM   2858  CA  ALA A 180       6.339  11.030 -11.777  1.00 93.46           C  
ATOM   2859  HA  ALA A 180       6.325  11.908 -12.422  1.00 93.46           H  
ATOM   2860  C   ALA A 180       6.091  11.465 -10.328  1.00 93.46           C  
ATOM   2861  CB  ALA A 180       5.265  10.079 -12.289  1.00 93.46           C  
ATOM   2862  HB1 ALA A 180       5.216   9.188 -11.663  1.00 93.46           H  
ATOM   2863  HB2 ALA A 180       5.479   9.787 -13.317  1.00 93.46           H  
ATOM   2864  HB3 ALA A 180       4.300  10.585 -12.255  1.00 93.46           H  
ATOM   2865  O   ALA A 180       6.454  10.728  -9.414  1.00 93.46           O  
ATOM   2866  N   PRO A 181       5.523  12.655 -10.089  1.00 94.21           N  
ATOM   2867  CA  PRO A 181       5.178  13.079  -8.740  1.00 94.21           C  
ATOM   2868  HA  PRO A 181       6.047  12.987  -8.089  1.00 94.21           H  
ATOM   2869  C   PRO A 181       4.033  12.224  -8.186  1.00 94.21           C  
ATOM   2870  CB  PRO A 181       4.788  14.553  -8.874  1.00 94.21           C  
ATOM   2871  HB2 PRO A 181       5.681  15.172  -8.782  1.00 94.21           H  
ATOM   2872  HB3 PRO A 181       4.041  14.851  -8.138  1.00 94.21           H  
ATOM   2873  O   PRO A 181       3.033  12.020  -8.873  1.00 94.21           O  
ATOM   2874  CG  PRO A 181       4.256  14.648 -10.305  1.00 94.21           C  
ATOM   2875  HG2 PRO A 181       4.367  15.652 -10.713  1.00 94.21           H  
ATOM   2876  HG3 PRO A 181       3.213  14.331 -10.332  1.00 94.21           H  
ATOM   2877  CD  PRO A 181       5.103  13.640 -11.073  1.00 94.21           C  
ATOM   2878  HD2 PRO A 181       5.980  14.134 -11.491  1.00 94.21           H  
ATOM   2879  HD3 PRO A 181       4.509  13.184 -11.865  1.00 94.21           H  
ATOM   2880  N   ILE A 182       4.149  11.794  -6.930  1.00 94.72           N  
ATOM   2881  H   ILE A 182       4.987  12.028  -6.418  1.00 94.72           H  
ATOM   2882  CA  ILE A 182       3.048  11.193  -6.174  1.00 94.72           C  
ATOM   2883  HA  ILE A 182       2.254  10.905  -6.863  1.00 94.72           H  
ATOM   2884  C   ILE A 182       2.507  12.232  -5.208  1.00 94.72           C  
ATOM   2885  CB  ILE A 182       3.463   9.934  -5.401  1.00 94.72           C  
ATOM   2886  HB  ILE A 182       4.169  10.226  -4.624  1.00 94.72           H  
ATOM   2887  O   ILE A 182       3.251  12.830  -4.429  1.00 94.72           O  
ATOM   2888  CG1 ILE A 182       4.157   8.908  -6.318  1.00 94.72           C  
ATOM   2889 HG12 ILE A 182       5.059   9.354  -6.737  1.00 94.72           H  
ATOM   2890 HG13 ILE A 182       3.498   8.612  -7.134  1.00 94.72           H  
ATOM   2891  CG2 ILE A 182       2.211   9.331  -4.727  1.00 94.72           C  
ATOM   2892 HG21 ILE A 182       2.461   8.427  -4.170  1.00 94.72           H  
ATOM   2893 HG22 ILE A 182       1.462   9.071  -5.475  1.00 94.72           H  
ATOM   2894 HG23 ILE A 182       1.776  10.020  -4.004  1.00 94.72           H  
ATOM   2895  CD1 ILE A 182       4.574   7.679  -5.512  1.00 94.72           C  
ATOM   2896 HD11 ILE A 182       5.484   7.242  -5.923  1.00 94.72           H  
ATOM   2897 HD12 ILE A 182       4.756   7.977  -4.479  1.00 94.72           H  
ATOM   2898 HD13 ILE A 182       3.764   6.949  -5.491  1.00 94.72           H  
ATOM   2899  N   ARG A 183       1.198  12.450  -5.255  1.00 95.62           N  
ATOM   2900  H   ARG A 183       0.651  11.923  -5.921  1.00 95.62           H  
ATOM   2901  CA  ARG A 183       0.520  13.429  -4.413  1.00 95.62           C  
ATOM   2902  HA  ARG A 183       1.218  13.826  -3.676  1.00 95.62           H  
ATOM   2903  C   ARG A 183      -0.595  12.738  -3.660  1.00 95.62           C  
ATOM   2904  CB  ARG A 183       0.012  14.594  -5.261  1.00 95.62           C  
ATOM   2905  HB2 ARG A 183      -0.344  15.379  -4.594  1.00 95.62           H  
ATOM   2906  HB3 ARG A 183      -0.822  14.261  -5.879  1.00 95.62           H  
ATOM   2907  O   ARG A 183      -1.559  12.302  -4.276  1.00 95.62           O  
ATOM   2908  CG  ARG A 183       1.113  15.147  -6.177  1.00 95.62           C  
ATOM   2909  HG2 ARG A 183       1.999  15.406  -5.597  1.00 95.62           H  
ATOM   2910  HG3 ARG A 183       1.377  14.409  -6.935  1.00 95.62           H  
ATOM   2911  CD  ARG A 183       0.570  16.383  -6.866  1.00 95.62           C  
ATOM   2912  HD2 ARG A 183       0.428  17.140  -6.095  1.00 95.62           H  
ATOM   2913  HD3 ARG A 183      -0.398  16.141  -7.305  1.00 95.62           H  
ATOM   2914  NE  ARG A 183       1.478  16.919  -7.892  1.00 95.62           N  
ATOM   2915  HE  ARG A 183       2.088  17.672  -7.606  1.00 95.62           H  
ATOM   2916  NH1 ARG A 183       0.823  15.578  -9.640  1.00 95.62           N  
ATOM   2917 HH11 ARG A 183       0.647  15.485 -10.631  1.00 95.62           H  
ATOM   2918 HH12 ARG A 183       0.316  14.983  -9.000  1.00 95.62           H  
ATOM   2919  NH2 ARG A 183       2.187  17.304 -10.011  1.00 95.62           N  
ATOM   2920 HH21 ARG A 183       2.666  18.139  -9.706  1.00 95.62           H  
ATOM   2921 HH22 ARG A 183       2.126  17.087 -10.995  1.00 95.62           H  
ATOM   2922  CZ  ARG A 183       1.493  16.591  -9.171  1.00 95.62           C  
ATOM   2923  N   THR A 184      -0.467  12.658  -2.348  1.00 95.84           N  
ATOM   2924  H   THR A 184       0.345  13.075  -1.917  1.00 95.84           H  
ATOM   2925  CA  THR A 184      -1.425  11.980  -1.484  1.00 95.84           C  
ATOM   2926  HA  THR A 184      -2.137  11.434  -2.103  1.00 95.84           H  
ATOM   2927  C   THR A 184      -2.194  13.019  -0.689  1.00 95.84           C  
ATOM   2928  CB  THR A 184      -0.732  10.921  -0.623  1.00 95.84           C  
ATOM   2929  HB  THR A 184       0.064  11.381  -0.038  1.00 95.84           H  
ATOM   2930  O   THR A 184      -1.621  13.791   0.074  1.00 95.84           O  
ATOM   2931  CG2 THR A 184      -1.697  10.197   0.310  1.00 95.84           C  
ATOM   2932 HG21 THR A 184      -2.057  10.880   1.080  1.00 95.84           H  
ATOM   2933 HG22 THR A 184      -1.180   9.366   0.790  1.00 95.84           H  
ATOM   2934 HG23 THR A 184      -2.546   9.813  -0.256  1.00 95.84           H  
ATOM   2935  OG1 THR A 184      -0.180   9.976  -1.515  1.00 95.84           O  
ATOM   2936  HG1 THR A 184      -0.296   9.085  -1.177  1.00 95.84           H  
ATOM   2937  N   VAL A 185      -3.505  13.063  -0.885  1.00 96.83           N  
ATOM   2938  H   VAL A 185      -3.900  12.406  -1.542  1.00 96.83           H  
ATOM   2939  CA  VAL A 185      -4.424  13.984  -0.219  1.00 96.83           C  
ATOM   2940  HA  VAL A 185      -3.856  14.773   0.273  1.00 96.83           H  
ATOM   2941  C   VAL A 185      -5.198  13.203   0.834  1.00 96.83           C  
ATOM   2942  CB  VAL A 185      -5.371  14.653  -1.230  1.00 96.83           C  
ATOM   2943  HB  VAL A 185      -6.048  13.905  -1.642  1.00 96.83           H  
ATOM   2944  O   VAL A 185      -5.925  12.264   0.518  1.00 96.83           O  
ATOM   2945  CG1 VAL A 185      -6.197  15.741  -0.543  1.00 96.83           C  
ATOM   2946 HG11 VAL A 185      -6.944  16.123  -1.238  1.00 96.83           H  
ATOM   2947 HG12 VAL A 185      -5.552  16.560  -0.227  1.00 96.83           H  
ATOM   2948 HG13 VAL A 185      -6.715  15.333   0.325  1.00 96.83           H  
ATOM   2949  CG2 VAL A 185      -4.617  15.314  -2.391  1.00 96.83           C  
ATOM   2950 HG21 VAL A 185      -3.917  16.061  -2.016  1.00 96.83           H  
ATOM   2951 HG22 VAL A 185      -4.075  14.562  -2.964  1.00 96.83           H  
ATOM   2952 HG23 VAL A 185      -5.343  15.781  -3.056  1.00 96.83           H  
ATOM   2953  N   VAL A 186      -5.052  13.580   2.100  1.00 95.04           N  
ATOM   2954  H   VAL A 186      -4.450  14.369   2.288  1.00 95.04           H  
ATOM   2955  CA  VAL A 186      -5.746  12.956   3.230  1.00 95.04           C  
ATOM   2956  HA  VAL A 186      -6.030  11.939   2.959  1.00 95.04           H  
ATOM   2957  C   VAL A 186      -7.011  13.746   3.531  1.00 95.04           C  
ATOM   2958  CB  VAL A 186      -4.838  12.863   4.466  1.00 95.04           C  
ATOM   2959  HB  VAL A 186      -4.535  13.863   4.779  1.00 95.04           H  
ATOM   2960  O   VAL A 186      -6.926  14.895   3.968  1.00 95.04           O  
ATOM   2961  CG1 VAL A 186      -5.570  12.184   5.630  1.00 95.04           C  
ATOM   2962 HG11 VAL A 186      -5.931  11.205   5.315  1.00 95.04           H  
ATOM   2963 HG12 VAL A 186      -4.889  12.060   6.472  1.00 95.04           H  
ATOM   2964 HG13 VAL A 186      -6.414  12.792   5.955  1.00 95.04           H  
ATOM   2965  CG2 VAL A 186      -3.575  12.050   4.160  1.00 95.04           C  
ATOM   2966 HG21 VAL A 186      -2.959  11.958   5.054  1.00 95.04           H  
ATOM   2967 HG22 VAL A 186      -3.845  11.053   3.809  1.00 95.04           H  
ATOM   2968 HG23 VAL A 186      -2.989  12.550   3.389  1.00 95.04           H  
ATOM   2969  N   GLY A 187      -8.164  13.112   3.305  1.00 94.46           N  
ATOM   2970  H   GLY A 187      -8.125  12.161   2.966  1.00 94.46           H  
ATOM   2971  CA  GLY A 187      -9.485  13.703   3.498  1.00 94.46           C  
ATOM   2972  HA2 GLY A 187      -9.489  14.713   3.088  1.00 94.46           H  
ATOM   2973  HA3 GLY A 187     -10.213  13.115   2.939  1.00 94.46           H  
ATOM   2974  C   GLY A 187      -9.955  13.770   4.954  1.00 94.46           C  
ATOM   2975  O   GLY A 187      -9.263  13.386   5.900  1.00 94.46           O  
ATOM   2976  N   SER A 188     -11.189  14.248   5.131  1.00 93.94           N  
ATOM   2977  H   SER A 188     -11.714  14.513   4.310  1.00 93.94           H  
ATOM   2978  CA  SER A 188     -11.861  14.247   6.434  1.00 93.94           C  
ATOM   2979  HA  SER A 188     -11.150  14.625   7.168  1.00 93.94           H  
ATOM   2980  C   SER A 188     -12.243  12.836   6.888  1.00 93.94           C  
ATOM   2981  CB  SER A 188     -13.067  15.195   6.454  1.00 93.94           C  
ATOM   2982  HB2 SER A 188     -13.472  15.226   7.466  1.00 93.94           H  
ATOM   2983  HB3 SER A 188     -12.741  16.200   6.187  1.00 93.94           H  
ATOM   2984  O   SER A 188     -12.533  11.946   6.088  1.00 93.94           O  
ATOM   2985  OG  SER A 188     -14.093  14.786   5.569  1.00 93.94           O  
ATOM   2986  HG  SER A 188     -13.844  15.024   4.673  1.00 93.94           H  
ATOM   2987  N   ALA A 189     -12.254  12.623   8.204  1.00 91.60           N  
ATOM   2988  H   ALA A 189     -12.031  13.387   8.827  1.00 91.60           H  
ATOM   2989  CA  ALA A 189     -12.669  11.351   8.774  1.00 91.60           C  
ATOM   2990  HA  ALA A 189     -12.129  10.557   8.258  1.00 91.60           H  
ATOM   2991  C   ALA A 189     -14.172  11.119   8.574  1.00 91.60           C  
ATOM   2992  CB  ALA A 189     -12.282  11.320  10.254  1.00 91.60           C  
ATOM   2993  HB1 ALA A 189     -12.582  10.371  10.697  1.00 91.60           H  
ATOM   2994  HB2 ALA A 189     -11.202  11.446  10.339  1.00 91.60           H  
ATOM   2995  HB3 ALA A 189     -12.783  12.130  10.784  1.00 91.60           H  
ATOM   2996  O   ALA A 189     -14.988  12.017   8.784  1.00 91.60           O  
ATOM   2997  N   ILE A 190     -14.540   9.880   8.249  1.00 92.77           N  
ATOM   2998  H   ILE A 190     -13.827   9.198   8.034  1.00 92.77           H  
ATOM   2999  CA  ILE A 190     -15.931   9.431   8.240  1.00 92.77           C  
ATOM   3000  HA  ILE A 190     -16.581  10.292   8.090  1.00 92.77           H  
ATOM   3001  C   ILE A 190     -16.222   8.793   9.602  1.00 92.77           C  
ATOM   3002  CB  ILE A 190     -16.196   8.477   7.061  1.00 92.77           C  
ATOM   3003  HB  ILE A 190     -15.555   7.600   7.157  1.00 92.77           H  
ATOM   3004  O   ILE A 190     -15.570   7.805   9.949  1.00 92.77           O  
ATOM   3005  CG1 ILE A 190     -15.852   9.210   5.745  1.00 92.77           C  
ATOM   3006 HG12 ILE A 190     -14.809   9.525   5.758  1.00 92.77           H  
ATOM   3007 HG13 ILE A 190     -16.475  10.098   5.643  1.00 92.77           H  
ATOM   3008  CG2 ILE A 190     -17.667   8.022   7.078  1.00 92.77           C  
ATOM   3009 HG21 ILE A 190     -17.862   7.351   6.242  1.00 92.77           H  
ATOM   3010 HG22 ILE A 190     -17.881   7.466   7.991  1.00 92.77           H  
ATOM   3011 HG23 ILE A 190     -18.324   8.889   7.013  1.00 92.77           H  
ATOM   3012  CD1 ILE A 190     -16.024   8.334   4.513  1.00 92.77           C  
ATOM   3013 HD11 ILE A 190     -15.522   8.804   3.667  1.00 92.77           H  
ATOM   3014 HD12 ILE A 190     -17.083   8.221   4.282  1.00 92.77           H  
ATOM   3015 HD13 ILE A 190     -15.580   7.356   4.697  1.00 92.77           H  
ATOM   3016  N   PRO A 191     -17.155   9.343  10.401  1.00 91.14           N  
ATOM   3017  CA  PRO A 191     -17.583   8.707  11.638  1.00 91.14           C  
ATOM   3018  HA  PRO A 191     -16.713   8.550  12.275  1.00 91.14           H  
ATOM   3019  C   PRO A 191     -18.257   7.370  11.333  1.00 91.14           C  
ATOM   3020  CB  PRO A 191     -18.543   9.688  12.323  1.00 91.14           C  
ATOM   3021  HB2 PRO A 191     -18.390   9.708  13.402  1.00 91.14           H  
ATOM   3022  HB3 PRO A 191     -19.578   9.434  12.094  1.00 91.14           H  
ATOM   3023  O   PRO A 191     -19.164   7.308  10.498  1.00 91.14           O  
ATOM   3024  CG  PRO A 191     -18.203  11.031  11.682  1.00 91.14           C  
ATOM   3025  HG2 PRO A 191     -19.056  11.710  11.685  1.00 91.14           H  
ATOM   3026  HG3 PRO A 191     -17.354  11.479  12.198  1.00 91.14           H  
ATOM   3027  CD  PRO A 191     -17.791  10.642  10.266  1.00 91.14           C  
ATOM   3028  HD2 PRO A 191     -18.671  10.546   9.630  1.00 91.14           H  
ATOM   3029  HD3 PRO A 191     -17.112  11.396   9.867  1.00 91.14           H  
ATOM   3030  N   VAL A 192     -17.825   6.325  12.032  1.00 87.26           N  
ATOM   3031  H   VAL A 192     -17.095   6.466  12.715  1.00 87.26           H  
ATOM   3032  CA  VAL A 192     -18.387   4.977  11.940  1.00 87.26           C  
ATOM   3033  HA  VAL A 192     -19.174   4.952  11.187  1.00 87.26           H  
ATOM   3034  C   VAL A 192     -18.997   4.640  13.290  1.00 87.26           C  
ATOM   3035  CB  VAL A 192     -17.314   3.947  11.533  1.00 87.26           C  
ATOM   3036  HB  VAL A 192     -16.513   3.945  12.273  1.00 87.26           H  
ATOM   3037  O   VAL A 192     -18.304   4.673  14.306  1.00 87.26           O  
ATOM   3038  CG1 VAL A 192     -17.903   2.533  11.459  1.00 87.26           C  
ATOM   3039 HG11 VAL A 192     -18.161   2.183  12.459  1.00 87.26           H  
ATOM   3040 HG12 VAL A 192     -18.802   2.517  10.843  1.00 87.26           H  
ATOM   3041 HG13 VAL A 192     -17.170   1.842  11.043  1.00 87.26           H  
ATOM   3042  CG2 VAL A 192     -16.700   4.312  10.175  1.00 87.26           C  
ATOM   3043 HG21 VAL A 192     -16.037   3.516   9.836  1.00 87.26           H  
ATOM   3044 HG22 VAL A 192     -17.490   4.464   9.439  1.00 87.26           H  
ATOM   3045 HG23 VAL A 192     -16.116   5.228  10.261  1.00 87.26           H  
ATOM   3046  N   GLN A 193     -20.293   4.335  13.309  1.00 85.79           N  
ATOM   3047  H   GLN A 193     -20.804   4.285  12.440  1.00 85.79           H  
ATOM   3048  CA  GLN A 193     -20.934   3.800  14.505  1.00 85.79           C  
ATOM   3049  HA  GLN A 193     -20.606   4.363  15.379  1.00 85.79           H  
ATOM   3050  C   GLN A 193     -20.499   2.345  14.682  1.00 85.79           C  
ATOM   3051  CB  GLN A 193     -22.459   3.917  14.403  1.00 85.79           C  
ATOM   3052  HB2 GLN A 193     -22.905   3.330  15.206  1.00 85.79           H  
ATOM   3053  HB3 GLN A 193     -22.793   3.504  13.452  1.00 85.79           H  
ATOM   3054  O   GLN A 193     -20.728   1.508  13.808  1.00 85.79           O  
ATOM   3055  CG  GLN A 193     -22.942   5.370  14.543  1.00 85.79           C  
ATOM   3056  HG2 GLN A 193     -22.525   5.977  13.739  1.00 85.79           H  
ATOM   3057  HG3 GLN A 193     -22.596   5.771  15.495  1.00 85.79           H  
ATOM   3058  CD  GLN A 193     -24.464   5.483  14.494  1.00 85.79           C  
ATOM   3059  NE2 GLN A 193     -25.023   6.631  14.805  1.00 85.79           N  
ATOM   3060 HE21 GLN A 193     -26.033   6.628  14.799  1.00 85.79           H  
ATOM   3061 HE22 GLN A 193     -24.483   7.406  15.162  1.00 85.79           H  
ATOM   3062  OE1 GLN A 193     -25.179   4.557  14.158  1.00 85.79           O  
ATOM   3063  N   GLN A 194     -19.862   2.046  15.811  1.00 80.78           N  
ATOM   3064  H   GLN A 194     -19.710   2.768  16.500  1.00 80.78           H  
ATOM   3065  CA  GLN A 194     -19.506   0.679  16.171  1.00 80.78           C  
ATOM   3066  HA  GLN A 194     -19.072   0.174  15.308  1.00 80.78           H  
ATOM   3067  C   GLN A 194     -20.788  -0.063  16.568  1.00 80.78           C  
ATOM   3068  CB  GLN A 194     -18.461   0.693  17.297  1.00 80.78           C  
ATOM   3069  HB2 GLN A 194     -18.299  -0.329  17.638  1.00 80.78           H  
ATOM   3070  HB3 GLN A 194     -18.836   1.281  18.135  1.00 80.78           H  
ATOM   3071  O   GLN A 194     -21.324   0.152  17.648  1.00 80.78           O  
ATOM   3072  CG  GLN A 194     -17.116   1.270  16.822  1.00 80.78           C  
ATOM   3073  HG2 GLN A 194     -17.248   2.296  16.480  1.00 80.78           H  
ATOM   3074  HG3 GLN A 194     -16.756   0.673  15.984  1.00 80.78           H  
ATOM   3075  CD  GLN A 194     -16.052   1.270  17.915  1.00 80.78           C  
ATOM   3076  NE2 GLN A 194     -14.786   1.245  17.561  1.00 80.78           N  
ATOM   3077 HE21 GLN A 194     -14.135   1.234  18.333  1.00 80.78           H  
ATOM   3078 HE22 GLN A 194     -14.524   1.188  16.588  1.00 80.78           H  
ATOM   3079  OE1 GLN A 194     -16.316   1.309  19.101  1.00 80.78           O  
ATOM   3080  N   SER A 195     -21.301  -0.902  15.669  1.00 78.45           N  
ATOM   3081  H   SER A 195     -20.840  -0.993  14.775  1.00 78.45           H  
ATOM   3082  CA  SER A 195     -22.451  -1.780  15.920  1.00 78.45           C  
ATOM   3083  HA  SER A 195     -22.684  -1.794  16.985  1.00 78.45           H  
ATOM   3084  C   SER A 195     -22.076  -3.203  15.504  1.00 78.45           C  
ATOM   3085  CB  SER A 195     -23.717  -1.269  15.213  1.00 78.45           C  
ATOM   3086  HB2 SER A 195     -24.088  -0.402  15.760  1.00 78.45           H  
ATOM   3087  HB3 SER A 195     -24.484  -2.043  15.241  1.00 78.45           H  
ATOM   3088  O   SER A 195     -22.191  -3.537  14.331  1.00 78.45           O  
ATOM   3089  OG  SER A 195     -23.489  -0.882  13.869  1.00 78.45           O  
ATOM   3090  HG  SER A 195     -22.736  -0.287  13.850  1.00 78.45           H  
ATOM   3091  N   PRO A 196     -21.507  -4.020  16.406  1.00 77.86           N  
ATOM   3092  CA  PRO A 196     -21.082  -5.373  16.066  1.00 77.86           C  
ATOM   3093  HA  PRO A 196     -20.710  -5.395  15.042  1.00 77.86           H  
ATOM   3094  C   PRO A 196     -22.230  -6.392  16.246  1.00 77.86           C  
ATOM   3095  CB  PRO A 196     -19.898  -5.637  17.000  1.00 77.86           C  
ATOM   3096  HB2 PRO A 196     -19.767  -6.698  17.215  1.00 77.86           H  
ATOM   3097  HB3 PRO A 196     -18.996  -5.221  16.552  1.00 77.86           H  
ATOM   3098  O   PRO A 196     -22.765  -6.479  17.352  1.00 77.86           O  
ATOM   3099  CG  PRO A 196     -20.227  -4.833  18.258  1.00 77.86           C  
ATOM   3100  HG2 PRO A 196     -19.325  -4.513  18.778  1.00 77.86           H  
ATOM   3101  HG3 PRO A 196     -20.855  -5.428  18.922  1.00 77.86           H  
ATOM   3102  CD  PRO A 196     -21.026  -3.641  17.731  1.00 77.86           C  
ATOM   3103  HD2 PRO A 196     -21.858  -3.423  18.401  1.00 77.86           H  
ATOM   3104  HD3 PRO A 196     -20.370  -2.774  17.651  1.00 77.86           H  
ATOM   3105  N   PRO A 197     -22.584  -7.207  15.227  1.00 82.90           N  
ATOM   3106  CA  PRO A 197     -22.192  -7.121  13.814  1.00 82.90           C  
ATOM   3107  HA  PRO A 197     -21.128  -6.901  13.724  1.00 82.90           H  
ATOM   3108  C   PRO A 197     -23.027  -6.075  13.041  1.00 82.90           C  
ATOM   3109  CB  PRO A 197     -22.436  -8.527  13.261  1.00 82.90           C  
ATOM   3110  HB2 PRO A 197     -21.580  -9.161  13.492  1.00 82.90           H  
ATOM   3111  HB3 PRO A 197     -22.628  -8.523  12.188  1.00 82.90           H  
ATOM   3112  O   PRO A 197     -24.230  -5.957  13.287  1.00 82.90           O  
ATOM   3113  CG  PRO A 197     -23.652  -9.008  14.054  1.00 82.90           C  
ATOM   3114  HG2 PRO A 197     -24.566  -8.644  13.585  1.00 82.90           H  
ATOM   3115  HG3 PRO A 197     -23.676 -10.095  14.136  1.00 82.90           H  
ATOM   3116  CD  PRO A 197     -23.477  -8.344  15.421  1.00 82.90           C  
ATOM   3117  HD2 PRO A 197     -24.443  -8.017  15.808  1.00 82.90           H  
ATOM   3118  HD3 PRO A 197     -23.019  -9.047  16.117  1.00 82.90           H  
ATOM   3119  N   PRO A 198     -22.441  -5.341  12.075  1.00 82.91           N  
ATOM   3120  CA  PRO A 198     -23.189  -4.351  11.308  1.00 82.91           C  
ATOM   3121  HA  PRO A 198     -23.774  -3.726  11.982  1.00 82.91           H  
ATOM   3122  C   PRO A 198     -24.130  -5.045  10.320  1.00 82.91           C  
ATOM   3123  CB  PRO A 198     -22.133  -3.489  10.613  1.00 82.91           C  
ATOM   3124  HB2 PRO A 198     -21.835  -2.681  11.281  1.00 82.91           H  
ATOM   3125  HB3 PRO A 198     -22.488  -3.086   9.665  1.00 82.91           H  
ATOM   3126  O   PRO A 198     -23.761  -6.030   9.675  1.00 82.91           O  
ATOM   3127  CG  PRO A 198     -20.963  -4.459  10.430  1.00 82.91           C  
ATOM   3128  HG2 PRO A 198     -21.125  -5.068   9.542  1.00 82.91           H  
ATOM   3129  HG3 PRO A 198     -20.009  -3.935  10.366  1.00 82.91           H  
ATOM   3130  CD  PRO A 198     -21.040  -5.341  11.679  1.00 82.91           C  
ATOM   3131  HD2 PRO A 198     -20.441  -4.903  12.477  1.00 82.91           H  
ATOM   3132  HD3 PRO A 198     -20.691  -6.348  11.450  1.00 82.91           H  
ATOM   3133  N   SER A 199     -25.338  -4.512  10.147  1.00 88.59           N  
ATOM   3134  H   SER A 199     -25.587  -3.699  10.692  1.00 88.59           H  
ATOM   3135  CA  SER A 199     -26.265  -5.006   9.131  1.00 88.59           C  
ATOM   3136  HA  SER A 199     -26.335  -6.084   9.274  1.00 88.59           H  
ATOM   3137  C   SER A 199     -25.727  -4.723   7.719  1.00 88.59           C  
ATOM   3138  CB  SER A 199     -27.671  -4.429   9.331  1.00 88.59           C  
ATOM   3139  HB2 SER A 199     -27.917  -4.451  10.393  1.00 88.59           H  
ATOM   3140  HB3 SER A 199     -28.389  -5.054   8.801  1.00 88.59           H  
ATOM   3141  O   SER A 199     -25.023  -3.727   7.512  1.00 88.59           O  
ATOM   3142  OG  SER A 199     -27.783  -3.105   8.843  1.00 88.59           O  
ATOM   3143  HG  SER A 199     -28.377  -2.639   9.436  1.00 88.59           H  
ATOM   3144  N   PRO A 200     -26.082  -5.535   6.704  1.00 86.18           N  
ATOM   3145  CA  PRO A 200     -25.710  -5.256   5.317  1.00 86.18           C  
ATOM   3146  HA  PRO A 200     -24.634  -5.398   5.213  1.00 86.18           H  
ATOM   3147  C   PRO A 200     -26.065  -3.828   4.873  1.00 86.18           C  
ATOM   3148  CB  PRO A 200     -26.445  -6.315   4.489  1.00 86.18           C  
ATOM   3149  HB2 PRO A 200     -27.445  -5.967   4.232  1.00 86.18           H  
ATOM   3150  HB3 PRO A 200     -25.890  -6.579   3.588  1.00 86.18           H  
ATOM   3151  O   PRO A 200     -25.253  -3.177   4.222  1.00 86.18           O  
ATOM   3152  CG  PRO A 200     -26.554  -7.496   5.454  1.00 86.18           C  
ATOM   3153  HG2 PRO A 200     -25.614  -8.048   5.468  1.00 86.18           H  
ATOM   3154  HG3 PRO A 200     -27.383  -8.156   5.197  1.00 86.18           H  
ATOM   3155  CD  PRO A 200     -26.770  -6.816   6.805  1.00 86.18           C  
ATOM   3156  HD2 PRO A 200     -26.354  -7.436   7.599  1.00 86.18           H  
ATOM   3157  HD3 PRO A 200     -27.834  -6.648   6.969  1.00 86.18           H  
ATOM   3158  N   ALA A 201     -27.218  -3.308   5.311  1.00 91.10           N  
ATOM   3159  H   ALA A 201     -27.817  -3.884   5.885  1.00 91.10           H  
ATOM   3160  CA  ALA A 201     -27.664  -1.945   5.020  1.00 91.10           C  
ATOM   3161  HA  ALA A 201     -27.630  -1.790   3.942  1.00 91.10           H  
ATOM   3162  C   ALA A 201     -26.779  -0.865   5.672  1.00 91.10           C  
ATOM   3163  CB  ALA A 201     -29.120  -1.814   5.484  1.00 91.10           C  
ATOM   3164  HB1 ALA A 201     -29.489  -0.817   5.245  1.00 91.10           H  
ATOM   3165  HB2 ALA A 201     -29.192  -1.971   6.560  1.00 91.10           H  
ATOM   3166  HB3 ALA A 201     -29.741  -2.547   4.968  1.00 91.10           H  
ATOM   3167  O   ALA A 201     -26.513   0.169   5.056  1.00 91.10           O  
ATOM   3168  N   GLN A 202     -26.287  -1.093   6.897  1.00 88.23           N  
ATOM   3169  H   GLN A 202     -26.507  -1.965   7.357  1.00 88.23           H  
ATOM   3170  CA  GLN A 202     -25.330  -0.188   7.545  1.00 88.23           C  
ATOM   3171  HA  GLN A 202     -25.728   0.827   7.534  1.00 88.23           H  
ATOM   3172  C   GLN A 202     -23.996  -0.164   6.794  1.00 88.23           C  
ATOM   3173  CB  GLN A 202     -25.083  -0.612   8.998  1.00 88.23           C  
ATOM   3174  HB2 GLN A 202     -24.205  -0.088   9.375  1.00 88.23           H  
ATOM   3175  HB3 GLN A 202     -24.870  -1.681   9.031  1.00 88.23           H  
ATOM   3176  O   GLN A 202     -23.434   0.911   6.572  1.00 88.23           O  
ATOM   3177  CG  GLN A 202     -26.256  -0.288   9.932  1.00 88.23           C  
ATOM   3178  HG2 GLN A 202     -27.189  -0.684   9.530  1.00 88.23           H  
ATOM   3179  HG3 GLN A 202     -26.356   0.794  10.015  1.00 88.23           H  
ATOM   3180  CD  GLN A 202     -26.020  -0.893  11.310  1.00 88.23           C  
ATOM   3181  NE2 GLN A 202     -26.017  -0.116  12.366  1.00 88.23           N  
ATOM   3182 HE21 GLN A 202     -25.654  -0.555  13.200  1.00 88.23           H  
ATOM   3183 HE22 GLN A 202     -26.174   0.879  12.303  1.00 88.23           H  
ATOM   3184  OE1 GLN A 202     -25.804  -2.081  11.454  1.00 88.23           O  
ATOM   3185  N   VAL A 203     -23.514  -1.335   6.366  1.00 86.77           N  
ATOM   3186  H   VAL A 203     -24.027  -2.174   6.594  1.00 86.77           H  
ATOM   3187  CA  VAL A 203     -22.293  -1.446   5.560  1.00 86.77           C  
ATOM   3188  HA  VAL A 203     -21.485  -0.942   6.089  1.00 86.77           H  
ATOM   3189  C   VAL A 203     -22.464  -0.727   4.218  1.00 86.77           C  
ATOM   3190  CB  VAL A 203     -21.892  -2.920   5.371  1.00 86.77           C  
ATOM   3191  HB  VAL A 203     -22.691  -3.458   4.862  1.00 86.77           H  
ATOM   3192  O   VAL A 203     -21.583   0.036   3.832  1.00 86.77           O  
ATOM   3193  CG1 VAL A 203     -20.620  -3.036   4.535  1.00 86.77           C  
ATOM   3194 HG11 VAL A 203     -20.356  -4.086   4.414  1.00 86.77           H  
ATOM   3195 HG12 VAL A 203     -19.799  -2.510   5.022  1.00 86.77           H  
ATOM   3196 HG13 VAL A 203     -20.789  -2.591   3.554  1.00 86.77           H  
ATOM   3197  CG2 VAL A 203     -21.601  -3.614   6.709  1.00 86.77           C  
ATOM   3198 HG21 VAL A 203     -20.813  -3.086   7.246  1.00 86.77           H  
ATOM   3199 HG22 VAL A 203     -22.499  -3.633   7.326  1.00 86.77           H  
ATOM   3200 HG23 VAL A 203     -21.294  -4.645   6.537  1.00 86.77           H  
ATOM   3201  N   ASP A 204     -23.603  -0.896   3.543  1.00 88.80           N  
ATOM   3202  H   ASP A 204     -24.273  -1.570   3.885  1.00 88.80           H  
ATOM   3203  CA  ASP A 204     -23.894  -0.230   2.264  1.00 88.80           C  
ATOM   3204  HA  ASP A 204     -23.063  -0.404   1.581  1.00 88.80           H  
ATOM   3205  C   ASP A 204     -24.005   1.289   2.399  1.00 88.80           C  
ATOM   3206  CB  ASP A 204     -25.176  -0.821   1.646  1.00 88.80           C  
ATOM   3207  HB2 ASP A 204     -25.497  -0.186   0.821  1.00 88.80           H  
ATOM   3208  HB3 ASP A 204     -25.972  -0.847   2.390  1.00 88.80           H  
ATOM   3209  O   ASP A 204     -23.440   2.031   1.596  1.00 88.80           O  
ATOM   3210  CG  ASP A 204     -24.917  -2.221   1.095  1.00 88.80           C  
ATOM   3211  OD1 ASP A 204     -23.772  -2.479   0.670  1.00 88.80           O  
ATOM   3212  OD2 ASP A 204     -25.793  -3.113   1.117  1.00 88.80           O  
ATOM   3213  N   THR A 205     -24.660   1.767   3.457  1.00 91.97           N  
ATOM   3214  H   THR A 205     -25.125   1.106   4.064  1.00 91.97           H  
ATOM   3215  CA  THR A 205     -24.766   3.203   3.750  1.00 91.97           C  
ATOM   3216  HA  THR A 205     -25.222   3.707   2.898  1.00 91.97           H  
ATOM   3217  C   THR A 205     -23.388   3.821   3.987  1.00 91.97           C  
ATOM   3218  CB  THR A 205     -25.648   3.430   4.985  1.00 91.97           C  
ATOM   3219  HB  THR A 205     -25.213   2.914   5.841  1.00 91.97           H  
ATOM   3220  O   THR A 205     -23.074   4.897   3.469  1.00 91.97           O  
ATOM   3221  CG2 THR A 205     -25.813   4.910   5.332  1.00 91.97           C  
ATOM   3222 HG21 THR A 205     -24.862   5.338   5.647  1.00 91.97           H  
ATOM   3223 HG22 THR A 205     -26.190   5.452   4.464  1.00 91.97           H  
ATOM   3224 HG23 THR A 205     -26.527   5.009   6.149  1.00 91.97           H  
ATOM   3225  OG1 THR A 205     -26.938   2.918   4.760  1.00 91.97           O  
ATOM   3226  HG1 THR A 205     -26.888   1.960   4.776  1.00 91.97           H  
ATOM   3227  N   LEU A 206     -22.535   3.140   4.757  1.00 89.65           N  
ATOM   3228  H   LEU A 206     -22.833   2.259   5.152  1.00 89.65           H  
ATOM   3229  CA  LEU A 206     -21.179   3.605   5.025  1.00 89.65           C  
ATOM   3230  HA  LEU A 206     -21.240   4.651   5.326  1.00 89.65           H  
ATOM   3231  C   LEU A 206     -20.294   3.548   3.774  1.00 89.65           C  
ATOM   3232  CB  LEU A 206     -20.616   2.795   6.193  1.00 89.65           C  
ATOM   3233  HB2 LEU A 206     -21.271   2.942   7.051  1.00 89.65           H  
ATOM   3234  HB3 LEU A 206     -20.638   1.738   5.929  1.00 89.65           H  
ATOM   3235  O   LEU A 206     -19.558   4.500   3.522  1.00 89.65           O  
ATOM   3236  CG  LEU A 206     -19.178   3.167   6.594  1.00 89.65           C  
ATOM   3237  HG  LEU A 206     -18.483   2.819   5.830  1.00 89.65           H  
ATOM   3238  CD1 LEU A 206     -18.963   4.662   6.852  1.00 89.65           C  
ATOM   3239 HD11 LEU A 206     -19.096   5.220   5.925  1.00 89.65           H  
ATOM   3240 HD12 LEU A 206     -19.664   5.025   7.603  1.00 89.65           H  
ATOM   3241 HD13 LEU A 206     -17.938   4.823   7.186  1.00 89.65           H  
ATOM   3242  CD2 LEU A 206     -18.879   2.461   7.905  1.00 89.65           C  
ATOM   3243 HD21 LEU A 206     -19.281   3.039   8.738  1.00 89.65           H  
ATOM   3244 HD22 LEU A 206     -17.804   2.323   8.023  1.00 89.65           H  
ATOM   3245 HD23 LEU A 206     -19.404   1.506   7.913  1.00 89.65           H  
ATOM   3246  N   GLN A 207     -20.415   2.499   2.959  1.00 89.54           N  
ATOM   3247  H   GLN A 207     -21.015   1.736   3.237  1.00 89.54           H  
ATOM   3248  CA  GLN A 207     -19.723   2.389   1.676  1.00 89.54           C  
ATOM   3249  HA  GLN A 207     -18.650   2.451   1.854  1.00 89.54           H  
ATOM   3250  C   GLN A 207     -20.121   3.526   0.725  1.00 89.54           C  
ATOM   3251  CB  GLN A 207     -20.048   1.021   1.053  1.00 89.54           C  
ATOM   3252  HB2 GLN A 207     -19.798   0.230   1.760  1.00 89.54           H  
ATOM   3253  HB3 GLN A 207     -21.118   0.963   0.855  1.00 89.54           H  
ATOM   3254  O   GLN A 207     -19.255   4.171   0.139  1.00 89.54           O  
ATOM   3255  CG  GLN A 207     -19.299   0.771  -0.265  1.00 89.54           C  
ATOM   3256  HG2 GLN A 207     -19.684  -0.145  -0.711  1.00 89.54           H  
ATOM   3257  HG3 GLN A 207     -19.489   1.581  -0.970  1.00 89.54           H  
ATOM   3258  CD  GLN A 207     -17.797   0.600  -0.082  1.00 89.54           C  
ATOM   3259  NE2 GLN A 207     -17.035   0.645  -1.143  1.00 89.54           N  
ATOM   3260 HE21 GLN A 207     -17.436   0.665  -2.070  1.00 89.54           H  
ATOM   3261 HE22 GLN A 207     -16.108   0.271  -1.000  1.00 89.54           H  
ATOM   3262  OE1 GLN A 207     -17.288   0.345   0.997  1.00 89.54           O  
ATOM   3263  N   ALA A 208     -21.417   3.823   0.597  1.00 92.81           N  
ATOM   3264  H   ALA A 208     -22.099   3.239   1.060  1.00 92.81           H  
ATOM   3265  CA  ALA A 208     -21.900   4.923  -0.236  1.00 92.81           C  
ATOM   3266  HA  ALA A 208     -21.557   4.769  -1.259  1.00 92.81           H  
ATOM   3267  C   ALA A 208     -21.348   6.275   0.245  1.00 92.81           C  
ATOM   3268  CB  ALA A 208     -23.432   4.901  -0.226  1.00 92.81           C  
ATOM   3269  HB1 ALA A 208     -23.816   5.699  -0.861  1.00 92.81           H  
ATOM   3270  HB2 ALA A 208     -23.789   3.945  -0.608  1.00 92.81           H  
ATOM   3271  HB3 ALA A 208     -23.808   5.036   0.789  1.00 92.81           H  
ATOM   3272  O   ALA A 208     -20.869   7.081  -0.556  1.00 92.81           O  
ATOM   3273  N   ARG A 209     -21.332   6.498   1.567  1.00 93.33           N  
ATOM   3274  H   ARG A 209     -21.765   5.807   2.162  1.00 93.33           H  
ATOM   3275  CA  ARG A 209     -20.733   7.695   2.173  1.00 93.33           C  
ATOM   3276  HA  ARG A 209     -21.184   8.570   1.706  1.00 93.33           H  
ATOM   3277  C   ARG A 209     -19.231   7.782   1.902  1.00 93.33           C  
ATOM   3278  CB  ARG A 209     -21.043   7.700   3.674  1.00 93.33           C  
ATOM   3279  HB2 ARG A 209     -22.118   7.570   3.806  1.00 93.33           H  
ATOM   3280  HB3 ARG A 209     -20.536   6.865   4.158  1.00 93.33           H  
ATOM   3281  O   ARG A 209     -18.739   8.866   1.597  1.00 93.33           O  
ATOM   3282  CG  ARG A 209     -20.620   9.013   4.341  1.00 93.33           C  
ATOM   3283  HG2 ARG A 209     -21.115   9.845   3.839  1.00 93.33           H  
ATOM   3284  HG3 ARG A 209     -19.540   9.140   4.269  1.00 93.33           H  
ATOM   3285  CD  ARG A 209     -21.026   8.989   5.815  1.00 93.33           C  
ATOM   3286  HD2 ARG A 209     -20.480   8.188   6.313  1.00 93.33           H  
ATOM   3287  HD3 ARG A 209     -22.092   8.771   5.879  1.00 93.33           H  
ATOM   3288  NE  ARG A 209     -20.760  10.283   6.470  1.00 93.33           N  
ATOM   3289  HE  ARG A 209     -20.620  11.073   5.856  1.00 93.33           H  
ATOM   3290  NH1 ARG A 209     -21.069   9.570   8.631  1.00 93.33           N  
ATOM   3291 HH11 ARG A 209     -21.147   8.617   8.304  1.00 93.33           H  
ATOM   3292 HH12 ARG A 209     -21.140   9.747   9.623  1.00 93.33           H  
ATOM   3293  NH2 ARG A 209     -20.711  11.735   8.225  1.00 93.33           N  
ATOM   3294 HH21 ARG A 209     -20.696  12.512   7.580  1.00 93.33           H  
ATOM   3295 HH22 ARG A 209     -20.864  11.907   9.208  1.00 93.33           H  
ATOM   3296  CZ  ARG A 209     -20.845  10.520   7.767  1.00 93.33           C  
ATOM   3297  N   TYR A 210     -18.516   6.665   2.007  1.00 91.74           N  
ATOM   3298  H   TYR A 210     -18.992   5.819   2.287  1.00 91.74           H  
ATOM   3299  CA  TYR A 210     -17.092   6.573   1.703  1.00 91.74           C  
ATOM   3300  HA  TYR A 210     -16.533   7.273   2.324  1.00 91.74           H  
ATOM   3301  C   TYR A 210     -16.790   6.963   0.260  1.00 91.74           C  
ATOM   3302  CB  TYR A 210     -16.595   5.157   2.007  1.00 91.74           C  
ATOM   3303  HB2 TYR A 210     -16.726   4.950   3.069  1.00 91.74           H  
ATOM   3304  HB3 TYR A 210     -17.178   4.421   1.453  1.00 91.74           H  
ATOM   3305  O   TYR A 210     -16.017   7.887   0.012  1.00 91.74           O  
ATOM   3306  CG  TYR A 210     -15.142   4.983   1.649  1.00 91.74           C  
ATOM   3307  CD1 TYR A 210     -14.752   4.378   0.439  1.00 91.74           C  
ATOM   3308  HD1 TYR A 210     -15.492   4.000  -0.251  1.00 91.74           H  
ATOM   3309  CD2 TYR A 210     -14.173   5.493   2.520  1.00 91.74           C  
ATOM   3310  HD2 TYR A 210     -14.473   5.963   3.445  1.00 91.74           H  
ATOM   3311  CE1 TYR A 210     -13.381   4.281   0.130  1.00 91.74           C  
ATOM   3312  HE1 TYR A 210     -13.033   3.880  -0.810  1.00 91.74           H  
ATOM   3313  CE2 TYR A 210     -12.812   5.335   2.233  1.00 91.74           C  
ATOM   3314  HE2 TYR A 210     -12.058   5.655   2.937  1.00 91.74           H  
ATOM   3315  OH  TYR A 210     -11.086   4.599   0.798  1.00 91.74           O  
ATOM   3316  HH  TYR A 210     -10.898   4.009   0.065  1.00 91.74           H  
ATOM   3317  CZ  TYR A 210     -12.410   4.723   1.042  1.00 91.74           C  
ATOM   3318  N   VAL A 211     -17.470   6.318  -0.683  1.00 92.42           N  
ATOM   3319  H   VAL A 211     -18.099   5.584  -0.389  1.00 92.42           H  
ATOM   3320  CA  VAL A 211     -17.321   6.562  -2.117  1.00 92.42           C  
ATOM   3321  HA  VAL A 211     -16.282   6.394  -2.401  1.00 92.42           H  
ATOM   3322  C   VAL A 211     -17.658   8.012  -2.476  1.00 92.42           C  
ATOM   3323  CB  VAL A 211     -18.206   5.559  -2.872  1.00 92.42           C  
ATOM   3324  HB  VAL A 211     -19.210   5.566  -2.448  1.00 92.42           H  
ATOM   3325  O   VAL A 211     -16.918   8.644  -3.231  1.00 92.42           O  
ATOM   3326  CG1 VAL A 211     -18.312   5.889  -4.352  1.00 92.42           C  
ATOM   3327 HG11 VAL A 211     -18.900   5.114  -4.844  1.00 92.42           H  
ATOM   3328 HG12 VAL A 211     -18.824   6.839  -4.504  1.00 92.42           H  
ATOM   3329 HG13 VAL A 211     -17.312   5.938  -4.784  1.00 92.42           H  
ATOM   3330  CG2 VAL A 211     -17.629   4.138  -2.770  1.00 92.42           C  
ATOM   3331 HG21 VAL A 211     -17.534   3.835  -1.728  1.00 92.42           H  
ATOM   3332 HG22 VAL A 211     -16.644   4.100  -3.235  1.00 92.42           H  
ATOM   3333 HG23 VAL A 211     -18.293   3.432  -3.270  1.00 92.42           H  
ATOM   3334  N   GLY A 212     -18.725   8.571  -1.897  1.00 95.08           N  
ATOM   3335  H   GLY A 212     -19.328   7.992  -1.330  1.00 95.08           H  
ATOM   3336  CA  GLY A 212     -19.087   9.977  -2.085  1.00 95.08           C  
ATOM   3337  HA2 GLY A 212     -19.261  10.169  -3.143  1.00 95.08           H  
ATOM   3338  HA3 GLY A 212     -20.007  10.182  -1.537  1.00 95.08           H  
ATOM   3339  C   GLY A 212     -18.003  10.936  -1.586  1.00 95.08           C  
ATOM   3340  O   GLY A 212     -17.622  11.856  -2.305  1.00 95.08           O  
ATOM   3341  N   ARG A 213     -17.444  10.694  -0.391  1.00 94.55           N  
ATOM   3342  H   ARG A 213     -17.770   9.893   0.130  1.00 94.55           H  
ATOM   3343  CA  ARG A 213     -16.347  11.507   0.167  1.00 94.55           C  
ATOM   3344  HA  ARG A 213     -16.617  12.561   0.104  1.00 94.55           H  
ATOM   3345  C   ARG A 213     -15.055  11.394  -0.630  1.00 94.55           C  
ATOM   3346  CB  ARG A 213     -16.073  11.103   1.623  1.00 94.55           C  
ATOM   3347  HB2 ARG A 213     -15.991  10.017   1.685  1.00 94.55           H  
ATOM   3348  HB3 ARG A 213     -15.115  11.520   1.931  1.00 94.55           H  
ATOM   3349  O   ARG A 213     -14.379  12.401  -0.805  1.00 94.55           O  
ATOM   3350  CG  ARG A 213     -17.138  11.583   2.613  1.00 94.55           C  
ATOM   3351  HG2 ARG A 213     -16.833  11.261   3.608  1.00 94.55           H  
ATOM   3352  HG3 ARG A 213     -18.106  11.140   2.382  1.00 94.55           H  
ATOM   3353  CD  ARG A 213     -17.276  13.107   2.591  1.00 94.55           C  
ATOM   3354  HD2 ARG A 213     -17.899  13.394   1.744  1.00 94.55           H  
ATOM   3355  HD3 ARG A 213     -16.291  13.554   2.458  1.00 94.55           H  
ATOM   3356  NE  ARG A 213     -17.855  13.607   3.846  1.00 94.55           N  
ATOM   3357  HE  ARG A 213     -17.841  12.976   4.635  1.00 94.55           H  
ATOM   3358  NH1 ARG A 213     -18.212  15.763   3.123  1.00 94.55           N  
ATOM   3359 HH11 ARG A 213     -18.517  16.712   3.284  1.00 94.55           H  
ATOM   3360 HH12 ARG A 213     -17.928  15.534   2.181  1.00 94.55           H  
ATOM   3361  NH2 ARG A 213     -18.648  15.214   5.241  1.00 94.55           N  
ATOM   3362 HH21 ARG A 213     -18.916  16.178   5.374  1.00 94.55           H  
ATOM   3363 HH22 ARG A 213     -18.478  14.615   6.037  1.00 94.55           H  
ATOM   3364  CZ  ARG A 213     -18.238  14.852   4.056  1.00 94.55           C  
ATOM   3365  N   LEU A 214     -14.720  10.203  -1.113  1.00 93.60           N  
ATOM   3366  H   LEU A 214     -15.289   9.406  -0.866  1.00 93.60           H  
ATOM   3367  CA  LEU A 214     -13.549   9.988  -1.956  1.00 93.60           C  
ATOM   3368  HA  LEU A 214     -12.671  10.385  -1.447  1.00 93.60           H  
ATOM   3369  C   LEU A 214     -13.686  10.715  -3.298  1.00 93.60           C  
ATOM   3370  CB  LEU A 214     -13.384   8.478  -2.153  1.00 93.60           C  
ATOM   3371  HB2 LEU A 214     -13.248   8.004  -1.181  1.00 93.60           H  
ATOM   3372  HB3 LEU A 214     -14.300   8.084  -2.594  1.00 93.60           H  
ATOM   3373  O   LEU A 214     -12.747  11.376  -3.731  1.00 93.60           O  
ATOM   3374  CG  LEU A 214     -12.204   8.109  -3.065  1.00 93.60           C  
ATOM   3375  HG  LEU A 214     -12.266   8.645  -4.012  1.00 93.60           H  
ATOM   3376  CD1 LEU A 214     -10.848   8.397  -2.424  1.00 93.60           C  
ATOM   3377 HD11 LEU A 214     -10.722   7.771  -1.540  1.00 93.60           H  
ATOM   3378 HD12 LEU A 214     -10.768   9.451  -2.155  1.00 93.60           H  
ATOM   3379 HD13 LEU A 214     -10.053   8.169  -3.134  1.00 93.60           H  
ATOM   3380  CD2 LEU A 214     -12.313   6.624  -3.366  1.00 93.60           C  
ATOM   3381 HD21 LEU A 214     -12.496   6.061  -2.450  1.00 93.60           H  
ATOM   3382 HD22 LEU A 214     -13.149   6.460  -4.046  1.00 93.60           H  
ATOM   3383 HD23 LEU A 214     -11.388   6.288  -3.834  1.00 93.60           H  
ATOM   3384  N   THR A 215     -14.863  10.619  -3.925  1.00 95.85           N  
ATOM   3385  H   THR A 215     -15.578  10.038  -3.513  1.00 95.85           H  
ATOM   3386  CA  THR A 215     -15.168  11.325  -5.178  1.00 95.85           C  
ATOM   3387  HA  THR A 215     -14.425  11.058  -5.929  1.00 95.85           H  
ATOM   3388  C   THR A 215     -15.074  12.831  -4.964  1.00 95.85           C  
ATOM   3389  CB  THR A 215     -16.550  10.941  -5.727  1.00 95.85           C  
ATOM   3390  HB  THR A 215     -17.325  11.294  -5.048  1.00 95.85           H  
ATOM   3391  O   THR A 215     -14.333  13.495  -5.673  1.00 95.85           O  
ATOM   3392  CG2 THR A 215     -16.801  11.526  -7.116  1.00 95.85           C  
ATOM   3393 HG21 THR A 215     -16.022  11.202  -7.806  1.00 95.85           H  
ATOM   3394 HG22 THR A 215     -16.809  12.615  -7.078  1.00 95.85           H  
ATOM   3395 HG23 THR A 215     -17.768  11.185  -7.487  1.00 95.85           H  
ATOM   3396  OG1 THR A 215     -16.650   9.536  -5.834  1.00 95.85           O  
ATOM   3397  HG1 THR A 215     -16.740   9.187  -4.944  1.00 95.85           H  
ATOM   3398  N   GLN A 216     -15.716  13.356  -3.916  1.00 96.65           N  
ATOM   3399  H   GLN A 216     -16.314  12.760  -3.361  1.00 96.65           H  
ATOM   3400  CA  GLN A 216     -15.609  14.764  -3.532  1.00 96.65           C  
ATOM   3401  HA  GLN A 216     -16.029  15.377  -4.330  1.00 96.65           H  
ATOM   3402  C   GLN A 216     -14.144  15.200  -3.348  1.00 96.65           C  
ATOM   3403  CB  GLN A 216     -16.433  14.984  -2.250  1.00 96.65           C  
ATOM   3404  HB2 GLN A 216     -17.477  14.738  -2.447  1.00 96.65           H  
ATOM   3405  HB3 GLN A 216     -16.062  14.329  -1.462  1.00 96.65           H  
ATOM   3406  O   GLN A 216     -13.726  16.199  -3.926  1.00 96.65           O  
ATOM   3407  CG  GLN A 216     -16.345  16.435  -1.767  1.00 96.65           C  
ATOM   3408  HG2 GLN A 216     -16.733  17.094  -2.544  1.00 96.65           H  
ATOM   3409  HG3 GLN A 216     -15.299  16.694  -1.602  1.00 96.65           H  
ATOM   3410  CD  GLN A 216     -17.073  16.738  -0.461  1.00 96.65           C  
ATOM   3411  NE2 GLN A 216     -17.038  17.988  -0.068  1.00 96.65           N  
ATOM   3412 HE21 GLN A 216     -17.516  18.295   0.767  1.00 96.65           H  
ATOM   3413 HE22 GLN A 216     -16.392  18.595  -0.552  1.00 96.65           H  
ATOM   3414  OE1 GLN A 216     -17.628  15.895   0.250  1.00 96.65           O  
ATOM   3415  N   LEU A 217     -13.354  14.437  -2.582  1.00 95.92           N  
ATOM   3416  H   LEU A 217     -13.755  13.628  -2.130  1.00 95.92           H  
ATOM   3417  CA  LEU A 217     -11.946  14.749  -2.323  1.00 95.92           C  
ATOM   3418  HA  LEU A 217     -11.904  15.728  -1.847  1.00 95.92           H  
ATOM   3419  C   LEU A 217     -11.133  14.824  -3.622  1.00 95.92           C  
ATOM   3420  CB  LEU A 217     -11.369  13.676  -1.380  1.00 95.92           C  
ATOM   3421  HB2 LEU A 217     -11.351  12.724  -1.911  1.00 95.92           H  
ATOM   3422  HB3 LEU A 217     -12.032  13.567  -0.522  1.00 95.92           H  
ATOM   3423  O   LEU A 217     -10.266  15.686  -3.748  1.00 95.92           O  
ATOM   3424  CG  LEU A 217      -9.951  13.978  -0.861  1.00 95.92           C  
ATOM   3425  HG  LEU A 217      -9.274  14.181  -1.691  1.00 95.92           H  
ATOM   3426  CD1 LEU A 217      -9.957  15.172   0.098  1.00 95.92           C  
ATOM   3427 HD11 LEU A 217     -10.691  15.015   0.888  1.00 95.92           H  
ATOM   3428 HD12 LEU A 217      -8.966  15.302   0.534  1.00 95.92           H  
ATOM   3429 HD13 LEU A 217     -10.214  16.078  -0.449  1.00 95.92           H  
ATOM   3430  CD2 LEU A 217      -9.422  12.759  -0.104  1.00 95.92           C  
ATOM   3431 HD21 LEU A 217      -8.426  12.971   0.285  1.00 95.92           H  
ATOM   3432 HD22 LEU A 217      -9.353  11.911  -0.786  1.00 95.92           H  
ATOM   3433 HD23 LEU A 217     -10.095  12.501   0.714  1.00 95.92           H  
ATOM   3434  N   PHE A 218     -11.419  13.939  -4.578  1.00 96.37           N  
ATOM   3435  H   PHE A 218     -12.154  13.267  -4.409  1.00 96.37           H  
ATOM   3436  CA  PHE A 218     -10.801  13.960  -5.896  1.00 96.37           C  
ATOM   3437  HA  PHE A 218      -9.720  14.040  -5.781  1.00 96.37           H  
ATOM   3438  C   PHE A 218     -11.205  15.189  -6.703  1.00 96.37           C  
ATOM   3439  CB  PHE A 218     -11.121  12.653  -6.621  1.00 96.37           C  
ATOM   3440  HB2 PHE A 218     -10.678  11.830  -6.059  1.00 96.37           H  
ATOM   3441  HB3 PHE A 218     -12.200  12.503  -6.633  1.00 96.37           H  
ATOM   3442  O   PHE A 218     -10.321  15.924  -7.138  1.00 96.37           O  
ATOM   3443  CG  PHE A 218     -10.622  12.617  -8.046  1.00 96.37           C  
ATOM   3444  CD1 PHE A 218     -11.451  13.089  -9.079  1.00 96.37           C  
ATOM   3445  HD1 PHE A 218     -12.435  13.480  -8.870  1.00 96.37           H  
ATOM   3446  CD2 PHE A 218      -9.352  12.092  -8.354  1.00 96.37           C  
ATOM   3447  HD2 PHE A 218      -8.732  11.675  -7.574  1.00 96.37           H  
ATOM   3448  CE1 PHE A 218     -10.994  13.063 -10.401  1.00 96.37           C  
ATOM   3449  HE1 PHE A 218     -11.620  13.462 -11.186  1.00 96.37           H  
ATOM   3450  CE2 PHE A 218      -8.884  12.096  -9.677  1.00 96.37           C  
ATOM   3451  HE2 PHE A 218      -7.895  11.731  -9.909  1.00 96.37           H  
ATOM   3452  CZ  PHE A 218      -9.709  12.592 -10.698  1.00 96.37           C  
ATOM   3453  HZ  PHE A 218      -9.366  12.646 -11.721  1.00 96.37           H  
ATOM   3454  N   GLU A 219     -12.504  15.457  -6.847  1.00 96.84           N  
ATOM   3455  H   GLU A 219     -13.180  14.826  -6.440  1.00 96.84           H  
ATOM   3456  CA  GLU A 219     -13.003  16.589  -7.637  1.00 96.84           C  
ATOM   3457  HA  GLU A 219     -12.655  16.483  -8.664  1.00 96.84           H  
ATOM   3458  C   GLU A 219     -12.466  17.934  -7.110  1.00 96.84           C  
ATOM   3459  CB  GLU A 219     -14.542  16.592  -7.646  1.00 96.84           C  
ATOM   3460  HB2 GLU A 219     -14.885  17.488  -8.163  1.00 96.84           H  
ATOM   3461  HB3 GLU A 219     -14.897  16.654  -6.618  1.00 96.84           H  
ATOM   3462  O   GLU A 219     -12.072  18.796  -7.894  1.00 96.84           O  
ATOM   3463  CG  GLU A 219     -15.199  15.364  -8.309  1.00 96.84           C  
ATOM   3464  HG2 GLU A 219     -14.924  14.462  -7.763  1.00 96.84           H  
ATOM   3465  HG3 GLU A 219     -16.280  15.472  -8.225  1.00 96.84           H  
ATOM   3466  CD  GLU A 219     -14.837  15.157  -9.783  1.00 96.84           C  
ATOM   3467  OE1 GLU A 219     -14.747  13.988 -10.222  1.00 96.84           O  
ATOM   3468  OE2 GLU A 219     -14.677  16.154 -10.513  1.00 96.84           O  
ATOM   3469  N   GLU A 220     -12.356  18.085  -5.785  1.00 96.70           N  
ATOM   3470  H   GLU A 220     -12.732  17.354  -5.199  1.00 96.70           H  
ATOM   3471  CA  GLU A 220     -11.807  19.281  -5.126  1.00 96.70           C  
ATOM   3472  HA  GLU A 220     -12.331  20.165  -5.488  1.00 96.70           H  
ATOM   3473  C   GLU A 220     -10.307  19.506  -5.395  1.00 96.70           C  
ATOM   3474  CB  GLU A 220     -12.025  19.155  -3.606  1.00 96.70           C  
ATOM   3475  HB2 GLU A 220     -11.404  19.892  -3.097  1.00 96.70           H  
ATOM   3476  HB3 GLU A 220     -11.699  18.164  -3.292  1.00 96.70           H  
ATOM   3477  O   GLU A 220      -9.825  20.637  -5.311  1.00 96.70           O  
ATOM   3478  CG  GLU A 220     -13.481  19.385  -3.167  1.00 96.70           C  
ATOM   3479  HG2 GLU A 220     -13.737  20.426  -3.365  1.00 96.70           H  
ATOM   3480  HG3 GLU A 220     -14.146  18.765  -3.768  1.00 96.70           H  
ATOM   3481  CD  GLU A 220     -13.725  19.079  -1.676  1.00 96.70           C  
ATOM   3482  OE1 GLU A 220     -14.889  19.244  -1.232  1.00 96.70           O  
ATOM   3483  OE2 GLU A 220     -12.779  18.662  -0.962  1.00 96.70           O  
ATOM   3484  N   HIS A 221      -9.544  18.449  -5.695  1.00 96.53           N  
ATOM   3485  H   HIS A 221     -10.006  17.557  -5.802  1.00 96.53           H  
ATOM   3486  CA  HIS A 221      -8.077  18.500  -5.734  1.00 96.53           C  
ATOM   3487  HA  HIS A 221      -7.746  19.508  -5.483  1.00 96.53           H  
ATOM   3488  C   HIS A 221      -7.467  18.200  -7.108  1.00 96.53           C  
ATOM   3489  CB  HIS A 221      -7.517  17.563  -4.657  1.00 96.53           C  
ATOM   3490  HB2 HIS A 221      -7.955  16.572  -4.775  1.00 96.53           H  
ATOM   3491  HB3 HIS A 221      -6.442  17.463  -4.806  1.00 96.53           H  
ATOM   3492  O   HIS A 221      -6.313  18.561  -7.344  1.00 96.53           O  
ATOM   3493  CG  HIS A 221      -7.773  18.063  -3.257  1.00 96.53           C  
ATOM   3494  CD2 HIS A 221      -6.951  18.836  -2.483  1.00 96.53           C  
ATOM   3495  HD2 HIS A 221      -5.962  19.175  -2.756  1.00 96.53           H  
ATOM   3496  ND1 HIS A 221      -8.940  17.895  -2.559  1.00 96.53           N  
ATOM   3497  HD1 HIS A 221      -9.743  17.379  -2.889  1.00 96.53           H  
ATOM   3498  CE1 HIS A 221      -8.850  18.582  -1.411  1.00 96.53           C  
ATOM   3499  HE1 HIS A 221      -9.651  18.677  -0.693  1.00 96.53           H  
ATOM   3500  NE2 HIS A 221      -7.635  19.155  -1.304  1.00 96.53           N  
ATOM   3501  N   GLN A 222      -8.206  17.575  -8.026  1.00 94.77           N  
ATOM   3502  H   GLN A 222      -9.134  17.276  -7.762  1.00 94.77           H  
ATOM   3503  CA  GLN A 222      -7.701  17.107  -9.322  1.00 94.77           C  
ATOM   3504  HA  GLN A 222      -6.956  16.334  -9.134  1.00 94.77           H  
ATOM   3505  C   GLN A 222      -7.007  18.219 -10.131  1.00 94.77           C  
ATOM   3506  CB  GLN A 222      -8.865  16.446 -10.086  1.00 94.77           C  
ATOM   3507  HB2 GLN A 222      -8.489  15.927 -10.968  1.00 94.77           H  
ATOM   3508  HB3 GLN A 222      -9.314  15.679  -9.455  1.00 94.77           H  
ATOM   3509  O   GLN A 222      -5.862  18.053 -10.567  1.00 94.77           O  
ATOM   3510  CG  GLN A 222      -9.958  17.426 -10.539  1.00 94.77           C  
ATOM   3511  HG2 GLN A 222      -9.559  18.135 -11.264  1.00 94.77           H  
ATOM   3512  HG3 GLN A 222     -10.341  17.970  -9.676  1.00 94.77           H  
ATOM   3513  CD  GLN A 222     -11.106  16.730 -11.237  1.00 94.77           C  
ATOM   3514  NE2 GLN A 222     -12.290  17.275 -11.114  1.00 94.77           N  
ATOM   3515 HE21 GLN A 222     -13.094  16.724 -11.376  1.00 94.77           H  
ATOM   3516 HE22 GLN A 222     -12.441  18.073 -10.513  1.00 94.77           H  
ATOM   3517  OE1 GLN A 222     -10.932  15.724 -11.892  1.00 94.77           O  
ATOM   3518  N   ALA A 223      -7.635  19.398 -10.224  1.00 95.16           N  
ATOM   3519  H   ALA A 223      -8.568  19.460  -9.843  1.00 95.16           H  
ATOM   3520  CA  ALA A 223      -7.145  20.519 -11.023  1.00 95.16           C  
ATOM   3521  HA  ALA A 223      -6.966  20.174 -12.041  1.00 95.16           H  
ATOM   3522  C   ALA A 223      -5.820  21.069 -10.474  1.00 95.16           C  
ATOM   3523  CB  ALA A 223      -8.236  21.596 -11.057  1.00 95.16           C  
ATOM   3524  HB1 ALA A 223      -7.901  22.436 -11.665  1.00 95.16           H  
ATOM   3525  HB2 ALA A 223      -8.457  21.949 -10.049  1.00 95.16           H  
ATOM   3526  HB3 ALA A 223      -9.143  21.186 -11.500  1.00 95.16           H  
ATOM   3527  O   ALA A 223      -4.887  21.342 -11.230  1.00 95.16           O  
ATOM   3528  N   ARG A 224      -5.687  21.138  -9.139  1.00 96.00           N  
ATOM   3529  H   ARG A 224      -6.464  20.811  -8.583  1.00 96.00           H  
ATOM   3530  CA  ARG A 224      -4.458  21.576  -8.453  1.00 96.00           C  
ATOM   3531  HA  ARG A 224      -4.203  22.576  -8.803  1.00 96.00           H  
ATOM   3532  C   ARG A 224      -3.258  20.683  -8.778  1.00 96.00           C  
ATOM   3533  CB  ARG A 224      -4.726  21.608  -6.939  1.00 96.00           C  
ATOM   3534  HB2 ARG A 224      -4.936  20.599  -6.582  1.00 96.00           H  
ATOM   3535  HB3 ARG A 224      -5.601  22.230  -6.751  1.00 96.00           H  
ATOM   3536  O   ARG A 224      -2.112  21.117  -8.666  1.00 96.00           O  
ATOM   3537  CG  ARG A 224      -3.537  22.173  -6.150  1.00 96.00           C  
ATOM   3538  HG2 ARG A 224      -2.673  21.517  -6.256  1.00 96.00           H  
ATOM   3539  HG3 ARG A 224      -3.289  23.161  -6.537  1.00 96.00           H  
ATOM   3540  CD  ARG A 224      -3.863  22.278  -4.663  1.00 96.00           C  
ATOM   3541  HD2 ARG A 224      -4.086  21.282  -4.279  1.00 96.00           H  
ATOM   3542  HD3 ARG A 224      -4.744  22.908  -4.542  1.00 96.00           H  
ATOM   3543  NE  ARG A 224      -2.726  22.860  -3.926  1.00 96.00           N  
ATOM   3544  HE  ARG A 224      -1.915  23.106  -4.475  1.00 96.00           H  
ATOM   3545  NH1 ARG A 224      -3.728  22.919  -1.865  1.00 96.00           N  
ATOM   3546 HH11 ARG A 224      -3.723  23.175  -0.888  1.00 96.00           H  
ATOM   3547 HH12 ARG A 224      -4.554  22.499  -2.267  1.00 96.00           H  
ATOM   3548  NH2 ARG A 224      -1.653  23.714  -2.109  1.00 96.00           N  
ATOM   3549 HH21 ARG A 224      -0.867  23.969  -2.689  1.00 96.00           H  
ATOM   3550 HH22 ARG A 224      -1.664  23.980  -1.135  1.00 96.00           H  
ATOM   3551  CZ  ARG A 224      -2.708  23.160  -2.641  1.00 96.00           C  
ATOM   3552  N   TYR A 225      -3.511  19.436  -9.156  1.00 94.90           N  
ATOM   3553  H   TYR A 225      -4.478  19.153  -9.227  1.00 94.90           H  
ATOM   3554  CA  TYR A 225      -2.489  18.416  -9.352  1.00 94.90           C  
ATOM   3555  HA  TYR A 225      -1.517  18.844  -9.110  1.00 94.90           H  
ATOM   3556  C   TYR A 225      -2.326  17.972 -10.807  1.00 94.90           C  
ATOM   3557  CB  TYR A 225      -2.761  17.291  -8.354  1.00 94.90           C  
ATOM   3558  HB2 TYR A 225      -3.755  16.893  -8.559  1.00 94.90           H  
ATOM   3559  HB3 TYR A 225      -2.052  16.479  -8.516  1.00 94.90           H  
ATOM   3560  O   TYR A 225      -1.646  16.976 -11.067  1.00 94.90           O  
ATOM   3561  CG  TYR A 225      -2.689  17.747  -6.901  1.00 94.90           C  
ATOM   3562  CD1 TYR A 225      -1.614  18.535  -6.432  1.00 94.90           C  
ATOM   3563  HD1 TYR A 225      -0.833  18.846  -7.109  1.00 94.90           H  
ATOM   3564  CD2 TYR A 225      -3.737  17.428  -6.020  1.00 94.90           C  
ATOM   3565  HD2 TYR A 225      -4.603  16.892  -6.380  1.00 94.90           H  
ATOM   3566  CE1 TYR A 225      -1.556  18.944  -5.088  1.00 94.90           C  
ATOM   3567  HE1 TYR A 225      -0.732  19.549  -4.738  1.00 94.90           H  
ATOM   3568  CE2 TYR A 225      -3.693  17.852  -4.683  1.00 94.90           C  
ATOM   3569  HE2 TYR A 225      -4.493  17.620  -3.996  1.00 94.90           H  
ATOM   3570  OH  TYR A 225      -2.612  19.041  -2.936  1.00 94.90           O  
ATOM   3571  HH  TYR A 225      -1.769  19.431  -2.692  1.00 94.90           H  
ATOM   3572  CZ  TYR A 225      -2.608  18.603  -4.216  1.00 94.90           C  
ATOM   3573  N   GLY A 226      -2.859  18.762 -11.744  1.00 93.67           N  
ATOM   3574  H   GLY A 226      -3.424  19.545 -11.449  1.00 93.67           H  
ATOM   3575  CA  GLY A 226      -2.646  18.595 -13.181  1.00 93.67           C  
ATOM   3576  HA2 GLY A 226      -1.610  18.316 -13.371  1.00 93.67           H  
ATOM   3577  HA3 GLY A 226      -2.842  19.547 -13.673  1.00 93.67           H  
ATOM   3578  C   GLY A 226      -3.546  17.550 -13.834  1.00 93.67           C  
ATOM   3579  O   GLY A 226      -3.252  17.116 -14.944  1.00 93.67           O  
ATOM   3580  N   VAL A 227      -4.620  17.131 -13.164  1.00 94.00           N  
ATOM   3581  H   VAL A 227      -4.842  17.560 -12.276  1.00 94.00           H  
ATOM   3582  CA  VAL A 227      -5.664  16.312 -13.783  1.00 94.00           C  
ATOM   3583  HA  VAL A 227      -5.206  15.676 -14.541  1.00 94.00           H  
ATOM   3584  C   VAL A 227      -6.693  17.256 -14.428  1.00 94.00           C  
ATOM   3585  CB  VAL A 227      -6.302  15.368 -12.760  1.00 94.00           C  
ATOM   3586  HB  VAL A 227      -6.684  15.971 -11.936  1.00 94.00           H  
ATOM   3587  O   VAL A 227      -7.190  18.148 -13.735  1.00 94.00           O  
ATOM   3588  CG1 VAL A 227      -7.439  14.554 -13.382  1.00 94.00           C  
ATOM   3589 HG11 VAL A 227      -7.099  14.042 -14.283  1.00 94.00           H  
ATOM   3590 HG12 VAL A 227      -8.276  15.208 -13.626  1.00 94.00           H  
ATOM   3591 HG13 VAL A 227      -7.804  13.823 -12.660  1.00 94.00           H  
ATOM   3592  CG2 VAL A 227      -5.275  14.387 -12.176  1.00 94.00           C  
ATOM   3593 HG21 VAL A 227      -4.485  14.935 -11.662  1.00 94.00           H  
ATOM   3594 HG22 VAL A 227      -4.840  13.785 -12.974  1.00 94.00           H  
ATOM   3595 HG23 VAL A 227      -5.767  13.735 -11.454  1.00 94.00           H  
ATOM   3596  N   PRO A 228      -6.988  17.109 -15.735  1.00 94.80           N  
ATOM   3597  CA  PRO A 228      -7.980  17.931 -16.429  1.00 94.80           C  
ATOM   3598  HA  PRO A 228      -7.626  18.962 -16.449  1.00 94.80           H  
ATOM   3599  C   PRO A 228      -9.366  17.880 -15.770  1.00 94.80           C  
ATOM   3600  CB  PRO A 228      -8.021  17.382 -17.855  1.00 94.80           C  
ATOM   3601  HB2 PRO A 228      -8.734  16.559 -17.902  1.00 94.80           H  
ATOM   3602  HB3 PRO A 228      -8.263  18.152 -18.587  1.00 94.80           H  
ATOM   3603  O   PRO A 228      -9.766  16.844 -15.252  1.00 94.80           O  
ATOM   3604  CG  PRO A 228      -6.630  16.802 -18.067  1.00 94.80           C  
ATOM   3605  HG2 PRO A 228      -6.625  16.029 -18.836  1.00 94.80           H  
ATOM   3606  HG3 PRO A 228      -5.930  17.601 -18.311  1.00 94.80           H  
ATOM   3607  CD  PRO A 228      -6.310  16.236 -16.688  1.00 94.80           C  
ATOM   3608  HD2 PRO A 228      -5.230  16.240 -16.546  1.00 94.80           H  
ATOM   3609  HD3 PRO A 228      -6.705  15.224 -16.595  1.00 94.80           H  
ATOM   3610  N   ALA A 229     -10.110  18.988 -15.799  1.00 94.15           N  
ATOM   3611  H   ALA A 229      -9.762  19.798 -16.292  1.00 94.15           H  
ATOM   3612  CA  ALA A 229     -11.398  19.103 -15.104  1.00 94.15           C  
ATOM   3613  HA  ALA A 229     -11.259  18.796 -14.067  1.00 94.15           H  
ATOM   3614  C   ALA A 229     -12.515  18.204 -15.677  1.00 94.15           C  
ATOM   3615  CB  ALA A 229     -11.814  20.579 -15.122  1.00 94.15           C  
ATOM   3616  HB1 ALA A 229     -11.977  20.908 -16.148  1.00 94.15           H  
ATOM   3617  HB2 ALA A 229     -11.042  21.191 -14.656  1.00 94.15           H  
ATOM   3618  HB3 ALA A 229     -12.743  20.697 -14.563  1.00 94.15           H  
ATOM   3619  O   ALA A 229     -13.507  17.961 -15.002  1.00 94.15           O  
ATOM   3620  N   ASP A 230     -12.358  17.709 -16.906  1.00 95.58           N  
ATOM   3621  H   ASP A 230     -11.508  17.911 -17.413  1.00 95.58           H  
ATOM   3622  CA  ASP A 230     -13.255  16.756 -17.572  1.00 95.58           C  
ATOM   3623  HA  ASP A 230     -14.278  16.958 -17.255  1.00 95.58           H  
ATOM   3624  C   ASP A 230     -12.957  15.285 -17.207  1.00 95.58           C  
ATOM   3625  CB  ASP A 230     -13.167  16.987 -19.095  1.00 95.58           C  
ATOM   3626  HB2 ASP A 230     -13.915  16.365 -19.586  1.00 95.58           H  
ATOM   3627  HB3 ASP A 230     -13.412  18.027 -19.310  1.00 95.58           H  
ATOM   3628  O   ASP A 230     -13.629  14.361 -17.674  1.00 95.58           O  
ATOM   3629  CG  ASP A 230     -11.781  16.673 -19.684  1.00 95.58           C  
ATOM   3630  OD1 ASP A 230     -10.774  17.109 -19.078  1.00 95.58           O  
ATOM   3631  OD2 ASP A 230     -11.714  15.999 -20.734  1.00 95.58           O  
ATOM   3632  N   ARG A 231     -11.930  15.035 -16.385  1.00 95.68           N  
ATOM   3633  H   ARG A 231     -11.439  15.829 -15.998  1.00 95.68           H  
ATOM   3634  CA  ARG A 231     -11.451  13.694 -16.034  1.00 95.68           C  
ATOM   3635  HA  ARG A 231     -11.893  12.968 -16.716  1.00 95.68           H  
ATOM   3636  C   ARG A 231     -11.888  13.291 -14.631  1.00 95.68           C  
ATOM   3637  CB  ARG A 231      -9.922  13.650 -16.176  1.00 95.68           C  
ATOM   3638  HB2 ARG A 231      -9.552  12.718 -15.749  1.00 95.68           H  
ATOM   3639  HB3 ARG A 231      -9.483  14.455 -15.587  1.00 95.68           H  
ATOM   3640  O   ARG A 231     -11.140  13.436 -13.678  1.00 95.68           O  
ATOM   3641  CG  ARG A 231      -9.427  13.772 -17.621  1.00 95.68           C  
ATOM   3642  HG2 ARG A 231      -8.359  13.987 -17.614  1.00 95.68           H  
ATOM   3643  HG3 ARG A 231      -9.934  14.601 -18.116  1.00 95.68           H  
ATOM   3644  CD  ARG A 231      -9.664  12.496 -18.430  1.00 95.68           C  
ATOM   3645  HD2 ARG A 231     -10.727  12.259 -18.411  1.00 95.68           H  
ATOM   3646  HD3 ARG A 231      -9.383  12.704 -19.463  1.00 95.68           H  
ATOM   3647  NE  ARG A 231      -8.866  11.359 -17.916  1.00 95.68           N  
ATOM   3648  HE  ARG A 231      -8.282  11.543 -17.113  1.00 95.68           H  
ATOM   3649  NH1 ARG A 231      -9.622   9.835 -19.436  1.00 95.68           N  
ATOM   3650 HH11 ARG A 231      -9.635   8.908 -19.837  1.00 95.68           H  
ATOM   3651 HH12 ARG A 231     -10.216  10.562 -19.807  1.00 95.68           H  
ATOM   3652  NH2 ARG A 231      -8.089   9.206 -17.955  1.00 95.68           N  
ATOM   3653 HH21 ARG A 231      -8.027   8.323 -18.441  1.00 95.68           H  
ATOM   3654 HH22 ARG A 231      -7.404   9.390 -17.236  1.00 95.68           H  
ATOM   3655  CZ  ARG A 231      -8.860  10.144 -18.426  1.00 95.68           C  
ATOM   3656  N   HIS A 232     -13.044  12.653 -14.531  1.00 96.05           N  
ATOM   3657  H   HIS A 232     -13.647  12.659 -15.341  1.00 96.05           H  
ATOM   3658  CA  HIS A 232     -13.596  12.195 -13.252  1.00 96.05           C  
ATOM   3659  HA  HIS A 232     -13.320  12.917 -12.483  1.00 96.05           H  
ATOM   3660  C   HIS A 232     -13.072  10.822 -12.801  1.00 96.05           C  
ATOM   3661  CB  HIS A 232     -15.122  12.223 -13.349  1.00 96.05           C  
ATOM   3662  HB2 HIS A 232     -15.458  11.504 -14.097  1.00 96.05           H  
ATOM   3663  HB3 HIS A 232     -15.551  11.950 -12.385  1.00 96.05           H  
ATOM   3664  O   HIS A 232     -12.611  10.005 -13.610  1.00 96.05           O  
ATOM   3665  CG  HIS A 232     -15.609  13.599 -13.714  1.00 96.05           C  
ATOM   3666  CD2 HIS A 232     -16.080  14.011 -14.931  1.00 96.05           C  
ATOM   3667  HD2 HIS A 232     -16.220  13.394 -15.807  1.00 96.05           H  
ATOM   3668  ND1 HIS A 232     -15.512  14.714 -12.919  1.00 96.05           N  
ATOM   3669  HD1 HIS A 232     -15.145  14.761 -11.979  1.00 96.05           H  
ATOM   3670  CE1 HIS A 232     -15.914  15.773 -13.636  1.00 96.05           C  
ATOM   3671  HE1 HIS A 232     -15.904  16.793 -13.282  1.00 96.05           H  
ATOM   3672  NE2 HIS A 232     -16.295  15.389 -14.866  1.00 96.05           N  
ATOM   3673  N   LEU A 233     -13.210  10.527 -11.501  1.00 94.75           N  
ATOM   3674  H   LEU A 233     -13.593  11.235 -10.893  1.00 94.75           H  
ATOM   3675  CA  LEU A 233     -13.033   9.162 -10.997  1.00 94.75           C  
ATOM   3676  HA  LEU A 233     -12.069   8.796 -11.351  1.00 94.75           H  
ATOM   3677  C   LEU A 233     -14.111   8.236 -11.566  1.00 94.75           C  
ATOM   3678  CB  LEU A 233     -13.063   9.100  -9.460  1.00 94.75           C  
ATOM   3679  HB2 LEU A 233     -13.285   8.076  -9.159  1.00 94.75           H  
ATOM   3680  HB3 LEU A 233     -13.875   9.732  -9.101  1.00 94.75           H  
ATOM   3681  O   LEU A 233     -15.306   8.404 -11.324  1.00 94.75           O  
ATOM   3682  CG  LEU A 233     -11.757   9.513  -8.774  1.00 94.75           C  
ATOM   3683  HG  LEU A 233     -11.517  10.525  -9.099  1.00 94.75           H  
ATOM   3684  CD1 LEU A 233     -11.961   9.473  -7.259  1.00 94.75           C  
ATOM   3685 HD11 LEU A 233     -11.030   9.723  -6.749  1.00 94.75           H  
ATOM   3686 HD12 LEU A 233     -12.723  10.201  -6.982  1.00 94.75           H  
ATOM   3687 HD13 LEU A 233     -12.282   8.480  -6.946  1.00 94.75           H  
ATOM   3688  CD2 LEU A 233     -10.562   8.612  -9.098  1.00 94.75           C  
ATOM   3689 HD21 LEU A 233      -9.702   8.919  -8.503  1.00 94.75           H  
ATOM   3690 HD22 LEU A 233     -10.807   7.571  -8.885  1.00 94.75           H  
ATOM   3691 HD23 LEU A 233     -10.295   8.719 -10.150  1.00 94.75           H  
ATOM   3692  N   VAL A 234     -13.680   7.189 -12.263  1.00 95.55           N  
ATOM   3693  H   VAL A 234     -12.683   7.102 -12.401  1.00 95.55           H  
ATOM   3694  CA  VAL A 234     -14.572   6.163 -12.808  1.00 95.55           C  
ATOM   3695  HA  VAL A 234     -15.562   6.600 -12.939  1.00 95.55           H  
ATOM   3696  C   VAL A 234     -14.693   5.026 -11.803  1.00 95.55           C  
ATOM   3697  CB  VAL A 234     -14.123   5.682 -14.197  1.00 95.55           C  
ATOM   3698  HB  VAL A 234     -13.152   5.192 -14.125  1.00 95.55           H  
ATOM   3699  O   VAL A 234     -13.869   4.116 -11.745  1.00 95.55           O  
ATOM   3700  CG1 VAL A 234     -15.141   4.689 -14.776  1.00 95.55           C  
ATOM   3701 HG11 VAL A 234     -15.235   3.815 -14.132  1.00 95.55           H  
ATOM   3702 HG12 VAL A 234     -16.115   5.168 -14.873  1.00 95.55           H  
ATOM   3703 HG13 VAL A 234     -14.811   4.357 -15.760  1.00 95.55           H  
ATOM   3704  CG2 VAL A 234     -14.002   6.852 -15.180  1.00 95.55           C  
ATOM   3705 HG21 VAL A 234     -13.227   7.545 -14.851  1.00 95.55           H  
ATOM   3706 HG22 VAL A 234     -14.947   7.393 -15.239  1.00 95.55           H  
ATOM   3707 HG23 VAL A 234     -13.737   6.485 -16.171  1.00 95.55           H  
ATOM   3708  N   LEU A 235     -15.737   5.061 -10.987  1.00 93.70           N  
ATOM   3709  H   LEU A 235     -16.334   5.876 -11.017  1.00 93.70           H  
ATOM   3710  CA  LEU A 235     -16.011   3.997 -10.026  1.00 93.70           C  
ATOM   3711  HA  LEU A 235     -15.086   3.727  -9.516  1.00 93.70           H  
ATOM   3712  C   LEU A 235     -16.539   2.766 -10.772  1.00 93.70           C  
ATOM   3713  CB  LEU A 235     -17.015   4.503  -8.986  1.00 93.70           C  
ATOM   3714  HB2 LEU A 235     -17.134   3.739  -8.217  1.00 93.70           H  
ATOM   3715  HB3 LEU A 235     -17.977   4.639  -9.480  1.00 93.70           H  
ATOM   3716  O   LEU A 235     -17.608   2.838 -11.378  1.00 93.70           O  
ATOM   3717  CG  LEU A 235     -16.631   5.840  -8.323  1.00 93.70           C  
ATOM   3718  HG  LEU A 235     -16.458   6.607  -9.078  1.00 93.70           H  
ATOM   3719  CD1 LEU A 235     -17.831   6.278  -7.500  1.00 93.70           C  
ATOM   3720 HD11 LEU A 235     -18.629   6.603  -8.168  1.00 93.70           H  
ATOM   3721 HD12 LEU A 235     -17.559   7.127  -6.872  1.00 93.70           H  
ATOM   3722 HD13 LEU A 235     -18.190   5.441  -6.902  1.00 93.70           H  
ATOM   3723  CD2 LEU A 235     -15.385   5.731  -7.448  1.00 93.70           C  
ATOM   3724 HD21 LEU A 235     -15.527   4.969  -6.681  1.00 93.70           H  
ATOM   3725 HD22 LEU A 235     -14.522   5.495  -8.070  1.00 93.70           H  
ATOM   3726 HD23 LEU A 235     -15.201   6.692  -6.968  1.00 93.70           H  
ATOM   3727  N   THR A 236     -15.826   1.646 -10.714  1.00 92.73           N  
ATOM   3728  H   THR A 236     -14.962   1.653 -10.191  1.00 92.73           H  
ATOM   3729  CA  THR A 236     -16.193   0.382 -11.367  1.00 92.73           C  
ATOM   3730  HA  THR A 236     -17.105   0.529 -11.946  1.00 92.73           H  
ATOM   3731  C   THR A 236     -16.505  -0.703 -10.338  1.00 92.73           C  
ATOM   3732  CB  THR A 236     -15.109  -0.084 -12.360  1.00 92.73           C  
ATOM   3733  HB  THR A 236     -15.407  -1.041 -12.788  1.00 92.73           H  
ATOM   3734  O   THR A 236     -16.268  -0.552  -9.135  1.00 92.73           O  
ATOM   3735  CG2 THR A 236     -14.909   0.915 -13.499  1.00 92.73           C  
ATOM   3736 HG21 THR A 236     -15.864   1.122 -13.983  1.00 92.73           H  
ATOM   3737 HG22 THR A 236     -14.222   0.495 -14.234  1.00 92.73           H  
ATOM   3738 HG23 THR A 236     -14.490   1.842 -13.109  1.00 92.73           H  
ATOM   3739  OG1 THR A 236     -13.860  -0.234 -11.728  1.00 92.73           O  
ATOM   3740  HG1 THR A 236     -13.429  -1.007 -12.100  1.00 92.73           H  
ATOM   3741  N   GLU A 237     -17.082  -1.807 -10.799  1.00 88.53           N  
ATOM   3742  H   GLU A 237     -17.261  -1.898 -11.789  1.00 88.53           H  
ATOM   3743  CA  GLU A 237     -17.150  -3.039 -10.019  1.00 88.53           C  
ATOM   3744  HA  GLU A 237     -17.320  -2.810  -8.967  1.00 88.53           H  
ATOM   3745  C   GLU A 237     -15.814  -3.772 -10.127  1.00 88.53           C  
ATOM   3746  CB  GLU A 237     -18.309  -3.914 -10.508  1.00 88.53           C  
ATOM   3747  HB2 GLU A 237     -18.224  -4.058 -11.585  1.00 88.53           H  
ATOM   3748  HB3 GLU A 237     -18.252  -4.882 -10.011  1.00 88.53           H  
ATOM   3749  O   GLU A 237     -15.227  -3.850 -11.207  1.00 88.53           O  
ATOM   3750  CG  GLU A 237     -19.652  -3.253 -10.168  1.00 88.53           C  
ATOM   3751  HG2 GLU A 237     -19.683  -2.253 -10.601  1.00 88.53           H  
ATOM   3752  HG3 GLU A 237     -19.718  -3.152  -9.085  1.00 88.53           H  
ATOM   3753  CD  GLU A 237     -20.868  -4.038 -10.665  1.00 88.53           C  
ATOM   3754  OE1 GLU A 237     -21.972  -3.476 -10.501  1.00 88.53           O  
ATOM   3755  OE2 GLU A 237     -20.684  -5.165 -11.174  1.00 88.53           O  
ATOM   3756  N   ALA A 238     -15.322  -4.313  -9.012  1.00 80.66           N  
ATOM   3757  H   ALA A 238     -15.838  -4.253  -8.146  1.00 80.66           H  
ATOM   3758  CA  ALA A 238     -14.209  -5.243  -9.071  1.00 80.66           C  
ATOM   3759  HA  ALA A 238     -13.396  -4.786  -9.636  1.00 80.66           H  
ATOM   3760  C   ALA A 238     -14.659  -6.496  -9.819  1.00 80.66           C  
ATOM   3761  CB  ALA A 238     -13.717  -5.563  -7.655  1.00 80.66           C  
ATOM   3762  HB1 ALA A 238     -13.502  -4.634  -7.127  1.00 80.66           H  
ATOM   3763  HB2 ALA A 238     -14.478  -6.122  -7.111  1.00 80.66           H  
ATOM   3764  HB3 ALA A 238     -12.811  -6.167  -7.715  1.00 80.66           H  
ATOM   3765  O   ALA A 238     -15.757  -7.005  -9.569  1.00 80.66           O  
ATOM   3766  N   ARG A 239     -13.803  -7.014 -10.704  1.00 77.40           N  
ATOM   3767  H   ARG A 239     -12.945  -6.519 -10.902  1.00 77.40           H  
ATOM   3768  CA  ARG A 239     -14.074  -8.288 -11.374  1.00 77.40           C  
ATOM   3769  HA  ARG A 239     -14.947  -8.147 -12.011  1.00 77.40           H  
ATOM   3770  C   ARG A 239     -14.387  -9.362 -10.330  1.00 77.40           C  
ATOM   3771  CB  ARG A 239     -12.888  -8.730 -12.235  1.00 77.40           C  
ATOM   3772  HB2 ARG A 239     -13.081  -9.732 -12.616  1.00 77.40           H  
ATOM   3773  HB3 ARG A 239     -11.986  -8.760 -11.623  1.00 77.40           H  
ATOM   3774  O   ARG A 239     -13.726  -9.392  -9.287  1.00 77.40           O  
ATOM   3775  CG  ARG A 239     -12.684  -7.782 -13.417  1.00 77.40           C  
ATOM   3776  HG2 ARG A 239     -13.590  -7.736 -14.021  1.00 77.40           H  
ATOM   3777  HG3 ARG A 239     -12.455  -6.785 -13.043  1.00 77.40           H  
ATOM   3778  CD  ARG A 239     -11.524  -8.276 -14.279  1.00 77.40           C  
ATOM   3779  HD2 ARG A 239     -11.833  -9.179 -14.806  1.00 77.40           H  
ATOM   3780  HD3 ARG A 239     -10.676  -8.505 -13.634  1.00 77.40           H  
ATOM   3781  NE  ARG A 239     -11.122  -7.228 -15.219  1.00 77.40           N  
ATOM   3782  HE  ARG A 239     -11.126  -6.297 -14.827  1.00 77.40           H  
ATOM   3783  NH1 ARG A 239     -10.015  -8.547 -16.728  1.00 77.40           N  
ATOM   3784 HH11 ARG A 239      -9.523  -8.661 -17.603  1.00 77.40           H  
ATOM   3785 HH12 ARG A 239     -10.095  -9.315 -16.077  1.00 77.40           H  
ATOM   3786  NH2 ARG A 239     -10.353  -6.379 -17.168  1.00 77.40           N  
ATOM   3787 HH21 ARG A 239     -10.719  -5.491 -16.857  1.00 77.40           H  
ATOM   3788 HH22 ARG A 239      -9.935  -6.504 -18.079  1.00 77.40           H  
ATOM   3789  CZ  ARG A 239     -10.501  -7.392 -16.366  1.00 77.40           C  
ATOM   3790  N   PRO A 240     -15.350 -10.261 -10.594  1.00 72.49           N  
ATOM   3791  CA  PRO A 240     -15.478 -11.478  -9.817  1.00 72.49           C  
ATOM   3792  HA  PRO A 240     -15.812 -11.231  -8.809  1.00 72.49           H  
ATOM   3793  C   PRO A 240     -14.125 -12.165  -9.791  1.00 72.49           C  
ATOM   3794  CB  PRO A 240     -16.523 -12.344 -10.524  1.00 72.49           C  
ATOM   3795  HB2 PRO A 240     -17.160 -12.869  -9.812  1.00 72.49           H  
ATOM   3796  HB3 PRO A 240     -16.042 -13.054 -11.197  1.00 72.49           H  
ATOM   3797  O   PRO A 240     -13.460 -12.292 -10.820  1.00 72.49           O  
ATOM   3798  CG  PRO A 240     -17.315 -11.334 -11.350  1.00 72.49           C  
ATOM   3799  HG2 PRO A 240     -18.093 -10.888 -10.731  1.00 72.49           H  
ATOM   3800  HG3 PRO A 240     -17.750 -11.789 -12.240  1.00 72.49           H  
ATOM   3801  CD  PRO A 240     -16.280 -10.271 -11.707  1.00 72.49           C  
ATOM   3802  HD2 PRO A 240     -15.756 -10.554 -12.620  1.00 72.49           H  
ATOM   3803  HD3 PRO A 240     -16.771  -9.305 -11.830  1.00 72.49           H  
ATOM   3804  N   THR A 241     -13.699 -12.582  -8.611  1.00 65.97           N  
ATOM   3805  H   THR A 241     -14.293 -12.507  -7.798  1.00 65.97           H  
ATOM   3806  CA  THR A 241     -12.434 -13.282  -8.491  1.00 65.97           C  
ATOM   3807  HA  THR A 241     -12.035 -13.496  -9.483  1.00 65.97           H  
ATOM   3808  C   THR A 241     -12.633 -14.613  -7.835  1.00 65.97           C  
ATOM   3809  CB  THR A 241     -11.376 -12.454  -7.781  1.00 65.97           C  
ATOM   3810  HB  THR A 241     -10.457 -13.040  -7.777  1.00 65.97           H  
ATOM   3811  O   THR A 241     -13.385 -14.739  -6.874  1.00 65.97           O  
ATOM   3812  CG2 THR A 241     -11.130 -11.190  -8.572  1.00 65.97           C  
ATOM   3813 HG21 THR A 241     -11.792 -10.391  -8.239  1.00 65.97           H  
ATOM   3814 HG22 THR A 241     -10.085 -10.927  -8.409  1.00 65.97           H  
ATOM   3815 HG23 THR A 241     -11.252 -11.356  -9.642  1.00 65.97           H  
ATOM   3816  OG1 THR A 241     -11.716 -12.116  -6.460  1.00 65.97           O  
ATOM   3817  HG1 THR A 241     -12.396 -11.441  -6.513  1.00 65.97           H  
ATOM   3818  N   ALA A 242     -11.879 -15.597  -8.313  1.00 64.04           N  
ATOM   3819  H   ALA A 242     -11.362 -15.452  -9.169  1.00 64.04           H  
ATOM   3820  CA  ALA A 242     -11.697 -16.860  -7.618  1.00 64.04           C  
ATOM   3821  HA  ALA A 242     -12.673 -17.234  -7.308  1.00 64.04           H  
ATOM   3822  C   ALA A 242     -10.847 -16.690  -6.342  1.00 64.04           C  
ATOM   3823  CB  ALA A 242     -11.090 -17.860  -8.611  1.00 64.04           C  
ATOM   3824  HB1 ALA A 242     -11.000 -18.839  -8.140  1.00 64.04           H  
ATOM   3825  HB2 ALA A 242     -10.103 -17.528  -8.932  1.00 64.04           H  
ATOM   3826  HB3 ALA A 242     -11.737 -17.959  -9.482  1.00 64.04           H  
ATOM   3827  O   ALA A 242     -10.283 -17.665  -5.843  1.00 64.04           O  
ATOM   3828  N   TRP A 243     -10.661 -15.458  -5.837  1.00 62.97           N  
ATOM   3829  H   TRP A 243     -11.267 -14.712  -6.146  1.00 62.97           H  
ATOM   3830  CA  TRP A 243      -9.951 -15.259  -4.588  1.00 62.97           C  
ATOM   3831  HA  TRP A 243      -9.096 -15.934  -4.633  1.00 62.97           H  
ATOM   3832  C   TRP A 243     -10.820 -15.766  -3.445  1.00 62.97           C  
ATOM   3833  CB  TRP A 243      -9.411 -13.826  -4.399  1.00 62.97           C  
ATOM   3834  HB2 TRP A 243     -10.217 -13.116  -4.587  1.00 62.97           H  
ATOM   3835  HB3 TRP A 243      -9.143 -13.718  -3.348  1.00 62.97           H  
ATOM   3836  O   TRP A 243     -11.915 -15.229  -3.267  1.00 62.97           O  
ATOM   3837  CG  TRP A 243      -8.199 -13.421  -5.209  1.00 62.97           C  
ATOM   3838  CD1 TRP A 243      -8.065 -13.520  -6.553  1.00 62.97           C  
ATOM   3839  HD1 TRP A 243      -8.811 -13.929  -7.218  1.00 62.97           H  
ATOM   3840  CD2 TRP A 243      -6.905 -12.916  -4.738  1.00 62.97           C  
ATOM   3841  CE2 TRP A 243      -6.049 -12.728  -5.868  1.00 62.97           C  
ATOM   3842  CE3 TRP A 243      -6.339 -12.674  -3.467  1.00 62.97           C  
ATOM   3843  HE3 TRP A 243      -6.949 -12.798  -2.585  1.00 62.97           H  
ATOM   3844  NE1 TRP A 243      -6.832 -13.046  -6.952  1.00 62.97           N  
ATOM   3845  HE1 TRP A 243      -6.535 -13.010  -7.916  1.00 62.97           H  
ATOM   3846  CH2 TRP A 243      -4.158 -12.192  -4.466  1.00 62.97           C  
ATOM   3847  HH2 TRP A 243      -3.109 -11.968  -4.346  1.00 62.97           H  
ATOM   3848  CZ2 TRP A 243      -4.697 -12.383  -5.747  1.00 62.97           C  
ATOM   3849  HZ2 TRP A 243      -4.072 -12.306  -6.625  1.00 62.97           H  
ATOM   3850  CZ3 TRP A 243      -4.983 -12.314  -3.334  1.00 62.97           C  
ATOM   3851  HZ3 TRP A 243      -4.559 -12.166  -2.351  1.00 62.97           H  
ATOM   3852  N   PRO A 244     -10.372 -16.782  -2.670  1.00 56.20           N  
ATOM   3853  CA  PRO A 244     -11.044 -17.096  -1.428  1.00 56.20           C  
ATOM   3854  HA  PRO A 244     -12.046 -17.474  -1.632  1.00 56.20           H  
ATOM   3855  C   PRO A 244     -11.097 -15.793  -0.649  1.00 56.20           C  
ATOM   3856  CB  PRO A 244     -10.210 -18.163  -0.703  1.00 56.20           C  
ATOM   3857  HB2 PRO A 244     -10.841 -18.948  -0.287  1.00 56.20           H  
ATOM   3858  HB3 PRO A 244      -9.610 -17.712   0.088  1.00 56.20           H  
ATOM   3859  O   PRO A 244     -10.067 -15.131  -0.467  1.00 56.20           O  
ATOM   3860  CG  PRO A 244      -9.285 -18.710  -1.784  1.00 56.20           C  
ATOM   3861  HG2 PRO A 244      -8.328 -19.034  -1.375  1.00 56.20           H  
ATOM   3862  HG3 PRO A 244      -9.779 -19.532  -2.303  1.00 56.20           H  
ATOM   3863  CD  PRO A 244      -9.129 -17.531  -2.735  1.00 56.20           C  
ATOM   3864  HD2 PRO A 244      -8.320 -16.897  -2.371  1.00 56.20           H  
ATOM   3865  HD3 PRO A 244      -8.933 -17.909  -3.738  1.00 56.20           H  
ATOM   3866  N   ARG A 245     -12.294 -15.396  -0.214  1.00 58.18           N  
ATOM   3867  H   ARG A 245     -13.090 -15.987  -0.407  1.00 58.18           H  
ATOM   3868  CA  ARG A 245     -12.360 -14.446   0.892  1.00 58.18           C  
ATOM   3869  HA  ARG A 245     -11.877 -13.511   0.610  1.00 58.18           H  
ATOM   3870  C   ARG A 245     -11.549 -15.117   1.984  1.00 58.18           C  
ATOM   3871  CB  ARG A 245     -13.806 -14.193   1.336  1.00 58.18           C  
ATOM   3872  HB2 ARG A 245     -13.791 -13.515   2.190  1.00 58.18           H  
ATOM   3873  HB3 ARG A 245     -14.264 -15.131   1.649  1.00 58.18           H  
ATOM   3874  O   ARG A 245     -11.848 -16.267   2.294  1.00 58.18           O  
ATOM   3875  CG  ARG A 245     -14.641 -13.571   0.211  1.00 58.18           C  
ATOM   3876  HG2 ARG A 245     -14.143 -12.681  -0.175  1.00 58.18           H  
ATOM   3877  HG3 ARG A 245     -14.745 -14.297  -0.595  1.00 58.18           H  
ATOM   3878  CD  ARG A 245     -16.029 -13.189   0.729  1.00 58.18           C  
ATOM   3879  HD2 ARG A 245     -16.418 -14.006   1.338  1.00 58.18           H  
ATOM   3880  HD3 ARG A 245     -15.933 -12.301   1.355  1.00 58.18           H  
ATOM   3881  NE  ARG A 245     -16.960 -12.952  -0.389  1.00 58.18           N  
ATOM   3882  HE  ARG A 245     -16.768 -13.454  -1.244  1.00 58.18           H  
ATOM   3883  NH1 ARG A 245     -18.403 -11.515   0.675  1.00 58.18           N  
ATOM   3884 HH11 ARG A 245     -19.258 -10.978   0.679  1.00 58.18           H  
ATOM   3885 HH12 ARG A 245     -17.826 -11.559   1.503  1.00 58.18           H  
ATOM   3886  NH2 ARG A 245     -18.834 -12.174  -1.414  1.00 58.18           N  
ATOM   3887 HH21 ARG A 245     -18.615 -12.724  -2.232  1.00 58.18           H  
ATOM   3888 HH22 ARG A 245     -19.686 -11.633  -1.394  1.00 58.18           H  
ATOM   3889  CZ  ARG A 245     -18.056 -12.215  -0.369  1.00 58.18           C  
ATOM   3890  N   LEU A 246     -10.487 -14.464   2.460  1.00 51.47           N  
ATOM   3891  H   LEU A 246     -10.261 -13.552   2.090  1.00 51.47           H  
ATOM   3892  CA  LEU A 246      -9.737 -14.966   3.603  1.00 51.47           C  
ATOM   3893  HA  LEU A 246      -9.309 -15.942   3.373  1.00 51.47           H  
ATOM   3894  C   LEU A 246     -10.775 -15.141   4.709  1.00 51.47           C  
ATOM   3895  CB  LEU A 246      -8.619 -13.982   3.999  1.00 51.47           C  
ATOM   3896  HB2 LEU A 246      -8.223 -14.284   4.968  1.00 51.47           H  
ATOM   3897  HB3 LEU A 246      -9.057 -12.991   4.122  1.00 51.47           H  
ATOM   3898  O   LEU A 246     -11.273 -14.158   5.261  1.00 51.47           O  
ATOM   3899  CG  LEU A 246      -7.448 -13.890   3.002  1.00 51.47           C  
ATOM   3900  HG  LEU A 246      -7.835 -13.670   2.007  1.00 51.47           H  
ATOM   3901  CD1 LEU A 246      -6.510 -12.752   3.410  1.00 51.47           C  
ATOM   3902 HD11 LEU A 246      -6.088 -12.955   4.394  1.00 51.47           H  
ATOM   3903 HD12 LEU A 246      -5.703 -12.659   2.684  1.00 51.47           H  
ATOM   3904 HD13 LEU A 246      -7.063 -11.813   3.448  1.00 51.47           H  
ATOM   3905  CD2 LEU A 246      -6.627 -15.181   2.944  1.00 51.47           C  
ATOM   3906 HD21 LEU A 246      -6.265 -15.442   3.938  1.00 51.47           H  
ATOM   3907 HD22 LEU A 246      -5.775 -15.050   2.276  1.00 51.47           H  
ATOM   3908 HD23 LEU A 246      -7.238 -15.998   2.560  1.00 51.47           H  
ATOM   3909  N   SER A 247     -11.207 -16.383   4.916  1.00 43.00           N  
ATOM   3910  H   SER A 247     -10.841 -17.142   4.359  1.00 43.00           H  
ATOM   3911  CA  SER A 247     -12.082 -16.740   6.012  1.00 43.00           C  
ATOM   3912  HA  SER A 247     -13.000 -16.155   5.969  1.00 43.00           H  
ATOM   3913  C   SER A 247     -11.291 -16.363   7.249  1.00 43.00           C  
ATOM   3914  CB  SER A 247     -12.433 -18.234   5.961  1.00 43.00           C  
ATOM   3915  HB2 SER A 247     -12.844 -18.550   6.920  1.00 43.00           H  
ATOM   3916  HB3 SER A 247     -13.186 -18.392   5.189  1.00 43.00           H  
ATOM   3917  O   SER A 247     -10.171 -16.845   7.417  1.00 43.00           O  
ATOM   3918  OG  SER A 247     -11.294 -19.013   5.642  1.00 43.00           O  
ATOM   3919  HG  SER A 247     -10.671 -18.920   6.366  1.00 43.00           H  
ATOM   3920  N   ALA A 248     -11.814 -15.419   8.028  1.00 44.51           N  
ATOM   3921  H   ALA A 248     -12.733 -15.056   7.815  1.00 44.51           H  
ATOM   3922  CA  ALA A 248     -11.254 -15.107   9.329  1.00 44.51           C  
ATOM   3923  HA  ALA A 248     -10.209 -14.816   9.230  1.00 44.51           H  
ATOM   3924  C   ALA A 248     -11.336 -16.403  10.144  1.00 44.51           C  
ATOM   3925  CB  ALA A 248     -12.046 -13.941   9.939  1.00 44.51           C  
ATOM   3926  HB1 ALA A 248     -13.098 -14.211  10.038  1.00 44.51           H  
ATOM   3927  HB2 ALA A 248     -11.651 -13.727  10.932  1.00 44.51           H  
ATOM   3928  HB3 ALA A 248     -11.947 -13.052   9.316  1.00 44.51           H  
ATOM   3929  O   ALA A 248     -12.435 -16.827  10.501  1.00 44.51           O  
ATOM   3930  N   GLY A 249     -10.202 -17.094  10.258  1.00 43.36           N  
ATOM   3931  H   GLY A 249      -9.359 -16.675   9.893  1.00 43.36           H  
ATOM   3932  CA  GLY A 249     -10.020 -18.189  11.203  1.00 43.36           C  
ATOM   3933  HA2 GLY A 249     -10.911 -18.816  11.244  1.00 43.36           H  
ATOM   3934  HA3 GLY A 249      -9.159 -18.798  10.931  1.00 43.36           H  
ATOM   3935  C   GLY A 249      -9.780 -17.653  12.601  1.00 43.36           C  
ATOM   3936  O   GLY A 249      -9.517 -16.433  12.727  1.00 43.36           O  
ATOM   3937  OXT GLY A 249      -9.834 -18.509  13.500  1.00 43.36           O  
TER    3938      GLY A 249                                                       
END   
