# Supplementary material for: Improving deep learning protein monomer and complex structure prediction using DeepMSA2 with huge metagenomics data
Source: Nat Methods. 2024 Jan 2;21(2):279–89. doi: 10.1038/s41592-023-02130-4 (PMC10864179; doi:10.1038/s41592-023-02130-4)
Supplement: Supplementary file 15 — Statistical source data and structure coordinate files. [file 41592_2023_2130_MOESM15_ESM.zip › Figure4/Fig4F.xlsx]

## Sheet: Q6IED9
Residue	Residue-level pLDDT of DMFold model	Residue-level pLDDT of ALphaFold2 DB model
1	49.81	34.2
2	61.12	45.59
3	85.89	59.63
4	90.38	69.24
5	93.56	79.79
6	94.69	84.53
7	96.3	89
8	96.32	90.22
9	96.62	91.22
10	94.75	90.6
11	95.46	90.77
12	93.58	87.33
13	93.06	85.96
14	90.53	83.06
15	89.35	76.17
16	89.59	78.79
17	89.85	72.76
18	86.42	69.16
19	84.38	69.16
20	86.49	75.45
21	85.84	75.39
22	86.42	75.63
23	85.71	72.23
24	88.25	73.22
25	89.02	74.29
26	87.62	66.78
27	82.48	60.76
28	84.73	62.28
29	82.66	62.92
30	86.58	68.12
31	88.88	73.55
32	91.4	76.94
33	91.22	79.21
34	90.9	79.69
35	90.99	82.24
36	91.28	82.78
37	91.34	84.13
38	89.89	82.96
39	88.32	82.37
40	88.18	83.14
41	88.98	84.5
42	90.6	83.91
43	93.49	86.42
44	93.5	88.35
45	92.55	87.39
46	91.31	86.71
47	94.11	89.87
48	94.05	89.38
49	91.76	87.05
50	90.85	86.04
51	90.45	83.83
52	88.43	80.76
53	87.52	80.87
54	87.77	81.71
55	86.14	78.63
56	87.1	78.37
57	85.5	73.54
58	83.3	69.7
59	82.79	69.28
60	82.99	68.16
61	84.75	70.04
62	85.16	71.7
63	84.64	71.21
64	85.73	69.57
65	85.54	70.63
66	77.75	55.33
67	82.04	68
68	83.1	70.6
69	82.09	71.84
70	83.5	71.81
71	82.98	71.31
72	77.37	72.7
73	75.51	73.1
74	77.11	72.08
75	60.29	69.04
76	60.18	61.4
77	55.26	71.88
78	55.52	64.4
79	60.12	65.91
80	61.73	60.34
81	66.11	58.27
82	70.04	52.74
83	77.35	53.13
84	77.86	52.81
85	76.51	40.12
86	73.38	44.28
87	71.87	47.41
88	68.82	43.04
89	68.24	47.37
90	65.66	40.23
91	66.27	43
92	60.22	49.88
93	54.25	52.22
94	52.88	50.17
95	55.61	55.3
96	42.61	49.66
97	44.48	43.78
98	39.91	39.93
99	40.83	30.24
100	47.53	29.01
101	51.54	31.4
102	53.33	35.08
103	56.98	34.37
104	68.25	38.33
105	73.78	42.65
106	76.78	40.5
107	82.8	44.98
108	85.77	49.05
109	84.31	40.56
110	84.25	50.65
111	86.79	48.21
112	89.56	56.23
113	90.61	51.4
114	90.9	51.83
115	91.71	54.26
116	93.01	52.59
117	91.99	48.85
118	91.13	50.4
119	88.74	48.38
120	87.45	47.15
121	84.54	33.1
122	80.63	33.9
123	72.41	42.36
124	67.57	36.52
125	64.65	38.75
126	54.58	39.84
127	60.22	50.36
128	59.2	51.99
129	59.62	54.88
130	62.88	53.13
131	76.01	59.51
132	73.07	58.65
133	76.35	64.01
134	81.09	55.12
135	83.19	62.67
136	86.71	63.99
137	89.42	69.9
138	88.39	60.53
139	91.75	65.94
140	91.7	63.43
141	91.12	65.01
142	90.21	64.85
143	87.94	66.08
144	87.06	67.42
145	87	71.46
146	84.34	67.6
147	86.45	70.84
148	91.86	78.81
149	93.01	79.5
150	90.97	76.62
151	87.98	74.26
152	89.61	75.87
153	90.4	74.8
154	88.73	74.24
155	84.55	72.65
156	88.19	73.7
157	88.32	70.23
158	80.76	67.41
159	81.05	63.56
160	84.23	61.16
161	77.08	57.8
162	73.87	55.62
163	78.5	58.35
164	79.88	57.88
165	84.45	63.26
166	86.27	64.59
167	89.8	68.52
168	92.13	71.19
169	92.67	73.74
170	93.5	77.28
171	92.72	80.41
172	93.05	79.89
173	92.04	76.28
174	92.07	78.1
175	90.18	73.32
176	91.25	74.56
177	92.43	75.85
178	94.57	80.79
179	92	81.65
180	93.46	81.55
181	94.21	84.11
182	94.72	84.27
183	95.62	88.07
184	95.84	89.53
185	96.83	91.35
186	95.04	90.45
187	94.46	90.09
188	93.94	88.33
189	91.6	85.81
190	92.77	86.71
191	91.14	81.43
192	87.26	74.57
193	85.79	68.62
194	80.78	64.86
195	78.45	55.72
196	77.86	59.28
197	82.9	67.12
198	82.91	71.26
199	88.59	79.64
200	86.18	79.74
201	91.1	84.46
202	88.23	79.64
203	86.77	79.01
204	88.8	83.07
205	91.97	85.62
206	89.65	83.37
207	89.54	82.89
208	92.81	88.03
209	93.33	89.21
210	91.74	86.12
211	92.42	87.11
212	95.08	91.8
213	94.55	90.74
214	93.6	89.15
215	95.85	90.72
216	96.65	92.43
217	95.92	91.81
218	96.37	90.67
219	96.84	91.64
220	96.7	92.75
221	96.53	91.64
222	94.77	88.68
223	95.16	89.54
224	96	90.68
225	94.9	87.95
226	93.67	85.54
227	94	85.07
228	94.8	87.79
229	94.15	87.37
230	95.58	88.04
231	95.68	84.34
232	96.05	85.79
233	94.75	83.3
234	95.55	82.14
235	93.7	78.73
236	92.73	69.17
237	88.53	56.61
238	80.66	52.1
239	77.4	44.25
240	72.49	37.56
241	65.97	41.43
242	64.04	29.67
243	62.97	33.06
244	56.2	28.53
245	58.18	29.43
246	51.47	33.01
247	43	28.55
248	44.51	29.28
249	43.36	30.73
