# Supplementary material for: Improving deep learning protein monomer and complex structure prediction using DeepMSA2 with huge metagenomics data
Source: Nat Methods. 2024 Jan 2;21(2):279–89. doi: 10.1038/s41592-023-02130-4 (PMC10864179; doi:10.1038/s41592-023-02130-4)
Supplement: Supplementary file 16 — Statistical source data and structure coordinate files. [file 41592_2023_2130_MOESM16_ESM.zip]

Archive with 15 entries (14 files):
- Figure5/
- Figure5/Fig5A-B.xlsx
- Figure5/Fig5C.AlphaFold2-Multimer_model.pdb
- Figure5/Fig5C.DMFold-Multimer_model.pdb
- Figure5/Fig5D.CB.dis
- Figure5/Fig5D.MSA.aln
- Figure5/Fig5E.CB.dis
- Figure5/Fig5E.MSA.aln
- Figure5/Fig5F.AlphaFold2-Multimer_model.pdb
- Figure5/Fig5F.DMFold-Multimer_model.pdb
- Figure5/Fig5G.CB.dis
- Figure5/Fig5G.MSA.aln
- Figure5/Fig5H.CB.dis
- Figure5/Fig5H.MSA.aln
- Figure5/readme.txt
