# Supplementary material for: Improving deep learning protein monomer and complex structure prediction using DeepMSA2 with huge metagenomics data
Source: Nat Methods. 2024 Jan 2;21(2):279–89. doi: 10.1038/s41592-023-02130-4 (PMC10864179; doi:10.1038/s41592-023-02130-4)
Supplement: Supplementary file 16 — Statistical source data and structure coordinate files. [file 41592_2023_2130_MOESM16_ESM.zip › Figure5/Fig5A-B.xlsx]

## Sheet: Fig5AB.AlphaFold2-Multimer
Complex Target	TM-score of AlphaFold2_multimer model
H0953	0.65843
H0957	0.97407
H0968	0.92963
H0974	0.98207
H0980	0.92914
H0986	0.97968
H1015	0.9148
H1017	0.914
H1019	0.98
H1045	0.94545
H1047	0.6046
H1065	0.97717
H1072	0.91554
H1097	0.82916
T0960o	0.54904
T0961o	0.9933
T0963o	0.63301
T0966o	0.50742
T0970o	0.46022
T0973o	0.9707
T0976o	0.3068
T0977o	0.96249
T0979o	0.49432
T0981o	0.95489
T0984o	0.9644
T0988o	0.18468
T0989o	0.68066
T0991o	0.72808
T0995o	0.63763
T0997o	0.50659
T0998o	0.71849
T1000o	0.94719
T1001o	0.51774
T1003o	0.94362
T1004o	0.97775
T1006o	0.80267
T1009o	0.99487
T1010o	0.97926
T1016o	0.99268
T1018o	0.99048
T1020o	0.97972
T1032o	0.68525
T1034o	0.55504
T1038o	0.52732
T1048o	0.56428
T1054o	0.50713
T1061o	0.31408
T1062o	0.33778
T1070o	0.30711
T1073o	0.24261
T1080o	0.40728
T1083o	0.8974
T1084o	0.91861
T1087o	0.967

## Sheet: Fig5AB.DMFold-Multimer
Complex Target	TM-score of DMFold-Multimer model
H0953	0.87876
H0957	0.97674
H0968	0.94332
H0974	0.98301
H0980	0.94798
H0986	0.97543
H1015	0.90868
H1017	0.91447
H1019	0.9791
H1045	0.94618
H1047	0.73025
H1065	0.97386
H1072	0.92415
H1097	0.93172
T0960o	0.74896
T0961o	0.99302
T0963o	0.58763
T0966o	0.50763
T0970o	0.47298
T0973o	0.97745
T0976o	0.6321
T0977o	0.96258
T0979o	0.63026
T0981o	0.9254
T0984o	0.96587
T0988o	0.95863
T0989o	0.43609
T0991o	0.82831
T0995o	0.63526
T0997o	0.98192
T0998o	0.91448
T1000o	0.94936
T1001o	0.51967
T1003o	0.94805
T1004o	0.98288
T1006o	0.85761
T1009o	0.99513
T1010o	0.97206
T1016o	0.99266
T1018o	0.98258
T1020o	0.97968
T1032o	0.67166
T1034o	0.94834
T1038o	0.90792
T1048o	0.93777
T1054o	0.5022
T1061o	0.79422
T1062o	0.73915
T1070o	0.4843
T1073o	0.24551
T1080o	0.68579
T1083o	0.89086
T1084o	0.9234
T1087o	0.97218

## Sheet: Fig5B.DMFold-Multimer (reduced)
Complex Target	TM-score of DMFold-Multimer (reduced DB) model
H0953	0.88366
H0957	0.96971
H0968	0.96438
H0974	0.95303
H0980	0.94192
H0986	0.94215
H1015	0.896
H1017	0.9488
H1019	0.68606
H1045	0.95347
H1047	0.7226
H1065	0.96405
H1072	0.90762
H1097	0.9205
T0960o	0.67098
T0961o	0.99359
T0963o	0.74165
T0966o	0.50625
T0970o	0.4637
T0973o	0.96882
T0976o	0.99368
T0977o	0.95277
T0979o	0.62969
T0981o	0.97892
T0984o	0.95982
T0988o	0.9403
T0989o	0.59151
T0991o	0.54244
T0995o	0.64631
T0997o	0.51242
T0998o	0.86441
T1000o	0.94923
T1001o	0.49859
T1003o	0.94645
T1004o	0.96808
T1006o	0.78636
T1009o	0.99526
T1010o	0.97849
T1016o	0.99173
T1018o	0.99119
T1020o	0.38623
T1032o	0.67599
T1034o	0.92617
T1038o	0.65166
T1048o	0.55964
T1054o	0.50759
T1061o	0.31404
T1062o	0.7497
T1070o	0.3158
T1073o	0.25244
T1080o	0.65015
T1083o	0.89318
T1084o	0.8987
T1087o	0.82297
