# Supplementary material for: Improving deep learning protein monomer and complex structure prediction using DeepMSA2 with huge metagenomics data
Source: Nat Methods. 2024 Jan 2;21(2):279–89. doi: 10.1038/s41592-023-02130-4 (PMC10864179; doi:10.1038/s41592-023-02130-4)
Supplement: Supplementary file 16 — Statistical source data and structure coordinate files. [file 41592_2023_2130_MOESM16_ESM.zip › Figure5/Fig5C.AlphaFold2-Multimer_model.pdb]

MODEL     1                                                                     
ATOM      1  N   LEU B   1     -27.037  -6.772 -16.929  1.00 15.17           N  
ATOM      2  CA  LEU B   1     -27.184  -8.025 -16.195  1.00 15.17           C  
ATOM      3  C   LEU B   1     -27.883  -7.794 -14.860  1.00 15.17           C  
ATOM      4  CB  LEU B   1     -25.817  -8.674 -15.963  1.00 15.17           C  
ATOM      5  O   LEU B   1     -27.831  -6.691 -14.310  1.00 15.17           O  
ATOM      6  CG  LEU B   1     -25.340  -9.652 -17.038  1.00 15.17           C  
ATOM      7  CD1 LEU B   1     -23.824  -9.579 -17.187  1.00 15.17           C  
ATOM      8  CD2 LEU B   1     -25.781 -11.073 -16.702  1.00 15.17           C  
ATOM      9  N   GLN B   2     -28.270  -8.518 -13.572  1.00 14.21           N  
ATOM     10  CA  GLN B   2     -29.343  -7.821 -12.871  1.00 14.21           C  
ATOM     11  C   GLN B   2     -28.790  -6.710 -11.984  1.00 14.21           C  
ATOM     12  CB  GLN B   2     -30.164  -8.802 -12.033  1.00 14.21           C  
ATOM     13  O   GLN B   2     -29.282  -5.580 -12.015  1.00 14.21           O  
ATOM     14  CG  GLN B   2     -31.560  -9.063 -12.583  1.00 14.21           C  
ATOM     15  CD  GLN B   2     -32.341 -10.065 -11.754  1.00 14.21           C  
ATOM     16  NE2 GLN B   2     -33.429 -10.580 -12.315  1.00 14.21           N  
ATOM     17  OE1 GLN B   2     -31.968 -10.374 -10.617  1.00 14.21           O  
ATOM     18  N   ASN B   3     -28.670  -6.731 -10.189  1.00 15.24           N  
ATOM     19  CA  ASN B   3     -29.731  -7.000  -9.224  1.00 15.24           C  
ATOM     20  C   ASN B   3     -29.528  -6.210  -7.934  1.00 15.24           C  
ATOM     21  CB  ASN B   3     -29.815  -8.497  -8.922  1.00 15.24           C  
ATOM     22  O   ASN B   3     -28.435  -6.214  -7.364  1.00 15.24           O  
ATOM     23  CG  ASN B   3     -30.572  -9.266  -9.987  1.00 15.24           C  
ATOM     24  ND2 ASN B   3     -30.239 -10.542 -10.147  1.00 15.24           N  
ATOM     25  OD1 ASN B   3     -31.448  -8.718 -10.661  1.00 15.24           O  
ATOM     26  N   TYR B   4     -30.395  -5.293  -7.545  1.00 16.79           N  
ATOM     27  CA  TYR B   4     -30.201  -4.070  -6.773  1.00 16.79           C  
ATOM     28  C   TYR B   4     -30.245  -4.357  -5.277  1.00 16.79           C  
ATOM     29  CB  TYR B   4     -31.264  -3.030  -7.137  1.00 16.79           C  
ATOM     30  O   TYR B   4     -29.434  -3.829  -4.513  1.00 16.79           O  
ATOM     31  CG  TYR B   4     -31.143  -2.506  -8.547  1.00 16.79           C  
ATOM     32  CD1 TYR B   4     -30.330  -1.412  -8.837  1.00 16.79           C  
ATOM     33  CD2 TYR B   4     -31.841  -3.102  -9.592  1.00 16.79           C  
ATOM     34  CE1 TYR B   4     -30.217  -0.924 -10.135  1.00 16.79           C  
ATOM     35  CE2 TYR B   4     -31.735  -2.623 -10.894  1.00 16.79           C  
ATOM     36  OH  TYR B   4     -30.813  -1.057 -12.442  1.00 16.79           O  
ATOM     37  CZ  TYR B   4     -30.921  -1.536 -11.155  1.00 16.79           C  
ATOM     38  N   VAL B   5     -30.815  -5.208  -4.099  1.00 20.24           N  
ATOM     39  CA  VAL B   5     -31.919  -4.421  -3.557  1.00 20.24           C  
ATOM     40  C   VAL B   5     -31.584  -3.969  -2.138  1.00 20.24           C  
ATOM     41  CB  VAL B   5     -33.242  -5.219  -3.565  1.00 20.24           C  
ATOM     42  O   VAL B   5     -30.831  -4.640  -1.427  1.00 20.24           O  
ATOM     43  CG1 VAL B   5     -34.384  -4.377  -2.999  1.00 20.24           C  
ATOM     44  CG2 VAL B   5     -33.572  -5.691  -4.980  1.00 20.24           C  
ATOM     45  N   PHE B   6     -32.291  -2.959  -1.606  1.00 21.12           N  
ATOM     46  CA  PHE B   6     -32.255  -2.147  -0.396  1.00 21.12           C  
ATOM     47  C   PHE B   6     -32.774  -2.934   0.801  1.00 21.12           C  
ATOM     48  CB  PHE B   6     -33.079  -0.868  -0.580  1.00 21.12           C  
ATOM     49  O   PHE B   6     -32.721  -2.456   1.936  1.00 21.12           O  
ATOM     50  CG  PHE B   6     -32.493   0.092  -1.580  1.00 21.12           C  
ATOM     51  CD1 PHE B   6     -31.612   1.087  -1.176  1.00 21.12           C  
ATOM     52  CD2 PHE B   6     -32.825  -0.001  -2.926  1.00 21.12           C  
ATOM     53  CE1 PHE B   6     -31.069   1.977  -2.100  1.00 21.12           C  
ATOM     54  CE2 PHE B   6     -32.286   0.885  -3.854  1.00 21.12           C  
ATOM     55  CZ  PHE B   6     -31.409   1.874  -3.439  1.00 21.12           C  
ATOM     56  N   THR B   7     -32.645  -4.049   1.382  1.00 23.01           N  
ATOM     57  CA  THR B   7     -33.804  -4.199   2.256  1.00 23.01           C  
ATOM     58  C   THR B   7     -33.583  -3.466   3.576  1.00 23.01           C  
ATOM     59  CB  THR B   7     -34.106  -5.683   2.533  1.00 23.01           C  
ATOM     60  O   THR B   7     -32.465  -3.431   4.093  1.00 23.01           O  
ATOM     61  CG2 THR B   7     -35.102  -6.240   1.521  1.00 23.01           C  
ATOM     62  OG1 THR B   7     -32.889  -6.436   2.454  1.00 23.01           O  
ATOM     63  N   SER B   8     -34.689  -2.639   4.130  1.00 21.85           N  
ATOM     64  CA  SER B   8     -35.108  -1.788   5.239  1.00 21.85           C  
ATOM     65  C   SER B   8     -35.115  -2.558   6.555  1.00 21.85           C  
ATOM     66  CB  SER B   8     -36.497  -1.206   4.973  1.00 21.85           C  
ATOM     67  O   SER B   8     -34.972  -3.782   6.565  1.00 21.85           O  
ATOM     68  OG  SER B   8     -37.508  -2.079   5.445  1.00 21.85           O  
ATOM     69  N   GLY B   9     -36.247  -2.292   7.128  1.00 22.77           N  
ATOM     70  CA  GLY B   9     -36.732  -2.691   8.440  1.00 22.77           C  
ATOM     71  C   GLY B   9     -36.733  -4.194   8.643  1.00 22.77           C  
ATOM     72  O   GLY B   9     -37.123  -4.947   7.747  1.00 22.77           O  
ATOM     73  N   ASN B  10     -36.172  -5.082   8.960  1.00 24.76           N  
ATOM     74  CA  ASN B  10     -37.046  -5.827   9.860  1.00 24.76           C  
ATOM     75  C   ASN B  10     -37.347  -5.037  11.130  1.00 24.76           C  
ATOM     76  CB  ASN B  10     -36.425  -7.181  10.211  1.00 24.76           C  
ATOM     77  O   ASN B  10     -37.197  -5.555  12.238  1.00 24.76           O  
ATOM     78  CG  ASN B  10     -36.728  -8.248   9.177  1.00 24.76           C  
ATOM     79  ND2 ASN B  10     -35.923  -9.303   9.161  1.00 24.76           N  
ATOM     80  OD1 ASN B  10     -37.677  -8.124   8.399  1.00 24.76           O  
ATOM     81  N   GLY B  11     -37.034  -3.713  11.189  1.00 24.64           N  
ATOM     82  CA  GLY B  11     -37.782  -2.892  10.251  1.00 24.64           C  
ATOM     83  C   GLY B  11     -37.676  -3.376   8.817  1.00 24.64           C  
ATOM     84  O   GLY B  11     -36.726  -4.076   8.461  1.00 24.64           O  
ATOM     85  N   ILE B  12     -38.746  -4.001   7.914  1.00 23.68           N  
ATOM     86  CA  ILE B  12     -38.810  -5.121   6.982  1.00 23.68           C  
ATOM     87  C   ILE B  12     -37.676  -5.012   5.966  1.00 23.68           C  
ATOM     88  CB  ILE B  12     -40.175  -5.176   6.258  1.00 23.68           C  
ATOM     89  O   ILE B  12     -37.388  -5.968   5.242  1.00 23.68           O  
ATOM     90  CG1 ILE B  12     -41.321  -5.058   7.270  1.00 23.68           C  
ATOM     91  CG2 ILE B  12     -40.299  -6.464   5.438  1.00 23.68           C  
ATOM     92  CD1 ILE B  12     -42.706  -5.048   6.637  1.00 23.68           C  
ATOM     93  N   GLY B  13     -37.099  -3.835   5.315  1.00 22.66           N  
ATOM     94  CA  GLY B  13     -36.687  -3.696   3.928  1.00 22.66           C  
ATOM     95  C   GLY B  13     -35.205  -3.941   3.717  1.00 22.66           C  
ATOM     96  O   GLY B  13     -34.402  -3.746   4.632  1.00 22.66           O  
ATOM     97  N   GLY B  14     -34.528  -5.000   3.041  1.00 26.17           N  
ATOM     98  CA  GLY B  14     -33.512  -5.546   2.155  1.00 26.17           C  
ATOM     99  C   GLY B  14     -32.679  -4.478   1.472  1.00 26.17           C  
ATOM    100  O   GLY B  14     -32.355  -4.599   0.289  1.00 26.17           O  
ATOM    101  N   ASN B  15     -32.376  -3.269   2.135  1.00 26.42           N  
ATOM    102  CA  ASN B  15     -31.869  -2.169   1.320  1.00 26.42           C  
ATOM    103  C   ASN B  15     -30.345  -2.174   1.257  1.00 26.42           C  
ATOM    104  CB  ASN B  15     -32.375  -0.828   1.855  1.00 26.42           C  
ATOM    105  O   ASN B  15     -29.684  -1.517   2.063  1.00 26.42           O  
ATOM    106  CG  ASN B  15     -33.864  -0.639   1.647  1.00 26.42           C  
ATOM    107  ND2 ASN B  15     -34.478   0.196   2.477  1.00 26.42           N  
ATOM    108  OD1 ASN B  15     -34.458  -1.240   0.748  1.00 26.42           O  
ATOM    109  N   GLY B  16     -29.494  -3.146   1.098  1.00 31.73           N  
ATOM    110  CA  GLY B  16     -28.079  -3.118   0.765  1.00 31.73           C  
ATOM    111  C   GLY B  16     -27.802  -2.551  -0.614  1.00 31.73           C  
ATOM    112  O   GLY B  16     -28.731  -2.223  -1.355  1.00 31.73           O  
ATOM    113  N   PHE B  17     -26.540  -1.664  -0.624  1.00 29.05           N  
ATOM    114  CA  PHE B  17     -26.223  -1.275  -1.993  1.00 29.05           C  
ATOM    115  C   PHE B  17     -25.180  -2.210  -2.594  1.00 29.05           C  
ATOM    116  CB  PHE B  17     -25.719   0.171  -2.039  1.00 29.05           C  
ATOM    117  O   PHE B  17     -24.433  -2.866  -1.865  1.00 29.05           O  
ATOM    118  CG  PHE B  17     -24.405   0.379  -1.337  1.00 29.05           C  
ATOM    119  CD1 PHE B  17     -24.365   0.706   0.012  1.00 29.05           C  
ATOM    120  CD2 PHE B  17     -23.207   0.247  -2.028  1.00 29.05           C  
ATOM    121  CE1 PHE B  17     -23.149   0.899   0.664  1.00 29.05           C  
ATOM    122  CE2 PHE B  17     -21.988   0.439  -1.384  1.00 29.05           C  
ATOM    123  CZ  PHE B  17     -21.962   0.765  -0.038  1.00 29.05           C  
ATOM    124  N   THR B  18     -25.328  -2.487  -3.798  1.00 30.89           N  
ATOM    125  CA  THR B  18     -24.384  -3.219  -4.636  1.00 30.89           C  
ATOM    126  C   THR B  18     -23.672  -2.274  -5.601  1.00 30.89           C  
ATOM    127  CB  THR B  18     -25.089  -4.333  -5.430  1.00 30.89           C  
ATOM    128  O   THR B  18     -24.302  -1.400  -6.199  1.00 30.89           O  
ATOM    129  CG2 THR B  18     -24.110  -5.437  -5.818  1.00 30.89           C  
ATOM    130  OG1 THR B  18     -26.134  -4.897  -4.627  1.00 30.89           O  
ATOM    131  N   ALA B  19     -22.397  -2.022  -5.299  1.00 29.40           N  
ATOM    132  CA  ALA B  19     -21.619  -1.292  -6.296  1.00 29.40           C  
ATOM    133  C   ALA B  19     -20.863  -2.250  -7.211  1.00 29.40           C  
ATOM    134  CB  ALA B  19     -20.646  -0.333  -5.614  1.00 29.40           C  
ATOM    135  O   ALA B  19     -20.377  -3.292  -6.765  1.00 29.40           O  
ATOM    136  N   ARG B  20     -20.837  -1.898  -8.547  1.00 30.09           N  
ATOM    137  CA  ARG B  20     -20.046  -2.624  -9.536  1.00 30.09           C  
ATOM    138  C   ARG B  20     -18.817  -1.822  -9.950  1.00 30.09           C  
ATOM    139  CB  ARG B  20     -20.895  -2.954 -10.765  1.00 30.09           C  
ATOM    140  O   ARG B  20     -18.922  -0.637 -10.270  1.00 30.09           O  
ATOM    141  CG  ARG B  20     -21.501  -4.348 -10.738  1.00 30.09           C  
ATOM    142  CD  ARG B  20     -22.320  -4.632 -11.991  1.00 30.09           C  
ATOM    143  NE  ARG B  20     -22.995  -5.924 -11.912  1.00 30.09           N  
ATOM    144  NH1 ARG B  20     -23.975  -5.771 -13.998  1.00 30.09           N  
ATOM    145  NH2 ARG B  20     -24.332  -7.621 -12.693  1.00 30.09           N  
ATOM    146  CZ  ARG B  20     -23.766  -6.435 -12.868  1.00 30.09           C  
ATOM    147  N   VAL B  21     -17.715  -2.428  -9.600  1.00 29.36           N  
ATOM    148  CA  VAL B  21     -16.465  -1.794 -10.007  1.00 29.36           C  
ATOM    149  C   VAL B  21     -15.805  -2.613 -11.114  1.00 29.36           C  
ATOM    150  CB  VAL B  21     -15.496  -1.633  -8.814  1.00 29.36           C  
ATOM    151  O   VAL B  21     -15.837  -3.846 -11.085  1.00 29.36           O  
ATOM    152  CG1 VAL B  21     -14.400  -0.621  -9.141  1.00 29.36           C  
ATOM    153  CG2 VAL B  21     -16.260  -1.212  -7.560  1.00 29.36           C  
ATOM    154  N   MET B  22     -15.347  -1.952 -12.160  1.00 30.69           N  
ATOM    155  CA  MET B  22     -14.563  -2.589 -13.214  1.00 30.69           C  
ATOM    156  C   MET B  22     -13.071  -2.374 -12.988  1.00 30.69           C  
ATOM    157  CB  MET B  22     -14.967  -2.049 -14.587  1.00 30.69           C  
ATOM    158  O   MET B  22     -12.641  -1.266 -12.660  1.00 30.69           O  
ATOM    159  CG  MET B  22     -16.194  -2.727 -15.175  1.00 30.69           C  
ATOM    160  SD  MET B  22     -16.170  -2.754 -17.010  1.00 30.69           S  
ATOM    161  CE  MET B  22     -16.336  -0.981 -17.358  1.00 30.69           C  
ATOM    162  N   ALA B  23     -12.455  -3.402 -12.859  1.00 31.22           N  
ATOM    163  CA  ALA B  23     -11.004  -3.308 -12.721  1.00 31.22           C  
ATOM    164  C   ALA B  23     -10.302  -3.723 -14.012  1.00 31.22           C  
ATOM    165  CB  ALA B  23     -10.523  -4.172 -11.557  1.00 31.22           C  
ATOM    166  O   ALA B  23     -10.768  -4.619 -14.719  1.00 31.22           O  
ATOM    167  N   LYS B  24      -9.314  -2.946 -14.477  1.00 29.69           N  
ATOM    168  CA  LYS B  24      -8.513  -3.263 -15.656  1.00 29.69           C  
ATOM    169  C   LYS B  24      -7.417  -4.271 -15.321  1.00 29.69           C  
ATOM    170  CB  LYS B  24      -7.895  -1.993 -16.243  1.00 29.69           C  
ATOM    171  O   LYS B  24      -7.033  -4.415 -14.158  1.00 29.69           O  
ATOM    172  CG  LYS B  24      -7.186  -2.207 -17.572  1.00 29.69           C  
ATOM    173  CD  LYS B  24      -6.581  -0.912 -18.097  1.00 29.69           C  
ATOM    174  CE  LYS B  24      -5.832  -1.133 -19.404  1.00 29.69           C  
ATOM    175  NZ  LYS B  24      -5.252   0.138 -19.933  1.00 29.69           N  
ATOM    176  N   VAL B  25      -6.928  -4.861 -16.398  1.00 29.71           N  
ATOM    177  CA  VAL B  25      -5.787  -5.767 -16.318  1.00 29.71           C  
ATOM    178  C   VAL B  25      -4.592  -5.040 -15.703  1.00 29.71           C  
ATOM    179  CB  VAL B  25      -5.410  -6.330 -17.707  1.00 29.71           C  
ATOM    180  O   VAL B  25      -4.312  -3.890 -16.049  1.00 29.71           O  
ATOM    181  CG1 VAL B  25      -4.217  -7.278 -17.600  1.00 29.71           C  
ATOM    182  CG2 VAL B  25      -6.607  -7.041 -18.336  1.00 29.71           C  
ATOM    183  N   GLY B  26      -3.926  -5.656 -14.560  1.00 34.88           N  
ATOM    184  CA  GLY B  26      -2.831  -5.108 -13.776  1.00 34.88           C  
ATOM    185  C   GLY B  26      -3.247  -4.696 -12.377  1.00 34.88           C  
ATOM    186  O   GLY B  26      -4.214  -5.228 -11.829  1.00 34.88           O  
ATOM    187  N   THR B  27      -2.363  -4.086 -11.699  1.00 29.79           N  
ATOM    188  CA  THR B  27      -2.655  -3.594 -10.357  1.00 29.79           C  
ATOM    189  C   THR B  27      -3.533  -2.347 -10.418  1.00 29.79           C  
ATOM    190  CB  THR B  27      -1.362  -3.277  -9.585  1.00 29.79           C  
ATOM    191  O   THR B  27      -3.267  -1.432 -11.201  1.00 29.79           O  
ATOM    192  CG2 THR B  27      -1.457  -3.746  -8.136  1.00 29.79           C  
ATOM    193  OG1 THR B  27      -0.260  -3.939 -10.218  1.00 29.79           O  
ATOM    194  N   SER B  28      -4.829  -2.482 -10.090  1.00 30.78           N  
ATOM    195  CA  SER B  28      -5.671  -1.297  -9.961  1.00 30.78           C  
ATOM    196  C   SER B  28      -5.999  -1.007  -8.501  1.00 30.78           C  
ATOM    197  CB  SER B  28      -6.965  -1.469 -10.758  1.00 30.78           C  
ATOM    198  O   SER B  28      -6.025  -1.919  -7.672  1.00 30.78           O  
ATOM    199  OG  SER B  28      -6.690  -1.935 -12.068  1.00 30.78           O  
ATOM    200  N   TYR B  29      -5.679   0.215  -8.175  1.00 29.68           N  
ATOM    201  CA  TYR B  29      -6.195   0.674  -6.890  1.00 29.68           C  
ATOM    202  C   TYR B  29      -7.640   1.139  -7.018  1.00 29.68           C  
ATOM    203  CB  TYR B  29      -5.328   1.809  -6.338  1.00 29.68           C  
ATOM    204  O   TYR B  29      -7.993   1.834  -7.974  1.00 29.68           O  
ATOM    205  CG  TYR B  29      -3.887   1.418  -6.112  1.00 29.68           C  
ATOM    206  CD1 TYR B  29      -3.474   0.879  -4.896  1.00 29.68           C  
ATOM    207  CD2 TYR B  29      -2.937   1.588  -7.113  1.00 29.68           C  
ATOM    208  CE1 TYR B  29      -2.147   0.519  -4.683  1.00 29.68           C  
ATOM    209  CE2 TYR B  29      -1.608   1.232  -6.911  1.00 29.68           C  
ATOM    210  OH  TYR B  29       0.092   0.344  -5.490  1.00 29.68           O  
ATOM    211  CZ  TYR B  29      -1.223   0.698  -5.695  1.00 29.68           C  
ATOM    212  N   ILE B  30      -8.485   0.312  -6.413  1.00 30.17           N  
ATOM    213  CA  ILE B  30      -9.879   0.739  -6.454  1.00 30.17           C  
ATOM    214  C   ILE B  30     -10.242   1.441  -5.148  1.00 30.17           C  
ATOM    215  CB  ILE B  30     -10.829  -0.454  -6.704  1.00 30.17           C  
ATOM    216  O   ILE B  30      -9.936   0.943  -4.062  1.00 30.17           O  
ATOM    217  CG1 ILE B  30     -10.516  -1.112  -8.053  1.00 30.17           C  
ATOM    218  CG2 ILE B  30     -12.291  -0.002  -6.641  1.00 30.17           C  
ATOM    219  CD1 ILE B  30     -11.260  -2.418  -8.291  1.00 30.17           C  
ATOM    220  N   THR B  31     -10.446   2.739  -5.279  1.00 29.54           N  
ATOM    221  CA  THR B  31     -10.982   3.483  -4.144  1.00 29.54           C  
ATOM    222  C   THR B  31     -12.507   3.455  -4.150  1.00 29.54           C  
ATOM    223  CB  THR B  31     -10.492   4.943  -4.151  1.00 29.54           C  
ATOM    224  O   THR B  31     -13.133   3.691  -5.185  1.00 29.54           O  
ATOM    225  CG2 THR B  31     -10.824   5.640  -2.836  1.00 29.54           C  
ATOM    226  OG1 THR B  31      -9.073   4.964  -4.345  1.00 29.54           O  
ATOM    227  N   PHE B  32     -12.987   2.770  -3.281  1.00 29.18           N  
ATOM    228  CA  PHE B  32     -14.438   2.787  -3.137  1.00 29.18           C  
ATOM    229  C   PHE B  32     -14.903   4.087  -2.493  1.00 29.18           C  
ATOM    230  CB  PHE B  32     -14.910   1.591  -2.304  1.00 29.18           C  
ATOM    231  O   PHE B  32     -14.528   4.394  -1.360  1.00 29.18           O  
ATOM    232  CG  PHE B  32     -14.819   0.274  -3.027  1.00 29.18           C  
ATOM    233  CD1 PHE B  32     -15.870  -0.176  -3.816  1.00 29.18           C  
ATOM    234  CD2 PHE B  32     -13.681  -0.514  -2.916  1.00 29.18           C  
ATOM    235  CE1 PHE B  32     -15.788  -1.395  -4.486  1.00 29.18           C  
ATOM    236  CE2 PHE B  32     -13.591  -1.733  -3.583  1.00 29.18           C  
ATOM    237  CZ  PHE B  32     -14.646  -2.172  -4.367  1.00 29.18           C  
ATOM    238  N   PRO B  33     -15.299   5.060  -3.415  1.00 27.37           N  
ATOM    239  CA  PRO B  33     -15.808   6.271  -2.768  1.00 27.37           C  
ATOM    240  C   PRO B  33     -16.999   5.996  -1.853  1.00 27.37           C  
ATOM    241  CB  PRO B  33     -16.220   7.154  -3.949  1.00 27.37           C  
ATOM    242  O   PRO B  33     -18.088   5.668  -2.332  1.00 27.37           O  
ATOM    243  CG  PRO B  33     -16.359   6.212  -5.101  1.00 27.37           C  
ATOM    244  CD  PRO B  33     -15.624   4.945  -4.771  1.00 27.37           C  
ATOM    245  N   CYS B  34     -16.893   5.135  -1.090  1.00 28.09           N  
ATOM    246  CA  CYS B  34     -18.103   4.901  -0.309  1.00 28.09           C  
ATOM    247  C   CYS B  34     -18.384   6.072   0.625  1.00 28.09           C  
ATOM    248  CB  CYS B  34     -17.977   3.610   0.499  1.00 28.09           C  
ATOM    249  O   CYS B  34     -17.706   6.237   1.641  1.00 28.09           O  
ATOM    250  SG  CYS B  34     -17.593   2.158  -0.503  1.00 28.09           S  
ATOM    251  N   ALA B  35     -18.403   7.257   0.069  1.00 26.61           N  
ATOM    252  CA  ALA B  35     -18.840   8.216   1.081  1.00 26.61           C  
ATOM    253  C   ALA B  35     -20.302   7.991   1.455  1.00 26.61           C  
ATOM    254  CB  ALA B  35     -18.634   9.645   0.585  1.00 26.61           C  
ATOM    255  O   ALA B  35     -21.192   8.118   0.611  1.00 26.61           O  
ATOM    256  N   TYR B  36     -20.626   6.947   1.998  1.00 27.74           N  
ATOM    257  CA  TYR B  36     -22.024   6.816   2.391  1.00 27.74           C  
ATOM    258  C   TYR B  36     -22.320   7.640   3.638  1.00 27.74           C  
ATOM    259  CB  TYR B  36     -22.377   5.347   2.641  1.00 27.74           C  
ATOM    260  O   TYR B  36     -21.465   7.776   4.517  1.00 27.74           O  
ATOM    261  CG  TYR B  36     -22.523   4.534   1.377  1.00 27.74           C  
ATOM    262  CD1 TYR B  36     -23.743   4.460   0.710  1.00 27.74           C  
ATOM    263  CD2 TYR B  36     -21.441   3.839   0.848  1.00 27.74           C  
ATOM    264  CE1 TYR B  36     -23.883   3.711  -0.454  1.00 27.74           C  
ATOM    265  CE2 TYR B  36     -21.568   3.087  -0.315  1.00 27.74           C  
ATOM    266  OH  TYR B  36     -22.923   2.286  -2.110  1.00 27.74           O  
ATOM    267  CZ  TYR B  36     -22.791   3.029  -0.958  1.00 27.74           C  
ATOM    268  N   ASP B  37     -23.330   8.348   3.390  1.00 26.78           N  
ATOM    269  CA  ASP B  37     -23.894   9.049   4.540  1.00 26.78           C  
ATOM    270  C   ASP B  37     -24.599   8.078   5.483  1.00 26.78           C  
ATOM    271  CB  ASP B  37     -24.867  10.137   4.081  1.00 26.78           C  
ATOM    272  O   ASP B  37     -25.403   7.252   5.046  1.00 26.78           O  
ATOM    273  CG  ASP B  37     -24.166  11.373   3.546  1.00 26.78           C  
ATOM    274  OD1 ASP B  37     -22.973  11.580   3.858  1.00 26.78           O  
ATOM    275  OD2 ASP B  37     -24.813  12.149   2.810  1.00 26.78           O  
ATOM    276  N   ALA B  38     -23.958   7.555   6.328  1.00 29.78           N  
ATOM    277  CA  ALA B  38     -24.699   6.801   7.336  1.00 29.78           C  
ATOM    278  C   ALA B  38     -25.146   7.707   8.480  1.00 29.78           C  
ATOM    279  CB  ALA B  38     -23.848   5.653   7.873  1.00 29.78           C  
ATOM    280  O   ALA B  38     -24.401   8.592   8.907  1.00 29.78           O  
ATOM    281  N   LYS B  39     -26.387   7.809   8.571  1.00 27.54           N  
ATOM    282  CA  LYS B  39     -26.927   8.488   9.745  1.00 27.54           C  
ATOM    283  C   LYS B  39     -26.967   7.554  10.951  1.00 27.54           C  
ATOM    284  CB  LYS B  39     -28.327   9.031   9.456  1.00 27.54           C  
ATOM    285  O   LYS B  39     -27.542   6.465  10.881  1.00 27.54           O  
ATOM    286  CG  LYS B  39     -28.690  10.269  10.263  1.00 27.54           C  
ATOM    287  CD  LYS B  39     -30.065  10.802   9.880  1.00 27.54           C  
ATOM    288  CE  LYS B  39     -30.451  12.011  10.721  1.00 27.54           C  
ATOM    289  NZ  LYS B  39     -31.798  12.537  10.350  1.00 27.54           N  
ATOM    290  N   LEU B  40     -26.023   7.746  11.757  1.00 29.56           N  
ATOM    291  CA  LEU B  40     -26.034   6.991  13.005  1.00 29.56           C  
ATOM    292  C   LEU B  40     -26.776   7.756  14.096  1.00 29.56           C  
ATOM    293  CB  LEU B  40     -24.605   6.687  13.460  1.00 29.56           C  
ATOM    294  O   LEU B  40     -26.489   8.930  14.342  1.00 29.56           O  
ATOM    295  CG  LEU B  40     -23.998   5.375  12.959  1.00 29.56           C  
ATOM    296  CD1 LEU B  40     -22.593   5.614  12.417  1.00 29.56           C  
ATOM    297  CD2 LEU B  40     -23.977   4.335  14.074  1.00 29.56           C  
ATOM    298  N   ILE B  41     -27.857   7.252  14.398  1.00 28.53           N  
ATOM    299  CA  ILE B  41     -28.595   7.847  15.507  1.00 28.53           C  
ATOM    300  C   ILE B  41     -28.370   7.027  16.775  1.00 28.53           C  
ATOM    301  CB  ILE B  41     -30.104   7.946  15.193  1.00 28.53           C  
ATOM    302  O   ILE B  41     -28.651   5.827  16.803  1.00 28.53           O  
ATOM    303  CG1 ILE B  41     -30.327   8.700  13.876  1.00 28.53           C  
ATOM    304  CG2 ILE B  41     -30.852   8.624  16.345  1.00 28.53           C  
ATOM    305  CD1 ILE B  41     -31.775   8.708  13.405  1.00 28.53           C  
ATOM    306  N   SER B  42     -27.434   7.392  17.575  1.00 29.67           N  
ATOM    307  CA  SER B  42     -27.227   6.678  18.830  1.00 29.67           C  
ATOM    308  C   SER B  42     -27.947   7.369  19.984  1.00 29.67           C  
ATOM    309  CB  SER B  42     -25.735   6.566  19.144  1.00 29.67           C  
ATOM    310  O   SER B  42     -27.912   8.596  20.098  1.00 29.67           O  
ATOM    311  OG  SER B  42     -25.515   6.547  20.544  1.00 29.67           O  
ATOM    312  N   PHE B  43     -28.937   6.760  20.471  1.00 27.55           N  
ATOM    313  CA  PHE B  43     -29.559   7.191  21.718  1.00 27.55           C  
ATOM    314  C   PHE B  43     -28.791   6.654  22.920  1.00 27.55           C  
ATOM    315  CB  PHE B  43     -31.019   6.732  21.779  1.00 27.55           C  
ATOM    316  O   PHE B  43     -28.579   5.445  23.038  1.00 27.55           O  
ATOM    317  CG  PHE B  43     -31.920   7.444  20.807  1.00 27.55           C  
ATOM    318  CD1 PHE B  43     -32.504   8.659  21.142  1.00 27.55           C  
ATOM    319  CD2 PHE B  43     -32.184   6.897  19.558  1.00 27.55           C  
ATOM    320  CE1 PHE B  43     -33.339   9.321  20.244  1.00 27.55           C  
ATOM    321  CE2 PHE B  43     -33.017   7.552  18.655  1.00 27.55           C  
ATOM    322  CZ  PHE B  43     -33.595   8.763  19.001  1.00 27.55           C  
ATOM    323  N   ASN B  44     -28.294   7.636  23.703  1.00 29.61           N  
ATOM    324  CA  ASN B  44     -27.645   7.398  24.988  1.00 29.61           C  
ATOM    325  C   ASN B  44     -27.226   5.939  25.143  1.00 29.61           C  
ATOM    326  CB  ASN B  44     -28.565   7.813  26.138  1.00 29.61           C  
ATOM    327  O   ASN B  44     -28.028   5.031  24.915  1.00 29.61           O  
ATOM    328  CG  ASN B  44     -28.355   9.252  26.565  1.00 29.61           C  
ATOM    329  ND2 ASN B  44     -29.281   9.777  27.358  1.00 29.61           N  
ATOM    330  OD1 ASN B  44     -27.368   9.888  26.183  1.00 29.61           O  
ATOM    331  N   GLY B  45     -25.816   5.616  24.930  1.00 32.67           N  
ATOM    332  CA  GLY B  45     -25.088   4.367  25.089  1.00 32.67           C  
ATOM    333  C   GLY B  45     -24.192   4.045  23.908  1.00 32.67           C  
ATOM    334  O   GLY B  45     -24.047   4.857  22.992  1.00 32.67           O  
ATOM    335  N   THR B  46     -23.284   3.157  24.015  1.00 32.47           N  
ATOM    336  CA  THR B  46     -22.324   2.637  23.047  1.00 32.47           C  
ATOM    337  C   THR B  46     -23.032   1.821  21.969  1.00 32.47           C  
ATOM    338  CB  THR B  46     -21.254   1.768  23.732  1.00 32.47           C  
ATOM    339  O   THR B  46     -23.915   1.017  22.271  1.00 32.47           O  
ATOM    340  CG2 THR B  46     -19.849   2.245  23.378  1.00 32.47           C  
ATOM    341  OG1 THR B  46     -21.427   1.839  25.153  1.00 32.47           O  
ATOM    342  N   VAL B  47     -23.121   2.399  20.772  1.00 33.49           N  
ATOM    343  CA  VAL B  47     -23.640   1.573  19.686  1.00 33.49           C  
ATOM    344  C   VAL B  47     -22.489   0.847  18.993  1.00 33.49           C  
ATOM    345  CB  VAL B  47     -24.432   2.415  18.661  1.00 33.49           C  
ATOM    346  O   VAL B  47     -21.433   1.435  18.748  1.00 33.49           O  
ATOM    347  CG1 VAL B  47     -25.303   1.518  17.784  1.00 33.49           C  
ATOM    348  CG2 VAL B  47     -25.287   3.460  19.377  1.00 33.49           C  
ATOM    349  N   GLN B  48     -22.548  -0.388  18.959  1.00 34.82           N  
ATOM    350  CA  GLN B  48     -21.585  -1.209  18.234  1.00 34.82           C  
ATOM    351  C   GLN B  48     -22.216  -1.826  16.989  1.00 34.82           C  
ATOM    352  CB  GLN B  48     -21.027  -2.309  19.139  1.00 34.82           C  
ATOM    353  O   GLN B  48     -23.374  -2.249  17.018  1.00 34.82           O  
ATOM    354  CG  GLN B  48     -19.951  -1.825  20.102  1.00 34.82           C  
ATOM    355  CD  GLN B  48     -19.402  -2.937  20.975  1.00 34.82           C  
ATOM    356  NE2 GLN B  48     -18.409  -2.612  21.796  1.00 34.82           N  
ATOM    357  OE1 GLN B  48     -19.866  -4.080  20.913  1.00 34.82           O  
ATOM    358  N   GLY B  49     -21.697  -1.426  15.880  1.00 38.09           N  
ATOM    359  CA  GLY B  49     -22.153  -2.105  14.677  1.00 38.09           C  
ATOM    360  C   GLY B  49     -21.015  -2.601  13.805  1.00 38.09           C  
ATOM    361  O   GLY B  49     -19.846  -2.321  14.081  1.00 38.09           O  
ATOM    362  N   ASN B  50     -21.343  -3.527  13.038  1.00 38.40           N  
ATOM    363  CA  ASN B  50     -20.374  -4.084  12.101  1.00 38.40           C  
ATOM    364  C   ASN B  50     -20.675  -3.664  10.666  1.00 38.40           C  
ATOM    365  CB  ASN B  50     -20.337  -5.610  12.211  1.00 38.40           C  
ATOM    366  O   ASN B  50     -21.839  -3.515  10.289  1.00 38.40           O  
ATOM    367  CG  ASN B  50     -19.927  -6.087  13.590  1.00 38.40           C  
ATOM    368  ND2 ASN B  50     -20.474  -7.221  14.013  1.00 38.40           N  
ATOM    369  OD1 ASN B  50     -19.126  -5.442  14.271  1.00 38.40           O  
ATOM    370  N   ILE B  51     -19.649  -3.279  10.066  1.00 39.27           N  
ATOM    371  CA  ILE B  51     -19.727  -3.111   8.619  1.00 39.27           C  
ATOM    372  C   ILE B  51     -19.072  -4.303   7.925  1.00 39.27           C  
ATOM    373  CB  ILE B  51     -19.060  -1.794   8.165  1.00 39.27           C  
ATOM    374  O   ILE B  51     -17.928  -4.652   8.225  1.00 39.27           O  
ATOM    375  CG1 ILE B  51     -19.703  -0.597   8.876  1.00 39.27           C  
ATOM    376  CG2 ILE B  51     -19.148  -1.639   6.644  1.00 39.27           C  
ATOM    377  CD1 ILE B  51     -18.955   0.715   8.679  1.00 39.27           C  
ATOM    378  N   THR B  52     -19.930  -4.990   7.224  1.00 41.98           N  
ATOM    379  CA  THR B  52     -19.399  -6.101   6.441  1.00 41.98           C  
ATOM    380  C   THR B  52     -19.352  -5.743   4.958  1.00 41.98           C  
ATOM    381  CB  THR B  52     -20.240  -7.376   6.638  1.00 41.98           C  
ATOM    382  O   THR B  52     -20.331  -5.238   4.405  1.00 41.98           O  
ATOM    383  CG2 THR B  52     -19.578  -8.579   5.975  1.00 41.98           C  
ATOM    384  OG1 THR B  52     -20.383  -7.635   8.040  1.00 41.98           O  
ATOM    385  N   ILE B  53     -18.181  -5.955   4.464  1.00 39.25           N  
ATOM    386  CA  ILE B  53     -18.003  -5.756   3.030  1.00 39.25           C  
ATOM    387  C   ILE B  53     -17.879  -7.108   2.332  1.00 39.25           C  
ATOM    388  CB  ILE B  53     -16.763  -4.883   2.730  1.00 39.25           C  
ATOM    389  O   ILE B  53     -17.041  -7.932   2.706  1.00 39.25           O  
ATOM    390  CG1 ILE B  53     -16.873  -3.534   3.451  1.00 39.25           C  
ATOM    391  CG2 ILE B  53     -16.594  -4.685   1.221  1.00 39.25           C  
ATOM    392  CD1 ILE B  53     -15.615  -2.682   3.363  1.00 39.25           C  
ATOM    393  N   LYS B  54     -18.827  -7.265   1.563  1.00 39.10           N  
ATOM    394  CA  LYS B  54     -18.755  -8.462   0.730  1.00 39.10           C  
ATOM    395  C   LYS B  54     -18.349  -8.114  -0.699  1.00 39.10           C  
ATOM    396  CB  LYS B  54     -20.097  -9.196   0.729  1.00 39.10           C  
ATOM    397  O   LYS B  54     -18.954  -7.242  -1.327  1.00 39.10           O  
ATOM    398  CG  LYS B  54     -20.407  -9.920   2.031  1.00 39.10           C  
ATOM    399  CD  LYS B  54     -21.730 -10.671   1.952  1.00 39.10           C  
ATOM    400  CE  LYS B  54     -22.083 -11.326   3.280  1.00 39.10           C  
ATOM    401  NZ  LYS B  54     -23.394 -12.039   3.216  1.00 39.10           N  
ATOM    402  N   VAL B  55     -17.292  -8.698  -1.036  1.00 39.43           N  
ATOM    403  CA  VAL B  55     -16.794  -8.474  -2.389  1.00 39.43           C  
ATOM    404  C   VAL B  55     -17.122  -9.680  -3.267  1.00 39.43           C  
ATOM    405  CB  VAL B  55     -15.272  -8.207  -2.398  1.00 39.43           C  
ATOM    406  O   VAL B  55     -16.842 -10.822  -2.894  1.00 39.43           O  
ATOM    407  CG1 VAL B  55     -14.784  -7.913  -3.815  1.00 39.43           C  
ATOM    408  CG2 VAL B  55     -14.929  -7.051  -1.460  1.00 39.43           C  
ATOM    409  N   ARG B  56     -17.969  -9.369  -4.238  1.00 44.48           N  
ATOM    410  CA  ARG B  56     -18.286 -10.412  -5.208  1.00 44.48           C  
ATOM    411  C   ARG B  56     -17.652 -10.111  -6.562  1.00 44.48           C  
ATOM    412  CB  ARG B  56     -19.801 -10.562  -5.361  1.00 44.48           C  
ATOM    413  O   ARG B  56     -17.551  -8.950  -6.962  1.00 44.48           O  
ATOM    414  CG  ARG B  56     -20.481 -11.202  -4.161  1.00 44.48           C  
ATOM    415  CD  ARG B  56     -21.978 -11.369  -4.384  1.00 44.48           C  
ATOM    416  NE  ARG B  56     -22.663 -11.774  -3.159  1.00 44.48           N  
ATOM    417  NH1 ARG B  56     -24.777 -11.752  -4.089  1.00 44.48           N  
ATOM    418  NH2 ARG B  56     -24.495 -12.317  -1.886  1.00 44.48           N  
ATOM    419  CZ  ARG B  56     -23.977 -11.947  -3.048  1.00 44.48           C  
ATOM    420  N   SER B  57     -17.105 -11.177  -7.108  1.00 40.80           N  
ATOM    421  CA  SER B  57     -16.547 -11.050  -8.450  1.00 40.80           C  
ATOM    422  C   SER B  57     -17.339 -11.874  -9.459  1.00 40.80           C  
ATOM    423  CB  SER B  57     -15.080 -11.484  -8.464  1.00 40.80           C  
ATOM    424  O   SER B  57     -17.833 -12.956  -9.134  1.00 40.80           O  
ATOM    425  OG  SER B  57     -14.891 -12.591  -9.329  1.00 40.80           O  
ATOM    426  N   ARG B  58     -17.794 -11.180 -10.496  1.00 43.48           N  
ATOM    427  CA  ARG B  58     -18.460 -11.906 -11.573  1.00 43.48           C  
ATOM    428  C   ARG B  58     -17.582 -11.964 -12.819  1.00 43.48           C  
ATOM    429  CB  ARG B  58     -19.803 -11.254 -11.910  1.00 43.48           C  
ATOM    430  O   ARG B  58     -16.866 -11.009 -13.126  1.00 43.48           O  
ATOM    431  CG  ARG B  58     -20.884 -11.499 -10.869  1.00 43.48           C  
ATOM    432  CD  ARG B  58     -22.217 -10.892 -11.286  1.00 43.48           C  
ATOM    433  NE  ARG B  58     -23.179 -10.899 -10.188  1.00 43.48           N  
ATOM    434  NH1 ARG B  58     -25.044 -10.961 -11.550  1.00 43.48           N  
ATOM    435  NH2 ARG B  58     -25.284 -10.933  -9.270  1.00 43.48           N  
ATOM    436  CZ  ARG B  58     -24.500 -10.931 -10.339  1.00 43.48           C  
ATOM    437  N   ASP B  59     -17.590 -13.234 -13.307  1.00 43.08           N  
ATOM    438  CA  ASP B  59     -16.954 -13.296 -14.619  1.00 43.08           C  
ATOM    439  C   ASP B  59     -17.870 -12.730 -15.701  1.00 43.08           C  
ATOM    440  CB  ASP B  59     -16.565 -14.736 -14.959  1.00 43.08           C  
ATOM    441  O   ASP B  59     -19.012 -12.358 -15.423  1.00 43.08           O  
ATOM    442  CG  ASP B  59     -17.743 -15.575 -15.423  1.00 43.08           C  
ATOM    443  OD1 ASP B  59     -18.851 -15.024 -15.601  1.00 43.08           O  
ATOM    444  OD2 ASP B  59     -17.562 -16.797 -15.610  1.00 43.08           O  
ATOM    445  N   ILE B  60     -17.352 -12.471 -16.906  1.00 42.42           N  
ATOM    446  CA  ILE B  60     -18.091 -11.888 -18.020  1.00 42.42           C  
ATOM    447  C   ILE B  60     -19.404 -12.641 -18.219  1.00 42.42           C  
ATOM    448  CB  ILE B  60     -17.260 -11.907 -19.322  1.00 42.42           C  
ATOM    449  O   ILE B  60     -20.372 -12.086 -18.744  1.00 42.42           O  
ATOM    450  CG1 ILE B  60     -17.872 -10.961 -20.361  1.00 42.42           C  
ATOM    451  CG2 ILE B  60     -17.154 -13.332 -19.874  1.00 42.42           C  
ATOM    452  CD1 ILE B  60     -16.905 -10.535 -21.457  1.00 42.42           C  
ATOM    453  N   SER B  61     -19.409 -13.858 -17.906  1.00 43.66           N  
ATOM    454  CA  SER B  61     -20.600 -14.665 -18.150  1.00 43.66           C  
ATOM    455  C   SER B  61     -21.612 -14.513 -17.019  1.00 43.66           C  
ATOM    456  CB  SER B  61     -20.225 -16.138 -18.316  1.00 43.66           C  
ATOM    457  O   SER B  61     -22.731 -15.024 -17.107  1.00 43.66           O  
ATOM    458  OG  SER B  61     -19.429 -16.579 -17.229  1.00 43.66           O  
ATOM    459  N   GLY B  62     -21.372 -13.749 -16.093  1.00 42.85           N  
ATOM    460  CA  GLY B  62     -22.310 -13.475 -15.017  1.00 42.85           C  
ATOM    461  C   GLY B  62     -22.276 -14.516 -13.915  1.00 42.85           C  
ATOM    462  O   GLY B  62     -23.143 -14.530 -13.038  1.00 42.85           O  
ATOM    463  N   ILE B  63     -21.317 -15.498 -13.922  1.00 37.78           N  
ATOM    464  CA  ILE B  63     -21.247 -16.549 -12.913  1.00 37.78           C  
ATOM    465  C   ILE B  63     -20.549 -16.019 -11.663  1.00 37.78           C  
ATOM    466  CB  ILE B  63     -20.512 -17.799 -13.448  1.00 37.78           C  
ATOM    467  O   ILE B  63     -19.428 -15.509 -11.739  1.00 37.78           O  
ATOM    468  CG1 ILE B  63     -21.180 -18.303 -14.732  1.00 37.78           C  
ATOM    469  CG2 ILE B  63     -20.472 -18.899 -12.383  1.00 37.78           C  
ATOM    470  CD1 ILE B  63     -20.567 -19.580 -15.289  1.00 37.78           C  
ATOM    471  N   PRO B  64     -21.366 -15.962 -10.622  1.00 38.76           N  
ATOM    472  CA  PRO B  64     -20.788 -15.479  -9.366  1.00 38.76           C  
ATOM    473  C   PRO B  64     -19.581 -16.299  -8.917  1.00 38.76           C  
ATOM    474  CB  PRO B  64     -21.943 -15.616  -8.371  1.00 38.76           C  
ATOM    475  O   PRO B  64     -19.584 -17.527  -9.040  1.00 38.76           O  
ATOM    476  CG  PRO B  64     -23.092 -16.113  -9.186  1.00 38.76           C  
ATOM    477  CD  PRO B  64     -22.591 -16.452 -10.561  1.00 38.76           C  
ATOM    478  N   LEU B  65     -18.335 -15.778  -8.796  1.00 34.54           N  
ATOM    479  CA  LEU B  65     -17.189 -16.455  -8.200  1.00 34.54           C  
ATOM    480  C   LEU B  65     -17.253 -16.395  -6.677  1.00 34.54           C  
ATOM    481  CB  LEU B  65     -15.881 -15.828  -8.692  1.00 34.54           C  
ATOM    482  O   LEU B  65     -18.047 -15.638  -6.115  1.00 34.54           O  
ATOM    483  CG  LEU B  65     -15.544 -16.036 -10.169  1.00 34.54           C  
ATOM    484  CD1 LEU B  65     -14.474 -15.044 -10.613  1.00 34.54           C  
ATOM    485  CD2 LEU B  65     -15.088 -17.470 -10.418  1.00 34.54           C  
ATOM    486  N   ASP B  66     -16.280 -17.041  -5.891  1.00 35.37           N  
ATOM    487  CA  ASP B  66     -16.195 -17.204  -4.443  1.00 35.37           C  
ATOM    488  C   ASP B  66     -16.313 -15.858  -3.731  1.00 35.37           C  
ATOM    489  CB  ASP B  66     -14.884 -17.891  -4.056  1.00 35.37           C  
ATOM    490  O   ASP B  66     -15.716 -14.868  -4.161  1.00 35.37           O  
ATOM    491  CG  ASP B  66     -14.966 -19.406  -4.124  1.00 35.37           C  
ATOM    492  OD1 ASP B  66     -16.085 -19.952  -4.234  1.00 35.37           O  
ATOM    493  OD2 ASP B  66     -13.903 -20.060  -4.064  1.00 35.37           O  
ATOM    494  N   GLN B  67     -17.332 -15.665  -3.034  1.00 33.67           N  
ATOM    495  CA  GLN B  67     -17.706 -14.575  -2.139  1.00 33.67           C  
ATOM    496  C   GLN B  67     -16.806 -14.540  -0.908  1.00 33.67           C  
ATOM    497  CB  GLN B  67     -19.170 -14.707  -1.715  1.00 33.67           C  
ATOM    498  O   GLN B  67     -16.515 -15.581  -0.315  1.00 33.67           O  
ATOM    499  CG  GLN B  67     -20.151 -14.054  -2.680  1.00 33.67           C  
ATOM    500  CD  GLN B  67     -21.584 -14.111  -2.187  1.00 33.67           C  
ATOM    501  NE2 GLN B  67     -22.471 -13.381  -2.856  1.00 33.67           N  
ATOM    502  OE1 GLN B  67     -21.893 -14.806  -1.214  1.00 33.67           O  
ATOM    503  N   GLN B  68     -15.848 -13.726  -0.879  1.00 32.95           N  
ATOM    504  CA  GLN B  68     -15.238 -13.550   0.435  1.00 32.95           C  
ATOM    505  C   GLN B  68     -16.036 -12.565   1.284  1.00 32.95           C  
ATOM    506  CB  GLN B  68     -13.792 -13.073   0.297  1.00 32.95           C  
ATOM    507  O   GLN B  68     -16.493 -11.535   0.785  1.00 32.95           O  
ATOM    508  CG  GLN B  68     -12.767 -14.042   0.870  1.00 32.95           C  
ATOM    509  CD  GLN B  68     -11.446 -13.372   1.200  1.00 32.95           C  
ATOM    510  NE2 GLN B  68     -10.570 -14.096   1.888  1.00 32.95           N  
ATOM    511  OE1 GLN B  68     -11.215 -12.214   0.839  1.00 32.95           O  
ATOM    512  N   THR B  69     -16.428 -13.143   2.413  1.00 31.82           N  
ATOM    513  CA  THR B  69     -17.029 -12.300   3.440  1.00 31.82           C  
ATOM    514  C   THR B  69     -15.959 -11.730   4.366  1.00 31.82           C  
ATOM    515  CB  THR B  69     -18.065 -13.082   4.269  1.00 31.82           C  
ATOM    516  O   THR B  69     -15.113 -12.468   4.876  1.00 31.82           O  
ATOM    517  CG2 THR B  69     -18.849 -12.151   5.189  1.00 31.82           C  
ATOM    518  OG1 THR B  69     -18.978 -13.740   3.383  1.00 31.82           O  
ATOM    519  N   THR B  70     -15.538 -10.595   4.050  1.00 31.81           N  
ATOM    520  CA  THR B  70     -14.742  -9.956   5.093  1.00 31.81           C  
ATOM    521  C   THR B  70     -15.642  -9.249   6.103  1.00 31.81           C  
ATOM    522  CB  THR B  70     -13.745  -8.946   4.495  1.00 31.81           C  
ATOM    523  O   THR B  70     -16.643  -8.635   5.728  1.00 31.81           O  
ATOM    524  CG2 THR B  70     -12.310  -9.447   4.625  1.00 31.81           C  
ATOM    525  OG1 THR B  70     -14.047  -8.750   3.108  1.00 31.81           O  
ATOM    526  N   ASN B  71     -15.535  -9.660   7.311  1.00 31.04           N  
ATOM    527  CA  ASN B  71     -16.330  -9.085   8.391  1.00 31.04           C  
ATOM    528  C   ASN B  71     -15.530  -8.062   9.193  1.00 31.04           C  
ATOM    529  CB  ASN B  71     -16.860 -10.186   9.312  1.00 31.04           C  
ATOM    530  O   ASN B  71     -15.020  -8.374  10.270  1.00 31.04           O  
ATOM    531  CG  ASN B  71     -18.106 -10.855   8.766  1.00 31.04           C  
ATOM    532  ND2 ASN B  71     -18.355 -12.086   9.196  1.00 31.04           N  
ATOM    533  OD1 ASN B  71     -18.839 -10.269   7.964  1.00 31.04           O  
ATOM    534  N   PRO B  72     -15.290  -7.030   8.470  1.00 31.04           N  
ATOM    535  CA  PRO B  72     -14.588  -6.151   9.408  1.00 31.04           C  
ATOM    536  C   PRO B  72     -15.460  -5.733  10.590  1.00 31.04           C  
ATOM    537  CB  PRO B  72     -14.219  -4.940   8.548  1.00 31.04           C  
ATOM    538  O   PRO B  72     -16.678  -5.600  10.447  1.00 31.04           O  
ATOM    539  CG  PRO B  72     -15.153  -5.000   7.383  1.00 31.04           C  
ATOM    540  CD  PRO B  72     -15.643  -6.412   7.236  1.00 31.04           C  
ATOM    541  N   THR B  73     -15.008  -5.943  11.720  1.00 30.21           N  
ATOM    542  CA  THR B  73     -15.653  -5.410  12.915  1.00 30.21           C  
ATOM    543  C   THR B  73     -15.195  -3.980  13.185  1.00 30.21           C  
ATOM    544  CB  THR B  73     -15.359  -6.287  14.147  1.00 30.21           C  
ATOM    545  O   THR B  73     -13.994  -3.703  13.217  1.00 30.21           O  
ATOM    546  CG2 THR B  73     -16.222  -5.874  15.335  1.00 30.21           C  
ATOM    547  OG1 THR B  73     -15.631  -7.657  13.827  1.00 30.21           O  
ATOM    548  N   PHE B  74     -16.158  -3.213  12.845  1.00 28.97           N  
ATOM    549  CA  PHE B  74     -15.834  -1.854  13.261  1.00 28.97           C  
ATOM    550  C   PHE B  74     -16.386  -1.567  14.652  1.00 28.97           C  
ATOM    551  CB  PHE B  74     -16.386  -0.837  12.257  1.00 28.97           C  
ATOM    552  O   PHE B  74     -17.509  -1.959  14.972  1.00 28.97           O  
ATOM    553  CG  PHE B  74     -15.856  -1.014  10.859  1.00 28.97           C  
ATOM    554  CD1 PHE B  74     -14.679  -0.390  10.463  1.00 28.97           C  
ATOM    555  CD2 PHE B  74     -16.535  -1.805   9.942  1.00 28.97           C  
ATOM    556  CE1 PHE B  74     -14.186  -0.552   9.170  1.00 28.97           C  
ATOM    557  CE2 PHE B  74     -16.048  -1.972   8.648  1.00 28.97           C  
ATOM    558  CZ  PHE B  74     -14.875  -1.344   8.264  1.00 28.97           C  
ATOM    559  N   THR B  75     -15.493  -1.198  15.498  1.00 27.76           N  
ATOM    560  CA  THR B  75     -15.911  -0.699  16.804  1.00 27.76           C  
ATOM    561  C   THR B  75     -15.960   0.826  16.809  1.00 27.76           C  
ATOM    562  CB  THR B  75     -14.967  -1.188  17.917  1.00 27.76           C  
ATOM    563  O   THR B  75     -14.988   1.485  16.433  1.00 27.76           O  
ATOM    564  CG2 THR B  75     -15.493  -0.800  19.295  1.00 27.76           C  
ATOM    565  OG1 THR B  75     -14.852  -2.615  17.846  1.00 27.76           O  
ATOM    566  N   PHE B  76     -17.210   1.157  16.840  1.00 28.37           N  
ATOM    567  CA  PHE B  76     -17.325   2.606  16.957  1.00 28.37           C  
ATOM    568  C   PHE B  76     -17.378   3.029  18.420  1.00 28.37           C  
ATOM    569  CB  PHE B  76     -18.570   3.109  16.219  1.00 28.37           C  
ATOM    570  O   PHE B  76     -17.989   2.349  19.246  1.00 28.37           O  
ATOM    571  CG  PHE B  76     -18.685   2.600  14.807  1.00 28.37           C  
ATOM    572  CD1 PHE B  76     -18.112   3.299  13.752  1.00 28.37           C  
ATOM    573  CD2 PHE B  76     -19.368   1.421  14.536  1.00 28.37           C  
ATOM    574  CE1 PHE B  76     -18.218   2.830  12.445  1.00 28.37           C  
ATOM    575  CE2 PHE B  76     -19.478   0.947  13.232  1.00 28.37           C  
ATOM    576  CZ  PHE B  76     -18.903   1.653  12.188  1.00 28.37           C  
ATOM    577  N   TRP B  77     -16.367   3.779  18.738  1.00 26.00           N  
ATOM    578  CA  TRP B  77     -16.409   4.261  20.115  1.00 26.00           C  
ATOM    579  C   TRP B  77     -17.135   5.599  20.202  1.00 26.00           C  
ATOM    580  CB  TRP B  77     -14.993   4.396  20.682  1.00 26.00           C  
ATOM    581  O   TRP B  77     -16.963   6.463  19.338  1.00 26.00           O  
ATOM    582  CG  TRP B  77     -14.207   3.120  20.667  1.00 26.00           C  
ATOM    583  CD1 TRP B  77     -13.511   2.594  19.614  1.00 26.00           C  
ATOM    584  CD2 TRP B  77     -14.040   2.207  21.755  1.00 26.00           C  
ATOM    585  CE2 TRP B  77     -13.229   1.147  21.291  1.00 26.00           C  
ATOM    586  CE3 TRP B  77     -14.497   2.182  23.080  1.00 26.00           C  
ATOM    587  NE1 TRP B  77     -12.920   1.407  19.983  1.00 26.00           N  
ATOM    588  CH2 TRP B  77     -13.326   0.073  23.398  1.00 26.00           C  
ATOM    589  CZ2 TRP B  77     -12.865   0.073  22.107  1.00 26.00           C  
ATOM    590  CZ3 TRP B  77     -14.134   1.111  23.889  1.00 26.00           C  
ATOM    591  N   LEU B  78     -18.132   5.511  20.971  1.00 25.72           N  
ATOM    592  CA  LEU B  78     -18.774   6.784  21.281  1.00 25.72           C  
ATOM    593  C   LEU B  78     -17.975   7.556  22.325  1.00 25.72           C  
ATOM    594  CB  LEU B  78     -20.203   6.556  21.781  1.00 25.72           C  
ATOM    595  O   LEU B  78     -17.599   7.001  23.360  1.00 25.72           O  
ATOM    596  CG  LEU B  78     -21.257   6.261  20.712  1.00 25.72           C  
ATOM    597  CD1 LEU B  78     -22.291   5.275  21.245  1.00 25.72           C  
ATOM    598  CD2 LEU B  78     -21.928   7.551  20.252  1.00 25.72           C  
ATOM    599  N   CYS B  79     -17.332   8.536  22.044  1.00 26.67           N  
ATOM    600  CA  CYS B  79     -16.446   9.296  22.919  1.00 26.67           C  
ATOM    601  C   CYS B  79     -17.240  10.243  23.810  1.00 26.67           C  
ATOM    602  CB  CYS B  79     -15.429  10.087  22.097  1.00 26.67           C  
ATOM    603  O   CYS B  79     -18.224  10.839  23.369  1.00 26.67           O  
ATOM    604  SG  CYS B  79     -14.357   9.053  21.075  1.00 26.67           S  
ATOM    605  N   ARG B  80     -17.231   9.955  25.127  1.00 25.91           N  
ATOM    606  CA  ARG B  80     -17.876  10.765  26.156  1.00 25.91           C  
ATOM    607  C   ARG B  80     -17.028  11.985  26.503  1.00 25.91           C  
ATOM    608  CB  ARG B  80     -18.135   9.932  27.413  1.00 25.91           C  
ATOM    609  O   ARG B  80     -15.799  11.904  26.537  1.00 25.91           O  
ATOM    610  CG  ARG B  80     -18.819  10.701  28.531  1.00 25.91           C  
ATOM    611  CD  ARG B  80     -19.040   9.832  29.761  1.00 25.91           C  
ATOM    612  NE  ARG B  80     -19.801  10.536  30.789  1.00 25.91           N  
ATOM    613  NH1 ARG B  80     -19.579   8.877  32.382  1.00 25.91           N  
ATOM    614  NH2 ARG B  80     -20.745  10.790  32.868  1.00 25.91           N  
ATOM    615  CZ  ARG B  80     -20.040  10.066  32.011  1.00 25.91           C  
ATOM    616  N   ASP B  81     -17.609  13.179  26.449  1.00 27.47           N  
ATOM    617  CA  ASP B  81     -16.988  14.384  26.993  1.00 27.47           C  
ATOM    618  C   ASP B  81     -16.887  14.310  28.514  1.00 27.47           C  
ATOM    619  CB  ASP B  81     -17.777  15.628  26.577  1.00 27.47           C  
ATOM    620  O   ASP B  81     -17.905  14.311  29.210  1.00 27.47           O  
ATOM    621  CG  ASP B  81     -17.090  16.924  26.972  1.00 27.47           C  
ATOM    622  OD1 ASP B  81     -16.114  16.884  27.751  1.00 27.47           O  
ATOM    623  OD2 ASP B  81     -17.532  17.994  26.502  1.00 27.47           O  
ATOM    624  N   THR B  82     -15.847  13.917  29.119  1.00 26.28           N  
ATOM    625  CA  THR B  82     -15.740  13.743  30.563  1.00 26.28           C  
ATOM    626  C   THR B  82     -15.832  15.087  31.278  1.00 26.28           C  
ATOM    627  CB  THR B  82     -14.422  13.044  30.945  1.00 26.28           C  
ATOM    628  O   THR B  82     -15.970  15.137  32.502  1.00 26.28           O  
ATOM    629  CG2 THR B  82     -14.389  11.611  30.424  1.00 26.28           C  
ATOM    630  OG1 THR B  82     -13.322  13.771  30.384  1.00 26.28           O  
ATOM    631  N   THR B  83     -15.249  16.176  30.741  1.00 28.44           N  
ATOM    632  CA  THR B  83     -15.176  17.388  31.549  1.00 28.44           C  
ATOM    633  C   THR B  83     -16.565  17.983  31.760  1.00 28.44           C  
ATOM    634  CB  THR B  83     -14.258  18.438  30.898  1.00 28.44           C  
ATOM    635  O   THR B  83     -16.770  18.787  32.671  1.00 28.44           O  
ATOM    636  CG2 THR B  83     -12.790  18.146  31.193  1.00 28.44           C  
ATOM    637  OG1 THR B  83     -14.460  18.427  29.479  1.00 28.44           O  
ATOM    638  N   ASN B  84     -17.308  18.362  30.781  1.00 26.84           N  
ATOM    639  CA  ASN B  84     -18.692  18.805  30.909  1.00 26.84           C  
ATOM    640  C   ASN B  84     -19.664  17.629  30.856  1.00 26.84           C  
ATOM    641  CB  ASN B  84     -19.033  19.826  29.822  1.00 26.84           C  
ATOM    642  O   ASN B  84     -19.754  16.939  29.839  1.00 26.84           O  
ATOM    643  CG  ASN B  84     -20.222  20.693  30.186  1.00 26.84           C  
ATOM    644  ND2 ASN B  84     -20.408  21.783  29.452  1.00 26.84           N  
ATOM    645  OD1 ASN B  84     -20.966  20.386  31.121  1.00 26.84           O  
ATOM    646  N   SER B  85     -20.129  17.106  32.021  1.00 30.23           N  
ATOM    647  CA  SER B  85     -21.003  15.954  32.215  1.00 30.23           C  
ATOM    648  C   SER B  85     -22.114  15.920  31.170  1.00 30.23           C  
ATOM    649  CB  SER B  85     -21.612  15.972  33.618  1.00 30.23           C  
ATOM    650  O   SER B  85     -22.760  14.888  30.976  1.00 30.23           O  
ATOM    651  OG  SER B  85     -22.281  17.197  33.860  1.00 30.23           O  
ATOM    652  N   SER B  86     -22.769  17.087  30.891  1.00 27.03           N  
ATOM    653  CA  SER B  86     -23.891  17.132  29.959  1.00 27.03           C  
ATOM    654  C   SER B  86     -23.425  16.923  28.522  1.00 27.03           C  
ATOM    655  CB  SER B  86     -24.631  18.465  30.075  1.00 27.03           C  
ATOM    656  O   SER B  86     -24.240  16.694  27.627  1.00 27.03           O  
ATOM    657  OG  SER B  86     -23.716  19.543  30.166  1.00 27.03           O  
ATOM    658  N   LEU B  87     -22.438  17.630  28.113  1.00 25.16           N  
ATOM    659  CA  LEU B  87     -21.917  17.649  26.750  1.00 25.16           C  
ATOM    660  C   LEU B  87     -21.080  16.405  26.471  1.00 25.16           C  
ATOM    661  CB  LEU B  87     -21.078  18.907  26.514  1.00 25.16           C  
ATOM    662  O   LEU B  87     -20.153  16.094  27.223  1.00 25.16           O  
ATOM    663  CG  LEU B  87     -21.852  20.195  26.228  1.00 25.16           C  
ATOM    664  CD1 LEU B  87     -20.975  21.412  26.503  1.00 25.16           C  
ATOM    665  CD2 LEU B  87     -22.357  20.207  24.790  1.00 25.16           C  
ATOM    666  N   LYS B  88     -21.767  15.422  26.137  1.00 25.81           N  
ATOM    667  CA  LYS B  88     -21.115  14.163  25.790  1.00 25.81           C  
ATOM    668  C   LYS B  88     -20.065  14.369  24.701  1.00 25.81           C  
ATOM    669  CB  LYS B  88     -22.147  13.131  25.333  1.00 25.81           C  
ATOM    670  O   LYS B  88     -20.367  14.907  23.634  1.00 25.81           O  
ATOM    671  CG  LYS B  88     -23.080  12.658  26.438  1.00 25.81           C  
ATOM    672  CD  LYS B  88     -23.727  11.323  26.090  1.00 25.81           C  
ATOM    673  CE  LYS B  88     -24.678  10.860  27.184  1.00 25.81           C  
ATOM    674  NZ  LYS B  88     -25.256   9.516  26.883  1.00 25.81           N  
ATOM    675  N   ASN B  89     -18.935  14.986  24.928  1.00 24.17           N  
ATOM    676  CA  ASN B  89     -17.831  15.209  24.001  1.00 24.17           C  
ATOM    677  C   ASN B  89     -17.321  13.898  23.410  1.00 24.17           C  
ATOM    678  CB  ASN B  89     -16.690  15.957  24.695  1.00 24.17           C  
ATOM    679  O   ASN B  89     -16.973  12.973  24.147  1.00 24.17           O  
ATOM    680  CG  ASN B  89     -16.262  17.199  23.938  1.00 24.17           C  
ATOM    681  ND2 ASN B  89     -15.508  18.068  24.603  1.00 24.17           N  
ATOM    682  OD1 ASN B  89     -16.606  17.377  22.767  1.00 24.17           O  
ATOM    683  N   PHE B  90     -17.727  13.723  22.214  1.00 25.57           N  
ATOM    684  CA  PHE B  90     -17.319  12.519  21.501  1.00 25.57           C  
ATOM    685  C   PHE B  90     -15.838  12.575  21.148  1.00 25.57           C  
ATOM    686  CB  PHE B  90     -18.155  12.335  20.231  1.00 25.57           C  
ATOM    687  O   PHE B  90     -15.436  13.321  20.252  1.00 25.57           O  
ATOM    688  CG  PHE B  90     -19.573  11.903  20.495  1.00 25.57           C  
ATOM    689  CD1 PHE B  90     -19.888  10.558  20.645  1.00 25.57           C  
ATOM    690  CD2 PHE B  90     -20.590  12.842  20.593  1.00 25.57           C  
ATOM    691  CE1 PHE B  90     -21.198  10.155  20.890  1.00 25.57           C  
ATOM    692  CE2 PHE B  90     -21.903  12.448  20.837  1.00 25.57           C  
ATOM    693  CZ  PHE B  90     -22.205  11.103  20.984  1.00 25.57           C  
ATOM    694  N   SER B  91     -14.909  12.991  21.841  1.00 24.31           N  
ATOM    695  CA  SER B  91     -13.594  13.194  21.241  1.00 24.31           C  
ATOM    696  C   SER B  91     -13.090  11.920  20.572  1.00 24.31           C  
ATOM    697  CB  SER B  91     -12.589  13.658  22.296  1.00 24.31           C  
ATOM    698  O   SER B  91     -12.556  11.966  19.461  1.00 24.31           O  
ATOM    699  OG  SER B  91     -12.540  12.746  23.379  1.00 24.31           O  
ATOM    700  N   ASN B  92     -12.733  10.938  21.333  1.00 23.80           N  
ATOM    701  CA  ASN B  92     -11.723   9.976  20.902  1.00 23.80           C  
ATOM    702  C   ASN B  92     -12.288   8.988  19.886  1.00 23.80           C  
ATOM    703  CB  ASN B  92     -11.146   9.228  22.106  1.00 23.80           C  
ATOM    704  O   ASN B  92     -12.833   7.949  20.261  1.00 23.80           O  
ATOM    705  CG  ASN B  92      -9.785   9.751  22.520  1.00 23.80           C  
ATOM    706  ND2 ASN B  92      -9.325   9.340  23.696  1.00 23.80           N  
ATOM    707  OD1 ASN B  92      -9.152  10.518  21.790  1.00 23.80           O  
ATOM    708  N   CYS B  93     -12.950   9.447  18.962  1.00 25.00           N  
ATOM    709  CA  CYS B  93     -13.371   8.469  17.965  1.00 25.00           C  
ATOM    710  C   CYS B  93     -12.165   7.830  17.286  1.00 25.00           C  
ATOM    711  CB  CYS B  93     -14.269   9.125  16.916  1.00 25.00           C  
ATOM    712  O   CYS B  93     -11.301   8.531  16.757  1.00 25.00           O  
ATOM    713  SG  CYS B  93     -15.803   9.799  17.591  1.00 25.00           S  
ATOM    714  N   SER B  94     -11.557   7.002  17.870  1.00 24.29           N  
ATOM    715  CA  SER B  94     -10.426   6.276  17.303  1.00 24.29           C  
ATOM    716  C   SER B  94     -10.767   5.706  15.930  1.00 24.29           C  
ATOM    717  CB  SER B  94      -9.990   5.148  18.239  1.00 24.29           C  
ATOM    718  O   SER B  94     -11.911   5.324  15.678  1.00 24.29           O  
ATOM    719  OG  SER B  94     -11.064   4.257  18.488  1.00 24.29           O  
ATOM    720  N   ASN B  95     -10.247   6.364  14.893  1.00 24.80           N  
ATOM    721  CA  ASN B  95     -10.175   5.761  13.567  1.00 24.80           C  
ATOM    722  C   ASN B  95      -9.856   4.271  13.645  1.00 24.80           C  
ATOM    723  CB  ASN B  95      -9.136   6.481  12.705  1.00 24.80           C  
ATOM    724  O   ASN B  95      -8.820   3.881  14.187  1.00 24.80           O  
ATOM    725  CG  ASN B  95      -9.733   7.073  11.443  1.00 24.80           C  
ATOM    726  ND2 ASN B  95      -8.956   7.895  10.748  1.00 24.80           N  
ATOM    727  OD1 ASN B  95     -10.884   6.795  11.097  1.00 24.80           O  
ATOM    728  N   ASN B  96     -10.769   3.531  13.875  1.00 25.22           N  
ATOM    729  CA  ASN B  96     -10.505   2.096  13.922  1.00 25.22           C  
ATOM    730  C   ASN B  96     -10.014   1.572  12.576  1.00 25.22           C  
ATOM    731  CB  ASN B  96     -11.755   1.335  14.366  1.00 25.22           C  
ATOM    732  O   ASN B  96     -10.592   1.887  11.534  1.00 25.22           O  
ATOM    733  CG  ASN B  96     -11.971   1.389  15.866  1.00 25.22           C  
ATOM    734  ND2 ASN B  96     -13.221   1.246  16.290  1.00 25.22           N  
ATOM    735  OD1 ASN B  96     -11.023   1.560  16.636  1.00 25.22           O  
ATOM    736  N   GLN B  97      -8.780   1.682  12.325  1.00 26.15           N  
ATOM    737  CA  GLN B  97      -8.210   0.937  11.207  1.00 26.15           C  
ATOM    738  C   GLN B  97      -8.418  -0.564  11.383  1.00 26.15           C  
ATOM    739  CB  GLN B  97      -6.719   1.246  11.060  1.00 26.15           C  
ATOM    740  O   GLN B  97      -8.253  -1.095  12.483  1.00 26.15           O  
ATOM    741  CG  GLN B  97      -6.399   2.203   9.919  1.00 26.15           C  
ATOM    742  CD  GLN B  97      -4.909   2.404   9.722  1.00 26.15           C  
ATOM    743  NE2 GLN B  97      -4.536   3.022   8.606  1.00 26.15           N  
ATOM    744  OE1 GLN B  97      -4.098   2.007  10.565  1.00 26.15           O  
ATOM    745  N   PHE B  98      -9.238  -1.086  10.571  1.00 27.27           N  
ATOM    746  CA  PHE B  98      -9.344  -2.540  10.519  1.00 27.27           C  
ATOM    747  C   PHE B  98      -8.425  -3.111   9.446  1.00 27.27           C  
ATOM    748  CB  PHE B  98     -10.792  -2.964  10.251  1.00 27.27           C  
ATOM    749  O   PHE B  98      -8.390  -2.610   8.320  1.00 27.27           O  
ATOM    750  CG  PHE B  98     -11.006  -4.453  10.301  1.00 27.27           C  
ATOM    751  CD1 PHE B  98     -10.997  -5.210   9.136  1.00 27.27           C  
ATOM    752  CD2 PHE B  98     -11.218  -5.096  11.514  1.00 27.27           C  
ATOM    753  CE1 PHE B  98     -11.195  -6.588   9.179  1.00 27.27           C  
ATOM    754  CE2 PHE B  98     -11.417  -6.473  11.565  1.00 27.27           C  
ATOM    755  CZ  PHE B  98     -11.406  -7.217  10.396  1.00 27.27           C  
ATOM    756  N   THR B  99      -7.455  -3.858   9.850  1.00 26.79           N  
ATOM    757  CA  THR B  99      -6.706  -4.646   8.877  1.00 26.79           C  
ATOM    758  C   THR B  99      -7.304  -6.043   8.737  1.00 26.79           C  
ATOM    759  CB  THR B  99      -5.222  -4.758   9.272  1.00 26.79           C  
ATOM    760  O   THR B  99      -7.365  -6.798   9.709  1.00 26.79           O  
ATOM    761  CG2 THR B  99      -4.355  -5.093   8.063  1.00 26.79           C  
ATOM    762  OG1 THR B  99      -4.786  -3.511   9.828  1.00 26.79           O  
ATOM    763  N   PRO B 100      -7.889  -6.184   7.657  1.00 27.58           N  
ATOM    764  CA  PRO B 100      -8.432  -7.542   7.573  1.00 27.58           C  
ATOM    765  C   PRO B 100      -7.367  -8.617   7.777  1.00 27.58           C  
ATOM    766  CB  PRO B 100      -9.008  -7.605   6.156  1.00 27.58           C  
ATOM    767  O   PRO B 100      -6.201  -8.409   7.431  1.00 27.58           O  
ATOM    768  CG  PRO B 100      -8.655  -6.288   5.542  1.00 27.58           C  
ATOM    769  CD  PRO B 100      -7.889  -5.481   6.551  1.00 27.58           C  
ATOM    770  N   ASN B 101      -7.519  -9.419   8.738  1.00 29.14           N  
ATOM    771  CA  ASN B 101      -6.575 -10.495   9.019  1.00 29.14           C  
ATOM    772  C   ASN B 101      -6.397 -11.414   7.814  1.00 29.14           C  
ATOM    773  CB  ASN B 101      -7.027 -11.300  10.239  1.00 29.14           C  
ATOM    774  O   ASN B 101      -5.462 -12.215   7.771  1.00 29.14           O  
ATOM    775  CG  ASN B 101      -6.800 -10.561  11.543  1.00 29.14           C  
ATOM    776  ND2 ASN B 101      -7.486 -10.991  12.596  1.00 29.14           N  
ATOM    777  OD1 ASN B 101      -6.015  -9.611  11.604  1.00 29.14           O  
ATOM    778  N   LYS B 102      -7.376 -11.538   6.988  1.00 27.21           N  
ATOM    779  CA  LYS B 102      -7.258 -12.597   5.990  1.00 27.21           C  
ATOM    780  C   LYS B 102      -7.452 -12.048   4.580  1.00 27.21           C  
ATOM    781  CB  LYS B 102      -8.273 -13.708   6.264  1.00 27.21           C  
ATOM    782  O   LYS B 102      -8.260 -11.142   4.366  1.00 27.21           O  
ATOM    783  CG  LYS B 102      -7.837 -14.694   7.338  1.00 27.21           C  
ATOM    784  CD  LYS B 102      -8.828 -15.842   7.478  1.00 27.21           C  
ATOM    785  CE  LYS B 102      -8.430 -16.792   8.600  1.00 27.21           C  
ATOM    786  NZ  LYS B 102      -9.418 -17.900   8.765  1.00 27.21           N  
ATOM    787  N   THR B 103      -6.506 -12.300   3.769  1.00 27.95           N  
ATOM    788  CA  THR B 103      -6.572 -12.024   2.339  1.00 27.95           C  
ATOM    789  C   THR B 103      -7.639 -12.886   1.670  1.00 27.95           C  
ATOM    790  CB  THR B 103      -5.212 -12.268   1.660  1.00 27.95           C  
ATOM    791  O   THR B 103      -7.663 -14.105   1.851  1.00 27.95           O  
ATOM    792  CG2 THR B 103      -4.742 -11.028   0.906  1.00 27.95           C  
ATOM    793  OG1 THR B 103      -4.239 -12.604   2.657  1.00 27.95           O  
ATOM    794  N   THR B 104      -8.839 -12.601   1.468  1.00 28.34           N  
ATOM    795  CA  THR B 104      -9.610 -13.713   0.921  1.00 28.34           C  
ATOM    796  C   THR B 104      -9.853 -13.520  -0.573  1.00 28.34           C  
ATOM    797  CB  THR B 104     -10.959 -13.868   1.648  1.00 28.34           C  
ATOM    798  O   THR B 104     -10.125 -14.483  -1.292  1.00 28.34           O  
ATOM    799  CG2 THR B 104     -11.153 -15.297   2.146  1.00 28.34           C  
ATOM    800  OG1 THR B 104     -10.998 -12.974   2.767  1.00 28.34           O  
ATOM    801  N   VAL B 105      -9.857 -12.660  -1.309  1.00 32.27           N  
ATOM    802  CA  VAL B 105     -10.698 -12.818  -2.491  1.00 32.27           C  
ATOM    803  C   VAL B 105      -9.959 -13.640  -3.545  1.00 32.27           C  
ATOM    804  CB  VAL B 105     -11.114 -11.451  -3.078  1.00 32.27           C  
ATOM    805  O   VAL B 105      -8.885 -13.248  -4.006  1.00 32.27           O  
ATOM    806  CG1 VAL B 105     -12.037 -11.638  -4.282  1.00 32.27           C  
ATOM    807  CG2 VAL B 105     -11.793 -10.596  -2.009  1.00 32.27           C  
ATOM    808  N   ILE B 106     -10.133 -14.927  -3.622  1.00 29.53           N  
ATOM    809  CA  ILE B 106      -9.569 -15.749  -4.687  1.00 29.53           C  
ATOM    810  C   ILE B 106     -10.636 -16.028  -5.743  1.00 29.53           C  
ATOM    811  CB  ILE B 106      -9.000 -17.076  -4.136  1.00 29.53           C  
ATOM    812  O   ILE B 106     -11.729 -16.500  -5.421  1.00 29.53           O  
ATOM    813  CG1 ILE B 106      -7.930 -16.797  -3.075  1.00 29.53           C  
ATOM    814  CG2 ILE B 106      -8.436 -17.934  -5.271  1.00 29.53           C  
ATOM    815  CD1 ILE B 106      -7.432 -18.044  -2.355  1.00 29.53           C  
ATOM    816  N   SER B 107     -10.692 -15.206  -6.778  1.00 31.23           N  
ATOM    817  CA  SER B 107     -11.558 -15.681  -7.852  1.00 31.23           C  
ATOM    818  C   SER B 107     -10.799 -16.590  -8.814  1.00 31.23           C  
ATOM    819  CB  SER B 107     -12.158 -14.501  -8.619  1.00 31.23           C  
ATOM    820  O   SER B 107      -9.600 -16.408  -9.032  1.00 31.23           O  
ATOM    821  OG  SER B 107     -11.658 -14.456  -9.944  1.00 31.23           O  
ATOM    822  N   LYS B 108     -11.344 -17.793  -9.002  1.00 31.86           N  
ATOM    823  CA  LYS B 108     -10.860 -18.846  -9.890  1.00 31.86           C  
ATOM    824  C   LYS B 108     -11.375 -18.645 -11.312  1.00 31.86           C  
ATOM    825  CB  LYS B 108     -11.279 -20.222  -9.370  1.00 31.86           C  
ATOM    826  O   LYS B 108     -12.558 -18.361 -11.515  1.00 31.86           O  
ATOM    827  CG  LYS B 108     -10.200 -21.286  -9.496  1.00 31.86           C  
ATOM    828  CD  LYS B 108     -10.694 -22.644  -9.015  1.00 31.86           C  
ATOM    829  CE  LYS B 108      -9.613 -23.709  -9.135  1.00 31.86           C  
ATOM    830  NZ  LYS B 108     -10.079 -25.033  -8.624  1.00 31.86           N  
ATOM    831  N   THR B 109     -10.471 -18.041 -12.244  1.00 31.91           N  
ATOM    832  CA  THR B 109     -11.020 -18.241 -13.581  1.00 31.91           C  
ATOM    833  C   THR B 109     -10.560 -19.576 -14.160  1.00 31.91           C  
ATOM    834  CB  THR B 109     -10.612 -17.099 -14.529  1.00 31.91           C  
ATOM    835  O   THR B 109      -9.379 -19.920 -14.080  1.00 31.91           O  
ATOM    836  CG2 THR B 109     -11.836 -16.355 -15.052  1.00 31.91           C  
ATOM    837  OG1 THR B 109      -9.771 -16.178 -13.824  1.00 31.91           O  
ATOM    838  N   ASN B 110     -11.255 -20.565 -14.360  1.00 29.51           N  
ATOM    839  CA  ASN B 110     -11.006 -21.779 -15.131  1.00 29.51           C  
ATOM    840  C   ASN B 110     -10.802 -21.471 -16.612  1.00 29.51           C  
ATOM    841  CB  ASN B 110     -12.154 -22.775 -14.950  1.00 29.51           C  
ATOM    842  O   ASN B 110     -11.083 -20.359 -17.063  1.00 29.51           O  
ATOM    843  CG  ASN B 110     -11.994 -24.014 -15.808  1.00 29.51           C  
ATOM    844  ND2 ASN B 110     -12.887 -24.979 -15.628  1.00 29.51           N  
ATOM    845  OD1 ASN B 110     -11.074 -24.103 -16.625  1.00 29.51           O  
ATOM    846  N   PRO B 111     -10.246 -22.429 -17.607  1.00 29.21           N  
ATOM    847  CA  PRO B 111      -9.885 -22.419 -19.027  1.00 29.21           C  
ATOM    848  C   PRO B 111     -10.891 -21.657 -19.886  1.00 29.21           C  
ATOM    849  CB  PRO B 111      -9.865 -23.904 -19.396  1.00 29.21           C  
ATOM    850  O   PRO B 111     -10.599 -21.326 -21.038  1.00 29.21           O  
ATOM    851  CG  PRO B 111     -10.288 -24.613 -18.150  1.00 29.21           C  
ATOM    852  CD  PRO B 111     -10.576 -23.587 -17.092  1.00 29.21           C  
ATOM    853  N   ASN B 112     -12.231 -21.587 -19.658  1.00 30.04           N  
ATOM    854  CA  ASN B 112     -13.441 -21.235 -20.393  1.00 30.04           C  
ATOM    855  C   ASN B 112     -13.827 -19.775 -20.172  1.00 30.04           C  
ATOM    856  CB  ASN B 112     -14.597 -22.156 -19.996  1.00 30.04           C  
ATOM    857  O   ASN B 112     -14.974 -19.389 -20.405  1.00 30.04           O  
ATOM    858  CG  ASN B 112     -14.398 -23.581 -20.472  1.00 30.04           C  
ATOM    859  ND2 ASN B 112     -14.976 -24.534 -19.750  1.00 30.04           N  
ATOM    860  OD1 ASN B 112     -13.730 -23.824 -21.480  1.00 30.04           O  
ATOM    861  N   GLY B 113     -12.894 -18.634 -19.985  1.00 29.85           N  
ATOM    862  CA  GLY B 113     -13.110 -17.196 -19.963  1.00 29.85           C  
ATOM    863  C   GLY B 113     -13.106 -16.614 -18.562  1.00 29.85           C  
ATOM    864  O   GLY B 113     -13.653 -15.533 -18.331  1.00 29.85           O  
ATOM    865  N   LEU B 114     -12.557 -17.265 -17.544  1.00 32.01           N  
ATOM    866  CA  LEU B 114     -12.798 -16.865 -16.162  1.00 32.01           C  
ATOM    867  C   LEU B 114     -11.650 -16.010 -15.635  1.00 32.01           C  
ATOM    868  CB  LEU B 114     -12.983 -18.096 -15.272  1.00 32.01           C  
ATOM    869  O   LEU B 114     -10.488 -16.250 -15.968  1.00 32.01           O  
ATOM    870  CG  LEU B 114     -14.250 -18.920 -15.508  1.00 32.01           C  
ATOM    871  CD1 LEU B 114     -14.141 -20.273 -14.813  1.00 32.01           C  
ATOM    872  CD2 LEU B 114     -15.480 -18.161 -15.022  1.00 32.01           C  
ATOM    873  N   ASN B 115     -11.814 -14.801 -15.310  1.00 36.01           N  
ATOM    874  CA  ASN B 115     -10.995 -13.762 -14.694  1.00 36.01           C  
ATOM    875  C   ASN B 115     -10.520 -14.174 -13.303  1.00 36.01           C  
ATOM    876  CB  ASN B 115     -11.767 -12.443 -14.622  1.00 36.01           C  
ATOM    877  O   ASN B 115     -11.280 -14.763 -12.532  1.00 36.01           O  
ATOM    878  CG  ASN B 115     -12.016 -11.837 -15.990  1.00 36.01           C  
ATOM    879  ND2 ASN B 115     -13.110 -11.096 -16.120  1.00 36.01           N  
ATOM    880  OD1 ASN B 115     -11.232 -12.035 -16.922  1.00 36.01           O  
ATOM    881  N   ALA B 116      -9.235 -14.470 -13.055  1.00 38.14           N  
ATOM    882  CA  ALA B 116      -8.730 -14.698 -11.704  1.00 38.14           C  
ATOM    883  C   ALA B 116      -8.271 -13.391 -11.063  1.00 38.14           C  
ATOM    884  CB  ALA B 116      -7.585 -15.707 -11.727  1.00 38.14           C  
ATOM    885  O   ALA B 116      -7.491 -12.642 -11.656  1.00 38.14           O  
ATOM    886  N   TRP B 117      -8.989 -12.952 -10.015  1.00 38.11           N  
ATOM    887  CA  TRP B 117      -8.572 -11.729  -9.338  1.00 38.11           C  
ATOM    888  C   TRP B 117      -8.311 -11.988  -7.858  1.00 38.11           C  
ATOM    889  CB  TRP B 117      -9.633 -10.636  -9.498  1.00 38.11           C  
ATOM    890  O   TRP B 117      -8.878 -12.914  -7.274  1.00 38.11           O  
ATOM    891  CG  TRP B 117     -10.877 -11.094 -10.200  1.00 38.11           C  
ATOM    892  CD1 TRP B 117     -11.834 -11.939  -9.712  1.00 38.11           C  
ATOM    893  CD2 TRP B 117     -11.295 -10.733 -11.520  1.00 38.11           C  
ATOM    894  CE2 TRP B 117     -12.517 -11.397 -11.767  1.00 38.11           C  
ATOM    895  CE3 TRP B 117     -10.755  -9.912 -12.518  1.00 38.11           C  
ATOM    896  NE1 TRP B 117     -12.823 -12.126 -10.650  1.00 38.11           N  
ATOM    897  CH2 TRP B 117     -12.657 -10.455 -13.934  1.00 38.11           C  
ATOM    898  CZ2 TRP B 117     -13.208 -11.264 -12.974  1.00 38.11           C  
ATOM    899  CZ3 TRP B 117     -11.444  -9.781 -13.718  1.00 38.11           C  
ATOM    900  N   VAL B 118      -7.127 -11.450  -7.375  1.00 35.13           N  
ATOM    901  CA  VAL B 118      -6.847 -11.461  -5.943  1.00 35.13           C  
ATOM    902  C   VAL B 118      -7.007 -10.053  -5.374  1.00 35.13           C  
ATOM    903  CB  VAL B 118      -5.429 -11.998  -5.646  1.00 35.13           C  
ATOM    904  O   VAL B 118      -6.605  -9.073  -6.005  1.00 35.13           O  
ATOM    905  CG1 VAL B 118      -5.177 -12.057  -4.141  1.00 35.13           C  
ATOM    906  CG2 VAL B 118      -5.238 -13.376  -6.277  1.00 35.13           C  
ATOM    907  N   THR B 119      -7.746  -9.851  -4.354  1.00 39.44           N  
ATOM    908  CA  THR B 119      -7.804  -8.586  -3.632  1.00 39.44           C  
ATOM    909  C   THR B 119      -6.806  -8.576  -2.477  1.00 39.44           C  
ATOM    910  CB  THR B 119      -9.220  -8.315  -3.092  1.00 39.44           C  
ATOM    911  O   THR B 119      -6.461  -9.629  -1.939  1.00 39.44           O  
ATOM    912  CG2 THR B 119     -10.245  -8.297  -4.221  1.00 39.44           C  
ATOM    913  OG1 THR B 119      -9.574  -9.343  -2.158  1.00 39.44           O  
ATOM    914  N   SER B 120      -6.144  -7.443  -2.305  1.00 37.68           N  
ATOM    915  CA  SER B 120      -5.221  -7.327  -1.180  1.00 37.68           C  
ATOM    916  C   SER B 120      -5.955  -7.441   0.152  1.00 37.68           C  
ATOM    917  CB  SER B 120      -4.464  -6.000  -1.242  1.00 37.68           C  
ATOM    918  O   SER B 120      -7.136  -7.100   0.247  1.00 37.68           O  
ATOM    919  OG  SER B 120      -4.873  -5.138  -0.194  1.00 37.68           O  
ATOM    920  N   THR B 121      -5.236  -8.040   1.093  1.00 33.95           N  
ATOM    921  CA  THR B 121      -5.727  -8.146   2.463  1.00 33.95           C  
ATOM    922  C   THR B 121      -5.693  -6.787   3.156  1.00 33.95           C  
ATOM    923  CB  THR B 121      -4.901  -9.160   3.275  1.00 33.95           C  
ATOM    924  O   THR B 121      -6.361  -6.586   4.173  1.00 33.95           O  
ATOM    925  CG2 THR B 121      -5.180 -10.588   2.819  1.00 33.95           C  
ATOM    926  OG1 THR B 121      -3.506  -8.879   3.102  1.00 33.95           O  
ATOM    927  N   ASP B 122      -5.010  -5.935   2.580  1.00 35.67           N  
ATOM    928  CA  ASP B 122      -4.903  -4.663   3.287  1.00 35.67           C  
ATOM    929  C   ASP B 122      -6.019  -3.707   2.870  1.00 35.67           C  
ATOM    930  CB  ASP B 122      -3.538  -4.020   3.033  1.00 35.67           C  
ATOM    931  O   ASP B 122      -6.147  -3.371   1.691  1.00 35.67           O  
ATOM    932  CG  ASP B 122      -2.402  -4.747   3.730  1.00 35.67           C  
ATOM    933  OD1 ASP B 122      -2.661  -5.509   4.687  1.00 35.67           O  
ATOM    934  OD2 ASP B 122      -1.236  -4.554   3.322  1.00 35.67           O  
ATOM    935  N   GLN B 123      -7.113  -3.744   3.608  1.00 35.79           N  
ATOM    936  CA  GLN B 123      -8.206  -2.795   3.422  1.00 35.79           C  
ATOM    937  C   GLN B 123      -8.121  -1.654   4.432  1.00 35.79           C  
ATOM    938  CB  GLN B 123      -9.557  -3.502   3.541  1.00 35.79           C  
ATOM    939  O   GLN B 123      -7.893  -1.886   5.621  1.00 35.79           O  
ATOM    940  CG  GLN B 123      -9.764  -4.609   2.516  1.00 35.79           C  
ATOM    941  CD  GLN B 123     -11.024  -5.417   2.771  1.00 35.79           C  
ATOM    942  NE2 GLN B 123     -11.286  -6.393   1.909  1.00 35.79           N  
ATOM    943  OE1 GLN B 123     -11.754  -5.166   3.735  1.00 35.79           O  
ATOM    944  N   ASN B 124      -7.942  -0.452   3.903  1.00 36.74           N  
ATOM    945  CA  ASN B 124      -8.021   0.712   4.780  1.00 36.74           C  
ATOM    946  C   ASN B 124      -9.414   1.335   4.760  1.00 36.74           C  
ATOM    947  CB  ASN B 124      -6.969   1.752   4.387  1.00 36.74           C  
ATOM    948  O   ASN B 124      -9.916   1.710   3.700  1.00 36.74           O  
ATOM    949  CG  ASN B 124      -5.552   1.244   4.565  1.00 36.74           C  
ATOM    950  ND2 ASN B 124      -4.684   1.563   3.612  1.00 36.74           N  
ATOM    951  OD1 ASN B 124      -5.239   0.571   5.551  1.00 36.74           O  
ATOM    952  N   TRP B 125     -10.000   1.259   5.895  1.00 34.95           N  
ATOM    953  CA  TRP B 125     -11.337   1.829   6.022  1.00 34.95           C  
ATOM    954  C   TRP B 125     -11.279   3.228   6.626  1.00 34.95           C  
ATOM    955  CB  TRP B 125     -12.227   0.925   6.880  1.00 34.95           C  
ATOM    956  O   TRP B 125     -10.568   3.457   7.608  1.00 34.95           O  
ATOM    957  CG  TRP B 125     -12.472  -0.430   6.287  1.00 34.95           C  
ATOM    958  CD1 TRP B 125     -11.633  -1.508   6.322  1.00 34.95           C  
ATOM    959  CD2 TRP B 125     -13.634  -0.848   5.564  1.00 34.95           C  
ATOM    960  CE2 TRP B 125     -13.431  -2.195   5.191  1.00 34.95           C  
ATOM    961  CE3 TRP B 125     -14.829  -0.215   5.197  1.00 34.95           C  
ATOM    962  NE1 TRP B 125     -12.204  -2.574   5.665  1.00 34.95           N  
ATOM    963  CH2 TRP B 125     -15.541  -2.277   4.120  1.00 34.95           C  
ATOM    964  CZ2 TRP B 125     -14.381  -2.921   4.467  1.00 34.95           C  
ATOM    965  CZ3 TRP B 125     -15.772  -0.938   4.477  1.00 34.95           C  
ATOM    966  N   TYR B 126     -11.964   4.037   5.980  1.00 34.24           N  
ATOM    967  CA  TYR B 126     -12.061   5.402   6.483  1.00 34.24           C  
ATOM    968  C   TYR B 126     -13.512   5.784   6.748  1.00 34.24           C  
ATOM    969  CB  TYR B 126     -11.435   6.387   5.491  1.00 34.24           C  
ATOM    970  O   TYR B 126     -14.400   5.465   5.954  1.00 34.24           O  
ATOM    971  CG  TYR B 126     -10.009   6.054   5.123  1.00 34.24           C  
ATOM    972  CD1 TYR B 126      -8.945   6.522   5.890  1.00 34.24           C  
ATOM    973  CD2 TYR B 126      -9.724   5.273   4.008  1.00 34.24           C  
ATOM    974  CE1 TYR B 126      -7.629   6.220   5.554  1.00 34.24           C  
ATOM    975  CE2 TYR B 126      -8.413   4.965   3.663  1.00 34.24           C  
ATOM    976  OH  TYR B 126      -6.073   5.140   4.103  1.00 34.24           O  
ATOM    977  CZ  TYR B 126      -7.373   5.442   4.440  1.00 34.24           C  
ATOM    978  N   LEU B 127     -13.870   6.399   7.833  1.00 34.80           N  
ATOM    979  CA  LEU B 127     -15.185   6.934   8.168  1.00 34.80           C  
ATOM    980  C   LEU B 127     -15.121   8.444   8.376  1.00 34.80           C  
ATOM    981  CB  LEU B 127     -15.734   6.257   9.427  1.00 34.80           C  
ATOM    982  O   LEU B 127     -14.247   8.939   9.091  1.00 34.80           O  
ATOM    983  CG  LEU B 127     -16.966   5.371   9.237  1.00 34.80           C  
ATOM    984  CD1 LEU B 127     -16.654   3.934   9.643  1.00 34.80           C  
ATOM    985  CD2 LEU B 127     -18.144   5.914  10.038  1.00 34.80           C  
ATOM    986  N   GLY B 128     -15.952   9.250   7.496  1.00 35.10           N  
ATOM    987  CA  GLY B 128     -15.998  10.694   7.662  1.00 35.10           C  
ATOM    988  C   GLY B 128     -17.390  11.215   7.966  1.00 35.10           C  
ATOM    989  O   GLY B 128     -18.372  10.760   7.376  1.00 35.10           O  
ATOM    990  N   ASN B 129     -17.786  12.143   8.934  1.00 35.12           N  
ATOM    991  CA  ASN B 129     -19.035  12.833   9.241  1.00 35.12           C  
ATOM    992  C   ASN B 129     -19.227  14.063   8.358  1.00 35.12           C  
ATOM    993  CB  ASN B 129     -19.081  13.228  10.719  1.00 35.12           C  
ATOM    994  O   ASN B 129     -18.376  14.954   8.333  1.00 35.12           O  
ATOM    995  CG  ASN B 129     -20.396  13.872  11.110  1.00 35.12           C  
ATOM    996  ND2 ASN B 129     -20.638  13.984  12.411  1.00 35.12           N  
ATOM    997  OD1 ASN B 129     -21.190  14.264  10.251  1.00 35.12           O  
ATOM    998  N   THR B 130     -20.345  14.211   7.439  1.00 34.49           N  
ATOM    999  CA  THR B 130     -20.531  15.296   6.482  1.00 34.49           C  
ATOM   1000  C   THR B 130     -21.632  16.245   6.947  1.00 34.49           C  
ATOM   1001  CB  THR B 130     -20.874  14.754   5.082  1.00 34.49           C  
ATOM   1002  O   THR B 130     -22.036  17.145   6.209  1.00 34.49           O  
ATOM   1003  CG2 THR B 130     -19.719  13.938   4.510  1.00 34.49           C  
ATOM   1004  OG1 THR B 130     -22.036  13.920   5.171  1.00 34.49           O  
ATOM   1005  N   SER B 131     -22.521  16.106   7.823  1.00 36.09           N  
ATOM   1006  CA  SER B 131     -23.692  16.870   8.240  1.00 36.09           C  
ATOM   1007  C   SER B 131     -23.312  18.291   8.641  1.00 36.09           C  
ATOM   1008  CB  SER B 131     -24.400  16.175   9.403  1.00 36.09           C  
ATOM   1009  O   SER B 131     -24.183  19.121   8.909  1.00 36.09           O  
ATOM   1010  OG  SER B 131     -23.472  15.809  10.410  1.00 36.09           O  
ATOM   1011  N   GLY B 132     -22.316  18.994   7.946  1.00 34.87           N  
ATOM   1012  CA  GLY B 132     -21.920  20.362   8.243  1.00 34.87           C  
ATOM   1013  C   GLY B 132     -21.877  20.661   9.730  1.00 34.87           C  
ATOM   1014  O   GLY B 132     -21.611  21.795  10.133  1.00 34.87           O  
ATOM   1015  N   ASP B 133     -22.911  20.241  10.449  1.00 31.63           N  
ATOM   1016  CA  ASP B 133     -22.875  20.595  11.864  1.00 31.63           C  
ATOM   1017  C   ASP B 133     -21.487  20.359  12.454  1.00 31.63           C  
ATOM   1018  CB  ASP B 133     -23.922  19.797  12.644  1.00 31.63           C  
ATOM   1019  O   ASP B 133     -20.632  19.741  11.816  1.00 31.63           O  
ATOM   1020  CG  ASP B 133     -25.327  20.352  12.492  1.00 31.63           C  
ATOM   1021  OD1 ASP B 133     -25.480  21.508  12.041  1.00 31.63           O  
ATOM   1022  OD2 ASP B 133     -26.289  19.629  12.828  1.00 31.63           O  
ATOM   1023  N   THR B 134     -21.064  20.739  13.840  1.00 28.04           N  
ATOM   1024  CA  THR B 134     -19.731  20.586  14.413  1.00 28.04           C  
ATOM   1025  C   THR B 134     -19.101  19.268  13.971  1.00 28.04           C  
ATOM   1026  CB  THR B 134     -19.774  20.647  15.951  1.00 28.04           C  
ATOM   1027  O   THR B 134     -19.809  18.298  13.694  1.00 28.04           O  
ATOM   1028  CG2 THR B 134     -19.508  22.063  16.453  1.00 28.04           C  
ATOM   1029  OG1 THR B 134     -21.067  20.227  16.404  1.00 28.04           O  
ATOM   1030  N   ILE B 135     -17.869  19.330  13.247  1.00 30.57           N  
ATOM   1031  CA  ILE B 135     -17.067  18.141  12.978  1.00 30.57           C  
ATOM   1032  C   ILE B 135     -17.400  17.053  13.996  1.00 30.57           C  
ATOM   1033  CB  ILE B 135     -15.556  18.461  13.011  1.00 30.57           C  
ATOM   1034  O   ILE B 135     -17.033  15.890  13.812  1.00 30.57           O  
ATOM   1035  CG1 ILE B 135     -15.292  19.857  12.435  1.00 30.57           C  
ATOM   1036  CG2 ILE B 135     -14.762  17.396  12.248  1.00 30.57           C  
ATOM   1037  CD1 ILE B 135     -13.850  20.324  12.577  1.00 30.57           C  
ATOM   1038  N   TYR B 136     -17.438  17.767  15.204  1.00 25.50           N  
ATOM   1039  CA  TYR B 136     -17.769  17.262  16.532  1.00 25.50           C  
ATOM   1040  C   TYR B 136     -19.277  17.241  16.748  1.00 25.50           C  
ATOM   1041  CB  TYR B 136     -17.099  18.114  17.614  1.00 25.50           C  
ATOM   1042  O   TYR B 136     -19.902  18.292  16.907  1.00 25.50           O  
ATOM   1043  CG  TYR B 136     -15.590  18.086  17.561  1.00 25.50           C  
ATOM   1044  CD1 TYR B 136     -14.876  17.010  18.081  1.00 25.50           C  
ATOM   1045  CD2 TYR B 136     -14.877  19.136  16.992  1.00 25.50           C  
ATOM   1046  CE1 TYR B 136     -13.486  16.981  18.037  1.00 25.50           C  
ATOM   1047  CE2 TYR B 136     -13.487  19.118  16.942  1.00 25.50           C  
ATOM   1048  OH  TYR B 136     -11.425  18.014  17.419  1.00 25.50           O  
ATOM   1049  CZ  TYR B 136     -12.801  18.037  17.466  1.00 25.50           C  
ATOM   1050  N   GLY B 137     -19.973  17.057  15.853  1.00 27.09           N  
ATOM   1051  CA  GLY B 137     -21.413  17.179  16.009  1.00 27.09           C  
ATOM   1052  C   GLY B 137     -21.912  16.690  17.355  1.00 27.09           C  
ATOM   1053  O   GLY B 137     -21.515  15.618  17.818  1.00 27.09           O  
ATOM   1054  N   VAL B 138     -21.975  17.653  18.296  1.00 25.17           N  
ATOM   1055  CA  VAL B 138     -22.488  17.391  19.636  1.00 25.17           C  
ATOM   1056  C   VAL B 138     -23.936  16.912  19.551  1.00 25.17           C  
ATOM   1057  CB  VAL B 138     -22.394  18.645  20.535  1.00 25.17           C  
ATOM   1058  O   VAL B 138     -24.771  17.552  18.908  1.00 25.17           O  
ATOM   1059  CG1 VAL B 138     -22.711  18.293  21.987  1.00 25.17           C  
ATOM   1060  CG2 VAL B 138     -21.007  19.276  20.425  1.00 25.17           C  
ATOM   1061  N   PRO B 139     -24.089  15.689  19.843  1.00 25.55           N  
ATOM   1062  CA  PRO B 139     -25.514  15.359  19.920  1.00 25.55           C  
ATOM   1063  C   PRO B 139     -26.337  16.452  20.597  1.00 25.55           C  
ATOM   1064  CB  PRO B 139     -25.532  14.070  20.747  1.00 25.55           C  
ATOM   1065  O   PRO B 139     -25.843  17.132  21.500  1.00 25.55           O  
ATOM   1066  CG  PRO B 139     -24.092  13.757  20.999  1.00 25.55           C  
ATOM   1067  CD  PRO B 139     -23.263  14.918  20.530  1.00 25.55           C  
ATOM   1068  N   ASN B 140     -27.114  17.240  19.978  1.00 25.31           N  
ATOM   1069  CA  ASN B 140     -28.091  18.023  20.726  1.00 25.31           C  
ATOM   1070  C   ASN B 140     -28.630  17.250  21.926  1.00 25.31           C  
ATOM   1071  CB  ASN B 140     -29.241  18.459  19.815  1.00 25.31           C  
ATOM   1072  O   ASN B 140     -28.445  16.035  22.021  1.00 25.31           O  
ATOM   1073  CG  ASN B 140     -28.988  19.799  19.155  1.00 25.31           C  
ATOM   1074  ND2 ASN B 140     -29.845  20.166  18.209  1.00 25.31           N  
ATOM   1075  OD1 ASN B 140     -28.030  20.500  19.491  1.00 25.31           O  
ATOM   1076  N   GLY B 141     -29.145  17.987  23.041  1.00 25.32           N  
ATOM   1077  CA  GLY B 141     -29.594  17.522  24.344  1.00 25.32           C  
ATOM   1078  C   GLY B 141     -30.156  16.113  24.314  1.00 25.32           C  
ATOM   1079  O   GLY B 141     -29.896  15.316  25.218  1.00 25.32           O  
ATOM   1080  N   ASP B 142     -31.092  15.880  23.570  1.00 28.72           N  
ATOM   1081  CA  ASP B 142     -31.993  14.773  23.877  1.00 28.72           C  
ATOM   1082  C   ASP B 142     -31.369  13.433  23.494  1.00 28.72           C  
ATOM   1083  CB  ASP B 142     -33.331  14.956  23.158  1.00 28.72           C  
ATOM   1084  O   ASP B 142     -32.022  12.391  23.578  1.00 28.72           O  
ATOM   1085  CG  ASP B 142     -33.183  15.572  21.778  1.00 28.72           C  
ATOM   1086  OD1 ASP B 142     -32.063  15.989  21.413  1.00 28.72           O  
ATOM   1087  OD2 ASP B 142     -34.197  15.644  21.050  1.00 28.72           O  
ATOM   1088  N   GLY B 143     -29.942  13.217  23.513  1.00 27.52           N  
ATOM   1089  CA  GLY B 143     -29.249  11.973  23.220  1.00 27.52           C  
ATOM   1090  C   GLY B 143     -29.384  11.542  21.772  1.00 27.52           C  
ATOM   1091  O   GLY B 143     -29.089  10.395  21.430  1.00 27.52           O  
ATOM   1092  N   LYS B 144     -30.069  12.269  20.939  1.00 29.15           N  
ATOM   1093  CA  LYS B 144     -30.285  11.852  19.557  1.00 29.15           C  
ATOM   1094  C   LYS B 144     -29.129  12.291  18.663  1.00 29.15           C  
ATOM   1095  CB  LYS B 144     -31.603  12.417  19.025  1.00 29.15           C  
ATOM   1096  O   LYS B 144     -28.682  13.437  18.736  1.00 29.15           O  
ATOM   1097  CG  LYS B 144     -32.841  11.835  19.693  1.00 29.15           C  
ATOM   1098  CD  LYS B 144     -34.120  12.367  19.060  1.00 29.15           C  
ATOM   1099  CE  LYS B 144     -35.359  11.813  19.750  1.00 29.15           C  
ATOM   1100  NZ  LYS B 144     -36.616  12.333  19.133  1.00 29.15           N  
ATOM   1101  N   LEU B 145     -28.127  11.379  18.405  1.00 31.69           N  
ATOM   1102  CA  LEU B 145     -27.098  11.656  17.409  1.00 31.69           C  
ATOM   1103  C   LEU B 145     -27.687  11.649  16.002  1.00 31.69           C  
ATOM   1104  CB  LEU B 145     -25.967  10.629  17.507  1.00 31.69           C  
ATOM   1105  O   LEU B 145     -28.265  10.648  15.572  1.00 31.69           O  
ATOM   1106  CG  LEU B 145     -24.764  11.025  18.364  1.00 31.69           C  
ATOM   1107  CD1 LEU B 145     -24.276   9.831  19.176  1.00 31.69           C  
ATOM   1108  CD2 LEU B 145     -23.643  11.578  17.490  1.00 31.69           C  
ATOM   1109  N   SER B 146     -28.082  12.754  15.386  1.00 32.99           N  
ATOM   1110  CA  SER B 146     -28.551  12.861  14.008  1.00 32.99           C  
ATOM   1111  C   SER B 146     -27.483  13.472  13.107  1.00 32.99           C  
ATOM   1112  CB  SER B 146     -29.827  13.700  13.940  1.00 32.99           C  
ATOM   1113  O   SER B 146     -27.011  14.583  13.359  1.00 32.99           O  
ATOM   1114  OG  SER B 146     -29.518  15.081  13.851  1.00 32.99           O  
ATOM   1115  N   GLY B 147     -26.373  12.343  12.571  1.00 36.86           N  
ATOM   1116  CA  GLY B 147     -25.477  12.886  11.562  1.00 36.86           C  
ATOM   1117  C   GLY B 147     -25.320  11.982  10.354  1.00 36.86           C  
ATOM   1118  O   GLY B 147     -25.803  10.848  10.354  1.00 36.86           O  
ATOM   1119  N   THR B 148     -24.792  12.538   9.193  1.00 35.59           N  
ATOM   1120  CA  THR B 148     -24.463  11.826   7.963  1.00 35.59           C  
ATOM   1121  C   THR B 148     -22.977  11.483   7.918  1.00 35.59           C  
ATOM   1122  CB  THR B 148     -24.840  12.654   6.721  1.00 35.59           C  
ATOM   1123  O   THR B 148     -22.128  12.343   8.159  1.00 35.59           O  
ATOM   1124  CG2 THR B 148     -24.735  11.817   5.450  1.00 35.59           C  
ATOM   1125  OG1 THR B 148     -26.185  13.127   6.859  1.00 35.59           O  
ATOM   1126  N   TYR B 149     -22.536  10.221   7.882  1.00 37.42           N  
ATOM   1127  CA  TYR B 149     -21.155   9.757   7.819  1.00 37.42           C  
ATOM   1128  C   TYR B 149     -20.828   9.204   6.437  1.00 37.42           C  
ATOM   1129  CB  TYR B 149     -20.898   8.686   8.884  1.00 37.42           C  
ATOM   1130  O   TYR B 149     -21.691   8.624   5.774  1.00 37.42           O  
ATOM   1131  CG  TYR B 149     -21.081   9.181  10.298  1.00 37.42           C  
ATOM   1132  CD1 TYR B 149     -19.997   9.643  11.041  1.00 37.42           C  
ATOM   1133  CD2 TYR B 149     -22.337   9.186  10.895  1.00 37.42           C  
ATOM   1134  CE1 TYR B 149     -20.160  10.098  12.345  1.00 37.42           C  
ATOM   1135  CE2 TYR B 149     -22.512   9.638  12.199  1.00 37.42           C  
ATOM   1136  OH  TYR B 149     -21.587  10.541  14.205  1.00 37.42           O  
ATOM   1137  CZ  TYR B 149     -21.420  10.092  12.915  1.00 37.42           C  
ATOM   1138  N   LEU B 150     -19.508   9.557   6.094  1.00 36.36           N  
ATOM   1139  CA  LEU B 150     -18.973   8.975   4.868  1.00 36.36           C  
ATOM   1140  C   LEU B 150     -17.882   7.956   5.181  1.00 36.36           C  
ATOM   1141  CB  LEU B 150     -18.417  10.069   3.953  1.00 36.36           C  
ATOM   1142  O   LEU B 150     -17.072   8.166   6.086  1.00 36.36           O  
ATOM   1143  CG  LEU B 150     -19.447  10.889   3.174  1.00 36.36           C  
ATOM   1144  CD1 LEU B 150     -18.915  12.293   2.906  1.00 36.36           C  
ATOM   1145  CD2 LEU B 150     -19.809  10.190   1.867  1.00 36.36           C  
ATOM   1146  N   TYR B 151     -17.998   6.839   4.587  1.00 41.67           N  
ATOM   1147  CA  TYR B 151     -16.969   5.815   4.732  1.00 41.67           C  
ATOM   1148  C   TYR B 151     -16.271   5.550   3.404  1.00 41.67           C  
ATOM   1149  CB  TYR B 151     -17.575   4.516   5.272  1.00 41.67           C  
ATOM   1150  O   TYR B 151     -16.881   5.677   2.339  1.00 41.67           O  
ATOM   1151  CG  TYR B 151     -18.627   3.917   4.371  1.00 41.67           C  
ATOM   1152  CD1 TYR B 151     -19.966   4.285   4.490  1.00 41.67           C  
ATOM   1153  CD2 TYR B 151     -18.286   2.983   3.399  1.00 41.67           C  
ATOM   1154  CE1 TYR B 151     -20.939   3.734   3.663  1.00 41.67           C  
ATOM   1155  CE2 TYR B 151     -19.251   2.425   2.567  1.00 41.67           C  
ATOM   1156  OH  TYR B 151     -21.533   2.259   1.884  1.00 41.67           O  
ATOM   1157  CZ  TYR B 151     -20.573   2.807   2.706  1.00 41.67           C  
ATOM   1158  N   SER B 152     -14.865   5.304   3.626  1.00 40.71           N  
ATOM   1159  CA  SER B 152     -14.076   4.935   2.455  1.00 40.71           C  
ATOM   1160  C   SER B 152     -13.211   3.710   2.735  1.00 40.71           C  
ATOM   1161  CB  SER B 152     -13.193   6.102   2.013  1.00 40.71           C  
ATOM   1162  O   SER B 152     -12.679   3.558   3.837  1.00 40.71           O  
ATOM   1163  OG  SER B 152     -12.422   5.748   0.878  1.00 40.71           O  
ATOM   1164  N   VAL B 153     -13.241   2.840   1.833  1.00 43.66           N  
ATOM   1165  CA  VAL B 153     -12.347   1.688   1.894  1.00 43.66           C  
ATOM   1166  C   VAL B 153     -11.396   1.708   0.700  1.00 43.66           C  
ATOM   1167  CB  VAL B 153     -13.136   0.360   1.925  1.00 43.66           C  
ATOM   1168  O   VAL B 153     -11.817   1.952  -0.434  1.00 43.66           O  
ATOM   1169  CG1 VAL B 153     -12.783  -0.506   0.717  1.00 43.66           C  
ATOM   1170  CG2 VAL B 153     -12.860  -0.394   3.225  1.00 43.66           C  
ATOM   1171  N   VAL B 154     -10.135   1.551   1.049  1.00 43.27           N  
ATOM   1172  CA  VAL B 154      -9.127   1.451  -0.001  1.00 43.27           C  
ATOM   1173  C   VAL B 154      -8.527   0.047  -0.010  1.00 43.27           C  
ATOM   1174  CB  VAL B 154      -8.012   2.506   0.181  1.00 43.27           C  
ATOM   1175  O   VAL B 154      -8.094  -0.456   1.029  1.00 43.27           O  
ATOM   1176  CG1 VAL B 154      -6.976   2.395  -0.937  1.00 43.27           C  
ATOM   1177  CG2 VAL B 154      -8.610   3.911   0.222  1.00 43.27           C  
ATOM   1178  N   PHE B 155      -8.665  -0.578  -1.109  1.00 47.96           N  
ATOM   1179  CA  PHE B 155      -8.023  -1.882  -1.233  1.00 47.96           C  
ATOM   1180  C   PHE B 155      -7.445  -2.070  -2.631  1.00 47.96           C  
ATOM   1181  CB  PHE B 155      -9.019  -3.004  -0.922  1.00 47.96           C  
ATOM   1182  O   PHE B 155      -7.753  -1.302  -3.545  1.00 47.96           O  
ATOM   1183  CG  PHE B 155     -10.282  -2.938  -1.737  1.00 47.96           C  
ATOM   1184  CD1 PHE B 155     -11.364  -2.179  -1.308  1.00 47.96           C  
ATOM   1185  CD2 PHE B 155     -10.388  -3.637  -2.933  1.00 47.96           C  
ATOM   1186  CE1 PHE B 155     -12.534  -2.117  -2.061  1.00 47.96           C  
ATOM   1187  CE2 PHE B 155     -11.554  -3.579  -3.690  1.00 47.96           C  
ATOM   1188  CZ  PHE B 155     -12.627  -2.819  -3.252  1.00 47.96           C  
ATOM   1189  N   SER B 156      -6.580  -3.101  -2.714  1.00 42.25           N  
ATOM   1190  CA  SER B 156      -5.928  -3.408  -3.983  1.00 42.25           C  
ATOM   1191  C   SER B 156      -6.498  -4.678  -4.606  1.00 42.25           C  
ATOM   1192  CB  SER B 156      -4.419  -3.560  -3.787  1.00 42.25           C  
ATOM   1193  O   SER B 156      -6.852  -5.620  -3.894  1.00 42.25           O  
ATOM   1194  OG  SER B 156      -3.903  -2.497  -3.004  1.00 42.25           O  
ATOM   1195  N   VAL B 157      -6.677  -4.598  -5.924  1.00 42.57           N  
ATOM   1196  CA  VAL B 157      -7.101  -5.765  -6.690  1.00 42.57           C  
ATOM   1197  C   VAL B 157      -6.039  -6.115  -7.729  1.00 42.57           C  
ATOM   1198  CB  VAL B 157      -8.463  -5.526  -7.381  1.00 42.57           C  
ATOM   1199  O   VAL B 157      -5.551  -5.240  -8.448  1.00 42.57           O  
ATOM   1200  CG1 VAL B 157      -8.909  -6.773  -8.140  1.00 42.57           C  
ATOM   1201  CG2 VAL B 157      -9.517  -5.116  -6.353  1.00 42.57           C  
ATOM   1202  N   VAL B 158      -5.687  -7.354  -7.617  1.00 38.09           N  
ATOM   1203  CA  VAL B 158      -4.749  -7.837  -8.625  1.00 38.09           C  
ATOM   1204  C   VAL B 158      -5.449  -8.829  -9.550  1.00 38.09           C  
ATOM   1205  CB  VAL B 158      -3.510  -8.495  -7.977  1.00 38.09           C  
ATOM   1206  O   VAL B 158      -6.029  -9.815  -9.089  1.00 38.09           O  
ATOM   1207  CG1 VAL B 158      -2.541  -8.992  -9.049  1.00 38.09           C  
ATOM   1208  CG2 VAL B 158      -2.814  -7.512  -7.038  1.00 38.09           C  
ATOM   1209  N   GLN B 159      -5.507  -8.565 -10.802  1.00 41.22           N  
ATOM   1210  CA  GLN B 159      -6.031  -9.479 -11.812  1.00 41.22           C  
ATOM   1211  C   GLN B 159      -4.909 -10.288 -12.457  1.00 41.22           C  
ATOM   1212  CB  GLN B 159      -6.806  -8.710 -12.883  1.00 41.22           C  
ATOM   1213  O   GLN B 159      -3.954  -9.719 -12.990  1.00 41.22           O  
ATOM   1214  CG  GLN B 159      -7.531  -9.604 -13.880  1.00 41.22           C  
ATOM   1215  CD  GLN B 159      -8.330  -8.818 -14.901  1.00 41.22           C  
ATOM   1216  NE2 GLN B 159      -9.270  -9.486 -15.561  1.00 41.22           N  
ATOM   1217  OE1 GLN B 159      -8.105  -7.619 -15.096  1.00 41.22           O  
ATOM   1218  N   PHE B 160      -4.920 -11.621 -12.436  1.00 36.63           N  
ATOM   1219  CA  PHE B 160      -3.871 -12.483 -12.966  1.00 36.63           C  
ATOM   1220  C   PHE B 160      -4.093 -12.756 -14.449  1.00 36.63           C  
ATOM   1221  CB  PHE B 160      -3.816 -13.804 -12.192  1.00 36.63           C  
ATOM   1222  O   PHE B 160      -3.136 -12.820 -15.224  1.00 36.63           O  
ATOM   1223  CG  PHE B 160      -3.336 -13.656 -10.773  1.00 36.63           C  
ATOM   1224  CD1 PHE B 160      -1.977 -13.624 -10.485  1.00 36.63           C  
ATOM   1225  CD2 PHE B 160      -4.243 -13.550  -9.728  1.00 36.63           C  
ATOM   1226  CE1 PHE B 160      -1.529 -13.488  -9.173  1.00 36.63           C  
ATOM   1227  CE2 PHE B 160      -3.804 -13.413  -8.414  1.00 36.63           C  
ATOM   1228  CZ  PHE B 160      -2.446 -13.383  -8.139  1.00 36.63           C  
ATOM   1229  N   TYR B 161      -5.379 -13.049 -14.868  1.00 35.80           N  
ATOM   1230  CA  TYR B 161      -5.712 -13.413 -16.241  1.00 35.80           C  
ATOM   1231  C   TYR B 161      -7.057 -12.825 -16.651  1.00 35.80           C  
ATOM   1232  CB  TYR B 161      -5.737 -14.936 -16.403  1.00 35.80           C  
ATOM   1233  O   TYR B 161      -7.907 -12.550 -15.800  1.00 35.80           O  
ATOM   1234  CG  TYR B 161      -4.403 -15.528 -16.788  1.00 35.80           C  
ATOM   1235  CD1 TYR B 161      -4.045 -15.675 -18.126  1.00 35.80           C  
ATOM   1236  CD2 TYR B 161      -3.499 -15.941 -15.816  1.00 35.80           C  
ATOM   1237  CE1 TYR B 161      -2.818 -16.222 -18.486  1.00 35.80           C  
ATOM   1238  CE2 TYR B 161      -2.269 -16.489 -16.164  1.00 35.80           C  
ATOM   1239  OH  TYR B 161      -0.721 -17.166 -17.850  1.00 35.80           O  
ATOM   1240  CZ  TYR B 161      -1.938 -16.625 -17.500  1.00 35.80           C  
ATOM   1241  N   GLY B 162      -7.269 -12.540 -18.014  1.00 41.74           N  
ATOM   1242  CA  GLY B 162      -8.531 -12.090 -18.579  1.00 41.74           C  
ATOM   1243  C   GLY B 162      -8.412 -10.779 -19.334  1.00 41.74           C  
ATOM   1244  O   GLY B 162      -7.420 -10.061 -19.190  1.00 41.74           O  
ATOM   1245  N   THR B 163      -9.000 -10.705 -20.416  1.00 38.83           N  
ATOM   1246  CA  THR B 163      -8.979  -9.525 -21.272  1.00 38.83           C  
ATOM   1247  C   THR B 163     -10.071  -8.540 -20.864  1.00 38.83           C  
ATOM   1248  CB  THR B 163      -9.155  -9.906 -22.754  1.00 38.83           C  
ATOM   1249  O   THR B 163     -10.109  -7.409 -21.353  1.00 38.83           O  
ATOM   1250  CG2 THR B 163      -7.969 -10.722 -23.257  1.00 38.83           C  
ATOM   1251  OG1 THR B 163     -10.351 -10.681 -22.903  1.00 38.83           O  
ATOM   1252  N   SER B 164     -10.852  -9.019 -19.918  1.00 40.40           N  
ATOM   1253  CA  SER B 164     -11.949  -8.149 -19.507  1.00 40.40           C  
ATOM   1254  C   SER B 164     -11.777  -7.686 -18.064  1.00 40.40           C  
ATOM   1255  CB  SER B 164     -13.290  -8.867 -19.663  1.00 40.40           C  
ATOM   1256  O   SER B 164     -11.111  -8.351 -17.268  1.00 40.40           O  
ATOM   1257  OG  SER B 164     -13.119 -10.273 -19.597  1.00 40.40           O  
ATOM   1258  N   MET B 165     -12.214  -6.547 -17.807  1.00 40.51           N  
ATOM   1259  CA  MET B 165     -12.171  -5.972 -16.466  1.00 40.51           C  
ATOM   1260  C   MET B 165     -13.111  -6.717 -15.524  1.00 40.51           C  
ATOM   1261  CB  MET B 165     -12.537  -4.487 -16.505  1.00 40.51           C  
ATOM   1262  O   MET B 165     -14.245  -7.028 -15.890  1.00 40.51           O  
ATOM   1263  CG  MET B 165     -11.425  -3.595 -17.032  1.00 40.51           C  
ATOM   1264  SD  MET B 165     -11.595  -1.856 -16.473  1.00 40.51           S  
ATOM   1265  CE  MET B 165     -10.065  -1.152 -17.148  1.00 40.51           C  
ATOM   1266  N   PRO B 166     -12.530  -7.263 -14.474  1.00 42.05           N  
ATOM   1267  CA  PRO B 166     -13.487  -7.845 -13.531  1.00 42.05           C  
ATOM   1268  C   PRO B 166     -14.519  -6.834 -13.036  1.00 42.05           C  
ATOM   1269  CB  PRO B 166     -12.599  -8.326 -12.380  1.00 42.05           C  
ATOM   1270  O   PRO B 166     -14.230  -5.637 -12.966  1.00 42.05           O  
ATOM   1271  CG  PRO B 166     -11.319  -7.573 -12.545  1.00 42.05           C  
ATOM   1272  CD  PRO B 166     -11.230  -7.088 -13.964  1.00 42.05           C  
ATOM   1273  N   ARG B 167     -15.680  -7.379 -12.867  1.00 42.26           N  
ATOM   1274  CA  ARG B 167     -16.698  -6.594 -12.176  1.00 42.26           C  
ATOM   1275  C   ARG B 167     -16.758  -6.956 -10.696  1.00 42.26           C  
ATOM   1276  CB  ARG B 167     -18.069  -6.804 -12.822  1.00 42.26           C  
ATOM   1277  O   ARG B 167     -16.900  -8.129 -10.343  1.00 42.26           O  
ATOM   1278  CG  ARG B 167     -18.255  -6.053 -14.131  1.00 42.26           C  
ATOM   1279  CD  ARG B 167     -19.655  -6.246 -14.698  1.00 42.26           C  
ATOM   1280  NE  ARG B 167     -19.808  -5.584 -15.990  1.00 42.26           N  
ATOM   1281  NH1 ARG B 167     -22.046  -6.108 -16.226  1.00 42.26           N  
ATOM   1282  NH2 ARG B 167     -20.969  -4.904 -17.852  1.00 42.26           N  
ATOM   1283  CZ  ARG B 167     -20.941  -5.534 -16.686  1.00 42.26           C  
ATOM   1284  N   LEU B 168     -16.400  -6.105  -9.969  1.00 42.20           N  
ATOM   1285  CA  LEU B 168     -16.450  -6.320  -8.527  1.00 42.20           C  
ATOM   1286  C   LEU B 168     -17.698  -5.683  -7.925  1.00 42.20           C  
ATOM   1287  CB  LEU B 168     -15.197  -5.748  -7.856  1.00 42.20           C  
ATOM   1288  O   LEU B 168     -18.101  -4.591  -8.332  1.00 42.20           O  
ATOM   1289  CG  LEU B 168     -13.860  -6.344  -8.298  1.00 42.20           C  
ATOM   1290  CD1 LEU B 168     -12.707  -5.455  -7.842  1.00 42.20           C  
ATOM   1291  CD2 LEU B 168     -13.698  -7.759  -7.754  1.00 42.20           C  
ATOM   1292  N   ALA B 169     -18.392  -6.552  -7.169  1.00 44.29           N  
ATOM   1293  CA  ALA B 169     -19.517  -6.030  -6.397  1.00 44.29           C  
ATOM   1294  C   ALA B 169     -19.212  -6.052  -4.902  1.00 44.29           C  
ATOM   1295  CB  ALA B 169     -20.782  -6.833  -6.690  1.00 44.29           C  
ATOM   1296  O   ALA B 169     -18.651  -7.024  -4.390  1.00 44.29           O  
ATOM   1297  N   PHE B 170     -19.505  -4.994  -4.425  1.00 43.06           N  
ATOM   1298  CA  PHE B 170     -19.315  -4.911  -2.981  1.00 43.06           C  
ATOM   1299  C   PHE B 170     -20.647  -4.698  -2.272  1.00 43.06           C  
ATOM   1300  CB  PHE B 170     -18.346  -3.778  -2.629  1.00 43.06           C  
ATOM   1301  O   PHE B 170     -21.523  -3.996  -2.781  1.00 43.06           O  
ATOM   1302  CG  PHE B 170     -17.062  -3.813  -3.413  1.00 43.06           C  
ATOM   1303  CD1 PHE B 170     -15.954  -4.499  -2.928  1.00 43.06           C  
ATOM   1304  CD2 PHE B 170     -16.962  -3.160  -4.634  1.00 43.06           C  
ATOM   1305  CE1 PHE B 170     -14.764  -4.533  -3.651  1.00 43.06           C  
ATOM   1306  CE2 PHE B 170     -15.776  -3.190  -5.362  1.00 43.06           C  
ATOM   1307  CZ  PHE B 170     -14.678  -3.876  -4.869  1.00 43.06           C  
ATOM   1308  N   THR B 171     -20.792  -5.444  -1.194  1.00 44.00           N  
ATOM   1309  CA  THR B 171     -21.929  -5.225  -0.306  1.00 44.00           C  
ATOM   1310  C   THR B 171     -21.457  -4.787   1.078  1.00 44.00           C  
ATOM   1311  CB  THR B 171     -22.792  -6.494  -0.179  1.00 44.00           C  
ATOM   1312  O   THR B 171     -20.546  -5.390   1.648  1.00 44.00           O  
ATOM   1313  CG2 THR B 171     -24.067  -6.215   0.609  1.00 44.00           C  
ATOM   1314  OG1 THR B 171     -23.144  -6.957  -1.489  1.00 44.00           O  
ATOM   1315  N   VAL B 172     -21.951  -3.703   1.464  1.00 39.94           N  
ATOM   1316  CA  VAL B 172     -21.686  -3.223   2.816  1.00 39.94           C  
ATOM   1317  C   VAL B 172     -22.915  -3.449   3.694  1.00 39.94           C  
ATOM   1318  CB  VAL B 172     -21.293  -1.729   2.823  1.00 39.94           C  
ATOM   1319  O   VAL B 172     -24.013  -2.993   3.365  1.00 39.94           O  
ATOM   1320  CG1 VAL B 172     -21.029  -1.246   4.247  1.00 39.94           C  
ATOM   1321  CG2 VAL B 172     -20.068  -1.496   1.940  1.00 39.94           C  
ATOM   1322  N   ASN B 173     -22.704  -4.284   4.670  1.00 42.64           N  
ATOM   1323  CA  ASN B 173     -23.758  -4.539   5.647  1.00 42.64           C  
ATOM   1324  C   ASN B 173     -23.424  -3.926   7.004  1.00 42.64           C  
ATOM   1325  CB  ASN B 173     -24.005  -6.042   5.790  1.00 42.64           C  
ATOM   1326  O   ASN B 173     -22.326  -4.124   7.527  1.00 42.64           O  
ATOM   1327  CG  ASN B 173     -24.800  -6.616   4.634  1.00 42.64           C  
ATOM   1328  ND2 ASN B 173     -24.584  -7.893   4.341  1.00 42.64           N  
ATOM   1329  OD1 ASN B 173     -25.601  -5.917   4.008  1.00 42.64           O  
ATOM   1330  N   LEU B 174     -24.364  -3.179   7.600  1.00 39.50           N  
ATOM   1331  CA  LEU B 174     -24.231  -2.640   8.949  1.00 39.50           C  
ATOM   1332  C   LEU B 174     -25.067  -3.443   9.940  1.00 39.50           C  
ATOM   1333  CB  LEU B 174     -24.653  -1.169   8.983  1.00 39.50           C  
ATOM   1334  O   LEU B 174     -26.284  -3.561   9.780  1.00 39.50           O  
ATOM   1335  CG  LEU B 174     -23.768  -0.192   8.206  1.00 39.50           C  
ATOM   1336  CD1 LEU B 174     -24.545   1.078   7.876  1.00 39.50           C  
ATOM   1337  CD2 LEU B 174     -22.509   0.137   9.001  1.00 39.50           C  
ATOM   1338  N   THR B 175     -24.399  -4.202  10.867  1.00 39.54           N  
ATOM   1339  CA  THR B 175     -25.104  -5.010  11.855  1.00 39.54           C  
ATOM   1340  C   THR B 175     -24.869  -4.469  13.263  1.00 39.54           C  
ATOM   1341  CB  THR B 175     -24.663  -6.484  11.789  1.00 39.54           C  
ATOM   1342  O   THR B 175     -23.726  -4.363  13.710  1.00 39.54           O  
ATOM   1343  CG2 THR B 175     -25.749  -7.408  12.328  1.00 39.54           C  
ATOM   1344  OG1 THR B 175     -24.386  -6.833  10.427  1.00 39.54           O  
ATOM   1345  N   PRO B 176     -25.839  -4.134  14.103  1.00 37.59           N  
ATOM   1346  CA  PRO B 176     -25.667  -3.746  15.505  1.00 37.59           C  
ATOM   1347  C   PRO B 176     -25.192  -4.901  16.383  1.00 37.59           C  
ATOM   1348  CB  PRO B 176     -27.067  -3.286  15.919  1.00 37.59           C  
ATOM   1349  O   PRO B 176     -25.614  -6.044  16.188  1.00 37.59           O  
ATOM   1350  CG  PRO B 176     -27.913  -3.500  14.705  1.00 37.59           C  
ATOM   1351  CD  PRO B 176     -27.057  -4.099  13.627  1.00 37.59           C  
ATOM   1352  N   THR B 177     -23.977  -4.631  17.258  1.00 34.33           N  
ATOM   1353  CA  THR B 177     -23.427  -5.662  18.130  1.00 34.33           C  
ATOM   1354  C   THR B 177     -23.465  -5.214  19.588  1.00 34.33           C  
ATOM   1355  CB  THR B 177     -21.980  -6.014  17.736  1.00 34.33           C  
ATOM   1356  O   THR B 177     -23.123  -4.071  19.901  1.00 34.33           O  
ATOM   1357  CG2 THR B 177     -21.951  -7.056  16.623  1.00 34.33           C  
ATOM   1358  OG1 THR B 177     -21.313  -4.830  17.284  1.00 34.33           O  
ATOM   1359  N   GLY B 178     -24.630  -5.451  20.446  1.00 38.32           N  
ATOM   1360  CA  GLY B 178     -24.709  -5.266  21.886  1.00 38.32           C  
ATOM   1361  C   GLY B 178     -26.108  -4.932  22.369  1.00 38.32           C  
ATOM   1362  O   GLY B 178     -26.970  -4.549  21.574  1.00 38.32           O  
ATOM   1363  N   ALA B 179     -26.335  -5.393  23.692  1.00 37.81           N  
ATOM   1364  CA  ALA B 179     -27.646  -5.307  24.330  1.00 37.81           C  
ATOM   1365  C   ALA B 179     -28.161  -3.870  24.335  1.00 37.81           C  
ATOM   1366  CB  ALA B 179     -27.581  -5.850  25.756  1.00 37.81           C  
ATOM   1367  O   ALA B 179     -29.369  -3.636  24.252  1.00 37.81           O  
ATOM   1368  N   ASN B 180     -27.284  -2.982  24.763  1.00 30.80           N  
ATOM   1369  CA  ASN B 180     -27.622  -1.572  24.921  1.00 30.80           C  
ATOM   1370  C   ASN B 180     -27.536  -0.822  23.594  1.00 30.80           C  
ATOM   1371  CB  ASN B 180     -26.713  -0.915  25.962  1.00 30.80           C  
ATOM   1372  O   ASN B 180     -27.368   0.398  23.576  1.00 30.80           O  
ATOM   1373  CG  ASN B 180     -26.996  -1.396  27.371  1.00 30.80           C  
ATOM   1374  ND2 ASN B 180     -25.985  -1.342  28.230  1.00 30.80           N  
ATOM   1375  OD1 ASN B 180     -28.113  -1.814  27.685  1.00 30.80           O  
ATOM   1376  N   SER B 181     -27.380  -1.548  22.700  1.00 29.06           N  
ATOM   1377  CA  SER B 181     -27.291  -0.910  21.391  1.00 29.06           C  
ATOM   1378  C   SER B 181     -28.586  -0.185  21.040  1.00 29.06           C  
ATOM   1379  CB  SER B 181     -26.968  -1.944  20.312  1.00 29.06           C  
ATOM   1380  O   SER B 181     -29.665  -0.781  21.069  1.00 29.06           O  
ATOM   1381  OG  SER B 181     -27.777  -3.099  20.463  1.00 29.06           O  
ATOM   1382  N   ASN B 182     -28.846   0.914  21.891  1.00 29.41           N  
ATOM   1383  CA  ASN B 182     -29.992   1.711  21.467  1.00 29.41           C  
ATOM   1384  C   ASN B 182     -30.088   1.788  19.946  1.00 29.41           C  
ATOM   1385  CB  ASN B 182     -29.919   3.117  22.066  1.00 29.41           C  
ATOM   1386  O   ASN B 182     -29.068   1.797  19.254  1.00 29.41           O  
ATOM   1387  CG  ASN B 182     -30.071   3.117  23.575  1.00 29.41           C  
ATOM   1388  ND2 ASN B 182     -29.562   4.159  24.222  1.00 29.41           N  
ATOM   1389  OD1 ASN B 182     -30.640   2.188  24.154  1.00 29.41           O  
ATOM   1390  N   HIS B 183     -31.218   1.319  19.517  1.00 28.28           N  
ATOM   1391  CA  HIS B 183     -31.469   1.222  18.084  1.00 28.28           C  
ATOM   1392  C   HIS B 183     -30.950   2.453  17.349  1.00 28.28           C  
ATOM   1393  CB  HIS B 183     -32.963   1.040  17.812  1.00 28.28           C  
ATOM   1394  O   HIS B 183     -31.074   3.576  17.844  1.00 28.28           O  
ATOM   1395  CG  HIS B 183     -33.539  -0.195  18.429  1.00 28.28           C  
ATOM   1396  CD2 HIS B 183     -34.079  -0.410  19.651  1.00 28.28           C  
ATOM   1397  ND1 HIS B 183     -33.598  -1.400  17.763  1.00 28.28           N  
ATOM   1398  CE1 HIS B 183     -34.152  -2.306  18.553  1.00 28.28           C  
ATOM   1399  NE2 HIS B 183     -34.452  -1.730  19.704  1.00 28.28           N  
ATOM   1400  N   LEU B 184     -29.782   2.338  16.759  1.00 30.93           N  
ATOM   1401  CA  LEU B 184     -29.485   3.476  15.896  1.00 30.93           C  
ATOM   1402  C   LEU B 184     -30.768   4.176  15.459  1.00 30.93           C  
ATOM   1403  CB  LEU B 184     -28.692   3.025  14.667  1.00 30.93           C  
ATOM   1404  O   LEU B 184     -30.719   5.226  14.814  1.00 30.93           O  
ATOM   1405  CG  LEU B 184     -27.173   2.949  14.831  1.00 30.93           C  
ATOM   1406  CD1 LEU B 184     -26.594   1.875  13.917  1.00 30.93           C  
ATOM   1407  CD2 LEU B 184     -26.536   4.304  14.542  1.00 30.93           C  
ATOM   1408  N   TYR B 185     -31.867   3.338  15.405  1.00 27.76           N  
ATOM   1409  CA  TYR B 185     -33.154   3.642  14.790  1.00 27.76           C  
ATOM   1410  C   TYR B 185     -34.160   4.113  15.834  1.00 27.76           C  
ATOM   1411  CB  TYR B 185     -33.701   2.415  14.054  1.00 27.76           C  
ATOM   1412  O   TYR B 185     -34.186   3.600  16.955  1.00 27.76           O  
ATOM   1413  CG  TYR B 185     -34.767   2.742  13.037  1.00 27.76           C  
ATOM   1414  CD1 TYR B 185     -36.118   2.682  13.372  1.00 27.76           C  
ATOM   1415  CD2 TYR B 185     -34.427   3.111  11.740  1.00 27.76           C  
ATOM   1416  CE1 TYR B 185     -37.105   2.981  12.437  1.00 27.76           C  
ATOM   1417  CE2 TYR B 185     -35.404   3.412  10.798  1.00 27.76           C  
ATOM   1418  OH  TYR B 185     -37.710   3.642  10.226  1.00 27.76           O  
ATOM   1419  CZ  TYR B 185     -36.738   3.345  11.155  1.00 27.76           C  
ATOM   1420  N   VAL B 186     -34.409   5.331  15.985  1.00 27.64           N  
ATOM   1421  CA  VAL B 186     -35.588   5.697  16.763  1.00 27.64           C  
ATOM   1422  C   VAL B 186     -36.842   5.137  16.096  1.00 27.64           C  
ATOM   1423  CB  VAL B 186     -35.708   7.230  16.923  1.00 27.64           C  
ATOM   1424  O   VAL B 186     -37.097   5.402  14.918  1.00 27.64           O  
ATOM   1425  CG1 VAL B 186     -36.840   7.585  17.886  1.00 27.64           C  
ATOM   1426  CG2 VAL B 186     -34.385   7.821  17.407  1.00 27.64           C  
ATOM   1427  N   PRO B 187     -37.524   4.243  16.785  1.00 27.68           N  
ATOM   1428  CA  PRO B 187     -38.830   3.830  16.266  1.00 27.68           C  
ATOM   1429  C   PRO B 187     -39.827   4.984  16.190  1.00 27.68           C  
ATOM   1430  CB  PRO B 187     -39.292   2.775  17.275  1.00 27.68           C  
ATOM   1431  O   PRO B 187     -41.015   4.763  15.944  1.00 27.68           O  
ATOM   1432  CG  PRO B 187     -38.192   2.705  18.285  1.00 27.68           C  
ATOM   1433  CD  PRO B 187     -37.184   3.771  17.967  1.00 27.68           C  
ATOM   1434  N   ASP B 188     -39.678   6.093  16.858  1.00 27.77           N  
ATOM   1435  CA  ASP B 188     -41.010   6.689  16.893  1.00 27.77           C  
ATOM   1436  C   ASP B 188     -41.661   6.659  15.512  1.00 27.77           C  
ATOM   1437  CB  ASP B 188     -40.941   8.128  17.411  1.00 27.77           C  
ATOM   1438  O   ASP B 188     -42.792   6.192  15.363  1.00 27.77           O  
ATOM   1439  CG  ASP B 188     -40.955   8.213  18.927  1.00 27.77           C  
ATOM   1440  OD1 ASP B 188     -41.246   7.197  19.593  1.00 27.77           O  
ATOM   1441  OD2 ASP B 188     -40.674   9.309  19.460  1.00 27.77           O  
ATOM   1442  N   ASN B 189     -41.661   7.893  14.784  1.00 26.32           N  
ATOM   1443  CA  ASN B 189     -42.314   8.047  13.488  1.00 26.32           C  
ATOM   1444  C   ASN B 189     -41.678   7.150  12.430  1.00 26.32           C  
ATOM   1445  CB  ASN B 189     -42.275   9.509  13.038  1.00 26.32           C  
ATOM   1446  O   ASN B 189     -40.475   6.891  12.472  1.00 26.32           O  
ATOM   1447  CG  ASN B 189     -43.418  10.327  13.607  1.00 26.32           C  
ATOM   1448  ND2 ASN B 189     -43.329  11.644  13.472  1.00 26.32           N  
ATOM   1449  OD1 ASN B 189     -44.372   9.778  14.164  1.00 26.32           O  
ATOM   1450  N   ASN B 190     -42.441   6.101  11.839  1.00 26.41           N  
ATOM   1451  CA  ASN B 190     -42.172   5.154  10.763  1.00 26.41           C  
ATOM   1452  C   ASN B 190     -41.187   5.724   9.747  1.00 26.41           C  
ATOM   1453  CB  ASN B 190     -43.474   4.746  10.069  1.00 26.41           C  
ATOM   1454  O   ASN B 190     -41.352   5.534   8.541  1.00 26.41           O  
ATOM   1455  CG  ASN B 190     -44.177   3.602  10.772  1.00 26.41           C  
ATOM   1456  ND2 ASN B 190     -45.450   3.401  10.451  1.00 26.41           N  
ATOM   1457  OD1 ASN B 190     -43.582   2.905  11.598  1.00 26.41           O  
ATOM   1458  N   ALA B 191     -40.503   6.670  10.129  1.00 24.44           N  
ATOM   1459  CA  ALA B 191     -39.800   7.345   9.040  1.00 24.44           C  
ATOM   1460  C   ALA B 191     -38.552   6.568   8.629  1.00 24.44           C  
ATOM   1461  CB  ALA B 191     -39.427   8.768   9.449  1.00 24.44           C  
ATOM   1462  O   ALA B 191     -37.824   6.055   9.481  1.00 24.44           O  
ATOM   1463  N   ALA B 192     -38.649   5.957   7.524  1.00 25.41           N  
ATOM   1464  CA  ALA B 192     -37.710   5.213   6.689  1.00 25.41           C  
ATOM   1465  C   ALA B 192     -36.367   5.934   6.597  1.00 25.41           C  
ATOM   1466  CB  ALA B 192     -38.292   5.001   5.294  1.00 25.41           C  
ATOM   1467  O   ALA B 192     -36.320   7.164   6.524  1.00 25.41           O  
ATOM   1468  N   VAL B 193     -35.491   5.570   7.324  1.00 25.44           N  
ATOM   1469  CA  VAL B 193     -34.184   6.126   6.990  1.00 25.44           C  
ATOM   1470  C   VAL B 193     -33.797   5.720   5.570  1.00 25.44           C  
ATOM   1471  CB  VAL B 193     -33.099   5.667   7.990  1.00 25.44           C  
ATOM   1472  O   VAL B 193     -33.870   4.542   5.213  1.00 25.44           O  
ATOM   1473  CG1 VAL B 193     -31.750   6.297   7.649  1.00 25.44           C  
ATOM   1474  CG2 VAL B 193     -33.510   6.016   9.419  1.00 25.44           C  
ATOM   1475  N   THR B 194     -33.842   6.617   4.708  1.00 26.04           N  
ATOM   1476  CA  THR B 194     -33.427   6.399   3.327  1.00 26.04           C  
ATOM   1477  C   THR B 194     -31.920   6.587   3.178  1.00 26.04           C  
ATOM   1478  CB  THR B 194     -34.164   7.350   2.366  1.00 26.04           C  
ATOM   1479  O   THR B 194     -31.379   7.626   3.561  1.00 26.04           O  
ATOM   1480  CG2 THR B 194     -33.908   6.969   0.911  1.00 26.04           C  
ATOM   1481  OG1 THR B 194     -35.572   7.285   2.624  1.00 26.04           O  
ATOM   1482  N   ILE B 195     -31.399   5.523   3.264  1.00 24.54           N  
ATOM   1483  CA  ILE B 195     -29.975   5.520   2.949  1.00 24.54           C  
ATOM   1484  C   ILE B 195     -29.768   5.087   1.499  1.00 24.54           C  
ATOM   1485  CB  ILE B 195     -29.186   4.594   3.902  1.00 24.54           C  
ATOM   1486  O   ILE B 195     -30.225   4.015   1.094  1.00 24.54           O  
ATOM   1487  CG1 ILE B 195     -29.447   4.984   5.362  1.00 24.54           C  
ATOM   1488  CG2 ILE B 195     -27.689   4.639   3.582  1.00 24.54           C  
ATOM   1489  CD1 ILE B 195     -28.839   4.026   6.376  1.00 24.54           C  
ATOM   1490  N   GLY B 196     -29.547   5.846   0.533  1.00 30.46           N  
ATOM   1491  CA  GLY B 196     -29.251   5.654  -0.877  1.00 30.46           C  
ATOM   1492  C   GLY B 196     -30.436   5.939  -1.780  1.00 30.46           C  
ATOM   1493  O   GLY B 196     -31.497   6.355  -1.309  1.00 30.46           O  
ATOM   1494  N   PRO B 197     -30.536   6.336  -2.889  1.00 25.46           N  
ATOM   1495  CA  PRO B 197     -29.562   5.919  -3.901  1.00 25.46           C  
ATOM   1496  C   PRO B 197     -28.307   6.788  -3.905  1.00 25.46           C  
ATOM   1497  CB  PRO B 197     -30.334   6.068  -5.215  1.00 25.46           C  
ATOM   1498  O   PRO B 197     -28.370   7.972  -3.565  1.00 25.46           O  
ATOM   1499  CG  PRO B 197     -31.501   6.938  -4.876  1.00 25.46           C  
ATOM   1500  CD  PRO B 197     -31.677   6.940  -3.385  1.00 25.46           C  
ATOM   1501  N   VAL B 198     -27.191   6.132  -3.963  1.00 23.68           N  
ATOM   1502  CA  VAL B 198     -25.877   6.758  -4.060  1.00 23.68           C  
ATOM   1503  C   VAL B 198     -25.530   7.009  -5.526  1.00 23.68           C  
ATOM   1504  CB  VAL B 198     -24.784   5.891  -3.395  1.00 23.68           C  
ATOM   1505  O   VAL B 198     -25.551   6.085  -6.342  1.00 23.68           O  
ATOM   1506  CG1 VAL B 198     -23.479   6.674  -3.265  1.00 23.68           C  
ATOM   1507  CG2 VAL B 198     -25.254   5.397  -2.028  1.00 23.68           C  
ATOM   1508  N   LYS B 199     -25.555   8.154  -6.103  1.00 22.46           N  
ATOM   1509  CA  LYS B 199     -25.162   8.455  -7.477  1.00 22.46           C  
ATOM   1510  C   LYS B 199     -23.643   8.487  -7.620  1.00 22.46           C  
ATOM   1511  CB  LYS B 199     -25.758   9.790  -7.926  1.00 22.46           C  
ATOM   1512  O   LYS B 199     -22.949   9.080  -6.793  1.00 22.46           O  
ATOM   1513  CG  LYS B 199     -27.242   9.725  -8.259  1.00 22.46           C  
ATOM   1514  CD  LYS B 199     -27.756  11.059  -8.785  1.00 22.46           C  
ATOM   1515  CE  LYS B 199     -29.252  11.013  -9.062  1.00 22.46           C  
ATOM   1516  NZ  LYS B 199     -29.760  12.318  -9.580  1.00 22.46           N  
ATOM   1517  N   PHE B 200     -23.039   7.454  -8.348  1.00 21.54           N  
ATOM   1518  CA  PHE B 200     -21.588   7.435  -8.492  1.00 21.54           C  
ATOM   1519  C   PHE B 200     -21.171   7.980  -9.852  1.00 21.54           C  
ATOM   1520  CB  PHE B 200     -21.047   6.014  -8.307  1.00 21.54           C  
ATOM   1521  O   PHE B 200     -21.929   7.892 -10.821  1.00 21.54           O  
ATOM   1522  CG  PHE B 200     -21.996   5.091  -7.592  1.00 21.54           C  
ATOM   1523  CD1 PHE B 200     -21.976   4.988  -6.206  1.00 21.54           C  
ATOM   1524  CD2 PHE B 200     -22.909   4.326  -8.305  1.00 21.54           C  
ATOM   1525  CE1 PHE B 200     -22.853   4.135  -5.541  1.00 21.54           C  
ATOM   1526  CE2 PHE B 200     -23.789   3.471  -7.648  1.00 21.54           C  
ATOM   1527  CZ  PHE B 200     -23.759   3.376  -6.266  1.00 21.54           C  
ATOM   1528  N   TRP B 201     -20.246   8.929  -9.873  1.00 19.59           N  
ATOM   1529  CA  TRP B 201     -19.651   9.371 -11.130  1.00 19.59           C  
ATOM   1530  C   TRP B 201     -18.296   8.708 -11.353  1.00 19.59           C  
ATOM   1531  CB  TRP B 201     -19.498  10.894 -11.146  1.00 19.59           C  
ATOM   1532  O   TRP B 201     -17.585   8.397 -10.395  1.00 19.59           O  
ATOM   1533  CG  TRP B 201     -20.665  11.630 -10.560  1.00 19.59           C  
ATOM   1534  CD1 TRP B 201     -21.130  11.550  -9.277  1.00 19.59           C  
ATOM   1535  CD2 TRP B 201     -21.518  12.557 -11.239  1.00 19.59           C  
ATOM   1536  CE2 TRP B 201     -22.481  13.000 -10.305  1.00 19.59           C  
ATOM   1537  CE3 TRP B 201     -21.562  13.057 -12.548  1.00 19.59           C  
ATOM   1538  NE1 TRP B 201     -22.222  12.371  -9.118  1.00 19.59           N  
ATOM   1539  CH2 TRP B 201     -23.497  14.394 -11.927  1.00 19.59           C  
ATOM   1540  CZ2 TRP B 201     -23.477  13.921 -10.640  1.00 19.59           C  
ATOM   1541  CZ3 TRP B 201     -22.554  13.972 -12.879  1.00 19.59           C  
ATOM   1542  N   TYR B 202     -18.056   7.948 -12.432  1.00 18.72           N  
ATOM   1543  CA  TYR B 202     -16.819   7.308 -12.863  1.00 18.72           C  
ATOM   1544  C   TYR B 202     -15.815   8.340 -13.362  1.00 18.72           C  
ATOM   1545  CB  TYR B 202     -17.100   6.279 -13.961  1.00 18.72           C  
ATOM   1546  O   TYR B 202     -16.179   9.265 -14.093  1.00 18.72           O  
ATOM   1547  CG  TYR B 202     -18.314   5.423 -13.695  1.00 18.72           C  
ATOM   1548  CD1 TYR B 202     -18.210   4.236 -12.973  1.00 18.72           C  
ATOM   1549  CD2 TYR B 202     -19.568   5.798 -14.166  1.00 18.72           C  
ATOM   1550  CE1 TYR B 202     -19.326   3.443 -12.727  1.00 18.72           C  
ATOM   1551  CE2 TYR B 202     -20.691   5.013 -13.926  1.00 18.72           C  
ATOM   1552  OH  TYR B 202     -21.669   3.059 -12.966  1.00 18.72           O  
ATOM   1553  CZ  TYR B 202     -20.560   3.840 -13.206  1.00 18.72           C  
ATOM   1554  N   LEU B 203     -14.827   8.559 -12.626  1.00 18.57           N  
ATOM   1555  CA  LEU B 203     -13.795   9.314 -13.328  1.00 18.57           C  
ATOM   1556  C   LEU B 203     -13.031   8.418 -14.298  1.00 18.57           C  
ATOM   1557  CB  LEU B 203     -12.823   9.951 -12.331  1.00 18.57           C  
ATOM   1558  O   LEU B 203     -12.514   7.370 -13.906  1.00 18.57           O  
ATOM   1559  CG  LEU B 203     -13.036  11.435 -12.030  1.00 18.57           C  
ATOM   1560  CD1 LEU B 203     -13.015  11.679 -10.525  1.00 18.57           C  
ATOM   1561  CD2 LEU B 203     -11.976  12.280 -12.729  1.00 18.57           C  
ATOM   1562  N   ILE B 204     -13.288   8.285 -15.429  1.00 17.55           N  
ATOM   1563  CA  ILE B 204     -12.366   7.691 -16.390  1.00 17.55           C  
ATOM   1564  C   ILE B 204     -11.076   8.507 -16.440  1.00 17.55           C  
ATOM   1565  CB  ILE B 204     -12.997   7.599 -17.797  1.00 17.55           C  
ATOM   1566  O   ILE B 204     -11.110   9.718 -16.671  1.00 17.55           O  
ATOM   1567  CG1 ILE B 204     -14.315   6.817 -17.741  1.00 17.55           C  
ATOM   1568  CG2 ILE B 204     -12.021   6.956 -18.786  1.00 17.55           C  
ATOM   1569  CD1 ILE B 204     -15.116   6.860 -19.035  1.00 17.55           C  
TER    1570      ILE B 204                                                      
ATOM   1571  N   LEU C   1      17.786  -2.273 -25.654  1.00 15.51           N  
ATOM   1572  CA  LEU C   1      17.747  -2.496 -24.213  1.00 15.51           C  
ATOM   1573  C   LEU C   1      17.653  -3.984 -23.895  1.00 15.51           C  
ATOM   1574  CB  LEU C   1      16.564  -1.753 -23.587  1.00 15.51           C  
ATOM   1575  O   LEU C   1      17.208  -4.365 -22.810  1.00 15.51           O  
ATOM   1576  CG  LEU C   1      16.844  -0.338 -23.077  1.00 15.51           C  
ATOM   1577  CD1 LEU C   1      15.655   0.573 -23.360  1.00 15.51           C  
ATOM   1578  CD2 LEU C   1      17.164  -0.361 -21.586  1.00 15.51           C  
ATOM   1579  N   GLN C   2      18.577  -4.961 -24.082  1.00 16.49           N  
ATOM   1580  CA  GLN C   2      18.394  -6.403 -24.219  1.00 16.49           C  
ATOM   1581  C   GLN C   2      18.686  -7.122 -22.906  1.00 16.49           C  
ATOM   1582  CB  GLN C   2      19.289  -6.954 -25.330  1.00 16.49           C  
ATOM   1583  O   GLN C   2      18.462  -8.329 -22.790  1.00 16.49           O  
ATOM   1584  CG  GLN C   2      18.524  -7.420 -26.562  1.00 16.49           C  
ATOM   1585  CD  GLN C   2      19.435  -7.961 -27.648  1.00 16.49           C  
ATOM   1586  NE2 GLN C   2      18.891  -8.127 -28.849  1.00 16.49           N  
ATOM   1587  OE1 GLN C   2      20.617  -8.227 -27.411  1.00 16.49           O  
ATOM   1588  N   ASN C   3      18.617  -7.068 -21.642  1.00 16.54           N  
ATOM   1589  CA  ASN C   3      19.784  -7.632 -20.972  1.00 16.54           C  
ATOM   1590  C   ASN C   3      19.528  -9.064 -20.511  1.00 16.54           C  
ATOM   1591  CB  ASN C   3      20.198  -6.757 -19.787  1.00 16.54           C  
ATOM   1592  O   ASN C   3      18.380  -9.510 -20.466  1.00 16.54           O  
ATOM   1593  CG  ASN C   3      21.019  -5.555 -20.207  1.00 16.54           C  
ATOM   1594  ND2 ASN C   3      20.955  -4.488 -19.418  1.00 16.54           N  
ATOM   1595  OD1 ASN C   3      21.705  -5.583 -21.232  1.00 16.54           O  
ATOM   1596  N   TYR C   4      20.191  -9.774 -18.881  1.00 18.22           N  
ATOM   1597  CA  TYR C   4      21.009 -10.903 -18.454  1.00 18.22           C  
ATOM   1598  C   TYR C   4      20.146 -12.129 -18.178  1.00 18.22           C  
ATOM   1599  CB  TYR C   4      21.815 -10.540 -17.203  1.00 18.22           C  
ATOM   1600  O   TYR C   4      18.928 -12.016 -18.026  1.00 18.22           O  
ATOM   1601  CG  TYR C   4      22.856  -9.474 -17.440  1.00 18.22           C  
ATOM   1602  CD1 TYR C   4      24.149  -9.810 -17.835  1.00 18.22           C  
ATOM   1603  CD2 TYR C   4      22.550  -8.128 -17.268  1.00 18.22           C  
ATOM   1604  CE1 TYR C   4      25.113  -8.830 -18.053  1.00 18.22           C  
ATOM   1605  CE2 TYR C   4      23.505  -7.140 -17.483  1.00 18.22           C  
ATOM   1606  OH  TYR C   4      25.731  -6.526 -18.089  1.00 18.22           O  
ATOM   1607  CZ  TYR C   4      24.782  -7.500 -17.875  1.00 18.22           C  
ATOM   1608  N   VAL C   5      21.019 -13.384 -17.506  1.00 20.87           N  
ATOM   1609  CA  VAL C   5      21.418 -14.729 -17.908  1.00 20.87           C  
ATOM   1610  C   VAL C   5      20.999 -15.734 -16.837  1.00 20.87           C  
ATOM   1611  CB  VAL C   5      22.941 -14.819 -18.156  1.00 20.87           C  
ATOM   1612  O   VAL C   5      20.537 -16.832 -17.155  1.00 20.87           O  
ATOM   1613  CG1 VAL C   5      23.342 -16.241 -18.543  1.00 20.87           C  
ATOM   1614  CG2 VAL C   5      23.364 -13.827 -19.238  1.00 20.87           C  
ATOM   1615  N   PHE C   6      20.524 -15.953 -15.599  1.00 19.96           N  
ATOM   1616  CA  PHE C   6      21.283 -16.851 -14.737  1.00 19.96           C  
ATOM   1617  C   PHE C   6      20.715 -18.264 -14.793  1.00 19.96           C  
ATOM   1618  CB  PHE C   6      21.281 -16.341 -13.292  1.00 19.96           C  
ATOM   1619  O   PHE C   6      19.577 -18.465 -15.223  1.00 19.96           O  
ATOM   1620  CG  PHE C   6      22.077 -15.080 -13.092  1.00 19.96           C  
ATOM   1621  CD1 PHE C   6      23.412 -15.138 -12.713  1.00 19.96           C  
ATOM   1622  CD2 PHE C   6      21.489 -13.836 -13.283  1.00 19.96           C  
ATOM   1623  CE1 PHE C   6      24.152 -13.972 -12.528  1.00 19.96           C  
ATOM   1624  CE2 PHE C   6      22.222 -12.667 -13.100  1.00 19.96           C  
ATOM   1625  CZ  PHE C   6      23.553 -12.737 -12.721  1.00 19.96           C  
ATOM   1626  N   THR C   7      21.337 -19.512 -13.488  1.00 20.95           N  
ATOM   1627  CA  THR C   7      22.297 -20.605 -13.391  1.00 20.95           C  
ATOM   1628  C   THR C   7      21.604 -21.899 -12.974  1.00 20.95           C  
ATOM   1629  CB  THR C   7      23.420 -20.276 -12.390  1.00 20.95           C  
ATOM   1630  O   THR C   7      21.884 -22.966 -13.525  1.00 20.95           O  
ATOM   1631  CG2 THR C   7      24.621 -19.653 -13.094  1.00 20.95           C  
ATOM   1632  OG1 THR C   7      22.923 -19.354 -11.411  1.00 20.95           O  
ATOM   1633  N   SER C   8      21.036 -22.497 -11.697  1.00 20.98           N  
ATOM   1634  CA  SER C   8      21.876 -23.365 -10.879  1.00 20.98           C  
ATOM   1635  C   SER C   8      21.890 -24.791 -11.419  1.00 20.98           C  
ATOM   1636  CB  SER C   8      21.394 -23.366  -9.428  1.00 20.98           C  
ATOM   1637  O   SER C   8      21.012 -25.176 -12.194  1.00 20.98           O  
ATOM   1638  OG  SER C   8      20.356 -24.313  -9.244  1.00 20.98           O  
ATOM   1639  N   GLY C   9      22.323 -25.923 -10.459  1.00 20.97           N  
ATOM   1640  CA  GLY C   9      22.978 -27.216 -10.338  1.00 20.97           C  
ATOM   1641  C   GLY C   9      22.010 -28.383 -10.395  1.00 20.97           C  
ATOM   1642  O   GLY C   9      20.798 -28.198 -10.266  1.00 20.97           O  
ATOM   1643  N   ASN C  10      21.544 -29.474 -10.565  1.00 22.71           N  
ATOM   1644  CA  ASN C  10      22.685 -30.366 -10.394  1.00 22.71           C  
ATOM   1645  C   ASN C  10      23.840 -29.983 -11.316  1.00 22.71           C  
ATOM   1646  CB  ASN C  10      22.272 -31.819 -10.637  1.00 22.71           C  
ATOM   1647  O   ASN C  10      23.700 -30.016 -12.540  1.00 22.71           O  
ATOM   1648  CG  ASN C  10      21.671 -32.469  -9.407  1.00 22.71           C  
ATOM   1649  ND2 ASN C  10      20.907 -33.535  -9.612  1.00 22.71           N  
ATOM   1650  OD1 ASN C  10      21.891 -32.016  -8.280  1.00 22.71           O  
ATOM   1651  N   GLY C  11      24.711 -29.281 -11.620  1.00 23.03           N  
ATOM   1652  CA  GLY C  11      25.744 -28.755 -10.743  1.00 23.03           C  
ATOM   1653  C   GLY C  11      25.188 -27.968  -9.572  1.00 23.03           C  
ATOM   1654  O   GLY C  11      24.062 -27.469  -9.630  1.00 23.03           O  
ATOM   1655  N   ILE C  12      25.265 -26.870  -9.775  1.00 21.78           N  
ATOM   1656  CA  ILE C  12      26.137 -26.047 -10.605  1.00 21.78           C  
ATOM   1657  C   ILE C  12      25.295 -25.198 -11.555  1.00 21.78           C  
ATOM   1658  CB  ILE C  12      27.138 -26.911 -11.405  1.00 21.78           C  
ATOM   1659  O   ILE C  12      25.824 -24.340 -12.265  1.00 21.78           O  
ATOM   1660  CG1 ILE C  12      27.828 -27.921 -10.480  1.00 21.78           C  
ATOM   1661  CG2 ILE C  12      28.167 -26.028 -12.116  1.00 21.78           C  
ATOM   1662  CD1 ILE C  12      28.803 -28.848 -11.194  1.00 21.78           C  
ATOM   1663  N   GLY C  13      23.858 -25.469 -12.208  1.00 22.42           N  
ATOM   1664  CA  GLY C  13      23.343 -24.648 -13.292  1.00 22.42           C  
ATOM   1665  C   GLY C  13      22.538 -23.457 -12.807  1.00 22.42           C  
ATOM   1666  O   GLY C  13      21.934 -23.505 -11.733  1.00 22.42           O  
ATOM   1667  N   GLY C  14      22.595 -22.047 -13.309  1.00 26.08           N  
ATOM   1668  CA  GLY C  14      22.519 -20.597 -13.387  1.00 26.08           C  
ATOM   1669  C   GLY C  14      21.215 -20.099 -13.981  1.00 26.08           C  
ATOM   1670  O   GLY C  14      21.185 -19.056 -14.637  1.00 26.08           O  
ATOM   1671  N   ASN C  15      19.952 -20.796 -14.009  1.00 25.46           N  
ATOM   1672  CA  ASN C  15      18.884 -20.370 -14.908  1.00 25.46           C  
ATOM   1673  C   ASN C  15      17.999 -19.307 -14.263  1.00 25.46           C  
ATOM   1674  CB  ASN C  15      18.040 -21.569 -15.346  1.00 25.46           C  
ATOM   1675  O   ASN C  15      16.934 -19.620 -13.730  1.00 25.46           O  
ATOM   1676  CG  ASN C  15      18.801 -22.519 -16.249  1.00 25.46           C  
ATOM   1677  ND2 ASN C  15      18.395 -23.784 -16.255  1.00 25.46           N  
ATOM   1678  OD1 ASN C  15      19.745 -22.121 -16.935  1.00 25.46           O  
ATOM   1679  N   GLY C  16      18.129 -18.344 -13.617  1.00 29.81           N  
ATOM   1680  CA  GLY C  16      17.406 -17.167 -13.161  1.00 29.81           C  
ATOM   1681  C   GLY C  16      16.883 -16.311 -14.299  1.00 29.81           C  
ATOM   1682  O   GLY C  16      17.180 -16.572 -15.466  1.00 29.81           O  
ATOM   1683  N   PHE C  17      15.358 -15.967 -14.217  1.00 28.27           N  
ATOM   1684  CA  PHE C  17      15.023 -14.955 -15.212  1.00 28.27           C  
ATOM   1685  C   PHE C  17      15.328 -13.557 -14.687  1.00 28.27           C  
ATOM   1686  CB  PHE C  17      13.546 -15.056 -15.608  1.00 28.27           C  
ATOM   1687  O   PHE C  17      15.389 -13.344 -13.474  1.00 28.27           O  
ATOM   1688  CG  PHE C  17      12.594 -14.726 -14.491  1.00 28.27           C  
ATOM   1689  CD1 PHE C  17      12.142 -15.717 -13.628  1.00 28.27           C  
ATOM   1690  CD2 PHE C  17      12.150 -13.424 -14.303  1.00 28.27           C  
ATOM   1691  CE1 PHE C  17      11.261 -15.415 -12.593  1.00 28.27           C  
ATOM   1692  CE2 PHE C  17      11.270 -13.113 -13.271  1.00 28.27           C  
ATOM   1693  CZ  PHE C  17      10.825 -14.110 -12.417  1.00 28.27           C  
ATOM   1694  N   THR C  18      15.679 -12.726 -15.664  1.00 28.89           N  
ATOM   1695  CA  THR C  18      15.941 -11.312 -15.419  1.00 28.89           C  
ATOM   1696  C   THR C  18      14.906 -10.440 -16.123  1.00 28.89           C  
ATOM   1697  CB  THR C  18      17.354 -10.917 -15.887  1.00 28.89           C  
ATOM   1698  O   THR C  18      14.556 -10.692 -17.278  1.00 28.89           O  
ATOM   1699  CG2 THR C  18      17.822  -9.637 -15.203  1.00 28.89           C  
ATOM   1700  OG1 THR C  18      18.268 -11.975 -15.575  1.00 28.89           O  
ATOM   1701  N   ALA C  19      13.886  -9.913 -15.379  1.00 28.82           N  
ATOM   1702  CA  ALA C  19      13.026  -8.881 -15.953  1.00 28.82           C  
ATOM   1703  C   ALA C  19      13.622  -7.492 -15.744  1.00 28.82           C  
ATOM   1704  CB  ALA C  19      11.628  -8.954 -15.345  1.00 28.82           C  
ATOM   1705  O   ALA C  19      14.218  -7.216 -14.701  1.00 28.82           O  
ATOM   1706  N   ARG C  20      13.492  -6.609 -16.843  1.00 29.38           N  
ATOM   1707  CA  ARG C  20      13.900  -5.211 -16.746  1.00 29.38           C  
ATOM   1708  C   ARG C  20      12.687  -4.288 -16.711  1.00 29.38           C  
ATOM   1709  CB  ARG C  20      14.812  -4.835 -17.916  1.00 29.38           C  
ATOM   1710  O   ARG C  20      11.784  -4.408 -17.541  1.00 29.38           O  
ATOM   1711  CG  ARG C  20      16.294  -4.877 -17.581  1.00 29.38           C  
ATOM   1712  CD  ARG C  20      17.153  -4.473 -18.771  1.00 29.38           C  
ATOM   1713  NE  ARG C  20      18.575  -4.653 -18.495  1.00 29.38           N  
ATOM   1714  NH1 ARG C  20      19.287  -3.826 -20.531  1.00 29.38           N  
ATOM   1715  NH2 ARG C  20      20.817  -4.547 -18.984  1.00 29.38           N  
ATOM   1716  CZ  ARG C  20      19.557  -4.342 -19.337  1.00 29.38           C  
ATOM   1717  N   VAL C  21      12.537  -3.666 -15.574  1.00 29.47           N  
ATOM   1718  CA  VAL C  21      11.470  -2.683 -15.417  1.00 29.47           C  
ATOM   1719  C   VAL C  21      12.057  -1.274 -15.443  1.00 29.47           C  
ATOM   1720  CB  VAL C  21      10.680  -2.908 -14.107  1.00 29.47           C  
ATOM   1721  O   VAL C  21      13.149  -1.040 -14.920  1.00 29.47           O  
ATOM   1722  CG1 VAL C  21       9.360  -2.140 -14.135  1.00 29.47           C  
ATOM   1723  CG2 VAL C  21      10.432  -4.398 -13.884  1.00 29.47           C  
ATOM   1724  N   MET C  22      11.423  -0.359 -16.176  1.00 30.97           N  
ATOM   1725  CA  MET C  22      11.799   1.052 -16.155  1.00 30.97           C  
ATOM   1726  C   MET C  22      10.906   1.839 -15.202  1.00 30.97           C  
ATOM   1727  CB  MET C  22      11.722   1.651 -17.560  1.00 30.97           C  
ATOM   1728  O   MET C  22       9.689   1.645 -15.183  1.00 30.97           O  
ATOM   1729  CG  MET C  22      12.957   1.389 -18.407  1.00 30.97           C  
ATOM   1730  SD  MET C  22      13.245   2.702 -19.655  1.00 30.97           S  
ATOM   1731  CE  MET C  22      11.813   2.433 -20.738  1.00 30.97           C  
ATOM   1732  N   ALA C  23      11.482   2.408 -14.333  1.00 31.25           N  
ATOM   1733  CA  ALA C  23      10.741   3.273 -13.419  1.00 31.25           C  
ATOM   1734  C   ALA C  23      11.004   4.745 -13.721  1.00 31.25           C  
ATOM   1735  CB  ALA C  23      11.108   2.956 -11.971  1.00 31.25           C  
ATOM   1736  O   ALA C  23      12.098   5.109 -14.161  1.00 31.25           O  
ATOM   1737  N   LYS C  24       9.958   5.562 -13.778  1.00 30.98           N  
ATOM   1738  CA  LYS C  24      10.076   7.003 -13.981  1.00 30.98           C  
ATOM   1739  C   LYS C  24      10.542   7.702 -12.707  1.00 30.98           C  
ATOM   1740  CB  LYS C  24       8.742   7.591 -14.444  1.00 30.98           C  
ATOM   1741  O   LYS C  24      10.367   7.176 -11.605  1.00 30.98           O  
ATOM   1742  CG  LYS C  24       8.804   9.073 -14.784  1.00 30.98           C  
ATOM   1743  CD  LYS C  24       7.445   9.604 -15.221  1.00 30.98           C  
ATOM   1744  CE  LYS C  24       7.497  11.096 -15.522  1.00 30.98           C  
ATOM   1745  NZ  LYS C  24       6.169  11.617 -15.966  1.00 30.98           N  
ATOM   1746  N   VAL C  25      11.027   8.853 -12.949  1.00 31.25           N  
ATOM   1747  CA  VAL C  25      11.403   9.750 -11.861  1.00 31.25           C  
ATOM   1748  C   VAL C  25      10.170  10.100 -11.030  1.00 31.25           C  
ATOM   1749  CB  VAL C  25      12.070  11.038 -12.393  1.00 31.25           C  
ATOM   1750  O   VAL C  25       9.101  10.375 -11.579  1.00 31.25           O  
ATOM   1751  CG1 VAL C  25      12.445  11.968 -11.240  1.00 31.25           C  
ATOM   1752  CG2 VAL C  25      13.302  10.695 -13.228  1.00 31.25           C  
ATOM   1753  N   GLY C  26      10.235   9.880  -9.573  1.00 36.09           N  
ATOM   1754  CA  GLY C  26       9.170  10.040  -8.597  1.00 36.09           C  
ATOM   1755  C   GLY C  26       8.679   8.722  -8.027  1.00 36.09           C  
ATOM   1756  O   GLY C  26       9.437   7.752  -7.952  1.00 36.09           O  
ATOM   1757  N   THR C  27       7.679   8.781  -7.324  1.00 30.12           N  
ATOM   1758  CA  THR C  27       7.069   7.581  -6.761  1.00 30.12           C  
ATOM   1759  C   THR C  27       6.304   6.810  -7.832  1.00 30.12           C  
ATOM   1760  CB  THR C  27       6.121   7.930  -5.599  1.00 30.12           C  
ATOM   1761  O   THR C  27       5.543   7.398  -8.604  1.00 30.12           O  
ATOM   1762  CG2 THR C  27       6.105   6.822  -4.551  1.00 30.12           C  
ATOM   1763  OG1 THR C  27       6.556   9.149  -4.984  1.00 30.12           O  
ATOM   1764  N   SER C  28       6.831   5.711  -8.318  1.00 30.68           N  
ATOM   1765  CA  SER C  28       6.077   4.839  -9.213  1.00 30.68           C  
ATOM   1766  C   SER C  28       5.706   3.529  -8.526  1.00 30.68           C  
ATOM   1767  CB  SER C  28       6.879   4.550 -10.482  1.00 30.68           C  
ATOM   1768  O   SER C  28       6.386   3.097  -7.593  1.00 30.68           O  
ATOM   1769  OG  SER C  28       7.453   5.739 -10.997  1.00 30.68           O  
ATOM   1770  N   TYR C  29       4.450   3.262  -8.629  1.00 29.01           N  
ATOM   1771  CA  TYR C  29       4.040   1.910  -8.267  1.00 29.01           C  
ATOM   1772  C   TYR C  29       4.243   0.948  -9.431  1.00 29.01           C  
ATOM   1773  CB  TYR C  29       2.573   1.893  -7.826  1.00 29.01           C  
ATOM   1774  O   TYR C  29       3.926   1.274 -10.577  1.00 29.01           O  
ATOM   1775  CG  TYR C  29       2.290   2.762  -6.624  1.00 29.01           C  
ATOM   1776  CD1 TYR C  29       2.393   2.252  -5.332  1.00 29.01           C  
ATOM   1777  CD2 TYR C  29       1.919   4.093  -6.778  1.00 29.01           C  
ATOM   1778  CE1 TYR C  29       2.132   3.048  -4.222  1.00 29.01           C  
ATOM   1779  CE2 TYR C  29       1.655   4.898  -5.675  1.00 29.01           C  
ATOM   1780  OH  TYR C  29       1.505   5.160  -3.307  1.00 29.01           O  
ATOM   1781  CZ  TYR C  29       1.765   4.368  -4.403  1.00 29.01           C  
ATOM   1782  N   ILE C  30       5.245   0.096  -9.204  1.00 30.71           N  
ATOM   1783  CA  ILE C  30       5.456  -0.897 -10.251  1.00 30.71           C  
ATOM   1784  C   ILE C  30       4.776  -2.208  -9.864  1.00 30.71           C  
ATOM   1785  CB  ILE C  30       6.960  -1.131 -10.514  1.00 30.71           C  
ATOM   1786  O   ILE C  30       4.928  -2.684  -8.736  1.00 30.71           O  
ATOM   1787  CG1 ILE C  30       7.633   0.171 -10.962  1.00 30.71           C  
ATOM   1788  CG2 ILE C  30       7.161  -2.238 -11.554  1.00 30.71           C  
ATOM   1789  CD1 ILE C  30       9.151   0.085 -11.050  1.00 30.71           C  
ATOM   1790  N   THR C  31       3.740  -2.481 -10.609  1.00 29.31           N  
ATOM   1791  CA  THR C  31       3.135  -3.799 -10.450  1.00 29.31           C  
ATOM   1792  C   THR C  31       3.802  -4.816 -11.371  1.00 29.31           C  
ATOM   1793  CB  THR C  31       1.622  -3.757 -10.737  1.00 29.31           C  
ATOM   1794  O   THR C  31       3.992  -4.554 -12.560  1.00 29.31           O  
ATOM   1795  CG2 THR C  31       0.946  -5.056 -10.312  1.00 29.31           C  
ATOM   1796  OG1 THR C  31       1.035  -2.667 -10.016  1.00 29.31           O  
ATOM   1797  N   PHE C  32       4.459  -5.651 -10.810  1.00 29.54           N  
ATOM   1798  CA  PHE C  32       5.026  -6.732 -11.607  1.00 29.54           C  
ATOM   1799  C   PHE C  32       3.975  -7.794 -11.905  1.00 29.54           C  
ATOM   1800  CB  PHE C  32       6.221  -7.364 -10.887  1.00 29.54           C  
ATOM   1801  O   PHE C  32       3.471  -8.450 -10.991  1.00 29.54           O  
ATOM   1802  CG  PHE C  32       7.457  -6.506 -10.893  1.00 29.54           C  
ATOM   1803  CD1 PHE C  32       8.360  -6.570 -11.948  1.00 29.54           C  
ATOM   1804  CD2 PHE C  32       7.717  -5.633  -9.844  1.00 29.54           C  
ATOM   1805  CE1 PHE C  32       9.505  -5.777 -11.957  1.00 29.54           C  
ATOM   1806  CE2 PHE C  32       8.859  -4.837  -9.846  1.00 29.54           C  
ATOM   1807  CZ  PHE C  32       9.752  -4.911 -10.903  1.00 29.54           C  
ATOM   1808  N   PRO C  33       3.359  -7.614 -13.129  1.00 27.65           N  
ATOM   1809  CA  PRO C  33       2.463  -8.741 -13.403  1.00 27.65           C  
ATOM   1810  C   PRO C  33       3.200 -10.076 -13.473  1.00 27.65           C  
ATOM   1811  CB  PRO C  33       1.851  -8.383 -14.759  1.00 27.65           C  
ATOM   1812  O   PRO C  33       4.086 -10.254 -14.313  1.00 27.65           O  
ATOM   1813  CG  PRO C  33       2.765  -7.346 -15.329  1.00 27.65           C  
ATOM   1814  CD  PRO C  33       3.602  -6.784 -14.216  1.00 27.65           C  
ATOM   1815  N   CYS C  34       3.782 -10.409 -12.552  1.00 28.78           N  
ATOM   1816  CA  CYS C  34       4.500 -11.672 -12.683  1.00 28.78           C  
ATOM   1817  C   CYS C  34       3.530 -12.841 -12.804  1.00 28.78           C  
ATOM   1818  CB  CYS C  34       5.427 -11.888 -11.487  1.00 28.78           C  
ATOM   1819  O   CYS C  34       3.024 -13.339 -11.797  1.00 28.78           O  
ATOM   1820  SG  CYS C  34       6.590 -10.533 -11.213  1.00 28.78           S  
ATOM   1821  N   ALA C  35       2.633 -12.718 -13.747  1.00 27.27           N  
ATOM   1822  CA  ALA C  35       1.905 -13.982 -13.815  1.00 27.27           C  
ATOM   1823  C   ALA C  35       2.788 -15.095 -14.372  1.00 27.27           C  
ATOM   1824  CB  ALA C  35       0.648 -13.827 -14.668  1.00 27.27           C  
ATOM   1825  O   ALA C  35       3.284 -14.997 -15.497  1.00 27.27           O  
ATOM   1826  N   TYR C  36       3.748 -15.530 -13.693  1.00 27.94           N  
ATOM   1827  CA  TYR C  36       4.470 -16.686 -14.214  1.00 27.94           C  
ATOM   1828  C   TYR C  36       3.691 -17.972 -13.965  1.00 27.94           C  
ATOM   1829  CB  TYR C  36       5.859 -16.785 -13.578  1.00 27.94           C  
ATOM   1830  O   TYR C  36       2.973 -18.088 -12.969  1.00 27.94           O  
ATOM   1831  CG  TYR C  36       6.819 -15.718 -14.046  1.00 27.94           C  
ATOM   1832  CD1 TYR C  36       7.592 -15.902 -15.190  1.00 27.94           C  
ATOM   1833  CD2 TYR C  36       6.955 -14.524 -13.345  1.00 27.94           C  
ATOM   1834  CE1 TYR C  36       8.478 -14.922 -15.624  1.00 27.94           C  
ATOM   1835  CE2 TYR C  36       7.838 -13.537 -13.770  1.00 27.94           C  
ATOM   1836  OH  TYR C  36       9.471 -12.772 -15.335  1.00 27.94           O  
ATOM   1837  CZ  TYR C  36       8.594 -13.745 -14.909  1.00 27.94           C  
ATOM   1838  N   ASP C  37       3.647 -18.614 -15.064  1.00 27.29           N  
ATOM   1839  CA  ASP C  37       3.134 -19.977 -14.959  1.00 27.29           C  
ATOM   1840  C   ASP C  37       4.163 -20.904 -14.318  1.00 27.29           C  
ATOM   1841  CB  ASP C  37       2.735 -20.508 -16.338  1.00 27.29           C  
ATOM   1842  O   ASP C  37       5.332 -20.909 -14.711  1.00 27.29           O  
ATOM   1843  CG  ASP C  37       1.410 -19.951 -16.827  1.00 27.29           C  
ATOM   1844  OD1 ASP C  37       0.611 -19.462 -16.000  1.00 27.29           O  
ATOM   1845  OD2 ASP C  37       1.161 -20.004 -18.051  1.00 27.29           O  
ATOM   1846  N   ALA C  38       4.142 -21.028 -13.132  1.00 30.15           N  
ATOM   1847  CA  ALA C  38       4.973 -22.085 -12.562  1.00 30.15           C  
ATOM   1848  C   ALA C  38       4.219 -23.411 -12.515  1.00 30.15           C  
ATOM   1849  CB  ALA C  38       5.444 -21.696 -11.163  1.00 30.15           C  
ATOM   1850  O   ALA C  38       3.014 -23.438 -12.254  1.00 30.15           O  
ATOM   1851  N   LYS C  39       4.798 -24.345 -13.152  1.00 28.57           N  
ATOM   1852  CA  LYS C  39       4.280 -25.704 -13.025  1.00 28.57           C  
ATOM   1853  C   LYS C  39       4.853 -26.398 -11.793  1.00 28.57           C  
ATOM   1854  CB  LYS C  39       4.597 -26.519 -14.280  1.00 28.57           C  
ATOM   1855  O   LYS C  39       6.072 -26.466 -11.623  1.00 28.57           O  
ATOM   1856  CG  LYS C  39       3.605 -27.639 -14.558  1.00 28.57           C  
ATOM   1857  CD  LYS C  39       3.933 -28.369 -15.854  1.00 28.57           C  
ATOM   1858  CE  LYS C  39       2.975 -29.525 -16.104  1.00 28.57           C  
ATOM   1859  NZ  LYS C  39       3.294 -30.244 -17.374  1.00 28.57           N  
ATOM   1860  N   LEU C  40       4.029 -26.446 -10.853  1.00 30.68           N  
ATOM   1861  CA  LEU C  40       4.409 -27.224  -9.678  1.00 30.68           C  
ATOM   1862  C   LEU C  40       3.866 -28.646  -9.769  1.00 30.68           C  
ATOM   1863  CB  LEU C  40       3.898 -26.550  -8.401  1.00 30.68           C  
ATOM   1864  O   LEU C  40       2.669 -28.845  -9.991  1.00 30.68           O  
ATOM   1865  CG  LEU C  40       4.852 -25.562  -7.728  1.00 30.68           C  
ATOM   1866  CD1 LEU C  40       4.122 -24.265  -7.395  1.00 30.68           C  
ATOM   1867  CD2 LEU C  40       5.462 -26.177  -6.473  1.00 30.68           C  
ATOM   1868  N   ILE C  41       4.765 -29.460  -9.907  1.00 29.72           N  
ATOM   1869  CA  ILE C  41       4.382 -30.868  -9.895  1.00 29.72           C  
ATOM   1870  C   ILE C  41       4.719 -31.482  -8.538  1.00 29.72           C  
ATOM   1871  CB  ILE C  41       5.081 -31.654 -11.027  1.00 29.72           C  
ATOM   1872  O   ILE C  41       5.874 -31.455  -8.106  1.00 29.72           O  
ATOM   1873  CG1 ILE C  41       4.810 -30.991 -12.382  1.00 29.72           C  
ATOM   1874  CG2 ILE C  41       4.623 -33.115 -11.031  1.00 29.72           C  
ATOM   1875  CD1 ILE C  41       5.591 -31.603 -13.537  1.00 29.72           C  
ATOM   1876  N   SER C  42       3.784 -31.579  -7.632  1.00 31.34           N  
ATOM   1877  CA  SER C  42       4.047 -32.223  -6.350  1.00 31.34           C  
ATOM   1878  C   SER C  42       3.524 -33.655  -6.332  1.00 31.34           C  
ATOM   1879  CB  SER C  42       3.414 -31.426  -5.209  1.00 31.34           C  
ATOM   1880  O   SER C  42       2.431 -33.929  -6.831  1.00 31.34           O  
ATOM   1881  OG  SER C  42       3.004 -32.287  -4.160  1.00 31.34           O  
ATOM   1882  N   PHE C  43       4.420 -34.550  -6.186  1.00 28.62           N  
ATOM   1883  CA  PHE C  43       4.076 -35.941  -5.921  1.00 28.62           C  
ATOM   1884  C   PHE C  43       3.815 -36.161  -4.435  1.00 28.62           C  
ATOM   1885  CB  PHE C  43       5.193 -36.874  -6.401  1.00 28.62           C  
ATOM   1886  O   PHE C  43       4.641 -35.799  -3.594  1.00 28.62           O  
ATOM   1887  CG  PHE C  43       5.317 -36.951  -7.899  1.00 28.62           C  
ATOM   1888  CD1 PHE C  43       4.541 -37.844  -8.629  1.00 28.62           C  
ATOM   1889  CD2 PHE C  43       6.210 -36.131  -8.577  1.00 28.62           C  
ATOM   1890  CE1 PHE C  43       4.654 -37.918 -10.015  1.00 28.62           C  
ATOM   1891  CE2 PHE C  43       6.327 -36.200  -9.962  1.00 28.62           C  
ATOM   1892  CZ  PHE C  43       5.549 -37.094 -10.679  1.00 28.62           C  
ATOM   1893  N   ASN C  44       2.649 -36.676  -4.185  1.00 30.22           N  
ATOM   1894  CA  ASN C  44       2.234 -37.089  -2.849  1.00 30.22           C  
ATOM   1895  C   ASN C  44       3.249 -36.667  -1.791  1.00 30.22           C  
ATOM   1896  CB  ASN C  44       2.011 -38.602  -2.798  1.00 30.22           C  
ATOM   1897  O   ASN C  44       4.452 -36.879  -1.959  1.00 30.22           O  
ATOM   1898  CG  ASN C  44       0.582 -38.993  -3.120  1.00 30.22           C  
ATOM   1899  ND2 ASN C  44       0.362 -40.278  -3.372  1.00 30.22           N  
ATOM   1900  OD1 ASN C  44      -0.316 -38.147  -3.143  1.00 30.22           O  
ATOM   1901  N   GLY C  45       2.886 -35.508  -0.953  1.00 33.48           N  
ATOM   1902  CA  GLY C  45       3.599 -34.931   0.176  1.00 33.48           C  
ATOM   1903  C   GLY C  45       3.699 -33.419   0.109  1.00 33.48           C  
ATOM   1904  O   GLY C  45       3.097 -32.790  -0.764  1.00 33.48           O  
ATOM   1905  N   THR C  46       4.050 -32.794   1.121  1.00 33.26           N  
ATOM   1906  CA  THR C  46       4.263 -31.364   1.317  1.00 33.26           C  
ATOM   1907  C   THR C  46       5.487 -30.888   0.540  1.00 33.26           C  
ATOM   1908  CB  THR C  46       4.433 -31.024   2.809  1.00 33.26           C  
ATOM   1909  O   THR C  46       6.526 -31.552   0.542  1.00 33.26           O  
ATOM   1910  CG2 THR C  46       3.466 -29.925   3.237  1.00 33.26           C  
ATOM   1911  OG1 THR C  46       4.183 -32.197   3.592  1.00 33.26           O  
ATOM   1912  N   VAL C  47       5.219 -30.123  -0.528  1.00 34.60           N  
ATOM   1913  CA  VAL C  47       6.368 -29.514  -1.191  1.00 34.60           C  
ATOM   1914  C   VAL C  47       6.633 -28.132  -0.600  1.00 34.60           C  
ATOM   1915  CB  VAL C  47       6.153 -29.409  -2.717  1.00 34.60           C  
ATOM   1916  O   VAL C  47       5.701 -27.358  -0.372  1.00 34.60           O  
ATOM   1917  CG1 VAL C  47       7.470 -29.098  -3.428  1.00 34.60           C  
ATOM   1918  CG2 VAL C  47       5.542 -30.700  -3.259  1.00 34.60           C  
ATOM   1919  N   GLN C  48       7.782 -27.996  -0.096  1.00 35.18           N  
ATOM   1920  CA  GLN C  48       8.219 -26.689   0.381  1.00 35.18           C  
ATOM   1921  C   GLN C  48       9.273 -26.088  -0.546  1.00 35.18           C  
ATOM   1922  CB  GLN C  48       8.771 -26.792   1.804  1.00 35.18           C  
ATOM   1923  O   GLN C  48      10.171 -26.793  -1.011  1.00 35.18           O  
ATOM   1924  CG  GLN C  48       7.693 -26.828   2.880  1.00 35.18           C  
ATOM   1925  CD  GLN C  48       8.267 -26.900   4.283  1.00 35.18           C  
ATOM   1926  NE2 GLN C  48       7.394 -26.850   5.283  1.00 35.18           N  
ATOM   1927  OE1 GLN C  48       9.484 -27.001   4.466  1.00 35.18           O  
ATOM   1928  N   GLY C  49       8.882 -24.989  -1.172  1.00 38.37           N  
ATOM   1929  CA  GLY C  49       9.889 -24.292  -1.956  1.00 38.37           C  
ATOM   1930  C   GLY C  49       9.958 -22.807  -1.654  1.00 38.37           C  
ATOM   1931  O   GLY C  49       9.115 -22.276  -0.927  1.00 38.37           O  
ATOM   1932  N   ASN C  50      11.051 -22.293  -1.901  1.00 38.68           N  
ATOM   1933  CA  ASN C  50      11.265 -20.862  -1.712  1.00 38.68           C  
ATOM   1934  C   ASN C  50      11.293 -20.118  -3.044  1.00 38.68           C  
ATOM   1935  CB  ASN C  50      12.560 -20.611  -0.936  1.00 38.68           C  
ATOM   1936  O   ASN C  50      11.780 -20.647  -4.045  1.00 38.68           O  
ATOM   1937  CG  ASN C  50      12.545 -21.237   0.445  1.00 38.68           C  
ATOM   1938  ND2 ASN C  50      13.706 -21.685   0.906  1.00 38.68           N  
ATOM   1939  OD1 ASN C  50      11.497 -21.317   1.091  1.00 38.68           O  
ATOM   1940  N   ILE C  51      10.564 -19.055  -3.013  1.00 39.10           N  
ATOM   1941  CA  ILE C  51      10.694 -18.109  -4.117  1.00 39.10           C  
ATOM   1942  C   ILE C  51      11.524 -16.907  -3.672  1.00 39.10           C  
ATOM   1943  CB  ILE C  51       9.311 -17.646  -4.629  1.00 39.10           C  
ATOM   1944  O   ILE C  51      11.239 -16.297  -2.638  1.00 39.10           O  
ATOM   1945  CG1 ILE C  51       8.470 -18.853  -5.059  1.00 39.10           C  
ATOM   1946  CG2 ILE C  51       9.469 -16.649  -5.781  1.00 39.10           C  
ATOM   1947  CD1 ILE C  51       7.012 -18.519  -5.348  1.00 39.10           C  
ATOM   1948  N   THR C  52      12.626 -16.790  -4.338  1.00 42.26           N  
ATOM   1949  CA  THR C  52      13.457 -15.622  -4.070  1.00 42.26           C  
ATOM   1950  C   THR C  52      13.367 -14.619  -5.217  1.00 42.26           C  
ATOM   1951  CB  THR C  52      14.928 -16.022  -3.848  1.00 42.26           C  
ATOM   1952  O   THR C  52      13.482 -14.994  -6.386  1.00 42.26           O  
ATOM   1953  CG2 THR C  52      15.758 -14.829  -3.383  1.00 42.26           C  
ATOM   1954  OG1 THR C  52      14.992 -17.051  -2.854  1.00 42.26           O  
ATOM   1955  N   ILE C  53      13.091 -13.433  -4.808  1.00 39.18           N  
ATOM   1956  CA  ILE C  53      13.058 -12.344  -5.777  1.00 39.18           C  
ATOM   1957  C   ILE C  53      14.266 -11.433  -5.572  1.00 39.18           C  
ATOM   1958  CB  ILE C  53      11.749 -11.530  -5.669  1.00 39.18           C  
ATOM   1959  O   ILE C  53      14.498 -10.938  -4.466  1.00 39.18           O  
ATOM   1960  CG1 ILE C  53      10.534 -12.447  -5.849  1.00 39.18           C  
ATOM   1961  CG2 ILE C  53      11.733 -10.393  -6.695  1.00 39.18           C  
ATOM   1962  CD1 ILE C  53       9.199 -11.768  -5.572  1.00 39.18           C  
ATOM   1963  N   LYS C  54      14.962 -11.466  -6.575  1.00 39.05           N  
ATOM   1964  CA  LYS C  54      16.094 -10.545  -6.564  1.00 39.05           C  
ATOM   1965  C   LYS C  54      15.841  -9.351  -7.480  1.00 39.05           C  
ATOM   1966  CB  LYS C  54      17.376 -11.265  -6.984  1.00 39.05           C  
ATOM   1967  O   LYS C  54      15.491  -9.522  -8.649  1.00 39.05           O  
ATOM   1968  CG  LYS C  54      17.913 -12.233  -5.940  1.00 39.05           C  
ATOM   1969  CD  LYS C  54      19.214 -12.881  -6.396  1.00 39.05           C  
ATOM   1970  CE  LYS C  54      19.713 -13.906  -5.386  1.00 39.05           C  
ATOM   1971  NZ  LYS C  54      20.974 -14.564  -5.841  1.00 39.05           N  
ATOM   1972  N   VAL C  55      15.917  -8.281  -6.864  1.00 40.22           N  
ATOM   1973  CA  VAL C  55      15.718  -7.048  -7.618  1.00 40.22           C  
ATOM   1974  C   VAL C  55      17.061  -6.361  -7.850  1.00 40.22           C  
ATOM   1975  CB  VAL C  55      14.747  -6.089  -6.891  1.00 40.22           C  
ATOM   1976  O   VAL C  55      17.832  -6.156  -6.908  1.00 40.22           O  
ATOM   1977  CG1 VAL C  55      14.502  -4.834  -7.727  1.00 40.22           C  
ATOM   1978  CG2 VAL C  55      13.429  -6.797  -6.585  1.00 40.22           C  
ATOM   1979  N   ARG C  56      17.371  -6.319  -9.152  1.00 43.68           N  
ATOM   1980  CA  ARG C  56      18.591  -5.610  -9.524  1.00 43.68           C  
ATOM   1981  C   ARG C  56      18.267  -4.304 -10.243  1.00 43.68           C  
ATOM   1982  CB  ARG C  56      19.476  -6.490 -10.410  1.00 43.68           C  
ATOM   1983  O   ARG C  56      17.281  -4.223 -10.980  1.00 43.68           O  
ATOM   1984  CG  ARG C  56      20.085  -7.679  -9.684  1.00 43.68           C  
ATOM   1985  CD  ARG C  56      20.988  -8.495 -10.597  1.00 43.68           C  
ATOM   1986  NE  ARG C  56      21.397  -9.749  -9.970  1.00 43.68           N  
ATOM   1987  NH1 ARG C  56      22.550 -10.534 -11.812  1.00 43.68           N  
ATOM   1988  NH2 ARG C  56      22.445 -11.792  -9.899  1.00 43.68           N  
ATOM   1989  CZ  ARG C  56      22.130 -10.689 -10.562  1.00 43.68           C  
ATOM   1990  N   SER C  57      19.044  -3.307  -9.883  1.00 40.81           N  
ATOM   1991  CA  SER C  57      18.909  -2.026 -10.569  1.00 40.81           C  
ATOM   1992  C   SER C  57      20.178  -1.674 -11.337  1.00 40.81           C  
ATOM   1993  CB  SER C  57      18.583  -0.915  -9.570  1.00 40.81           C  
ATOM   1994  O   SER C  57      21.285  -1.989 -10.896  1.00 40.81           O  
ATOM   1995  OG  SER C  57      19.650   0.014  -9.486  1.00 40.81           O  
ATOM   1996  N   ARG C  58      20.035  -1.430 -12.651  1.00 41.94           N  
ATOM   1997  CA  ARG C  58      21.175  -0.976 -13.441  1.00 41.94           C  
ATOM   1998  C   ARG C  58      21.050   0.505 -13.781  1.00 41.94           C  
ATOM   1999  CB  ARG C  58      21.302  -1.800 -14.725  1.00 41.94           C  
ATOM   2000  O   ARG C  58      19.951   0.997 -14.045  1.00 41.94           O  
ATOM   2001  CG  ARG C  58      21.875  -3.191 -14.510  1.00 41.94           C  
ATOM   2002  CD  ARG C  58      22.062  -3.934 -15.826  1.00 41.94           C  
ATOM   2003  NE  ARG C  58      22.343  -5.350 -15.610  1.00 41.94           N  
ATOM   2004  NH1 ARG C  58      23.456  -5.646 -17.613  1.00 41.94           N  
ATOM   2005  NH2 ARG C  58      23.200  -7.407 -16.168  1.00 41.94           N  
ATOM   2006  CZ  ARG C  58      22.999  -6.131 -16.464  1.00 41.94           C  
ATOM   2007  N   ASP C  59      22.235   1.140 -13.520  1.00 41.42           N  
ATOM   2008  CA  ASP C  59      22.245   2.511 -14.022  1.00 41.42           C  
ATOM   2009  C   ASP C  59      22.439   2.539 -15.536  1.00 41.42           C  
ATOM   2010  CB  ASP C  59      23.343   3.326 -13.335  1.00 41.42           C  
ATOM   2011  O   ASP C  59      22.612   1.493 -16.165  1.00 41.42           O  
ATOM   2012  CG  ASP C  59      24.728   3.038 -13.888  1.00 41.42           C  
ATOM   2013  OD1 ASP C  59      24.845   2.296 -14.887  1.00 41.42           O  
ATOM   2014  OD2 ASP C  59      25.713   3.555 -13.316  1.00 41.42           O  
ATOM   2015  N   ILE C  60      22.230   3.691 -16.159  1.00 41.22           N  
ATOM   2016  CA  ILE C  60      22.327   3.870 -17.604  1.00 41.22           C  
ATOM   2017  C   ILE C  60      23.632   3.263 -18.113  1.00 41.22           C  
ATOM   2018  CB  ILE C  60      22.240   5.362 -17.996  1.00 41.22           C  
ATOM   2019  O   ILE C  60      23.729   2.870 -19.278  1.00 41.22           O  
ATOM   2020  CG1 ILE C  60      21.952   5.504 -19.495  1.00 41.22           C  
ATOM   2021  CG2 ILE C  60      23.529   6.096 -17.614  1.00 41.22           C  
ATOM   2022  CD1 ILE C  60      21.377   6.857 -19.889  1.00 41.22           C  
ATOM   2023  N   SER C  61      24.602   3.276 -17.333  1.00 42.21           N  
ATOM   2024  CA  SER C  61      25.909   2.810 -17.784  1.00 42.21           C  
ATOM   2025  C   SER C  61      26.035   1.296 -17.647  1.00 42.21           C  
ATOM   2026  CB  SER C  61      27.025   3.496 -16.995  1.00 42.21           C  
ATOM   2027  O   SER C  61      27.033   0.710 -18.070  1.00 42.21           O  
ATOM   2028  OG  SER C  61      26.797   3.385 -15.601  1.00 42.21           O  
ATOM   2029  N   GLY C  62      25.048   0.624 -17.267  1.00 41.38           N  
ATOM   2030  CA  GLY C  62      25.035  -0.828 -17.194  1.00 41.38           C  
ATOM   2031  C   GLY C  62      25.708  -1.368 -15.946  1.00 41.38           C  
ATOM   2032  O   GLY C  62      25.984  -2.566 -15.854  1.00 41.38           O  
ATOM   2033  N   ILE C  63      26.131  -0.521 -14.943  1.00 35.55           N  
ATOM   2034  CA  ILE C  63      26.808  -0.988 -13.738  1.00 35.55           C  
ATOM   2035  C   ILE C  63      25.782  -1.529 -12.745  1.00 35.55           C  
ATOM   2036  CB  ILE C  63      27.642   0.138 -13.087  1.00 35.55           C  
ATOM   2037  O   ILE C  63      24.832  -0.831 -12.383  1.00 35.55           O  
ATOM   2038  CG1 ILE C  63      28.636   0.720 -14.099  1.00 35.55           C  
ATOM   2039  CG2 ILE C  63      28.369  -0.379 -11.842  1.00 35.55           C  
ATOM   2040  CD1 ILE C  63      29.541   1.802 -13.526  1.00 35.55           C  
ATOM   2041  N   PRO C  64      25.916  -2.818 -12.550  1.00 37.42           N  
ATOM   2042  CA  PRO C  64      24.986  -3.444 -11.607  1.00 37.42           C  
ATOM   2043  C   PRO C  64      25.036  -2.810 -10.219  1.00 37.42           C  
ATOM   2044  CB  PRO C  64      25.457  -4.899 -11.561  1.00 37.42           C  
ATOM   2045  O   PRO C  64      26.117  -2.469  -9.731  1.00 37.42           O  
ATOM   2046  CG  PRO C  64      26.596  -4.963 -12.526  1.00 37.42           C  
ATOM   2047  CD  PRO C  64      26.910  -3.569 -12.987  1.00 37.42           C  
ATOM   2048  N   LEU C  65      24.017  -2.145  -9.629  1.00 32.85           N  
ATOM   2049  CA  LEU C  65      23.936  -1.683  -8.248  1.00 32.85           C  
ATOM   2050  C   LEU C  65      23.657  -2.846  -7.301  1.00 32.85           C  
ATOM   2051  CB  LEU C  65      22.845  -0.619  -8.102  1.00 32.85           C  
ATOM   2052  O   LEU C  65      23.271  -3.931  -7.741  1.00 32.85           O  
ATOM   2053  CG  LEU C  65      23.119   0.729  -8.770  1.00 32.85           C  
ATOM   2054  CD1 LEU C  65      21.823   1.518  -8.923  1.00 32.85           C  
ATOM   2055  CD2 LEU C  65      24.144   1.525  -7.969  1.00 32.85           C  
ATOM   2056  N   ASP C  66      23.702  -2.642  -5.922  1.00 34.49           N  
ATOM   2057  CA  ASP C  66      23.564  -3.599  -4.828  1.00 34.49           C  
ATOM   2058  C   ASP C  66      22.286  -4.422  -4.977  1.00 34.49           C  
ATOM   2059  CB  ASP C  66      23.569  -2.876  -3.479  1.00 34.49           C  
ATOM   2060  O   ASP C  66      21.240  -3.892  -5.357  1.00 34.49           O  
ATOM   2061  CG  ASP C  66      24.969  -2.601  -2.960  1.00 34.49           C  
ATOM   2062  OD1 ASP C  66      25.943  -3.172  -3.497  1.00 34.49           O  
ATOM   2063  OD2 ASP C  66      25.100  -1.808  -2.002  1.00 34.49           O  
ATOM   2064  N   GLN C  67      22.362  -5.683  -5.135  1.00 32.78           N  
ATOM   2065  CA  GLN C  67      21.418  -6.793  -5.209  1.00 32.78           C  
ATOM   2066  C   GLN C  67      20.745  -7.033  -3.861  1.00 32.78           C  
ATOM   2067  CB  GLN C  67      22.122  -8.067  -5.679  1.00 32.78           C  
ATOM   2068  O   GLN C  67      21.400  -6.991  -2.817  1.00 32.78           O  
ATOM   2069  CG  GLN C  67      22.229  -8.187  -7.193  1.00 32.78           C  
ATOM   2070  CD  GLN C  67      22.837  -9.505  -7.635  1.00 32.78           C  
ATOM   2071  NE2 GLN C  67      22.766  -9.785  -8.932  1.00 32.78           N  
ATOM   2072  OE1 GLN C  67      23.367 -10.265  -6.818  1.00 32.78           O  
ATOM   2073  N   GLN C  68      19.579  -6.589  -3.703  1.00 32.85           N  
ATOM   2074  CA  GLN C  68      18.898  -7.134  -2.533  1.00 32.85           C  
ATOM   2075  C   GLN C  68      18.297  -8.504  -2.835  1.00 32.85           C  
ATOM   2076  CB  GLN C  68      17.807  -6.177  -2.052  1.00 32.85           C  
ATOM   2077  O   GLN C  68      17.723  -8.714  -3.906  1.00 32.85           O  
ATOM   2078  CG  GLN C  68      18.017  -5.669  -0.631  1.00 32.85           C  
ATOM   2079  CD  GLN C  68      16.742  -5.138  -0.003  1.00 32.85           C  
ATOM   2080  NE2 GLN C  68      16.789  -4.868   1.297  1.00 32.85           N  
ATOM   2081  OE1 GLN C  68      15.723  -4.970  -0.682  1.00 32.85           O  
ATOM   2082  N   THR C  69      18.804  -9.439  -2.002  1.00 31.42           N  
ATOM   2083  CA  THR C  69      18.191 -10.762  -2.024  1.00 31.42           C  
ATOM   2084  C   THR C  69      17.025 -10.835  -1.042  1.00 31.42           C  
ATOM   2085  CB  THR C  69      19.218 -11.859  -1.687  1.00 31.42           C  
ATOM   2086  O   THR C  69      17.172 -10.483   0.131  1.00 31.42           O  
ATOM   2087  CG2 THR C  69      18.647 -13.248  -1.953  1.00 31.42           C  
ATOM   2088  OG1 THR C  69      20.388 -11.673  -2.493  1.00 31.42           O  
ATOM   2089  N   THR C  70      15.899 -10.552  -1.494  1.00 31.36           N  
ATOM   2090  CA  THR C  70      14.785 -10.901  -0.619  1.00 31.36           C  
ATOM   2091  C   THR C  70      14.411 -12.372  -0.779  1.00 31.36           C  
ATOM   2092  CB  THR C  70      13.554 -10.021  -0.906  1.00 31.36           C  
ATOM   2093  O   THR C  70      14.404 -12.898  -1.894  1.00 31.36           O  
ATOM   2094  CG2 THR C  70      13.324  -9.013   0.215  1.00 31.36           C  
ATOM   2095  OG1 THR C  70      13.755  -9.314  -2.136  1.00 31.36           O  
ATOM   2096  N   ASN C  71      14.540 -13.079   0.296  1.00 30.62           N  
ATOM   2097  CA  ASN C  71      14.232 -14.505   0.300  1.00 30.62           C  
ATOM   2098  C   ASN C  71      12.828 -14.774   0.834  1.00 30.62           C  
ATOM   2099  CB  ASN C  71      15.269 -15.276   1.121  1.00 30.62           C  
ATOM   2100  O   ASN C  71      12.659 -15.108   2.008  1.00 30.62           O  
ATOM   2101  CG  ASN C  71      16.532 -15.572   0.336  1.00 30.62           C  
ATOM   2102  ND2 ASN C  71      17.634 -15.785   1.045  1.00 30.62           N  
ATOM   2103  OD1 ASN C  71      16.517 -15.609  -0.897  1.00 30.62           O  
ATOM   2104  N   PRO C  72      11.924 -14.361   0.027  1.00 30.41           N  
ATOM   2105  CA  PRO C  72      10.664 -14.754   0.663  1.00 30.41           C  
ATOM   2106  C   PRO C  72      10.508 -16.269   0.777  1.00 30.41           C  
ATOM   2107  CB  PRO C  72       9.600 -14.164  -0.267  1.00 30.41           C  
ATOM   2108  O   PRO C  72      10.985 -17.009  -0.087  1.00 30.41           O  
ATOM   2109  CG  PRO C  72      10.307 -13.945  -1.565  1.00 30.41           C  
ATOM   2110  CD  PRO C  72      11.782 -13.854  -1.297  1.00 30.41           C  
ATOM   2111  N   THR C  73      10.311 -16.750   1.896  1.00 29.39           N  
ATOM   2112  CA  THR C  73       9.945 -18.148   2.095  1.00 29.39           C  
ATOM   2113  C   THR C  73       8.447 -18.350   1.884  1.00 29.39           C  
ATOM   2114  CB  THR C  73      10.337 -18.632   3.503  1.00 29.39           C  
ATOM   2115  O   THR C  73       7.630 -17.639   2.472  1.00 29.39           O  
ATOM   2116  CG2 THR C  73      10.177 -20.143   3.630  1.00 29.39           C  
ATOM   2117  OG1 THR C  73      11.704 -18.285   3.758  1.00 29.39           O  
ATOM   2118  N   PHE C  74       8.287 -18.940   0.725  1.00 28.55           N  
ATOM   2119  CA  PHE C  74       6.887 -19.317   0.564  1.00 28.55           C  
ATOM   2120  C   PHE C  74       6.650 -20.740   1.058  1.00 28.55           C  
ATOM   2121  CB  PHE C  74       6.460 -19.191  -0.901  1.00 28.55           C  
ATOM   2122  O   PHE C  74       7.463 -21.632   0.808  1.00 28.55           O  
ATOM   2123  CG  PHE C  74       6.605 -17.801  -1.459  1.00 28.55           C  
ATOM   2124  CD1 PHE C  74       5.571 -16.879  -1.342  1.00 28.55           C  
ATOM   2125  CD2 PHE C  74       7.775 -17.416  -2.100  1.00 28.55           C  
ATOM   2126  CE1 PHE C  74       5.703 -15.592  -1.857  1.00 28.55           C  
ATOM   2127  CE2 PHE C  74       7.914 -16.131  -2.617  1.00 28.55           C  
ATOM   2128  CZ  PHE C  74       6.876 -15.221  -2.495  1.00 28.55           C  
ATOM   2129  N   THR C  75       5.785 -20.852   1.969  1.00 27.53           N  
ATOM   2130  CA  THR C  75       5.313 -22.171   2.376  1.00 27.53           C  
ATOM   2131  C   THR C  75       3.996 -22.510   1.685  1.00 27.53           C  
ATOM   2132  CB  THR C  75       5.132 -22.253   3.902  1.00 27.53           C  
ATOM   2133  O   THR C  75       3.047 -21.724   1.725  1.00 27.53           O  
ATOM   2134  CG2 THR C  75       4.809 -23.678   4.342  1.00 27.53           C  
ATOM   2135  OG1 THR C  75       6.340 -21.830   4.545  1.00 27.53           O  
ATOM   2136  N   PHE C  76       4.251 -23.401   0.782  1.00 28.03           N  
ATOM   2137  CA  PHE C  76       3.009 -23.833   0.151  1.00 28.03           C  
ATOM   2138  C   PHE C  76       2.434 -25.050   0.864  1.00 28.03           C  
ATOM   2139  CB  PHE C  76       3.240 -24.152  -1.330  1.00 28.03           C  
ATOM   2140  O   PHE C  76       3.178 -25.943   1.277  1.00 28.03           O  
ATOM   2141  CG  PHE C  76       3.955 -23.062  -2.081  1.00 28.03           C  
ATOM   2142  CD1 PHE C  76       3.243 -22.036  -2.691  1.00 28.03           C  
ATOM   2143  CD2 PHE C  76       5.340 -23.064  -2.179  1.00 28.03           C  
ATOM   2144  CE1 PHE C  76       3.903 -21.026  -3.387  1.00 28.03           C  
ATOM   2145  CE2 PHE C  76       6.006 -22.058  -2.873  1.00 28.03           C  
ATOM   2146  CZ  PHE C  76       5.286 -21.040  -3.477  1.00 28.03           C  
ATOM   2147  N   TRP C  77       1.297 -24.818   1.402  1.00 26.22           N  
ATOM   2148  CA  TRP C  77       0.679 -25.962   2.065  1.00 26.22           C  
ATOM   2149  C   TRP C  77      -0.200 -26.744   1.094  1.00 26.22           C  
ATOM   2150  CB  TRP C  77      -0.150 -25.504   3.268  1.00 26.22           C  
ATOM   2151  O   TRP C  77      -0.900 -26.154   0.267  1.00 26.22           O  
ATOM   2152  CG  TRP C  77       0.636 -24.746   4.295  1.00 26.22           C  
ATOM   2153  CD1 TRP C  77       0.937 -23.412   4.283  1.00 26.22           C  
ATOM   2154  CD2 TRP C  77       1.224 -25.279   5.485  1.00 26.22           C  
ATOM   2155  CE2 TRP C  77       1.868 -24.211   6.148  1.00 26.22           C  
ATOM   2156  CE3 TRP C  77       1.270 -26.558   6.056  1.00 26.22           C  
ATOM   2157  NE1 TRP C  77       1.678 -23.084   5.395  1.00 26.22           N  
ATOM   2158  CH2 TRP C  77       2.578 -25.645   7.892  1.00 26.22           C  
ATOM   2159  CZ2 TRP C  77       2.549 -24.383   7.356  1.00 26.22           C  
ATOM   2160  CZ3 TRP C  77       1.948 -26.728   7.258  1.00 26.22           C  
ATOM   2161  N   LEU C  78       0.202 -27.952   1.002  1.00 26.12           N  
ATOM   2162  CA  LEU C  78      -0.692 -28.832   0.257  1.00 26.12           C  
ATOM   2163  C   LEU C  78      -1.925 -29.181   1.084  1.00 26.12           C  
ATOM   2164  CB  LEU C  78       0.038 -30.112  -0.158  1.00 26.12           C  
ATOM   2165  O   LEU C  78      -1.807 -29.562   2.251  1.00 26.12           O  
ATOM   2166  CG  LEU C  78       0.969 -30.001  -1.366  1.00 26.12           C  
ATOM   2167  CD1 LEU C  78       2.180 -30.911  -1.188  1.00 26.12           C  
ATOM   2168  CD2 LEU C  78       0.222 -30.342  -2.651  1.00 26.12           C  
ATOM   2169  N   CYS C  79      -3.016 -28.732   0.822  1.00 27.18           N  
ATOM   2170  CA  CYS C  79      -4.249 -28.895   1.584  1.00 27.18           C  
ATOM   2171  C   CYS C  79      -4.907 -30.235   1.277  1.00 27.18           C  
ATOM   2172  CB  CYS C  79      -5.223 -27.757   1.279  1.00 27.18           C  
ATOM   2173  O   CYS C  79      -4.910 -30.682   0.129  1.00 27.18           O  
ATOM   2174  SG  CYS C  79      -4.581 -26.120   1.692  1.00 27.18           S  
ATOM   2175  N   ARG C  80      -4.869 -31.136   2.250  1.00 26.40           N  
ATOM   2176  CA  ARG C  80      -5.505 -32.446   2.167  1.00 26.40           C  
ATOM   2177  C   ARG C  80      -7.014 -32.336   2.355  1.00 26.40           C  
ATOM   2178  CB  ARG C  80      -4.915 -33.398   3.210  1.00 26.40           C  
ATOM   2179  O   ARG C  80      -7.487 -31.539   3.168  1.00 26.40           O  
ATOM   2180  CG  ARG C  80      -5.547 -34.781   3.210  1.00 26.40           C  
ATOM   2181  CD  ARG C  80      -4.936 -35.680   4.276  1.00 26.40           C  
ATOM   2182  NE  ARG C  80      -5.450 -37.044   4.190  1.00 26.40           N  
ATOM   2183  NH1 ARG C  80      -4.425 -37.773   6.127  1.00 26.40           N  
ATOM   2184  NH2 ARG C  80      -5.714 -39.213   4.895  1.00 26.40           N  
ATOM   2185  CZ  ARG C  80      -5.195 -38.007   5.071  1.00 26.40           C  
ATOM   2186  N   ASP C  81      -7.796 -32.848   1.431  1.00 27.79           N  
ATOM   2187  CA  ASP C  81      -9.236 -33.019   1.600  1.00 27.79           C  
ATOM   2188  C   ASP C  81      -9.544 -34.085   2.648  1.00 27.79           C  
ATOM   2189  CB  ASP C  81      -9.893 -33.386   0.267  1.00 27.79           C  
ATOM   2190  O   ASP C  81      -9.250 -35.265   2.446  1.00 27.79           O  
ATOM   2191  CG  ASP C  81     -11.409 -33.414   0.341  1.00 27.79           C  
ATOM   2192  OD1 ASP C  81     -11.966 -33.385   1.460  1.00 27.79           O  
ATOM   2193  OD2 ASP C  81     -12.053 -33.470  -0.729  1.00 27.79           O  
ATOM   2194  N   THR C  82      -9.782 -33.828   3.848  1.00 26.35           N  
ATOM   2195  CA  THR C  82      -9.987 -34.820   4.897  1.00 26.35           C  
ATOM   2196  C   THR C  82     -11.271 -35.607   4.654  1.00 26.35           C  
ATOM   2197  CB  THR C  82     -10.041 -34.160   6.287  1.00 26.35           C  
ATOM   2198  O   THR C  82     -11.515 -36.624   5.307  1.00 26.35           O  
ATOM   2199  CG2 THR C  82      -8.692 -33.556   6.663  1.00 26.35           C  
ATOM   2200  OG1 THR C  82     -11.030 -33.122   6.279  1.00 26.35           O  
ATOM   2201  N   THR C  83     -12.347 -34.962   4.177  1.00 28.21           N  
ATOM   2202  CA  THR C  83     -13.614 -35.685   4.180  1.00 28.21           C  
ATOM   2203  C   THR C  83     -13.590 -36.822   3.163  1.00 28.21           C  
ATOM   2204  CB  THR C  83     -14.794 -34.744   3.875  1.00 28.21           C  
ATOM   2205  O   THR C  83     -14.405 -37.744   3.236  1.00 28.21           O  
ATOM   2206  CG2 THR C  83     -15.250 -34.008   5.130  1.00 28.21           C  
ATOM   2207  OG1 THR C  83     -14.391 -33.784   2.891  1.00 28.21           O  
ATOM   2208  N   ASN C  84     -13.380 -36.611   1.896  1.00 27.05           N  
ATOM   2209  CA  ASN C  84     -13.228 -37.661   0.895  1.00 27.05           C  
ATOM   2210  C   ASN C  84     -11.772 -38.095   0.754  1.00 27.05           C  
ATOM   2211  CB  ASN C  84     -13.777 -37.198  -0.456  1.00 27.05           C  
ATOM   2212  O   ASN C  84     -10.928 -37.317   0.303  1.00 27.05           O  
ATOM   2213  CG  ASN C  84     -14.103 -38.354  -1.381  1.00 27.05           C  
ATOM   2214  ND2 ASN C  84     -14.849 -38.071  -2.443  1.00 27.05           N  
ATOM   2215  OD1 ASN C  84     -13.689 -39.491  -1.143  1.00 27.05           O  
ATOM   2216  N   SER C  85     -11.318 -39.163   1.468  1.00 30.62           N  
ATOM   2217  CA  SER C  85      -9.970 -39.710   1.581  1.00 30.62           C  
ATOM   2218  C   SER C  85      -9.269 -39.735   0.227  1.00 30.62           C  
ATOM   2219  CB  SER C  85     -10.012 -41.121   2.169  1.00 30.62           C  
ATOM   2220  O   SER C  85      -8.044 -39.863   0.159  1.00 30.62           O  
ATOM   2221  OG  SER C  85     -10.891 -41.949   1.427  1.00 30.62           O  
ATOM   2222  N   SER C  86      -9.940 -40.186  -0.856  1.00 27.54           N  
ATOM   2223  CA  SER C  86      -9.344 -40.334  -2.180  1.00 27.54           C  
ATOM   2224  C   SER C  86      -9.076 -38.976  -2.820  1.00 27.54           C  
ATOM   2225  CB  SER C  86     -10.254 -41.164  -3.087  1.00 27.54           C  
ATOM   2226  O   SER C  86      -8.362 -38.886  -3.821  1.00 27.54           O  
ATOM   2227  OG  SER C  86     -11.616 -40.849  -2.857  1.00 27.54           O  
ATOM   2228  N   LEU C  87      -9.998 -38.119  -2.845  1.00 25.15           N  
ATOM   2229  CA  LEU C  87      -9.966 -36.816  -3.499  1.00 25.15           C  
ATOM   2230  C   LEU C  87      -9.190 -35.806  -2.660  1.00 25.15           C  
ATOM   2231  CB  LEU C  87     -11.387 -36.305  -3.747  1.00 25.15           C  
ATOM   2232  O   LEU C  87      -9.479 -35.624  -1.476  1.00 25.15           O  
ATOM   2233  CG  LEU C  87     -12.120 -36.897  -4.952  1.00 25.15           C  
ATOM   2234  CD1 LEU C  87     -13.624 -36.683  -4.817  1.00 25.15           C  
ATOM   2235  CD2 LEU C  87     -11.602 -36.283  -6.248  1.00 25.15           C  
ATOM   2236  N   LYS C  88      -7.924 -35.861  -2.829  1.00 26.12           N  
ATOM   2237  CA  LYS C  88      -7.027 -34.928  -2.153  1.00 26.12           C  
ATOM   2238  C   LYS C  88      -7.447 -33.483  -2.402  1.00 26.12           C  
ATOM   2239  CB  LYS C  88      -5.584 -35.142  -2.613  1.00 26.12           C  
ATOM   2240  O   LYS C  88      -7.545 -33.049  -3.552  1.00 26.12           O  
ATOM   2241  CG  LYS C  88      -4.989 -36.475  -2.186  1.00 26.12           C  
ATOM   2242  CD  LYS C  88      -3.467 -36.427  -2.167  1.00 26.12           C  
ATOM   2243  CE  LYS C  88      -2.869 -37.767  -1.758  1.00 26.12           C  
ATOM   2244  NZ  LYS C  88      -1.380 -37.702  -1.658  1.00 26.12           N  
ATOM   2245  N   ASN C  89      -8.578 -32.978  -1.924  1.00 24.40           N  
ATOM   2246  CA  ASN C  89      -9.089 -31.615  -2.035  1.00 24.40           C  
ATOM   2247  C   ASN C  89      -8.123 -30.603  -1.427  1.00 24.40           C  
ATOM   2248  CB  ASN C  89     -10.464 -31.502  -1.373  1.00 24.40           C  
ATOM   2249  O   ASN C  89      -7.680 -30.767  -0.289  1.00 24.40           O  
ATOM   2250  CG  ASN C  89     -11.521 -30.956  -2.312  1.00 24.40           C  
ATOM   2251  ND2 ASN C  89     -12.784 -31.093  -1.927  1.00 24.40           N  
ATOM   2252  OD1 ASN C  89     -11.205 -30.416  -3.376  1.00 24.40           O  
ATOM   2253  N   PHE C  90      -7.455 -29.897  -2.322  1.00 25.71           N  
ATOM   2254  CA  PHE C  90      -6.501 -28.860  -1.947  1.00 25.71           C  
ATOM   2255  C   PHE C  90      -7.214 -27.670  -1.317  1.00 25.71           C  
ATOM   2256  CB  PHE C  90      -5.695 -28.404  -3.167  1.00 25.71           C  
ATOM   2257  O   PHE C  90      -7.824 -26.862  -2.020  1.00 25.71           O  
ATOM   2258  CG  PHE C  90      -4.660 -29.399  -3.618  1.00 25.71           C  
ATOM   2259  CD1 PHE C  90      -3.397 -29.419  -3.040  1.00 25.71           C  
ATOM   2260  CD2 PHE C  90      -4.951 -30.314  -4.621  1.00 25.71           C  
ATOM   2261  CE1 PHE C  90      -2.437 -30.339  -3.456  1.00 25.71           C  
ATOM   2262  CE2 PHE C  90      -3.997 -31.237  -5.042  1.00 25.71           C  
ATOM   2263  CZ  PHE C  90      -2.740 -31.246  -4.458  1.00 25.71           C  
ATOM   2264  N   SER C  91      -8.172 -27.710  -0.525  1.00 25.13           N  
ATOM   2265  CA  SER C  91      -8.861 -26.464  -0.207  1.00 25.13           C  
ATOM   2266  C   SER C  91      -7.897 -25.428   0.362  1.00 25.13           C  
ATOM   2267  CB  SER C  91      -9.996 -26.717   0.787  1.00 25.13           C  
ATOM   2268  O   SER C  91      -7.945 -24.255  -0.015  1.00 25.13           O  
ATOM   2269  OG  SER C  91      -9.511 -27.371   1.947  1.00 25.13           O  
ATOM   2270  N   ASN C  92      -7.490 -25.574   1.567  1.00 24.28           N  
ATOM   2271  CA  ASN C  92      -7.057 -24.460   2.403  1.00 24.28           C  
ATOM   2272  C   ASN C  92      -5.667 -23.970   2.007  1.00 24.28           C  
ATOM   2273  CB  ASN C  92      -7.079 -24.856   3.881  1.00 24.28           C  
ATOM   2274  O   ASN C  92      -4.663 -24.423   2.561  1.00 24.28           O  
ATOM   2275  CG  ASN C  92      -8.321 -24.366   4.599  1.00 24.28           C  
ATOM   2276  ND2 ASN C  92      -8.555 -24.883   5.799  1.00 24.28           N  
ATOM   2277  OD1 ASN C  92      -9.063 -23.529   4.078  1.00 24.28           O  
ATOM   2278  N   CYS C  93      -5.468 -23.789   0.799  1.00 25.43           N  
ATOM   2279  CA  CYS C  93      -4.167 -23.223   0.461  1.00 25.43           C  
ATOM   2280  C   CYS C  93      -4.010 -21.827   1.051  1.00 25.43           C  
ATOM   2281  CB  CYS C  93      -3.984 -23.168  -1.056  1.00 25.43           C  
ATOM   2282  O   CYS C  93      -4.881 -20.973   0.877  1.00 25.43           O  
ATOM   2283  SG  CYS C  93      -4.026 -24.789  -1.853  1.00 25.43           S  
ATOM   2284  N   SER C  94      -3.685 -21.730   2.213  1.00 24.63           N  
ATOM   2285  CA  SER C  94      -3.460 -20.444   2.866  1.00 24.63           C  
ATOM   2286  C   SER C  94      -2.517 -19.567   2.050  1.00 24.63           C  
ATOM   2287  CB  SER C  94      -2.891 -20.649   4.271  1.00 24.63           C  
ATOM   2288  O   SER C  94      -1.609 -20.072   1.386  1.00 24.63           O  
ATOM   2289  OG  SER C  94      -1.649 -21.330   4.217  1.00 24.63           O  
ATOM   2290  N   ASN C  95      -3.123 -18.556   1.413  1.00 25.03           N  
ATOM   2291  CA  ASN C  95      -2.386 -17.423   0.863  1.00 25.03           C  
ATOM   2292  C   ASN C  95      -1.250 -16.991   1.786  1.00 25.03           C  
ATOM   2293  CB  ASN C  95      -3.329 -16.248   0.595  1.00 25.03           C  
ATOM   2294  O   ASN C  95      -1.473 -16.726   2.969  1.00 25.03           O  
ATOM   2295  CG  ASN C  95      -3.245 -15.746  -0.833  1.00 25.03           C  
ATOM   2296  ND2 ASN C  95      -4.155 -14.852  -1.202  1.00 25.03           N  
ATOM   2297  OD1 ASN C  95      -2.371 -16.159  -1.599  1.00 25.03           O  
ATOM   2298  N   ASN C  96      -0.151 -17.538   1.612  1.00 25.20           N  
ATOM   2299  CA  ASN C  96       0.982 -17.103   2.421  1.00 25.20           C  
ATOM   2300  C   ASN C  96       1.393 -15.672   2.086  1.00 25.20           C  
ATOM   2301  CB  ASN C  96       2.168 -18.052   2.240  1.00 25.20           C  
ATOM   2302  O   ASN C  96       1.483 -15.306   0.913  1.00 25.20           O  
ATOM   2303  CG  ASN C  96       2.016 -19.335   3.033  1.00 25.20           C  
ATOM   2304  ND2 ASN C  96       2.702 -20.386   2.599  1.00 25.20           N  
ATOM   2305  OD1 ASN C  96       1.286 -19.382   4.027  1.00 25.20           O  
ATOM   2306  N   GLN C  97       0.802 -14.749   2.726  1.00 26.58           N  
ATOM   2307  CA  GLN C  97       1.341 -13.395   2.659  1.00 26.58           C  
ATOM   2308  C   GLN C  97       2.723 -13.320   3.303  1.00 26.58           C  
ATOM   2309  CB  GLN C  97       0.393 -12.404   3.335  1.00 26.58           C  
ATOM   2310  O   GLN C  97       2.961 -13.934   4.345  1.00 26.58           O  
ATOM   2311  CG  GLN C  97      -0.410 -11.555   2.358  1.00 26.58           C  
ATOM   2312  CD  GLN C  97      -1.252 -10.500   3.051  1.00 26.58           C  
ATOM   2313  NE2 GLN C  97      -1.782  -9.561   2.275  1.00 26.58           N  
ATOM   2314  OE1 GLN C  97      -1.425 -10.529   4.273  1.00 26.58           O  
ATOM   2315  N   PHE C  98       3.702 -13.096   2.502  1.00 26.46           N  
ATOM   2316  CA  PHE C  98       5.036 -12.802   3.012  1.00 26.46           C  
ATOM   2317  C   PHE C  98       5.247 -11.299   3.144  1.00 26.46           C  
ATOM   2318  CB  PHE C  98       6.107 -13.404   2.096  1.00 26.46           C  
ATOM   2319  O   PHE C  98       4.902 -10.537   2.238  1.00 26.46           O  
ATOM   2320  CG  PHE C  98       7.509 -13.260   2.625  1.00 26.46           C  
ATOM   2321  CD1 PHE C  98       8.317 -12.208   2.212  1.00 26.46           C  
ATOM   2322  CD2 PHE C  98       8.018 -14.177   3.535  1.00 26.46           C  
ATOM   2323  CE1 PHE C  98       9.615 -12.072   2.699  1.00 26.46           C  
ATOM   2324  CE2 PHE C  98       9.314 -14.047   4.027  1.00 26.46           C  
ATOM   2325  CZ  PHE C  98      10.111 -12.995   3.607  1.00 26.46           C  
ATOM   2326  N   THR C  99       5.384 -10.835   4.307  1.00 25.93           N  
ATOM   2327  CA  THR C  99       5.849  -9.462   4.463  1.00 25.93           C  
ATOM   2328  C   THR C  99       7.371  -9.414   4.562  1.00 25.93           C  
ATOM   2329  CB  THR C  99       5.229  -8.800   5.708  1.00 25.93           C  
ATOM   2330  O   THR C  99       7.958 -10.002   5.473  1.00 25.93           O  
ATOM   2331  CG2 THR C  99       5.168  -7.284   5.552  1.00 25.93           C  
ATOM   2332  OG1 THR C  99       3.902  -9.304   5.898  1.00 25.93           O  
ATOM   2333  N   PRO C 100       7.906  -8.951   3.532  1.00 27.31           N  
ATOM   2334  CA  PRO C 100       9.363  -8.915   3.671  1.00 27.31           C  
ATOM   2335  C   PRO C 100       9.820  -8.142   4.907  1.00 27.31           C  
ATOM   2336  CB  PRO C 100       9.823  -8.216   2.389  1.00 27.31           C  
ATOM   2337  O   PRO C 100       9.162  -7.183   5.317  1.00 27.31           O  
ATOM   2338  CG  PRO C 100       8.559  -7.833   1.689  1.00 27.31           C  
ATOM   2339  CD  PRO C 100       7.395  -8.284   2.525  1.00 27.31           C  
ATOM   2340  N   ASN C 101      10.472  -8.749   5.785  1.00 28.80           N  
ATOM   2341  CA  ASN C 101      10.944  -8.099   7.003  1.00 28.80           C  
ATOM   2342  C   ASN C 101      11.813  -6.884   6.689  1.00 28.80           C  
ATOM   2343  CB  ASN C 101      11.714  -9.091   7.877  1.00 28.80           C  
ATOM   2344  O   ASN C 101      12.024  -6.027   7.550  1.00 28.80           O  
ATOM   2345  CG  ASN C 101      10.802 -10.052   8.613  1.00 28.80           C  
ATOM   2346  ND2 ASN C 101      11.364 -11.156   9.089  1.00 28.80           N  
ATOM   2347  OD1 ASN C 101       9.601  -9.804   8.752  1.00 28.80           O  
ATOM   2348  N   LYS C 102      12.569  -6.933   5.654  1.00 26.68           N  
ATOM   2349  CA  LYS C 102      13.593  -5.897   5.555  1.00 26.68           C  
ATOM   2350  C   LYS C 102      13.450  -5.105   4.258  1.00 26.68           C  
ATOM   2351  CB  LYS C 102      14.990  -6.513   5.641  1.00 26.68           C  
ATOM   2352  O   LYS C 102      13.049  -5.654   3.230  1.00 26.68           O  
ATOM   2353  CG  LYS C 102      15.429  -6.857   7.056  1.00 26.68           C  
ATOM   2354  CD  LYS C 102      16.871  -7.347   7.091  1.00 26.68           C  
ATOM   2355  CE  LYS C 102      17.290  -7.756   8.497  1.00 26.68           C  
ATOM   2356  NZ  LYS C 102      18.693  -8.266   8.531  1.00 26.68           N  
ATOM   2357  N   THR C 103      13.329  -3.860   4.396  1.00 27.17           N  
ATOM   2358  CA  THR C 103      13.369  -2.926   3.276  1.00 27.17           C  
ATOM   2359  C   THR C 103      14.712  -3.003   2.555  1.00 27.17           C  
ATOM   2360  CB  THR C 103      13.117  -1.481   3.744  1.00 27.17           C  
ATOM   2361  O   THR C 103      15.768  -2.929   3.189  1.00 27.17           O  
ATOM   2362  CG2 THR C 103      11.912  -0.874   3.032  1.00 27.17           C  
ATOM   2363  OG1 THR C 103      12.875  -1.478   5.157  1.00 27.17           O  
ATOM   2364  N   THR C 104      14.947  -3.728   1.547  1.00 27.13           N  
ATOM   2365  CA  THR C 104      16.354  -3.667   1.164  1.00 27.13           C  
ATOM   2366  C   THR C 104      16.566  -2.653   0.044  1.00 27.13           C  
ATOM   2367  CB  THR C 104      16.871  -5.047   0.716  1.00 27.13           C  
ATOM   2368  O   THR C 104      17.649  -2.078  -0.082  1.00 27.13           O  
ATOM   2369  CG2 THR C 104      18.112  -5.451   1.505  1.00 27.13           C  
ATOM   2370  OG1 THR C 104      15.846  -6.026   0.925  1.00 27.13           O  
ATOM   2371  N   VAL C 105      15.909  -2.312  -0.869  1.00 30.38           N  
ATOM   2372  CA  VAL C 105      16.647  -1.962  -2.079  1.00 30.38           C  
ATOM   2373  C   VAL C 105      17.237  -0.561  -1.938  1.00 30.38           C  
ATOM   2374  CB  VAL C 105      15.749  -2.039  -3.334  1.00 30.38           C  
ATOM   2375  O   VAL C 105      16.503   0.412  -1.747  1.00 30.38           O  
ATOM   2376  CG1 VAL C 105      16.554  -1.726  -4.594  1.00 30.38           C  
ATOM   2377  CG2 VAL C 105      15.098  -3.417  -3.440  1.00 30.38           C  
ATOM   2378  N   ILE C 106      18.420  -0.319  -1.477  1.00 28.24           N  
ATOM   2379  CA  ILE C 106      19.011   1.014  -1.503  1.00 28.24           C  
ATOM   2380  C   ILE C 106      19.934   1.146  -2.712  1.00 28.24           C  
ATOM   2381  CB  ILE C 106      19.787   1.313  -0.201  1.00 28.24           C  
ATOM   2382  O   ILE C 106      20.833   0.324  -2.908  1.00 28.24           O  
ATOM   2383  CG1 ILE C 106      18.864   1.176   1.015  1.00 28.24           C  
ATOM   2384  CG2 ILE C 106      20.417   2.708  -0.256  1.00 28.24           C  
ATOM   2385  CD1 ILE C 106      19.581   1.290   2.353  1.00 28.24           C  
ATOM   2386  N   SER C 107      19.511   1.594  -3.900  1.00 29.98           N  
ATOM   2387  CA  SER C 107      20.534   1.865  -4.905  1.00 29.98           C  
ATOM   2388  C   SER C 107      21.105   3.270  -4.747  1.00 29.98           C  
ATOM   2389  CB  SER C 107      19.961   1.693  -6.312  1.00 29.98           C  
ATOM   2390  O   SER C 107      20.387   4.199  -4.371  1.00 29.98           O  
ATOM   2391  OG  SER C 107      19.940   2.931  -7.001  1.00 29.98           O  
ATOM   2392  N   LYS C 108      22.435   3.333  -4.599  1.00 30.21           N  
ATOM   2393  CA  LYS C 108      23.224   4.555  -4.471  1.00 30.21           C  
ATOM   2394  C   LYS C 108      23.574   5.129  -5.841  1.00 30.21           C  
ATOM   2395  CB  LYS C 108      24.501   4.289  -3.672  1.00 30.21           C  
ATOM   2396  O   LYS C 108      24.057   4.408  -6.717  1.00 30.21           O  
ATOM   2397  CG  LYS C 108      24.859   5.396  -2.692  1.00 30.21           C  
ATOM   2398  CD  LYS C 108      26.165   5.099  -1.967  1.00 30.21           C  
ATOM   2399  CE  LYS C 108      26.528   6.209  -0.990  1.00 30.21           C  
ATOM   2400  NZ  LYS C 108      27.784   5.901  -0.242  1.00 30.21           N  
ATOM   2401  N   THR C 109      22.852   6.047  -6.567  1.00 30.77           N  
ATOM   2402  CA  THR C 109      23.688   6.572  -7.641  1.00 30.77           C  
ATOM   2403  C   THR C 109      24.493   7.776  -7.161  1.00 30.77           C  
ATOM   2404  CB  THR C 109      22.841   6.971  -8.864  1.00 30.77           C  
ATOM   2405  O   THR C 109      23.935   8.712  -6.584  1.00 30.77           O  
ATOM   2406  CG2 THR C 109      23.247   6.174 -10.099  1.00 30.77           C  
ATOM   2407  OG1 THR C 109      21.458   6.722  -8.582  1.00 30.77           O  
ATOM   2408  N   ASN C 110      25.708   7.861  -6.793  1.00 29.98           N  
ATOM   2409  CA  ASN C 110      26.580   8.998  -6.521  1.00 29.98           C  
ATOM   2410  C   ASN C 110      26.728   9.897  -7.746  1.00 29.98           C  
ATOM   2411  CB  ASN C 110      27.953   8.520  -6.045  1.00 29.98           C  
ATOM   2412  O   ASN C 110      26.244   9.562  -8.829  1.00 29.98           O  
ATOM   2413  CG  ASN C 110      28.961   9.648  -5.940  1.00 29.98           C  
ATOM   2414  ND2 ASN C 110      30.136   9.346  -5.400  1.00 29.98           N  
ATOM   2415  OD1 ASN C 110      28.685  10.782  -6.341  1.00 29.98           O  
ATOM   2416  N   PRO C 111      27.865  10.969  -7.930  1.00 28.04           N  
ATOM   2417  CA  PRO C 111      28.209  12.209  -8.630  1.00 28.04           C  
ATOM   2418  C   PRO C 111      27.915  12.142 -10.127  1.00 28.04           C  
ATOM   2419  CB  PRO C 111      29.712  12.352  -8.375  1.00 28.04           C  
ATOM   2420  O   PRO C 111      27.621  13.167 -10.748  1.00 28.04           O  
ATOM   2421  CG  PRO C 111      30.082  11.139  -7.584  1.00 28.04           C  
ATOM   2422  CD  PRO C 111      28.857  10.289  -7.412  1.00 28.04           C  
ATOM   2423  N   ASN C 112      28.297  11.087 -10.975  1.00 29.82           N  
ATOM   2424  CA  ASN C 112      28.673  10.675 -12.323  1.00 29.82           C  
ATOM   2425  C   ASN C 112      27.548   9.902 -13.007  1.00 29.82           C  
ATOM   2426  CB  ASN C 112      29.951   9.834 -12.291  1.00 29.82           C  
ATOM   2427  O   ASN C 112      27.779   9.211 -14.001  1.00 29.82           O  
ATOM   2428  CG  ASN C 112      31.171  10.643 -11.897  1.00 29.82           C  
ATOM   2429  ND2 ASN C 112      32.150   9.982 -11.289  1.00 29.82           N  
ATOM   2430  OD1 ASN C 112      31.234  11.852 -12.135  1.00 29.82           O  
ATOM   2431  N   GLY C 113      26.095  10.082 -12.852  1.00 29.94           N  
ATOM   2432  CA  GLY C 113      24.913   9.640 -13.574  1.00 29.94           C  
ATOM   2433  C   GLY C 113      24.160   8.531 -12.864  1.00 29.94           C  
ATOM   2434  O   GLY C 113      23.419   7.774 -13.495  1.00 29.94           O  
ATOM   2435  N   LEU C 114      24.281   8.295 -11.540  1.00 31.99           N  
ATOM   2436  CA  LEU C 114      23.801   7.076 -10.898  1.00 31.99           C  
ATOM   2437  C   LEU C 114      22.433   7.300 -10.261  1.00 31.99           C  
ATOM   2438  CB  LEU C 114      24.798   6.600  -9.839  1.00 31.99           C  
ATOM   2439  O   LEU C 114      22.171   8.368  -9.704  1.00 31.99           O  
ATOM   2440  CG  LEU C 114      26.145   6.093 -10.356  1.00 31.99           C  
ATOM   2441  CD1 LEU C 114      27.142   5.971  -9.209  1.00 31.99           C  
ATOM   2442  CD2 LEU C 114      25.976   4.755 -11.068  1.00 31.99           C  
ATOM   2443  N   ASN C 115      21.397   6.639 -10.638  1.00 36.57           N  
ATOM   2444  CA  ASN C 115      20.003   6.540 -10.220  1.00 36.57           C  
ATOM   2445  C   ASN C 115      19.878   5.943  -8.821  1.00 36.57           C  
ATOM   2446  CB  ASN C 115      19.199   5.711 -11.224  1.00 36.57           C  
ATOM   2447  O   ASN C 115      20.576   4.984  -8.486  1.00 36.57           O  
ATOM   2448  CG  ASN C 115      19.049   6.403 -12.565  1.00 36.57           C  
ATOM   2449  ND2 ASN C 115      18.940   5.616 -13.629  1.00 36.57           N  
ATOM   2450  OD1 ASN C 115      19.033   7.634 -12.644  1.00 36.57           O  
ATOM   2451  N   ALA C 116      19.493   6.700  -7.747  1.00 38.17           N  
ATOM   2452  CA  ALA C 116      19.219   6.137  -6.427  1.00 38.17           C  
ATOM   2453  C   ALA C 116      17.754   5.733  -6.297  1.00 38.17           C  
ATOM   2454  CB  ALA C 116      19.592   7.136  -5.335  1.00 38.17           C  
ATOM   2455  O   ALA C 116      16.856   6.535  -6.562  1.00 38.17           O  
ATOM   2456  N   TRP C 117      17.470   4.423  -6.201  1.00 38.36           N  
ATOM   2457  CA  TRP C 117      16.091   3.979  -6.032  1.00 38.36           C  
ATOM   2458  C   TRP C 117      15.943   3.123  -4.779  1.00 38.36           C  
ATOM   2459  CB  TRP C 117      15.624   3.193  -7.261  1.00 38.36           C  
ATOM   2460  O   TRP C 117      16.906   2.493  -4.334  1.00 38.36           O  
ATOM   2461  CG  TRP C 117      16.676   3.035  -8.317  1.00 38.36           C  
ATOM   2462  CD1 TRP C 117      17.816   2.285  -8.239  1.00 38.36           C  
ATOM   2463  CD2 TRP C 117      16.686   3.646  -9.611  1.00 38.36           C  
ATOM   2464  CE2 TRP C 117      17.863   3.221 -10.265  1.00 38.36           C  
ATOM   2465  CE3 TRP C 117      15.811   4.511 -10.282  1.00 38.36           C  
ATOM   2466  NE1 TRP C 117      18.535   2.392  -9.407  1.00 38.36           N  
ATOM   2467  CH2 TRP C 117      17.317   4.480 -12.193  1.00 38.36           C  
ATOM   2468  CZ2 TRP C 117      18.189   3.633 -11.560  1.00 38.36           C  
ATOM   2469  CZ3 TRP C 117      16.137   4.920 -11.570  1.00 38.36           C  
ATOM   2470  N   VAL C 118      14.844   3.433  -3.985  1.00 34.90           N  
ATOM   2471  CA  VAL C 118      14.473   2.587  -2.855  1.00 34.90           C  
ATOM   2472  C   VAL C 118      13.214   1.793  -3.195  1.00 34.90           C  
ATOM   2473  CB  VAL C 118      14.249   3.419  -1.572  1.00 34.90           C  
ATOM   2474  O   VAL C 118      12.289   2.321  -3.817  1.00 34.90           O  
ATOM   2475  CG1 VAL C 118      13.918   2.509  -0.390  1.00 34.90           C  
ATOM   2476  CG2 VAL C 118      15.480   4.270  -1.267  1.00 34.90           C  
ATOM   2477  N   THR C 119      13.180   0.519  -2.978  1.00 39.93           N  
ATOM   2478  CA  THR C 119      11.976  -0.295  -3.100  1.00 39.93           C  
ATOM   2479  C   THR C 119      11.305  -0.476  -1.742  1.00 39.93           C  
ATOM   2480  CB  THR C 119      12.294  -1.675  -3.706  1.00 39.93           C  
ATOM   2481  O   THR C 119      11.970  -0.438  -0.705  1.00 39.93           O  
ATOM   2482  CG2 THR C 119      12.916  -1.537  -5.092  1.00 39.93           C  
ATOM   2483  OG1 THR C 119      13.212  -2.366  -2.850  1.00 39.93           O  
ATOM   2484  N   SER C 120       9.954  -0.438  -1.749  1.00 37.05           N  
ATOM   2485  CA  SER C 120       9.212  -0.656  -0.512  1.00 37.05           C  
ATOM   2486  C   SER C 120       9.462  -2.054   0.043  1.00 37.05           C  
ATOM   2487  CB  SER C 120       7.715  -0.449  -0.741  1.00 37.05           C  
ATOM   2488  O   SER C 120       9.695  -2.997  -0.716  1.00 37.05           O  
ATOM   2489  OG  SER C 120       7.020  -1.682  -0.669  1.00 37.05           O  
ATOM   2490  N   THR C 121       9.465  -2.093   1.376  1.00 34.62           N  
ATOM   2491  CA  THR C 121       9.569  -3.364   2.083  1.00 34.62           C  
ATOM   2492  C   THR C 121       8.268  -4.155   1.967  1.00 34.62           C  
ATOM   2493  CB  THR C 121       9.912  -3.151   3.569  1.00 34.62           C  
ATOM   2494  O   THR C 121       8.254  -5.370   2.176  1.00 34.62           O  
ATOM   2495  CG2 THR C 121      11.346  -2.657   3.736  1.00 34.62           C  
ATOM   2496  OG1 THR C 121       9.017  -2.181   4.126  1.00 34.62           O  
ATOM   2497  N   ASP C 122       7.300  -3.468   1.667  1.00 35.52           N  
ATOM   2498  CA  ASP C 122       6.021  -4.171   1.636  1.00 35.52           C  
ATOM   2499  C   ASP C 122       5.775  -4.804   0.268  1.00 35.52           C  
ATOM   2500  CB  ASP C 122       4.876  -3.218   1.988  1.00 35.52           C  
ATOM   2501  O   ASP C 122       5.715  -4.103  -0.745  1.00 35.52           O  
ATOM   2502  CG  ASP C 122       4.889  -2.789   3.444  1.00 35.52           C  
ATOM   2503  OD1 ASP C 122       5.509  -3.483   4.279  1.00 35.52           O  
ATOM   2504  OD2 ASP C 122       4.271  -1.750   3.761  1.00 35.52           O  
ATOM   2505  N   GLN C 123       6.211  -6.050   0.140  1.00 35.94           N  
ATOM   2506  CA  GLN C 123       5.930  -6.834  -1.058  1.00 35.94           C  
ATOM   2507  C   GLN C 123       4.737  -7.761  -0.841  1.00 35.94           C  
ATOM   2508  CB  GLN C 123       7.159  -7.647  -1.469  1.00 35.94           C  
ATOM   2509  O   GLN C 123       4.637  -8.420   0.196  1.00 35.94           O  
ATOM   2510  CG  GLN C 123       8.380  -6.796  -1.788  1.00 35.94           C  
ATOM   2511  CD  GLN C 123       9.627  -7.626  -2.027  1.00 35.94           C  
ATOM   2512  NE2 GLN C 123      10.729  -6.960  -2.358  1.00 35.94           N  
ATOM   2513  OE1 GLN C 123       9.602  -8.856  -1.915  1.00 35.94           O  
ATOM   2514  N   ASN C 124       3.684  -7.539  -1.610  1.00 36.28           N  
ATOM   2515  CA  ASN C 124       2.568  -8.478  -1.587  1.00 36.28           C  
ATOM   2516  C   ASN C 124       2.678  -9.507  -2.708  1.00 36.28           C  
ATOM   2517  CB  ASN C 124       1.236  -7.730  -1.681  1.00 36.28           C  
ATOM   2518  O   ASN C 124       2.755  -9.145  -3.884  1.00 36.28           O  
ATOM   2519  CG  ASN C 124       0.983  -6.834  -0.484  1.00 36.28           C  
ATOM   2520  ND2 ASN C 124       0.454  -5.643  -0.737  1.00 36.28           N  
ATOM   2521  OD1 ASN C 124       1.262  -7.210   0.657  1.00 36.28           O  
ATOM   2522  N   TRP C 125       2.806 -10.717  -2.276  1.00 33.95           N  
ATOM   2523  CA  TRP C 125       2.925 -11.808  -3.238  1.00 33.95           C  
ATOM   2524  C   TRP C 125       1.589 -12.518  -3.424  1.00 33.95           C  
ATOM   2525  CB  TRP C 125       3.991 -12.809  -2.787  1.00 33.95           C  
ATOM   2526  O   TRP C 125       0.893 -12.810  -2.449  1.00 33.95           O  
ATOM   2527  CG  TRP C 125       5.373 -12.232  -2.703  1.00 33.95           C  
ATOM   2528  CD1 TRP C 125       5.893 -11.486  -1.682  1.00 33.95           C  
ATOM   2529  CD2 TRP C 125       6.409 -12.350  -3.683  1.00 33.95           C  
ATOM   2530  CE2 TRP C 125       7.532 -11.651  -3.189  1.00 33.95           C  
ATOM   2531  CE3 TRP C 125       6.496 -12.980  -4.931  1.00 33.95           C  
ATOM   2532  NE1 TRP C 125       7.192 -11.134  -1.968  1.00 33.95           N  
ATOM   2533  CH2 TRP C 125       8.789 -12.190  -5.120  1.00 33.95           C  
ATOM   2534  CZ2 TRP C 125       8.731 -11.565  -3.902  1.00 33.95           C  
ATOM   2535  CZ3 TRP C 125       7.690 -12.894  -5.639  1.00 33.95           C  
ATOM   2536  N   TYR C 126       1.336 -12.688  -4.611  1.00 34.16           N  
ATOM   2537  CA  TYR C 126       0.114 -13.412  -4.943  1.00 34.16           C  
ATOM   2538  C   TYR C 126       0.421 -14.636  -5.797  1.00 34.16           C  
ATOM   2539  CB  TYR C 126      -0.871 -12.498  -5.677  1.00 34.16           C  
ATOM   2540  O   TYR C 126       1.241 -14.570  -6.716  1.00 34.16           O  
ATOM   2541  CG  TYR C 126      -1.191 -11.226  -4.929  1.00 34.16           C  
ATOM   2542  CD1 TYR C 126      -2.223 -11.186  -3.994  1.00 34.16           C  
ATOM   2543  CD2 TYR C 126      -0.464 -10.063  -5.156  1.00 34.16           C  
ATOM   2544  CE1 TYR C 126      -2.524 -10.016  -3.304  1.00 34.16           C  
ATOM   2545  CE2 TYR C 126      -0.755  -8.887  -4.472  1.00 34.16           C  
ATOM   2546  OH  TYR C 126      -2.078  -7.713  -2.869  1.00 34.16           O  
ATOM   2547  CZ  TYR C 126      -1.785  -8.874  -3.549  1.00 34.16           C  
ATOM   2548  N   LEU C 127      -0.120 -15.774  -5.572  1.00 34.69           N  
ATOM   2549  CA  LEU C 127      -0.022 -16.995  -6.363  1.00 34.69           C  
ATOM   2550  C   LEU C 127      -1.393 -17.424  -6.873  1.00 34.69           C  
ATOM   2551  CB  LEU C 127       0.604 -18.122  -5.536  1.00 34.69           C  
ATOM   2552  O   LEU C 127      -2.360 -17.465  -6.109  1.00 34.69           O  
ATOM   2553  CG  LEU C 127       1.943 -18.666  -6.035  1.00 34.69           C  
ATOM   2554  CD1 LEU C 127       3.038 -18.401  -5.007  1.00 34.69           C  
ATOM   2555  CD2 LEU C 127       1.836 -20.156  -6.338  1.00 34.69           C  
ATOM   2556  N   GLY C 128      -1.526 -17.494  -8.279  1.00 35.18           N  
ATOM   2557  CA  GLY C 128      -2.776 -17.961  -8.856  1.00 35.18           C  
ATOM   2558  C   GLY C 128      -2.613 -19.211  -9.701  1.00 35.18           C  
ATOM   2559  O   GLY C 128      -1.640 -19.339 -10.447  1.00 35.18           O  
ATOM   2560  N   ASN C 129      -3.420 -20.363  -9.717  1.00 35.36           N  
ATOM   2561  CA  ASN C 129      -3.476 -21.555 -10.556  1.00 35.36           C  
ATOM   2562  C   ASN C 129      -4.283 -21.308 -11.828  1.00 35.36           C  
ATOM   2563  CB  ASN C 129      -4.062 -22.734  -9.776  1.00 35.36           C  
ATOM   2564  O   ASN C 129      -5.445 -20.904 -11.761  1.00 35.36           O  
ATOM   2565  CG  ASN C 129      -4.058 -24.023 -10.575  1.00 35.36           C  
ATOM   2566  ND2 ASN C 129      -4.360 -25.132  -9.911  1.00 35.36           N  
ATOM   2567  OD1 ASN C 129      -3.785 -24.021 -11.778  1.00 35.36           O  
ATOM   2568  N   THR C 130      -3.684 -21.395 -13.123  1.00 34.38           N  
ATOM   2569  CA  THR C 130      -4.364 -21.076 -14.374  1.00 34.38           C  
ATOM   2570  C   THR C 130      -4.729 -22.349 -15.132  1.00 34.38           C  
ATOM   2571  CB  THR C 130      -3.494 -20.174 -15.268  1.00 34.38           C  
ATOM   2572  O   THR C 130      -5.199 -22.287 -16.270  1.00 34.38           O  
ATOM   2573  CG2 THR C 130      -3.257 -18.816 -14.616  1.00 34.38           C  
ATOM   2574  OG1 THR C 130      -2.230 -20.810 -15.493  1.00 34.38           O  
ATOM   2575  N   SER C 131      -4.346 -23.510 -14.997  1.00 35.62           N  
ATOM   2576  CA  SER C 131      -4.521 -24.749 -15.748  1.00 35.62           C  
ATOM   2577  C   SER C 131      -5.996 -25.108 -15.887  1.00 35.62           C  
ATOM   2578  CB  SER C 131      -3.770 -25.897 -15.072  1.00 35.62           C  
ATOM   2579  O   SER C 131      -6.348 -26.043 -16.610  1.00 35.62           O  
ATOM   2580  OG  SER C 131      -4.017 -25.906 -13.677  1.00 35.62           O  
ATOM   2581  N   GLY C 132      -6.918 -24.090 -16.114  1.00 34.49           N  
ATOM   2582  CA  GLY C 132      -8.336 -24.343 -16.310  1.00 34.49           C  
ATOM   2583  C   GLY C 132      -8.874 -25.448 -15.421  1.00 34.49           C  
ATOM   2584  O   GLY C 132     -10.051 -25.803 -15.506  1.00 34.49           O  
ATOM   2585  N   ASP C 133      -8.173 -26.532 -15.383  1.00 31.25           N  
ATOM   2586  CA  ASP C 133      -8.753 -27.587 -14.558  1.00 31.25           C  
ATOM   2587  C   ASP C 133      -9.244 -27.032 -13.223  1.00 31.25           C  
ATOM   2588  CB  ASP C 133      -7.734 -28.704 -14.321  1.00 31.25           C  
ATOM   2589  O   ASP C 133      -8.911 -25.904 -12.853  1.00 31.25           O  
ATOM   2590  CG  ASP C 133      -7.605 -29.649 -15.502  1.00 31.25           C  
ATOM   2591  OD1 ASP C 133      -8.484 -29.639 -16.391  1.00 31.25           O  
ATOM   2592  OD2 ASP C 133      -6.617 -30.413 -15.544  1.00 31.25           O  
ATOM   2593  N   THR C 134     -10.189 -27.779 -12.333  1.00 27.43           N  
ATOM   2594  CA  THR C 134     -10.783 -27.279 -11.098  1.00 27.43           C  
ATOM   2595  C   THR C 134      -9.793 -26.400 -10.339  1.00 27.43           C  
ATOM   2596  CB  THR C 134     -11.245 -28.437 -10.192  1.00 27.43           C  
ATOM   2597  O   THR C 134      -8.579 -26.564 -10.474  1.00 27.43           O  
ATOM   2598  CG2 THR C 134     -12.692 -28.819 -10.484  1.00 27.43           C  
ATOM   2599  OG1 THR C 134     -10.406 -29.576 -10.418  1.00 27.43           O  
ATOM   2600  N   ILE C 135     -10.206 -25.109 -10.091  1.00 29.76           N  
ATOM   2601  CA  ILE C 135      -9.421 -24.249  -9.212  1.00 29.76           C  
ATOM   2602  C   ILE C 135      -8.556 -25.104  -8.289  1.00 29.76           C  
ATOM   2603  CB  ILE C 135     -10.328 -23.312  -8.382  1.00 29.76           C  
ATOM   2604  O   ILE C 135      -7.660 -24.590  -7.616  1.00 29.76           O  
ATOM   2605  CG1 ILE C 135     -11.539 -22.869  -9.210  1.00 29.76           C  
ATOM   2606  CG2 ILE C 135      -9.536 -22.101  -7.879  1.00 29.76           C  
ATOM   2607  CD1 ILE C 135     -12.568 -22.070  -8.423  1.00 29.76           C  
ATOM   2608  N   TYR C 136      -9.422 -26.079  -7.837  1.00 25.38           N  
ATOM   2609  CA  TYR C 136      -9.075 -27.172  -6.935  1.00 25.38           C  
ATOM   2610  C   TYR C 136      -8.297 -28.258  -7.668  1.00 25.38           C  
ATOM   2611  CB  TYR C 136     -10.337 -27.769  -6.304  1.00 25.38           C  
ATOM   2612  O   TYR C 136      -8.818 -28.888  -8.592  1.00 25.38           O  
ATOM   2613  CG  TYR C 136     -11.094 -26.801  -5.428  1.00 25.38           C  
ATOM   2614  CD1 TYR C 136     -10.661 -26.518  -4.134  1.00 25.38           C  
ATOM   2615  CD2 TYR C 136     -12.243 -26.169  -5.891  1.00 25.38           C  
ATOM   2616  CE1 TYR C 136     -11.356 -25.628  -3.322  1.00 25.38           C  
ATOM   2617  CE2 TYR C 136     -12.946 -25.277  -5.087  1.00 25.38           C  
ATOM   2618  OH  TYR C 136     -13.188 -24.131  -3.008  1.00 25.38           O  
ATOM   2619  CZ  TYR C 136     -12.496 -25.013  -3.807  1.00 25.38           C  
ATOM   2620  N   GLY C 137      -7.468 -27.956  -8.358  1.00 27.41           N  
ATOM   2621  CA  GLY C 137      -6.706 -28.918  -9.139  1.00 27.41           C  
ATOM   2622  C   GLY C 137      -6.588 -30.272  -8.466  1.00 27.41           C  
ATOM   2623  O   GLY C 137      -6.042 -30.379  -7.366  1.00 27.41           O  
ATOM   2624  N   VAL C 138      -7.672 -31.019  -8.567  1.00 25.83           N  
ATOM   2625  CA  VAL C 138      -7.655 -32.346  -7.961  1.00 25.83           C  
ATOM   2626  C   VAL C 138      -6.577 -33.202  -8.623  1.00 25.83           C  
ATOM   2627  CB  VAL C 138      -9.031 -33.040  -8.076  1.00 25.83           C  
ATOM   2628  O   VAL C 138      -6.545 -33.333  -9.849  1.00 25.83           O  
ATOM   2629  CG1 VAL C 138      -9.061 -34.320  -7.243  1.00 25.83           C  
ATOM   2630  CG2 VAL C 138     -10.145 -32.090  -7.641  1.00 25.83           C  
ATOM   2631  N   PRO C 139      -5.551 -33.380  -7.891  1.00 25.95           N  
ATOM   2632  CA  PRO C 139      -4.615 -34.338  -8.486  1.00 25.95           C  
ATOM   2633  C   PRO C 139      -5.319 -35.535  -9.120  1.00 25.95           C  
ATOM   2634  CB  PRO C 139      -3.756 -34.776  -7.297  1.00 25.95           C  
ATOM   2635  O   PRO C 139      -6.375 -35.959  -8.642  1.00 25.95           O  
ATOM   2636  CG  PRO C 139      -4.254 -33.962  -6.146  1.00 25.95           C  
ATOM   2637  CD  PRO C 139      -5.492 -33.231  -6.579  1.00 25.95           C  
ATOM   2638  N   ASN C 140      -5.389 -35.662 -10.375  1.00 25.53           N  
ATOM   2639  CA  ASN C 140      -5.757 -36.991 -10.852  1.00 25.53           C  
ATOM   2640  C   ASN C 140      -5.149 -38.088  -9.983  1.00 25.53           C  
ATOM   2641  CB  ASN C 140      -5.334 -37.173 -12.311  1.00 25.53           C  
ATOM   2642  O   ASN C 140      -4.263 -37.821  -9.170  1.00 25.53           O  
ATOM   2643  CG  ASN C 140      -6.382 -36.681 -13.290  1.00 25.53           C  
ATOM   2644  ND2 ASN C 140      -6.025 -36.635 -14.568  1.00 25.53           N  
ATOM   2645  OD1 ASN C 140      -7.503 -36.343 -12.900  1.00 25.53           O  
ATOM   2646  N   GLY C 141      -5.937 -39.264  -9.790  1.00 25.02           N  
ATOM   2647  CA  GLY C 141      -5.619 -40.409  -8.952  1.00 25.02           C  
ATOM   2648  C   GLY C 141      -4.128 -40.606  -8.752  1.00 25.02           C  
ATOM   2649  O   GLY C 141      -3.709 -41.451  -7.957  1.00 25.02           O  
ATOM   2650  N   ASP C 142      -3.378 -40.420  -9.755  1.00 29.49           N  
ATOM   2651  CA  ASP C 142      -2.044 -41.001  -9.647  1.00 29.49           C  
ATOM   2652  C   ASP C 142      -1.108 -40.086  -8.860  1.00 29.49           C  
ATOM   2653  CB  ASP C 142      -1.464 -41.276 -11.036  1.00 29.49           C  
ATOM   2654  O   ASP C 142       0.086 -40.367  -8.738  1.00 29.49           O  
ATOM   2655  CG  ASP C 142      -1.827 -40.208 -12.053  1.00 29.49           C  
ATOM   2656  OD1 ASP C 142      -2.637 -39.312 -11.732  1.00 29.49           O  
ATOM   2657  OD2 ASP C 142      -1.301 -40.265 -13.185  1.00 29.49           O  
ATOM   2658  N   GLY C 143      -1.597 -39.180  -7.868  1.00 27.62           N  
ATOM   2659  CA  GLY C 143      -0.777 -38.324  -7.026  1.00 27.62           C  
ATOM   2660  C   GLY C 143      -0.042 -37.249  -7.803  1.00 27.62           C  
ATOM   2661  O   GLY C 143       0.855 -36.594  -7.270  1.00 27.62           O  
ATOM   2662  N   LYS C 144      -0.120 -37.224  -9.076  1.00 30.12           N  
ATOM   2663  CA  LYS C 144       0.622 -36.241  -9.860  1.00 30.12           C  
ATOM   2664  C   LYS C 144      -0.164 -34.940  -9.997  1.00 30.12           C  
ATOM   2665  CB  LYS C 144       0.957 -36.799 -11.244  1.00 30.12           C  
ATOM   2666  O   LYS C 144      -1.364 -34.961 -10.279  1.00 30.12           O  
ATOM   2667  CG  LYS C 144       1.943 -37.958 -11.222  1.00 30.12           C  
ATOM   2668  CD  LYS C 144       2.308 -38.407 -12.631  1.00 30.12           C  
ATOM   2669  CE  LYS C 144       3.270 -39.588 -12.610  1.00 30.12           C  
ATOM   2670  NZ  LYS C 144       3.628 -40.035 -13.990  1.00 30.12           N  
ATOM   2671  N   LEU C 145       0.162 -33.889  -9.184  1.00 32.11           N  
ATOM   2672  CA  LEU C 145      -0.401 -32.558  -9.390  1.00 32.11           C  
ATOM   2673  C   LEU C 145       0.262 -31.865 -10.576  1.00 32.11           C  
ATOM   2674  CB  LEU C 145      -0.237 -31.706  -8.129  1.00 32.11           C  
ATOM   2675  O   LEU C 145       1.485 -31.708 -10.604  1.00 32.11           O  
ATOM   2676  CG  LEU C 145      -1.423 -31.689  -7.163  1.00 32.11           C  
ATOM   2677  CD1 LEU C 145      -0.933 -31.745  -5.720  1.00 32.11           C  
ATOM   2678  CD2 LEU C 145      -2.283 -30.451  -7.394  1.00 32.11           C  
ATOM   2679  N   SER C 146      -0.240 -31.895 -11.781  1.00 32.77           N  
ATOM   2680  CA  SER C 146       0.253 -31.139 -12.928  1.00 32.77           C  
ATOM   2681  C   SER C 146      -0.605 -29.907 -13.188  1.00 32.77           C  
ATOM   2682  CB  SER C 146       0.286 -32.021 -14.177  1.00 32.77           C  
ATOM   2683  O   SER C 146      -1.818 -30.018 -13.383  1.00 32.77           O  
ATOM   2684  OG  SER C 146      -0.980 -32.037 -14.814  1.00 32.77           O  
ATOM   2685  N   GLY C 147      -0.144 -28.632 -12.279  1.00 37.20           N  
ATOM   2686  CA  GLY C 147      -0.866 -27.424 -12.645  1.00 37.20           C  
ATOM   2687  C   GLY C 147       0.049 -26.260 -12.979  1.00 37.20           C  
ATOM   2688  O   GLY C 147       1.255 -26.322 -12.733  1.00 37.20           O  
ATOM   2689  N   THR C 148      -0.461 -25.227 -13.739  1.00 35.67           N  
ATOM   2690  CA  THR C 148       0.203 -23.966 -14.049  1.00 35.67           C  
ATOM   2691  C   THR C 148      -0.216 -22.878 -13.064  1.00 35.67           C  
ATOM   2692  CB  THR C 148      -0.108 -23.509 -15.486  1.00 35.67           C  
ATOM   2693  O   THR C 148      -1.408 -22.683 -12.817  1.00 35.67           O  
ATOM   2694  CG2 THR C 148       0.768 -22.328 -15.889  1.00 35.67           C  
ATOM   2695  OG1 THR C 148       0.131 -24.596 -16.389  1.00 35.67           O  
ATOM   2696  N   TYR C 149       0.681 -22.305 -12.289  1.00 36.80           N  
ATOM   2697  CA  TYR C 149       0.423 -21.252 -11.314  1.00 36.80           C  
ATOM   2698  C   TYR C 149       0.977 -19.916 -11.795  1.00 36.80           C  
ATOM   2699  CB  TYR C 149       1.035 -21.613  -9.957  1.00 36.80           C  
ATOM   2700  O   TYR C 149       2.003 -19.872 -12.478  1.00 36.80           O  
ATOM   2701  CG  TYR C 149       0.463 -22.870  -9.348  1.00 36.80           C  
ATOM   2702  CD1 TYR C 149      -0.591 -22.810  -8.439  1.00 36.80           C  
ATOM   2703  CD2 TYR C 149       0.976 -24.119  -9.679  1.00 36.80           C  
ATOM   2704  CE1 TYR C 149      -1.120 -23.966  -7.874  1.00 36.80           C  
ATOM   2705  CE2 TYR C 149       0.455 -25.282  -9.120  1.00 36.80           C  
ATOM   2706  OH  TYR C 149      -1.111 -26.342  -7.664  1.00 36.80           O  
ATOM   2707  CZ  TYR C 149      -0.592 -25.195  -8.221  1.00 36.80           C  
ATOM   2708  N   LEU C 150       0.107 -18.906 -11.419  1.00 36.08           N  
ATOM   2709  CA  LEU C 150       0.556 -17.540 -11.668  1.00 36.08           C  
ATOM   2710  C   LEU C 150       0.869 -16.824 -10.358  1.00 36.08           C  
ATOM   2711  CB  LEU C 150      -0.504 -16.760 -12.450  1.00 36.08           C  
ATOM   2712  O   LEU C 150       0.134 -16.965  -9.378  1.00 36.08           O  
ATOM   2713  CG  LEU C 150      -0.565 -17.021 -13.955  1.00 36.08           C  
ATOM   2714  CD1 LEU C 150      -1.997 -16.882 -14.460  1.00 36.08           C  
ATOM   2715  CD2 LEU C 150       0.365 -16.071 -14.701  1.00 36.08           C  
ATOM   2716  N   TYR C 151       1.992 -16.267 -10.331  1.00 40.64           N  
ATOM   2717  CA  TYR C 151       2.384 -15.478  -9.169  1.00 40.64           C  
ATOM   2718  C   TYR C 151       2.523 -14.004  -9.532  1.00 40.64           C  
ATOM   2719  CB  TYR C 151       3.701 -15.998  -8.585  1.00 40.64           C  
ATOM   2720  O   TYR C 151       2.899 -13.668 -10.657  1.00 40.64           O  
ATOM   2721  CG  TYR C 151       4.861 -15.929  -9.548  1.00 40.64           C  
ATOM   2722  CD1 TYR C 151       5.134 -16.983 -10.417  1.00 40.64           C  
ATOM   2723  CD2 TYR C 151       5.688 -14.811  -9.590  1.00 40.64           C  
ATOM   2724  CE1 TYR C 151       6.203 -16.925 -11.305  1.00 40.64           C  
ATOM   2725  CE2 TYR C 151       6.759 -14.742 -10.474  1.00 40.64           C  
ATOM   2726  OH  TYR C 151       8.068 -15.740 -12.204  1.00 40.64           O  
ATOM   2727  CZ  TYR C 151       7.008 -15.802 -11.327  1.00 40.64           C  
ATOM   2728  N   SER C 152       2.024 -13.157  -8.464  1.00 39.92           N  
ATOM   2729  CA  SER C 152       2.172 -11.715  -8.631  1.00 39.92           C  
ATOM   2730  C   SER C 152       2.765 -11.071  -7.383  1.00 39.92           C  
ATOM   2731  CB  SER C 152       0.823 -11.072  -8.954  1.00 39.92           C  
ATOM   2732  O   SER C 152       2.448 -11.471  -6.261  1.00 39.92           O  
ATOM   2733  OG  SER C 152       0.964  -9.674  -9.143  1.00 39.92           O  
ATOM   2734  N   VAL C 153       3.675 -10.250  -7.610  1.00 42.80           N  
ATOM   2735  CA  VAL C 153       4.239  -9.454  -6.525  1.00 42.80           C  
ATOM   2736  C   VAL C 153       3.976  -7.972  -6.781  1.00 42.80           C  
ATOM   2737  CB  VAL C 153       5.756  -9.706  -6.365  1.00 42.80           C  
ATOM   2738  O   VAL C 153       4.161  -7.486  -7.899  1.00 42.80           O  
ATOM   2739  CG1 VAL C 153       6.552  -8.452  -6.720  1.00 42.80           C  
ATOM   2740  CG2 VAL C 153       6.073 -10.159  -4.941  1.00 42.80           C  
ATOM   2741  N   VAL C 154       3.449  -7.342  -5.739  1.00 42.00           N  
ATOM   2742  CA  VAL C 154       3.249  -5.898  -5.806  1.00 42.00           C  
ATOM   2743  C   VAL C 154       4.209  -5.198  -4.847  1.00 42.00           C  
ATOM   2744  CB  VAL C 154       1.790  -5.512  -5.477  1.00 42.00           C  
ATOM   2745  O   VAL C 154       4.279  -5.546  -3.666  1.00 42.00           O  
ATOM   2746  CG1 VAL C 154       1.597  -3.999  -5.574  1.00 42.00           C  
ATOM   2747  CG2 VAL C 154       0.823  -6.238  -6.409  1.00 42.00           C  
ATOM   2748  N   PHE C 155       4.986  -4.366  -5.395  1.00 46.03           N  
ATOM   2749  CA  PHE C 155       5.863  -3.583  -4.533  1.00 46.03           C  
ATOM   2750  C   PHE C 155       6.006  -2.159  -5.056  1.00 46.03           C  
ATOM   2751  CB  PHE C 155       7.241  -4.243  -4.425  1.00 46.03           C  
ATOM   2752  O   PHE C 155       5.618  -1.866  -6.189  1.00 46.03           O  
ATOM   2753  CG  PHE C 155       7.898  -4.500  -5.754  1.00 46.03           C  
ATOM   2754  CD1 PHE C 155       7.653  -5.677  -6.451  1.00 46.03           C  
ATOM   2755  CD2 PHE C 155       8.760  -3.562  -6.308  1.00 46.03           C  
ATOM   2756  CE1 PHE C 155       8.260  -5.917  -7.682  1.00 46.03           C  
ATOM   2757  CE2 PHE C 155       9.369  -3.795  -7.538  1.00 46.03           C  
ATOM   2758  CZ  PHE C 155       9.119  -4.973  -8.222  1.00 46.03           C  
ATOM   2759  N   SER C 156       6.525  -1.302  -4.190  1.00 41.90           N  
ATOM   2760  CA  SER C 156       6.723   0.102  -4.534  1.00 41.90           C  
ATOM   2761  C   SER C 156       8.204   0.427  -4.698  1.00 41.90           C  
ATOM   2762  CB  SER C 156       6.109   1.008  -3.467  1.00 41.90           C  
ATOM   2763  O   SER C 156       9.048  -0.125  -3.990  1.00 41.90           O  
ATOM   2764  OG  SER C 156       4.797   0.584  -3.140  1.00 41.90           O  
ATOM   2765  N   VAL C 157       8.476   1.241  -5.748  1.00 42.46           N  
ATOM   2766  CA  VAL C 157       9.826   1.745  -5.974  1.00 42.46           C  
ATOM   2767  C   VAL C 157       9.828   3.271  -5.900  1.00 42.46           C  
ATOM   2768  CB  VAL C 157      10.386   1.278  -7.336  1.00 42.46           C  
ATOM   2769  O   VAL C 157       8.973   3.928  -6.498  1.00 42.46           O  
ATOM   2770  CG1 VAL C 157      11.813   1.784  -7.537  1.00 42.46           C  
ATOM   2771  CG2 VAL C 157      10.336  -0.246  -7.438  1.00 42.46           C  
ATOM   2772  N   VAL C 158      10.726   3.691  -5.079  1.00 37.99           N  
ATOM   2773  CA  VAL C 158      10.892   5.138  -4.991  1.00 37.99           C  
ATOM   2774  C   VAL C 158      12.239   5.541  -5.586  1.00 37.99           C  
ATOM   2775  CB  VAL C 158      10.784   5.633  -3.531  1.00 37.99           C  
ATOM   2776  O   VAL C 158      13.284   5.030  -5.176  1.00 37.99           O  
ATOM   2777  CG1 VAL C 158      10.962   7.149  -3.461  1.00 37.99           C  
ATOM   2778  CG2 VAL C 158       9.443   5.222  -2.926  1.00 37.99           C  
ATOM   2779  N   GLN C 159      12.240   6.349  -6.594  1.00 41.90           N  
ATOM   2780  CA  GLN C 159      13.453   6.915  -7.175  1.00 41.90           C  
ATOM   2781  C   GLN C 159      13.750   8.294  -6.591  1.00 41.90           C  
ATOM   2782  CB  GLN C 159      13.328   7.005  -8.697  1.00 41.90           C  
ATOM   2783  O   GLN C 159      12.912   9.195  -6.656  1.00 41.90           O  
ATOM   2784  CG  GLN C 159      14.617   7.416  -9.396  1.00 41.90           C  
ATOM   2785  CD  GLN C 159      14.480   7.449 -10.907  1.00 41.90           C  
ATOM   2786  NE2 GLN C 159      15.608   7.388 -11.606  1.00 41.90           N  
ATOM   2787  OE1 GLN C 159      13.369   7.529 -11.441  1.00 41.90           O  
ATOM   2788  N   PHE C 160      14.904   8.559  -6.000  1.00 36.66           N  
ATOM   2789  CA  PHE C 160      15.255   9.816  -5.350  1.00 36.66           C  
ATOM   2790  C   PHE C 160      15.857  10.795  -6.352  1.00 36.66           C  
ATOM   2791  CB  PHE C 160      16.237   9.573  -4.199  1.00 36.66           C  
ATOM   2792  O   PHE C 160      15.605  11.999  -6.279  1.00 36.66           O  
ATOM   2793  CG  PHE C 160      15.632   8.847  -3.028  1.00 36.66           C  
ATOM   2794  CD1 PHE C 160      14.912   9.537  -2.061  1.00 36.66           C  
ATOM   2795  CD2 PHE C 160      15.783   7.473  -2.895  1.00 36.66           C  
ATOM   2796  CE1 PHE C 160      14.351   8.868  -0.976  1.00 36.66           C  
ATOM   2797  CE2 PHE C 160      15.225   6.797  -1.814  1.00 36.66           C  
ATOM   2798  CZ  PHE C 160      14.510   7.496  -0.855  1.00 36.66           C  
ATOM   2799  N   TYR C 161      16.813  10.343  -7.236  1.00 35.52           N  
ATOM   2800  CA  TYR C 161      17.524  11.193  -8.184  1.00 35.52           C  
ATOM   2801  C   TYR C 161      17.706  10.485  -9.521  1.00 35.52           C  
ATOM   2802  CB  TYR C 161      18.888  11.603  -7.621  1.00 35.52           C  
ATOM   2803  O   TYR C 161      17.721   9.253  -9.582  1.00 35.52           O  
ATOM   2804  CG  TYR C 161      18.870  12.920  -6.883  1.00 35.52           C  
ATOM   2805  CD1 TYR C 161      19.102  14.119  -7.554  1.00 35.52           C  
ATOM   2806  CD2 TYR C 161      18.621  12.968  -5.516  1.00 35.52           C  
ATOM   2807  CE1 TYR C 161      19.088  15.335  -6.878  1.00 35.52           C  
ATOM   2808  CE2 TYR C 161      18.604  14.178  -4.830  1.00 35.52           C  
ATOM   2809  OH  TYR C 161      18.822  16.555  -4.845  1.00 35.52           O  
ATOM   2810  CZ  TYR C 161      18.838  15.355  -5.519  1.00 35.52           C  
ATOM   2811  N   GLY C 162      17.793  11.278 -10.684  1.00 41.85           N  
ATOM   2812  CA  GLY C 162      18.073  10.769 -12.017  1.00 41.85           C  
ATOM   2813  C   GLY C 162      17.013  11.147 -13.035  1.00 41.85           C  
ATOM   2814  O   GLY C 162      15.915  11.571 -12.667  1.00 41.85           O  
ATOM   2815  N   THR C 163      17.428  11.551 -14.139  1.00 38.86           N  
ATOM   2816  CA  THR C 163      16.543  11.955 -15.226  1.00 38.86           C  
ATOM   2817  C   THR C 163      16.119  10.746 -16.056  1.00 38.86           C  
ATOM   2818  CB  THR C 163      17.216  12.997 -16.138  1.00 38.86           C  
ATOM   2819  O   THR C 163      15.243  10.854 -16.917  1.00 38.86           O  
ATOM   2820  CG2 THR C 163      17.464  14.303 -15.391  1.00 38.86           C  
ATOM   2821  OG1 THR C 163      18.470  12.479 -16.600  1.00 38.86           O  
ATOM   2822  N   SER C 164      16.743   9.640 -15.681  1.00 40.95           N  
ATOM   2823  CA  SER C 164      16.415   8.445 -16.452  1.00 40.95           C  
ATOM   2824  C   SER C 164      15.709   7.406 -15.588  1.00 40.95           C  
ATOM   2825  CB  SER C 164      17.678   7.838 -17.064  1.00 40.95           C  
ATOM   2826  O   SER C 164      15.880   7.386 -14.367  1.00 40.95           O  
ATOM   2827  OG  SER C 164      18.820   8.169 -16.293  1.00 40.95           O  
ATOM   2828  N   MET C 165      14.868   6.727 -16.166  1.00 40.07           N  
ATOM   2829  CA  MET C 165      14.128   5.659 -15.500  1.00 40.07           C  
ATOM   2830  C   MET C 165      15.054   4.507 -15.126  1.00 40.07           C  
ATOM   2831  CB  MET C 165      12.994   5.152 -16.392  1.00 40.07           C  
ATOM   2832  O   MET C 165      15.896   4.097 -15.927  1.00 40.07           O  
ATOM   2833  CG  MET C 165      11.786   6.074 -16.433  1.00 40.07           C  
ATOM   2834  SD  MET C 165      10.251   5.199 -16.928  1.00 40.07           S  
ATOM   2835  CE  MET C 165       9.044   6.542 -16.744  1.00 40.07           C  
ATOM   2836  N   PRO C 166      15.108   4.238 -13.840  1.00 41.29           N  
ATOM   2837  CA  PRO C 166      15.894   3.036 -13.551  1.00 41.29           C  
ATOM   2838  C   PRO C 166      15.353   1.794 -14.256  1.00 41.29           C  
ATOM   2839  CB  PRO C 166      15.778   2.895 -12.031  1.00 41.29           C  
ATOM   2840  O   PRO C 166      14.151   1.703 -14.518  1.00 41.29           O  
ATOM   2841  CG  PRO C 166      14.586   3.717 -11.661  1.00 41.29           C  
ATOM   2842  CD  PRO C 166      14.326   4.704 -12.763  1.00 41.29           C  
ATOM   2843  N   ARG C 167      16.275   1.009 -14.624  1.00 42.95           N  
ATOM   2844  CA  ARG C 167      15.900  -0.319 -15.100  1.00 42.95           C  
ATOM   2845  C   ARG C 167      15.984  -1.347 -13.977  1.00 42.95           C  
ATOM   2846  CB  ARG C 167      16.792  -0.744 -16.268  1.00 42.95           C  
ATOM   2847  O   ARG C 167      17.016  -1.464 -13.312  1.00 42.95           O  
ATOM   2848  CG  ARG C 167      16.470  -0.040 -17.577  1.00 42.95           C  
ATOM   2849  CD  ARG C 167      17.339  -0.549 -18.719  1.00 42.95           C  
ATOM   2850  NE  ARG C 167      17.066   0.166 -19.963  1.00 42.95           N  
ATOM   2851  NH1 ARG C 167      18.516  -1.094 -21.246  1.00 42.95           N  
ATOM   2852  NH2 ARG C 167      17.312   0.605 -22.204  1.00 42.95           N  
ATOM   2853  CZ  ARG C 167      17.632  -0.109 -21.135  1.00 42.95           C  
ATOM   2854  N   LEU C 168      14.932  -1.797 -13.636  1.00 41.44           N  
ATOM   2855  CA  LEU C 168      14.883  -2.818 -12.595  1.00 41.44           C  
ATOM   2856  C   LEU C 168      14.808  -4.213 -13.206  1.00 41.44           C  
ATOM   2857  CB  LEU C 168      13.684  -2.587 -11.672  1.00 41.44           C  
ATOM   2858  O   LEU C 168      14.108  -4.424 -14.199  1.00 41.44           O  
ATOM   2859  CG  LEU C 168      13.652  -1.254 -10.922  1.00 41.44           C  
ATOM   2860  CD1 LEU C 168      12.262  -1.001 -10.349  1.00 41.44           C  
ATOM   2861  CD2 LEU C 168      14.703  -1.237  -9.817  1.00 41.44           C  
ATOM   2862  N   ALA C 169      15.753  -5.033 -12.705  1.00 43.44           N  
ATOM   2863  CA  ALA C 169      15.698  -6.444 -13.079  1.00 43.44           C  
ATOM   2864  C   ALA C 169      15.313  -7.313 -11.885  1.00 43.44           C  
ATOM   2865  CB  ALA C 169      17.039  -6.896 -13.652  1.00 43.44           C  
ATOM   2866  O   ALA C 169      15.782  -7.086 -10.767  1.00 43.44           O  
ATOM   2867  N   PHE C 170      14.477  -8.133 -12.211  1.00 41.69           N  
ATOM   2868  CA  PHE C 170      14.047  -9.050 -11.161  1.00 41.69           C  
ATOM   2869  C   PHE C 170      14.390 -10.489 -11.526  1.00 41.69           C  
ATOM   2870  CB  PHE C 170      12.542  -8.915 -10.911  1.00 41.69           C  
ATOM   2871  O   PHE C 170      14.320 -10.872 -12.696  1.00 41.69           O  
ATOM   2872  CG  PHE C 170      12.083  -7.495 -10.720  1.00 41.69           C  
ATOM   2873  CD1 PHE C 170      12.023  -6.934  -9.450  1.00 41.69           C  
ATOM   2874  CD2 PHE C 170      11.712  -6.720 -11.811  1.00 41.69           C  
ATOM   2875  CE1 PHE C 170      11.599  -5.619  -9.270  1.00 41.69           C  
ATOM   2876  CE2 PHE C 170      11.286  -5.405 -11.639  1.00 41.69           C  
ATOM   2877  CZ  PHE C 170      11.230  -4.858 -10.367  1.00 41.69           C  
ATOM   2878  N   THR C 171      14.871 -11.213 -10.526  1.00 42.91           N  
ATOM   2879  CA  THR C 171      15.058 -12.653 -10.662  1.00 42.91           C  
ATOM   2880  C   THR C 171      14.225 -13.406  -9.628  1.00 42.91           C  
ATOM   2881  CB  THR C 171      16.540 -13.041 -10.512  1.00 42.91           C  
ATOM   2882  O   THR C 171      14.222 -13.052  -8.448  1.00 42.91           O  
ATOM   2883  CG2 THR C 171      16.757 -14.518 -10.823  1.00 42.91           C  
ATOM   2884  OG1 THR C 171      17.328 -12.254 -11.414  1.00 42.91           O  
ATOM   2885  N   VAL C 172      13.447 -14.279 -10.127  1.00 39.36           N  
ATOM   2886  CA  VAL C 172      12.673 -15.159  -9.259  1.00 39.36           C  
ATOM   2887  C   VAL C 172      13.275 -16.563  -9.277  1.00 39.36           C  
ATOM   2888  CB  VAL C 172      11.188 -15.211  -9.681  1.00 39.36           C  
ATOM   2889  O   VAL C 172      13.447 -17.157 -10.344  1.00 39.36           O  
ATOM   2890  CG1 VAL C 172      10.398 -16.146  -8.766  1.00 39.36           C  
ATOM   2891  CG2 VAL C 172      10.581 -13.809  -9.668  1.00 39.36           C  
ATOM   2892  N   ASN C 173      13.737 -16.969  -8.149  1.00 42.15           N  
ATOM   2893  CA  ASN C 173      14.269 -18.318  -7.995  1.00 42.15           C  
ATOM   2894  C   ASN C 173      13.349 -19.191  -7.146  1.00 42.15           C  
ATOM   2895  CB  ASN C 173      15.672 -18.277  -7.386  1.00 42.15           C  
ATOM   2896  O   ASN C 173      12.932 -18.786  -6.059  1.00 42.15           O  
ATOM   2897  CG  ASN C 173      16.727 -17.831  -8.380  1.00 42.15           C  
ATOM   2898  ND2 ASN C 173      17.788 -17.209  -7.879  1.00 42.15           N  
ATOM   2899  OD1 ASN C 173      16.589 -18.044  -9.587  1.00 42.15           O  
ATOM   2900  N   LEU C 174      13.027 -20.448  -7.612  1.00 39.70           N  
ATOM   2901  CA  LEU C 174      12.257 -21.434  -6.862  1.00 39.70           C  
ATOM   2902  C   LEU C 174      13.160 -22.543  -6.334  1.00 39.70           C  
ATOM   2903  CB  LEU C 174      11.154 -22.032  -7.739  1.00 39.70           C  
ATOM   2904  O   LEU C 174      13.855 -23.205  -7.108  1.00 39.70           O  
ATOM   2905  CG  LEU C 174      10.022 -21.087  -8.144  1.00 39.70           C  
ATOM   2906  CD1 LEU C 174       9.343 -21.586  -9.415  1.00 39.70           C  
ATOM   2907  CD2 LEU C 174       9.010 -20.948  -7.011  1.00 39.70           C  
ATOM   2908  N   THR C 175      13.371 -22.613  -4.997  1.00 40.38           N  
ATOM   2909  CA  THR C 175      14.214 -23.638  -4.392  1.00 40.38           C  
ATOM   2910  C   THR C 175      13.381 -24.587  -3.534  1.00 40.38           C  
ATOM   2911  CB  THR C 175      15.328 -23.010  -3.534  1.00 40.38           C  
ATOM   2912  O   THR C 175      12.698 -24.153  -2.604  1.00 40.38           O  
ATOM   2913  CG2 THR C 175      16.522 -23.950  -3.408  1.00 40.38           C  
ATOM   2914  OG1 THR C 175      15.759 -21.786  -4.142  1.00 40.38           O  
ATOM   2915  N   PRO C 176      13.362 -25.922  -3.661  1.00 39.24           N  
ATOM   2916  CA  PRO C 176      12.686 -26.882  -2.785  1.00 39.24           C  
ATOM   2917  C   PRO C 176      13.293 -26.930  -1.384  1.00 39.24           C  
ATOM   2918  CB  PRO C 176      12.878 -28.216  -3.510  1.00 39.24           C  
ATOM   2919  O   PRO C 176      14.511 -26.809  -1.231  1.00 39.24           O  
ATOM   2920  CG  PRO C 176      13.694 -27.881  -4.716  1.00 39.24           C  
ATOM   2921  CD  PRO C 176      14.000 -26.411  -4.692  1.00 39.24           C  
ATOM   2922  N   THR C 177      12.306 -26.830  -0.250  1.00 34.58           N  
ATOM   2923  CA  THR C 177      12.770 -26.889   1.132  1.00 34.58           C  
ATOM   2924  C   THR C 177      12.200 -28.113   1.842  1.00 34.58           C  
ATOM   2925  CB  THR C 177      12.382 -25.615   1.906  1.00 34.58           C  
ATOM   2926  O   THR C 177      11.010 -28.412   1.717  1.00 34.58           O  
ATOM   2927  CG2 THR C 177      13.364 -24.482   1.628  1.00 34.58           C  
ATOM   2928  OG1 THR C 177      11.069 -25.203   1.508  1.00 34.58           O  
ATOM   2929  N   GLY C 178      12.830 -29.345   1.834  1.00 39.20           N  
ATOM   2930  CA  GLY C 178      12.493 -30.526   2.612  1.00 39.20           C  
ATOM   2931  C   GLY C 178      12.770 -31.824   1.877  1.00 39.20           C  
ATOM   2932  O   GLY C 178      12.936 -31.829   0.656  1.00 39.20           O  
ATOM   2933  N   ALA C 179      13.075 -32.872   2.756  1.00 38.89           N  
ATOM   2934  CA  ALA C 179      13.476 -34.191   2.273  1.00 38.89           C  
ATOM   2935  C   ALA C 179      12.413 -34.784   1.352  1.00 38.89           C  
ATOM   2936  CB  ALA C 179      13.741 -35.129   3.448  1.00 38.89           C  
ATOM   2937  O   ALA C 179      12.734 -35.533   0.427  1.00 38.89           O  
ATOM   2938  N   ASN C 180      11.156 -34.643   1.802  1.00 31.89           N  
ATOM   2939  CA  ASN C 180      10.019 -35.244   1.114  1.00 31.89           C  
ATOM   2940  C   ASN C 180       9.508 -34.350  -0.012  1.00 31.89           C  
ATOM   2941  CB  ASN C 180       8.892 -35.548   2.103  1.00 31.89           C  
ATOM   2942  O   ASN C 180       8.375 -34.507  -0.470  1.00 31.89           O  
ATOM   2943  CG  ASN C 180       9.240 -36.674   3.057  1.00 31.89           C  
ATOM   2944  ND2 ASN C 180       8.633 -36.661   4.238  1.00 31.89           N  
ATOM   2945  OD1 ASN C 180      10.049 -37.548   2.736  1.00 31.89           O  
ATOM   2946  N   SER C 181      10.108 -33.399  -0.166  1.00 30.60           N  
ATOM   2947  CA  SER C 181       9.715 -32.484  -1.232  1.00 30.60           C  
ATOM   2948  C   SER C 181       9.800 -33.157  -2.598  1.00 30.60           C  
ATOM   2949  CB  SER C 181      10.594 -31.232  -1.216  1.00 30.60           C  
ATOM   2950  O   SER C 181      10.866 -33.629  -2.998  1.00 30.60           O  
ATOM   2951  OG  SER C 181      11.954 -31.576  -1.010  1.00 30.60           O  
ATOM   2952  N   ASN C 182       8.845 -34.195  -2.692  1.00 30.32           N  
ATOM   2953  CA  ASN C 182       8.855 -34.816  -4.012  1.00 30.32           C  
ATOM   2954  C   ASN C 182       9.042 -33.781  -5.118  1.00 30.32           C  
ATOM   2955  CB  ASN C 182       7.567 -35.611  -4.241  1.00 30.32           C  
ATOM   2956  O   ASN C 182       8.984 -32.577  -4.863  1.00 30.32           O  
ATOM   2957  CG  ASN C 182       7.466 -36.829  -3.346  1.00 30.32           C  
ATOM   2958  ND2 ASN C 182       6.243 -37.282  -3.096  1.00 30.32           N  
ATOM   2959  OD1 ASN C 182       8.479 -37.359  -2.881  1.00 30.32           O  
ATOM   2960  N   HIS C 183       8.900 -34.485  -6.472  1.00 29.55           N  
ATOM   2961  CA  HIS C 183       9.196 -33.853  -7.753  1.00 29.55           C  
ATOM   2962  C   HIS C 183       8.348 -32.602  -7.959  1.00 29.55           C  
ATOM   2963  CB  HIS C 183       8.970 -34.837  -8.902  1.00 29.55           C  
ATOM   2964  O   HIS C 183       7.121 -32.687  -8.047  1.00 29.55           O  
ATOM   2965  CG  HIS C 183       9.859 -36.038  -8.847  1.00 29.55           C  
ATOM   2966  CD2 HIS C 183       9.729 -37.211  -8.182  1.00 29.55           C  
ATOM   2967  ND1 HIS C 183      11.051 -36.114  -9.534  1.00 29.55           N  
ATOM   2968  CE1 HIS C 183      11.616 -37.285  -9.295  1.00 29.55           C  
ATOM   2969  NE2 HIS C 183      10.835 -37.970  -8.477  1.00 29.55           N  
ATOM   2970  N   LEU C 184       8.489 -31.669  -7.111  1.00 33.63           N  
ATOM   2971  CA  LEU C 184       7.694 -30.559  -7.624  1.00 33.63           C  
ATOM   2972  C   LEU C 184       7.582 -30.627  -9.143  1.00 33.63           C  
ATOM   2973  CB  LEU C 184       8.310 -29.221  -7.206  1.00 33.63           C  
ATOM   2974  O   LEU C 184       6.689 -30.013  -9.732  1.00 33.63           O  
ATOM   2975  CG  LEU C 184       7.819 -28.634  -5.881  1.00 33.63           C  
ATOM   2976  CD1 LEU C 184       8.948 -27.879  -5.186  1.00 33.63           C  
ATOM   2977  CD2 LEU C 184       6.621 -27.720  -6.112  1.00 33.63           C  
ATOM   2978  N   TYR C 185       8.728 -31.186  -9.725  1.00 30.76           N  
ATOM   2979  CA  TYR C 185       9.109 -31.269 -11.130  1.00 30.76           C  
ATOM   2980  C   TYR C 185       9.022 -32.705 -11.635  1.00 30.76           C  
ATOM   2981  CB  TYR C 185      10.527 -30.728 -11.337  1.00 30.76           C  
ATOM   2982  O   TYR C 185       9.459 -33.636 -10.954  1.00 30.76           O  
ATOM   2983  CG  TYR C 185      10.862 -30.440 -12.780  1.00 30.76           C  
ATOM   2984  CD1 TYR C 185      11.505 -31.391 -13.569  1.00 30.76           C  
ATOM   2985  CD2 TYR C 185      10.539 -29.216 -13.356  1.00 30.76           C  
ATOM   2986  CE1 TYR C 185      11.818 -31.129 -14.899  1.00 30.76           C  
ATOM   2987  CE2 TYR C 185      10.847 -28.943 -14.685  1.00 30.76           C  
ATOM   2988  OH  TYR C 185      11.793 -29.640 -16.763  1.00 30.76           O  
ATOM   2989  CZ  TYR C 185      11.485 -29.904 -15.447  1.00 30.76           C  
ATOM   2990  N   VAL C 186       7.991 -33.143 -12.257  1.00 27.98           N  
ATOM   2991  CA  VAL C 186       8.093 -34.442 -12.914  1.00 27.98           C  
ATOM   2992  C   VAL C 186       9.113 -34.368 -14.048  1.00 27.98           C  
ATOM   2993  CB  VAL C 186       6.725 -34.912 -13.457  1.00 27.98           C  
ATOM   2994  O   VAL C 186       8.990 -33.536 -14.949  1.00 27.98           O  
ATOM   2995  CG1 VAL C 186       6.817 -36.342 -13.987  1.00 27.98           C  
ATOM   2996  CG2 VAL C 186       5.657 -34.809 -12.370  1.00 27.98           C  
ATOM   2997  N   PRO C 187      10.055 -35.298 -13.855  1.00 27.73           N  
ATOM   2998  CA  PRO C 187      10.978 -35.444 -14.983  1.00 27.73           C  
ATOM   2999  C   PRO C 187      10.333 -36.123 -16.189  1.00 27.73           C  
ATOM   3000  CB  PRO C 187      12.104 -36.307 -14.408  1.00 27.73           C  
ATOM   3001  O   PRO C 187      10.060 -37.326 -16.152  1.00 27.73           O  
ATOM   3002  CG  PRO C 187      11.678 -36.608 -13.008  1.00 27.73           C  
ATOM   3003  CD  PRO C 187      10.306 -36.036 -12.793  1.00 27.73           C  
ATOM   3004  N   ASP C 188       9.120 -36.207 -16.581  1.00 27.03           N  
ATOM   3005  CA  ASP C 188       9.097 -37.008 -17.801  1.00 27.03           C  
ATOM   3006  C   ASP C 188      10.307 -36.704 -18.680  1.00 27.03           C  
ATOM   3007  CB  ASP C 188       7.804 -36.760 -18.582  1.00 27.03           C  
ATOM   3008  O   ASP C 188      11.174 -35.913 -18.301  1.00 27.03           O  
ATOM   3009  CG  ASP C 188       6.666 -37.668 -18.148  1.00 27.03           C  
ATOM   3010  OD1 ASP C 188       6.912 -38.641 -17.403  1.00 27.03           O  
ATOM   3011  OD2 ASP C 188       5.514 -37.410 -18.559  1.00 27.03           O  
ATOM   3012  N   ASN C 189      10.096 -36.710 -20.157  1.00 24.24           N  
ATOM   3013  CA  ASN C 189      11.075 -36.356 -21.180  1.00 24.24           C  
ATOM   3014  C   ASN C 189      11.863 -35.108 -20.795  1.00 24.24           C  
ATOM   3015  CB  ASN C 189      10.388 -36.154 -22.533  1.00 24.24           C  
ATOM   3016  O   ASN C 189      11.441 -34.347 -19.921  1.00 24.24           O  
ATOM   3017  CG  ASN C 189      10.248 -37.445 -23.315  1.00 24.24           C  
ATOM   3018  ND2 ASN C 189       9.461 -37.408 -24.384  1.00 24.24           N  
ATOM   3019  OD1 ASN C 189      10.843 -38.467 -22.962  1.00 24.24           O  
ATOM   3020  N   ASN C 190      13.238 -35.108 -21.122  1.00 24.84           N  
ATOM   3021  CA  ASN C 190      14.259 -34.065 -21.107  1.00 24.84           C  
ATOM   3022  C   ASN C 190      13.659 -32.689 -21.382  1.00 24.84           C  
ATOM   3023  CB  ASN C 190      15.359 -34.378 -22.124  1.00 24.84           C  
ATOM   3024  O   ASN C 190      14.273 -31.864 -22.061  1.00 24.84           O  
ATOM   3025  CG  ASN C 190      16.421 -35.307 -21.569  1.00 24.84           C  
ATOM   3026  ND2 ASN C 190      17.211 -35.900 -22.455  1.00 24.84           N  
ATOM   3027  OD1 ASN C 190      16.529 -35.490 -20.354  1.00 24.84           O  
ATOM   3028  N   ALA C 191      12.436 -32.672 -21.240  1.00 23.01           N  
ATOM   3029  CA  ALA C 191      11.941 -31.451 -21.871  1.00 23.01           C  
ATOM   3030  C   ALA C 191      12.040 -30.263 -20.918  1.00 23.01           C  
ATOM   3031  CB  ALA C 191      10.499 -31.639 -22.335  1.00 23.01           C  
ATOM   3032  O   ALA C 191      11.853 -30.412 -19.709  1.00 23.01           O  
ATOM   3033  N   ALA C 192      12.839 -29.398 -21.275  1.00 24.37           N  
ATOM   3034  CA  ALA C 192      13.085 -28.035 -20.811  1.00 24.37           C  
ATOM   3035  C   ALA C 192      11.774 -27.311 -20.517  1.00 24.37           C  
ATOM   3036  CB  ALA C 192      13.897 -27.259 -21.845  1.00 24.37           C  
ATOM   3037  O   ALA C 192      10.814 -27.418 -21.283  1.00 24.37           O  
ATOM   3038  N   VAL C 193      11.335 -27.446 -19.386  1.00 24.93           N  
ATOM   3039  CA  VAL C 193      10.187 -26.552 -19.278  1.00 24.93           C  
ATOM   3040  C   VAL C 193      10.642 -25.104 -19.445  1.00 24.93           C  
ATOM   3041  CB  VAL C 193       9.454 -26.729 -17.930  1.00 24.93           C  
ATOM   3042  O   VAL C 193      11.606 -24.673 -18.808  1.00 24.93           O  
ATOM   3043  CG1 VAL C 193       8.234 -25.813 -17.854  1.00 24.93           C  
ATOM   3044  CG2 VAL C 193       9.044 -28.187 -17.733  1.00 24.93           C  
ATOM   3045  N   THR C 194      10.379 -24.572 -20.487  1.00 24.75           N  
ATOM   3046  CA  THR C 194      10.627 -23.173 -20.819  1.00 24.75           C  
ATOM   3047  C   THR C 194       9.511 -22.283 -20.280  1.00 24.75           C  
ATOM   3048  CB  THR C 194      10.756 -22.974 -22.341  1.00 24.75           C  
ATOM   3049  O   THR C 194       8.335 -22.509 -20.571  1.00 24.75           O  
ATOM   3050  CG2 THR C 194      11.257 -21.572 -22.672  1.00 24.75           C  
ATOM   3051  OG1 THR C 194      11.681 -23.936 -22.866  1.00 24.75           O  
ATOM   3052  N   ILE C 195       9.805 -21.982 -19.186  1.00 24.27           N  
ATOM   3053  CA  ILE C 195       8.892 -20.972 -18.661  1.00 24.27           C  
ATOM   3054  C   ILE C 195       9.421 -19.578 -18.990  1.00 24.27           C  
ATOM   3055  CB  ILE C 195       8.697 -21.126 -17.136  1.00 24.27           C  
ATOM   3056  O   ILE C 195      10.565 -19.249 -18.667  1.00 24.27           O  
ATOM   3057  CG1 ILE C 195       8.237 -22.549 -16.797  1.00 24.27           C  
ATOM   3058  CG2 ILE C 195       7.699 -20.089 -16.613  1.00 24.27           C  
ATOM   3059  CD1 ILE C 195       8.169 -22.838 -15.304  1.00 24.27           C  
ATOM   3060  N   GLY C 196       9.062 -18.897 -19.863  1.00 28.37           N  
ATOM   3061  CA  GLY C 196       9.342 -17.540 -20.305  1.00 28.37           C  
ATOM   3062  C   GLY C 196      10.055 -17.484 -21.643  1.00 28.37           C  
ATOM   3063  O   GLY C 196      10.305 -18.520 -22.263  1.00 28.37           O  
ATOM   3064  N   PRO C 197       9.950 -16.715 -22.471  1.00 25.43           N  
ATOM   3065  CA  PRO C 197       9.878 -15.262 -22.294  1.00 25.43           C  
ATOM   3066  C   PRO C 197       8.452 -14.765 -22.067  1.00 25.43           C  
ATOM   3067  CB  PRO C 197      10.443 -14.719 -23.609  1.00 25.43           C  
ATOM   3068  O   PRO C 197       7.503 -15.332 -22.613  1.00 25.43           O  
ATOM   3069  CG  PRO C 197      10.383 -15.874 -24.556  1.00 25.43           C  
ATOM   3070  CD  PRO C 197      10.233 -17.138 -23.759  1.00 25.43           C  
ATOM   3071  N   VAL C 198       8.300 -14.008 -21.028  1.00 23.09           N  
ATOM   3072  CA  VAL C 198       7.010 -13.389 -20.740  1.00 23.09           C  
ATOM   3073  C   VAL C 198       6.907 -12.047 -21.461  1.00 23.09           C  
ATOM   3074  CB  VAL C 198       6.800 -13.196 -19.221  1.00 23.09           C  
ATOM   3075  O   VAL C 198       7.809 -11.212 -21.362  1.00 23.09           O  
ATOM   3076  CG1 VAL C 198       5.349 -12.826 -18.919  1.00 23.09           C  
ATOM   3077  CG2 VAL C 198       7.201 -14.459 -18.462  1.00 23.09           C  
ATOM   3078  N   LYS C 199       6.085 -11.824 -22.393  1.00 22.29           N  
ATOM   3079  CA  LYS C 199       5.855 -10.579 -23.120  1.00 22.29           C  
ATOM   3080  C   LYS C 199       5.045  -9.594 -22.283  1.00 22.29           C  
ATOM   3081  CB  LYS C 199       5.138 -10.855 -24.443  1.00 22.29           C  
ATOM   3082  O   LYS C 199       4.031  -9.965 -21.687  1.00 22.29           O  
ATOM   3083  CG  LYS C 199       6.034 -11.451 -25.519  1.00 22.29           C  
ATOM   3084  CD  LYS C 199       5.287 -11.623 -26.836  1.00 22.29           C  
ATOM   3085  CE  LYS C 199       6.162 -12.279 -27.895  1.00 22.29           C  
ATOM   3086  NZ  LYS C 199       5.435 -12.446 -29.189  1.00 22.29           N  
ATOM   3087  N   PHE C 200       5.737  -8.522 -21.745  1.00 21.56           N  
ATOM   3088  CA  PHE C 200       4.968  -7.577 -20.944  1.00 21.56           C  
ATOM   3089  C   PHE C 200       4.627  -6.332 -21.754  1.00 21.56           C  
ATOM   3090  CB  PHE C 200       5.742  -7.185 -19.681  1.00 21.56           C  
ATOM   3091  O   PHE C 200       5.307  -6.016 -22.732  1.00 21.56           O  
ATOM   3092  CG  PHE C 200       7.231  -7.372 -19.800  1.00 21.56           C  
ATOM   3093  CD1 PHE C 200       7.820  -8.590 -19.485  1.00 21.56           C  
ATOM   3094  CD2 PHE C 200       8.041  -6.328 -20.227  1.00 21.56           C  
ATOM   3095  CE1 PHE C 200       9.198  -8.766 -19.594  1.00 21.56           C  
ATOM   3096  CE2 PHE C 200       9.419  -6.496 -20.339  1.00 21.56           C  
ATOM   3097  CZ  PHE C 200       9.995  -7.715 -20.021  1.00 21.56           C  
ATOM   3098  N   TRP C 201       3.405  -5.908 -21.692  1.00 19.61           N  
ATOM   3099  CA  TRP C 201       2.987  -4.659 -22.320  1.00 19.61           C  
ATOM   3100  C   TRP C 201       2.950  -3.523 -21.303  1.00 19.61           C  
ATOM   3101  CB  TRP C 201       1.613  -4.819 -22.976  1.00 19.61           C  
ATOM   3102  O   TRP C 201       2.681  -3.749 -20.121  1.00 19.61           O  
ATOM   3103  CG  TRP C 201       1.426  -6.126 -23.686  1.00 19.61           C  
ATOM   3104  CD1 TRP C 201       1.456  -7.376 -23.132  1.00 19.61           C  
ATOM   3105  CD2 TRP C 201       1.184  -6.312 -25.084  1.00 19.61           C  
ATOM   3106  CE2 TRP C 201       1.077  -7.703 -25.308  1.00 19.61           C  
ATOM   3107  CE3 TRP C 201       1.046  -5.437 -26.170  1.00 19.61           C  
ATOM   3108  NE1 TRP C 201       1.247  -8.329 -24.103  1.00 19.61           N  
ATOM   3109  CH2 TRP C 201       0.707  -7.360 -27.621  1.00 19.61           C  
ATOM   3110  CZ2 TRP C 201       0.838  -8.238 -26.576  1.00 19.61           C  
ATOM   3111  CZ3 TRP C 201       0.808  -5.972 -27.430  1.00 19.61           C  
ATOM   3112  N   TYR C 202       3.734  -2.471 -21.429  1.00 18.95           N  
ATOM   3113  CA  TYR C 202       3.770  -1.271 -20.601  1.00 18.95           C  
ATOM   3114  C   TYR C 202       2.542  -0.402 -20.844  1.00 18.95           C  
ATOM   3115  CB  TYR C 202       5.043  -0.465 -20.877  1.00 18.95           C  
ATOM   3116  O   TYR C 202       2.103  -0.243 -21.986  1.00 18.95           O  
ATOM   3117  CG  TYR C 202       6.279  -1.317 -21.032  1.00 18.95           C  
ATOM   3118  CD1 TYR C 202       7.056  -1.659 -19.928  1.00 18.95           C  
ATOM   3119  CD2 TYR C 202       6.673  -1.780 -22.283  1.00 18.95           C  
ATOM   3120  CE1 TYR C 202       8.198  -2.442 -20.066  1.00 18.95           C  
ATOM   3121  CE2 TYR C 202       7.813  -2.564 -22.433  1.00 18.95           C  
ATOM   3122  OH  TYR C 202       9.696  -3.665 -21.464  1.00 18.95           O  
ATOM   3123  CZ  TYR C 202       8.567  -2.890 -21.321  1.00 18.95           C  
ATOM   3124  N   LEU C 203       1.713  -0.278 -19.917  1.00 18.49           N  
ATOM   3125  CA  LEU C 203       0.731   0.784 -20.108  1.00 18.49           C  
ATOM   3126  C   LEU C 203       1.342   2.149 -19.808  1.00 18.49           C  
ATOM   3127  CB  LEU C 203      -0.491   0.551 -19.216  1.00 18.49           C  
ATOM   3128  O   LEU C 203       1.904   2.359 -18.731  1.00 18.49           O  
ATOM   3129  CG  LEU C 203      -1.701  -0.105 -19.882  1.00 18.49           C  
ATOM   3130  CD1 LEU C 203      -2.253  -1.219 -18.999  1.00 18.49           C  
ATOM   3131  CD2 LEU C 203      -2.778   0.934 -20.177  1.00 18.49           C  
ATOM   3132  N   ILE C 204       1.835   2.845 -20.639  1.00 17.76           N  
ATOM   3133  CA  ILE C 204       2.115   4.258 -20.406  1.00 17.76           C  
ATOM   3134  C   ILE C 204       0.823   4.987 -20.047  1.00 17.76           C  
ATOM   3135  CB  ILE C 204       2.776   4.914 -21.639  1.00 17.76           C  
ATOM   3136  O   ILE C 204      -0.166   4.910 -20.781  1.00 17.76           O  
ATOM   3137  CG1 ILE C 204       4.037   4.141 -22.044  1.00 17.76           C  
ATOM   3138  CG2 ILE C 204       3.101   6.384 -21.359  1.00 17.76           C  
ATOM   3139  CD1 ILE C 204       4.631   4.579 -23.375  1.00 17.76           C  
TER    3140      ILE C 204                                                      
ATOM   3141  N   LEU D   1      -2.370  32.058  -4.120  1.00 16.68           N  
ATOM   3142  CA  LEU D   1      -1.961  30.866  -3.386  1.00 16.68           C  
ATOM   3143  C   LEU D   1      -0.824  31.184  -2.421  1.00 16.68           C  
ATOM   3144  CB  LEU D   1      -1.530  29.762  -4.355  1.00 16.68           C  
ATOM   3145  O   LEU D   1       0.242  31.640  -2.841  1.00 16.68           O  
ATOM   3146  CG  LEU D   1      -2.622  28.791  -4.806  1.00 16.68           C  
ATOM   3147  CD1 LEU D   1      -2.418  28.405  -6.268  1.00 16.68           C  
ATOM   3148  CD2 LEU D   1      -2.636  27.551  -3.918  1.00 16.68           C  
ATOM   3149  N   GLN D   2      -0.810  31.618  -1.094  1.00 16.46           N  
ATOM   3150  CA  GLN D   2       0.014  32.552  -0.335  1.00 16.46           C  
ATOM   3151  C   GLN D   2       1.086  31.816   0.464  1.00 16.46           C  
ATOM   3152  CB  GLN D   2      -0.854  33.394   0.603  1.00 16.46           C  
ATOM   3153  O   GLN D   2       0.836  30.734   0.998  1.00 16.46           O  
ATOM   3154  CG  GLN D   2      -0.932  34.864   0.213  1.00 16.46           C  
ATOM   3155  CD  GLN D   2      -1.818  35.671   1.144  1.00 16.46           C  
ATOM   3156  NE2 GLN D   2      -2.135  36.898   0.744  1.00 16.46           N  
ATOM   3157  OE1 GLN D   2      -2.214  35.196   2.212  1.00 16.46           O  
ATOM   3158  N   ASN D   3       2.548  32.480   0.654  1.00 18.22           N  
ATOM   3159  CA  ASN D   3       3.912  31.972   0.563  1.00 18.22           C  
ATOM   3160  C   ASN D   3       4.588  31.933   1.930  1.00 18.22           C  
ATOM   3161  CB  ASN D   3       4.736  32.817  -0.412  1.00 18.22           C  
ATOM   3162  O   ASN D   3       4.637  32.944   2.633  1.00 18.22           O  
ATOM   3163  CG  ASN D   3       4.465  32.466  -1.862  1.00 18.22           C  
ATOM   3164  ND2 ASN D   3       4.634  33.438  -2.749  1.00 18.22           N  
ATOM   3165  OD1 ASN D   3       4.105  31.329  -2.181  1.00 18.22           O  
ATOM   3166  N   TYR D   4       4.055  31.311   2.840  1.00 19.54           N  
ATOM   3167  CA  TYR D   4       4.669  31.720   4.098  1.00 19.54           C  
ATOM   3168  C   TYR D   4       5.981  30.980   4.330  1.00 19.54           C  
ATOM   3169  CB  TYR D   4       3.714  31.470   5.269  1.00 19.54           C  
ATOM   3170  O   TYR D   4       6.175  29.873   3.822  1.00 19.54           O  
ATOM   3171  CG  TYR D   4       2.466  32.318   5.227  1.00 19.54           C  
ATOM   3172  CD1 TYR D   4       2.440  33.583   5.808  1.00 19.54           C  
ATOM   3173  CD2 TYR D   4       1.310  31.855   4.606  1.00 19.54           C  
ATOM   3174  CE1 TYR D   4       1.292  34.368   5.773  1.00 19.54           C  
ATOM   3175  CE2 TYR D   4       0.156  32.631   4.565  1.00 19.54           C  
ATOM   3176  OH  TYR D   4      -0.982  34.656   5.113  1.00 19.54           O  
ATOM   3177  CZ  TYR D   4       0.157  33.884   5.150  1.00 19.54           C  
ATOM   3178  N   VAL D   5       6.839  31.759   5.231  1.00 21.96           N  
ATOM   3179  CA  VAL D   5       8.285  31.866   5.395  1.00 21.96           C  
ATOM   3180  C   VAL D   5       8.704  31.221   6.714  1.00 21.96           C  
ATOM   3181  CB  VAL D   5       8.753  33.338   5.349  1.00 21.96           C  
ATOM   3182  O   VAL D   5       8.115  31.496   7.762  1.00 21.96           O  
ATOM   3183  CG1 VAL D   5      10.268  33.428   5.523  1.00 21.96           C  
ATOM   3184  CG2 VAL D   5       8.323  33.993   4.038  1.00 21.96           C  
ATOM   3185  N   PHE D   6       9.180  30.093   6.639  1.00 22.57           N  
ATOM   3186  CA  PHE D   6       9.562  29.202   7.727  1.00 22.57           C  
ATOM   3187  C   PHE D   6      10.585  29.869   8.639  1.00 22.57           C  
ATOM   3188  CB  PHE D   6      10.126  27.889   7.176  1.00 22.57           C  
ATOM   3189  O   PHE D   6      11.669  30.248   8.192  1.00 22.57           O  
ATOM   3190  CG  PHE D   6       9.112  27.050   6.448  1.00 22.57           C  
ATOM   3191  CD1 PHE D   6       8.378  26.081   7.121  1.00 22.57           C  
ATOM   3192  CD2 PHE D   6       8.891  27.231   5.089  1.00 22.57           C  
ATOM   3193  CE1 PHE D   6       7.438  25.302   6.450  1.00 22.57           C  
ATOM   3194  CE2 PHE D   6       7.953  26.457   4.411  1.00 22.57           C  
ATOM   3195  CZ  PHE D   6       7.229  25.493   5.093  1.00 22.57           C  
ATOM   3196  N   THR D   7      10.352  30.908   9.593  1.00 23.25           N  
ATOM   3197  CA  THR D   7      11.596  31.381  10.190  1.00 23.25           C  
ATOM   3198  C   THR D   7      11.953  30.553  11.421  1.00 23.25           C  
ATOM   3199  CB  THR D   7      11.500  32.868  10.578  1.00 23.25           C  
ATOM   3200  O   THR D   7      11.080  30.218  12.225  1.00 23.25           O  
ATOM   3201  CG2 THR D   7      11.969  33.765   9.438  1.00 23.25           C  
ATOM   3202  OG1 THR D   7      10.139  33.187  10.893  1.00 23.25           O  
ATOM   3203  N   SER D   8      12.896  29.640  11.373  1.00 23.24           N  
ATOM   3204  CA  SER D   8      13.483  28.854  12.454  1.00 23.24           C  
ATOM   3205  C   SER D   8      13.689  29.702  13.704  1.00 23.24           C  
ATOM   3206  CB  SER D   8      14.816  28.248  12.014  1.00 23.24           C  
ATOM   3207  O   SER D   8      13.880  30.916  13.613  1.00 23.24           O  
ATOM   3208  OG  SER D   8      15.878  29.161  12.227  1.00 23.24           O  
ATOM   3209  N   GLY D   9      13.114  29.253  14.916  1.00 23.44           N  
ATOM   3210  CA  GLY D   9      13.579  29.847  16.159  1.00 23.44           C  
ATOM   3211  C   GLY D   9      15.062  30.163  16.151  1.00 23.44           C  
ATOM   3212  O   GLY D   9      15.786  29.750  15.242  1.00 23.44           O  
ATOM   3213  N   ASN D  10      15.626  30.997  17.044  1.00 24.73           N  
ATOM   3214  CA  ASN D  10      16.899  31.472  17.575  1.00 24.73           C  
ATOM   3215  C   ASN D  10      17.668  30.354  18.273  1.00 24.73           C  
ATOM   3216  CB  ASN D  10      16.677  32.643  18.536  1.00 24.73           C  
ATOM   3217  O   ASN D  10      18.558  30.618  19.084  1.00 24.73           O  
ATOM   3218  CG  ASN D  10      16.565  33.973  17.818  1.00 24.73           C  
ATOM   3219  ND2 ASN D  10      15.959  34.953  18.478  1.00 24.73           N  
ATOM   3220  OD1 ASN D  10      17.019  34.119  16.680  1.00 24.73           O  
ATOM   3221  N   GLY D  11      17.487  29.017  18.613  1.00 26.32           N  
ATOM   3222  CA  GLY D  11      18.683  28.346  18.127  1.00 26.32           C  
ATOM   3223  C   GLY D  11      18.917  28.546  16.642  1.00 26.32           C  
ATOM   3224  O   GLY D  11      17.967  28.580  15.857  1.00 26.32           O  
ATOM   3225  N   ILE D  12      19.727  29.578  16.078  1.00 23.89           N  
ATOM   3226  CA  ILE D  12      19.226  30.840  15.545  1.00 23.89           C  
ATOM   3227  C   ILE D  12      18.288  30.569  14.371  1.00 23.89           C  
ATOM   3228  CB  ILE D  12      20.382  31.766  15.105  1.00 23.89           C  
ATOM   3229  O   ILE D  12      17.416  31.385  14.064  1.00 23.89           O  
ATOM   3230  CG1 ILE D  12      21.436  31.868  16.213  1.00 23.89           C  
ATOM   3231  CG2 ILE D  12      19.850  33.151  14.725  1.00 23.89           C  
ATOM   3232  CD1 ILE D  12      22.637  32.730  15.848  1.00 23.89           C  
ATOM   3233  N   GLY D  13      18.589  29.621  13.184  1.00 23.29           N  
ATOM   3234  CA  GLY D  13      18.103  29.851  11.833  1.00 23.29           C  
ATOM   3235  C   GLY D  13      16.769  29.183  11.557  1.00 23.29           C  
ATOM   3236  O   GLY D  13      16.525  28.062  12.010  1.00 23.29           O  
ATOM   3237  N   GLY D  14      15.556  29.546  11.695  1.00 26.42           N  
ATOM   3238  CA  GLY D  14      14.154  29.513  11.311  1.00 26.42           C  
ATOM   3239  C   GLY D  14      13.924  28.894   9.945  1.00 26.42           C  
ATOM   3240  O   GLY D  14      12.971  29.249   9.249  1.00 26.42           O  
ATOM   3241  N   ASN D  15      14.926  28.054   9.355  1.00 26.09           N  
ATOM   3242  CA  ASN D  15      14.766  27.823   7.923  1.00 26.09           C  
ATOM   3243  C   ASN D  15      13.882  26.611   7.645  1.00 26.09           C  
ATOM   3244  CB  ASN D  15      16.130  27.651   7.251  1.00 26.09           C  
ATOM   3245  O   ASN D  15      14.384  25.504   7.444  1.00 26.09           O  
ATOM   3246  CG  ASN D  15      16.938  28.934   7.230  1.00 26.09           C  
ATOM   3247  ND2 ASN D  15      18.257  28.803   7.153  1.00 26.09           N  
ATOM   3248  OD1 ASN D  15      16.380  30.033   7.283  1.00 26.09           O  
ATOM   3249  N   GLY D  16      12.870  26.250   8.233  1.00 30.10           N  
ATOM   3250  CA  GLY D  16      11.924  25.223   7.824  1.00 30.10           C  
ATOM   3251  C   GLY D  16      11.337  25.467   6.447  1.00 30.10           C  
ATOM   3252  O   GLY D  16      11.554  26.525   5.852  1.00 30.10           O  
ATOM   3253  N   PHE D  17      11.318  24.261   5.583  1.00 29.09           N  
ATOM   3254  CA  PHE D  17      10.601  24.495   4.335  1.00 29.09           C  
ATOM   3255  C   PHE D  17       9.143  24.069   4.460  1.00 29.09           C  
ATOM   3256  CB  PHE D  17      11.270  23.744   3.180  1.00 29.09           C  
ATOM   3257  O   PHE D  17       8.803  23.242   5.310  1.00 29.09           O  
ATOM   3258  CG  PHE D  17      11.197  22.247   3.306  1.00 29.09           C  
ATOM   3259  CD1 PHE D  17      12.189  21.543   3.979  1.00 29.09           C  
ATOM   3260  CD2 PHE D  17      10.136  21.542   2.752  1.00 29.09           C  
ATOM   3261  CE1 PHE D  17      12.124  20.156   4.097  1.00 29.09           C  
ATOM   3262  CE2 PHE D  17      10.065  20.157   2.866  1.00 29.09           C  
ATOM   3263  CZ  PHE D  17      11.060  19.466   3.538  1.00 29.09           C  
ATOM   3264  N   THR D  18       8.285  24.768   3.946  1.00 29.68           N  
ATOM   3265  CA  THR D  18       6.866  24.483   3.766  1.00 29.68           C  
ATOM   3266  C   THR D  18       6.572  24.092   2.320  1.00 29.68           C  
ATOM   3267  CB  THR D  18       5.999  25.694   4.158  1.00 29.68           C  
ATOM   3268  O   THR D  18       7.071  24.723   1.387  1.00 29.68           O  
ATOM   3269  CG2 THR D  18       4.535  25.296   4.310  1.00 29.68           C  
ATOM   3270  OG1 THR D  18       6.469  26.227   5.403  1.00 29.68           O  
ATOM   3271  N   ALA D  19       6.262  22.779   2.141  1.00 29.30           N  
ATOM   3272  CA  ALA D  19       5.767  22.405   0.819  1.00 29.30           C  
ATOM   3273  C   ALA D  19       4.242  22.342   0.802  1.00 29.30           C  
ATOM   3274  CB  ALA D  19       6.357  21.065   0.390  1.00 29.30           C  
ATOM   3275  O   ALA D  19       3.621  21.926   1.783  1.00 29.30           O  
ATOM   3276  N   ARG D  20       3.593  22.857  -0.258  1.00 29.60           N  
ATOM   3277  CA  ARG D  20       2.161  22.754  -0.520  1.00 29.60           C  
ATOM   3278  C   ARG D  20       1.878  21.736  -1.619  1.00 29.60           C  
ATOM   3279  CB  ARG D  20       1.586  24.118  -0.908  1.00 29.60           C  
ATOM   3280  O   ARG D  20       2.504  21.769  -2.680  1.00 29.60           O  
ATOM   3281  CG  ARG D  20       0.955  24.873   0.252  1.00 29.60           C  
ATOM   3282  CD  ARG D  20       0.375  26.208  -0.194  1.00 29.60           C  
ATOM   3283  NE  ARG D  20      -0.123  26.983   0.939  1.00 29.60           N  
ATOM   3284  NH1 ARG D  20      -0.915  28.734  -0.343  1.00 29.60           N  
ATOM   3285  NH2 ARG D  20      -1.140  28.785   1.937  1.00 29.60           N  
ATOM   3286  CZ  ARG D  20      -0.725  28.166   0.842  1.00 29.60           C  
ATOM   3287  N   VAL D  21       1.190  20.684  -1.139  1.00 29.89           N  
ATOM   3288  CA  VAL D  21       0.781  19.671  -2.107  1.00 29.89           C  
ATOM   3289  C   VAL D  21      -0.719  19.783  -2.369  1.00 29.89           C  
ATOM   3290  CB  VAL D  21       1.133  18.247  -1.621  1.00 29.89           C  
ATOM   3291  O   VAL D  21      -1.497  20.059  -1.452  1.00 29.89           O  
ATOM   3292  CG1 VAL D  21       1.055  17.248  -2.774  1.00 29.89           C  
ATOM   3293  CG2 VAL D  21       2.522  18.228  -0.986  1.00 29.89           C  
ATOM   3294  N   MET D  22      -1.114  19.768  -3.627  1.00 30.37           N  
ATOM   3295  CA  MET D  22      -2.526  19.730  -3.994  1.00 30.37           C  
ATOM   3296  C   MET D  22      -2.969  18.305  -4.307  1.00 30.37           C  
ATOM   3297  CB  MET D  22      -2.794  20.637  -5.197  1.00 30.37           C  
ATOM   3298  O   MET D  22      -2.251  17.560  -4.976  1.00 30.37           O  
ATOM   3299  CG  MET D  22      -2.971  22.102  -4.833  1.00 30.37           C  
ATOM   3300  SD  MET D  22      -4.039  22.999  -6.026  1.00 30.37           S  
ATOM   3301  CE  MET D  22      -2.972  22.972  -7.493  1.00 30.37           C  
ATOM   3302  N   ALA D  23      -3.857  17.896  -3.598  1.00 30.38           N  
ATOM   3303  CA  ALA D  23      -4.437  16.585  -3.875  1.00 30.38           C  
ATOM   3304  C   ALA D  23      -5.813  16.719  -4.522  1.00 30.38           C  
ATOM   3305  CB  ALA D  23      -4.535  15.764  -2.591  1.00 30.38           C  
ATOM   3306  O   ALA D  23      -6.544  17.674  -4.249  1.00 30.38           O  
ATOM   3307  N   LYS D  24      -6.106  16.046  -5.586  1.00 30.17           N  
ATOM   3308  CA  LYS D  24      -7.398  16.039  -6.266  1.00 30.17           C  
ATOM   3309  C   LYS D  24      -8.410  15.178  -5.515  1.00 30.17           C  
ATOM   3310  CB  LYS D  24      -7.246  15.536  -7.702  1.00 30.17           C  
ATOM   3311  O   LYS D  24      -8.030  14.296  -4.742  1.00 30.17           O  
ATOM   3312  CG  LYS D  24      -8.522  15.620  -8.526  1.00 30.17           C  
ATOM   3313  CD  LYS D  24      -8.313  15.088  -9.938  1.00 30.17           C  
ATOM   3314  CE  LYS D  24      -9.600  15.133 -10.750  1.00 30.17           C  
ATOM   3315  NZ  LYS D  24      -9.396  14.627 -12.140  1.00 30.17           N  
ATOM   3316  N   VAL D  25      -9.592  15.371  -5.897  1.00 31.38           N  
ATOM   3317  CA  VAL D  25     -10.736  14.595  -5.431  1.00 31.38           C  
ATOM   3318  C   VAL D  25     -10.592  13.141  -5.877  1.00 31.38           C  
ATOM   3319  CB  VAL D  25     -12.068  15.181  -5.948  1.00 31.38           C  
ATOM   3320  O   VAL D  25     -10.224  12.871  -7.023  1.00 31.38           O  
ATOM   3321  CG1 VAL D  25     -13.252  14.354  -5.449  1.00 31.38           C  
ATOM   3322  CG2 VAL D  25     -12.212  16.640  -5.516  1.00 31.38           C  
ATOM   3323  N   GLY D  26     -10.660  12.066  -4.928  1.00 35.25           N  
ATOM   3324  CA  GLY D  26     -10.460  10.631  -5.055  1.00 35.25           C  
ATOM   3325  C   GLY D  26      -9.225  10.134  -4.326  1.00 35.25           C  
ATOM   3326  O   GLY D  26      -8.769  10.762  -3.369  1.00 35.25           O  
ATOM   3327  N   THR D  27      -8.932   8.905  -4.440  1.00 29.99           N  
ATOM   3328  CA  THR D  27      -7.722   8.331  -3.861  1.00 29.99           C  
ATOM   3329  C   THR D  27      -6.486   8.788  -4.629  1.00 29.99           C  
ATOM   3330  CB  THR D  27      -7.784   6.793  -3.850  1.00 29.99           C  
ATOM   3331  O   THR D  27      -6.464   8.749  -5.861  1.00 29.99           O  
ATOM   3332  CG2 THR D  27      -7.160   6.226  -2.578  1.00 29.99           C  
ATOM   3333  OG1 THR D  27      -9.152   6.374  -3.925  1.00 29.99           O  
ATOM   3334  N   SER D  28      -5.726   9.770  -4.111  1.00 30.60           N  
ATOM   3335  CA  SER D  28      -4.453  10.137  -4.721  1.00 30.60           C  
ATOM   3336  C   SER D  28      -3.277   9.696  -3.855  1.00 30.60           C  
ATOM   3337  CB  SER D  28      -4.385  11.647  -4.955  1.00 30.60           C  
ATOM   3338  O   SER D  28      -3.416   9.549  -2.639  1.00 30.60           O  
ATOM   3339  OG  SER D  28      -5.580  12.117  -5.556  1.00 30.60           O  
ATOM   3340  N   TYR D  29      -2.420   9.010  -4.516  1.00 28.93           N  
ATOM   3341  CA  TYR D  29      -1.131   8.766  -3.879  1.00 28.93           C  
ATOM   3342  C   TYR D  29      -0.204   9.964  -4.047  1.00 28.93           C  
ATOM   3343  CB  TYR D  29      -0.472   7.511  -4.461  1.00 28.93           C  
ATOM   3344  O   TYR D  29      -0.122  10.546  -5.131  1.00 28.93           O  
ATOM   3345  CG  TYR D  29      -1.289   6.255  -4.276  1.00 28.93           C  
ATOM   3346  CD1 TYR D  29      -1.142   5.467  -3.138  1.00 28.93           C  
ATOM   3347  CD2 TYR D  29      -2.208   5.854  -5.240  1.00 28.93           C  
ATOM   3348  CE1 TYR D  29      -1.891   4.308  -2.964  1.00 28.93           C  
ATOM   3349  CE2 TYR D  29      -2.963   4.697  -5.076  1.00 28.93           C  
ATOM   3350  OH  TYR D  29      -3.542   2.785  -3.770  1.00 28.93           O  
ATOM   3351  CZ  TYR D  29      -2.798   3.932  -3.937  1.00 28.93           C  
ATOM   3352  N   ILE D  30       0.013  10.634  -2.934  1.00 30.06           N  
ATOM   3353  CA  ILE D  30       0.948  11.751  -3.017  1.00 30.06           C  
ATOM   3354  C   ILE D  30       2.335  11.297  -2.569  1.00 30.06           C  
ATOM   3355  CB  ILE D  30       0.475  12.949  -2.164  1.00 30.06           C  
ATOM   3356  O   ILE D  30       2.479  10.658  -1.523  1.00 30.06           O  
ATOM   3357  CG1 ILE D  30      -0.893  13.443  -2.649  1.00 30.06           C  
ATOM   3358  CG2 ILE D  30       1.509  14.078  -2.198  1.00 30.06           C  
ATOM   3359  CD1 ILE D  30      -1.531  14.488  -1.743  1.00 30.06           C  
ATOM   3360  N   THR D  31       3.200  11.229  -3.546  1.00 29.04           N  
ATOM   3361  CA  THR D  31       4.602  10.988  -3.224  1.00 29.04           C  
ATOM   3362  C   THR D  31       5.324  12.300  -2.934  1.00 29.04           C  
ATOM   3363  CB  THR D  31       5.318  10.246  -4.367  1.00 29.04           C  
ATOM   3364  O   THR D  31       5.198  13.265  -3.691  1.00 29.04           O  
ATOM   3365  CG2 THR D  31       6.699   9.766  -3.932  1.00 29.04           C  
ATOM   3366  OG1 THR D  31       4.533   9.114  -4.761  1.00 29.04           O  
ATOM   3367  N   PHE D  32       5.681  12.449  -1.783  1.00 29.34           N  
ATOM   3368  CA  PHE D  32       6.481  13.613  -1.419  1.00 29.34           C  
ATOM   3369  C   PHE D  32       7.950  13.386  -1.756  1.00 29.34           C  
ATOM   3370  CB  PHE D  32       6.326  13.928   0.072  1.00 29.34           C  
ATOM   3371  O   PHE D  32       8.596  12.508  -1.180  1.00 29.34           O  
ATOM   3372  CG  PHE D  32       4.979  14.491   0.436  1.00 29.34           C  
ATOM   3373  CD1 PHE D  32       4.739  15.858   0.365  1.00 29.34           C  
ATOM   3374  CD2 PHE D  32       3.952  13.653   0.851  1.00 29.34           C  
ATOM   3375  CE1 PHE D  32       3.493  16.382   0.702  1.00 29.34           C  
ATOM   3376  CE2 PHE D  32       2.705  14.169   1.189  1.00 29.34           C  
ATOM   3377  CZ  PHE D  32       2.477  15.534   1.115  1.00 29.34           C  
ATOM   3378  N   PRO D  33       8.307  13.890  -3.013  1.00 27.81           N  
ATOM   3379  CA  PRO D  33       9.747  13.732  -3.228  1.00 27.81           C  
ATOM   3380  C   PRO D  33      10.583  14.582  -2.273  1.00 27.81           C  
ATOM   3381  CB  PRO D  33       9.939  14.190  -4.676  1.00 27.81           C  
ATOM   3382  O   PRO D  33      10.455  15.809  -2.259  1.00 27.81           O  
ATOM   3383  CG  PRO D  33       8.712  14.982  -4.993  1.00 27.81           C  
ATOM   3384  CD  PRO D  33       7.650  14.638  -3.988  1.00 27.81           C  
ATOM   3385  N   CYS D  34      10.460  14.363  -1.150  1.00 27.66           N  
ATOM   3386  CA  CYS D  34      11.304  15.234  -0.339  1.00 27.66           C  
ATOM   3387  C   CYS D  34      12.773  14.847  -0.471  1.00 27.66           C  
ATOM   3388  CB  CYS D  34      10.882  15.174   1.129  1.00 27.66           C  
ATOM   3389  O   CYS D  34      13.153  13.719  -0.153  1.00 27.66           O  
ATOM   3390  SG  CYS D  34       9.147  15.595   1.405  1.00 27.66           S  
ATOM   3391  N   ALA D  35      13.327  15.080  -1.649  1.00 26.37           N  
ATOM   3392  CA  ALA D  35      14.764  14.820  -1.604  1.00 26.37           C  
ATOM   3393  C   ALA D  35      15.503  15.941  -0.880  1.00 26.37           C  
ATOM   3394  CB  ALA D  35      15.317  14.648  -3.017  1.00 26.37           C  
ATOM   3395  O   ALA D  35      15.457  17.098  -1.304  1.00 26.37           O  
ATOM   3396  N   TYR D  36      15.288  16.095   0.330  1.00 26.97           N  
ATOM   3397  CA  TYR D  36      16.097  17.132   0.961  1.00 26.97           C  
ATOM   3398  C   TYR D  36      17.525  16.648   1.186  1.00 26.97           C  
ATOM   3399  CB  TYR D  36      15.475  17.562   2.293  1.00 26.97           C  
ATOM   3400  O   TYR D  36      17.752  15.464   1.445  1.00 26.97           O  
ATOM   3401  CG  TYR D  36      14.247  18.426   2.139  1.00 26.97           C  
ATOM   3402  CD1 TYR D  36      14.355  19.810   2.024  1.00 26.97           C  
ATOM   3403  CD2 TYR D  36      12.977  17.861   2.109  1.00 26.97           C  
ATOM   3404  CE1 TYR D  36      13.226  20.610   1.884  1.00 26.97           C  
ATOM   3405  CE2 TYR D  36      11.841  18.651   1.969  1.00 26.97           C  
ATOM   3406  OH  TYR D  36      10.855  20.810   1.718  1.00 26.97           O  
ATOM   3407  CZ  TYR D  36      11.976  20.023   1.857  1.00 26.97           C  
ATOM   3408  N   ASP D  37      18.318  17.544   0.675  1.00 26.54           N  
ATOM   3409  CA  ASP D  37      19.730  17.367   1.000  1.00 26.54           C  
ATOM   3410  C   ASP D  37      20.006  17.722   2.459  1.00 26.54           C  
ATOM   3411  CB  ASP D  37      20.603  18.219   0.077  1.00 26.54           C  
ATOM   3412  O   ASP D  37      19.576  18.772   2.941  1.00 26.54           O  
ATOM   3413  CG  ASP D  37      20.759  17.621  -1.310  1.00 26.54           C  
ATOM   3414  OD1 ASP D  37      20.519  16.407  -1.482  1.00 26.54           O  
ATOM   3415  OD2 ASP D  37      21.126  18.371  -2.240  1.00 26.54           O  
ATOM   3416  N   ALA D  38      19.909  16.873   3.291  1.00 28.71           N  
ATOM   3417  CA  ALA D  38      20.341  17.197   4.648  1.00 28.71           C  
ATOM   3418  C   ALA D  38      21.822  16.887   4.841  1.00 28.71           C  
ATOM   3419  CB  ALA D  38      19.503  16.431   5.670  1.00 28.71           C  
ATOM   3420  O   ALA D  38      22.329  15.893   4.315  1.00 28.71           O  
ATOM   3421  N   LYS D  39      22.523  17.907   5.121  1.00 27.08           N  
ATOM   3422  CA  LYS D  39      23.915  17.716   5.516  1.00 27.08           C  
ATOM   3423  C   LYS D  39      24.022  17.352   6.994  1.00 27.08           C  
ATOM   3424  CB  LYS D  39      24.733  18.976   5.226  1.00 27.08           C  
ATOM   3425  O   LYS D  39      23.510  18.071   7.855  1.00 27.08           O  
ATOM   3426  CG  LYS D  39      26.202  18.707   4.936  1.00 27.08           C  
ATOM   3427  CD  LYS D  39      26.947  19.990   4.588  1.00 27.08           C  
ATOM   3428  CE  LYS D  39      28.428  19.730   4.352  1.00 27.08           C  
ATOM   3429  NZ  LYS D  39      29.164  20.986   4.014  1.00 27.08           N  
ATOM   3430  N   LEU D  40      24.197  16.083   7.182  1.00 28.41           N  
ATOM   3431  CA  LEU D  40      24.434  15.647   8.553  1.00 28.41           C  
ATOM   3432  C   LEU D  40      25.927  15.601   8.859  1.00 28.41           C  
ATOM   3433  CB  LEU D  40      23.809  14.270   8.793  1.00 28.41           C  
ATOM   3434  O   LEU D  40      26.701  15.005   8.107  1.00 28.41           O  
ATOM   3435  CG  LEU D  40      22.387  14.259   9.356  1.00 28.41           C  
ATOM   3436  CD1 LEU D  40      21.514  13.285   8.571  1.00 28.41           C  
ATOM   3437  CD2 LEU D  40      22.400  13.898  10.837  1.00 28.41           C  
ATOM   3438  N   ILE D  41      26.285  16.474   9.644  1.00 27.91           N  
ATOM   3439  CA  ILE D  41      27.670  16.464  10.103  1.00 27.91           C  
ATOM   3440  C   ILE D  41      27.765  15.733  11.440  1.00 27.91           C  
ATOM   3441  CB  ILE D  41      28.232  17.897  10.235  1.00 27.91           C  
ATOM   3442  O   ILE D  41      27.102  16.110  12.410  1.00 27.91           O  
ATOM   3443  CG1 ILE D  41      28.061  18.661   8.916  1.00 27.91           C  
ATOM   3444  CG2 ILE D  41      29.703  17.863  10.661  1.00 27.91           C  
ATOM   3445  CD1 ILE D  41      28.446  20.131   8.999  1.00 27.91           C  
ATOM   3446  N   SER D  42      27.969  14.430  11.390  1.00 28.54           N  
ATOM   3447  CA  SER D  42      28.073  13.733  12.668  1.00 28.54           C  
ATOM   3448  C   SER D  42      29.521  13.658  13.140  1.00 28.54           C  
ATOM   3449  CB  SER D  42      27.490  12.324  12.560  1.00 28.54           C  
ATOM   3450  O   SER D  42      30.422  13.365  12.351  1.00 28.54           O  
ATOM   3451  OG  SER D  42      28.181  11.426  13.412  1.00 28.54           O  
ATOM   3452  N   PHE D  43      29.861  14.381  14.181  1.00 26.99           N  
ATOM   3453  CA  PHE D  43      31.128  14.154  14.867  1.00 26.99           C  
ATOM   3454  C   PHE D  43      31.105  12.830  15.622  1.00 26.99           C  
ATOM   3455  CB  PHE D  43      31.431  15.303  15.833  1.00 26.99           C  
ATOM   3456  O   PHE D  43      30.036  12.267  15.867  1.00 26.99           O  
ATOM   3457  CG  PHE D  43      31.730  16.609  15.147  1.00 26.99           C  
ATOM   3458  CD1 PHE D  43      33.019  16.911  14.728  1.00 26.99           C  
ATOM   3459  CD2 PHE D  43      30.720  17.536  14.922  1.00 26.99           C  
ATOM   3460  CE1 PHE D  43      33.299  18.119  14.093  1.00 26.99           C  
ATOM   3461  CE2 PHE D  43      30.991  18.745  14.288  1.00 26.99           C  
ATOM   3462  CZ  PHE D  43      32.281  19.035  13.875  1.00 26.99           C  
ATOM   3463  N   ASN D  44      32.279  12.197  15.993  1.00 27.28           N  
ATOM   3464  CA  ASN D  44      32.503  11.066  16.887  1.00 27.28           C  
ATOM   3465  C   ASN D  44      31.479  11.032  18.017  1.00 27.28           C  
ATOM   3466  CB  ASN D  44      33.923  11.105  17.457  1.00 27.28           C  
ATOM   3467  O   ASN D  44      31.266  12.038  18.698  1.00 27.28           O  
ATOM   3468  CG  ASN D  44      34.907  10.304  16.629  1.00 27.28           C  
ATOM   3469  ND2 ASN D  44      36.195  10.490  16.894  1.00 27.28           N  
ATOM   3470  OD1 ASN D  44      34.514   9.524  15.757  1.00 27.28           O  
ATOM   3471  N   GLY D  45      30.308  10.181  17.816  1.00 30.74           N  
ATOM   3472  CA  GLY D  45      29.211   9.812  18.696  1.00 30.74           C  
ATOM   3473  C   GLY D  45      27.899   9.611  17.963  1.00 30.74           C  
ATOM   3474  O   GLY D  45      27.846   9.713  16.735  1.00 30.74           O  
ATOM   3475  N   THR D  46      26.975   8.900  18.506  1.00 31.42           N  
ATOM   3476  CA  THR D  46      25.639   8.580  18.016  1.00 31.42           C  
ATOM   3477  C   THR D  46      24.770   9.833  17.957  1.00 31.42           C  
ATOM   3478  CB  THR D  46      24.958   7.520  18.901  1.00 31.42           C  
ATOM   3479  O   THR D  46      24.757  10.631  18.897  1.00 31.42           O  
ATOM   3480  CG2 THR D  46      24.569   6.291  18.087  1.00 31.42           C  
ATOM   3481  OG1 THR D  46      25.859   7.125  19.943  1.00 31.42           O  
ATOM   3482  N   VAL D  47      24.584  10.389  16.789  1.00 31.08           N  
ATOM   3483  CA  VAL D  47      23.633  11.492  16.708  1.00 31.08           C  
ATOM   3484  C   VAL D  47      22.230  10.947  16.446  1.00 31.08           C  
ATOM   3485  CB  VAL D  47      24.026  12.502  15.607  1.00 31.08           C  
ATOM   3486  O   VAL D  47      22.044  10.083  15.586  1.00 31.08           O  
ATOM   3487  CG1 VAL D  47      23.264  13.814  15.780  1.00 31.08           C  
ATOM   3488  CG2 VAL D  47      25.533  12.750  15.625  1.00 31.08           C  
ATOM   3489  N   GLN D  48      21.349  11.125  17.348  1.00 33.54           N  
ATOM   3490  CA  GLN D  48      19.940  10.783  17.178  1.00 33.54           C  
ATOM   3491  C   GLN D  48      19.101  12.027  16.904  1.00 33.54           C  
ATOM   3492  CB  GLN D  48      19.411  10.054  18.414  1.00 33.54           C  
ATOM   3493  O   GLN D  48      19.334  13.083  17.497  1.00 33.54           O  
ATOM   3494  CG  GLN D  48      19.798   8.583  18.473  1.00 33.54           C  
ATOM   3495  CD  GLN D  48      19.242   7.879  19.697  1.00 33.54           C  
ATOM   3496  NE2 GLN D  48      19.502   6.580  19.803  1.00 33.54           N  
ATOM   3497  OE1 GLN D  48      18.585   8.497  20.540  1.00 33.54           O  
ATOM   3498  N   GLY D  49      18.571  12.150  15.703  1.00 35.98           N  
ATOM   3499  CA  GLY D  49      17.635  13.242  15.489  1.00 35.98           C  
ATOM   3500  C   GLY D  49      16.272  12.775  15.013  1.00 35.98           C  
ATOM   3501  O   GLY D  49      16.108  11.616  14.626  1.00 35.98           O  
ATOM   3502  N   ASN D  50      15.303  13.487  15.386  1.00 35.77           N  
ATOM   3503  CA  ASN D  50      13.937  13.225  14.947  1.00 35.77           C  
ATOM   3504  C   ASN D  50      13.540  14.127  13.782  1.00 35.77           C  
ATOM   3505  CB  ASN D  50      12.956  13.396  16.109  1.00 35.77           C  
ATOM   3506  O   ASN D  50      13.951  15.288  13.722  1.00 35.77           O  
ATOM   3507  CG  ASN D  50      13.228  12.434  17.249  1.00 35.77           C  
ATOM   3508  ND2 ASN D  50      12.922  12.859  18.469  1.00 35.77           N  
ATOM   3509  OD1 ASN D  50      13.709  11.319  17.034  1.00 35.77           O  
ATOM   3510  N   ILE D  51      13.005  13.474  12.781  1.00 36.94           N  
ATOM   3511  CA  ILE D  51      12.341  14.231  11.725  1.00 36.94           C  
ATOM   3512  C   ILE D  51      10.835  14.256  11.977  1.00 36.94           C  
ATOM   3513  CB  ILE D  51      12.641  13.638  10.330  1.00 36.94           C  
ATOM   3514  O   ILE D  51      10.216  13.209  12.181  1.00 36.94           O  
ATOM   3515  CG1 ILE D  51      14.154  13.596  10.082  1.00 36.94           C  
ATOM   3516  CG2 ILE D  51      11.929  14.441   9.237  1.00 36.94           C  
ATOM   3517  CD1 ILE D  51      14.556  12.816   8.838  1.00 36.94           C  
ATOM   3518  N   THR D  52      10.371  15.444  12.172  1.00 39.09           N  
ATOM   3519  CA  THR D  52       8.930  15.603  12.335  1.00 39.09           C  
ATOM   3520  C   THR D  52       8.303  16.180  11.069  1.00 39.09           C  
ATOM   3521  CB  THR D  52       8.601  16.513  13.534  1.00 39.09           C  
ATOM   3522  O   THR D  52       8.791  17.172  10.525  1.00 39.09           O  
ATOM   3523  CG2 THR D  52       7.105  16.515  13.828  1.00 39.09           C  
ATOM   3524  OG1 THR D  52       9.304  16.041  14.691  1.00 39.09           O  
ATOM   3525  N   ILE D  53       7.355  15.407  10.610  1.00 37.12           N  
ATOM   3526  CA  ILE D  53       6.575  15.890   9.475  1.00 37.12           C  
ATOM   3527  C   ILE D  53       5.202  16.358   9.954  1.00 37.12           C  
ATOM   3528  CB  ILE D  53       6.421  14.801   8.390  1.00 37.12           C  
ATOM   3529  O   ILE D  53       4.485  15.612  10.625  1.00 37.12           O  
ATOM   3530  CG1 ILE D  53       7.798  14.316   7.921  1.00 37.12           C  
ATOM   3531  CG2 ILE D  53       5.594  15.324   7.213  1.00 37.12           C  
ATOM   3532  CD1 ILE D  53       7.746  13.120   6.980  1.00 37.12           C  
ATOM   3533  N   LYS D  54       5.053  17.562   9.767  1.00 37.28           N  
ATOM   3534  CA  LYS D  54       3.735  18.121  10.052  1.00 37.28           C  
ATOM   3535  C   LYS D  54       2.937  18.330   8.768  1.00 37.28           C  
ATOM   3536  CB  LYS D  54       3.865  19.442  10.810  1.00 37.28           C  
ATOM   3537  O   LYS D  54       3.431  18.939   7.817  1.00 37.28           O  
ATOM   3538  CG  LYS D  54       4.264  19.282  12.270  1.00 37.28           C  
ATOM   3539  CD  LYS D  54       4.327  20.627  12.983  1.00 37.28           C  
ATOM   3540  CE  LYS D  54       4.804  20.476  14.421  1.00 37.28           C  
ATOM   3541  NZ  LYS D  54       4.888  21.794  15.118  1.00 37.28           N  
ATOM   3542  N   VAL D  55       1.886  17.653   8.780  1.00 37.50           N  
ATOM   3543  CA  VAL D  55       1.000  17.785   7.628  1.00 37.50           C  
ATOM   3544  C   VAL D  55      -0.155  18.724   7.968  1.00 37.50           C  
ATOM   3545  CB  VAL D  55       0.454  16.413   7.172  1.00 37.50           C  
ATOM   3546  O   VAL D  55      -0.810  18.565   9.001  1.00 37.50           O  
ATOM   3547  CG1 VAL D  55      -0.418  16.565   5.927  1.00 37.50           C  
ATOM   3548  CG2 VAL D  55       1.604  15.443   6.908  1.00 37.50           C  
ATOM   3549  N   ARG D  56      -0.177  19.877   7.205  1.00 42.92           N  
ATOM   3550  CA  ARG D  56      -1.275  20.826   7.355  1.00 42.92           C  
ATOM   3551  C   ARG D  56      -2.198  20.794   6.142  1.00 42.92           C  
ATOM   3552  CB  ARG D  56      -0.736  22.243   7.566  1.00 42.92           C  
ATOM   3553  O   ARG D  56      -1.740  20.611   5.012  1.00 42.92           O  
ATOM   3554  CG  ARG D  56      -0.060  22.451   8.912  1.00 42.92           C  
ATOM   3555  CD  ARG D  56       0.416  23.887   9.087  1.00 42.92           C  
ATOM   3556  NE  ARG D  56       1.263  24.033  10.268  1.00 42.92           N  
ATOM   3557  NH1 ARG D  56       1.722  26.269   9.916  1.00 42.92           N  
ATOM   3558  NH2 ARG D  56       2.613  25.183  11.727  1.00 42.92           N  
ATOM   3559  CZ  ARG D  56       1.864  25.161  10.634  1.00 42.92           C  
ATOM   3560  N   SER D  57      -3.460  20.787   6.521  1.00 38.69           N  
ATOM   3561  CA  SER D  57      -4.444  20.909   5.451  1.00 38.69           C  
ATOM   3562  C   SER D  57      -5.216  22.220   5.557  1.00 38.69           C  
ATOM   3563  CB  SER D  57      -5.417  19.730   5.480  1.00 38.69           C  
ATOM   3564  O   SER D  57      -5.464  22.713   6.659  1.00 38.69           O  
ATOM   3565  OG  SER D  57      -6.704  20.151   5.901  1.00 38.69           O  
ATOM   3566  N   ARG D  58      -5.176  23.030   4.496  1.00 41.24           N  
ATOM   3567  CA  ARG D  58      -5.987  24.242   4.454  1.00 41.24           C  
ATOM   3568  C   ARG D  58      -7.162  24.082   3.495  1.00 41.24           C  
ATOM   3569  CB  ARG D  58      -5.136  25.446   4.044  1.00 41.24           C  
ATOM   3570  O   ARG D  58      -7.030  23.454   2.443  1.00 41.24           O  
ATOM   3571  CG  ARG D  58      -4.198  25.937   5.135  1.00 41.24           C  
ATOM   3572  CD  ARG D  58      -3.428  27.177   4.700  1.00 41.24           C  
ATOM   3573  NE  ARG D  58      -2.343  27.489   5.625  1.00 41.24           N  
ATOM   3574  NH1 ARG D  58      -2.383  29.765   5.230  1.00 41.24           N  
ATOM   3575  NH2 ARG D  58      -0.880  28.882   6.718  1.00 41.24           N  
ATOM   3576  CZ  ARG D  58      -1.871  28.711   5.856  1.00 41.24           C  
ATOM   3577  N   ASP D  59      -8.320  24.540   4.136  1.00 40.97           N  
ATOM   3578  CA  ASP D  59      -9.424  24.605   3.184  1.00 40.97           C  
ATOM   3579  C   ASP D  59      -9.273  25.803   2.249  1.00 40.97           C  
ATOM   3580  CB  ASP D  59     -10.763  24.678   3.920  1.00 40.97           C  
ATOM   3581  O   ASP D  59      -8.338  26.594   2.391  1.00 40.97           O  
ATOM   3582  CG  ASP D  59     -11.062  26.061   4.473  1.00 40.97           C  
ATOM   3583  OD1 ASP D  59     -10.302  27.010   4.185  1.00 40.97           O  
ATOM   3584  OD2 ASP D  59     -12.064  26.201   5.207  1.00 40.97           O  
ATOM   3585  N   ILE D  60     -10.055  25.871   1.174  1.00 42.44           N  
ATOM   3586  CA  ILE D  60      -9.992  26.922   0.165  1.00 42.44           C  
ATOM   3587  C   ILE D  60     -10.001  28.290   0.844  1.00 42.44           C  
ATOM   3588  CB  ILE D  60     -11.163  26.814  -0.838  1.00 42.44           C  
ATOM   3589  O   ILE D  60      -9.505  29.270   0.284  1.00 42.44           O  
ATOM   3590  CG1 ILE D  60     -10.880  27.662  -2.083  1.00 42.44           C  
ATOM   3591  CG2 ILE D  60     -12.480  27.232  -0.178  1.00 42.44           C  
ATOM   3592  CD1 ILE D  60     -11.696  27.261  -3.304  1.00 42.44           C  
ATOM   3593  N   SER D  61     -10.628  28.390   1.923  1.00 43.38           N  
ATOM   3594  CA  SER D  61     -10.755  29.680   2.592  1.00 43.38           C  
ATOM   3595  C   SER D  61      -9.507  30.007   3.405  1.00 43.38           C  
ATOM   3596  CB  SER D  61     -11.984  29.693   3.502  1.00 43.38           C  
ATOM   3597  O   SER D  61      -9.381  31.109   3.944  1.00 43.38           O  
ATOM   3598  OG  SER D  61     -11.946  28.610   4.415  1.00 43.38           O  
ATOM   3599  N   GLY D  62      -8.548  29.219   3.371  1.00 42.76           N  
ATOM   3600  CA  GLY D  62      -7.293  29.476   4.059  1.00 42.76           C  
ATOM   3601  C   GLY D  62      -7.339  29.124   5.534  1.00 42.76           C  
ATOM   3602  O   GLY D  62      -6.417  29.451   6.285  1.00 42.76           O  
ATOM   3603  N   ILE D  63      -8.444  28.500   6.040  1.00 37.75           N  
ATOM   3604  CA  ILE D  63      -8.574  28.145   7.449  1.00 37.75           C  
ATOM   3605  C   ILE D  63      -7.794  26.863   7.731  1.00 37.75           C  
ATOM   3606  CB  ILE D  63     -10.054  27.973   7.855  1.00 37.75           C  
ATOM   3607  O   ILE D  63      -8.003  25.843   7.069  1.00 37.75           O  
ATOM   3608  CG1 ILE D  63     -10.849  29.243   7.529  1.00 37.75           C  
ATOM   3609  CG2 ILE D  63     -10.170  27.620   9.340  1.00 37.75           C  
ATOM   3610  CD1 ILE D  63     -12.310  29.185   7.953  1.00 37.75           C  
ATOM   3611  N   PRO D  64      -6.770  27.072   8.528  1.00 38.62           N  
ATOM   3612  CA  PRO D  64      -5.969  25.896   8.876  1.00 38.62           C  
ATOM   3613  C   PRO D  64      -6.802  24.777   9.497  1.00 38.62           C  
ATOM   3614  CB  PRO D  64      -4.955  26.446   9.884  1.00 38.62           C  
ATOM   3615  O   PRO D  64      -7.694  25.043  10.306  1.00 38.62           O  
ATOM   3616  CG  PRO D  64      -5.242  27.911   9.953  1.00 38.62           C  
ATOM   3617  CD  PRO D  64      -6.501  28.188   9.182  1.00 38.62           C  
ATOM   3618  N   LEU D  65      -6.988  23.553   8.944  1.00 34.18           N  
ATOM   3619  CA  LEU D  65      -7.625  22.402   9.574  1.00 34.18           C  
ATOM   3620  C   LEU D  65      -6.690  21.752  10.589  1.00 34.18           C  
ATOM   3621  CB  LEU D  65      -8.045  21.376   8.518  1.00 34.18           C  
ATOM   3622  O   LEU D  65      -5.498  22.065  10.631  1.00 34.18           O  
ATOM   3623  CG  LEU D  65      -9.188  21.788   7.589  1.00 34.18           C  
ATOM   3624  CD1 LEU D  65      -9.230  20.879   6.366  1.00 34.18           C  
ATOM   3625  CD2 LEU D  65     -10.519  21.756   8.333  1.00 34.18           C  
ATOM   3626  N   ASP D  66      -7.097  20.556  11.288  1.00 35.98           N  
ATOM   3627  CA  ASP D  66      -6.440  19.834  12.373  1.00 35.98           C  
ATOM   3628  C   ASP D  66      -5.029  19.409  11.975  1.00 35.98           C  
ATOM   3629  CB  ASP D  66      -7.263  18.610  12.780  1.00 35.98           C  
ATOM   3630  O   ASP D  66      -4.795  19.007  10.833  1.00 35.98           O  
ATOM   3631  CG  ASP D  66      -8.375  18.941  13.759  1.00 35.98           C  
ATOM   3632  OD1 ASP D  66      -8.372  20.052  14.332  1.00 35.98           O  
ATOM   3633  OD2 ASP D  66      -9.261  18.082  13.962  1.00 35.98           O  
ATOM   3634  N   GLN D  67      -4.091  19.861  12.677  1.00 34.37           N  
ATOM   3635  CA  GLN D  67      -2.659  19.582  12.686  1.00 34.37           C  
ATOM   3636  C   GLN D  67      -2.378  18.164  13.175  1.00 34.37           C  
ATOM   3637  CB  GLN D  67      -1.919  20.595  13.561  1.00 34.37           C  
ATOM   3638  O   GLN D  67      -2.969  17.711  14.157  1.00 34.37           O  
ATOM   3639  CG  GLN D  67      -1.589  21.899  12.848  1.00 34.37           C  
ATOM   3640  CD  GLN D  67      -0.771  22.846  13.705  1.00 34.37           C  
ATOM   3641  NE2 GLN D  67      -0.236  23.894  13.086  1.00 34.37           N  
ATOM   3642  OE1 GLN D  67      -0.621  22.639  14.913  1.00 34.37           O  
ATOM   3643  N   GLN D  68      -2.200  17.237  12.321  1.00 33.08           N  
ATOM   3644  CA  GLN D  68      -1.611  16.037  12.906  1.00 33.08           C  
ATOM   3645  C   GLN D  68      -0.088  16.124  12.923  1.00 33.08           C  
ATOM   3646  CB  GLN D  68      -2.058  14.791  12.140  1.00 33.08           C  
ATOM   3647  O   GLN D  68       0.524  16.570  11.950  1.00 33.08           O  
ATOM   3648  CG  GLN D  68      -2.838  13.795  12.988  1.00 33.08           C  
ATOM   3649  CD  GLN D  68      -2.865  12.404  12.382  1.00 33.08           C  
ATOM   3650  NE2 GLN D  68      -3.324  11.428  13.158  1.00 33.08           N  
ATOM   3651  OE1 GLN D  68      -2.477  12.208  11.226  1.00 33.08           O  
ATOM   3652  N   THR D  69       0.378  16.061  14.149  1.00 31.59           N  
ATOM   3653  CA  THR D  69       1.818  15.921  14.332  1.00 31.59           C  
ATOM   3654  C   THR D  69       2.223  14.449  14.327  1.00 31.59           C  
ATOM   3655  CB  THR D  69       2.281  16.579  15.645  1.00 31.59           C  
ATOM   3656  O   THR D  69       1.613  13.630  15.018  1.00 31.59           O  
ATOM   3657  CG2 THR D  69       3.803  16.650  15.717  1.00 31.59           C  
ATOM   3658  OG1 THR D  69       1.747  17.907  15.721  1.00 31.59           O  
ATOM   3659  N   THR D  70       2.654  14.047  13.202  1.00 32.41           N  
ATOM   3660  CA  THR D  70       3.283  12.734  13.290  1.00 32.41           C  
ATOM   3661  C   THR D  70       4.759  12.864  13.654  1.00 32.41           C  
ATOM   3662  CB  THR D  70       3.143  11.957  11.968  1.00 32.41           C  
ATOM   3663  O   THR D  70       5.435  13.791  13.202  1.00 32.41           O  
ATOM   3664  CG2 THR D  70       2.043  10.905  12.061  1.00 32.41           C  
ATOM   3665  OG1 THR D  70       2.825  12.874  10.914  1.00 32.41           O  
ATOM   3666  N   ASN D  71       5.121  12.245  14.698  1.00 31.62           N  
ATOM   3667  CA  ASN D  71       6.495  12.283  15.188  1.00 31.62           C  
ATOM   3668  C   ASN D  71       7.262  11.020  14.806  1.00 31.62           C  
ATOM   3669  CB  ASN D  71       6.518  12.480  16.705  1.00 31.62           C  
ATOM   3670  O   ASN D  71       7.424  10.115  15.626  1.00 31.62           O  
ATOM   3671  CG  ASN D  71       6.435  13.940  17.106  1.00 31.62           C  
ATOM   3672  ND2 ASN D  71       5.970  14.195  18.323  1.00 31.62           N  
ATOM   3673  OD1 ASN D  71       6.785  14.831  16.327  1.00 31.62           O  
ATOM   3674  N   PRO D  72       7.487  10.985  13.500  1.00 31.14           N  
ATOM   3675  CA  PRO D  72       8.287   9.768  13.339  1.00 31.14           C  
ATOM   3676  C   PRO D  72       9.656   9.870  14.007  1.00 31.14           C  
ATOM   3677  CB  PRO D  72       8.428   9.638  11.820  1.00 31.14           C  
ATOM   3678  O   PRO D  72      10.237  10.957  14.070  1.00 31.14           O  
ATOM   3679  CG  PRO D  72       8.153  11.009  11.292  1.00 31.14           C  
ATOM   3680  CD  PRO D  72       7.349  11.762  12.313  1.00 31.14           C  
ATOM   3681  N   THR D  73       9.963   9.011  14.820  1.00 30.35           N  
ATOM   3682  CA  THR D  73      11.307   8.908  15.376  1.00 30.35           C  
ATOM   3683  C   THR D  73      12.229   8.146  14.428  1.00 30.35           C  
ATOM   3684  CB  THR D  73      11.291   8.212  16.750  1.00 30.35           C  
ATOM   3685  O   THR D  73      11.896   7.047  13.981  1.00 30.35           O  
ATOM   3686  CG2 THR D  73      12.641   8.342  17.448  1.00 30.35           C  
ATOM   3687  OG1 THR D  73      10.281   8.812  17.571  1.00 30.35           O  
ATOM   3688  N   PHE D  74      13.031   9.010  13.839  1.00 29.07           N  
ATOM   3689  CA  PHE D  74      14.050   8.320  13.056  1.00 29.07           C  
ATOM   3690  C   PHE D  74      15.313   8.105  13.881  1.00 29.07           C  
ATOM   3691  CB  PHE D  74      14.380   9.111  11.786  1.00 29.07           C  
ATOM   3692  O   PHE D  74      15.729   8.991  14.631  1.00 29.07           O  
ATOM   3693  CG  PHE D  74      13.199   9.319  10.876  1.00 29.07           C  
ATOM   3694  CD1 PHE D  74      12.871   8.372   9.914  1.00 29.07           C  
ATOM   3695  CD2 PHE D  74      12.418  10.462  10.984  1.00 29.07           C  
ATOM   3696  CE1 PHE D  74      11.778   8.562   9.070  1.00 29.07           C  
ATOM   3697  CE2 PHE D  74      11.325  10.658  10.145  1.00 29.07           C  
ATOM   3698  CZ  PHE D  74      11.007   9.708   9.188  1.00 29.07           C  
ATOM   3699  N   THR D  75      15.689   6.923  13.963  1.00 28.03           N  
ATOM   3700  CA  THR D  75      16.986   6.609  14.552  1.00 28.03           C  
ATOM   3701  C   THR D  75      18.053   6.474  13.469  1.00 28.03           C  
ATOM   3702  CB  THR D  75      16.924   5.312  15.380  1.00 28.03           C  
ATOM   3703  O   THR D  75      17.877   5.723  12.507  1.00 28.03           O  
ATOM   3704  CG2 THR D  75      18.235   5.071  16.122  1.00 28.03           C  
ATOM   3705  OG1 THR D  75      15.860   5.412  16.334  1.00 28.03           O  
ATOM   3706  N   PHE D  76      18.802   7.517  13.525  1.00 28.58           N  
ATOM   3707  CA  PHE D  76      19.920   7.402  12.596  1.00 28.58           C  
ATOM   3708  C   PHE D  76      21.113   6.731  13.265  1.00 28.58           C  
ATOM   3709  CB  PHE D  76      20.322   8.781  12.064  1.00 28.58           C  
ATOM   3710  O   PHE D  76      21.436   7.032  14.416  1.00 28.58           O  
ATOM   3711  CG  PHE D  76      19.178   9.564  11.479  1.00 28.58           C  
ATOM   3712  CD1 PHE D  76      18.836   9.425  10.139  1.00 28.58           C  
ATOM   3713  CD2 PHE D  76      18.444  10.439  12.269  1.00 28.58           C  
ATOM   3714  CE1 PHE D  76      17.777  10.149   9.595  1.00 28.58           C  
ATOM   3715  CE2 PHE D  76      17.385  11.165  11.733  1.00 28.58           C  
ATOM   3716  CZ  PHE D  76      17.054  11.019  10.395  1.00 28.58           C  
ATOM   3717  N   TRP D  77      21.411   5.594  12.780  1.00 26.52           N  
ATOM   3718  CA  TRP D  77      22.584   4.948  13.360  1.00 26.52           C  
ATOM   3719  C   TRP D  77      23.851   5.350  12.614  1.00 26.52           C  
ATOM   3720  CB  TRP D  77      22.425   3.425  13.337  1.00 26.52           C  
ATOM   3721  O   TRP D  77      23.850   5.453  11.385  1.00 26.52           O  
ATOM   3722  CG  TRP D  77      21.217   2.928  14.074  1.00 26.52           C  
ATOM   3723  CD1 TRP D  77      19.938   2.844  13.599  1.00 26.52           C  
ATOM   3724  CD2 TRP D  77      21.177   2.449  15.422  1.00 26.52           C  
ATOM   3725  CE2 TRP D  77      19.839   2.091  15.698  1.00 26.52           C  
ATOM   3726  CE3 TRP D  77      22.143   2.287  16.424  1.00 26.52           C  
ATOM   3727  NE1 TRP D  77      19.104   2.342  14.570  1.00 26.52           N  
ATOM   3728  CH2 TRP D  77      20.408   1.432  17.899  1.00 26.52           C  
ATOM   3729  CZ2 TRP D  77      19.443   1.580  16.936  1.00 26.52           C  
ATOM   3730  CZ3 TRP D  77      21.747   1.779  17.656  1.00 26.52           C  
ATOM   3731  N   LEU D  78      24.688   5.916  13.405  1.00 26.44           N  
ATOM   3732  CA  LEU D  78      26.005   6.175  12.835  1.00 26.44           C  
ATOM   3733  C   LEU D  78      26.818   4.888  12.737  1.00 26.44           C  
ATOM   3734  CB  LEU D  78      26.761   7.206  13.677  1.00 26.44           C  
ATOM   3735  O   LEU D  78      26.893   4.122  13.701  1.00 26.44           O  
ATOM   3736  CG  LEU D  78      26.352   8.668  13.486  1.00 26.44           C  
ATOM   3737  CD1 LEU D  78      26.468   9.427  14.804  1.00 26.44           C  
ATOM   3738  CD2 LEU D  78      27.204   9.326  12.407  1.00 26.44           C  
ATOM   3739  N   CYS D  79      27.049   4.389  11.659  1.00 27.11           N  
ATOM   3740  CA  CYS D  79      27.719   3.109  11.462  1.00 27.11           C  
ATOM   3741  C   CYS D  79      29.233   3.274  11.502  1.00 27.11           C  
ATOM   3742  CB  CYS D  79      27.300   2.484  10.132  1.00 27.11           C  
ATOM   3743  O   CYS D  79      29.769   4.258  10.989  1.00 27.11           O  
ATOM   3744  SG  CYS D  79      25.528   2.155  10.008  1.00 27.11           S  
ATOM   3745  N   ARG D  80      29.835   2.755  12.570  1.00 26.20           N  
ATOM   3746  CA  ARG D  80      31.283   2.783  12.748  1.00 26.20           C  
ATOM   3747  C   ARG D  80      31.964   1.749  11.857  1.00 26.20           C  
ATOM   3748  CB  ARG D  80      31.649   2.536  14.213  1.00 26.20           C  
ATOM   3749  O   ARG D  80      31.432   0.658  11.645  1.00 26.20           O  
ATOM   3750  CG  ARG D  80      33.146   2.517  14.479  1.00 26.20           C  
ATOM   3751  CD  ARG D  80      33.455   2.252  15.946  1.00 26.20           C  
ATOM   3752  NE  ARG D  80      34.886   2.350  16.221  1.00 26.20           N  
ATOM   3753  NH1 ARG D  80      34.731   1.573  18.392  1.00 26.20           N  
ATOM   3754  NH2 ARG D  80      36.770   2.153  17.520  1.00 26.20           N  
ATOM   3755  CZ  ARG D  80      35.459   2.025  17.377  1.00 26.20           C  
ATOM   3756  N   ASP D  81      32.910   2.164  11.059  1.00 27.70           N  
ATOM   3757  CA  ASP D  81      33.782   1.253  10.323  1.00 27.70           C  
ATOM   3758  C   ASP D  81      34.652   0.436  11.277  1.00 27.70           C  
ATOM   3759  CB  ASP D  81      34.663   2.028   9.341  1.00 27.70           C  
ATOM   3760  O   ASP D  81      35.518   0.986  11.960  1.00 27.70           O  
ATOM   3761  CG  ASP D  81      35.471   1.124   8.428  1.00 27.70           C  
ATOM   3762  OD1 ASP D  81      35.538  -0.098   8.683  1.00 27.70           O  
ATOM   3763  OD2 ASP D  81      36.050   1.638   7.447  1.00 27.70           O  
ATOM   3764  N   THR D  82      34.367  -0.737  11.719  1.00 26.30           N  
ATOM   3765  CA  THR D  82      35.110  -1.499  12.717  1.00 26.30           C  
ATOM   3766  C   THR D  82      36.476  -1.910  12.176  1.00 26.30           C  
ATOM   3767  CB  THR D  82      34.331  -2.753  13.156  1.00 26.30           C  
ATOM   3768  O   THR D  82      37.332  -2.380  12.929  1.00 26.30           O  
ATOM   3769  CG2 THR D  82      33.055  -2.374  13.902  1.00 26.30           C  
ATOM   3770  OG1 THR D  82      33.983  -3.522  11.999  1.00 26.30           O  
ATOM   3771  N   THR D  83      36.604  -2.264  10.916  1.00 27.88           N  
ATOM   3772  CA  THR D  83      37.871  -2.858  10.503  1.00 27.88           C  
ATOM   3773  C   THR D  83      38.991  -1.823  10.538  1.00 27.88           C  
ATOM   3774  CB  THR D  83      37.770  -3.462   9.090  1.00 27.88           C  
ATOM   3775  O   THR D  83      40.172  -2.178  10.537  1.00 27.88           O  
ATOM   3776  CG2 THR D  83      37.144  -4.852   9.130  1.00 27.88           C  
ATOM   3777  OG1 THR D  83      36.962  -2.610   8.269  1.00 27.88           O  
ATOM   3778  N   ASN D  84      38.980  -0.674   9.861  1.00 27.74           N  
ATOM   3779  CA  ASN D  84      39.946   0.416   9.951  1.00 27.74           C  
ATOM   3780  C   ASN D  84      39.594   1.386  11.075  1.00 27.74           C  
ATOM   3781  CB  ASN D  84      40.041   1.160   8.617  1.00 27.74           C  
ATOM   3782  O   ASN D  84      38.563   2.059  11.019  1.00 27.74           O  
ATOM   3783  CG  ASN D  84      41.323   1.959   8.484  1.00 27.74           C  
ATOM   3784  ND2 ASN D  84      41.623   2.401   7.269  1.00 27.74           N  
ATOM   3785  OD1 ASN D  84      42.038   2.175   9.466  1.00 27.74           O  
ATOM   3786  N   SER D  85      40.178   1.258  12.317  1.00 30.97           N  
ATOM   3787  CA  SER D  85      39.936   1.978  13.563  1.00 30.97           C  
ATOM   3788  C   SER D  85      39.736   3.468  13.310  1.00 30.97           C  
ATOM   3789  CB  SER D  85      41.095   1.769  14.538  1.00 30.97           C  
ATOM   3790  O   SER D  85      39.189   4.179  14.156  1.00 30.97           O  
ATOM   3791  OG  SER D  85      42.328   2.128  13.937  1.00 30.97           O  
ATOM   3792  N   SER D  86      40.596   4.142  12.534  1.00 28.02           N  
ATOM   3793  CA  SER D  86      40.534   5.576  12.270  1.00 28.02           C  
ATOM   3794  C   SER D  86      39.312   5.932  11.431  1.00 28.02           C  
ATOM   3795  CB  SER D  86      41.805   6.045  11.559  1.00 28.02           C  
ATOM   3796  O   SER D  86      38.960   7.106  11.304  1.00 28.02           O  
ATOM   3797  OG  SER D  86      42.202   5.111  10.571  1.00 28.02           O  
ATOM   3798  N   LEU D  87      39.068   5.281  10.392  1.00 25.15           N  
ATOM   3799  CA  LEU D  87      38.021   5.510   9.403  1.00 25.15           C  
ATOM   3800  C   LEU D  87      36.673   5.008   9.911  1.00 25.15           C  
ATOM   3801  CB  LEU D  87      38.371   4.819   8.082  1.00 25.15           C  
ATOM   3802  O   LEU D  87      36.561   3.865  10.360  1.00 25.15           O  
ATOM   3803  CG  LEU D  87      39.401   5.525   7.200  1.00 25.15           C  
ATOM   3804  CD1 LEU D  87      39.981   4.551   6.179  1.00 25.15           C  
ATOM   3805  CD2 LEU D  87      38.774   6.727   6.503  1.00 25.15           C  
ATOM   3806  N   LYS D  88      36.023   5.860  10.620  1.00 25.89           N  
ATOM   3807  CA  LYS D  88      34.680   5.565  11.112  1.00 25.89           C  
ATOM   3808  C   LYS D  88      33.784   5.051   9.989  1.00 25.89           C  
ATOM   3809  CB  LYS D  88      34.058   6.806  11.753  1.00 25.89           C  
ATOM   3810  O   LYS D  88      33.595   5.731   8.979  1.00 25.89           O  
ATOM   3811  CG  LYS D  88      34.749   7.254  13.033  1.00 25.89           C  
ATOM   3812  CD  LYS D  88      33.833   8.120  13.889  1.00 25.89           C  
ATOM   3813  CE  LYS D  88      34.530   8.584  15.161  1.00 25.89           C  
ATOM   3814  NZ  LYS D  88      33.610   9.363  16.043  1.00 25.89           N  
ATOM   3815  N   ASN D  89      33.968   3.888   9.415  1.00 24.34           N  
ATOM   3816  CA  ASN D  89      33.171   3.225   8.388  1.00 24.34           C  
ATOM   3817  C   ASN D  89      31.708   3.107   8.803  1.00 24.34           C  
ATOM   3818  CB  ASN D  89      33.746   1.843   8.070  1.00 24.34           C  
ATOM   3819  O   ASN D  89      31.404   2.610   9.889  1.00 24.34           O  
ATOM   3820  CG  ASN D  89      34.078   1.672   6.601  1.00 24.34           C  
ATOM   3821  ND2 ASN D  89      34.830   0.626   6.280  1.00 24.34           N  
ATOM   3822  OD1 ASN D  89      33.662   2.474   5.760  1.00 24.34           O  
ATOM   3823  N   PHE D  90      30.928   3.974   8.213  1.00 25.67           N  
ATOM   3824  CA  PHE D  90      29.495   4.043   8.473  1.00 25.67           C  
ATOM   3825  C   PHE D  90      28.781   2.826   7.899  1.00 25.67           C  
ATOM   3826  CB  PHE D  90      28.901   5.327   7.885  1.00 25.67           C  
ATOM   3827  O   PHE D  90      28.812   2.595   6.688  1.00 25.67           O  
ATOM   3828  CG  PHE D  90      29.259   6.569   8.654  1.00 25.67           C  
ATOM   3829  CD1 PHE D  90      28.507   6.964   9.753  1.00 25.67           C  
ATOM   3830  CD2 PHE D  90      30.349   7.343   8.277  1.00 25.67           C  
ATOM   3831  CE1 PHE D  90      28.836   8.115  10.467  1.00 25.67           C  
ATOM   3832  CE2 PHE D  90      30.684   8.494   8.985  1.00 25.67           C  
ATOM   3833  CZ  PHE D  90      29.926   8.878  10.079  1.00 25.67           C  
ATOM   3834  N   SER D  91      29.061   1.641   8.087  1.00 25.04           N  
ATOM   3835  CA  SER D  91      28.336   0.625   7.331  1.00 25.04           C  
ATOM   3836  C   SER D  91      26.829   0.778   7.504  1.00 25.04           C  
ATOM   3837  CB  SER D  91      28.767  -0.776   7.765  1.00 25.04           C  
ATOM   3838  O   SER D  91      26.084   0.795   6.521  1.00 25.04           O  
ATOM   3839  OG  SER D  91      28.611  -0.941   9.164  1.00 25.04           O  
ATOM   3840  N   ASN D  92      26.261   0.097   8.449  1.00 24.16           N  
ATOM   3841  CA  ASN D  92      24.901  -0.432   8.487  1.00 24.16           C  
ATOM   3842  C   ASN D  92      23.877   0.672   8.734  1.00 24.16           C  
ATOM   3843  CB  ASN D  92      24.778  -1.520   9.555  1.00 24.16           C  
ATOM   3844  O   ASN D  92      23.583   1.005   9.884  1.00 24.16           O  
ATOM   3845  CG  ASN D  92      24.886  -2.918   8.979  1.00 24.16           C  
ATOM   3846  ND2 ASN D  92      25.046  -3.908   9.850  1.00 24.16           N  
ATOM   3847  OD1 ASN D  92      24.827  -3.108   7.761  1.00 24.16           O  
ATOM   3848  N   CYS D  93      23.890   1.620   7.935  1.00 25.21           N  
ATOM   3849  CA  CYS D  93      22.832   2.608   8.115  1.00 25.21           C  
ATOM   3850  C   CYS D  93      21.463   1.998   7.837  1.00 25.21           C  
ATOM   3851  CB  CYS D  93      23.060   3.810   7.199  1.00 25.21           C  
ATOM   3852  O   CYS D  93      21.239   1.427   6.769  1.00 25.21           O  
ATOM   3853  SG  CYS D  93      24.603   4.691   7.524  1.00 25.21           S  
ATOM   3854  N   SER D  94      20.999   1.267   8.646  1.00 24.95           N  
ATOM   3855  CA  SER D  94      19.692   0.635   8.496  1.00 24.95           C  
ATOM   3856  C   SER D  94      18.613   1.665   8.178  1.00 24.95           C  
ATOM   3857  CB  SER D  94      19.318  -0.131   9.765  1.00 24.95           C  
ATOM   3858  O   SER D  94      18.697   2.815   8.617  1.00 24.95           O  
ATOM   3859  OG  SER D  94      19.283   0.736  10.885  1.00 24.95           O  
ATOM   3860  N   ASN D  95      18.115   1.571   6.929  1.00 25.24           N  
ATOM   3861  CA  ASN D  95      16.882   2.237   6.522  1.00 25.24           C  
ATOM   3862  C   ASN D  95      15.798   2.113   7.589  1.00 25.24           C  
ATOM   3863  CB  ASN D  95      16.382   1.674   5.189  1.00 25.24           C  
ATOM   3864  O   ASN D  95      15.502   1.010   8.053  1.00 25.24           O  
ATOM   3865  CG  ASN D  95      16.343   2.719   4.092  1.00 25.24           C  
ATOM   3866  ND2 ASN D  95      16.093   2.280   2.864  1.00 25.24           N  
ATOM   3867  OD1 ASN D  95      16.536   3.911   4.345  1.00 25.24           O  
ATOM   3868  N   ASN D  96      15.710   3.016   8.415  1.00 25.67           N  
ATOM   3869  CA  ASN D  96      14.672   3.000   9.441  1.00 25.67           C  
ATOM   3870  C   ASN D  96      13.283   3.183   8.836  1.00 25.67           C  
ATOM   3871  CB  ASN D  96      14.940   4.079  10.492  1.00 25.67           C  
ATOM   3872  O   ASN D  96      13.090   4.024   7.957  1.00 25.67           O  
ATOM   3873  CG  ASN D  96      16.016   3.677  11.481  1.00 25.67           C  
ATOM   3874  ND2 ASN D  96      16.683   4.665  12.067  1.00 25.67           N  
ATOM   3875  OD1 ASN D  96      16.248   2.488  11.716  1.00 25.67           O  
ATOM   3876  N   GLN D  97      12.642   2.151   8.499  1.00 26.67           N  
ATOM   3877  CA  GLN D  97      11.224   2.265   8.178  1.00 26.67           C  
ATOM   3878  C   GLN D  97      10.407   2.625   9.416  1.00 26.67           C  
ATOM   3879  CB  GLN D  97      10.704   0.962   7.567  1.00 26.67           C  
ATOM   3880  O   GLN D  97      10.674   2.124  10.510  1.00 26.67           O  
ATOM   3881  CG  GLN D  97      10.476   1.036   6.063  1.00 26.67           C  
ATOM   3882  CD  GLN D  97       9.861  -0.231   5.500  1.00 26.67           C  
ATOM   3883  NE2 GLN D  97       9.379  -0.158   4.264  1.00 26.67           N  
ATOM   3884  OE1 GLN D  97       9.821  -1.268   6.169  1.00 26.67           O  
ATOM   3885  N   PHE D  98       9.841   3.800   9.396  1.00 27.34           N  
ATOM   3886  CA  PHE D  98       8.890   4.164  10.439  1.00 27.34           C  
ATOM   3887  C   PHE D  98       7.459   3.900   9.984  1.00 27.34           C  
ATOM   3888  CB  PHE D  98       9.053   5.636  10.829  1.00 27.34           C  
ATOM   3889  O   PHE D  98       7.087   4.243   8.859  1.00 27.34           O  
ATOM   3890  CG  PHE D  98       8.185   6.059  11.982  1.00 27.34           C  
ATOM   3891  CD1 PHE D  98       6.956   6.669  11.758  1.00 27.34           C  
ATOM   3892  CD2 PHE D  98       8.596   5.846  13.291  1.00 27.34           C  
ATOM   3893  CE1 PHE D  98       6.150   7.062  12.824  1.00 27.34           C  
ATOM   3894  CE2 PHE D  98       7.796   6.236  14.362  1.00 27.34           C  
ATOM   3895  CZ  PHE D  98       6.574   6.844  14.126  1.00 27.34           C  
ATOM   3896  N   THR D  99       6.789   3.030  10.658  1.00 27.26           N  
ATOM   3897  CA  THR D  99       5.346   2.922  10.471  1.00 27.26           C  
ATOM   3898  C   THR D  99       4.602   3.779  11.491  1.00 27.26           C  
ATOM   3899  CB  THR D  99       4.876   1.460  10.583  1.00 27.26           C  
ATOM   3900  O   THR D  99       4.726   3.562  12.699  1.00 27.26           O  
ATOM   3901  CG2 THR D  99       3.452   1.299  10.061  1.00 27.26           C  
ATOM   3902  OG1 THR D  99       5.751   0.622   9.818  1.00 27.26           O  
ATOM   3903  N   PRO D 100       4.086   4.809  10.967  1.00 27.79           N  
ATOM   3904  CA  PRO D 100       3.373   5.595  11.977  1.00 27.79           C  
ATOM   3905  C   PRO D 100       2.342   4.772  12.745  1.00 27.79           C  
ATOM   3906  CB  PRO D 100       2.693   6.692  11.153  1.00 27.79           C  
ATOM   3907  O   PRO D 100       1.755   3.838  12.193  1.00 27.79           O  
ATOM   3908  CG  PRO D 100       3.037   6.374   9.734  1.00 27.79           C  
ATOM   3909  CD  PRO D 100       3.876   5.128   9.715  1.00 27.79           C  
ATOM   3910  N   ASN D 101       2.497   4.680  14.001  1.00 30.01           N  
ATOM   3911  CA  ASN D 101       1.564   3.927  14.833  1.00 30.01           C  
ATOM   3912  C   ASN D 101       0.136   4.444  14.682  1.00 30.01           C  
ATOM   3913  CB  ASN D 101       1.994   3.977  16.301  1.00 30.01           C  
ATOM   3914  O   ASN D 101      -0.819   3.753  15.040  1.00 30.01           O  
ATOM   3915  CG  ASN D 101       3.202   3.107  16.585  1.00 30.01           C  
ATOM   3916  ND2 ASN D 101       3.880   3.377  17.694  1.00 30.01           N  
ATOM   3917  OD1 ASN D 101       3.525   2.199  15.813  1.00 30.01           O  
ATOM   3918  N   LYS D 102       0.012   5.676  14.398  1.00 27.40           N  
ATOM   3919  CA  LYS D 102      -1.340   6.218  14.490  1.00 27.40           C  
ATOM   3920  C   LYS D 102      -1.738   6.926  13.198  1.00 27.40           C  
ATOM   3921  CB  LYS D 102      -1.453   7.183  15.672  1.00 27.40           C  
ATOM   3922  O   LYS D 102      -0.894   7.524  12.527  1.00 27.40           O  
ATOM   3923  CG  LYS D 102      -1.585   6.494  17.022  1.00 27.40           C  
ATOM   3924  CD  LYS D 102      -1.828   7.499  18.141  1.00 27.40           C  
ATOM   3925  CE  LYS D 102      -1.894   6.818  19.501  1.00 27.40           C  
ATOM   3926  NZ  LYS D 102      -2.097   7.804  20.605  1.00 27.40           N  
ATOM   3927  N   THR D 103      -2.755   6.481  12.657  1.00 27.50           N  
ATOM   3928  CA  THR D 103      -3.390   7.179  11.545  1.00 27.50           C  
ATOM   3929  C   THR D 103      -3.801   8.591  11.956  1.00 27.50           C  
ATOM   3930  CB  THR D 103      -4.624   6.411  11.035  1.00 27.50           C  
ATOM   3931  O   THR D 103      -4.426   8.781  13.001  1.00 27.50           O  
ATOM   3932  CG2 THR D 103      -4.512   6.121   9.542  1.00 27.50           C  
ATOM   3933  OG1 THR D 103      -4.734   5.171  11.745  1.00 27.50           O  
ATOM   3934  N   THR D 104      -3.066   9.612  11.716  1.00 27.56           N  
ATOM   3935  CA  THR D 104      -3.617  10.836  12.286  1.00 27.56           C  
ATOM   3936  C   THR D 104      -4.435  11.596  11.247  1.00 27.56           C  
ATOM   3937  CB  THR D 104      -2.503  11.748  12.834  1.00 27.56           C  
ATOM   3938  O   THR D 104      -5.326  12.374  11.597  1.00 27.56           O  
ATOM   3939  CG2 THR D 104      -2.777  12.140  14.282  1.00 27.56           C  
ATOM   3940  OG1 THR D 104      -1.251  11.055  12.766  1.00 27.56           O  
ATOM   3941  N   VAL D 105      -4.389  11.683  10.135  1.00 30.34           N  
ATOM   3942  CA  VAL D 105      -4.867  12.955   9.601  1.00 30.34           C  
ATOM   3943  C   VAL D 105      -6.393  12.985   9.627  1.00 30.34           C  
ATOM   3944  CB  VAL D 105      -4.353  13.196   8.164  1.00 30.34           C  
ATOM   3945  O   VAL D 105      -7.048  12.146   9.004  1.00 30.34           O  
ATOM   3946  CG1 VAL D 105      -4.818  14.556   7.646  1.00 30.34           C  
ATOM   3947  CG2 VAL D 105      -2.830  13.097   8.119  1.00 30.34           C  
ATOM   3948  N   ILE D 106      -7.108  13.396  10.640  1.00 28.34           N  
ATOM   3949  CA  ILE D 106      -8.551  13.553  10.497  1.00 28.34           C  
ATOM   3950  C   ILE D 106      -8.887  15.019  10.232  1.00 28.34           C  
ATOM   3951  CB  ILE D 106      -9.301  13.049  11.750  1.00 28.34           C  
ATOM   3952  O   ILE D 106      -8.458  15.905  10.975  1.00 28.34           O  
ATOM   3953  CG1 ILE D 106      -8.969  11.576  12.015  1.00 28.34           C  
ATOM   3954  CG2 ILE D 106     -10.811  13.250  11.592  1.00 28.34           C  
ATOM   3955  CD1 ILE D 106      -9.547  11.036  13.316  1.00 28.34           C  
ATOM   3956  N   SER D 107      -9.000  15.489   9.005  1.00 29.99           N  
ATOM   3957  CA  SER D 107      -9.539  16.836   8.851  1.00 29.99           C  
ATOM   3958  C   SER D 107     -11.054  16.849   9.021  1.00 29.99           C  
ATOM   3959  CB  SER D 107      -9.167  17.409   7.483  1.00 29.99           C  
ATOM   3960  O   SER D 107     -11.753  15.999   8.466  1.00 29.99           O  
ATOM   3961  OG  SER D 107     -10.326  17.628   6.697  1.00 29.99           O  
ATOM   3962  N   LYS D 108     -11.590  17.382  10.084  1.00 30.28           N  
ATOM   3963  CA  LYS D 108     -13.021  17.468  10.361  1.00 30.28           C  
ATOM   3964  C   LYS D 108     -13.678  18.564   9.526  1.00 30.28           C  
ATOM   3965  CB  LYS D 108     -13.265  17.725  11.849  1.00 30.28           C  
ATOM   3966  O   LYS D 108     -14.683  18.322   8.855  1.00 30.28           O  
ATOM   3967  CG  LYS D 108     -14.384  16.884  12.447  1.00 30.28           C  
ATOM   3968  CD  LYS D 108     -14.612  17.221  13.915  1.00 30.28           C  
ATOM   3969  CE  LYS D 108     -15.723  16.372  14.517  1.00 30.28           C  
ATOM   3970  NZ  LYS D 108     -15.921  16.666  15.968  1.00 30.28           N  
ATOM   3971  N   THR D 109     -14.208  19.721   9.818  1.00 30.66           N  
ATOM   3972  CA  THR D 109     -15.444  20.201  10.425  1.00 30.66           C  
ATOM   3973  C   THR D 109     -16.406  20.718   9.359  1.00 30.66           C  
ATOM   3974  CB  THR D 109     -15.167  21.314  11.453  1.00 30.66           C  
ATOM   3975  O   THR D 109     -16.006  20.951   8.216  1.00 30.66           O  
ATOM   3976  CG2 THR D 109     -15.604  20.892  12.852  1.00 30.66           C  
ATOM   3977  OG1 THR D 109     -13.763  21.602  11.469  1.00 30.66           O  
ATOM   3978  N   ASN D 110     -17.208  21.762   9.170  1.00 27.63           N  
ATOM   3979  CA  ASN D 110     -18.543  22.299   9.411  1.00 27.63           C  
ATOM   3980  C   ASN D 110     -19.302  22.521   8.106  1.00 27.63           C  
ATOM   3981  CB  ASN D 110     -18.461  23.604  10.206  1.00 27.63           C  
ATOM   3982  O   ASN D 110     -18.704  22.531   7.029  1.00 27.63           O  
ATOM   3983  CG  ASN D 110     -19.826  24.140  10.591  1.00 27.63           C  
ATOM   3984  ND2 ASN D 110     -19.844  25.192  11.401  1.00 27.63           N  
ATOM   3985  OD1 ASN D 110     -20.857  23.612  10.164  1.00 27.63           O  
ATOM   3986  N   PRO D 111     -20.777  22.805   8.038  1.00 28.65           N  
ATOM   3987  CA  PRO D 111     -21.809  23.089   7.038  1.00 28.65           C  
ATOM   3988  C   PRO D 111     -21.296  23.958   5.891  1.00 28.65           C  
ATOM   3989  CB  PRO D 111     -22.885  23.824   7.840  1.00 28.65           C  
ATOM   3990  O   PRO D 111     -21.948  24.059   4.849  1.00 28.65           O  
ATOM   3991  CG  PRO D 111     -22.313  23.957   9.215  1.00 28.65           C  
ATOM   3992  CD  PRO D 111     -20.943  23.342   9.223  1.00 28.65           C  
ATOM   3993  N   ASN D 112     -20.365  24.978   5.947  1.00 30.19           N  
ATOM   3994  CA  ASN D 112     -20.106  26.191   5.180  1.00 30.19           C  
ATOM   3995  C   ASN D 112     -18.952  25.999   4.200  1.00 30.19           C  
ATOM   3996  CB  ASN D 112     -19.817  27.367   6.116  1.00 30.19           C  
ATOM   3997  O   ASN D 112     -18.341  26.973   3.755  1.00 30.19           O  
ATOM   3998  CG  ASN D 112     -21.044  27.818   6.883  1.00 30.19           C  
ATOM   3999  ND2 ASN D 112     -20.830  28.388   8.063  1.00 30.19           N  
ATOM   4000  OD1 ASN D 112     -22.176  27.655   6.419  1.00 30.19           O  
ATOM   4001  N   GLY D 113     -18.569  24.776   3.412  1.00 30.71           N  
ATOM   4002  CA  GLY D 113     -17.630  24.644   2.309  1.00 30.71           C  
ATOM   4003  C   GLY D 113     -16.388  23.853   2.673  1.00 30.71           C  
ATOM   4004  O   GLY D 113     -15.355  23.968   2.011  1.00 30.71           O  
ATOM   4005  N   LEU D 114     -16.271  22.993   3.714  1.00 32.35           N  
ATOM   4006  CA  LEU D 114     -15.001  22.512   4.247  1.00 32.35           C  
ATOM   4007  C   LEU D 114     -14.697  21.106   3.741  1.00 32.35           C  
ATOM   4008  CB  LEU D 114     -15.025  22.522   5.778  1.00 32.35           C  
ATOM   4009  O   LEU D 114     -15.609  20.296   3.559  1.00 32.35           O  
ATOM   4010  CG  LEU D 114     -15.053  23.897   6.447  1.00 32.35           C  
ATOM   4011  CD1 LEU D 114     -15.415  23.762   7.922  1.00 32.35           C  
ATOM   4012  CD2 LEU D 114     -13.709  24.599   6.283  1.00 32.35           C  
ATOM   4013  N   ASN D 115     -13.632  20.843   3.072  1.00 36.11           N  
ATOM   4014  CA  ASN D 115     -12.959  19.666   2.534  1.00 36.11           C  
ATOM   4015  C   ASN D 115     -12.624  18.661   3.632  1.00 36.11           C  
ATOM   4016  CB  ASN D 115     -11.692  20.070   1.779  1.00 36.11           C  
ATOM   4017  O   ASN D 115     -12.193  19.046   4.721  1.00 36.11           O  
ATOM   4018  CG  ASN D 115     -11.990  20.846   0.511  1.00 36.11           C  
ATOM   4019  ND2 ASN D 115     -11.076  21.730   0.128  1.00 36.11           N  
ATOM   4020  OD1 ASN D 115     -13.033  20.653  -0.119  1.00 36.11           O  
ATOM   4021  N   ALA D 116     -13.212  17.463   3.714  1.00 37.80           N  
ATOM   4022  CA  ALA D 116     -12.820  16.427   4.667  1.00 37.80           C  
ATOM   4023  C   ALA D 116     -11.813  15.463   4.046  1.00 37.80           C  
ATOM   4024  CB  ALA D 116     -14.048  15.665   5.159  1.00 37.80           C  
ATOM   4025  O   ALA D 116     -12.052  14.917   2.966  1.00 37.80           O  
ATOM   4026  N   TRP D 117     -10.542  15.486   4.510  1.00 37.44           N  
ATOM   4027  CA  TRP D 117      -9.535  14.571   3.983  1.00 37.44           C  
ATOM   4028  C   TRP D 117      -8.949  13.708   5.096  1.00 37.44           C  
ATOM   4029  CB  TRP D 117      -8.418  15.346   3.280  1.00 37.44           C  
ATOM   4030  O   TRP D 117      -8.938  14.110   6.262  1.00 37.44           O  
ATOM   4031  CG  TRP D 117      -8.631  16.830   3.251  1.00 37.44           C  
ATOM   4032  CD1 TRP D 117      -8.478  17.705   4.290  1.00 37.44           C  
ATOM   4033  CD2 TRP D 117      -9.043  17.612   2.125  1.00 37.44           C  
ATOM   4034  CE2 TRP D 117      -9.118  18.955   2.555  1.00 37.44           C  
ATOM   4035  CE3 TRP D 117      -9.355  17.306   0.794  1.00 37.44           C  
ATOM   4036  NE1 TRP D 117      -8.769  18.985   3.878  1.00 37.44           N  
ATOM   4037  CH2 TRP D 117      -9.793  19.667   0.401  1.00 37.44           C  
ATOM   4038  CZ2 TRP D 117      -9.493  19.993   1.698  1.00 37.44           C  
ATOM   4039  CZ3 TRP D 117      -9.728  18.341  -0.057  1.00 37.44           C  
ATOM   4040  N   VAL D 118      -8.832  12.338   4.784  1.00 34.05           N  
ATOM   4041  CA  VAL D 118      -8.125  11.429   5.680  1.00 34.05           C  
ATOM   4042  C   VAL D 118      -6.791  11.023   5.058  1.00 34.05           C  
ATOM   4043  CB  VAL D 118      -8.968  10.174   5.997  1.00 34.05           C  
ATOM   4044  O   VAL D 118      -6.713  10.765   3.854  1.00 34.05           O  
ATOM   4045  CG1 VAL D 118      -8.236   9.266   6.984  1.00 34.05           C  
ATOM   4046  CG2 VAL D 118     -10.335  10.576   6.550  1.00 34.05           C  
ATOM   4047  N   THR D 119      -5.678  11.163   5.701  1.00 38.88           N  
ATOM   4048  CA  THR D 119      -4.388  10.634   5.272  1.00 38.88           C  
ATOM   4049  C   THR D 119      -4.146   9.250   5.867  1.00 38.88           C  
ATOM   4050  CB  THR D 119      -3.237  11.576   5.671  1.00 38.88           C  
ATOM   4051  O   THR D 119      -4.659   8.933   6.942  1.00 38.88           O  
ATOM   4052  CG2 THR D 119      -3.416  12.957   5.051  1.00 38.88           C  
ATOM   4053  OG1 THR D 119      -3.206  11.705   7.098  1.00 38.88           O  
ATOM   4054  N   SER D 120      -3.607   8.310   5.043  1.00 36.93           N  
ATOM   4055  CA  SER D 120      -3.275   6.980   5.543  1.00 36.93           C  
ATOM   4056  C   SER D 120      -2.221   7.050   6.643  1.00 36.93           C  
ATOM   4057  CB  SER D 120      -2.777   6.088   4.405  1.00 36.93           C  
ATOM   4058  O   SER D 120      -1.391   7.961   6.657  1.00 36.93           O  
ATOM   4059  OG  SER D 120      -1.395   5.811   4.551  1.00 36.93           O  
ATOM   4060  N   THR D 121      -2.427   6.151   7.573  1.00 33.69           N  
ATOM   4061  CA  THR D 121      -1.475   5.996   8.667  1.00 33.69           C  
ATOM   4062  C   THR D 121      -0.177   5.366   8.170  1.00 33.69           C  
ATOM   4063  CB  THR D 121      -2.063   5.138   9.802  1.00 33.69           C  
ATOM   4064  O   THR D 121       0.856   5.450   8.837  1.00 33.69           O  
ATOM   4065  CG2 THR D 121      -3.161   5.889  10.547  1.00 33.69           C  
ATOM   4066  OG1 THR D 121      -2.613   3.936   9.248  1.00 33.69           O  
ATOM   4067  N   ASP D 122      -0.277   4.787   7.062  1.00 35.13           N  
ATOM   4068  CA  ASP D 122       0.946   4.121   6.625  1.00 35.13           C  
ATOM   4069  C   ASP D 122       1.839   5.075   5.836  1.00 35.13           C  
ATOM   4070  CB  ASP D 122       0.614   2.890   5.779  1.00 35.13           C  
ATOM   4071  O   ASP D 122       1.419   5.628   4.817  1.00 35.13           O  
ATOM   4072  CG  ASP D 122       0.030   1.750   6.594  1.00 35.13           C  
ATOM   4073  OD1 ASP D 122       0.196   1.739   7.833  1.00 35.13           O  
ATOM   4074  OD2 ASP D 122      -0.599   0.853   5.992  1.00 35.13           O  
ATOM   4075  N   GLN D 123       2.775   5.666   6.535  1.00 35.91           N  
ATOM   4076  CA  GLN D 123       3.784   6.513   5.908  1.00 35.91           C  
ATOM   4077  C   GLN D 123       5.106   5.768   5.751  1.00 35.91           C  
ATOM   4078  CB  GLN D 123       3.994   7.791   6.721  1.00 35.91           C  
ATOM   4079  O   GLN D 123       5.563   5.100   6.681  1.00 35.91           O  
ATOM   4080  CG  GLN D 123       2.745   8.654   6.844  1.00 35.91           C  
ATOM   4081  CD  GLN D 123       2.939   9.838   7.773  1.00 35.91           C  
ATOM   4082  NE2 GLN D 123       1.914  10.676   7.887  1.00 35.91           N  
ATOM   4083  OE1 GLN D 123       4.001   9.998   8.383  1.00 35.91           O  
ATOM   4084  N   ASN D 124       5.504   5.601   4.476  1.00 35.78           N  
ATOM   4085  CA  ASN D 124       6.836   5.053   4.243  1.00 35.78           C  
ATOM   4086  C   ASN D 124       7.866   6.157   4.024  1.00 35.78           C  
ATOM   4087  CB  ASN D 124       6.821   4.095   3.050  1.00 35.78           C  
ATOM   4088  O   ASN D 124       7.702   6.997   3.137  1.00 35.78           O  
ATOM   4089  CG  ASN D 124       5.946   2.880   3.287  1.00 35.78           C  
ATOM   4090  ND2 ASN D 124       5.198   2.479   2.266  1.00 35.78           N  
ATOM   4091  OD1 ASN D 124       5.942   2.306   4.380  1.00 35.78           O  
ATOM   4092  N   TRP D 125       8.772   6.196   4.930  1.00 33.83           N  
ATOM   4093  CA  TRP D 125       9.837   7.190   4.836  1.00 33.83           C  
ATOM   4094  C   TRP D 125      11.097   6.582   4.229  1.00 33.83           C  
ATOM   4095  CB  TRP D 125      10.150   7.774   6.216  1.00 33.83           C  
ATOM   4096  O   TRP D 125      11.508   5.482   4.608  1.00 33.83           O  
ATOM   4097  CG  TRP D 125       9.016   8.544   6.823  1.00 33.83           C  
ATOM   4098  CD1 TRP D 125       7.932   8.033   7.480  1.00 33.83           C  
ATOM   4099  CD2 TRP D 125       8.853   9.966   6.824  1.00 33.83           C  
ATOM   4100  CE2 TRP D 125       7.646  10.247   7.502  1.00 33.83           C  
ATOM   4101  CE3 TRP D 125       9.612  11.030   6.319  1.00 33.83           C  
ATOM   4102  NE1 TRP D 125       7.104   9.052   7.891  1.00 33.83           N  
ATOM   4103  CH2 TRP D 125       7.941  12.574   7.182  1.00 33.83           C  
ATOM   4104  CZ2 TRP D 125       7.180  11.551   7.686  1.00 33.83           C  
ATOM   4105  CZ3 TRP D 125       9.146  12.327   6.504  1.00 33.83           C  
ATOM   4106  N   TYR D 126      11.567   7.284   3.328  1.00 34.12           N  
ATOM   4107  CA  TYR D 126      12.813   6.857   2.703  1.00 34.12           C  
ATOM   4108  C   TYR D 126      13.887   7.930   2.838  1.00 34.12           C  
ATOM   4109  CB  TYR D 126      12.587   6.528   1.224  1.00 34.12           C  
ATOM   4110  O   TYR D 126      13.607   9.120   2.676  1.00 34.12           O  
ATOM   4111  CG  TYR D 126      11.506   5.501   0.989  1.00 34.12           C  
ATOM   4112  CD1 TYR D 126      11.797   4.138   1.009  1.00 34.12           C  
ATOM   4113  CD2 TYR D 126      10.194   5.890   0.745  1.00 34.12           C  
ATOM   4114  CE1 TYR D 126      10.804   3.188   0.791  1.00 34.12           C  
ATOM   4115  CE2 TYR D 126       9.193   4.949   0.525  1.00 34.12           C  
ATOM   4116  OH  TYR D 126       8.521   2.666   0.334  1.00 34.12           O  
ATOM   4117  CZ  TYR D 126       9.508   3.602   0.551  1.00 34.12           C  
ATOM   4118  N   LEU D 127      15.121   7.660   3.138  1.00 34.67           N  
ATOM   4119  CA  LEU D 127      16.273   8.554   3.196  1.00 34.67           C  
ATOM   4120  C   LEU D 127      17.347   8.120   2.204  1.00 34.67           C  
ATOM   4121  CB  LEU D 127      16.853   8.589   4.612  1.00 34.67           C  
ATOM   4122  O   LEU D 127      17.699   6.940   2.140  1.00 34.67           O  
ATOM   4123  CG  LEU D 127      16.717   9.912   5.367  1.00 34.67           C  
ATOM   4124  CD1 LEU D 127      15.875   9.720   6.624  1.00 34.67           C  
ATOM   4125  CD2 LEU D 127      18.092  10.471   5.719  1.00 34.67           C  
ATOM   4126  N   GLY D 128      17.695   9.089   1.177  1.00 35.15           N  
ATOM   4127  CA  GLY D 128      18.756   8.789   0.230  1.00 35.15           C  
ATOM   4128  C   GLY D 128      19.914   9.767   0.302  1.00 35.15           C  
ATOM   4129  O   GLY D 128      19.706  10.974   0.445  1.00 35.15           O  
ATOM   4130  N   ASN D 129      21.283   9.481   0.299  1.00 35.25           N  
ATOM   4131  CA  ASN D 129      22.490  10.297   0.234  1.00 35.25           C  
ATOM   4132  C   ASN D 129      22.873  10.618  -1.208  1.00 35.25           C  
ATOM   4133  CB  ASN D 129      23.650   9.598   0.948  1.00 35.25           C  
ATOM   4134  O   ASN D 129      23.063   9.712  -2.021  1.00 35.25           O  
ATOM   4135  CG  ASN D 129      24.905  10.447   0.992  1.00 35.25           C  
ATOM   4136  ND2 ASN D 129      25.874  10.031   1.798  1.00 35.25           N  
ATOM   4137  OD1 ASN D 129      25.003  11.468   0.307  1.00 35.25           O  
ATOM   4138  N   THR D 130      22.861  11.950  -1.741  1.00 33.98           N  
ATOM   4139  CA  THR D 130      23.104  12.320  -3.131  1.00 33.98           C  
ATOM   4140  C   THR D 130      24.504  12.904  -3.298  1.00 33.98           C  
ATOM   4141  CB  THR D 130      22.059  13.334  -3.631  1.00 33.98           C  
ATOM   4142  O   THR D 130      24.862  13.370  -4.382  1.00 33.98           O  
ATOM   4143  CG2 THR D 130      20.662  12.721  -3.649  1.00 33.98           C  
ATOM   4144  OG1 THR D 130      22.056  14.475  -2.764  1.00 33.98           O  
ATOM   4145  N   SER D 131      25.309  13.330  -2.463  1.00 35.58           N  
ATOM   4146  CA  SER D 131      26.578  14.047  -2.528  1.00 35.58           C  
ATOM   4147  C   SER D 131      27.614  13.266  -3.329  1.00 35.58           C  
ATOM   4148  CB  SER D 131      27.110  14.324  -1.122  1.00 35.58           C  
ATOM   4149  O   SER D 131      28.705  13.771  -3.601  1.00 35.58           O  
ATOM   4150  OG  SER D 131      27.054  13.154  -0.324  1.00 35.58           O  
ATOM   4151  N   GLY D 132      27.218  12.547  -4.487  1.00 33.95           N  
ATOM   4152  CA  GLY D 132      28.138  11.828  -5.354  1.00 33.95           C  
ATOM   4153  C   GLY D 132      29.239  11.113  -4.593  1.00 33.95           C  
ATOM   4154  O   GLY D 132      30.123  10.502  -5.197  1.00 33.95           O  
ATOM   4155  N   ASP D 133      29.864  11.806  -3.655  1.00 30.63           N  
ATOM   4156  CA  ASP D 133      30.956  11.105  -2.987  1.00 30.63           C  
ATOM   4157  C   ASP D 133      30.553   9.676  -2.627  1.00 30.63           C  
ATOM   4158  CB  ASP D 133      31.390  11.862  -1.730  1.00 30.63           C  
ATOM   4159  O   ASP D 133      29.368   9.338  -2.640  1.00 30.63           O  
ATOM   4160  CG  ASP D 133      32.304  13.036  -2.030  1.00 30.63           C  
ATOM   4161  OD1 ASP D 133      32.849  13.113  -3.153  1.00 30.63           O  
ATOM   4162  OD2 ASP D 133      32.484  13.891  -1.136  1.00 30.63           O  
ATOM   4163  N   THR D 134      31.579   8.599  -2.305  1.00 27.30           N  
ATOM   4164  CA  THR D 134      31.320   7.182  -2.073  1.00 27.30           C  
ATOM   4165  C   THR D 134      29.978   6.985  -1.373  1.00 27.30           C  
ATOM   4166  CB  THR D 134      32.439   6.540  -1.232  1.00 27.30           C  
ATOM   4167  O   THR D 134      29.536   7.849  -0.612  1.00 27.30           O  
ATOM   4168  CG2 THR D 134      33.516   5.931  -2.124  1.00 27.30           C  
ATOM   4169  OG1 THR D 134      33.035   7.540  -0.397  1.00 27.30           O  
ATOM   4170  N   ILE D 135      29.031   6.206  -2.031  1.00 29.16           N  
ATOM   4171  CA  ILE D 135      27.819   5.803  -1.326  1.00 29.16           C  
ATOM   4172  C   ILE D 135      28.079   5.786   0.179  1.00 29.16           C  
ATOM   4173  CB  ILE D 135      27.324   4.417  -1.799  1.00 29.16           C  
ATOM   4174  O   ILE D 135      27.141   5.837   0.978  1.00 29.16           O  
ATOM   4175  CG1 ILE D 135      27.552   4.256  -3.306  1.00 29.16           C  
ATOM   4176  CG2 ILE D 135      25.848   4.221  -1.444  1.00 29.16           C  
ATOM   4177  CD1 ILE D 135      27.246   2.860  -3.832  1.00 29.16           C  
ATOM   4178  N   TYR D 136      29.152   4.942   0.313  1.00 25.24           N  
ATOM   4179  CA  TYR D 136      29.877   4.675   1.550  1.00 25.24           C  
ATOM   4180  C   TYR D 136      30.618   5.918   2.028  1.00 25.24           C  
ATOM   4181  CB  TYR D 136      30.865   3.521   1.357  1.00 25.24           C  
ATOM   4182  O   TYR D 136      31.692   6.244   1.517  1.00 25.24           O  
ATOM   4183  CG  TYR D 136      30.203   2.199   1.050  1.00 25.24           C  
ATOM   4184  CD1 TYR D 136      29.615   1.443   2.061  1.00 25.24           C  
ATOM   4185  CD2 TYR D 136      30.166   1.705  -0.249  1.00 25.24           C  
ATOM   4186  CE1 TYR D 136      29.005   0.223   1.784  1.00 25.24           C  
ATOM   4187  CE2 TYR D 136      29.559   0.487  -0.537  1.00 25.24           C  
ATOM   4188  OH  TYR D 136      28.380  -1.452   0.204  1.00 25.24           O  
ATOM   4189  CZ  TYR D 136      28.982  -0.245   0.484  1.00 25.24           C  
ATOM   4190  N   GLY D 137      30.200   6.923   1.682  1.00 26.44           N  
ATOM   4191  CA  GLY D 137      30.940   8.152   1.921  1.00 26.44           C  
ATOM   4192  C   GLY D 137      31.732   8.130   3.214  1.00 26.44           C  
ATOM   4193  O   GLY D 137      31.169   7.914   4.289  1.00 26.44           O  
ATOM   4194  N   VAL D 138      32.858   7.497   3.082  1.00 25.06           N  
ATOM   4195  CA  VAL D 138      33.766   7.476   4.225  1.00 25.06           C  
ATOM   4196  C   VAL D 138      34.119   8.905   4.631  1.00 25.06           C  
ATOM   4197  CB  VAL D 138      35.052   6.678   3.913  1.00 25.06           C  
ATOM   4198  O   VAL D 138      34.567   9.700   3.802  1.00 25.06           O  
ATOM   4199  CG1 VAL D 138      35.877   6.467   5.181  1.00 25.06           C  
ATOM   4200  CG2 VAL D 138      34.704   5.337   3.269  1.00 25.06           C  
ATOM   4201  N   PRO D 139      33.541   9.319   5.659  1.00 25.37           N  
ATOM   4202  CA  PRO D 139      34.039  10.641   6.046  1.00 25.37           C  
ATOM   4203  C   PRO D 139      35.551  10.773   5.880  1.00 25.37           C  
ATOM   4204  CB  PRO D 139      33.641  10.750   7.520  1.00 25.37           C  
ATOM   4205  O   PRO D 139      36.289   9.815   6.124  1.00 25.37           O  
ATOM   4206  CG  PRO D 139      32.887   9.492   7.807  1.00 25.37           C  
ATOM   4207  CD  PRO D 139      33.011   8.581   6.619  1.00 25.37           C  
ATOM   4208  N   ASN D 140      36.100  11.378   4.930  1.00 25.81           N  
ATOM   4209  CA  ASN D 140      37.520  11.679   5.077  1.00 25.81           C  
ATOM   4210  C   ASN D 140      37.877  12.003   6.525  1.00 25.81           C  
ATOM   4211  CB  ASN D 140      37.921  12.835   4.159  1.00 25.81           C  
ATOM   4212  O   ASN D 140      36.991  12.163   7.366  1.00 25.81           O  
ATOM   4213  CG  ASN D 140      38.292  12.372   2.764  1.00 25.81           C  
ATOM   4214  ND2 ASN D 140      38.430  13.318   1.843  1.00 25.81           N  
ATOM   4215  OD1 ASN D 140      38.453  11.175   2.517  1.00 25.81           O  
ATOM   4216  N   GLY D 141      39.250  12.463   6.811  1.00 25.59           N  
ATOM   4217  CA  GLY D 141      39.945  12.684   8.069  1.00 25.59           C  
ATOM   4218  C   GLY D 141      39.076  13.342   9.123  1.00 25.59           C  
ATOM   4219  O   GLY D 141      38.887  12.793  10.211  1.00 25.59           O  
ATOM   4220  N   ASP D 142      38.838  14.519   9.050  1.00 27.69           N  
ATOM   4221  CA  ASP D 142      38.661  15.410  10.193  1.00 27.69           C  
ATOM   4222  C   ASP D 142      37.265  15.262  10.793  1.00 27.69           C  
ATOM   4223  CB  ASP D 142      38.906  16.864   9.784  1.00 27.69           C  
ATOM   4224  O   ASP D 142      36.878  16.031  11.675  1.00 27.69           O  
ATOM   4225  CG  ASP D 142      38.681  17.109   8.302  1.00 27.69           C  
ATOM   4226  OD1 ASP D 142      38.522  16.131   7.540  1.00 27.69           O  
ATOM   4227  OD2 ASP D 142      38.665  18.290   7.893  1.00 27.69           O  
ATOM   4228  N   GLY D 143      36.565  14.020  10.833  1.00 25.90           N  
ATOM   4229  CA  GLY D 143      35.287  13.751  11.473  1.00 25.90           C  
ATOM   4230  C   GLY D 143      34.139  14.536  10.868  1.00 25.90           C  
ATOM   4231  O   GLY D 143      33.050  14.596  11.441  1.00 25.90           O  
ATOM   4232  N   LYS D 144      34.322  15.415   9.953  1.00 28.01           N  
ATOM   4233  CA  LYS D 144      33.243  16.245   9.426  1.00 28.01           C  
ATOM   4234  C   LYS D 144      32.475  15.515   8.328  1.00 28.01           C  
ATOM   4235  CB  LYS D 144      33.796  17.566   8.889  1.00 28.01           C  
ATOM   4236  O   LYS D 144      33.077  14.947   7.414  1.00 28.01           O  
ATOM   4237  CG  LYS D 144      34.374  18.477   9.962  1.00 28.01           C  
ATOM   4238  CD  LYS D 144      34.816  19.814   9.382  1.00 28.01           C  
ATOM   4239  CE  LYS D 144      35.423  20.715  10.450  1.00 28.01           C  
ATOM   4240  NZ  LYS D 144      35.859  22.027   9.885  1.00 28.01           N  
ATOM   4241  N   LEU D 145      31.377  14.810   8.654  1.00 30.44           N  
ATOM   4242  CA  LEU D 145      30.487  14.232   7.653  1.00 30.44           C  
ATOM   4243  C   LEU D 145      29.786  15.325   6.853  1.00 30.44           C  
ATOM   4244  CB  LEU D 145      29.449  13.324   8.318  1.00 30.44           C  
ATOM   4245  O   LEU D 145      29.099  16.175   7.425  1.00 30.44           O  
ATOM   4246  CG  LEU D 145      29.795  11.836   8.389  1.00 30.44           C  
ATOM   4247  CD1 LEU D 145      29.362  11.255   9.731  1.00 30.44           C  
ATOM   4248  CD2 LEU D 145      29.143  11.080   7.237  1.00 30.44           C  
ATOM   4249  N   SER D 146      30.256  15.848   5.759  1.00 31.88           N  
ATOM   4250  CA  SER D 146      29.565  16.795   4.890  1.00 31.88           C  
ATOM   4251  C   SER D 146      28.938  16.090   3.692  1.00 31.88           C  
ATOM   4252  CB  SER D 146      30.527  17.880   4.407  1.00 31.88           C  
ATOM   4253  O   SER D 146      29.632  15.416   2.928  1.00 31.88           O  
ATOM   4254  OG  SER D 146      31.231  17.451   3.253  1.00 31.88           O  
ATOM   4255  N   GLY D 147      27.498  15.361   4.066  1.00 36.18           N  
ATOM   4256  CA  GLY D 147      26.828  14.853   2.879  1.00 36.18           C  
ATOM   4257  C   GLY D 147      25.434  15.422   2.691  1.00 36.18           C  
ATOM   4258  O   GLY D 147      24.899  16.076   3.589  1.00 36.18           O  
ATOM   4259  N   THR D 148      24.852  15.409   1.462  1.00 34.92           N  
ATOM   4260  CA  THR D 148      23.490  15.785   1.099  1.00 34.92           C  
ATOM   4261  C   THR D 148      22.582  14.559   1.064  1.00 34.92           C  
ATOM   4262  CB  THR D 148      23.452  16.496  -0.266  1.00 34.92           C  
ATOM   4263  O   THR D 148      22.925  13.544   0.454  1.00 34.92           O  
ATOM   4264  CG2 THR D 148      22.076  17.097  -0.534  1.00 34.92           C  
ATOM   4265  OG1 THR D 148      24.430  17.543  -0.282  1.00 34.92           O  
ATOM   4266  N   TYR D 149      21.542  14.433   1.921  1.00 36.33           N  
ATOM   4267  CA  TYR D 149      20.585  13.333   1.977  1.00 36.33           C  
ATOM   4268  C   TYR D 149      19.237  13.754   1.405  1.00 36.33           C  
ATOM   4269  CB  TYR D 149      20.411  12.845   3.419  1.00 36.33           C  
ATOM   4270  O   TYR D 149      18.833  14.912   1.538  1.00 36.33           O  
ATOM   4271  CG  TYR D 149      21.679  12.301   4.032  1.00 36.33           C  
ATOM   4272  CD1 TYR D 149      21.966  10.939   3.993  1.00 36.33           C  
ATOM   4273  CD2 TYR D 149      22.590  13.148   4.653  1.00 36.33           C  
ATOM   4274  CE1 TYR D 149      23.132  10.433   4.559  1.00 36.33           C  
ATOM   4275  CE2 TYR D 149      23.759  12.654   5.222  1.00 36.33           C  
ATOM   4276  OH  TYR D 149      25.177  10.802   5.732  1.00 36.33           O  
ATOM   4277  CZ  TYR D 149      24.021  11.297   5.170  1.00 36.33           C  
ATOM   4278  N   LEU D 150      18.676  12.701   0.674  1.00 35.58           N  
ATOM   4279  CA  LEU D 150      17.314  12.882   0.182  1.00 35.58           C  
ATOM   4280  C   LEU D 150      16.335  12.007   0.957  1.00 35.58           C  
ATOM   4281  CB  LEU D 150      17.236  12.556  -1.312  1.00 35.58           C  
ATOM   4282  O   LEU D 150      16.644  10.857   1.278  1.00 35.58           O  
ATOM   4283  CG  LEU D 150      17.762  13.628  -2.268  1.00 35.58           C  
ATOM   4284  CD1 LEU D 150      18.303  12.984  -3.540  1.00 35.58           C  
ATOM   4285  CD2 LEU D 150      16.665  14.635  -2.598  1.00 35.58           C  
ATOM   4286  N   TYR D 151      15.313  12.626   1.394  1.00 40.30           N  
ATOM   4287  CA  TYR D 151      14.252  11.896   2.078  1.00 40.30           C  
ATOM   4288  C   TYR D 151      12.968  11.904   1.257  1.00 40.30           C  
ATOM   4289  CB  TYR D 151      13.990  12.500   3.461  1.00 40.30           C  
ATOM   4290  O   TYR D 151      12.686  12.869   0.543  1.00 40.30           O  
ATOM   4291  CG  TYR D 151      13.543  13.941   3.420  1.00 40.30           C  
ATOM   4292  CD1 TYR D 151      14.471  14.979   3.431  1.00 40.30           C  
ATOM   4293  CD2 TYR D 151      12.192  14.267   3.371  1.00 40.30           C  
ATOM   4294  CE1 TYR D 151      14.064  16.309   3.395  1.00 40.30           C  
ATOM   4295  CE2 TYR D 151      11.773  15.593   3.335  1.00 40.30           C  
ATOM   4296  OH  TYR D 151      12.306  17.920   3.311  1.00 40.30           O  
ATOM   4297  CZ  TYR D 151      12.715  16.605   3.347  1.00 40.30           C  
ATOM   4298  N   SER D 152      12.295  10.606   1.327  1.00 40.31           N  
ATOM   4299  CA  SER D 152      11.001  10.497   0.662  1.00 40.31           C  
ATOM   4300  C   SER D 152       9.957   9.873   1.582  1.00 40.31           C  
ATOM   4301  CB  SER D 152      11.124   9.669  -0.618  1.00 40.31           C  
ATOM   4302  O   SER D 152      10.262   8.950   2.339  1.00 40.31           O  
ATOM   4303  OG  SER D 152       9.870   9.563  -1.271  1.00 40.31           O  
ATOM   4304  N   VAL D 153       8.845  10.494   1.626  1.00 42.13           N  
ATOM   4305  CA  VAL D 153       7.703   9.932   2.339  1.00 42.13           C  
ATOM   4306  C   VAL D 153       6.578   9.625   1.353  1.00 42.13           C  
ATOM   4307  CB  VAL D 153       7.198  10.886   3.444  1.00 42.13           C  
ATOM   4308  O   VAL D 153       6.270  10.440   0.480  1.00 42.13           O  
ATOM   4309  CG1 VAL D 153       5.758  11.318   3.168  1.00 42.13           C  
ATOM   4310  CG2 VAL D 153       7.306  10.220   4.814  1.00 42.13           C  
ATOM   4311  N   VAL D 154       6.100   8.404   1.474  1.00 42.11           N  
ATOM   4312  CA  VAL D 154       4.947   8.013   0.669  1.00 42.11           C  
ATOM   4313  C   VAL D 154       3.737   7.789   1.572  1.00 42.11           C  
ATOM   4314  CB  VAL D 154       5.238   6.741  -0.159  1.00 42.11           C  
ATOM   4315  O   VAL D 154       3.819   7.051   2.557  1.00 42.11           O  
ATOM   4316  CG1 VAL D 154       4.028   6.363  -1.011  1.00 42.11           C  
ATOM   4317  CG2 VAL D 154       6.471   6.947  -1.037  1.00 42.11           C  
ATOM   4318  N   PHE D 155       2.724   8.552   1.298  1.00 46.09           N  
ATOM   4319  CA  PHE D 155       1.491   8.328   2.043  1.00 46.09           C  
ATOM   4320  C   PHE D 155       0.275   8.488   1.138  1.00 46.09           C  
ATOM   4321  CB  PHE D 155       1.393   9.293   3.228  1.00 46.09           C  
ATOM   4322  O   PHE D 155       0.386   9.007   0.025  1.00 46.09           O  
ATOM   4323  CG  PHE D 155       1.531  10.742   2.844  1.00 46.09           C  
ATOM   4324  CD1 PHE D 155       2.784  11.338   2.766  1.00 46.09           C  
ATOM   4325  CD2 PHE D 155       0.407  11.507   2.561  1.00 46.09           C  
ATOM   4326  CE1 PHE D 155       2.914  12.679   2.411  1.00 46.09           C  
ATOM   4327  CE2 PHE D 155       0.530  12.847   2.206  1.00 46.09           C  
ATOM   4328  CZ  PHE D 155       1.784  13.431   2.132  1.00 46.09           C  
ATOM   4329  N   SER D 156      -0.848   8.010   1.668  1.00 40.75           N  
ATOM   4330  CA  SER D 156      -2.107   8.080   0.934  1.00 40.75           C  
ATOM   4331  C   SER D 156      -3.045   9.118   1.542  1.00 40.75           C  
ATOM   4332  CB  SER D 156      -2.792   6.713   0.911  1.00 40.75           C  
ATOM   4333  O   SER D 156      -3.077   9.293   2.762  1.00 40.75           O  
ATOM   4334  OG  SER D 156      -1.872   5.696   0.555  1.00 40.75           O  
ATOM   4335  N   VAL D 157      -3.691   9.846   0.626  1.00 41.62           N  
ATOM   4336  CA  VAL D 157      -4.709  10.805   1.041  1.00 41.62           C  
ATOM   4337  C   VAL D 157      -6.056  10.425   0.431  1.00 41.62           C  
ATOM   4338  CB  VAL D 157      -4.329  12.247   0.637  1.00 41.62           C  
ATOM   4339  O   VAL D 157      -6.145  10.143  -0.767  1.00 41.62           O  
ATOM   4340  CG1 VAL D 157      -5.388  13.239   1.115  1.00 41.62           C  
ATOM   4341  CG2 VAL D 157      -2.956  12.614   1.200  1.00 41.62           C  
ATOM   4342  N   VAL D 158      -6.953  10.343   1.336  1.00 37.76           N  
ATOM   4343  CA  VAL D 158      -8.311  10.088   0.866  1.00 37.76           C  
ATOM   4344  C   VAL D 158      -9.177  11.326   1.091  1.00 37.76           C  
ATOM   4345  CB  VAL D 158      -8.936   8.865   1.574  1.00 37.76           C  
ATOM   4346  O   VAL D 158      -9.273  11.829   2.213  1.00 37.76           O  
ATOM   4347  CG1 VAL D 158     -10.358   8.619   1.073  1.00 37.76           C  
ATOM   4348  CG2 VAL D 158      -8.069   7.625   1.360  1.00 37.76           C  
ATOM   4349  N   GLN D 159      -9.730  11.885   0.084  1.00 40.55           N  
ATOM   4350  CA  GLN D 159     -10.665  13.002   0.160  1.00 40.55           C  
ATOM   4351  C   GLN D 159     -12.110  12.512   0.131  1.00 40.55           C  
ATOM   4352  CB  GLN D 159     -10.421  13.986  -0.986  1.00 40.55           C  
ATOM   4353  O   GLN D 159     -12.514  11.809  -0.798  1.00 40.55           O  
ATOM   4354  CG  GLN D 159     -11.234  15.269  -0.878  1.00 40.55           C  
ATOM   4355  CD  GLN D 159     -10.924  16.255  -1.988  1.00 40.55           C  
ATOM   4356  NE2 GLN D 159     -11.340  17.504  -1.805  1.00 40.55           N  
ATOM   4357  OE1 GLN D 159     -10.314  15.899  -3.001  1.00 40.55           O  
ATOM   4358  N   PHE D 160     -12.973  12.782   1.135  1.00 36.43           N  
ATOM   4359  CA  PHE D 160     -14.355  12.326   1.219  1.00 36.43           C  
ATOM   4360  C   PHE D 160     -15.287  13.285   0.488  1.00 36.43           C  
ATOM   4361  CB  PHE D 160     -14.789  12.185   2.681  1.00 36.43           C  
ATOM   4362  O   PHE D 160     -16.247  12.857  -0.156  1.00 36.43           O  
ATOM   4363  CG  PHE D 160     -14.117  11.051   3.407  1.00 36.43           C  
ATOM   4364  CD1 PHE D 160     -14.606   9.754   3.304  1.00 36.43           C  
ATOM   4365  CD2 PHE D 160     -12.995  11.281   4.193  1.00 36.43           C  
ATOM   4366  CE1 PHE D 160     -13.986   8.703   3.975  1.00 36.43           C  
ATOM   4367  CE2 PHE D 160     -12.370  10.236   4.866  1.00 36.43           C  
ATOM   4368  CZ  PHE D 160     -12.868   8.947   4.757  1.00 36.43           C  
ATOM   4369  N   TYR D 161     -15.099  14.641   0.710  1.00 35.61           N  
ATOM   4370  CA  TYR D 161     -15.962  15.669   0.139  1.00 35.61           C  
ATOM   4371  C   TYR D 161     -15.151  16.883  -0.295  1.00 35.61           C  
ATOM   4372  CB  TYR D 161     -17.035  16.091   1.148  1.00 35.61           C  
ATOM   4373  O   TYR D 161     -14.069  17.138   0.239  1.00 35.61           O  
ATOM   4374  CG  TYR D 161     -18.371  15.424   0.928  1.00 35.61           C  
ATOM   4375  CD1 TYR D 161     -19.332  16.003   0.102  1.00 35.61           C  
ATOM   4376  CD2 TYR D 161     -18.676  14.216   1.546  1.00 35.61           C  
ATOM   4377  CE1 TYR D 161     -20.566  15.394  -0.102  1.00 35.61           C  
ATOM   4378  CE2 TYR D 161     -19.907  13.598   1.348  1.00 35.61           C  
ATOM   4379  OH  TYR D 161     -22.063  13.586   0.325  1.00 35.61           O  
ATOM   4380  CZ  TYR D 161     -20.843  14.194   0.524  1.00 35.61           C  
ATOM   4381  N   GLY D 162     -15.632  17.680  -1.361  1.00 41.78           N  
ATOM   4382  CA  GLY D 162     -15.032  18.925  -1.816  1.00 41.78           C  
ATOM   4383  C   GLY D 162     -14.625  18.892  -3.277  1.00 41.78           C  
ATOM   4384  O   GLY D 162     -14.535  17.819  -3.878  1.00 41.78           O  
ATOM   4385  N   THR D 163     -14.928  19.881  -3.943  1.00 38.71           N  
ATOM   4386  CA  THR D 163     -14.618  20.010  -5.362  1.00 38.71           C  
ATOM   4387  C   THR D 163     -13.199  20.535  -5.561  1.00 38.71           C  
ATOM   4388  CB  THR D 163     -15.617  20.944  -6.069  1.00 38.71           C  
ATOM   4389  O   THR D 163     -12.693  20.564  -6.685  1.00 38.71           O  
ATOM   4390  CG2 THR D 163     -17.020  20.346  -6.074  1.00 38.71           C  
ATOM   4391  OG1 THR D 163     -15.649  22.204  -5.388  1.00 38.71           O  
ATOM   4392  N   SER D 164     -12.600  20.868  -4.442  1.00 40.80           N  
ATOM   4393  CA  SER D 164     -11.263  21.438  -4.573  1.00 40.80           C  
ATOM   4394  C   SER D 164     -10.211  20.533  -3.942  1.00 40.80           C  
ATOM   4395  CB  SER D 164     -11.206  22.825  -3.931  1.00 40.80           C  
ATOM   4396  O   SER D 164     -10.516  19.758  -3.034  1.00 40.80           O  
ATOM   4397  OG  SER D 164     -12.168  22.940  -2.896  1.00 40.80           O  
ATOM   4398  N   MET D 165      -9.133  20.540  -4.517  1.00 40.11           N  
ATOM   4399  CA  MET D 165      -7.992  19.765  -4.037  1.00 40.11           C  
ATOM   4400  C   MET D 165      -7.480  20.316  -2.710  1.00 40.11           C  
ATOM   4401  CB  MET D 165      -6.867  19.765  -5.073  1.00 40.11           C  
ATOM   4402  O   MET D 165      -7.371  21.532  -2.539  1.00 40.11           O  
ATOM   4403  CG  MET D 165      -7.117  18.837  -6.250  1.00 40.11           C  
ATOM   4404  SD  MET D 165      -5.564  18.305  -7.068  1.00 40.11           S  
ATOM   4405  CE  MET D 165      -6.236  17.208  -8.348  1.00 40.11           C  
ATOM   4406  N   PRO D 166      -7.431  19.457  -1.736  1.00 41.14           N  
ATOM   4407  CA  PRO D 166      -6.805  19.985  -0.521  1.00 41.14           C  
ATOM   4408  C   PRO D 166      -5.355  20.410  -0.742  1.00 41.14           C  
ATOM   4409  CB  PRO D 166      -6.888  18.811   0.457  1.00 41.14           C  
ATOM   4410  O   PRO D 166      -4.664  19.841  -1.590  1.00 41.14           O  
ATOM   4411  CG  PRO D 166      -7.120  17.612  -0.404  1.00 41.14           C  
ATOM   4412  CD  PRO D 166      -7.656  18.073  -1.729  1.00 41.14           C  
ATOM   4413  N   ARG D 167      -5.025  21.452  -0.107  1.00 41.17           N  
ATOM   4414  CA  ARG D 167      -3.620  21.838  -0.036  1.00 41.17           C  
ATOM   4415  C   ARG D 167      -2.963  21.285   1.224  1.00 41.17           C  
ATOM   4416  CB  ARG D 167      -3.477  23.361  -0.076  1.00 41.17           C  
ATOM   4417  O   ARG D 167      -3.450  21.509   2.334  1.00 41.17           O  
ATOM   4418  CG  ARG D 167      -3.675  23.962  -1.458  1.00 41.17           C  
ATOM   4419  CD  ARG D 167      -3.465  25.470  -1.453  1.00 41.17           C  
ATOM   4420  NE  ARG D 167      -3.717  26.054  -2.767  1.00 41.17           N  
ATOM   4421  NH1 ARG D 167      -3.133  28.203  -2.153  1.00 41.17           N  
ATOM   4422  NH2 ARG D 167      -3.812  27.764  -4.298  1.00 41.17           N  
ATOM   4423  CZ  ARG D 167      -3.553  27.339  -3.069  1.00 41.17           C  
ATOM   4424  N   LEU D 168      -2.127  20.440   1.029  1.00 40.08           N  
ATOM   4425  CA  LEU D 168      -1.406  19.863   2.158  1.00 40.08           C  
ATOM   4426  C   LEU D 168      -0.039  20.519   2.323  1.00 40.08           C  
ATOM   4427  CB  LEU D 168      -1.241  18.352   1.974  1.00 40.08           C  
ATOM   4428  O   LEU D 168       0.642  20.801   1.334  1.00 40.08           O  
ATOM   4429  CG  LEU D 168      -2.530  17.536   1.878  1.00 40.08           C  
ATOM   4430  CD1 LEU D 168      -2.231  16.130   1.369  1.00 40.08           C  
ATOM   4431  CD2 LEU D 168      -3.231  17.482   3.231  1.00 40.08           C  
ATOM   4432  N   ALA D 169       0.232  20.931   3.568  1.00 42.48           N  
ATOM   4433  CA  ALA D 169       1.551  21.457   3.908  1.00 42.48           C  
ATOM   4434  C   ALA D 169       2.288  20.517   4.858  1.00 42.48           C  
ATOM   4435  CB  ALA D 169       1.427  22.846   4.529  1.00 42.48           C  
ATOM   4436  O   ALA D 169       1.692  19.976   5.792  1.00 42.48           O  
ATOM   4437  N   PHE D 170       3.474  20.351   4.497  1.00 40.49           N  
ATOM   4438  CA  PHE D 170       4.304  19.518   5.359  1.00 40.49           C  
ATOM   4439  C   PHE D 170       5.469  20.319   5.927  1.00 40.49           C  
ATOM   4440  CB  PHE D 170       4.828  18.301   4.590  1.00 40.49           C  
ATOM   4441  O   PHE D 170       6.022  21.186   5.247  1.00 40.49           O  
ATOM   4442  CG  PHE D 170       3.760  17.550   3.841  1.00 40.49           C  
ATOM   4443  CD1 PHE D 170       3.084  16.494   4.439  1.00 40.49           C  
ATOM   4444  CD2 PHE D 170       3.434  17.901   2.537  1.00 40.49           C  
ATOM   4445  CE1 PHE D 170       2.095  15.798   3.747  1.00 40.49           C  
ATOM   4446  CE2 PHE D 170       2.447  17.210   1.840  1.00 40.49           C  
ATOM   4447  CZ  PHE D 170       1.779  16.158   2.447  1.00 40.49           C  
ATOM   4448  N   THR D 171       5.722  20.109   7.222  1.00 41.88           N  
ATOM   4449  CA  THR D 171       6.922  20.641   7.859  1.00 41.88           C  
ATOM   4450  C   THR D 171       7.815  19.510   8.360  1.00 41.88           C  
ATOM   4451  CB  THR D 171       6.564  21.573   9.032  1.00 41.88           C  
ATOM   4452  O   THR D 171       7.338  18.574   9.005  1.00 41.88           O  
ATOM   4453  CG2 THR D 171       7.807  22.264   9.584  1.00 41.88           C  
ATOM   4454  OG1 THR D 171       5.639  22.569   8.578  1.00 41.88           O  
ATOM   4455  N   VAL D 172       9.025  19.532   7.936  1.00 37.74           N  
ATOM   4456  CA  VAL D 172      10.020  18.582   8.421  1.00 37.74           C  
ATOM   4457  C   VAL D 172      10.960  19.275   9.405  1.00 37.74           C  
ATOM   4458  CB  VAL D 172      10.828  17.962   7.259  1.00 37.74           C  
ATOM   4459  O   VAL D 172      11.585  20.283   9.071  1.00 37.74           O  
ATOM   4460  CG1 VAL D 172      11.857  16.965   7.788  1.00 37.74           C  
ATOM   4461  CG2 VAL D 172       9.892  17.288   6.258  1.00 37.74           C  
ATOM   4462  N   ASN D 173      10.863  18.847  10.640  1.00 39.38           N  
ATOM   4463  CA  ASN D 173      11.757  19.344  11.680  1.00 39.38           C  
ATOM   4464  C   ASN D 173      12.779  18.288  12.092  1.00 39.38           C  
ATOM   4465  CB  ASN D 173      10.957  19.812  12.898  1.00 39.38           C  
ATOM   4466  O   ASN D 173      12.419  17.140  12.358  1.00 39.38           O  
ATOM   4467  CG  ASN D 173      10.284  21.152  12.674  1.00 39.38           C  
ATOM   4468  ND2 ASN D 173       9.178  21.384  13.371  1.00 39.38           N  
ATOM   4469  OD1 ASN D 173      10.753  21.971  11.880  1.00 39.38           O  
ATOM   4470  N   LEU D 174      14.085  18.668  12.156  1.00 36.88           N  
ATOM   4471  CA  LEU D 174      15.153  17.801  12.641  1.00 36.88           C  
ATOM   4472  C   LEU D 174      15.604  18.223  14.036  1.00 36.88           C  
ATOM   4473  CB  LEU D 174      16.343  17.827  11.678  1.00 36.88           C  
ATOM   4474  O   LEU D 174      16.011  19.368  14.241  1.00 36.88           O  
ATOM   4475  CG  LEU D 174      16.118  17.191  10.305  1.00 36.88           C  
ATOM   4476  CD1 LEU D 174      17.132  17.727   9.300  1.00 36.88           C  
ATOM   4477  CD2 LEU D 174      16.202  15.672  10.399  1.00 36.88           C  
ATOM   4478  N   THR D 175      15.239  17.452  15.065  1.00 37.49           N  
ATOM   4479  CA  THR D 175      15.649  17.759  16.431  1.00 37.49           C  
ATOM   4480  C   THR D 175      16.709  16.772  16.912  1.00 37.49           C  
ATOM   4481  CB  THR D 175      14.447  17.734  17.393  1.00 37.49           C  
ATOM   4482  O   THR D 175      16.488  15.560  16.897  1.00 37.49           O  
ATOM   4483  CG2 THR D 175      14.675  18.663  18.581  1.00 37.49           C  
ATOM   4484  OG1 THR D 175      13.271  18.155  16.690  1.00 37.49           O  
ATOM   4485  N   PRO D 176      17.896  17.199  17.347  1.00 35.97           N  
ATOM   4486  CA  PRO D 176      18.877  16.296  17.954  1.00 35.97           C  
ATOM   4487  C   PRO D 176      18.393  15.702  19.276  1.00 35.97           C  
ATOM   4488  CB  PRO D 176      20.096  17.195  18.173  1.00 35.97           C  
ATOM   4489  O   PRO D 176      17.728  16.387  20.057  1.00 35.97           O  
ATOM   4490  CG  PRO D 176      19.660  18.548  17.714  1.00 35.97           C  
ATOM   4491  CD  PRO D 176      18.231  18.461  17.260  1.00 35.97           C  
ATOM   4492  N   THR D 177      18.464  14.307  19.338  1.00 33.87           N  
ATOM   4493  CA  THR D 177      18.080  13.653  20.584  1.00 33.87           C  
ATOM   4494  C   THR D 177      19.289  12.999  21.246  1.00 33.87           C  
ATOM   4495  CB  THR D 177      16.987  12.595  20.345  1.00 33.87           C  
ATOM   4496  O   THR D 177      20.119  12.387  20.570  1.00 33.87           O  
ATOM   4497  CG2 THR D 177      15.601  13.232  20.320  1.00 33.87           C  
ATOM   4498  OG1 THR D 177      17.225  11.945  19.091  1.00 33.87           O  
ATOM   4499  N   GLY D 178      19.969  13.640  22.292  1.00 37.98           N  
ATOM   4500  CA  GLY D 178      21.019  13.099  23.140  1.00 37.98           C  
ATOM   4501  C   GLY D 178      22.104  14.109  23.464  1.00 37.98           C  
ATOM   4502  O   GLY D 178      22.209  15.147  22.808  1.00 37.98           O  
ATOM   4503  N   ALA D 179      22.719  13.933  24.648  1.00 36.80           N  
ATOM   4504  CA  ALA D 179      23.683  14.849  25.251  1.00 36.80           C  
ATOM   4505  C   ALA D 179      24.823  15.159  24.285  1.00 36.80           C  
ATOM   4506  CB  ALA D 179      24.233  14.264  26.549  1.00 36.80           C  
ATOM   4507  O   ALA D 179      25.359  16.270  24.284  1.00 36.80           O  
ATOM   4508  N   ASN D 180      25.363  14.129  23.649  1.00 30.92           N  
ATOM   4509  CA  ASN D 180      26.546  14.229  22.801  1.00 30.92           C  
ATOM   4510  C   ASN D 180      26.181  14.620  21.372  1.00 30.92           C  
ATOM   4511  CB  ASN D 180      27.324  12.911  22.808  1.00 30.92           C  
ATOM   4512  O   ASN D 180      27.003  14.504  20.462  1.00 30.92           O  
ATOM   4513  CG  ASN D 180      27.972  12.622  24.148  1.00 30.92           C  
ATOM   4514  ND2 ASN D 180      28.174  11.344  24.446  1.00 30.92           N  
ATOM   4515  OD1 ASN D 180      28.287  13.540  24.909  1.00 30.92           O  
ATOM   4516  N   SER D 181      25.076  14.877  21.154  1.00 30.12           N  
ATOM   4517  CA  SER D 181      24.546  15.150  19.823  1.00 30.12           C  
ATOM   4518  C   SER D 181      24.894  16.564  19.368  1.00 30.12           C  
ATOM   4519  CB  SER D 181      23.029  14.957  19.799  1.00 30.12           C  
ATOM   4520  O   SER D 181      24.296  17.083  18.424  1.00 30.12           O  
ATOM   4521  OG  SER D 181      22.429  15.545  20.941  1.00 30.12           O  
ATOM   4522  N   ASN D 182      25.919  17.094  20.065  1.00 29.95           N  
ATOM   4523  CA  ASN D 182      26.138  18.511  19.796  1.00 29.95           C  
ATOM   4524  C   ASN D 182      26.456  18.760  18.325  1.00 29.95           C  
ATOM   4525  CB  ASN D 182      27.259  19.058  20.682  1.00 29.95           C  
ATOM   4526  O   ASN D 182      26.475  19.908  17.875  1.00 29.95           O  
ATOM   4527  CG  ASN D 182      26.878  19.096  22.149  1.00 29.95           C  
ATOM   4528  ND2 ASN D 182      27.879  19.118  23.022  1.00 29.95           N  
ATOM   4529  OD1 ASN D 182      25.694  19.105  22.496  1.00 29.95           O  
ATOM   4530  N   HIS D 183      27.261  17.848  17.797  1.00 30.87           N  
ATOM   4531  CA  HIS D 183      28.038  18.259  16.632  1.00 30.87           C  
ATOM   4532  C   HIS D 183      27.235  18.090  15.347  1.00 30.87           C  
ATOM   4533  CB  HIS D 183      29.339  17.459  16.548  1.00 30.87           C  
ATOM   4534  O   HIS D 183      27.808  17.995  14.260  1.00 30.87           O  
ATOM   4535  CG  HIS D 183      30.251  17.672  17.714  1.00 30.87           C  
ATOM   4536  CD2 HIS D 183      30.349  17.020  18.896  1.00 30.87           C  
ATOM   4537  ND1 HIS D 183      31.207  18.664  17.739  1.00 30.87           N  
ATOM   4538  CE1 HIS D 183      31.856  18.613  18.890  1.00 30.87           C  
ATOM   4539  NE2 HIS D 183      31.355  17.624  19.610  1.00 30.87           N  
ATOM   4540  N   LEU D 184      26.096  17.700  15.434  1.00 32.99           N  
ATOM   4541  CA  LEU D 184      25.522  17.548  14.102  1.00 32.99           C  
ATOM   4542  C   LEU D 184      25.857  18.751  13.225  1.00 32.99           C  
ATOM   4543  CB  LEU D 184      24.003  17.374  14.190  1.00 32.99           C  
ATOM   4544  O   LEU D 184      25.698  18.697  12.004  1.00 32.99           O  
ATOM   4545  CG  LEU D 184      23.494  15.942  14.361  1.00 32.99           C  
ATOM   4546  CD1 LEU D 184      22.195  15.933  15.160  1.00 32.99           C  
ATOM   4547  CD2 LEU D 184      23.297  15.278  13.003  1.00 32.99           C  
ATOM   4548  N   TYR D 185      26.129  19.924  13.990  1.00 29.36           N  
ATOM   4549  CA  TYR D 185      26.274  21.242  13.383  1.00 29.36           C  
ATOM   4550  C   TYR D 185      27.698  21.762  13.543  1.00 29.36           C  
ATOM   4551  CB  TYR D 185      25.284  22.232  14.005  1.00 29.36           C  
ATOM   4552  O   TYR D 185      28.308  21.605  14.603  1.00 29.36           O  
ATOM   4553  CG  TYR D 185      25.056  23.468  13.169  1.00 29.36           C  
ATOM   4554  CD1 TYR D 185      25.792  24.630  13.393  1.00 29.36           C  
ATOM   4555  CD2 TYR D 185      24.105  23.478  12.155  1.00 29.36           C  
ATOM   4556  CE1 TYR D 185      25.584  25.772  12.627  1.00 29.36           C  
ATOM   4557  CE2 TYR D 185      23.888  24.614  11.383  1.00 29.36           C  
ATOM   4558  OH  TYR D 185      24.422  26.882  10.863  1.00 29.36           O  
ATOM   4559  CZ  TYR D 185      24.632  25.754  11.625  1.00 29.36           C  
ATOM   4560  N   VAL D 186      28.585  21.607  12.601  1.00 27.33           N  
ATOM   4561  CA  VAL D 186      29.826  22.356  12.764  1.00 27.33           C  
ATOM   4562  C   VAL D 186      29.524  23.853  12.811  1.00 27.33           C  
ATOM   4563  CB  VAL D 186      30.828  22.051  11.627  1.00 27.33           C  
ATOM   4564  O   VAL D 186      28.893  24.394  11.900  1.00 27.33           O  
ATOM   4565  CG1 VAL D 186      32.171  22.728  11.894  1.00 27.33           C  
ATOM   4566  CG2 VAL D 186      31.009  20.542  11.468  1.00 27.33           C  
ATOM   4567  N   PRO D 187      29.877  24.391  13.963  1.00 27.93           N  
ATOM   4568  CA  PRO D 187      29.811  25.852  14.057  1.00 27.93           C  
ATOM   4569  C   PRO D 187      30.782  26.548  13.107  1.00 27.93           C  
ATOM   4570  CB  PRO D 187      30.181  26.128  15.516  1.00 27.93           C  
ATOM   4571  O   PRO D 187      31.027  27.750  13.240  1.00 27.93           O  
ATOM   4572  CG  PRO D 187      30.444  24.781  16.106  1.00 27.93           C  
ATOM   4573  CD  PRO D 187      30.345  23.754  15.014  1.00 27.93           C  
ATOM   4574  N   ASP D 188      31.614  25.923  12.338  1.00 27.25           N  
ATOM   4575  CA  ASP D 188      32.509  26.975  11.867  1.00 27.25           C  
ATOM   4576  C   ASP D 188      31.724  28.215  11.445  1.00 27.25           C  
ATOM   4577  CB  ASP D 188      33.363  26.472  10.701  1.00 27.25           C  
ATOM   4578  O   ASP D 188      31.792  29.254  12.105  1.00 27.25           O  
ATOM   4579  CG  ASP D 188      34.627  25.764  11.155  1.00 27.25           C  
ATOM   4580  OD1 ASP D 188      34.980  25.852  12.351  1.00 27.25           O  
ATOM   4581  OD2 ASP D 188      35.279  25.115  10.309  1.00 27.25           O  
ATOM   4582  N   ASN D 189      31.856  28.558  10.056  1.00 25.33           N  
ATOM   4583  CA  ASN D 189      31.204  29.697   9.418  1.00 25.33           C  
ATOM   4584  C   ASN D 189      29.685  29.617   9.545  1.00 25.33           C  
ATOM   4585  CB  ASN D 189      31.609  29.792   7.945  1.00 25.33           C  
ATOM   4586  O   ASN D 189      29.121  28.524   9.619  1.00 25.33           O  
ATOM   4587  CG  ASN D 189      32.909  30.546   7.745  1.00 25.33           C  
ATOM   4588  ND2 ASN D 189      33.462  30.466   6.540  1.00 25.33           N  
ATOM   4589  OD1 ASN D 189      33.413  31.195   8.666  1.00 25.33           O  
ATOM   4590  N   ASN D 190      28.996  30.605  10.209  1.00 26.06           N  
ATOM   4591  CA  ASN D 190      27.579  30.935  10.317  1.00 26.06           C  
ATOM   4592  C   ASN D 190      26.801  30.479   9.086  1.00 26.06           C  
ATOM   4593  CB  ASN D 190      27.393  32.438  10.536  1.00 26.06           C  
ATOM   4594  O   ASN D 190      25.957  31.215   8.572  1.00 26.06           O  
ATOM   4595  CG  ASN D 190      27.504  32.834  11.996  1.00 26.06           C  
ATOM   4596  ND2 ASN D 190      27.698  34.123  12.247  1.00 26.06           N  
ATOM   4597  OD1 ASN D 190      27.417  31.988  12.889  1.00 26.06           O  
ATOM   4598  N   ALA D 191      27.376  29.554   8.462  1.00 23.96           N  
ATOM   4599  CA  ALA D 191      26.734  29.395   7.160  1.00 23.96           C  
ATOM   4600  C   ALA D 191      25.456  28.569   7.275  1.00 23.96           C  
ATOM   4601  CB  ALA D 191      27.697  28.745   6.169  1.00 23.96           C  
ATOM   4602  O   ALA D 191      25.404  27.598   8.034  1.00 23.96           O  
ATOM   4603  N   ALA D 192      24.398  29.213   7.184  1.00 25.32           N  
ATOM   4604  CA  ALA D 192      23.016  28.770   7.013  1.00 25.32           C  
ATOM   4605  C   ALA D 192      22.937  27.571   6.072  1.00 25.32           C  
ATOM   4606  CB  ALA D 192      22.152  29.913   6.486  1.00 25.32           C  
ATOM   4607  O   ALA D 192      23.652  27.513   5.069  1.00 25.32           O  
ATOM   4608  N   VAL D 193      22.889  26.489   6.616  1.00 25.15           N  
ATOM   4609  CA  VAL D 193      22.576  25.439   5.653  1.00 25.15           C  
ATOM   4610  C   VAL D 193      21.216  25.711   5.014  1.00 25.15           C  
ATOM   4611  CB  VAL D 193      22.584  24.042   6.313  1.00 25.15           C  
ATOM   4612  O   VAL D 193      20.237  25.978   5.715  1.00 25.15           O  
ATOM   4613  CG1 VAL D 193      22.281  22.956   5.283  1.00 25.15           C  
ATOM   4614  CG2 VAL D 193      23.929  23.780   6.990  1.00 25.15           C  
ATOM   4615  N   THR D 194      21.209  26.184   3.881  1.00 25.30           N  
ATOM   4616  CA  THR D 194      19.998  26.414   3.102  1.00 25.30           C  
ATOM   4617  C   THR D 194      19.526  25.122   2.442  1.00 25.30           C  
ATOM   4618  CB  THR D 194      20.223  27.491   2.025  1.00 25.30           C  
ATOM   4619  O   THR D 194      20.291  24.465   1.733  1.00 25.30           O  
ATOM   4620  CG2 THR D 194      18.906  27.898   1.370  1.00 25.30           C  
ATOM   4621  OG1 THR D 194      20.820  28.646   2.629  1.00 25.30           O  
ATOM   4622  N   ILE D 195      18.720  24.628   3.143  1.00 24.13           N  
ATOM   4623  CA  ILE D 195      18.040  23.456   2.602  1.00 24.13           C  
ATOM   4624  C   ILE D 195      16.714  23.875   1.969  1.00 24.13           C  
ATOM   4625  CB  ILE D 195      17.799  22.389   3.692  1.00 24.13           C  
ATOM   4626  O   ILE D 195      15.893  24.533   2.613  1.00 24.13           O  
ATOM   4627  CG1 ILE D 195      19.119  22.020   4.380  1.00 24.13           C  
ATOM   4628  CG2 ILE D 195      17.128  21.148   3.095  1.00 24.13           C  
ATOM   4629  CD1 ILE D 195      18.956  21.092   5.575  1.00 24.13           C  
ATOM   4630  N   GLY D 196      16.475  24.057   0.801  1.00 28.63           N  
ATOM   4631  CA  GLY D 196      15.294  24.324  -0.004  1.00 28.63           C  
ATOM   4632  C   GLY D 196      15.260  25.733  -0.566  1.00 28.63           C  
ATOM   4633  O   GLY D 196      16.198  26.508  -0.369  1.00 28.63           O  
ATOM   4634  N   PRO D 197      14.925  26.107  -1.578  1.00 24.89           N  
ATOM   4635  CA  PRO D 197      13.635  25.681  -2.124  1.00 24.89           C  
ATOM   4636  C   PRO D 197      13.756  24.468  -3.044  1.00 24.89           C  
ATOM   4637  CB  PRO D 197      13.158  26.910  -2.902  1.00 24.89           C  
ATOM   4638  O   PRO D 197      14.775  24.299  -3.718  1.00 24.89           O  
ATOM   4639  CG  PRO D 197      14.380  27.754  -3.071  1.00 24.89           C  
ATOM   4640  CD  PRO D 197      15.417  27.294  -2.087  1.00 24.89           C  
ATOM   4641  N   VAL D 198      12.902  23.495  -2.848  1.00 23.00           N  
ATOM   4642  CA  VAL D 198      12.821  22.284  -3.657  1.00 23.00           C  
ATOM   4643  C   VAL D 198      11.870  22.509  -4.831  1.00 23.00           C  
ATOM   4644  CB  VAL D 198      12.356  21.071  -2.820  1.00 23.00           C  
ATOM   4645  O   VAL D 198      10.740  22.964  -4.644  1.00 23.00           O  
ATOM   4646  CG1 VAL D 198      12.557  19.770  -3.596  1.00 23.00           C  
ATOM   4647  CG2 VAL D 198      13.104  21.024  -1.489  1.00 23.00           C  
ATOM   4648  N   LYS D 199      12.270  22.544  -6.063  1.00 22.30           N  
ATOM   4649  CA  LYS D 199      11.431  22.663  -7.252  1.00 22.30           C  
ATOM   4650  C   LYS D 199      10.725  21.346  -7.561  1.00 22.30           C  
ATOM   4651  CB  LYS D 199      12.266  23.104  -8.456  1.00 22.30           C  
ATOM   4652  O   LYS D 199      11.347  20.282  -7.541  1.00 22.30           O  
ATOM   4653  CG  LYS D 199      12.654  24.575  -8.434  1.00 22.30           C  
ATOM   4654  CD  LYS D 199      13.410  24.972  -9.695  1.00 22.30           C  
ATOM   4655  CE  LYS D 199      13.858  26.427  -9.645  1.00 22.30           C  
ATOM   4656  NZ  LYS D 199      14.597  26.822 -10.881  1.00 22.30           N  
ATOM   4657  N   PHE D 200       9.348  21.316  -7.359  1.00 21.50           N  
ATOM   4658  CA  PHE D 200       8.633  20.067  -7.596  1.00 21.50           C  
ATOM   4659  C   PHE D 200       7.983  20.068  -8.974  1.00 21.50           C  
ATOM   4660  CB  PHE D 200       7.572  19.840  -6.514  1.00 21.50           C  
ATOM   4661  O   PHE D 200       7.678  21.130  -9.521  1.00 21.50           O  
ATOM   4662  CG  PHE D 200       7.527  20.924  -5.471  1.00 21.50           C  
ATOM   4663  CD1 PHE D 200       8.314  20.843  -4.329  1.00 21.50           C  
ATOM   4664  CD2 PHE D 200       6.696  22.025  -5.633  1.00 21.50           C  
ATOM   4665  CE1 PHE D 200       8.274  21.845  -3.363  1.00 21.50           C  
ATOM   4666  CE2 PHE D 200       6.650  23.030  -4.672  1.00 21.50           C  
ATOM   4667  CZ  PHE D 200       7.439  22.938  -3.536  1.00 21.50           C  
ATOM   4668  N   TRP D 201       8.165  19.016  -9.741  1.00 19.70           N  
ATOM   4669  CA  TRP D 201       7.453  18.837 -11.002  1.00 19.70           C  
ATOM   4670  C   TRP D 201       6.226  17.952 -10.814  1.00 19.70           C  
ATOM   4671  CB  TRP D 201       8.379  18.231 -12.061  1.00 19.70           C  
ATOM   4672  O   TRP D 201       6.217  17.067  -9.956  1.00 19.70           O  
ATOM   4673  CG  TRP D 201       9.781  18.760 -12.020  1.00 19.70           C  
ATOM   4674  CD1 TRP D 201      10.676  18.643 -10.993  1.00 19.70           C  
ATOM   4675  CD2 TRP D 201      10.446  19.496 -13.051  1.00 19.70           C  
ATOM   4676  CE2 TRP D 201      11.745  19.792 -12.581  1.00 19.70           C  
ATOM   4677  CE3 TRP D 201      10.070  19.933 -14.328  1.00 19.70           C  
ATOM   4678  NE1 TRP D 201      11.859  19.262 -11.325  1.00 19.70           N  
ATOM   4679  CH2 TRP D 201      12.277  20.922 -14.592  1.00 19.70           C  
ATOM   4680  CZ2 TRP D 201      12.670  20.507 -13.346  1.00 19.70           C  
ATOM   4681  CZ3 TRP D 201      10.992  20.644 -15.088  1.00 19.70           C  
ATOM   4682  N   TYR D 202       5.027  18.380 -11.087  1.00 18.92           N  
ATOM   4683  CA  TYR D 202       3.769  17.643 -11.044  1.00 18.92           C  
ATOM   4684  C   TYR D 202       3.639  16.714 -12.245  1.00 18.92           C  
ATOM   4685  CB  TYR D 202       2.581  18.610 -11.000  1.00 18.92           C  
ATOM   4686  O   TYR D 202       3.990  17.087 -13.367  1.00 18.92           O  
ATOM   4687  CG  TYR D 202       2.808  19.810 -10.114  1.00 18.92           C  
ATOM   4688  CD1 TYR D 202       2.484  19.772  -8.760  1.00 18.92           C  
ATOM   4689  CD2 TYR D 202       3.344  20.985 -10.629  1.00 18.92           C  
ATOM   4690  CE1 TYR D 202       2.689  20.876  -7.939  1.00 18.92           C  
ATOM   4691  CE2 TYR D 202       3.553  22.096  -9.818  1.00 18.92           C  
ATOM   4692  OH  TYR D 202       3.429  23.129  -7.669  1.00 18.92           O  
ATOM   4693  CZ  TYR D 202       3.224  22.032  -8.477  1.00 18.92           C  
ATOM   4694  N   LEU D 203       3.685  15.477 -12.075  1.00 18.79           N  
ATOM   4695  CA  LEU D 203       3.266  14.680 -13.222  1.00 18.79           C  
ATOM   4696  C   LEU D 203       1.745  14.616 -13.313  1.00 18.79           C  
ATOM   4697  CB  LEU D 203       3.843  13.264 -13.130  1.00 18.79           C  
ATOM   4698  O   LEU D 203       1.074  14.269 -12.338  1.00 18.79           O  
ATOM   4699  CG  LEU D 203       5.086  12.983 -13.975  1.00 18.79           C  
ATOM   4700  CD1 LEU D 203       6.146  12.275 -13.139  1.00 18.79           C  
ATOM   4701  CD2 LEU D 203       4.722  12.153 -15.202  1.00 18.79           C  
ATOM   4702  N   ILE D 204       1.105  15.306 -14.021  1.00 17.40           N  
ATOM   4703  CA  ILE D 204      -0.285  15.029 -14.367  1.00 17.40           C  
ATOM   4704  C   ILE D 204      -0.379  13.688 -15.091  1.00 17.40           C  
ATOM   4705  CB  ILE D 204      -0.885  16.153 -15.241  1.00 17.40           C  
ATOM   4706  O   ILE D 204       0.299  13.470 -16.098  1.00 17.40           O  
ATOM   4707  CG1 ILE D 204      -0.751  17.507 -14.535  1.00 17.40           C  
ATOM   4708  CG2 ILE D 204      -2.349  15.853 -15.577  1.00 17.40           C  
ATOM   4709  CD1 ILE D 204      -1.111  18.700 -15.410  1.00 17.40           C  
TER    4710      ILE D 204                                                      
ENDMDL                                                                          
END                                                                             
