# Supplementary material for: Improving deep learning protein monomer and complex structure prediction using DeepMSA2 with huge metagenomics data
Source: Nat Methods. 2024 Jan 2;21(2):279–89. doi: 10.1038/s41592-023-02130-4 (PMC10864179; doi:10.1038/s41592-023-02130-4)
Supplement: Supplementary file 16 — Statistical source data and structure coordinate files. [file 41592_2023_2130_MOESM16_ESM.zip › Figure5/Fig5C.DMFold-Multimer_model.pdb]

ATOM      1  N   LEU A   1       7.762  10.376 -20.986  1.00 52.79           N  
ATOM      2  CA  LEU A   1       7.230   9.414 -20.028  1.00 52.79           C  
ATOM      3  C   LEU A   1       6.364   8.371 -20.727  1.00 52.79           C  
ATOM      4  CB  LEU A   1       6.415  10.129 -18.947  1.00 52.79           C  
ATOM      5  O   LEU A   1       5.434   8.720 -21.458  1.00 52.79           O  
ATOM      6  CG  LEU A   1       7.215  10.868 -17.872  1.00 52.79           C  
ATOM      7  CD1 LEU A   1       6.354  11.943 -17.217  1.00 52.79           C  
ATOM      8  CD2 LEU A   1       7.742   9.888 -16.829  1.00 52.79           C  
ATOM      9  N   GLN A   2       6.811   7.040 -20.810  1.00 62.82           N  
ATOM     10  CA  GLN A   2       6.235   6.107 -21.773  1.00 62.82           C  
ATOM     11  C   GLN A   2       5.107   5.295 -21.145  1.00 62.82           C  
ATOM     12  CB  GLN A   2       7.312   5.171 -22.324  1.00 62.82           C  
ATOM     13  O   GLN A   2       5.180   4.925 -19.971  1.00 62.82           O  
ATOM     14  CG  GLN A   2       6.992   4.609 -23.702  1.00 62.82           C  
ATOM     15  CD  GLN A   2       8.143   3.819 -24.296  1.00 62.82           C  
ATOM     16  NE2 GLN A   2       8.485   4.116 -25.545  1.00 62.82           N  
ATOM     17  OE1 GLN A   2       8.721   2.948 -23.637  1.00 62.82           O  
ATOM     18  N   ASN A   3       4.096   5.274 -21.885  1.00 82.61           N  
ATOM     19  CA  ASN A   3       2.989   4.365 -21.608  1.00 82.61           C  
ATOM     20  C   ASN A   3       3.208   3.001 -22.258  1.00 82.61           C  
ATOM     21  CB  ASN A   3       1.665   4.971 -22.079  1.00 82.61           C  
ATOM     22  O   ASN A   3       3.457   2.915 -23.461  1.00 82.61           O  
ATOM     23  CG  ASN A   3       1.320   6.256 -21.352  1.00 82.61           C  
ATOM     24  ND2 ASN A   3       0.449   7.060 -21.950  1.00 82.61           N  
ATOM     25  OD1 ASN A   3       1.832   6.523 -20.262  1.00 82.61           O  
ATOM     26  N   TYR A   4       3.354   1.972 -21.431  1.00 89.20           N  
ATOM     27  CA  TYR A   4       3.533   0.629 -21.970  1.00 89.20           C  
ATOM     28  C   TYR A   4       2.981  -0.421 -21.013  1.00 89.20           C  
ATOM     29  CB  TYR A   4       5.014   0.353 -22.248  1.00 89.20           C  
ATOM     30  O   TYR A   4       2.666  -0.115 -19.861  1.00 89.20           O  
ATOM     31  CG  TYR A   4       5.851   0.218 -21.000  1.00 89.20           C  
ATOM     32  CD1 TYR A   4       6.520   1.316 -20.463  1.00 89.20           C  
ATOM     33  CD2 TYR A   4       5.976  -1.008 -20.355  1.00 89.20           C  
ATOM     34  CE1 TYR A   4       7.294   1.195 -19.314  1.00 89.20           C  
ATOM     35  CE2 TYR A   4       6.748  -1.141 -19.205  1.00 89.20           C  
ATOM     36  OH  TYR A   4       8.166  -0.160 -17.554  1.00 89.20           O  
ATOM     37  CZ  TYR A   4       7.401  -0.035 -18.692  1.00 89.20           C  
ATOM     38  N   VAL A   5       2.845  -1.583 -21.618  1.00 91.41           N  
ATOM     39  CA  VAL A   5       2.520  -2.776 -20.843  1.00 91.41           C  
ATOM     40  C   VAL A   5       3.652  -3.793 -20.960  1.00 91.41           C  
ATOM     41  CB  VAL A   5       1.187  -3.406 -21.305  1.00 91.41           C  
ATOM     42  O   VAL A   5       4.186  -4.015 -22.050  1.00 91.41           O  
ATOM     43  CG1 VAL A   5       0.902  -4.693 -20.532  1.00 91.41           C  
ATOM     44  CG2 VAL A   5       0.040  -2.412 -21.135  1.00 91.41           C  
ATOM     45  N   PHE A   6       4.056  -4.321 -19.782  1.00 92.00           N  
ATOM     46  CA  PHE A   6       5.080  -5.357 -19.710  1.00 92.00           C  
ATOM     47  C   PHE A   6       4.531  -6.615 -19.048  1.00 92.00           C  
ATOM     48  CB  PHE A   6       6.305  -4.851 -18.943  1.00 92.00           C  
ATOM     49  O   PHE A   6       3.872  -6.539 -18.009  1.00 92.00           O  
ATOM     50  CG  PHE A   6       7.287  -5.933 -18.584  1.00 92.00           C  
ATOM     51  CD1 PHE A   6       7.337  -6.445 -17.293  1.00 92.00           C  
ATOM     52  CD2 PHE A   6       8.159  -6.440 -19.539  1.00 92.00           C  
ATOM     53  CE1 PHE A   6       8.245  -7.447 -16.959  1.00 92.00           C  
ATOM     54  CE2 PHE A   6       9.069  -7.441 -19.212  1.00 92.00           C  
ATOM     55  CZ  PHE A   6       9.111  -7.943 -17.921  1.00 92.00           C  
ATOM     56  N   THR A   7       4.702  -7.684 -19.695  1.00 92.22           N  
ATOM     57  CA  THR A   7       4.367  -8.971 -19.095  1.00 92.22           C  
ATOM     58  C   THR A   7       5.572  -9.907 -19.115  1.00 92.22           C  
ATOM     59  CB  THR A   7       3.184  -9.636 -19.822  1.00 92.22           C  
ATOM     60  O   THR A   7       6.407  -9.833 -20.020  1.00 92.22           O  
ATOM     61  CG2 THR A   7       1.912  -8.809 -19.674  1.00 92.22           C  
ATOM     62  OG1 THR A   7       3.498  -9.765 -21.214  1.00 92.22           O  
ATOM     63  N   SER A   8       5.652 -10.700 -18.112  1.00 92.92           N  
ATOM     64  CA  SER A   8       6.753 -11.651 -17.990  1.00 92.92           C  
ATOM     65  C   SER A   8       6.314 -12.914 -17.257  1.00 92.92           C  
ATOM     66  CB  SER A   8       7.935 -11.012 -17.260  1.00 92.92           C  
ATOM     67  O   SER A   8       5.415 -12.869 -16.415  1.00 92.92           O  
ATOM     68  OG  SER A   8       9.045 -11.893 -17.233  1.00 92.92           O  
ATOM     69  N   GLY A   9       6.935 -14.071 -17.565  1.00 92.21           N  
ATOM     70  CA  GLY A   9       6.664 -15.323 -16.876  1.00 92.21           C  
ATOM     71  C   GLY A   9       5.764 -16.255 -17.665  1.00 92.21           C  
ATOM     72  O   GLY A   9       5.212 -15.868 -18.697  1.00 92.21           O  
ATOM     73  N   ASN A  10       5.706 -17.573 -17.316  1.00 79.91           N  
ATOM     74  CA  ASN A  10       4.964 -18.593 -18.048  1.00 79.91           C  
ATOM     75  C   ASN A  10       3.688 -18.994 -17.312  1.00 79.91           C  
ATOM     76  CB  ASN A  10       5.842 -19.822 -18.296  1.00 79.91           C  
ATOM     77  O   ASN A  10       3.148 -20.077 -17.543  1.00 79.91           O  
ATOM     78  CG  ASN A  10       6.908 -19.576 -19.345  1.00 79.91           C  
ATOM     79  ND2 ASN A  10       8.100 -20.115 -19.117  1.00 79.91           N  
ATOM     80  OD1 ASN A  10       6.663 -18.905 -20.351  1.00 79.91           O  
ATOM     81  N   GLY A  11       3.077 -18.103 -16.461  1.00 71.72           N  
ATOM     82  CA  GLY A  11       1.853 -18.428 -15.747  1.00 71.72           C  
ATOM     83  C   GLY A  11       2.090 -19.266 -14.505  1.00 71.72           C  
ATOM     84  O   GLY A  11       2.893 -20.202 -14.525  1.00 71.72           O  
ATOM     85  N   ILE A  12       1.443 -19.045 -13.403  1.00 71.59           N  
ATOM     86  CA  ILE A  12       1.620 -19.674 -12.098  1.00 71.59           C  
ATOM     87  C   ILE A  12       0.980 -21.060 -12.103  1.00 71.59           C  
ATOM     88  CB  ILE A  12       1.018 -18.809 -10.968  1.00 71.59           C  
ATOM     89  O   ILE A  12       1.307 -21.905 -11.266  1.00 71.59           O  
ATOM     90  CG1 ILE A  12       1.203 -17.320 -11.279  1.00 71.59           C  
ATOM     91  CG2 ILE A  12       1.648 -19.170  -9.619  1.00 71.59           C  
ATOM     92  CD1 ILE A  12       0.990 -16.406 -10.080  1.00 71.59           C  
ATOM     93  N   GLY A  13       0.061 -21.330 -13.074  1.00 62.07           N  
ATOM     94  CA  GLY A  13      -0.648 -22.597 -13.159  1.00 62.07           C  
ATOM     95  C   GLY A  13       0.038 -23.605 -14.061  1.00 62.07           C  
ATOM     96  O   GLY A  13      -0.351 -24.775 -14.102  1.00 62.07           O  
ATOM     97  N   GLY A  14       1.125 -23.177 -14.671  1.00 58.02           N  
ATOM     98  CA  GLY A  14       1.782 -24.034 -15.645  1.00 58.02           C  
ATOM     99  C   GLY A  14       2.922 -24.844 -15.055  1.00 58.02           C  
ATOM    100  O   GLY A  14       3.106 -24.868 -13.836  1.00 58.02           O  
ATOM    101  N   ASN A  15       3.413 -25.816 -15.777  1.00 57.25           N  
ATOM    102  CA  ASN A  15       4.494 -26.729 -15.419  1.00 57.25           C  
ATOM    103  C   ASN A  15       5.852 -26.035 -15.466  1.00 57.25           C  
ATOM    104  CB  ASN A  15       4.489 -27.952 -16.338  1.00 57.25           C  
ATOM    105  O   ASN A  15       6.886 -26.671 -15.251  1.00 57.25           O  
ATOM    106  CG  ASN A  15       3.362 -28.915 -16.023  1.00 57.25           C  
ATOM    107  ND2 ASN A  15       2.942 -29.683 -17.022  1.00 57.25           N  
ATOM    108  OD1 ASN A  15       2.872 -28.968 -14.892  1.00 57.25           O  
ATOM    109  N   GLY A  16       5.929 -24.717 -15.453  1.00 71.20           N  
ATOM    110  CA  GLY A  16       7.292 -24.274 -15.706  1.00 71.20           C  
ATOM    111  C   GLY A  16       7.914 -23.557 -14.523  1.00 71.20           C  
ATOM    112  O   GLY A  16       7.712 -22.354 -14.344  1.00 71.20           O  
ATOM    113  N   PHE A  17       8.480 -24.233 -13.544  1.00 89.84           N  
ATOM    114  CA  PHE A  17       9.312 -23.777 -12.436  1.00 89.84           C  
ATOM    115  C   PHE A  17      10.765 -23.636 -12.873  1.00 89.84           C  
ATOM    116  CB  PHE A  17       9.211 -24.744 -11.252  1.00 89.84           C  
ATOM    117  O   PHE A  17      11.640 -24.349 -12.377  1.00 89.84           O  
ATOM    118  CG  PHE A  17       7.928 -24.621 -10.476  1.00 89.84           C  
ATOM    119  CD1 PHE A  17       7.895 -23.947  -9.262  1.00 89.84           C  
ATOM    120  CD2 PHE A  17       6.753 -25.181 -10.962  1.00 89.84           C  
ATOM    121  CE1 PHE A  17       6.709 -23.832  -8.541  1.00 89.84           C  
ATOM    122  CE2 PHE A  17       5.564 -25.070 -10.248  1.00 89.84           C  
ATOM    123  CZ  PHE A  17       5.544 -24.397  -9.037  1.00 89.84           C  
ATOM    124  N   THR A  18      10.937 -22.624 -13.802  1.00 90.84           N  
ATOM    125  CA  THR A  18      12.256 -22.458 -14.402  1.00 90.84           C  
ATOM    126  C   THR A  18      12.963 -21.234 -13.826  1.00 90.84           C  
ATOM    127  CB  THR A  18      12.161 -22.326 -15.933  1.00 90.84           C  
ATOM    128  O   THR A  18      14.191 -21.143 -13.868  1.00 90.84           O  
ATOM    129  CG2 THR A  18      11.619 -23.606 -16.563  1.00 90.84           C  
ATOM    130  OG1 THR A  18      11.287 -21.239 -16.260  1.00 90.84           O  
ATOM    131  N   ALA A  19      12.176 -20.329 -13.356  1.00 93.82           N  
ATOM    132  CA  ALA A  19      12.815 -19.193 -12.697  1.00 93.82           C  
ATOM    133  C   ALA A  19      13.427 -19.606 -11.362  1.00 93.82           C  
ATOM    134  CB  ALA A  19      11.810 -18.062 -12.491  1.00 93.82           C  
ATOM    135  O   ALA A  19      13.254 -20.744 -10.918  1.00 93.82           O  
ATOM    136  N   ARG A  20      14.221 -18.627 -10.815  1.00 93.16           N  
ATOM    137  CA  ARG A  20      14.925 -18.992  -9.590  1.00 93.16           C  
ATOM    138  C   ARG A  20      14.777 -17.907  -8.529  1.00 93.16           C  
ATOM    139  CB  ARG A  20      16.406 -19.247  -9.876  1.00 93.16           C  
ATOM    140  O   ARG A  20      14.666 -16.723  -8.856  1.00 93.16           O  
ATOM    141  CG  ARG A  20      16.656 -20.326 -10.918  1.00 93.16           C  
ATOM    142  CD  ARG A  20      17.242 -21.586 -10.296  1.00 93.16           C  
ATOM    143  NE  ARG A  20      17.623 -22.562 -11.313  1.00 93.16           N  
ATOM    144  NH1 ARG A  20      19.553 -23.237 -10.238  1.00 93.16           N  
ATOM    145  NH2 ARG A  20      18.964 -24.178 -12.243  1.00 93.16           N  
ATOM    146  CZ  ARG A  20      18.713 -23.323 -11.262  1.00 93.16           C  
ATOM    147  N   VAL A  21      14.694 -18.346  -7.323  1.00 93.85           N  
ATOM    148  CA  VAL A  21      14.825 -17.463  -6.168  1.00 93.85           C  
ATOM    149  C   VAL A  21      16.077 -17.831  -5.376  1.00 93.85           C  
ATOM    150  CB  VAL A  21      13.578 -17.532  -5.257  1.00 93.85           C  
ATOM    151  O   VAL A  21      16.584 -18.949  -5.488  1.00 93.85           O  
ATOM    152  CG1 VAL A  21      12.332 -17.075  -6.013  1.00 93.85           C  
ATOM    153  CG2 VAL A  21      13.391 -18.948  -4.716  1.00 93.85           C  
ATOM    154  N   MET A  22      16.566 -16.867  -4.642  1.00 91.08           N  
ATOM    155  CA  MET A  22      17.688 -17.146  -3.750  1.00 91.08           C  
ATOM    156  C   MET A  22      17.301 -16.896  -2.296  1.00 91.08           C  
ATOM    157  CB  MET A  22      18.899 -16.290  -4.123  1.00 91.08           C  
ATOM    158  O   MET A  22      16.800 -15.822  -1.958  1.00 91.08           O  
ATOM    159  CG  MET A  22      20.126 -16.558  -3.267  1.00 91.08           C  
ATOM    160  SD  MET A  22      21.611 -15.663  -3.868  1.00 91.08           S  
ATOM    161  CE  MET A  22      22.059 -16.702  -5.287  1.00 91.08           C  
ATOM    162  N   ALA A  23      17.588 -17.956  -1.536  1.00 89.28           N  
ATOM    163  CA  ALA A  23      17.261 -17.887  -0.114  1.00 89.28           C  
ATOM    164  C   ALA A  23      18.526 -17.795   0.736  1.00 89.28           C  
ATOM    165  CB  ALA A  23      16.433 -19.101   0.301  1.00 89.28           C  
ATOM    166  O   ALA A  23      19.566 -18.351   0.375  1.00 89.28           O  
ATOM    167  N   LYS A  24      18.312 -17.029   1.778  1.00 78.94           N  
ATOM    168  CA  LYS A  24      19.333 -17.046   2.822  1.00 78.94           C  
ATOM    169  C   LYS A  24      18.986 -18.053   3.915  1.00 78.94           C  
ATOM    170  CB  LYS A  24      19.505 -15.653   3.428  1.00 78.94           C  
ATOM    171  O   LYS A  24      17.946 -17.935   4.566  1.00 78.94           O  
ATOM    172  CG  LYS A  24      20.676 -15.537   4.392  1.00 78.94           C  
ATOM    173  CD  LYS A  24      20.798 -14.127   4.957  1.00 78.94           C  
ATOM    174  CE  LYS A  24      21.986 -14.004   5.902  1.00 78.94           C  
ATOM    175  NZ  LYS A  24      22.116 -12.620   6.449  1.00 78.94           N  
ATOM    176  N   VAL A  25      19.821 -19.055   4.038  1.00 77.18           N  
ATOM    177  CA  VAL A  25      19.659 -20.075   5.069  1.00 77.18           C  
ATOM    178  C   VAL A  25      20.878 -20.079   5.989  1.00 77.18           C  
ATOM    179  CB  VAL A  25      19.452 -21.477   4.453  1.00 77.18           C  
ATOM    180  O   VAL A  25      21.925 -20.628   5.640  1.00 77.18           O  
ATOM    181  CG1 VAL A  25      19.023 -22.479   5.523  1.00 77.18           C  
ATOM    182  CG2 VAL A  25      18.420 -21.418   3.328  1.00 77.18           C  
ATOM    183  N   GLY A  26      20.788 -19.544   7.161  1.00 71.52           N  
ATOM    184  CA  GLY A  26      21.956 -19.311   7.994  1.00 71.52           C  
ATOM    185  C   GLY A  26      22.975 -18.390   7.350  1.00 71.52           C  
ATOM    186  O   GLY A  26      22.648 -17.264   6.970  1.00 71.52           O  
ATOM    187  N   THR A  27      24.144 -18.903   7.145  1.00 73.18           N  
ATOM    188  CA  THR A  27      25.201 -18.091   6.552  1.00 73.18           C  
ATOM    189  C   THR A  27      25.376 -18.428   5.073  1.00 73.18           C  
ATOM    190  CB  THR A  27      26.538 -18.290   7.288  1.00 73.18           C  
ATOM    191  O   THR A  27      26.198 -17.819   4.386  1.00 73.18           O  
ATOM    192  CG2 THR A  27      26.440 -17.834   8.740  1.00 73.18           C  
ATOM    193  OG1 THR A  27      26.892 -19.678   7.258  1.00 73.18           O  
ATOM    194  N   SER A  28      24.526 -19.319   4.578  1.00 76.47           N  
ATOM    195  CA  SER A  28      24.654 -19.764   3.194  1.00 76.47           C  
ATOM    196  C   SER A  28      23.502 -19.246   2.339  1.00 76.47           C  
ATOM    197  CB  SER A  28      24.707 -21.290   3.124  1.00 76.47           C  
ATOM    198  O   SER A  28      22.484 -18.796   2.867  1.00 76.47           O  
ATOM    199  OG  SER A  28      25.819 -21.789   3.846  1.00 76.47           O  
ATOM    200  N   TYR A  29      23.762 -19.295   1.021  1.00 82.50           N  
ATOM    201  CA  TYR A  29      22.756 -18.926   0.031  1.00 82.50           C  
ATOM    202  C   TYR A  29      22.442 -20.098  -0.891  1.00 82.50           C  
ATOM    203  CB  TYR A  29      23.229 -17.724  -0.793  1.00 82.50           C  
ATOM    204  O   TYR A  29      23.349 -20.803  -1.340  1.00 82.50           O  
ATOM    205  CG  TYR A  29      23.536 -16.502   0.037  1.00 82.50           C  
ATOM    206  CD1 TYR A  29      22.538 -15.585   0.359  1.00 82.50           C  
ATOM    207  CD2 TYR A  29      24.825 -16.260   0.500  1.00 82.50           C  
ATOM    208  CE1 TYR A  29      22.817 -14.456   1.123  1.00 82.50           C  
ATOM    209  CE2 TYR A  29      25.116 -15.135   1.264  1.00 82.50           C  
ATOM    210  OH  TYR A  29      24.389 -13.124   2.325  1.00 82.50           O  
ATOM    211  CZ  TYR A  29      24.107 -14.240   1.570  1.00 82.50           C  
ATOM    212  N   ILE A  30      21.139 -20.314  -1.020  1.00 84.95           N  
ATOM    213  CA  ILE A  30      20.733 -21.407  -1.897  1.00 84.95           C  
ATOM    214  C   ILE A  30      19.714 -20.902  -2.915  1.00 84.95           C  
ATOM    215  CB  ILE A  30      20.146 -22.588  -1.092  1.00 84.95           C  
ATOM    216  O   ILE A  30      18.929 -19.998  -2.620  1.00 84.95           O  
ATOM    217  CG1 ILE A  30      18.940 -22.124  -0.266  1.00 84.95           C  
ATOM    218  CG2 ILE A  30      21.216 -23.215  -0.193  1.00 84.95           C  
ATOM    219  CD1 ILE A  30      18.113 -23.263   0.315  1.00 84.95           C  
ATOM    220  N   THR A  31      19.741 -21.471  -4.050  1.00 89.47           N  
ATOM    221  CA  THR A  31      18.793 -21.148  -5.111  1.00 89.47           C  
ATOM    222  C   THR A  31      17.854 -22.321  -5.374  1.00 89.47           C  
ATOM    223  CB  THR A  31      19.522 -20.768  -6.413  1.00 89.47           C  
ATOM    224  O   THR A  31      18.256 -23.482  -5.261  1.00 89.47           O  
ATOM    225  CG2 THR A  31      19.841 -19.277  -6.450  1.00 89.47           C  
ATOM    226  OG1 THR A  31      20.745 -21.509  -6.504  1.00 89.47           O  
ATOM    227  N   PHE A  32      16.630 -22.089  -5.586  1.00 89.09           N  
ATOM    228  CA  PHE A  32      15.694 -23.137  -5.973  1.00 89.09           C  
ATOM    229  C   PHE A  32      14.664 -22.606  -6.962  1.00 89.09           C  
ATOM    230  CB  PHE A  32      14.989 -23.713  -4.740  1.00 89.09           C  
ATOM    231  O   PHE A  32      14.489 -21.393  -7.093  1.00 89.09           O  
ATOM    232  CG  PHE A  32      14.393 -22.666  -3.838  1.00 89.09           C  
ATOM    233  CD1 PHE A  32      15.125 -22.139  -2.782  1.00 89.09           C  
ATOM    234  CD2 PHE A  32      13.098 -22.208  -4.048  1.00 89.09           C  
ATOM    235  CE1 PHE A  32      14.576 -21.170  -1.945  1.00 89.09           C  
ATOM    236  CE2 PHE A  32      12.542 -21.240  -3.216  1.00 89.09           C  
ATOM    237  CZ  PHE A  32      13.282 -20.723  -2.165  1.00 89.09           C  
ATOM    238  N   PRO A  33      14.032 -23.508  -7.684  1.00 91.24           N  
ATOM    239  CA  PRO A  33      13.111 -23.107  -8.750  1.00 91.24           C  
ATOM    240  C   PRO A  33      11.815 -22.504  -8.214  1.00 91.24           C  
ATOM    241  CB  PRO A  33      12.838 -24.419  -9.491  1.00 91.24           C  
ATOM    242  O   PRO A  33      11.363 -22.869  -7.126  1.00 91.24           O  
ATOM    243  CG  PRO A  33      13.923 -25.344  -9.043  1.00 91.24           C  
ATOM    244  CD  PRO A  33      14.434 -24.871  -7.712  1.00 91.24           C  
ATOM    245  N   CYS A  34      11.277 -21.646  -9.062  1.00 93.42           N  
ATOM    246  CA  CYS A  34       9.962 -21.064  -8.822  1.00 93.42           C  
ATOM    247  C   CYS A  34       9.254 -20.755 -10.136  1.00 93.42           C  
ATOM    248  CB  CYS A  34      10.083 -19.790  -7.986  1.00 93.42           C  
ATOM    249  O   CYS A  34       9.853 -20.860 -11.208  1.00 93.42           O  
ATOM    250  SG  CYS A  34      10.812 -18.400  -8.880  1.00 93.42           S  
ATOM    251  N   ALA A  35       8.017 -20.603 -10.006  1.00 93.52           N  
ATOM    252  CA  ALA A  35       7.224 -20.010 -11.080  1.00 93.52           C  
ATOM    253  C   ALA A  35       6.815 -18.581 -10.735  1.00 93.52           C  
ATOM    254  CB  ALA A  35       5.987 -20.861 -11.359  1.00 93.52           C  
ATOM    255  O   ALA A  35       6.716 -18.223  -9.559  1.00 93.52           O  
ATOM    256  N   TYR A  36       6.667 -17.795 -11.795  1.00 94.44           N  
ATOM    257  CA  TYR A  36       6.238 -16.425 -11.536  1.00 94.44           C  
ATOM    258  C   TYR A  36       5.451 -15.868 -12.716  1.00 94.44           C  
ATOM    259  CB  TYR A  36       7.445 -15.529 -11.244  1.00 94.44           C  
ATOM    260  O   TYR A  36       5.509 -16.412 -13.821  1.00 94.44           O  
ATOM    261  CG  TYR A  36       8.161 -15.051 -12.484  1.00 94.44           C  
ATOM    262  CD1 TYR A  36       8.967 -15.914 -13.223  1.00 94.44           C  
ATOM    263  CD2 TYR A  36       8.033 -13.737 -12.919  1.00 94.44           C  
ATOM    264  CE1 TYR A  36       9.630 -15.478 -14.365  1.00 94.44           C  
ATOM    265  CE2 TYR A  36       8.691 -13.289 -14.060  1.00 94.44           C  
ATOM    266  OH  TYR A  36      10.139 -13.729 -15.906  1.00 94.44           O  
ATOM    267  CZ  TYR A  36       9.485 -14.166 -14.776  1.00 94.44           C  
ATOM    268  N   ASP A  37       4.687 -14.911 -12.433  1.00 92.51           N  
ATOM    269  CA  ASP A  37       3.994 -14.076 -13.409  1.00 92.51           C  
ATOM    270  C   ASP A  37       4.015 -12.608 -12.989  1.00 92.51           C  
ATOM    271  CB  ASP A  37       2.551 -14.550 -13.593  1.00 92.51           C  
ATOM    272  O   ASP A  37       3.760 -12.286 -11.826  1.00 92.51           O  
ATOM    273  CG  ASP A  37       1.992 -14.229 -14.968  1.00 92.51           C  
ATOM    274  OD1 ASP A  37       2.757 -13.776 -15.847  1.00 92.51           O  
ATOM    275  OD2 ASP A  37       0.775 -14.427 -15.174  1.00 92.51           O  
ATOM    276  N   ALA A  38       4.351 -11.791 -13.976  1.00 93.72           N  
ATOM    277  CA  ALA A  38       4.420 -10.364 -13.672  1.00 93.72           C  
ATOM    278  C   ALA A  38       3.749  -9.538 -14.765  1.00 93.72           C  
ATOM    279  CB  ALA A  38       5.873  -9.928 -13.496  1.00 93.72           C  
ATOM    280  O   ALA A  38       3.804  -9.895 -15.945  1.00 93.72           O  
ATOM    281  N   LYS A  39       3.103  -8.532 -14.386  1.00 92.17           N  
ATOM    282  CA  LYS A  39       2.518  -7.530 -15.271  1.00 92.17           C  
ATOM    283  C   LYS A  39       2.757  -6.120 -14.739  1.00 92.17           C  
ATOM    284  CB  LYS A  39       1.019  -7.777 -15.446  1.00 92.17           C  
ATOM    285  O   LYS A  39       2.563  -5.858 -13.550  1.00 92.17           O  
ATOM    286  CG  LYS A  39       0.343  -6.819 -16.416  1.00 92.17           C  
ATOM    287  CD  LYS A  39      -1.128  -7.167 -16.611  1.00 92.17           C  
ATOM    288  CE  LYS A  39      -1.799  -6.227 -17.603  1.00 92.17           C  
ATOM    289  NZ  LYS A  39      -3.232  -6.583 -17.822  1.00 92.17           N  
ATOM    290  N   LEU A  40       3.190  -5.259 -15.613  1.00 91.81           N  
ATOM    291  CA  LEU A  40       3.417  -3.855 -15.288  1.00 91.81           C  
ATOM    292  C   LEU A  40       2.721  -2.945 -16.295  1.00 91.81           C  
ATOM    293  CB  LEU A  40       4.916  -3.547 -15.254  1.00 91.81           C  
ATOM    294  O   LEU A  40       2.714  -3.230 -17.494  1.00 91.81           O  
ATOM    295  CG  LEU A  40       5.696  -4.104 -14.063  1.00 91.81           C  
ATOM    296  CD1 LEU A  40       5.735  -5.628 -14.120  1.00 91.81           C  
ATOM    297  CD2 LEU A  40       7.108  -3.529 -14.031  1.00 91.81           C  
ATOM    298  N   ILE A  41       2.183  -1.913 -15.797  1.00 90.28           N  
ATOM    299  CA  ILE A  41       1.624  -0.862 -16.640  1.00 90.28           C  
ATOM    300  C   ILE A  41       2.303   0.469 -16.323  1.00 90.28           C  
ATOM    301  CB  ILE A  41       0.095  -0.741 -16.453  1.00 90.28           C  
ATOM    302  O   ILE A  41       2.315   0.909 -15.171  1.00 90.28           O  
ATOM    303  CG1 ILE A  41      -0.589  -2.076 -16.768  1.00 90.28           C  
ATOM    304  CG2 ILE A  41      -0.469   0.383 -17.327  1.00 90.28           C  
ATOM    305  CD1 ILE A  41      -2.087  -2.083 -16.497  1.00 90.28           C  
ATOM    306  N   SER A  42       2.964   0.913 -17.350  1.00 89.13           N  
ATOM    307  CA  SER A  42       3.583   2.230 -17.235  1.00 89.13           C  
ATOM    308  C   SER A  42       2.744   3.298 -17.930  1.00 89.13           C  
ATOM    309  CB  SER A  42       4.993   2.213 -17.826  1.00 89.13           C  
ATOM    310  O   SER A  42       2.423   3.169 -19.113  1.00 89.13           O  
ATOM    311  OG  SER A  42       5.583   3.500 -17.757  1.00 89.13           O  
ATOM    312  N   PHE A  43       2.369   4.274 -17.094  1.00 83.69           N  
ATOM    313  CA  PHE A  43       1.550   5.338 -17.664  1.00 83.69           C  
ATOM    314  C   PHE A  43       1.836   6.668 -16.978  1.00 83.69           C  
ATOM    315  CB  PHE A  43       0.061   4.995 -17.544  1.00 83.69           C  
ATOM    316  O   PHE A  43       1.749   6.772 -15.753  1.00 83.69           O  
ATOM    317  CG  PHE A  43      -0.845   5.970 -18.246  1.00 83.69           C  
ATOM    318  CD1 PHE A  43      -1.530   6.943 -17.529  1.00 83.69           C  
ATOM    319  CD2 PHE A  43      -1.012   5.912 -19.623  1.00 83.69           C  
ATOM    320  CE1 PHE A  43      -2.369   7.847 -18.176  1.00 83.69           C  
ATOM    321  CE2 PHE A  43      -1.849   6.812 -20.277  1.00 83.69           C  
ATOM    322  CZ  PHE A  43      -2.527   7.778 -19.552  1.00 83.69           C  
ATOM    323  N   ASN A  44       2.115   7.682 -17.736  1.00 79.73           N  
ATOM    324  CA  ASN A  44       2.279   9.066 -17.303  1.00 79.73           C  
ATOM    325  C   ASN A  44       3.215   9.169 -16.102  1.00 79.73           C  
ATOM    326  CB  ASN A  44       0.921   9.689 -16.972  1.00 79.73           C  
ATOM    327  O   ASN A  44       2.884   9.813 -15.105  1.00 79.73           O  
ATOM    328  CG  ASN A  44       0.203  10.210 -18.202  1.00 79.73           C  
ATOM    329  ND2 ASN A  44      -1.110  10.377 -18.095  1.00 79.73           N  
ATOM    330  OD1 ASN A  44       0.823  10.458 -19.239  1.00 79.73           O  
ATOM    331  N   GLY A  45       4.290   8.418 -16.180  1.00 80.69           N  
ATOM    332  CA  GLY A  45       5.343   8.574 -15.190  1.00 80.69           C  
ATOM    333  C   GLY A  45       5.174   7.660 -13.991  1.00 80.69           C  
ATOM    334  O   GLY A  45       5.927   7.755 -13.020  1.00 80.69           O  
ATOM    335  N   THR A  46       4.181   6.841 -14.084  1.00 86.57           N  
ATOM    336  CA  THR A  46       3.941   5.885 -13.009  1.00 86.57           C  
ATOM    337  C   THR A  46       3.948   4.456 -13.545  1.00 86.57           C  
ATOM    338  CB  THR A  46       2.603   6.165 -12.301  1.00 86.57           C  
ATOM    339  O   THR A  46       3.441   4.195 -14.638  1.00 86.57           O  
ATOM    340  CG2 THR A  46       2.397   5.221 -11.121  1.00 86.57           C  
ATOM    341  OG1 THR A  46       2.594   7.516 -11.825  1.00 86.57           O  
ATOM    342  N   VAL A  47       4.529   3.599 -12.792  1.00 89.91           N  
ATOM    343  CA  VAL A  47       4.479   2.173 -13.096  1.00 89.91           C  
ATOM    344  C   VAL A  47       3.728   1.435 -11.991  1.00 89.91           C  
ATOM    345  CB  VAL A  47       5.896   1.579 -13.267  1.00 89.91           C  
ATOM    346  O   VAL A  47       4.045   1.586 -10.808  1.00 89.91           O  
ATOM    347  CG1 VAL A  47       5.821   0.084 -13.575  1.00 89.91           C  
ATOM    348  CG2 VAL A  47       6.654   2.317 -14.369  1.00 89.91           C  
ATOM    349  N   GLN A  48       2.755   0.721 -12.335  1.00 92.49           N  
ATOM    350  CA  GLN A  48       2.003  -0.161 -11.450  1.00 92.49           C  
ATOM    351  C   GLN A  48       2.052  -1.606 -11.940  1.00 92.49           C  
ATOM    352  CB  GLN A  48       0.551   0.305 -11.334  1.00 92.49           C  
ATOM    353  O   GLN A  48       1.897  -1.866 -13.135  1.00 92.49           O  
ATOM    354  CG  GLN A  48       0.393   1.665 -10.667  1.00 92.49           C  
ATOM    355  CD  GLN A  48      -1.042   2.159 -10.674  1.00 92.49           C  
ATOM    356  NE2 GLN A  48      -1.613   2.339  -9.488  1.00 92.49           N  
ATOM    357  OE1 GLN A  48      -1.632   2.378 -11.736  1.00 92.49           O  
ATOM    358  N   GLY A  49       2.346  -2.415 -10.976  1.00 93.57           N  
ATOM    359  CA  GLY A  49       2.443  -3.805 -11.393  1.00 93.57           C  
ATOM    360  C   GLY A  49       2.119  -4.785 -10.282  1.00 93.57           C  
ATOM    361  O   GLY A  49       1.882  -4.383  -9.141  1.00 93.57           O  
ATOM    362  N   ASN A  50       1.934  -6.013 -10.640  1.00 93.82           N  
ATOM    363  CA  ASN A  50       1.852  -7.113  -9.685  1.00 93.82           C  
ATOM    364  C   ASN A  50       2.717  -8.294 -10.116  1.00 93.82           C  
ATOM    365  CB  ASN A  50       0.400  -7.557  -9.500  1.00 93.82           C  
ATOM    366  O   ASN A  50       3.023  -8.445 -11.300  1.00 93.82           O  
ATOM    367  CG  ASN A  50      -0.235  -8.030 -10.793  1.00 93.82           C  
ATOM    368  ND2 ASN A  50      -1.556  -7.929 -10.877  1.00 93.82           N  
ATOM    369  OD1 ASN A  50       0.456  -8.484 -11.709  1.00 93.82           O  
ATOM    370  N   ILE A  51       3.170  -8.961  -9.168  1.00 94.21           N  
ATOM    371  CA  ILE A  51       3.915 -10.193  -9.401  1.00 94.21           C  
ATOM    372  C   ILE A  51       3.380 -11.299  -8.495  1.00 94.21           C  
ATOM    373  CB  ILE A  51       5.429  -9.991  -9.164  1.00 94.21           C  
ATOM    374  O   ILE A  51       3.011 -11.045  -7.346  1.00 94.21           O  
ATOM    375  CG1 ILE A  51       6.205 -11.249  -9.568  1.00 94.21           C  
ATOM    376  CG2 ILE A  51       5.702  -9.624  -7.703  1.00 94.21           C  
ATOM    377  CD1 ILE A  51       7.707 -11.036  -9.696  1.00 94.21           C  
ATOM    378  N   THR A  52       3.252 -12.438  -9.050  1.00 92.56           N  
ATOM    379  CA  THR A  52       2.919 -13.652  -8.312  1.00 92.56           C  
ATOM    380  C   THR A  52       4.062 -14.660  -8.387  1.00 92.56           C  
ATOM    381  CB  THR A  52       1.627 -14.295  -8.848  1.00 92.56           C  
ATOM    382  O   THR A  52       4.600 -14.918  -9.465  1.00 92.56           O  
ATOM    383  CG2 THR A  52       1.252 -15.533  -8.040  1.00 92.56           C  
ATOM    384  OG1 THR A  52       0.558 -13.344  -8.769  1.00 92.56           O  
ATOM    385  N   ILE A  53       4.457 -15.172  -7.210  1.00 94.24           N  
ATOM    386  CA  ILE A  53       5.547 -16.139  -7.130  1.00 94.24           C  
ATOM    387  C   ILE A  53       5.052 -17.422  -6.467  1.00 94.24           C  
ATOM    388  CB  ILE A  53       6.755 -15.566  -6.354  1.00 94.24           C  
ATOM    389  O   ILE A  53       4.416 -17.377  -5.411  1.00 94.24           O  
ATOM    390  CG1 ILE A  53       7.257 -14.281  -7.022  1.00 94.24           C  
ATOM    391  CG2 ILE A  53       7.875 -16.606  -6.255  1.00 94.24           C  
ATOM    392  CD1 ILE A  53       8.191 -13.454  -6.149  1.00 94.24           C  
ATOM    393  N   LYS A  54       5.306 -18.482  -7.122  1.00 92.80           N  
ATOM    394  CA  LYS A  54       4.914 -19.786  -6.595  1.00 92.80           C  
ATOM    395  C   LYS A  54       6.134 -20.669  -6.348  1.00 92.80           C  
ATOM    396  CB  LYS A  54       3.947 -20.484  -7.552  1.00 92.80           C  
ATOM    397  O   LYS A  54       6.969 -20.844  -7.237  1.00 92.80           O  
ATOM    398  CG  LYS A  54       3.364 -21.780  -7.008  1.00 92.80           C  
ATOM    399  CD  LYS A  54       2.346 -22.382  -7.968  1.00 92.80           C  
ATOM    400  CE  LYS A  54       1.710 -23.640  -7.393  1.00 92.80           C  
ATOM    401  NZ  LYS A  54       0.666 -24.199  -8.304  1.00 92.80           N  
ATOM    402  N   VAL A  55       6.219 -21.152  -5.130  1.00 91.91           N  
ATOM    403  CA  VAL A  55       7.316 -22.042  -4.764  1.00 91.91           C  
ATOM    404  C   VAL A  55       6.757 -23.365  -4.243  1.00 91.91           C  
ATOM    405  CB  VAL A  55       8.239 -21.399  -3.705  1.00 91.91           C  
ATOM    406  O   VAL A  55       5.689 -23.395  -3.629  1.00 91.91           O  
ATOM    407  CG1 VAL A  55       8.943 -20.170  -4.277  1.00 91.91           C  
ATOM    408  CG2 VAL A  55       7.441 -21.029  -2.457  1.00 91.91           C  
ATOM    409  N   ARG A  56       7.461 -24.370  -4.501  1.00 89.99           N  
ATOM    410  CA  ARG A  56       7.037 -25.707  -4.095  1.00 89.99           C  
ATOM    411  C   ARG A  56       8.009 -26.307  -3.085  1.00 89.99           C  
ATOM    412  CB  ARG A  56       6.914 -26.625  -5.313  1.00 89.99           C  
ATOM    413  O   ARG A  56       9.226 -26.201  -3.248  1.00 89.99           O  
ATOM    414  CG  ARG A  56       5.851 -26.188  -6.309  1.00 89.99           C  
ATOM    415  CD  ARG A  56       5.846 -27.069  -7.551  1.00 89.99           C  
ATOM    416  NE  ARG A  56       7.069 -26.906  -8.332  1.00 89.99           N  
ATOM    417  NH1 ARG A  56       6.449 -28.384  -9.997  1.00 89.99           N  
ATOM    418  NH2 ARG A  56       8.472 -27.312 -10.105  1.00 89.99           N  
ATOM    419  CZ  ARG A  56       7.327 -27.534  -9.476  1.00 89.99           C  
ATOM    420  N   SER A  57       7.451 -26.950  -2.141  1.00 88.43           N  
ATOM    421  CA  SER A  57       8.267 -27.562  -1.098  1.00 88.43           C  
ATOM    422  C   SER A  57       9.178 -28.642  -1.672  1.00 88.43           C  
ATOM    423  CB  SER A  57       7.381 -28.159  -0.004  1.00 88.43           C  
ATOM    424  O   SER A  57      10.318 -28.800  -1.229  1.00 88.43           O  
ATOM    425  OG  SER A  57       8.167 -28.795   0.989  1.00 88.43           O  
ATOM    426  N   ARG A  58       8.803 -29.335  -2.718  1.00 85.20           N  
ATOM    427  CA  ARG A  58       9.551 -30.452  -3.285  1.00 85.20           C  
ATOM    428  C   ARG A  58      10.826 -29.967  -3.968  1.00 85.20           C  
ATOM    429  CB  ARG A  58       8.687 -31.228  -4.281  1.00 85.20           C  
ATOM    430  O   ARG A  58      11.759 -30.744  -4.176  1.00 85.20           O  
ATOM    431  CG  ARG A  58       8.301 -30.429  -5.516  1.00 85.20           C  
ATOM    432  CD  ARG A  58       7.438 -31.244  -6.469  1.00 85.20           C  
ATOM    433  NE  ARG A  58       6.826 -30.404  -7.494  1.00 85.20           N  
ATOM    434  NH1 ARG A  58       5.746 -32.143  -8.566  1.00 85.20           N  
ATOM    435  NH2 ARG A  58       5.532 -29.998  -9.348  1.00 85.20           N  
ATOM    436  CZ  ARG A  58       6.036 -30.850  -8.467  1.00 85.20           C  
ATOM    437  N   ASP A  59      10.846 -28.707  -4.341  1.00 84.74           N  
ATOM    438  CA  ASP A  59      11.972 -28.176  -5.104  1.00 84.74           C  
ATOM    439  C   ASP A  59      13.051 -27.623  -4.177  1.00 84.74           C  
ATOM    440  CB  ASP A  59      11.500 -27.087  -6.070  1.00 84.74           C  
ATOM    441  O   ASP A  59      14.111 -27.193  -4.636  1.00 84.74           O  
ATOM    442  CG  ASP A  59      10.593 -27.619  -7.166  1.00 84.74           C  
ATOM    443  OD1 ASP A  59      10.804 -28.759  -7.633  1.00 84.74           O  
ATOM    444  OD2 ASP A  59       9.660 -26.890  -7.568  1.00 84.74           O  
ATOM    445  N   ILE A  60      12.652 -27.591  -2.956  1.00 78.08           N  
ATOM    446  CA  ILE A  60      13.622 -27.071  -1.998  1.00 78.08           C  
ATOM    447  C   ILE A  60      14.475 -28.215  -1.455  1.00 78.08           C  
ATOM    448  CB  ILE A  60      12.925 -26.323  -0.839  1.00 78.08           C  
ATOM    449  O   ILE A  60      13.978 -29.074  -0.722  1.00 78.08           O  
ATOM    450  CG1 ILE A  60      12.029 -25.206  -1.385  1.00 78.08           C  
ATOM    451  CG2 ILE A  60      13.961 -25.765   0.142  1.00 78.08           C  
ATOM    452  CD1 ILE A  60      11.097 -24.596  -0.347  1.00 78.08           C  
ATOM    453  N   SER A  61      15.408 -28.596  -2.374  1.00 62.43           N  
ATOM    454  CA  SER A  61      16.298 -29.716  -2.088  1.00 62.43           C  
ATOM    455  C   SER A  61      17.648 -29.231  -1.569  1.00 62.43           C  
ATOM    456  CB  SER A  61      16.501 -30.574  -3.337  1.00 62.43           C  
ATOM    457  O   SER A  61      18.083 -28.125  -1.897  1.00 62.43           O  
ATOM    458  OG  SER A  61      17.161 -29.836  -4.352  1.00 62.43           O  
ATOM    459  N   GLY A  62      18.021 -29.663  -0.343  1.00 61.63           N  
ATOM    460  CA  GLY A  62      19.397 -29.368   0.022  1.00 61.63           C  
ATOM    461  C   GLY A  62      19.512 -28.473   1.242  1.00 61.63           C  
ATOM    462  O   GLY A  62      20.618 -28.144   1.675  1.00 61.63           O  
ATOM    463  N   ILE A  63      18.381 -27.993   1.563  1.00 69.27           N  
ATOM    464  CA  ILE A  63      18.523 -27.192   2.774  1.00 69.27           C  
ATOM    465  C   ILE A  63      18.767 -28.106   3.972  1.00 69.27           C  
ATOM    466  CB  ILE A  63      17.279 -26.309   3.017  1.00 69.27           C  
ATOM    467  O   ILE A  63      17.933 -28.957   4.291  1.00 69.27           O  
ATOM    468  CG1 ILE A  63      17.025 -25.400   1.809  1.00 69.27           C  
ATOM    469  CG2 ILE A  63      17.443 -25.486   4.298  1.00 69.27           C  
ATOM    470  CD1 ILE A  63      16.744 -23.949   2.175  1.00 69.27           C  
ATOM    471  N   PRO A  64      20.034 -28.093   4.366  1.00 64.53           N  
ATOM    472  CA  PRO A  64      20.321 -28.924   5.538  1.00 64.53           C  
ATOM    473  C   PRO A  64      19.273 -28.773   6.638  1.00 64.53           C  
ATOM    474  CB  PRO A  64      21.684 -28.411   6.008  1.00 64.53           C  
ATOM    475  O   PRO A  64      18.763 -27.673   6.863  1.00 64.53           O  
ATOM    476  CG  PRO A  64      22.213 -27.619   4.856  1.00 64.53           C  
ATOM    477  CD  PRO A  64      21.055 -27.183   4.005  1.00 64.53           C  
ATOM    478  N   LEU A  65      18.934 -29.873   7.213  1.00 65.40           N  
ATOM    479  CA  LEU A  65      17.896 -29.930   8.236  1.00 65.40           C  
ATOM    480  C   LEU A  65      18.161 -28.909   9.338  1.00 65.40           C  
ATOM    481  CB  LEU A  65      17.812 -31.336   8.837  1.00 65.40           C  
ATOM    482  O   LEU A  65      17.229 -28.284   9.849  1.00 65.40           O  
ATOM    483  CG  LEU A  65      16.500 -32.091   8.614  1.00 65.40           C  
ATOM    484  CD1 LEU A  65      16.729 -33.295   7.707  1.00 65.40           C  
ATOM    485  CD2 LEU A  65      15.901 -32.526   9.947  1.00 65.40           C  
ATOM    486  N   ASP A  66      19.490 -28.696   9.680  1.00 63.28           N  
ATOM    487  CA  ASP A  66      19.833 -27.812  10.790  1.00 63.28           C  
ATOM    488  C   ASP A  66      19.711 -26.345  10.381  1.00 63.28           C  
ATOM    489  CB  ASP A  66      21.249 -28.102  11.290  1.00 63.28           C  
ATOM    490  O   ASP A  66      19.855 -25.449  11.215  1.00 63.28           O  
ATOM    491  CG  ASP A  66      22.309 -27.902  10.221  1.00 63.28           C  
ATOM    492  OD1 ASP A  66      21.973 -27.929   9.017  1.00 63.28           O  
ATOM    493  OD2 ASP A  66      23.491 -27.720  10.585  1.00 63.28           O  
ATOM    494  N   GLN A  67      19.368 -26.205   9.140  1.00 65.26           N  
ATOM    495  CA  GLN A  67      19.269 -24.833   8.652  1.00 65.26           C  
ATOM    496  C   GLN A  67      17.831 -24.484   8.280  1.00 65.26           C  
ATOM    497  CB  GLN A  67      20.189 -24.623   7.449  1.00 65.26           C  
ATOM    498  O   GLN A  67      17.553 -23.368   7.834  1.00 65.26           O  
ATOM    499  CG  GLN A  67      21.670 -24.766   7.774  1.00 65.26           C  
ATOM    500  CD  GLN A  67      22.328 -23.441   8.112  1.00 65.26           C  
ATOM    501  NE2 GLN A  67      22.956 -23.372   9.281  1.00 65.26           N  
ATOM    502  OE1 GLN A  67      22.272 -22.488   7.329  1.00 65.26           O  
ATOM    503  N   GLN A  68      17.128 -25.580   8.472  1.00 62.57           N  
ATOM    504  CA  GLN A  68      15.722 -25.362   8.149  1.00 62.57           C  
ATOM    505  C   GLN A  68      15.065 -24.425   9.158  1.00 62.57           C  
ATOM    506  CB  GLN A  68      14.970 -26.692   8.100  1.00 62.57           C  
ATOM    507  O   GLN A  68      15.339 -24.505  10.358  1.00 62.57           O  
ATOM    508  CG  GLN A  68      15.382 -27.589   6.940  1.00 62.57           C  
ATOM    509  CD  GLN A  68      14.524 -28.836   6.829  1.00 62.57           C  
ATOM    510  NE2 GLN A  68      14.813 -29.668   5.834  1.00 62.57           N  
ATOM    511  OE1 GLN A  68      13.610 -29.051   7.632  1.00 62.57           O  
ATOM    512  N   THR A  69      14.531 -23.261   8.592  1.00 68.61           N  
ATOM    513  CA  THR A  69      13.813 -22.291   9.411  1.00 68.61           C  
ATOM    514  C   THR A  69      12.314 -22.348   9.131  1.00 68.61           C  
ATOM    515  CB  THR A  69      14.330 -20.861   9.165  1.00 68.61           C  
ATOM    516  O   THR A  69      11.894 -22.800   8.063  1.00 68.61           O  
ATOM    517  CG2 THR A  69      14.277 -20.505   7.683  1.00 68.61           C  
ATOM    518  OG1 THR A  69      13.519 -19.933   9.897  1.00 68.61           O  
ATOM    519  N   THR A  70      11.591 -21.929  10.157  1.00 76.40           N  
ATOM    520  CA  THR A  70      10.145 -21.866   9.980  1.00 76.40           C  
ATOM    521  C   THR A  70       9.737 -20.549   9.326  1.00 76.40           C  
ATOM    522  CB  THR A  70       9.410 -22.024  11.324  1.00 76.40           C  
ATOM    523  O   THR A  70       8.580 -20.375   8.936  1.00 76.40           O  
ATOM    524  CG2 THR A  70       9.665 -23.399  11.931  1.00 76.40           C  
ATOM    525  OG1 THR A  70       9.871 -21.018  12.235  1.00 76.40           O  
ATOM    526  N   ASN A  71      10.726 -19.665   9.092  1.00 81.84           N  
ATOM    527  CA  ASN A  71      10.478 -18.361   8.486  1.00 81.84           C  
ATOM    528  C   ASN A  71      11.297 -18.170   7.213  1.00 81.84           C  
ATOM    529  CB  ASN A  71      10.778 -17.240   9.483  1.00 81.84           C  
ATOM    530  O   ASN A  71      12.208 -17.341   7.174  1.00 81.84           O  
ATOM    531  CG  ASN A  71       9.891 -17.298  10.712  1.00 81.84           C  
ATOM    532  ND2 ASN A  71       9.198 -16.202  10.995  1.00 81.84           N  
ATOM    533  OD1 ASN A  71       9.831 -18.320  11.401  1.00 81.84           O  
ATOM    534  N   PRO A  72      10.928 -18.908   6.209  1.00 87.38           N  
ATOM    535  CA  PRO A  72      11.703 -18.805   4.970  1.00 87.38           C  
ATOM    536  C   PRO A  72      11.710 -17.391   4.394  1.00 87.38           C  
ATOM    537  CB  PRO A  72      10.989 -19.776   4.026  1.00 87.38           C  
ATOM    538  O   PRO A  72      10.697 -16.690   4.458  1.00 87.38           O  
ATOM    539  CG  PRO A  72       9.714 -20.122   4.726  1.00 87.38           C  
ATOM    540  CD  PRO A  72       9.818 -19.672   6.155  1.00 87.38           C  
ATOM    541  N   THR A  73      12.907 -17.007   3.955  1.00 90.22           N  
ATOM    542  CA  THR A  73      13.093 -15.735   3.264  1.00 90.22           C  
ATOM    543  C   THR A  73      13.867 -15.934   1.964  1.00 90.22           C  
ATOM    544  CB  THR A  73      13.831 -14.719   4.155  1.00 90.22           C  
ATOM    545  O   THR A  73      14.877 -16.640   1.939  1.00 90.22           O  
ATOM    546  CG2 THR A  73      13.914 -13.354   3.479  1.00 90.22           C  
ATOM    547  OG1 THR A  73      13.130 -14.583   5.397  1.00 90.22           O  
ATOM    548  N   PHE A  74      13.361 -15.306   0.877  1.00 92.32           N  
ATOM    549  CA  PHE A  74      14.054 -15.430  -0.399  1.00 92.32           C  
ATOM    550  C   PHE A  74      13.833 -14.191  -1.259  1.00 92.32           C  
ATOM    551  CB  PHE A  74      13.583 -16.680  -1.149  1.00 92.32           C  
ATOM    552  O   PHE A  74      12.916 -13.407  -1.003  1.00 92.32           O  
ATOM    553  CG  PHE A  74      12.086 -16.820  -1.215  1.00 92.32           C  
ATOM    554  CD1 PHE A  74      11.408 -17.621  -0.304  1.00 92.32           C  
ATOM    555  CD2 PHE A  74      11.356 -16.150  -2.189  1.00 92.32           C  
ATOM    556  CE1 PHE A  74      10.022 -17.752  -0.363  1.00 92.32           C  
ATOM    557  CE2 PHE A  74       9.972 -16.276  -2.254  1.00 92.32           C  
ATOM    558  CZ  PHE A  74       9.307 -17.078  -1.341  1.00 92.32           C  
ATOM    559  N   THR A  75      14.704 -14.009  -2.214  1.00 93.92           N  
ATOM    560  CA  THR A  75      14.656 -12.844  -3.091  1.00 93.92           C  
ATOM    561  C   THR A  75      14.424 -13.265  -4.539  1.00 93.92           C  
ATOM    562  CB  THR A  75      15.952 -12.018  -2.994  1.00 93.92           C  
ATOM    563  O   THR A  75      14.984 -14.263  -4.997  1.00 93.92           O  
ATOM    564  CG2 THR A  75      15.952 -10.875  -4.005  1.00 93.92           C  
ATOM    565  OG1 THR A  75      16.068 -11.474  -1.674  1.00 93.92           O  
ATOM    566  N   PHE A  76      13.556 -12.587  -5.213  1.00 95.14           N  
ATOM    567  CA  PHE A  76      13.312 -12.710  -6.646  1.00 95.14           C  
ATOM    568  C   PHE A  76      13.606 -11.396  -7.360  1.00 95.14           C  
ATOM    569  CB  PHE A  76      11.865 -13.139  -6.911  1.00 95.14           C  
ATOM    570  O   PHE A  76      13.147 -10.335  -6.933  1.00 95.14           O  
ATOM    571  CG  PHE A  76      11.572 -13.422  -8.360  1.00 95.14           C  
ATOM    572  CD1 PHE A  76      11.164 -12.404  -9.213  1.00 95.14           C  
ATOM    573  CD2 PHE A  76      11.706 -14.707  -8.869  1.00 95.14           C  
ATOM    574  CE1 PHE A  76      10.892 -12.663 -10.554  1.00 95.14           C  
ATOM    575  CE2 PHE A  76      11.436 -14.974 -10.208  1.00 95.14           C  
ATOM    576  CZ  PHE A  76      11.028 -13.951 -11.049  1.00 95.14           C  
ATOM    577  N   TRP A  77      14.345 -11.517  -8.394  1.00 92.32           N  
ATOM    578  CA  TRP A  77      14.671 -10.347  -9.204  1.00 92.32           C  
ATOM    579  C   TRP A  77      13.915 -10.373 -10.527  1.00 92.32           C  
ATOM    580  CB  TRP A  77      16.179 -10.277  -9.464  1.00 92.32           C  
ATOM    581  O   TRP A  77      14.067 -11.307 -11.319  1.00 92.32           O  
ATOM    582  CG  TRP A  77      16.997 -10.006  -8.237  1.00 92.32           C  
ATOM    583  CD1 TRP A  77      17.467 -10.925  -7.341  1.00 92.32           C  
ATOM    584  CD2 TRP A  77      17.437  -8.728  -7.770  1.00 92.32           C  
ATOM    585  CE2 TRP A  77      18.171  -8.947  -6.583  1.00 92.32           C  
ATOM    586  CE3 TRP A  77      17.283  -7.417  -8.240  1.00 92.32           C  
ATOM    587  NE1 TRP A  77      18.174 -10.294  -6.343  1.00 92.32           N  
ATOM    588  CH2 TRP A  77      18.584  -6.629  -6.342  1.00 92.32           C  
ATOM    589  CZ2 TRP A  77      18.750  -7.901  -5.859  1.00 92.32           C  
ATOM    590  CZ3 TRP A  77      17.860  -6.378  -7.519  1.00 92.32           C  
ATOM    591  N   LEU A  78      13.068  -9.373 -10.719  1.00 93.11           N  
ATOM    592  CA  LEU A  78      12.431  -9.214 -12.022  1.00 93.11           C  
ATOM    593  C   LEU A  78      13.332  -8.436 -12.976  1.00 93.11           C  
ATOM    594  CB  LEU A  78      11.084  -8.500 -11.877  1.00 93.11           C  
ATOM    595  O   LEU A  78      13.535  -7.232 -12.801  1.00 93.11           O  
ATOM    596  CG  LEU A  78      10.274  -8.314 -13.161  1.00 93.11           C  
ATOM    597  CD1 LEU A  78       9.892  -9.669 -13.747  1.00 93.11           C  
ATOM    598  CD2 LEU A  78       9.032  -7.472 -12.892  1.00 93.11           C  
ATOM    599  N   CYS A  79      13.763  -9.141 -13.946  1.00 88.29           N  
ATOM    600  CA  CYS A  79      14.634  -8.550 -14.956  1.00 88.29           C  
ATOM    601  C   CYS A  79      13.874  -8.303 -16.254  1.00 88.29           C  
ATOM    602  CB  CYS A  79      15.837  -9.454 -15.223  1.00 88.29           C  
ATOM    603  O   CYS A  79      13.578  -9.244 -16.993  1.00 88.29           O  
ATOM    604  SG  CYS A  79      17.113  -8.684 -16.243  1.00 88.29           S  
ATOM    605  N   ARG A  80      13.718  -7.104 -16.582  1.00 85.17           N  
ATOM    606  CA  ARG A  80      12.883  -6.729 -17.718  1.00 85.17           C  
ATOM    607  C   ARG A  80      13.667  -6.805 -19.024  1.00 85.17           C  
ATOM    608  CB  ARG A  80      12.318  -5.320 -17.528  1.00 85.17           C  
ATOM    609  O   ARG A  80      13.078  -6.851 -20.106  1.00 85.17           O  
ATOM    610  CG  ARG A  80      11.277  -5.217 -16.425  1.00 85.17           C  
ATOM    611  CD  ARG A  80      10.700  -3.812 -16.322  1.00 85.17           C  
ATOM    612  NE  ARG A  80      11.733  -2.826 -16.023  1.00 85.17           N  
ATOM    613  NH1 ARG A  80      10.303  -1.012 -16.053  1.00 85.17           N  
ATOM    614  NH2 ARG A  80      12.534  -0.710 -15.627  1.00 85.17           N  
ATOM    615  CZ  ARG A  80      11.521  -1.518 -15.902  1.00 85.17           C  
ATOM    616  N   ASP A  81      14.977  -6.797 -18.916  1.00 81.80           N  
ATOM    617  CA  ASP A  81      15.837  -6.972 -20.083  1.00 81.80           C  
ATOM    618  C   ASP A  81      16.697  -8.226 -19.948  1.00 81.80           C  
ATOM    619  CB  ASP A  81      16.727  -5.743 -20.282  1.00 81.80           C  
ATOM    620  O   ASP A  81      17.778  -8.184 -19.357  1.00 81.80           O  
ATOM    621  CG  ASP A  81      17.558  -5.812 -21.551  1.00 81.80           C  
ATOM    622  OD1 ASP A  81      17.461  -6.816 -22.289  1.00 81.80           O  
ATOM    623  OD2 ASP A  81      18.319  -4.855 -21.813  1.00 81.80           O  
ATOM    624  N   THR A  82      16.228  -9.290 -20.599  1.00 83.38           N  
ATOM    625  CA  THR A  82      16.899 -10.574 -20.426  1.00 83.38           C  
ATOM    626  C   THR A  82      17.848 -10.849 -21.589  1.00 83.38           C  
ATOM    627  CB  THR A  82      15.882 -11.724 -20.307  1.00 83.38           C  
ATOM    628  O   THR A  82      18.562 -11.853 -21.590  1.00 83.38           O  
ATOM    629  CG2 THR A  82      14.998 -11.552 -19.076  1.00 83.38           C  
ATOM    630  OG1 THR A  82      15.054 -11.745 -21.476  1.00 83.38           O  
ATOM    631  N   THR A  83      17.922  -9.957 -22.533  1.00 77.54           N  
ATOM    632  CA  THR A  83      18.726 -10.174 -23.731  1.00 77.54           C  
ATOM    633  C   THR A  83      20.065  -9.452 -23.623  1.00 77.54           C  
ATOM    634  CB  THR A  83      17.984  -9.700 -24.995  1.00 77.54           C  
ATOM    635  O   THR A  83      20.995  -9.740 -24.380  1.00 77.54           O  
ATOM    636  CG2 THR A  83      16.652 -10.426 -25.156  1.00 77.54           C  
ATOM    637  OG1 THR A  83      17.740  -8.292 -24.898  1.00 77.54           O  
ATOM    638  N   ASN A  84      20.043  -8.485 -22.704  1.00 73.31           N  
ATOM    639  CA  ASN A  84      21.286  -7.746 -22.513  1.00 73.31           C  
ATOM    640  C   ASN A  84      22.274  -8.524 -21.648  1.00 73.31           C  
ATOM    641  CB  ASN A  84      21.006  -6.374 -21.895  1.00 73.31           C  
ATOM    642  O   ASN A  84      22.056  -8.691 -20.447  1.00 73.31           O  
ATOM    643  CG  ASN A  84      22.234  -5.486 -21.861  1.00 73.31           C  
ATOM    644  ND2 ASN A  84      22.021  -4.177 -21.918  1.00 73.31           N  
ATOM    645  OD1 ASN A  84      23.365  -5.974 -21.785  1.00 73.31           O  
ATOM    646  N   SER A  85      23.327  -8.952 -22.236  1.00 70.12           N  
ATOM    647  CA  SER A  85      24.292  -9.835 -21.589  1.00 70.12           C  
ATOM    648  C   SER A  85      25.028  -9.119 -20.462  1.00 70.12           C  
ATOM    649  CB  SER A  85      25.299 -10.368 -22.609  1.00 70.12           C  
ATOM    650  O   SER A  85      25.599  -9.763 -19.579  1.00 70.12           O  
ATOM    651  OG  SER A  85      25.973  -9.301 -23.254  1.00 70.12           O  
ATOM    652  N   SER A  86      25.010  -7.856 -20.548  1.00 66.87           N  
ATOM    653  CA  SER A  86      25.675  -7.084 -19.504  1.00 66.87           C  
ATOM    654  C   SER A  86      24.829  -7.024 -18.236  1.00 66.87           C  
ATOM    655  CB  SER A  86      25.976  -5.667 -19.994  1.00 66.87           C  
ATOM    656  O   SER A  86      25.320  -6.637 -17.174  1.00 66.87           O  
ATOM    657  OG  SER A  86      24.825  -5.082 -20.578  1.00 66.87           O  
ATOM    658  N   LEU A  87      23.545  -7.410 -18.486  1.00 71.19           N  
ATOM    659  CA  LEU A  87      22.635  -7.410 -17.346  1.00 71.19           C  
ATOM    660  C   LEU A  87      22.323  -8.835 -16.899  1.00 71.19           C  
ATOM    661  CB  LEU A  87      21.337  -6.677 -17.695  1.00 71.19           C  
ATOM    662  O   LEU A  87      21.750  -9.617 -17.661  1.00 71.19           O  
ATOM    663  CG  LEU A  87      21.463  -5.183 -17.998  1.00 71.19           C  
ATOM    664  CD1 LEU A  87      20.122  -4.620 -18.455  1.00 71.19           C  
ATOM    665  CD2 LEU A  87      21.977  -4.430 -16.775  1.00 71.19           C  
ATOM    666  N   LYS A  88      22.682  -9.039 -15.722  1.00 76.98           N  
ATOM    667  CA  LYS A  88      22.470 -10.396 -15.225  1.00 76.98           C  
ATOM    668  C   LYS A  88      20.991 -10.658 -14.956  1.00 76.98           C  
ATOM    669  CB  LYS A  88      23.284 -10.635 -13.952  1.00 76.98           C  
ATOM    670  O   LYS A  88      20.311  -9.834 -14.341  1.00 76.98           O  
ATOM    671  CG  LYS A  88      24.726 -11.047 -14.208  1.00 76.98           C  
ATOM    672  CD  LYS A  88      25.302 -11.825 -13.032  1.00 76.98           C  
ATOM    673  CE  LYS A  88      26.757 -12.207 -13.271  1.00 76.98           C  
ATOM    674  NZ  LYS A  88      27.299 -13.045 -12.160  1.00 76.98           N  
ATOM    675  N   ASN A  89      20.429 -11.650 -15.480  1.00 88.28           N  
ATOM    676  CA  ASN A  89      19.095 -12.184 -15.228  1.00 88.28           C  
ATOM    677  C   ASN A  89      19.093 -13.152 -14.048  1.00 88.28           C  
ATOM    678  CB  ASN A  89      18.546 -12.872 -16.479  1.00 88.28           C  
ATOM    679  O   ASN A  89      18.940 -14.361 -14.231  1.00 88.28           O  
ATOM    680  CG  ASN A  89      17.095 -13.285 -16.330  1.00 88.28           C  
ATOM    681  ND2 ASN A  89      16.619 -14.119 -17.247  1.00 88.28           N  
ATOM    682  OD1 ASN A  89      16.408 -12.858 -15.399  1.00 88.28           O  
ATOM    683  N   PHE A  90      19.209 -12.584 -12.818  1.00 88.41           N  
ATOM    684  CA  PHE A  90      19.435 -13.337 -11.590  1.00 88.41           C  
ATOM    685  C   PHE A  90      18.382 -14.425 -11.421  1.00 88.41           C  
ATOM    686  CB  PHE A  90      19.424 -12.403 -10.376  1.00 88.41           C  
ATOM    687  O   PHE A  90      18.705 -15.558 -11.058  1.00 88.41           O  
ATOM    688  CG  PHE A  90      20.609 -11.477 -10.311  1.00 88.41           C  
ATOM    689  CD1 PHE A  90      21.903 -11.983 -10.305  1.00 88.41           C  
ATOM    690  CD2 PHE A  90      20.428 -10.102 -10.256  1.00 88.41           C  
ATOM    691  CE1 PHE A  90      23.002 -11.129 -10.245  1.00 88.41           C  
ATOM    692  CE2 PHE A  90      21.522  -9.242 -10.196  1.00 88.41           C  
ATOM    693  CZ  PHE A  90      22.807  -9.758 -10.189  1.00 88.41           C  
ATOM    694  N   SER A  91      17.164 -14.077 -11.754  1.00 92.88           N  
ATOM    695  CA  SER A  91      16.072 -15.003 -11.472  1.00 92.88           C  
ATOM    696  C   SER A  91      15.686 -15.797 -12.716  1.00 92.88           C  
ATOM    697  CB  SER A  91      14.853 -14.248 -10.940  1.00 92.88           C  
ATOM    698  O   SER A  91      14.683 -16.514 -12.714  1.00 92.88           O  
ATOM    699  OG  SER A  91      15.104 -13.740  -9.641  1.00 92.88           O  
ATOM    700  N   ASN A  92      16.456 -15.745 -13.666  1.00 92.05           N  
ATOM    701  CA  ASN A  92      16.200 -16.476 -14.903  1.00 92.05           C  
ATOM    702  C   ASN A  92      14.817 -16.158 -15.466  1.00 92.05           C  
ATOM    703  CB  ASN A  92      16.347 -17.982 -14.677  1.00 92.05           C  
ATOM    704  O   ASN A  92      14.051 -17.067 -15.791  1.00 92.05           O  
ATOM    705  CG  ASN A  92      16.537 -18.751 -15.969  1.00 92.05           C  
ATOM    706  ND2 ASN A  92      16.127 -20.014 -15.974  1.00 92.05           N  
ATOM    707  OD1 ASN A  92      17.048 -18.215 -16.956  1.00 92.05           O  
ATOM    708  N   CYS A  93      14.565 -14.848 -15.577  1.00 93.45           N  
ATOM    709  CA  CYS A  93      13.293 -14.390 -16.124  1.00 93.45           C  
ATOM    710  C   CYS A  93      13.194 -14.703 -17.612  1.00 93.45           C  
ATOM    711  CB  CYS A  93      13.121 -12.889 -15.897  1.00 93.45           C  
ATOM    712  O   CYS A  93      14.196 -14.659 -18.328  1.00 93.45           O  
ATOM    713  SG  CYS A  93      12.937 -12.431 -14.159  1.00 93.45           S  
ATOM    714  N   SER A  94      12.065 -15.085 -18.015  1.00 90.26           N  
ATOM    715  CA  SER A  94      11.815 -15.385 -19.421  1.00 90.26           C  
ATOM    716  C   SER A  94      10.438 -14.895 -19.854  1.00 90.26           C  
ATOM    717  CB  SER A  94      11.934 -16.888 -19.678  1.00 90.26           C  
ATOM    718  O   SER A  94       9.633 -14.473 -19.021  1.00 90.26           O  
ATOM    719  OG  SER A  94      10.969 -17.605 -18.926  1.00 90.26           O  
ATOM    720  N   ASN A  95      10.265 -14.780 -21.220  1.00 90.44           N  
ATOM    721  CA  ASN A  95       8.995 -14.427 -21.846  1.00 90.44           C  
ATOM    722  C   ASN A  95       8.611 -12.979 -21.555  1.00 90.44           C  
ATOM    723  CB  ASN A  95       7.887 -15.374 -21.382  1.00 90.44           C  
ATOM    724  O   ASN A  95       7.451 -12.688 -21.256  1.00 90.44           O  
ATOM    725  CG  ASN A  95       8.104 -16.800 -21.849  1.00 90.44           C  
ATOM    726  ND2 ASN A  95       7.683 -17.761 -21.035  1.00 90.44           N  
ATOM    727  OD1 ASN A  95       8.647 -17.036 -22.931  1.00 90.44           O  
ATOM    728  N   ASN A  96       9.653 -12.129 -21.631  1.00 91.04           N  
ATOM    729  CA  ASN A  96       9.383 -10.701 -21.497  1.00 91.04           C  
ATOM    730  C   ASN A  96       8.721 -10.135 -22.751  1.00 91.04           C  
ATOM    731  CB  ASN A  96      10.673  -9.938 -21.187  1.00 91.04           C  
ATOM    732  O   ASN A  96       9.199 -10.358 -23.864  1.00 91.04           O  
ATOM    733  CG  ASN A  96      11.188 -10.207 -19.787  1.00 91.04           C  
ATOM    734  ND2 ASN A  96      12.334  -9.624 -19.455  1.00 91.04           N  
ATOM    735  OD1 ASN A  96      10.562 -10.933 -19.011  1.00 91.04           O  
ATOM    736  N   GLN A  97       7.662  -9.451 -22.470  1.00 91.41           N  
ATOM    737  CA  GLN A  97       6.954  -8.822 -23.581  1.00 91.41           C  
ATOM    738  C   GLN A  97       6.594  -7.376 -23.255  1.00 91.41           C  
ATOM    739  CB  GLN A  97       5.692  -9.612 -23.930  1.00 91.41           C  
ATOM    740  O   GLN A  97       6.107  -7.083 -22.161  1.00 91.41           O  
ATOM    741  CG  GLN A  97       5.967 -11.031 -24.408  1.00 91.41           C  
ATOM    742  CD  GLN A  97       4.705 -11.770 -24.811  1.00 91.41           C  
ATOM    743  NE2 GLN A  97       4.789 -12.544 -25.888  1.00 91.41           N  
ATOM    744  OE1 GLN A  97       3.663 -11.647 -24.160  1.00 91.41           O  
ATOM    745  N   PHE A  98       6.970  -6.472 -24.248  1.00 91.14           N  
ATOM    746  CA  PHE A  98       6.607  -5.063 -24.151  1.00 91.14           C  
ATOM    747  C   PHE A  98       5.604  -4.687 -25.236  1.00 91.14           C  
ATOM    748  CB  PHE A  98       7.852  -4.177 -24.257  1.00 91.14           C  
ATOM    749  O   PHE A  98       5.756  -5.083 -26.393  1.00 91.14           O  
ATOM    750  CG  PHE A  98       8.760  -4.260 -23.060  1.00 91.14           C  
ATOM    751  CD1 PHE A  98       8.639  -3.355 -22.014  1.00 91.14           C  
ATOM    752  CD2 PHE A  98       9.736  -5.246 -22.982  1.00 91.14           C  
ATOM    753  CE1 PHE A  98       9.479  -3.430 -20.905  1.00 91.14           C  
ATOM    754  CE2 PHE A  98      10.578  -5.327 -21.877  1.00 91.14           C  
ATOM    755  CZ  PHE A  98      10.449  -4.418 -20.840  1.00 91.14           C  
ATOM    756  N   THR A  99       4.617  -3.911 -24.787  1.00 88.41           N  
ATOM    757  CA  THR A  99       3.697  -3.292 -25.734  1.00 88.41           C  
ATOM    758  C   THR A  99       3.524  -1.807 -25.428  1.00 88.41           C  
ATOM    759  CB  THR A  99       2.322  -3.986 -25.714  1.00 88.41           C  
ATOM    760  O   THR A  99       3.083  -1.440 -24.337  1.00 88.41           O  
ATOM    761  CG2 THR A  99       1.417  -3.446 -26.815  1.00 88.41           C  
ATOM    762  OG1 THR A  99       2.502  -5.395 -25.906  1.00 88.41           O  
ATOM    763  N   PRO A 100       3.887  -0.786 -26.461  1.00 83.20           N  
ATOM    764  CA  PRO A 100       4.510  -0.967 -27.774  1.00 83.20           C  
ATOM    765  C   PRO A 100       5.951  -1.464 -27.679  1.00 83.20           C  
ATOM    766  CB  PRO A 100       4.456   0.435 -28.386  1.00 83.20           C  
ATOM    767  O   PRO A 100       6.409  -1.839 -26.597  1.00 83.20           O  
ATOM    768  CG  PRO A 100       4.501   1.365 -27.217  1.00 83.20           C  
ATOM    769  CD  PRO A 100       3.899   0.669 -26.030  1.00 83.20           C  
ATOM    770  N   ASN A 101       6.815  -1.368 -28.680  1.00 77.56           N  
ATOM    771  CA  ASN A 101       8.153  -1.927 -28.839  1.00 77.56           C  
ATOM    772  C   ASN A 101       9.017  -1.675 -27.607  1.00 77.56           C  
ATOM    773  CB  ASN A 101       8.829  -1.355 -30.087  1.00 77.56           C  
ATOM    774  O   ASN A 101       9.005  -0.577 -27.049  1.00 77.56           O  
ATOM    775  CG  ASN A 101       8.739  -2.287 -31.280  1.00 77.56           C  
ATOM    776  ND2 ASN A 101       8.951  -1.746 -32.473  1.00 77.56           N  
ATOM    777  OD1 ASN A 101       8.479  -3.484 -31.129  1.00 77.56           O  
ATOM    778  N   LYS A 102      10.034  -2.572 -27.265  1.00 74.71           N  
ATOM    779  CA  LYS A 102      10.831  -2.734 -26.053  1.00 74.71           C  
ATOM    780  C   LYS A 102      11.922  -1.670 -25.966  1.00 74.71           C  
ATOM    781  CB  LYS A 102      11.455  -4.129 -26.003  1.00 74.71           C  
ATOM    782  O   LYS A 102      12.144  -1.086 -24.904  1.00 74.71           O  
ATOM    783  CG  LYS A 102      12.240  -4.411 -24.730  1.00 74.71           C  
ATOM    784  CD  LYS A 102      12.818  -5.821 -24.730  1.00 74.71           C  
ATOM    785  CE  LYS A 102      13.709  -6.061 -23.519  1.00 74.71           C  
ATOM    786  NZ  LYS A 102      14.289  -7.437 -23.523  1.00 74.71           N  
ATOM    787  N   THR A 103      12.606  -1.363 -26.994  1.00 67.81           N  
ATOM    788  CA  THR A 103      13.799  -0.528 -26.901  1.00 67.81           C  
ATOM    789  C   THR A 103      13.443   0.868 -26.397  1.00 67.81           C  
ATOM    790  CB  THR A 103      14.512  -0.419 -28.261  1.00 67.81           C  
ATOM    791  O   THR A 103      14.123   1.410 -25.523  1.00 67.81           O  
ATOM    792  CG2 THR A 103      15.792  -1.248 -28.279  1.00 67.81           C  
ATOM    793  OG1 THR A 103      13.636  -0.890 -29.293  1.00 67.81           O  
ATOM    794  N   THR A 104      12.376   1.447 -26.853  1.00 69.75           N  
ATOM    795  CA  THR A 104      11.983   2.793 -26.453  1.00 69.75           C  
ATOM    796  C   THR A 104      11.426   2.794 -25.033  1.00 69.75           C  
ATOM    797  CB  THR A 104      10.937   3.380 -27.419  1.00 69.75           C  
ATOM    798  O   THR A 104      11.648   3.740 -24.274  1.00 69.75           O  
ATOM    799  CG2 THR A 104      11.584   4.332 -28.419  1.00 69.75           C  
ATOM    800  OG1 THR A 104      10.303   2.312 -28.133  1.00 69.75           O  
ATOM    801  N   VAL A 105      11.077   1.692 -24.581  1.00 74.85           N  
ATOM    802  CA  VAL A 105      10.369   1.561 -23.313  1.00 74.85           C  
ATOM    803  C   VAL A 105      11.371   1.521 -22.162  1.00 74.85           C  
ATOM    804  CB  VAL A 105       9.478   0.299 -23.288  1.00 74.85           C  
ATOM    805  O   VAL A 105      11.234   2.261 -21.185  1.00 74.85           O  
ATOM    806  CG1 VAL A 105       8.880   0.088 -21.898  1.00 74.85           C  
ATOM    807  CG2 VAL A 105       8.374   0.405 -24.338  1.00 74.85           C  
ATOM    808  N   ILE A 106      12.430   0.857 -22.279  1.00 70.76           N  
ATOM    809  CA  ILE A 106      13.382   0.629 -21.198  1.00 70.76           C  
ATOM    810  C   ILE A 106      14.120   1.927 -20.877  1.00 70.76           C  
ATOM    811  CB  ILE A 106      14.390  -0.486 -21.557  1.00 70.76           C  
ATOM    812  O   ILE A 106      14.298   2.274 -19.707  1.00 70.76           O  
ATOM    813  CG1 ILE A 106      13.679  -1.842 -21.641  1.00 70.76           C  
ATOM    814  CG2 ILE A 106      15.534  -0.529 -20.540  1.00 70.76           C  
ATOM    815  CD1 ILE A 106      14.565  -2.975 -22.139  1.00 70.76           C  
ATOM    816  N   SER A 107      14.499   2.645 -21.804  1.00 64.87           N  
ATOM    817  CA  SER A 107      15.220   3.895 -21.588  1.00 64.87           C  
ATOM    818  C   SER A 107      14.353   4.913 -20.854  1.00 64.87           C  
ATOM    819  CB  SER A 107      15.690   4.480 -22.920  1.00 64.87           C  
ATOM    820  O   SER A 107      14.833   5.618 -19.964  1.00 64.87           O  
ATOM    821  OG  SER A 107      14.606   4.610 -23.824  1.00 64.87           O  
ATOM    822  N   LYS A 108      13.149   4.924 -21.014  1.00 65.02           N  
ATOM    823  CA  LYS A 108      12.254   5.956 -20.500  1.00 65.02           C  
ATOM    824  C   LYS A 108      11.692   5.566 -19.136  1.00 65.02           C  
ATOM    825  CB  LYS A 108      11.112   6.215 -21.483  1.00 65.02           C  
ATOM    826  O   LYS A 108      11.095   6.394 -18.444  1.00 65.02           O  
ATOM    827  CG  LYS A 108      11.542   6.923 -22.759  1.00 65.02           C  
ATOM    828  CD  LYS A 108      10.343   7.452 -23.536  1.00 65.02           C  
ATOM    829  CE  LYS A 108      10.774   8.195 -24.793  1.00 65.02           C  
ATOM    830  NZ  LYS A 108       9.604   8.753 -25.535  1.00 65.02           N  
ATOM    831  N   THR A 109      11.968   4.353 -18.680  1.00 70.42           N  
ATOM    832  CA  THR A 109      11.376   3.847 -17.446  1.00 70.42           C  
ATOM    833  C   THR A 109      12.402   3.841 -16.317  1.00 70.42           C  
ATOM    834  CB  THR A 109      10.813   2.427 -17.639  1.00 70.42           C  
ATOM    835  O   THR A 109      12.232   3.137 -15.320  1.00 70.42           O  
ATOM    836  CG2 THR A 109       9.663   2.422 -18.641  1.00 70.42           C  
ATOM    837  OG1 THR A 109      11.854   1.567 -18.118  1.00 70.42           O  
ATOM    838  N   ASN A 110      13.339   4.552 -16.288  1.00 68.90           N  
ATOM    839  CA  ASN A 110      14.319   4.634 -15.210  1.00 68.90           C  
ATOM    840  C   ASN A 110      13.777   5.414 -14.017  1.00 68.90           C  
ATOM    841  CB  ASN A 110      15.618   5.267 -15.713  1.00 68.90           C  
ATOM    842  O   ASN A 110      13.601   6.631 -14.093  1.00 68.90           O  
ATOM    843  CG  ASN A 110      16.812   4.920 -14.845  1.00 68.90           C  
ATOM    844  ND2 ASN A 110      18.011   5.175 -15.355  1.00 68.90           N  
ATOM    845  OD1 ASN A 110      16.657   4.425 -13.725  1.00 68.90           O  
ATOM    846  N   PRO A 111      13.461   4.621 -12.955  1.00 68.65           N  
ATOM    847  CA  PRO A 111      12.911   5.316 -11.789  1.00 68.65           C  
ATOM    848  C   PRO A 111      13.912   6.273 -11.146  1.00 68.65           C  
ATOM    849  CB  PRO A 111      12.556   4.174 -10.833  1.00 68.65           C  
ATOM    850  O   PRO A 111      15.123   6.059 -11.238  1.00 68.65           O  
ATOM    851  CG  PRO A 111      13.297   2.989 -11.362  1.00 68.65           C  
ATOM    852  CD  PRO A 111      13.723   3.283 -12.772  1.00 68.65           C  
ATOM    853  N   ASN A 112      13.380   7.370 -10.619  1.00 58.72           N  
ATOM    854  CA  ASN A 112      14.187   8.295  -9.829  1.00 58.72           C  
ATOM    855  C   ASN A 112      14.537   7.709  -8.464  1.00 58.72           C  
ATOM    856  CB  ASN A 112      13.462   9.632  -9.663  1.00 58.72           C  
ATOM    857  O   ASN A 112      13.769   6.923  -7.906  1.00 58.72           O  
ATOM    858  CG  ASN A 112      13.575  10.515 -10.890  1.00 58.72           C  
ATOM    859  ND2 ASN A 112      12.646  11.452 -11.034  1.00 58.72           N  
ATOM    860  OD1 ASN A 112      14.490  10.355 -11.702  1.00 58.72           O  
ATOM    861  N   GLY A 113      15.714   8.029  -7.949  1.00 57.57           N  
ATOM    862  CA  GLY A 113      16.109   7.632  -6.607  1.00 57.57           C  
ATOM    863  C   GLY A 113      16.419   6.152  -6.490  1.00 57.57           C  
ATOM    864  O   GLY A 113      15.971   5.490  -5.551  1.00 57.57           O  
ATOM    865  N   LEU A 114      17.135   5.643  -7.322  1.00 61.22           N  
ATOM    866  CA  LEU A 114      17.512   4.235  -7.383  1.00 61.22           C  
ATOM    867  C   LEU A 114      18.513   3.891  -6.286  1.00 61.22           C  
ATOM    868  CB  LEU A 114      18.103   3.898  -8.755  1.00 61.22           C  
ATOM    869  O   LEU A 114      19.304   4.742  -5.873  1.00 61.22           O  
ATOM    870  CG  LEU A 114      17.197   4.141  -9.962  1.00 61.22           C  
ATOM    871  CD1 LEU A 114      17.988   3.987 -11.258  1.00 61.22           C  
ATOM    872  CD2 LEU A 114      16.007   3.188  -9.940  1.00 61.22           C  
ATOM    873  N   ASN A 115      18.191   2.757  -5.608  1.00 58.71           N  
ATOM    874  CA  ASN A 115      19.194   2.201  -4.705  1.00 58.71           C  
ATOM    875  C   ASN A 115      20.317   1.509  -5.473  1.00 58.71           C  
ATOM    876  CB  ASN A 115      18.547   1.228  -3.718  1.00 58.71           C  
ATOM    877  O   ASN A 115      20.062   0.799  -6.447  1.00 58.71           O  
ATOM    878  CG  ASN A 115      17.630   1.921  -2.730  1.00 58.71           C  
ATOM    879  ND2 ASN A 115      16.580   1.227  -2.308  1.00 58.71           N  
ATOM    880  OD1 ASN A 115      17.862   3.072  -2.350  1.00 58.71           O  
ATOM    881  N   ALA A 116      21.470   2.007  -5.202  1.00 50.64           N  
ATOM    882  CA  ALA A 116      22.588   1.344  -5.868  1.00 50.64           C  
ATOM    883  C   ALA A 116      22.901   0.003  -5.212  1.00 50.64           C  
ATOM    884  CB  ALA A 116      23.823   2.241  -5.854  1.00 50.64           C  
ATOM    885  O   ALA A 116      22.826  -0.129  -3.988  1.00 50.64           O  
ATOM    886  N   TRP A 117      22.825  -1.027  -5.834  1.00 51.55           N  
ATOM    887  CA  TRP A 117      23.225  -2.350  -5.366  1.00 51.55           C  
ATOM    888  C   TRP A 117      24.564  -2.759  -5.970  1.00 51.55           C  
ATOM    889  CB  TRP A 117      22.155  -3.389  -5.711  1.00 51.55           C  
ATOM    890  O   TRP A 117      24.744  -2.706  -7.189  1.00 51.55           O  
ATOM    891  CG  TRP A 117      22.369  -4.723  -5.060  1.00 51.55           C  
ATOM    892  CD1 TRP A 117      22.849  -4.958  -3.802  1.00 51.55           C  
ATOM    893  CD2 TRP A 117      22.115  -6.006  -5.639  1.00 51.55           C  
ATOM    894  CE2 TRP A 117      22.463  -6.977  -4.674  1.00 51.55           C  
ATOM    895  CE3 TRP A 117      21.624  -6.430  -6.881  1.00 51.55           C  
ATOM    896  NE1 TRP A 117      22.908  -6.312  -3.563  1.00 51.55           N  
ATOM    897  CH2 TRP A 117      21.854  -8.735  -6.136  1.00 51.55           C  
ATOM    898  CZ2 TRP A 117      22.336  -8.347  -4.913  1.00 51.55           C  
ATOM    899  CZ3 TRP A 117      21.499  -7.795  -7.118  1.00 51.55           C  
ATOM    900  N   VAL A 118      25.524  -2.816  -5.056  1.00 47.80           N  
ATOM    901  CA  VAL A 118      26.817  -3.344  -5.478  1.00 47.80           C  
ATOM    902  C   VAL A 118      26.844  -4.859  -5.285  1.00 47.80           C  
ATOM    903  CB  VAL A 118      27.979  -2.687  -4.700  1.00 47.80           C  
ATOM    904  O   VAL A 118      26.647  -5.353  -4.172  1.00 47.80           O  
ATOM    905  CG1 VAL A 118      29.327  -3.150  -5.251  1.00 47.80           C  
ATOM    906  CG2 VAL A 118      27.868  -1.165  -4.762  1.00 47.80           C  
ATOM    907  N   THR A 119      26.505  -5.555  -6.324  1.00 50.11           N  
ATOM    908  CA  THR A 119      26.634  -6.996  -6.132  1.00 50.11           C  
ATOM    909  C   THR A 119      28.095  -7.386  -5.928  1.00 50.11           C  
ATOM    910  CB  THR A 119      26.054  -7.772  -7.328  1.00 50.11           C  
ATOM    911  O   THR A 119      28.987  -6.832  -6.575  1.00 50.11           O  
ATOM    912  CG2 THR A 119      25.066  -6.916  -8.113  1.00 50.11           C  
ATOM    913  OG1 THR A 119      27.123  -8.167  -8.198  1.00 50.11           O  
ATOM    914  N   SER A 120      28.473  -7.801  -4.714  1.00 46.43           N  
ATOM    915  CA  SER A 120      29.869  -8.202  -4.569  1.00 46.43           C  
ATOM    916  C   SER A 120      30.265  -9.219  -5.634  1.00 46.43           C  
ATOM    917  CB  SER A 120      30.118  -8.785  -3.177  1.00 46.43           C  
ATOM    918  O   SER A 120      31.373  -9.163  -6.171  1.00 46.43           O  
ATOM    919  OG  SER A 120      29.533 -10.070  -3.058  1.00 46.43           O  
ATOM    920  N   THR A 121      29.486 -10.435  -5.688  1.00 47.12           N  
ATOM    921  CA  THR A 121      29.737 -11.529  -6.620  1.00 47.12           C  
ATOM    922  C   THR A 121      28.429 -12.041  -7.217  1.00 47.12           C  
ATOM    923  CB  THR A 121      30.480 -12.689  -5.933  1.00 47.12           C  
ATOM    924  O   THR A 121      27.355 -11.822  -6.653  1.00 47.12           O  
ATOM    925  CG2 THR A 121      31.842 -12.240  -5.415  1.00 47.12           C  
ATOM    926  OG1 THR A 121      29.697 -13.166  -4.833  1.00 47.12           O  
ATOM    927  N   ASP A 122      28.480 -12.406  -8.530  1.00 49.09           N  
ATOM    928  CA  ASP A 122      27.404 -13.107  -9.224  1.00 49.09           C  
ATOM    929  C   ASP A 122      26.887 -14.279  -8.392  1.00 49.09           C  
ATOM    930  CB  ASP A 122      27.881 -13.602 -10.591  1.00 49.09           C  
ATOM    931  O   ASP A 122      25.816 -14.821  -8.673  1.00 49.09           O  
ATOM    932  CG  ASP A 122      27.998 -12.488 -11.616  1.00 49.09           C  
ATOM    933  OD1 ASP A 122      27.452 -11.388 -11.387  1.00 49.09           O  
ATOM    934  OD2 ASP A 122      28.641 -12.714 -12.665  1.00 49.09           O  
ATOM    935  N   GLN A 123      27.472 -14.470  -7.206  1.00 59.18           N  
ATOM    936  CA  GLN A 123      27.129 -15.705  -6.508  1.00 59.18           C  
ATOM    937  C   GLN A 123      26.093 -15.451  -5.417  1.00 59.18           C  
ATOM    938  CB  GLN A 123      28.380 -16.346  -5.905  1.00 59.18           C  
ATOM    939  O   GLN A 123      25.340 -16.354  -5.047  1.00 59.18           O  
ATOM    940  CG  GLN A 123      29.302 -16.984  -6.935  1.00 59.18           C  
ATOM    941  CD  GLN A 123      29.766 -18.370  -6.529  1.00 59.18           C  
ATOM    942  NE2 GLN A 123      29.823 -19.283  -7.492  1.00 59.18           N  
ATOM    943  OE1 GLN A 123      30.073 -18.618  -5.358  1.00 59.18           O  
ATOM    944  N   ASN A 124      25.991 -14.240  -5.094  1.00 76.85           N  
ATOM    945  CA  ASN A 124      25.028 -13.971  -4.032  1.00 76.85           C  
ATOM    946  C   ASN A 124      24.138 -12.779  -4.370  1.00 76.85           C  
ATOM    947  CB  ASN A 124      25.748 -13.736  -2.702  1.00 76.85           C  
ATOM    948  O   ASN A 124      24.547 -11.628  -4.209  1.00 76.85           O  
ATOM    949  CG  ASN A 124      24.789 -13.593  -1.536  1.00 76.85           C  
ATOM    950  ND2 ASN A 124      25.335 -13.456  -0.333  1.00 76.85           N  
ATOM    951  OD1 ASN A 124      23.569 -13.606  -1.715  1.00 76.85           O  
ATOM    952  N   TRP A 125      22.935 -13.083  -4.811  1.00 82.76           N  
ATOM    953  CA  TRP A 125      22.046 -12.008  -5.239  1.00 82.76           C  
ATOM    954  C   TRP A 125      20.842 -11.894  -4.311  1.00 82.76           C  
ATOM    955  CB  TRP A 125      21.577 -12.240  -6.678  1.00 82.76           C  
ATOM    956  O   TRP A 125      19.819 -11.313  -4.679  1.00 82.76           O  
ATOM    957  CG  TRP A 125      21.210 -13.663  -6.978  1.00 82.76           C  
ATOM    958  CD1 TRP A 125      22.036 -14.644  -7.451  1.00 82.76           C  
ATOM    959  CD2 TRP A 125      19.920 -14.262  -6.828  1.00 82.76           C  
ATOM    960  CE2 TRP A 125      20.036 -15.611  -7.228  1.00 82.76           C  
ATOM    961  CE3 TRP A 125      18.675 -13.788  -6.392  1.00 82.76           C  
ATOM    962  NE1 TRP A 125      21.336 -15.818  -7.604  1.00 82.76           N  
ATOM    963  CH2 TRP A 125      17.746 -16.004  -6.776  1.00 82.76           C  
ATOM    964  CZ2 TRP A 125      18.953 -16.493  -7.206  1.00 82.76           C  
ATOM    965  CZ3 TRP A 125      17.598 -14.667  -6.371  1.00 82.76           C  
ATOM    966  N   TYR A 126      21.084 -12.468  -3.165  1.00 87.71           N  
ATOM    967  CA  TYR A 126      20.092 -12.261  -2.116  1.00 87.71           C  
ATOM    968  C   TYR A 126      20.136 -10.828  -1.599  1.00 87.71           C  
ATOM    969  CB  TYR A 126      20.318 -13.240  -0.960  1.00 87.71           C  
ATOM    970  O   TYR A 126      21.205 -10.319  -1.253  1.00 87.71           O  
ATOM    971  CG  TYR A 126      19.326 -13.089   0.167  1.00 87.71           C  
ATOM    972  CD1 TYR A 126      19.644 -12.352   1.306  1.00 87.71           C  
ATOM    973  CD2 TYR A 126      18.070 -13.681   0.096  1.00 87.71           C  
ATOM    974  CE1 TYR A 126      18.734 -12.211   2.349  1.00 87.71           C  
ATOM    975  CE2 TYR A 126      17.152 -13.547   1.132  1.00 87.71           C  
ATOM    976  OH  TYR A 126      16.587 -12.674   3.281  1.00 87.71           O  
ATOM    977  CZ  TYR A 126      17.492 -12.811   2.252  1.00 87.71           C  
ATOM    978  N   LEU A 127      19.025 -10.195  -1.685  1.00 81.82           N  
ATOM    979  CA  LEU A 127      18.971  -8.812  -1.224  1.00 81.82           C  
ATOM    980  C   LEU A 127      18.390  -8.731   0.183  1.00 81.82           C  
ATOM    981  CB  LEU A 127      18.135  -7.960  -2.183  1.00 81.82           C  
ATOM    982  O   LEU A 127      17.182  -8.890   0.371  1.00 81.82           O  
ATOM    983  CG  LEU A 127      18.234  -6.444  -2.005  1.00 81.82           C  
ATOM    984  CD1 LEU A 127      19.634  -5.958  -2.368  1.00 81.82           C  
ATOM    985  CD2 LEU A 127      17.181  -5.736  -2.850  1.00 81.82           C  
ATOM    986  N   GLY A 128      19.333  -8.702   1.188  1.00 69.36           N  
ATOM    987  CA  GLY A 128      18.895  -8.547   2.566  1.00 69.36           C  
ATOM    988  C   GLY A 128      19.039  -7.128   3.082  1.00 69.36           C  
ATOM    989  O   GLY A 128      19.942  -6.399   2.666  1.00 69.36           O  
ATOM    990  N   ASN A 129      18.105  -6.606   3.901  1.00 59.57           N  
ATOM    991  CA  ASN A 129      18.237  -5.348   4.628  1.00 59.57           C  
ATOM    992  C   ASN A 129      18.290  -4.155   3.678  1.00 59.57           C  
ATOM    993  CB  ASN A 129      19.479  -5.371   5.521  1.00 59.57           C  
ATOM    994  O   ASN A 129      19.006  -3.185   3.931  1.00 59.57           O  
ATOM    995  CG  ASN A 129      19.252  -6.125   6.817  1.00 59.57           C  
ATOM    996  ND2 ASN A 129      20.336  -6.572   7.440  1.00 59.57           N  
ATOM    997  OD1 ASN A 129      18.113  -6.305   7.253  1.00 59.57           O  
ATOM    998  N   THR A 130      17.721  -4.207   2.488  1.00 69.59           N  
ATOM    999  CA  THR A 130      17.734  -3.084   1.558  1.00 69.59           C  
ATOM   1000  C   THR A 130      16.475  -2.237   1.714  1.00 69.59           C  
ATOM   1001  CB  THR A 130      17.854  -3.567   0.101  1.00 69.59           C  
ATOM   1002  O   THR A 130      15.412  -2.754   2.063  1.00 69.59           O  
ATOM   1003  CG2 THR A 130      18.867  -2.731  -0.675  1.00 69.59           C  
ATOM   1004  OG1 THR A 130      18.273  -4.937   0.090  1.00 69.59           O  
ATOM   1005  N   SER A 131      16.740  -0.995   1.590  1.00 77.69           N  
ATOM   1006  CA  SER A 131      15.641  -0.037   1.650  1.00 77.69           C  
ATOM   1007  C   SER A 131      14.557  -0.374   0.631  1.00 77.69           C  
ATOM   1008  CB  SER A 131      16.154   1.384   1.409  1.00 77.69           C  
ATOM   1009  O   SER A 131      14.857  -0.838  -0.471  1.00 77.69           O  
ATOM   1010  OG  SER A 131      16.527   1.561   0.053  1.00 77.69           O  
ATOM   1011  N   GLY A 132      13.309  -0.297   1.133  1.00 84.30           N  
ATOM   1012  CA  GLY A 132      12.180  -0.535   0.248  1.00 84.30           C  
ATOM   1013  C   GLY A 132      10.845  -0.524   0.968  1.00 84.30           C  
ATOM   1014  O   GLY A 132      10.795  -0.399   2.193  1.00 84.30           O  
ATOM   1015  N   ASP A 133       9.823  -0.624   0.112  1.00 89.80           N  
ATOM   1016  CA  ASP A 133       8.460  -0.721   0.626  1.00 89.80           C  
ATOM   1017  C   ASP A 133       8.138  -2.148   1.062  1.00 89.80           C  
ATOM   1018  CB  ASP A 133       7.455  -0.253  -0.428  1.00 89.80           C  
ATOM   1019  O   ASP A 133       8.509  -3.109   0.385  1.00 89.80           O  
ATOM   1020  CG  ASP A 133       7.639   1.203  -0.819  1.00 89.80           C  
ATOM   1021  OD1 ASP A 133       8.109   2.004   0.018  1.00 89.80           O  
ATOM   1022  OD2 ASP A 133       7.309   1.552  -1.973  1.00 89.80           O  
ATOM   1023  N   THR A 134       7.489  -2.145   2.207  1.00 92.88           N  
ATOM   1024  CA  THR A 134       7.048  -3.464   2.645  1.00 92.88           C  
ATOM   1025  C   THR A 134       5.566  -3.667   2.345  1.00 92.88           C  
ATOM   1026  CB  THR A 134       7.303  -3.667   4.150  1.00 92.88           C  
ATOM   1027  O   THR A 134       4.736  -2.825   2.694  1.00 92.88           O  
ATOM   1028  CG2 THR A 134       6.953  -5.087   4.581  1.00 92.88           C  
ATOM   1029  OG1 THR A 134       8.686  -3.420   4.433  1.00 92.88           O  
ATOM   1030  N   ILE A 135       5.286  -4.728   1.697  1.00 94.58           N  
ATOM   1031  CA  ILE A 135       3.932  -5.130   1.332  1.00 94.58           C  
ATOM   1032  C   ILE A 135       3.551  -6.404   2.083  1.00 94.58           C  
ATOM   1033  CB  ILE A 135       3.798  -5.345  -0.192  1.00 94.58           C  
ATOM   1034  O   ILE A 135       4.333  -7.355   2.140  1.00 94.58           O  
ATOM   1035  CG1 ILE A 135       4.223  -4.082  -0.950  1.00 94.58           C  
ATOM   1036  CG2 ILE A 135       2.365  -5.746  -0.557  1.00 94.58           C  
ATOM   1037  CD1 ILE A 135       4.825  -4.356  -2.321  1.00 94.58           C  
ATOM   1038  N   TYR A 136       2.380  -6.358   2.649  1.00 94.46           N  
ATOM   1039  CA  TYR A 136       1.915  -7.493   3.439  1.00 94.46           C  
ATOM   1040  C   TYR A 136       0.715  -8.162   2.780  1.00 94.46           C  
ATOM   1041  CB  TYR A 136       1.551  -7.046   4.858  1.00 94.46           C  
ATOM   1042  O   TYR A 136      -0.064  -7.506   2.084  1.00 94.46           O  
ATOM   1043  CG  TYR A 136       2.703  -6.434   5.617  1.00 94.46           C  
ATOM   1044  CD1 TYR A 136       3.536  -7.220   6.410  1.00 94.46           C  
ATOM   1045  CD2 TYR A 136       2.960  -5.069   5.543  1.00 94.46           C  
ATOM   1046  CE1 TYR A 136       4.598  -6.659   7.112  1.00 94.46           C  
ATOM   1047  CE2 TYR A 136       4.019  -4.498   6.241  1.00 94.46           C  
ATOM   1048  OH  TYR A 136       5.881  -4.740   7.715  1.00 94.46           O  
ATOM   1049  CZ  TYR A 136       4.832  -5.300   7.022  1.00 94.46           C  
ATOM   1050  N   GLY A 137       0.624  -9.480   3.039  1.00 92.81           N  
ATOM   1051  CA  GLY A 137      -0.513 -10.200   2.489  1.00 92.81           C  
ATOM   1052  C   GLY A 137      -0.628 -11.620   3.008  1.00 92.81           C  
ATOM   1053  O   GLY A 137       0.122 -12.024   3.899  1.00 92.81           O  
ATOM   1054  N   VAL A 138      -1.641 -12.246   2.552  1.00 88.86           N  
ATOM   1055  CA  VAL A 138      -1.894 -13.651   2.851  1.00 88.86           C  
ATOM   1056  C   VAL A 138      -1.650 -14.497   1.603  1.00 88.86           C  
ATOM   1057  CB  VAL A 138      -3.332 -13.871   3.371  1.00 88.86           C  
ATOM   1058  O   VAL A 138      -2.311 -14.309   0.579  1.00 88.86           O  
ATOM   1059  CG1 VAL A 138      -3.541 -15.328   3.781  1.00 88.86           C  
ATOM   1060  CG2 VAL A 138      -3.623 -12.936   4.544  1.00 88.86           C  
ATOM   1061  N   PRO A 139      -0.691 -15.383   1.691  1.00 89.35           N  
ATOM   1062  CA  PRO A 139      -0.448 -16.239   0.528  1.00 89.35           C  
ATOM   1063  C   PRO A 139      -1.481 -17.355   0.390  1.00 89.35           C  
ATOM   1064  CB  PRO A 139       0.945 -16.815   0.800  1.00 89.35           C  
ATOM   1065  O   PRO A 139      -2.329 -17.528   1.269  1.00 89.35           O  
ATOM   1066  CG  PRO A 139       1.026 -16.932   2.288  1.00 89.35           C  
ATOM   1067  CD  PRO A 139       0.241 -15.806   2.898  1.00 89.35           C  
ATOM   1068  N   ASN A 140      -1.464 -18.022  -0.737  1.00 85.76           N  
ATOM   1069  CA  ASN A 140      -2.279 -19.210  -0.968  1.00 85.76           C  
ATOM   1070  C   ASN A 140      -1.451 -20.487  -0.859  1.00 85.76           C  
ATOM   1071  CB  ASN A 140      -2.962 -19.135  -2.335  1.00 85.76           C  
ATOM   1072  O   ASN A 140      -0.661 -20.798  -1.752  1.00 85.76           O  
ATOM   1073  CG  ASN A 140      -4.048 -20.179  -2.503  1.00 85.76           C  
ATOM   1074  ND2 ASN A 140      -4.482 -20.391  -3.740  1.00 85.76           N  
ATOM   1075  OD1 ASN A 140      -4.495 -20.791  -1.529  1.00 85.76           O  
ATOM   1076  N   GLY A 141      -1.640 -21.194   0.207  1.00 84.86           N  
ATOM   1077  CA  GLY A 141      -0.968 -22.471   0.378  1.00 84.86           C  
ATOM   1078  C   GLY A 141      -1.849 -23.659   0.041  1.00 84.86           C  
ATOM   1079  O   GLY A 141      -3.057 -23.632   0.286  1.00 84.86           O  
ATOM   1080  N   ASP A 142      -1.209 -24.675  -0.608  1.00 83.81           N  
ATOM   1081  CA  ASP A 142      -1.928 -25.919  -0.863  1.00 83.81           C  
ATOM   1082  C   ASP A 142      -1.404 -27.047   0.024  1.00 83.81           C  
ATOM   1083  CB  ASP A 142      -1.814 -26.314  -2.337  1.00 83.81           C  
ATOM   1084  O   ASP A 142      -0.395 -26.884   0.714  1.00 83.81           O  
ATOM   1085  CG  ASP A 142      -0.427 -26.076  -2.909  1.00 83.81           C  
ATOM   1086  OD1 ASP A 142       0.478 -25.650  -2.158  1.00 83.81           O  
ATOM   1087  OD2 ASP A 142      -0.238 -26.313  -4.121  1.00 83.81           O  
ATOM   1088  N   GLY A 143      -2.175 -28.084   0.179  1.00 80.89           N  
ATOM   1089  CA  GLY A 143      -1.762 -29.223   0.982  1.00 80.89           C  
ATOM   1090  C   GLY A 143      -1.406 -28.850   2.409  1.00 80.89           C  
ATOM   1091  O   GLY A 143      -2.174 -28.164   3.087  1.00 80.89           O  
ATOM   1092  N   LYS A 144      -0.291 -29.243   2.871  1.00 81.52           N  
ATOM   1093  CA  LYS A 144       0.143 -29.046   4.251  1.00 81.52           C  
ATOM   1094  C   LYS A 144       0.514 -27.587   4.507  1.00 81.52           C  
ATOM   1095  CB  LYS A 144       1.332 -29.952   4.575  1.00 81.52           C  
ATOM   1096  O   LYS A 144       0.687 -27.179   5.657  1.00 81.52           O  
ATOM   1097  CG  LYS A 144       0.977 -31.429   4.665  1.00 81.52           C  
ATOM   1098  CD  LYS A 144       2.159 -32.260   5.148  1.00 81.52           C  
ATOM   1099  CE  LYS A 144       1.788 -33.730   5.293  1.00 81.52           C  
ATOM   1100  NZ  LYS A 144       2.943 -34.547   5.771  1.00 81.52           N  
ATOM   1101  N   LEU A 145       0.541 -26.853   3.437  1.00 86.06           N  
ATOM   1102  CA  LEU A 145       0.957 -25.464   3.602  1.00 86.06           C  
ATOM   1103  C   LEU A 145      -0.249 -24.531   3.600  1.00 86.06           C  
ATOM   1104  CB  LEU A 145       1.931 -25.061   2.491  1.00 86.06           C  
ATOM   1105  O   LEU A 145      -0.101 -23.318   3.764  1.00 86.06           O  
ATOM   1106  CG  LEU A 145       3.319 -25.701   2.541  1.00 86.06           C  
ATOM   1107  CD1 LEU A 145       4.152 -25.255   1.344  1.00 86.06           C  
ATOM   1108  CD2 LEU A 145       4.023 -25.352   3.848  1.00 86.06           C  
ATOM   1109  N   SER A 146      -1.353 -25.085   3.486  1.00 82.10           N  
ATOM   1110  CA  SER A 146      -2.565 -24.273   3.469  1.00 82.10           C  
ATOM   1111  C   SER A 146      -2.764 -23.547   4.796  1.00 82.10           C  
ATOM   1112  CB  SER A 146      -3.788 -25.140   3.165  1.00 82.10           C  
ATOM   1113  O   SER A 146      -2.732 -24.169   5.860  1.00 82.10           O  
ATOM   1114  OG  SER A 146      -4.956 -24.344   3.066  1.00 82.10           O  
ATOM   1115  N   GLY A 147      -2.914 -22.195   4.743  1.00 78.62           N  
ATOM   1116  CA  GLY A 147      -3.216 -21.378   5.908  1.00 78.62           C  
ATOM   1117  C   GLY A 147      -2.071 -21.310   6.902  1.00 78.62           C  
ATOM   1118  O   GLY A 147      -2.287 -21.050   8.087  1.00 78.62           O  
ATOM   1119  N   THR A 148      -0.855 -21.501   6.415  1.00 84.58           N  
ATOM   1120  CA  THR A 148       0.245 -21.669   7.357  1.00 84.58           C  
ATOM   1121  C   THR A 148       1.107 -20.410   7.412  1.00 84.58           C  
ATOM   1122  CB  THR A 148       1.122 -22.878   6.984  1.00 84.58           C  
ATOM   1123  O   THR A 148       1.875 -20.218   8.357  1.00 84.58           O  
ATOM   1124  CG2 THR A 148       1.605 -23.613   8.229  1.00 84.58           C  
ATOM   1125  OG1 THR A 148       0.359 -23.782   6.174  1.00 84.58           O  
ATOM   1126  N   TYR A 149       0.822 -19.526   6.404  1.00 89.45           N  
ATOM   1127  CA  TYR A 149       1.768 -18.417   6.365  1.00 89.45           C  
ATOM   1128  C   TYR A 149       1.047 -17.093   6.136  1.00 89.45           C  
ATOM   1129  CB  TYR A 149       2.813 -18.639   5.268  1.00 89.45           C  
ATOM   1130  O   TYR A 149      -0.067 -17.070   5.608  1.00 89.45           O  
ATOM   1131  CG  TYR A 149       3.802 -19.735   5.584  1.00 89.45           C  
ATOM   1132  CD1 TYR A 149       4.796 -19.548   6.541  1.00 89.45           C  
ATOM   1133  CD2 TYR A 149       3.744 -20.959   4.926  1.00 89.45           C  
ATOM   1134  CE1 TYR A 149       5.711 -20.554   6.835  1.00 89.45           C  
ATOM   1135  CE2 TYR A 149       4.653 -21.972   5.211  1.00 89.45           C  
ATOM   1136  OH  TYR A 149       6.533 -22.761   6.452  1.00 89.45           O  
ATOM   1137  CZ  TYR A 149       5.631 -21.761   6.166  1.00 89.45           C  
ATOM   1138  N   LEU A 150       1.615 -16.046   6.672  1.00 90.14           N  
ATOM   1139  CA  LEU A 150       1.519 -14.686   6.154  1.00 90.14           C  
ATOM   1140  C   LEU A 150       2.800 -14.290   5.427  1.00 90.14           C  
ATOM   1141  CB  LEU A 150       1.237 -13.698   7.289  1.00 90.14           C  
ATOM   1142  O   LEU A 150       3.855 -14.889   5.649  1.00 90.14           O  
ATOM   1143  CG  LEU A 150      -0.043 -13.935   8.092  1.00 90.14           C  
ATOM   1144  CD1 LEU A 150      -0.101 -12.991   9.288  1.00 90.14           C  
ATOM   1145  CD2 LEU A 150      -1.271 -13.759   7.205  1.00 90.14           C  
ATOM   1146  N   TYR A 151       2.594 -13.370   4.511  1.00 94.10           N  
ATOM   1147  CA  TYR A 151       3.842 -12.948   3.884  1.00 94.10           C  
ATOM   1148  C   TYR A 151       4.037 -11.442   4.018  1.00 94.10           C  
ATOM   1149  CB  TYR A 151       3.863 -13.348   2.405  1.00 94.10           C  
ATOM   1150  O   TYR A 151       3.074 -10.702   4.235  1.00 94.10           O  
ATOM   1151  CG  TYR A 151       2.934 -12.529   1.542  1.00 94.10           C  
ATOM   1152  CD1 TYR A 151       1.746 -13.069   1.055  1.00 94.10           C  
ATOM   1153  CD2 TYR A 151       3.243 -11.214   1.210  1.00 94.10           C  
ATOM   1154  CE1 TYR A 151       0.888 -12.319   0.257  1.00 94.10           C  
ATOM   1155  CE2 TYR A 151       2.392 -10.454   0.413  1.00 94.10           C  
ATOM   1156  OH  TYR A 151       0.374 -10.268  -0.846  1.00 94.10           O  
ATOM   1157  CZ  TYR A 151       1.219 -11.015  -0.057  1.00 94.10           C  
ATOM   1158  N   SER A 152       5.305 -11.091   4.044  1.00 94.94           N  
ATOM   1159  CA  SER A 152       5.761  -9.733   3.767  1.00 94.94           C  
ATOM   1160  C   SER A 152       6.780  -9.713   2.632  1.00 94.94           C  
ATOM   1161  CB  SER A 152       6.371  -9.106   5.021  1.00 94.94           C  
ATOM   1162  O   SER A 152       7.585 -10.637   2.497  1.00 94.94           O  
ATOM   1163  OG  SER A 152       7.580  -9.756   5.372  1.00 94.94           O  
ATOM   1164  N   VAL A 153       6.643  -8.681   1.783  1.00 95.57           N  
ATOM   1165  CA  VAL A 153       7.571  -8.503   0.671  1.00 95.57           C  
ATOM   1166  C   VAL A 153       8.189  -7.108   0.734  1.00 95.57           C  
ATOM   1167  CB  VAL A 153       6.873  -8.716  -0.691  1.00 95.57           C  
ATOM   1168  O   VAL A 153       7.472  -6.105   0.777  1.00 95.57           O  
ATOM   1169  CG1 VAL A 153       7.860  -8.518  -1.840  1.00 95.57           C  
ATOM   1170  CG2 VAL A 153       6.245 -10.107  -0.756  1.00 95.57           C  
ATOM   1171  N   VAL A 154       9.505  -7.078   0.800  1.00 92.97           N  
ATOM   1172  CA  VAL A 154      10.189  -5.802   0.623  1.00 92.97           C  
ATOM   1173  C   VAL A 154      10.485  -5.574  -0.858  1.00 92.97           C  
ATOM   1174  CB  VAL A 154      11.498  -5.741   1.442  1.00 92.97           C  
ATOM   1175  O   VAL A 154      11.306  -6.280  -1.449  1.00 92.97           O  
ATOM   1176  CG1 VAL A 154      12.219  -4.414   1.211  1.00 92.97           C  
ATOM   1177  CG2 VAL A 154      11.206  -5.942   2.928  1.00 92.97           C  
ATOM   1178  N   PHE A 155       9.781  -4.619  -1.434  1.00 93.56           N  
ATOM   1179  CA  PHE A 155       9.956  -4.232  -2.829  1.00 93.56           C  
ATOM   1180  C   PHE A 155      10.979  -3.109  -2.954  1.00 93.56           C  
ATOM   1181  CB  PHE A 155       8.621  -3.796  -3.439  1.00 93.56           C  
ATOM   1182  O   PHE A 155      10.830  -2.054  -2.333  1.00 93.56           O  
ATOM   1183  CG  PHE A 155       8.751  -3.168  -4.800  1.00 93.56           C  
ATOM   1184  CD1 PHE A 155       8.323  -1.865  -5.024  1.00 93.56           C  
ATOM   1185  CD2 PHE A 155       9.303  -3.881  -5.857  1.00 93.56           C  
ATOM   1186  CE1 PHE A 155       8.442  -1.281  -6.283  1.00 93.56           C  
ATOM   1187  CE2 PHE A 155       9.426  -3.304  -7.118  1.00 93.56           C  
ATOM   1188  CZ  PHE A 155       8.994  -2.004  -7.329  1.00 93.56           C  
ATOM   1189  N   SER A 156      11.991  -3.389  -3.805  1.00 88.69           N  
ATOM   1190  CA  SER A 156      13.060  -2.418  -4.016  1.00 88.69           C  
ATOM   1191  C   SER A 156      13.341  -2.218  -5.501  1.00 88.69           C  
ATOM   1192  CB  SER A 156      14.337  -2.863  -3.302  1.00 88.69           C  
ATOM   1193  O   SER A 156      13.306  -3.174  -6.279  1.00 88.69           O  
ATOM   1194  OG  SER A 156      14.123  -2.963  -1.904  1.00 88.69           O  
ATOM   1195  N   VAL A 157      13.506  -0.974  -5.828  1.00 86.25           N  
ATOM   1196  CA  VAL A 157      14.026  -0.634  -7.148  1.00 86.25           C  
ATOM   1197  C   VAL A 157      15.529  -0.375  -7.061  1.00 86.25           C  
ATOM   1198  CB  VAL A 157      13.307   0.598  -7.742  1.00 86.25           C  
ATOM   1199  O   VAL A 157      15.965   0.563  -6.391  1.00 86.25           O  
ATOM   1200  CG1 VAL A 157      13.758   0.846  -9.180  1.00 86.25           C  
ATOM   1201  CG2 VAL A 157      11.792   0.411  -7.679  1.00 86.25           C  
ATOM   1202  N   VAL A 158      16.224  -1.239  -7.780  1.00 80.72           N  
ATOM   1203  CA  VAL A 158      17.671  -1.225  -7.588  1.00 80.72           C  
ATOM   1204  C   VAL A 158      18.366  -0.927  -8.914  1.00 80.72           C  
ATOM   1205  CB  VAL A 158      18.179  -2.565  -7.009  1.00 80.72           C  
ATOM   1206  O   VAL A 158      17.991  -1.471  -9.955  1.00 80.72           O  
ATOM   1207  CG1 VAL A 158      19.685  -2.507  -6.756  1.00 80.72           C  
ATOM   1208  CG2 VAL A 158      17.431  -2.907  -5.722  1.00 80.72           C  
ATOM   1209  N   GLN A 159      19.385  -0.065  -8.803  1.00 74.07           N  
ATOM   1210  CA  GLN A 159      20.279   0.165  -9.933  1.00 74.07           C  
ATOM   1211  C   GLN A 159      21.622  -0.528  -9.722  1.00 74.07           C  
ATOM   1212  CB  GLN A 159      20.491   1.664 -10.153  1.00 74.07           C  
ATOM   1213  O   GLN A 159      22.283  -0.316  -8.703  1.00 74.07           O  
ATOM   1214  CG  GLN A 159      21.272   1.995 -11.418  1.00 74.07           C  
ATOM   1215  CD  GLN A 159      21.232   3.471 -11.763  1.00 74.07           C  
ATOM   1216  NE2 GLN A 159      21.627   3.806 -12.987  1.00 74.07           N  
ATOM   1217  OE1 GLN A 159      20.848   4.305 -10.937  1.00 74.07           O  
ATOM   1218  N   PHE A 160      21.972  -1.386 -10.719  1.00 66.71           N  
ATOM   1219  CA  PHE A 160      23.280  -2.028 -10.645  1.00 66.71           C  
ATOM   1220  C   PHE A 160      24.373  -1.087 -11.137  1.00 66.71           C  
ATOM   1221  CB  PHE A 160      23.293  -3.321 -11.465  1.00 66.71           C  
ATOM   1222  O   PHE A 160      24.170  -0.338 -12.095  1.00 66.71           O  
ATOM   1223  CG  PHE A 160      22.447  -4.420 -10.879  1.00 66.71           C  
ATOM   1224  CD1 PHE A 160      22.907  -5.171  -9.804  1.00 66.71           C  
ATOM   1225  CD2 PHE A 160      21.193  -4.702 -11.403  1.00 66.71           C  
ATOM   1226  CE1 PHE A 160      22.127  -6.189  -9.259  1.00 66.71           C  
ATOM   1227  CE2 PHE A 160      20.407  -5.717 -10.864  1.00 66.71           C  
ATOM   1228  CZ  PHE A 160      20.877  -6.460  -9.793  1.00 66.71           C  
ATOM   1229  N   TYR A 161      25.422  -1.104 -10.446  1.00 63.89           N  
ATOM   1230  CA  TYR A 161      26.548  -0.252 -10.813  1.00 63.89           C  
ATOM   1231  C   TYR A 161      26.943  -0.467 -12.269  1.00 63.89           C  
ATOM   1232  CB  TYR A 161      27.748  -0.525  -9.901  1.00 63.89           C  
ATOM   1233  O   TYR A 161      27.077  -1.606 -12.721  1.00 63.89           O  
ATOM   1234  CG  TYR A 161      28.732   0.618  -9.834  1.00 63.89           C  
ATOM   1235  CD1 TYR A 161      29.906   0.596 -10.583  1.00 63.89           C  
ATOM   1236  CD2 TYR A 161      28.490   1.721  -9.022  1.00 63.89           C  
ATOM   1237  CE1 TYR A 161      30.817   1.646 -10.524  1.00 63.89           C  
ATOM   1238  CE2 TYR A 161      29.394   2.776  -8.955  1.00 63.89           C  
ATOM   1239  OH  TYR A 161      31.450   3.772  -9.645  1.00 63.89           O  
ATOM   1240  CZ  TYR A 161      30.552   2.730  -9.708  1.00 63.89           C  
ATOM   1241  N   GLY A 162      27.063   0.524 -12.946  1.00 62.60           N  
ATOM   1242  CA  GLY A 162      27.556   0.471 -14.313  1.00 62.60           C  
ATOM   1243  C   GLY A 162      26.460   0.231 -15.334  1.00 62.60           C  
ATOM   1244  O   GLY A 162      26.739   0.053 -16.521  1.00 62.60           O  
ATOM   1245  N   THR A 163      25.231   0.165 -14.809  1.00 64.47           N  
ATOM   1246  CA  THR A 163      24.134  -0.081 -15.739  1.00 64.47           C  
ATOM   1247  C   THR A 163      23.087   1.025 -15.647  1.00 64.47           C  
ATOM   1248  CB  THR A 163      23.469  -1.444 -15.471  1.00 64.47           C  
ATOM   1249  O   THR A 163      23.034   1.755 -14.655  1.00 64.47           O  
ATOM   1250  CG2 THR A 163      24.512  -2.551 -15.356  1.00 64.47           C  
ATOM   1251  OG1 THR A 163      22.726  -1.374 -14.247  1.00 64.47           O  
ATOM   1252  N   SER A 164      22.290   1.276 -16.748  1.00 62.54           N  
ATOM   1253  CA  SER A 164      21.253   2.303 -16.777  1.00 62.54           C  
ATOM   1254  C   SER A 164      19.869   1.696 -16.572  1.00 62.54           C  
ATOM   1255  CB  SER A 164      21.293   3.068 -18.100  1.00 62.54           C  
ATOM   1256  O   SER A 164      18.881   2.422 -16.441  1.00 62.54           O  
ATOM   1257  OG  SER A 164      21.356   2.172 -19.197  1.00 62.54           O  
ATOM   1258  N   MET A 165      19.790   0.433 -16.298  1.00 66.91           N  
ATOM   1259  CA  MET A 165      18.476  -0.195 -16.195  1.00 66.91           C  
ATOM   1260  C   MET A 165      18.214  -0.679 -14.773  1.00 66.91           C  
ATOM   1261  CB  MET A 165      18.358  -1.362 -17.175  1.00 66.91           C  
ATOM   1262  O   MET A 165      18.938  -1.536 -14.261  1.00 66.91           O  
ATOM   1263  CG  MET A 165      17.290  -1.164 -18.239  1.00 66.91           C  
ATOM   1264  SD  MET A 165      16.438  -2.729 -18.680  1.00 66.91           S  
ATOM   1265  CE  MET A 165      14.918  -2.068 -19.418  1.00 66.91           C  
ATOM   1266  N   PRO A 166      17.083  -0.158 -14.287  1.00 74.15           N  
ATOM   1267  CA  PRO A 166      16.771  -0.631 -12.936  1.00 74.15           C  
ATOM   1268  C   PRO A 166      16.260  -2.070 -12.918  1.00 74.15           C  
ATOM   1269  CB  PRO A 166      15.685   0.340 -12.465  1.00 74.15           C  
ATOM   1270  O   PRO A 166      15.726  -2.552 -13.921  1.00 74.15           O  
ATOM   1271  CG  PRO A 166      15.051   0.843 -13.722  1.00 74.15           C  
ATOM   1272  CD  PRO A 166      16.065   0.776 -14.828  1.00 74.15           C  
ATOM   1273  N   ARG A 167      16.521  -2.768 -11.741  1.00 81.04           N  
ATOM   1274  CA  ARG A 167      15.917  -4.070 -11.475  1.00 81.04           C  
ATOM   1275  C   ARG A 167      14.999  -4.009 -10.259  1.00 81.04           C  
ATOM   1276  CB  ARG A 167      16.999  -5.131 -11.263  1.00 81.04           C  
ATOM   1277  O   ARG A 167      15.203  -3.190  -9.361  1.00 81.04           O  
ATOM   1278  CG  ARG A 167      17.891  -5.352 -12.474  1.00 81.04           C  
ATOM   1279  CD  ARG A 167      18.007  -6.829 -12.827  1.00 81.04           C  
ATOM   1280  NE  ARG A 167      18.933  -7.047 -13.934  1.00 81.04           N  
ATOM   1281  NH1 ARG A 167      17.860  -8.930 -14.733  1.00 81.04           N  
ATOM   1282  NH2 ARG A 167      19.740  -8.145 -15.783  1.00 81.04           N  
ATOM   1283  CZ  ARG A 167      18.843  -8.040 -14.814  1.00 81.04           C  
ATOM   1284  N   LEU A 168      14.005  -4.737 -10.413  1.00 90.41           N  
ATOM   1285  CA  LEU A 168      13.051  -4.822  -9.312  1.00 90.41           C  
ATOM   1286  C   LEU A 168      13.299  -6.070  -8.472  1.00 90.41           C  
ATOM   1287  CB  LEU A 168      11.616  -4.829  -9.846  1.00 90.41           C  
ATOM   1288  O   LEU A 168      13.396  -7.176  -9.009  1.00 90.41           O  
ATOM   1289  CG  LEU A 168      11.249  -3.707 -10.819  1.00 90.41           C  
ATOM   1290  CD1 LEU A 168       9.799  -3.850 -11.271  1.00 90.41           C  
ATOM   1291  CD2 LEU A 168      11.483  -2.344 -10.178  1.00 90.41           C  
ATOM   1292  N   ALA A 169      13.482  -5.782  -7.230  1.00 91.81           N  
ATOM   1293  CA  ALA A 169      13.729  -6.903  -6.328  1.00 91.81           C  
ATOM   1294  C   ALA A 169      12.580  -7.074  -5.338  1.00 91.81           C  
ATOM   1295  CB  ALA A 169      15.046  -6.705  -5.581  1.00 91.81           C  
ATOM   1296  O   ALA A 169      12.036  -6.089  -4.833  1.00 91.81           O  
ATOM   1297  N   PHE A 170      12.267  -8.334  -5.144  1.00 95.13           N  
ATOM   1298  CA  PHE A 170      11.234  -8.722  -4.191  1.00 95.13           C  
ATOM   1299  C   PHE A 170      11.785  -9.708  -3.168  1.00 95.13           C  
ATOM   1300  CB  PHE A 170      10.033  -9.337  -4.918  1.00 95.13           C  
ATOM   1301  O   PHE A 170      12.056 -10.865  -3.496  1.00 95.13           O  
ATOM   1302  CG  PHE A 170       9.456  -8.453  -5.990  1.00 95.13           C  
ATOM   1303  CD1 PHE A 170       8.361  -7.639  -5.724  1.00 95.13           C  
ATOM   1304  CD2 PHE A 170      10.008  -8.435  -7.264  1.00 95.13           C  
ATOM   1305  CE1 PHE A 170       7.824  -6.820  -6.715  1.00 95.13           C  
ATOM   1306  CE2 PHE A 170       9.477  -7.619  -8.259  1.00 95.13           C  
ATOM   1307  CZ  PHE A 170       8.384  -6.813  -7.982  1.00 95.13           C  
ATOM   1308  N   THR A 171      11.951  -9.182  -2.001  1.00 94.14           N  
ATOM   1309  CA  THR A 171      12.381 -10.061  -0.919  1.00 94.14           C  
ATOM   1310  C   THR A 171      11.190 -10.495  -0.069  1.00 94.14           C  
ATOM   1311  CB  THR A 171      13.429  -9.374  -0.024  1.00 94.14           C  
ATOM   1312  O   THR A 171      10.598  -9.681   0.643  1.00 94.14           O  
ATOM   1313  CG2 THR A 171      13.891 -10.303   1.094  1.00 94.14           C  
ATOM   1314  OG1 THR A 171      14.561  -9.005  -0.821  1.00 94.14           O  
ATOM   1315  N   VAL A 172      10.956 -11.796  -0.132  1.00 94.96           N  
ATOM   1316  CA  VAL A 172       9.756 -12.379   0.460  1.00 94.96           C  
ATOM   1317  C   VAL A 172      10.100 -13.013   1.806  1.00 94.96           C  
ATOM   1318  CB  VAL A 172       9.115 -13.429  -0.476  1.00 94.96           C  
ATOM   1319  O   VAL A 172      11.098 -13.727   1.926  1.00 94.96           O  
ATOM   1320  CG1 VAL A 172       7.890 -14.062   0.182  1.00 94.96           C  
ATOM   1321  CG2 VAL A 172       8.738 -12.792  -1.812  1.00 94.96           C  
ATOM   1322  N   ASN A 173       9.309 -12.673   2.790  1.00 92.36           N  
ATOM   1323  CA  ASN A 173       9.341 -13.325   4.095  1.00 92.36           C  
ATOM   1324  C   ASN A 173       8.024 -14.033   4.400  1.00 92.36           C  
ATOM   1325  CB  ASN A 173       9.666 -12.311   5.193  1.00 92.36           C  
ATOM   1326  O   ASN A 173       6.965 -13.403   4.419  1.00 92.36           O  
ATOM   1327  CG  ASN A 173      10.035 -12.972   6.507  1.00 92.36           C  
ATOM   1328  ND2 ASN A 173      10.992 -12.386   7.217  1.00 92.36           N  
ATOM   1329  OD1 ASN A 173       9.466 -14.001   6.880  1.00 92.36           O  
ATOM   1330  N   LEU A 174       8.058 -15.306   4.647  1.00 91.68           N  
ATOM   1331  CA  LEU A 174       6.902 -16.092   5.064  1.00 91.68           C  
ATOM   1332  C   LEU A 174       6.910 -16.312   6.573  1.00 91.68           C  
ATOM   1333  CB  LEU A 174       6.881 -17.440   4.340  1.00 91.68           C  
ATOM   1334  O   LEU A 174       7.817 -16.956   7.106  1.00 91.68           O  
ATOM   1335  CG  LEU A 174       6.778 -17.389   2.815  1.00 91.68           C  
ATOM   1336  CD1 LEU A 174       6.857 -18.796   2.231  1.00 91.68           C  
ATOM   1337  CD2 LEU A 174       5.487 -16.699   2.388  1.00 91.68           C  
ATOM   1338  N   THR A 175       5.957 -15.765   7.216  1.00 91.21           N  
ATOM   1339  CA  THR A 175       5.837 -15.862   8.667  1.00 91.21           C  
ATOM   1340  C   THR A 175       4.746 -16.856   9.055  1.00 91.21           C  
ATOM   1341  CB  THR A 175       5.533 -14.490   9.296  1.00 91.21           C  
ATOM   1342  O   THR A 175       3.588 -16.700   8.660  1.00 91.21           O  
ATOM   1343  CG2 THR A 175       5.552 -14.566  10.819  1.00 91.21           C  
ATOM   1344  OG1 THR A 175       6.518 -13.544   8.863  1.00 91.21           O  
ATOM   1345  N   PRO A 176       5.074 -17.824   9.825  1.00 88.26           N  
ATOM   1346  CA  PRO A 176       4.062 -18.802  10.231  1.00 88.26           C  
ATOM   1347  C   PRO A 176       2.958 -18.188  11.088  1.00 88.26           C  
ATOM   1348  CB  PRO A 176       4.866 -19.830  11.031  1.00 88.26           C  
ATOM   1349  O   PRO A 176       3.223 -17.291  11.893  1.00 88.26           O  
ATOM   1350  CG  PRO A 176       6.286 -19.377  10.916  1.00 88.26           C  
ATOM   1351  CD  PRO A 176       6.306 -18.038  10.236  1.00 88.26           C  
ATOM   1352  N   THR A 177       1.637 -18.464  10.934  1.00 81.29           N  
ATOM   1353  CA  THR A 177       0.485 -17.998  11.700  1.00 81.29           C  
ATOM   1354  C   THR A 177       0.340 -18.791  12.995  1.00 81.29           C  
ATOM   1355  CB  THR A 177      -0.813 -18.108  10.878  1.00 81.29           C  
ATOM   1356  O   THR A 177      -0.387 -18.381  13.902  1.00 81.29           O  
ATOM   1357  CG2 THR A 177      -0.762 -17.212   9.646  1.00 81.29           C  
ATOM   1358  OG1 THR A 177      -0.993 -19.467  10.460  1.00 81.29           O  
ATOM   1359  N   GLY A 178       1.102 -19.735  13.316  1.00 75.93           N  
ATOM   1360  CA  GLY A 178       1.076 -20.579  14.499  1.00 75.93           C  
ATOM   1361  C   GLY A 178       2.238 -21.553  14.563  1.00 75.93           C  
ATOM   1362  O   GLY A 178       3.217 -21.408  13.829  1.00 75.93           O  
ATOM   1363  N   ALA A 179       2.161 -22.386  15.625  1.00 67.47           N  
ATOM   1364  CA  ALA A 179       3.217 -23.369  15.853  1.00 67.47           C  
ATOM   1365  C   ALA A 179       3.042 -24.582  14.945  1.00 67.47           C  
ATOM   1366  CB  ALA A 179       3.234 -23.802  17.317  1.00 67.47           C  
ATOM   1367  O   ALA A 179       2.233 -25.468  15.231  1.00 67.47           O  
ATOM   1368  N   ASN A 180       2.977 -24.351  13.616  1.00 64.51           N  
ATOM   1369  CA  ASN A 180       2.755 -25.465  12.701  1.00 64.51           C  
ATOM   1370  C   ASN A 180       4.061 -26.177  12.357  1.00 64.51           C  
ATOM   1371  CB  ASN A 180       2.063 -24.982  11.425  1.00 64.51           C  
ATOM   1372  O   ASN A 180       5.092 -25.532  12.163  1.00 64.51           O  
ATOM   1373  CG  ASN A 180       1.283 -26.082  10.731  1.00 64.51           C  
ATOM   1374  ND2 ASN A 180       0.352 -25.694   9.868  1.00 64.51           N  
ATOM   1375  OD1 ASN A 180       1.516 -27.270  10.969  1.00 64.51           O  
ATOM   1376  N   SER A 181       4.067 -27.530  12.433  1.00 65.36           N  
ATOM   1377  CA  SER A 181       5.231 -28.337  12.085  1.00 65.36           C  
ATOM   1378  C   SER A 181       5.454 -28.365  10.576  1.00 65.36           C  
ATOM   1379  CB  SER A 181       5.071 -29.764  12.611  1.00 65.36           C  
ATOM   1380  O   SER A 181       6.543 -28.704  10.110  1.00 65.36           O  
ATOM   1381  OG  SER A 181       3.804 -30.291  12.258  1.00 65.36           O  
ATOM   1382  N   ASN A 182       4.426 -27.966   9.839  1.00 69.21           N  
ATOM   1383  CA  ASN A 182       4.560 -27.930   8.386  1.00 69.21           C  
ATOM   1384  C   ASN A 182       5.064 -26.573   7.903  1.00 69.21           C  
ATOM   1385  CB  ASN A 182       3.227 -28.271   7.716  1.00 69.21           C  
ATOM   1386  O   ASN A 182       4.463 -25.540   8.204  1.00 69.21           O  
ATOM   1387  CG  ASN A 182       2.784 -29.695   7.988  1.00 69.21           C  
ATOM   1388  ND2 ASN A 182       1.486 -29.885   8.189  1.00 69.21           N  
ATOM   1389  OD1 ASN A 182       3.603 -30.618   8.018  1.00 69.21           O  
ATOM   1390  N   HIS A 183       6.224 -26.644   7.218  1.00 76.49           N  
ATOM   1391  CA  HIS A 183       6.778 -25.415   6.660  1.00 76.49           C  
ATOM   1392  C   HIS A 183       7.452 -25.674   5.317  1.00 76.49           C  
ATOM   1393  CB  HIS A 183       7.775 -24.786   7.635  1.00 76.49           C  
ATOM   1394  O   HIS A 183       7.639 -26.828   4.924  1.00 76.49           O  
ATOM   1395  CG  HIS A 183       8.860 -25.719   8.069  1.00 76.49           C  
ATOM   1396  CD2 HIS A 183      10.169 -25.778   7.730  1.00 76.49           C  
ATOM   1397  ND1 HIS A 183       8.645 -26.748   8.960  1.00 76.49           N  
ATOM   1398  CE1 HIS A 183       9.779 -27.400   9.152  1.00 76.49           C  
ATOM   1399  NE2 HIS A 183      10.720 -26.832   8.416  1.00 76.49           N  
ATOM   1400  N   LEU A 184       7.746 -24.764   4.643  1.00 84.16           N  
ATOM   1401  CA  LEU A 184       8.160 -24.789   3.245  1.00 84.16           C  
ATOM   1402  C   LEU A 184       9.404 -25.652   3.062  1.00 84.16           C  
ATOM   1403  CB  LEU A 184       8.431 -23.369   2.741  1.00 84.16           C  
ATOM   1404  O   LEU A 184       9.574 -26.291   2.022  1.00 84.16           O  
ATOM   1405  CG  LEU A 184       8.799 -23.233   1.262  1.00 84.16           C  
ATOM   1406  CD1 LEU A 184       7.621 -23.640   0.383  1.00 84.16           C  
ATOM   1407  CD2 LEU A 184       9.240 -21.807   0.949  1.00 84.16           C  
ATOM   1408  N   TYR A 185      10.227 -25.692   4.074  1.00 79.09           N  
ATOM   1409  CA  TYR A 185      11.503 -26.384   3.927  1.00 79.09           C  
ATOM   1410  C   TYR A 185      11.379 -27.847   4.337  1.00 79.09           C  
ATOM   1411  CB  TYR A 185      12.586 -25.698   4.764  1.00 79.09           C  
ATOM   1412  O   TYR A 185      12.367 -28.585   4.331  1.00 79.09           O  
ATOM   1413  CG  TYR A 185      12.949 -24.317   4.273  1.00 79.09           C  
ATOM   1414  CD1 TYR A 185      13.148 -24.069   2.917  1.00 79.09           C  
ATOM   1415  CD2 TYR A 185      13.093 -23.259   5.164  1.00 79.09           C  
ATOM   1416  CE1 TYR A 185      13.484 -22.799   2.460  1.00 79.09           C  
ATOM   1417  CE2 TYR A 185      13.428 -21.984   4.718  1.00 79.09           C  
ATOM   1418  OH  TYR A 185      13.953 -20.505   2.920  1.00 79.09           O  
ATOM   1419  CZ  TYR A 185      13.621 -21.764   3.366  1.00 79.09           C  
ATOM   1420  N   VAL A 186      10.251 -28.228   4.719  1.00 74.61           N  
ATOM   1421  CA  VAL A 186       9.983 -29.648   4.926  1.00 74.61           C  
ATOM   1422  C   VAL A 186       9.403 -30.256   3.651  1.00 74.61           C  
ATOM   1423  CB  VAL A 186       9.019 -29.876   6.111  1.00 74.61           C  
ATOM   1424  O   VAL A 186       8.280 -29.933   3.256  1.00 74.61           O  
ATOM   1425  CG1 VAL A 186       8.760 -31.367   6.318  1.00 74.61           C  
ATOM   1426  CG2 VAL A 186       9.581 -29.247   7.385  1.00 74.61           C  
ATOM   1427  N   PRO A 187      10.294 -31.122   3.059  1.00 69.27           N  
ATOM   1428  CA  PRO A 187       9.909 -31.634   1.742  1.00 69.27           C  
ATOM   1429  C   PRO A 187       8.561 -32.351   1.757  1.00 69.27           C  
ATOM   1430  CB  PRO A 187      11.041 -32.605   1.397  1.00 69.27           C  
ATOM   1431  O   PRO A 187       8.300 -33.163   2.648  1.00 69.27           O  
ATOM   1432  CG  PRO A 187      12.103 -32.330   2.411  1.00 69.27           C  
ATOM   1433  CD  PRO A 187      11.493 -31.553   3.542  1.00 69.27           C  
ATOM   1434  N   ASP A 188       7.705 -31.918   0.983  1.00 75.02           N  
ATOM   1435  CA  ASP A 188       6.405 -32.508   0.681  1.00 75.02           C  
ATOM   1436  C   ASP A 188       6.110 -32.450  -0.816  1.00 75.02           C  
ATOM   1437  CB  ASP A 188       5.298 -31.798   1.463  1.00 75.02           C  
ATOM   1438  O   ASP A 188       6.277 -31.404  -1.447  1.00 75.02           O  
ATOM   1439  CG  ASP A 188       3.959 -32.509   1.376  1.00 75.02           C  
ATOM   1440  OD1 ASP A 188       3.254 -32.359   0.355  1.00 75.02           O  
ATOM   1441  OD2 ASP A 188       3.605 -33.224   2.338  1.00 75.02           O  
ATOM   1442  N   ASN A 189       5.617 -33.554  -1.440  1.00 72.07           N  
ATOM   1443  CA  ASN A 189       5.447 -33.661  -2.885  1.00 72.07           C  
ATOM   1444  C   ASN A 189       4.262 -32.833  -3.373  1.00 72.07           C  
ATOM   1445  CB  ASN A 189       5.278 -35.125  -3.299  1.00 72.07           C  
ATOM   1446  O   ASN A 189       4.204 -32.455  -4.544  1.00 72.07           O  
ATOM   1447  CG  ASN A 189       6.585 -35.893  -3.274  1.00 72.07           C  
ATOM   1448  ND2 ASN A 189       6.496 -37.210  -3.124  1.00 72.07           N  
ATOM   1449  OD1 ASN A 189       7.665 -35.309  -3.387  1.00 72.07           O  
ATOM   1450  N   ASN A 190       3.403 -32.372  -2.453  1.00 78.63           N  
ATOM   1451  CA  ASN A 190       2.150 -31.796  -2.929  1.00 78.63           C  
ATOM   1452  C   ASN A 190       1.924 -30.398  -2.362  1.00 78.63           C  
ATOM   1453  CB  ASN A 190       0.972 -32.708  -2.578  1.00 78.63           C  
ATOM   1454  O   ASN A 190       0.864 -29.804  -2.568  1.00 78.63           O  
ATOM   1455  CG  ASN A 190       0.983 -34.005  -3.364  1.00 78.63           C  
ATOM   1456  ND2 ASN A 190       0.507 -35.078  -2.743  1.00 78.63           N  
ATOM   1457  OD1 ASN A 190       1.417 -34.042  -4.518  1.00 78.63           O  
ATOM   1458  N   ALA A 191       2.922 -29.786  -1.755  1.00 87.54           N  
ATOM   1459  CA  ALA A 191       2.636 -28.525  -1.076  1.00 87.54           C  
ATOM   1460  C   ALA A 191       3.344 -27.359  -1.761  1.00 87.54           C  
ATOM   1461  CB  ALA A 191       3.050 -28.605   0.392  1.00 87.54           C  
ATOM   1462  O   ALA A 191       4.520 -27.463  -2.119  1.00 87.54           O  
ATOM   1463  N   ALA A 192       2.605 -26.345  -2.047  1.00 88.99           N  
ATOM   1464  CA  ALA A 192       3.141 -25.124  -2.643  1.00 88.99           C  
ATOM   1465  C   ALA A 192       2.542 -23.884  -1.986  1.00 88.99           C  
ATOM   1466  CB  ALA A 192       2.878 -25.106  -4.147  1.00 88.99           C  
ATOM   1467  O   ALA A 192       1.478 -23.955  -1.367  1.00 88.99           O  
ATOM   1468  N   VAL A 193       3.313 -22.906  -2.034  1.00 90.18           N  
ATOM   1469  CA  VAL A 193       2.821 -21.613  -1.568  1.00 90.18           C  
ATOM   1470  C   VAL A 193       2.871 -20.599  -2.708  1.00 90.18           C  
ATOM   1471  CB  VAL A 193       3.636 -21.098  -0.360  1.00 90.18           C  
ATOM   1472  O   VAL A 193       3.884 -20.485  -3.402  1.00 90.18           O  
ATOM   1473  CG1 VAL A 193       3.139 -19.723   0.080  1.00 90.18           C  
ATOM   1474  CG2 VAL A 193       3.561 -22.093   0.797  1.00 90.18           C  
ATOM   1475  N   THR A 194       1.763 -19.975  -2.892  1.00 91.00           N  
ATOM   1476  CA  THR A 194       1.675 -18.914  -3.889  1.00 91.00           C  
ATOM   1477  C   THR A 194       1.579 -17.547  -3.217  1.00 91.00           C  
ATOM   1478  CB  THR A 194       0.463 -19.118  -4.817  1.00 91.00           C  
ATOM   1479  O   THR A 194       0.626 -17.275  -2.484  1.00 91.00           O  
ATOM   1480  CG2 THR A 194       0.414 -18.047  -5.902  1.00 91.00           C  
ATOM   1481  OG1 THR A 194       0.556 -20.407  -5.437  1.00 91.00           O  
ATOM   1482  N   ILE A 195       2.545 -16.744  -3.541  1.00 92.67           N  
ATOM   1483  CA  ILE A 195       2.644 -15.402  -2.978  1.00 92.67           C  
ATOM   1484  C   ILE A 195       2.114 -14.380  -3.982  1.00 92.67           C  
ATOM   1485  CB  ILE A 195       4.098 -15.061  -2.583  1.00 92.67           C  
ATOM   1486  O   ILE A 195       2.649 -14.250  -5.085  1.00 92.67           O  
ATOM   1487  CG1 ILE A 195       4.647 -16.111  -1.610  1.00 92.67           C  
ATOM   1488  CG2 ILE A 195       4.178 -13.657  -1.977  1.00 92.67           C  
ATOM   1489  CD1 ILE A 195       5.399 -17.249  -2.287  1.00 92.67           C  
ATOM   1490  N   GLY A 196       0.988 -13.568  -3.505  1.00 89.34           N  
ATOM   1491  CA  GLY A 196       0.492 -12.518  -4.381  1.00 89.34           C  
ATOM   1492  C   GLY A 196      -0.938 -12.744  -4.833  1.00 89.34           C  
ATOM   1493  O   GLY A 196      -1.630 -13.618  -4.308  1.00 89.34           O  
ATOM   1494  N   PRO A 197      -1.393 -11.930  -5.799  1.00 89.58           N  
ATOM   1495  CA  PRO A 197      -0.519 -10.986  -6.499  1.00 89.58           C  
ATOM   1496  C   PRO A 197       0.015  -9.886  -5.584  1.00 89.58           C  
ATOM   1497  CB  PRO A 197      -1.429 -10.400  -7.583  1.00 89.58           C  
ATOM   1498  O   PRO A 197      -0.751  -9.271  -4.839  1.00 89.58           O  
ATOM   1499  CG  PRO A 197      -2.817 -10.596  -7.063  1.00 89.58           C  
ATOM   1500  CD  PRO A 197      -2.811 -11.761  -6.115  1.00 89.58           C  
ATOM   1501  N   VAL A 198       1.346  -9.789  -5.458  1.00 94.17           N  
ATOM   1502  CA  VAL A 198       2.001  -8.699  -4.743  1.00 94.17           C  
ATOM   1503  C   VAL A 198       1.970  -7.431  -5.593  1.00 94.17           C  
ATOM   1504  CB  VAL A 198       3.458  -9.057  -4.374  1.00 94.17           C  
ATOM   1505  O   VAL A 198       2.594  -7.372  -6.655  1.00 94.17           O  
ATOM   1506  CG1 VAL A 198       4.124  -7.905  -3.623  1.00 94.17           C  
ATOM   1507  CG2 VAL A 198       3.497 -10.336  -3.539  1.00 94.17           C  
ATOM   1508  N   LYS A 199       1.227  -6.476  -5.161  1.00 94.40           N  
ATOM   1509  CA  LYS A 199       1.068  -5.225  -5.897  1.00 94.40           C  
ATOM   1510  C   LYS A 199       2.142  -4.215  -5.502  1.00 94.40           C  
ATOM   1511  CB  LYS A 199      -0.322  -4.633  -5.657  1.00 94.40           C  
ATOM   1512  O   LYS A 199       2.441  -4.050  -4.317  1.00 94.40           O  
ATOM   1513  CG  LYS A 199      -1.463  -5.521  -6.131  1.00 94.40           C  
ATOM   1514  CD  LYS A 199      -2.819  -4.942  -5.747  1.00 94.40           C  
ATOM   1515  CE  LYS A 199      -3.841  -6.038  -5.481  1.00 94.40           C  
ATOM   1516  NZ  LYS A 199      -5.105  -5.490  -4.905  1.00 94.40           N  
ATOM   1517  N   PHE A 200       2.724  -3.614  -6.538  1.00 93.74           N  
ATOM   1518  CA  PHE A 200       3.787  -2.640  -6.320  1.00 93.74           C  
ATOM   1519  C   PHE A 200       3.689  -1.498  -7.325  1.00 93.74           C  
ATOM   1520  CB  PHE A 200       5.160  -3.311  -6.420  1.00 93.74           C  
ATOM   1521  O   PHE A 200       3.023  -1.625  -8.354  1.00 93.74           O  
ATOM   1522  CG  PHE A 200       5.427  -3.953  -7.754  1.00 93.74           C  
ATOM   1523  CD1 PHE A 200       5.021  -5.258  -8.007  1.00 93.74           C  
ATOM   1524  CD2 PHE A 200       6.084  -3.251  -8.757  1.00 93.74           C  
ATOM   1525  CE1 PHE A 200       5.267  -5.855  -9.242  1.00 93.74           C  
ATOM   1526  CE2 PHE A 200       6.333  -3.841  -9.993  1.00 93.74           C  
ATOM   1527  CZ  PHE A 200       5.925  -5.143 -10.233  1.00 93.74           C  
ATOM   1528  N   TRP A 201       4.234  -0.417  -6.949  1.00 92.25           N  
ATOM   1529  CA  TRP A 201       4.303   0.699  -7.887  1.00 92.25           C  
ATOM   1530  C   TRP A 201       5.495   1.598  -7.575  1.00 92.25           C  
ATOM   1531  CB  TRP A 201       3.008   1.515  -7.849  1.00 92.25           C  
ATOM   1532  O   TRP A 201       6.046   1.549  -6.473  1.00 92.25           O  
ATOM   1533  CG  TRP A 201       2.867   2.378  -6.631  1.00 92.25           C  
ATOM   1534  CD1 TRP A 201       2.503   1.977  -5.375  1.00 92.25           C  
ATOM   1535  CD2 TRP A 201       3.083   3.790  -6.555  1.00 92.25           C  
ATOM   1536  CE2 TRP A 201       2.833   4.180  -5.221  1.00 92.25           C  
ATOM   1537  CE3 TRP A 201       3.466   4.764  -7.487  1.00 92.25           C  
ATOM   1538  NE1 TRP A 201       2.481   3.057  -4.523  1.00 92.25           N  
ATOM   1539  CH2 TRP A 201       3.329   6.438  -5.727  1.00 92.25           C  
ATOM   1540  CZ2 TRP A 201       2.953   5.505  -4.796  1.00 92.25           C  
ATOM   1541  CZ3 TRP A 201       3.585   6.082  -7.062  1.00 92.25           C  
ATOM   1542  N   TYR A 202       5.916   2.366  -8.559  1.00 89.18           N  
ATOM   1543  CA  TYR A 202       6.986   3.343  -8.392  1.00 89.18           C  
ATOM   1544  C   TYR A 202       6.892   4.441  -9.445  1.00 89.18           C  
ATOM   1545  CB  TYR A 202       8.355   2.660  -8.471  1.00 89.18           C  
ATOM   1546  O   TYR A 202       6.194   4.287 -10.450  1.00 89.18           O  
ATOM   1547  CG  TYR A 202       8.609   1.960  -9.784  1.00 89.18           C  
ATOM   1548  CD1 TYR A 202       8.214   0.638  -9.978  1.00 89.18           C  
ATOM   1549  CD2 TYR A 202       9.245   2.617 -10.832  1.00 89.18           C  
ATOM   1550  CE1 TYR A 202       8.448  -0.012 -11.186  1.00 89.18           C  
ATOM   1551  CE2 TYR A 202       9.484   1.977 -12.043  1.00 89.18           C  
ATOM   1552  OH  TYR A 202       9.316   0.026 -13.408  1.00 89.18           O  
ATOM   1553  CZ  TYR A 202       9.082   0.664 -12.211  1.00 89.18           C  
ATOM   1554  N   LEU A 203       7.585   5.534  -9.097  1.00 88.20           N  
ATOM   1555  CA  LEU A 203       7.620   6.651 -10.034  1.00 88.20           C  
ATOM   1556  C   LEU A 203       8.888   6.613 -10.879  1.00 88.20           C  
ATOM   1557  CB  LEU A 203       7.532   7.983  -9.285  1.00 88.20           C  
ATOM   1558  O   LEU A 203       9.945   6.194 -10.401  1.00 88.20           O  
ATOM   1559  CG  LEU A 203       6.254   8.226  -8.481  1.00 88.20           C  
ATOM   1560  CD1 LEU A 203       6.299   9.597  -7.814  1.00 88.20           C  
ATOM   1561  CD2 LEU A 203       5.026   8.101  -9.377  1.00 88.20           C  
ATOM   1562  N   ILE A 204       8.659   7.148 -12.203  1.00 83.52           N  
ATOM   1563  CA  ILE A 204       9.792   7.204 -13.121  1.00 83.52           C  
ATOM   1564  C   ILE A 204      10.297   8.641 -13.231  1.00 83.52           C  
ATOM   1565  CB  ILE A 204       9.417   6.658 -14.517  1.00 83.52           C  
ATOM   1566  O   ILE A 204       9.517   9.589 -13.121  1.00 83.52           O  
ATOM   1567  CG1 ILE A 204       8.899   5.219 -14.406  1.00 83.52           C  
ATOM   1568  CG2 ILE A 204      10.615   6.738 -15.468  1.00 83.52           C  
ATOM   1569  CD1 ILE A 204       8.223   4.706 -15.670  1.00 83.52           C  
TER
ATOM   1571  N   LEU B   1      -9.343  -1.290 -22.862  1.00 50.40           N  
ATOM   1572  CA  LEU B   1      -9.201  -1.066 -21.428  1.00 50.40           C  
ATOM   1573  C   LEU B   1      -9.831   0.262 -21.020  1.00 50.40           C  
ATOM   1574  CB  LEU B   1      -7.724  -1.089 -21.025  1.00 50.40           C  
ATOM   1575  O   LEU B   1      -9.357   1.328 -21.422  1.00 50.40           O  
ATOM   1576  CG  LEU B   1      -7.054  -2.463 -20.983  1.00 50.40           C  
ATOM   1577  CD1 LEU B   1      -5.538  -2.316 -21.063  1.00 50.40           C  
ATOM   1578  CD2 LEU B   1      -7.458  -3.217 -19.721  1.00 50.40           C  
ATOM   1579  N   GLN B   2     -11.078   0.349 -20.535  1.00 62.48           N  
ATOM   1580  CA  GLN B   2     -11.793   1.621 -20.547  1.00 62.48           C  
ATOM   1581  C   GLN B   2     -11.624   2.359 -19.223  1.00 62.48           C  
ATOM   1582  CB  GLN B   2     -13.277   1.400 -20.841  1.00 62.48           C  
ATOM   1583  O   GLN B   2     -11.427   1.734 -18.178  1.00 62.48           O  
ATOM   1584  CG  GLN B   2     -13.933   2.551 -21.593  1.00 62.48           C  
ATOM   1585  CD  GLN B   2     -15.373   2.260 -21.970  1.00 62.48           C  
ATOM   1586  NE2 GLN B   2     -15.723   2.526 -23.224  1.00 62.48           N  
ATOM   1587  OE1 GLN B   2     -16.165   1.800 -21.142  1.00 62.48           O  
ATOM   1588  N   ASN B   3     -11.544   3.592 -19.375  1.00 83.27           N  
ATOM   1589  CA  ASN B   3     -11.504   4.615 -18.336  1.00 83.27           C  
ATOM   1590  C   ASN B   3     -12.902   4.949 -17.824  1.00 83.27           C  
ATOM   1591  CB  ASN B   3     -10.812   5.878 -18.854  1.00 83.27           C  
ATOM   1592  O   ASN B   3     -13.811   5.209 -18.614  1.00 83.27           O  
ATOM   1593  CG  ASN B   3      -9.367   5.636 -19.242  1.00 83.27           C  
ATOM   1594  ND2 ASN B   3      -8.826   6.504 -20.088  1.00 83.27           N  
ATOM   1595  OD1 ASN B   3      -8.742   4.675 -18.786  1.00 83.27           O  
ATOM   1596  N   TYR B   4     -13.104   4.647 -16.544  1.00 89.60           N  
ATOM   1597  CA  TYR B   4     -14.394   4.995 -15.960  1.00 89.60           C  
ATOM   1598  C   TYR B   4     -14.240   5.396 -14.498  1.00 89.60           C  
ATOM   1599  CB  TYR B   4     -15.373   3.823 -16.079  1.00 89.60           C  
ATOM   1600  O   TYR B   4     -13.184   5.182 -13.897  1.00 89.60           O  
ATOM   1601  CG  TYR B   4     -15.015   2.643 -15.209  1.00 89.60           C  
ATOM   1602  CD1 TYR B   4     -14.240   1.597 -15.705  1.00 89.60           C  
ATOM   1603  CD2 TYR B   4     -15.453   2.570 -13.891  1.00 89.60           C  
ATOM   1604  CE1 TYR B   4     -13.910   0.506 -14.908  1.00 89.60           C  
ATOM   1605  CE2 TYR B   4     -15.128   1.484 -13.085  1.00 89.60           C  
ATOM   1606  OH  TYR B   4     -14.034  -0.619 -12.807  1.00 89.60           O  
ATOM   1607  CZ  TYR B   4     -14.357   0.459 -13.601  1.00 89.60           C  
ATOM   1608  N   VAL B   5     -15.319   6.015 -14.048  1.00 91.36           N  
ATOM   1609  CA  VAL B   5     -15.462   6.315 -12.627  1.00 91.36           C  
ATOM   1610  C   VAL B   5     -16.686   5.594 -12.067  1.00 91.36           C  
ATOM   1611  CB  VAL B   5     -15.578   7.835 -12.376  1.00 91.36           C  
ATOM   1612  O   VAL B   5     -17.745   5.574 -12.698  1.00 91.36           O  
ATOM   1613  CG1 VAL B   5     -15.802   8.123 -10.893  1.00 91.36           C  
ATOM   1614  CG2 VAL B   5     -14.329   8.556 -12.881  1.00 91.36           C  
ATOM   1615  N   PHE B   6     -16.472   4.949 -10.901  1.00 91.97           N  
ATOM   1616  CA  PHE B   6     -17.542   4.259 -10.190  1.00 91.97           C  
ATOM   1617  C   PHE B   6     -17.712   4.824  -8.785  1.00 91.97           C  
ATOM   1618  CB  PHE B   6     -17.260   2.755 -10.120  1.00 91.97           C  
ATOM   1619  O   PHE B   6     -16.729   5.026  -8.069  1.00 91.97           O  
ATOM   1620  CG  PHE B   6     -18.166   2.010  -9.177  1.00 91.97           C  
ATOM   1621  CD1 PHE B   6     -17.717   1.621  -7.921  1.00 91.97           C  
ATOM   1622  CD2 PHE B   6     -19.469   1.700  -9.547  1.00 91.97           C  
ATOM   1623  CE1 PHE B   6     -18.553   0.932  -7.046  1.00 91.97           C  
ATOM   1624  CE2 PHE B   6     -20.310   1.011  -8.678  1.00 91.97           C  
ATOM   1625  CZ  PHE B   6     -19.850   0.627  -7.428  1.00 91.97           C  
ATOM   1626  N   THR B   7     -18.888   5.149  -8.468  1.00 92.24           N  
ATOM   1627  CA  THR B   7     -19.208   5.548  -7.102  1.00 92.24           C  
ATOM   1628  C   THR B   7     -20.348   4.701  -6.544  1.00 92.24           C  
ATOM   1629  CB  THR B   7     -19.590   7.038  -7.031  1.00 92.24           C  
ATOM   1630  O   THR B   7     -21.229   4.267  -7.290  1.00 92.24           O  
ATOM   1631  CG2 THR B   7     -18.401   7.928  -7.381  1.00 92.24           C  
ATOM   1632  OG1 THR B   7     -20.655   7.297  -7.954  1.00 92.24           O  
ATOM   1633  N   SER B   8     -20.268   4.461  -5.279  1.00 92.88           N  
ATOM   1634  CA  SER B   8     -21.281   3.656  -4.604  1.00 92.88           C  
ATOM   1635  C   SER B   8     -21.453   4.087  -3.152  1.00 92.88           C  
ATOM   1636  CB  SER B   8     -20.915   2.172  -4.665  1.00 92.88           C  
ATOM   1637  O   SER B   8     -20.506   4.567  -2.525  1.00 92.88           O  
ATOM   1638  OG  SER B   8     -21.948   1.377  -4.108  1.00 92.88           O  
ATOM   1639  N   GLY B   9     -22.665   3.918  -2.598  1.00 92.30           N  
ATOM   1640  CA  GLY B   9     -22.929   4.212  -1.199  1.00 92.30           C  
ATOM   1641  C   GLY B   9     -23.656   5.527  -0.992  1.00 92.30           C  
ATOM   1642  O   GLY B   9     -23.813   6.310  -1.932  1.00 92.30           O  
ATOM   1643  N   ASN B  10     -24.259   5.770   0.194  1.00 80.90           N  
ATOM   1644  CA  ASN B  10     -25.066   6.945   0.506  1.00 80.90           C  
ATOM   1645  C   ASN B  10     -24.314   7.919   1.408  1.00 80.90           C  
ATOM   1646  CB  ASN B  10     -26.388   6.531   1.156  1.00 80.90           C  
ATOM   1647  O   ASN B  10     -24.925   8.773   2.053  1.00 80.90           O  
ATOM   1648  CG  ASN B  10     -27.356   5.911   0.168  1.00 80.90           C  
ATOM   1649  ND2 ASN B  10     -28.083   4.891   0.610  1.00 80.90           N  
ATOM   1650  OD1 ASN B  10     -27.449   6.344  -0.983  1.00 80.90           O  
ATOM   1651  N   GLY B  11     -22.934   7.912   1.425  1.00 72.17           N  
ATOM   1652  CA  GLY B  11     -22.164   8.822   2.258  1.00 72.17           C  
ATOM   1653  C   GLY B  11     -22.033   8.351   3.694  1.00 72.17           C  
ATOM   1654  O   GLY B  11     -22.984   7.812   4.265  1.00 72.17           O  
ATOM   1655  N   ILE B  12     -20.909   8.512   4.355  1.00 72.15           N  
ATOM   1656  CA  ILE B  12     -20.580   8.032   5.692  1.00 72.15           C  
ATOM   1657  C   ILE B  12     -21.190   8.960   6.740  1.00 72.15           C  
ATOM   1658  CB  ILE B  12     -19.051   7.927   5.895  1.00 72.15           C  
ATOM   1659  O   ILE B  12     -21.366   8.571   7.897  1.00 72.15           O  
ATOM   1660  CG1 ILE B  12     -18.368   7.495   4.592  1.00 72.15           C  
ATOM   1661  CG2 ILE B  12     -18.722   6.958   7.034  1.00 72.15           C  
ATOM   1662  CD1 ILE B  12     -16.950   6.974   4.780  1.00 72.15           C  
ATOM   1663  N   GLY B  13     -21.583  10.222   6.330  1.00 62.42           N  
ATOM   1664  CA  GLY B  13     -22.128  11.216   7.241  1.00 62.42           C  
ATOM   1665  C   GLY B  13     -23.642  11.186   7.323  1.00 62.42           C  
ATOM   1666  O   GLY B  13     -24.236  11.837   8.184  1.00 62.42           O  
ATOM   1667  N   GLY B  14     -24.239  10.310   6.569  1.00 58.45           N  
ATOM   1668  CA  GLY B  14     -25.691  10.302   6.494  1.00 58.45           C  
ATOM   1669  C   GLY B  14     -26.328   9.238   7.368  1.00 58.45           C  
ATOM   1670  O   GLY B  14     -25.652   8.616   8.191  1.00 58.45           O  
ATOM   1671  N   ASN B  15     -27.624   9.289   7.560  1.00 58.11           N  
ATOM   1672  CA  ASN B  15     -28.452   8.380   8.345  1.00 58.11           C  
ATOM   1673  C   ASN B  15     -28.632   7.037   7.642  1.00 58.11           C  
ATOM   1674  CB  ASN B  15     -29.815   9.012   8.637  1.00 58.11           C  
ATOM   1675  O   ASN B  15     -29.372   6.176   8.120  1.00 58.11           O  
ATOM   1676  CG  ASN B  15     -29.736  10.116   9.674  1.00 58.11           C  
ATOM   1677  ND2 ASN B  15     -30.692  11.036   9.634  1.00 58.11           N  
ATOM   1678  OD1 ASN B  15     -28.823  10.141  10.504  1.00 58.11           O  
ATOM   1679  N   GLY B  16     -27.796   6.694   6.686  1.00 71.04           N  
ATOM   1680  CA  GLY B  16     -28.221   5.489   5.992  1.00 71.04           C  
ATOM   1681  C   GLY B  16     -27.309   4.303   6.241  1.00 71.04           C  
ATOM   1682  O   GLY B  16     -26.368   4.066   5.481  1.00 71.04           O  
ATOM   1683  N   PHE B  17     -27.406   3.607   7.354  1.00 89.72           N  
ATOM   1684  CA  PHE B  17     -26.782   2.338   7.708  1.00 89.72           C  
ATOM   1685  C   PHE B  17     -27.601   1.166   7.181  1.00 89.72           C  
ATOM   1686  CB  PHE B  17     -26.619   2.223   9.227  1.00 89.72           C  
ATOM   1687  O   PHE B  17     -28.137   0.375   7.960  1.00 89.72           O  
ATOM   1688  CG  PHE B  17     -25.487   3.047   9.780  1.00 89.72           C  
ATOM   1689  CD1 PHE B  17     -24.281   2.451  10.129  1.00 89.72           C  
ATOM   1690  CD2 PHE B  17     -25.630   4.418   9.950  1.00 89.72           C  
ATOM   1691  CE1 PHE B  17     -23.232   3.212  10.641  1.00 89.72           C  
ATOM   1692  CE2 PHE B  17     -24.586   5.184  10.461  1.00 89.72           C  
ATOM   1693  CZ  PHE B  17     -23.388   4.579  10.807  1.00 89.72           C  
ATOM   1694  N   THR B  18     -27.610   1.091   5.798  1.00 90.88           N  
ATOM   1695  CA  THR B  18     -28.458   0.097   5.150  1.00 90.88           C  
ATOM   1696  C   THR B  18     -27.620  -1.053   4.598  1.00 90.88           C  
ATOM   1697  CB  THR B  18     -29.286   0.724   4.013  1.00 90.88           C  
ATOM   1698  O   THR B  18     -28.129  -2.157   4.394  1.00 90.88           O  
ATOM   1699  CG2 THR B  18     -30.265   1.761   4.554  1.00 90.88           C  
ATOM   1700  OG1 THR B  18     -28.403   1.358   3.080  1.00 90.88           O  
ATOM   1701  N   ALA B  19     -26.385  -0.761   4.365  1.00 94.15           N  
ATOM   1702  CA  ALA B  19     -25.526  -1.864   3.940  1.00 94.15           C  
ATOM   1703  C   ALA B  19     -25.238  -2.812   5.100  1.00 94.15           C  
ATOM   1704  CB  ALA B  19     -24.221  -1.328   3.358  1.00 94.15           C  
ATOM   1705  O   ALA B  19     -25.629  -2.547   6.239  1.00 94.15           O  
ATOM   1706  N   ARG B  20     -24.599  -3.962   4.707  1.00 93.89           N  
ATOM   1707  CA  ARG B  20     -24.384  -4.960   5.750  1.00 93.89           C  
ATOM   1708  C   ARG B  20     -22.955  -5.493   5.711  1.00 93.89           C  
ATOM   1709  CB  ARG B  20     -25.377  -6.115   5.602  1.00 93.89           C  
ATOM   1710  O   ARG B  20     -22.343  -5.568   4.644  1.00 93.89           O  
ATOM   1711  CG  ARG B  20     -26.834  -5.682   5.640  1.00 93.89           C  
ATOM   1712  CD  ARG B  20     -27.520  -6.121   6.926  1.00 93.89           C  
ATOM   1713  NE  ARG B  20     -28.951  -5.830   6.900  1.00 93.89           N  
ATOM   1714  NH1 ARG B  20     -29.584  -7.821   7.886  1.00 93.89           N  
ATOM   1715  NH2 ARG B  20     -31.170  -6.279   7.285  1.00 93.89           N  
ATOM   1716  CZ  ARG B  20     -29.898  -6.644   7.357  1.00 93.89           C  
ATOM   1717  N   VAL B  21     -22.456  -5.751   6.864  1.00 94.31           N  
ATOM   1718  CA  VAL B  21     -21.224  -6.519   7.013  1.00 94.31           C  
ATOM   1719  C   VAL B  21     -21.523  -7.846   7.706  1.00 94.31           C  
ATOM   1720  CB  VAL B  21     -20.158  -5.731   7.807  1.00 94.31           C  
ATOM   1721  O   VAL B  21     -22.541  -7.982   8.388  1.00 94.31           O  
ATOM   1722  CG1 VAL B  21     -19.786  -4.441   7.079  1.00 94.31           C  
ATOM   1723  CG2 VAL B  21     -20.659  -5.427   9.218  1.00 94.31           C  
ATOM   1724  N   MET B  22     -20.653  -8.786   7.461  1.00 91.44           N  
ATOM   1725  CA  MET B  22     -20.773 -10.055   8.175  1.00 91.44           C  
ATOM   1726  C   MET B  22     -19.539 -10.316   9.031  1.00 91.44           C  
ATOM   1727  CB  MET B  22     -20.980 -11.208   7.191  1.00 91.44           C  
ATOM   1728  O   MET B  22     -18.411 -10.257   8.538  1.00 91.44           O  
ATOM   1729  CG  MET B  22     -21.162 -12.560   7.861  1.00 91.44           C  
ATOM   1730  SD  MET B  22     -21.606 -13.882   6.668  1.00 91.44           S  
ATOM   1731  CE  MET B  22     -23.361 -13.502   6.407  1.00 91.44           C  
ATOM   1732  N   ALA B  23     -19.887 -10.609  10.281  1.00 89.44           N  
ATOM   1733  CA  ALA B  23     -18.818 -10.865  11.242  1.00 89.44           C  
ATOM   1734  C   ALA B  23     -18.786 -12.337  11.646  1.00 89.44           C  
ATOM   1735  CB  ALA B  23     -18.989  -9.982  12.476  1.00 89.44           C  
ATOM   1736  O   ALA B  23     -19.826 -12.997  11.695  1.00 89.44           O  
ATOM   1737  N   LYS B  24     -17.544 -12.705  11.858  1.00 78.86           N  
ATOM   1738  CA  LYS B  24     -17.362 -14.007  12.494  1.00 78.86           C  
ATOM   1739  C   LYS B  24     -17.188 -13.863  14.003  1.00 78.86           C  
ATOM   1740  CB  LYS B  24     -16.156 -14.733  11.895  1.00 78.86           C  
ATOM   1741  O   LYS B  24     -16.257 -13.201  14.466  1.00 78.86           O  
ATOM   1742  CG  LYS B  24     -16.001 -16.171  12.367  1.00 78.86           C  
ATOM   1743  CD  LYS B  24     -14.781 -16.836  11.744  1.00 78.86           C  
ATOM   1744  CE  LYS B  24     -14.637 -18.282  12.201  1.00 78.86           C  
ATOM   1745  NZ  LYS B  24     -13.438 -18.937  11.597  1.00 78.86           N  
ATOM   1746  N   VAL B  25     -18.133 -14.429  14.709  1.00 77.34           N  
ATOM   1747  CA  VAL B  25     -18.083 -14.424  16.167  1.00 77.34           C  
ATOM   1748  C   VAL B  25     -18.046 -15.859  16.688  1.00 77.34           C  
ATOM   1749  CB  VAL B  25     -19.286 -13.667  16.774  1.00 77.34           C  
ATOM   1750  O   VAL B  25     -19.080 -16.528  16.757  1.00 77.34           O  
ATOM   1751  CG1 VAL B  25     -19.032 -13.340  18.244  1.00 77.34           C  
ATOM   1752  CG2 VAL B  25     -19.569 -12.393  15.981  1.00 77.34           C  
ATOM   1753  N   GLY B  26     -16.913 -16.333  17.131  1.00 71.59           N  
ATOM   1754  CA  GLY B  26     -16.753 -17.746  17.434  1.00 71.59           C  
ATOM   1755  C   GLY B  26     -17.002 -18.645  16.237  1.00 71.59           C  
ATOM   1756  O   GLY B  26     -16.361 -18.492  15.195  1.00 71.59           O  
ATOM   1757  N   THR B  27     -17.965 -19.474  16.346  1.00 73.31           N  
ATOM   1758  CA  THR B  27     -18.267 -20.401  15.261  1.00 73.31           C  
ATOM   1759  C   THR B  27     -19.485 -19.930  14.471  1.00 73.31           C  
ATOM   1760  CB  THR B  27     -18.516 -21.824  15.794  1.00 73.31           C  
ATOM   1761  O   THR B  27     -19.884 -20.570  13.496  1.00 73.31           O  
ATOM   1762  CG2 THR B  27     -17.267 -22.388  16.462  1.00 73.31           C  
ATOM   1763  OG1 THR B  27     -19.582 -21.789  16.751  1.00 73.31           O  
ATOM   1764  N   SER B  28     -20.017 -18.778  14.832  1.00 77.12           N  
ATOM   1765  CA  SER B  28     -21.222 -18.272  14.183  1.00 77.12           C  
ATOM   1766  C   SER B  28     -20.919 -17.038  13.339  1.00 77.12           C  
ATOM   1767  CB  SER B  28     -22.291 -17.937  15.224  1.00 77.12           C  
ATOM   1768  O   SER B  28     -19.854 -16.433  13.475  1.00 77.12           O  
ATOM   1769  OG  SER B  28     -22.644 -19.089  15.971  1.00 77.12           O  
ATOM   1770  N   TYR B  29     -21.891 -16.757  12.460  1.00 82.85           N  
ATOM   1771  CA  TYR B  29     -21.819 -15.574  11.609  1.00 82.85           C  
ATOM   1772  C   TYR B  29     -23.017 -14.661  11.843  1.00 82.85           C  
ATOM   1773  CB  TYR B  29     -21.749 -15.977  10.133  1.00 82.85           C  
ATOM   1774  O   TYR B  29     -24.150 -15.133  11.968  1.00 82.85           O  
ATOM   1775  CG  TYR B  29     -20.576 -16.866   9.801  1.00 82.85           C  
ATOM   1776  CD1 TYR B  29     -19.341 -16.322   9.455  1.00 82.85           C  
ATOM   1777  CD2 TYR B  29     -20.699 -18.251   9.832  1.00 82.85           C  
ATOM   1778  CE1 TYR B  29     -18.257 -17.137   9.147  1.00 82.85           C  
ATOM   1779  CE2 TYR B  29     -19.622 -19.076   9.526  1.00 82.85           C  
ATOM   1780  OH  TYR B  29     -17.337 -19.323   8.881  1.00 82.85           O  
ATOM   1781  CZ  TYR B  29     -18.407 -18.511   9.185  1.00 82.85           C  
ATOM   1782  N   ILE B  30     -22.678 -13.407  12.017  1.00 85.15           N  
ATOM   1783  CA  ILE B  30     -23.759 -12.449  12.223  1.00 85.15           C  
ATOM   1784  C   ILE B  30     -23.608 -11.283  11.249  1.00 85.15           C  
ATOM   1785  CB  ILE B  30     -23.784 -11.931  13.679  1.00 85.15           C  
ATOM   1786  O   ILE B  30     -22.492 -10.927  10.865  1.00 85.15           O  
ATOM   1787  CG1 ILE B  30     -22.457 -11.248  14.026  1.00 85.15           C  
ATOM   1788  CG2 ILE B  30     -24.084 -13.074  14.653  1.00 85.15           C  
ATOM   1789  CD1 ILE B  30     -22.495 -10.440  15.316  1.00 85.15           C  
ATOM   1790  N   THR B  31     -24.691 -10.714  10.887  1.00 89.58           N  
ATOM   1791  CA  THR B  31     -24.717  -9.547  10.011  1.00 89.58           C  
ATOM   1792  C   THR B  31     -25.227  -8.320  10.761  1.00 89.58           C  
ATOM   1793  CB  THR B  31     -25.596  -9.797   8.772  1.00 89.58           C  
ATOM   1794  O   THR B  31     -26.084  -8.435  11.640  1.00 89.58           O  
ATOM   1795  CG2 THR B  31     -24.797 -10.463   7.657  1.00 89.58           C  
ATOM   1796  OG1 THR B  31     -26.691 -10.648   9.135  1.00 89.58           O  
ATOM   1797  N   PHE B  32     -24.684  -7.234  10.564  1.00 89.26           N  
ATOM   1798  CA  PHE B  32     -25.200  -5.994  11.133  1.00 89.26           C  
ATOM   1799  C   PHE B  32     -25.015  -4.835  10.161  1.00 89.26           C  
ATOM   1800  CB  PHE B  32     -24.505  -5.681  12.462  1.00 89.26           C  
ATOM   1801  O   PHE B  32     -24.232  -4.931   9.214  1.00 89.26           O  
ATOM   1802  CG  PHE B  32     -23.003  -5.745  12.392  1.00 89.26           C  
ATOM   1803  CD1 PHE B  32     -22.329  -6.925  12.680  1.00 89.26           C  
ATOM   1804  CD2 PHE B  32     -22.265  -4.623  12.037  1.00 89.26           C  
ATOM   1805  CE1 PHE B  32     -20.939  -6.987  12.615  1.00 89.26           C  
ATOM   1806  CE2 PHE B  32     -20.875  -4.677  11.971  1.00 89.26           C  
ATOM   1807  CZ  PHE B  32     -20.214  -5.860  12.261  1.00 89.26           C  
ATOM   1808  N   PRO B  33     -25.750  -3.763  10.353  1.00 91.42           N  
ATOM   1809  CA  PRO B  33     -25.747  -2.640   9.413  1.00 91.42           C  
ATOM   1810  C   PRO B  33     -24.457  -1.825   9.471  1.00 91.42           C  
ATOM   1811  CB  PRO B  33     -26.945  -1.800   9.864  1.00 91.42           C  
ATOM   1812  O   PRO B  33     -23.825  -1.738  10.527  1.00 91.42           O  
ATOM   1813  CG  PRO B  33     -27.734  -2.706  10.753  1.00 91.42           C  
ATOM   1814  CD  PRO B  33     -26.828  -3.795  11.250  1.00 91.42           C  
ATOM   1815  N   CYS B  34     -24.177  -1.253   8.332  1.00 93.70           N  
ATOM   1816  CA  CYS B  34     -23.071  -0.310   8.204  1.00 93.70           C  
ATOM   1817  C   CYS B  34     -23.372   0.743   7.144  1.00 93.70           C  
ATOM   1818  CB  CYS B  34     -21.777  -1.044   7.855  1.00 93.70           C  
ATOM   1819  O   CYS B  34     -24.370   0.642   6.428  1.00 93.70           O  
ATOM   1820  SG  CYS B  34     -21.747  -1.704   6.174  1.00 93.70           S  
ATOM   1821  N   ALA B  35     -22.657   1.776   7.224  1.00 93.66           N  
ATOM   1822  CA  ALA B  35     -22.591   2.745   6.133  1.00 93.66           C  
ATOM   1823  C   ALA B  35     -21.272   2.629   5.375  1.00 93.66           C  
ATOM   1824  CB  ALA B  35     -22.769   4.163   6.670  1.00 93.66           C  
ATOM   1825  O   ALA B  35     -20.267   2.177   5.930  1.00 93.66           O  
ATOM   1826  N   TYR B  36     -21.352   2.974   4.105  1.00 94.51           N  
ATOM   1827  CA  TYR B  36     -20.115   2.921   3.334  1.00 94.51           C  
ATOM   1828  C   TYR B  36     -20.143   3.927   2.189  1.00 94.51           C  
ATOM   1829  CB  TYR B  36     -19.884   1.510   2.784  1.00 94.51           C  
ATOM   1830  O   TYR B  36     -21.208   4.426   1.819  1.00 94.51           O  
ATOM   1831  CG  TYR B  36     -20.669   1.212   1.529  1.00 94.51           C  
ATOM   1832  CD1 TYR B  36     -22.041   0.978   1.582  1.00 94.51           C  
ATOM   1833  CD2 TYR B  36     -20.040   1.163   0.290  1.00 94.51           C  
ATOM   1834  CE1 TYR B  36     -22.768   0.701   0.428  1.00 94.51           C  
ATOM   1835  CE2 TYR B  36     -20.756   0.886  -0.870  1.00 94.51           C  
ATOM   1836  OH  TYR B  36     -22.832   0.384  -1.936  1.00 94.51           O  
ATOM   1837  CZ  TYR B  36     -22.118   0.658  -0.791  1.00 94.51           C  
ATOM   1838  N   ASP B  37     -19.008   4.260   1.744  1.00 92.60           N  
ATOM   1839  CA  ASP B  37     -18.772   5.038   0.531  1.00 92.60           C  
ATOM   1840  C   ASP B  37     -17.571   4.498  -0.242  1.00 92.60           C  
ATOM   1841  CB  ASP B  37     -18.557   6.514   0.874  1.00 92.60           C  
ATOM   1842  O   ASP B  37     -16.524   4.216   0.345  1.00 92.60           O  
ATOM   1843  CG  ASP B  37     -18.971   7.449  -0.249  1.00 92.60           C  
ATOM   1844  OD1 ASP B  37     -19.531   6.976  -1.262  1.00 92.60           O  
ATOM   1845  OD2 ASP B  37     -18.732   8.669  -0.121  1.00 92.60           O  
ATOM   1846  N   ALA B  38     -17.809   4.361  -1.533  1.00 93.66           N  
ATOM   1847  CA  ALA B  38     -16.728   3.834  -2.361  1.00 93.66           C  
ATOM   1848  C   ALA B  38     -16.584   4.636  -3.651  1.00 93.66           C  
ATOM   1849  CB  ALA B  38     -16.970   2.360  -2.679  1.00 93.66           C  
ATOM   1850  O   ALA B  38     -17.576   5.112  -4.207  1.00 93.66           O  
ATOM   1851  N   LYS B  39     -15.417   4.819  -4.062  1.00 92.21           N  
ATOM   1852  CA  LYS B  39     -15.068   5.425  -5.344  1.00 92.21           C  
ATOM   1853  C   LYS B  39     -13.924   4.669  -6.015  1.00 92.21           C  
ATOM   1854  CB  LYS B  39     -14.686   6.894  -5.158  1.00 92.21           C  
ATOM   1855  O   LYS B  39     -12.926   4.342  -5.370  1.00 92.21           O  
ATOM   1856  CG  LYS B  39     -14.377   7.623  -6.457  1.00 92.21           C  
ATOM   1857  CD  LYS B  39     -14.088   9.099  -6.215  1.00 92.21           C  
ATOM   1858  CE  LYS B  39     -13.807   9.835  -7.518  1.00 92.21           C  
ATOM   1859  NZ  LYS B  39     -13.559  11.290  -7.290  1.00 92.21           N  
ATOM   1860  N   LEU B  40     -14.090   4.394  -7.285  1.00 91.90           N  
ATOM   1861  CA  LEU B  40     -13.073   3.728  -8.093  1.00 91.90           C  
ATOM   1862  C   LEU B  40     -12.805   4.504  -9.377  1.00 91.90           C  
ATOM   1863  CB  LEU B  40     -13.506   2.298  -8.427  1.00 91.90           C  
ATOM   1864  O   LEU B  40     -13.734   5.027  -9.997  1.00 91.90           O  
ATOM   1865  CG  LEU B  40     -13.470   1.292  -7.276  1.00 91.90           C  
ATOM   1866  CD1 LEU B  40     -14.524   1.644  -6.231  1.00 91.90           C  
ATOM   1867  CD2 LEU B  40     -13.680  -0.126  -7.798  1.00 91.90           C  
ATOM   1868  N   ILE B  41     -11.597   4.539  -9.726  1.00 90.65           N  
ATOM   1869  CA  ILE B  41     -11.201   5.095 -11.015  1.00 90.65           C  
ATOM   1870  C   ILE B  41     -10.438   4.044 -11.818  1.00 90.65           C  
ATOM   1871  CB  ILE B  41     -10.339   6.366 -10.841  1.00 90.65           C  
ATOM   1872  O   ILE B  41      -9.427   3.512 -11.353  1.00 90.65           O  
ATOM   1873  CG1 ILE B  41     -11.108   7.428 -10.045  1.00 90.65           C  
ATOM   1874  CG2 ILE B  41      -9.902   6.913 -12.203  1.00 90.65           C  
ATOM   1875  CD1 ILE B  41     -10.293   8.674  -9.728  1.00 90.65           C  
ATOM   1876  N   SER B  42     -11.095   3.727 -12.903  1.00 89.56           N  
ATOM   1877  CA  SER B  42     -10.441   2.810 -13.831  1.00 89.56           C  
ATOM   1878  C   SER B  42      -9.818   3.560 -15.003  1.00 89.56           C  
ATOM   1879  CB  SER B  42     -11.437   1.772 -14.350  1.00 89.56           C  
ATOM   1880  O   SER B  42     -10.500   4.320 -15.694  1.00 89.56           O  
ATOM   1881  OG  SER B  42     -10.821   0.910 -15.291  1.00 89.56           O  
ATOM   1882  N   PHE B  43      -8.519   3.331 -15.103  1.00 85.18           N  
ATOM   1883  CA  PHE B  43      -7.830   4.028 -16.183  1.00 85.18           C  
ATOM   1884  C   PHE B  43      -6.646   3.210 -16.685  1.00 85.18           C  
ATOM   1885  CB  PHE B  43      -7.356   5.408 -15.717  1.00 85.18           C  
ATOM   1886  O   PHE B  43      -5.783   2.811 -15.900  1.00 85.18           O  
ATOM   1887  CG  PHE B  43      -6.748   6.242 -16.813  1.00 85.18           C  
ATOM   1888  CD1 PHE B  43      -5.369   6.359 -16.933  1.00 85.18           C  
ATOM   1889  CD2 PHE B  43      -7.557   6.910 -17.723  1.00 85.18           C  
ATOM   1890  CE1 PHE B  43      -4.804   7.130 -17.946  1.00 85.18           C  
ATOM   1891  CE2 PHE B  43      -7.000   7.683 -18.738  1.00 85.18           C  
ATOM   1892  CZ  PHE B  43      -5.623   7.792 -18.847  1.00 85.18           C  
ATOM   1893  N   ASN B  44      -6.545   2.987 -17.962  1.00 80.72           N  
ATOM   1894  CA  ASN B  44      -5.427   2.361 -18.659  1.00 80.72           C  
ATOM   1895  C   ASN B  44      -5.019   1.048 -17.999  1.00 80.72           C  
ATOM   1896  CB  ASN B  44      -4.233   3.316 -18.724  1.00 80.72           C  
ATOM   1897  O   ASN B  44      -3.839   0.827 -17.723  1.00 80.72           O  
ATOM   1898  CG  ASN B  44      -4.330   4.294 -19.879  1.00 80.72           C  
ATOM   1899  ND2 ASN B  44      -3.644   5.425 -19.757  1.00 80.72           N  
ATOM   1900  OD1 ASN B  44      -5.015   4.036 -20.871  1.00 80.72           O  
ATOM   1901  N   GLY B  45      -6.008   0.279 -17.640  1.00 81.77           N  
ATOM   1902  CA  GLY B  45      -5.750  -1.074 -17.172  1.00 81.77           C  
ATOM   1903  C   GLY B  45      -5.543  -1.157 -15.672  1.00 81.77           C  
ATOM   1904  O   GLY B  45      -5.201  -2.218 -15.145  1.00 81.77           O  
ATOM   1905  N   THR B  46      -5.700  -0.036 -15.047  1.00 87.79           N  
ATOM   1906  CA  THR B  46      -5.561   0.001 -13.595  1.00 87.79           C  
ATOM   1907  C   THR B  46      -6.830   0.542 -12.944  1.00 87.79           C  
ATOM   1908  CB  THR B  46      -4.357   0.863 -13.171  1.00 87.79           C  
ATOM   1909  O   THR B  46      -7.455   1.469 -13.463  1.00 87.79           O  
ATOM   1910  CG2 THR B  46      -4.149   0.812 -11.661  1.00 87.79           C  
ATOM   1911  OG1 THR B  46      -3.176   0.376 -13.821  1.00 87.79           O  
ATOM   1912  N   VAL B  47      -7.193  -0.042 -11.845  1.00 90.56           N  
ATOM   1913  CA  VAL B  47      -8.285   0.465 -11.021  1.00 90.56           C  
ATOM   1914  C   VAL B  47      -7.748   0.897  -9.659  1.00 90.56           C  
ATOM   1915  CB  VAL B  47      -9.399  -0.591 -10.844  1.00 90.56           C  
ATOM   1916  O   VAL B  47      -7.067   0.126  -8.980  1.00 90.56           O  
ATOM   1917  CG1 VAL B  47     -10.532  -0.041  -9.979  1.00 90.56           C  
ATOM   1918  CG2 VAL B  47      -9.931  -1.038 -12.205  1.00 90.56           C  
ATOM   1919  N   GLN B  48      -7.985   2.062  -9.313  1.00 92.69           N  
ATOM   1920  CA  GLN B  48      -7.672   2.618  -8.001  1.00 92.69           C  
ATOM   1921  C   GLN B  48      -8.934   3.109  -7.297  1.00 92.69           C  
ATOM   1922  CB  GLN B  48      -6.664   3.761  -8.127  1.00 92.69           C  
ATOM   1923  O   GLN B  48      -9.782   3.759  -7.913  1.00 92.69           O  
ATOM   1924  CG  GLN B  48      -5.300   3.323  -8.644  1.00 92.69           C  
ATOM   1925  CD  GLN B  48      -4.358   4.489  -8.878  1.00 92.69           C  
ATOM   1926  NE2 GLN B  48      -3.232   4.493  -8.173  1.00 92.69           N  
ATOM   1927  OE1 GLN B  48      -4.641   5.379  -9.686  1.00 92.69           O  
ATOM   1928  N   GLY B  49      -8.988   2.687  -6.068  1.00 93.61           N  
ATOM   1929  CA  GLY B  49     -10.191   3.092  -5.359  1.00 93.61           C  
ATOM   1930  C   GLY B  49      -9.986   3.220  -3.861  1.00 93.61           C  
ATOM   1931  O   GLY B  49      -8.912   2.902  -3.347  1.00 93.61           O  
ATOM   1932  N   ASN B  50     -10.926   3.825  -3.211  1.00 93.92           N  
ATOM   1933  CA  ASN B  50     -11.006   3.821  -1.754  1.00 93.92           C  
ATOM   1934  C   ASN B  50     -12.420   3.510  -1.271  1.00 93.92           C  
ATOM   1935  CB  ASN B  50     -10.534   5.161  -1.187  1.00 93.92           C  
ATOM   1936  O   ASN B  50     -13.391   3.726  -1.999  1.00 93.92           O  
ATOM   1937  CG  ASN B  50     -11.358   6.330  -1.687  1.00 93.92           C  
ATOM   1938  ND2 ASN B  50     -10.771   7.521  -1.669  1.00 93.92           N  
ATOM   1939  OD1 ASN B  50     -12.514   6.165  -2.086  1.00 93.92           O  
ATOM   1940  N   ILE B  51     -12.467   2.922  -0.170  1.00 94.21           N  
ATOM   1941  CA  ILE B  51     -13.736   2.645   0.494  1.00 94.21           C  
ATOM   1942  C   ILE B  51     -13.650   3.057   1.962  1.00 94.21           C  
ATOM   1943  CB  ILE B  51     -14.121   1.154   0.378  1.00 94.21           C  
ATOM   1944  O   ILE B  51     -12.607   2.894   2.599  1.00 94.21           O  
ATOM   1945  CG1 ILE B  51     -15.529   0.920   0.940  1.00 94.21           C  
ATOM   1946  CG2 ILE B  51     -13.093   0.272   1.093  1.00 94.21           C  
ATOM   1947  CD1 ILE B  51     -16.131  -0.425   0.561  1.00 94.21           C  
ATOM   1948  N   THR B  52     -14.675   3.648   2.397  1.00 92.54           N  
ATOM   1949  CA  THR B  52     -14.854   3.973   3.808  1.00 92.54           C  
ATOM   1950  C   THR B  52     -16.057   3.233   4.385  1.00 92.54           C  
ATOM   1951  CB  THR B  52     -15.032   5.488   4.014  1.00 92.54           C  
ATOM   1952  O   THR B  52     -17.134   3.225   3.785  1.00 92.54           O  
ATOM   1953  CG2 THR B  52     -15.170   5.830   5.494  1.00 92.54           C  
ATOM   1954  OG1 THR B  52     -13.892   6.174   3.482  1.00 92.54           O  
ATOM   1955  N   ILE B  53     -15.843   2.569   5.538  1.00 93.98           N  
ATOM   1956  CA  ILE B  53     -16.900   1.806   6.194  1.00 93.98           C  
ATOM   1957  C   ILE B  53     -17.098   2.319   7.619  1.00 93.98           C  
ATOM   1958  CB  ILE B  53     -16.580   0.294   6.209  1.00 93.98           C  
ATOM   1959  O   ILE B  53     -16.131   2.491   8.364  1.00 93.98           O  
ATOM   1960  CG1 ILE B  53     -16.389  -0.225   4.779  1.00 93.98           C  
ATOM   1961  CG2 ILE B  53     -17.683  -0.484   6.932  1.00 93.98           C  
ATOM   1962  CD1 ILE B  53     -15.722  -1.591   4.701  1.00 93.98           C  
ATOM   1963  N   LYS B  54     -18.292   2.592   7.905  1.00 92.73           N  
ATOM   1964  CA  LYS B  54     -18.634   3.065   9.243  1.00 92.73           C  
ATOM   1965  C   LYS B  54     -19.588   2.100   9.941  1.00 92.73           C  
ATOM   1966  CB  LYS B  54     -19.257   4.461   9.176  1.00 92.73           C  
ATOM   1967  O   LYS B  54     -20.622   1.729   9.382  1.00 92.73           O  
ATOM   1968  CG  LYS B  54     -19.508   5.093  10.537  1.00 92.73           C  
ATOM   1969  CD  LYS B  54     -20.047   6.511  10.403  1.00 92.73           C  
ATOM   1970  CE  LYS B  54     -20.231   7.171  11.763  1.00 92.73           C  
ATOM   1971  NZ  LYS B  54     -20.698   8.584  11.635  1.00 92.73           N  
ATOM   1972  N   VAL B  55     -19.180   1.698  11.121  1.00 91.88           N  
ATOM   1973  CA  VAL B  55     -20.011   0.798  11.914  1.00 91.88           C  
ATOM   1974  C   VAL B  55     -20.293   1.423  13.278  1.00 91.88           C  
ATOM   1975  CB  VAL B  55     -19.342  -0.584  12.089  1.00 91.88           C  
ATOM   1976  O   VAL B  55     -19.453   2.143  13.824  1.00 91.88           O  
ATOM   1977  CG1 VAL B  55     -19.221  -1.299  10.744  1.00 91.88           C  
ATOM   1978  CG2 VAL B  55     -17.971  -0.434  12.744  1.00 91.88           C  
ATOM   1979  N   ARG B  56     -21.412   1.149  13.763  1.00 90.06           N  
ATOM   1980  CA  ARG B  56     -21.834   1.706  15.044  1.00 90.06           C  
ATOM   1981  C   ARG B  56     -22.025   0.607  16.084  1.00 90.06           C  
ATOM   1982  CB  ARG B  56     -23.130   2.505  14.882  1.00 90.06           C  
ATOM   1983  O   ARG B  56     -22.585  -0.449  15.783  1.00 90.06           O  
ATOM   1984  CG  ARG B  56     -22.999   3.712  13.967  1.00 90.06           C  
ATOM   1985  CD  ARG B  56     -24.334   4.414  13.765  1.00 90.06           C  
ATOM   1986  NE  ARG B  56     -25.284   3.570  13.046  1.00 90.06           N  
ATOM   1987  NH1 ARG B  56     -26.995   5.122  13.064  1.00 90.06           N  
ATOM   1988  NH2 ARG B  56     -27.305   3.078  12.074  1.00 90.06           N  
ATOM   1989  CZ  ARG B  56     -26.526   3.925  12.730  1.00 90.06           C  
ATOM   1990  N   SER B  57     -21.615   0.939  17.242  1.00 88.63           N  
ATOM   1991  CA  SER B  57     -21.725  -0.029  18.328  1.00 88.63           C  
ATOM   1992  C   SER B  57     -23.183  -0.363  18.626  1.00 88.63           C  
ATOM   1993  CB  SER B  57     -21.046   0.503  19.591  1.00 88.63           C  
ATOM   1994  O   SER B  57     -23.511  -1.509  18.940  1.00 88.63           O  
ATOM   1995  OG  SER B  57     -21.198  -0.409  20.665  1.00 88.63           O  
ATOM   1996  N   ARG B  58     -24.089   0.508  18.446  1.00 85.30           N  
ATOM   1997  CA  ARG B  58     -25.495   0.328  18.794  1.00 85.30           C  
ATOM   1998  C   ARG B  58     -26.167  -0.671  17.858  1.00 85.30           C  
ATOM   1999  CB  ARG B  58     -26.236   1.666  18.751  1.00 85.30           C  
ATOM   2000  O   ARG B  58     -27.213  -1.233  18.189  1.00 85.30           O  
ATOM   2001  CG  ARG B  58     -26.325   2.277  17.362  1.00 85.30           C  
ATOM   2002  CD  ARG B  58     -27.059   3.610  17.377  1.00 85.30           C  
ATOM   2003  NE  ARG B  58     -27.082   4.228  16.055  1.00 85.30           N  
ATOM   2004  NH1 ARG B  58     -28.212   6.126  16.734  1.00 85.30           N  
ATOM   2005  NH2 ARG B  58     -27.593   5.878  14.541  1.00 85.30           N  
ATOM   2006  CZ  ARG B  58     -27.629   5.409  15.779  1.00 85.30           C  
ATOM   2007  N   ASP B  59     -25.596  -0.867  16.694  1.00 84.83           N  
ATOM   2008  CA  ASP B  59     -26.226  -1.710  15.682  1.00 84.83           C  
ATOM   2009  C   ASP B  59     -25.776  -3.162  15.819  1.00 84.83           C  
ATOM   2010  CB  ASP B  59     -25.909  -1.191  14.278  1.00 84.83           C  
ATOM   2011  O   ASP B  59     -26.258  -4.038  15.098  1.00 84.83           O  
ATOM   2012  CG  ASP B  59     -26.533   0.164  13.992  1.00 84.83           C  
ATOM   2013  OD1 ASP B  59     -27.656   0.432  14.473  1.00 84.83           O  
ATOM   2014  OD2 ASP B  59     -25.898   0.969  13.277  1.00 84.83           O  
ATOM   2015  N   ILE B  60     -24.852  -3.272  16.684  1.00 78.11           N  
ATOM   2016  CA  ILE B  60     -24.355  -4.630  16.875  1.00 78.11           C  
ATOM   2017  C   ILE B  60     -25.153  -5.322  17.978  1.00 78.11           C  
ATOM   2018  CB  ILE B  60     -22.848  -4.637  17.218  1.00 78.11           C  
ATOM   2019  O   ILE B  60     -25.057  -4.948  19.149  1.00 78.11           O  
ATOM   2020  CG1 ILE B  60     -22.051  -3.898  16.137  1.00 78.11           C  
ATOM   2021  CG2 ILE B  60     -22.340  -6.072  17.388  1.00 78.11           C  
ATOM   2022  CD1 ILE B  60     -20.604  -3.618  16.518  1.00 78.11           C  
ATOM   2023  N   SER B  61     -26.333  -5.776  17.511  1.00 62.56           N  
ATOM   2024  CA  SER B  61     -27.282  -6.423  18.410  1.00 62.56           C  
ATOM   2025  C   SER B  61     -27.204  -7.942  18.298  1.00 62.56           C  
ATOM   2026  CB  SER B  61     -28.707  -5.955  18.113  1.00 62.56           C  
ATOM   2027  O   SER B  61     -26.836  -8.473  17.248  1.00 62.56           O  
ATOM   2028  OG  SER B  61     -29.110  -6.360  16.816  1.00 62.56           O  
ATOM   2029  N   GLY B  62     -26.928  -8.650  19.441  1.00 61.44           N  
ATOM   2030  CA  GLY B  62     -27.087 -10.092  19.336  1.00 61.44           C  
ATOM   2031  C   GLY B  62     -25.790 -10.851  19.542  1.00 61.44           C  
ATOM   2032  O   GLY B  62     -25.771 -12.083  19.490  1.00 61.44           O  
ATOM   2033  N   ILE B  63     -24.785 -10.051  19.568  1.00 69.63           N  
ATOM   2034  CA  ILE B  63     -23.569 -10.817  19.819  1.00 69.63           C  
ATOM   2035  C   ILE B  63     -23.535 -11.269  21.277  1.00 69.63           C  
ATOM   2036  CB  ILE B  63     -22.304  -9.995  19.483  1.00 69.63           C  
ATOM   2037  O   ILE B  63     -23.545 -10.440  22.190  1.00 69.63           O  
ATOM   2038  CG1 ILE B  63     -22.337  -9.537  18.020  1.00 69.63           C  
ATOM   2039  CG2 ILE B  63     -21.039 -10.807  19.774  1.00 69.63           C  
ATOM   2040  CD1 ILE B  63     -21.011  -9.699  17.291  1.00 69.63           C  
ATOM   2041  N   PRO B  64     -23.804 -12.542  21.411  1.00 64.61           N  
ATOM   2042  CA  PRO B  64     -23.742 -13.040  22.787  1.00 64.61           C  
ATOM   2043  C   PRO B  64     -22.509 -12.545  23.539  1.00 64.61           C  
ATOM   2044  CB  PRO B  64     -23.699 -14.560  22.610  1.00 64.61           C  
ATOM   2045  O   PRO B  64     -21.427 -12.437  22.955  1.00 64.61           O  
ATOM   2046  CG  PRO B  64     -24.122 -14.792  21.195  1.00 64.61           C  
ATOM   2047  CD  PRO B  64     -23.860 -13.541  20.408  1.00 64.61           C  
ATOM   2048  N   LEU B  65     -22.735 -12.182  24.770  1.00 64.89           N  
ATOM   2049  CA  LEU B  65     -21.690 -11.610  25.612  1.00 64.89           C  
ATOM   2050  C   LEU B  65     -20.453 -12.502  25.624  1.00 64.89           C  
ATOM   2051  CB  LEU B  65     -22.202 -11.408  27.040  1.00 64.89           C  
ATOM   2052  O   LEU B  65     -19.324 -12.005  25.608  1.00 64.89           O  
ATOM   2053  CG  LEU B  65     -22.175  -9.975  27.574  1.00 64.89           C  
ATOM   2054  CD1 LEU B  65     -23.593  -9.426  27.690  1.00 64.89           C  
ATOM   2055  CD2 LEU B  65     -21.464  -9.920  28.922  1.00 64.89           C  
ATOM   2056  N   ASP B  66     -20.677 -13.876  25.601  1.00 63.32           N  
ATOM   2057  CA  ASP B  66     -19.562 -14.812  25.706  1.00 63.32           C  
ATOM   2058  C   ASP B  66     -18.805 -14.916  24.384  1.00 63.32           C  
ATOM   2059  CB  ASP B  66     -20.059 -16.193  26.138  1.00 63.32           C  
ATOM   2060  O   ASP B  66     -17.766 -15.575  24.308  1.00 63.32           O  
ATOM   2061  CG  ASP B  66     -21.051 -16.798  25.160  1.00 63.32           C  
ATOM   2062  OD1 ASP B  66     -21.641 -16.052  24.349  1.00 63.32           O  
ATOM   2063  OD2 ASP B  66     -21.247 -18.032  25.203  1.00 63.32           O  
ATOM   2064  N   GLN B  67     -19.308 -14.197  23.434  1.00 65.92           N  
ATOM   2065  CA  GLN B  67     -18.669 -14.260  22.123  1.00 65.92           C  
ATOM   2066  C   GLN B  67     -18.056 -12.915  21.744  1.00 65.92           C  
ATOM   2067  CB  GLN B  67     -19.674 -14.699  21.056  1.00 65.92           C  
ATOM   2068  O   GLN B  67     -17.490 -12.769  20.659  1.00 65.92           O  
ATOM   2069  CG  GLN B  67     -20.207 -16.111  21.257  1.00 65.92           C  
ATOM   2070  CD  GLN B  67     -19.398 -17.156  20.513  1.00 65.92           C  
ATOM   2071  NE2 GLN B  67     -18.884 -18.139  21.244  1.00 65.92           N  
ATOM   2072  OE1 GLN B  67     -19.236 -17.080  19.291  1.00 65.92           O  
ATOM   2073  N   GLN B  68     -18.348 -12.090  22.705  1.00 62.35           N  
ATOM   2074  CA  GLN B  68     -17.798 -10.762  22.454  1.00 62.35           C  
ATOM   2075  C   GLN B  68     -16.274 -10.773  22.537  1.00 62.35           C  
ATOM   2076  CB  GLN B  68     -18.370  -9.747  23.445  1.00 62.35           C  
ATOM   2077  O   GLN B  68     -15.698 -11.461  23.382  1.00 62.35           O  
ATOM   2078  CG  GLN B  68     -19.854  -9.466  23.249  1.00 62.35           C  
ATOM   2079  CD  GLN B  68     -20.363  -8.349  24.141  1.00 62.35           C  
ATOM   2080  NE2 GLN B  68     -21.637  -8.005  23.993  1.00 62.35           N  
ATOM   2081  OE1 GLN B  68     -19.616  -7.800  24.958  1.00 62.35           O  
ATOM   2082  N   THR B  69     -15.635 -10.347  21.374  1.00 69.48           N  
ATOM   2083  CA  THR B  69     -14.182 -10.241  21.310  1.00 69.48           C  
ATOM   2084  C   THR B  69     -13.747  -8.779  21.286  1.00 69.48           C  
ATOM   2085  CB  THR B  69     -13.623 -10.966  20.072  1.00 69.48           C  
ATOM   2086  O   THR B  69     -14.532  -7.898  20.931  1.00 69.48           O  
ATOM   2087  CG2 THR B  69     -14.299 -10.476  18.796  1.00 69.48           C  
ATOM   2088  OG1 THR B  69     -12.214 -10.721  19.977  1.00 69.48           O  
ATOM   2089  N   THR B  70     -12.523  -8.616  21.726  1.00 76.71           N  
ATOM   2090  CA  THR B  70     -11.966  -7.268  21.687  1.00 76.71           C  
ATOM   2091  C   THR B  70     -11.345  -6.979  20.323  1.00 76.71           C  
ATOM   2092  CB  THR B  70     -10.907  -7.070  22.788  1.00 76.71           C  
ATOM   2093  O   THR B  70     -10.972  -5.840  20.035  1.00 76.71           O  
ATOM   2094  CG2 THR B  70     -11.528  -7.186  24.176  1.00 76.71           C  
ATOM   2095  OG1 THR B  70      -9.888  -8.068  22.648  1.00 76.71           O  
ATOM   2096  N   ASN B  71     -11.354  -8.016  19.438  1.00 81.86           N  
ATOM   2097  CA  ASN B  71     -10.781  -7.885  18.103  1.00 81.86           C  
ATOM   2098  C   ASN B  71     -11.811  -8.191  17.019  1.00 81.86           C  
ATOM   2099  CB  ASN B  71      -9.562  -8.796  17.949  1.00 81.86           C  
ATOM   2100  O   ASN B  71     -11.694  -9.194  16.312  1.00 81.86           O  
ATOM   2101  CG  ASN B  71      -8.442  -8.439  18.907  1.00 81.86           C  
ATOM   2102  ND2 ASN B  71      -7.259  -8.177  18.364  1.00 81.86           N  
ATOM   2103  OD1 ASN B  71      -8.638  -8.399  20.124  1.00 81.86           O  
ATOM   2104  N   PRO B  72     -12.758  -7.302  16.887  1.00 87.45           N  
ATOM   2105  CA  PRO B  72     -13.801  -7.561  15.891  1.00 87.45           C  
ATOM   2106  C   PRO B  72     -13.245  -7.697  14.476  1.00 87.45           C  
ATOM   2107  CB  PRO B  72     -14.710  -6.335  16.005  1.00 87.45           C  
ATOM   2108  O   PRO B  72     -12.307  -6.987  14.106  1.00 87.45           O  
ATOM   2109  CG  PRO B  72     -14.074  -5.484  17.056  1.00 87.45           C  
ATOM   2110  CD  PRO B  72     -12.828  -6.171  17.536  1.00 87.45           C  
ATOM   2111  N   THR B  73     -13.791  -8.709  13.805  1.00 90.20           N  
ATOM   2112  CA  THR B  73     -13.478  -8.930  12.398  1.00 90.20           C  
ATOM   2113  C   THR B  73     -14.755  -9.087  11.577  1.00 90.20           C  
ATOM   2114  CB  THR B  73     -12.588 -10.173  12.211  1.00 90.20           C  
ATOM   2115  O   THR B  73     -15.672  -9.807  11.979  1.00 90.20           O  
ATOM   2116  CG2 THR B  73     -12.154 -10.326  10.757  1.00 90.20           C  
ATOM   2117  OG1 THR B  73     -11.422 -10.047  13.035  1.00 90.20           O  
ATOM   2118  N   PHE B  74     -14.809  -8.384  10.414  1.00 92.59           N  
ATOM   2119  CA  PHE B  74     -15.987  -8.497   9.562  1.00 92.59           C  
ATOM   2120  C   PHE B  74     -15.619  -8.286   8.098  1.00 92.59           C  
ATOM   2121  CB  PHE B  74     -17.058  -7.487   9.985  1.00 92.59           C  
ATOM   2122  O   PHE B  74     -14.545  -7.764   7.792  1.00 92.59           O  
ATOM   2123  CG  PHE B  74     -16.532  -6.091  10.179  1.00 92.59           C  
ATOM   2124  CD1 PHE B  74     -16.188  -5.631  11.445  1.00 92.59           C  
ATOM   2125  CD2 PHE B  74     -16.382  -5.236   9.094  1.00 92.59           C  
ATOM   2126  CE1 PHE B  74     -15.701  -4.339  11.627  1.00 92.59           C  
ATOM   2127  CE2 PHE B  74     -15.896  -3.943   9.268  1.00 92.59           C  
ATOM   2128  CZ  PHE B  74     -15.557  -3.497  10.535  1.00 92.59           C  
ATOM   2129  N   THR B  75     -16.483  -8.730   7.236  1.00 94.42           N  
ATOM   2130  CA  THR B  75     -16.249  -8.650   5.799  1.00 94.42           C  
ATOM   2131  C   THR B  75     -17.321  -7.799   5.123  1.00 94.42           C  
ATOM   2132  CB  THR B  75     -16.223 -10.051   5.158  1.00 94.42           C  
ATOM   2133  O   THR B  75     -18.500  -7.886   5.471  1.00 94.42           O  
ATOM   2134  CG2 THR B  75     -16.098  -9.959   3.641  1.00 94.42           C  
ATOM   2135  OG1 THR B  75     -15.106 -10.785   5.676  1.00 94.42           O  
ATOM   2136  N   PHE B  76     -16.930  -6.953   4.251  1.00 95.58           N  
ATOM   2137  CA  PHE B  76     -17.790  -6.169   3.372  1.00 95.58           C  
ATOM   2138  C   PHE B  76     -17.510  -6.493   1.910  1.00 95.58           C  
ATOM   2139  CB  PHE B  76     -17.595  -4.671   3.625  1.00 95.58           C  
ATOM   2140  O   PHE B  76     -16.354  -6.503   1.481  1.00 95.58           O  
ATOM   2141  CG  PHE B  76     -18.547  -3.797   2.854  1.00 95.58           C  
ATOM   2142  CD1 PHE B  76     -18.232  -3.365   1.571  1.00 95.58           C  
ATOM   2143  CD2 PHE B  76     -19.757  -3.407   3.412  1.00 95.58           C  
ATOM   2144  CE1 PHE B  76     -19.111  -2.556   0.855  1.00 95.58           C  
ATOM   2145  CE2 PHE B  76     -20.641  -2.598   2.702  1.00 95.58           C  
ATOM   2146  CZ  PHE B  76     -20.316  -2.173   1.425  1.00 95.58           C  
ATOM   2147  N   TRP B  77     -18.540  -6.736   1.215  1.00 92.98           N  
ATOM   2148  CA  TRP B  77     -18.424  -7.019  -0.212  1.00 92.98           C  
ATOM   2149  C   TRP B  77     -18.926  -5.844  -1.044  1.00 92.98           C  
ATOM   2150  CB  TRP B  77     -19.204  -8.287  -0.574  1.00 92.98           C  
ATOM   2151  O   TRP B  77     -20.089  -5.449  -0.933  1.00 92.98           O  
ATOM   2152  CG  TRP B  77     -18.630  -9.542   0.010  1.00 92.98           C  
ATOM   2153  CD1 TRP B  77     -18.871 -10.057   1.254  1.00 92.98           C  
ATOM   2154  CD2 TRP B  77     -17.715 -10.440  -0.625  1.00 92.98           C  
ATOM   2155  CE2 TRP B  77     -17.443 -11.479   0.292  1.00 92.98           C  
ATOM   2156  CE3 TRP B  77     -17.098 -10.467  -1.884  1.00 92.98           C  
ATOM   2157  NE1 TRP B  77     -18.160 -11.222   1.429  1.00 92.98           N  
ATOM   2158  CH2 TRP B  77     -15.990 -12.537  -1.248  1.00 92.98           C  
ATOM   2159  CZ2 TRP B  77     -16.580 -12.535  -0.010  1.00 92.98           C  
ATOM   2160  CZ3 TRP B  77     -16.240 -11.518  -2.182  1.00 92.98           C  
ATOM   2161  N   LEU B  78     -18.041  -5.266  -1.803  1.00 93.99           N  
ATOM   2162  CA  LEU B  78     -18.464  -4.253  -2.764  1.00 93.99           C  
ATOM   2163  C   LEU B  78     -18.935  -4.899  -4.062  1.00 93.99           C  
ATOM   2164  CB  LEU B  78     -17.321  -3.276  -3.051  1.00 93.99           C  
ATOM   2165  O   LEU B  78     -18.126  -5.437  -4.822  1.00 93.99           O  
ATOM   2166  CG  LEU B  78     -17.637  -2.124  -4.007  1.00 93.99           C  
ATOM   2167  CD1 LEU B  78     -18.720  -1.228  -3.416  1.00 93.99           C  
ATOM   2168  CD2 LEU B  78     -16.378  -1.320  -4.311  1.00 93.99           C  
ATOM   2169  N   CYS B  79     -20.171  -4.760  -4.266  1.00 89.20           N  
ATOM   2170  CA  CYS B  79     -20.787  -5.322  -5.463  1.00 89.20           C  
ATOM   2171  C   CYS B  79     -21.113  -4.230  -6.474  1.00 89.20           C  
ATOM   2172  CB  CYS B  79     -22.058  -6.090  -5.100  1.00 89.20           C  
ATOM   2173  O   CYS B  79     -22.064  -3.469  -6.287  1.00 89.20           O  
ATOM   2174  SG  CYS B  79     -22.615  -7.227  -6.389  1.00 89.20           S  
ATOM   2175  N   ARG B  80     -20.479  -4.268  -7.536  1.00 86.35           N  
ATOM   2176  CA  ARG B  80     -20.585  -3.194  -8.519  1.00 86.35           C  
ATOM   2177  C   ARG B  80     -21.784  -3.408  -9.436  1.00 86.35           C  
ATOM   2178  CB  ARG B  80     -19.303  -3.095  -9.348  1.00 86.35           C  
ATOM   2179  O   ARG B  80     -22.233  -2.476 -10.106  1.00 86.35           O  
ATOM   2180  CG  ARG B  80     -18.105  -2.574  -8.570  1.00 86.35           C  
ATOM   2181  CD  ARG B  80     -16.876  -2.428  -9.457  1.00 86.35           C  
ATOM   2182  NE  ARG B  80     -16.471  -3.708 -10.031  1.00 86.35           N  
ATOM   2183  NH1 ARG B  80     -14.727  -2.835 -11.269  1.00 86.35           N  
ATOM   2184  NH2 ARG B  80     -15.177  -5.081 -11.340  1.00 86.35           N  
ATOM   2185  CZ  ARG B  80     -15.459  -3.872 -10.879  1.00 86.35           C  
ATOM   2186  N   ASP B  81     -22.258  -4.603  -9.473  1.00 82.71           N  
ATOM   2187  CA  ASP B  81     -23.473  -4.916 -10.219  1.00 82.71           C  
ATOM   2188  C   ASP B  81     -24.560  -5.461  -9.296  1.00 82.71           C  
ATOM   2189  CB  ASP B  81     -23.175  -5.923 -11.332  1.00 82.71           C  
ATOM   2190  O   ASP B  81     -24.618  -6.666  -9.040  1.00 82.71           O  
ATOM   2191  CG  ASP B  81     -24.376  -6.199 -12.220  1.00 82.71           C  
ATOM   2192  OD1 ASP B  81     -25.449  -5.598 -11.998  1.00 82.71           O  
ATOM   2193  OD2 ASP B  81     -24.249  -7.027 -13.147  1.00 82.71           O  
ATOM   2194  N   THR B  82     -25.473  -4.573  -8.912  1.00 84.73           N  
ATOM   2195  CA  THR B  82     -26.475  -4.947  -7.920  1.00 84.73           C  
ATOM   2196  C   THR B  82     -27.793  -5.315  -8.595  1.00 84.73           C  
ATOM   2197  CB  THR B  82     -26.713  -3.810  -6.909  1.00 84.73           C  
ATOM   2198  O   THR B  82     -28.737  -5.748  -7.931  1.00 84.73           O  
ATOM   2199  CG2 THR B  82     -25.445  -3.503  -6.119  1.00 84.73           C  
ATOM   2200  OG1 THR B  82     -27.121  -2.631  -7.613  1.00 84.73           O  
ATOM   2201  N   THR B  83     -27.869  -5.219  -9.889  1.00 79.05           N  
ATOM   2202  CA  THR B  83     -29.116  -5.448 -10.611  1.00 79.05           C  
ATOM   2203  C   THR B  83     -29.151  -6.856 -11.197  1.00 79.05           C  
ATOM   2204  CB  THR B  83     -29.307  -4.415 -11.738  1.00 79.05           C  
ATOM   2205  O   THR B  83     -30.212  -7.344 -11.592  1.00 79.05           O  
ATOM   2206  CG2 THR B  83     -29.310  -2.993 -11.186  1.00 79.05           C  
ATOM   2207  OG1 THR B  83     -28.238  -4.546 -12.684  1.00 79.05           O  
ATOM   2208  N   ASN B  84     -27.950  -7.402 -11.262  1.00 74.89           N  
ATOM   2209  CA  ASN B  84     -27.881  -8.762 -11.785  1.00 74.89           C  
ATOM   2210  C   ASN B  84     -28.271  -9.790 -10.727  1.00 74.89           C  
ATOM   2211  CB  ASN B  84     -26.479  -9.060 -12.323  1.00 74.89           C  
ATOM   2212  O   ASN B  84     -27.541  -9.997  -9.756  1.00 74.89           O  
ATOM   2213  CG  ASN B  84     -26.404 -10.386 -13.054  1.00 74.89           C  
ATOM   2214  ND2 ASN B  84     -25.486 -10.485 -14.008  1.00 74.89           N  
ATOM   2215  OD1 ASN B  84     -27.165 -11.313 -12.764  1.00 74.89           O  
ATOM   2216  N   SER B  85     -29.346 -10.422 -10.911  1.00 71.36           N  
ATOM   2217  CA  SER B  85     -29.937 -11.324  -9.928  1.00 71.36           C  
ATOM   2218  C   SER B  85     -29.071 -12.563  -9.722  1.00 71.36           C  
ATOM   2219  CB  SER B  85     -31.343 -11.742 -10.360  1.00 71.36           C  
ATOM   2220  O   SER B  85     -29.186 -13.245  -8.702  1.00 71.36           O  
ATOM   2221  OG  SER B  85     -31.313 -12.367 -11.632  1.00 71.36           O  
ATOM   2222  N   SER B  86     -28.287 -12.803 -10.698  1.00 68.62           N  
ATOM   2223  CA  SER B  86     -27.405 -13.961 -10.585  1.00 68.62           C  
ATOM   2224  C   SER B  86     -26.224 -13.669  -9.666  1.00 68.62           C  
ATOM   2225  CB  SER B  86     -26.896 -14.384 -11.964  1.00 68.62           C  
ATOM   2226  O   SER B  86     -25.515 -14.586  -9.248  1.00 68.62           O  
ATOM   2227  OG  SER B  86     -26.388 -13.269 -12.676  1.00 68.62           O  
ATOM   2228  N   LEU B  87     -26.074 -12.320  -9.447  1.00 72.85           N  
ATOM   2229  CA  LEU B  87     -24.985 -11.910  -8.566  1.00 72.85           C  
ATOM   2230  C   LEU B  87     -25.524 -11.438  -7.220  1.00 72.85           C  
ATOM   2231  CB  LEU B  87     -24.159 -10.797  -9.217  1.00 72.85           C  
ATOM   2232  O   LEU B  87     -26.273 -10.460  -7.154  1.00 72.85           O  
ATOM   2233  CG  LEU B  87     -23.419 -11.167 -10.504  1.00 72.85           C  
ATOM   2234  CD1 LEU B  87     -22.749  -9.934 -11.102  1.00 72.85           C  
ATOM   2235  CD2 LEU B  87     -22.394 -12.263 -10.236  1.00 72.85           C  
ATOM   2236  N   LYS B  88     -25.105 -12.161  -6.270  1.00 78.00           N  
ATOM   2237  CA  LYS B  88     -25.606 -11.805  -4.946  1.00 78.00           C  
ATOM   2238  C   LYS B  88     -24.962 -10.517  -4.442  1.00 78.00           C  
ATOM   2239  CB  LYS B  88     -25.355 -12.940  -3.952  1.00 78.00           C  
ATOM   2240  O   LYS B  88     -23.743 -10.352  -4.527  1.00 78.00           O  
ATOM   2241  CG  LYS B  88     -26.530 -13.892  -3.789  1.00 78.00           C  
ATOM   2242  CD  LYS B  88     -26.493 -14.600  -2.441  1.00 78.00           C  
ATOM   2243  CE  LYS B  88     -27.640 -15.592  -2.298  1.00 78.00           C  
ATOM   2244  NZ  LYS B  88     -27.637 -16.252  -0.958  1.00 78.00           N  
ATOM   2245  N   ASN B  89     -25.694  -9.566  -4.064  1.00 89.11           N  
ATOM   2246  CA  ASN B  89     -25.297  -8.331  -3.396  1.00 89.11           C  
ATOM   2247  C   ASN B  89     -25.186  -8.522  -1.886  1.00 89.11           C  
ATOM   2248  CB  ASN B  89     -26.282  -7.206  -3.718  1.00 89.11           C  
ATOM   2249  O   ASN B  89     -26.014  -8.012  -1.129  1.00 89.11           O  
ATOM   2250  CG  ASN B  89     -25.816  -5.857  -3.205  1.00 89.11           C  
ATOM   2251  ND2 ASN B  89     -26.717  -4.882  -3.199  1.00 89.11           N  
ATOM   2252  OD1 ASN B  89     -24.656  -5.693  -2.819  1.00 89.11           O  
ATOM   2253  N   PHE B  90     -24.114  -9.198  -1.462  1.00 88.96           N  
ATOM   2254  CA  PHE B  90     -23.933  -9.666  -0.093  1.00 88.96           C  
ATOM   2255  C   PHE B  90     -24.077  -8.516   0.896  1.00 88.96           C  
ATOM   2256  CB  PHE B  90     -22.564 -10.333   0.072  1.00 88.96           C  
ATOM   2257  O   PHE B  90     -24.731  -8.657   1.930  1.00 88.96           O  
ATOM   2258  CG  PHE B  90     -22.439 -11.649  -0.646  1.00 88.96           C  
ATOM   2259  CD1 PHE B  90     -23.319 -12.690  -0.377  1.00 88.96           C  
ATOM   2260  CD2 PHE B  90     -21.440 -11.847  -1.591  1.00 88.96           C  
ATOM   2261  CE1 PHE B  90     -23.206 -13.910  -1.039  1.00 88.96           C  
ATOM   2262  CE2 PHE B  90     -21.321 -13.063  -2.257  1.00 88.96           C  
ATOM   2263  CZ  PHE B  90     -22.204 -14.094  -1.979  1.00 88.96           C  
ATOM   2264  N   SER B  91     -23.518  -7.397   0.516  1.00 93.27           N  
ATOM   2265  CA  SER B  91     -23.460  -6.294   1.469  1.00 93.27           C  
ATOM   2266  C   SER B  91     -24.592  -5.300   1.233  1.00 93.27           C  
ATOM   2267  CB  SER B  91     -22.113  -5.576   1.377  1.00 93.27           C  
ATOM   2268  O   SER B  91     -24.629  -4.234   1.852  1.00 93.27           O  
ATOM   2269  OG  SER B  91     -21.067  -6.405   1.853  1.00 93.27           O  
ATOM   2270  N   ASN B  92     -25.491  -5.636   0.464  1.00 92.54           N  
ATOM   2271  CA  ASN B  92     -26.624  -4.765   0.170  1.00 92.54           C  
ATOM   2272  C   ASN B  92     -26.166  -3.398  -0.331  1.00 92.54           C  
ATOM   2273  CB  ASN B  92     -27.515  -4.607   1.404  1.00 92.54           C  
ATOM   2274  O   ASN B  92     -26.617  -2.366   0.169  1.00 92.54           O  
ATOM   2275  CG  ASN B  92     -28.914  -4.138   1.058  1.00 92.54           C  
ATOM   2276  ND2 ASN B  92     -29.562  -3.460   1.998  1.00 92.54           N  
ATOM   2277  OD1 ASN B  92     -29.410  -4.384  -0.044  1.00 92.54           O  
ATOM   2278  N   CYS B  93     -25.271  -3.459  -1.336  1.00 94.01           N  
ATOM   2279  CA  CYS B  93     -24.759  -2.229  -1.929  1.00 94.01           C  
ATOM   2280  C   CYS B  93     -25.843  -1.517  -2.729  1.00 94.01           C  
ATOM   2281  CB  CYS B  93     -23.561  -2.526  -2.830  1.00 94.01           C  
ATOM   2282  O   CYS B  93     -26.693  -2.163  -3.344  1.00 94.01           O  
ATOM   2283  SG  CYS B  93     -22.101  -3.101  -1.933  1.00 94.01           S  
ATOM   2284  N   SER B  94     -25.855  -0.281  -2.634  1.00 90.81           N  
ATOM   2285  CA  SER B  94     -26.811   0.539  -3.371  1.00 90.81           C  
ATOM   2286  C   SER B  94     -26.158   1.815  -3.892  1.00 90.81           C  
ATOM   2287  CB  SER B  94     -28.008   0.892  -2.487  1.00 90.81           C  
ATOM   2288  O   SER B  94     -25.010   2.113  -3.557  1.00 90.81           O  
ATOM   2289  OG  SER B  94     -27.596   1.649  -1.361  1.00 90.81           O  
ATOM   2290  N   ASN B  95     -26.848   2.445  -4.878  1.00 90.63           N  
ATOM   2291  CA  ASN B  95     -26.443   3.729  -5.441  1.00 90.63           C  
ATOM   2292  C   ASN B  95     -25.154   3.605  -6.248  1.00 90.63           C  
ATOM   2293  CB  ASN B  95     -26.279   4.773  -4.335  1.00 90.63           C  
ATOM   2294  O   ASN B  95     -24.256   4.440  -6.123  1.00 90.63           O  
ATOM   2295  CG  ASN B  95     -27.590   5.111  -3.652  1.00 90.63           C  
ATOM   2296  ND2 ASN B  95     -27.524   5.422  -2.363  1.00 90.63           N  
ATOM   2297  OD1 ASN B  95     -28.653   5.092  -4.278  1.00 90.63           O  
ATOM   2298  N   ASN B  96     -25.109   2.510  -7.025  1.00 91.25           N  
ATOM   2299  CA  ASN B  96     -23.980   2.344  -7.934  1.00 91.25           C  
ATOM   2300  C   ASN B  96     -24.109   3.245  -9.159  1.00 91.25           C  
ATOM   2301  CB  ASN B  96     -23.845   0.882  -8.363  1.00 91.25           C  
ATOM   2302  O   ASN B  96     -25.155   3.268  -9.810  1.00 91.25           O  
ATOM   2303  CG  ASN B  96     -23.376  -0.017  -7.235  1.00 91.25           C  
ATOM   2304  ND2 ASN B  96     -23.288  -1.313  -7.507  1.00 91.25           N  
ATOM   2305  OD1 ASN B  96     -23.096   0.451  -6.128  1.00 91.25           O  
ATOM   2306  N   GLN B  97     -23.032   3.928  -9.403  1.00 91.70           N  
ATOM   2307  CA  GLN B  97     -23.018   4.806 -10.568  1.00 91.70           C  
ATOM   2308  C   GLN B  97     -21.717   4.661 -11.351  1.00 91.70           C  
ATOM   2309  CB  GLN B  97     -23.216   6.263 -10.145  1.00 91.70           C  
ATOM   2310  O   GLN B  97     -20.632   4.638 -10.765  1.00 91.70           O  
ATOM   2311  CG  GLN B  97     -24.557   6.532  -9.475  1.00 91.70           C  
ATOM   2312  CD  GLN B  97     -24.793   8.006  -9.205  1.00 91.70           C  
ATOM   2313  NE2 GLN B  97     -25.996   8.480  -9.510  1.00 91.70           N  
ATOM   2314  OE1 GLN B  97     -23.901   8.713  -8.724  1.00 91.70           O  
ATOM   2315  N   PHE B  98     -21.899   4.433 -12.727  1.00 91.11           N  
ATOM   2316  CA  PHE B  98     -20.764   4.388 -13.640  1.00 91.11           C  
ATOM   2317  C   PHE B  98     -20.793   5.572 -14.599  1.00 91.11           C  
ATOM   2318  CB  PHE B  98     -20.758   3.074 -14.429  1.00 91.11           C  
ATOM   2319  O   PHE B  98     -21.850   5.925 -15.127  1.00 91.11           O  
ATOM   2320  CG  PHE B  98     -20.416   1.868 -13.597  1.00 91.11           C  
ATOM   2321  CD1 PHE B  98     -19.107   1.408 -13.521  1.00 91.11           C  
ATOM   2322  CD2 PHE B  98     -21.403   1.194 -12.890  1.00 91.11           C  
ATOM   2323  CE1 PHE B  98     -18.786   0.292 -12.751  1.00 91.11           C  
ATOM   2324  CE2 PHE B  98     -21.091   0.078 -12.119  1.00 91.11           C  
ATOM   2325  CZ  PHE B  98     -19.782  -0.372 -12.052  1.00 91.11           C  
ATOM   2326  N   THR B  99     -19.583   6.076 -14.798  1.00 88.22           N  
ATOM   2327  CA  THR B  99     -19.396   7.071 -15.848  1.00 88.22           C  
ATOM   2328  C   THR B  99     -18.176   6.736 -16.700  1.00 88.22           C  
ATOM   2329  CB  THR B  99     -19.241   8.485 -15.257  1.00 88.22           C  
ATOM   2330  O   THR B  99     -17.058   6.654 -16.188  1.00 88.22           O  
ATOM   2331  CG2 THR B  99     -19.228   9.542 -16.357  1.00 88.22           C  
ATOM   2332  OG1 THR B  99     -20.334   8.748 -14.369  1.00 88.22           O  
ATOM   2333  N   PRO B 100     -18.309   6.467 -18.195  1.00 82.06           N  
ATOM   2334  CA  PRO B 100     -19.523   6.385 -19.011  1.00 82.06           C  
ATOM   2335  C   PRO B 100     -20.378   5.165 -18.675  1.00 82.06           C  
ATOM   2336  CB  PRO B 100     -18.982   6.295 -20.440  1.00 82.06           C  
ATOM   2337  O   PRO B 100     -20.077   4.439 -17.724  1.00 82.06           O  
ATOM   2338  CG  PRO B 100     -17.634   5.665 -20.300  1.00 82.06           C  
ATOM   2339  CD  PRO B 100     -17.099   5.983 -18.933  1.00 82.06           C  
ATOM   2340  N   ASN B 101     -21.353   4.680 -19.450  1.00 76.33           N  
ATOM   2341  CA  ASN B 101     -22.394   3.681 -19.237  1.00 76.33           C  
ATOM   2342  C   ASN B 101     -21.831   2.409 -18.609  1.00 76.33           C  
ATOM   2343  CB  ASN B 101     -23.102   3.354 -20.554  1.00 76.33           C  
ATOM   2344  O   ASN B 101     -20.780   1.919 -19.026  1.00 76.33           O  
ATOM   2345  CG  ASN B 101     -24.445   4.045 -20.683  1.00 76.33           C  
ATOM   2346  ND2 ASN B 101     -24.938   4.160 -21.910  1.00 76.33           N  
ATOM   2347  OD1 ASN B 101     -25.034   4.473 -19.687  1.00 76.33           O  
ATOM   2348  N   LYS B 102     -22.681   1.530 -17.782  1.00 75.62           N  
ATOM   2349  CA  LYS B 102     -22.381   0.481 -16.813  1.00 75.62           C  
ATOM   2350  C   LYS B 102     -22.081  -0.843 -17.510  1.00 75.62           C  
ATOM   2351  CB  LYS B 102     -23.542   0.306 -15.833  1.00 75.62           C  
ATOM   2352  O   LYS B 102     -21.112  -1.525 -17.170  1.00 75.62           O  
ATOM   2353  CG  LYS B 102     -23.286  -0.730 -14.748  1.00 75.62           C  
ATOM   2354  CD  LYS B 102     -24.477  -0.859 -13.807  1.00 75.62           C  
ATOM   2355  CE  LYS B 102     -24.258  -1.957 -12.775  1.00 75.62           C  
ATOM   2356  NZ  LYS B 102     -25.416  -2.077 -11.839  1.00 75.62           N  
ATOM   2357  N   THR B 103     -22.838  -1.310 -18.526  1.00 68.07           N  
ATOM   2358  CA  THR B 103     -22.723  -2.673 -19.031  1.00 68.07           C  
ATOM   2359  C   THR B 103     -21.386  -2.877 -19.739  1.00 68.07           C  
ATOM   2360  CB  THR B 103     -23.874  -3.010 -19.997  1.00 68.07           C  
ATOM   2361  O   THR B 103     -20.732  -3.906 -19.556  1.00 68.07           O  
ATOM   2362  CG2 THR B 103     -24.878  -3.957 -19.346  1.00 68.07           C  
ATOM   2363  OG1 THR B 103     -24.547  -1.801 -20.369  1.00 68.07           O  
ATOM   2364  N   THR B 104     -20.975  -1.926 -20.375  1.00 73.04           N  
ATOM   2365  CA  THR B 104     -19.721  -2.049 -21.110  1.00 73.04           C  
ATOM   2366  C   THR B 104     -18.527  -1.951 -20.164  1.00 73.04           C  
ATOM   2367  CB  THR B 104     -19.605  -0.969 -22.201  1.00 73.04           C  
ATOM   2368  O   THR B 104     -17.534  -2.662 -20.334  1.00 73.04           O  
ATOM   2369  CG2 THR B 104     -19.793  -1.568 -23.591  1.00 73.04           C  
ATOM   2370  OG1 THR B 104     -20.608   0.031 -21.984  1.00 73.04           O  
ATOM   2371  N   VAL B 105     -18.744  -1.413 -19.051  1.00 76.84           N  
ATOM   2372  CA  VAL B 105     -17.666  -1.119 -18.112  1.00 76.84           C  
ATOM   2373  C   VAL B 105     -17.344  -2.363 -17.288  1.00 76.84           C  
ATOM   2374  CB  VAL B 105     -18.030   0.059 -17.180  1.00 76.84           C  
ATOM   2375  O   VAL B 105     -16.177  -2.733 -17.139  1.00 76.84           O  
ATOM   2376  CG1 VAL B 105     -16.967   0.240 -16.098  1.00 76.84           C  
ATOM   2377  CG2 VAL B 105     -18.200   1.345 -17.987  1.00 76.84           C  
ATOM   2378  N   ILE B 106     -18.224  -3.088 -16.854  1.00 73.95           N  
ATOM   2379  CA  ILE B 106     -18.044  -4.227 -15.960  1.00 73.95           C  
ATOM   2380  C   ILE B 106     -17.340  -5.360 -16.702  1.00 73.95           C  
ATOM   2381  CB  ILE B 106     -19.394  -4.717 -15.390  1.00 73.95           C  
ATOM   2382  O   ILE B 106     -16.434  -5.997 -16.160  1.00 73.95           O  
ATOM   2383  CG1 ILE B 106     -19.997  -3.658 -14.459  1.00 73.95           C  
ATOM   2384  CG2 ILE B 106     -19.220  -6.052 -14.661  1.00 73.95           C  
ATOM   2385  CD1 ILE B 106     -21.412  -3.975 -13.995  1.00 73.95           C  
ATOM   2386  N   SER B 107     -17.638  -5.577 -17.929  1.00 68.97           N  
ATOM   2387  CA  SER B 107     -17.022  -6.649 -18.704  1.00 68.97           C  
ATOM   2388  C   SER B 107     -15.543  -6.373 -18.951  1.00 68.97           C  
ATOM   2389  CB  SER B 107     -17.746  -6.830 -20.039  1.00 68.97           C  
ATOM   2390  O   SER B 107     -14.720  -7.290 -18.913  1.00 68.97           O  
ATOM   2391  OG  SER B 107     -17.646  -5.656 -20.828  1.00 68.97           O  
ATOM   2392  N   LYS B 108     -15.184  -5.242 -19.066  1.00 68.92           N  
ATOM   2393  CA  LYS B 108     -13.823  -4.875 -19.444  1.00 68.92           C  
ATOM   2394  C   LYS B 108     -12.930  -4.731 -18.215  1.00 68.92           C  
ATOM   2395  CB  LYS B 108     -13.821  -3.573 -20.248  1.00 68.92           C  
ATOM   2396  O   LYS B 108     -11.703  -4.728 -18.329  1.00 68.92           O  
ATOM   2397  CG  LYS B 108     -14.357  -3.719 -21.664  1.00 68.92           C  
ATOM   2398  CD  LYS B 108     -14.082  -2.474 -22.497  1.00 68.92           C  
ATOM   2399  CE  LYS B 108     -14.580  -2.635 -23.927  1.00 68.92           C  
ATOM   2400  NZ  LYS B 108     -14.270  -1.435 -24.760  1.00 68.92           N  
ATOM   2401  N   THR B 109     -13.551  -4.749 -17.039  1.00 74.49           N  
ATOM   2402  CA  THR B 109     -12.785  -4.512 -15.820  1.00 74.49           C  
ATOM   2403  C   THR B 109     -12.546  -5.819 -15.069  1.00 74.49           C  
ATOM   2404  CB  THR B 109     -13.501  -3.509 -14.896  1.00 74.49           C  
ATOM   2405  O   THR B 109     -12.202  -5.806 -13.885  1.00 74.49           O  
ATOM   2406  CG2 THR B 109     -13.534  -2.116 -15.516  1.00 74.49           C  
ATOM   2407  OG1 THR B 109     -14.845  -3.952 -14.671  1.00 74.49           O  
ATOM   2408  N   ASN B 110     -12.584  -6.934 -15.523  1.00 72.94           N  
ATOM   2409  CA  ASN B 110     -12.305  -8.218 -14.889  1.00 72.94           C  
ATOM   2410  C   ASN B 110     -10.811  -8.411 -14.647  1.00 72.94           C  
ATOM   2411  CB  ASN B 110     -12.859  -9.366 -15.736  1.00 72.94           C  
ATOM   2412  O   ASN B 110     -10.048  -8.628 -15.591  1.00 72.94           O  
ATOM   2413  CG  ASN B 110     -13.046 -10.642 -14.940  1.00 72.94           C  
ATOM   2414  ND2 ASN B 110     -13.769 -11.598 -15.511  1.00 72.94           N  
ATOM   2415  OD1 ASN B 110     -12.544 -10.768 -13.819  1.00 72.94           O  
ATOM   2416  N   PRO B 111     -10.474  -8.338 -13.362  1.00 72.05           N  
ATOM   2417  CA  PRO B 111      -9.046  -8.402 -13.045  1.00 72.05           C  
ATOM   2418  C   PRO B 111      -8.433  -9.766 -13.352  1.00 72.05           C  
ATOM   2419  CB  PRO B 111      -9.005  -8.111 -11.542  1.00 72.05           C  
ATOM   2420  O   PRO B 111      -9.132 -10.782 -13.318  1.00 72.05           O  
ATOM   2421  CG  PRO B 111     -10.410  -8.318 -11.075  1.00 72.05           C  
ATOM   2422  CD  PRO B 111     -11.318  -8.302 -12.271  1.00 72.05           C  
ATOM   2423  N   ASN B 112      -7.151  -9.777 -13.664  1.00 62.00           N  
ATOM   2424  CA  ASN B 112      -6.356 -10.990 -13.813  1.00 62.00           C  
ATOM   2425  C   ASN B 112      -5.998 -11.596 -12.458  1.00 62.00           C  
ATOM   2426  CB  ASN B 112      -5.086 -10.705 -14.618  1.00 62.00           C  
ATOM   2427  O   ASN B 112      -5.784 -10.870 -11.486  1.00 62.00           O  
ATOM   2428  CG  ASN B 112      -5.344 -10.638 -16.110  1.00 62.00           C  
ATOM   2429  ND2 ASN B 112      -4.443  -9.991 -16.840  1.00 62.00           N  
ATOM   2430  OD1 ASN B 112      -6.346 -11.164 -16.604  1.00 62.00           O  
ATOM   2431  N   GLY B 113      -6.028 -12.918 -12.339  1.00 62.04           N  
ATOM   2432  CA  GLY B 113      -5.612 -13.594 -11.120  1.00 62.04           C  
ATOM   2433  C   GLY B 113      -6.693 -13.623 -10.056  1.00 62.04           C  
ATOM   2434  O   GLY B 113      -6.394 -13.602  -8.860  1.00 62.04           O  
ATOM   2435  N   LEU B 114      -7.809 -13.702 -10.436  1.00 67.12           N  
ATOM   2436  CA  LEU B 114      -8.963 -13.725  -9.544  1.00 67.12           C  
ATOM   2437  C   LEU B 114      -8.924 -14.951  -8.637  1.00 67.12           C  
ATOM   2438  CB  LEU B 114     -10.264 -13.713 -10.349  1.00 67.12           C  
ATOM   2439  O   LEU B 114      -8.466 -16.019  -9.050  1.00 67.12           O  
ATOM   2440  CG  LEU B 114     -10.496 -12.494 -11.244  1.00 67.12           C  
ATOM   2441  CD1 LEU B 114     -11.749 -12.689 -12.091  1.00 67.12           C  
ATOM   2442  CD2 LEU B 114     -10.604 -11.226 -10.404  1.00 67.12           C  
ATOM   2443  N   ASN B 115      -9.182 -14.682  -7.348  1.00 66.87           N  
ATOM   2444  CA  ASN B 115      -9.396 -15.791  -6.423  1.00 66.87           C  
ATOM   2445  C   ASN B 115     -10.804 -16.364  -6.551  1.00 66.87           C  
ATOM   2446  CB  ASN B 115      -9.131 -15.347  -4.983  1.00 66.87           C  
ATOM   2447  O   ASN B 115     -11.773 -15.615  -6.689  1.00 66.87           O  
ATOM   2448  CG  ASN B 115      -7.675 -15.006  -4.736  1.00 66.87           C  
ATOM   2449  ND2 ASN B 115      -7.433 -14.048  -3.848  1.00 66.87           N  
ATOM   2450  OD1 ASN B 115      -6.775 -15.597  -5.337  1.00 66.87           O  
ATOM   2451  N   ALA B 116     -10.830 -17.654  -6.736  1.00 59.98           N  
ATOM   2452  CA  ALA B 116     -12.152 -18.267  -6.823  1.00 59.98           C  
ATOM   2453  C   ALA B 116     -12.754 -18.473  -5.436  1.00 59.98           C  
ATOM   2454  CB  ALA B 116     -12.074 -19.597  -7.569  1.00 59.98           C  
ATOM   2455  O   ALA B 116     -12.041 -18.804  -4.486  1.00 59.98           O  
ATOM   2456  N   TRP B 117     -13.849 -18.019  -5.158  1.00 58.80           N  
ATOM   2457  CA  TRP B 117     -14.592 -18.208  -3.917  1.00 58.80           C  
ATOM   2458  C   TRP B 117     -15.798 -19.115  -4.137  1.00 58.80           C  
ATOM   2459  CB  TRP B 117     -15.048 -16.860  -3.351  1.00 58.80           C  
ATOM   2460  O   TRP B 117     -16.606 -18.877  -5.038  1.00 58.80           O  
ATOM   2461  CG  TRP B 117     -15.626 -16.943  -1.971  1.00 58.80           C  
ATOM   2462  CD1 TRP B 117     -15.147 -17.674  -0.919  1.00 58.80           C  
ATOM   2463  CD2 TRP B 117     -16.796 -16.272  -1.493  1.00 58.80           C  
ATOM   2464  CE2 TRP B 117     -16.968 -16.643  -0.141  1.00 58.80           C  
ATOM   2465  CE3 TRP B 117     -17.717 -15.392  -2.078  1.00 58.80           C  
ATOM   2466  NE1 TRP B 117     -15.950 -17.498   0.184  1.00 58.80           N  
ATOM   2467  CH2 TRP B 117     -18.911 -15.303   0.040  1.00 58.80           C  
ATOM   2468  CZ2 TRP B 117     -18.024 -16.163   0.637  1.00 58.80           C  
ATOM   2469  CZ3 TRP B 117     -18.768 -14.916  -1.302  1.00 58.80           C  
ATOM   2470  N   VAL B 118     -15.685 -20.317  -3.489  1.00 52.68           N  
ATOM   2471  CA  VAL B 118     -16.828 -21.225  -3.506  1.00 52.68           C  
ATOM   2472  C   VAL B 118     -17.709 -20.970  -2.285  1.00 52.68           C  
ATOM   2473  CB  VAL B 118     -16.378 -22.703  -3.540  1.00 52.68           C  
ATOM   2474  O   VAL B 118     -17.233 -21.017  -1.148  1.00 52.68           O  
ATOM   2475  CG1 VAL B 118     -17.584 -23.631  -3.675  1.00 52.68           C  
ATOM   2476  CG2 VAL B 118     -15.392 -22.934  -4.683  1.00 52.68           C  
ATOM   2477  N   THR B 119     -18.721 -20.211  -2.432  1.00 52.83           N  
ATOM   2478  CA  THR B 119     -19.580 -20.049  -1.265  1.00 52.83           C  
ATOM   2479  C   THR B 119     -20.374 -21.324  -0.996  1.00 52.83           C  
ATOM   2480  CB  THR B 119     -20.550 -18.866  -1.445  1.00 52.83           C  
ATOM   2481  O   THR B 119     -20.831 -21.985  -1.931  1.00 52.83           O  
ATOM   2482  CG2 THR B 119     -20.118 -17.971  -2.602  1.00 52.83           C  
ATOM   2483  OG1 THR B 119     -21.865 -19.370  -1.710  1.00 52.83           O  
ATOM   2484  N   SER B 120     -20.030 -22.124   0.052  1.00 47.46           N  
ATOM   2485  CA  SER B 120     -20.856 -23.299   0.307  1.00 47.46           C  
ATOM   2486  C   SER B 120     -22.337 -22.935   0.346  1.00 47.46           C  
ATOM   2487  CB  SER B 120     -20.452 -23.964   1.623  1.00 47.46           C  
ATOM   2488  O   SER B 120     -23.188 -23.735  -0.049  1.00 47.46           O  
ATOM   2489  OG  SER B 120     -20.866 -23.182   2.730  1.00 47.46           O  
ATOM   2490  N   THR B 121     -22.817 -21.953   1.204  1.00 48.62           N  
ATOM   2491  CA  THR B 121     -24.210 -21.545   1.354  1.00 48.62           C  
ATOM   2492  C   THR B 121     -24.333 -20.024   1.331  1.00 48.62           C  
ATOM   2493  CB  THR B 121     -24.815 -22.092   2.660  1.00 48.62           C  
ATOM   2494  O   THR B 121     -23.368 -19.313   1.619  1.00 48.62           O  
ATOM   2495  CG2 THR B 121     -24.857 -23.617   2.650  1.00 48.62           C  
ATOM   2496  OG1 THR B 121     -24.019 -21.655   3.768  1.00 48.62           O  
ATOM   2497  N   ASP B 122     -25.353 -19.478   0.564  1.00 50.91           N  
ATOM   2498  CA  ASP B 122     -25.785 -18.084   0.584  1.00 50.91           C  
ATOM   2499  C   ASP B 122     -25.804 -17.535   2.009  1.00 50.91           C  
ATOM   2500  CB  ASP B 122     -27.169 -17.942  -0.053  1.00 50.91           C  
ATOM   2501  O   ASP B 122     -25.924 -16.325   2.212  1.00 50.91           O  
ATOM   2502  CG  ASP B 122     -27.140 -18.058  -1.567  1.00 50.91           C  
ATOM   2503  OD1 ASP B 122     -26.047 -17.962  -2.165  1.00 50.91           O  
ATOM   2504  OD2 ASP B 122     -28.221 -18.244  -2.167  1.00 50.91           O  
ATOM   2505  N   GLN B 123     -25.479 -18.419   3.020  1.00 60.27           N  
ATOM   2506  CA  GLN B 123     -25.738 -17.958   4.380  1.00 60.27           C  
ATOM   2507  C   GLN B 123     -24.456 -17.466   5.047  1.00 60.27           C  
ATOM   2508  CB  GLN B 123     -26.368 -19.074   5.214  1.00 60.27           C  
ATOM   2509  O   GLN B 123     -24.507 -16.693   6.006  1.00 60.27           O  
ATOM   2510  CG  GLN B 123     -27.802 -19.401   4.821  1.00 60.27           C  
ATOM   2511  CD  GLN B 123     -28.710 -19.598   6.021  1.00 60.27           C  
ATOM   2512  NE2 GLN B 123     -29.964 -19.181   5.891  1.00 60.27           N  
ATOM   2513  OE1 GLN B 123     -28.286 -20.122   7.057  1.00 60.27           O  
ATOM   2514  N   ASN B 124     -23.374 -17.738   4.428  1.00 77.51           N  
ATOM   2515  CA  ASN B 124     -22.146 -17.280   5.072  1.00 77.51           C  
ATOM   2516  C   ASN B 124     -21.187 -16.651   4.066  1.00 77.51           C  
ATOM   2517  CB  ASN B 124     -21.463 -18.435   5.807  1.00 77.51           C  
ATOM   2518  O   ASN B 124     -20.504 -17.361   3.325  1.00 77.51           O  
ATOM   2519  CG  ASN B 124     -20.251 -17.988   6.599  1.00 77.51           C  
ATOM   2520  ND2 ASN B 124     -19.647 -18.914   7.334  1.00 77.51           N  
ATOM   2521  OD1 ASN B 124     -19.860 -16.818   6.551  1.00 77.51           O  
ATOM   2522  N   TRP B 125     -21.106 -15.346   4.035  1.00 84.22           N  
ATOM   2523  CA  TRP B 125     -20.281 -14.653   3.051  1.00 84.22           C  
ATOM   2524  C   TRP B 125     -19.100 -13.960   3.721  1.00 84.22           C  
ATOM   2525  CB  TRP B 125     -21.116 -13.630   2.274  1.00 84.22           C  
ATOM   2526  O   TRP B 125     -18.500 -13.048   3.147  1.00 84.22           O  
ATOM   2527  CG  TRP B 125     -22.069 -12.848   3.127  1.00 84.22           C  
ATOM   2528  CD1 TRP B 125     -23.370 -13.161   3.408  1.00 84.22           C  
ATOM   2529  CD2 TRP B 125     -21.796 -11.619   3.807  1.00 84.22           C  
ATOM   2530  CE2 TRP B 125     -22.978 -11.243   4.482  1.00 84.22           C  
ATOM   2531  CE3 TRP B 125     -20.664 -10.798   3.911  1.00 84.22           C  
ATOM   2532  NE1 TRP B 125     -23.922 -12.200   4.223  1.00 84.22           N  
ATOM   2533  CH2 TRP B 125     -21.940  -9.296   5.337  1.00 84.22           C  
ATOM   2534  CZ2 TRP B 125     -23.060 -10.080   5.252  1.00 84.22           C  
ATOM   2535  CZ3 TRP B 125     -20.749  -9.642   4.678  1.00 84.22           C  
ATOM   2536  N   TYR B 126     -18.873 -14.465   4.918  1.00 88.48           N  
ATOM   2537  CA  TYR B 126     -17.650 -14.026   5.580  1.00 88.48           C  
ATOM   2538  C   TYR B 126     -16.420 -14.616   4.899  1.00 88.48           C  
ATOM   2539  CB  TYR B 126     -17.667 -14.421   7.060  1.00 88.48           C  
ATOM   2540  O   TYR B 126     -16.346 -15.827   4.678  1.00 88.48           O  
ATOM   2541  CG  TYR B 126     -16.430 -14.000   7.815  1.00 88.48           C  
ATOM   2542  CD1 TYR B 126     -15.382 -14.894   8.028  1.00 88.48           C  
ATOM   2543  CD2 TYR B 126     -16.306 -12.710   8.318  1.00 88.48           C  
ATOM   2544  CE1 TYR B 126     -14.241 -14.511   8.725  1.00 88.48           C  
ATOM   2545  CE2 TYR B 126     -15.170 -12.316   9.017  1.00 88.48           C  
ATOM   2546  OH  TYR B 126     -13.017 -12.838   9.905  1.00 88.48           O  
ATOM   2547  CZ  TYR B 126     -14.144 -13.222   9.214  1.00 88.48           C  
ATOM   2548  N   LEU B 127     -15.593 -13.767   4.456  1.00 83.37           N  
ATOM   2549  CA  LEU B 127     -14.384 -14.231   3.784  1.00 83.37           C  
ATOM   2550  C   LEU B 127     -13.206 -14.271   4.751  1.00 83.37           C  
ATOM   2551  CB  LEU B 127     -14.052 -13.329   2.593  1.00 83.37           C  
ATOM   2552  O   LEU B 127     -12.662 -13.227   5.117  1.00 83.37           O  
ATOM   2553  CG  LEU B 127     -13.001 -13.856   1.615  1.00 83.37           C  
ATOM   2554  CD1 LEU B 127     -13.529 -15.085   0.883  1.00 83.37           C  
ATOM   2555  CD2 LEU B 127     -12.599 -12.769   0.624  1.00 83.37           C  
ATOM   2556  N   GLY B 128     -12.979 -15.514   5.318  1.00 68.86           N  
ATOM   2557  CA  GLY B 128     -11.831 -15.685   6.194  1.00 68.86           C  
ATOM   2558  C   GLY B 128     -10.635 -16.305   5.497  1.00 68.86           C  
ATOM   2559  O   GLY B 128     -10.795 -17.100   4.568  1.00 68.86           O  
ATOM   2560  N   ASN B 129      -9.384 -15.962   5.861  1.00 59.56           N  
ATOM   2561  CA  ASN B 129      -8.148 -16.607   5.433  1.00 59.56           C  
ATOM   2562  C   ASN B 129      -8.004 -16.591   3.913  1.00 59.56           C  
ATOM   2563  CB  ASN B 129      -8.082 -18.044   5.957  1.00 59.56           C  
ATOM   2564  O   ASN B 129      -7.543 -17.567   3.319  1.00 59.56           O  
ATOM   2565  CG  ASN B 129      -7.545 -18.125   7.372  1.00 59.56           C  
ATOM   2566  ND2 ASN B 129      -7.811 -19.238   8.044  1.00 59.56           N  
ATOM   2567  OD1 ASN B 129      -6.896 -17.194   7.857  1.00 59.56           O  
ATOM   2568  N   THR B 130      -8.482 -15.607   3.147  1.00 68.25           N  
ATOM   2569  CA  THR B 130      -8.350 -15.554   1.695  1.00 68.25           C  
ATOM   2570  C   THR B 130      -7.163 -14.684   1.291  1.00 68.25           C  
ATOM   2571  CB  THR B 130      -9.633 -15.014   1.037  1.00 68.25           C  
ATOM   2572  O   THR B 130      -6.809 -13.740   2.001  1.00 68.25           O  
ATOM   2573  CG2 THR B 130     -10.039 -15.868  -0.160  1.00 68.25           C  
ATOM   2574  OG1 THR B 130     -10.696 -15.022   1.998  1.00 68.25           O  
ATOM   2575  N   SER B 131      -6.518 -15.200   0.278  1.00 78.02           N  
ATOM   2576  CA  SER B 131      -5.395 -14.466  -0.297  1.00 78.02           C  
ATOM   2577  C   SER B 131      -5.788 -13.033  -0.641  1.00 78.02           C  
ATOM   2578  CB  SER B 131      -4.876 -15.175  -1.549  1.00 78.02           C  
ATOM   2579  O   SER B 131      -6.918 -12.779  -1.064  1.00 78.02           O  
ATOM   2580  OG  SER B 131      -5.799 -15.049  -2.618  1.00 78.02           O  
ATOM   2581  N   GLY B 132      -4.888 -12.127  -0.240  1.00 84.69           N  
ATOM   2582  CA  GLY B 132      -5.108 -10.726  -0.562  1.00 84.69           C  
ATOM   2583  C   GLY B 132      -4.063  -9.805   0.039  1.00 84.69           C  
ATOM   2584  O   GLY B 132      -3.188 -10.252   0.784  1.00 84.69           O  
ATOM   2585  N   ASP B 133      -4.216  -8.546  -0.367  1.00 90.29           N  
ATOM   2586  CA  ASP B 133      -3.352  -7.499   0.170  1.00 90.29           C  
ATOM   2587  C   ASP B 133      -3.857  -7.013   1.527  1.00 90.29           C  
ATOM   2588  CB  ASP B 133      -3.259  -6.325  -0.807  1.00 90.29           C  
ATOM   2589  O   ASP B 133      -5.062  -6.838   1.721  1.00 90.29           O  
ATOM   2590  CG  ASP B 133      -2.656  -6.715  -2.146  1.00 90.29           C  
ATOM   2591  OD1 ASP B 133      -1.821  -7.644  -2.191  1.00 90.29           O  
ATOM   2592  OD2 ASP B 133      -3.017  -6.085  -3.163  1.00 90.29           O  
ATOM   2593  N   THR B 134      -2.866  -6.879   2.361  1.00 93.03           N  
ATOM   2594  CA  THR B 134      -3.250  -6.324   3.655  1.00 93.03           C  
ATOM   2595  C   THR B 134      -2.915  -4.837   3.726  1.00 93.03           C  
ATOM   2596  CB  THR B 134      -2.553  -7.066   4.810  1.00 93.03           C  
ATOM   2597  O   THR B 134      -1.790  -4.434   3.428  1.00 93.03           O  
ATOM   2598  CG2 THR B 134      -3.046  -6.565   6.163  1.00 93.03           C  
ATOM   2599  OG1 THR B 134      -2.826  -8.469   4.703  1.00 93.03           O  
ATOM   2600  N   ILE B 135      -3.882  -4.083   4.072  1.00 94.61           N  
ATOM   2601  CA  ILE B 135      -3.771  -2.637   4.232  1.00 94.61           C  
ATOM   2602  C   ILE B 135      -3.963  -2.263   5.700  1.00 94.61           C  
ATOM   2603  CB  ILE B 135      -4.797  -1.891   3.350  1.00 94.61           C  
ATOM   2604  O   ILE B 135      -4.882  -2.758   6.357  1.00 94.61           O  
ATOM   2605  CG1 ILE B 135      -4.632  -2.296   1.880  1.00 94.61           C  
ATOM   2606  CG2 ILE B 135      -4.653  -0.375   3.519  1.00 94.61           C  
ATOM   2607  CD1 ILE B 135      -5.926  -2.253   1.078  1.00 94.61           C  
ATOM   2608  N   TYR B 136      -3.069  -1.431   6.146  1.00 94.40           N  
ATOM   2609  CA  TYR B 136      -3.114  -1.029   7.548  1.00 94.40           C  
ATOM   2610  C   TYR B 136      -3.436   0.455   7.679  1.00 94.40           C  
ATOM   2611  CB  TYR B 136      -1.783  -1.338   8.239  1.00 94.40           C  
ATOM   2612  O   TYR B 136      -3.109   1.248   6.794  1.00 94.40           O  
ATOM   2613  CG  TYR B 136      -1.413  -2.801   8.219  1.00 94.40           C  
ATOM   2614  CD1 TYR B 136      -1.795  -3.650   9.256  1.00 94.40           C  
ATOM   2615  CD2 TYR B 136      -0.682  -3.338   7.165  1.00 94.40           C  
ATOM   2616  CE1 TYR B 136      -1.455  -4.999   9.243  1.00 94.40           C  
ATOM   2617  CE2 TYR B 136      -0.337  -4.685   7.142  1.00 94.40           C  
ATOM   2618  OH  TYR B 136      -0.388  -6.841   8.166  1.00 94.40           O  
ATOM   2619  CZ  TYR B 136      -0.727  -5.506   8.184  1.00 94.40           C  
ATOM   2620  N   GLY B 137      -4.082   0.771   8.825  1.00 92.50           N  
ATOM   2621  CA  GLY B 137      -4.394   2.171   9.064  1.00 92.50           C  
ATOM   2622  C   GLY B 137      -4.941   2.432  10.454  1.00 92.50           C  
ATOM   2623  O   GLY B 137      -4.987   1.526  11.289  1.00 92.50           O  
ATOM   2624  N   VAL B 138      -5.176   3.655  10.679  1.00 88.44           N  
ATOM   2625  CA  VAL B 138      -5.791   4.119  11.918  1.00 88.44           C  
ATOM   2626  C   VAL B 138      -7.222   4.578  11.644  1.00 88.44           C  
ATOM   2627  CB  VAL B 138      -4.978   5.264  12.561  1.00 88.44           C  
ATOM   2628  O   VAL B 138      -7.444   5.503  10.859  1.00 88.44           O  
ATOM   2629  CG1 VAL B 138      -5.583   5.667  13.906  1.00 88.44           C  
ATOM   2630  CG2 VAL B 138      -3.517   4.851  12.731  1.00 88.44           C  
ATOM   2631  N   PRO B 139      -8.179   3.921  12.263  1.00 89.12           N  
ATOM   2632  CA  PRO B 139      -9.565   4.346  12.053  1.00 89.12           C  
ATOM   2633  C   PRO B 139      -9.925   5.598  12.851  1.00 89.12           C  
ATOM   2634  CB  PRO B 139     -10.379   3.141  12.530  1.00 89.12           C  
ATOM   2635  O   PRO B 139      -9.118   6.078  13.650  1.00 89.12           O  
ATOM   2636  CG  PRO B 139      -9.569   2.546  13.635  1.00 89.12           C  
ATOM   2637  CD  PRO B 139      -8.114   2.739  13.318  1.00 89.12           C  
ATOM   2638  N   ASN B 140     -11.065   6.154  12.563  1.00 85.48           N  
ATOM   2639  CA  ASN B 140     -11.626   7.261  13.331  1.00 85.48           C  
ATOM   2640  C   ASN B 140     -12.746   6.793  14.254  1.00 85.48           C  
ATOM   2641  CB  ASN B 140     -12.133   8.361  12.395  1.00 85.48           C  
ATOM   2642  O   ASN B 140     -13.850   6.493  13.795  1.00 85.48           O  
ATOM   2643  CG  ASN B 140     -12.431   9.656  13.124  1.00 85.48           C  
ATOM   2644  ND2 ASN B 140     -13.102  10.578  12.444  1.00 85.48           N  
ATOM   2645  OD1 ASN B 140     -12.059   9.828  14.288  1.00 85.48           O  
ATOM   2646  N   GLY B 141     -12.457   6.746  15.516  1.00 84.43           N  
ATOM   2647  CA  GLY B 141     -13.472   6.389  16.494  1.00 84.43           C  
ATOM   2648  C   GLY B 141     -14.080   7.593  17.189  1.00 84.43           C  
ATOM   2649  O   GLY B 141     -13.393   8.586  17.437  1.00 84.43           O  
ATOM   2650  N   ASP B 142     -15.411   7.519  17.416  1.00 83.85           N  
ATOM   2651  CA  ASP B 142     -16.088   8.552  18.195  1.00 83.85           C  
ATOM   2652  C   ASP B 142     -16.459   8.038  19.584  1.00 83.85           C  
ATOM   2653  CB  ASP B 142     -17.340   9.042  17.463  1.00 83.85           C  
ATOM   2654  O   ASP B 142     -16.331   6.845  19.865  1.00 83.85           O  
ATOM   2655  CG  ASP B 142     -17.958   7.981  16.571  1.00 83.85           C  
ATOM   2656  OD1 ASP B 142     -17.422   6.854  16.500  1.00 83.85           O  
ATOM   2657  OD2 ASP B 142     -18.991   8.275  15.930  1.00 83.85           O  
ATOM   2658  N   GLY B 143     -16.700   8.937  20.494  1.00 80.55           N  
ATOM   2659  CA  GLY B 143     -17.113   8.555  21.835  1.00 80.55           C  
ATOM   2660  C   GLY B 143     -16.135   7.616  22.516  1.00 80.55           C  
ATOM   2661  O   GLY B 143     -14.932   7.881  22.547  1.00 80.55           O  
ATOM   2662  N   LYS B 144     -16.594   6.542  23.015  1.00 81.31           N  
ATOM   2663  CA  LYS B 144     -15.792   5.595  23.784  1.00 81.31           C  
ATOM   2664  C   LYS B 144     -14.853   4.805  22.876  1.00 81.31           C  
ATOM   2665  CB  LYS B 144     -16.694   4.637  24.564  1.00 81.31           C  
ATOM   2666  O   LYS B 144     -13.943   4.126  23.356  1.00 81.31           O  
ATOM   2667  CG  LYS B 144     -17.439   5.291  25.719  1.00 81.31           C  
ATOM   2668  CD  LYS B 144     -18.190   4.262  26.554  1.00 81.31           C  
ATOM   2669  CE  LYS B 144     -18.890   4.908  27.742  1.00 81.31           C  
ATOM   2670  NZ  LYS B 144     -19.622   3.901  28.567  1.00 81.31           N  
ATOM   2671  N   LEU B 145     -15.062   4.993  21.621  1.00 86.11           N  
ATOM   2672  CA  LEU B 145     -14.245   4.216  20.695  1.00 86.11           C  
ATOM   2673  C   LEU B 145     -13.112   5.063  20.127  1.00 86.11           C  
ATOM   2674  CB  LEU B 145     -15.106   3.664  19.555  1.00 86.11           C  
ATOM   2675  O   LEU B 145     -12.292   4.570  19.349  1.00 86.11           O  
ATOM   2676  CG  LEU B 145     -16.098   2.560  19.928  1.00 86.11           C  
ATOM   2677  CD1 LEU B 145     -16.922   2.156  18.711  1.00 86.11           C  
ATOM   2678  CD2 LEU B 145     -15.365   1.356  20.508  1.00 86.11           C  
ATOM   2679  N   SER B 146     -13.063   6.225  20.537  1.00 82.03           N  
ATOM   2680  CA  SER B 146     -12.014   7.114  20.049  1.00 82.03           C  
ATOM   2681  C   SER B 146     -10.632   6.616  20.460  1.00 82.03           C  
ATOM   2682  CB  SER B 146     -12.229   8.535  20.570  1.00 82.03           C  
ATOM   2683  O   SER B 146     -10.389   6.348  21.638  1.00 82.03           O  
ATOM   2684  OG  SER B 146     -11.260   9.420  20.034  1.00 82.03           O  
ATOM   2685  N   GLY B 147      -9.722   6.437  19.465  1.00 78.62           N  
ATOM   2686  CA  GLY B 147      -8.337   6.070  19.710  1.00 78.62           C  
ATOM   2687  C   GLY B 147      -8.178   4.658  20.241  1.00 78.62           C  
ATOM   2688  O   GLY B 147      -7.185   4.345  20.900  1.00 78.62           O  
ATOM   2689  N   THR B 148      -9.134   3.787  19.926  1.00 84.32           N  
ATOM   2690  CA  THR B 148      -9.138   2.494  20.600  1.00 84.32           C  
ATOM   2691  C   THR B 148      -8.671   1.390  19.655  1.00 84.32           C  
ATOM   2692  CB  THR B 148     -10.538   2.151  21.142  1.00 84.32           C  
ATOM   2693  O   THR B 148      -8.297   0.303  20.099  1.00 84.32           O  
ATOM   2694  CG2 THR B 148     -10.482   1.793  22.623  1.00 84.32           C  
ATOM   2695  OG1 THR B 148     -11.402   3.281  20.967  1.00 84.32           O  
ATOM   2696  N   TYR B 149      -8.599   1.820  18.344  1.00 89.45           N  
ATOM   2697  CA  TYR B 149      -8.315   0.714  17.436  1.00 89.45           C  
ATOM   2698  C   TYR B 149      -7.285   1.120  16.388  1.00 89.45           C  
ATOM   2699  CB  TYR B 149      -9.599   0.240  16.749  1.00 89.45           C  
ATOM   2700  O   TYR B 149      -7.111   2.308  16.106  1.00 89.45           O  
ATOM   2701  CG  TYR B 149     -10.544  -0.494  17.669  1.00 89.45           C  
ATOM   2702  CD1 TYR B 149     -10.263  -1.789  18.099  1.00 89.45           C  
ATOM   2703  CD2 TYR B 149     -11.720   0.104  18.108  1.00 89.45           C  
ATOM   2704  CE1 TYR B 149     -11.132  -2.470  18.945  1.00 89.45           C  
ATOM   2705  CE2 TYR B 149     -12.596  -0.567  18.955  1.00 89.45           C  
ATOM   2706  OH  TYR B 149     -13.157  -2.521  20.205  1.00 89.45           O  
ATOM   2707  CZ  TYR B 149     -12.294  -1.852  19.367  1.00 89.45           C  
ATOM   2708  N   LEU B 150      -6.534   0.141  15.963  1.00 90.10           N  
ATOM   2709  CA  LEU B 150      -5.934   0.084  14.634  1.00 90.10           C  
ATOM   2710  C   LEU B 150      -6.690  -0.890  13.738  1.00 90.10           C  
ATOM   2711  CB  LEU B 150      -4.462  -0.328  14.728  1.00 90.10           C  
ATOM   2712  O   LEU B 150      -7.411  -1.761  14.229  1.00 90.10           O  
ATOM   2713  CG  LEU B 150      -3.557   0.575  15.568  1.00 90.10           C  
ATOM   2714  CD1 LEU B 150      -2.177  -0.056  15.724  1.00 90.10           C  
ATOM   2715  CD2 LEU B 150      -3.450   1.959  14.938  1.00 90.10           C  
ATOM   2716  N   TYR B 151      -6.553  -0.599  12.450  1.00 94.17           N  
ATOM   2717  CA  TYR B 151      -7.212  -1.588  11.604  1.00 94.17           C  
ATOM   2718  C   TYR B 151      -6.235  -2.183  10.598  1.00 94.17           C  
ATOM   2719  CB  TYR B 151      -8.401  -0.960  10.869  1.00 94.17           C  
ATOM   2720  O   TYR B 151      -5.200  -1.582  10.298  1.00 94.17           O  
ATOM   2721  CG  TYR B 151      -7.999  -0.012   9.764  1.00 94.17           C  
ATOM   2722  CD1 TYR B 151      -8.126   1.366   9.922  1.00 94.17           C  
ATOM   2723  CD2 TYR B 151      -7.494  -0.493   8.561  1.00 94.17           C  
ATOM   2724  CE1 TYR B 151      -7.759   2.243   8.907  1.00 94.17           C  
ATOM   2725  CE2 TYR B 151      -7.124   0.375   7.539  1.00 94.17           C  
ATOM   2726  OH  TYR B 151      -6.895   2.602   6.712  1.00 94.17           O  
ATOM   2727  CZ  TYR B 151      -7.260   1.739   7.721  1.00 94.17           C  
ATOM   2728  N   SER B 152      -6.546  -3.433  10.264  1.00 94.99           N  
ATOM   2729  CA  SER B 152      -6.041  -4.071   9.052  1.00 94.99           C  
ATOM   2730  C   SER B 152      -7.184  -4.560   8.168  1.00 94.99           C  
ATOM   2731  CB  SER B 152      -5.122  -5.241   9.405  1.00 94.99           C  
ATOM   2732  O   SER B 152      -8.218  -5.005   8.671  1.00 94.99           O  
ATOM   2733  OG  SER B 152      -5.855  -6.292  10.010  1.00 94.99           O  
ATOM   2734  N   VAL B 153      -6.985  -4.353   6.852  1.00 95.71           N  
ATOM   2735  CA  VAL B 153      -7.971  -4.805   5.875  1.00 95.71           C  
ATOM   2736  C   VAL B 153      -7.303  -5.724   4.855  1.00 95.71           C  
ATOM   2737  CB  VAL B 153      -8.647  -3.615   5.158  1.00 95.71           C  
ATOM   2738  O   VAL B 153      -6.310  -5.349   4.228  1.00 95.71           O  
ATOM   2739  CG1 VAL B 153      -9.668  -4.111   4.135  1.00 95.71           C  
ATOM   2740  CG2 VAL B 153      -9.312  -2.689   6.175  1.00 95.71           C  
ATOM   2741  N   VAL B 154      -7.807  -6.936   4.762  1.00 93.32           N  
ATOM   2742  CA  VAL B 154      -7.395  -7.796   3.658  1.00 93.32           C  
ATOM   2743  C   VAL B 154      -8.302  -7.559   2.452  1.00 93.32           C  
ATOM   2744  CB  VAL B 154      -7.422  -9.287   4.060  1.00 93.32           C  
ATOM   2745  O   VAL B 154      -9.483  -7.913   2.477  1.00 93.32           O  
ATOM   2746  CG1 VAL B 154      -7.020 -10.172   2.880  1.00 93.32           C  
ATOM   2747  CG2 VAL B 154      -6.502  -9.534   5.254  1.00 93.32           C  
ATOM   2748  N   PHE B 155      -7.753  -6.958   1.425  1.00 94.05           N  
ATOM   2749  CA  PHE B 155      -8.456  -6.693   0.176  1.00 94.05           C  
ATOM   2750  C   PHE B 155      -8.262  -7.839  -0.809  1.00 94.05           C  
ATOM   2751  CB  PHE B 155      -7.973  -5.379  -0.446  1.00 94.05           C  
ATOM   2752  O   PHE B 155      -7.129  -8.193  -1.143  1.00 94.05           O  
ATOM   2753  CG  PHE B 155      -8.482  -5.145  -1.843  1.00 94.05           C  
ATOM   2754  CD1 PHE B 155      -7.598  -5.006  -2.906  1.00 94.05           C  
ATOM   2755  CD2 PHE B 155      -9.846  -5.064  -2.093  1.00 94.05           C  
ATOM   2756  CE1 PHE B 155      -8.066  -4.789  -4.200  1.00 94.05           C  
ATOM   2757  CE2 PHE B 155     -10.321  -4.847  -3.383  1.00 94.05           C  
ATOM   2758  CZ  PHE B 155      -9.430  -4.709  -4.435  1.00 94.05           C  
ATOM   2759  N   SER B 156      -9.382  -8.354  -1.258  1.00 89.50           N  
ATOM   2760  CA  SER B 156      -9.355  -9.478  -2.189  1.00 89.50           C  
ATOM   2761  C   SER B 156     -10.275  -9.231  -3.380  1.00 89.50           C  
ATOM   2762  CB  SER B 156      -9.760 -10.771  -1.480  1.00 89.50           C  
ATOM   2763  O   SER B 156     -11.359  -8.664  -3.227  1.00 89.50           O  
ATOM   2764  OG  SER B 156      -8.867 -11.064  -0.419  1.00 89.50           O  
ATOM   2765  N   VAL B 157      -9.750  -9.564  -4.513  1.00 87.59           N  
ATOM   2766  CA  VAL B 157     -10.589  -9.648  -5.703  1.00 87.59           C  
ATOM   2767  C   VAL B 157     -11.018 -11.096  -5.932  1.00 87.59           C  
ATOM   2768  CB  VAL B 157      -9.859  -9.105  -6.952  1.00 87.59           C  
ATOM   2769  O   VAL B 157     -10.180 -11.968  -6.170  1.00 87.59           O  
ATOM   2770  CG1 VAL B 157     -10.802  -9.061  -8.153  1.00 87.59           C  
ATOM   2771  CG2 VAL B 157      -9.282  -7.719  -6.671  1.00 87.59           C  
ATOM   2772  N   VAL B 158     -12.335 -11.240  -5.849  1.00 82.41           N  
ATOM   2773  CA  VAL B 158     -12.823 -12.615  -5.816  1.00 82.41           C  
ATOM   2774  C   VAL B 158     -13.771 -12.855  -6.989  1.00 82.41           C  
ATOM   2775  CB  VAL B 158     -13.534 -12.934  -4.482  1.00 82.41           C  
ATOM   2776  O   VAL B 158     -14.628 -12.019  -7.283  1.00 82.41           O  
ATOM   2777  CG1 VAL B 158     -13.980 -14.394  -4.444  1.00 82.41           C  
ATOM   2778  CG2 VAL B 158     -12.616 -12.622  -3.301  1.00 82.41           C  
ATOM   2779  N   GLN B 159     -13.565 -14.043  -7.590  1.00 76.65           N  
ATOM   2780  CA  GLN B 159     -14.507 -14.519  -8.598  1.00 76.65           C  
ATOM   2781  C   GLN B 159     -15.390 -15.632  -8.042  1.00 76.65           C  
ATOM   2782  CB  GLN B 159     -13.762 -15.011  -9.840  1.00 76.65           C  
ATOM   2783  O   GLN B 159     -14.889 -16.611  -7.485  1.00 76.65           O  
ATOM   2784  CG  GLN B 159     -14.676 -15.366 -11.005  1.00 76.65           C  
ATOM   2785  CD  GLN B 159     -13.917 -15.581 -12.301  1.00 76.65           C  
ATOM   2786  NE2 GLN B 159     -14.651 -15.750 -13.396  1.00 76.65           N  
ATOM   2787  OE1 GLN B 159     -12.683 -15.594 -12.319  1.00 76.65           O  
ATOM   2788  N   PHE B 160     -16.720 -15.401  -8.148  1.00 70.57           N  
ATOM   2789  CA  PHE B 160     -17.640 -16.455  -7.736  1.00 70.57           C  
ATOM   2790  C   PHE B 160     -17.793 -17.500  -8.835  1.00 70.57           C  
ATOM   2791  CB  PHE B 160     -19.008 -15.866  -7.377  1.00 70.57           C  
ATOM   2792  O   PHE B 160     -17.816 -17.163 -10.020  1.00 70.57           O  
ATOM   2793  CG  PHE B 160     -19.000 -15.030  -6.126  1.00 70.57           C  
ATOM   2794  CD1 PHE B 160     -18.996 -15.629  -4.873  1.00 70.57           C  
ATOM   2795  CD2 PHE B 160     -18.997 -13.643  -6.204  1.00 70.57           C  
ATOM   2796  CE1 PHE B 160     -18.988 -14.857  -3.713  1.00 70.57           C  
ATOM   2797  CE2 PHE B 160     -18.989 -12.865  -5.050  1.00 70.57           C  
ATOM   2798  CZ  PHE B 160     -18.986 -13.474  -3.805  1.00 70.57           C  
ATOM   2799  N   TYR B 161     -17.873 -18.684  -8.442  1.00 67.33           N  
ATOM   2800  CA  TYR B 161     -18.009 -19.781  -9.393  1.00 67.33           C  
ATOM   2801  C   TYR B 161     -19.212 -19.568 -10.304  1.00 67.33           C  
ATOM   2802  CB  TYR B 161     -18.142 -21.118  -8.656  1.00 67.33           C  
ATOM   2803  O   TYR B 161     -20.306 -19.247  -9.833  1.00 67.33           O  
ATOM   2804  CG  TYR B 161     -17.797 -22.316  -9.506  1.00 67.33           C  
ATOM   2805  CD1 TYR B 161     -18.797 -23.096 -10.083  1.00 67.33           C  
ATOM   2806  CD2 TYR B 161     -16.472 -22.671  -9.734  1.00 67.33           C  
ATOM   2807  CE1 TYR B 161     -18.484 -24.203 -10.866  1.00 67.33           C  
ATOM   2808  CE2 TYR B 161     -16.148 -23.776 -10.515  1.00 67.33           C  
ATOM   2809  OH  TYR B 161     -16.843 -25.628 -11.850  1.00 67.33           O  
ATOM   2810  CZ  TYR B 161     -17.159 -24.534 -11.076  1.00 67.33           C  
ATOM   2811  N   GLY B 162     -19.022 -19.670 -11.466  1.00 66.16           N  
ATOM   2812  CA  GLY B 162     -20.101 -19.624 -12.440  1.00 66.16           C  
ATOM   2813  C   GLY B 162     -20.421 -18.218 -12.911  1.00 66.16           C  
ATOM   2814  O   GLY B 162     -21.391 -18.007 -13.641  1.00 66.16           O  
ATOM   2815  N   THR B 163     -19.606 -17.254 -12.382  1.00 69.00           N  
ATOM   2816  CA  THR B 163     -19.862 -15.876 -12.786  1.00 69.00           C  
ATOM   2817  C   THR B 163     -18.618 -15.257 -13.416  1.00 69.00           C  
ATOM   2818  CB  THR B 163     -20.316 -15.018 -11.590  1.00 69.00           C  
ATOM   2819  O   THR B 163     -17.505 -15.748 -13.217  1.00 69.00           O  
ATOM   2820  CG2 THR B 163     -21.426 -15.711 -10.806  1.00 69.00           C  
ATOM   2821  OG1 THR B 163     -19.200 -14.794 -10.719  1.00 69.00           O  
ATOM   2822  N   SER B 164     -18.807 -14.197 -14.322  1.00 66.11           N  
ATOM   2823  CA  SER B 164     -17.689 -13.522 -14.972  1.00 66.11           C  
ATOM   2824  C   SER B 164     -17.374 -12.194 -14.291  1.00 66.11           C  
ATOM   2825  CB  SER B 164     -17.991 -13.286 -16.452  1.00 66.11           C  
ATOM   2826  O   SER B 164     -16.363 -11.558 -14.596  1.00 66.11           O  
ATOM   2827  OG  SER B 164     -19.249 -12.653 -16.614  1.00 66.11           O  
ATOM   2828  N   MET B 165     -18.119 -11.899 -13.287  1.00 70.67           N  
ATOM   2829  CA  MET B 165     -17.933 -10.601 -12.644  1.00 70.67           C  
ATOM   2830  C   MET B 165     -17.256 -10.758 -11.287  1.00 70.67           C  
ATOM   2831  CB  MET B 165     -19.274  -9.884 -12.480  1.00 70.67           C  
ATOM   2832  O   MET B 165     -17.810 -11.383 -10.381  1.00 70.67           O  
ATOM   2833  CG  MET B 165     -19.279  -8.462 -13.017  1.00 70.67           C  
ATOM   2834  SD  MET B 165     -20.660  -7.461 -12.342  1.00 70.67           S  
ATOM   2835  CE  MET B 165     -19.935  -5.801 -12.451  1.00 70.67           C  
ATOM   2836  N   PRO B 166     -16.092 -10.025 -11.189  1.00 77.02           N  
ATOM   2837  CA  PRO B 166     -15.434 -10.112  -9.884  1.00 77.02           C  
ATOM   2838  C   PRO B 166     -16.125  -9.266  -8.817  1.00 77.02           C  
ATOM   2839  CB  PRO B 166     -14.022  -9.591 -10.165  1.00 77.02           C  
ATOM   2840  O   PRO B 166     -16.833  -8.311  -9.145  1.00 77.02           O  
ATOM   2841  CG  PRO B 166     -14.176  -8.695 -11.352  1.00 77.02           C  
ATOM   2842  CD  PRO B 166     -15.350  -9.169 -12.159  1.00 77.02           C  
ATOM   2843  N   ARG B 167     -15.939  -9.710  -7.537  1.00 83.34           N  
ATOM   2844  CA  ARG B 167     -16.345  -8.918  -6.381  1.00 83.34           C  
ATOM   2845  C   ARG B 167     -15.141  -8.548  -5.521  1.00 83.34           C  
ATOM   2846  CB  ARG B 167     -17.373  -9.679  -5.541  1.00 83.34           C  
ATOM   2847  O   ARG B 167     -14.143  -9.271  -5.496  1.00 83.34           O  
ATOM   2848  CG  ARG B 167     -18.666  -9.986  -6.281  1.00 83.34           C  
ATOM   2849  CD  ARG B 167     -19.890  -9.619  -5.453  1.00 83.34           C  
ATOM   2850  NE  ARG B 167     -21.130  -9.979  -6.135  1.00 83.34           N  
ATOM   2851  NH1 ARG B 167     -22.379  -8.272  -5.207  1.00 83.34           N  
ATOM   2852  NH2 ARG B 167     -23.351  -9.745  -6.671  1.00 83.34           N  
ATOM   2853  CZ  ARG B 167     -22.284  -9.331  -6.003  1.00 83.34           C  
ATOM   2854  N   LEU B 168     -15.277  -7.393  -5.021  1.00 91.60           N  
ATOM   2855  CA  LEU B 168     -14.225  -6.920  -4.128  1.00 91.60           C  
ATOM   2856  C   LEU B 168     -14.611  -7.138  -2.669  1.00 91.60           C  
ATOM   2857  CB  LEU B 168     -13.938  -5.436  -4.376  1.00 91.60           C  
ATOM   2858  O   LEU B 168     -15.701  -6.746  -2.246  1.00 91.60           O  
ATOM   2859  CG  LEU B 168     -13.666  -5.032  -5.826  1.00 91.60           C  
ATOM   2860  CD1 LEU B 168     -13.404  -3.532  -5.917  1.00 91.60           C  
ATOM   2861  CD2 LEU B 168     -12.489  -5.821  -6.390  1.00 91.60           C  
ATOM   2862  N   ALA B 169     -13.746  -7.830  -2.024  1.00 92.67           N  
ATOM   2863  CA  ALA B 169     -14.018  -8.105  -0.615  1.00 92.67           C  
ATOM   2864  C   ALA B 169     -13.005  -7.406   0.286  1.00 92.67           C  
ATOM   2865  CB  ALA B 169     -14.008  -9.610  -0.355  1.00 92.67           C  
ATOM   2866  O   ALA B 169     -11.814  -7.356  -0.030  1.00 92.67           O  
ATOM   2867  N   PHE B 170     -13.551  -6.893   1.342  1.00 95.51           N  
ATOM   2868  CA  PHE B 170     -12.756  -6.230   2.368  1.00 95.51           C  
ATOM   2869  C   PHE B 170     -13.000  -6.861   3.734  1.00 95.51           C  
ATOM   2870  CB  PHE B 170     -13.077  -4.733   2.416  1.00 95.51           C  
ATOM   2871  O   PHE B 170     -14.073  -6.694   4.318  1.00 95.51           O  
ATOM   2872  CG  PHE B 170     -12.916  -4.035   1.093  1.00 95.51           C  
ATOM   2873  CD1 PHE B 170     -11.741  -3.359   0.787  1.00 95.51           C  
ATOM   2874  CD2 PHE B 170     -13.940  -4.055   0.155  1.00 95.51           C  
ATOM   2875  CE1 PHE B 170     -11.589  -2.712  -0.438  1.00 95.51           C  
ATOM   2876  CE2 PHE B 170     -13.795  -3.410  -1.071  1.00 95.51           C  
ATOM   2877  CZ  PHE B 170     -12.619  -2.739  -1.364  1.00 95.51           C  
ATOM   2878  N   THR B 171     -12.018  -7.568   4.148  1.00 94.40           N  
ATOM   2879  CA  THR B 171     -12.101  -8.139   5.487  1.00 94.40           C  
ATOM   2880  C   THR B 171     -11.335  -7.281   6.490  1.00 94.40           C  
ATOM   2881  CB  THR B 171     -11.554  -9.579   5.515  1.00 94.40           C  
ATOM   2882  O   THR B 171     -10.105  -7.216   6.447  1.00 94.40           O  
ATOM   2883  CG2 THR B 171     -11.661 -10.181   6.912  1.00 94.40           C  
ATOM   2884  OG1 THR B 171     -12.304 -10.387   4.600  1.00 94.40           O  
ATOM   2885  N   VAL B 172     -12.111  -6.735   7.394  1.00 95.04           N  
ATOM   2886  CA  VAL B 172     -11.595  -5.737   8.325  1.00 95.04           C  
ATOM   2887  C   VAL B 172     -11.321  -6.387   9.680  1.00 95.04           C  
ATOM   2888  CB  VAL B 172     -12.575  -4.554   8.490  1.00 95.04           C  
ATOM   2889  O   VAL B 172     -12.151  -7.141  10.193  1.00 95.04           O  
ATOM   2890  CG1 VAL B 172     -12.040  -3.547   9.507  1.00 95.04           C  
ATOM   2891  CG2 VAL B 172     -12.824  -3.877   7.144  1.00 95.04           C  
ATOM   2892  N   ASN B 173     -10.137  -6.124  10.186  1.00 92.35           N  
ATOM   2893  CA  ASN B 173      -9.765  -6.480  11.551  1.00 92.35           C  
ATOM   2894  C   ASN B 173      -9.453  -5.243  12.389  1.00 92.35           C  
ATOM   2895  CB  ASN B 173      -8.570  -7.436  11.550  1.00 92.35           C  
ATOM   2896  O   ASN B 173      -8.566  -4.461  12.042  1.00 92.35           O  
ATOM   2897  CG  ASN B 173      -8.338  -8.083  12.901  1.00 92.35           C  
ATOM   2898  ND2 ASN B 173      -8.128  -9.394  12.903  1.00 92.35           N  
ATOM   2899  OD1 ASN B 173      -8.349  -7.411  13.936  1.00 92.35           O  
ATOM   2900  N   LEU B 174     -10.142  -5.049  13.468  1.00 91.60           N  
ATOM   2901  CA  LEU B 174      -9.884  -3.975  14.422  1.00 91.60           C  
ATOM   2902  C   LEU B 174      -9.092  -4.491  15.619  1.00 91.60           C  
ATOM   2903  CB  LEU B 174     -11.199  -3.352  14.896  1.00 91.60           C  
ATOM   2904  O   LEU B 174      -9.577  -5.339  16.371  1.00 91.60           O  
ATOM   2905  CG  LEU B 174     -12.069  -2.703  13.818  1.00 91.60           C  
ATOM   2906  CD1 LEU B 174     -13.380  -2.208  14.421  1.00 91.60           C  
ATOM   2907  CD2 LEU B 174     -11.320  -1.560  13.142  1.00 91.60           C  
ATOM   2908  N   THR B 175      -7.916  -4.004  15.747  1.00 91.13           N  
ATOM   2909  CA  THR B 175      -7.025  -4.415  16.826  1.00 91.13           C  
ATOM   2910  C   THR B 175      -6.948  -3.338  17.904  1.00 91.13           C  
ATOM   2911  CB  THR B 175      -5.611  -4.719  16.298  1.00 91.13           C  
ATOM   2912  O   THR B 175      -6.586  -2.194  17.621  1.00 91.13           O  
ATOM   2913  CG2 THR B 175      -4.727  -5.302  17.396  1.00 91.13           C  
ATOM   2914  OG1 THR B 175      -5.701  -5.661  15.222  1.00 91.13           O  
ATOM   2915  N   PRO B 176      -7.224  -3.669  19.105  1.00 88.20           N  
ATOM   2916  CA  PRO B 176      -7.165  -2.673  20.177  1.00 88.20           C  
ATOM   2917  C   PRO B 176      -5.751  -2.149  20.420  1.00 88.20           C  
ATOM   2918  CB  PRO B 176      -7.681  -3.439  21.398  1.00 88.20           C  
ATOM   2919  O   PRO B 176      -4.782  -2.904  20.305  1.00 88.20           O  
ATOM   2920  CG  PRO B 176      -8.064  -4.784  20.872  1.00 88.20           C  
ATOM   2921  CD  PRO B 176      -7.635  -4.874  19.436  1.00 88.20           C  
ATOM   2922  N   THR B 177      -5.445  -0.835  20.632  1.00 81.15           N  
ATOM   2923  CA  THR B 177      -4.166  -0.200  20.926  1.00 81.15           C  
ATOM   2924  C   THR B 177      -3.818  -0.343  22.405  1.00 81.15           C  
ATOM   2925  CB  THR B 177      -4.181   1.291  20.541  1.00 81.15           C  
ATOM   2926  O   THR B 177      -2.670  -0.131  22.801  1.00 81.15           O  
ATOM   2927  CG2 THR B 177      -4.386   1.470  19.040  1.00 81.15           C  
ATOM   2928  OG1 THR B 177      -5.246   1.948  21.239  1.00 81.15           O  
ATOM   2929  N   GLY B 178      -4.529  -0.938  23.227  1.00 75.76           N  
ATOM   2930  CA  GLY B 178      -4.333  -1.135  24.655  1.00 75.76           C  
ATOM   2931  C   GLY B 178      -5.431  -1.958  25.300  1.00 75.76           C  
ATOM   2932  O   GLY B 178      -6.214  -2.611  24.607  1.00 75.76           O  
ATOM   2933  N   ALA B 179      -5.276  -2.063  26.659  1.00 67.35           N  
ATOM   2934  CA  ALA B 179      -6.238  -2.841  27.434  1.00 67.35           C  
ATOM   2935  C   ALA B 179      -7.518  -2.046  27.679  1.00 67.35           C  
ATOM   2936  CB  ALA B 179      -5.624  -3.277  28.763  1.00 67.35           C  
ATOM   2937  O   ALA B 179      -7.543  -1.141  28.517  1.00 67.35           O  
ATOM   2938  N   ASN B 180      -8.154  -1.590  26.601  1.00 64.32           N  
ATOM   2939  CA  ASN B 180      -9.355  -0.780  26.774  1.00 64.32           C  
ATOM   2940  C   ASN B 180     -10.597  -1.650  26.951  1.00 64.32           C  
ATOM   2941  CB  ASN B 180      -9.537   0.171  25.589  1.00 64.32           C  
ATOM   2942  O   ASN B 180     -10.747  -2.669  26.275  1.00 64.32           O  
ATOM   2943  CG  ASN B 180     -10.342   1.404  25.949  1.00 64.32           C  
ATOM   2944  ND2 ASN B 180     -10.225   2.447  25.134  1.00 64.32           N  
ATOM   2945  OD1 ASN B 180     -11.061   1.421  26.951  1.00 64.32           O  
ATOM   2946  N   SER B 181     -11.417  -1.336  27.966  1.00 65.26           N  
ATOM   2947  CA  SER B 181     -12.663  -2.053  28.218  1.00 65.26           C  
ATOM   2948  C   SER B 181     -13.726  -1.695  27.185  1.00 65.26           C  
ATOM   2949  CB  SER B 181     -13.183  -1.747  29.623  1.00 65.26           C  
ATOM   2950  O   SER B 181     -14.710  -2.420  27.021  1.00 65.26           O  
ATOM   2951  OG  SER B 181     -13.191  -0.350  29.863  1.00 65.26           O  
ATOM   2952  N   ASN B 182     -13.478  -0.616  26.479  1.00 69.46           N  
ATOM   2953  CA  ASN B 182     -14.430  -0.212  25.451  1.00 69.46           C  
ATOM   2954  C   ASN B 182     -14.080  -0.817  24.094  1.00 69.46           C  
ATOM   2955  CB  ASN B 182     -14.496   1.314  25.351  1.00 69.46           C  
ATOM   2956  O   ASN B 182     -12.965  -0.641  23.600  1.00 69.46           O  
ATOM   2957  CG  ASN B 182     -15.044   1.958  26.609  1.00 69.46           C  
ATOM   2958  ND2 ASN B 182     -14.475   3.096  26.989  1.00 69.46           N  
ATOM   2959  OD1 ASN B 182     -15.971   1.437  27.235  1.00 69.46           O  
ATOM   2960  N   HIS B 183     -15.053  -1.585  23.578  1.00 76.54           N  
ATOM   2961  CA  HIS B 183     -14.857  -2.179  22.261  1.00 76.54           C  
ATOM   2962  C   HIS B 183     -16.160  -2.203  21.468  1.00 76.54           C  
ATOM   2963  CB  HIS B 183     -14.295  -3.596  22.389  1.00 76.54           C  
ATOM   2964  O   HIS B 183     -17.229  -1.923  22.015  1.00 76.54           O  
ATOM   2965  CG  HIS B 183     -15.108  -4.486  23.274  1.00 76.54           C  
ATOM   2966  CD2 HIS B 183     -16.050  -5.412  22.978  1.00 76.54           C  
ATOM   2967  ND1 HIS B 183     -14.994  -4.476  24.647  1.00 76.54           N  
ATOM   2968  CE1 HIS B 183     -15.833  -5.361  25.159  1.00 76.54           C  
ATOM   2969  NE2 HIS B 183     -16.486  -5.943  24.167  1.00 76.54           N  
ATOM   2970  N   LEU B 184     -16.098  -2.442  20.302  1.00 84.11           N  
ATOM   2971  CA  LEU B 184     -17.169  -2.277  19.326  1.00 84.11           C  
ATOM   2972  C   LEU B 184     -18.389  -3.106  19.712  1.00 84.11           C  
ATOM   2973  CB  LEU B 184     -16.688  -2.676  17.928  1.00 84.11           C  
ATOM   2974  O   LEU B 184     -19.525  -2.712  19.438  1.00 84.11           O  
ATOM   2975  CG  LEU B 184     -17.682  -2.472  16.784  1.00 84.11           C  
ATOM   2976  CD1 LEU B 184     -17.966  -0.986  16.589  1.00 84.11           C  
ATOM   2977  CD2 LEU B 184     -17.152  -3.094  15.497  1.00 84.11           C  
ATOM   2978  N   TYR B 185     -18.166  -4.201  20.350  1.00 78.89           N  
ATOM   2979  CA  TYR B 185     -19.267  -5.116  20.632  1.00 78.89           C  
ATOM   2980  C   TYR B 185     -19.918  -4.790  21.971  1.00 78.89           C  
ATOM   2981  CB  TYR B 185     -18.774  -6.566  20.631  1.00 78.89           C  
ATOM   2982  O   TYR B 185     -20.861  -5.465  22.391  1.00 78.89           O  
ATOM   2983  CG  TYR B 185     -18.335  -7.057  19.273  1.00 78.89           C  
ATOM   2984  CD1 TYR B 185     -19.112  -6.822  18.141  1.00 78.89           C  
ATOM   2985  CD2 TYR B 185     -17.144  -7.758  19.119  1.00 78.89           C  
ATOM   2986  CE1 TYR B 185     -18.713  -7.274  16.888  1.00 78.89           C  
ATOM   2987  CE2 TYR B 185     -16.735  -8.215  17.871  1.00 78.89           C  
ATOM   2988  OH  TYR B 185     -17.124  -8.418  15.524  1.00 78.89           O  
ATOM   2989  CZ  TYR B 185     -17.524  -7.968  16.763  1.00 78.89           C  
ATOM   2990  N   VAL B 186     -19.425  -3.831  22.618  1.00 74.57           N  
ATOM   2991  CA  VAL B 186     -20.103  -3.317  23.803  1.00 74.57           C  
ATOM   2992  C   VAL B 186     -21.043  -2.179  23.409  1.00 74.57           C  
ATOM   2993  CB  VAL B 186     -19.095  -2.829  24.868  1.00 74.57           C  
ATOM   2994  O   VAL B 186     -20.593  -1.116  22.975  1.00 74.57           O  
ATOM   2995  CG1 VAL B 186     -19.825  -2.300  26.101  1.00 74.57           C  
ATOM   2996  CG2 VAL B 186     -18.139  -3.957  25.252  1.00 74.57           C  
ATOM   2997  N   PRO B 187     -22.362  -2.515  23.587  1.00 69.10           N  
ATOM   2998  CA  PRO B 187     -23.348  -1.554  23.086  1.00 69.10           C  
ATOM   2999  C   PRO B 187     -23.191  -0.169  23.708  1.00 69.10           C  
ATOM   3000  CB  PRO B 187     -24.686  -2.183  23.484  1.00 69.10           C  
ATOM   3001  O   PRO B 187     -23.038  -0.048  24.927  1.00 69.10           O  
ATOM   3002  CG  PRO B 187     -24.342  -3.572  23.915  1.00 69.10           C  
ATOM   3003  CD  PRO B 187     -22.861  -3.645  24.153  1.00 69.10           C  
ATOM   3004  N   ASP B 188     -23.024   0.771  22.941  1.00 74.73           N  
ATOM   3005  CA  ASP B 188     -23.005   2.196  23.257  1.00 74.73           C  
ATOM   3006  C   ASP B 188     -23.754   3.003  22.199  1.00 74.73           C  
ATOM   3007  CB  ASP B 188     -21.565   2.699  23.379  1.00 74.73           C  
ATOM   3008  O   ASP B 188     -23.507   2.848  21.002  1.00 74.73           O  
ATOM   3009  CG  ASP B 188     -21.475   4.109  23.934  1.00 74.73           C  
ATOM   3010  OD1 ASP B 188     -21.764   5.075  23.195  1.00 74.73           O  
ATOM   3011  OD2 ASP B 188     -21.108   4.257  25.120  1.00 74.73           O  
ATOM   3012  N   ASN B 189     -24.640   3.925  22.624  1.00 71.09           N  
ATOM   3013  CA  ASN B 189     -25.528   4.638  21.711  1.00 71.09           C  
ATOM   3014  C   ASN B 189     -24.770   5.681  20.894  1.00 71.09           C  
ATOM   3015  CB  ASN B 189     -26.673   5.297  22.482  1.00 71.09           C  
ATOM   3016  O   ASN B 189     -25.222   6.081  19.819  1.00 71.09           O  
ATOM   3017  CG  ASN B 189     -27.730   4.303  22.921  1.00 71.09           C  
ATOM   3018  ND2 ASN B 189     -28.474   4.650  23.964  1.00 71.09           N  
ATOM   3019  OD1 ASN B 189     -27.876   3.231  22.328  1.00 71.09           O  
ATOM   3020  N   ASN B 190     -23.543   5.995  21.277  1.00 78.45           N  
ATOM   3021  CA  ASN B 190     -22.913   7.155  20.656  1.00 78.45           C  
ATOM   3022  C   ASN B 190     -21.549   6.804  20.068  1.00 78.45           C  
ATOM   3023  CB  ASN B 190     -22.778   8.298  21.664  1.00 78.45           C  
ATOM   3024  O   ASN B 190     -20.814   7.687  19.622  1.00 78.45           O  
ATOM   3025  CG  ASN B 190     -24.116   8.904  22.042  1.00 78.45           C  
ATOM   3026  ND2 ASN B 190     -24.230   9.361  23.283  1.00 78.45           N  
ATOM   3027  OD1 ASN B 190     -25.038   8.960  21.225  1.00 78.45           O  
ATOM   3028  N   ALA B 191     -21.231   5.524  19.952  1.00 87.49           N  
ATOM   3029  CA  ALA B 191     -19.864   5.211  19.543  1.00 87.49           C  
ATOM   3030  C   ALA B 191     -19.842   4.544  18.171  1.00 87.49           C  
ATOM   3031  CB  ALA B 191     -19.190   4.314  20.578  1.00 87.49           C  
ATOM   3032  O   ALA B 191     -20.634   3.638  17.901  1.00 87.49           O  
ATOM   3033  N   ALA B 192     -19.046   5.071  17.300  1.00 88.89           N  
ATOM   3034  CA  ALA B 192     -18.858   4.514  15.963  1.00 88.89           C  
ATOM   3035  C   ALA B 192     -17.382   4.504  15.576  1.00 88.89           C  
ATOM   3036  CB  ALA B 192     -19.668   5.304  14.939  1.00 88.89           C  
ATOM   3037  O   ALA B 192     -16.577   5.239  16.154  1.00 88.89           O  
ATOM   3038  N   VAL B 193     -17.120   3.571  14.778  1.00 90.12           N  
ATOM   3039  CA  VAL B 193     -15.776   3.523  14.212  1.00 90.12           C  
ATOM   3040  C   VAL B 193     -15.850   3.652  12.693  1.00 90.12           C  
ATOM   3041  CB  VAL B 193     -15.043   2.220  14.602  1.00 90.12           C  
ATOM   3042  O   VAL B 193     -16.650   2.974  12.044  1.00 90.12           O  
ATOM   3043  CG1 VAL B 193     -13.661   2.163  13.953  1.00 90.12           C  
ATOM   3044  CG2 VAL B 193     -14.928   2.106  16.121  1.00 90.12           C  
ATOM   3045  N   THR B 194     -15.070   4.559  12.200  1.00 91.08           N  
ATOM   3046  CA  THR B 194     -14.965   4.748  10.757  1.00 91.08           C  
ATOM   3047  C   THR B 194     -13.619   4.244  10.243  1.00 91.08           C  
ATOM   3048  CB  THR B 194     -15.143   6.228  10.373  1.00 91.08           C  
ATOM   3049  O   THR B 194     -12.568   4.754  10.637  1.00 91.08           O  
ATOM   3050  CG2 THR B 194     -15.096   6.413   8.860  1.00 91.08           C  
ATOM   3051  OG1 THR B 194     -16.407   6.694  10.862  1.00 91.08           O  
ATOM   3052  N   ILE B 195     -13.723   3.298   9.357  1.00 92.64           N  
ATOM   3053  CA  ILE B 195     -12.547   2.665   8.769  1.00 92.64           C  
ATOM   3054  C   ILE B 195     -12.279   3.257   7.388  1.00 92.64           C  
ATOM   3055  CB  ILE B 195     -12.720   1.133   8.672  1.00 92.64           C  
ATOM   3056  O   ILE B 195     -13.118   3.159   6.490  1.00 92.64           O  
ATOM   3057  CG1 ILE B 195     -13.032   0.542  10.051  1.00 92.64           C  
ATOM   3058  CG2 ILE B 195     -11.470   0.486   8.068  1.00 92.64           C  
ATOM   3059  CD1 ILE B 195     -14.520   0.401  10.343  1.00 92.64           C  
ATOM   3060  N   GLY B 196     -10.971   3.883   7.226  1.00 89.19           N  
ATOM   3061  CA  GLY B 196     -10.617   4.394   5.912  1.00 89.19           C  
ATOM   3062  C   GLY B 196     -10.413   5.897   5.892  1.00 89.19           C  
ATOM   3063  O   GLY B 196     -10.345   6.534   6.945  1.00 89.19           O  
ATOM   3064  N   PRO B 197     -10.258   6.460   4.673  1.00 89.54           N  
ATOM   3065  CA  PRO B 197     -10.469   5.713   3.431  1.00 89.54           C  
ATOM   3066  C   PRO B 197      -9.425   4.620   3.214  1.00 89.54           C  
ATOM   3067  CB  PRO B 197     -10.365   6.791   2.349  1.00 89.54           C  
ATOM   3068  O   PRO B 197      -8.225   4.874   3.346  1.00 89.54           O  
ATOM   3069  CG  PRO B 197      -9.546   7.877   2.969  1.00 89.54           C  
ATOM   3070  CD  PRO B 197      -9.713   7.807   4.460  1.00 89.54           C  
ATOM   3071  N   VAL B 198      -9.880   3.348   3.122  1.00 94.03           N  
ATOM   3072  CA  VAL B 198      -9.019   2.225   2.769  1.00 94.03           C  
ATOM   3073  C   VAL B 198      -8.718   2.254   1.272  1.00 94.03           C  
ATOM   3074  CB  VAL B 198      -9.660   0.874   3.157  1.00 94.03           C  
ATOM   3075  O   VAL B 198      -9.621   2.086   0.448  1.00 94.03           O  
ATOM   3076  CG1 VAL B 198      -8.743  -0.288   2.779  1.00 94.03           C  
ATOM   3077  CG2 VAL B 198      -9.976   0.844   4.652  1.00 94.03           C  
ATOM   3078  N   LYS B 199      -7.500   2.504   0.949  1.00 94.22           N  
ATOM   3079  CA  LYS B 199      -7.085   2.606  -0.448  1.00 94.22           C  
ATOM   3080  C   LYS B 199      -6.671   1.244  -0.999  1.00 94.22           C  
ATOM   3081  CB  LYS B 199      -5.935   3.603  -0.594  1.00 94.22           C  
ATOM   3082  O   LYS B 199      -5.969   0.485  -0.328  1.00 94.22           O  
ATOM   3083  CG  LYS B 199      -6.290   5.023  -0.178  1.00 94.22           C  
ATOM   3084  CD  LYS B 199      -5.073   5.938  -0.221  1.00 94.22           C  
ATOM   3085  CE  LYS B 199      -5.115   6.977   0.892  1.00 94.22           C  
ATOM   3086  NZ  LYS B 199      -3.842   7.754   0.973  1.00 94.22           N  
ATOM   3087  N   PHE B 200      -7.171   0.980  -2.202  1.00 93.84           N  
ATOM   3088  CA  PHE B 200      -6.878  -0.293  -2.849  1.00 93.84           C  
ATOM   3089  C   PHE B 200      -6.719  -0.112  -4.354  1.00 93.84           C  
ATOM   3090  CB  PHE B 200      -7.983  -1.313  -2.557  1.00 93.84           C  
ATOM   3091  O   PHE B 200      -7.150   0.900  -4.912  1.00 93.84           O  
ATOM   3092  CG  PHE B 200      -9.344  -0.887  -3.036  1.00 93.84           C  
ATOM   3093  CD1 PHE B 200     -10.167  -0.108  -2.232  1.00 93.84           C  
ATOM   3094  CD2 PHE B 200      -9.801  -1.265  -4.292  1.00 93.84           C  
ATOM   3095  CE1 PHE B 200     -11.428   0.288  -2.673  1.00 93.84           C  
ATOM   3096  CE2 PHE B 200     -11.060  -0.873  -4.739  1.00 93.84           C  
ATOM   3097  CZ  PHE B 200     -11.872  -0.097  -3.928  1.00 93.84           C  
ATOM   3098  N   TRP B 201      -6.007  -1.020  -4.915  1.00 92.98           N  
ATOM   3099  CA  TRP B 201      -5.905  -1.002  -6.370  1.00 92.98           C  
ATOM   3100  C   TRP B 201      -5.644  -2.403  -6.914  1.00 92.98           C  
ATOM   3101  CB  TRP B 201      -4.792  -0.051  -6.820  1.00 92.98           C  
ATOM   3102  O   TRP B 201      -5.231  -3.297  -6.172  1.00 92.98           O  
ATOM   3103  CG  TRP B 201      -3.408  -0.585  -6.598  1.00 92.98           C  
ATOM   3104  CD1 TRP B 201      -2.721  -0.628  -5.417  1.00 92.98           C  
ATOM   3105  CD2 TRP B 201      -2.542  -1.148  -7.588  1.00 92.98           C  
ATOM   3106  CE2 TRP B 201      -1.343  -1.512  -6.935  1.00 92.98           C  
ATOM   3107  CE3 TRP B 201      -2.662  -1.381  -8.964  1.00 92.98           C  
ATOM   3108  NE1 TRP B 201      -1.478  -1.184  -5.613  1.00 92.98           N  
ATOM   3109  CH2 TRP B 201      -0.416  -2.314  -8.960  1.00 92.98           C  
ATOM   3110  CZ2 TRP B 201      -0.271  -2.097  -7.614  1.00 92.98           C  
ATOM   3111  CZ3 TRP B 201      -1.595  -1.963  -9.638  1.00 92.98           C  
ATOM   3112  N   TYR B 202      -5.951  -2.575  -8.187  1.00 89.95           N  
ATOM   3113  CA  TYR B 202      -5.682  -3.833  -8.872  1.00 89.95           C  
ATOM   3114  C   TYR B 202      -5.581  -3.624 -10.379  1.00 89.95           C  
ATOM   3115  CB  TYR B 202      -6.774  -4.861  -8.560  1.00 89.95           C  
ATOM   3116  O   TYR B 202      -5.996  -2.584 -10.896  1.00 89.95           O  
ATOM   3117  CG  TYR B 202      -8.157  -4.422  -8.978  1.00 89.95           C  
ATOM   3118  CD1 TYR B 202      -8.958  -3.669  -8.123  1.00 89.95           C  
ATOM   3119  CD2 TYR B 202      -8.665  -4.762 -10.227  1.00 89.95           C  
ATOM   3120  CE1 TYR B 202     -10.233  -3.264  -8.504  1.00 89.95           C  
ATOM   3121  CE2 TYR B 202      -9.939  -4.363 -10.618  1.00 89.95           C  
ATOM   3122  OH  TYR B 202     -11.976  -3.218 -10.133  1.00 89.95           O  
ATOM   3123  CZ  TYR B 202     -10.714  -3.615  -9.751  1.00 89.95           C  
ATOM   3124  N   LEU B 203      -4.963  -4.657 -10.994  1.00 89.38           N  
ATOM   3125  CA  LEU B 203      -4.830  -4.604 -12.446  1.00 89.38           C  
ATOM   3126  C   LEU B 203      -5.944  -5.395 -13.123  1.00 89.38           C  
ATOM   3127  CB  LEU B 203      -3.466  -5.147 -12.879  1.00 89.38           C  
ATOM   3128  O   LEU B 203      -6.390  -6.419 -12.601  1.00 89.38           O  
ATOM   3129  CG  LEU B 203      -2.241  -4.382 -12.375  1.00 89.38           C  
ATOM   3130  CD1 LEU B 203      -0.962  -5.015 -12.915  1.00 89.38           C  
ATOM   3131  CD2 LEU B 203      -2.326  -2.913 -12.773  1.00 89.38           C  
ATOM   3132  N   ILE B 204      -6.303  -4.821 -14.400  1.00 85.49           N  
ATOM   3133  CA  ILE B 204      -7.327  -5.495 -15.190  1.00 85.49           C  
ATOM   3134  C   ILE B 204      -6.673  -6.254 -16.342  1.00 85.49           C  
ATOM   3135  CB  ILE B 204      -8.373  -4.496 -15.732  1.00 85.49           C  
ATOM   3136  O   ILE B 204      -5.625  -5.844 -16.848  1.00 85.49           O  
ATOM   3137  CG1 ILE B 204      -9.028  -3.729 -14.576  1.00 85.49           C  
ATOM   3138  CG2 ILE B 204      -9.427  -5.220 -16.575  1.00 85.49           C  
ATOM   3139  CD1 ILE B 204      -9.844  -2.522 -15.018  1.00 85.49           C  
TER
ATOM   3141  N   LEU C   1     -10.298  18.069 -13.545  1.00 50.74           N  
ATOM   3142  CA  LEU C   1      -9.259  17.337 -12.829  1.00 50.74           C  
ATOM   3143  C   LEU C   1      -7.943  17.368 -13.599  1.00 50.74           C  
ATOM   3144  CB  LEU C   1      -9.690  15.888 -12.591  1.00 50.74           C  
ATOM   3145  O   LEU C   1      -7.847  16.810 -14.694  1.00 50.74           O  
ATOM   3146  CG  LEU C   1     -10.711  15.659 -11.475  1.00 50.74           C  
ATOM   3147  CD1 LEU C   1     -11.435  14.333 -11.683  1.00 50.74           C  
ATOM   3148  CD2 LEU C   1     -10.029  15.693 -10.111  1.00 50.74           C  
ATOM   3149  N   GLN C   2      -7.100  18.261 -13.262  1.00 61.50           N  
ATOM   3150  CA  GLN C   2      -6.001  18.524 -14.186  1.00 61.50           C  
ATOM   3151  C   GLN C   2      -4.789  17.656 -13.860  1.00 61.50           C  
ATOM   3152  CB  GLN C   2      -5.613  20.003 -14.152  1.00 61.50           C  
ATOM   3153  O   GLN C   2      -4.583  17.276 -12.705  1.00 61.50           O  
ATOM   3154  CG  GLN C   2      -5.136  20.544 -15.493  1.00 61.50           C  
ATOM   3155  CD  GLN C   2      -4.883  22.040 -15.466  1.00 61.50           C  
ATOM   3156  NE2 GLN C   2      -5.387  22.745 -16.473  1.00 61.50           N  
ATOM   3157  OE1 GLN C   2      -4.241  22.557 -14.546  1.00 61.50           O  
ATOM   3158  N   ASN C   3      -4.152  17.121 -14.935  1.00 79.17           N  
ATOM   3159  CA  ASN C   3      -2.898  16.374 -14.957  1.00 79.17           C  
ATOM   3160  C   ASN C   3      -1.697  17.289 -14.740  1.00 79.17           C  
ATOM   3161  CB  ASN C   3      -2.752  15.609 -16.274  1.00 79.17           C  
ATOM   3162  O   ASN C   3      -1.576  18.328 -15.392  1.00 79.17           O  
ATOM   3163  CG  ASN C   3      -3.842  14.575 -16.473  1.00 79.17           C  
ATOM   3164  ND2 ASN C   3      -4.068  14.183 -17.721  1.00 79.17           N  
ATOM   3165  OD1 ASN C   3      -4.477  14.131 -15.512  1.00 79.17           O  
ATOM   3166  N   TYR C   4      -0.998  16.970 -13.628  1.00 86.07           N  
ATOM   3167  CA  TYR C   4       0.199  17.766 -13.382  1.00 86.07           C  
ATOM   3168  C   TYR C   4       1.262  16.944 -12.662  1.00 86.07           C  
ATOM   3169  CB  TYR C   4      -0.143  19.012 -12.560  1.00 86.07           C  
ATOM   3170  O   TYR C   4       0.980  15.849 -12.170  1.00 86.07           O  
ATOM   3171  CG  TYR C   4      -0.541  18.710 -11.136  1.00 86.07           C  
ATOM   3172  CD1 TYR C   4      -1.879  18.532 -10.789  1.00 86.07           C  
ATOM   3173  CD2 TYR C   4       0.418  18.603 -10.135  1.00 86.07           C  
ATOM   3174  CE1 TYR C   4      -2.251  18.255  -9.478  1.00 86.07           C  
ATOM   3175  CE2 TYR C   4       0.057  18.326  -8.820  1.00 86.07           C  
ATOM   3176  OH  TYR C   4      -1.640  17.880  -7.202  1.00 86.07           O  
ATOM   3177  CZ  TYR C   4      -1.278  18.154  -8.502  1.00 86.07           C  
ATOM   3178  N   VAL C   5       2.440  17.524 -12.740  1.00 88.83           N  
ATOM   3179  CA  VAL C   5       3.556  17.023 -11.944  1.00 88.83           C  
ATOM   3180  C   VAL C   5       4.008  18.095 -10.955  1.00 88.83           C  
ATOM   3181  CB  VAL C   5       4.740  16.589 -12.838  1.00 88.83           C  
ATOM   3182  O   VAL C   5       4.143  19.266 -11.317  1.00 88.83           O  
ATOM   3183  CG1 VAL C   5       5.922  16.134 -11.984  1.00 88.83           C  
ATOM   3184  CG2 VAL C   5       4.308  15.478 -13.793  1.00 88.83           C  
ATOM   3185  N   PHE C   6       4.117  17.650  -9.681  1.00 89.60           N  
ATOM   3186  CA  PHE C   6       4.594  18.524  -8.615  1.00 89.60           C  
ATOM   3187  C   PHE C   6       5.898  17.998  -8.027  1.00 89.60           C  
ATOM   3188  CB  PHE C   6       3.538  18.657  -7.514  1.00 89.60           C  
ATOM   3189  O   PHE C   6       6.020  16.804  -7.743  1.00 89.60           O  
ATOM   3190  CG  PHE C   6       4.048  19.313  -6.260  1.00 89.60           C  
ATOM   3191  CD1 PHE C   6       4.368  18.552  -5.142  1.00 89.60           C  
ATOM   3192  CD2 PHE C   6       4.207  20.691  -6.198  1.00 89.60           C  
ATOM   3193  CE1 PHE C   6       4.841  19.156  -3.979  1.00 89.60           C  
ATOM   3194  CE2 PHE C   6       4.679  21.302  -5.039  1.00 89.60           C  
ATOM   3195  CZ  PHE C   6       4.994  20.532  -3.931  1.00 89.60           C  
ATOM   3196  N   THR C   7       6.867  18.826  -7.983  1.00 91.10           N  
ATOM   3197  CA  THR C   7       8.107  18.495  -7.290  1.00 91.10           C  
ATOM   3198  C   THR C   7       8.417  19.530  -6.212  1.00 91.10           C  
ATOM   3199  CB  THR C   7       9.289  18.404  -8.273  1.00 91.10           C  
ATOM   3200  O   THR C   7       8.078  20.706  -6.357  1.00 91.10           O  
ATOM   3201  CG2 THR C   7       9.132  17.214  -9.214  1.00 91.10           C  
ATOM   3202  OG1 THR C   7       9.352  19.607  -9.049  1.00 91.10           O  
ATOM   3203  N   SER C   8       8.990  19.049  -5.169  1.00 91.80           N  
ATOM   3204  CA  SER C   8       9.341  19.912  -4.046  1.00 91.80           C  
ATOM   3205  C   SER C   8      10.596  19.413  -3.336  1.00 91.80           C  
ATOM   3206  CB  SER C   8       8.183  19.997  -3.051  1.00 91.80           C  
ATOM   3207  O   SER C   8      10.873  18.212  -3.326  1.00 91.80           O  
ATOM   3208  OG  SER C   8       8.476  20.917  -2.015  1.00 91.80           O  
ATOM   3209  N   GLY C   9      11.381  20.323  -2.717  1.00 92.25           N  
ATOM   3210  CA  GLY C   9      12.553  19.961  -1.936  1.00 92.25           C  
ATOM   3211  C   GLY C   9      13.858  20.193  -2.674  1.00 92.25           C  
ATOM   3212  O   GLY C   9      13.856  20.486  -3.872  1.00 92.25           O  
ATOM   3213  N   ASN C  10      15.012  20.247  -1.986  1.00 80.28           N  
ATOM   3214  CA  ASN C  10      16.322  20.559  -2.547  1.00 80.28           C  
ATOM   3215  C   ASN C  10      17.184  19.307  -2.687  1.00 80.28           C  
ATOM   3216  CB  ASN C  10      17.039  21.604  -1.689  1.00 80.28           C  
ATOM   3217  O   ASN C  10      18.408  19.400  -2.794  1.00 80.28           O  
ATOM   3218  CG  ASN C  10      16.453  22.993  -1.850  1.00 80.28           C  
ATOM   3219  ND2 ASN C  10      16.361  23.729  -0.748  1.00 80.28           N  
ATOM   3220  OD1 ASN C  10      16.086  23.401  -2.955  1.00 80.28           O  
ATOM   3221  N   GLY C  11      16.585  18.068  -2.837  1.00 72.54           N  
ATOM   3222  CA  GLY C  11      17.359  16.846  -2.983  1.00 72.54           C  
ATOM   3223  C   GLY C  11      17.892  16.316  -1.665  1.00 72.54           C  
ATOM   3224  O   GLY C  11      18.333  17.089  -0.812  1.00 72.54           O  
ATOM   3225  N   ILE C  12      17.901  15.051  -1.409  1.00 72.58           N  
ATOM   3226  CA  ILE C  12      18.283  14.379  -0.172  1.00 72.58           C  
ATOM   3227  C   ILE C  12      19.805  14.305  -0.073  1.00 72.58           C  
ATOM   3228  CB  ILE C  12      17.671  12.962  -0.087  1.00 72.58           C  
ATOM   3229  O   ILE C  12      20.354  14.126   1.017  1.00 72.58           O  
ATOM   3230  CG1 ILE C  12      16.271  12.947  -0.710  1.00 72.58           C  
ATOM   3231  CG2 ILE C  12      17.630  12.478   1.366  1.00 72.58           C  
ATOM   3232  CD1 ILE C  12      15.437  11.731  -0.328  1.00 72.58           C  
ATOM   3233  N   GLY C  13      20.526  14.466  -1.233  1.00 62.59           N  
ATOM   3234  CA  GLY C  13      21.976  14.364  -1.281  1.00 62.59           C  
ATOM   3235  C   GLY C  13      22.674  15.696  -1.080  1.00 62.59           C  
ATOM   3236  O   GLY C  13      23.896  15.744  -0.921  1.00 62.59           O  
ATOM   3237  N   GLY C  14      21.894  16.739  -0.912  1.00 58.28           N  
ATOM   3238  CA  GLY C  14      22.476  18.069  -0.834  1.00 58.28           C  
ATOM   3239  C   GLY C  14      22.621  18.575   0.589  1.00 58.28           C  
ATOM   3240  O   GLY C  14      22.438  17.817   1.544  1.00 58.28           O  
ATOM   3241  N   ASN C  15      23.307  19.670   0.768  1.00 57.21           N  
ATOM   3242  CA  ASN C  15      23.592  20.340   2.033  1.00 57.21           C  
ATOM   3243  C   ASN C  15      22.372  21.094   2.555  1.00 57.21           C  
ATOM   3244  CB  ASN C  15      24.780  21.292   1.880  1.00 57.21           C  
ATOM   3245  O   ASN C  15      22.451  21.779   3.576  1.00 57.21           O  
ATOM   3246  CG  ASN C  15      26.104  20.562   1.772  1.00 57.21           C  
ATOM   3247  ND2 ASN C  15      27.082  21.197   1.137  1.00 57.21           N  
ATOM   3248  OD1 ASN C  15      26.247  19.436   2.255  1.00 57.21           O  
ATOM   3249  N   GLY C  16      21.174  20.831   2.081  1.00 71.15           N  
ATOM   3250  CA  GLY C  16      20.186  21.787   2.555  1.00 71.15           C  
ATOM   3251  C   GLY C  16      19.164  21.174   3.493  1.00 71.15           C  
ATOM   3252  O   GLY C  16      18.140  20.650   3.047  1.00 71.15           O  
ATOM   3253  N   PHE C  17      19.434  20.970   4.763  1.00 89.57           N  
ATOM   3254  CA  PHE C  17      18.560  20.602   5.870  1.00 89.57           C  
ATOM   3255  C   PHE C  17      17.832  21.825   6.415  1.00 89.57           C  
ATOM   3256  CB  PHE C  17      19.361  19.927   6.988  1.00 89.57           C  
ATOM   3257  O   PHE C  17      18.030  22.209   7.569  1.00 89.57           O  
ATOM   3258  CG  PHE C  17      19.739  18.501   6.688  1.00 89.57           C  
ATOM   3259  CD1 PHE C  17      19.042  17.447   7.264  1.00 89.57           C  
ATOM   3260  CD2 PHE C  17      20.792  18.216   5.829  1.00 89.57           C  
ATOM   3261  CE1 PHE C  17      19.389  16.126   6.989  1.00 89.57           C  
ATOM   3262  CE2 PHE C  17      21.146  16.899   5.549  1.00 89.57           C  
ATOM   3263  CZ  PHE C  17      20.443  15.856   6.130  1.00 89.57           C  
ATOM   3264  N   THR C  18      16.943  22.366   5.505  1.00 90.67           N  
ATOM   3265  CA  THR C  18      16.270  23.614   5.844  1.00 90.67           C  
ATOM   3266  C   THR C  18      14.813  23.357   6.222  1.00 90.67           C  
ATOM   3267  CB  THR C  18      16.331  24.617   4.678  1.00 90.67           C  
ATOM   3268  O   THR C  18      14.194  24.168   6.914  1.00 90.67           O  
ATOM   3269  CG2 THR C  18      17.769  25.032   4.384  1.00 90.67           C  
ATOM   3270  OG1 THR C  18      15.771  24.013   3.505  1.00 90.67           O  
ATOM   3271  N   ALA C  19      14.313  22.276   5.745  1.00 93.95           N  
ATOM   3272  CA  ALA C  19      12.958  21.938   6.172  1.00 93.95           C  
ATOM   3273  C   ALA C  19      12.939  21.479   7.627  1.00 93.95           C  
ATOM   3274  CB  ALA C  19      12.369  20.857   5.269  1.00 93.95           C  
ATOM   3275  O   ALA C  19      13.992  21.335   8.253  1.00 93.95           O  
ATOM   3276  N   ARG C  20      11.651  21.346   8.116  1.00 93.38           N  
ATOM   3277  CA  ARG C  20      11.561  21.011   9.533  1.00 93.38           C  
ATOM   3278  C   ARG C  20      10.561  19.884   9.767  1.00 93.38           C  
ATOM   3279  CB  ARG C  20      11.165  22.241  10.353  1.00 93.38           C  
ATOM   3280  O   ARG C  20       9.580  19.755   9.032  1.00 93.38           O  
ATOM   3281  CG  ARG C  20      12.117  23.417  10.198  1.00 93.38           C  
ATOM   3282  CD  ARG C  20      12.843  23.730  11.498  1.00 93.38           C  
ATOM   3283  NE  ARG C  20      13.862  24.759  11.312  1.00 93.38           N  
ATOM   3284  NH1 ARG C  20      13.323  25.931  13.229  1.00 93.38           N  
ATOM   3285  NH2 ARG C  20      15.022  26.660  11.873  1.00 93.38           N  
ATOM   3286  CZ  ARG C  20      14.067  25.781  12.139  1.00 93.38           C  
ATOM   3287  N   VAL C  21      10.901  19.065  10.698  1.00 93.97           N  
ATOM   3288  CA  VAL C  21       9.951  18.102  11.247  1.00 93.97           C  
ATOM   3289  C   VAL C  21       9.659  18.440  12.707  1.00 93.97           C  
ATOM   3290  CB  VAL C  21      10.479  16.655  11.130  1.00 93.97           C  
ATOM   3291  O   VAL C  21      10.442  19.134  13.359  1.00 93.97           O  
ATOM   3292  CG1 VAL C  21      10.686  16.272   9.665  1.00 93.97           C  
ATOM   3293  CG2 VAL C  21      11.779  16.496  11.916  1.00 93.97           C  
ATOM   3294  N   MET C  22       8.509  17.998  13.168  1.00 91.19           N  
ATOM   3295  CA  MET C  22       8.192  18.150  14.585  1.00 91.19           C  
ATOM   3296  C   MET C  22       8.020  16.791  15.254  1.00 91.19           C  
ATOM   3297  CB  MET C  22       6.923  18.986  14.766  1.00 91.19           C  
ATOM   3298  O   MET C  22       7.245  15.956  14.782  1.00 91.19           O  
ATOM   3299  CG  MET C  22       6.552  19.230  16.219  1.00 91.19           C  
ATOM   3300  SD  MET C  22       5.143  20.392  16.399  1.00 91.19           S  
ATOM   3301  CE  MET C  22       5.985  21.968  16.084  1.00 91.19           C  
ATOM   3302  N   ALA C  23       8.779  16.689  16.329  1.00 89.42           N  
ATOM   3303  CA  ALA C  23       8.746  15.435  17.077  1.00 89.42           C  
ATOM   3304  C   ALA C  23       8.033  15.614  18.415  1.00 89.42           C  
ATOM   3305  CB  ALA C  23      10.162  14.910  17.299  1.00 89.42           C  
ATOM   3306  O   ALA C  23       8.097  16.686  19.021  1.00 89.42           O  
ATOM   3307  N   LYS C  24       7.363  14.525  18.709  1.00 79.33           N  
ATOM   3308  CA  LYS C  24       6.834  14.435  20.067  1.00 79.33           C  
ATOM   3309  C   LYS C  24       7.793  13.677  20.980  1.00 79.33           C  
ATOM   3310  CB  LYS C  24       5.464  13.756  20.066  1.00 79.33           C  
ATOM   3311  O   LYS C  24       8.095  12.506  20.738  1.00 79.33           O  
ATOM   3312  CG  LYS C  24       4.759  13.783  21.414  1.00 79.33           C  
ATOM   3313  CD  LYS C  24       3.405  13.089  21.351  1.00 79.33           C  
ATOM   3314  CE  LYS C  24       2.690  13.130  22.695  1.00 79.33           C  
ATOM   3315  NZ  LYS C  24       1.362  12.451  22.637  1.00 79.33           N  
ATOM   3316  N   VAL C  25       8.296  14.384  21.968  1.00 77.51           N  
ATOM   3317  CA  VAL C  25       9.185  13.788  22.959  1.00 77.51           C  
ATOM   3318  C   VAL C  25       8.567  13.912  24.350  1.00 77.51           C  
ATOM   3319  CB  VAL C  25      10.583  14.446  22.936  1.00 77.51           C  
ATOM   3320  O   VAL C  25       8.629  14.977  24.970  1.00 77.51           O  
ATOM   3321  CG1 VAL C  25      11.594  13.593  23.700  1.00 77.51           C  
ATOM   3322  CG2 VAL C  25      11.045  14.666  21.496  1.00 77.51           C  
ATOM   3323  N   GLY C  26       8.037  12.861  24.910  1.00 71.59           N  
ATOM   3324  CA  GLY C  26       7.239  12.955  26.122  1.00 71.59           C  
ATOM   3325  C   GLY C  26       6.026  13.853  25.969  1.00 71.59           C  
ATOM   3326  O   GLY C  26       5.198  13.640  25.081  1.00 71.59           O  
ATOM   3327  N   THR C  27       5.997  14.890  26.732  1.00 73.36           N  
ATOM   3328  CA  THR C  27       4.860  15.803  26.680  1.00 73.36           C  
ATOM   3329  C   THR C  27       5.217  17.067  25.904  1.00 73.36           C  
ATOM   3330  CB  THR C  27       4.384  16.183  28.095  1.00 73.36           C  
ATOM   3331  O   THR C  27       4.376  17.950  25.724  1.00 73.36           O  
ATOM   3332  CG2 THR C  27       3.891  14.957  28.857  1.00 73.36           C  
ATOM   3333  OG1 THR C  27       5.471  16.775  28.816  1.00 73.36           O  
ATOM   3334  N   SER C  28       6.416  17.097  25.373  1.00 76.81           N  
ATOM   3335  CA  SER C  28       6.881  18.289  24.671  1.00 76.81           C  
ATOM   3336  C   SER C  28       6.995  18.039  23.171  1.00 76.81           C  
ATOM   3337  CB  SER C  28       8.231  18.745  25.225  1.00 76.81           C  
ATOM   3338  O   SER C  28       6.994  16.889  22.727  1.00 76.81           O  
ATOM   3339  OG  SER C  28       8.129  19.066  26.601  1.00 76.81           O  
ATOM   3340  N   TYR C  29       7.031  19.163  22.451  1.00 82.88           N  
ATOM   3341  CA  TYR C  29       7.219  19.136  21.005  1.00 82.88           C  
ATOM   3342  C   TYR C  29       8.476  19.899  20.604  1.00 82.88           C  
ATOM   3343  CB  TYR C  29       5.999  19.729  20.293  1.00 82.88           C  
ATOM   3344  O   TYR C  29       8.736  20.991  21.113  1.00 82.88           O  
ATOM   3345  CG  TYR C  29       4.705  19.019  20.612  1.00 82.88           C  
ATOM   3346  CD1 TYR C  29       4.293  17.915  19.870  1.00 82.88           C  
ATOM   3347  CD2 TYR C  29       3.893  19.452  21.654  1.00 82.88           C  
ATOM   3348  CE1 TYR C  29       3.101  17.258  20.159  1.00 82.88           C  
ATOM   3349  CE2 TYR C  29       2.699  18.804  21.952  1.00 82.88           C  
ATOM   3350  OH  TYR C  29       1.131  17.064  21.491  1.00 82.88           O  
ATOM   3351  CZ  TYR C  29       2.312  17.710  21.201  1.00 82.88           C  
ATOM   3352  N   ILE C  30       9.241  19.225  19.789  1.00 85.11           N  
ATOM   3353  CA  ILE C  30      10.468  19.873  19.339  1.00 85.11           C  
ATOM   3354  C   ILE C  30      10.556  19.812  17.816  1.00 85.11           C  
ATOM   3355  CB  ILE C  30      11.717  19.223  19.975  1.00 85.11           C  
ATOM   3356  O   ILE C  30      10.080  18.857  17.199  1.00 85.11           O  
ATOM   3357  CG1 ILE C  30      11.713  17.709  19.731  1.00 85.11           C  
ATOM   3358  CG2 ILE C  30      11.786  19.536  21.472  1.00 85.11           C  
ATOM   3359  CD1 ILE C  30      13.037  17.028  20.048  1.00 85.11           C  
ATOM   3360  N   THR C  31      11.142  20.789  17.253  1.00 89.58           N  
ATOM   3361  CA  THR C  31      11.368  20.847  15.813  1.00 89.58           C  
ATOM   3362  C   THR C  31      12.854  20.717  15.492  1.00 89.58           C  
ATOM   3363  CB  THR C  31      10.823  22.157  15.214  1.00 89.58           C  
ATOM   3364  O   THR C  31      13.702  21.189  16.252  1.00 89.58           O  
ATOM   3365  CG2 THR C  31       9.363  22.008  14.800  1.00 89.58           C  
ATOM   3366  OG1 THR C  31      10.927  23.201  16.191  1.00 89.58           O  
ATOM   3367  N   PHE C  32      13.198  20.039  14.514  1.00 89.01           N  
ATOM   3368  CA  PHE C  32      14.581  19.976  14.058  1.00 89.01           C  
ATOM   3369  C   PHE C  32      14.647  19.886  12.538  1.00 89.01           C  
ATOM   3370  CB  PHE C  32      15.302  18.779  14.687  1.00 89.01           C  
ATOM   3371  O   PHE C  32      13.651  19.564  11.886  1.00 89.01           O  
ATOM   3372  CG  PHE C  32      14.555  17.480  14.548  1.00 89.01           C  
ATOM   3373  CD1 PHE C  32      13.668  17.063  15.532  1.00 89.01           C  
ATOM   3374  CD2 PHE C  32      14.742  16.674  13.432  1.00 89.01           C  
ATOM   3375  CE1 PHE C  32      12.975  15.861  15.406  1.00 89.01           C  
ATOM   3376  CE2 PHE C  32      14.054  15.472  13.299  1.00 89.01           C  
ATOM   3377  CZ  PHE C  32      13.172  15.067  14.288  1.00 89.01           C  
ATOM   3378  N   PRO C  33      15.797  20.215  11.988  1.00 91.15           N  
ATOM   3379  CA  PRO C  33      15.939  20.280  10.531  1.00 91.15           C  
ATOM   3380  C   PRO C  33      15.929  18.900   9.876  1.00 91.15           C  
ATOM   3381  CB  PRO C  33      17.295  20.965  10.339  1.00 91.15           C  
ATOM   3382  O   PRO C  33      16.363  17.920  10.486  1.00 91.15           O  
ATOM   3383  CG  PRO C  33      17.608  21.571  11.669  1.00 91.15           C  
ATOM   3384  CD  PRO C  33      16.809  20.856  12.720  1.00 91.15           C  
ATOM   3385  N   CYS C  34      15.485  18.942   8.647  1.00 93.33           N  
ATOM   3386  CA  CYS C  34      15.528  17.767   7.783  1.00 93.33           C  
ATOM   3387  C   CYS C  34      15.680  18.169   6.321  1.00 93.33           C  
ATOM   3388  CB  CYS C  34      14.266  16.924   7.961  1.00 93.33           C  
ATOM   3389  O   CYS C  34      15.596  19.352   5.987  1.00 93.33           O  
ATOM   3390  SG  CYS C  34      12.779  17.686   7.276  1.00 93.33           S  
ATOM   3391  N   ALA C  35      16.081  17.236   5.582  1.00 93.33           N  
ATOM   3392  CA  ALA C  35      15.995  17.341   4.127  1.00 93.33           C  
ATOM   3393  C   ALA C  35      14.865  16.473   3.581  1.00 93.33           C  
ATOM   3394  CB  ALA C  35      17.323  16.946   3.485  1.00 93.33           C  
ATOM   3395  O   ALA C  35      14.481  15.480   4.202  1.00 93.33           O  
ATOM   3396  N   TYR C  36      14.328  16.935   2.466  1.00 94.52           N  
ATOM   3397  CA  TYR C  36      13.270  16.129   1.868  1.00 94.52           C  
ATOM   3398  C   TYR C  36      13.224  16.324   0.357  1.00 94.52           C  
ATOM   3399  CB  TYR C  36      11.912  16.482   2.481  1.00 94.52           C  
ATOM   3400  O   TYR C  36      13.784  17.290  -0.168  1.00 94.52           O  
ATOM   3401  CG  TYR C  36      11.285  17.723   1.894  1.00 94.52           C  
ATOM   3402  CD1 TYR C  36      11.770  18.990   2.212  1.00 94.52           C  
ATOM   3403  CD2 TYR C  36      10.206  17.631   1.021  1.00 94.52           C  
ATOM   3404  CE1 TYR C  36      11.193  20.136   1.674  1.00 94.52           C  
ATOM   3405  CE2 TYR C  36       9.622  18.771   0.477  1.00 94.52           C  
ATOM   3406  OH  TYR C  36       9.548  21.148   0.274  1.00 94.52           O  
ATOM   3407  CZ  TYR C  36      10.122  20.017   0.809  1.00 94.52           C  
ATOM   3408  N   ASP C  37      12.671  15.384  -0.292  1.00 92.44           N  
ATOM   3409  CA  ASP C  37      12.315  15.429  -1.707  1.00 92.44           C  
ATOM   3410  C   ASP C  37      10.958  14.774  -1.952  1.00 92.44           C  
ATOM   3411  CB  ASP C  37      13.390  14.745  -2.553  1.00 92.44           C  
ATOM   3412  O   ASP C  37      10.684  13.689  -1.435  1.00 92.44           O  
ATOM   3413  CG  ASP C  37      13.486  15.309  -3.960  1.00 92.44           C  
ATOM   3414  OD1 ASP C  37      12.815  16.320  -4.258  1.00 92.44           O  
ATOM   3415  OD2 ASP C  37      14.237  14.736  -4.778  1.00 92.44           O  
ATOM   3416  N   ALA C  38      10.166  15.509  -2.714  1.00 93.16           N  
ATOM   3417  CA  ALA C  38       8.834  14.979  -2.994  1.00 93.16           C  
ATOM   3418  C   ALA C  38       8.482  15.130  -4.471  1.00 93.16           C  
ATOM   3419  CB  ALA C  38       7.789  15.678  -2.127  1.00 93.16           C  
ATOM   3420  O   ALA C  38       8.882  16.104  -5.114  1.00 93.16           O  
ATOM   3421  N   LYS C  39       7.825  14.190  -4.979  1.00 91.18           N  
ATOM   3422  CA  LYS C  39       7.260  14.206  -6.325  1.00 91.18           C  
ATOM   3423  C   LYS C  39       5.844  13.637  -6.334  1.00 91.18           C  
ATOM   3424  CB  LYS C  39       8.147  13.418  -7.290  1.00 91.18           C  
ATOM   3425  O   LYS C  39       5.585  12.593  -5.732  1.00 91.18           O  
ATOM   3426  CG  LYS C  39       7.666  13.443  -8.734  1.00 91.18           C  
ATOM   3427  CD  LYS C  39       8.634  12.716  -9.658  1.00 91.18           C  
ATOM   3428  CE  LYS C  39       8.166  12.762 -11.107  1.00 91.18           C  
ATOM   3429  NZ  LYS C  39       9.137  12.092 -12.023  1.00 91.18           N  
ATOM   3430  N   LEU C  40       4.962  14.342  -6.988  1.00 90.32           N  
ATOM   3431  CA  LEU C  40       3.577  13.914  -7.151  1.00 90.32           C  
ATOM   3432  C   LEU C  40       3.160  13.965  -8.617  1.00 90.32           C  
ATOM   3433  CB  LEU C  40       2.643  14.790  -6.312  1.00 90.32           C  
ATOM   3434  O   LEU C  40       3.529  14.894  -9.340  1.00 90.32           O  
ATOM   3435  CG  LEU C  40       2.676  14.563  -4.800  1.00 90.32           C  
ATOM   3436  CD1 LEU C  40       4.032  14.972  -4.233  1.00 90.32           C  
ATOM   3437  CD2 LEU C  40       1.551  15.334  -4.118  1.00 90.32           C  
ATOM   3438  N   ILE C  41       2.431  13.008  -8.995  1.00 88.22           N  
ATOM   3439  CA  ILE C  41       1.813  12.995 -10.317  1.00 88.22           C  
ATOM   3440  C   ILE C  41       0.295  12.906 -10.176  1.00 88.22           C  
ATOM   3441  CB  ILE C  41       2.342  11.825 -11.176  1.00 88.22           C  
ATOM   3442  O   ILE C  41      -0.223  11.973  -9.558  1.00 88.22           O  
ATOM   3443  CG1 ILE C  41       3.864  11.919 -11.327  1.00 88.22           C  
ATOM   3444  CG2 ILE C  41       1.656  11.808 -12.545  1.00 88.22           C  
ATOM   3445  CD1 ILE C  41       4.487  10.742 -12.066  1.00 88.22           C  
ATOM   3446  N   SER C  42      -0.288  13.978 -10.624  1.00 87.31           N  
ATOM   3447  CA  SER C  42      -1.747  13.999 -10.650  1.00 87.31           C  
ATOM   3448  C   SER C  42      -2.279  13.717 -12.051  1.00 87.31           C  
ATOM   3449  CB  SER C  42      -2.273  15.348 -10.158  1.00 87.31           C  
ATOM   3450  O   SER C  42      -1.910  14.400 -13.009  1.00 87.31           O  
ATOM   3451  OG  SER C  42      -3.688  15.392 -10.226  1.00 87.31           O  
ATOM   3452  N   PHE C  43      -3.086  12.663 -12.084  1.00 82.28           N  
ATOM   3453  CA  PHE C  43      -3.630  12.294 -13.385  1.00 82.28           C  
ATOM   3454  C   PHE C  43      -5.000  11.642 -13.235  1.00 82.28           C  
ATOM   3455  CB  PHE C  43      -2.676  11.347 -14.120  1.00 82.28           C  
ATOM   3456  O   PHE C  43      -5.155  10.679 -12.481  1.00 82.28           O  
ATOM   3457  CG  PHE C  43      -3.104  11.024 -15.526  1.00 82.28           C  
ATOM   3458  CD1 PHE C  43      -3.731   9.819 -15.817  1.00 82.28           C  
ATOM   3459  CD2 PHE C  43      -2.879  11.927 -16.557  1.00 82.28           C  
ATOM   3460  CE1 PHE C  43      -4.128   9.517 -17.118  1.00 82.28           C  
ATOM   3461  CE2 PHE C  43      -3.274  11.633 -17.859  1.00 82.28           C  
ATOM   3462  CZ  PHE C  43      -3.897  10.427 -18.138  1.00 82.28           C  
ATOM   3463  N   ASN C  44      -5.979  12.104 -13.943  1.00 78.94           N  
ATOM   3464  CA  ASN C  44      -7.317  11.537 -14.067  1.00 78.94           C  
ATOM   3465  C   ASN C  44      -7.924  11.227 -12.702  1.00 78.94           C  
ATOM   3466  CB  ASN C  44      -7.287  10.276 -14.934  1.00 78.94           C  
ATOM   3467  O   ASN C  44      -8.423  10.123 -12.475  1.00 78.94           O  
ATOM   3468  CG  ASN C  44      -7.359  10.584 -16.416  1.00 78.94           C  
ATOM   3469  ND2 ASN C  44      -6.907   9.645 -17.239  1.00 78.94           N  
ATOM   3470  OD1 ASN C  44      -7.815  11.658 -16.818  1.00 78.94           O  
ATOM   3471  N   GLY C  45      -7.745  12.143 -11.805  1.00 79.84           N  
ATOM   3472  CA  GLY C  45      -8.432  12.046 -10.527  1.00 79.84           C  
ATOM   3473  C   GLY C  45      -7.636  11.292  -9.478  1.00 79.84           C  
ATOM   3474  O   GLY C  45      -8.139  11.025  -8.384  1.00 79.84           O  
ATOM   3475  N   THR C  46      -6.455  10.927  -9.850  1.00 85.75           N  
ATOM   3476  CA  THR C  46      -5.583  10.223  -8.916  1.00 85.75           C  
ATOM   3477  C   THR C  46      -4.264  10.971  -8.740  1.00 85.75           C  
ATOM   3478  CB  THR C  46      -5.302   8.785  -9.389  1.00 85.75           C  
ATOM   3479  O   THR C  46      -3.716  11.509  -9.705  1.00 85.75           O  
ATOM   3480  CG2 THR C  46      -4.467   8.023  -8.366  1.00 85.75           C  
ATOM   3481  OG1 THR C  46      -6.546   8.100  -9.580  1.00 85.75           O  
ATOM   3482  N   VAL C  47      -3.819  11.000  -7.534  1.00 88.84           N  
ATOM   3483  CA  VAL C  47      -2.495  11.537  -7.238  1.00 88.84           C  
ATOM   3484  C   VAL C  47      -1.606  10.434  -6.669  1.00 88.84           C  
ATOM   3485  CB  VAL C  47      -2.571  12.723  -6.250  1.00 88.84           C  
ATOM   3486  O   VAL C  47      -1.982   9.758  -5.709  1.00 88.84           O  
ATOM   3487  CG1 VAL C  47      -1.176  13.271  -5.957  1.00 88.84           C  
ATOM   3488  CG2 VAL C  47      -3.475  13.822  -6.805  1.00 88.84           C  
ATOM   3489  N   GLN C  48      -0.513  10.237  -7.237  1.00 91.63           N  
ATOM   3490  CA  GLN C  48       0.521   9.319  -6.771  1.00 91.63           C  
ATOM   3491  C   GLN C  48       1.840  10.050  -6.534  1.00 91.63           C  
ATOM   3492  CB  GLN C  48       0.723   8.183  -7.775  1.00 91.63           C  
ATOM   3493  O   GLN C  48       2.255  10.873  -7.352  1.00 91.63           O  
ATOM   3494  CG  GLN C  48      -0.486   7.269  -7.922  1.00 91.63           C  
ATOM   3495  CD  GLN C  48      -0.306   6.228  -9.010  1.00 91.63           C  
ATOM   3496  NE2 GLN C  48      -0.347   4.956  -8.627  1.00 91.63           N  
ATOM   3497  OE1 GLN C  48      -0.133   6.563 -10.186  1.00 91.63           O  
ATOM   3498  N   GLY C  49       2.356   9.732  -5.385  1.00 92.87           N  
ATOM   3499  CA  GLY C  49       3.594  10.434  -5.088  1.00 92.87           C  
ATOM   3500  C   GLY C  49       4.514   9.659  -4.164  1.00 92.87           C  
ATOM   3501  O   GLY C  49       4.151   8.586  -3.676  1.00 92.87           O  
ATOM   3502  N   ASN C  50       5.721  10.111  -4.074  1.00 93.42           N  
ATOM   3503  CA  ASN C  50       6.658   9.640  -3.061  1.00 93.42           C  
ATOM   3504  C   ASN C  50       7.378  10.801  -2.380  1.00 93.42           C  
ATOM   3505  CB  ASN C  50       7.672   8.673  -3.675  1.00 93.42           C  
ATOM   3506  O   ASN C  50       7.487  11.888  -2.949  1.00 93.42           O  
ATOM   3507  CG  ASN C  50       8.497   9.312  -4.775  1.00 93.42           C  
ATOM   3508  ND2 ASN C  50       9.012   8.492  -5.683  1.00 93.42           N  
ATOM   3509  OD1 ASN C  50       8.670  10.534  -4.808  1.00 93.42           O  
ATOM   3510  N   ILE C  51       7.702  10.584  -1.196  1.00 93.77           N  
ATOM   3511  CA  ILE C  51       8.501  11.539  -0.436  1.00 93.77           C  
ATOM   3512  C   ILE C  51       9.641  10.810   0.271  1.00 93.77           C  
ATOM   3513  CB  ILE C  51       7.638  12.307   0.591  1.00 93.77           C  
ATOM   3514  O   ILE C  51       9.470   9.682   0.738  1.00 93.77           O  
ATOM   3515  CG1 ILE C  51       8.464  13.409   1.264  1.00 93.77           C  
ATOM   3516  CG2 ILE C  51       7.054  11.347   1.631  1.00 93.77           C  
ATOM   3517  CD1 ILE C  51       7.630  14.429   2.027  1.00 93.77           C  
ATOM   3518  N   THR C  52      10.768  11.414   0.238  1.00 92.45           N  
ATOM   3519  CA  THR C  52      11.932  10.965   0.993  1.00 92.45           C  
ATOM   3520  C   THR C  52      12.344  12.011   2.025  1.00 92.45           C  
ATOM   3521  CB  THR C  52      13.121  10.664   0.061  1.00 92.45           C  
ATOM   3522  O   THR C  52      12.444  13.198   1.708  1.00 92.45           O  
ATOM   3523  CG2 THR C  52      14.320  10.146   0.847  1.00 92.45           C  
ATOM   3524  OG1 THR C  52      12.729   9.674  -0.899  1.00 92.45           O  
ATOM   3525  N   ILE C  53      12.517  11.557   3.273  1.00 93.96           N  
ATOM   3526  CA  ILE C  53      12.898  12.450   4.362  1.00 93.96           C  
ATOM   3527  C   ILE C  53      14.204  11.970   4.991  1.00 93.96           C  
ATOM   3528  CB  ILE C  53      11.789  12.539   5.434  1.00 93.96           C  
ATOM   3529  O   ILE C  53      14.350  10.787   5.308  1.00 93.96           O  
ATOM   3530  CG1 ILE C  53      10.479  13.030   4.807  1.00 93.96           C  
ATOM   3531  CG2 ILE C  53      12.221  13.452   6.585  1.00 93.96           C  
ATOM   3532  CD1 ILE C  53       9.252  12.807   5.682  1.00 93.96           C  
ATOM   3533  N   LYS C  54      15.098  12.869   5.089  1.00 92.74           N  
ATOM   3534  CA  LYS C  54      16.389  12.560   5.696  1.00 92.74           C  
ATOM   3535  C   LYS C  54      16.621  13.395   6.953  1.00 92.74           C  
ATOM   3536  CB  LYS C  54      17.523  12.793   4.696  1.00 92.74           C  
ATOM   3537  O   LYS C  54      16.486  14.620   6.924  1.00 92.74           O  
ATOM   3538  CG  LYS C  54      18.890  12.352   5.197  1.00 92.74           C  
ATOM   3539  CD  LYS C  54      19.961  12.530   4.128  1.00 92.74           C  
ATOM   3540  CE  LYS C  54      21.316  12.023   4.602  1.00 92.74           C  
ATOM   3541  NZ  LYS C  54      22.354  12.134   3.534  1.00 92.74           N  
ATOM   3542  N   VAL C  55      16.913  12.701   8.022  1.00 91.71           N  
ATOM   3543  CA  VAL C  55      17.191  13.374   9.287  1.00 91.71           C  
ATOM   3544  C   VAL C  55      18.572  12.966   9.796  1.00 91.71           C  
ATOM   3545  CB  VAL C  55      16.115  13.054  10.349  1.00 91.71           C  
ATOM   3546  O   VAL C  55      19.016  11.838   9.568  1.00 91.71           O  
ATOM   3547  CG1 VAL C  55      14.758  13.614   9.928  1.00 91.71           C  
ATOM   3548  CG2 VAL C  55      16.027  11.546  10.580  1.00 91.71           C  
ATOM   3549  N   ARG C  56      19.170  13.856  10.439  1.00 89.78           N  
ATOM   3550  CA  ARG C  56      20.515  13.620  10.953  1.00 89.78           C  
ATOM   3551  C   ARG C  56      20.535  13.674  12.477  1.00 89.78           C  
ATOM   3552  CB  ARG C  56      21.497  14.644  10.380  1.00 89.78           C  
ATOM   3553  O   ARG C  56      19.911  14.548  13.081  1.00 89.78           O  
ATOM   3554  CG  ARG C  56      21.660  14.562   8.870  1.00 89.78           C  
ATOM   3555  CD  ARG C  56      22.566  15.665   8.340  1.00 89.78           C  
ATOM   3556  NE  ARG C  56      21.973  16.986   8.530  1.00 89.78           N  
ATOM   3557  NH1 ARG C  56      23.723  18.138   7.557  1.00 89.78           N  
ATOM   3558  NH2 ARG C  56      21.909  19.277   8.374  1.00 89.78           N  
ATOM   3559  CZ  ARG C  56      22.537  18.131   8.153  1.00 89.78           C  
ATOM   3560  N   SER C  57      21.319  12.798  12.992  1.00 88.21           N  
ATOM   3561  CA  SER C  57      21.419  12.727  14.446  1.00 88.21           C  
ATOM   3562  C   SER C  57      22.030  14.001  15.020  1.00 88.21           C  
ATOM   3563  CB  SER C  57      22.254  11.517  14.868  1.00 88.21           C  
ATOM   3564  O   SER C  57      21.625  14.463  16.089  1.00 88.21           O  
ATOM   3565  OG  SER C  57      22.383  11.463  16.279  1.00 88.21           O  
ATOM   3566  N   ARG C  58      22.870  14.661  14.349  1.00 84.91           N  
ATOM   3567  CA  ARG C  58      23.590  15.831  14.841  1.00 84.91           C  
ATOM   3568  C   ARG C  58      22.658  17.031  14.973  1.00 84.91           C  
ATOM   3569  CB  ARG C  58      24.757  16.174  13.913  1.00 84.91           C  
ATOM   3570  O   ARG C  58      22.965  17.985  15.692  1.00 84.91           O  
ATOM   3571  CG  ARG C  58      24.330  16.603  12.518  1.00 84.91           C  
ATOM   3572  CD  ARG C  58      25.528  16.918  11.633  1.00 84.91           C  
ATOM   3573  NE  ARG C  58      25.122  17.226  10.265  1.00 84.91           N  
ATOM   3574  NH1 ARG C  58      27.270  17.543   9.478  1.00 84.91           N  
ATOM   3575  NH2 ARG C  58      25.481  17.780   8.066  1.00 84.91           N  
ATOM   3576  CZ  ARG C  58      25.959  17.516   9.273  1.00 84.91           C  
ATOM   3577  N   ASP C  59      21.571  17.008  14.250  1.00 84.36           N  
ATOM   3578  CA  ASP C  59      20.672  18.158  14.218  1.00 84.36           C  
ATOM   3579  C   ASP C  59      19.618  18.061  15.318  1.00 84.36           C  
ATOM   3580  CB  ASP C  59      19.996  18.273  12.850  1.00 84.36           C  
ATOM   3581  O   ASP C  59      18.811  18.976  15.494  1.00 84.36           O  
ATOM   3582  CG  ASP C  59      20.971  18.601  11.733  1.00 84.36           C  
ATOM   3583  OD1 ASP C  59      21.940  19.354  11.970  1.00 84.36           O  
ATOM   3584  OD2 ASP C  59      20.767  18.104  10.604  1.00 84.36           O  
ATOM   3585  N   ILE C  60      19.665  16.927  15.906  1.00 77.98           N  
ATOM   3586  CA  ILE C  60      18.683  16.739  16.968  1.00 77.98           C  
ATOM   3587  C   ILE C  60      19.269  17.198  18.301  1.00 77.98           C  
ATOM   3588  CB  ILE C  60      18.228  15.265  17.062  1.00 77.98           C  
ATOM   3589  O   ILE C  60      20.189  16.571  18.831  1.00 77.98           O  
ATOM   3590  CG1 ILE C  60      17.679  14.788  15.712  1.00 77.98           C  
ATOM   3591  CG2 ILE C  60      17.184  15.092  18.169  1.00 77.98           C  
ATOM   3592  CD1 ILE C  60      17.478  13.282  15.623  1.00 77.98           C  
ATOM   3593  N   SER C  61      19.266  18.561  18.381  1.00 62.27           N  
ATOM   3594  CA  SER C  61      19.839  19.219  19.550  1.00 62.27           C  
ATOM   3595  C   SER C  61      18.758  19.591  20.560  1.00 62.27           C  
ATOM   3596  CB  SER C  61      20.613  20.471  19.136  1.00 62.27           C  
ATOM   3597  O   SER C  61      17.606  19.821  20.187  1.00 62.27           O  
ATOM   3598  OG  SER C  61      19.745  21.435  18.566  1.00 62.27           O  
ATOM   3599  N   GLY C  62      18.875  19.090  21.816  1.00 61.43           N  
ATOM   3600  CA  GLY C  62      17.964  19.636  22.810  1.00 61.43           C  
ATOM   3601  C   GLY C  62      17.015  18.601  23.383  1.00 61.43           C  
ATOM   3602  O   GLY C  62      16.195  18.914  24.249  1.00 61.43           O  
ATOM   3603  N   ILE C  63      17.088  17.508  22.724  1.00 69.19           N  
ATOM   3604  CA  ILE C  63      16.212  16.518  23.342  1.00 69.19           C  
ATOM   3605  C   ILE C  63      16.816  16.047  24.663  1.00 69.19           C  
ATOM   3606  CB  ILE C  63      15.969  15.315  22.404  1.00 69.19           C  
ATOM   3607  O   ILE C  63      17.923  15.503  24.687  1.00 69.19           O  
ATOM   3608  CG1 ILE C  63      15.369  15.786  21.074  1.00 69.19           C  
ATOM   3609  CG2 ILE C  63      15.063  14.280  23.077  1.00 69.19           C  
ATOM   3610  CD1 ILE C  63      14.188  14.953  20.598  1.00 69.19           C  
ATOM   3611  N   PRO C  64      16.201  16.577  25.713  1.00 64.38           N  
ATOM   3612  CA  PRO C  64      16.714  16.128  27.009  1.00 64.38           C  
ATOM   3613  C   PRO C  64      16.953  14.620  27.059  1.00 64.38           C  
ATOM   3614  CB  PRO C  64      15.611  16.539  27.987  1.00 64.38           C  
ATOM   3615  O   PRO C  64      16.178  13.850  26.487  1.00 64.38           O  
ATOM   3616  CG  PRO C  64      14.760  17.500  27.221  1.00 64.38           C  
ATOM   3617  CD  PRO C  64      14.965  17.254  25.754  1.00 64.38           C  
ATOM   3618  N   LEU C  65      18.049  14.267  27.662  1.00 64.66           N  
ATOM   3619  CA  LEU C  65      18.471  12.873  27.743  1.00 64.66           C  
ATOM   3620  C   LEU C  65      17.348  11.995  28.285  1.00 64.66           C  
ATOM   3621  CB  LEU C  65      19.712  12.739  28.631  1.00 64.66           C  
ATOM   3622  O   LEU C  65      17.158  10.867  27.822  1.00 64.66           O  
ATOM   3623  CG  LEU C  65      20.999  12.294  27.935  1.00 64.66           C  
ATOM   3624  CD1 LEU C  65      22.031  13.416  27.960  1.00 64.66           C  
ATOM   3625  CD2 LEU C  65      21.554  11.035  28.592  1.00 64.66           C  
ATOM   3626  N   ASP C  66      16.550  12.528  29.264  1.00 62.70           N  
ATOM   3627  CA  ASP C  66      15.509  11.735  29.911  1.00 62.70           C  
ATOM   3628  C   ASP C  66      14.290  11.584  29.004  1.00 62.70           C  
ATOM   3629  CB  ASP C  66      15.099  12.370  31.241  1.00 62.70           C  
ATOM   3630  O   ASP C  66      13.349  10.860  29.334  1.00 62.70           O  
ATOM   3631  CG  ASP C  66      14.552  13.777  31.083  1.00 62.70           C  
ATOM   3632  OD1 ASP C  66      14.826  14.426  30.051  1.00 62.70           O  
ATOM   3633  OD2 ASP C  66      13.842  14.243  32.001  1.00 62.70           O  
ATOM   3634  N   GLN C  67      14.415  12.207  27.871  1.00 65.35           N  
ATOM   3635  CA  GLN C  67      13.282  12.145  26.954  1.00 65.35           C  
ATOM   3636  C   GLN C  67      13.650  11.399  25.675  1.00 65.35           C  
ATOM   3637  CB  GLN C  67      12.786  13.552  26.617  1.00 65.35           C  
ATOM   3638  O   GLN C  67      12.825  11.265  24.769  1.00 65.35           O  
ATOM   3639  CG  GLN C  67      12.226  14.310  27.813  1.00 65.35           C  
ATOM   3640  CD  GLN C  67      10.744  14.064  28.022  1.00 65.35           C  
ATOM   3641  NE2 GLN C  67      10.380  13.621  29.221  1.00 65.35           N  
ATOM   3642  OE1 GLN C  67       9.932  14.270  27.115  1.00 65.35           O  
ATOM   3643  N   GLN C  68      14.919  11.073  25.776  1.00 61.67           N  
ATOM   3644  CA  GLN C  68      15.379  10.334  24.605  1.00 61.67           C  
ATOM   3645  C   GLN C  68      14.742   8.949  24.544  1.00 61.67           C  
ATOM   3646  CB  GLN C  68      16.904  10.212  24.612  1.00 61.67           C  
ATOM   3647  O   GLN C  68      14.574   8.291  25.572  1.00 61.67           O  
ATOM   3648  CG  GLN C  68      17.628  11.535  24.409  1.00 61.67           C  
ATOM   3649  CD  GLN C  68      19.129  11.367  24.267  1.00 61.67           C  
ATOM   3650  NE2 GLN C  68      19.833  12.475  24.058  1.00 61.67           N  
ATOM   3651  OE1 GLN C  68      19.652  10.251  24.344  1.00 61.67           O  
ATOM   3652  N   THR C  69      13.995   8.705  23.397  1.00 69.12           N  
ATOM   3653  CA  THR C  69      13.369   7.409  23.159  1.00 69.12           C  
ATOM   3654  C   THR C  69      14.097   6.653  22.051  1.00 69.12           C  
ATOM   3655  CB  THR C  69      11.883   7.566  22.787  1.00 69.12           C  
ATOM   3656  O   THR C  69      14.784   7.259  21.227  1.00 69.12           O  
ATOM   3657  CG2 THR C  69      11.708   8.520  21.611  1.00 69.12           C  
ATOM   3658  OG1 THR C  69      11.348   6.285  22.433  1.00 69.12           O  
ATOM   3659  N   THR C  70      13.943   5.348  22.154  1.00 76.35           N  
ATOM   3660  CA  THR C  70      14.531   4.518  21.108  1.00 76.35           C  
ATOM   3661  C   THR C  70      13.589   4.404  19.913  1.00 76.35           C  
ATOM   3662  CB  THR C  70      14.867   3.110  21.636  1.00 76.35           C  
ATOM   3663  O   THR C  70      13.974   3.892  18.860  1.00 76.35           O  
ATOM   3664  CG2 THR C  70      15.943   3.170  22.716  1.00 76.35           C  
ATOM   3665  OG1 THR C  70      13.685   2.518  22.187  1.00 76.35           O  
ATOM   3666  N   ASN C  71      12.381   5.015  20.050  1.00 81.78           N  
ATOM   3667  CA  ASN C  71      11.378   4.969  18.991  1.00 81.78           C  
ATOM   3668  C   ASN C  71      10.956   6.370  18.558  1.00 81.78           C  
ATOM   3669  CB  ASN C  71      10.159   4.162  19.441  1.00 81.78           C  
ATOM   3670  O   ASN C  71       9.818   6.781  18.793  1.00 81.78           O  
ATOM   3671  CG  ASN C  71      10.491   2.711  19.726  1.00 81.78           C  
ATOM   3672  ND2 ASN C  71       9.730   1.800  19.131  1.00 81.78           N  
ATOM   3673  OD1 ASN C  71      11.425   2.411  20.475  1.00 81.78           O  
ATOM   3674  N   PRO C  72      11.873   7.043  17.921  1.00 87.33           N  
ATOM   3675  CA  PRO C  72      11.545   8.412  17.515  1.00 87.33           C  
ATOM   3676  C   PRO C  72      10.327   8.480  16.598  1.00 87.33           C  
ATOM   3677  CB  PRO C  72      12.808   8.874  16.783  1.00 87.33           C  
ATOM   3678  O   PRO C  72      10.140   7.605  15.748  1.00 87.33           O  
ATOM   3679  CG  PRO C  72      13.596   7.625  16.555  1.00 87.33           C  
ATOM   3680  CD  PRO C  72      13.054   6.549  17.452  1.00 87.33           C  
ATOM   3681  N   THR C  73       9.491   9.478  16.899  1.00 90.16           N  
ATOM   3682  CA  THR C  73       8.332   9.777  16.066  1.00 90.16           C  
ATOM   3683  C   THR C  73       8.282  11.263  15.722  1.00 90.16           C  
ATOM   3684  CB  THR C  73       7.022   9.364  16.762  1.00 90.16           C  
ATOM   3685  O   THR C  73       8.478  12.114  16.592  1.00 90.16           O  
ATOM   3686  CG2 THR C  73       5.824   9.554  15.837  1.00 90.16           C  
ATOM   3687  OG1 THR C  73       7.104   7.985  17.142  1.00 90.16           O  
ATOM   3688  N   PHE C  74       8.026  11.561  14.423  1.00 92.29           N  
ATOM   3689  CA  PHE C  74       7.942  12.960  14.018  1.00 92.29           C  
ATOM   3690  C   PHE C  74       7.004  13.124  12.828  1.00 92.29           C  
ATOM   3691  CB  PHE C  74       9.331  13.504  13.671  1.00 92.29           C  
ATOM   3692  O   PHE C  74       6.674  12.148  12.152  1.00 92.29           O  
ATOM   3693  CG  PHE C  74      10.114  12.619  12.738  1.00 92.29           C  
ATOM   3694  CD1 PHE C  74      11.051  11.720  13.234  1.00 92.29           C  
ATOM   3695  CD2 PHE C  74       9.913  12.686  11.366  1.00 92.29           C  
ATOM   3696  CE1 PHE C  74      11.777  10.900  12.373  1.00 92.29           C  
ATOM   3697  CE2 PHE C  74      10.634  11.870  10.500  1.00 92.29           C  
ATOM   3698  CZ  PHE C  74      11.567  10.978  11.005  1.00 92.29           C  
ATOM   3699  N   THR C  75       6.549  14.333  12.624  1.00 94.04           N  
ATOM   3700  CA  THR C  75       5.604  14.642  11.556  1.00 94.04           C  
ATOM   3701  C   THR C  75       6.210  15.636  10.570  1.00 94.04           C  
ATOM   3702  CB  THR C  75       4.289  15.211  12.120  1.00 94.04           C  
ATOM   3703  O   THR C  75       6.901  16.575  10.972  1.00 94.04           O  
ATOM   3704  CG2 THR C  75       3.353  15.649  10.999  1.00 94.04           C  
ATOM   3705  OG1 THR C  75       3.638  14.204  12.905  1.00 94.04           O  
ATOM   3706  N   PHE C  76       6.039  15.383   9.313  1.00 95.29           N  
ATOM   3707  CA  PHE C  76       6.381  16.285   8.219  1.00 95.29           C  
ATOM   3708  C   PHE C  76       5.140  16.661   7.419  1.00 95.29           C  
ATOM   3709  CB  PHE C  76       7.425  15.643   7.299  1.00 95.29           C  
ATOM   3710  O   PHE C  76       4.361  15.790   7.025  1.00 95.29           O  
ATOM   3711  CG  PHE C  76       7.933  16.564   6.223  1.00 95.29           C  
ATOM   3712  CD1 PHE C  76       7.275  16.660   5.003  1.00 95.29           C  
ATOM   3713  CD2 PHE C  76       9.070  17.334   6.432  1.00 95.29           C  
ATOM   3714  CE1 PHE C  76       7.743  17.511   4.005  1.00 95.29           C  
ATOM   3715  CE2 PHE C  76       9.543  18.187   5.439  1.00 95.29           C  
ATOM   3716  CZ  PHE C  76       8.879  18.274   4.226  1.00 95.29           C  
ATOM   3717  N   TRP C  77       5.014  17.913   7.208  1.00 92.29           N  
ATOM   3718  CA  TRP C  77       3.897  18.413   6.413  1.00 92.29           C  
ATOM   3719  C   TRP C  77       4.370  18.878   5.040  1.00 92.29           C  
ATOM   3720  CB  TRP C  77       3.192  19.562   7.139  1.00 92.29           C  
ATOM   3721  O   TRP C  77       5.216  19.769   4.937  1.00 92.29           O  
ATOM   3722  CG  TRP C  77       2.481  19.145   8.392  1.00 92.29           C  
ATOM   3723  CD1 TRP C  77       3.015  19.040   9.646  1.00 92.29           C  
ATOM   3724  CD2 TRP C  77       1.104  18.774   8.510  1.00 92.29           C  
ATOM   3725  CE2 TRP C  77       0.872  18.455   9.866  1.00 92.29           C  
ATOM   3726  CE3 TRP C  77       0.043  18.680   7.599  1.00 92.29           C  
ATOM   3727  NE1 TRP C  77       2.052  18.625  10.537  1.00 92.29           N  
ATOM   3728  CH2 TRP C  77      -1.401  17.965   9.421  1.00 92.29           C  
ATOM   3729  CZ2 TRP C  77      -0.381  18.049  10.333  1.00 92.29           C  
ATOM   3730  CZ3 TRP C  77      -1.202  18.276   8.066  1.00 92.29           C  
ATOM   3731  N   LEU C  78       3.868  18.256   4.030  1.00 92.61           N  
ATOM   3732  CA  LEU C  78       4.136  18.724   2.674  1.00 92.61           C  
ATOM   3733  C   LEU C  78       3.137  19.801   2.264  1.00 92.61           C  
ATOM   3734  CB  LEU C  78       4.084  17.558   1.684  1.00 92.61           C  
ATOM   3735  O   LEU C  78       1.952  19.516   2.080  1.00 92.61           O  
ATOM   3736  CG  LEU C  78       4.397  17.893   0.225  1.00 92.61           C  
ATOM   3737  CD1 LEU C  78       5.833  18.390   0.092  1.00 92.61           C  
ATOM   3738  CD2 LEU C  78       4.162  16.677  -0.665  1.00 92.61           C  
ATOM   3739  N   CYS C  79       3.664  20.927   2.074  1.00 87.58           N  
ATOM   3740  CA  CYS C  79       2.851  22.065   1.661  1.00 87.58           C  
ATOM   3741  C   CYS C  79       3.102  22.412   0.198  1.00 87.58           C  
ATOM   3742  CB  CYS C  79       3.145  23.280   2.540  1.00 87.58           C  
ATOM   3743  O   CYS C  79       4.163  22.934  -0.147  1.00 87.58           O  
ATOM   3744  SG  CYS C  79       2.047  24.682   2.235  1.00 87.58           S  
ATOM   3745  N   ARG C  80       2.104  22.256  -0.567  1.00 84.10           N  
ATOM   3746  CA  ARG C  80       2.252  22.413  -2.011  1.00 84.10           C  
ATOM   3747  C   ARG C  80       2.100  23.874  -2.421  1.00 84.10           C  
ATOM   3748  CB  ARG C  80       1.229  21.551  -2.753  1.00 84.10           C  
ATOM   3749  O   ARG C  80       2.484  24.256  -3.529  1.00 84.10           O  
ATOM   3750  CG  ARG C  80       1.511  20.059  -2.679  1.00 84.10           C  
ATOM   3751  CD  ARG C  80       0.492  19.252  -3.472  1.00 84.10           C  
ATOM   3752  NE  ARG C  80      -0.872  19.517  -3.023  1.00 84.10           N  
ATOM   3753  NH1 ARG C  80      -1.872  18.125  -4.572  1.00 84.10           N  
ATOM   3754  NH2 ARG C  80      -3.156  19.287  -3.070  1.00 84.10           N  
ATOM   3755  CZ  ARG C  80      -1.963  18.976  -3.556  1.00 84.10           C  
ATOM   3756  N   ASP C  81       1.536  24.664  -1.519  1.00 80.86           N  
ATOM   3757  CA  ASP C  81       1.414  26.099  -1.757  1.00 80.86           C  
ATOM   3758  C   ASP C  81       2.125  26.899  -0.669  1.00 80.86           C  
ATOM   3759  CB  ASP C  81      -0.059  26.507  -1.833  1.00 80.86           C  
ATOM   3760  O   ASP C  81       1.539  27.195   0.374  1.00 80.86           O  
ATOM   3761  CG  ASP C  81      -0.252  27.968  -2.199  1.00 80.86           C  
ATOM   3762  OD1 ASP C  81       0.753  28.684  -2.401  1.00 80.86           O  
ATOM   3763  OD2 ASP C  81      -1.418  28.408  -2.284  1.00 80.86           O  
ATOM   3764  N   THR C  82       3.337  27.332  -1.003  1.00 82.21           N  
ATOM   3765  CA  THR C  82       4.148  27.993   0.013  1.00 82.21           C  
ATOM   3766  C   THR C  82       4.057  29.510  -0.126  1.00 82.21           C  
ATOM   3767  CB  THR C  82       5.622  27.554  -0.077  1.00 82.21           C  
ATOM   3768  O   THR C  82       4.606  30.248   0.696  1.00 82.21           O  
ATOM   3769  CG2 THR C  82       5.767  26.059   0.184  1.00 82.21           C  
ATOM   3770  OG1 THR C  82       6.124  27.851  -1.386  1.00 82.21           O  
ATOM   3771  N   THR C  83       3.300  30.003  -1.091  1.00 77.34           N  
ATOM   3772  CA  THR C  83       3.219  31.435  -1.357  1.00 77.34           C  
ATOM   3773  C   THR C  83       1.956  32.029  -0.740  1.00 77.34           C  
ATOM   3774  CB  THR C  83       3.240  31.724  -2.869  1.00 77.34           C  
ATOM   3775  O   THR C  83       1.841  33.249  -0.604  1.00 77.34           O  
ATOM   3776  CG2 THR C  83       4.507  31.175  -3.517  1.00 77.34           C  
ATOM   3777  OG1 THR C  83       2.099  31.112  -3.483  1.00 77.34           O  
ATOM   3778  N   ASN C  84       1.049  31.098  -0.480  1.00 73.31           N  
ATOM   3779  CA  ASN C  84      -0.188  31.559   0.141  1.00 73.31           C  
ATOM   3780  C   ASN C  84      -0.015  31.780   1.640  1.00 73.31           C  
ATOM   3781  CB  ASN C  84      -1.323  30.567  -0.122  1.00 73.31           C  
ATOM   3782  O   ASN C  84       0.111  30.820   2.403  1.00 73.31           O  
ATOM   3783  CG  ASN C  84      -2.672  31.089   0.331  1.00 73.31           C  
ATOM   3784  ND2 ASN C  84      -3.737  30.607  -0.299  1.00 73.31           N  
ATOM   3785  OD1 ASN C  84      -2.757  31.920   1.239  1.00 73.31           O  
ATOM   3786  N   SER C  85      -0.059  32.959   2.068  1.00 70.15           N  
ATOM   3787  CA  SER C  85       0.242  33.347   3.442  1.00 70.15           C  
ATOM   3788  C   SER C  85      -0.820  32.830   4.407  1.00 70.15           C  
ATOM   3789  CB  SER C  85       0.351  34.868   3.558  1.00 70.15           C  
ATOM   3790  O   SER C  85      -0.579  32.740   5.613  1.00 70.15           O  
ATOM   3791  OG  SER C  85      -0.844  35.493   3.121  1.00 70.15           O  
ATOM   3792  N   SER C  86      -1.932  32.537   3.819  1.00 67.96           N  
ATOM   3793  CA  SER C  86      -3.009  32.022   4.658  1.00 67.96           C  
ATOM   3794  C   SER C  86      -2.784  30.554   5.007  1.00 67.96           C  
ATOM   3795  CB  SER C  86      -4.359  32.187   3.960  1.00 67.96           C  
ATOM   3796  O   SER C  86      -3.441  30.015   5.900  1.00 67.96           O  
ATOM   3797  OG  SER C  86      -4.332  31.603   2.669  1.00 67.96           O  
ATOM   3798  N   LEU C  87      -1.849  29.972   4.208  1.00 72.29           N  
ATOM   3799  CA  LEU C  87      -1.544  28.566   4.451  1.00 72.29           C  
ATOM   3800  C   LEU C  87      -0.196  28.414   5.147  1.00 72.29           C  
ATOM   3801  CB  LEU C  87      -1.543  27.783   3.135  1.00 72.29           C  
ATOM   3802  O   LEU C  87       0.836  28.816   4.605  1.00 72.29           O  
ATOM   3803  CG  LEU C  87      -2.879  27.700   2.395  1.00 72.29           C  
ATOM   3804  CD1 LEU C  87      -2.693  27.027   1.039  1.00 72.29           C  
ATOM   3805  CD2 LEU C  87      -3.909  26.950   3.233  1.00 72.29           C  
ATOM   3806  N   LYS C  88      -0.305  27.868   6.275  1.00 77.28           N  
ATOM   3807  CA  LYS C  88       0.937  27.707   7.027  1.00 77.28           C  
ATOM   3808  C   LYS C  88       1.819  26.627   6.408  1.00 77.28           C  
ATOM   3809  CB  LYS C  88       0.639  27.367   8.488  1.00 77.28           C  
ATOM   3810  O   LYS C  88       1.341  25.536   6.088  1.00 77.28           O  
ATOM   3811  CG  LYS C  88       0.539  28.582   9.399  1.00 77.28           C  
ATOM   3812  CD  LYS C  88       0.800  28.213  10.853  1.00 77.28           C  
ATOM   3813  CE  LYS C  88       0.654  29.419  11.772  1.00 77.28           C  
ATOM   3814  NZ  LYS C  88       0.971  29.077  13.190  1.00 77.28           N  
ATOM   3815  N   ASN C  89       3.014  26.885   6.101  1.00 88.17           N  
ATOM   3816  CA  ASN C  89       4.069  25.978   5.661  1.00 88.17           C  
ATOM   3817  C   ASN C  89       4.842  25.401   6.844  1.00 88.17           C  
ATOM   3818  CB  ASN C  89       5.023  26.689   4.699  1.00 88.17           C  
ATOM   3819  O   ASN C  89       6.004  25.748   7.059  1.00 88.17           O  
ATOM   3820  CG  ASN C  89       6.026  25.745   4.067  1.00 88.17           C  
ATOM   3821  ND2 ASN C  89       7.052  26.305   3.437  1.00 88.17           N  
ATOM   3822  OD1 ASN C  89       5.880  24.522   4.144  1.00 88.17           O  
ATOM   3823  N   PHE C  90       4.197  24.480   7.560  1.00 88.62           N  
ATOM   3824  CA  PHE C  90       4.676  23.957   8.834  1.00 88.62           C  
ATOM   3825  C   PHE C  90       6.101  23.432   8.703  1.00 88.62           C  
ATOM   3826  CB  PHE C  90       3.752  22.845   9.342  1.00 88.62           C  
ATOM   3827  O   PHE C  90       6.942  23.681   9.569  1.00 88.62           O  
ATOM   3828  CG  PHE C  90       2.394  23.333   9.770  1.00 88.62           C  
ATOM   3829  CD1 PHE C  90       2.268  24.309  10.751  1.00 88.62           C  
ATOM   3830  CD2 PHE C  90       1.243  22.816   9.191  1.00 88.62           C  
ATOM   3831  CE1 PHE C  90       1.013  24.763  11.149  1.00 88.62           C  
ATOM   3832  CE2 PHE C  90      -0.015  23.264   9.584  1.00 88.62           C  
ATOM   3833  CZ  PHE C  90      -0.128  24.237  10.564  1.00 88.62           C  
ATOM   3834  N   SER C  91       6.347  22.775   7.603  1.00 92.94           N  
ATOM   3835  CA  SER C  91       7.632  22.098   7.464  1.00 92.94           C  
ATOM   3836  C   SER C  91       8.620  22.945   6.669  1.00 92.94           C  
ATOM   3837  CB  SER C  91       7.451  20.739   6.785  1.00 92.94           C  
ATOM   3838  O   SER C  91       9.715  22.485   6.340  1.00 92.94           O  
ATOM   3839  OG  SER C  91       6.759  19.841   7.635  1.00 92.94           O  
ATOM   3840  N   ASN C  92       8.311  24.119   6.458  1.00 92.27           N  
ATOM   3841  CA  ASN C  92       9.183  25.026   5.719  1.00 92.27           C  
ATOM   3842  C   ASN C  92       9.562  24.452   4.357  1.00 92.27           C  
ATOM   3843  CB  ASN C  92      10.440  25.343   6.531  1.00 92.27           C  
ATOM   3844  O   ASN C  92      10.741  24.418   4.000  1.00 92.27           O  
ATOM   3845  CG  ASN C  92      11.132  26.609   6.065  1.00 92.27           C  
ATOM   3846  ND2 ASN C  92      12.441  26.682   6.280  1.00 92.27           N  
ATOM   3847  OD1 ASN C  92      10.496  27.513   5.518  1.00 92.27           O  
ATOM   3848  N   CYS C  93       8.524  24.031   3.620  1.00 93.03           N  
ATOM   3849  CA  CYS C  93       8.732  23.480   2.285  1.00 93.03           C  
ATOM   3850  C   CYS C  93       9.176  24.564   1.311  1.00 93.03           C  
ATOM   3851  CB  CYS C  93       7.454  22.815   1.775  1.00 93.03           C  
ATOM   3852  O   CYS C  93       8.751  25.715   1.420  1.00 93.03           O  
ATOM   3853  SG  CYS C  93       6.990  21.329   2.691  1.00 93.03           S  
ATOM   3854  N   SER C  94      10.032  24.255   0.503  1.00 90.15           N  
ATOM   3855  CA  SER C  94      10.529  25.177  -0.514  1.00 90.15           C  
ATOM   3856  C   SER C  94      10.752  24.464  -1.843  1.00 90.15           C  
ATOM   3857  CB  SER C  94      11.831  25.832  -0.053  1.00 90.15           C  
ATOM   3858  O   SER C  94      10.647  23.238  -1.922  1.00 90.15           O  
ATOM   3859  OG  SER C  94      12.840  24.858   0.151  1.00 90.15           O  
ATOM   3860  N   ASN C  95      10.887  25.286  -2.922  1.00 89.91           N  
ATOM   3861  CA  ASN C  95      11.201  24.809  -4.265  1.00 89.91           C  
ATOM   3862  C   ASN C  95      10.056  23.988  -4.851  1.00 89.91           C  
ATOM   3863  CB  ASN C  95      12.492  23.988  -4.255  1.00 89.91           C  
ATOM   3864  O   ASN C  95      10.282  22.925  -5.431  1.00 89.91           O  
ATOM   3865  CG  ASN C  95      13.710  24.819  -3.901  1.00 89.91           C  
ATOM   3866  ND2 ASN C  95      14.680  24.198  -3.241  1.00 89.91           N  
ATOM   3867  OD1 ASN C  95      13.777  26.010  -4.217  1.00 89.91           O  
ATOM   3868  N   ASN C  96       8.846  24.530  -4.644  1.00 89.80           N  
ATOM   3869  CA  ASN C  96       7.684  23.901  -5.265  1.00 89.80           C  
ATOM   3870  C   ASN C  96       7.609  24.213  -6.757  1.00 89.80           C  
ATOM   3871  CB  ASN C  96       6.397  24.342  -4.564  1.00 89.80           C  
ATOM   3872  O   ASN C  96       7.702  25.374  -7.158  1.00 89.80           O  
ATOM   3873  CG  ASN C  96       6.266  23.765  -3.168  1.00 89.80           C  
ATOM   3874  ND2 ASN C  96       5.208  24.152  -2.464  1.00 89.80           N  
ATOM   3875  OD1 ASN C  96       7.108  22.980  -2.726  1.00 89.80           O  
ATOM   3876  N   GLN C  97       7.454  23.134  -7.479  1.00 89.47           N  
ATOM   3877  CA  GLN C  97       7.337  23.297  -8.925  1.00 89.47           C  
ATOM   3878  C   GLN C  97       6.196  22.452  -9.483  1.00 89.47           C  
ATOM   3879  CB  GLN C  97       8.651  22.928  -9.615  1.00 89.47           C  
ATOM   3880  O   GLN C  97       6.044  21.285  -9.117  1.00 89.47           O  
ATOM   3881  CG  GLN C  97       9.824  23.816  -9.222  1.00 89.47           C  
ATOM   3882  CD  GLN C  97      11.100  23.465  -9.963  1.00 89.47           C  
ATOM   3883  NE2 GLN C  97      11.865  24.483 -10.341  1.00 89.47           N  
ATOM   3884  OE1 GLN C  97      11.397  22.288 -10.192  1.00 89.47           O  
ATOM   3885  N   PHE C  98       5.358  23.141 -10.307  1.00 88.99           N  
ATOM   3886  CA  PHE C  98       4.284  22.457 -11.016  1.00 88.99           C  
ATOM   3887  C   PHE C  98       4.564  22.414 -12.514  1.00 88.99           C  
ATOM   3888  CB  PHE C  98       2.941  23.145 -10.753  1.00 88.99           C  
ATOM   3889  O   PHE C  98       4.996  23.410 -13.098  1.00 88.99           O  
ATOM   3890  CG  PHE C  98       2.442  22.985  -9.342  1.00 88.99           C  
ATOM   3891  CD1 PHE C  98       1.568  21.957  -9.012  1.00 88.99           C  
ATOM   3892  CD2 PHE C  98       2.849  23.862  -8.346  1.00 88.99           C  
ATOM   3893  CE1 PHE C  98       1.105  21.806  -7.707  1.00 88.99           C  
ATOM   3894  CE2 PHE C  98       2.391  23.718  -7.039  1.00 88.99           C  
ATOM   3895  CZ  PHE C  98       1.518  22.690  -6.722  1.00 88.99           C  
ATOM   3896  N   THR C  99       4.322  21.230 -13.027  1.00 84.35           N  
ATOM   3897  CA  THR C  99       4.351  21.079 -14.477  1.00 84.35           C  
ATOM   3898  C   THR C  99       3.073  20.413 -14.978  1.00 84.35           C  
ATOM   3899  CB  THR C  99       5.572  20.257 -14.929  1.00 84.35           C  
ATOM   3900  O   THR C  99       2.781  19.270 -14.619  1.00 84.35           O  
ATOM   3901  CG2 THR C  99       5.708  20.262 -16.448  1.00 84.35           C  
ATOM   3902  OG1 THR C  99       6.758  20.818 -14.353  1.00 84.35           O  
ATOM   3903  N   PRO C 100       2.230  21.175 -16.030  1.00 77.41           N  
ATOM   3904  CA  PRO C 100       2.387  22.562 -16.476  1.00 77.41           C  
ATOM   3905  C   PRO C 100       2.220  23.569 -15.341  1.00 77.41           C  
ATOM   3906  CB  PRO C 100       1.277  22.724 -17.518  1.00 77.41           C  
ATOM   3907  O   PRO C 100       1.864  23.191 -14.222  1.00 77.41           O  
ATOM   3908  CG  PRO C 100       0.217  21.757 -17.101  1.00 77.41           C  
ATOM   3909  CD  PRO C 100       0.871  20.613 -16.380  1.00 77.41           C  
ATOM   3910  N   ASN C 101       2.648  24.917 -15.442  1.00 69.47           N  
ATOM   3911  CA  ASN C 101       2.651  25.952 -14.414  1.00 69.47           C  
ATOM   3912  C   ASN C 101       1.312  26.022 -13.685  1.00 69.47           C  
ATOM   3913  CB  ASN C 101       2.995  27.313 -15.023  1.00 69.47           C  
ATOM   3914  O   ASN C 101       0.261  25.788 -14.284  1.00 69.47           O  
ATOM   3915  CG  ASN C 101       4.426  27.731 -14.747  1.00 69.47           C  
ATOM   3916  ND2 ASN C 101       4.946  28.641 -15.562  1.00 69.47           N  
ATOM   3917  OD1 ASN C 101       5.060  27.238 -13.810  1.00 69.47           O  
ATOM   3918  N   LYS C 102       1.336  26.412 -12.353  1.00 63.75           N  
ATOM   3919  CA  LYS C 102       0.473  26.288 -11.182  1.00 63.75           C  
ATOM   3920  C   LYS C 102      -0.937  26.788 -11.482  1.00 63.75           C  
ATOM   3921  CB  LYS C 102       1.060  27.057  -9.998  1.00 63.75           C  
ATOM   3922  O   LYS C 102      -1.175  27.996 -11.533  1.00 63.75           O  
ATOM   3923  CG  LYS C 102       0.661  26.502  -8.639  1.00 63.75           C  
ATOM   3924  CD  LYS C 102       1.277  27.308  -7.502  1.00 63.75           C  
ATOM   3925  CE  LYS C 102       0.864  26.764  -6.142  1.00 63.75           C  
ATOM   3926  NZ  LYS C 102       1.464  27.552  -5.024  1.00 63.75           N  
ATOM   3927  N   THR C 103      -1.522  26.509 -12.573  1.00 53.63           N  
ATOM   3928  CA  THR C 103      -2.916  26.911 -12.720  1.00 53.63           C  
ATOM   3929  C   THR C 103      -3.721  26.534 -11.480  1.00 53.63           C  
ATOM   3930  CB  THR C 103      -3.555  26.267 -13.965  1.00 53.63           C  
ATOM   3931  O   THR C 103      -3.227  25.818 -10.606  1.00 53.63           O  
ATOM   3932  CG2 THR C 103      -3.235  27.068 -15.223  1.00 53.63           C  
ATOM   3933  OG1 THR C 103      -3.050  24.935 -14.119  1.00 53.63           O  
ATOM   3934  N   THR C 104      -4.992  26.763 -11.414  1.00 58.09           N  
ATOM   3935  CA  THR C 104      -6.139  26.330 -10.624  1.00 58.09           C  
ATOM   3936  C   THR C 104      -5.969  24.883 -10.172  1.00 58.09           C  
ATOM   3937  CB  THR C 104      -7.451  26.471 -11.419  1.00 58.09           C  
ATOM   3938  O   THR C 104      -6.907  24.274  -9.653  1.00 58.09           O  
ATOM   3939  CG2 THR C 104      -8.350  27.543 -10.810  1.00 58.09           C  
ATOM   3940  OG1 THR C 104      -7.146  26.831 -12.772  1.00 58.09           O  
ATOM   3941  N   VAL C 105      -4.635  24.376 -10.072  1.00 62.84           N  
ATOM   3942  CA  VAL C 105      -4.362  22.961  -9.841  1.00 62.84           C  
ATOM   3943  C   VAL C 105      -4.634  22.614  -8.379  1.00 62.84           C  
ATOM   3944  CB  VAL C 105      -2.908  22.595 -10.214  1.00 62.84           C  
ATOM   3945  O   VAL C 105      -5.260  21.594  -8.083  1.00 62.84           O  
ATOM   3946  CG1 VAL C 105      -2.644  21.111  -9.963  1.00 62.84           C  
ATOM   3947  CG2 VAL C 105      -2.626  22.952 -11.673  1.00 62.84           C  
ATOM   3948  N   ILE C 106      -4.278  23.455  -7.487  1.00 62.53           N  
ATOM   3949  CA  ILE C 106      -4.325  23.138  -6.064  1.00 62.53           C  
ATOM   3950  C   ILE C 106      -5.777  22.990  -5.616  1.00 62.53           C  
ATOM   3951  CB  ILE C 106      -3.611  24.219  -5.220  1.00 62.53           C  
ATOM   3952  O   ILE C 106      -6.119  22.046  -4.899  1.00 62.53           O  
ATOM   3953  CG1 ILE C 106      -2.108  24.226  -5.522  1.00 62.53           C  
ATOM   3954  CG2 ILE C 106      -3.870  23.996  -3.727  1.00 62.53           C  
ATOM   3955  CD1 ILE C 106      -1.344  25.347  -4.832  1.00 62.53           C  
ATOM   3956  N   SER C 107      -6.630  23.852  -6.012  1.00 60.69           N  
ATOM   3957  CA  SER C 107      -8.030  23.785  -5.606  1.00 60.69           C  
ATOM   3958  C   SER C 107      -8.702  22.526  -6.143  1.00 60.69           C  
ATOM   3959  CB  SER C 107      -8.788  25.023  -6.089  1.00 60.69           C  
ATOM   3960  O   SER C 107      -9.520  21.911  -5.456  1.00 60.69           O  
ATOM   3961  OG  SER C 107      -8.547  25.254  -7.467  1.00 60.69           O  
ATOM   3962  N   LYS C 108      -8.249  21.987  -7.161  1.00 61.47           N  
ATOM   3963  CA  LYS C 108      -8.895  20.860  -7.828  1.00 61.47           C  
ATOM   3964  C   LYS C 108      -8.361  19.531  -7.302  1.00 61.47           C  
ATOM   3965  CB  LYS C 108      -8.694  20.944  -9.341  1.00 61.47           C  
ATOM   3966  O   LYS C 108      -8.884  18.468  -7.643  1.00 61.47           O  
ATOM   3967  CG  LYS C 108      -9.478  22.065 -10.009  1.00 61.47           C  
ATOM   3968  CD  LYS C 108      -9.586  21.852 -11.513  1.00 61.47           C  
ATOM   3969  CE  LYS C 108     -10.397  22.956 -12.178  1.00 61.47           C  
ATOM   3970  NZ  LYS C 108     -10.547  22.726 -13.646  1.00 61.47           N  
ATOM   3971  N   THR C 109      -7.401  19.601  -6.426  1.00 66.33           N  
ATOM   3972  CA  THR C 109      -6.784  18.388  -5.902  1.00 66.33           C  
ATOM   3973  C   THR C 109      -7.331  18.057  -4.516  1.00 66.33           C  
ATOM   3974  CB  THR C 109      -5.252  18.526  -5.831  1.00 66.33           C  
ATOM   3975  O   THR C 109      -6.692  17.338  -3.746  1.00 66.33           O  
ATOM   3976  CG2 THR C 109      -4.650  18.694  -7.223  1.00 66.33           C  
ATOM   3977  OG1 THR C 109      -4.917  19.671  -5.037  1.00 66.33           O  
ATOM   3978  N   ASN C 110      -8.407  18.513  -4.211  1.00 66.95           N  
ATOM   3979  CA  ASN C 110      -9.033  18.211  -2.928  1.00 66.95           C  
ATOM   3980  C   ASN C 110      -9.468  16.751  -2.846  1.00 66.95           C  
ATOM   3981  CB  ASN C 110     -10.228  19.135  -2.684  1.00 66.95           C  
ATOM   3982  O   ASN C 110     -10.402  16.337  -3.536  1.00 66.95           O  
ATOM   3983  CG  ASN C 110     -10.618  19.213  -1.221  1.00 66.95           C  
ATOM   3984  ND2 ASN C 110     -11.470  20.174  -0.884  1.00 66.95           N  
ATOM   3985  OD1 ASN C 110     -10.156  18.416  -0.400  1.00 66.95           O  
ATOM   3986  N   PRO C 111      -8.770  16.049  -2.014  1.00 68.48           N  
ATOM   3987  CA  PRO C 111      -9.121  14.632  -1.900  1.00 68.48           C  
ATOM   3988  C   PRO C 111     -10.458  14.409  -1.198  1.00 68.48           C  
ATOM   3989  CB  PRO C 111      -7.969  14.049  -1.078  1.00 68.48           C  
ATOM   3990  O   PRO C 111     -10.887  15.245  -0.399  1.00 68.48           O  
ATOM   3991  CG  PRO C 111      -7.309  15.234  -0.450  1.00 68.48           C  
ATOM   3992  CD  PRO C 111      -7.742  16.468  -1.189  1.00 68.48           C  
ATOM   3993  N   ASN C 112     -11.120  13.396  -1.564  1.00 60.17           N  
ATOM   3994  CA  ASN C 112     -12.327  12.955  -0.875  1.00 60.17           C  
ATOM   3995  C   ASN C 112     -12.014  12.427   0.522  1.00 60.17           C  
ATOM   3996  CB  ASN C 112     -13.054  11.887  -1.695  1.00 60.17           C  
ATOM   3997  O   ASN C 112     -10.954  11.839   0.745  1.00 60.17           O  
ATOM   3998  CG  ASN C 112     -13.833  12.473  -2.856  1.00 60.17           C  
ATOM   3999  ND2 ASN C 112     -14.115  11.647  -3.858  1.00 60.17           N  
ATOM   4000  OD1 ASN C 112     -14.178  13.657  -2.854  1.00 60.17           O  
ATOM   4001  N   GLY C 113     -12.872  12.730   1.491  1.00 59.71           N  
ATOM   4002  CA  GLY C 113     -12.738  12.171   2.827  1.00 59.71           C  
ATOM   4003  C   GLY C 113     -11.631  12.818   3.637  1.00 59.71           C  
ATOM   4004  O   GLY C 113     -10.970  12.153   4.437  1.00 59.71           O  
ATOM   4005  N   LEU C 114     -11.477  14.035   3.463  1.00 62.31           N  
ATOM   4006  CA  LEU C 114     -10.425  14.786   4.139  1.00 62.31           C  
ATOM   4007  C   LEU C 114     -10.635  14.777   5.649  1.00 62.31           C  
ATOM   4008  CB  LEU C 114     -10.382  16.228   3.626  1.00 62.31           C  
ATOM   4009  O   LEU C 114     -11.774  14.747   6.122  1.00 62.31           O  
ATOM   4010  CG  LEU C 114     -10.074  16.410   2.139  1.00 62.31           C  
ATOM   4011  CD1 LEU C 114     -10.274  17.866   1.732  1.00 62.31           C  
ATOM   4012  CD2 LEU C 114      -8.654  15.952   1.827  1.00 62.31           C  
ATOM   4013  N   ASN C 115      -9.499  14.523   6.338  1.00 61.23           N  
ATOM   4014  CA  ASN C 115      -9.507  14.688   7.787  1.00 61.23           C  
ATOM   4015  C   ASN C 115      -9.367  16.154   8.185  1.00 61.23           C  
ATOM   4016  CB  ASN C 115      -8.395  13.855   8.428  1.00 61.23           C  
ATOM   4017  O   ASN C 115      -8.578  16.891   7.590  1.00 61.23           O  
ATOM   4018  CG  ASN C 115      -8.621  12.364   8.276  1.00 61.23           C  
ATOM   4019  ND2 ASN C 115      -7.535  11.606   8.180  1.00 61.23           N  
ATOM   4020  OD1 ASN C 115      -9.762  11.896   8.245  1.00 61.23           O  
ATOM   4021  N   ALA C 116     -10.317  16.581   8.944  1.00 52.05           N  
ATOM   4022  CA  ALA C 116     -10.204  17.965   9.396  1.00 52.05           C  
ATOM   4023  C   ALA C 116      -9.206  18.088  10.544  1.00 52.05           C  
ATOM   4024  CB  ALA C 116     -11.569  18.499   9.823  1.00 52.05           C  
ATOM   4025  O   ALA C 116      -9.120  17.202  11.397  1.00 52.05           O  
ATOM   4026  N   TRP C 117      -8.242  18.817  10.447  1.00 51.55           N  
ATOM   4027  CA  TRP C 117      -7.282  19.101  11.508  1.00 51.55           C  
ATOM   4028  C   TRP C 117      -7.460  20.520  12.038  1.00 51.55           C  
ATOM   4029  CB  TRP C 117      -5.849  18.908  11.004  1.00 51.55           C  
ATOM   4030  O   TRP C 117      -7.484  21.480  11.264  1.00 51.55           O  
ATOM   4031  CG  TRP C 117      -4.811  18.949  12.085  1.00 51.55           C  
ATOM   4032  CD1 TRP C 117      -4.885  18.367  13.320  1.00 51.55           C  
ATOM   4033  CD2 TRP C 117      -3.545  19.613  12.029  1.00 51.55           C  
ATOM   4034  CE2 TRP C 117      -2.902  19.391  13.267  1.00 51.55           C  
ATOM   4035  CE3 TRP C 117      -2.891  20.374  11.051  1.00 51.55           C  
ATOM   4036  NE1 TRP C 117      -3.739  18.628  14.036  1.00 51.55           N  
ATOM   4037  CH2 TRP C 117      -1.017  20.645  12.578  1.00 51.55           C  
ATOM   4038  CZ2 TRP C 117      -1.634  19.903  13.552  1.00 51.55           C  
ATOM   4039  CZ3 TRP C 117      -1.630  20.884  11.337  1.00 51.55           C  
ATOM   4040  N   VAL C 118      -7.923  20.542  13.308  1.00 47.91           N  
ATOM   4041  CA  VAL C 118      -8.014  21.833  13.982  1.00 47.91           C  
ATOM   4042  C   VAL C 118      -6.706  22.127  14.714  1.00 47.91           C  
ATOM   4043  CB  VAL C 118      -9.199  21.875  14.972  1.00 47.91           C  
ATOM   4044  O   VAL C 118      -6.252  21.325  15.533  1.00 47.91           O  
ATOM   4045  CG1 VAL C 118      -9.358  23.273  15.567  1.00 47.91           C  
ATOM   4046  CG2 VAL C 118     -10.488  21.436  14.279  1.00 47.91           C  
ATOM   4047  N   THR C 119      -5.843  22.855  14.103  1.00 50.36           N  
ATOM   4048  CA  THR C 119      -4.638  23.172  14.861  1.00 50.36           C  
ATOM   4049  C   THR C 119      -4.960  24.104  16.025  1.00 50.36           C  
ATOM   4050  CB  THR C 119      -3.567  23.819  13.963  1.00 50.36           C  
ATOM   4051  O   THR C 119      -5.785  25.010  15.891  1.00 50.36           O  
ATOM   4052  CG2 THR C 119      -3.801  23.477  12.495  1.00 50.36           C  
ATOM   4053  OG1 THR C 119      -3.614  25.242  14.124  1.00 50.36           O  
ATOM   4054  N   SER C 120      -4.957  23.617  17.276  1.00 45.99           N  
ATOM   4055  CA  SER C 120      -5.220  24.561  18.358  1.00 45.99           C  
ATOM   4056  C   SER C 120      -4.345  25.804  18.231  1.00 45.99           C  
ATOM   4057  CB  SER C 120      -4.985  23.899  19.716  1.00 45.99           C  
ATOM   4058  O   SER C 120      -4.783  26.912  18.549  1.00 45.99           O  
ATOM   4059  OG  SER C 120      -3.600  23.703  19.948  1.00 45.99           O  
ATOM   4060  N   THR C 121      -2.915  25.656  18.212  1.00 46.61           N  
ATOM   4061  CA  THR C 121      -1.937  26.735  18.130  1.00 46.61           C  
ATOM   4062  C   THR C 121      -0.863  26.414  17.095  1.00 46.61           C  
ATOM   4063  CB  THR C 121      -1.276  26.995  19.496  1.00 46.61           C  
ATOM   4064  O   THR C 121      -0.666  25.251  16.737  1.00 46.61           O  
ATOM   4065  CG2 THR C 121      -2.300  27.470  20.521  1.00 46.61           C  
ATOM   4066  OG1 THR C 121      -0.672  25.784  19.966  1.00 46.61           O  
ATOM   4067  N   ASP C 122      -0.456  27.452  16.304  1.00 49.97           N  
ATOM   4068  CA  ASP C 122       0.706  27.428  15.422  1.00 49.97           C  
ATOM   4069  C   ASP C 122       1.898  26.759  16.102  1.00 49.97           C  
ATOM   4070  CB  ASP C 122       1.078  28.846  14.984  1.00 49.97           C  
ATOM   4071  O   ASP C 122       2.887  26.426  15.446  1.00 49.97           O  
ATOM   4072  CG  ASP C 122       0.125  29.415  13.947  1.00 49.97           C  
ATOM   4073  OD1 ASP C 122      -0.646  28.643  13.338  1.00 49.97           O  
ATOM   4074  OD2 ASP C 122       0.149  30.647  13.735  1.00 49.97           O  
ATOM   4075  N   GLN C 123       1.733  26.351  17.382  1.00 60.23           N  
ATOM   4076  CA  GLN C 123       2.938  25.940  18.094  1.00 60.23           C  
ATOM   4077  C   GLN C 123       3.080  24.420  18.104  1.00 60.23           C  
ATOM   4078  CB  GLN C 123       2.924  26.474  19.527  1.00 60.23           C  
ATOM   4079  O   GLN C 123       4.182  23.895  18.275  1.00 60.23           O  
ATOM   4080  CG  GLN C 123       3.124  27.981  19.624  1.00 60.23           C  
ATOM   4081  CD  GLN C 123       4.129  28.372  20.691  1.00 60.23           C  
ATOM   4082  NE2 GLN C 123       4.943  29.381  20.398  1.00 60.23           N  
ATOM   4083  OE1 GLN C 123       4.174  27.773  21.770  1.00 60.23           O  
ATOM   4084  N   ASN C 124       2.028  23.773  17.700  1.00 77.45           N  
ATOM   4085  CA  ASN C 124       2.158  22.320  17.724  1.00 77.45           C  
ATOM   4086  C   ASN C 124       1.513  21.678  16.499  1.00 77.45           C  
ATOM   4087  CB  ASN C 124       1.549  21.747  19.006  1.00 77.45           C  
ATOM   4088  O   ASN C 124       0.292  21.526  16.444  1.00 77.45           O  
ATOM   4089  CG  ASN C 124       1.774  20.255  19.143  1.00 77.45           C  
ATOM   4090  ND2 ASN C 124       1.353  19.692  20.270  1.00 77.45           N  
ATOM   4091  OD1 ASN C 124       2.323  19.612  18.245  1.00 77.45           O  
ATOM   4092  N   TRP C 125       2.352  21.285  15.575  1.00 83.69           N  
ATOM   4093  CA  TRP C 125       1.818  20.742  14.330  1.00 83.69           C  
ATOM   4094  C   TRP C 125       2.168  19.265  14.186  1.00 83.69           C  
ATOM   4095  CB  TRP C 125       2.353  21.526  13.129  1.00 83.69           C  
ATOM   4096  O   TRP C 125       2.150  18.721  13.080  1.00 83.69           O  
ATOM   4097  CG  TRP C 125       3.811  21.860  13.220  1.00 83.69           C  
ATOM   4098  CD1 TRP C 125       4.365  22.993  13.747  1.00 83.69           C  
ATOM   4099  CD2 TRP C 125       4.902  21.055  12.765  1.00 83.69           C  
ATOM   4100  CE2 TRP C 125       6.091  21.762  13.050  1.00 83.69           C  
ATOM   4101  CE3 TRP C 125       4.990  19.801  12.144  1.00 83.69           C  
ATOM   4102  NE1 TRP C 125       5.736  22.940  13.648  1.00 83.69           N  
ATOM   4103  CH2 TRP C 125       7.412  20.028  12.127  1.00 83.69           C  
ATOM   4104  CZ2 TRP C 125       7.355  21.256  12.734  1.00 83.69           C  
ATOM   4105  CZ3 TRP C 125       6.248  19.300  11.830  1.00 83.69           C  
ATOM   4106  N   TYR C 126       2.473  18.762  15.355  1.00 88.16           N  
ATOM   4107  CA  TYR C 126       2.630  17.312  15.386  1.00 88.16           C  
ATOM   4108  C   TYR C 126       1.283  16.615  15.240  1.00 88.16           C  
ATOM   4109  CB  TYR C 126       3.308  16.872  16.687  1.00 88.16           C  
ATOM   4110  O   TYR C 126       0.332  16.930  15.960  1.00 88.16           O  
ATOM   4111  CG  TYR C 126       3.509  15.379  16.791  1.00 88.16           C  
ATOM   4112  CD1 TYR C 126       2.607  14.583  17.494  1.00 88.16           C  
ATOM   4113  CD2 TYR C 126       4.600  14.763  16.189  1.00 88.16           C  
ATOM   4114  CE1 TYR C 126       2.789  13.208  17.595  1.00 88.16           C  
ATOM   4115  CE2 TYR C 126       4.792  13.388  16.284  1.00 88.16           C  
ATOM   4116  OH  TYR C 126       4.068  11.259  17.084  1.00 88.16           O  
ATOM   4117  CZ  TYR C 126       3.882  12.620  16.987  1.00 88.16           C  
ATOM   4118  N   LEU C 127       1.212  15.806  14.270  1.00 82.28           N  
ATOM   4119  CA  LEU C 127      -0.041  15.097  14.037  1.00 82.28           C  
ATOM   4120  C   LEU C 127       0.013  13.691  14.626  1.00 82.28           C  
ATOM   4121  CB  LEU C 127      -0.346  15.023  12.539  1.00 82.28           C  
ATOM   4122  O   LEU C 127       0.664  12.805  14.069  1.00 82.28           O  
ATOM   4123  CG  LEU C 127      -1.760  14.584  12.156  1.00 82.28           C  
ATOM   4124  CD1 LEU C 127      -2.777  15.638  12.584  1.00 82.28           C  
ATOM   4125  CD2 LEU C 127      -1.852  14.324  10.656  1.00 82.28           C  
ATOM   4126  N   GLY C 128      -0.514  13.554  15.894  1.00 69.27           N  
ATOM   4127  CA  GLY C 128      -0.585  12.244  16.522  1.00 69.27           C  
ATOM   4128  C   GLY C 128      -1.957  11.605  16.418  1.00 69.27           C  
ATOM   4129  O   GLY C 128      -2.974  12.302  16.427  1.00 69.27           O  
ATOM   4130  N   ASN C 129      -2.052  10.258  16.243  1.00 60.04           N  
ATOM   4131  CA  ASN C 129      -3.287   9.489  16.345  1.00 60.04           C  
ATOM   4132  C   ASN C 129      -4.307   9.925  15.297  1.00 60.04           C  
ATOM   4133  CB  ASN C 129      -3.883   9.613  17.749  1.00 60.04           C  
ATOM   4134  O   ASN C 129      -5.504   9.998  15.581  1.00 60.04           O  
ATOM   4135  CG  ASN C 129      -3.278   8.628  18.730  1.00 60.04           C  
ATOM   4136  ND2 ASN C 129      -3.420   8.912  20.019  1.00 60.04           N  
ATOM   4137  OD1 ASN C 129      -2.686   7.622  18.332  1.00 60.04           O  
ATOM   4138  N   THR C 130      -3.933  10.385  14.108  1.00 69.47           N  
ATOM   4139  CA  THR C 130      -4.876  10.793  13.073  1.00 69.47           C  
ATOM   4140  C   THR C 130      -5.107   9.661  12.076  1.00 69.47           C  
ATOM   4141  CB  THR C 130      -4.380  12.045  12.327  1.00 69.47           C  
ATOM   4142  O   THR C 130      -4.215   8.843  11.839  1.00 69.47           O  
ATOM   4143  CG2 THR C 130      -5.518  13.032  12.091  1.00 69.47           C  
ATOM   4144  OG1 THR C 130      -3.360  12.684  13.104  1.00 69.47           O  
ATOM   4145  N   SER C 131      -6.329   9.626  11.706  1.00 77.94           N  
ATOM   4146  CA  SER C 131      -6.707   8.647  10.691  1.00 77.94           C  
ATOM   4147  C   SER C 131      -5.825   8.766   9.453  1.00 77.94           C  
ATOM   4148  CB  SER C 131      -8.175   8.819  10.300  1.00 77.94           C  
ATOM   4149  O   SER C 131      -5.428   9.869   9.070  1.00 77.94           O  
ATOM   4150  OG  SER C 131      -8.359  10.004   9.544  1.00 77.94           O  
ATOM   4151  N   GLY C 132      -5.401   7.567   8.985  1.00 84.31           N  
ATOM   4152  CA  GLY C 132      -4.599   7.536   7.772  1.00 84.31           C  
ATOM   4153  C   GLY C 132      -4.090   6.148   7.429  1.00 84.31           C  
ATOM   4154  O   GLY C 132      -4.297   5.200   8.189  1.00 84.31           O  
ATOM   4155  N   ASP C 133      -3.481   6.151   6.251  1.00 89.80           N  
ATOM   4156  CA  ASP C 133      -2.843   4.921   5.791  1.00 89.80           C  
ATOM   4157  C   ASP C 133      -1.462   4.749   6.419  1.00 89.80           C  
ATOM   4158  CB  ASP C 133      -2.732   4.913   4.265  1.00 89.80           C  
ATOM   4159  O   ASP C 133      -0.706   5.715   6.541  1.00 89.80           O  
ATOM   4160  CG  ASP C 133      -4.081   4.965   3.571  1.00 89.80           C  
ATOM   4161  OD1 ASP C 133      -5.076   4.460   4.134  1.00 89.80           O  
ATOM   4162  OD2 ASP C 133      -4.150   5.514   2.450  1.00 89.80           O  
ATOM   4163  N   THR C 134      -1.285   3.514   6.796  1.00 92.78           N  
ATOM   4164  CA  THR C 134       0.050   3.240   7.315  1.00 92.78           C  
ATOM   4165  C   THR C 134       0.907   2.542   6.263  1.00 92.78           C  
ATOM   4166  CB  THR C 134      -0.012   2.374   8.587  1.00 92.78           C  
ATOM   4167  O   THR C 134       0.487   1.542   5.676  1.00 92.78           O  
ATOM   4168  CG2 THR C 134       1.375   2.185   9.192  1.00 92.78           C  
ATOM   4169  OG1 THR C 134      -0.860   3.011   9.551  1.00 92.78           O  
ATOM   4170  N   ILE C 135       2.045   3.093   6.032  1.00 94.56           N  
ATOM   4171  CA  ILE C 135       3.028   2.570   5.089  1.00 94.56           C  
ATOM   4172  C   ILE C 135       4.269   2.101   5.845  1.00 94.56           C  
ATOM   4173  CB  ILE C 135       3.413   3.628   4.030  1.00 94.56           C  
ATOM   4174  O   ILE C 135       4.772   2.805   6.723  1.00 94.56           O  
ATOM   4175  CG1 ILE C 135       2.162   4.142   3.310  1.00 94.56           C  
ATOM   4176  CG2 ILE C 135       4.421   3.050   3.033  1.00 94.56           C  
ATOM   4177  CD1 ILE C 135       2.257   5.595   2.863  1.00 94.56           C  
ATOM   4178  N   TYR C 136       4.693   0.927   5.493  1.00 94.62           N  
ATOM   4179  CA  TYR C 136       5.843   0.340   6.171  1.00 94.62           C  
ATOM   4180  C   TYR C 136       7.027   0.207   5.221  1.00 94.62           C  
ATOM   4181  CB  TYR C 136       5.483  -1.030   6.753  1.00 94.62           C  
ATOM   4182  O   TYR C 136       6.846   0.060   4.010  1.00 94.62           O  
ATOM   4183  CG  TYR C 136       4.362  -0.986   7.763  1.00 94.62           C  
ATOM   4184  CD1 TYR C 136       4.628  -0.813   9.119  1.00 94.62           C  
ATOM   4185  CD2 TYR C 136       3.037  -1.118   7.363  1.00 94.62           C  
ATOM   4186  CE1 TYR C 136       3.598  -0.773  10.054  1.00 94.62           C  
ATOM   4187  CE2 TYR C 136       1.999  -1.080   8.289  1.00 94.62           C  
ATOM   4188  OH  TYR C 136       1.266  -0.869  10.551  1.00 94.62           O  
ATOM   4189  CZ  TYR C 136       2.289  -0.907   9.630  1.00 94.62           C  
ATOM   4190  N   GLY C 137       8.220   0.279   5.838  1.00 92.86           N  
ATOM   4191  CA  GLY C 137       9.410   0.118   5.018  1.00 92.86           C  
ATOM   4192  C   GLY C 137      10.687   0.027   5.832  1.00 92.86           C  
ATOM   4193  O   GLY C 137      10.643  -0.014   7.064  1.00 92.86           O  
ATOM   4194  N   VAL C 138      11.718  -0.143   5.132  1.00 88.74           N  
ATOM   4195  CA  VAL C 138      13.061  -0.170   5.703  1.00 88.74           C  
ATOM   4196  C   VAL C 138      13.818   1.094   5.303  1.00 88.74           C  
ATOM   4197  CB  VAL C 138      13.843  -1.425   5.254  1.00 88.74           C  
ATOM   4198  O   VAL C 138      14.032   1.347   4.115  1.00 88.74           O  
ATOM   4199  CG1 VAL C 138      15.203  -1.489   5.946  1.00 88.74           C  
ATOM   4200  CG2 VAL C 138      13.034  -2.689   5.540  1.00 88.74           C  
ATOM   4201  N   PRO C 139      14.196   1.884   6.275  1.00 89.28           N  
ATOM   4202  CA  PRO C 139      14.954   3.092   5.942  1.00 89.28           C  
ATOM   4203  C   PRO C 139      16.417   2.800   5.618  1.00 89.28           C  
ATOM   4204  CB  PRO C 139      14.834   3.944   7.208  1.00 89.28           C  
ATOM   4205  O   PRO C 139      16.867   1.659   5.749  1.00 89.28           O  
ATOM   4206  CG  PRO C 139      14.776   2.956   8.328  1.00 89.28           C  
ATOM   4207  CD  PRO C 139      14.060   1.727   7.844  1.00 89.28           C  
ATOM   4208  N   ASN C 140      17.121   3.791   5.122  1.00 85.74           N  
ATOM   4209  CA  ASN C 140      18.561   3.726   4.896  1.00 85.74           C  
ATOM   4210  C   ASN C 140      19.331   4.503   5.960  1.00 85.74           C  
ATOM   4211  CB  ASN C 140      18.910   4.248   3.501  1.00 85.74           C  
ATOM   4212  O   ASN C 140      19.338   5.736   5.951  1.00 85.74           O  
ATOM   4213  CG  ASN C 140      20.331   3.915   3.091  1.00 85.74           C  
ATOM   4214  ND2 ASN C 140      20.772   4.477   1.971  1.00 85.74           N  
ATOM   4215  OD1 ASN C 140      21.026   3.159   3.774  1.00 85.74           O  
ATOM   4216  N   GLY C 141      19.930   3.778   6.843  1.00 84.20           N  
ATOM   4217  CA  GLY C 141      20.766   4.412   7.850  1.00 84.20           C  
ATOM   4218  C   GLY C 141      22.244   4.375   7.506  1.00 84.20           C  
ATOM   4219  O   GLY C 141      22.724   3.408   6.912  1.00 84.20           O  
ATOM   4220  N   ASP C 142      22.934   5.501   7.823  1.00 83.42           N  
ATOM   4221  CA  ASP C 142      24.384   5.517   7.655  1.00 83.42           C  
ATOM   4222  C   ASP C 142      25.094   5.507   9.007  1.00 83.42           C  
ATOM   4223  CB  ASP C 142      24.817   6.739   6.843  1.00 83.42           C  
ATOM   4224  O   ASP C 142      24.452   5.631  10.052  1.00 83.42           O  
ATOM   4225  CG  ASP C 142      23.898   7.933   7.033  1.00 83.42           C  
ATOM   4226  OD1 ASP C 142      22.926   7.837   7.813  1.00 83.42           O  
ATOM   4227  OD2 ASP C 142      24.146   8.978   6.394  1.00 83.42           O  
ATOM   4228  N   GLY C 143      26.336   5.147   9.007  1.00 80.44           N  
ATOM   4229  CA  GLY C 143      27.110   5.116  10.238  1.00 80.44           C  
ATOM   4230  C   GLY C 143      26.500   4.227  11.304  1.00 80.44           C  
ATOM   4231  O   GLY C 143      26.165   3.070  11.039  1.00 80.44           O  
ATOM   4232  N   LYS C 144      26.322   4.720  12.454  1.00 81.09           N  
ATOM   4233  CA  LYS C 144      25.840   3.956  13.601  1.00 81.09           C  
ATOM   4234  C   LYS C 144      24.350   3.652  13.471  1.00 81.09           C  
ATOM   4235  CB  LYS C 144      26.109   4.713  14.902  1.00 81.09           C  
ATOM   4236  O   LYS C 144      23.811   2.831  14.217  1.00 81.09           O  
ATOM   4237  CG  LYS C 144      27.580   4.782  15.285  1.00 81.09           C  
ATOM   4238  CD  LYS C 144      27.769   5.396  16.667  1.00 81.09           C  
ATOM   4239  CE  LYS C 144      29.237   5.416  17.073  1.00 81.09           C  
ATOM   4240  NZ  LYS C 144      29.427   6.009  18.431  1.00 81.09           N  
ATOM   4241  N   LEU C 145      23.781   4.257  12.505  1.00 85.76           N  
ATOM   4242  CA  LEU C 145      22.342   4.067  12.366  1.00 85.76           C  
ATOM   4243  C   LEU C 145      22.030   3.055  11.269  1.00 85.76           C  
ATOM   4244  CB  LEU C 145      21.653   5.399  12.058  1.00 85.76           C  
ATOM   4245  O   LEU C 145      20.864   2.733  11.028  1.00 85.76           O  
ATOM   4246  CG  LEU C 145      21.618   6.423  13.194  1.00 85.76           C  
ATOM   4247  CD1 LEU C 145      20.957   7.715  12.724  1.00 85.76           C  
ATOM   4248  CD2 LEU C 145      20.887   5.853  14.405  1.00 85.76           C  
ATOM   4249  N   SER C 146      23.009   2.551  10.704  1.00 81.75           N  
ATOM   4250  CA  SER C 146      22.810   1.577   9.635  1.00 81.75           C  
ATOM   4251  C   SER C 146      22.134   0.314  10.157  1.00 81.75           C  
ATOM   4252  CB  SER C 146      24.145   1.218   8.982  1.00 81.75           C  
ATOM   4253  O   SER C 146      22.587  -0.278  11.139  1.00 81.75           O  
ATOM   4254  OG  SER C 146      23.951   0.333   7.893  1.00 81.75           O  
ATOM   4255  N   GLY C 147      21.006  -0.077   9.526  1.00 78.42           N  
ATOM   4256  CA  GLY C 147      20.310  -1.316   9.835  1.00 78.42           C  
ATOM   4257  C   GLY C 147      19.657  -1.308  11.205  1.00 78.42           C  
ATOM   4258  O   GLY C 147      19.414  -2.366  11.788  1.00 78.42           O  
ATOM   4259  N   THR C 148      19.324  -0.113  11.708  1.00 84.35           N  
ATOM   4260  CA  THR C 148      18.908  -0.042  13.105  1.00 84.35           C  
ATOM   4261  C   THR C 148      17.400   0.169  13.209  1.00 84.35           C  
ATOM   4262  CB  THR C 148      19.640   1.090  13.849  1.00 84.35           C  
ATOM   4263  O   THR C 148      16.808  -0.061  14.266  1.00 84.35           O  
ATOM   4264  CG2 THR C 148      20.331   0.566  15.103  1.00 84.35           C  
ATOM   4265  OG1 THR C 148      20.623   1.667  12.980  1.00 84.35           O  
ATOM   4266  N   TYR C 149      16.823   0.492  11.992  1.00 89.34           N  
ATOM   4267  CA  TYR C 149      15.419   0.859  12.140  1.00 89.34           C  
ATOM   4268  C   TYR C 149      14.572   0.231  11.039  1.00 89.34           C  
ATOM   4269  CB  TYR C 149      15.256   2.382  12.118  1.00 89.34           C  
ATOM   4270  O   TYR C 149      15.088  -0.122   9.976  1.00 89.34           O  
ATOM   4271  CG  TYR C 149      15.784   3.066  13.356  1.00 89.34           C  
ATOM   4272  CD1 TYR C 149      15.101   2.982  14.567  1.00 89.34           C  
ATOM   4273  CD2 TYR C 149      16.965   3.799  13.316  1.00 89.34           C  
ATOM   4274  CE1 TYR C 149      15.583   3.613  15.709  1.00 89.34           C  
ATOM   4275  CE2 TYR C 149      17.456   4.434  14.452  1.00 89.34           C  
ATOM   4276  OH  TYR C 149      17.241   4.961  16.770  1.00 89.34           O  
ATOM   4277  CZ  TYR C 149      16.760   4.335  15.642  1.00 89.34           C  
ATOM   4278  N   LEU C 150      13.331  -0.036  11.384  1.00 90.12           N  
ATOM   4279  CA  LEU C 150      12.203  -0.058  10.459  1.00 90.12           C  
ATOM   4280  C   LEU C 150      11.354   1.201  10.607  1.00 90.12           C  
ATOM   4281  CB  LEU C 150      11.340  -1.300  10.695  1.00 90.12           C  
ATOM   4282  O   LEU C 150      11.421   1.882  11.633  1.00 90.12           O  
ATOM   4283  CG  LEU C 150      12.040  -2.651  10.540  1.00 90.12           C  
ATOM   4284  CD1 LEU C 150      11.110  -3.782  10.970  1.00 90.12           C  
ATOM   4285  CD2 LEU C 150      12.504  -2.852   9.102  1.00 90.12           C  
ATOM   4286  N   TYR C 151      10.680   1.490   9.503  1.00 94.09           N  
ATOM   4287  CA  TYR C 151       9.808   2.643   9.693  1.00 94.09           C  
ATOM   4288  C   TYR C 151       8.363   2.297   9.352  1.00 94.09           C  
ATOM   4289  CB  TYR C 151      10.279   3.821   8.833  1.00 94.09           C  
ATOM   4290  O   TYR C 151       8.104   1.334   8.626  1.00 94.09           O  
ATOM   4291  CG  TYR C 151      10.010   3.641   7.359  1.00 94.09           C  
ATOM   4292  CD1 TYR C 151      11.047   3.364   6.471  1.00 94.09           C  
ATOM   4293  CD2 TYR C 151       8.720   3.750   6.850  1.00 94.09           C  
ATOM   4294  CE1 TYR C 151      10.805   3.199   5.111  1.00 94.09           C  
ATOM   4295  CE2 TYR C 151       8.467   3.588   5.492  1.00 94.09           C  
ATOM   4296  OH  TYR C 151       9.268   3.151   3.287  1.00 94.09           O  
ATOM   4297  CZ  TYR C 151       9.514   3.313   4.632  1.00 94.09           C  
ATOM   4298  N   SER C 152       7.487   2.999  10.052  1.00 95.03           N  
ATOM   4299  CA  SER C 152       6.095   3.159   9.643  1.00 95.03           C  
ATOM   4300  C   SER C 152       5.732   4.632   9.483  1.00 95.03           C  
ATOM   4301  CB  SER C 152       5.159   2.502  10.658  1.00 95.03           C  
ATOM   4302  O   SER C 152       6.216   5.481  10.234  1.00 95.03           O  
ATOM   4303  OG  SER C 152       5.185   3.199  11.891  1.00 95.03           O  
ATOM   4304  N   VAL C 153       4.971   4.889   8.407  1.00 95.54           N  
ATOM   4305  CA  VAL C 153       4.507   6.247   8.145  1.00 95.54           C  
ATOM   4306  C   VAL C 153       2.983   6.263   8.046  1.00 95.54           C  
ATOM   4307  CB  VAL C 153       5.131   6.821   6.853  1.00 95.54           C  
ATOM   4308  O   VAL C 153       2.399   5.520   7.254  1.00 95.54           O  
ATOM   4309  CG1 VAL C 153       4.624   8.238   6.592  1.00 95.54           C  
ATOM   4310  CG2 VAL C 153       6.656   6.804   6.944  1.00 95.54           C  
ATOM   4311  N   VAL C 154       2.365   7.062   8.902  1.00 93.00           N  
ATOM   4312  CA  VAL C 154       0.940   7.321   8.728  1.00 93.00           C  
ATOM   4313  C   VAL C 154       0.741   8.521   7.805  1.00 93.00           C  
ATOM   4314  CB  VAL C 154       0.239   7.569  10.083  1.00 93.00           C  
ATOM   4315  O   VAL C 154       1.060   9.655   8.173  1.00 93.00           O  
ATOM   4316  CG1 VAL C 154      -1.242   7.881   9.875  1.00 93.00           C  
ATOM   4317  CG2 VAL C 154       0.410   6.360  11.001  1.00 93.00           C  
ATOM   4318  N   PHE C 155       0.231   8.241   6.624  1.00 93.65           N  
ATOM   4319  CA  PHE C 155      -0.070   9.264   5.629  1.00 93.65           C  
ATOM   4320  C   PHE C 155      -1.510   9.742   5.763  1.00 93.65           C  
ATOM   4321  CB  PHE C 155       0.177   8.729   4.215  1.00 93.65           C  
ATOM   4322  O   PHE C 155      -2.444   8.939   5.713  1.00 93.65           O  
ATOM   4323  CG  PHE C 155      -0.320   9.642   3.126  1.00 93.65           C  
ATOM   4324  CD1 PHE C 155      -1.280   9.208   2.221  1.00 93.65           C  
ATOM   4325  CD2 PHE C 155       0.174  10.935   3.009  1.00 93.65           C  
ATOM   4326  CE1 PHE C 155      -1.741  10.051   1.212  1.00 93.65           C  
ATOM   4327  CE2 PHE C 155      -0.282  11.782   2.003  1.00 93.65           C  
ATOM   4328  CZ  PHE C 155      -1.239  11.338   1.105  1.00 93.65           C  
ATOM   4329  N   SER C 156      -1.595  11.054   5.912  1.00 88.88           N  
ATOM   4330  CA  SER C 156      -2.914  11.659   6.072  1.00 88.88           C  
ATOM   4331  C   SER C 156      -3.085  12.865   5.154  1.00 88.88           C  
ATOM   4332  CB  SER C 156      -3.139  12.078   7.525  1.00 88.88           C  
ATOM   4333  O   SER C 156      -2.144  13.636   4.952  1.00 88.88           O  
ATOM   4334  OG  SER C 156      -3.079  10.955   8.388  1.00 88.88           O  
ATOM   4335  N   VAL C 157      -4.238  12.877   4.569  1.00 86.14           N  
ATOM   4336  CA  VAL C 157      -4.656  14.089   3.872  1.00 86.14           C  
ATOM   4337  C   VAL C 157      -5.549  14.927   4.784  1.00 86.14           C  
ATOM   4338  CB  VAL C 157      -5.397  13.760   2.557  1.00 86.14           C  
ATOM   4339  O   VAL C 157      -6.628  14.484   5.185  1.00 86.14           O  
ATOM   4340  CG1 VAL C 157      -5.696  15.036   1.772  1.00 86.14           C  
ATOM   4341  CG2 VAL C 157      -4.575  12.789   1.711  1.00 86.14           C  
ATOM   4342  N   VAL C 158      -5.016  16.107   5.052  1.00 80.63           N  
ATOM   4343  CA  VAL C 158      -5.679  16.896   6.084  1.00 80.63           C  
ATOM   4344  C   VAL C 158      -6.152  18.224   5.496  1.00 80.63           C  
ATOM   4345  CB  VAL C 158      -4.747  17.150   7.291  1.00 80.63           C  
ATOM   4346  O   VAL C 158      -5.412  18.885   4.764  1.00 80.63           O  
ATOM   4347  CG1 VAL C 158      -5.482  17.916   8.389  1.00 80.63           C  
ATOM   4348  CG2 VAL C 158      -4.202  15.829   7.830  1.00 80.63           C  
ATOM   4349  N   GLN C 159      -7.381  18.521   5.875  1.00 74.68           N  
ATOM   4350  CA  GLN C 159      -7.911  19.842   5.550  1.00 74.68           C  
ATOM   4351  C   GLN C 159      -7.906  20.753   6.774  1.00 74.68           C  
ATOM   4352  CB  GLN C 159      -9.327  19.729   4.985  1.00 74.68           C  
ATOM   4353  O   GLN C 159      -8.435  20.389   7.827  1.00 74.68           O  
ATOM   4354  CG  GLN C 159      -9.884  21.043   4.455  1.00 74.68           C  
ATOM   4355  CD  GLN C 159     -11.153  20.858   3.643  1.00 74.68           C  
ATOM   4356  NE2 GLN C 159     -11.577  21.913   2.956  1.00 74.68           N  
ATOM   4357  OE1 GLN C 159     -11.747  19.775   3.633  1.00 74.68           O  
ATOM   4358  N   PHE C 160      -7.257  21.900   6.600  1.00 67.51           N  
ATOM   4359  CA  PHE C 160      -7.287  22.874   7.684  1.00 67.51           C  
ATOM   4360  C   PHE C 160      -8.568  23.699   7.637  1.00 67.51           C  
ATOM   4361  CB  PHE C 160      -6.066  23.797   7.614  1.00 67.51           C  
ATOM   4362  O   PHE C 160      -9.050  24.044   6.556  1.00 67.51           O  
ATOM   4363  CG  PHE C 160      -4.764  23.105   7.914  1.00 67.51           C  
ATOM   4364  CD1 PHE C 160      -4.387  22.842   9.225  1.00 67.51           C  
ATOM   4365  CD2 PHE C 160      -3.917  22.717   6.884  1.00 67.51           C  
ATOM   4366  CE1 PHE C 160      -3.182  22.201   9.506  1.00 67.51           C  
ATOM   4367  CE2 PHE C 160      -2.711  22.076   7.157  1.00 67.51           C  
ATOM   4368  CZ  PHE C 160      -2.345  21.820   8.469  1.00 67.51           C  
ATOM   4369  N   TYR C 161      -9.066  23.945   8.730  1.00 64.48           N  
ATOM   4370  CA  TYR C 161     -10.304  24.710   8.830  1.00 64.48           C  
ATOM   4371  C   TYR C 161     -10.178  26.047   8.111  1.00 64.48           C  
ATOM   4372  CB  TYR C 161     -10.678  24.939  10.297  1.00 64.48           C  
ATOM   4373  O   TYR C 161      -9.193  26.767   8.292  1.00 64.48           O  
ATOM   4374  CG  TYR C 161     -12.142  25.241  10.511  1.00 64.48           C  
ATOM   4375  CD1 TYR C 161     -12.581  26.547  10.713  1.00 64.48           C  
ATOM   4376  CD2 TYR C 161     -13.087  24.221  10.512  1.00 64.48           C  
ATOM   4377  CE1 TYR C 161     -13.929  26.830  10.912  1.00 64.48           C  
ATOM   4378  CE2 TYR C 161     -14.437  24.492  10.710  1.00 64.48           C  
ATOM   4379  OH  TYR C 161     -16.183  26.072  11.105  1.00 64.48           O  
ATOM   4380  CZ  TYR C 161     -14.848  25.798  10.908  1.00 64.48           C  
ATOM   4381  N   GLY C 162     -11.027  26.328   7.312  1.00 62.78           N  
ATOM   4382  CA  GLY C 162     -11.104  27.625   6.660  1.00 62.78           C  
ATOM   4383  C   GLY C 162     -10.306  27.694   5.371  1.00 62.78           C  
ATOM   4384  O   GLY C 162     -10.181  28.762   4.769  1.00 62.78           O  
ATOM   4385  N   THR C 163      -9.713  26.546   5.013  1.00 65.06           N  
ATOM   4386  CA  THR C 163      -8.915  26.552   3.792  1.00 65.06           C  
ATOM   4387  C   THR C 163      -9.436  25.517   2.800  1.00 65.06           C  
ATOM   4388  CB  THR C 163      -7.430  26.277   4.094  1.00 65.06           C  
ATOM   4389  O   THR C 163     -10.127  24.572   3.186  1.00 65.06           O  
ATOM   4390  CG2 THR C 163      -6.926  27.161   5.230  1.00 65.06           C  
ATOM   4391  OG1 THR C 163      -7.271  24.903   4.467  1.00 65.06           O  
ATOM   4392  N   SER C 164      -9.207  25.760   1.443  1.00 63.75           N  
ATOM   4393  CA  SER C 164      -9.655  24.836   0.407  1.00 63.75           C  
ATOM   4394  C   SER C 164      -8.515  23.943  -0.069  1.00 63.75           C  
ATOM   4395  CB  SER C 164     -10.241  25.604  -0.779  1.00 63.75           C  
ATOM   4396  O   SER C 164      -8.733  23.007  -0.841  1.00 63.75           O  
ATOM   4397  OG  SER C 164      -9.378  26.657  -1.172  1.00 63.75           O  
ATOM   4398  N   MET C 165      -7.400  24.054   0.545  1.00 68.81           N  
ATOM   4399  CA  MET C 165      -6.261  23.273   0.071  1.00 68.81           C  
ATOM   4400  C   MET C 165      -5.828  22.252   1.117  1.00 68.81           C  
ATOM   4401  CB  MET C 165      -5.088  24.190  -0.281  1.00 68.81           C  
ATOM   4402  O   MET C 165      -5.386  22.622   2.206  1.00 68.81           O  
ATOM   4403  CG  MET C 165      -4.622  24.063  -1.723  1.00 68.81           C  
ATOM   4404  SD  MET C 165      -2.827  24.395  -1.913  1.00 68.81           S  
ATOM   4405  CE  MET C 165      -2.488  23.459  -3.430  1.00 68.81           C  
ATOM   4406  N   PRO C 166      -5.897  20.988   0.608  1.00 75.20           N  
ATOM   4407  CA  PRO C 166      -5.444  19.977   1.567  1.00 75.20           C  
ATOM   4408  C   PRO C 166      -3.929  19.983   1.760  1.00 75.20           C  
ATOM   4409  CB  PRO C 166      -5.909  18.661   0.938  1.00 75.20           C  
ATOM   4410  O   PRO C 166      -3.194  20.450   0.886  1.00 75.20           O  
ATOM   4411  CG  PRO C 166      -5.958  18.936  -0.530  1.00 75.20           C  
ATOM   4412  CD  PRO C 166      -6.244  20.396  -0.734  1.00 75.20           C  
ATOM   4413  N   ARG C 167      -3.518  19.554   3.017  1.00 81.17           N  
ATOM   4414  CA  ARG C 167      -2.108  19.293   3.289  1.00 81.17           C  
ATOM   4415  C   ARG C 167      -1.862  17.807   3.523  1.00 81.17           C  
ATOM   4416  CB  ARG C 167      -1.635  20.100   4.500  1.00 81.17           C  
ATOM   4417  O   ARG C 167      -2.755  17.088   3.976  1.00 81.17           O  
ATOM   4418  CG  ARG C 167      -1.707  21.606   4.304  1.00 81.17           C  
ATOM   4419  CD  ARG C 167      -0.401  22.288   4.687  1.00 81.17           C  
ATOM   4420  NE  ARG C 167      -0.497  23.740   4.570  1.00 81.17           N  
ATOM   4421  NH1 ARG C 167       1.679  24.032   3.851  1.00 81.17           N  
ATOM   4422  NH2 ARG C 167       0.298  25.844   4.105  1.00 81.17           N  
ATOM   4423  CZ  ARG C 167       0.493  24.535   4.176  1.00 81.17           C  
ATOM   4424  N   LEU C 168      -0.713  17.446   3.065  1.00 90.26           N  
ATOM   4425  CA  LEU C 168      -0.317  16.056   3.261  1.00 90.26           C  
ATOM   4426  C   LEU C 168       0.621  15.922   4.457  1.00 90.26           C  
ATOM   4427  CB  LEU C 168       0.361  15.509   2.003  1.00 90.26           C  
ATOM   4428  O   LEU C 168       1.625  16.632   4.546  1.00 90.26           O  
ATOM   4429  CG  LEU C 168      -0.397  15.698   0.688  1.00 90.26           C  
ATOM   4430  CD1 LEU C 168       0.403  15.116  -0.473  1.00 90.26           C  
ATOM   4431  CD2 LEU C 168      -1.777  15.055   0.768  1.00 90.26           C  
ATOM   4432  N   ALA C 169       0.184  15.095   5.339  1.00 91.71           N  
ATOM   4433  CA  ALA C 169       1.000  14.888   6.533  1.00 91.71           C  
ATOM   4434  C   ALA C 169       1.571  13.473   6.568  1.00 91.71           C  
ATOM   4435  CB  ALA C 169       0.180  15.159   7.791  1.00 91.71           C  
ATOM   4436  O   ALA C 169       0.886  12.511   6.215  1.00 91.71           O  
ATOM   4437  N   PHE C 170       2.804  13.446   6.982  1.00 94.97           N  
ATOM   4438  CA  PHE C 170       3.520  12.186   7.143  1.00 94.97           C  
ATOM   4439  C   PHE C 170       4.071  12.054   8.557  1.00 94.97           C  
ATOM   4440  CB  PHE C 170       4.658  12.079   6.123  1.00 94.97           C  
ATOM   4441  O   PHE C 170       5.016  12.753   8.929  1.00 94.97           O  
ATOM   4442  CG  PHE C 170       4.215  12.262   4.697  1.00 94.97           C  
ATOM   4443  CD1 PHE C 170       3.941  11.162   3.893  1.00 94.97           C  
ATOM   4444  CD2 PHE C 170       4.072  13.535   4.160  1.00 94.97           C  
ATOM   4445  CE1 PHE C 170       3.530  11.329   2.573  1.00 94.97           C  
ATOM   4446  CE2 PHE C 170       3.662  13.709   2.841  1.00 94.97           C  
ATOM   4447  CZ  PHE C 170       3.393  12.605   2.049  1.00 94.97           C  
ATOM   4448  N   THR C 171       3.436  11.205   9.274  1.00 93.90           N  
ATOM   4449  CA  THR C 171       3.938  10.924  10.614  1.00 93.90           C  
ATOM   4450  C   THR C 171       4.774   9.647  10.621  1.00 93.90           C  
ATOM   4451  CB  THR C 171       2.786  10.792  11.626  1.00 93.90           C  
ATOM   4452  O   THR C 171       4.243   8.550  10.436  1.00 93.90           O  
ATOM   4453  CG2 THR C 171       3.315  10.515  13.029  1.00 93.90           C  
ATOM   4454  OG1 THR C 171       2.031  12.010  11.644  1.00 93.90           O  
ATOM   4455  N   VAL C 172       6.030   9.856  10.935  1.00 94.94           N  
ATOM   4456  CA  VAL C 172       7.026   8.796  10.812  1.00 94.94           C  
ATOM   4457  C   VAL C 172       7.329   8.209  12.188  1.00 94.94           C  
ATOM   4458  CB  VAL C 172       8.326   9.313  10.155  1.00 94.94           C  
ATOM   4459  O   VAL C 172       7.527   8.948  13.155  1.00 94.94           O  
ATOM   4460  CG1 VAL C 172       9.373   8.202  10.084  1.00 94.94           C  
ATOM   4461  CG2 VAL C 172       8.035   9.867   8.761  1.00 94.94           C  
ATOM   4462  N   ASN C 173       7.284   6.913  12.249  1.00 92.29           N  
ATOM   4463  CA  ASN C 173       7.745   6.160  13.410  1.00 92.29           C  
ATOM   4464  C   ASN C 173       8.926   5.258  13.061  1.00 92.29           C  
ATOM   4465  CB  ASN C 173       6.602   5.332  14.001  1.00 92.29           C  
ATOM   4466  O   ASN C 173       8.816   4.395  12.188  1.00 92.29           O  
ATOM   4467  CG  ASN C 173       6.895   4.853  15.410  1.00 92.29           C  
ATOM   4468  ND2 ASN C 173       5.898   4.932  16.283  1.00 92.29           N  
ATOM   4469  OD1 ASN C 173       8.010   4.417  15.710  1.00 92.29           O  
ATOM   4470  N   LEU C 174      10.022   5.413  13.716  1.00 91.61           N  
ATOM   4471  CA  LEU C 174      11.193   4.554  13.572  1.00 91.61           C  
ATOM   4472  C   LEU C 174      11.256   3.528  14.698  1.00 91.61           C  
ATOM   4473  CB  LEU C 174      12.474   5.393  13.558  1.00 91.61           C  
ATOM   4474  O   LEU C 174      11.398   3.891  15.868  1.00 91.61           O  
ATOM   4475  CG  LEU C 174      12.607   6.408  12.422  1.00 91.61           C  
ATOM   4476  CD1 LEU C 174      13.881   7.229  12.591  1.00 91.61           C  
ATOM   4477  CD2 LEU C 174      12.595   5.703  11.070  1.00 91.61           C  
ATOM   4478  N   THR C 175      11.132   2.314  14.345  1.00 91.12           N  
ATOM   4479  CA  THR C 175      11.144   1.216  15.305  1.00 91.12           C  
ATOM   4480  C   THR C 175      12.476   0.472  15.259  1.00 91.12           C  
ATOM   4481  CB  THR C 175       9.993   0.229  15.039  1.00 91.12           C  
ATOM   4482  O   THR C 175      12.876  -0.031  14.207  1.00 91.12           O  
ATOM   4483  CG2 THR C 175       9.911  -0.830  16.134  1.00 91.12           C  
ATOM   4484  OG1 THR C 175       8.755   0.949  14.992  1.00 91.12           O  
ATOM   4485  N   PRO C 176      13.128   0.362  16.340  1.00 88.09           N  
ATOM   4486  CA  PRO C 176      14.412  -0.343  16.353  1.00 88.09           C  
ATOM   4487  C   PRO C 176      14.272  -1.828  16.027  1.00 88.09           C  
ATOM   4488  CB  PRO C 176      14.909  -0.143  17.787  1.00 88.09           C  
ATOM   4489  O   PRO C 176      13.285  -2.459  16.414  1.00 88.09           O  
ATOM   4490  CG  PRO C 176      13.882   0.731  18.430  1.00 88.09           C  
ATOM   4491  CD  PRO C 176      12.743   0.915  17.468  1.00 88.09           C  
ATOM   4492  N   THR C 177      15.133  -2.509  15.199  1.00 81.20           N  
ATOM   4493  CA  THR C 177      15.157  -3.922  14.839  1.00 81.20           C  
ATOM   4494  C   THR C 177      15.826  -4.749  15.933  1.00 81.20           C  
ATOM   4495  CB  THR C 177      15.889  -4.146  13.503  1.00 81.20           C  
ATOM   4496  O   THR C 177      15.684  -5.973  15.968  1.00 81.20           O  
ATOM   4497  CG2 THR C 177      15.158  -3.460  12.353  1.00 81.20           C  
ATOM   4498  OG1 THR C 177      17.216  -3.612  13.597  1.00 81.20           O  
ATOM   4499  N   GLY C 178      16.306  -4.259  16.973  1.00 75.54           N  
ATOM   4500  CA  GLY C 178      16.979  -4.918  18.081  1.00 75.54           C  
ATOM   4501  C   GLY C 178      17.327  -3.973  19.215  1.00 75.54           C  
ATOM   4502  O   GLY C 178      16.804  -2.859  19.284  1.00 75.54           O  
ATOM   4503  N   ALA C 179      18.041  -4.593  20.196  1.00 67.19           N  
ATOM   4504  CA  ALA C 179      18.436  -3.831  21.378  1.00 67.19           C  
ATOM   4505  C   ALA C 179      19.664  -2.971  21.091  1.00 67.19           C  
ATOM   4506  CB  ALA C 179      18.711  -4.770  22.550  1.00 67.19           C  
ATOM   4507  O   ALA C 179      20.799  -3.424  21.254  1.00 67.19           O  
ATOM   4508  N   ASN C 180      19.587  -2.138  20.050  1.00 63.95           N  
ATOM   4509  CA  ASN C 180      20.750  -1.331  19.697  1.00 63.95           C  
ATOM   4510  C   ASN C 180      20.831  -0.064  20.543  1.00 63.95           C  
ATOM   4511  CB  ASN C 180      20.726  -0.976  18.209  1.00 63.95           C  
ATOM   4512  O   ASN C 180      19.812   0.576  20.808  1.00 63.95           O  
ATOM   4513  CG  ASN C 180      22.111  -0.725  17.646  1.00 63.95           C  
ATOM   4514  ND2 ASN C 180      22.236  -0.800  16.326  1.00 63.95           N  
ATOM   4515  OD1 ASN C 180      23.060  -0.467  18.390  1.00 63.95           O  
ATOM   4516  N   SER C 181      22.028   0.233  21.112  1.00 64.89           N  
ATOM   4517  CA  SER C 181      22.257   1.438  21.902  1.00 64.89           C  
ATOM   4518  C   SER C 181      22.317   2.677  21.014  1.00 64.89           C  
ATOM   4519  CB  SER C 181      23.552   1.314  22.706  1.00 64.89           C  
ATOM   4520  O   SER C 181      22.169   3.801  21.498  1.00 64.89           O  
ATOM   4521  OG  SER C 181      24.618   0.880  21.879  1.00 64.89           O  
ATOM   4522  N   ASN C 182      22.485   2.429  19.733  1.00 68.86           N  
ATOM   4523  CA  ASN C 182      22.527   3.555  18.807  1.00 68.86           C  
ATOM   4524  C   ASN C 182      21.136   3.903  18.283  1.00 68.86           C  
ATOM   4525  CB  ASN C 182      23.474   3.258  17.642  1.00 68.86           C  
ATOM   4526  O   ASN C 182      20.450   3.050  17.717  1.00 68.86           O  
ATOM   4527  CG  ASN C 182      24.917   3.118  18.084  1.00 68.86           C  
ATOM   4528  ND2 ASN C 182      25.636   2.182  17.475  1.00 68.86           N  
ATOM   4529  OD1 ASN C 182      25.382   3.844  18.966  1.00 68.86           O  
ATOM   4530  N   HIS C 183      20.760   5.172  18.563  1.00 75.72           N  
ATOM   4531  CA  HIS C 183      19.470   5.638  18.068  1.00 75.72           C  
ATOM   4532  C   HIS C 183      19.533   7.107  17.664  1.00 75.72           C  
ATOM   4533  CB  HIS C 183      18.384   5.431  19.126  1.00 75.72           C  
ATOM   4534  O   HIS C 183      20.526   7.787  17.933  1.00 75.72           O  
ATOM   4535  CG  HIS C 183      18.709   6.048  20.449  1.00 75.72           C  
ATOM   4536  CD2 HIS C 183      18.349   7.236  20.988  1.00 75.72           C  
ATOM   4537  ND1 HIS C 183      19.502   5.422  21.386  1.00 75.72           N  
ATOM   4538  CE1 HIS C 183      19.615   6.202  22.449  1.00 75.72           C  
ATOM   4539  NE2 HIS C 183      18.925   7.309  22.232  1.00 75.72           N  
ATOM   4540  N   LEU C 184      18.623   7.547  17.039  1.00 83.47           N  
ATOM   4541  CA  LEU C 184      18.598   8.831  16.348  1.00 83.47           C  
ATOM   4542  C   LEU C 184      18.843   9.978  17.324  1.00 83.47           C  
ATOM   4543  CB  LEU C 184      17.257   9.030  15.636  1.00 83.47           C  
ATOM   4544  O   LEU C 184      19.443  10.991  16.959  1.00 83.47           O  
ATOM   4545  CG  LEU C 184      17.120  10.298  14.791  1.00 83.47           C  
ATOM   4546  CD1 LEU C 184      18.083  10.253  13.609  1.00 83.47           C  
ATOM   4547  CD2 LEU C 184      15.683  10.468  14.310  1.00 83.47           C  
ATOM   4548  N   TYR C 185      18.420   9.814  18.544  1.00 78.25           N  
ATOM   4549  CA  TYR C 185      18.493  10.914  19.500  1.00 78.25           C  
ATOM   4550  C   TYR C 185      19.818  10.896  20.252  1.00 78.25           C  
ATOM   4551  CB  TYR C 185      17.328  10.842  20.492  1.00 78.25           C  
ATOM   4552  O   TYR C 185      20.046  11.720  21.142  1.00 78.25           O  
ATOM   4553  CG  TYR C 185      15.980  11.099  19.865  1.00 78.25           C  
ATOM   4554  CD1 TYR C 185      15.788  12.166  18.990  1.00 78.25           C  
ATOM   4555  CD2 TYR C 185      14.895  10.276  20.146  1.00 78.25           C  
ATOM   4556  CE1 TYR C 185      14.547  12.408  18.411  1.00 78.25           C  
ATOM   4557  CE2 TYR C 185      13.649  10.508  19.572  1.00 78.25           C  
ATOM   4558  OH  TYR C 185      12.254  11.809  18.137  1.00 78.25           O  
ATOM   4559  CZ  TYR C 185      13.485  11.574  18.707  1.00 78.25           C  
ATOM   4560  N   VAL C 186      20.629   9.972  19.963  1.00 73.92           N  
ATOM   4561  CA  VAL C 186      21.993   9.996  20.479  1.00 73.92           C  
ATOM   4562  C   VAL C 186      22.912  10.696  19.481  1.00 73.92           C  
ATOM   4563  CB  VAL C 186      22.513   8.571  20.774  1.00 73.92           C  
ATOM   4564  O   VAL C 186      23.150  10.185  18.383  1.00 73.92           O  
ATOM   4565  CG1 VAL C 186      23.939   8.618  21.321  1.00 73.92           C  
ATOM   4566  CG2 VAL C 186      21.585   7.857  21.755  1.00 73.92           C  
ATOM   4567  N   PRO C 187      23.346  11.898  19.986  1.00 67.03           N  
ATOM   4568  CA  PRO C 187      24.096  12.727  19.039  1.00 67.03           C  
ATOM   4569  C   PRO C 187      25.331  12.019  18.485  1.00 67.03           C  
ATOM   4570  CB  PRO C 187      24.494  13.946  19.875  1.00 67.03           C  
ATOM   4571  O   PRO C 187      26.104  11.432  19.246  1.00 67.03           O  
ATOM   4572  CG  PRO C 187      23.710  13.813  21.141  1.00 67.03           C  
ATOM   4573  CD  PRO C 187      23.170  12.414  21.223  1.00 67.03           C  
ATOM   4574  N   ASP C 188      25.363  11.857  17.281  1.00 71.71           N  
ATOM   4575  CA  ASP C 188      26.488  11.386  16.478  1.00 71.71           C  
ATOM   4576  C   ASP C 188      26.695  12.270  15.250  1.00 71.71           C  
ATOM   4577  CB  ASP C 188      26.271   9.933  16.050  1.00 71.71           C  
ATOM   4578  O   ASP C 188      25.745  12.557  14.519  1.00 71.71           O  
ATOM   4579  CG  ASP C 188      27.499   9.315  15.405  1.00 71.71           C  
ATOM   4580  OD1 ASP C 188      27.807   9.645  14.239  1.00 71.71           O  
ATOM   4581  OD2 ASP C 188      28.163   8.489  16.067  1.00 71.71           O  
ATOM   4582  N   ASN C 189      27.953  12.693  14.974  1.00 68.80           N  
ATOM   4583  CA  ASN C 189      28.241  13.675  13.934  1.00 68.80           C  
ATOM   4584  C   ASN C 189      28.052  13.085  12.539  1.00 68.80           C  
ATOM   4585  CB  ASN C 189      29.661  14.222  14.091  1.00 68.80           C  
ATOM   4586  O   ASN C 189      27.797  13.817  11.581  1.00 68.80           O  
ATOM   4587  CG  ASN C 189      29.775  15.241  15.207  1.00 68.80           C  
ATOM   4588  ND2 ASN C 189      30.980  15.407  15.739  1.00 68.80           N  
ATOM   4589  OD1 ASN C 189      28.787  15.873  15.590  1.00 68.80           O  
ATOM   4590  N   ASN C 190      27.908  11.764  12.392  1.00 77.74           N  
ATOM   4591  CA  ASN C 190      27.981  11.213  11.043  1.00 77.74           C  
ATOM   4592  C   ASN C 190      26.796  10.297  10.747  1.00 77.74           C  
ATOM   4593  CB  ASN C 190      29.297  10.461  10.840  1.00 77.74           C  
ATOM   4594  O   ASN C 190      26.736   9.677   9.684  1.00 77.74           O  
ATOM   4595  CG  ASN C 190      30.497  11.387  10.785  1.00 77.74           C  
ATOM   4596  ND2 ASN C 190      31.640  10.906  11.259  1.00 77.74           N  
ATOM   4597  OD1 ASN C 190      30.396  12.525  10.320  1.00 77.74           O  
ATOM   4598  N   ALA C 191      25.784  10.302  11.561  1.00 87.20           N  
ATOM   4599  CA  ALA C 191      24.747   9.299  11.335  1.00 87.20           C  
ATOM   4600  C   ALA C 191      23.444   9.950  10.879  1.00 87.20           C  
ATOM   4601  CB  ALA C 191      24.514   8.479  12.602  1.00 87.20           C  
ATOM   4602  O   ALA C 191      23.032  10.976  11.424  1.00 87.20           O  
ATOM   4603  N   ALA C 192      22.891   9.440   9.833  1.00 88.70           N  
ATOM   4604  CA  ALA C 192      21.613   9.910   9.303  1.00 88.70           C  
ATOM   4605  C   ALA C 192      20.715   8.738   8.919  1.00 88.70           C  
ATOM   4606  CB  ALA C 192      21.840  10.819   8.098  1.00 88.70           C  
ATOM   4607  O   ALA C 192      21.195   7.622   8.710  1.00 88.70           O  
ATOM   4608  N   VAL C 193      19.500   9.032   9.018  1.00 90.12           N  
ATOM   4609  CA  VAL C 193      18.523   8.054   8.551  1.00 90.12           C  
ATOM   4610  C   VAL C 193      17.692   8.654   7.419  1.00 90.12           C  
ATOM   4611  CB  VAL C 193      17.601   7.581   9.697  1.00 90.12           C  
ATOM   4612  O   VAL C 193      17.200   9.780   7.531  1.00 90.12           O  
ATOM   4613  CG1 VAL C 193      16.550   6.603   9.176  1.00 90.12           C  
ATOM   4614  CG2 VAL C 193      18.424   6.942  10.814  1.00 90.12           C  
ATOM   4615  N   THR C 194      17.624   7.908   6.362  1.00 90.96           N  
ATOM   4616  CA  THR C 194      16.800   8.304   5.225  1.00 90.96           C  
ATOM   4617  C   THR C 194      15.563   7.416   5.118  1.00 90.96           C  
ATOM   4618  CB  THR C 194      17.597   8.240   3.908  1.00 90.96           C  
ATOM   4619  O   THR C 194      15.678   6.204   4.927  1.00 90.96           O  
ATOM   4620  CG2 THR C 194      16.753   8.719   2.732  1.00 90.96           C  
ATOM   4621  OG1 THR C 194      18.759   9.071   4.019  1.00 90.96           O  
ATOM   4622  N   ILE C 195      14.436   8.077   5.210  1.00 92.66           N  
ATOM   4623  CA  ILE C 195      13.145   7.399   5.160  1.00 92.66           C  
ATOM   4624  C   ILE C 195      12.551   7.522   3.759  1.00 92.66           C  
ATOM   4625  CB  ILE C 195      12.166   7.971   6.210  1.00 92.66           C  
ATOM   4626  O   ILE C 195      12.295   8.630   3.282  1.00 92.66           O  
ATOM   4627  CG1 ILE C 195      12.778   7.887   7.613  1.00 92.66           C  
ATOM   4628  CG2 ILE C 195      10.824   7.236   6.153  1.00 92.66           C  
ATOM   4629  CD1 ILE C 195      13.523   9.145   8.040  1.00 92.66           C  
ATOM   4630  N   GLY C 196      12.294   6.248   3.072  1.00 89.11           N  
ATOM   4631  CA  GLY C 196      11.649   6.293   1.770  1.00 89.11           C  
ATOM   4632  C   GLY C 196      12.518   5.742   0.655  1.00 89.11           C  
ATOM   4633  O   GLY C 196      13.555   5.129   0.914  1.00 89.11           O  
ATOM   4634  N   PRO C 197      12.055   5.914  -0.608  1.00 89.26           N  
ATOM   4635  CA  PRO C 197      10.890   6.754  -0.897  1.00 89.26           C  
ATOM   4636  C   PRO C 197       9.591   6.172  -0.345  1.00 89.26           C  
ATOM   4637  CB  PRO C 197      10.861   6.801  -2.427  1.00 89.26           C  
ATOM   4638  O   PRO C 197       9.312   4.985  -0.535  1.00 89.26           O  
ATOM   4639  CG  PRO C 197      11.590   5.571  -2.861  1.00 89.26           C  
ATOM   4640  CD  PRO C 197      12.550   5.178  -1.775  1.00 89.26           C  
ATOM   4641  N   VAL C 198       8.906   6.922   0.541  1.00 94.06           N  
ATOM   4642  CA  VAL C 198       7.580   6.565   1.034  1.00 94.06           C  
ATOM   4643  C   VAL C 198       6.535   6.842  -0.044  1.00 94.06           C  
ATOM   4644  CB  VAL C 198       7.229   7.334   2.327  1.00 94.06           C  
ATOM   4645  O   VAL C 198       6.314   7.996  -0.421  1.00 94.06           O  
ATOM   4646  CG1 VAL C 198       5.838   6.946   2.826  1.00 94.06           C  
ATOM   4647  CG2 VAL C 198       8.279   7.072   3.405  1.00 94.06           C  
ATOM   4648  N   LYS C 199       5.962   5.820  -0.540  1.00 94.15           N  
ATOM   4649  CA  LYS C 199       4.978   5.941  -1.612  1.00 94.15           C  
ATOM   4650  C   LYS C 199       3.570   6.111  -1.049  1.00 94.15           C  
ATOM   4651  CB  LYS C 199       5.031   4.718  -2.529  1.00 94.15           C  
ATOM   4652  O   LYS C 199       3.187   5.423  -0.101  1.00 94.15           O  
ATOM   4653  CG  LYS C 199       6.365   4.533  -3.238  1.00 94.15           C  
ATOM   4654  CD  LYS C 199       6.398   3.238  -4.038  1.00 94.15           C  
ATOM   4655  CE  LYS C 199       7.794   2.630  -4.062  1.00 94.15           C  
ATOM   4656  NZ  LYS C 199       7.794   1.265  -4.669  1.00 94.15           N  
ATOM   4657  N   PHE C 200       2.872   7.065  -1.646  1.00 93.31           N  
ATOM   4658  CA  PHE C 200       1.514   7.361  -1.205  1.00 93.31           C  
ATOM   4659  C   PHE C 200       0.631   7.737  -2.388  1.00 93.31           C  
ATOM   4660  CB  PHE C 200       1.517   8.492  -0.172  1.00 93.31           C  
ATOM   4661  O   PHE C 200       1.133   8.081  -3.460  1.00 93.31           O  
ATOM   4662  CG  PHE C 200       2.095   9.783  -0.686  1.00 93.31           C  
ATOM   4663  CD1 PHE C 200       3.462  10.025  -0.618  1.00 93.31           C  
ATOM   4664  CD2 PHE C 200       1.271  10.755  -1.239  1.00 93.31           C  
ATOM   4665  CE1 PHE C 200       3.999  11.219  -1.094  1.00 93.31           C  
ATOM   4666  CE2 PHE C 200       1.801  11.950  -1.716  1.00 93.31           C  
ATOM   4667  CZ  PHE C 200       3.165  12.180  -1.642  1.00 93.31           C  
ATOM   4668  N   TRP C 201      -0.619   7.555  -2.197  1.00 91.95           N  
ATOM   4669  CA  TRP C 201      -1.561   8.005  -3.217  1.00 91.95           C  
ATOM   4670  C   TRP C 201      -2.921   8.317  -2.601  1.00 91.95           C  
ATOM   4671  CB  TRP C 201      -1.714   6.946  -4.312  1.00 91.95           C  
ATOM   4672  O   TRP C 201      -3.218   7.884  -1.485  1.00 91.95           O  
ATOM   4673  CG  TRP C 201      -2.535   5.760  -3.902  1.00 91.95           C  
ATOM   4674  CD1 TRP C 201      -2.133   4.709  -3.124  1.00 91.95           C  
ATOM   4675  CD2 TRP C 201      -3.897   5.501  -4.254  1.00 91.95           C  
ATOM   4676  CE2 TRP C 201      -4.258   4.274  -3.653  1.00 91.95           C  
ATOM   4677  CE3 TRP C 201      -4.849   6.188  -5.020  1.00 91.95           C  
ATOM   4678  NE1 TRP C 201      -3.165   3.813  -2.970  1.00 91.95           N  
ATOM   4679  CH2 TRP C 201      -6.445   4.413  -4.549  1.00 91.95           C  
ATOM   4680  CZ2 TRP C 201      -5.533   3.720  -3.795  1.00 91.95           C  
ATOM   4681  CZ3 TRP C 201      -6.116   5.635  -5.159  1.00 91.95           C  
ATOM   4682  N   TYR C 202      -3.700   9.097  -3.323  1.00 89.05           N  
ATOM   4683  CA  TYR C 202      -5.061   9.415  -2.905  1.00 89.05           C  
ATOM   4684  C   TYR C 202      -5.913   9.836  -4.096  1.00 89.05           C  
ATOM   4685  CB  TYR C 202      -5.054  10.525  -1.850  1.00 89.05           C  
ATOM   4686  O   TYR C 202      -5.383  10.171  -5.158  1.00 89.05           O  
ATOM   4687  CG  TYR C 202      -4.427  11.812  -2.327  1.00 89.05           C  
ATOM   4688  CD1 TYR C 202      -3.054  12.023  -2.220  1.00 89.05           C  
ATOM   4689  CD2 TYR C 202      -5.205  12.820  -2.886  1.00 89.05           C  
ATOM   4690  CE1 TYR C 202      -2.472  13.208  -2.657  1.00 89.05           C  
ATOM   4691  CE2 TYR C 202      -4.634  14.010  -3.326  1.00 89.05           C  
ATOM   4692  OH  TYR C 202      -2.698  15.370  -3.642  1.00 89.05           O  
ATOM   4693  CZ  TYR C 202      -3.269  14.194  -3.208  1.00 89.05           C  
ATOM   4694  N   LEU C 203      -7.231   9.712  -3.822  1.00 88.52           N  
ATOM   4695  CA  LEU C 203      -8.170  10.133  -4.856  1.00 88.52           C  
ATOM   4696  C   LEU C 203      -8.638  11.564  -4.616  1.00 88.52           C  
ATOM   4697  CB  LEU C 203      -9.376   9.190  -4.901  1.00 88.52           C  
ATOM   4698  O   LEU C 203      -8.798  11.985  -3.468  1.00 88.52           O  
ATOM   4699  CG  LEU C 203      -9.082   7.729  -5.247  1.00 88.52           C  
ATOM   4700  CD1 LEU C 203     -10.377   6.925  -5.295  1.00 88.52           C  
ATOM   4701  CD2 LEU C 203      -8.337   7.634  -6.575  1.00 88.52           C  
ATOM   4702  N   ILE C 204      -8.878  12.243  -5.846  1.00 83.17           N  
ATOM   4703  CA  ILE C 204      -9.354  13.620  -5.763  1.00 83.17           C  
ATOM   4704  C   ILE C 204     -10.856  13.664  -6.035  1.00 83.17           C  
ATOM   4705  CB  ILE C 204      -8.602  14.538  -6.752  1.00 83.17           C  
ATOM   4706  O   ILE C 204     -11.378  12.854  -6.805  1.00 83.17           O  
ATOM   4707  CG1 ILE C 204      -7.094  14.492  -6.483  1.00 83.17           C  
ATOM   4708  CG2 ILE C 204      -9.130  15.973  -6.664  1.00 83.17           C  
ATOM   4709  CD1 ILE C 204      -6.249  15.113  -7.587  1.00 83.17           C  
TER
