# Supplementary material for: Improving deep learning protein monomer and complex structure prediction using DeepMSA2 with huge metagenomics data
Source: Nat Methods. 2024 Jan 2;21(2):279–89. doi: 10.1038/s41592-023-02130-4 (PMC10864179; doi:10.1038/s41592-023-02130-4)
Supplement: Supplementary file 16 — Statistical source data and structure coordinate files. [file 41592_2023_2130_MOESM16_ESM.zip › Figure5/Fig5D.CB.dis]

i j dist_peak
468 470 6.84375
60 62 6.84375
567 570 6.84375
62 64 7.15625
264 266 6.84375
266 268 7.15625
159 162 6.84375
363 366 6.84375
470 472 7.15625
279 281 7.15625
483 485 6.84375
273 276 10.59375
379 382 9.96875
75 77 7.15625
165 167 7.46875
69 72 10.59375
362 364 6.84375
437 440 10.90625
370 372 6.21875
29 32 10.90625
573 575 7.46875
166 168 6.21875
158 160 6.84375
505 508 10.90625
397 400 9.96875
369 371 7.46875
257 259 6.53125
175 178 9.96875
461 463 6.53125
601 604 9.96875
477 480 10.59375
566 568 6.84375
98 100 6.84375
53 55 6.53125
582 585 10.28125
583 586 9.96875
97 100 10.90625
128 131 9.65625
574 576 6.21875
193 196 9.96875
368 370 7.78125
164 166 7.78125
583 585 6.53125
332 335 9.65625
506 508 6.84375
536 539 9.65625
572 574 7.78125
227 230 8.40625
446 449 10.59375
38 41 10.59375
30 32 6.84375
174 177 10.28125
379 381 6.84375
302 304 6.84375
471 473 7.15625
175 177 6.53125
97 99 6.84375
459 461 6.84375
361 363 6.84375
447 449 6.53125
157 159 6.84375
432 434 6.53125
601 603 6.53125
301 304 10.90625
228 230 6.53125
39 41 6.53125
193 195 6.53125
255 257 6.53125
161 163 8.71875
397 399 6.53125
242 245 10.59375
51 53 6.84375
225 227 6.53125
283 297 4.03125
233 236 10.90625
438 440 6.84375
413 415 6.53125
242 244 6.21875
574 577 10.59375
365 367 8.71875
244 246 6.53125
23 26 8.40625
143 145 7.15625
209 211 6.53125
565 567 6.53125
551 553 7.15625
72 74 6.53125
447 450 10.90625
234 236 6.84375
206 208 6.84375
278 281 10.90625
208 211 10.59375
378 381 10.28125
241 244 10.90625
249 251 7.15625
347 349 7.15625
479 482 10.59375
569 571 8.71875
429 431 6.53125
63 65 7.15625
315 317 6.84375
412 415 10.59375
243 245 6.53125
276 278 6.53125
436 438 6.53125
267 269 7.15625
587 589 7.15625
24 26 6.53125
480 482 6.53125
70 73 10.59375
232 234 6.53125
21 23 6.53125
40 42 6.21875
482 485 10.59375
4 7 10.59375
410 412 6.84375
383 385 7.15625
480 483 10.59375
3 6 10.90625
39 42 10.90625
301 303 6.84375
505 507 6.84375
74 77 10.90625
5 7 6.53125
230 232 6.84375
173 175 6.21875
453 455 6.84375
458 460 6.21875
576 578 6.84375
2 4 6.84375
45 47 7.15625
179 181 7.15625
37 39 7.15625
402 404 6.53125
274 277 10.59375
28 30 6.53125
197 199 7.15625
484 486 7.15625
18 20 7.46875
9 11 5.59375
207 210 10.90625
478 481 10.59375
277 279 6.84375
45 48 10.59375
111 113 6.84375
73 75 7.15625
481 483 7.15625
431 434 8.40625
437 439 7.15625
198 200 6.53125
581 583 6.21875
141 143 5.59375
606 608 6.53125
377 379 6.21875
519 521 6.84375
476 478 6.53125
128 130 6.84375
605 607 7.15625
536 538 6.84375
323 326 9.65625
74 76 6.53125
561 563 6.21875
226 228 7.46875
26 28 6.84375
345 347 5.59375
475 477 7.15625
37 40 10.90625
446 448 6.21875
324 326 4.96875
460 462 6.53125
172 174 6.84375
376 378 6.84375
453 456 10.59375
275 278 10.59375
580 582 6.84375
466 468 8.09375
482 484 6.53125
401 403 7.15625
436 439 10.90625
533 536 10.59375
245 247 7.15625
582 584 7.46875
130 132 6.84375
538 540 6.84375
357 359 6.21875
272 274 6.53125
334 336 6.84375
321 323 7.15625
445 448 10.90625
38 40 6.21875
52 54 6.53125
117 119 7.15625
11 13 6.21875
278 280 6.53125
222 224 7.46875
235 237 7.15625
512 514 6.53125
280 282 7.15625
525 527 7.15625
168 170 6.53125
481 484 10.90625
479 481 7.15625
68 70 6.53125
549 551 5.59375
284 286 6.53125
488 490 6.53125
22 24 7.46875
332 334 6.84375
372 374 6.84375
233 235 6.84375
159 161 7.15625
434 436 6.84375
80 82 6.53125
67 69 7.15625
577 579 7.15625
104 106 6.53125
76 78 7.15625
523 525 6.53125
415 417 6.53125
363 365 7.15625
244 247 10.90625
29 31 7.15625
411 414 10.90625
328 330 6.84375
71 74 10.59375
26 29 10.90625
223 225 6.21875
435 438 10.90625
153 155 6.21875
124 126 6.84375
470 473 9.34375
125 128 10.59375
250 252 7.15625
477 479 6.84375
55 57 7.15625
62 65 9.34375
567 569 7.15625
174 176 7.46875
430 432 7.46875
463 465 7.15625
308 310 6.53125
50 52 6.21875
46 48 6.84375
329 332 10.59375
213 215 5.59375
435 437 7.46875
580 583 10.90625
426 428 7.46875
211 213 6.53125
58 60 8.09375
448 450 6.21875
526 528 7.46875
273 275 6.84375
241 243 7.46875
417 419 5.59375
333 336 6.84375
71 73 7.15625
532 534 6.84375
262 264 8.09375
271 274 10.90625
27 29 7.46875
284 287 9.96875
256 258 6.53125
118 120 7.78125
115 117 6.53125
57 60 11.21875
215 217 5.90625
254 256 6.21875
454 456 6.84375
172 175 10.59375
266 269 9.34375
396 399 10.90625
7 9 6.53125
427 429 6.21875
485 487 6.84375
104 107 10.90625
360 362 6.53125
271 273 7.15625
419 421 5.90625
581 584 10.90625
19 21 6.21875
319 321 6.53125
600 603 10.90625
69 71 6.84375
196 199 9.34375
438 441 10.59375
79 93 4.03125
488 491 9.96875
120 122 4.96875
169 171 7.15625
308 311 10.90625
99 102 10.59375
476 479 10.90625
277 280 10.90625
345 348 8.40625
449 452 11.21875
137 139 7.46875
398 400 6.53125
467 469 5.28125
378 380 7.78125
259 261 7.15625
439 441 7.15625
402 405 10.90625
400 403 9.34375
30 33 10.59375
586 588 5.90625
604 607 9.34375
156 158 6.53125
192 195 10.90625
192 194 7.15625
434 437 10.90625
31 33 7.15625
77 79 6.84375
564 566 6.53125
465 468 11.21875
275 277 7.15625
464 467 11.21875
67 70 10.90625
558 560 6.84375
80 83 9.96875
600 602 7.15625
194 196 6.53125
243 246 10.90625
240 242 7.15625
61 64 10.28125
602 604 6.53125
36 38 7.15625
487 501 4.03125
281 283 6.84375
341 343 7.46875
20 22 7.46875
578 580 6.84375
545 547 7.46875
606 609 10.90625
299 301 7.15625
224 226 7.46875
529 531 7.46875
389 391 7.15625
198 201 10.90625
207 209 7.15625
445 447 7.15625
72 75 10.59375
512 515 10.90625
373 375 7.15625
352 354 7.46875
556 558 7.46875
178 180 5.90625
322 324 7.78125
41 43 7.15625
274 276 6.21875
449 451 7.15625
150 152 6.84375
374 376 6.84375
527 530 9.65625
148 150 7.46875
537 540 6.84375
113 115 7.46875
70 72 6.21875
475 478 10.90625
513 515 6.84375
537 539 5.59375
199 201 7.46875
121 123 7.46875
105 107 6.84375
347 350 10.28125
3 5 7.15625
462 464 6.53125
28 31 10.90625
129 131 5.59375
160 162 8.09375
364 366 8.09375
59 61 5.28125
454 457 10.28125
568 570 8.09375
396 398 7.15625
96 98 7.15625
607 609 7.46875
265 268 10.28125
510 512 7.15625
325 327 7.46875
54 56 6.53125
444 446 7.15625
599 601 7.15625
166 169 10.59375
300 302 7.15625
489 491 5.59375
366 369 9.34375
200 202 7.15625
333 335 5.59375
410 413 10.90625
354 356 6.84375
570 573 9.34375
376 379 10.59375
234 237 10.59375
503 505 7.15625
152 154 6.53125
143 146 9.96875
272 275 10.59375
528 530 4.96875
531 533 6.53125
450 452 8.09375
403 405 7.46875
365 368 10.59375
569 572 10.59375
507 510 10.59375
411 413 7.15625
106 108 7.15625
261 264 11.21875
309 311 6.84375
231 233 7.46875
162 165 9.34375
382 384 5.90625
504 506 7.15625
68 71 10.59375
161 164 10.59375
141 144 8.40625
464 466 7.15625
206 209 10.90625
428 430 7.46875
167 169 7.15625
56 58 6.84375
403 406 11.21875
276 279 10.59375
247 249 6.84375
575 577 7.15625
478 480 6.21875
285 287 5.59375
343 345 6.53125
139 141 6.53125
351 353 6.53125
444 447 10.90625
102 104 7.15625
260 263 11.21875
395 397 7.15625
5 8 10.90625
310 312 7.15625
66 68 7.15625
40 43 10.90625
474 476 7.15625
471 474 10.59375
81 83 5.59375
263 265 5.28125
95 97 7.15625
439 442 10.28125
318 320 7.15625
73 76 10.90625
571 574 11.53125
578 581 10.59375
246 248 7.78125
370 373 10.59375
56 59 11.21875
170 172 6.84375
371 373 6.84375
230 233 10.90625
348 350 7.15625
147 149 6.53125
356 358 6.53125
555 557 6.53125
96 99 11.21875
608 610 7.15625
455 457 6.84375
317 319 7.46875
404 406 6.84375
31 34 9.96875
122 124 7.15625
303 306 10.59375
171 173 6.21875
560 562 6.53125
43 45 7.15625
249 252 10.59375
181 183 7.15625
442 444 7.15625
406 408 7.15625
63 66 10.59375
514 516 7.15625
530 532 7.15625
269 271 7.15625
451 453 6.84375
42 44 7.78125
199 202 11.21875
79 81 7.46875
78 80 7.15625
208 210 6.53125
326 328 7.15625
282 284 7.15625
469 472 10.28125
123 125 6.53125
251 253 6.84375
306 308 7.15625
552 554 7.15625
551 554 10.28125
235 238 10.28125
398 401 10.28125
114 117 10.59375
579 581 6.21875
119 121 7.78125
144 146 7.15625
191 193 7.15625
258 260 6.53125
270 272 7.15625
466 469 8.40625
409 411 7.46875
375 377 6.21875
522 525 10.59375
465 467 7.78125
283 285 7.46875
34 36 7.15625
593 595 7.15625
521 523 7.46875
194 197 9.96875
151 153 7.15625
100 102 7.15625
413 416 10.90625
323 325 7.78125
41 44 11.21875
557 559 6.53125
6 8 7.15625
307 310 10.59375
300 303 11.21875
205 207 7.46875
487 489 7.46875
267 270 10.59375
127 129 7.78125
65 67 7.15625
173 176 10.90625
23 25 8.09375
412 414 6.53125
2 5 10.90625
144 147 10.59375
1 3 7.46875
149 151 6.53125
473 475 7.46875
535 537 7.78125
114 116 7.15625
47 49 6.84375
559 561 7.15625
339 341 7.15625
484 487 10.28125
260 262 7.15625
468 472 12.46875
336 338 7.46875
610 612 7.15625
232 235 10.59375
607 610 11.21875
119 122 9.65625
602 605 10.28125
448 451 10.90625
218 220 5.90625
609 611 7.15625
543 545 7.15625
236 238 7.15625
318 321 10.59375
440 442 7.15625
304 306 7.15625
508 510 5.90625
350 352 8.71875
522 524 7.15625
330 332 6.53125
307 309 7.46875
135 137 7.15625
240 243 10.90625
113 116 10.28125
430 433 11.21875
384 386 7.46875
527 529 7.78125
456 458 8.09375
58 61 8.40625
502 504 7.15625
460 463 10.59375
201 203 7.15625
377 380 10.90625
4 6 6.53125
289 291 7.46875
331 333 7.78125
155 157 6.84375
103 106 10.59375
36 39 10.90625
288 290 5.59375
102 105 10.90625
348 351 10.59375
125 127 7.15625
404 407 10.90625
534 536 6.53125
17 19 6.53125
253 255 7.46875
27 30 10.90625
180 182 7.46875
405 407 7.15625
15 17 8.40625
146 148 9.03125
515 517 7.15625
355 357 7.15625
549 552 8.40625
563 565 6.84375
262 265 8.40625
424 426 7.46875
6 9 10.28125
422 424 5.90625
485 488 10.59375
210 213 10.28125
353 355 6.53125
327 329 6.53125
486 488 7.15625
227 229 8.09375
209 212 10.90625
220 222 7.46875
469 471 5.28125
202 204 7.15625
16 18 7.46875
280 283 10.59375
414 416 7.15625
107 109 7.15625
126 128 6.53125
552 555 10.59375
533 535 7.15625
252 254 8.09375
157 160 10.59375
163 166 11.53125
414 417 10.28125
295 297 7.46875
14 16 5.90625
458 461 10.59375
492 494 5.59375
589 591 7.15625
219 221 8.40625
298 300 7.15625
185 187 7.15625
571 573 9.03125
468 471 9.03125
329 331 7.15625
145 147 6.84375
547 549 6.53125
311 313 7.46875
132 134 7.46875
103 105 7.46875
76 79 10.28125
317 320 10.28125
210 212 7.15625
493 495 7.46875
511 513 7.46875
129 132 6.84375
221 223 6.53125
52 55 10.59375
431 433 8.09375
540 542 7.46875
57 59 7.78125
367 370 11.53125
290 292 7.46875
84 86 5.59375
425 427 6.53125
231 234 10.90625
554 556 8.71875
64 66 7.78125
238 240 7.15625
423 425 8.40625
200 203 10.90625
457 459 7.46875
21 24 10.90625
85 87 7.46875
77 80 10.59375
281 284 10.59375
367 369 9.03125
349 351 6.84375
511 514 10.59375
163 165 9.03125
268 270 7.78125
359 361 6.84375
177 179 9.34375
521 524 10.28125
472 474 7.46875
510 513 10.90625
389 392 10.28125
553 555 6.84375
32 34 7.15625
86 88 7.46875
115 118 11.21875
261 263 7.78125
456 459 11.53125
500 502 7.15625
494 496 7.46875
49 51 7.46875
588 590 7.15625
94 96 7.15625
507 509 7.78125
171 174 10.90625
579 582 10.90625
99 101 7.78125
287 289 8.09375
457 460 10.28125
303 305 7.78125
562 564 8.40625
491 493 8.09375
296 298 7.15625
310 313 11.21875
455 458 11.53125
306 309 10.90625
364 367 12.15625
361 364 10.59375
504 507 11.21875
48 50 8.09375
44 47 10.59375
608 611 10.90625
170 173 10.59375
290 293 10.90625
499 501 7.46875
91 93 7.46875
385 387 7.46875
60 64 12.46875
15 18 11.21875
380 383 9.34375
60 63 9.03125
61 63 5.28125
86 89 10.90625
283 286 9.65625
459 462 10.90625
12 14 7.15625
422 425 10.59375
182 184 7.46875
50 53 10.59375
106 109 10.90625
256 259 10.59375
154 156 8.09375
358 360 8.40625
101 104 10.59375
523 526 11.21875
216 218 7.15625
112 115 10.59375
441 443 7.15625
17 20 10.90625
248 251 10.59375
443 445 7.46875
420 422 7.15625
312 314 7.46875
342 344 7.15625
205 208 10.59375
264 268 12.46875
65 68 10.59375
138 140 7.15625
79 82 9.65625
585 587 9.34375
381 383 9.34375
185 188 10.59375
108 110 7.46875
83 85 8.09375
388 390 7.78125
593 596 10.28125
473 476 10.59375
35 37 7.46875
487 490 9.65625
409 412 10.59375
401 404 9.96875
92 94 7.15625
497 499 7.15625
568 571 12.15625
565 568 10.59375
516 518 7.46875
467 470 5.90625
265 267 5.28125
461 464 10.90625
282 285 10.90625
176 179 9.65625
245 248 11.21875
197 200 9.96875
218 221 10.59375
219 222 11.53125
78 81 10.90625
400 402 4.96875
160 163 12.15625
509 512 10.59375
486 489 10.90625
14 17 10.59375
405 408 10.59375
605 608 9.96875
514 517 10.90625
239 241 7.78125
264 267 9.03125
320 322 7.78125
305 308 10.59375
494 497 10.59375
590 592 7.46875
309 312 11.21875
381 384 10.28125
116 118 7.78125
423 426 11.21875
183 185 7.46875
33 35 7.15625
546 548 7.15625
316 319 10.28125
46 49 10.28125
297 299 7.46875
82 84 7.78125
269 272 10.59375
237 239 7.15625
452 455 10.59375
496 498 7.15625
313 315 8.09375
88 90 7.15625
1 4 10.90625
246 249 7.78125
584 587 9.96875
491 494 10.59375
13 16 8.71875
292 294 7.15625
341 344 9.65625
515 518 10.90625
287 290 10.59375
517 519 8.09375
286 288 7.78125
501 503 7.46875
291 293 7.15625
196 198 4.96875
609 612 10.59375
319 322 11.21875
490 492 7.78125
554 557 10.59375
374 377 10.59375
105 108 11.21875
604 606 4.96875
386 388 7.46875
598 601 10.90625
109 111 8.09375
201 204 10.59375
585 588 10.28125
177 180 10.28125
314 316 5.28125
388 391 11.21875
592 594 9.03125
387 389 7.46875
263 266 5.90625
293 295 7.15625
217 220 8.71875
250 253 10.28125
311 314 10.90625
421 424 8.71875
563 566 10.59375
294 296 7.46875
49 52 10.28125
83 86 10.59375
54 57 10.90625
427 430 10.90625
302 305 10.28125
298 301 10.59375
93 95 7.46875
51 54 10.90625
162 164 6.21875
520 523 10.59375
255 258 10.90625
346 348 5.28125
474 477 10.90625
13 15 5.59375
89 91 7.15625
87 89 7.15625
66 69 10.90625
560 563 10.59375
502 505 10.59375
570 572 6.21875
142 144 5.28125
366 368 6.21875
513 516 10.90625
591 593 7.46875
524 526 7.78125
359 362 10.90625
155 158 10.90625
107 110 10.90625
495 497 7.15625
498 500 7.78125
110 112 5.28125
599 602 10.28125
424 427 10.59375
346 349 9.96875
268 271 10.28125
421 423 5.59375
375 378 10.90625
395 398 10.59375
190 193 10.90625
190 192 8.09375
450 453 8.09375
248 250 9.34375
503 506 10.59375
88 91 10.28125
59 62 5.90625
137 140 9.96875
217 219 5.59375
220 223 10.59375
270 273 10.90625
90 92 7.46875
225 228 10.90625
254 257 10.59375
64 67 10.59375
535 538 10.59375
394 397 10.59375
257 260 10.90625
462 465 10.90625
44 46 9.34375
360 363 10.90625
239 242 10.90625
292 295 10.59375
342 345 9.65625
221 224 10.90625
195 197 9.03125
463 466 11.21875
184 186 9.03125
496 499 10.59375
584 586 6.53125
258 261 10.90625
556 559 10.90625
299 302 10.59375
509 511 9.03125
518 520 5.28125
142 145 9.96875
577 580 11.21875
592 595 11.53125
191 194 10.59375
101 103 9.03125
305 307 9.03125
380 382 6.53125
483 486 10.90625
598 600 8.09375
550 553 9.96875
545 548 9.65625
138 141 9.65625
443 446 10.90625
399 401 9.03125
48 51 11.53125
176 178 6.53125
312 315 10.59375
393 395 7.15625
597 599 7.15625
283 287 12.15625
452 454 9.34375
94 97 10.59375
550 552 5.28125
259 262 11.21875
35 38 10.59375
316 318 5.59375
428 431 10.90625
7 10 10.59375
334 337 9.96875
152 155 10.59375
603 605 9.03125
546 549 9.65625
121 124 11.53125
112 114 5.59375
79 83 12.15625
426 429 10.90625
415 418 10.59375
223 226 10.90625
211 214 10.59375
109 112 9.65625
146 149 10.59375
394 396 8.09375
349 352 11.21875
279 282 11.21875
314 317 5.59375
145 148 11.21875
130 133 9.96875
553 556 11.21875
110 113 5.59375
356 359 10.59375
383 386 10.59375
555 558 10.90625
564 567 10.90625
25 28 9.96875
440 443 10.59375
472 475 10.59375
529 532 11.53125
42 45 7.78125
313 316 9.65625
229 232 9.34375
108 111 10.59375
75 78 11.21875
516 519 10.59375
304 307 10.28125
22 25 11.21875
487 491 12.15625
167 170 11.21875
47 50 11.21875
95 98 10.59375
156 159 10.90625
169 172 11.21875
538 541 9.96875
382 385 4.65625
371 374 11.21875
466 470 4.34375
351 354 10.59375
212 214 7.78125
85 88 10.59375
390 392 7.46875
222 225 10.90625
184 187 11.53125
350 353 10.59375
8 10 8.09375
594 596 7.46875
373 376 11.21875
289 292 10.59375
20 23 10.90625
442 445 10.90625
19 22 10.90625
325 328 11.53125
517 520 9.65625
189 191 7.15625
566 569 10.59375
506 509 10.28125
343 346 8.71875
226 229 11.21875
148 151 10.90625
520 522 5.59375
253 256 10.28125
384 387 10.59375
252 255 11.21875
16 19 10.59375
147 150 10.90625
87 90 10.90625
548 550 5.28125
100 103 10.28125
178 181 4.96875
134 136 7.46875
416 418 7.78125
587 590 10.59375
247 250 10.90625
291 294 10.90625
508 511 10.28125
524 527 11.53125
186 188 7.15625
53 56 10.90625
139 142 9.03125
18 21 10.90625
493 496 10.59375
136 138 8.09375
531 534 10.59375
98 101 10.28125
179 182 10.59375
499 502 10.59375
337 339 7.46875
575 578 11.21875
344 347 7.15625
495 498 10.90625
338 340 7.46875
340 342 7.46875
518 521 5.59375
295 298 10.59375
441 444 10.59375
34 37 10.90625
386 389 10.59375
116 119 11.53125
541 543 7.46875
501 504 10.59375
228 231 9.96875
562 565 11.21875
331 334 10.59375
586 589 4.96875
81 84 4.96875
117 120 11.21875
460 580 7.15625
140 143 7.15625
358 361 11.21875
544 546 7.46875
140 142 5.28125
547 550 9.03125
419 422 9.03125
33 36 10.59375
133 135 7.46875
285 288 4.96875
224 227 10.90625
123 126 10.59375
55 58 11.21875
238 241 11.21875
10 12 8.71875
596 598 7.46875
214 216 8.40625
429 432 10.90625
352 355 10.90625
542 544 7.46875
25 27 9.34375
418 420 8.40625
180 183 10.59375
52 172 7.15625
430 434 13.09375
489 492 4.96875
11 14 9.34375
345 349 9.96875
237 240 10.59375
229 231 9.34375
127 130 10.59375
548 551 7.15625
154 157 10.90625
215 218 9.34375
433 436 9.34375
158 161 10.59375
399 402 6.84375
251 254 11.21875
595 597 7.46875
433 435 9.34375
188 190 5.59375
187 189 7.46875
213 216 9.96875
183 186 10.59375
591 594 10.59375
93 96 10.59375
344 346 5.28125
91 94 10.90625
576 579 11.21875
24 27 9.96875
43 46 10.90625
432 435 9.96875
362 365 10.59375
417 420 9.96875
335 338 10.28125
132 135 10.28125
393 396 10.59375
597 600 10.28125
32 35 10.28125
9 12 9.96875
551 555 12.78125
327 330 10.59375
425 428 10.90625
236 239 10.28125
500 503 10.90625
120 123 6.84375
336 339 9.96875
539 542 9.34375
297 300 10.59375
165 168 9.65625
528 531 6.84375
391 393 8.09375
451 454 10.90625
382 386 9.65625
392 394 5.28125
55 169 7.15625
141 145 9.96875
53 171 7.15625
131 134 9.34375
497 500 10.90625
195 198 6.84375
390 393 10.28125
557 560 10.59375
340 343 11.21875
320 323 11.84375
136 139 11.21875
296 299 10.90625
181 184 10.59375
369 372 9.65625
58 62 4.34375
22 26 12.78125
540 543 10.28125
226 230 12.78125
315 318 9.03125
387 390 10.59375
573 576 9.65625
561 564 11.21875
525 528 11.21875
153 156 11.21875
544 547 11.21875
182 185 10.28125
168 171 10.90625
189 192 10.28125
89 92 10.90625
385 388 10.59375
337 340 10.28125
293 296 10.90625
256 376 7.15625
603 606 6.84375
92 95 10.90625
131 133 4.65625
590 593 10.59375
588 591 10.59375
391 394 10.59375
589 592 10.59375
397 401 14.34375
111 114 9.03125
339 342 11.53125
262 266 4.34375
595 598 10.59375
143 147 12.78125
135 138 11.53125
347 351 12.78125
133 136 10.28125
541 544 10.28125
539 541 4.65625
357 360 11.21875
461 579 7.15625
335 337 4.65625
324 327 6.84375
122 125 10.90625
187 190 10.59375
149 152 10.90625
399 403 12.46875
594 597 9.96875
212 215 9.96875
572 575 9.34375
395 399 13.09375
519 522 9.03125
416 419 9.96875
543 546 11.53125
404 408 13.40625
82 85 10.59375
286 289 10.59375
10 13 10.28125
186 189 9.96875
214 217 9.96875
418 421 9.96875
8 11 9.96875
608 612 13.40625
413 417 12.78125
326 329 10.90625
137 141 12.78125
192 196 13.09375
490 493 10.59375
549 553 9.96875
5 9 13.09375
118 121 9.96875
176 180 9.34375
372 375 10.90625
321 324 11.21875
12 15 10.28125
380 384 9.03125
420 423 10.28125
216 219 10.28125
164 167 9.34375
470 474 13.09375
465 469 12.46875
449 453 12.15625
330 333 11.21875
353 356 10.59375
534 537 11.21875
193 197 14.34375
578 582 13.40625
208 212 13.71875
601 605 14.34375
453 457 13.40625
412 416 13.71875
90 93 10.28125
200 204 13.40625
396 400 13.09375
410 414 13.40625
530 533 10.90625
584 588 9.03125
599 603 13.09375
266 270 13.40625
288 291 4.34375
126 129 11.21875
2 6 13.09375
83 87 8.71875
170 174 13.71875
206 210 13.09375
257 375 7.15625
57 61 12.46875
603 607 12.78125
341 345 12.46875
558 561 11.21875
209 213 13.09375
498 501 10.28125
195 199 12.46875
178 182 9.65625
84 87 4.34375
191 195 13.09375
111 115 12.15625
312 316 12.46875
368 371 9.65625
188 191 10.59375
600 604 13.09375
492 495 4.34375
354 357 11.21875
526 529 9.96875
596 599 10.59375
62 66 13.40625
255 377 7.15625
559 562 11.21875
516 520 12.78125
532 535 11.21875
545 549 12.78125
51 173 7.15625
286 290 12.15625
392 395 10.59375
161 165 12.78125
138 142 12.78125
463 577 7.15625
538 542 12.15625
355 358 11.21875
259 373 7.15625
1 5 14.03125
41 45 12.15625
130 134 12.15625
285 289 8.09375
491 495 8.71875
315 319 12.15625
342 346 12.78125
489 493 8.40625
374 378 13.71875
81 85 8.40625
82 86 12.15625
294 297 5.59375
459 581 7.15625
4 8 13.40625
486 490 13.09375
365 369 12.78125
546 550 12.78125
258 374 6.84375
150 153 11.21875
394 398 14.03125
598 602 13.71875
45 49 13.40625
184 188 14.03125
108 112 12.78125
490 494 12.15625
151 154 11.21875
261 265 12.46875
328 331 11.21875
3 7 13.40625
409 413 14.34375
519 523 12.15625
566 570 12.15625
535 539 12.46875
282 286 13.09375
287 291 8.71875
582 586 13.09375
334 338 12.15625
338 341 5.59375
124 127 11.21875
134 137 5.59375
388 392 14.03125
422 426 12.78125
322 325 9.65625
505 509 14.03125
584 589 4.03125
127 131 12.46875
174 178 13.09375
542 545 5.59375
448 452 13.71875
336 340 12.15625
484 488 13.71875
54 170 6.84375
240 244 12.78125
301 305 14.03125
158 162 12.15625
480 484 12.78125
331 335 12.78125
380 385 4.03125
457 461 13.71875
378 382 13.09375
492 496 9.96875
36 40 12.78125
131 135 9.96875
9 13 9.96875
30 34 12.78125
411 415 13.40625
249 253 13.09375
586 590 9.65625
288 292 9.96875
78 82 13.09375
592 596 14.03125
84 88 9.96875
205 209 14.34375
29 33 14.03125
207 211 13.40625
247 251 9.96875
213 217 9.96875
417 421 9.96875
49 53 13.71875
255 376 6.53125
467 471 4.96875
574 578 12.78125
467 472 8.09375
76 80 13.71875
518 522 4.96875
234 238 12.78125
332 336 10.90625
446 450 13.09375
245 249 12.15625
447 451 13.71875
190 194 13.09375
362 366 12.15625
536 540 10.90625
157 161 13.40625
51 55 13.40625
40 44 13.71875
38 42 12.78125
389 393 13.09375
132 136 12.15625
72 76 12.78125
398 402 11.21875
280 284 13.71875
255 259 13.40625
464 468 14.65625
311 315 14.34375
51 172 6.53125
278 282 13.40625
24 28 5.28125
444 448 12.78125
210 214 13.71875
565 569 13.40625
263 267 4.96875
281 285 13.71875
97 101 14.03125
539 543 9.96875
472 476 12.15625
540 544 12.15625
162 166 9.34375
253 257 13.71875
13 17 12.78125
568 572 13.09375
6 10 13.71875
438 442 12.78125
579 583 12.78125
482 486 13.40625
550 554 13.09375
581 585 12.78125
120 156 4.03125
597 601 12.78125
218 222 12.78125
110 114 4.96875
569 573 12.78125
243 247 14.03125
39 43 14.03125
242 246 12.78125
485 489 13.71875
510 514 13.09375
366 370 9.34375
317 321 13.09375
314 318 4.34375
421 425 12.78125
217 221 12.78125
483 487 13.09375
429 433 14.34375
351 355 13.09375
495 499 12.78125
602 606 11.21875
185 189 13.09375
521 525 13.09375
160 164 13.09375
74 78 13.40625
573 577 13.40625
107 111 14.34375
437 441 14.03125
279 283 13.40625
59 63 4.96875
113 117 13.09375
414 418 13.71875
593 597 13.09375
456 460 14.34375
515 519 14.34375
43 47 10.28125
459 463 13.40625
361 365 13.40625
494 498 14.34375
276 280 12.78125
142 146 13.09375
393 397 12.46875
471 475 12.78125
544 548 14.34375
559 563 13.40625
228 232 5.28125
189 193 12.15625
136 140 13.40625
555 559 13.09375
583 587 13.71875
173 177 12.78125
340 344 13.09375
102 106 13.09375
324 360 4.03125
570 574 9.34375
233 237 14.03125
244 248 13.71875
451 455 10.59375
260 264 14.65625
77 81 13.71875
32 36 12.78125
355 359 13.40625
147 151 13.09375
370 374 12.78125
128 132 10.90625
461 465 13.71875
257 261 13.71875
254 378 7.15625
87 91 12.78125
166 170 12.78125
291 295 12.78125
306 310 12.78125
335 339 9.96875
591 595 13.40625
478 482 12.46875
364 368 13.40625
460 464 13.09375
194 198 11.21875
44 48 14.65625
171 175 12.46875
14 18 13.09375
424 428 14.34375
387 391 13.40625
268 272 12.78125
53 57 13.71875
458 582 7.15625
140 144 10.28125
197 201 14.03125
267 271 12.78125
236 240 12.46875
150 155 17.15625
7 11 10.90625
452 456 14.65625
50 174 7.15625
400 404 11.53125
440 444 12.78125
433 437 14.34375
346 350 13.09375
75 79 13.09375
221 225 12.78125
434 438 12.46875
232 236 13.09375
316 320 12.15625
151 155 13.40625
425 429 12.78125
25 29 14.34375
211 215 10.90625
369 373 13.71875
165 169 13.40625
415 419 10.90625
196 200 11.84375
135 139 14.03125
462 578 6.84375
499 503 14.03125
403 407 14.65625
605 609 14.03125
290 294 14.34375
91 95 14.03125
381 385 5.90625
442 446 13.09375
558 563 17.15625
64 68 12.46875
183 187 13.40625
375 379 12.46875
476 480 12.78125
70 74 12.46875
473 477 14.34375
344 348 10.28125
272 276 12.78125
295 299 14.34375
294 298 12.78125
85 89 12.15625
313 317 5.28125
302 306 12.78125
501 505 12.78125
21 25 14.34375
52 56 13.09375
607 611 14.65625
354 359 17.15625
445 449 13.71875
548 552 10.28125
401 405 14.03125
34 38 12.78125
506 510 12.78125
293 297 9.65625
86 90 14.34375
54 171 4.03125
56 60 14.65625
604 608 11.84375
459 580 6.53125
89 93 12.15625
90 94 12.78125
225 229 14.34375
118 122 12.46875
337 341 12.15625
475 479 14.03125
230 234 12.46875
561 565 12.15625
98 102 12.78125
377 381 12.78125
498 502 13.09375
188 192 9.96875
339 343 14.03125
420 424 12.46875
220 224 14.34375
274 278 12.46875
576 580 13.40625
153 157 12.15625
168 172 13.40625
577 581 13.40625
177 181 5.90625
69 73 13.09375
15 19 14.65625
63 67 12.78125
16 20 14.34375
256 260 13.09375
48 52 14.34375
436 440 13.40625
427 431 12.78125
488 492 9.65625
248 252 14.65625
596 600 10.28125
517 521 5.59375
101 105 14.65625
543 547 12.78125
26 30 12.78125
572 576 12.78125
308 312 13.71875
12 16 9.96875
357 361 12.15625
100 104 11.84375
93 97 13.09375
219 223 14.34375
289 293 12.78125
313 318 7.15625
59 64 8.09375
402 406 13.40625
497 501 12.78125
199 203 14.65625
275 279 14.03125
372 376 13.40625
520 524 12.15625
216 220 12.78125
238 242 13.09375
106 110 14.03125
526 530 12.46875
103 107 13.71875
65 69 14.34375
374 379 16.21875
68 72 12.78125
37 41 13.71875
552 556 14.65625
304 308 12.15625
28 32 13.40625
269 273 14.34375
109 113 5.28125
392 396 9.96875
511 515 13.71875
559 564 18.40625
151 156 18.40625
509 513 14.65625
156 161 17.15625
458 462 12.78125
252 256 14.34375
181 185 12.15625
532 536 13.40625
514 518 14.03125
385 389 12.15625
175 179 13.71875
229 233 14.34375
17 21 12.78125
343 347 4.03125
474 478 13.09375
273 277 13.40625
432 436 4.96875
477 481 13.71875
557 561 13.71875
462 466 13.71875
368 372 13.09375
383 387 13.09375
563 567 13.71875
585 589 5.90625
580 584 14.34375
156 160 13.40625
284 288 9.65625
73 77 14.34375
479 483 14.03125
133 137 12.78125
277 281 14.34375
423 427 14.34375
379 383 13.71875
481 485 14.34375
283 294 5.59375
428 432 14.96875
578 583 16.53125
353 357 13.40625
223 227 12.78125
170 175 16.21875
541 545 12.78125
257 376 5.59375
11 15 10.28125
155 159 13.71875
18 22 14.65625
139 143 4.03125
258 375 4.03125
53 172 5.59375
144 148 14.65625
348 352 14.65625
508 512 12.15625
305 309 14.65625
88 92 13.09375
172 176 14.34375
376 380 14.34375
322 326 12.46875
71 75 14.03125
355 360 18.40625
112 116 12.15625
297 301 12.78125
124 128 13.40625
50 54 12.78125
553 557 12.46875
328 332 13.40625
359 363 13.71875
547 551 4.03125
564 568 13.40625
127 151 5.28125
469 473 10.59375
589 593 12.78125
164 168 12.78125
443 447 14.65625
331 354 7.15625
493 497 12.78125
564 569 17.15625
222 226 14.65625
512 516 14.03125
42 46 8.40625
310 314 14.03125
80 84 9.65625
496 500 14.03125
560 564 14.65625
149 153 13.71875
198 202 13.40625
558 562 13.40625
104 108 14.03125
307 311 13.71875
67 71 14.03125
419 423 10.28125
606 610 13.40625
150 154 13.71875
587 591 13.09375
360 364 13.40625
575 579 14.34375
271 275 14.03125
426 430 14.65625
298 302 13.09375
502 506 13.09375
169 173 13.40625
390 394 12.78125
215 219 10.28125
256 377 4.34375
117 121 14.03125
19 23 12.78125
292 296 13.09375
246 250 8.40625
241 245 13.71875
360 365 17.15625
594 598 12.78125
349 353 12.46875
259 375 8.09375
128 151 7.15625
186 190 12.78125
179 183 13.09375
356 360 14.65625
354 358 13.71875
450 454 8.71875
176 181 4.03125
418 422 12.78125
35 39 14.65625
567 571 9.65625
503 507 14.03125
54 58 13.40625
10 14 12.78125
55 171 8.09375
270 274 13.71875
323 360 6.84375
126 152 4.34375
333 337 8.40625
373 377 13.40625
363 367 9.65625
331 355 5.28125
66 70 13.40625
254 258 12.78125
214 218 12.78125
159 163 9.65625
300 304 14.03125
255 260 16.84375
224 228 14.65625
525 529 14.03125
116 159 7.15625
127 150 7.46875
152 156 14.65625
595 599 10.28125
92 96 13.09375
145 149 11.21875
61 65 10.59375
419 424 9.96875
354 360 21.53125
372 377 16.84375
125 153 5.28125
215 220 9.96875
332 355 7.15625
537 541 8.40625
391 395 10.28125
459 464 16.84375
441 445 14.34375
416 420 12.78125
576 581 16.84375
11 16 9.96875
256 378 8.09375
299 303 14.03125
350 354 14.96875
182 186 14.03125
522 526 14.34375
536 559 7.15625
534 559 6.84375
265 269 10.59375
20 24 14.65625
296 300 13.71875
212 216 12.78125
257 377 8.09375
330 355 6.84375
318 322 14.34375
562 566 14.65625
187 191 10.28125
33 37 14.34375
258 262 13.40625
500 504 13.09375
51 56 16.84375
146 150 14.96875
254 259 16.53125
535 558 7.46875
321 325 14.03125
504 508 14.03125
96 100 14.03125
237 241 14.34375
95 99 14.03125
119 156 6.84375
8 12 12.78125
168 173 16.84375
487 498 5.59375
52 173 4.03125
50 55 16.53125
527 564 6.84375
535 559 5.28125
56 168 7.15625
531 535 13.40625
23 27 10.28125
454 458 14.65625
358 362 14.65625
122 126 13.71875
327 331 13.40625
466 471 6.53125
455 459 13.71875
167 171 14.03125
377 382 15.90625
255 378 5.90625
556 560 14.34375
435 439 14.65625
27 31 14.65625
554 558 14.96875
125 152 7.46875
326 330 13.71875
94 98 13.09375
109 114 6.84375
259 374 5.59375
129 133 8.40625
154 158 14.65625
530 534 13.71875
386 390 14.03125
352 356 14.34375
257 374 5.90625
48 53 17.78125
303 307 12.15625
371 375 14.03125
239 243 14.65625
263 268 8.09375
227 231 10.28125
567 572 9.03125
118 157 7.15625
114 118 14.65625
330 356 4.34375
256 261 17.15625
524 567 7.15625
259 263 14.65625
123 127 13.40625
363 368 9.34375
252 257 17.78125
581 586 15.90625
507 511 12.15625
159 164 9.34375
99 103 12.15625
163 167 14.34375
173 178 15.90625
322 361 7.15625
55 59 14.65625
571 575 14.34375
517 522 7.15625
172 177 15.90625
329 333 14.65625
320 363 7.15625
155 160 16.84375
126 151 6.84375
431 435 10.28125
148 152 14.34375
127 152 8.09375
357 362 16.84375
19 24 16.84375
231 235 14.65625
329 356 7.46875
456 461 17.78125
260 372 7.15625
534 538 12.46875
463 467 14.65625
258 376 7.78125
153 158 16.84375
330 335 16.21875
52 174 7.78125
561 566 16.84375
260 373 4.34375
523 527 13.09375
574 579 16.84375
330 334 12.46875
563 568 16.84375
52 57 17.15625
125 129 14.65625
534 560 4.34375
338 342 9.96875
161 166 10.90625
490 495 9.96875
126 131 16.21875
331 356 8.09375
542 546 9.65625
124 153 7.15625
53 173 7.78125
126 130 12.46875
534 539 16.21875
246 251 4.34375
533 537 14.65625
53 170 5.90625
352 357 17.78125
458 463 16.53125
359 364 16.84375
376 381 15.90625
309 313 14.03125
375 380 17.15625
333 352 7.15625
105 109 14.03125
227 232 4.03125
253 258 16.53125
460 465 17.15625
56 169 4.34375
51 174 5.90625
23 28 4.03125
439 443 13.09375
353 358 16.84375
165 170 15.90625
128 149 5.59375
533 560 7.46875
325 329 13.40625
115 119 13.71875
365 370 10.90625
332 353 5.59375
149 154 16.84375
411 416 17.46875
171 176 17.15625
169 174 17.46875
46 50 14.65625
134 138 11.21875
157 162 13.09375
373 378 17.46875
395 400 15.90625
529 533 13.40625
367 371 14.34375
207 212 17.46875
599 604 15.90625
513 517 14.03125
370 375 16.53125
369 374 16.21875
565 570 12.78125
319 323 13.71875
286 291 9.96875
148 153 17.78125
351 356 16.84375
573 578 15.90625
462 579 4.34375
328 357 7.15625
528 532 9.96875
37 42 16.84375
47 51 13.09375
205 210 16.84375
577 582 17.46875
49 54 16.53125
535 560 8.09375
457 462 16.84375
54 172 7.78125
166 171 16.53125
241 246 16.84375
255 379 7.78125
329 357 5.28125
557 562 16.84375
426 431 16.84375
251 255 12.78125
53 58 16.84375
481 487 19.96875
123 128 16.53125
464 576 7.15625
129 150 8.09375
121 125 13.40625
3 8 17.46875
275 280 16.53125
384 388 12.78125
156 162 17.46875
79 90 5.59375
116 120 14.96875
320 324 15.28125
579 584 17.15625
1 6 16.84375
157 168 6.84375
361 372 6.84375
191 196 15.90625
31 35 14.03125
361 366 13.09375
580 585 15.90625
164 170 19.34375
129 148 7.15625
400 405 15.59375
465 473 4.96875
556 561 17.78125
564 577 16.84375
526 565 7.15625
572 578 19.34375
327 332 16.53125
223 228 16.84375
82 87 9.96875
564 570 17.46875
55 170 5.28125
590 594 14.03125
409 414 16.84375
250 254 14.65625
167 172 17.15625
569 574 11.21875
531 536 16.53125
156 168 11.84375
155 161 19.96875
235 239 13.09375
155 162 19.96875
324 328 9.96875
147 152 16.84375
360 366 17.46875
371 376 17.46875
560 565 16.21875
445 450 16.84375
156 169 16.84375
491 496 13.09375
18 23 16.53125
333 354 7.78125
555 560 16.84375
120 124 9.96875
368 374 19.34375
71 76 16.53125
277 283 19.96875
461 466 17.15625
533 561 5.28125
152 157 16.21875
222 227 16.53125
359 365 19.96875
282 287 15.90625
180 184 12.78125
58 63 6.53125
16 21 16.21875
78 83 15.90625
149 155 19.65625
157 167 10.90625
123 154 6.84375
532 561 7.15625
479 484 16.53125
480 485 16.53125
257 262 17.15625
486 491 15.90625
565 575 10.90625
361 371 11.21875
465 470 9.65625
254 376 10.90625
255 375 10.90625
261 371 6.84375
49 55 20.28125
169 175 19.65625
170 176 20.59375
525 566 6.53125
604 609 15.59375
353 359 19.65625
431 436 4.03125
461 578 5.59375
464 473 7.46875
72 77 16.84375
124 129 17.78125
483 488 17.15625
356 361 16.21875
536 557 5.59375
572 577 16.21875
563 569 19.96875
460 581 4.34375
83 88 13.09375
577 583 19.65625
524 528 14.96875
588 592 9.96875
360 373 16.84375
220 225 16.21875
73 79 19.96875
457 463 20.28125
466 472 5.90625
424 429 16.21875
477 482 16.21875
373 379 19.65625
456 462 20.90625
29 34 16.21875
117 158 6.53125
359 366 19.96875
575 580 17.15625
253 259 20.28125
328 333 17.78125
126 153 7.46875
139 144 9.96875
276 281 16.84375
259 372 6.21875
196 201 15.59375
375 381 19.03125
69 74 16.21875
285 290 8.71875
565 576 6.84375
38 43 16.84375
437 442 16.53125
125 130 16.21875
57 65 4.96875
468 473 10.90625
42 47 4.34375
460 582 7.78125
564 576 11.84375
579 585 19.03125
425 430 17.15625
242 247 16.84375
360 372 11.84375
481 486 17.15625
17 22 17.15625
171 177 19.03125
79 84 12.46875
81 86 8.71875
153 159 19.03125
273 278 16.21875
151 157 19.03125
130 148 4.65625
487 492 12.46875
186 191 4.96875
557 563 19.65625
533 538 16.21875
260 374 7.46875
157 169 12.46875
369 375 20.28125
334 352 4.65625
537 556 7.15625
163 168 17.15625
283 288 12.46875
329 334 16.21875
482 487 15.90625
154 160 20.90625
261 373 7.78125
262 267 6.53125
489 494 8.71875
559 565 19.03125
374 380 20.59375
321 362 6.53125
16 22 20.90625
562 568 20.90625
532 537 17.78125
446 451 16.84375
465 471 9.65625
2 8 20.28125
52 58 19.96875
221 226 17.15625
287 292 13.09375
56 65 7.46875
48 54 20.59375
252 258 20.59375
361 373 12.15625
165 171 19.96875
461 581 7.78125
455 460 16.84375
233 238 16.53125
51 171 10.90625
563 570 19.65625
164 169 16.21875
462 580 7.78125
155 167 15.28125
261 266 9.65625
479 485 20.28125
330 357 7.46875
3 9 19.96875
275 281 20.28125
358 364 20.90625
257 373 11.21875
460 466 19.96875
327 358 6.84375
57 62 9.65625
359 371 15.59375
368 373 16.21875
252 380 7.15625
594 599 9.65625
125 154 8.09375
343 348 10.28125
51 175 7.78125
124 130 19.03125
71 77 20.59375
465 472 7.46875
48 176 7.15625
482 488 19.96875
466 473 6.53125
154 159 17.46875
261 372 5.59375
578 584 20.59375
458 464 19.65625
192 197 16.53125
475 480 16.53125
314 319 7.78125
396 401 16.53125
367 372 17.15625
301 306 16.84375
531 562 6.84375
573 579 20.28125
278 283 16.21875
483 489 20.28125
450 455 4.34375
47 52 16.84375
583 588 14.34375
571 576 17.15625
424 430 20.59375
122 127 17.46875
260 376 12.46875
283 295 6.84375
73 78 17.15625
460 478 7.46875
570 575 13.71875
600 605 16.53125
277 282 17.15625
412 417 15.90625
156 170 13.71875
561 567 19.03125
534 561 7.46875
530 535 17.46875
463 579 8.09375
480 486 19.96875
355 361 19.34375
518 523 7.46875
357 363 19.03125
160 166 10.90625
436 442 19.03125
50 172 10.90625
4 9 15.90625
575 581 20.28125
143 148 17.15625
156 171 19.03125
158 168 12.15625
28 34 19.03125
463 578 5.28125
467 473 5.90625
110 115 7.78125
505 510 16.84375
156 167 16.53125
167 173 20.28125
326 331 17.46875
256 374 10.90625
364 370 10.90625
352 358 20.90625
254 260 19.34375
562 567 17.46875
279 284 17.15625
125 151 6.84375
398 403 15.28125
225 230 14.96875
253 378 7.15625
532 538 19.03125
358 363 17.46875
206 212 20.28125
207 213 19.96875
50 56 19.65625
470 475 14.96875
563 575 15.28125
459 582 5.59375
256 375 8.09375
565 577 12.46875
104 109 16.84375
232 238 19.03125
154 170 12.46875
371 377 20.28125
429 434 14.96875
162 167 13.71875
148 154 20.90625
57 63 9.65625
56 172 12.46875
60 65 10.90625
332 354 4.96875
67 72 16.53125
453 458 17.46875
566 576 12.15625
556 562 20.90625
128 150 4.96875
220 226 20.59375
392 397 10.59375
256 262 19.96875
54 59 17.78125
333 353 5.59375
444 449 16.84375
122 155 6.84375
129 149 5.59375
362 372 12.15625
259 377 12.46875
463 576 5.90625
251 256 16.84375
208 213 15.90625
411 417 19.65625
366 371 13.71875
478 484 19.03125
271 276 16.53125
376 382 19.34375
168 174 20.28125
390 395 9.65625
119 123 11.53125
414 419 14.34375
278 284 19.96875
142 147 14.96875
308 313 16.84375
175 180 14.34375
530 536 20.28125
454 459 16.84375
435 440 17.46875
122 128 20.28125
231 236 17.46875
126 155 11.84375
410 416 20.28125
210 215 14.34375
372 378 20.28125
360 371 16.53125
34 39 17.15625
331 353 5.90625
527 531 9.03125
347 352 17.46875
459 583 7.78125
328 334 19.34375
21 26 14.96875
6 11 14.34375
258 372 10.90625
258 378 12.46875
379 384 14.34375
118 159 8.09375
422 427 16.21875
46 51 16.84375
326 332 20.28125
53 154 11.84375
75 81 20.59375
279 285 20.28125
39 44 17.46875
564 575 16.53125
361 375 16.21875
36 41 16.84375
147 153 19.96875
459 579 10.90625
218 223 16.21875
462 467 17.46875
57 64 7.46875
510 515 16.84375
74 79 16.21875
55 168 5.90625
97 102 16.84375
602 607 15.28125
346 351 14.96875
259 371 11.21875
172 178 19.34375
257 379 12.15625
331 336 14.65625
125 131 19.34375
586 591 10.90625
568 574 10.90625
535 540 14.65625
448 453 13.40625
574 580 19.65625
427 432 16.84375
249 254 17.78125
55 173 12.46875
363 371 11.84375
194 199 15.28125
562 578 12.78125
130 149 7.15625
158 169 17.46875
266 271 14.96875
362 373 17.46875
1 7 20.28125
551 556 17.15625
159 167 11.84375
560 566 20.59375
257 358 11.84375
550 555 14.96875
351 357 19.96875
464 577 4.03125
329 335 19.34375
57 168 5.59375
205 211 20.28125
487 499 6.84375
485 490 14.96875
79 91 6.84375
381 386 10.90625
45 50 17.78125
312 317 9.96875
72 78 19.96875
341 346 14.96875
402 407 16.53125
331 352 11.21875
58 64 5.90625
128 153 12.46875
157 171 16.53125
370 376 19.34375
358 374 12.78125
117 122 15.90625
53 169 11.21875
576 582 20.59375
329 358 8.09375
356 362 20.59375
274 280 19.03125
75 80 17.15625
325 330 17.46875
321 326 15.90625
281 297 5.59375
127 132 14.65625
463 469 19.03125
264 269 10.90625
159 166 5.59375
409 415 20.28125
127 156 20.28125
190 195 16.53125
342 347 10.59375
158 166 10.28125
243 248 17.46875
442 447 17.15625
525 530 15.90625
566 577 17.78125
323 327 9.03125
166 172 19.34375
323 362 7.78125
276 282 19.96875
32 37 16.21875
564 578 14.34375
533 539 19.34375
53 59 20.90625
187 192 10.90625
241 247 20.59375
102 107 16.84375
461 467 20.90625
394 399 16.53125
598 603 16.53125
232 237 16.53125
250 255 16.84375
606 611 16.84375
240 245 16.84375
74 80 19.96875
512 517 16.84375
360 374 13.71875
153 170 8.40625
70 76 19.03125
127 154 12.46875
461 562 11.84375
14 19 16.53125
382 387 10.90625
322 363 8.09375
357 377 13.40625
128 155 18.09375
37 43 20.59375
51 57 20.59375
458 580 11.21875
319 324 17.46875
464 469 14.96875
101 106 17.15625
188 193 10.90625
261 269 4.96875
153 173 13.40625
261 267 9.96875
324 329 12.78125
127 149 5.90625
55 61 18.71875
533 562 8.09375
529 534 17.46875
595 600 10.90625
460 578 10.90625
192 198 17.46875
477 483 20.28125
124 152 8.40625
596 601 10.90625
516 521 9.96875
306 311 16.84375
436 441 16.53125
350 355 17.15625
329 355 6.84375
152 170 12.46875
146 151 16.84375
546 551 9.96875
154 168 13.71875
288 293 9.65625
461 580 5.28125
403 408 16.84375
254 375 13.71875
459 465 20.59375
363 370 5.59375
359 375 14.34375
461 577 11.21875
124 155 7.46875
57 167 7.15625
549 554 13.40625
62 67 14.96875
99 104 14.65625
138 143 9.96875
523 528 17.15625
120 155 4.96875
397 402 14.65625
428 433 17.46875
118 156 8.71875
464 475 5.59375
86 91 15.59375
332 357 12.46875
330 359 11.84375
281 286 14.96875
152 158 20.59375
363 369 7.78125
440 445 16.53125
85 90 15.28125
53 153 7.15625
108 113 9.96875
413 418 16.84375
261 375 12.46875
515 520 15.28125
492 497 9.65625
118 158 4.96875
473 478 16.53125
198 203 16.84375
27 32 17.46875
320 364 4.34375
509 514 16.84375
77 82 14.96875
123 153 5.90625
238 243 17.46875
465 577 7.46875
478 483 16.53125
81 87 4.34375
84 89 9.65625
607 612 17.15625
20 25 17.78125
127 148 11.21875
540 545 14.03125
324 359 4.96875
358 375 17.15625
537 557 5.59375
484 489 16.84375
28 33 16.53125
469 474 15.28125
554 559 17.15625
438 443 16.84375
193 198 14.65625
244 249 13.40625
119 158 7.78125
56 61 14.65625
259 265 19.03125
121 126 17.46875
59 65 5.90625
253 379 6.21875
70 75 16.53125
362 370 10.28125
475 481 20.59375
67 73 20.28125
526 567 8.09375
209 214 16.84375
150 170 15.90625
435 441 20.90625
256 380 12.46875
524 568 4.34375
156 164 18.71875
454 460 20.59375
426 432 20.90625
274 279 16.53125
258 263 17.78125
160 165 13.40625
137 142 14.96875
289 294 15.59375
484 490 19.03125
141 146 13.71875
547 552 9.96875
538 556 4.65625
154 171 17.15625
231 237 20.90625
356 374 12.46875
555 561 19.96875
567 575 12.15625
69 75 20.28125
271 277 20.28125
282 297 7.15625
257 357 5.90625
273 279 20.28125
155 171 14.34375
580 586 19.34375
336 341 14.03125
197 203 20.28125
585 590 10.90625
311 316 15.28125
560 578 12.46875
2 7 16.53125
265 270 15.59375
358 372 13.71875
230 236 19.34375
154 166 16.84375
331 358 12.46875
305 310 16.84375
562 576 13.40625
46 52 20.28125
303 308 14.96875
530 563 6.84375
178 183 9.96875
447 452 17.15625
263 269 5.90625
53 175 12.15625
250 256 20.59375
364 369 13.40625
332 352 9.03125
113 118 17.15625
61 66 15.59375
348 353 14.96875
536 561 12.46875
115 120 17.46875
421 426 14.96875
280 285 16.84375
107 112 14.96875
566 574 10.28125
521 526 17.15625
533 559 6.84375
256 373 14.34375
567 574 5.59375
396 402 17.46875
158 164 14.96875
321 361 5.59375
159 165 7.78125
236 241 16.21875
57 171 12.46875
290 295 15.59375
27 33 20.59375
434 440 19.34375
240 246 19.03125
357 374 8.40625
155 169 13.71875
330 354 8.40625
455 461 20.28125
224 229 17.46875
356 377 16.53125
26 32 19.34375
152 173 16.53125
257 356 11.21875
464 580 12.46875
40 45 13.40625
600 606 17.46875
359 373 13.71875
195 200 14.96875
15 20 18.40625
317 322 17.15625
561 581 13.71875
219 224 18.40625
144 149 14.96875
126 150 8.40625
322 362 4.96875
328 356 8.40625
534 563 11.84375
568 573 13.40625
199 204 16.84375
36 42 19.03125
535 556 11.21875
326 359 6.84375
391 396 11.21875
531 537 20.59375
601 606 13.71875
252 376 17.15625
445 451 20.59375
58 65 6.53125
120 125 13.09375
222 228 20.90625
255 261 20.59375
269 274 16.53125
5 10 16.84375
528 563 4.96875
285 291 4.34375
444 450 19.34375
560 581 16.53125
464 471 10.90625
494 499 15.59375
128 148 9.03125
562 574 16.84375
76 81 16.84375
354 374 15.90625
535 557 5.90625
121 155 8.71875
116 160 4.34375
125 150 11.53125
260 265 14.65625
399 404 14.65625
562 579 17.15625
154 172 14.65625
474 479 17.78125
545 550 15.28125
507 512 14.34375
47 53 19.96875
489 495 4.34375
485 501 5.28125
52 170 10.90625
605 611 20.28125
561 579 12.15625
162 168 14.96875
562 580 14.96875
132 137 14.03125
564 572 18.71875
266 272 17.78125
320 325 17.15625
566 572 14.96875
493 498 15.28125
362 368 14.96875
155 168 9.65625
112 117 15.59375
174 179 16.84375
563 579 14.65625
124 151 11.21875
17 23 19.34375
378 383 16.84375
316 321 15.59375
393 398 15.59375
563 577 13.71875
9 14 9.65625
156 166 12.46875
476 482 19.03125
323 361 5.28125
53 152 11.21875
535 562 12.46875
109 115 5.59375
503 508 17.15625
153 171 12.15625
261 268 7.46875
270 276 19.65625
158 167 15.59375
257 263 20.90625
280 286 19.03125
66 71 17.46875
117 157 5.59375
320 326 19.65625
76 82 19.03125
531 561 5.90625
401 407 19.96875
603 608 14.65625
49 174 7.15625
401 406 16.21875
123 150 16.53125
158 170 16.84375
299 304 16.84375
328 355 11.21875
528 533 12.78125
54 174 12.46875
255 356 11.21875
461 561 7.15625
532 557 16.21875
327 333 20.59375
65 70 16.53125
156 165 13.71875
116 121 17.15625
566 571 15.28125
452 457 16.53125
402 408 19.65625
463 575 11.21875
322 360 8.71875
566 578 17.15625
425 431 19.34375
330 353 10.28125
128 152 8.40625
561 578 8.40625
324 361 7.46875
544 549 16.21875
56 63 10.90625
443 448 16.84375
359 372 9.96875
123 129 20.90625
446 452 19.96875
281 287 18.40625
320 361 11.21875
51 152 11.21875
362 374 16.53125
162 169 19.03125
328 353 16.53125
526 566 4.96875
321 360 10.59375
82 88 10.90625
564 574 12.46875
239 244 16.84375
119 157 5.28125
345 350 13.40625
462 576 10.90625
357 375 12.15625
62 68 17.78125
116 122 19.65625
582 587 16.53125
465 575 6.84375
217 222 14.96875
18 24 20.90625
124 149 16.21875
358 376 14.65625
485 491 18.40625
270 275 17.78125
327 357 5.90625
366 372 14.96875
66 72 19.65625
194 200 17.46875
462 476 7.15625
349 354 16.53125
461 560 11.21875
145 150 15.28125
513 518 17.15625
125 148 17.15625
152 172 11.21875
302 307 14.96875
129 153 16.84375
459 560 11.53125
470 476 17.46875
242 248 19.96875
570 576 15.28125
552 557 14.96875
197 202 16.53125
410 415 16.53125
362 367 15.59375
38 44 19.65625
464 578 7.78125
567 573 7.78125
158 163 15.59375
120 157 7.46875
553 558 16.21875
441 446 16.53125
558 578 14.96875
360 369 15.28125
221 227 19.34375
360 368 19.03125
524 529 17.15625
54 168 10.90625
262 268 5.90625
55 60 17.46875
155 165 15.90625
105 110 17.46875
394 400 19.65625
191 197 19.65625
439 444 16.21875
121 152 17.78125
298 303 16.53125
206 211 16.53125
563 576 9.65625
44 49 16.53125
584 591 8.71875
157 164 13.40625
566 575 15.59375
423 428 18.40625
362 371 15.59375
283 296 6.84375
474 480 19.65625
328 359 7.46875
542 547 14.65625
257 378 10.59375
598 604 19.34375
35 41 20.59375
360 370 12.46875
395 401 19.65625
124 154 4.34375
255 373 16.84375
309 314 17.46875
520 525 15.59375
463 468 17.78125
30 35 16.84375
248 253 16.53125
177 182 10.90625
597 602 14.96875
257 371 16.84375
256 372 16.21875
252 379 9.96875
434 439 16.84375
398 404 17.46875
49 175 6.21875
272 277 16.53125
272 278 19.03125
55 167 11.21875
237 242 16.53125
126 154 7.46875
502 507 16.53125
234 239 16.53125
486 501 7.15625
251 257 19.96875
150 172 12.46875
155 170 9.96875
329 354 11.53125
35 40 16.53125
522 527 17.15625
320 362 9.34375
417 422 9.65625
126 149 10.28125
517 523 5.59375
332 351 9.96875
51 126 11.84375
333 338 9.96875
136 141 16.21875
190 196 19.34375
463 581 12.15625
564 573 14.96875
131 136 11.84375
125 156 14.03125
253 380 5.59375
77 93 5.59375
534 558 8.40625
327 354 16.53125
33 38 16.53125
157 163 15.59375
363 372 10.90625
330 352 14.65625
103 108 16.53125
605 610 16.21875
318 323 17.15625
252 378 11.21875
532 559 11.21875
253 377 10.90625
63 68 16.21875
68 73 16.53125
560 579 15.90625
330 358 7.46875
140 145 9.96875
602 608 17.46875
213 218 9.65625
363 373 15.59375
153 169 13.71875
77 83 18.40625
565 572 13.09375
122 151 16.84375
121 156 9.34375
490 496 10.90625
443 449 20.59375
340 345 15.90625
286 292 10.90625
461 583 11.84375
129 152 12.78125
506 511 14.03125
533 558 11.53125
163 169 20.59375
259 264 17.78125
154 169 16.84375
49 176 5.59375
159 168 10.90625
235 240 15.90625
320 360 14.96875
128 147 9.96875
560 580 11.21875
524 530 19.65625
68 74 19.03125
130 150 5.59375
307 312 16.53125
152 171 15.90625
151 173 12.78125
532 560 8.40625
350 356 20.90625
126 148 14.65625
532 563 7.46875
471 476 16.21875
160 167 16.21875
114 119 17.15625
31 36 15.90625
571 577 20.59375
146 152 20.90625
95 100 16.84375
344 349 10.28125
267 272 16.21875
359 369 15.90625
98 103 14.96875
537 542 9.96875
313 319 5.59375
124 150 14.65625
465 576 5.59375
568 575 16.53125
453 459 19.65625
567 577 15.90625
94 99 16.53125
116 156 14.96875
527 565 5.28125
333 357 16.84375
354 376 12.46875
364 371 16.53125
55 62 14.96875
565 571 15.59375
357 373 13.71875
198 204 19.65625
543 548 15.59375
152 174 15.28125
599 605 19.34375
106 111 17.15625
15 21 20.28125
239 245 20.59375
361 367 15.90625
538 543 10.90625
329 352 17.15625
324 330 15.90625
416 421 13.71875
526 564 8.71875
463 470 15.28125
109 116 7.46875
230 235 17.15625
511 516 16.21875
310 315 17.15625
117 156 10.59375
258 373 8.40625
261 376 16.53125
159 169 15.90625
476 481 16.53125
116 157 11.21875
325 360 9.34375
122 153 10.90625
536 556 9.03125
223 229 20.28125
260 267 10.90625
152 168 15.90625
423 429 20.28125
514 519 17.15625
64 69 14.96875
554 560 20.90625
183 188 15.90625
189 194 15.59375
325 356 17.46875
561 577 13.40625
356 375 16.21875
130 135 10.90625
249 255 19.34375
356 376 11.21875
427 433 20.59375
606 612 19.65625
358 373 17.15625
359 374 9.96875
129 134 9.96875
361 368 13.71875
134 139 14.34375
255 374 12.15625
525 565 5.59375
120 126 16.21875
464 474 5.28125
300 305 16.53125
562 577 16.84375
415 420 14.34375
498 503 15.28125
259 376 10.28125
332 356 8.40625
268 273 14.96875
367 373 20.59375
539 544 12.15625
329 360 14.03125
356 372 15.90625
558 580 12.46875
19 25 20.59375
563 578 9.96875
282 288 14.96875
328 354 14.65625
334 339 10.90625
78 93 7.15625
534 557 10.28125
335 340 11.53125
503 509 19.96875
157 166 6.53125
338 343 15.28125
328 361 13.71875
123 155 4.96875
157 170 10.90625
219 225 20.28125
89 94 15.90625
254 377 8.09375
532 562 4.65625
293 298 15.28125
528 534 16.21875
463 471 15.90625
20 26 19.03125
262 269 6.53125
130 151 10.90625
211 216 15.28125
486 492 14.96875
124 157 13.71875
132 149 11.21875
224 230 19.03125
53 174 10.59375
356 378 15.28125
227 234 5.59375
253 376 12.46875
45 51 19.34375
26 31 17.15625
10 15 13.09375
255 381 10.90625
487 500 6.84375
339 344 15.59375
252 377 14.96875
504 509 16.53125
565 574 6.53125
517 524 7.46875
382 388 10.90625
131 149 8.09375
100 105 11.21875
268 274 17.78125
464 470 10.59375
500 505 16.53125
299 305 19.65625
214 219 13.09375
212 217 13.71875
468 474 15.90625
48 174 11.21875
563 573 15.90625
524 565 11.21875
254 374 16.21875
497 502 15.90625
533 564 14.03125
387 392 15.90625
567 576 10.90625
13 18 14.96875
259 266 14.96875
79 92 6.84375
361 374 10.90625
534 562 7.46875
96 101 16.53125
127 153 10.28125
173 179 19.65625
48 172 17.46875
326 357 10.90625
48 175 9.96875
265 271 16.53125
313 320 7.46875
315 320 13.71875
508 513 11.21875
160 168 14.96875
116 158 9.34375
525 564 10.59375
155 166 13.40625
418 423 13.09375
532 558 14.34375
462 582 12.46875
537 561 16.84375
380 387 8.71875
154 167 18.71875
560 582 16.21875
294 299 15.28125
78 84 14.96875
560 576 15.59375
548 553 9.96875
336 353 11.21875
255 380 11.21875
284 294 7.46875
364 372 14.96875
8 13 14.03125
161 168 16.53125
334 355 10.90625
90 95 15.28125
323 359 5.59375
282 296 10.90625
472 477 14.65625
388 393 16.21875
377 383 19.65625
488 498 5.90625
524 564 14.96875
259 378 16.21875
119 155 5.59375
118 124 17.15625
526 532 17.15625
399 405 18.09375
304 309 12.46875
359 370 13.71875
95 101 19.65625
451 456 15.28125
60 66 15.90625
472 478 17.78125
331 357 10.28125
322 328 17.15625
122 156 7.15625
591 596 15.59375
184 189 16.21875
61 67 16.53125
130 147 7.78125
323 328 12.78125
24 29 10.59375
592 597 16.21875
328 358 4.34375
502 508 19.96875
389 394 13.40625
568 576 15.59375
126 156 15.59375
581 587 19.65625
55 63 15.59375
245 251 9.03125
330 351 16.21875
261 374 10.28125
135 140 15.59375
379 385 9.03125
361 370 7.15625
178 184 10.90625
381 387 12.46875
225 234 5.90625
325 331 20.28125
123 156 8.71875
260 375 7.46875
118 155 10.90625
337 342 13.09375
322 359 10.90625
87 92 15.90625
126 147 16.21875
247 252 14.96875
420 425 14.96875
562 575 18.40625
358 371 19.03125
64 70 17.78125
380 386 8.40625
569 576 16.53125
335 353 8.40625
469 475 16.53125
152 169 17.78125
51 177 10.90625
7 12 14.34375
365 372 16.53125
541 546 12.78125
131 148 4.96875
21 30 5.59375
119 124 12.78125
94 100 19.96875
586 592 10.90625
356 373 17.78125
431 438 5.59375
565 578 12.15625
603 609 18.71875
259 267 15.59375
125 155 9.65625
284 297 8.40625
153 174 13.71875
99 105 16.21875
343 349 5.59375
123 152 10.90625
193 199 19.03125
195 201 18.71875
282 294 6.84375
529 535 20.59375
122 152 14.34375
111 116 13.71875
530 561 10.90625
57 67 7.46875
254 373 20.28125
158 165 12.78125
55 174 16.21875
327 360 8.71875
524 570 7.15625
535 561 10.59375
291 296 15.90625
524 566 9.34375
161 167 16.21875
335 352 4.96875
428 434 19.34375
461 582 10.59375
527 532 12.78125
527 563 5.59375
489 497 5.59375
312 318 9.96875
487 493 14.34375
298 304 19.65625
569 575 16.21875
121 127 20.28125
488 493 9.65625
495 500 15.90625
153 172 9.96875
563 574 12.78125
216 221 14.96875
601 607 18.71875
383 388 14.03125
583 589 8.71875
128 133 10.90625
55 172 10.59375
285 292 7.46875
41 47 9.03125
227 233 8.71875
253 374 19.03125
78 90 5.59375
43 48 15.28125
431 437 8.71875
296 301 16.53125
108 114 9.96875
362 369 12.78125
432 437 10.59375
465 474 4.96875
412 418 19.65625
4 10 19.65625
23 30 5.59375
257 372 11.53125
283 289 14.34375
397 403 18.71875
92 97 16.53125
519 524 14.03125
41 46 13.71875
57 170 10.28125
127 155 15.90625
310 316 18.09375
467 474 10.59375
488 501 8.40625
56 62 10.59375
155 172 13.40625
228 233 10.28125
365 371 16.21875
322 327 12.78125
501 506 16.21875
153 168 12.46875
327 356 10.90625
604 610 17.78125
243 249 17.15625
560 577 16.84375
245 250 13.71875
314 320 9.03125
133 138 12.78125
100 106 15.90625
488 497 6.84375
208 214 19.65625
303 309 16.21875
593 598 13.09375
536 541 10.90625
378 384 15.90625
79 85 14.34375
566 573 12.78125
139 145 5.59375
264 270 15.59375
559 580 8.40625
400 406 17.78125
113 119 19.65625
333 355 10.90625
129 147 5.90625
466 475 10.90625
345 351 15.90625
323 329 14.03125
521 527 19.65625
507 513 16.21875
585 591 12.78125
348 354 20.28125
492 498 12.78125
332 337 11.21875
179 184 13.71875
177 183 12.46875
185 190 13.09375
333 351 5.90625
531 564 8.71875
526 563 10.90625
327 355 12.15625
80 93 8.40625
584 592 10.28125
23 29 8.71875
157 165 9.96875
126 132 17.15625
347 353 17.78125
330 336 17.15625
587 592 13.71875
508 514 15.90625
129 151 10.90625
110 116 9.03125
326 360 7.15625
196 202 18.09375
447 453 17.46875
123 151 12.15625
283 293 9.34375
357 372 12.46875
486 498 6.84375
175 181 9.03125
122 154 8.71875
526 531 13.71875
151 172 8.71875
317 323 19.65625
284 289 9.34375
58 67 10.90625
561 580 9.96875
464 472 6.84375
449 454 14.65625
381 388 9.96875
323 358 10.90625
80 85 9.34375
226 231 14.96875
12 17 14.96875
116 162 7.15625
329 359 9.65625
384 389 15.90625
582 588 15.90625
49 172 12.78125
531 560 10.90625
285 293 7.15625
106 112 18.71875
563 580 13.71875
534 540 17.15625
260 266 10.59375
119 154 10.90625
84 90 12.78125
118 168 11.53125
465 578 10.28125
176 182 9.03125
34 40 17.78125
124 156 10.28125
491 498 12.78125
514 520 18.71875
463 473 10.28125
189 195 17.78125
51 176 10.90625
442 448 18.09375
549 555 15.90625
304 310 15.90625
118 123 13.71875
547 553 5.59375
246 252 10.28125
349 355 17.78125
527 562 10.90625
361 369 9.96875
321 327 14.96875
174 180 15.90625
186 193 10.28125
393 399 18.09375
81 88 6.84375
489 496 7.46875
464 579 7.46875
380 388 5.59375
297 302 16.21875
422 428 20.28125
122 157 11.53125
238 244 17.78125
151 174 10.90625
88 93 14.03125
141 147 15.90625
176 183 5.59375
288 294 12.78125
559 582 10.90625
81 89 5.59375
229 235 19.03125
486 500 10.90625
121 153 12.78125
561 576 11.21875
533 563 9.65625
39 45 17.15625
553 559 17.78125
357 376 9.96875
285 294 7.78125
22 27 14.96875
117 123 15.28125
516 522 9.96875
145 151 16.53125
537 559 10.90625
181 186 14.34375
256 379 7.15625
123 157 10.90625
258 377 7.46875
463 580 10.28125
96 102 19.34375
531 563 4.96875
260 268 5.59375
209 215 17.46875
385 390 14.34375
97 103 17.78125
413 419 17.46875
119 125 14.65625
143 149 17.46875
125 157 16.21875
255 372 18.09375
430 435 15.28125
300 306 19.34375
487 497 9.65625
466 474 9.96875
301 307 17.78125
505 511 17.46875
565 573 9.96875
78 92 10.90625
489 498 7.78125
30 36 18.71875
597 603 17.78125
325 357 12.78125
323 363 10.28125
144 150 19.96875
433 439 19.03125
85 91 15.90625
25 31 19.34375
93 98 15.90625
499 504 15.59375
59 66 10.90625
359 376 13.40625
355 376 8.40625
121 157 11.84375
449 455 9.03125
527 533 14.65625
433 438 14.34375
504 510 19.34375
79 89 6.84375
235 241 19.65625
108 115 7.46875
584 590 5.59375
289 295 15.90625
551 557 17.78125
218 224 19.96875
229 234 14.03125
552 558 19.96875
177 184 10.28125
292 297 14.03125
355 374 12.78125
496 501 14.03125
180 185 15.90625
151 170 12.46875
42 48 9.96875
263 270 10.90625
327 361 10.90625
529 561 12.78125
5 11 17.46875
391 397 10.90625
56 64 6.53125
187 193 10.59375
559 578 10.90625
392 398 15.90625
234 240 18.71875
535 541 14.65625
341 347 10.90625
545 551 10.90625
595 601 10.90625
284 293 5.59375
459 584 10.90625
518 524 10.28125
120 153 10.90625
120 154 9.34375
324 358 9.03125
324 357 10.90625
327 359 4.96875
287 293 10.90625
127 133 14.65625
55 65 10.28125
137 143 10.90625
25 30 14.34375
244 250 10.90625
176 184 10.28125
119 159 10.59375
386 391 16.21875
438 444 19.03125
14 20 19.96875
491 497 10.90625
331 337 14.65625
295 300 17.15625
228 234 10.28125
328 360 10.28125
432 438 10.28125
52 175 7.15625
283 298 7.78125
119 153 10.90625
390 397 10.59375
58 66 10.59375
24 30 10.59375
121 154 12.46875
57 66 4.96875
585 592 9.96875
323 357 10.90625
311 317 10.90625
226 232 8.71875
83 89 10.90625
493 499 15.90625
531 565 10.90625
325 358 12.46875
588 593 15.90625
487 494 15.28125
133 149 10.90625
312 319 7.15625
488 500 10.90625
87 93 14.96875
281 294 10.59375
596 602 15.90625
40 46 10.90625
63 69 19.03125
589 594 14.03125
54 173 7.46875
451 457 15.90625
112 118 19.03125
532 564 10.28125
495 501 14.96875
516 523 7.15625
283 290 15.28125
82 90 10.90625
91 96 15.59375
291 297 14.96875
316 322 19.03125
267 273 19.03125
182 187 15.90625
528 561 10.90625
284 295 9.03125
79 86 14.96875
286 294 10.90625
342 348 10.90625
379 386 12.78125
80 88 6.84375
334 340 10.90625
107 113 10.90625
43 49 15.90625
135 141 17.78125
488 499 7.46875
339 345 17.78125
262 270 10.90625
488 496 5.59375
485 498 10.59375
247 253 15.59375
460 583 7.15625
225 231 15.90625
594 601 10.59375
138 144 10.90625
543 549 17.78125
340 346 19.03125
488 494 11.21875
130 136 10.90625
448 454 10.90625
471 477 19.03125
314 321 11.21875
546 552 10.90625
292 298 17.46875
418 424 13.09375
21 27 15.90625
538 544 10.90625
110 117 12.15625
88 94 17.46875
518 525 11.21875
188 194 15.90625
284 292 5.59375
186 192 10.90625
333 339 10.59375
496 502 17.46875
378 385 10.59375
22 28 8.71875
450 456 9.03125
515 521 10.90625
134 149 11.84375
129 135 7.46875
537 543 10.59375
183 189 17.46875
136 142 19.03125
378 388 5.90625
98 104 16.21875
529 562 12.46875
302 308 16.21875
544 550 19.03125
587 593 15.90625
488 495 9.96875
111 117 15.90625
490 497 10.28125
284 290 11.21875
244 251 5.90625
80 86 11.21875
333 340 9.34375
506 512 16.21875
519 525 15.90625
246 253 10.59375
32 38 16.21875
184 190 16.21875
10 16 12.78125
440 446 17.46875
89 95 17.46875
293 299 17.46875
315 321 15.90625
214 220 13.09375
497 503 17.46875
174 181 10.28125
590 595 16.84375
430 436 9.03125
342 349 6.84375
185 191 10.59375
489 499 6.84375
82 89 11.53125
286 293 11.53125
282 295 10.90625
490 498 10.90625
13 19 19.03125
390 396 10.90625
540 546 14.03125
388 394 16.84375
429 435 16.21875
594 600 10.90625
336 342 14.03125
284 291 9.96875
486 499 10.90625
593 599 10.90625
129 136 9.34375
537 544 9.34375
236 242 16.21875
138 145 6.84375
217 223 19.03125
383 389 16.21875
389 395 10.90625
421 427 19.03125
343 351 10.59375
592 598 16.21875
582 589 10.28125
40 47 5.90625
382 389 15.90625
539 545 15.28125
487 495 10.90625
42 49 10.59375
378 387 10.90625
582 591 11.21875
9 15 10.90625
132 138 14.03125
283 292 10.59375
79 87 10.90625
128 134 9.96875
583 590 10.90625
546 553 6.84375
448 455 5.59375
414 420 17.46875
80 87 9.96875
283 291 10.90625
487 496 10.59375
536 542 9.96875
335 341 15.28125
131 137 15.28125
541 547 16.84375
542 548 15.90625
134 140 15.90625
213 219 10.90625
343 350 11.21875
498 504 15.90625
419 425 14.03125
133 139 16.84375
210 216 17.46875
332 338 9.96875
417 423 10.90625
337 343 16.21875
139 146 11.21875
215 221 14.03125
415 421 10.90625
338 344 15.90625
225 232 10.28125
547 554 9.96875
211 217 13.40625
244 253 9.96875
294 300 15.90625
7 13 15.90625
420 426 17.46875
79 88 10.59375
538 545 14.34375
226 233 13.71875
334 341 14.34375
11 17 14.03125
6 12 17.15625
344 350 15.59375
90 96 15.90625
416 422 15.90625
216 222 19.34375
212 218 10.90625
140 146 15.59375
8 14 15.90625
12 18 17.46875
341 348 13.40625
548 554 15.59375
137 144 13.71875
545 552 13.40625
