# Supplementary material for: Improving deep learning protein monomer and complex structure prediction using DeepMSA2 with huge metagenomics data
Source: Nat Methods. 2024 Jan 2;21(2):279–89. doi: 10.1038/s41592-023-02130-4 (PMC10864179; doi:10.1038/s41592-023-02130-4)
Supplement: Supplementary file 16 — Statistical source data and structure coordinate files. [file 41592_2023_2130_MOESM16_ESM.zip › Figure5/Fig5D.MSA.aln]

LQNYVFTSGNGIGGNGFTARVMAKVGTSYITFPCAYDAKLISFNGTVQGNITIKVRSRDISGIPLDQQTTNPTFTFWLCRDTTNSSLKNFSNCSNNQFTPNKTTVISKTNPNGLNAWVTSTDQNWYLGNTSGDTIYGVPNGDGKLSGTYLYSVVFSVVQFYGTSMPRLAFTVNLTPTGANSNHLYVPDNNAAVTIGPVKFWYLI
LTSYVFTSGSDTLQK---TQAQVCCGAGSVTFPCAYYAKIVCSNNVSSGYITLKVSAEDASAVDQRFATIQPVFTFWLCRDIGNENTVNFSHCTNNSYKPEETAVVKACITPAYKNFDVSSEHDFILYNYSGVNTSGVPIGTGNLKNVYDYVSRFSIAQVSGSTSPQLTFTIELNKIDQSSYYLYKQGTTGDITIGPIPFSYVS
LQNYVFTSGNGIGGNGFTARVMAKVGTSYITFPCAYDAKLISFNGTVQGNITIKVRSRDISGIPLDQQTTNPTFTFWLCRDTTNSSLKNFSNCSNNQFTPNKTTVISKTNPNGLNAWVTSTDQNWYLGNTSGDTIYGVPNGDGKLSGTYLYSVVFSVVQFYGTSMPRLAFTVNLTPTGANSNHLYVPDNNAAVTIGPVKFWYLI
--TYVFTSGSDTLQ-KTQAQVC--CGAGSVTFPCAYYAKIVCSNNVSSGYITLKVSAEDASH-AVDQRTIQPVFTFWLCRDIGNENTVNFSHCTNNSYKPEETAVVKAITPAYKNFDVSNVEHDFILYNYSGVNTSGVPIGTGNLKNVYDYVSRFSIAQVSGSTSPQLTFTIELNKIDQSSYYLYKQGTTGDITIGPIPFSYV-
---------------------------------------------------------------------------------------------------------MGESNPSPIISWKKDHQDNWNISTSNGQSVLSIPNITSRESGTYVCII---------------------------------------------------
---------------------------------------------------------------------------------------------------------MGESNPSPIISWKKDHQDNWNISTSNGQSVLSILNITSRERGTYICIIE--------------------------------------------------
---------------------------------------------------------------------------------------------------------MGESNPSPIISWKSDHQENWNISSSNGQSVLSILNITSRESGTYICIIE--------------------------------------------------
---------------------------------------------------------------------------------------------------------MGESNPSPVISWRKDHQDNWNISTANGQSVLSIPNITSRESGTYICII---------------------------------------------------
