# Supplementary material for: Improving deep learning protein monomer and complex structure prediction using DeepMSA2 with huge metagenomics data
Source: Nat Methods. 2024 Jan 2;21(2):279–89. doi: 10.1038/s41592-023-02130-4 (PMC10864179; doi:10.1038/s41592-023-02130-4)
Supplement: Supplementary file 16 — Statistical source data and structure coordinate files. [file 41592_2023_2130_MOESM16_ESM.zip › Figure5/Fig5E.CB.dis]

i j dist_peak
246 251 4.65625
450 455 4.65625
425 443 4.96875
413 507 4.65625
221 239 4.96875
17 35 4.96875
276 378 4.65625
19 33 7.15625
42 47 4.65625
50 197 4.03125
8 97 7.15625
279 375 4.65625
427 441 7.15625
75 171 4.65625
223 237 7.15625
458 605 4.03125
483 579 4.65625
254 401 4.03125
5 99 4.65625
485 576 7.15625
453 612 4.96875
480 582 4.65625
23 74 4.03125
227 278 4.03125
281 372 7.15625
431 482 4.03125
209 303 4.96875
72 174 4.65625
210 301 7.15625
77 168 7.15625
238 259 4.96875
34 55 4.96875
6 97 7.15625
245 251 7.15625
45 204 4.65625
212 301 7.15625
283 293 4.65625
9 95 4.65625
213 299 4.65625
449 455 7.15625
549 554 4.96875
339 356 6.84375
135 152 6.84375
37 51 7.15625
448 456 7.15625
416 505 7.15625
222 238 8.71875
249 408 4.65625
79 89 4.65625
417 503 4.65625
141 146 4.96875
5 40 7.15625
41 47 7.15625
464 600 4.65625
280 373 7.15625
445 459 7.15625
40 48 7.15625
141 193 4.96875
242 255 4.34375
442 463 4.96875
56 192 4.65625
345 350 4.96875
210 243 7.15625
8 96 4.96875
38 51 4.34375
400 402 4.65625
76 169 7.15625
543 560 6.84375
35 53 7.46875
446 459 4.34375
18 34 8.71875
244 252 7.15625
260 396 4.65625
241 258 8.71875
445 462 8.71875
549 601 4.96875
564 577 4.65625
37 54 8.71875
237 263 4.65625
457 606 8.71875
443 461 7.46875
156 169 4.65625
443 460 8.40625
49 198 8.71875
196 198 4.65625
487 497 4.65625
484 577 7.15625
551 554 4.96875
239 257 7.46875
604 606 4.65625
212 300 4.96875
448 459 9.03125
239 256 8.40625
76 172 7.15625
253 402 8.71875
77 90 4.03125
280 376 7.15625
485 498 4.03125
356 379 7.15625
241 255 7.15625
358 374 7.46875
281 294 4.03125
40 51 9.03125
33 59 4.65625
562 578 7.46875
152 175 7.15625
484 580 7.15625
244 255 9.03125
360 373 4.65625
460 604 4.96875
347 350 4.96875
6 39 7.15625
560 583 7.15625
441 467 4.65625
154 170 7.46875
209 244 7.15625
211 301 4.96875
35 52 8.40625
152 173 4.65625
227 233 6.84375
486 578 7.15625
256 400 4.96875
431 437 6.84375
143 146 4.96875
211 242 6.84375
345 397 4.96875
225 278 4.34375
426 442 8.71875
560 581 4.65625
486 499 7.15625
7 97 4.96875
23 29 6.84375
52 196 4.96875
456 609 4.34375
7 38 6.84375
463 600 6.53125
54 194 4.65625
21 74 4.34375
40 49 4.65625
55 192 6.53125
256 399 6.84375
51 197 7.15625
259 396 6.53125
429 482 4.34375
448 457 4.65625
255 401 7.15625
150 175 4.65625
544 559 7.15625
445 458 8.40625
48 201 4.34375
78 170 7.15625
251 404 8.40625
52 195 6.84375
415 505 4.96875
356 377 4.65625
462 602 4.65625
258 398 4.65625
485 499 4.65625
133 154 7.15625
77 91 4.65625
340 355 7.15625
221 237 4.03125
78 168 4.34375
282 374 7.15625
459 605 7.15625
8 37 7.46875
244 253 4.65625
360 362 5.59375
455 608 8.40625
413 448 7.15625
136 151 7.15625
547 603 4.96875
32 60 4.96875
425 441 4.03125
3 43 4.96875
17 33 4.03125
459 607 8.71875
356 375 8.71875
460 603 6.84375
38 49 7.46875
241 254 8.40625
156 158 5.59375
416 504 4.96875
255 403 8.71875
279 329 6.84375
8 38 4.34375
255 404 7.46875
564 566 5.59375
49 197 8.71875
415 446 6.84375
236 264 4.96875
282 372 4.34375
46 49 9.96875
281 295 4.65625
429 439 6.84375
224 236 6.84375
37 50 8.40625
558 583 4.65625
246 253 9.34375
158 167 5.28125
212 242 4.34375
41 46 8.40625
337 358 7.15625
245 250 8.40625
487 501 4.34375
429 484 4.96875
21 31 6.84375
225 235 6.84375
440 468 4.96875
278 377 8.71875
482 581 8.71875
541 562 7.15625
486 576 4.34375
483 533 6.84375
242 253 7.46875
414 505 7.15625
151 173 6.53125
42 49 9.34375
416 446 4.34375
245 254 9.65625
50 199 4.96875
254 403 4.96875
227 229 5.90625
411 451 4.96875
134 544 4.03125
414 447 7.15625
566 575 4.96875
41 50 9.65625
47 200 8.40625
449 454 8.40625
601 604 9.96875
152 171 8.71875
428 440 6.84375
431 433 5.90625
397 400 9.96875
139 151 4.96875
461 603 4.65625
280 372 8.71875
193 196 9.96875
279 374 6.84375
343 355 4.96875
78 91 7.15625
246 249 7.15625
450 457 9.34375
253 401 8.71875
250 253 9.96875
197 200 9.96875
23 25 5.90625
560 579 8.71875
430 534 4.65625
483 578 6.84375
446 457 7.46875
340 542 4.03125
354 379 4.65625
22 76 8.09375
430 440 8.40625
559 581 6.53125
461 604 7.15625
226 280 8.09375
247 249 6.84375
226 236 8.40625
252 405 4.34375
254 402 6.21875
240 258 7.15625
22 32 8.40625
460 605 4.96875
255 399 8.40625
444 462 7.15625
51 195 8.40625
605 608 9.96875
430 484 8.09375
54 193 7.15625
243 253 5.90625
256 401 4.96875
51 199 8.71875
360 375 7.46875
401 404 9.96875
24 29 5.90625
43 45 6.84375
360 363 10.28125
32 59 4.96875
261 395 4.34375
152 172 7.46875
462 603 7.46875
458 607 4.96875
257 400 7.15625
400 403 8.40625
52 197 4.96875
225 280 4.96875
50 198 6.21875
560 580 7.46875
53 196 7.15625
416 445 7.46875
36 54 7.15625
356 376 7.46875
225 295 6.84375
136 338 4.03125
75 170 6.84375
440 467 4.96875
21 76 4.96875
362 371 5.28125
454 609 6.53125
457 607 6.53125
46 201 6.53125
6 40 4.34375
57 191 4.34375
453 611 6.21875
447 457 5.90625
355 377 6.53125
465 599 4.34375
343 346 10.28125
207 247 4.96875
20 32 6.84375
226 330 4.65625
449 458 9.65625
74 173 8.71875
283 297 4.34375
79 90 6.84375
357 375 6.84375
414 448 4.34375
39 49 5.90625
451 453 6.84375
240 257 4.96875
432 437 5.90625
547 559 4.96875
212 241 7.46875
561 579 6.84375
411 450 5.90625
277 376 6.53125
462 601 7.15625
21 91 6.84375
446 458 7.15625
73 172 6.53125
454 457 9.96875
360 372 7.46875
604 607 8.40625
486 488 6.84375
444 461 4.96875
283 294 6.53125
457 605 8.71875
458 606 6.21875
481 580 6.53125
481 581 4.96875
153 171 6.84375
459 603 8.40625
258 397 7.15625
256 402 7.15625
293 297 5.59375
22 126 4.65625
228 233 5.90625
278 375 7.46875
45 203 6.21875
196 199 8.40625
31 34 9.65625
429 499 6.84375
253 403 6.53125
49 199 6.53125
210 244 4.03125
139 142 10.28125
51 200 7.46875
250 405 6.53125
484 576 8.71875
79 93 4.34375
195 198 6.53125
236 263 4.96875
249 407 6.21875
459 608 7.46875
139 195 4.96875
460 606 7.15625
36 195 9.34375
142 194 8.09375
444 603 9.34375
36 53 4.96875
73 173 4.96875
564 579 7.46875
294 297 8.40625
48 200 7.78125
38 50 7.15625
242 254 7.15625
277 377 4.96875
358 373 7.78125
257 399 4.65625
283 372 8.09375
283 292 7.78125
453 456 10.28125
399 402 6.53125
53 195 4.65625
3 42 5.90625
74 170 9.03125
227 277 6.53125
55 193 5.59375
549 600 6.53125
603 606 6.53125
141 192 6.53125
413 449 5.59375
153 155 5.90625
42 45 6.84375
24 30 8.40625
482 578 9.03125
78 80 6.84375
38 53 9.34375
195 197 8.71875
39 52 9.34375
252 404 7.78125
45 48 10.28125
482 579 7.46875
75 125 6.84375
456 608 7.78125
79 88 7.78125
457 608 5.59375
447 460 9.34375
450 453 7.15625
399 401 8.71875
282 284 6.84375
433 438 5.59375
249 252 10.28125
90 93 8.40625
446 461 9.34375
243 256 9.34375
603 605 8.71875
463 601 5.59375
76 168 8.71875
259 397 5.59375
49 200 5.59375
52 198 7.15625
141 145 4.34375
275 378 6.53125
261 264 5.90625
74 171 7.46875
134 153 6.84375
339 357 4.65625
8 95 5.90625
282 295 7.15625
154 171 4.34375
11 35 6.53125
454 611 5.90625
140 194 4.34375
46 203 5.90625
487 496 7.78125
71 174 6.53125
207 246 5.90625
251 405 6.21875
240 399 9.34375
564 576 7.46875
235 238 9.65625
329 332 10.59375
229 234 5.90625
540 542 7.15625
278 374 9.03125
241 257 8.40625
54 195 7.46875
25 30 5.59375
439 442 9.65625
562 579 4.34375
448 458 8.40625
57 60 5.90625
345 349 4.34375
5 41 5.59375
258 399 7.46875
98 100 6.84375
40 50 8.40625
416 503 5.90625
10 37 7.78125
23 73 6.53125
561 563 5.90625
242 257 9.34375
455 609 6.21875
53 193 8.71875
213 242 6.53125
9 37 5.28125
418 445 7.78125
37 53 8.40625
214 241 7.78125
549 553 4.34375
253 404 5.59375
417 445 5.28125
295 297 5.59375
302 304 7.15625
54 196 9.34375
135 153 4.65625
9 38 6.53125
506 508 6.84375
47 201 6.21875
43 47 8.09375
213 241 5.28125
554 556 6.84375
445 461 8.40625
132 134 7.15625
350 352 6.84375
146 148 6.84375
220 239 5.90625
547 550 10.28125
261 394 8.40625
257 397 8.71875
156 171 7.46875
424 443 5.90625
89 93 5.59375
542 561 6.84375
20 92 4.96875
336 338 7.15625
16 35 5.90625
465 468 5.90625
154 169 7.78125
549 552 9.03125
258 400 9.34375
533 536 10.59375
208 304 6.21875
345 396 6.53125
417 446 6.53125
250 407 5.90625
22 31 4.96875
207 210 11.21875
212 299 5.90625
280 374 4.65625
432 438 8.40625
461 601 8.71875
156 159 10.28125
281 374 7.78125
497 501 5.59375
568 575 6.84375
487 498 6.84375
479 582 6.53125
4 100 6.21875
362 373 5.59375
495 497 7.15625
447 456 9.03125
244 254 8.09375
156 168 7.46875
550 602 8.09375
553 556 5.28125
358 375 4.34375
484 579 8.09375
76 171 8.09375
431 481 6.53125
143 191 4.65625
10 36 8.40625
429 442 4.96875
364 371 6.84375
451 455 8.09375
450 452 8.40625
153 198 4.96875
485 578 7.78125
226 235 4.96875
498 501 8.40625
151 175 7.15625
419 443 6.21875
243 252 9.03125
551 599 4.65625
430 439 4.96875
499 501 5.59375
338 357 6.84375
145 148 5.28125
484 578 4.65625
451 454 6.21875
212 244 8.40625
343 399 4.96875
484 486 6.84375
246 248 8.40625
247 251 8.09375
556 586 7.78125
543 561 4.65625
357 359 5.90625
44 47 10.28125
141 144 9.03125
430 482 6.21875
347 395 4.65625
226 278 6.21875
562 577 8.09375
349 352 5.28125
76 170 4.65625
57 190 8.40625
357 402 4.96875
344 398 4.34375
548 602 4.34375
245 247 5.90625
8 40 8.40625
208 302 5.59375
280 282 6.84375
222 239 7.78125
346 398 8.09375
248 251 10.28125
38 52 7.78125
39 48 9.03125
280 375 8.09375
91 93 5.59375
464 467 4.65625
462 604 9.34375
429 438 9.34375
125 128 10.59375
260 263 4.65625
148 178 7.78125
281 283 5.90625
345 348 9.03125
21 34 4.96875
465 598 8.40625
446 460 7.78125
8 39 8.09375
359 373 7.46875
20 23 10.28125
228 234 8.40625
426 443 7.78125
242 256 7.78125
6 98 5.59375
452 455 10.28125
42 44 8.40625
56 59 4.65625
499 502 9.65625
74 174 8.71875
278 378 8.71875
176 178 5.28125
76 78 6.84375
564 567 10.28125
151 174 5.59375
225 238 4.96875
295 298 9.65625
558 581 8.71875
77 170 7.78125
433 437 7.46875
91 94 9.65625
21 30 9.34375
346 396 5.28125
247 250 6.21875
212 243 8.09375
355 378 5.59375
77 79 5.90625
34 56 8.09375
38 149 20.90625
166 169 9.96875
6 42 7.46875
190 193 12.15625
584 586 5.28125
252 406 8.71875
574 576 7.15625
556 584 6.21875
18 35 7.78125
561 606 4.96875
559 582 5.59375
225 237 8.09375
3 6 11.21875
43 46 5.90625
79 168 8.09375
87 89 7.15625
566 577 5.59375
209 302 7.46875
346 397 7.78125
338 358 5.28125
238 280 6.84375
352 380 6.21875
34 76 6.84375
463 603 7.78125
359 404 4.65625
431 440 7.15625
428 500 4.96875
30 74 8.71875
55 191 9.96875
500 582 21.21875
229 233 7.46875
297 300 6.53125
259 399 7.78125
225 234 9.34375
464 599 7.15625
338 340 6.84375
355 379 7.15625
158 160 6.84375
88 90 5.59375
429 441 8.09375
215 239 6.21875
542 544 6.84375
449 451 5.90625
426 441 6.84375
291 293 7.15625
446 557 20.90625
44 451 4.65625
210 302 5.59375
245 252 5.28125
242 353 20.90625
209 245 5.59375
166 168 7.15625
134 154 5.28125
55 195 7.78125
598 601 12.15625
8 94 7.46875
150 173 8.71875
224 235 4.96875
281 293 8.09375
380 382 5.28125
352 379 9.96875
542 562 5.28125
359 375 8.09375
35 55 8.09375
56 191 7.15625
22 74 6.21875
134 136 6.84375
246 252 8.09375
354 377 8.71875
33 56 7.46875
414 506 5.59375
394 397 12.15625
21 33 8.09375
40 47 5.59375
9 36 5.59375
557 584 6.21875
25 29 7.46875
487 576 8.40625
353 380 6.21875
259 395 9.96875
556 583 9.96875
10 94 7.15625
563 577 7.46875
362 364 6.84375
365 367 7.15625
158 169 5.59375
370 372 7.15625
370 373 9.96875
211 243 5.28125
438 482 9.03125
352 382 7.78125
41 43 5.90625
214 299 5.90625
23 32 7.15625
482 582 8.71875
37 52 4.96875
543 559 8.40625
449 456 5.28125
224 237 6.21875
155 171 8.09375
443 463 8.09375
155 200 4.65625
415 447 5.28125
148 176 6.21875
155 172 10.28125
413 506 7.15625
239 259 8.09375
416 502 7.46875
260 395 7.15625
563 579 8.09375
485 497 7.78125
429 483 6.53125
5 97 8.09375
243 255 8.09375
358 376 8.09375
224 296 4.96875
213 240 5.59375
149 176 6.21875
559 583 7.15625
214 240 8.40625
21 75 6.53125
442 464 8.09375
154 172 8.09375
418 503 5.90625
405 408 10.59375
18 92 6.21875
41 48 5.28125
7 39 5.28125
18 33 6.84375
227 236 7.15625
421 443 6.84375
211 299 7.46875
341 343 7.15625
223 236 10.28125
292 294 5.59375
56 193 8.09375
339 355 8.40625
411 414 11.21875
296 378 21.21875
247 252 7.78125
19 92 4.96875
251 253 6.84375
245 253 6.53125
208 245 7.78125
148 175 9.96875
140 143 10.90625
213 243 9.65625
348 395 4.65625
449 457 6.53125
251 407 7.78125
40 43 10.28125
225 279 6.53125
566 568 6.84375
144 191 4.65625
237 260 7.46875
545 547 7.15625
562 580 8.09375
443 564 21.53125
260 397 8.09375
160 167 6.84375
426 500 6.21875
427 440 10.28125
496 498 5.90625
298 301 10.59375
444 463 9.65625
234 278 9.03125
56 60 7.78125
502 505 10.59375
52 194 6.53125
137 139 7.15625
346 349 6.21875
569 571 7.15625
19 32 10.28125
241 256 4.96875
9 39 9.65625
48 199 7.46875
244 251 5.59375
455 457 6.84375
565 575 7.46875
240 259 9.65625
427 500 4.96875
464 601 8.09375
574 577 9.96875
414 450 7.46875
445 460 4.96875
223 296 4.96875
256 398 6.53125
36 55 9.65625
89 92 5.90625
413 505 8.09375
150 174 7.46875
222 296 6.21875
212 298 7.46875
139 141 5.90625
4 41 7.78125
456 610 8.71875
364 366 6.53125
135 151 8.40625
210 253 8.40625
39 51 8.09375
77 169 5.28125
222 237 6.84375
485 487 5.90625
463 599 9.96875
428 441 6.21875
41 49 6.53125
343 345 5.90625
93 96 6.53125
550 601 7.78125
20 33 6.21875
287 290 10.59375
447 459 8.09375
550 553 6.21875
210 300 7.15625
239 258 4.34375
35 54 4.34375
77 89 8.09375
416 448 8.40625
441 464 7.46875
341 357 8.09375
547 549 5.90625
431 483 7.78125
379 381 7.46875
292 295 9.65625
97 100 10.90625
94 97 10.59375
20 31 4.96875
251 408 6.53125
142 193 7.78125
142 145 6.21875
210 246 7.46875
252 403 7.46875
223 406 21.53125
238 260 8.09375
239 360 21.53125
244 246 6.53125
558 582 7.46875
427 443 6.53125
485 577 5.59375
47 49 6.84375
137 153 8.09375
160 162 6.53125
23 75 7.78125
448 455 5.59375
464 468 7.78125
580 582 6.53125
430 442 10.28125
246 250 7.15625
443 462 4.34375
175 177 7.46875
344 347 10.90625
93 173 21.53125
583 585 7.46875
223 239 6.53125
442 461 5.59375
40 42 6.53125
576 578 6.84375
376 378 6.53125
410 450 7.15625
496 499 9.65625
35 156 21.53125
427 498 9.96875
80 83 10.28125
463 466 9.96875
418 444 8.40625
419 445 4.96875
301 304 10.90625
259 262 9.96875
351 353 6.84375
429 610 21.21875
238 258 6.21875
142 192 5.28125
98 101 6.53125
428 499 5.28125
10 95 5.90625
217 239 6.84375
168 170 6.84375
448 450 6.53125
253 405 6.53125
153 170 5.28125
157 167 7.78125
172 174 6.53125
568 570 6.53125
293 296 5.90625
88 91 9.65625
208 244 8.09375
497 500 5.90625
49 201 6.53125
228 235 11.21875
416 447 8.09375
427 499 5.28125
478 481 11.21875
70 73 11.21875
55 58 9.96875
243 245 7.15625
274 277 11.21875
225 406 21.21875
75 77 6.84375
227 231 12.46875
316 318 7.15625
34 54 6.21875
442 484 7.15625
48 51 11.84375
39 41 7.15625
19 35 6.53125
432 436 7.78125
434 438 9.96875
161 163 7.15625
5 98 7.46875
43 248 4.65625
24 28 7.78125
279 281 6.84375
442 603 9.34375
130 132 6.53125
147 149 6.84375
483 485 6.84375
545 561 8.09375
368 371 11.53125
425 428 9.34375
247 452 4.65625
200 203 11.84375
226 281 8.71875
19 91 5.28125
169 172 10.28125
20 76 8.40625
165 167 7.15625
20 91 5.28125
21 202 21.21875
47 203 7.78125
327 330 10.28125
32 35 11.53125
531 534 10.28125
431 435 12.46875
22 125 5.59375
417 444 5.59375
224 295 5.28125
372 374 7.15625
230 234 9.96875
460 602 6.53125
260 264 7.78125
281 373 5.28125
22 34 10.28125
563 578 5.90625
555 557 6.84375
447 449 7.15625
34 53 5.59375
222 224 8.09375
227 279 7.78125
224 253 20.90625
8 11 9.65625
224 294 7.46875
431 436 9.03125
297 377 21.53125
564 575 8.71875
357 374 5.28125
35 194 8.71875
577 580 10.28125
26 30 9.96875
439 482 9.03125
448 451 10.28125
228 232 7.78125
501 581 21.53125
561 578 5.28125
481 582 7.46875
426 428 8.09375
225 227 6.53125
23 27 12.46875
18 20 8.09375
137 152 7.46875
334 336 6.53125
440 443 11.53125
4 40 8.09375
430 485 8.71875
260 262 5.28125
31 74 9.03125
262 264 7.46875
450 456 8.09375
21 23 6.53125
549 551 6.84375
193 195 6.53125
92 174 21.21875
397 399 6.53125
223 295 5.28125
276 376 8.09375
34 36 6.21875
563 608 4.65625
226 329 5.59375
49 202 9.34375
213 301 9.34375
488 491 10.28125
257 402 7.46875
6 96 7.15625
552 599 4.65625
51 196 7.46875
142 190 7.15625
359 374 5.90625
244 247 10.28125
52 54 6.84375
83 86 10.59375
545 560 7.46875
429 431 6.53125
153 174 10.28125
58 60 7.46875
17 20 9.34375
451 456 7.78125
27 29 8.71875
428 439 4.96875
6 49 8.71875
345 347 6.84375
53 198 7.46875
491 494 10.28125
215 241 4.96875
435 437 8.71875
414 504 7.15625
236 239 11.53125
460 462 6.84375
369 371 7.46875
227 232 9.03125
42 46 7.15625
373 376 10.28125
418 502 7.15625
354 378 7.46875
194 197 9.34375
357 378 10.28125
455 611 7.78125
6 38 7.46875
209 211 6.84375
444 460 6.53125
244 404 9.03125
221 238 5.90625
13 35 6.84375
310 313 6.21875
550 598 7.46875
73 174 7.46875
214 298 7.15625
212 215 9.65625
341 356 7.46875
53 55 6.53125
155 169 7.46875
11 37 4.96875
142 191 5.59375
538 540 6.53125
256 258 6.84375
167 169 6.53125
231 233 8.71875
417 447 9.65625
201 204 10.59375
239 398 8.71875
23 28 9.03125
58 190 7.78125
18 91 9.96875
550 600 5.28125
224 226 6.84375
197 199 6.21875
56 58 5.28125
608 611 11.84375
575 577 6.53125
222 295 9.96875
461 463 6.53125
430 533 5.59375
284 287 10.28125
255 400 7.46875
601 603 6.53125
548 551 10.90625
131 156 6.53125
257 259 6.53125
48 202 8.71875
42 48 8.09375
597 600 10.28125
404 407 11.84375
141 143 6.84375
466 468 7.46875
153 173 7.46875
12 14 7.15625
22 77 8.71875
450 454 7.15625
111 113 6.53125
33 55 8.09375
245 295 20.90625
357 377 7.46875
20 49 20.90625
390 392 6.53125
430 481 9.96875
224 240 9.96875
426 499 9.96875
210 242 7.46875
27 30 11.53125
43 48 7.78125
250 406 7.78125
129 132 10.28125
371 373 6.53125
456 607 7.46875
416 419 9.65625
5 7 6.84375
7 95 7.46875
210 245 7.78125
519 521 6.53125
235 278 9.03125
221 224 9.34375
252 255 11.84375
103 105 7.15625
18 21 11.84375
441 463 8.09375
240 256 6.53125
441 444 10.59375
412 448 8.09375
236 278 8.09375
231 234 11.53125
457 610 9.34375
123 126 10.28125
461 606 7.46875
435 438 11.53125
501 504 6.53125
261 393 8.09375
208 247 8.40625
343 353 5.28125
253 406 9.34375
149 151 6.21875
277 378 7.46875
186 188 6.53125
36 52 6.53125
53 194 7.46875
128 131 10.28125
4 98 5.59375
238 257 5.59375
464 466 5.28125
19 202 21.53125
262 394 7.78125
573 575 7.46875
114 116 7.15625
360 371 8.71875
561 581 7.46875
139 149 5.28125
238 240 6.21875
346 394 7.15625
6 41 7.78125
353 355 6.21875
143 193 9.96875
109 112 11.21875
40 200 9.03125
154 173 7.78125
544 560 5.28125
76 153 9.03125
602 605 9.34375
443 602 8.71875
413 415 6.84375
361 371 7.78125
398 401 9.34375
136 152 5.28125
223 294 9.96875
562 581 7.78125
367 369 5.28125
351 354 9.03125
222 225 11.84375
152 154 7.15625
340 356 5.28125
294 329 4.34375
374 377 10.59375
429 444 9.03125
209 301 8.09375
488 490 7.78125
540 543 9.65625
557 559 6.21875
249 406 9.34375
363 370 5.28125
258 260 7.46875
183 186 5.59375
404 406 7.15625
33 36 10.59375
456 459 11.84375
21 36 9.03125
233 236 10.90625
401 403 6.21875
608 610 7.15625
206 246 7.15625
563 580 10.28125
279 358 9.03125
224 227 10.28125
554 557 9.65625
362 365 10.59375
582 584 7.46875
237 240 10.59375
302 305 6.53125
152 174 8.40625
72 172 8.09375
557 586 9.65625
189 192 10.28125
229 232 5.28125
537 540 10.28125
20 90 7.46875
47 204 6.53125
440 482 8.09375
356 378 8.40625
200 202 7.15625
605 607 6.21875
346 350 5.90625
459 604 7.46875
226 277 9.96875
551 600 8.09375
541 543 6.53125
581 583 6.21875
457 609 6.53125
358 377 7.78125
426 429 11.84375
335 360 6.53125
39 197 8.71875
24 26 6.53125
522 524 7.15625
560 562 7.15625
125 127 7.46875
547 557 5.28125
561 582 10.28125
578 581 10.59375
329 331 7.46875
428 431 10.28125
356 358 7.15625
517 520 11.21875
133 135 6.53125
462 464 7.46875
146 149 9.65625
480 580 8.09375
414 457 8.71875
174 176 7.46875
25 28 5.28125
237 259 8.09375
20 22 7.15625
428 430 7.15625
560 582 8.40625
483 562 9.03125
173 175 6.21875
149 178 9.65625
609 612 10.59375
350 353 9.65625
494 497 11.21875
23 172 9.34375
213 358 21.21875
54 56 7.46875
337 339 6.53125
143 192 8.09375
377 379 6.21875
552 555 9.96875
284 286 7.78125
32 74 8.09375
412 508 6.21875
555 558 9.03125
150 152 7.46875
216 218 7.15625
543 545 7.15625
144 147 9.96875
403 406 11.53125
29 32 10.90625
437 440 10.90625
348 351 9.96875
67 69 7.46875
80 82 7.78125
318 320 7.15625
57 189 8.09375
378 380 7.46875
428 457 20.90625
135 137 7.15625
37 197 8.40625
550 599 5.59375
499 545 20.90625
484 561 9.03125
558 560 7.46875
442 462 6.21875
75 154 9.03125
347 397 9.96875
224 238 6.53125
210 212 6.53125
6 8 6.53125
9 97 9.03125
454 610 7.78125
226 238 10.28125
550 552 8.40625
339 341 7.15625
38 40 6.84375
223 245 21.21875
208 303 6.21875
353 382 9.65625
346 395 5.59375
106 109 6.21875
147 150 9.03125
220 237 8.40625
539 564 6.53125
46 202 7.78125
336 339 9.65625
213 330 21.21875
536 539 10.28125
359 376 10.28125
243 401 8.71875
433 436 5.28125
254 404 7.15625
458 608 7.15625
389 391 8.09375
412 451 8.40625
290 293 11.21875
280 357 9.03125
374 376 6.21875
40 139 21.21875
50 200 7.15625
412 506 5.59375
283 286 5.59375
578 580 6.21875
354 356 7.46875
448 608 9.03125
242 244 6.84375
208 305 9.03125
551 601 9.96875
455 612 6.53125
333 336 10.28125
358 360 6.21875
232 234 6.53125
170 172 6.21875
503 505 6.84375
412 449 7.78125
461 602 7.46875
22 73 9.96875
140 145 9.03125
39 50 5.90625
393 396 10.28125
86 89 11.21875
446 448 6.84375
212 302 9.65625
170 173 10.59375
340 342 8.40625
16 34 9.34375
136 138 8.40625
420 422 7.15625
431 580 9.34375
41 201 9.34375
142 146 5.90625
591 594 5.59375
432 434 6.53125
313 315 7.46875
566 569 10.59375
414 416 6.53125
187 190 10.59375
283 377 21.53125
533 535 7.46875
228 230 6.53125
391 394 10.59375
589 591 7.46875
91 149 20.59375
227 376 9.34375
424 441 8.40625
225 240 9.03125
143 147 9.34375
330 332 6.21875
213 216 8.71875
142 144 8.40625
567 574 5.28125
590 593 10.28125
28 30 6.53125
194 196 6.53125
51 53 6.53125
507 509 7.15625
155 170 5.90625
398 400 6.53125
224 280 8.40625
602 604 6.53125
387 390 5.59375
346 348 8.40625
428 438 10.28125
154 156 6.21875
425 442 6.21875
156 167 8.71875
436 438 6.53125
301 303 6.84375
442 444 6.21875
255 257 6.53125
20 34 6.53125
240 295 7.78125
185 187 8.09375
257 398 7.46875
45 47 7.46875
9 12 8.71875
55 194 8.09375
362 369 10.28125
182 185 10.28125
424 442 9.34375
226 254 21.21875
164 167 11.21875
378 381 9.96875
385 387 7.46875
572 575 11.53125
362 370 6.53125
315 317 6.53125
414 446 7.46875
313 316 11.21875
249 253 13.40625
453 455 7.46875
291 294 9.65625
412 414 6.21875
97 99 6.84375
386 389 10.28125
461 482 8.71875
35 56 8.40625
447 458 5.90625
417 420 8.71875
562 564 6.21875
242 402 9.34375
226 295 8.09375
56 194 9.96875
271 273 7.46875
505 507 6.84375
414 449 7.78125
347 396 8.09375
249 251 7.46875
544 546 8.40625
16 33 8.40625
77 80 10.28125
4 43 8.40625
332 335 10.28125
286 288 7.46875
270 272 7.46875
158 166 6.53125
31 33 8.40625
22 149 18.71875
392 394 5.90625
295 341 20.90625
465 597 8.09375
417 505 9.03125
188 190 5.90625
22 137 21.53125
181 183 7.46875
38 198 9.34375
50 52 6.84375
534 536 6.21875
484 498 8.40625
19 90 9.96875
141 194 6.53125
281 284 10.28125
594 596 6.53125
132 135 9.65625
431 438 5.28125
444 499 7.46875
459 461 6.53125
55 96 21.21875
66 68 7.46875
347 351 9.34375
298 300 7.15625
36 91 7.46875
428 550 20.90625
458 460 6.84375
279 295 8.40625
126 128 6.21875
282 373 7.78125
499 557 20.90625
241 401 8.40625
588 590 5.28125
244 343 21.21875
416 506 9.96875
36 38 6.21875
429 578 9.03125
3 45 8.71875
282 294 9.34375
428 442 6.53125
282 285 10.59375
53 76 5.59375
20 30 10.28125
332 373 9.34375
174 177 9.96875
548 553 9.03125
344 349 9.03125
447 605 8.71875
238 403 18.71875
253 378 21.53125
403 405 7.46875
299 301 6.84375
341 344 10.59375
254 256 6.84375
432 439 11.21875
592 594 7.46875
243 254 5.90625
593 595 8.09375
453 610 9.34375
82 84 7.78125
244 250 10.59375
8 51 8.71875
210 251 8.71875
227 230 9.65625
207 249 8.71875
428 444 9.96875
211 214 10.59375
396 398 6.53125
430 499 8.09375
444 446 6.21875
53 74 8.71875
266 268 7.15625
134 137 10.28125
100 102 8.40625
62 64 7.15625
140 192 8.71875
224 234 10.28125
22 24 7.78125
4 6 6.21875
23 31 7.46875
355 357 6.21875
474 476 7.46875
312 314 7.15625
545 548 10.59375
221 240 9.34375
281 292 8.71875
543 606 5.59375
137 140 10.59375
498 533 4.34375
212 214 9.03125
600 602 6.53125
79 91 6.53125
427 449 21.21875
208 210 6.21875
17 34 6.21875
475 477 7.46875
439 441 8.09375
17 36 9.34375
45 49 13.40625
417 562 21.21875
213 300 7.78125
489 492 4.65625
257 280 5.59375
220 238 9.34375
199 405 6.53125
446 606 9.34375
139 193 5.28125
215 299 8.71875
199 202 11.84375
559 561 6.21875
65 67 7.46875
583 586 9.34375
386 388 8.71875
547 601 5.28125
403 609 6.53125
299 376 21.21875
151 153 6.21875
95 97 6.84375
8 10 9.03125
153 172 5.28125
539 541 9.03125
2 42 5.59375
235 237 8.40625
590 592 8.71875
431 434 9.65625
9 137 21.21875
571 573 5.28125
416 418 9.03125
240 242 6.21875
94 96 7.15625
38 152 18.71875
192 194 6.53125
184 186 7.46875
428 498 7.46875
486 498 9.34375
159 166 5.28125
379 382 9.34375
549 602 6.53125
384 386 5.28125
428 484 8.40625
23 26 9.65625
46 48 6.21875
430 557 18.71875
388 390 7.46875
91 137 20.90625
344 396 8.71875
2 43 8.40625
453 457 13.40625
375 377 7.15625
175 178 9.34375
227 404 20.59375
40 46 10.59375
272 274 8.09375
19 41 21.21875
468 470 6.84375
320 322 6.84375
415 418 10.59375
283 295 6.53125
253 255 7.15625
466 598 7.78125
425 444 9.34375
545 603 8.40625
240 280 6.84375
227 234 5.28125
171 173 7.15625
483 499 8.40625
454 456 6.21875
296 298 6.84375
199 201 7.46875
415 503 7.46875
78 90 9.34375
494 496 8.40625
182 184 8.71875
345 398 6.53125
430 432 7.78125
180 182 5.28125
2 5 11.21875
49 174 21.53125
20 135 21.21875
226 228 7.78125
228 231 8.40625
245 405 9.34375
281 297 7.46875
259 286 20.90625
361 372 6.21875
80 168 7.78125
60 62 6.84375
432 435 8.40625
212 283 8.40625
23 30 5.28125
431 439 7.46875
9 154 21.21875
607 610 11.53125
81 84 4.65625
357 376 5.28125
225 374 9.03125
463 602 8.09375
502 504 7.15625
440 463 7.15625
339 359 6.21875
360 397 21.53125
561 580 5.28125
68 70 8.09375
295 353 20.59375
564 601 21.53125
227 235 7.46875
22 91 8.09375
446 560 18.71875
250 281 21.53125
3 5 8.40625
220 223 8.71875
285 288 4.65625
250 252 6.21875
198 200 6.21875
470 472 7.15625
21 170 9.03125
293 295 6.84375
490 492 7.78125
207 209 8.40625
321 323 6.84375
242 252 11.84375
486 489 10.59375
239 260 8.40625
484 550 19.65625
135 198 5.59375
95 172 21.21875
363 365 7.78125
293 298 8.71875
226 294 7.46875
339 358 7.78125
361 363 7.78125
242 300 9.03125
335 337 9.03125
269 271 7.46875
242 356 18.71875
192 195 10.28125
500 502 6.84375
259 398 8.09375
24 27 8.40625
280 294 8.40625
213 298 5.90625
50 201 9.65625
373 375 6.53125
331 333 8.09375
542 545 10.28125
445 605 8.40625
224 278 9.65625
286 376 21.21875
417 534 21.21875
226 341 21.53125
9 174 21.53125
213 341 21.21875
319 321 6.84375
448 547 21.21875
22 50 21.21875
411 413 8.40625
260 398 9.96875
228 277 5.59375
424 427 8.71875
485 501 7.78125
257 278 8.71875
169 171 6.53125
461 484 5.59375
427 444 5.28125
402 404 6.21875
457 459 7.15625
595 598 10.59375
410 413 11.21875
5 135 21.53125
135 154 7.78125
465 600 6.84375
430 458 21.21875
258 360 20.90625
600 603 10.28125
79 82 5.59375
416 459 8.40625
7 10 10.59375
290 292 8.40625
236 259 7.15625
238 399 9.34375
577 579 6.53125
313 408 5.28125
241 378 18.71875
476 478 8.09375
174 178 12.15625
37 174 18.71875
224 343 19.03125
332 375 5.90625
396 399 10.28125
606 608 6.21875
579 581 7.15625
49 51 7.15625
473 475 7.46875
63 65 7.78125
487 499 6.53125
548 600 8.71875
89 91 6.84375
209 339 21.53125
131 133 9.03125
16 19 8.71875
264 266 7.15625
55 82 20.90625
368 370 8.09375
156 193 21.53125
430 545 21.53125
90 125 4.34375
417 545 21.21875
294 296 7.78125
210 303 8.09375
3 44 7.15625
498 500 7.78125
213 378 21.53125
503 580 21.21875
297 343 21.21875
116 118 7.15625
490 580 21.21875
82 172 21.21875
19 36 5.28125
85 87 7.46875
307 309 7.15625
213 297 6.84375
449 499 20.90625
90 92 7.78125
449 609 9.34375
286 290 11.84375
416 487 8.40625
359 361 7.78125
548 550 7.46875
238 295 7.78125
314 316 8.09375
92 94 6.84375
497 499 6.84375
8 79 8.40625
86 88 8.40625
493 495 7.46875
551 555 9.34375
448 454 10.59375
525 527 6.84375
212 255 8.40625
78 81 10.59375
566 574 6.53125
105 108 6.21875
57 192 6.84375
32 55 7.15625
41 91 20.90625
471 473 7.78125
505 508 10.90625
520 522 7.15625
424 426 5.90625
16 18 5.90625
115 117 6.84375
309 311 7.46875
521 524 9.96875
582 585 9.96875
483 580 7.46875
417 502 6.21875
287 289 7.78125
163 165 4.96875
422 443 7.46875
20 142 20.90625
263 265 7.46875
6 47 8.71875
490 494 11.84375
317 320 10.28125
486 577 7.78125
390 393 11.53125
537 579 9.34375
338 341 10.28125
610 612 7.15625
20 74 9.65625
442 460 10.28125
76 90 8.40625
155 157 7.78125
333 375 9.34375
412 509 9.03125
431 608 20.59375
543 562 7.78125
572 574 8.40625
78 169 7.78125
45 202 9.34375
18 36 9.65625
136 153 7.78125
93 95 8.09375
518 520 8.09375
275 277 6.84375
164 166 8.40625
234 236 6.53125
279 376 7.46875
458 609 9.65625
34 195 9.34375
93 139 21.21875
378 382 12.15625
548 601 7.15625
267 269 7.78125
441 575 19.96875
75 172 7.46875
491 493 7.78125
9 96 7.78125
36 76 6.84375
497 502 8.71875
275 278 11.21875
226 353 18.71875
19 137 20.90625
495 498 9.65625
485 488 10.28125
22 75 5.28125
607 609 7.46875
9 126 21.21875
563 565 7.78125
442 541 21.21875
38 48 11.84375
523 525 6.84375
561 564 9.96875
139 143 12.78125
212 336 20.90625
289 291 7.46875
438 440 6.53125
535 537 8.09375
481 560 9.34375
30 32 6.53125
339 402 5.59375
346 351 9.65625
71 73 6.84375
29 34 15.28125
223 341 20.90625
443 464 8.40625
349 351 7.15625
508 510 8.09375
89 94 8.71875
9 93 6.84375
446 456 11.84375
223 240 5.28125
254 405 9.65625
207 248 7.15625
145 147 7.15625
488 576 7.78125
517 519 7.46875
556 559 11.21875
159 161 7.78125
254 260 20.90625
23 200 20.59375
77 93 7.78125
445 448 11.53125
253 354 21.21875
343 347 12.78125
75 91 8.40625
71 74 11.21875
479 481 6.84375
479 482 11.21875
59 61 7.46875
33 51 16.21875
355 376 5.90625
76 142 19.65625
99 101 7.78125
580 583 10.59375
233 238 15.28125
261 396 6.84375
218 239 7.46875
434 436 5.90625
467 469 7.46875
91 141 21.21875
464 602 9.96875
303 305 7.78125
127 129 8.09375
206 247 8.40625
206 209 11.21875
428 543 21.21875
582 586 12.15625
245 248 10.59375
565 567 7.78125
4 101 9.03125
417 582 21.53125
280 346 19.65625
343 397 5.28125
330 333 10.59375
376 379 10.59375
236 260 8.71875
432 481 5.28125
281 296 9.34375
37 40 11.53125
186 189 11.53125
151 172 5.90625
460 609 15.90625
357 404 8.09375
5 169 21.21875
148 151 11.21875
113 116 9.96875
501 503 8.09375
308 311 5.90625
363 366 8.40625
221 236 9.03125
426 444 9.65625
220 222 5.90625
410 451 8.40625
29 51 21.21875
352 355 11.21875
137 244 21.21875
501 547 21.21875
340 357 7.78125
6 99 8.09375
410 412 6.84375
172 175 10.59375
283 371 5.59375
21 77 9.03125
238 241 10.90625
483 581 10.28125
441 459 16.21875
553 555 7.15625
211 241 7.78125
241 244 11.53125
559 580 5.90625
222 240 9.65625
237 255 16.21875
22 90 7.46875
565 576 6.21875
332 334 5.59375
457 582 21.53125
417 504 8.09375
430 483 5.28125
149 174 4.34375
230 232 5.90625
157 168 6.21875
226 279 5.28125
32 56 8.71875
560 563 10.28125
536 538 5.59375
140 142 7.46875
211 279 21.21875
596 598 5.59375
7 37 7.78125
467 470 10.59375
567 569 7.78125
229 239 20.90625
137 195 8.40625
314 317 9.34375
26 28 5.90625
211 300 7.46875
282 297 6.21875
241 362 20.90625
263 266 10.59375
138 140 7.78125
312 315 10.90625
524 526 6.84375
128 130 5.59375
224 355 18.40625
224 339 21.21875
492 494 5.59375
550 554 5.90625
11 13 5.59375
309 312 6.21875
208 246 4.96875
238 361 20.90625
284 372 7.78125
117 119 6.84375
520 523 11.21875
261 392 4.34375
429 485 9.03125
64 67 4.65625
82 86 11.84375
341 448 21.21875
84 86 5.59375
40 201 9.34375
104 106 7.46875
202 204 7.46875
112 114 7.15625
241 359 16.21875
427 545 20.90625
342 344 7.78125
417 501 6.84375
534 537 10.28125
7 96 7.46875
152 195 9.96875
544 561 7.78125
73 152 9.34375
286 289 9.96875
158 161 10.59375
445 582 18.71875
215 217 5.59375
238 354 18.71875
20 151 18.40625
225 281 9.03125
83 85 7.78125
434 437 9.03125
38 96 9.03125
341 399 8.40625
448 609 9.34375
211 245 9.96875
72 74 6.53125
59 62 10.59375
437 459 21.21875
7 9 7.15625
297 299 8.09375
480 482 6.53125
244 356 21.21875
40 152 21.21875
8 132 20.90625
547 551 12.78125
361 373 7.78125
255 372 8.09375
176 179 7.46875
449 452 10.59375
444 484 6.84375
419 421 5.59375
430 547 18.71875
211 213 7.15625
248 250 6.21875
356 359 10.28125
277 356 9.34375
223 297 6.21875
49 172 16.21875
52 201 16.21875
357 360 9.96875
440 464 8.71875
233 255 21.21875
124 127 9.96875
546 548 7.78125
279 377 10.28125
223 233 16.53125
248 408 9.34375
316 319 11.53125
485 579 9.96875
276 278 6.53125
459 576 8.09375
162 164 7.78125
49 150 21.21875
228 240 19.03125
242 250 16.53125
26 29 9.03125
7 41 9.96875
259 300 20.90625
209 373 21.21875
55 172 8.71875
230 233 9.03125
536 577 9.34375
223 298 7.46875
142 147 9.65625
11 95 8.71875
567 570 8.40625
487 490 5.59375
391 393 7.78125
337 359 4.65625
8 36 7.46875
109 111 7.46875
222 298 6.84375
253 376 16.21875
570 572 7.78125
157 202 5.28125
234 255 21.21875
356 399 9.96875
430 498 7.46875
406 408 7.46875
268 271 4.34375
9 94 5.90625
463 490 20.90625
34 52 9.96875
442 445 10.90625
560 603 9.96875
38 174 19.34375
259 376 8.71875
143 148 9.34375
459 600 16.21875
380 383 7.46875
224 346 20.90625
366 368 7.78125
472 475 4.34375
82 85 9.96875
57 193 8.09375
33 37 14.96875
223 257 8.40625
430 434 12.78125
355 399 5.28125
54 156 20.90625
415 417 7.15625
10 38 10.90625
462 564 20.90625
34 37 10.90625
224 244 20.28125
140 193 7.15625
308 310 7.46875
19 53 8.40625
515 517 7.46875
288 290 5.59375
222 357 21.21875
327 329 7.78125
10 35 7.15625
347 352 9.34375
21 29 10.59375
8 98 9.65625
96 98 7.15625
51 168 8.09375
257 376 6.84375
213 217 10.90625
41 44 10.59375
295 345 21.21875
58 76 18.71875
256 405 15.90625
226 230 13.09375
21 32 6.21875
419 503 8.71875
463 465 7.78125
564 578 8.09375
2 4 6.53125
210 213 10.59375
237 241 14.96875
584 587 7.46875
81 96 7.46875
133 155 4.65625
44 46 6.21875
561 608 8.09375
14 35 7.15625
457 580 16.21875
485 496 8.40625
445 481 21.21875
353 378 4.34375
22 139 18.71875
463 504 21.21875
461 580 6.84375
55 57 7.78125
417 465 21.21875
259 261 7.78125
217 219 8.09375
344 346 7.46875
34 199 18.71875
38 56 18.71875
429 440 6.53125
414 455 8.71875
328 331 9.96875
480 581 7.78125
421 423 8.09375
187 189 8.09375
532 535 9.96875
153 156 9.96875
20 35 10.59375
361 406 5.28125
416 540 20.90625
50 56 20.90625
438 459 21.21875
382 385 10.28125
208 213 16.53125
105 107 7.46875
285 300 7.46875
17 32 9.03125
159 162 8.40625
594 597 11.53125
257 302 21.21875
51 192 16.21875
95 155 21.53125
283 373 9.96875
13 15 8.09375
254 276 21.21875
281 375 9.96875
135 155 5.90625
153 200 8.09375
543 563 5.90625
430 559 16.53125
487 577 10.28125
20 139 19.03125
7 40 7.78125
225 233 10.59375
426 502 6.84375
56 190 9.03125
565 577 7.78125
79 196 19.03125
278 361 18.40625
241 277 21.21875
566 573 10.28125
242 378 19.34375
485 500 9.34375
57 188 4.34375
252 279 21.53125
225 236 6.21875
249 374 21.21875
448 560 21.21875
226 343 18.71875
142 170 20.90625
550 555 9.65625
586 589 10.28125
249 405 10.59375
428 482 9.65625
57 59 7.46875
427 501 6.21875
372 397 20.59375
157 159 7.78125
426 561 21.21875
458 464 20.90625
550 578 20.90625
452 454 6.21875
446 464 18.71875
367 370 8.40625
77 171 9.96875
414 507 8.09375
18 153 21.21875
310 312 7.46875
347 394 5.59375
157 169 7.78125
87 90 9.65625
259 360 19.65625
138 196 8.71875
344 397 7.15625
77 88 8.71875
261 263 7.46875
178 181 10.28125
465 467 7.46875
279 330 4.96875
22 26 13.09375
242 260 18.71875
531 533 7.78125
53 172 6.84375
565 610 5.59375
128 171 5.90625
307 310 5.90625
437 442 15.28125
591 593 5.59375
428 448 20.28125
238 296 9.34375
427 461 8.40625
151 195 5.28125
110 113 9.34375
412 450 4.96875
38 46 16.53125
294 373 8.71875
337 357 8.40625
557 582 4.34375
227 401 21.53125
260 373 21.53125
212 240 7.46875
123 125 7.46875
478 480 7.78125
138 151 7.46875
243 278 21.21875
224 241 15.28125
110 112 8.09375
191 194 11.21875
114 117 9.65625
37 56 15.59375
33 54 9.96875
446 504 9.03125
254 611 5.59375
345 352 7.15625
428 443 10.59375
417 421 10.90625
106 108 7.46875
303 306 9.03125
55 59 7.15625
34 91 7.78125
56 197 18.71875
452 612 9.34375
412 417 16.53125
541 561 8.40625
429 437 10.59375
298 375 21.21875
255 396 16.21875
238 256 10.28125
77 92 9.34375
366 369 9.65625
35 38 11.21875
318 321 9.65625
288 291 4.34375
56 169 21.53125
395 398 11.21875
75 173 10.28125
4 42 4.96875
551 598 7.15625
244 360 15.28125
559 603 5.28125
300 302 7.15625
423 443 9.03125
498 542 20.90625
70 72 7.78125
265 267 7.46875
112 115 11.53125
19 93 6.21875
34 157 20.59375
25 36 20.90625
499 560 18.71875
183 185 5.59375
242 375 15.59375
463 467 7.15625
206 208 7.15625
20 37 15.28125
482 487 16.21875
365 368 11.21875
141 148 7.15625
34 133 21.21875
425 440 9.03125
499 549 21.21875
257 374 7.15625
24 31 11.21875
504 506 7.15625
441 445 14.96875
504 579 21.53125
213 215 5.90625
276 377 7.78125
4 9 16.53125
522 525 9.65625
373 378 16.84375
93 151 20.59375
304 306 8.40625
241 260 15.59375
99 102 9.03125
577 582 16.84375
278 406 21.53125
355 360 15.90625
281 371 5.59375
432 444 19.03125
548 603 8.09375
387 389 5.59375
50 145 21.53125
5 100 8.71875
417 419 5.90625
442 458 15.90625
446 486 5.90625
72 173 7.78125
489 504 7.46875
470 473 9.96875
260 401 18.71875
514 516 7.46875
360 374 8.09375
226 355 16.53125
463 564 19.65625
9 13 10.90625
431 605 21.53125
19 29 16.53125
25 35 20.90625
442 565 20.59375
345 359 21.53125
62 65 9.65625
428 483 9.96875
129 154 9.03125
416 545 21.53125
9 41 15.90625
433 435 8.40625
20 36 9.96875
296 358 20.90625
31 196 20.90625
211 244 7.78125
90 134 20.90625
449 545 21.21875
38 78 5.59375
463 580 8.71875
443 446 11.21875
219 239 9.03125
45 170 21.21875
30 51 21.21875
242 372 8.71875
306 308 7.46875
430 604 18.71875
143 190 5.59375
214 239 6.84375
40 545 21.21875
265 268 10.90625
428 445 15.28125
443 607 18.40625
428 608 19.96875
158 165 10.28125
457 558 21.21875
490 493 9.96875
15 35 9.03125
283 400 19.03125
61 64 10.90625
108 111 10.90625
487 500 8.71875
564 608 9.65625
237 258 9.96875
247 339 20.59375
360 404 9.65625
274 276 7.78125
439 604 20.90625
156 170 8.09375
446 582 19.34375
518 521 9.34375
57 185 7.46875
414 417 10.59375
287 291 8.71875
333 358 8.71875
464 577 21.53125
551 556 9.34375
236 360 20.90625
4 91 20.90625
283 287 9.96875
263 401 21.21875
466 484 18.71875
34 50 15.90625
461 578 7.15625
240 255 6.21875
244 405 9.03125
286 291 8.09375
504 580 21.21875
55 141 9.96875
224 279 9.96875
235 400 20.90625
431 565 21.53125
239 242 11.21875
224 239 10.59375
22 151 16.53125
145 191 4.34375
245 341 21.21875
346 374 20.90625
595 597 7.78125
227 361 21.53125
261 397 8.09375
536 579 5.90625
96 171 21.53125
9 11 5.90625
138 150 6.21875
22 30 7.15625
169 174 16.84375
427 437 16.53125
570 573 9.96875
465 601 8.09375
229 231 8.40625
38 74 16.21875
284 376 19.34375
233 235 7.46875
441 462 9.96875
50 407 5.90625
415 504 7.46875
222 343 20.90625
227 241 20.28125
446 559 16.53125
223 251 20.59375
55 156 19.65625
226 400 18.71875
546 558 6.21875
240 360 16.53125
433 443 20.90625
488 580 19.34375
242 355 16.53125
300 375 21.21875
267 270 9.34375
84 87 4.34375
446 482 16.21875
38 151 16.53125
446 454 16.53125
79 169 9.96875
457 601 20.59375
280 295 5.28125
571 574 8.40625
482 565 18.40625
241 354 20.90625
50 196 7.46875
79 83 9.96875
128 169 9.34375
229 240 20.90625
9 57 21.21875
48 75 21.53125
41 137 21.21875
428 547 19.03125
487 604 19.03125
237 239 8.09375
546 559 7.46875
91 152 18.71875
297 355 20.59375
444 564 16.53125
416 444 7.46875
503 563 21.53125
94 171 21.21875
483 534 4.96875
430 438 7.15625
341 430 21.21875
38 171 15.59375
464 561 18.71875
25 27 8.40625
254 400 7.46875
453 606 20.90625
38 168 8.71875
20 200 19.96875
547 558 7.15625
446 576 8.71875
415 445 7.78125
213 245 15.90625
341 355 5.59375
29 31 7.46875
53 170 7.15625
189 191 7.46875
259 263 7.15625
8 23 21.21875
98 198 20.90625
516 519 10.90625
464 605 18.71875
223 353 19.96875
430 441 11.53125
319 322 10.59375
23 197 21.53125
59 197 21.21875
18 94 6.84375
342 400 8.71875
133 153 8.40625
249 402 20.90625
546 604 8.71875
213 261 21.21875
483 577 5.90625
440 564 20.90625
61 63 7.46875
469 472 10.90625
6 194 20.90625
241 243 7.15625
8 33 16.21875
441 535 19.03125
453 609 10.59375
152 155 10.28125
4 99 6.21875
242 282 5.90625
587 590 10.59375
49 95 16.21875
38 41 11.21875
163 166 8.40625
294 338 20.90625
463 549 9.96875
502 579 21.21875
553 598 9.34375
340 354 7.15625
464 606 18.09375
33 35 8.09375
139 150 7.15625
137 281 19.03125
74 157 18.71875
279 373 5.90625
108 110 7.15625
433 481 8.71875
48 250 5.28125
75 126 4.96875
459 561 8.71875
393 395 7.46875
45 201 10.59375
467 605 21.21875
311 314 5.90625
485 581 16.21875
226 404 19.03125
80 172 19.34375
445 563 16.21875
40 136 20.90625
561 584 16.53125
295 356 18.71875
155 199 9.34375
260 394 9.03125
543 546 11.84375
242 245 11.21875
298 359 21.21875
36 51 6.21875
242 297 8.40625
469 471 7.46875
63 66 9.34375
283 300 8.09375
441 443 8.09375
244 340 20.90625
58 192 8.40625
250 374 18.71875
471 474 9.34375
9 35 7.78125
237 243 21.53125
153 176 16.53125
502 563 21.21875
599 602 11.21875
225 337 19.03125
545 559 5.59375
357 380 16.53125
134 152 5.59375
35 153 16.21875
255 357 8.71875
549 556 7.15625
22 33 11.53125
238 254 15.90625
446 449 11.21875
37 39 7.15625
179 182 10.59375
225 244 19.34375
421 424 8.40625
498 577 8.71875
40 156 15.28125
442 581 15.28125
151 156 15.90625
37 73 21.21875
415 449 9.96875
139 194 6.21875
149 152 10.28125
255 374 6.21875
285 297 9.34375
40 78 8.71875
569 572 11.21875
448 486 8.71875
429 541 19.03125
492 495 4.34375
427 502 7.46875
465 593 7.46875
260 402 18.09375
90 124 9.96875
297 339 19.96875
214 242 10.90625
244 249 12.46875
547 555 8.09375
238 337 21.21875
102 104 7.46875
49 193 20.59375
366 370 12.15625
78 93 6.21875
343 354 7.15625
355 358 10.90625
38 93 8.40625
445 464 15.59375
418 443 6.84375
383 386 10.59375
126 129 10.28125
56 198 18.09375
433 444 20.90625
314 408 6.84375
437 439 7.46875
473 476 5.59375
217 220 8.40625
446 562 16.53125
259 345 9.96875
338 356 5.59375
415 448 7.78125
416 441 16.21875
242 278 16.21875
51 170 6.21875
56 153 18.71875
253 397 20.59375
139 192 9.96875
38 154 16.53125
156 200 9.65625
283 296 8.71875
426 547 20.90625
33 39 21.53125
35 174 16.21875
145 190 9.34375
13 16 8.40625
298 357 21.53125
427 557 19.96875
41 52 15.59375
444 459 6.21875
237 296 9.03125
446 581 19.34375
342 355 7.46875
137 151 5.59375
458 604 7.46875
448 482 21.21875
60 63 5.59375
22 196 18.71875
6 9 10.59375
443 561 16.21875
559 562 10.90625
428 557 20.28125
237 331 19.03125
19 47 20.59375
260 357 18.71875
151 154 10.90625
93 135 19.65625
266 269 9.65625
155 158 10.28125
445 447 7.15625
242 249 18.71875
218 220 5.59375
553 599 4.34375
544 558 7.15625
501 541 20.90625
226 237 11.53125
7 75 21.21875
22 545 21.21875
543 608 6.84375
209 304 8.71875
212 227 21.21875
225 228 10.90625
208 295 20.90625
456 483 21.53125
237 371 19.96875
92 154 20.90625
281 377 16.21875
233 359 20.59375
31 152 21.21875
100 103 9.65625
104 107 5.90625
78 174 19.03125
446 579 15.59375
297 337 20.90625
242 283 10.28125
14 16 5.59375
226 234 7.15625
492 496 9.65625
523 526 10.90625
173 195 9.96875
18 139 20.90625
278 283 16.21875
466 600 8.40625
221 355 18.71875
37 158 20.90625
339 404 6.84375
19 54 9.65625
19 149 19.96875
242 377 19.34375
244 278 21.21875
49 52 10.90625
331 373 4.96875
135 200 6.84375
242 276 20.90625
139 147 8.09375
277 375 6.84375
129 171 9.34375
425 559 18.71875
244 355 20.28125
482 610 21.53125
278 280 7.15625
416 431 21.21875
140 151 10.28125
441 500 9.03125
415 483 21.21875
211 360 21.21875
482 484 7.15625
235 279 9.96875
468 471 5.59375
276 403 21.53125
107 109 7.46875
447 607 10.28125
51 153 8.71875
81 93 9.34375
422 424 5.59375
283 398 20.90625
441 447 21.53125
254 295 16.21875
136 139 10.59375
445 566 20.90625
226 241 19.03125
225 403 19.03125
7 49 10.28125
168 193 20.59375
41 155 15.90625
266 270 12.15625
162 165 9.65625
417 600 16.53125
75 169 5.90625
20 149 20.28125
210 376 20.59375
501 559 20.59375
6 171 20.90625
224 281 9.03125
412 499 20.90625
353 356 10.28125
20 75 9.96875
361 376 16.53125
472 474 5.59375
448 453 12.15625
45 198 20.90625
344 355 10.28125
77 192 20.59375
542 560 5.59375
247 408 9.96875
9 18 9.03125
144 146 7.15625
339 342 11.84375
238 243 16.84375
385 388 12.15625
40 45 12.15625
21 133 19.03125
172 178 18.40625
48 91 20.59375
21 35 10.28125
465 596 4.34375
83 87 8.71875
343 351 8.09375
561 607 9.65625
149 175 6.21875
353 379 6.21875
212 343 20.28125
74 76 7.15625
95 199 20.90625
225 259 6.84375
268 270 5.59375
103 106 5.90625
74 202 21.53125
377 399 9.96875
430 608 19.03125
221 330 19.34375
439 483 9.96875
253 256 10.90625
284 400 19.03125
341 485 19.03125
300 376 21.21875
428 559 18.40625
245 256 15.59375
442 583 18.71875
284 300 6.21875
417 559 19.65625
283 285 6.53125
34 39 16.84375
33 127 19.03125
560 576 16.53125
50 72 21.21875
491 495 8.71875
458 480 21.21875
74 79 16.21875
253 299 16.21875
36 156 16.53125
222 277 21.53125
239 378 16.21875
429 463 6.84375
84 88 9.65625
484 499 5.28125
427 462 9.65625
559 564 15.90625
428 485 9.03125
552 554 7.15625
264 267 5.59375
295 372 9.96875
76 91 5.28125
428 553 19.96875
141 200 21.53125
315 318 5.59375
446 501 8.09375
306 309 5.59375
261 389 7.46875
38 195 12.15625
207 303 9.65625
8 139 20.28125
23 37 20.28125
6 172 20.59375
304 307 10.28125
262 396 8.40625
181 184 12.15625
459 578 6.21875
552 556 7.78125
262 280 18.71875
414 602 20.90625
44 204 9.34375
64 66 5.59375
500 562 20.90625
453 578 21.21875
161 164 11.21875
22 25 9.96875
418 446 10.90625
510 512 7.46875
454 578 18.71875
49 243 21.21875
46 170 18.71875
38 173 19.34375
51 198 5.28125
396 401 15.90625
48 50 8.09375
21 55 6.84375
9 139 18.71875
348 350 7.15625
210 375 20.90625
213 375 19.34375
448 564 15.28125
514 517 5.90625
477 480 6.21875
173 202 20.59375
451 543 20.90625
276 297 21.21875
446 505 10.59375
487 575 5.59375
237 254 21.21875
581 603 9.96875
32 156 20.90625
430 445 19.03125
65 68 5.90625
19 94 7.46875
340 343 10.59375
213 222 9.03125
160 166 8.40625
464 598 8.71875
39 199 10.28125
248 407 10.28125
77 173 16.21875
597 599 7.46875
376 382 18.40625
349 394 9.34375
39 74 21.21875
213 396 16.53125
242 360 15.28125
79 81 6.53125
20 40 20.28125
50 91 16.21875
19 173 18.71875
442 465 11.84375
40 151 20.28125
547 600 9.96875
5 49 9.96875
442 499 7.78125
417 579 19.34375
53 197 9.65625
269 272 5.90625
336 341 16.21875
565 580 16.53125
232 235 10.90625
549 608 21.53125
32 155 21.21875
285 290 9.34375
96 172 21.21875
93 133 20.90625
79 194 20.90625
90 169 8.71875
248 282 21.53125
580 586 18.40625
244 282 8.71875
81 86 9.34375
132 137 16.21875
253 293 19.34375
56 196 15.59375
537 562 8.71875
227 276 6.84375
456 460 14.96875
288 292 9.65625
332 336 10.59375
394 396 7.78125
516 518 7.15625
598 600 7.78125
211 407 21.21875
457 460 10.90625
4 7 10.28125
239 403 18.40625
461 506 21.21875
499 541 19.03125
245 280 19.65625
152 168 16.53125
54 77 16.21875
502 561 21.53125
252 295 20.59375
449 460 15.59375
544 547 10.59375
364 370 8.40625
37 47 16.53125
359 362 10.28125
481 579 6.84375
223 258 9.65625
427 581 18.71875
252 297 19.03125
507 510 9.65625
243 403 10.28125
241 331 20.59375
82 87 8.09375
576 601 20.59375
192 197 15.90625
285 291 5.28125
547 602 6.21875
207 245 8.40625
235 359 20.59375
29 151 19.96875
242 358 16.53125
540 545 16.21875
209 246 7.78125
356 372 16.53125
38 45 18.71875
157 172 16.53125
34 173 15.28125
456 458 8.09375
412 507 6.21875
209 253 9.96875
35 199 18.40625
37 49 11.21875
240 297 7.78125
289 292 9.34375
498 532 9.96875
328 330 5.90625
213 239 7.78125
31 75 9.96875
429 448 19.34375
53 98 21.21875
96 153 20.90625
451 459 18.09375
136 150 7.15625
427 455 20.59375
557 583 6.21875
144 148 7.78125
77 545 19.03125
460 607 10.59375
417 426 9.03125
239 357 16.21875
459 606 5.28125
414 579 20.90625
294 328 9.96875
343 396 9.96875
132 156 4.65625
241 252 15.28125
213 355 19.65625
403 461 20.90625
244 341 19.65625
417 449 15.90625
225 361 18.40625
18 73 21.53125
297 301 11.53125
462 485 16.21875
348 352 7.78125
94 153 21.53125
412 415 10.28125
101 103 5.28125
241 251 16.53125
330 398 21.21875
252 254 8.09375
309 313 6.21875
361 370 5.28125
73 171 6.84375
38 72 20.90625
445 558 20.90625
429 432 10.90625
139 196 6.84375
425 534 19.34375
281 341 20.59375
85 88 9.34375
38 79 10.28125
557 560 10.28125
77 174 18.09375
545 557 9.34375
212 237 16.21875
17 19 7.46875
446 603 12.15625
210 398 20.90625
342 354 6.21875
341 429 20.90625
252 454 5.28125
72 93 21.21875
252 256 14.96875
213 406 19.96875
23 72 6.84375
251 254 11.21875
21 199 19.03125
600 606 16.21875
534 602 21.21875
211 253 10.28125
24 73 5.59375
43 135 20.90625
211 362 21.21875
258 281 16.21875
349 395 4.34375
105 109 6.21875
377 406 20.59375
252 343 21.21875
489 493 9.96875
320 323 10.90625
247 255 18.09375
190 192 7.78125
25 73 8.71875
429 607 19.03125
443 582 16.21875
227 242 19.96875
3 99 9.65625
12 54 4.96875
17 151 18.71875
192 198 16.21875
9 192 16.53125
356 374 10.59375
353 360 21.53125
19 55 9.96875
180 183 6.84375
490 495 8.09375
414 580 20.59375
384 387 6.84375
48 139 21.21875
135 138 11.84375
102 105 5.59375
458 553 21.53125
21 40 19.34375
485 545 20.59375
548 559 10.28125
481 484 11.21875
80 196 19.03125
499 576 9.96875
225 296 9.96875
41 76 19.65625
462 607 16.84375
359 372 7.15625
213 343 18.71875
431 480 6.84375
281 396 20.59375
436 439 10.90625
284 399 19.65625
208 211 10.59375
255 402 5.28125
137 226 21.21875
229 277 8.71875
297 336 20.28125
317 319 7.46875
441 458 21.21875
199 257 20.90625
396 402 16.21875
233 355 19.96875
50 175 20.90625
446 480 20.90625
414 562 21.21875
223 377 18.71875
50 210 20.59375
437 578 16.21875
238 278 8.40625
91 133 19.03125
77 137 20.59375
588 591 6.84375
302 402 20.90625
430 433 9.96875
22 200 19.03125
9 151 19.65625
532 534 5.90625
81 87 5.28125
257 401 9.65625
341 353 9.34375
238 261 11.84375
260 400 15.59375
489 495 5.28125
480 501 21.21875
22 37 19.03125
80 195 19.65625
445 535 20.59375
198 244 20.90625
226 229 9.96875
149 156 21.53125
242 340 19.03125
155 168 7.46875
28 31 10.90625
555 585 6.21875
172 195 5.59375
18 145 21.21875
372 375 11.21875
201 607 6.53125
431 445 20.28125
251 301 15.59375
589 592 12.15625
413 543 21.21875
36 175 20.59375
79 96 8.09375
74 177 18.71875
38 156 15.28125
242 399 12.15625
32 61 8.09375
91 168 9.96875
253 278 19.96875
429 500 9.96875
36 196 9.96875
214 216 8.71875
429 443 10.28125
176 198 19.03125
456 547 21.21875
32 37 18.09375
486 501 6.21875
47 50 11.21875
3 41 8.40625
126 194 21.21875
35 39 14.65625
33 167 19.96875
37 48 15.28125
6 154 21.21875
244 248 14.03125
124 126 6.21875
48 93 19.03125
442 500 9.34375
9 171 19.34375
53 56 11.21875
456 611 10.59375
278 376 5.59375
251 298 20.59375
285 289 9.96875
168 171 11.21875
311 313 7.46875
248 252 10.90625
96 196 19.65625
600 605 15.90625
213 541 21.21875
430 437 5.59375
423 425 7.15625
50 174 18.40625
33 50 20.90625
48 52 14.96875
243 295 15.90625
213 227 20.28125
576 579 11.21875
223 228 18.09375
586 588 5.59375
568 574 8.40625
221 223 7.46875
256 406 18.40625
470 474 12.15625
549 603 9.34375
417 431 20.28125
210 358 21.21875
33 92 9.03125
461 605 9.65625
137 225 20.90625
276 279 11.53125
506 509 5.59375
234 360 20.90625
246 257 21.53125
411 453 8.71875
43 51 18.09375
587 589 8.09375
437 561 18.71875
279 331 4.65625
73 76 11.21875
38 136 19.03125
94 155 21.21875
425 427 7.46875
30 34 12.46875
448 544 20.90625
419 422 5.59375
446 453 18.71875
488 504 6.21875
445 456 15.28125
239 243 14.65625
430 535 8.71875
300 400 19.65625
79 92 8.40625
243 355 19.03125
206 249 8.71875
277 280 11.21875
98 102 4.34375
417 443 7.78125
457 503 16.21875
42 53 21.53125
223 349 19.34375
226 401 21.53125
23 76 10.59375
235 356 21.21875
488 604 19.03125
140 195 8.09375
35 167 19.34375
254 379 20.90625
334 337 11.21875
442 448 18.71875
376 399 5.59375
223 225 7.46875
40 44 14.03125
179 181 8.09375
224 349 19.96875
24 74 7.46875
505 577 20.90625
243 301 9.96875
137 149 9.34375
37 127 20.59375
227 280 10.59375
153 169 9.65625
34 74 8.40625
226 233 5.59375
561 577 9.65625
23 38 19.96875
486 582 19.03125
581 610 20.59375
273 276 6.21875
240 402 10.28125
360 398 21.53125
415 457 10.28125
225 239 10.28125
36 154 16.53125
21 157 18.40625
224 404 19.96875
343 398 6.21875
17 126 19.34375
380 402 19.03125
420 462 4.96875
383 385 8.09375
452 611 10.28125
72 199 21.53125
382 384 5.59375
485 600 20.59375
315 408 5.59375
458 499 16.21875
69 72 6.21875
30 33 11.53125
279 282 10.59375
93 97 11.53125
36 198 10.28125
344 399 8.09375
219 221 7.15625
335 358 8.40625
446 487 10.28125
223 259 9.96875
257 260 11.21875
213 540 20.90625
241 402 10.90625
52 202 18.40625
62 66 12.15625
443 447 14.65625
39 151 19.03125
242 299 9.65625
444 606 10.28125
34 150 18.71875
416 547 20.28125
38 97 10.59375
192 196 12.78125
145 193 5.28125
178 180 5.59375
140 149 9.65625
19 21 7.46875
417 547 18.71875
547 604 6.84375
302 307 9.03125
233 374 16.21875
50 208 20.90625
281 343 19.65625
74 172 5.59375
226 331 8.71875
315 361 4.96875
444 501 7.78125
431 484 10.59375
357 373 9.65625
81 85 9.96875
151 176 10.90625
540 564 4.65625
226 354 21.21875
93 132 20.59375
299 403 20.90625
48 203 10.59375
502 535 20.90625
487 489 6.53125
9 23 20.28125
489 501 9.34375
355 380 10.90625
449 484 19.65625
149 154 15.90625
232 257 21.21875
357 403 9.65625
427 463 9.96875
91 407 20.90625
11 14 5.28125
33 151 18.71875
451 612 10.28125
298 376 19.96875
19 39 15.28125
578 606 6.53125
418 420 8.71875
456 462 21.53125
501 579 16.21875
353 358 15.90625
560 578 10.59375
464 604 15.59375
36 93 7.78125
600 607 20.90625
244 329 20.90625
131 154 8.40625
240 400 9.96875
53 607 20.90625
222 349 21.21875
74 96 21.53125
281 378 18.09375
37 156 19.65625
49 74 19.96875
1 3 7.78125
443 575 19.34375
535 577 4.96875
241 253 10.90625
441 486 16.21875
254 378 18.40625
444 604 9.96875
361 364 11.53125
213 223 7.15625
480 483 11.53125
252 258 21.53125
253 298 18.09375
9 19 7.15625
501 543 19.65625
10 12 8.71875
426 553 21.21875
300 357 20.90625
37 198 10.90625
211 376 20.59375
251 403 11.53125
264 297 20.28125
209 297 16.21875
254 297 15.28125
236 241 18.09375
40 74 21.21875
29 170 16.21875
240 379 20.59375
440 469 8.09375
482 580 5.59375
141 195 9.34375
557 564 21.53125
278 299 21.21875
411 452 7.15625
139 145 8.40625
241 276 20.28125
417 535 20.28125
6 458 20.59375
521 523 7.46875
20 77 9.03125
427 429 7.46875
35 151 15.90625
21 545 20.90625
72 75 11.53125
37 134 21.53125
351 381 6.21875
461 464 11.21875
224 293 9.65625
252 407 10.59375
347 349 5.90625
7 203 21.21875
156 194 21.53125
143 145 5.90625
255 302 16.21875
50 53 10.90625
538 541 11.21875
228 255 19.96875
344 353 9.65625
15 17 7.15625
355 373 15.28125
438 441 11.53125
223 243 15.28125
49 210 20.90625
198 201 11.21875
374 402 6.53125
466 599 7.78125
437 559 19.96875
297 375 16.21875
359 403 9.34375
439 560 20.90625
38 139 16.53125
565 574 5.28125
450 461 21.53125
487 602 20.90625
446 564 15.28125
442 447 16.84375
19 153 15.90625
223 281 9.34375
447 559 19.03125
20 141 20.28125
336 360 4.65625
570 574 11.84375
5 42 7.78125
226 239 15.59375
239 355 15.90625
39 91 15.90625
442 607 18.71875
344 348 13.71875
482 585 18.71875
216 258 4.96875
24 35 20.90625
563 607 9.34375
19 199 19.34375
93 171 16.21875
455 458 11.21875
345 358 20.90625
60 93 20.28125
22 150 21.21875
233 282 19.03125
152 170 10.59375
113 115 7.46875
37 150 20.90625
336 378 18.40625
444 562 16.53125
224 353 20.28125
282 378 19.03125
130 133 11.21875
580 603 5.59375
457 463 20.28125
295 337 19.03125
504 604 19.65625
5 93 16.21875
21 24 10.90625
22 197 21.53125
364 368 9.65625
417 427 7.15625
493 496 9.34375
278 381 18.71875
41 248 6.53125
485 547 19.65625
483 535 4.65625
240 296 9.96875
377 404 15.59375
238 377 15.28125
111 114 6.21875
551 553 5.90625
457 497 19.34375
19 31 10.28125
447 482 21.21875
19 197 16.21875
443 559 15.90625
395 397 7.78125
446 544 19.03125
503 607 20.90625
141 154 20.90625
49 55 20.28125
282 360 10.90625
233 357 18.71875
548 557 9.65625
37 155 16.21875
234 237 11.53125
242 247 16.53125
441 559 18.71875
215 218 5.59375
9 337 21.21875
584 606 19.03125
442 446 12.15625
19 157 19.34375
221 225 10.59375
40 244 20.59375
364 367 4.65625
468 501 20.28125
578 608 8.09375
261 390 6.53125
559 584 10.90625
343 400 6.84375
250 254 14.34375
276 296 19.65625
207 304 8.40625
239 371 19.34375
487 504 8.09375
101 105 6.84375
140 196 7.78125
282 341 18.71875
215 240 7.78125
241 360 19.65625
439 563 20.59375
170 198 6.53125
235 241 19.65625
191 193 7.78125
223 357 15.90625
458 582 18.40625
460 610 18.40625
250 256 20.90625
93 199 19.03125
427 561 15.90625
448 545 19.65625
254 257 10.90625
568 572 9.65625
19 40 16.53125
34 49 18.09375
36 39 10.90625
28 53 21.21875
360 406 9.65625
427 553 19.34375
452 456 10.90625
17 21 10.59375
208 373 20.90625
245 359 15.90625
11 36 8.09375
7 156 21.21875
80 96 6.21875
484 487 9.96875
413 457 9.96875
73 75 8.09375
52 157 19.03125
19 77 9.34375
440 445 18.09375
172 201 18.09375
396 400 12.78125
444 583 20.59375
315 370 5.59375
223 361 19.34375
238 379 18.71875
445 606 10.90625
580 598 20.90625
223 244 16.53125
57 186 6.53125
24 36 19.03125
427 439 10.28125
241 250 20.90625
39 97 9.96875
563 566 10.59375
445 564 19.65625
448 559 20.28125
51 457 20.90625
417 564 19.96875
415 566 21.21875
9 202 19.96875
237 332 20.90625
245 249 10.90625
297 403 18.71875
243 356 21.21875
429 565 18.40625
29 153 18.71875
253 377 19.96875
50 77 15.90625
49 255 20.90625
110 204 6.53125
599 601 7.78125
212 249 20.28125
294 406 18.71875
77 139 19.65625
456 501 19.03125
223 403 19.34375
22 35 15.59375
213 331 20.28125
543 607 6.84375
481 483 8.09375
9 336 20.90625
19 145 19.34375
225 294 9.34375
253 259 20.28125
487 491 9.96875
253 281 15.28125
288 293 9.03125
234 238 12.46875
80 93 7.78125
153 199 9.65625
7 172 20.59375
51 98 16.21875
129 131 8.40625
343 349 8.40625
223 235 10.28125
253 447 21.21875
52 199 10.59375
148 150 9.34375
539 562 8.40625
263 282 19.65625
213 361 19.65625
339 408 19.65625
430 443 15.59375
242 301 10.59375
9 157 19.65625
298 361 21.21875
173 200 15.59375
609 611 8.09375
33 52 15.28125
292 297 10.59375
277 279 8.09375
107 110 5.90625
415 564 21.21875
138 195 9.65625
455 607 11.53125
33 60 9.03125
445 455 16.53125
254 281 15.90625
201 203 8.09375
23 133 20.90625
116 119 10.90625
172 190 20.90625
79 167 5.59375
438 564 20.90625
483 561 9.96875
132 174 18.40625
485 582 18.09375
147 177 6.21875
223 254 15.90625
557 562 15.90625
49 94 18.09375
548 604 7.78125
247 253 11.21875
483 532 10.28125
427 448 16.21875
427 485 9.65625
49 89 19.34375
537 539 8.71875
547 553 8.40625
600 604 12.78125
210 331 20.90625
40 448 20.59375
37 60 20.59375
76 195 9.03125
294 377 18.40625
192 199 20.90625
556 558 9.34375
444 500 9.96875
241 338 21.53125
294 398 20.90625
352 354 9.34375
564 602 21.53125
446 547 16.53125
212 355 20.28125
224 377 18.09375
298 331 20.90625
48 54 21.53125
446 600 18.09375
19 50 15.90625
447 499 15.90625
253 459 20.90625
44 203 10.28125
488 501 7.78125
97 169 20.90625
39 457 21.21875
259 371 19.96875
162 166 12.15625
40 137 19.65625
244 448 20.59375
237 256 15.28125
237 282 16.21875
29 195 19.34375
536 540 10.59375
22 29 5.59375
445 480 20.28125
38 43 16.84375
242 248 20.59375
425 429 10.59375
247 282 18.40625
284 297 7.78125
297 405 19.34375
135 204 19.65625
145 149 7.15625
9 141 20.28125
415 611 21.21875
546 603 9.65625
302 306 4.34375
339 403 6.84375
286 375 20.59375
43 204 9.96875
38 44 20.59375
448 452 14.03125
35 90 15.90625
504 561 20.90625
344 400 7.78125
445 457 11.21875
441 536 20.90625
437 482 9.65625
422 425 8.71875
439 445 19.65625
428 549 20.28125
440 563 21.21875
455 610 5.59375
224 345 20.28125
280 399 9.03125
59 78 19.65625
256 403 10.59375
80 89 9.96875
128 132 10.59375
512 514 7.46875
245 257 19.34375
213 264 20.59375
241 377 20.28125
41 53 19.34375
279 357 9.96875
480 500 19.65625
193 200 19.03125
374 404 8.09375
441 561 19.03125
240 358 16.53125
282 397 18.71875
446 605 9.34375
405 407 8.09375
427 565 19.34375
276 379 9.34375
581 608 15.59375
299 359 21.53125
365 369 11.84375
240 243 10.90625
498 581 18.40625
238 360 18.09375
19 24 18.09375
409 411 8.09375
427 447 15.28125
278 371 15.90625
235 282 15.90625
212 397 20.28125
238 253 18.09375
210 329 21.21875
254 294 19.65625
445 468 20.59375
173 176 10.90625
519 522 5.59375
45 51 19.65625
7 158 20.90625
456 499 20.59375
279 294 8.09375
362 366 12.46875
413 577 21.21875
22 127 8.71875
447 564 18.71875
299 302 11.53125
135 199 6.84375
5 19 20.28125
567 573 8.09375
75 153 9.96875
253 295 16.21875
461 610 18.40625
239 244 17.78125
34 175 18.71875
437 563 20.59375
457 482 19.96875
541 563 4.65625
39 152 21.21875
223 401 16.21875
252 402 12.15625
441 446 16.84375
431 443 15.90625
349 353 7.15625
47 199 11.53125
19 37 9.96875
227 298 20.90625
38 134 19.03125
8 193 20.28125
485 544 20.90625
346 352 10.28125
88 93 10.59375
19 191 18.71875
132 417 20.59375
33 153 19.03125
21 92 9.96875
254 377 18.09375
227 238 10.59375
239 294 15.90625
443 448 17.78125
241 355 16.21875
458 461 10.90625
33 38 16.84375
448 576 8.71875
250 400 20.59375
563 576 7.15625
243 402 11.53125
35 192 9.03125
51 142 19.34375
239 396 9.03125
458 583 20.90625
49 77 15.28125
446 542 18.71875
283 339 19.65625
227 239 15.90625
262 392 6.53125
7 20 19.34375
49 91 16.21875
36 48 17.46875
185 188 10.28125
30 149 19.03125
49 374 20.90625
241 247 20.28125
237 355 18.71875
540 582 18.40625
211 344 20.90625
47 94 20.59375
226 345 21.21875
427 605 16.21875
37 41 14.34375
9 156 19.96875
242 338 19.03125
480 607 21.53125
75 127 4.65625
427 430 11.21875
142 148 10.28125
447 561 15.90625
445 542 21.53125
438 442 12.46875
38 197 9.34375
29 155 20.59375
513 515 7.46875
279 328 9.96875
160 164 9.65625
218 221 8.40625
96 195 20.28125
253 296 20.28125
443 603 10.59375
297 359 16.21875
23 135 18.71875
41 250 5.90625
37 173 20.28125
294 401 21.21875
156 202 9.65625
226 339 19.03125
33 78 16.21875
35 40 17.78125
601 608 19.03125
452 486 21.53125
214 217 8.71875
72 92 19.65625
396 403 21.21875
49 173 19.96875
208 301 9.96875
78 137 18.71875
483 547 16.21875
488 603 19.65625
170 200 8.09375
453 458 18.09375
36 133 18.71875
31 37 19.65625
20 39 20.28125
429 498 9.34375
38 192 18.09375
205 207 8.09375
285 287 6.21875
39 153 15.90625
549 562 20.90625
227 337 20.90625
417 610 19.96875
431 541 20.90625
333 335 8.71875
446 451 16.53125
416 559 20.28125
375 406 15.59375
37 151 16.21875
250 408 7.15625
377 380 10.90625
402 448 20.90625
449 461 19.34375
58 188 6.53125
90 173 18.40625
234 362 21.21875
442 558 18.71875
38 55 15.28125
446 452 20.59375
441 460 15.28125
7 99 8.40625
75 141 20.28125
402 405 11.21875
284 293 9.96875
14 17 8.71875
223 226 11.21875
194 201 21.21875
441 468 9.03125
562 584 18.40625
397 404 19.03125
238 397 9.96875
249 373 20.59375
282 371 6.84375
457 485 15.28125
414 533 21.21875
295 400 15.90625
427 599 18.71875
157 166 5.28125
541 560 10.59375
43 49 11.21875
442 482 8.40625
256 361 19.03125
20 89 9.65625
240 252 17.46875
141 147 6.21875
237 242 16.84375
39 198 11.21875
457 502 18.09375
447 505 9.96875
418 421 8.71875
506 606 20.90625
240 337 18.71875
304 309 6.53125
249 254 17.78125
41 45 10.90625
297 360 16.21875
489 491 6.21875
76 155 10.59375
35 195 10.59375
416 601 20.28125
429 481 9.96875
46 196 20.59375
300 399 20.28125
8 151 20.28125
501 540 20.59375
458 485 15.90625
85 89 9.65625
444 447 10.90625
549 563 21.53125
415 507 8.09375
414 535 20.90625
233 278 9.65625
444 541 18.71875
29 74 9.65625
413 501 16.21875
39 195 15.28125
606 609 11.21875
242 343 16.53125
490 579 20.90625
38 59 19.65625
29 35 20.59375
300 303 11.21875
17 29 19.03125
432 443 20.90625
466 469 8.71875
44 48 10.90625
4 47 9.34375
90 197 21.21875
244 372 8.71875
222 371 18.40625
281 340 20.90625
140 144 13.71875
54 177 19.03125
258 403 16.84375
233 239 20.59375
75 139 16.21875
154 176 18.40625
435 439 15.59375
448 533 20.90625
416 427 9.34375
431 446 19.65625
90 151 20.28125
360 370 9.65625
360 379 19.34375
445 581 20.28125
212 297 5.59375
454 604 20.59375
244 258 18.71875
233 237 15.28125
345 351 6.21875
297 372 10.28125
94 127 20.90625
257 406 18.40625
36 174 15.90625
81 198 20.90625
415 580 20.59375
437 603 19.34375
37 46 20.90625
58 189 4.96875
211 303 8.40625
34 146 18.71875
78 193 18.71875
40 171 18.40625
501 607 18.71875
23 35 15.90625
462 488 19.96875
196 244 20.90625
415 609 16.53125
34 57 11.84375
447 606 11.53125
53 202 18.40625
20 157 20.28125
19 22 11.21875
81 165 5.59375
581 584 10.90625
223 395 18.71875
56 137 19.65625
213 360 19.96875
578 599 21.53125
45 50 17.78125
77 136 20.90625
417 565 19.65625
48 198 12.15625
341 431 21.21875
278 281 10.90625
360 399 15.90625
244 375 18.40625
412 510 8.40625
241 292 21.21875
208 374 20.59375
437 443 20.59375
240 281 10.59375
225 277 9.96875
50 93 15.28125
58 61 8.71875
78 156 10.90625
243 396 20.90625
430 558 21.21875
19 34 5.28125
136 173 9.65625
430 605 21.53125
243 360 18.71875
208 309 4.65625
240 374 9.34375
448 462 18.71875
243 357 15.90625
258 284 19.96875
22 141 21.21875
34 40 18.71875
251 406 5.59375
474 477 10.28125
432 482 7.46875
411 449 8.40625
36 77 10.28125
231 235 15.59375
29 78 19.03125
242 396 18.09375
553 557 7.15625
502 580 19.96875
321 324 10.90625
302 309 4.96875
270 273 10.28125
209 295 20.28125
40 54 18.71875
225 354 18.09375
548 552 13.71875
445 454 20.90625
16 54 9.34375
223 241 9.96875
564 610 9.65625
593 596 10.28125
223 356 20.59375
447 603 15.28125
340 377 9.65625
361 377 18.71875
256 293 18.71875
389 392 10.28125
294 299 16.21875
254 414 20.59375
242 277 19.96875
445 559 16.21875
82 171 20.59375
22 135 19.03125
37 72 20.28125
345 404 21.53125
31 38 19.03125
236 265 8.09375
2 45 8.40625
278 300 21.21875
8 93 5.59375
241 264 20.59375
37 196 9.65625
430 549 21.21875
242 401 9.34375
240 354 19.65625
482 504 21.53125
428 548 20.90625
415 548 20.90625
223 375 15.28125
46 50 14.34375
36 170 9.34375
427 562 18.71875
458 501 15.28125
427 445 9.96875
239 399 10.59375
427 607 19.34375
168 408 20.90625
442 542 20.28125
40 604 20.90625
417 608 16.21875
157 173 18.71875
466 597 4.96875
453 459 19.65625
279 343 16.21875
228 279 8.40625
428 581 18.09375
75 78 10.59375
240 378 15.90625
448 579 18.40625
443 600 9.03125
138 141 9.34375
427 458 15.90625
349 397 5.28125
238 336 21.21875
550 556 10.28125
295 611 20.59375
460 565 19.03125
442 564 18.09375
457 581 19.96875
555 584 9.65625
513 516 5.90625
50 173 18.09375
21 53 7.15625
8 19 9.34375
502 565 21.21875
485 601 19.03125
4 169 20.90625
237 374 16.21875
58 191 7.46875
36 194 9.96875
21 90 9.34375
505 604 20.59375
244 406 9.96875
443 534 19.34375
390 394 12.15625
234 353 19.03125
249 255 19.65625
297 397 19.96875
501 564 16.21875
43 78 18.40625
96 99 11.21875
239 330 19.34375
295 373 9.34375
36 92 9.96875
159 168 10.90625
40 125 20.90625
223 345 18.71875
338 359 7.78125
133 152 10.59375
126 137 21.53125
54 199 16.84375
214 357 20.90625
353 404 19.65625
280 359 10.59375
235 242 19.03125
47 202 5.59375
443 498 15.90625
241 358 19.65625
297 376 15.90625
485 489 11.84375
413 450 7.78125
430 583 19.03125
234 257 16.21875
19 171 15.28125
75 124 10.28125
553 601 5.28125
74 77 10.90625
246 406 9.96875
22 175 19.03125
340 361 19.03125
49 92 20.28125
21 73 9.96875
213 346 20.28125
78 192 20.28125
344 356 15.59375
20 197 19.96875
7 76 15.90625
483 498 8.09375
30 53 16.21875
52 76 10.28125
442 601 9.96875
94 172 19.96875
17 173 20.90625
221 233 19.03125
242 259 15.28125
454 460 20.90625
93 172 16.21875
253 578 20.90625
351 380 9.65625
279 345 20.28125
459 550 19.34375
74 95 21.21875
400 448 20.90625
564 583 19.34375
172 177 15.90625
51 60 19.96875
212 250 18.71875
138 149 8.09375
498 602 20.90625
137 157 20.28125
489 494 9.34375
221 377 20.90625
268 272 7.46875
40 606 20.90625
226 232 10.59375
27 31 15.59375
444 578 9.34375
147 176 9.65625
227 372 18.40625
486 564 10.90625
345 399 9.34375
480 583 9.34375
446 536 20.90625
376 406 18.09375
6 132 20.59375
429 461 7.15625
295 338 19.96875
498 559 20.28125
379 404 19.34375
357 408 20.90625
9 127 20.28125
133 193 21.53125
254 353 18.71875
9 142 20.28125
376 394 20.90625
34 136 19.96875
454 458 14.34375
484 563 10.59375
544 581 9.65625
569 573 12.15625
429 558 18.09375
415 428 19.34375
40 168 8.71875
12 15 11.21875
52 374 20.90625
444 456 17.46875
438 557 19.03125
209 223 20.28125
211 339 20.28125
447 600 20.90625
401 406 16.53125
237 357 19.03125
10 13 8.71875
482 485 10.90625
224 256 15.59375
133 417 21.21875
446 463 15.28125
51 253 20.90625
376 405 18.09375
36 136 19.03125
468 606 20.28125
438 566 21.21875
245 452 6.84375
515 518 5.90625
81 83 6.21875
90 194 20.90625
442 540 21.21875
436 461 21.21875
216 219 11.21875
456 606 12.15625
580 609 18.09375
50 54 13.71875
5 48 10.59375
30 158 21.21875
428 565 20.28125
91 196 15.90625
38 95 9.96875
260 354 19.03125
241 245 14.34375
33 128 20.90625
277 292 20.90625
332 360 9.34375
300 398 21.21875
243 399 15.28125
255 346 19.34375
258 381 19.03125
300 403 19.65625
565 581 18.71875
141 191 7.46875
34 138 18.40625
254 293 20.28125
93 193 19.96875
428 600 15.90625
250 255 16.84375
211 357 19.65625
237 264 9.03125
22 28 10.59375
213 404 16.21875
167 170 10.59375
46 51 16.84375
446 481 19.96875
240 398 9.96875
226 379 19.03125
35 125 18.71875
186 190 12.46875
252 357 15.59375
212 223 9.34375
39 156 18.71875
225 243 19.03125
143 149 12.46875
549 555 6.21875
251 356 21.21875
9 125 18.40625
84 89 9.03125
457 499 16.21875
94 407 20.59375
209 212 10.90625
228 239 20.90625
381 402 18.40625
31 155 20.59375
493 497 9.65625
239 359 19.03125
227 339 18.71875
420 423 11.21875
341 361 20.59375
47 53 18.71875
195 202 19.34375
194 198 10.59375
235 355 19.34375
374 395 21.21875
93 192 19.96875
236 356 19.65625
437 486 19.03125
34 134 20.28125
342 345 9.34375
295 343 18.40625
417 566 19.96875
31 198 19.96875
451 457 11.21875
177 198 18.40625
244 296 18.40625
24 75 8.40625
39 192 20.90625
431 576 18.40625
484 603 9.03125
208 251 9.34375
462 585 19.03125
416 501 5.59375
449 453 10.90625
294 356 20.59375
54 80 19.96875
305 307 5.28125
242 332 20.90625
427 442 5.28125
437 483 9.65625
358 404 10.28125
150 177 6.21875
430 459 15.90625
438 461 16.21875
156 175 19.34375
442 546 18.40625
570 575 12.46875
21 39 19.03125
94 157 21.21875
93 201 19.65625
211 280 15.90625
226 299 20.59375
154 198 10.59375
285 402 20.90625
19 38 10.28125
21 82 16.53125
439 446 19.03125
151 374 19.03125
93 168 10.28125
543 612 19.65625
30 152 20.28125
430 579 9.65625
228 297 20.59375
496 501 10.59375
95 192 20.59375
8 45 19.96875
579 610 15.59375
472 476 7.46875
209 374 19.65625
46 52 20.90625
280 406 16.21875
19 141 18.71875
31 78 15.90625
445 451 20.28125
498 503 16.53125
32 152 19.65625
428 560 20.59375
134 173 9.03125
225 257 7.15625
483 486 10.59375
347 353 12.46875
244 358 18.09375
224 233 11.53125
254 300 15.59375
362 372 7.46875
342 399 9.65625
210 336 20.59375
559 577 15.28125
156 195 15.90625
240 395 18.09375
501 576 10.28125
255 282 6.53125
358 402 10.59375
455 502 20.59375
9 200 16.21875
444 599 18.09375
437 441 15.28125
358 380 18.40625
122 124 7.78125
29 33 15.28125
301 403 19.96875
36 50 10.90625
342 353 8.09375
6 127 20.90625
20 145 19.96875
149 177 6.53125
297 332 19.96875
40 154 18.09375
20 29 11.53125
47 153 16.21875
23 94 20.90625
48 373 20.90625
211 302 8.40625
7 201 16.53125
41 249 5.90625
438 560 20.28125
441 577 18.40625
580 610 18.09375
227 282 17.15625
220 258 9.34375
398 402 10.59375
140 152 15.59375
213 362 19.96875
197 202 16.53125
36 191 18.09375
241 400 9.65625
211 224 19.34375
437 463 15.59375
419 444 8.09375
37 43 20.28125
242 362 15.90625
229 238 15.59375
49 459 20.90625
489 606 20.90625
282 293 9.96875
244 362 15.90625
434 499 20.90625
444 602 9.96875
565 568 11.53125
499 542 19.96875
264 373 20.28125
211 373 18.71875
213 345 20.28125
21 49 18.71875
504 607 19.65625
330 341 21.53125
59 192 9.03125
6 125 21.21875
33 170 16.21875
280 353 16.21875
444 544 19.03125
40 202 9.96875
505 607 19.96875
60 169 20.28125
430 436 10.59375
91 170 9.34375
48 153 15.59375
413 508 8.40625
4 170 20.59375
398 405 21.21875
29 55 15.90625
442 602 9.96875
91 134 19.96875
298 611 20.59375
170 174 12.78125
244 398 19.34375
53 88 19.03125
446 467 19.65625
499 547 18.40625
294 355 20.28125
246 293 20.59375
72 175 9.34375
203 499 20.90625
51 59 18.71875
252 604 21.21875
24 192 20.59375
254 396 18.71875
548 560 15.59375
340 486 20.90625
240 345 15.90625
240 353 17.46875
34 92 9.34375
500 564 19.03125
159 167 7.78125
566 570 12.46875
60 198 20.28125
38 73 19.96875
22 172 10.90625
277 294 15.90625
40 172 18.40625
561 612 20.90625
376 381 15.90625
392 395 4.03125
414 540 20.59375
79 135 19.65625
151 194 9.96875
442 457 18.09375
96 199 19.65625
530 532 7.78125
88 92 10.28125
23 34 10.59375
233 279 9.65625
50 192 18.71875
427 560 20.59375
224 261 16.21875
251 257 18.71875
562 606 10.59375
430 543 19.03125
19 152 20.59375
50 89 20.28125
464 497 21.53125
430 580 10.90625
374 399 8.71875
5 8 10.90625
427 549 18.71875
534 545 21.53125
225 253 18.71875
37 157 19.65625
240 340 19.03125
355 398 9.96875
135 176 18.40625
33 58 9.65625
223 358 18.71875
255 264 19.96875
460 497 18.71875
77 81 11.84375
210 225 20.28125
170 195 8.71875
211 293 16.21875
236 240 13.09375
281 397 19.03125
76 149 16.21875
34 168 15.28125
47 97 15.59375
578 582 12.78125
426 577 19.03125
234 298 21.21875
69 71 5.28125
248 405 12.46875
139 146 9.96875
355 406 19.96875
440 444 13.09375
467 487 20.59375
484 557 16.21875
18 169 19.03125
459 506 16.53125
117 120 10.59375
34 132 21.21875
142 153 19.96875
226 255 15.90625
440 560 19.65625
337 356 10.59375
416 454 18.71875
206 312 5.28125
34 176 19.65625
237 353 18.71875
152 192 19.03125
256 285 20.90625
416 562 19.96875
118 120 8.09375
237 262 9.65625
203 458 5.59375
443 533 18.71875
413 456 10.59375
246 298 20.59375
301 305 10.28125
281 285 11.84375
542 581 9.03125
224 396 15.90625
243 339 15.90625
7 54 16.53125
153 204 20.90625
354 381 6.21875
217 221 9.65625
56 89 21.53125
251 357 16.53125
300 331 20.59375
138 335 4.96875
245 399 20.59375
55 76 9.65625
4 458 20.90625
91 139 18.40625
353 381 6.53125
557 585 6.53125
212 407 20.59375
238 362 19.03125
429 447 19.03125
428 460 15.59375
446 503 9.96875
443 563 19.03125
34 156 18.09375
20 50 19.96875
151 169 15.28125
35 126 19.34375
558 584 8.09375
5 170 19.65625
23 545 21.21875
26 91 20.90625
76 79 9.96875
10 200 20.28125
226 337 19.96875
259 280 9.65625
427 432 18.09375
441 578 16.21875
459 467 18.71875
256 280 10.28125
546 557 8.09375
466 596 6.53125
357 400 8.40625
229 271 4.96875
295 299 12.78125
78 89 9.96875
599 604 17.15625
175 200 19.34375
77 193 19.03125
280 283 9.96875
22 51 15.90625
499 578 9.34375
223 242 10.28125
55 196 11.84375
170 457 20.90625
49 132 15.59375
253 414 20.90625
560 606 9.96875
417 533 18.40625
543 584 18.40625
501 601 19.96875
399 406 19.34375
33 169 18.40625
244 279 18.71875
36 141 15.90625
455 545 20.90625
251 341 20.90625
337 397 21.53125
447 560 21.21875
424 462 9.34375
283 337 19.34375
95 98 11.53125
602 609 21.21875
188 191 4.03125
7 140 20.90625
524 527 10.90625
544 565 19.03125
32 38 18.71875
499 604 15.90625
444 485 10.59375
254 259 17.15625
77 407 20.59375
52 176 20.90625
171 202 15.59375
230 295 20.90625
212 358 19.65625
233 259 15.90625
292 296 10.28125
153 253 21.53125
204 576 20.90625
226 376 10.90625
295 374 9.34375
137 227 21.21875
51 174 15.59375
50 55 17.15625
254 331 19.34375
241 361 19.65625
432 483 8.40625
239 241 7.78125
442 566 19.03125
338 377 9.03125
36 150 19.65625
35 37 7.78125
445 604 9.65625
1 4 10.28125
38 158 15.90625
289 293 9.65625
53 58 16.21875
585 604 16.53125
8 46 18.71875
33 149 18.71875
444 582 15.90625
222 373 19.03125
197 210 20.90625
499 577 9.34375
244 357 15.59375
445 565 19.65625
295 344 20.28125
224 361 20.28125
580 585 15.90625
237 373 18.40625
545 558 6.21875
240 254 10.90625
432 553 19.96875
458 497 20.28125
98 199 20.28125
418 561 20.90625
211 259 20.59375
155 174 15.90625
427 579 15.28125
6 457 20.90625
449 606 14.96875
487 543 19.65625
234 279 11.53125
96 194 21.21875
585 606 18.40625
64 68 7.46875
23 168 18.09375
7 135 20.28125
402 407 18.40625
235 239 14.65625
461 496 19.03125
355 578 19.03125
32 198 18.71875
31 35 14.65625
603 610 19.34375
244 376 18.40625
448 562 18.09375
247 301 17.15625
260 341 19.65625
444 483 12.46875
583 608 19.34375
6 169 16.21875
486 545 18.71875
33 76 11.84375
374 378 12.78125
75 90 8.09375
481 496 20.90625
152 198 9.96875
457 500 20.28125
5 91 20.28125
558 585 6.21875
279 354 18.09375
259 400 11.84375
257 292 19.03125
439 606 19.96875
443 445 7.46875
233 399 19.34375
551 557 12.46875
467 600 9.03125
80 135 19.34375
337 340 10.59375
259 283 18.40625
6 21 20.28125
226 375 9.65625
333 360 10.28125
578 603 8.71875
487 579 15.59375
251 279 19.96875
459 468 19.96875
326 328 7.78125
332 358 7.78125
441 484 11.84375
464 545 19.65625
460 484 10.28125
546 549 9.34375
221 400 16.53125
90 202 19.03125
40 153 15.59375
418 547 19.96875
22 194 18.71875
92 192 18.40625
30 75 11.53125
427 446 10.28125
93 156 16.21875
217 241 8.71875
237 280 11.84375
440 446 18.71875
282 296 11.21875
228 283 19.96875
259 404 18.71875
443 608 18.40625
41 195 20.59375
241 299 9.34375
276 389 6.21875
260 293 21.53125
163 167 8.71875
498 560 20.59375
81 89 8.40625
48 53 17.78125
502 608 20.28125
279 332 7.46875
245 454 5.90625
31 153 18.40625
154 200 10.28125
97 199 19.96875
458 581 18.09375
243 257 13.40625
481 498 15.90625
24 51 19.96875
431 543 18.71875
174 200 18.09375
79 407 20.28125
429 457 18.71875
36 149 17.46875
296 299 11.21875
211 225 19.65625
445 449 14.34375
221 357 19.65625
199 208 20.28125
322 325 10.59375
176 181 10.28125
285 293 8.40625
76 202 16.21875
66 69 10.28125
296 396 18.40625
212 330 20.90625
360 378 18.09375
35 137 18.71875
9 91 10.28125
224 297 9.34375
548 558 11.84375
399 403 11.84375
240 279 12.46875
177 196 16.53125
91 95 12.78125
238 380 19.65625
224 400 18.09375
264 389 5.90625
37 154 19.65625
463 487 18.40625
7 169 18.71875
488 497 9.96875
133 136 10.59375
425 581 20.90625
203 502 20.59375
456 461 17.78125
425 437 19.03125
429 544 19.03125
542 563 7.78125
39 135 15.59375
541 544 10.59375
40 91 15.28125
21 150 18.09375
233 240 19.34375
428 481 14.96875
238 244 18.71875
486 601 18.71875
483 558 18.09375
211 258 16.53125
256 362 20.59375
437 444 19.34375
51 57 20.59375
19 154 18.71875
255 263 18.71875
448 610 9.96875
455 461 18.71875
52 89 18.71875
224 401 19.96875
47 152 21.21875
415 561 19.65625
441 466 9.65625
238 263 7.78125
595 599 8.71875
255 378 15.59375
49 154 15.90625
340 362 21.21875
559 602 9.96875
8 154 19.96875
228 278 7.78125
178 182 10.59375
81 88 10.28125
254 258 13.71875
170 191 21.53125
282 361 10.28125
171 174 11.21875
242 263 19.65625
301 361 20.59375
417 550 20.28125
29 75 9.65625
499 548 20.28125
22 171 9.65625
224 277 14.96875
372 612 20.90625
198 203 18.40625
504 603 20.28125
439 443 14.34375
10 153 20.90625
468 577 20.28125
210 541 20.90625
381 383 9.34375
421 425 9.65625
137 174 10.59375
559 610 19.96875
339 380 18.40625
150 176 8.09375
454 459 16.84375
234 356 20.28125
226 349 20.28125
284 339 19.34375
448 561 15.59375
252 257 17.78125
248 359 20.59375
428 446 14.65625
500 608 20.28125
210 373 16.21875
292 371 8.71875
298 362 20.28125
545 565 20.28125
224 230 18.71875
447 463 19.34375
415 484 15.90625
144 193 10.59375
239 354 20.59375
356 402 9.96875
40 158 15.90625
412 578 20.59375
131 546 4.96875
500 600 18.71875
442 544 19.96875
235 402 19.96875
501 580 15.90625
37 195 11.21875
501 536 19.96875
50 152 15.90625
41 198 14.96875
430 553 20.28125
560 600 19.03125
36 75 12.46875
329 400 21.21875
39 53 13.40625
7 55 20.59375
95 200 19.65625
19 30 14.96875
322 324 8.09375
378 404 18.09375
6 19 15.90625
425 605 18.40625
427 433 19.03125
482 503 21.21875
223 238 5.28125
40 75 18.71875
439 559 19.34375
233 379 20.59375
170 177 21.21875
195 199 11.84375
34 193 9.96875
263 396 9.03125
243 259 19.34375
257 262 16.21875
382 386 10.90625
245 402 14.96875
562 608 10.59375
441 557 19.03125
136 157 19.03125
305 309 6.53125
277 295 15.28125
10 139 19.96875
251 255 12.46875
353 373 20.28125
255 261 20.59375
212 282 6.84375
191 196 17.15625
277 283 20.28125
438 483 11.53125
428 447 20.28125
463 484 9.65625
297 358 18.71875
55 79 18.40625
236 401 21.53125
93 195 16.21875
248 254 18.71875
296 360 19.03125
119 121 7.46875
458 462 13.71875
467 486 19.65625
357 457 21.53125
238 350 18.71875
444 557 17.46875
157 160 11.53125
496 500 10.28125
39 55 19.34375
9 158 19.96875
32 58 9.96875
228 237 17.15625
297 399 16.21875
42 202 9.96875
235 353 20.59375
295 405 19.96875
38 128 20.90625
605 610 16.53125
559 578 10.28125
137 150 6.21875
244 295 15.28125
7 98 8.40625
364 369 8.40625
526 528 8.09375
302 359 20.90625
442 467 7.78125
440 606 18.71875
213 329 18.40625
213 295 10.28125
172 202 18.09375
211 361 19.03125
361 400 18.71875
7 157 18.71875
170 559 19.03125
448 602 19.34375
439 561 18.40625
342 539 4.96875
238 338 20.28125
498 605 21.21875
153 196 8.40625
498 610 19.03125
273 275 5.28125
568 571 4.65625
18 93 9.34375
444 549 15.90625
199 284 19.65625
291 404 20.28125
373 403 15.59375
487 541 19.34375
60 196 19.03125
48 400 21.21875
51 145 19.65625
527 529 7.46875
4 607 20.28125
348 397 10.59375
602 606 10.59375
239 329 18.71875
40 194 19.34375
75 192 18.71875
259 373 16.21875
426 482 15.90625
296 404 20.28125
80 405 21.21875
35 154 20.59375
447 543 15.59375
25 67 4.96875
541 601 21.53125
445 533 20.59375
295 404 15.28125
20 152 20.59375
341 378 10.59375
256 578 20.90625
236 261 9.96875
18 74 15.90625
438 502 21.21875
606 611 18.40625
223 282 9.65625
481 583 9.65625
279 379 16.21875
236 242 18.71875
177 179 9.34375
212 279 16.53125
92 200 20.28125
73 90 15.90625
299 396 20.59375
456 561 15.59375
20 173 18.09375
149 200 19.65625
172 404 21.21875
9 49 13.40625
237 377 19.34375
260 355 15.90625
331 398 21.21875
432 501 20.59375
259 294 15.90625
149 169 20.28125
463 604 11.84375
238 398 9.96875
564 603 15.90625
91 169 9.34375
73 93 20.28125
277 297 20.28125
91 201 19.96875
29 36 19.34375
414 429 20.28125
262 395 7.46875
428 436 15.59375
59 79 20.59375
239 404 18.40625
526 529 10.59375
481 499 15.28125
55 90 15.90625
22 56 15.90625
76 151 12.15625
21 136 19.03125
137 254 18.71875
355 374 10.28125
210 279 19.96875
44 49 14.96875
545 582 10.59375
415 429 19.65625
395 400 17.15625
237 295 10.59375
93 154 19.03125
139 169 18.40625
297 404 15.59375
341 457 18.40625
585 587 9.34375
239 358 20.59375
37 88 21.21875
13 17 9.65625
72 184 4.65625
224 356 20.59375
161 165 12.15625
221 343 16.53125
463 577 16.21875
253 294 19.03125
223 234 14.96875
444 558 19.65625
277 351 18.40625
374 379 15.90625
449 563 15.90625
137 282 19.03125
501 505 11.53125
241 329 20.59375
277 379 9.65625
277 296 19.34375
533 604 21.21875
535 602 21.21875
373 404 10.59375
56 78 19.96875
237 401 20.28125
540 561 9.96875
210 257 16.53125
343 350 9.96875
578 583 15.90625
30 156 20.90625
20 140 20.90625
247 402 19.65625
239 254 14.65625
464 559 15.90625
51 56 17.46875
141 155 21.53125
221 401 18.40625
579 582 11.21875
90 95 16.53125
244 331 19.34375
72 185 6.21875
281 611 20.59375
253 358 15.90625
455 561 16.53125
501 562 18.71875
213 339 19.65625
448 500 18.40625
251 256 17.15625
226 260 15.90625
73 91 15.28125
258 354 16.53125
346 354 16.21875
465 594 6.53125
437 501 19.03125
481 500 19.34375
448 580 18.40625
234 281 15.59375
73 175 9.65625
77 196 16.53125
141 149 7.46875
458 600 18.71875
505 565 20.90625
90 152 20.59375
233 297 19.03125
20 52 15.59375
56 151 15.90625
236 402 18.71875
235 357 18.40625
32 36 13.09375
484 610 16.53125
35 49 17.46875
342 499 20.59375
50 195 10.90625
302 403 20.28125
21 146 20.90625
242 407 18.71875
430 602 18.71875
47 137 20.90625
125 196 21.21875
236 358 19.34375
209 400 19.34375
426 501 9.34375
31 139 20.28125
254 362 18.71875
550 561 19.96875
547 577 18.40625
490 606 20.28125
223 229 19.03125
24 198 19.03125
425 561 19.65625
17 196 16.53125
439 557 20.59375
50 149 18.71875
127 194 21.21875
430 600 18.40625
427 438 14.96875
4 48 11.84375
47 52 17.15625
281 400 16.53125
443 545 18.71875
359 405 9.03125
422 426 11.21875
428 458 19.96875
485 533 6.53125
10 18 7.46875
35 50 14.65625
17 153 19.65625
238 372 15.28125
486 600 20.28125
341 486 19.03125
213 373 16.53125
459 582 15.59375
214 404 20.28125
236 262 9.96875
431 502 20.90625
91 546 20.59375
425 604 16.53125
352 358 20.90625
97 157 20.59375
253 331 18.71875
31 151 19.34375
22 145 20.28125
224 254 19.96875
504 507 11.21875
20 73 14.96875
374 381 21.21875
32 57 9.96875
13 37 8.71875
240 294 12.46875
225 340 19.03125
417 549 20.28125
447 485 16.53125
343 379 9.96875
578 585 21.21875
151 202 19.96875
432 606 19.03125
599 603 14.03125
48 76 18.09375
134 155 7.78125
556 562 20.90625
7 45 19.03125
413 499 20.28125
39 44 17.78125
75 96 19.03125
458 557 18.71875
213 397 17.78125
17 197 18.40625
375 378 11.21875
485 604 16.53125
417 543 19.65625
30 77 15.59375
42 196 20.59375
299 404 19.65625
251 401 15.28125
544 566 21.21875
446 566 15.90625
239 293 15.90625
239 341 18.71875
586 590 10.90625
75 150 18.09375
457 562 15.90625
463 608 18.71875
283 611 19.96875
242 345 19.96875
121 123 4.65625
17 139 16.53125
477 479 5.28125
55 200 18.71875
425 533 18.40625
359 402 7.46875
415 577 18.71875
500 561 19.34375
414 577 16.21875
280 380 20.59375
444 458 10.90625
246 400 20.59375
19 25 19.03125
238 332 17.78125
276 404 20.59375
35 150 20.59375
208 252 11.84375
285 292 10.59375
9 193 17.78125
281 329 6.53125
381 400 16.21875
492 497 9.03125
525 528 10.59375
432 459 19.65625
429 554 20.90625
460 566 20.59375
30 94 21.21875
513 517 6.21875
31 149 20.59375
72 200 20.59375
445 603 11.21875
443 562 20.59375
280 355 12.15625
127 169 4.96875
207 250 9.96875
92 95 11.21875
445 486 10.59375
50 90 19.65625
563 582 15.90625
92 156 19.03125
47 51 12.46875
213 224 12.78125
341 354 6.21875
354 359 16.53125
156 174 18.09375
262 265 8.71875
40 339 21.21875
50 193 16.84375
255 457 20.90625
35 200 18.40625
259 278 7.46875
40 195 17.15625
430 464 15.90625
499 503 12.78125
7 21 19.65625
225 350 20.90625
464 550 9.34375
7 153 19.65625
504 602 21.21875
49 53 13.71875
417 499 10.28125
209 252 10.59375
225 286 16.21875
481 501 20.28125
254 412 20.90625
298 404 20.28125
559 565 19.65625
344 350 8.09375
9 20 12.78125
78 151 16.84375
298 398 19.03125
448 483 18.71875
582 608 18.09375
294 400 19.96875
28 76 18.40625
411 507 9.65625
415 565 19.03125
447 461 13.40625
40 92 18.40625
549 599 7.46875
222 297 9.34375
24 93 20.59375
222 278 15.90625
418 608 20.28125
483 549 20.28125
36 90 12.46875
37 125 20.59375
412 577 20.90625
170 175 15.90625
151 198 8.09375
226 396 18.40625
22 192 18.40625
235 343 20.28125
458 603 10.90625
426 430 14.96875
400 405 14.96875
239 331 20.28125
547 583 9.96875
55 169 16.21875
297 396 19.96875
414 483 19.96875
415 543 19.96875
450 609 10.28125
137 196 7.46875
138 295 20.59375
603 607 11.84375
279 396 18.71875
251 399 19.96875
160 163 4.34375
49 138 18.71875
278 362 15.90625
438 485 15.59375
423 426 9.96875
345 395 7.46875
241 399 11.21875
5 168 15.59375
50 96 15.59375
303 403 20.59375
604 609 14.96875
54 150 16.53125
441 499 10.59375
256 284 16.53125
245 297 17.78125
151 170 10.28125
443 457 17.46875
543 580 9.65625
264 402 20.28125
462 558 16.53125
335 338 10.59375
558 586 9.96875
295 355 17.15625
354 382 9.96875
34 194 9.96875
506 563 21.21875
482 566 16.21875
441 605 20.28125
483 600 18.71875
44 50 19.03125
93 200 15.90625
279 395 21.53125
244 302 9.34375
38 141 19.96875
170 176 19.96875
238 340 19.96875
187 191 8.71875
73 88 20.90625
50 545 18.71875
450 604 20.59375
21 152 15.28125
209 372 15.59375
5 155 19.34375
437 583 20.59375
211 249 19.03125
450 612 7.46875
457 461 13.71875
253 257 13.71875
134 151 10.28125
458 463 17.15625
428 497 9.65625
430 541 19.96875
232 374 20.59375
355 402 8.09375
427 564 18.09375
557 608 19.65625
432 600 20.59375
261 400 17.78125
254 375 16.21875
254 360 16.21875
37 149 19.34375
158 168 7.46875
34 38 12.15625
603 609 17.78125
578 584 19.96875
416 483 16.53125
9 135 19.65625
561 604 8.40625
243 336 20.59375
90 196 19.96875
13 54 7.15625
90 153 16.53125
52 55 11.21875
247 407 11.53125
47 197 15.28125
20 24 14.34375
278 282 13.71875
318 363 4.03125
256 380 20.90625
48 197 11.53125
251 376 20.28125
42 201 10.28125
135 448 21.21875
495 608 20.28125
428 605 19.96875
32 34 7.15625
416 534 20.90625
318 361 5.59375
33 197 20.28125
564 582 18.09375
36 41 17.46875
264 400 19.03125
213 226 17.78125
201 577 21.21875
376 608 21.21875
443 497 15.90625
38 203 18.71875
255 260 17.46875
228 402 19.03125
247 300 18.71875
191 195 14.03125
29 93 19.03125
442 576 15.28125
552 601 10.59375
443 458 14.65625
416 611 20.90625
91 200 15.28125
459 464 17.46875
440 465 9.96875
557 577 20.28125
3 100 8.40625
283 375 15.28125
226 398 18.71875
196 201 14.96875
487 540 18.40625
209 403 15.90625
255 288 20.59375
240 245 17.46875
39 77 16.53125
221 296 10.59375
6 75 19.96875
99 405 20.90625
240 282 8.09375
429 434 15.90625
174 360 18.71875
54 136 18.40625
80 607 19.65625
36 145 17.78125
37 137 16.84375
239 253 17.46875
55 78 15.59375
200 580 21.21875
498 561 16.53125
503 506 11.53125
157 195 19.03125
156 166 9.96875
39 137 18.09375
550 558 16.21875
346 357 19.65625
241 350 20.90625
221 295 12.15625
49 137 15.59375
243 341 18.09375
458 560 15.90625
279 300 19.03125
93 128 19.96875
261 401 21.53125
234 297 19.03125
139 175 9.96875
9 22 17.78125
457 535 18.71875
452 457 14.96875
224 228 14.34375
243 281 16.53125
446 611 18.71875
244 543 21.21875
485 575 5.59375
500 503 11.21875
296 357 19.34375
222 226 14.96875
226 242 17.46875
52 152 15.59375
355 397 8.40625
263 283 20.59375
241 262 20.28125
410 453 9.03125
21 50 17.15625
443 558 20.59375
252 577 20.90625
225 356 15.28125
484 545 15.90625
39 76 14.96875
98 103 8.71875
414 428 19.96875
448 535 19.34375
150 178 9.96875
253 355 16.84375
158 162 12.46875
73 92 19.34375
243 248 17.46875
463 482 7.46875
455 560 21.21875
14 18 11.21875
51 84 20.59375
19 98 18.71875
359 377 12.15625
559 601 8.40625
210 223 15.59375
448 506 9.65625
343 373 18.40625
413 604 19.34375
429 504 18.09375
54 141 9.65625
9 52 9.65625
362 405 15.90625
425 547 16.84375
33 91 10.59375
28 32 12.78125
276 388 4.65625
76 137 15.90625
137 253 18.40625
137 198 8.09375
15 18 9.96875
511 513 7.46875
8 195 15.59375
413 416 10.90625
255 349 19.65625
193 406 20.90625
458 498 19.65625
547 554 9.96875
345 353 7.46875
132 154 5.28125
18 142 19.96875
142 150 16.21875
448 499 15.28125
445 562 19.65625
52 56 14.03125
281 355 17.46875
254 356 15.90625
499 609 19.96875
35 89 15.90625
541 564 7.78125
432 441 17.15625
252 280 18.09375
286 402 20.28125
56 138 18.71875
212 396 19.96875
433 482 9.34375
213 405 19.65625
356 396 19.03125
151 193 8.40625
539 542 10.59375
219 222 9.96875
41 153 19.03125
545 604 7.46875
250 302 16.84375
213 253 13.40625
241 282 10.59375
429 560 15.28125
443 483 15.90625
246 408 7.15625
255 258 10.90625
462 548 8.71875
8 75 16.53125
484 559 12.15625
132 155 5.90625
49 545 18.40625
415 463 20.59375
258 340 18.40625
440 442 7.15625
483 583 16.21875
94 194 18.71875
132 153 9.96875
463 498 15.90625
48 195 18.09375
82 198 20.28125
253 341 15.59375
260 342 18.71875
426 575 18.40625
508 511 10.59375
169 199 15.59375
94 200 20.28125
30 93 19.03125
140 150 11.84375
240 377 16.84375
245 357 19.03125
51 54 10.90625
22 134 19.03125
47 195 19.96875
403 488 19.65625
28 170 20.59375
455 483 19.96875
169 200 10.59375
440 605 21.53125
241 353 19.34375
196 456 21.21875
256 356 15.59375
374 380 19.96875
281 370 10.90625
258 344 8.71875
51 78 6.53125
243 280 14.96875
75 175 16.21875
460 488 16.53125
559 606 8.09375
213 359 18.09375
244 399 17.15625
582 605 16.21875
279 353 16.84375
48 284 20.28125
440 466 9.96875
594 598 12.46875
338 355 10.28125
462 544 18.40625
92 153 19.34375
306 310 6.21875
596 599 4.03125
97 101 10.28125
150 155 16.53125
436 440 12.78125
34 158 19.34375
252 399 18.09375
133 156 7.78125
82 89 4.96875
97 196 20.59375
125 193 21.21875
55 74 7.78125
429 490 16.53125
50 171 16.21875
279 349 19.96875
54 140 8.71875
255 359 9.03125
417 430 17.78125
415 462 16.53125
248 372 19.34375
459 465 20.59375
451 606 19.65625
78 545 19.03125
36 173 17.15625
91 140 20.28125
329 397 21.21875
459 599 21.21875
501 603 16.21875
414 427 15.59375
218 222 11.21875
381 384 8.40625
430 446 17.46875
397 610 20.90625
157 196 18.71875
49 90 19.34375
199 209 20.90625
37 58 20.28125
8 43 18.09375
74 158 16.21875
213 238 10.59375
39 194 15.59375
281 360 9.96875
5 196 19.34375
232 280 18.40625
286 293 4.96875
22 38 17.46875
343 405 20.59375
461 466 16.21875
440 562 19.34375
280 341 15.90625
451 611 11.53125
425 499 12.15625
241 337 20.28125
137 173 10.90625
455 605 15.28125
378 401 16.21875
40 53 15.28125
256 259 11.21875
35 155 19.03125
22 95 20.59375
577 608 10.59375
301 400 20.59375
206 248 9.65625
177 180 8.40625
257 396 10.59375
36 78 8.09375
361 399 19.03125
225 230 15.90625
174 197 16.21875
57 196 17.78125
458 579 16.21875
465 605 21.21875
207 251 10.28125
241 376 14.96875
501 609 19.65625
148 154 20.90625
248 253 14.96875
481 486 17.46875
234 371 20.59375
442 560 17.15625
75 145 19.96875
23 93 17.78125
93 196 17.15625
391 395 8.71875
542 559 10.28125
25 74 9.34375
460 464 14.03125
25 153 18.71875
5 197 15.59375
518 612 6.53125
37 78 10.59375
223 360 18.09375
35 75 15.90625
21 172 7.78125
294 359 15.59375
20 192 15.90625
241 341 16.84375
91 151 17.15625
49 79 15.28125
24 145 19.96875
436 484 18.40625
451 504 18.71875
341 400 7.46875
43 198 19.65625
236 238 7.15625
31 52 19.34375
17 149 19.03125
442 554 18.71875
169 405 21.21875
444 486 8.09375
50 158 18.71875
455 460 17.15625
78 139 18.40625
142 149 11.84375
296 401 20.59375
405 446 20.59375
254 283 16.53125
235 360 19.03125
303 401 19.96875
256 260 14.03125
439 564 19.03125
449 603 20.59375
246 295 20.59375
503 600 20.28125
209 239 20.59375
428 465 16.21875
282 286 10.28125
80 456 20.59375
254 296 19.96875
73 79 20.28125
90 133 19.65625
253 283 15.28125
503 608 19.65625
43 155 19.03125
463 575 19.96875
498 541 19.65625
31 96 20.59375
155 202 8.09375
224 242 14.65625
282 355 16.84375
457 545 15.59375
448 566 15.90625
43 96 19.03125
373 611 19.96875
449 610 12.15625
234 380 19.96875
49 250 8.40625
444 449 17.46875
496 575 8.71875
8 192 19.96875
448 603 17.15625
142 189 11.21875
79 171 15.59375
445 554 20.90625
359 378 15.90625
195 377 20.28125
456 484 18.09375
45 169 20.59375
396 562 20.59375
277 381 16.53125
3 46 9.96875
485 574 10.90625
355 361 19.65625
497 603 20.28125
20 28 15.59375
6 53 16.53125
75 149 16.84375
577 581 13.40625
21 96 18.09375
201 484 21.21875
353 399 8.71875
301 373 20.90625
50 79 16.53125
210 224 19.96875
436 578 20.59375
233 356 19.96875
78 184 21.21875
223 331 15.90625
499 559 17.15625
262 393 4.96875
238 294 12.15625
501 608 15.90625
256 330 20.28125
443 543 19.34375
225 376 7.78125
53 192 10.59375
9 201 19.65625
430 542 19.03125
413 427 20.28125
170 460 20.90625
79 133 19.34375
461 600 10.59375
212 403 15.59375
7 89 16.21875
536 562 7.78125
161 166 12.15625
151 157 19.65625
276 281 17.46875
442 562 16.84375
421 445 8.71875
459 462 10.90625
372 376 13.09375
30 167 20.59375
40 127 19.34375
295 377 17.15625
499 608 15.28125
371 374 10.59375
543 581 10.59375
57 91 19.34375
235 300 20.28125
149 195 8.71875
497 580 18.71875
414 461 16.53125
140 146 8.09375
452 458 19.03125
135 173 10.59375
22 54 15.90625
585 588 8.40625
457 540 15.59375
365 370 12.15625
468 604 19.03125
277 282 17.46875
241 293 16.53125
417 601 17.78125
427 535 15.90625
253 291 20.28125
52 81 20.90625
458 601 16.84375
240 349 17.78125
323 325 7.15625
29 175 20.59375
52 80 16.53125
244 257 15.28125
425 433 19.34375
209 247 9.34375
37 146 20.90625
235 256 19.34375
56 61 10.90625
563 606 7.46875
25 92 19.96875
18 22 14.96875
445 607 13.09375
225 254 17.15625
283 401 19.03125
37 95 9.34375
459 553 19.65625
446 549 19.96875
450 610 9.96875
40 98 9.65625
19 49 17.15625
502 534 20.90625
543 604 9.03125
338 345 20.90625
300 360 19.65625
250 402 17.15625
16 20 12.15625
276 373 16.84375
509 511 7.78125
363 371 7.78125
485 602 18.71875
49 151 16.84375
460 463 11.21875
481 555 18.40625
395 399 14.03125
24 135 19.03125
430 503 20.59375
6 20 19.96875
455 459 12.46875
483 553 19.96875
210 248 15.59375
49 127 18.71875
460 584 20.90625
208 402 20.28125
34 149 15.28125
133 414 20.90625
168 174 19.65625
296 400 19.65625
299 398 18.40625
354 399 10.28125
445 497 16.53125
542 549 20.90625
210 456 19.03125
334 358 6.84375
43 203 11.53125
239 279 15.90625
337 360 7.78125
168 249 19.34375
442 604 12.46875
91 173 17.15625
199 281 19.96875
77 151 17.46875
242 373 12.78125
50 92 19.65625
43 97 17.15625
254 399 10.90625
445 545 17.15625
373 377 13.40625
89 172 18.71875
4 51 16.84375
208 255 16.84375
77 125 6.53125
415 497 16.21875
380 385 10.28125
199 280 19.65625
255 363 19.03125
450 497 20.28125
90 94 12.78125
501 605 16.84375
37 172 14.96875
228 296 18.71875
232 236 12.78125
41 202 12.15625
576 580 13.09375
68 71 10.28125
460 560 15.59375
253 342 18.71875
209 401 15.59375
94 198 19.03125
448 461 15.28125
42 89 20.59375
336 357 9.96875
77 194 18.71875
445 557 19.34375
37 199 13.09375
239 339 19.34375
428 434 18.71875
372 453 19.34375
226 338 19.03125
42 91 20.59375
439 547 20.28125
483 557 16.84375
36 199 14.65625
243 258 15.28125
447 602 15.59375
252 446 19.96875
244 298 15.90625
4 198 20.28125
53 153 9.03125
341 484 18.09375
168 172 13.09375
48 414 19.03125
244 373 14.65625
52 158 20.59375
6 337 20.90625
21 26 15.90625
229 357 18.71875
158 201 15.90625
32 154 19.34375
213 371 15.59375
458 504 15.59375
73 177 16.53125
567 575 7.78125
429 557 15.28125
455 603 19.96875
276 380 9.34375
455 580 20.28125
431 578 12.78125
457 487 14.96875
134 141 20.90625
169 407 19.96875
33 173 19.34375
415 453 19.03125
545 581 10.90625
162 167 12.46875
371 611 20.59375
457 559 16.84375
33 57 11.53125
37 77 14.96875
253 282 9.96875
50 127 19.34375
37 133 20.28125
576 582 19.65625
444 498 12.46875
55 60 7.46875
240 342 18.40625
9 56 16.21875
339 400 9.03125
485 559 17.46875
169 173 13.40625
417 457 13.40625
464 558 19.03125
553 600 6.84375
41 93 17.78125
217 258 7.15625
463 607 19.03125
31 145 20.28125
37 142 17.15625
240 403 14.65625
428 604 18.09375
38 169 12.78125
255 395 21.21875
480 485 17.46875
22 133 19.96875
214 343 19.96875
428 437 11.53125
19 156 18.09375
37 89 16.53125
549 557 7.46875
148 198 18.40625
339 376 9.65625
213 256 9.65625
195 201 17.78125
330 404 19.03125
346 393 11.21875
459 492 20.59375
540 563 5.90625
412 455 9.34375
480 593 6.21875
223 611 19.96875
502 606 19.03125
51 76 7.46875
243 279 19.96875
46 456 5.28125
480 608 20.59375
9 169 16.53125
227 297 17.78125
205 246 8.40625
507 609 18.71875
413 578 19.65625
565 604 18.71875
444 581 16.84375
449 561 19.03125
373 609 21.21875
159 163 6.53125
142 198 18.40625
294 337 19.65625
252 376 19.65625
134 483 20.90625
294 357 16.53125
293 376 18.71875
127 130 5.28125
77 166 10.90625
258 286 19.65625
17 198 18.09375
213 252 17.78125
245 298 20.28125
430 462 15.90625
438 575 20.59375
95 194 18.40625
460 558 16.21875
56 150 19.03125
242 403 11.53125
135 244 20.59375
252 488 20.28125
47 172 20.28125
460 489 20.90625
367 371 8.71875
253 336 15.59375
21 158 15.90625
55 199 19.03125
433 439 10.90625
545 606 8.09375
298 402 19.03125
255 280 7.46875
425 606 18.09375
447 462 15.28125
346 353 11.84375
447 452 17.78125
403 412 20.59375
412 606 20.28125
500 604 19.65625
168 194 19.03125
5 43 9.34375
499 581 17.15625
464 546 18.71875
37 169 16.84375
241 281 14.96875
245 406 12.15625
223 227 13.71875
413 576 15.59375
224 344 20.90625
456 603 18.09375
32 197 21.53125
41 543 21.21875
427 431 13.71875
256 331 19.03125
550 606 18.40625
294 298 12.78125
25 31 10.90625
445 541 20.28125
5 199 15.90625
500 605 20.59375
31 156 19.03125
9 250 19.96875
403 484 19.65625
456 602 20.59375
501 600 19.96875
519 523 9.65625
496 608 20.90625
413 605 15.59375
192 358 20.59375
136 158 21.21875
122 125 7.15625
461 561 9.03125
344 354 11.84375
301 374 19.65625
240 331 16.21875
9 48 17.78125
238 292 17.46875
253 372 9.34375
205 208 10.28125
52 98 19.34375
518 574 5.90625
254 277 20.59375
19 407 20.28125
276 360 18.71875
224 300 15.90625
439 460 19.34375
256 302 19.34375
426 550 19.96875
17 25 19.34375
236 354 20.90625
454 612 7.15625
243 398 15.59375
259 264 7.46875
421 462 7.46875
40 199 10.90625
245 301 13.09375
17 91 12.15625
40 203 13.40625
223 302 18.71875
35 135 19.34375
566 576 7.46875
418 424 5.28125
137 280 18.09375
236 280 11.21875
274 378 9.03125
373 398 19.03125
455 576 9.34375
19 23 13.71875
535 538 5.28125
429 580 7.78125
457 576 9.34375
576 581 17.15625
135 172 9.65625
19 142 19.03125
459 484 7.46875
30 176 19.96875
439 459 18.09375
303 609 20.90625
44 201 12.46875
530 533 7.46875
241 403 13.09375
31 54 15.59375
349 396 6.84375
427 483 12.15625
39 43 13.09375
39 54 15.28125
577 602 19.03125
257 357 9.03125
223 253 17.15625
145 192 6.84375
18 194 16.53125
584 589 10.28125
438 501 19.03125
483 536 7.46875
446 577 12.78125
73 147 18.40625
224 373 13.40625
413 451 9.34375
52 79 16.21875
226 231 14.03125
550 597 11.53125
282 396 20.28125
529 531 4.65625
373 379 19.34375
159 170 16.21875
115 118 10.59375
326 329 7.46875
437 560 19.96875
372 398 19.03125
8 126 20.90625
211 405 16.53125
6 252 19.03125
425 500 10.59375
211 400 15.90625
209 250 13.40625
49 168 9.34375
51 203 18.09375
303 404 19.65625
250 282 16.84375
48 242 19.96875
264 281 18.71875
359 379 16.84375
447 484 14.96875
200 204 13.71875
251 281 16.21875
159 169 11.21875
211 248 19.65625
577 607 15.59375
49 75 18.09375
341 377 10.90625
57 197 21.21875
258 345 9.65625
426 535 20.90625
199 377 19.34375
296 359 19.96875
352 402 18.40625
213 260 16.21875
444 607 14.65625
431 501 17.78125
481 487 20.28125
254 397 16.84375
429 566 15.90625
92 196 19.65625
235 255 18.09375
255 407 18.09375
277 281 14.65625
339 377 10.59375
297 400 17.15625
129 156 10.28125
31 51 18.09375
329 333 14.34375
212 541 20.59375
19 127 15.90625
354 374 15.59375
234 357 19.34375
252 398 20.59375
433 484 16.21875
550 557 11.84375
246 280 20.28125
556 606 18.40625
194 200 16.84375
441 581 19.34375
536 564 9.34375
52 126 20.28125
48 282 20.28125
56 142 9.34375
37 194 10.28125
251 299 19.03125
23 142 19.96875
49 87 20.28125
445 503 9.34375
458 500 19.96875
233 372 19.65625
425 557 19.03125
21 149 15.28125
465 604 17.78125
131 134 10.59375
244 407 13.40625
221 402 18.09375
457 546 18.71875
297 401 16.84375
445 496 21.21875
38 456 19.96875
168 173 17.15625
454 606 17.15625
438 584 19.96875
20 169 13.40625
241 406 19.03125
169 561 20.90625
44 168 19.34375
226 258 15.90625
52 544 20.90625
227 374 12.78125
300 374 16.21875
23 137 19.34375
444 553 17.78125
355 375 10.59375
46 198 17.15625
235 349 20.28125
169 456 20.90625
263 373 20.59375
294 404 17.46875
238 242 12.15625
260 356 20.59375
439 486 15.90625
40 169 14.34375
241 373 16.84375
33 198 18.71875
25 76 16.21875
93 197 16.84375
227 341 19.34375
137 141 12.46875
341 402 8.09375
46 210 20.59375
451 486 18.40625
398 404 16.84375
32 76 11.21875
90 174 19.96875
223 374 11.84375
461 599 15.28125
443 485 14.96875
138 194 10.59375
75 196 15.59375
190 195 18.09375
209 305 11.53125
238 342 18.40625
545 599 19.03125
153 373 20.90625
47 77 16.21875
5 101 11.53125
363 373 10.90625
487 603 18.09375
341 345 12.46875
51 88 18.71875
244 403 10.90625
378 564 18.71875
229 296 19.96875
224 397 15.90625
76 545 18.09375
280 301 18.71875
37 76 11.53125
445 485 14.96875
412 456 11.84375
40 197 12.15625
256 286 18.71875
254 302 16.84375
60 185 5.90625
283 298 9.65625
239 377 19.03125
50 82 19.34375
136 256 20.90625
428 577 13.40625
30 153 19.34375
246 313 6.21875
35 77 14.96875
5 9 13.71875
235 295 9.34375
492 578 20.59375
429 608 16.84375
462 575 20.59375
41 51 13.09375
481 585 16.53125
36 138 18.40625
135 196 9.03125
437 576 19.65625
35 173 19.03125
445 577 16.84375
575 578 10.59375
38 199 11.53125
558 561 10.90625
432 544 19.96875
237 330 15.90625
357 577 20.90625
52 169 15.90625
372 377 17.15625
207 302 10.90625
56 77 19.34375
254 286 19.34375
440 484 11.21875
79 195 18.09375
458 535 19.34375
533 537 14.34375
222 331 20.90625
214 222 7.46875
43 201 10.90625
279 400 15.59375
222 346 19.96875
506 609 18.09375
29 152 19.96875
501 604 17.15625
209 213 13.71875
221 228 20.28125
169 194 19.03125
169 175 19.34375
486 592 21.21875
147 193 9.34375
418 575 19.65625
131 155 10.28125
60 153 19.03125
459 611 18.09375
57 153 19.65625
73 77 14.65625
37 202 19.03125
416 600 19.96875
248 361 18.09375
7 196 15.90625
9 40 12.15625
443 581 19.03125
301 405 19.96875
224 243 20.28125
505 606 19.65625
151 167 20.90625
78 82 10.28125
336 358 5.28125
96 127 20.59375
295 336 17.78125
444 546 18.40625
73 145 15.90625
244 401 12.15625
29 54 20.59375
237 261 11.53125
222 398 16.53125
426 602 16.53125
259 403 19.03125
429 458 17.15625
457 483 18.09375
39 75 19.96875
33 126 15.90625
468 485 18.71875
294 378 19.96875
22 195 14.96875
417 577 16.53125
355 405 18.09375
197 242 20.90625
52 150 16.21875
52 127 19.03125
51 87 18.71875
235 263 10.28125
415 604 15.90625
79 132 18.09375
433 500 19.96875
535 604 18.40625
52 96 15.90625
602 608 16.84375
285 371 9.03125
358 372 11.53125
579 608 12.15625
443 535 20.28125
577 583 19.34375
211 359 18.40625
212 399 15.59375
43 361 20.28125
225 362 15.90625
534 608 19.03125
484 599 19.34375
42 76 20.28125
49 54 17.46875
19 75 12.15625
221 353 19.03125
5 46 13.40625
252 355 19.96875
481 485 14.65625
537 564 10.28125
441 606 18.71875
221 282 16.53125
258 330 19.03125
297 406 18.09375
445 466 20.28125
447 545 18.09375
213 262 20.59375
80 133 18.71875
484 584 20.59375
223 279 12.15625
223 280 7.46875
241 357 14.96875
295 406 18.40625
245 255 13.09375
54 126 19.03125
441 465 11.53125
54 96 18.40625
51 191 21.21875
375 404 12.15625
38 200 9.96875
48 172 19.65625
38 132 17.78125
44 157 18.09375
8 199 15.59375
557 603 8.71875
418 577 20.59375
25 34 15.59375
37 153 14.96875
122 126 12.15625
428 432 14.34375
87 202 18.71875
441 534 15.90625
432 487 20.28125
277 293 21.53125
413 607 15.59375
346 402 18.40625
2 108 5.28125
209 251 10.59375
279 405 19.34375
40 97 10.59375
229 373 18.40625
225 404 16.84375
8 337 20.59375
151 171 10.59375
448 505 10.59375
206 245 11.53125
42 204 7.15625
225 300 17.78125
372 378 19.65625
59 198 19.96875
545 549 12.46875
222 375 20.59375
503 602 18.40625
10 16 5.28125
126 195 16.53125
201 488 20.90625
240 246 19.34375
153 251 20.90625
29 168 19.65625
229 280 16.21875
276 359 17.78125
224 259 10.59375
11 54 8.71875
297 402 15.59375
375 396 19.65625
287 293 9.03125
236 297 15.59375
34 90 12.15625
78 408 20.28125
300 373 16.53125
173 604 19.03125
172 405 20.59375
17 92 10.59375
341 482 18.40625
213 296 10.28125
264 395 10.59375
229 235 10.90625
47 168 9.34375
255 292 18.71875
39 132 20.59375
429 543 16.53125
227 240 15.28125
91 132 17.78125
72 77 17.46875
564 574 9.65625
76 406 20.59375
373 397 19.03125
460 487 16.21875
250 300 20.28125
24 136 19.65625
533 601 21.21875
76 405 21.21875
434 439 14.65625
279 372 10.90625
212 247 18.09375
242 281 11.21875
3 47 10.28125
256 373 15.90625
355 576 20.90625
504 535 20.90625
480 592 4.65625
139 148 9.03125
32 93 15.59375
437 534 5.28125
540 562 5.28125
442 485 11.53125
38 54 12.46875
209 256 16.53125
111 115 9.65625
5 52 16.53125
294 330 9.65625
366 371 12.46875
8 74 18.09375
39 172 18.09375
418 426 7.46875
229 360 20.90625
233 258 20.59375
228 372 19.03125
97 198 19.65625
480 564 18.71875
23 170 12.78125
74 153 10.59375
42 94 20.59375
242 330 19.65625
483 504 19.03125
5 35 20.59375
56 141 10.59375
19 76 7.46875
224 398 16.84375
428 504 15.90625
42 459 21.21875
598 604 20.28125
24 54 19.65625
448 577 14.34375
543 578 8.71875
431 545 19.34375
255 291 18.71875
339 449 21.21875
72 176 9.34375
52 82 18.40625
394 399 18.09375
24 79 20.28125
203 485 20.59375
53 191 15.28125
6 48 10.90625
388 391 9.96875
375 403 15.59375
458 487 16.53125
57 198 20.28125
43 50 14.96875
35 76 10.59375
214 220 5.28125
216 220 9.65625
212 406 16.53125
431 442 10.59375
455 485 16.21875
401 414 20.90625
23 78 17.15625
241 280 11.53125
300 406 18.09375
415 506 8.40625
279 299 20.28125
608 612 13.40625
37 135 16.53125
256 283 16.21875
2 41 11.21875
226 300 19.96875
225 282 11.53125
26 31 14.65625
478 582 9.03125
457 495 20.28125
8 202 16.53125
211 374 16.53125
298 330 20.90625
99 201 19.03125
256 300 15.90625
18 23 17.15625
94 158 20.28125
23 36 15.28125
416 607 15.59375
59 153 19.96875
243 247 13.09375
34 77 11.53125
280 296 10.28125
476 479 10.28125
330 399 16.53125
446 535 17.15625
253 279 18.09375
150 372 20.90625
8 203 20.59375
579 607 15.59375
242 251 11.53125
233 330 5.59375
7 35 14.34375
10 22 19.96875
221 375 19.65625
229 278 9.34375
558 578 15.59375
559 579 10.59375
23 167 18.40625
39 196 12.15625
455 505 15.59375
128 154 7.78125
558 603 10.28125
209 280 20.28125
296 332 19.96875
242 336 17.78125
46 98 16.84375
12 35 4.96875
253 375 16.84375
465 499 19.34375
97 170 19.65625
456 580 19.65625
436 482 12.78125
462 504 18.40625
241 339 16.53125
428 602 16.84375
245 362 20.59375
137 257 19.65625
430 435 14.03125
240 336 19.65625
412 459 16.84375
49 171 16.84375
420 443 4.96875
252 401 11.53125
298 396 19.96875
576 602 19.03125
235 398 19.34375
451 609 10.90625
168 252 20.59375
220 224 12.15625
403 485 19.96875
99 199 20.28125
459 495 18.40625
357 382 20.28125
446 534 19.65625
462 549 9.65625
332 400 19.96875
221 229 19.34375
243 251 10.90625
283 376 16.84375
433 561 18.71875
91 202 18.40625
482 561 10.59375
457 498 19.34375
39 47 10.90625
32 153 17.78125
235 258 15.59375
17 125 18.40625
221 258 7.78125
211 294 19.03125
47 95 19.03125
403 581 19.34375
76 176 20.59375
445 561 14.96875
4 97 9.96875
214 373 20.59375
279 403 18.09375
247 403 15.59375
241 346 16.84375
158 199 18.71875
331 400 18.40625
48 170 14.96875
212 278 18.09375
445 484 11.53125
417 464 16.21875
76 607 19.65625
246 291 18.71875
297 331 15.59375
6 34 19.03125
558 563 16.53125
53 201 17.78125
99 197 19.65625
552 600 9.96875
228 258 19.65625
481 497 21.53125
151 372 20.90625
433 577 18.40625
487 580 16.84375
7 170 16.53125
60 77 18.71875
4 197 19.34375
542 564 10.28125
253 258 17.46875
284 358 19.03125
417 442 10.59375
133 416 20.59375
20 93 9.34375
150 170 15.59375
244 281 14.34375
411 454 10.28125
528 531 9.03125
224 232 15.59375
93 198 15.59375
253 359 10.28125
488 543 19.34375
137 251 18.71875
20 38 14.65625
431 566 18.40625
243 376 18.09375
439 553 20.28125
50 156 16.21875
155 201 9.03125
354 380 8.09375
225 353 15.28125
79 197 19.03125
445 580 14.96875
43 199 15.59375
450 502 20.59375
10 49 17.78125
21 54 10.28125
6 195 19.65625
239 281 14.96875
427 547 17.15625
409 412 10.28125
444 535 16.21875
489 497 8.40625
460 577 15.90625
201 242 20.59375
171 199 15.59375
502 602 19.03125
167 172 15.90625
568 573 8.40625
252 281 19.03125
416 451 18.09375
230 235 14.65625
28 74 12.78125
238 300 16.53125
341 461 19.65625
445 610 19.03125
18 127 20.90625
339 448 20.59375
200 373 21.21875
437 462 20.59375
257 395 15.28125
169 193 19.03125
246 374 18.09375
36 360 20.28125
48 249 8.71875
51 147 20.90625
19 135 19.34375
448 605 12.15625
139 200 16.21875
254 488 20.28125
258 300 18.40625
463 486 15.59375
46 204 7.15625
442 606 13.09375
499 610 18.40625
445 543 16.53125
461 483 10.28125
242 258 12.46875
241 398 10.28125
439 462 15.59375
229 343 19.34375
243 250 14.65625
464 469 10.90625
252 374 14.96875
577 601 19.03125
362 403 18.71875
102 106 6.21875
226 399 14.96875
343 372 19.65625
75 199 18.09375
30 151 19.03125
240 330 16.84375
566 607 18.71875
431 444 15.28125
458 481 20.59375
502 600 19.96875
241 302 15.59375
90 193 20.59375
464 560 20.59375
255 351 20.90625
434 441 20.28125
26 33 20.59375
17 55 8.40625
281 398 18.71875
460 535 19.03125
445 579 18.40625
455 503 19.03125
4 52 20.28125
240 277 16.84375
353 374 15.59375
241 356 19.96875
285 369 5.59375
244 301 10.59375
283 336 18.09375
78 544 20.90625
296 301 16.53125
8 48 14.96875
458 566 18.71875
504 563 19.03125
50 98 16.84375
24 33 17.15625
452 541 20.59375
135 197 10.28125
202 601 20.90625
138 253 19.96875
501 610 18.09375
452 576 19.34375
32 196 18.40625
28 33 17.78125
207 244 11.21875
426 431 17.15625
420 424 9.65625
49 358 19.34375
465 606 20.28125
557 578 15.59375
349 375 19.65625
498 604 19.96875
446 462 12.46875
453 577 20.59375
98 201 18.09375
17 54 7.78125
548 554 8.09375
233 336 20.59375
416 482 18.09375
462 581 16.21875
467 577 20.59375
506 511 8.40625
412 460 20.28125
246 255 14.96875
46 449 5.90625
75 128 7.15625
9 92 10.28125
530 534 12.15625
463 468 7.46875
448 607 10.90625
547 556 9.03125
458 562 15.59375
212 252 14.96875
247 284 16.21875
245 282 14.34375
54 173 16.21875
569 574 12.15625
498 582 19.96875
341 458 18.71875
38 76 9.65625
404 408 13.71875
73 89 21.53125
152 373 21.21875
41 200 11.53125
276 295 16.53125
238 396 9.65625
458 564 16.21875
157 451 20.28125
226 373 10.28125
543 605 10.28125
10 169 20.59375
260 265 11.21875
203 487 19.96875
75 168 10.90625
50 73 20.59375
126 135 18.40625
301 402 19.65625
224 298 11.21875
343 404 16.21875
249 283 21.21875
284 337 18.71875
95 196 18.71875
156 582 18.71875
245 453 5.90625
456 605 11.53125
235 358 18.71875
247 372 17.15625
249 339 20.59375
442 600 9.65625
451 607 15.59375
298 401 19.34375
499 540 17.78125
193 199 18.09375
237 402 18.71875
442 557 15.28125
90 126 9.65625
263 402 19.96875
38 47 11.53125
229 258 19.65625
433 441 15.90625
258 377 16.21875
73 78 17.46875
222 401 19.96875
54 176 18.71875
126 200 19.03125
31 194 19.34375
331 334 5.28125
5 47 10.59375
579 600 19.34375
49 139 18.09375
172 198 8.40625
457 462 17.46875
355 371 20.90625
137 278 18.40625
448 611 13.40625
225 363 21.21875
53 139 9.34375
208 256 20.28125
38 77 11.21875
490 497 4.96875
23 33 11.84375
51 246 21.21875
192 338 20.90625
442 605 14.96875
49 254 19.03125
535 579 5.28125
281 298 13.09375
171 192 19.65625
31 59 10.28125
436 441 17.78125
278 357 10.59375
506 607 20.28125
445 602 10.28125
260 281 19.34375
279 406 17.46875
229 237 15.90625
227 362 18.09375
96 197 18.09375
12 16 9.65625
137 191 19.03125
19 170 11.84375
279 355 13.40625
41 97 13.09375
261 402 20.28125
451 605 18.71875
427 550 19.03125
221 277 19.03125
298 400 19.65625
171 200 12.15625
71 175 5.90625
433 442 15.59375
431 441 11.84375
127 196 18.40625
73 196 15.90625
241 259 13.40625
18 171 20.59375
10 19 8.40625
213 244 12.15625
483 604 15.59375
244 294 17.78125
300 401 18.09375
96 169 16.53125
438 561 19.34375
98 200 18.09375
37 145 19.34375
468 561 19.03125
242 404 9.96875
427 484 7.46875
372 404 7.46875
360 364 12.15625
23 158 18.40625
446 607 11.53125
134 156 10.28125
196 202 17.78125
376 402 8.40625
444 481 16.84375
488 541 18.71875
467 606 19.96875
240 396 12.78125
543 548 15.59375
34 59 7.78125
483 559 13.40625
498 534 9.65625
460 534 20.28125
234 355 19.03125
425 579 19.65625
355 359 12.15625
294 397 20.59375
51 171 12.15625
34 152 17.15625
427 506 18.71875
480 577 16.84375
96 250 20.28125
465 561 19.65625
480 584 9.34375
331 403 19.03125
197 407 8.09375
9 34 10.59375
45 135 20.59375
444 600 12.78125
465 545 19.96875
562 565 11.21875
50 255 19.65625
47 75 19.96875
154 157 11.21875
343 358 15.28125
413 460 16.53125
447 580 18.09375
227 346 19.96875
431 550 19.96875
149 170 15.59375
485 564 9.96875
565 603 19.03125
486 548 19.96875
21 200 16.84375
58 196 20.59375
291 406 18.40625
152 374 20.28125
39 168 12.46875
454 543 16.84375
326 330 12.15625
300 359 19.03125
22 27 14.03125
209 240 16.84375
155 198 7.46875
400 406 17.78125
46 78 17.15625
272 275 10.28125
402 581 20.28125
19 139 17.15625
8 53 11.84375
241 375 18.40625
483 607 18.09375
4 49 11.84375
70 174 9.03125
97 201 19.96875
439 562 18.71875
499 562 15.28125
488 573 7.46875
437 540 20.59375
6 44 15.59375
487 605 19.03125
601 607 18.09375
75 148 20.90625
431 487 18.40625
134 600 20.90625
3 50 17.78125
74 82 19.96875
449 459 13.09375
253 454 8.40625
238 540 19.03125
543 579 10.59375
36 126 16.84375
23 152 14.96875
457 579 16.84375
232 373 19.65625
56 93 18.40625
151 201 18.09375
139 168 19.34375
120 123 9.03125
246 256 19.03125
416 430 18.09375
264 357 19.03125
34 128 17.78125
403 483 20.28125
433 564 20.90625
59 169 20.59375
19 190 20.59375
258 380 18.71875
430 577 10.28125
80 153 18.09375
242 331 17.15625
438 481 11.53125
275 359 19.03125
253 343 18.09375
462 584 18.71875
439 576 18.09375
208 401 19.34375
571 575 8.71875
504 610 18.09375
55 139 9.65625
276 356 11.84375
98 197 19.96875
247 405 10.90625
413 454 13.40625
51 201 11.84375
330 339 18.40625
250 339 16.84375
484 500 10.28125
197 454 19.65625
446 485 11.21875
232 237 17.78125
437 481 10.90625
48 77 19.03125
260 329 20.90625
239 280 10.90625
207 211 14.96875
397 403 18.09375
223 293 9.65625
224 357 17.15625
36 42 19.34375
7 44 19.65625
428 599 19.34375
280 609 21.21875
424 428 12.15625
37 57 19.96875
35 127 20.28125
250 605 19.65625
447 451 13.09375
500 536 19.96875
228 238 15.28125
159 165 8.09375
438 559 19.03125
464 503 19.65625
293 402 19.96875
437 500 15.90625
183 187 10.59375
154 168 11.53125
538 562 6.84375
226 332 10.28125
496 580 19.96875
36 135 15.59375
439 499 9.34375
56 152 20.59375
247 254 14.96875
79 172 16.84375
427 578 11.84375
460 490 18.71875
262 400 20.59375
30 73 11.53125
278 373 10.90625
238 375 13.71875
158 172 15.90625
20 196 18.09375
235 372 18.09375
440 501 15.59375
25 169 18.40625
427 457 17.15625
288 374 20.59375
246 541 20.90625
235 240 14.03125
76 191 19.34375
479 583 5.90625
363 372 11.21875
222 227 17.15625
75 151 13.40625
223 277 17.15625
442 498 12.15625
56 336 20.28125
210 252 10.90625
221 259 8.40625
49 194 16.84375
241 295 12.78125
208 403 18.40625
50 154 15.59375
252 362 18.71875
351 403 20.90625
354 357 10.90625
447 483 19.96875
33 146 20.90625
459 579 12.15625
210 305 11.53125
426 579 20.59375
457 547 18.09375
76 97 18.71875
432 543 19.03125
5 76 20.28125
56 177 19.65625
432 576 19.03125
447 604 12.15625
227 371 18.40625
399 581 20.59375
377 405 20.28125
413 443 20.59375
135 171 10.59375
227 237 11.84375
150 195 10.59375
51 149 17.15625
37 152 19.96875
49 253 15.90625
371 377 19.65625
335 359 10.28125
214 253 17.78125
454 506 16.84375
363 369 7.78125
604 610 17.78125
428 463 10.28125
374 408 18.71875
344 539 4.34375
413 444 16.84375
359 406 8.09375
242 280 9.65625
430 461 12.46875
170 560 20.28125
464 485 19.34375
43 197 18.71875
36 127 16.21875
82 88 9.96875
257 405 17.78125
432 440 12.46875
502 605 19.34375
548 555 8.71875
488 579 18.09375
234 277 11.53125
75 338 20.90625
338 360 10.28125
40 77 14.34375
444 534 16.84375
506 510 4.34375
211 239 14.34375
580 606 8.40625
38 138 19.65625
277 400 15.90625
437 487 18.40625
213 454 20.28125
487 502 9.34375
357 361 13.40625
45 576 19.34375
184 187 9.96875
233 296 15.59375
247 406 12.78125
50 284 20.28125
31 91 9.34375
372 456 20.59375
20 153 17.15625
547 608 16.21875
32 150 20.90625
314 370 5.59375
9 17 11.21875
17 168 20.28125
42 51 14.96875
576 608 7.46875
284 609 20.90625
247 401 18.71875
462 534 19.03125
5 36 16.84375
483 576 10.90625
345 357 15.90625
445 550 16.84375
283 399 18.09375
37 55 13.40625
8 100 16.21875
38 126 19.65625
233 283 18.40625
293 399 20.28125
562 576 11.53125
36 148 20.90625
251 375 19.03125
203 427 20.28125
227 283 18.40625
209 359 19.34375
236 286 19.65625
483 556 20.90625
440 561 17.78125
147 152 15.90625
212 337 19.96875
5 202 15.90625
5 53 19.96875
41 170 17.46875
53 545 19.65625
3 7 14.96875
37 184 19.65625
245 404 11.53125
34 197 14.96875
31 168 18.09375
481 558 13.09375
429 489 19.65625
36 192 12.78125
169 608 21.21875
18 167 18.40625
417 428 12.78125
339 375 10.59375
96 202 18.09375
225 258 10.28125
430 578 11.21875
153 178 20.28125
459 463 13.09375
461 547 9.34375
251 372 9.34375
444 457 12.78125
125 129 14.34375
502 566 20.28125
34 196 12.46875
415 578 16.53125
261 341 19.96875
232 358 20.59375
94 192 19.65625
431 540 19.03125
74 78 13.71875
445 463 13.40625
429 574 19.34375
236 357 17.78125
37 201 17.15625
78 95 12.15625
224 359 18.71875
464 549 10.59375
211 403 15.59375
25 54 19.65625
294 339 19.96875
53 75 10.28125
534 543 18.40625
396 542 20.90625
198 377 20.28125
243 407 18.40625
555 580 16.21875
39 46 14.65625
325 327 4.65625
147 172 16.21875
339 401 10.28125
460 504 15.90625
94 126 20.90625
225 339 16.53125
72 91 16.53125
36 73 16.84375
54 75 15.28125
60 191 10.59375
91 154 15.28125
211 247 15.28125
458 490 19.34375
23 91 12.46875
454 486 17.15625
227 336 19.03125
213 369 18.40625
74 545 18.40625
255 259 13.09375
5 253 20.90625
213 376 16.84375
281 356 17.46875
598 603 18.09375
19 78 9.65625
21 141 16.21875
43 133 19.65625
417 456 17.78125
343 352 9.03125
444 450 19.34375
25 33 15.90625
439 602 19.34375
51 55 13.09375
209 406 15.90625
245 374 17.46875
138 254 20.59375
449 501 17.78125
247 361 17.15625
223 339 19.34375
167 407 20.59375
254 373 15.28125
284 336 18.40625
134 171 9.34375
292 376 19.96875
563 581 12.15625
486 602 16.53125
44 133 20.59375
208 253 11.84375
92 194 18.71875
99 200 19.65625
21 159 21.21875
236 371 19.96875
248 406 13.40625
76 92 10.28125
449 608 11.53125
243 372 12.46875
222 244 20.28125
481 559 10.28125
40 94 15.90625
235 371 16.53125
260 299 19.65625
282 299 12.15625
145 171 19.65625
341 405 16.21875
74 94 18.71875
240 244 13.09375
447 576 12.46875
53 177 19.03125
297 408 19.96875
243 405 12.15625
348 396 9.96875
7 43 15.28125
31 154 18.71875
547 576 19.34375
338 375 9.34375
553 579 19.65625
480 560 11.84375
501 606 15.59375
32 176 19.34375
136 142 20.90625
9 50 12.46875
331 375 5.28125
498 601 20.59375
415 563 18.40625
489 579 21.21875
241 349 19.34375
546 578 16.53125
56 95 19.65625
495 610 18.40625
277 349 15.90625
92 197 20.59375
215 378 20.59375
38 42 13.09375
48 158 18.71875
134 139 14.96875
212 304 16.21875
442 584 19.65625
242 374 9.65625
17 171 19.65625
353 377 9.34375
249 404 14.96875
20 128 16.84375
182 186 6.21875
216 375 19.03125
498 502 12.78125
448 485 14.34375
359 398 17.46875
437 533 8.40625
96 170 16.21875
174 357 20.90625
237 299 15.90625
429 553 15.90625
3 40 11.21875
484 505 18.71875
431 560 14.96875
453 543 20.59375
249 372 15.90625
443 484 10.59375
280 297 9.34375
238 351 19.34375
54 82 19.65625
213 254 12.46875
241 374 12.78125
5 607 20.90625
42 170 18.09375
429 462 10.28125
461 495 20.59375
277 372 17.46875
228 396 20.59375
128 156 9.34375
353 359 18.40625
486 581 17.78125
480 499 16.53125
120 122 9.03125
22 169 10.59375
555 601 9.34375
176 182 9.34375
415 607 15.59375
279 352 20.90625
451 458 15.28125
55 77 14.96875
489 496 10.59375
36 49 12.78125
238 356 17.15625
296 397 19.34375
534 603 16.53125
246 281 18.71875
484 607 14.96875
228 340 19.96875
295 358 15.28125
253 458 19.03125
260 345 10.59375
243 400 12.15625
19 89 9.65625
226 374 11.21875
21 135 16.53125
284 357 18.09375
39 201 12.15625
88 172 19.96875
168 200 7.46875
238 400 12.46875
209 361 18.71875
256 329 20.28125
41 199 11.53125
137 201 16.21875
278 372 14.96875
456 578 15.28125
302 401 19.96875
199 279 19.96875
414 564 17.78125
504 564 19.65625
240 253 12.78125
221 227 14.96875
147 151 11.53125
275 379 5.90625
9 51 9.65625
342 398 10.59375
154 579 21.21875
239 302 21.21875
245 281 19.96875
225 345 16.21875
263 357 19.96875
261 357 19.65625
154 600 20.59375
458 506 16.84375
446 484 9.65625
50 76 13.09375
38 127 17.15625
200 255 20.90625
363 367 6.53125
228 339 19.03125
257 381 19.03125
212 226 18.09375
78 157 10.28125
462 490 19.65625
22 53 12.46875
351 397 9.34375
362 376 15.59375
426 440 11.53125
256 374 10.59375
222 345 20.90625
280 403 14.96875
244 280 14.65625
358 361 11.21875
227 356 14.96875
442 552 18.40625
433 475 4.96875
238 279 10.90625
340 460 20.90625
280 395 19.34375
356 577 21.21875
351 355 11.53125
259 328 19.34375
37 81 18.09375
357 455 20.90625
561 586 20.28125
278 404 16.84375
432 535 9.65625
136 282 20.90625
483 610 17.46875
418 430 19.65625
127 199 19.03125
341 395 19.03125
38 133 16.53125
440 604 18.40625
535 607 19.03125
432 462 19.65625
165 168 10.59375
29 92 15.90625
545 583 9.96875
446 540 17.78125
341 455 18.71875
37 171 18.40625
21 138 19.34375
339 374 8.71875
414 541 19.34375
36 132 19.65625
34 88 17.46875
573 576 10.59375
414 561 18.71875
226 257 12.46875
542 579 9.34375
56 125 20.90625
418 457 17.78125
417 609 19.65625
150 153 11.21875
168 559 20.90625
8 49 10.90625
245 403 11.53125
31 36 14.03125
425 481 19.03125
299 373 19.34375
445 592 19.65625
223 343 17.15625
504 605 18.09375
501 535 15.59375
260 297 18.40625
241 261 19.96875
135 170 8.71875
21 145 15.90625
253 457 15.90625
464 486 19.96875
40 543 20.59375
460 578 10.59375
149 173 9.34375
446 608 9.96875
357 371 15.28125
355 483 20.59375
277 346 20.59375
38 170 9.65625
20 26 18.71875
507 605 19.34375
342 374 16.53125
46 135 16.84375
444 448 13.09375
93 155 16.21875
240 339 15.59375
78 140 20.28125
449 607 11.53125
261 295 19.34375
447 540 20.59375
450 499 20.59375
144 192 9.96875
10 199 20.59375
291 295 12.15625
138 170 16.53125
419 462 8.40625
36 137 16.84375
414 442 19.03125
460 506 19.34375
229 399 18.09375
23 134 18.40625
87 93 10.90625
482 577 10.90625
172 357 21.21875
447 455 10.90625
440 575 19.96875
210 337 19.34375
374 401 11.84375
36 87 18.09375
461 585 19.03125
96 156 19.65625
412 605 19.34375
411 455 10.59375
21 25 12.15625
17 38 15.59375
254 280 13.09375
386 390 6.21875
444 495 18.09375
439 444 14.03125
277 355 10.28125
484 556 20.28125
59 139 16.21875
39 139 18.71875
153 157 13.40625
17 73 19.03125
483 488 16.53125
416 548 20.28125
255 375 12.15625
371 376 15.90625
250 373 19.03125
278 358 11.53125
235 377 17.46875
199 256 20.59375
428 601 15.90625
11 174 20.59375
21 337 20.90625
130 154 6.84375
356 578 20.28125
252 342 20.90625
17 23 14.96875
345 375 19.65625
72 152 11.84375
31 173 17.46875
225 347 20.28125
153 195 7.15625
283 402 16.53125
198 376 21.21875
257 279 10.28125
417 460 9.65625
213 294 14.65625
184 188 9.03125
211 398 18.09375
427 481 17.15625
31 94 15.90625
8 22 18.09375
256 262 19.03125
76 148 20.28125
426 605 19.96875
48 151 19.65625
295 403 18.71875
48 152 19.96875
48 194 20.59375
28 169 19.65625
481 604 15.90625
416 603 15.59375
20 191 19.34375
93 202 18.09375
459 486 6.53125
118 121 10.59375
459 496 18.71875
241 388 19.65625
339 344 15.59375
440 500 11.53125
221 329 18.40625
458 577 15.28125
417 448 12.15625
416 610 16.53125
302 405 18.09375
351 356 15.90625
39 244 19.03125
482 490 20.28125
258 279 15.28125
412 505 9.96875
248 370 18.40625
259 281 14.96875
75 95 20.28125
48 98 15.59375
151 279 20.59375
279 542 20.90625
411 508 8.40625
412 457 12.15625
36 56 12.78125
240 341 16.84375
453 608 14.96875
279 298 17.78125
242 295 10.59375
413 563 19.34375
489 573 5.59375
236 296 11.53125
374 407 18.09375
547 564 19.96875
252 356 19.96875
228 295 15.28125
227 354 17.78125
95 125 20.59375
387 391 10.59375
52 170 10.59375
263 343 16.21875
299 400 18.71875
46 417 19.96875
91 199 18.71875
207 255 20.28125
447 454 14.65625
2 44 9.65625
341 542 4.34375
6 605 20.90625
242 279 14.96875
25 195 18.09375
208 254 15.59375
463 485 14.96875
259 401 15.28125
210 399 19.34375
79 198 16.53125
429 551 20.59375
153 580 21.21875
31 130 18.71875
501 612 19.96875
429 549 16.21875
500 601 19.34375
450 460 19.03125
355 372 16.84375
157 204 9.96875
403 460 20.59375
52 58 19.03125
254 304 20.90625
231 373 20.90625
251 340 20.59375
18 32 11.53125
561 565 13.40625
23 52 18.09375
38 75 14.65625
40 52 13.09375
439 504 20.59375
238 358 16.84375
259 282 15.59375
555 559 11.53125
280 610 20.28125
462 483 15.28125
209 257 19.96875
139 154 15.28125
243 299 11.84375
429 433 12.15625
92 193 19.34375
50 169 15.28125
143 196 17.78125
211 237 20.59375
47 171 18.71875
23 171 10.28125
463 605 15.28125
236 400 18.40625
447 609 12.15625
279 283 12.46875
55 197 15.28125
357 399 7.15625
254 406 13.09375
75 201 19.34375
227 294 13.09375
36 40 13.09375
433 603 18.09375
25 139 19.34375
23 79 18.40625
563 610 8.09375
77 152 17.46875
221 372 20.28125
49 546 20.28125
378 561 20.90625
83 89 9.03125
23 90 13.09375
286 292 9.65625
227 338 18.40625
140 147 8.71875
255 353 17.15625
446 541 16.53125
277 344 18.71875
34 154 16.84375
510 513 5.59375
172 606 21.21875
439 467 10.28125
133 450 20.90625
53 81 19.96875
91 193 16.84375
50 78 10.90625
56 76 14.65625
195 374 20.59375
362 368 12.78125
419 582 20.59375
170 204 18.71875
20 155 18.71875
351 376 16.21875
233 397 19.96875
99 103 12.46875
211 399 18.09375
240 291 18.09375
228 337 19.96875
48 576 20.59375
95 197 17.46875
10 52 11.53125
551 604 17.78125
248 284 19.03125
38 193 17.46875
299 329 20.59375
8 78 6.84375
201 208 20.59375
414 425 21.53125
36 147 21.21875
446 483 14.65625
38 91 10.59375
230 237 20.59375
222 236 11.53125
132 464 20.28125
482 498 11.84375
168 558 20.90625
238 281 11.53125
566 580 15.59375
73 151 10.28125
50 282 19.34375
20 55 10.28125
223 364 19.03125
208 359 19.65625
296 398 18.71875
29 126 5.59375
35 138 18.71875
456 559 19.96875
136 141 16.21875
557 581 9.34375
40 76 14.65625
340 346 20.90625
33 79 16.21875
8 35 11.53125
351 375 21.53125
457 602 16.84375
210 221 21.53125
488 562 19.03125
437 461 17.46875
237 283 16.21875
485 560 17.46875
91 194 16.21875
505 609 19.96875
202 484 20.59375
452 610 13.40625
445 465 19.96875
33 148 20.28125
241 246 17.46875
452 609 12.46875
458 484 13.09375
415 442 17.15625
402 580 21.21875
17 148 20.28125
433 462 19.65625
236 359 21.21875
35 98 21.21875
33 168 19.65625
76 199 14.96875
214 300 11.21875
47 545 18.71875
461 489 19.96875
452 563 20.90625
160 165 8.40625
415 443 14.34375
427 486 9.65625
279 284 16.53125
37 42 17.46875
80 97 10.28125
487 606 16.53125
243 374 14.03125
29 132 20.59375
546 602 10.59375
8 91 9.96875
7 90 19.03125
225 370 19.34375
481 550 20.59375
208 214 20.59375
309 374 20.90625
500 602 18.71875
225 349 15.90625
212 344 20.28125
394 400 20.28125
480 558 11.84375
22 170 11.21875
34 172 9.96875
459 555 20.90625
276 542 18.71875
481 548 18.40625
441 556 20.28125
418 607 20.59375
10 96 11.21875
448 460 13.09375
43 168 17.15625
484 600 15.28125
578 612 18.71875
252 283 18.71875
41 132 20.59375
77 94 13.09375
414 456 10.90625
214 403 20.59375
34 81 19.96875
214 226 19.65625
42 52 19.34375
17 172 15.90625
440 584 19.34375
254 358 15.59375
94 197 19.03125
29 79 18.40625
35 152 20.28125
488 561 18.09375
503 604 18.71875
403 413 20.90625
8 196 14.96875
282 357 12.15625
303 309 8.71875
221 345 15.59375
7 195 18.09375
139 156 19.96875
237 376 14.65625
432 500 18.71875
344 351 8.71875
52 177 20.28125
196 377 19.03125
243 343 18.71875
448 502 15.90625
303 405 19.03125
18 141 20.90625
341 379 9.96875
23 132 19.03125
456 485 19.03125
6 101 11.84375
244 256 13.09375
199 203 15.28125
471 475 5.59375
34 170 10.90625
147 170 21.21875
56 170 17.78125
216 239 4.96875
362 399 19.65625
457 564 14.65625
223 394 20.59375
150 402 18.71875
137 338 4.34375
212 238 13.09375
446 455 11.53125
224 276 14.96875
79 87 6.84375
250 414 20.59375
220 296 11.53125
211 292 21.21875
236 380 19.34375
224 395 19.34375
446 578 9.65625
229 396 19.03125
6 50 11.53125
440 490 19.65625
556 588 4.96875
212 260 19.65625
347 400 17.78125
576 610 8.40625
459 543 10.28125
90 154 15.90625
210 360 17.78125
74 169 10.90625
499 601 16.84375
253 609 9.34375
277 354 13.09375
512 515 5.59375
256 281 14.96875
240 351 21.21875
47 561 20.90625
415 452 19.65625
222 400 19.03125
37 191 19.96875
7 194 18.09375
481 576 17.46875
486 497 9.96875
208 362 20.59375
337 378 18.09375
203 575 20.59375
42 87 18.71875
430 603 14.96875
37 91 12.78125
207 254 17.78125
401 611 7.78125
542 547 14.96875
172 360 19.03125
9 58 20.59375
21 143 20.28125
143 195 15.90625
284 371 7.78125
450 484 20.28125
233 329 8.40625
388 392 9.03125
429 567 21.21875
79 94 9.65625
137 175 9.96875
298 371 15.28125
196 253 19.03125
76 192 15.28125
4 50 15.59375
240 338 19.65625
278 382 20.59375
75 607 19.96875
291 297 10.90625
450 578 18.09375
240 260 12.78125
242 246 13.09375
459 609 11.84375
243 448 19.34375
254 361 15.59375
372 406 8.40625
173 606 20.28125
416 499 9.96875
254 299 16.21875
46 169 19.03125
432 565 20.59375
276 354 11.84375
52 77 14.96875
7 33 20.59375
438 581 15.90625
145 170 19.34375
49 76 14.03125
78 172 12.78125
404 459 20.90625
278 286 19.96875
243 293 18.40625
416 453 19.96875
50 142 20.59375
460 485 14.96875
442 483 10.90625
29 53 17.46875
209 457 20.90625
463 547 9.65625
39 89 18.40625
253 280 14.03125
506 608 18.09375
252 299 20.28125
575 580 15.90625
481 561 10.59375
280 404 11.84375
141 190 11.21875
36 202 18.40625
254 459 19.65625
20 51 14.34375
242 397 17.46875
151 196 7.78125
75 94 17.78125
553 578 19.34375
41 158 20.59375
362 401 21.21875
280 352 20.28125
376 561 21.21875
170 403 21.21875
152 402 19.03125
276 375 11.53125
447 547 18.71875
416 486 6.84375
495 501 10.59375
21 147 20.59375
227 345 17.78125
8 56 19.65625
6 153 18.71875
227 295 12.46875
72 338 18.71875
90 200 17.46875
417 573 18.40625
465 578 19.65625
403 407 15.28125
504 577 16.53125
256 404 11.84375
294 358 15.90625
154 407 20.90625
247 565 20.28125
278 294 11.84375
451 610 12.78125
42 50 13.71875
253 562 19.34375
489 575 9.03125
238 286 15.90625
380 386 9.34375
50 457 19.03125
90 135 19.96875
582 607 17.78125
8 21 14.96875
528 530 9.03125
412 607 18.40625
210 304 10.90625
240 372 11.84375
377 564 20.59375
212 295 9.96875
126 193 18.40625
251 293 19.65625
23 141 17.78125
133 139 18.09375
73 168 17.46875
37 170 12.78125
18 40 20.28125
284 375 18.09375
158 197 21.21875
36 134 19.65625
460 533 20.28125
431 499 12.46875
52 75 15.59375
558 607 15.90625
74 200 16.84375
449 578 17.46875
236 255 17.46875
8 55 17.15625
17 144 18.40625
24 149 17.15625
427 543 19.34375
468 599 10.59375
482 586 20.59375
342 457 19.96875
94 169 17.78125
171 358 21.21875
89 198 19.96875
401 407 20.59375
441 487 16.53125
462 542 20.90625
51 159 19.03125
431 498 13.09375
437 601 19.96875
411 458 17.78125
139 201 20.59375
208 240 19.65625
378 403 17.78125
227 256 18.09375
214 279 19.96875
255 405 11.84375
191 198 20.28125
246 405 10.28125
24 168 19.03125
252 400 14.96875
450 459 14.96875
324 327 9.03125
425 486 16.53125
280 396 15.28125
460 466 19.03125
459 557 17.15625
149 155 18.40625
425 431 14.96875
559 609 18.09375
221 348 18.40625
41 94 20.28125
75 202 17.46875
57 137 19.96875
349 374 19.34375
236 295 11.21875
29 73 10.90625
260 282 19.96875
257 300 16.21875
439 538 18.71875
49 196 11.53125
257 370 19.34375
364 376 20.90625
467 547 16.21875
43 202 12.78125
147 171 21.53125
324 326 9.03125
141 153 15.90625
352 384 4.96875
78 194 16.53125
253 398 16.84375
483 503 20.28125
441 579 17.78125
32 149 16.53125
461 574 19.34375
48 138 20.90625
38 609 20.59375
36 193 12.78125
245 373 19.65625
232 278 12.78125
441 576 19.65625
198 255 20.90625
242 294 14.34375
45 132 19.34375
42 77 19.03125
497 606 19.65625
437 484 13.71875
467 561 19.96875
464 533 20.90625
414 603 19.65625
440 499 11.21875
153 582 20.90625
250 357 19.34375
226 380 21.21875
221 294 16.21875
256 279 15.59375
224 255 14.34375
213 235 17.46875
445 560 19.96875
57 170 19.65625
33 172 14.65625
440 558 20.90625
232 281 19.03125
240 397 12.78125
239 397 11.21875
256 275 20.90625
498 543 19.96875
137 142 16.84375
74 91 10.28125
238 348 18.40625
145 152 16.84375
444 542 19.34375
5 157 18.71875
412 418 20.28125
243 282 10.90625
52 607 20.28125
23 150 17.78125
557 563 18.40625
461 609 17.78125
37 98 15.59375
41 99 10.28125
151 168 16.84375
337 343 18.09375
97 197 18.09375
439 581 17.46875
445 499 12.78125
9 172 16.84375
355 400 7.78125
551 603 15.90625
578 611 18.09375
401 446 20.90625
238 353 15.28125
59 147 19.96875
431 579 10.28125
448 484 14.65625
242 337 16.53125
174 199 17.78125
505 578 19.65625
559 576 16.84375
343 360 19.96875
227 342 20.90625
72 169 16.84375
235 298 15.90625
242 298 11.21875
567 577 11.21875
51 456 19.03125
415 603 18.09375
431 486 17.15625
240 394 20.28125
283 291 6.84375
453 486 18.40625
427 497 9.65625
351 374 21.21875
32 78 17.46875
228 331 9.65625
42 337 20.90625
403 603 19.96875
229 352 18.71875
221 242 15.28125
578 605 11.84375
7 91 15.59375
300 405 19.34375
7 34 17.15625
486 565 10.28125
243 359 14.96875
169 560 21.21875
345 394 11.21875
457 484 14.03125
413 455 10.59375
245 361 15.90625
338 343 14.96875
140 335 4.34375
35 193 11.21875
250 283 20.59375
4 10 20.59375
248 301 21.21875
74 178 20.59375
34 198 13.09375
81 167 9.03125
485 502 13.09375
212 239 11.84375
428 561 17.15625
80 154 19.03125
201 507 20.59375
148 180 4.96875
74 168 14.96875
93 127 15.59375
32 82 19.65625
482 486 13.71875
483 609 19.34375
417 500 10.28125
599 606 20.28125
211 250 17.78125
482 502 18.71875
542 601 18.40625
236 372 19.96875
260 295 15.90625
446 499 10.59375
211 295 15.28125
431 542 18.40625
209 281 20.28125
23 92 15.28125
39 95 11.84375
195 200 12.46875
356 360 13.09375
215 258 8.40625
52 125 20.28125
246 254 13.71875
32 92 11.53125
285 375 20.90625
17 141 15.59375
413 417 13.71875
395 401 20.59375
556 579 19.65625
443 604 12.15625
251 294 19.65625
242 342 19.65625
411 415 14.65625
155 173 12.15625
442 504 16.53125
260 374 17.78125
53 96 16.21875
279 360 9.34375
30 173 15.90625
137 169 17.78125
420 579 19.03125
482 499 10.28125
41 77 19.96875
297 330 16.84375
243 358 19.96875
51 608 20.90625
484 608 11.84375
209 404 15.59375
7 199 15.59375
52 375 20.28125
73 153 10.59375
77 135 16.21875
239 400 12.15625
76 200 11.84375
456 487 18.71875
193 375 19.65625
52 71 20.90625
444 610 18.71875
29 76 13.71875
213 255 9.65625
442 580 9.96875
243 249 17.15625
347 399 15.90625
3 157 19.03125
451 576 17.15625
295 397 16.84375
74 90 11.84375
227 375 10.28125
417 466 20.59375
222 330 19.34375
4 46 11.84375
445 578 12.78125
460 483 15.59375
60 152 19.65625
228 361 20.59375
239 342 18.71875
240 332 19.34375
281 406 15.28125
4 36 19.65625
152 156 13.09375
222 402 19.65625
459 564 12.78125
373 400 15.59375
223 346 19.03125
210 238 19.03125
418 483 19.96875
240 276 16.21875
72 156 18.71875
80 132 18.40625
275 373 19.03125
357 578 20.59375
244 303 10.90625
198 558 18.71875
361 408 9.96875
460 608 11.84375
444 566 17.46875
45 200 14.96875
416 443 11.53125
32 168 19.96875
225 229 12.15625
330 380 20.90625
425 556 20.28125
416 464 19.65625
22 96 19.96875
555 578 21.21875
97 200 18.71875
282 340 19.34375
39 45 17.15625
294 372 10.90625
545 609 16.21875
8 140 20.28125
450 495 18.71875
418 427 8.40625
240 362 17.46875
466 604 20.59375
359 388 20.59375
245 303 10.28125
4 609 20.59375
566 609 15.90625
416 461 11.84375
16 56 10.59375
544 564 15.90625
445 599 19.96875
495 499 12.15625
250 301 19.96875
46 96 20.28125
234 377 16.21875
3 51 20.28125
93 126 16.84375
18 54 11.84375
135 140 15.59375
282 343 18.40625
426 604 19.03125
49 78 9.96875
18 197 19.96875
235 334 18.71875
210 357 18.71875
450 485 18.71875
559 575 20.90625
444 545 16.84375
46 401 19.65625
241 395 19.96875
56 91 15.90625
444 555 21.21875
225 541 20.59375
243 294 19.65625
503 533 20.59375
12 171 19.03125
488 540 18.40625
242 296 13.40625
49 405 9.34375
43 80 16.21875
417 580 16.84375
254 346 20.59375
408 607 20.90625
127 171 5.28125
50 202 13.09375
26 76 19.03125
487 495 6.84375
21 81 19.65625
485 610 15.28125
229 374 18.09375
48 79 18.71875
223 369 18.71875
482 576 14.96875
233 280 13.71875
483 502 17.78125
260 381 19.65625
222 344 20.59375
247 337 19.65625
414 452 15.59375
41 247 9.96875
77 607 19.96875
339 396 20.28125
370 375 15.90625
81 171 20.90625
151 155 12.15625
56 189 8.71875
505 608 18.71875
78 171 12.15625
4 199 18.09375
46 504 20.28125
502 604 19.65625
336 359 5.90625
371 375 12.78125
157 197 18.40625
54 171 16.53125
416 429 14.96875
169 196 15.59375
23 173 10.90625
7 48 13.40625
352 374 20.28125
330 397 18.71875
464 585 19.65625
190 196 20.28125
156 407 20.59375
176 196 17.78125
444 598 20.28125
499 607 18.71875
425 462 7.78125
464 501 18.40625
54 358 19.65625
4 93 16.84375
438 577 17.46875
215 279 19.96875
29 125 8.40625
566 581 18.09375
599 605 20.59375
260 280 14.65625
17 78 16.53125
303 307 13.09375
151 177 10.90625
340 360 15.90625
73 142 20.59375
39 170 14.03125
395 402 20.28125
73 154 9.65625
449 502 20.28125
34 192 9.65625
139 152 10.59375
447 611 18.40625
447 578 14.03125
9 32 17.15625
253 408 13.09375
504 533 18.40625
256 381 20.28125
6 156 17.78125
240 375 14.34375
380 384 6.21875
253 400 11.53125
417 498 14.65625
7 155 18.40625
355 381 10.90625
486 500 11.21875
541 582 18.09375
355 577 18.71875
213 236 17.15625
499 600 17.46875
252 302 15.59375
208 297 16.84375
549 561 15.90625
239 356 20.28125
401 488 19.65625
210 294 17.46875
468 593 5.90625
481 562 9.65625
276 355 9.65625
481 575 18.71875
549 598 11.21875
431 575 18.40625
8 34 13.09375
371 400 19.34375
257 293 15.90625
484 553 18.09375
80 165 7.46875
212 257 11.84375
53 151 9.34375
221 352 20.28125
444 464 12.78125
282 388 21.21875
549 579 19.65625
38 252 19.65625
134 193 18.40625
263 351 19.96875
29 193 19.96875
20 57 16.21875
141 152 15.90625
498 562 15.90625
176 180 6.21875
213 221 11.21875
214 371 19.65625
20 25 14.96875
8 361 20.59375
36 47 17.46875
48 137 17.46875
19 73 17.15625
22 176 21.21875
249 360 19.03125
28 77 19.03125
214 256 11.53125
462 579 16.53125
444 556 20.90625
278 356 12.15625
560 564 13.09375
34 144 18.40625
38 605 20.90625
36 183 21.21875
211 252 13.40625
440 576 19.96875
34 171 13.40625
158 202 11.21875
221 241 12.46875
277 357 10.59375
203 442 20.59375
236 353 16.84375
156 583 19.03125
247 359 19.03125
607 611 15.28125
503 577 19.34375
255 277 16.53125
301 401 18.09375
52 200 11.84375
428 433 14.96875
79 86 12.15625
57 75 18.71875
282 287 14.96875
416 456 14.96875
500 505 16.53125
439 502 15.90625
342 498 19.96875
257 355 9.34375
446 601 17.46875
20 194 16.84375
279 356 12.78125
32 91 11.21875
431 549 17.78125
233 277 10.90625
425 432 20.28125
399 578 20.59375
74 338 19.96875
443 560 20.28125
361 401 18.40625
41 372 19.03125
459 489 16.53125
48 546 21.21875
376 397 9.65625
35 72 16.21875
233 257 17.78125
257 301 18.71875
212 253 10.90625
430 463 11.84375
73 150 13.09375
221 373 19.96875
565 612 9.96875
517 521 13.40625
534 584 20.90625
34 75 10.90625
9 31 17.46875
168 202 8.40625
363 374 16.21875
49 457 15.90625
424 500 11.53125
445 450 17.46875
413 484 20.28125
5 167 18.71875
152 178 15.90625
154 194 18.40625
417 439 17.46875
465 483 18.71875
78 456 20.28125
281 339 16.21875
252 459 19.03125
445 506 15.59375
482 575 15.90625
479 584 6.53125
228 349 19.96875
415 602 18.09375
89 195 20.28125
22 155 16.21875
24 91 15.28125
243 297 13.09375
428 501 9.34375
400 457 19.03125
456 503 20.28125
427 482 11.53125
77 156 9.96875
44 202 13.40625
200 244 19.65625
151 402 19.65625
45 78 18.40625
603 608 12.46875
72 150 11.84375
541 547 18.09375
436 577 19.65625
278 298 18.71875
5 200 15.59375
255 301 14.96875
17 37 12.46875
433 600 19.03125
82 93 5.28125
337 408 15.90625
429 546 19.34375
341 373 17.78125
199 210 19.03125
426 549 20.90625
36 158 17.46875
73 140 18.40625
253 363 19.03125
18 196 19.03125
500 563 19.96875
460 585 20.28125
210 254 11.53125
555 579 21.53125
499 602 16.21875
426 448 20.28125
464 578 17.78125
255 360 12.78125
75 176 19.65625
457 611 13.09375
456 604 14.96875
94 196 19.65625
5 77 20.28125
252 282 13.71875
209 608 21.21875
207 361 19.03125
54 191 11.53125
6 361 20.59375
203 577 19.96875
349 356 16.84375
436 485 19.03125
41 196 17.15625
246 357 20.59375
49 153 12.78125
446 546 19.65625
241 371 17.46875
456 545 17.46875
293 404 19.34375
564 568 12.46875
257 360 15.28125
555 560 15.90625
9 90 14.65625
150 404 18.40625
464 484 14.65625
461 564 15.28125
74 143 19.96875
255 296 14.65625
486 579 12.15625
173 607 19.34375
242 456 19.34375
74 190 20.59375
426 600 15.28125
41 169 19.65625
261 381 16.84375
534 601 18.40625
133 429 20.59375
455 579 19.03125
435 577 20.90625
32 52 16.84375
482 562 11.53125
553 560 16.84375
411 459 20.28125
39 78 10.90625
18 192 15.28125
3 79 21.21875
170 203 18.09375
547 609 20.59375
434 484 19.03125
490 564 19.34375
208 212 12.78125
196 545 18.09375
443 546 18.71875
209 293 20.59375
488 492 9.65625
237 352 20.28125
238 328 17.46875
54 97 19.96875
549 560 15.90625
339 362 16.21875
41 78 14.34375
253 360 14.65625
461 559 9.34375
539 563 10.28125
49 204 13.09375
224 229 14.96875
431 500 15.28125
199 399 19.96875
258 301 19.96875
76 93 9.34375
240 251 17.46875
254 279 17.46875
55 167 19.96875
261 374 19.65625
212 225 14.96875
43 157 17.15625
168 404 21.21875
446 450 13.09375
355 606 19.65625
547 562 15.28125
414 443 17.78125
154 457 19.34375
567 571 6.84375
235 399 16.84375
592 595 9.96875
547 560 10.59375
254 285 19.65625
540 579 9.03125
341 346 16.84375
245 336 20.59375
26 153 20.59375
38 94 10.90625
80 458 20.28125
74 154 11.53125
544 549 16.21875
374 607 21.21875
126 176 20.90625
238 374 10.90625
430 584 21.21875
41 135 17.46875
275 380 6.53125
369 373 13.40625
191 197 20.59375
282 398 16.53125
30 169 17.46875
257 291 20.90625
340 345 16.21875
32 51 17.46875
50 75 17.46875
256 354 16.21875
40 99 10.90625
31 195 16.84375
51 81 16.53125
299 401 17.46875
199 578 21.21875
482 608 16.84375
452 565 18.09375
257 362 17.46875
109 113 13.40625
376 610 19.96875
87 91 12.46875
375 405 17.15625
484 546 18.40625
336 369 18.40625
172 193 9.65625
278 295 10.28125
352 375 19.65625
433 480 8.40625
35 149 17.15625
556 587 10.28125
41 157 15.90625
284 403 17.46875
315 319 9.65625
237 375 17.78125
214 223 8.40625
224 282 12.15625
210 214 14.96875
298 373 17.78125
136 156 15.90625
91 192 17.46875
418 504 11.21875
225 342 19.34375
566 610 11.21875
20 96 15.90625
240 387 21.21875
465 550 9.65625
302 404 18.09375
443 481 18.40625
480 579 11.53125
446 567 19.03125
38 98 12.15625
425 463 8.40625
240 564 20.28125
447 453 17.15625
257 404 12.46875
226 256 18.09375
39 155 14.96875
148 174 8.40625
36 168 11.53125
16 92 11.53125
504 578 16.53125
501 534 16.84375
240 299 10.28125
148 177 6.21875
33 171 17.78125
6 133 19.34375
173 605 20.59375
459 481 16.53125
170 197 11.84375
40 90 17.78125
148 179 10.28125
8 194 16.53125
24 32 12.46875
354 375 14.96875
563 609 9.03125
584 604 17.78125
417 440 16.84375
357 401 10.90625
133 174 18.09375
341 372 18.40625
456 546 20.90625
77 155 11.53125
34 407 20.59375
137 252 18.71875
52 171 15.59375
134 480 18.71875
348 394 7.78125
279 380 19.65625
257 343 9.34375
221 376 15.90625
205 249 5.28125
463 576 18.09375
362 400 20.59375
230 238 19.96875
449 566 20.59375
153 374 20.59375
77 202 15.28125
228 236 12.46875
277 358 9.65625
39 203 18.40625
442 579 13.40625
55 168 18.09375
53 97 18.71875
74 147 19.03125
253 407 13.09375
249 282 18.40625
35 169 17.78125
536 601 19.96875
243 371 16.84375
431 547 15.59375
234 373 17.46875
241 405 17.15625
128 193 19.96875
255 379 19.03125
556 585 6.21875
19 151 17.46875
213 279 17.15625
357 407 19.03125
44 449 6.53125
53 166 19.34375
545 550 16.84375
295 398 16.21875
27 169 20.90625
258 375 16.53125
48 196 14.96875
76 145 18.09375
256 336 19.65625
484 501 9.34375
207 301 14.96875
72 171 11.53125
208 306 8.71875
75 79 12.46875
427 598 20.59375
456 560 19.96875
559 604 7.78125
431 558 17.78125
416 457 10.90625
55 124 19.34375
563 583 16.84375
210 280 15.59375
426 462 11.84375
461 607 13.09375
36 190 20.28125
23 138 20.90625
226 359 16.21875
239 276 16.21875
440 459 17.46875
10 40 16.53125
135 203 16.84375
362 377 17.78125
19 160 19.03125
260 346 9.03125
37 193 14.96875
264 356 19.65625
22 52 18.09375
544 606 9.65625
353 375 14.96875
443 480 16.21875
241 397 14.96875
375 407 20.59375
461 581 12.46875
460 479 20.59375
237 372 19.65625
444 601 12.78125
228 343 18.71875
153 197 10.90625
443 601 11.21875
256 579 20.28125
148 171 19.65625
151 158 20.28125
444 480 16.21875
253 357 12.78125
18 140 20.59375
223 399 12.78125
441 580 14.65625
173 196 13.40625
568 580 20.90625
55 95 18.71875
23 190 20.90625
49 203 13.09375
417 459 9.34375
132 171 9.03125
4 45 10.90625
248 337 20.59375
362 402 16.53125
44 80 19.03125
208 250 11.84375
442 536 17.78125
441 554 20.90625
413 565 18.71875
482 560 12.15625
51 135 10.28125
431 460 18.09375
428 606 17.46875
355 362 20.28125
417 458 12.46875
78 458 19.34375
301 408 19.34375
364 404 19.03125
56 171 19.34375
8 41 13.09375
431 581 10.90625
460 562 16.53125
415 451 15.28125
170 561 20.59375
45 168 15.90625
352 381 6.21875
380 400 17.78125
137 400 18.09375
7 92 16.53125
74 137 15.90625
498 608 17.46875
222 258 11.84375
457 561 12.78125
445 601 14.96875
252 372 12.46875
48 95 20.28125
228 257 16.21875
25 192 19.03125
300 454 20.28125
553 558 12.46875
42 153 20.59375
330 373 9.65625
8 133 19.96875
543 611 16.84375
461 608 12.46875
90 155 15.59375
44 97 21.21875
211 402 15.59375
173 603 20.59375
17 50 19.34375
216 377 19.65625
257 379 15.90625
225 285 19.65625
429 435 18.09375
354 606 18.71875
295 396 17.46875
196 281 20.59375
222 396 15.28125
552 598 7.78125
138 142 14.03125
584 588 6.21875
19 195 12.78125
456 566 18.71875
425 446 15.28125
53 173 12.46875
562 602 18.40625
6 35 17.78125
172 406 19.96875
428 562 18.40625
171 176 17.78125
334 360 5.28125
158 173 18.09375
256 375 15.59375
20 88 11.84375
48 156 16.53125
34 336 19.03125
429 552 20.28125
461 584 18.09375
24 89 20.28125
284 301 10.28125
462 599 11.53125
339 370 18.40625
430 460 18.09375
506 605 19.96875
293 358 20.59375
411 506 10.90625
444 540 19.65625
56 175 19.03125
174 543 21.53125
36 128 19.34375
278 347 19.96875
357 395 20.59375
442 489 19.96875
144 190 7.78125
227 377 10.90625
92 128 19.96875
75 559 20.59375
230 357 20.59375
53 200 12.46875
362 406 11.21875
505 610 20.28125
221 254 19.34375
135 378 21.53125
281 359 11.53125
227 343 15.90625
467 555 19.96875
501 563 16.21875
425 576 20.28125
25 156 20.90625
428 563 18.71875
57 142 9.65625
50 81 19.65625
210 239 17.78125
56 147 16.21875
545 576 18.40625
134 545 4.34375
416 604 14.96875
260 375 19.34375
227 394 20.90625
414 418 14.96875
242 363 19.34375
33 53 11.21875
141 171 19.65625
356 362 18.09375
173 360 20.59375
426 548 20.59375
445 553 19.34375
430 536 10.28125
360 611 20.28125
444 591 21.21875
480 559 9.65625
35 196 12.15625
49 155 10.28125
34 96 16.53125
238 401 14.96875
284 401 17.78125
369 372 10.90625
352 383 10.28125
256 358 16.53125
444 536 19.34375
10 75 19.96875
51 73 16.53125
240 352 20.90625
6 203 16.21875
195 607 19.96875
238 285 19.96875
49 156 14.65625
38 196 10.90625
545 577 17.78125
429 581 12.46875
135 601 21.21875
51 458 19.65625
447 497 18.40625
255 364 19.65625
51 156 12.78125
258 395 11.53125
46 457 8.40625
416 541 19.96875
195 357 18.71875
215 355 19.03125
22 55 11.84375
563 602 17.46875
278 399 9.65625
172 176 14.03125
239 353 17.15625
46 153 19.34375
208 241 17.46875
425 549 15.59375
463 503 18.71875
258 371 20.59375
413 461 19.96875
426 606 19.65625
261 265 10.28125
207 372 18.40625
426 534 19.65625
53 156 15.28125
246 403 14.96875
89 200 19.34375
284 369 7.46875
483 487 12.78125
246 301 13.40625
197 203 20.59375
217 281 21.21875
440 487 17.78125
579 609 17.15625
237 350 20.90625
336 375 9.03125
605 611 20.59375
358 381 19.96875
77 167 5.59375
196 255 20.59375
249 302 15.90625
80 197 17.78125
17 169 19.96875
139 172 9.03125
20 168 15.28125
212 400 14.96875
222 299 9.96875
561 605 10.90625
483 564 9.34375
427 568 19.03125
447 486 10.90625
78 136 19.34375
238 402 13.09375
5 404 20.90625
52 173 16.21875
257 285 19.96875
404 577 21.21875
255 339 10.28125
159 198 20.90625
358 408 20.28125
171 201 17.15625
239 277 18.40625
544 550 20.90625
282 375 12.15625
223 370 18.71875
481 541 16.53125
561 600 17.46875
38 92 13.40625
562 585 19.96875
136 198 9.65625
399 405 17.78125
256 360 18.09375
259 293 18.71875
20 78 12.15625
243 397 20.28125
415 499 15.59375
443 577 17.78125
251 297 16.53125
259 299 18.71875
399 404 12.46875
140 148 10.90625
412 444 19.65625
444 479 21.21875
170 361 19.96875
210 407 16.21875
212 245 13.09375
7 46 17.78125
6 454 20.59375
460 579 15.59375
486 559 16.84375
255 294 14.34375
485 563 11.84375
425 580 15.90625
298 302 14.03125
556 578 20.28125
52 156 18.09375
413 610 15.90625
88 167 8.71875
460 505 16.21875
586 603 18.40625
145 150 12.46875
221 281 16.21875
72 151 9.65625
255 408 18.09375
229 281 18.40625
453 576 15.90625
319 363 6.84375
483 560 12.78125
286 297 5.59375
6 76 15.59375
338 397 18.40625
51 606 20.90625
342 538 6.84375
283 288 9.03125
298 372 15.59375
464 603 12.46875
6 91 15.28125
32 167 19.96875
458 486 10.90625
21 173 12.46875
137 202 19.03125
71 176 6.53125
223 355 17.46875
485 543 16.21875
6 10 14.96875
212 254 11.21875
294 302 19.96875
119 122 10.28125
252 578 20.28125
148 170 20.28125
212 339 18.40625
260 540 20.28125
228 330 5.28125
137 168 18.09375
53 87 20.90625
415 456 13.40625
486 503 12.15625
458 550 20.59375
153 192 17.46875
234 375 14.96875
354 403 15.90625
460 564 18.09375
241 285 18.09375
36 171 14.34375
245 400 17.15625
135 145 19.96875
581 604 13.40625
178 196 20.59375
244 338 19.65625
228 329 10.90625
221 226 14.96875
260 379 19.03125
280 349 18.09375
284 288 9.96875
228 292 18.71875
282 362 10.59375
226 259 11.84375
3 78 19.34375
49 152 17.78125
242 302 12.15625
344 352 10.90625
258 338 20.90625
50 546 20.59375
464 579 19.34375
428 459 14.34375
75 152 12.78125
54 57 11.53125
78 92 11.21875
481 553 15.90625
48 446 19.34375
50 150 18.09375
280 358 11.21875
376 380 14.03125
430 504 20.28125
56 139 13.09375
241 301 11.84375
458 483 17.46875
400 581 19.03125
211 296 16.53125
18 126 19.34375
462 466 12.46875
225 394 19.96875
278 341 15.90625
482 598 20.28125
98 250 17.46875
343 356 10.59375
554 561 19.96875
207 241 21.21875
235 364 18.71875
71 169 19.03125
450 561 20.59375
377 403 16.84375
23 139 15.90625
592 596 9.03125
79 199 19.34375
256 377 16.21875
252 341 17.46875
238 611 20.59375
5 89 20.59375
197 280 20.59375
561 603 7.15625
484 564 11.21875
590 594 6.21875
211 291 18.71875
19 74 11.53125
252 453 8.71875
426 503 9.96875
416 463 17.15625
459 479 20.90625
212 259 17.15625
503 605 17.46875
148 153 17.46875
441 482 11.53125
261 279 18.71875
52 57 17.46875
229 354 19.96875
223 278 11.53125
235 374 14.96875
236 377 16.21875
170 603 20.59375
96 125 18.40625
42 135 19.34375
89 202 20.28125
417 483 17.15625
278 542 19.96875
10 172 19.34375
427 582 17.46875
24 126 5.28125
357 396 17.46875
433 547 19.34375
9 47 17.46875
246 407 10.59375
224 292 11.84375
154 177 19.96875
18 198 19.65625
441 461 11.21875
581 609 20.28125
414 484 15.59375
20 198 17.46875
51 102 19.03125
178 195 18.40625
259 343 9.65625
153 603 18.71875
51 604 20.59375
402 459 20.90625
258 562 19.65625
51 252 18.40625
440 557 16.84375
415 441 20.59375
158 195 19.65625
449 540 20.59375
146 192 9.96875
53 175 15.90625
211 257 15.28125
459 500 14.65625
223 378 17.46875
565 605 18.40625
444 576 11.84375
507 607 20.28125
26 34 19.96875
236 256 16.84375
25 148 18.71875
250 404 11.53125
459 568 19.65625
199 243 18.71875
7 198 15.28125
417 575 15.59375
417 425 11.21875
57 143 9.03125
449 565 15.90625
444 503 10.28125
237 257 11.21875
51 71 20.90625
560 566 18.09375
208 249 11.21875
48 255 19.03125
506 512 9.96875
464 583 19.03125
33 74 11.53125
252 373 17.15625
416 442 13.09375
57 187 5.90625
502 603 19.03125
237 278 11.53125
197 284 19.34375
430 576 14.96875
264 332 19.34375
465 595 5.90625
74 152 12.15625
283 403 19.34375
44 155 20.59375
36 71 21.21875
35 73 18.40625
547 580 9.03125
76 154 11.21875
254 282 10.90625
412 501 16.84375
465 551 9.34375
491 497 9.34375
214 376 19.34375
358 398 18.40625
447 503 11.84375
579 584 17.78125
444 543 15.59375
19 174 17.46875
416 488 7.15625
444 455 17.46875
171 601 19.96875
259 372 18.09375
245 576 19.03125
341 406 19.34375
449 604 17.15625
461 583 15.90625
24 157 20.59375
54 151 12.15625
137 197 10.28125
560 586 15.90625
401 581 20.59375
277 404 17.78125
4 77 19.96875
374 565 19.96875
226 372 14.65625
17 24 20.28125
340 372 18.09375
214 244 16.53125
282 403 13.40625
397 579 19.96875
55 89 18.71875
276 280 12.78125
460 581 16.21875
14 54 9.03125
225 364 18.71875
257 377 12.46875
230 280 19.03125
487 607 19.34375
32 53 11.84375
225 377 12.46875
463 497 18.71875
240 275 21.21875
207 282 19.34375
443 557 17.15625
198 560 19.03125
416 467 19.96875
52 154 16.53125
20 172 13.40625
32 173 16.21875
442 578 10.90625
583 607 19.03125
280 342 18.40625
377 400 13.40625
224 262 15.28125
461 504 16.21875
149 153 12.46875
296 300 11.84375
186 191 8.40625
305 308 4.96875
221 279 16.84375
52 60 18.71875
225 351 20.59375
8 50 11.21875
255 275 20.90625
352 378 8.40625
426 580 18.09375
457 563 10.28125
425 483 16.84375
431 555 20.90625
343 380 11.53125
457 612 13.09375
52 175 18.71875
449 485 19.96875
33 95 15.90625
249 300 20.28125
227 360 16.84375
376 395 16.53125
457 567 19.03125
431 564 16.84375
243 246 11.21875
339 407 16.84375
490 535 19.03125
250 358 20.28125
22 128 10.28125
247 541 20.90625
256 379 18.40625
4 37 17.46875
396 564 19.03125
487 561 17.15625
78 167 6.53125
95 169 19.34375
484 562 11.21875
258 261 11.53125
172 191 16.53125
400 485 20.59375
427 505 15.59375
560 610 18.09375
40 447 19.03125
215 298 10.59375
3 98 10.90625
457 604 11.53125
34 124 17.46875
40 198 12.15625
157 414 20.59375
255 285 16.53125
577 604 15.59375
245 299 17.46875
212 263 19.96875
484 606 9.65625
445 609 17.15625
243 296 18.40625
37 404 20.28125
134 482 19.96875
439 603 16.84375
431 548 19.65625
135 158 16.21875
73 133 16.53125
8 59 19.96875
225 380 18.71875
458 610 13.09375
449 577 19.65625
151 373 18.71875
456 506 15.59375
17 75 16.84375
457 486 9.96875
153 457 19.96875
57 177 16.84375
76 138 18.40625
197 201 12.78125
38 137 17.15625
433 485 18.40625
261 296 19.96875
455 497 19.65625
519 612 5.59375
284 370 8.40625
21 176 18.71875
53 176 18.09375
255 456 18.40625
283 290 12.15625
227 296 15.28125
9 53 10.59375
296 361 20.28125
345 356 15.90625
56 173 18.09375
50 157 15.28125
128 196 19.96875
451 563 19.03125
11 75 19.96875
93 153 17.15625
170 404 19.96875
548 556 10.90625
34 147 19.34375
243 362 19.96875
4 105 4.96875
262 278 15.90625
451 565 17.15625
203 562 20.90625
192 360 19.03125
411 448 11.21875
453 505 20.28125
556 582 8.40625
286 300 5.90625
96 155 19.03125
173 177 13.40625
221 276 16.21875
56 195 12.46875
497 608 19.34375
245 339 17.46875
535 545 19.34375
3 168 18.40625
21 27 18.09375
244 402 12.15625
443 506 21.21875
23 198 17.15625
142 197 16.84375
258 355 12.15625
128 139 19.65625
212 375 18.40625
461 497 15.90625
46 97 19.96875
218 258 9.03125
260 278 12.78125
420 581 19.65625
24 34 15.59375
259 356 15.28125
243 375 19.96875
21 336 20.28125
32 175 19.34375
359 401 12.78125
282 298 11.53125
40 253 19.34375
294 336 17.46875
53 404 20.90625
213 251 17.46875
431 546 20.90625
439 578 14.96875
252 360 16.53125
49 604 19.03125
354 396 16.21875
212 292 15.90625
208 282 14.96875
297 357 17.15625
33 196 17.78125
302 308 8.71875
224 263 9.96875
505 605 18.09375
427 603 12.78125
486 580 12.78125
527 530 10.28125
57 152 19.96875
90 168 10.90625
433 556 18.71875
282 344 19.96875
445 575 17.15625
39 171 19.96875
483 489 18.71875
444 579 14.34375
454 561 19.65625
444 465 17.15625
97 202 19.96875
220 279 19.65625
40 196 14.96875
557 579 14.96875
342 458 20.59375
448 498 17.78125
559 566 20.28125
6 607 19.34375
240 406 18.71875
284 299 11.84375
580 599 16.53125
30 171 14.96875
413 608 15.28125
139 176 11.53125
483 584 19.65625
51 175 19.03125
56 74 12.78125
80 171 18.09375
79 200 15.28125
152 158 18.40625
50 100 20.59375
225 379 16.84375
12 173 19.65625
171 203 20.59375
562 611 18.09375
153 191 20.59375
341 604 18.09375
50 95 16.21875
45 79 20.90625
240 261 17.15625
4 8 12.78125
414 458 11.53125
138 334 6.84375
425 485 16.21875
37 74 16.84375
175 360 19.03125
222 376 18.09375
329 378 19.34375
450 607 14.96875
419 543 20.59375
418 448 16.53125
46 313 19.03125
382 400 20.59375
31 170 14.96875
254 376 14.03125
252 408 11.21875
300 329 18.40625
50 172 14.03125
225 348 20.28125
212 235 18.71875
464 500 15.90625
225 231 18.09375
426 506 20.59375
579 611 20.59375
260 343 13.09375
566 605 21.21875
356 361 17.46875
356 606 19.03125
432 442 15.28125
331 341 19.34375
135 193 15.90625
456 576 12.46875
72 76 12.78125
45 156 18.71875
277 371 18.71875
74 199 19.03125
336 353 20.90625
464 499 15.90625
538 564 5.28125
17 90 16.21875
140 200 18.40625
153 167 15.28125
208 281 19.96875
156 199 14.96875
440 461 11.84375
242 608 19.65625
150 199 15.90625
543 600 20.28125
9 33 13.40625
156 581 20.59375
350 396 9.96875
353 357 12.46875
220 260 10.59375
278 351 19.03125
53 158 17.46875
59 94 17.15625
170 456 20.28125
78 158 10.59375
463 560 15.28125
146 191 8.09375
597 603 19.96875
51 204 18.09375
238 376 9.96875
360 403 14.96875
34 137 17.78125
19 193 14.96875
252 358 18.09375
18 172 18.09375
438 579 14.96875
487 608 15.28125
451 541 19.65625
458 565 15.28125
401 484 20.59375
429 568 18.71875
223 330 15.28125
533 582 19.34375
451 505 17.15625
39 154 19.96875
174 375 19.96875
340 378 11.84375
296 371 13.09375
454 608 11.53125
212 398 16.53125
254 354 18.09375
50 375 19.34375
356 406 18.09375
479 563 19.03125
446 502 11.21875
410 449 11.53125
482 551 19.96875
35 197 13.40625
428 568 17.78125
236 344 18.71875
51 92 14.65625
375 380 17.78125
156 444 20.28125
160 172 20.90625
429 555 20.59375
486 574 9.96875
580 601 9.65625
4 457 20.28125
226 361 18.09375
137 192 16.84375
175 193 11.84375
358 611 20.59375
54 58 12.46875
154 462 19.65625
245 543 20.59375
403 414 19.34375
343 359 15.90625
98 155 20.90625
90 98 19.96875
74 93 15.28125
221 234 15.28125
561 599 20.59375
481 608 17.78125
246 339 19.34375
440 460 16.84375
280 402 9.65625
23 194 16.84375
133 442 20.28125
482 545 15.90625
581 607 16.84375
28 34 18.40625
562 612 20.28125
468 560 19.65625
37 167 17.46875
483 605 18.09375
430 444 13.71875
555 586 9.65625
560 604 11.84375
56 172 14.34375
255 377 15.28125
235 378 16.84375
293 301 15.59375
432 534 5.28125
277 337 16.53125
8 80 7.15625
441 604 17.78125
425 552 18.40625
422 462 9.03125
458 558 18.09375
39 93 13.09375
255 576 20.59375
352 357 17.46875
440 577 17.15625
555 607 20.90625
9 153 17.46875
554 600 9.96875
297 315 18.09375
450 458 13.71875
480 576 20.59375
8 31 18.71875
460 468 18.40625
77 604 20.59375
48 78 14.03125
425 498 16.21875
446 545 17.15625
52 132 19.65625
461 566 17.46875
58 91 19.34375
538 579 7.46875
50 74 18.09375
431 544 19.65625
150 169 20.28125
21 175 16.84375
442 545 17.78125
443 605 13.40625
7 53 15.28125
21 144 19.96875
253 301 14.34375
79 153 17.15625
488 605 17.78125
224 358 18.40625
82 96 5.59375
417 607 17.15625
21 190 19.96875
560 565 17.46875
47 93 16.53125
425 445 12.46875
452 505 21.21875
432 499 15.28125
198 370 18.40625
36 57 17.15625
416 602 16.53125
212 284 7.46875
227 349 15.90625
232 238 18.71875
575 579 12.78125
298 399 19.03125
173 201 20.28125
152 157 17.46875
196 200 10.59375
223 232 20.59375
226 356 17.15625
256 261 17.46875
296 373 14.65625
23 147 20.90625
303 407 20.90625
6 196 17.46875
173 199 16.84375
254 407 17.15625
53 80 16.21875
339 349 19.96875
36 72 16.21875
226 336 17.78125
498 576 10.90625
430 560 17.15625
6 199 14.96875
237 400 17.78125
278 293 16.84375
430 606 17.15625
465 585 16.84375
403 447 18.71875
138 294 19.65625
419 559 19.03125
74 195 9.65625
56 92 15.90625
250 401 17.78125
280 360 11.21875
543 566 16.21875
414 499 15.28125
343 376 9.03125
283 404 15.28125
401 405 12.78125
211 215 9.96875
96 198 18.09375
448 604 14.96875
546 550 14.03125
212 236 19.34375
98 170 20.28125
461 541 16.53125
342 346 14.03125
283 357 17.15625
167 197 19.65625
210 295 14.96875
550 605 16.84375
224 372 15.28125
278 296 14.03125
226 240 13.71875
203 605 8.09375
379 403 19.03125
30 194 20.28125
440 581 16.21875
449 543 17.46875
93 407 18.71875
558 577 20.28125
282 376 12.78125
256 264 18.71875
46 154 20.28125
430 540 17.78125
213 237 13.40625
356 382 15.90625
132 429 20.28125
567 578 16.21875
363 402 20.90625
459 612 18.09375
349 354 12.46875
140 191 11.53125
236 282 17.46875
137 399 17.78125
40 207 18.71875
341 359 12.78125
418 460 11.53125
75 80 16.53125
448 606 12.15625
340 402 9.65625
55 152 15.28125
465 579 19.96875
284 454 18.71875
51 372 20.59375
101 104 4.96875
239 283 15.59375
82 156 19.34375
276 372 20.59375
209 402 18.09375
566 606 16.53125
46 461 21.21875
133 204 15.90625
459 583 19.03125
294 360 13.09375
454 504 20.28125
275 377 6.84375
427 534 15.28125
504 606 18.40625
21 78 11.53125
53 199 13.09375
351 382 9.65625
225 336 18.09375
254 372 11.53125
447 601 20.28125
39 42 11.21875
259 541 19.03125
211 238 17.15625
354 373 20.28125
79 84 9.03125
9 75 17.15625
47 90 19.65625
125 174 19.34375
487 562 17.78125
245 458 19.65625
78 604 20.28125
48 168 12.46875
462 559 12.15625
408 610 20.59375
76 198 9.65625
554 581 18.71875
575 606 15.90625
578 592 16.21875
38 404 19.65625
486 566 10.59375
31 174 16.84375
400 404 10.90625
48 154 18.09375
429 583 16.84375
40 132 17.46875
25 170 18.09375
214 400 16.21875
135 192 20.28125
558 562 14.34375
222 302 20.59375
52 192 12.15625
23 140 19.65625
462 465 11.53125
244 400 14.96875
51 173 15.28125
436 442 18.40625
214 245 19.96875
358 407 18.09375
4 252 18.71875
21 28 14.65625
257 284 16.21875
482 500 14.03125
37 97 11.84375
260 377 18.09375
490 501 5.59375
575 604 19.34375
73 200 17.78125
346 401 16.84375
7 252 20.59375
254 579 19.34375
416 579 18.40625
35 79 15.59375
36 152 17.46875
359 397 18.40625
502 577 17.78125
210 403 14.96875
443 487 15.59375
23 156 16.84375
242 400 10.90625
229 349 18.09375
350 377 18.71875
446 609 13.09375
460 583 18.40625
78 153 12.15625
237 281 14.65625
403 408 17.46875
452 488 18.71875
213 370 18.71875
170 184 16.21875
430 565 18.09375
278 297 15.28125
195 545 17.78125
424 464 10.59375
208 371 17.15625
150 171 14.96875
53 152 13.09375
17 77 16.21875
227 402 17.15625
239 373 17.78125
49 101 19.65625
207 213 21.53125
76 605 20.59375
11 151 19.03125
90 132 17.46875
382 399 18.40625
242 341 17.15625
534 577 9.65625
239 401 13.40625
374 388 16.21875
429 436 14.65625
402 406 13.40625
453 540 19.34375
464 581 18.09375
464 547 13.09375
48 169 17.15625
559 585 10.90625
149 171 14.96875
240 361 17.78125
22 198 17.15625
547 584 11.53125
339 352 19.34375
556 561 17.46875
482 497 16.84375
170 199 11.53125
10 196 16.21875
336 367 19.03125
439 582 16.84375
429 605 16.84375
48 412 19.03125
443 579 17.78125
567 606 20.90625
245 451 9.96875
444 565 17.46875
210 400 17.46875
446 500 13.40625
150 192 16.21875
210 299 10.90625
40 608 19.65625
209 255 14.34375
550 583 18.09375
461 488 16.21875
153 203 19.03125
417 441 13.40625
565 608 9.03125
53 133 16.53125
486 544 19.34375
487 494 11.84375
175 199 19.03125
436 562 20.59375
454 577 19.34375
236 283 17.78125
253 356 17.78125
428 580 13.40625
451 488 15.90625
21 197 16.84375
5 198 17.78125
92 155 19.96875
558 579 14.96875
49 413 20.90625
446 604 10.90625
359 400 12.15625
428 496 12.15625
252 375 19.96875
58 172 18.40625
7 88 20.90625
80 250 18.71875
157 203 9.65625
416 543 18.40625
152 202 18.09375
75 81 18.71875
215 373 20.28125
447 501 13.09375
89 99 20.90625
425 577 19.96875
44 166 18.40625
239 255 11.21875
379 397 11.84375
390 395 8.40625
92 97 16.53125
55 337 19.03125
40 134 19.65625
22 168 14.96875
234 398 20.59375
224 364 17.78125
58 74 15.90625
200 254 18.71875
229 276 8.40625
260 376 14.34375
461 560 13.09375
57 171 19.96875
488 607 17.46875
8 159 19.34375
18 72 20.28125
23 176 15.90625
3 9 21.53125
350 357 19.96875
23 145 15.90625
344 404 18.40625
565 611 9.65625
30 35 17.78125
283 289 12.15625
223 397 14.96875
464 482 12.78125
193 339 21.21875
580 584 14.03125
251 287 20.59375
415 606 15.28125
177 197 20.28125
18 95 9.96875
53 89 15.90625
32 140 18.71875
34 82 15.90625
548 599 11.53125
54 134 20.90625
201 210 20.59375
297 611 18.71875
80 605 19.65625
249 336 19.34375
54 137 14.96875
11 155 20.59375
543 553 19.96875
286 331 18.71875
47 136 20.59375
462 533 19.65625
202 505 20.28125
251 280 17.15625
584 590 9.34375
490 504 5.59375
541 612 15.90625
8 171 18.40625
482 555 19.03125
257 356 13.09375
377 395 18.40625
376 400 9.65625
241 340 19.96875
19 56 12.15625
497 561 20.28125
557 561 12.46875
225 232 14.65625
459 581 15.28125
135 461 20.28125
460 540 19.65625
59 196 18.40625
397 543 21.21875
142 152 20.59375
210 374 15.28125
241 278 16.84375
28 154 20.59375
152 196 11.84375
223 260 12.15625
498 540 17.46875
256 396 12.15625
374 396 17.46875
365 374 20.59375
156 201 13.09375
256 370 20.90625
19 126 15.28125
236 257 11.84375
480 484 12.78125
340 344 14.96875
431 602 16.84375
258 402 11.84375
497 562 20.59375
35 51 11.21875
170 356 21.21875
427 559 17.46875
566 603 19.65625
344 359 19.34375
463 483 12.15625
46 200 11.53125
216 279 18.09375
415 498 19.03125
18 76 13.09375
445 489 18.09375
39 193 20.28125
257 380 18.09375
49 169 14.34375
224 332 16.84375
300 404 17.15625
458 489 19.65625
22 36 13.71875
142 175 18.09375
260 296 15.90625
50 168 11.53125
199 255 16.21875
361 404 9.03125
418 604 16.21875
158 198 16.53125
39 607 18.71875
456 612 11.53125
213 257 10.59375
419 483 19.96875
466 482 15.90625
234 349 18.71875
581 606 12.15625
462 562 18.71875
346 356 20.59375
6 100 10.90625
433 578 18.09375
240 357 12.78125
49 373 20.59375
331 405 18.71875
293 357 20.28125
51 83 20.28125
49 448 19.34375
146 153 19.96875
358 370 15.90625
563 592 20.59375
3 448 18.71875
20 160 17.78125
172 200 12.46875
20 53 10.90625
458 580 14.03125
139 402 20.59375
455 501 16.53125
74 92 14.03125
35 80 18.09375
156 160 12.15625
30 145 18.71875
301 404 18.71875
211 408 18.40625
413 509 10.90625
51 90 14.34375
439 568 19.03125
10 41 19.96875
25 191 18.40625
227 344 19.65625
49 611 18.71875
237 279 14.34375
450 543 19.34375
428 536 16.84375
277 361 19.34375
293 303 20.90625
20 170 12.78125
282 612 20.28125
341 401 10.28125
462 606 11.84375
222 254 19.96875
4 44 11.53125
136 140 14.96875
427 460 11.53125
3 38 17.78125
536 604 19.96875
533 543 20.28125
47 89 19.65625
456 577 17.15625
467 604 18.40625
545 605 9.96875
213 403 17.15625
361 407 9.65625
226 276 11.84375
238 371 16.53125
245 372 14.03125
424 483 19.65625
51 155 9.03125
277 374 11.21875
243 338 21.21875
198 559 19.65625
346 379 18.09375
94 168 15.59375
554 599 8.09375
227 396 15.59375
49 208 20.28125
175 195 12.15625
239 375 17.78125
12 75 18.09375
39 90 19.65625
147 153 17.78125
75 193 15.59375
59 191 10.59375
53 358 18.71875
153 341 18.40625
54 76 10.90625
340 406 18.09375
606 610 13.40625
543 556 19.34375
54 198 11.84375
93 204 19.96875
263 395 10.59375
561 611 19.03125
447 563 14.96875
238 373 14.34375
583 601 11.84375
244 457 19.34375
42 199 14.96875
224 257 10.90625
173 193 12.15625
213 565 20.59375
447 500 18.40625
138 152 10.90625
533 561 16.53125
341 347 19.34375
259 332 17.78125
460 465 17.46875
466 580 18.40625
50 203 17.15625
354 603 20.59375
278 340 16.53125
462 505 19.65625
195 356 18.09375
373 405 14.96875
331 374 8.71875
545 610 19.03125
457 577 14.34375
35 172 13.71875
330 343 19.96875
33 143 18.71875
78 249 19.34375
362 404 13.09375
210 565 20.59375
440 486 17.46875
19 52 11.53125
418 580 19.34375
3 37 21.21875
169 201 14.96875
482 501 15.28125
46 197 17.78125
254 278 18.09375
93 194 17.78125
442 466 12.15625
481 578 11.21875
427 464 12.15625
52 97 16.53125
417 467 16.84375
575 581 19.65625
338 370 19.34375
71 173 6.84375
558 600 16.21875
431 606 17.15625
546 560 10.90625
72 168 20.59375
444 560 17.46875
25 150 19.96875
147 178 9.65625
260 393 8.71875
480 605 19.34375
213 281 13.09375
405 412 20.59375
195 372 20.59375
578 607 11.53125
360 400 17.15625
75 197 18.09375
80 91 11.53125
13 77 21.21875
149 172 9.96875
224 399 14.96875
486 547 18.40625
213 357 17.46875
483 601 15.59375
227 351 20.90625
235 299 19.96875
40 133 15.59375
414 498 17.46875
137 143 19.34375
550 560 20.59375
447 450 11.21875
78 173 17.78125
9 361 20.28125
244 337 15.28125
136 168 18.09375
50 449 19.65625
33 77 14.65625
591 595 10.59375
19 28 20.59375
313 317 13.40625
5 39 7.15625
220 343 19.03125
468 536 19.34375
154 203 18.09375
32 169 17.15625
417 561 17.46875
54 154 19.03125
141 170 18.09375
458 611 17.15625
234 399 17.78125
94 98 14.03125
74 176 15.28125
158 164 12.78125
201 580 20.59375
438 562 19.34375
529 533 9.03125
345 374 18.09375
25 77 18.40625
74 89 16.84375
236 373 17.15625
377 402 12.15625
98 202 17.15625
6 170 15.28125
506 610 17.46875
199 612 20.90625
428 603 14.96875
286 360 19.03125
482 607 19.03125
545 600 16.84375
208 456 18.71875
577 606 11.84375
8 135 18.40625
43 337 20.59375
416 564 17.46875
428 537 20.90625
441 483 14.34375
132 442 19.03125
236 379 19.34375
73 157 19.34375
32 75 11.84375
233 373 14.65625
425 430 14.96875
450 506 9.65625
344 395 11.53125
566 604 20.59375
216 354 19.34375
429 584 18.71875
581 601 12.15625
17 72 16.21875
20 97 20.28125
481 565 19.34375
293 406 20.28125
8 32 19.34375
241 279 17.46875
35 171 17.78125
22 132 17.78125
479 577 19.03125
447 579 19.96875
42 203 10.59375
57 61 10.28125
284 453 18.71875
249 403 17.46875
456 562 18.09375
250 362 18.71875
39 158 19.96875
257 403 13.09375
376 564 19.03125
90 546 19.96875
353 376 9.96875
483 490 17.46875
82 127 19.03125
18 98 20.59375
454 505 19.96875
170 192 17.46875
418 449 19.96875
11 38 9.65625
230 397 20.28125
203 253 18.71875
225 395 16.53125
549 578 18.09375
373 402 11.84375
127 137 19.34375
31 95 19.96875
146 173 18.71875
208 361 16.84375
535 578 8.71875
400 483 19.65625
339 582 21.53125
200 446 19.65625
444 492 19.65625
20 193 15.90625
560 599 20.59375
279 401 18.09375
541 545 13.09375
227 380 15.90625
354 358 14.34375
357 364 20.59375
297 398 17.78125
173 198 12.15625
212 360 17.46875
427 601 14.96875
134 444 20.90625
198 202 13.40625
140 404 18.40625
197 377 20.59375
254 408 17.46875
300 304 14.03125
225 401 16.84375
139 545 19.65625
544 548 14.96875
399 576 20.59375
356 400 11.84375
487 493 12.15625
208 248 11.53125
479 581 6.84375
417 485 13.09375
448 542 19.65625
258 358 19.03125
7 87 18.71875
282 359 9.96875
425 480 16.21875
240 369 19.03125
9 59 16.84375
152 579 21.21875
51 79 12.15625
36 169 13.09375
291 359 19.34375
331 406 15.90625
3 48 11.84375
341 456 18.71875
247 285 20.28125
412 454 12.15625
259 378 9.03125
52 145 15.59375
33 174 16.53125
500 577 14.65625
544 576 18.09375
580 608 12.46875
41 95 17.46875
415 495 18.71875
207 252 11.84375
49 207 18.09375
330 355 16.84375
226 402 17.15625
231 294 19.96875
229 257 17.78125
223 376 13.40625
501 561 17.15625
283 299 11.84375
377 381 13.40625
456 564 16.53125
204 406 20.59375
29 169 14.65625
412 458 15.59375
155 184 20.59375
243 300 11.53125
17 30 15.28125
135 184 19.03125
404 448 19.65625
48 204 11.53125
367 374 19.03125
9 199 17.15625
11 135 20.59375
467 502 17.15625
9 77 13.09375
3 97 15.28125
39 167 16.84375
5 51 14.34375
249 337 17.46875
32 79 17.78125
416 440 19.34375
135 166 18.09375
48 341 21.21875
374 608 19.96875
4 79 16.21875
55 338 19.96875
195 408 20.90625
428 502 11.21875
279 344 20.28125
410 414 11.84375
30 78 19.96875
238 341 17.78125
350 395 8.09375
428 576 15.28125
240 356 17.46875
461 505 18.71875
578 600 17.46875
583 603 12.15625
55 198 13.40625
43 247 7.78125
429 598 19.96875
47 76 17.15625
255 281 10.90625
172 356 19.34375
586 604 20.59375
158 196 20.59375
255 287 20.28125
254 370 17.78125
432 461 16.21875
466 500 18.71875
223 256 11.53125
459 498 14.34375
447 562 19.96875
6 135 19.03125
378 579 19.96875
417 461 10.59375
21 160 18.71875
149 373 19.65625
253 373 14.34375
302 406 17.15625
257 337 16.53125
23 144 19.34375
41 167 18.09375
217 240 10.90625
413 447 7.15625
259 358 16.84375
540 557 20.90625
277 541 19.65625
448 540 17.46875
434 561 20.28125
239 284 18.09375
38 90 14.34375
419 577 20.59375
39 92 18.40625
156 580 19.03125
55 174 9.03125
35 144 19.03125
222 280 13.09375
460 600 12.15625
244 292 19.96875
442 490 15.90625
323 326 10.28125
440 483 11.84375
374 560 21.21875
282 292 12.78125
16 143 19.34375
255 283 12.15625
239 376 13.71875
426 484 13.09375
10 54 10.59375
421 444 10.90625
207 212 17.78125
315 407 6.53125
51 77 10.90625
376 404 12.46875
253 305 19.65625
504 609 19.34375
250 284 15.90625
301 372 16.21875
276 402 15.90625
6 77 14.65625
284 295 11.53125
17 22 14.96875
564 604 17.15625
357 405 13.09375
71 77 21.21875
200 374 20.59375
195 250 21.21875
445 482 16.84375
53 124 19.65625
34 200 17.46875
37 75 17.46875
486 490 10.28125
258 262 12.46875
204 403 20.90625
95 165 18.09375
458 576 11.53125
354 404 17.78125
25 56 16.84375
339 388 19.03125
80 84 9.96875
8 20 14.03125
501 602 17.78125
279 286 17.15625
52 373 18.40625
351 357 17.78125
354 608 18.40625
215 339 20.59375
234 239 17.78125
253 297 14.65625
555 583 11.84375
404 578 20.59375
566 572 12.78125
79 85 12.15625
202 580 19.96875
30 88 18.09375
430 561 14.65625
97 250 18.40625
23 192 15.59375
459 487 12.15625
10 93 10.28125
130 546 6.84375
431 600 15.59375
156 600 19.03125
430 563 16.21875
505 509 8.71875
55 75 12.15625
48 374 20.28125
458 503 16.21875
533 577 8.71875
432 497 20.28125
445 483 17.46875
413 606 17.78125
460 481 17.78125
464 597 9.03125
432 533 10.90625
25 72 8.40625
411 417 21.53125
21 191 16.53125
152 191 20.59375
19 172 13.09375
356 395 20.59375
73 170 11.21875
252 458 15.90625
278 336 16.21875
459 491 20.28125
461 532 19.65625
605 609 12.78125
424 547 19.03125
449 505 13.09375
543 547 11.84375
465 560 19.96875
45 449 5.90625
252 486 20.28125
36 157 17.46875
216 353 16.53125
485 609 17.78125
301 406 19.96875
446 506 12.46875
139 372 19.34375
8 168 10.28125
23 148 17.15625
198 204 19.65625
139 174 7.15625
98 169 20.28125
430 480 11.84375
215 242 9.65625
325 329 9.03125
57 126 19.96875
297 373 12.15625
464 555 16.21875
441 485 14.65625
438 553 18.71875
13 36 10.90625
136 174 11.84375
377 397 12.15625
490 608 19.65625
410 452 9.65625
548 608 18.40625
2 6 11.84375
329 339 20.28125
293 302 15.90625
242 364 19.34375
370 402 17.46875
252 300 17.46875
212 372 10.28125
141 196 11.21875
372 608 21.21875
8 99 12.46875
256 348 20.90625
400 459 20.59375
338 371 18.40625
51 97 14.96875
342 356 10.90625
431 598 20.59375
200 576 21.21875
20 154 18.40625
154 195 12.46875
409 450 8.40625
281 362 8.40625
282 330 15.28125
446 498 14.34375
51 154 13.09375
224 402 17.46875
440 548 18.71875
421 485 21.21875
257 328 19.65625
481 545 15.28125
171 193 15.28125
261 347 9.03125
49 195 14.65625
52 73 17.78125
169 198 11.84375
438 496 18.09375
262 295 19.34375
209 243 7.15625
5 201 14.65625
376 609 20.59375
262 355 19.96875
9 88 17.46875
486 560 17.46875
7 204 18.40625
260 399 12.46875
370 376 19.65625
172 196 9.65625
58 173 21.53125
341 389 20.59375
21 166 19.34375
437 577 14.65625
6 90 17.46875
212 331 18.71875
45 486 19.34375
150 154 14.34375
463 562 16.84375
459 567 19.03125
88 94 14.34375
604 608 10.90625
434 442 19.96875
347 376 19.34375
350 401 18.40625
381 401 19.96875
11 16 8.40625
302 407 19.34375
440 547 16.53125
19 196 14.96875
346 377 19.65625
48 459 18.40625
336 408 16.53125
454 488 15.90625
278 403 19.03125
573 577 13.40625
52 144 20.90625
21 142 18.09375
213 263 16.84375
479 485 21.21875
602 607 14.65625
412 416 12.78125
438 443 17.78125
329 357 16.53125
133 481 19.65625
486 561 12.15625
17 145 15.59375
227 340 19.65625
4 155 19.65625
4 78 14.96875
235 296 9.34375
20 54 12.78125
544 582 11.84375
80 95 11.84375
259 338 19.34375
49 244 17.46875
236 343 16.53125
32 139 16.53125
254 486 19.34375
259 279 12.15625
376 611 19.65625
419 502 10.90625
580 604 9.65625
263 400 18.40625
222 235 12.15625
206 313 6.53125
31 73 13.40625
50 244 17.15625
134 166 19.03125
137 255 17.78125
431 584 15.90625
225 355 13.09375
534 547 19.96875
429 446 13.71875
332 343 19.96875
8 156 17.46875
54 168 17.78125
579 601 15.28125
296 402 18.71875
240 373 13.09375
484 489 16.21875
259 402 13.40625
46 79 20.90625
227 398 16.84375
228 353 17.15625
158 200 13.09375
251 338 18.40625
234 292 18.09375
195 404 18.40625
547 582 7.15625
292 298 14.34375
581 585 13.40625
23 177 20.28125
48 96 17.46875
243 283 14.96875
427 573 18.71875
6 54 19.65625
416 439 18.71875
18 51 15.59375
242 344 17.15625
74 136 16.53125
260 351 16.21875
125 198 18.71875
73 137 15.28125
44 243 19.96875
225 540 20.28125
355 392 18.71875
212 294 13.71875
41 168 14.03125
283 358 17.46875
135 580 18.40625
77 133 16.21875
45 155 17.46875
92 198 18.71875
455 484 17.15625
237 343 17.46875
372 403 12.78125
568 608 19.03125
425 438 15.28125
199 376 18.71875
157 200 9.03125
482 496 17.46875
256 277 17.78125
258 280 10.90625
575 603 18.71875
294 371 7.78125
427 580 13.40625
77 172 11.84375
483 548 20.28125
3 609 18.40625
237 378 16.53125
379 399 12.15625
429 599 16.53125
577 609 14.96875
80 199 17.46875
374 403 11.53125
454 605 17.78125
463 606 13.40625
244 336 17.46875
543 574 18.09375
236 279 11.84375
545 551 19.34375
30 154 19.34375
132 149 20.90625
256 295 13.40625
443 488 18.09375
24 92 18.71875
54 125 19.65625
53 250 21.21875
141 199 19.03125
482 544 16.53125
254 309 18.40625
170 358 19.65625
464 534 19.65625
272 276 9.03125
55 190 13.40625
358 399 12.46875
225 360 14.96875
11 52 8.40625
82 200 19.65625
30 76 14.03125
465 469 10.28125
375 560 21.21875
16 75 19.65625
156 196 17.15625
223 400 14.96875
261 330 19.96875
133 138 17.78125
154 204 20.28125
476 480 9.03125
426 459 15.59375
63 67 5.59375
36 95 10.28125
566 608 13.09375
438 602 20.59375
264 331 19.34375
135 148 19.34375
230 374 20.28125
263 298 17.15625
68 72 9.03125
22 152 17.15625
283 360 13.71875
262 376 18.40625
33 75 14.34375
234 358 19.34375
414 607 14.96875
441 503 15.90625
341 396 16.84375
432 557 17.15625
231 280 21.21875
585 605 19.96875
280 313 19.03125
250 360 17.46875
93 169 12.15625
23 136 19.65625
23 169 13.71875
230 373 19.96875
58 151 19.96875
171 460 20.28125
211 456 20.59375
212 303 12.46875
152 578 21.21875
426 483 17.15625
22 157 18.09375
75 195 12.15625
51 545 17.78125
444 561 12.78125
235 277 13.40625
339 351 18.71875
345 400 11.21875
464 580 14.34375
332 341 19.34375
79 95 11.84375
33 139 17.46875
563 604 12.15625
459 485 10.90625
553 597 11.84375
229 395 18.40625
453 541 17.46875
425 458 19.34375
280 378 13.09375
402 408 19.65625
427 574 18.71875
31 160 19.03125
50 374 18.40625
55 154 16.84375
222 255 15.59375
275 360 19.65625
242 564 19.65625
370 374 13.71875
223 301 15.59375
342 429 19.03125
146 197 18.40625
196 279 19.34375
5 37 13.71875
39 138 20.28125
300 402 18.09375
282 370 9.96875
555 561 17.78125
279 399 12.15625
219 238 12.78125
18 50 19.96875
77 201 17.78125
239 300 15.28125
47 91 18.40625
228 259 14.65625
263 380 19.96875
58 92 18.71875
215 256 8.40625
416 535 18.71875
458 482 18.09375
261 354 17.46875
39 134 21.21875
34 97 19.65625
22 153 14.65625
54 139 9.65625
415 454 17.78125
33 145 16.21875
30 36 17.78125
284 294 12.46875
147 175 11.84375
261 346 9.65625
227 359 17.78125
199 204 17.46875
24 53 16.21875
574 579 15.90625
210 281 14.65625
80 249 18.71875
500 579 17.46875
428 467 9.96875
49 93 14.96875
257 608 20.90625
139 191 12.15625
414 543 19.03125
416 449 13.09375
238 284 17.46875
253 399 14.65625
500 606 18.71875
72 78 19.65625
59 146 18.09375
36 197 10.90625
296 375 17.46875
561 575 15.28125
171 356 21.21875
543 555 18.71875
441 547 17.46875
23 71 11.21875
295 301 16.84375
91 197 17.15625
345 403 19.03125
77 195 14.65625
437 566 17.46875
388 401 19.34375
6 609 20.59375
134 178 20.90625
8 92 11.21875
360 405 13.09375
48 254 15.90625
228 399 16.53125
74 132 16.21875
150 399 20.59375
136 202 18.09375
442 608 17.46875
54 197 11.53125
222 276 20.28125
258 329 19.65625
443 459 11.21875
150 200 17.78125
412 445 17.46875
484 558 17.78125
484 571 18.71875
49 357 19.96875
449 503 17.46875
426 439 12.15625
296 372 14.96875
35 147 19.65625
415 500 16.53125
412 511 10.28125
19 97 15.59375
8 90 13.71875
133 137 13.09375
359 453 20.28125
463 532 19.34375
558 604 11.84375
485 580 11.84375
340 352 16.21875
465 534 19.96875
57 92 19.96875
142 173 19.65625
97 406 20.59375
432 541 19.96875
341 388 15.90625
134 463 19.96875
258 295 13.09375
444 577 13.09375
225 241 14.34375
357 381 16.84375
168 449 19.03125
48 561 19.96875
132 204 16.53125
43 254 19.65625
136 148 15.90625
21 132 18.09375
46 578 19.65625
73 337 19.65625
138 201 20.28125
238 262 12.15625
462 484 10.90625
238 282 12.15625
74 167 15.90625
175 197 18.71875
212 363 19.34375
445 544 19.96875
368 372 14.96875
54 152 17.15625
404 458 18.71875
135 147 18.71875
414 578 15.28125
329 373 8.71875
337 341 13.09375
59 89 19.34375
155 194 17.46875
41 244 16.21875
30 139 20.28125
168 459 20.59375
236 374 15.28125
25 145 18.09375
275 281 21.21875
557 580 9.96875
153 177 16.84375
453 487 20.90625
440 535 16.53125
94 195 19.03125
487 564 13.71875
39 79 14.96875
606 612 19.65625
454 566 18.71875
30 195 17.78125
239 540 18.40625
18 56 12.46875
214 401 15.90625
279 397 15.59375
76 150 17.78125
277 341 15.28125
255 371 12.78125
342 484 16.84375
507 608 19.65625
18 31 12.15625
427 436 20.59375
278 394 20.28125
22 72 11.84375
247 451 7.78125
222 279 17.15625
543 601 15.90625
417 563 18.09375
258 341 14.96875
405 604 19.96875
296 331 16.21875
443 486 13.40625
72 198 15.59375
243 342 20.28125
38 201 13.09375
466 559 19.96875
4 157 16.84375
172 407 19.65625
256 349 15.59375
217 378 19.65625
47 196 17.78125
295 339 17.78125
137 185 20.59375
255 358 13.09375
128 137 19.34375
92 96 11.84375
428 462 12.78125
135 279 21.21875
253 577 20.59375
460 553 15.59375
331 335 9.96875
428 505 20.28125
46 315 18.40625
433 558 19.96875
544 557 11.53125
281 376 11.84375
138 607 21.21875
151 188 18.71875
46 486 18.40625
459 562 13.09375
7 11 9.96875
411 576 18.40625
455 542 18.40625
427 604 14.96875
454 562 20.28125
134 577 20.59375
42 97 13.40625
234 240 17.78125
75 543 21.21875
379 564 19.03125
439 463 11.53125
17 39 19.34375
466 499 19.34375
426 458 19.96875
93 124 18.40625
263 293 19.34375
461 577 12.15625
441 551 18.71875
43 303 19.96875
215 359 20.28125
78 250 18.40625
438 444 17.78125
457 560 17.78125
454 487 20.59375
239 348 19.03125
461 481 12.78125
285 372 11.53125
153 460 20.28125
535 610 15.90625
137 279 15.90625
449 507 9.96875
340 359 11.53125
276 401 19.34375
213 246 17.78125
225 242 13.71875
32 194 15.28125
317 321 13.40625
561 585 16.84375
16 22 18.40625
428 461 10.90625
227 348 19.34375
341 603 17.78125
342 405 20.28125
199 242 18.40625
439 481 13.40625
75 156 9.34375
439 487 14.96875
168 199 12.78125
126 139 19.96875
52 193 11.21875
252 285 19.65625
21 37 14.34375
99 203 21.21875
417 455 17.46875
258 404 17.46875
413 609 14.34375
490 534 20.28125
243 340 20.28125
496 502 14.34375
35 336 18.40625
46 158 18.71875
429 564 14.96875
20 129 20.90625
92 169 14.65625
431 463 9.34375
9 197 13.40625
277 362 17.15625
254 458 19.03125
255 318 18.71875
201 207 18.71875
581 599 18.40625
251 400 17.78125
502 506 14.03125
211 298 11.21875
234 280 14.03125
547 599 12.15625
7 17 18.40625
39 253 18.71875
31 192 17.46875
48 545 18.71875
41 339 20.59375
167 196 19.34375
447 495 20.59375
348 353 11.84375
9 165 18.09375
445 505 11.84375
214 258 10.90625
334 375 7.78125
358 406 13.40625
246 373 18.40625
448 541 15.59375
431 553 15.90625
138 280 16.84375
206 210 12.15625
50 451 19.96875
173 191 18.40625
258 356 17.15625
21 38 13.71875
607 612 17.46875
76 156 11.21875
225 375 9.65625
41 254 19.65625
387 402 20.59375
488 606 16.21875
53 78 9.96875
145 189 11.84375
83 88 12.46875
414 604 17.46875
276 282 19.65625
36 153 12.78125
542 574 19.03125
280 367 18.71875
533 606 18.71875
243 286 16.21875
489 578 17.15625
53 73 12.78125
3 199 19.34375
411 565 19.03125
260 330 19.65625
419 460 8.40625
571 578 19.03125
39 200 10.90625
257 562 18.71875
46 156 17.46875
147 199 20.90625
437 564 17.46875
189 195 19.96875
53 339 20.28125
30 91 14.03125
207 370 17.78125
210 258 19.65625
482 540 16.21875
233 360 17.46875
3 8 17.78125
223 332 19.34375
78 199 13.71875
416 458 11.21875
426 480 20.28125
416 576 10.28125
136 154 10.59375
57 150 17.46875
170 608 20.59375
462 560 17.15625
209 241 13.71875
447 542 20.90625
213 292 17.78125
486 575 6.84375
239 282 13.40625
429 559 13.09375
111 166 5.59375
486 496 12.46875
72 197 19.34375
424 430 18.40625
277 399 11.84375
281 405 17.78125
441 582 16.53125
257 277 12.78125
237 347 18.71875
257 454 21.21875
415 612 18.40625
153 459 21.21875
55 134 19.34375
27 76 21.21875
200 578 19.96875
39 96 11.53125
48 101 20.59375
227 373 13.71875
453 607 17.46875
479 499 21.21875
245 563 18.71875
11 15 9.65625
460 599 17.15625
562 603 12.46875
415 461 14.96875
455 544 20.59375
132 169 9.03125
136 253 18.71875
78 88 12.78125
257 394 18.40625
235 294 9.34375
412 485 19.96875
431 577 13.71875
262 391 5.59375
232 330 9.96875
415 496 20.90625
55 137 15.59375
482 603 9.65625
339 343 11.84375
258 372 17.78125
137 561 18.40625
8 88 15.90625
278 380 15.28125
281 337 15.90625
456 504 17.46875
278 292 17.46875
504 608 17.15625
143 172 19.34375
433 461 17.78125
501 565 15.90625
221 243 19.34375
254 578 18.40625
125 153 16.53125
50 456 15.90625
45 97 20.28125
136 149 11.53125
398 403 14.65625
13 174 19.65625
500 535 16.53125
351 379 11.84375
52 191 17.15625
126 169 9.65625
235 330 9.34375
96 200 17.15625
545 593 20.59375
226 357 14.65625
43 304 19.65625
45 133 17.46875
340 358 10.59375
263 331 20.59375
109 204 5.59375
545 564 17.78125
209 242 11.21875
574 580 19.65625
60 128 19.34375
336 373 9.03125
212 296 11.21875
19 198 14.65625
29 156 17.46875
551 580 19.34375
9 89 12.15625
7 94 11.21875
211 246 12.15625
170 360 20.28125
360 376 12.15625
449 576 14.03125
567 576 11.21875
295 401 17.15625
263 350 18.09375
293 375 17.78125
373 542 20.59375
20 171 14.34375
549 604 11.21875
259 542 19.96875
75 82 17.46875
429 540 18.09375
135 255 19.03125
419 446 9.96875
157 580 20.59375
139 144 13.71875
357 545 18.40625
276 294 18.40625
96 201 19.34375
53 169 12.15625
246 299 18.40625
155 582 19.65625
564 607 14.96875
49 136 16.84375
280 299 15.28125
275 374 16.53125
453 564 19.03125
245 300 14.96875
23 151 14.03125
447 575 16.53125
212 454 17.78125
172 543 18.71875
26 193 20.28125
213 282 9.65625
259 394 13.40625
8 153 16.84375
488 499 11.53125
224 258 12.78125
223 404 17.46875
36 338 20.90625
499 605 17.15625
429 579 9.65625
78 197 13.40625
92 171 17.46875
279 285 18.40625
47 254 20.90625
341 360 17.78125
92 98 19.03125
155 581 19.65625
534 559 16.84375
501 577 12.15625
463 582 9.03125
403 580 19.03125
411 445 21.21875
379 401 18.71875
267 271 5.59375
135 139 11.84375
244 300 10.59375
435 484 21.21875
421 582 19.65625
203 564 20.59375
261 356 19.96875
41 197 13.40625
46 209 18.40625
75 604 19.34375
238 395 14.03125
207 403 19.34375
241 608 20.28125
153 252 19.96875
355 481 19.65625
541 580 13.40625
431 585 20.28125
49 134 16.53125
487 492 9.03125
46 505 18.40625
50 254 19.03125
365 371 12.15625
258 331 19.65625
250 285 20.28125
438 484 14.03125
56 126 19.65625
32 170 15.28125
253 561 19.96875
467 497 19.34375
502 576 15.59375
240 346 16.84375
143 151 17.15625
255 276 17.46875
440 583 19.34375
339 612 19.65625
127 170 8.71875
74 141 15.59375
375 397 15.28125
223 276 16.84375
541 546 17.78125
18 53 13.09375
419 561 18.71875
240 401 10.90625
76 95 15.28125
339 397 15.90625
466 483 20.59375
240 364 20.59375
73 195 11.84375
433 599 18.40625
138 255 18.71875
428 480 14.96875
243 302 11.53125
482 549 15.59375
488 503 11.53125
235 264 10.28125
92 157 20.28125
4 158 20.59375
412 452 11.53125
455 565 9.34375
200 461 20.90625
149 194 10.59375
482 584 15.28125
226 298 17.15625
173 357 20.28125
18 190 20.28125
340 353 11.53125
78 166 9.96875
81 168 11.84375
36 84 19.65625
564 609 13.09375
438 603 17.78125
462 545 14.96875
257 282 9.96875
147 173 15.90625
49 370 17.46875
73 338 18.09375
428 574 19.96875
253 412 20.28125
283 405 18.40625
45 98 15.90625
227 352 17.15625
480 606 15.59375
284 402 16.21875
131 548 4.34375
448 507 10.90625
419 424 8.40625
21 156 14.96875
233 293 17.46875
261 391 5.90625
174 184 6.53125
169 457 20.59375
262 296 18.71875
256 303 19.96875
343 378 7.15625
137 184 15.90625
47 169 14.65625
340 349 18.40625
222 233 19.34375
280 354 17.78125
259 331 16.84375
89 97 15.59375
417 574 18.71875
35 78 13.40625
76 174 13.09375
285 405 19.96875
59 151 18.09375
409 453 5.28125
37 136 19.96875
428 578 12.78125
169 338 20.59375
5 38 11.21875
297 303 17.15625
434 485 20.59375
312 408 7.78125
172 361 20.59375
135 195 9.96875
227 381 20.28125
35 96 15.28125
200 445 20.28125
343 395 12.15625
255 332 18.09375
458 612 17.78125
48 171 19.96875
55 93 15.59375
353 398 10.59375
37 141 16.53125
259 297 15.59375
258 401 11.53125
457 501 14.65625
4 454 18.71875
462 605 11.53125
449 486 14.34375
411 456 11.84375
51 357 21.21875
4 103 11.53125
343 348 13.71875
459 480 17.46875
224 376 13.40625
33 73 16.84375
399 560 18.09375
208 307 11.53125
228 263 17.15625
413 497 20.59375
144 172 19.03125
371 402 15.90625
284 298 11.84375
251 295 18.40625
414 611 16.21875
576 607 12.78125
221 349 15.59375
199 245 15.90625
145 197 18.09375
74 337 19.65625
32 141 16.84375
337 342 18.09375
50 204 17.46875
55 136 18.09375
153 201 13.09375
283 374 11.84375
444 482 11.84375
8 250 17.78125
256 395 17.15625
156 578 20.28125
245 360 19.65625
283 332 18.09375
543 603 9.96875
144 149 11.84375
76 81 16.21875
534 610 21.53125
442 496 17.46875
213 293 12.46875
275 295 21.21875
464 481 16.84375
52 91 13.40625
171 458 19.34375
50 253 15.90625
433 440 10.59375
256 577 18.40625
544 553 18.40625
223 359 17.15625
459 483 12.46875
238 331 15.59375
40 135 15.28125
18 75 17.15625
154 202 13.40625
98 407 16.21875
26 170 20.28125
157 578 19.96875
32 89 16.53125
291 369 5.59375
376 560 19.34375
210 339 19.03125
373 406 11.84375
51 72 17.46875
551 559 17.15625
282 377 17.46875
233 331 11.21875
281 299 15.28125
261 375 19.96875
21 546 19.03125
255 329 16.53125
241 300 11.84375
256 397 11.21875
487 578 11.84375
21 171 9.65625
399 561 18.71875
488 505 10.28125
133 482 19.65625
601 605 14.03125
151 277 19.65625
59 176 19.96875
463 535 16.84375
121 125 9.03125
24 128 7.46875
207 242 17.78125
286 404 19.65625
135 408 19.65625
78 248 20.90625
407 457 18.71875
223 261 16.84375
467 599 10.59375
484 582 13.09375
275 376 10.90625
137 408 20.59375
126 151 16.84375
53 190 18.40625
329 402 18.71875
439 500 9.34375
414 509 11.21875
126 196 20.28125
12 149 16.53125
47 134 18.40625
248 447 19.96875
220 259 12.15625
439 534 9.34375
24 78 19.03125
360 369 14.65625
54 91 13.09375
184 197 19.34375
432 484 13.09375
235 396 17.46875
208 291 18.71875
224 375 14.34375
236 398 15.28125
136 145 18.40625
152 603 18.09375
240 371 14.34375
440 578 15.28125
443 580 13.71875
416 428 14.03125
337 376 13.40625
499 579 12.15625
257 373 12.15625
54 200 17.46875
234 330 9.34375
16 139 19.03125
457 509 19.34375
549 607 19.03125
11 169 20.59375
252 305 20.59375
554 605 18.40625
133 172 13.40625
428 582 17.15625
544 610 18.09375
534 544 20.59375
230 281 20.59375
137 156 17.78125
467 535 20.59375
295 375 12.15625
344 608 18.40625
46 80 16.21875
138 225 19.03125
48 97 17.15625
138 257 19.34375
19 57 16.84375
251 373 14.65625
441 481 16.84375
347 355 17.15625
25 53 17.78125
143 194 12.15625
281 399 14.65625
245 448 16.21875
251 361 9.34375
353 577 19.65625
173 194 15.28125
240 302 17.15625
427 480 16.84375
466 581 21.21875
56 73 16.84375
355 611 19.03125
339 580 18.71875
75 547 18.71875
89 98 15.90625
414 462 19.65625
76 141 17.46875
177 194 15.90625
251 402 14.03125
21 151 13.09375
349 401 18.09375
357 370 17.46875
447 608 10.90625
447 546 20.28125
457 542 16.53125
17 96 17.78125
419 423 9.65625
168 201 10.90625
150 172 11.21875
572 576 14.96875
434 601 19.96875
41 370 18.09375
47 157 9.34375
9 42 17.78125
372 405 10.90625
39 82 16.21875
222 394 19.96875
594 599 8.40625
235 283 14.96875
330 400 20.28125
287 292 12.15625
336 340 13.40625
96 407 17.15625
338 362 15.59375
558 608 17.78125
467 554 18.09375
279 296 13.09375
427 606 14.65625
136 193 15.28125
463 542 19.34375
462 499 13.09375
429 550 18.09375
238 357 13.71875
437 535 11.21875
237 349 16.21875
465 500 19.96875
442 551 17.78125
460 601 11.21875
296 376 16.84375
278 541 19.65625
443 552 19.03125
279 540 21.21875
253 576 18.09375
426 461 13.09375
223 402 14.65625
262 377 21.21875
216 226 19.03125
411 416 17.78125
440 549 16.84375
399 612 20.90625
169 202 11.84375
8 201 16.53125
172 339 18.40625
208 283 16.21875
500 565 19.96875
30 79 19.96875
141 173 15.59375
281 404 13.40625
444 605 10.90625
348 376 19.03125
3 457 18.09375
455 604 17.78125
415 419 9.96875
214 284 15.90625
426 464 12.46875
433 553 18.09375
403 459 16.21875
76 158 12.46875
54 127 19.65625
432 603 16.53125
263 299 19.96875
300 363 18.71875
244 408 11.21875
255 279 12.46875
82 155 19.96875
462 535 19.65625
50 458 19.03125
245 286 19.65625
239 374 14.03125
53 141 12.46875
165 169 13.40625
154 461 18.71875
52 252 19.96875
155 408 20.90625
211 541 20.59375
138 251 20.28125
23 56 13.40625
462 547 9.65625
169 557 19.65625
171 582 19.96875
55 170 12.46875
577 610 11.84375
460 486 11.53125
130 156 5.28125
193 197 14.03125
425 553 15.59375
438 534 9.34375
244 291 17.15625
412 487 16.21875
135 376 18.71875
38 360 19.65625
438 547 20.28125
100 451 19.65625
484 581 12.46875
43 81 20.28125
540 571 19.34375
460 499 13.40625
152 580 19.34375
233 362 17.15625
132 481 19.96875
11 153 18.71875
60 192 10.90625
9 78 9.65625
230 358 18.40625
282 329 12.46875
52 167 18.09375
38 140 17.15625
31 55 11.53125
214 297 10.28125
480 498 18.40625
448 495 16.84375
483 603 12.15625
97 204 19.34375
376 543 18.40625
211 221 18.40625
49 249 10.28125
94 99 17.15625
17 31 12.15625
137 370 18.71875
447 577 17.15625
91 135 17.78125
255 544 20.90625
414 485 14.65625
93 157 15.90625
35 198 14.03125
30 126 9.34375
463 536 17.78125
540 612 16.53125
132 483 21.21875
237 277 16.84375
412 563 19.96875
439 600 17.46875
150 196 11.84375
11 94 10.59375
448 492 17.78125
418 605 15.90625
411 446 17.46875
222 260 12.46875
212 224 14.03125
214 301 11.84375
132 136 13.40625
250 412 18.71875
266 271 9.34375
228 293 20.28125
80 198 16.21875
36 74 11.84375
199 453 19.34375
374 562 19.65625
357 363 19.65625
447 566 19.96875
136 192 20.28125
425 439 12.15625
72 90 18.40625
426 598 19.96875
260 277 16.84375
130 171 7.78125
447 541 18.09375
463 598 13.40625
221 350 19.34375
132 163 19.34375
234 295 14.03125
139 189 19.03125
236 331 16.53125
23 174 10.59375
51 151 12.15625
204 486 20.28125
213 401 13.40625
142 172 17.15625
23 196 17.78125
51 75 12.46875
540 544 13.40625
50 455 20.90625
194 199 14.65625
418 488 15.90625
21 195 10.28125
341 459 17.78125
215 220 7.78125
9 55 14.65625
76 83 19.65625
37 192 14.34375
197 279 19.65625
448 487 12.46875
479 578 16.53125
41 203 13.71875
547 552 13.71875
4 89 19.96875
44 199 18.40625
255 355 12.15625
332 397 19.96875
377 563 19.65625
8 127 18.71875
26 77 20.59375
483 500 13.09375
75 140 20.28125
20 195 14.96875
212 357 16.84375
564 580 12.15625
231 279 16.21875
75 545 15.90625
402 574 18.40625
227 275 11.21875
427 608 17.46875
183 198 20.59375
92 172 16.84375
461 465 14.34375
344 377 16.21875
51 169 10.90625
467 584 19.96875
74 88 17.46875
412 566 20.59375
331 353 19.96875
340 373 17.15625
59 175 20.90625
549 581 15.59375
280 362 12.46875
90 156 13.09375
16 55 12.15625
68 185 4.34375
257 345 12.46875
81 170 17.15625
256 371 18.09375
331 399 15.90625
215 357 18.71875
432 496 18.71875
461 549 12.46875
457 603 14.65625
19 200 17.46875
292 358 20.28125
22 124 7.46875
562 574 15.90625
216 373 19.34375
378 396 12.15625
375 379 13.40625
293 372 12.46875
376 565 20.59375
215 219 9.65625
419 426 10.90625
434 578 20.28125
447 487 14.96875
79 156 13.71875
53 57 14.34375
215 222 10.90625
345 377 15.59375
222 397 17.78125
519 611 6.53125
227 355 14.03125
278 354 15.28125
535 539 9.96875
154 578 19.65625
24 127 9.65625
40 449 16.21875
426 437 19.65625
446 548 17.15625
462 576 17.78125
330 340 20.59375
220 226 18.40625
550 581 19.65625
23 55 9.65625
509 512 11.21875
53 137 12.78125
244 339 15.28125
302 374 19.96875
462 608 17.46875
351 377 15.90625
497 505 15.59375
147 191 11.21875
342 431 18.71875
252 301 17.15625
200 413 20.90625
140 281 19.65625
210 402 15.28125
441 553 16.21875
45 403 19.03125
347 377 20.90625
490 496 9.96875
239 402 14.03125
332 362 11.21875
35 168 17.15625
468 600 10.90625
5 50 12.46875
330 406 21.53125
282 401 13.40625
463 578 12.46875
302 454 17.46875
19 72 16.84375
26 169 19.96875
238 355 13.71875
36 143 20.59375
357 456 19.96875
463 581 12.78125
95 195 19.34375
243 337 18.09375
229 295 17.78125
397 401 14.03125
156 172 12.15625
574 578 13.71875
555 581 15.90625
212 405 16.53125
460 552 20.90625
60 177 19.96875
221 374 16.84375
133 463 19.03125
125 135 20.28125
413 485 20.28125
143 173 20.90625
210 405 13.40625
225 276 9.96875
36 98 17.15625
225 293 13.40625
21 59 9.96875
429 445 14.34375
485 541 16.21875
282 356 17.46875
34 78 12.15625
55 128 17.78125
132 443 18.40625
424 463 12.15625
210 222 18.71875
276 336 19.65625
227 260 13.40625
235 259 11.53125
227 259 9.65625
250 606 20.59375
136 459 20.90625
541 558 16.84375
198 547 20.59375
126 136 20.59375
28 55 18.09375
257 372 12.46875
240 288 19.96875
536 547 19.96875
244 411 19.03125
583 605 18.71875
78 152 17.46875
581 602 15.28125
196 376 19.96875
253 337 12.46875
393 399 19.96875
30 129 18.71875
135 141 17.78125
59 95 19.96875
240 278 11.84375
484 503 15.28125
31 92 9.34375
227 378 10.59375
552 557 11.84375
500 504 11.84375
228 294 14.34375
435 483 16.21875
39 169 17.15625
275 280 17.15625
247 370 17.46875
22 94 17.15625
468 535 19.34375
215 252 19.65625
15 34 12.78125
484 566 12.46875
447 490 16.21875
338 382 20.90625
280 287 19.65625
29 158 17.46875
39 98 11.84375
252 303 15.28125
491 565 20.59375
340 396 20.28125
34 169 14.34375
91 171 12.15625
431 556 17.15625
440 602 15.28125
461 486 9.96875
41 82 19.65625
339 345 17.78125
238 297 10.90625
455 577 14.65625
39 133 18.09375
11 48 19.65625
250 403 13.09375
55 173 12.78125
225 346 18.09375
89 153 20.28125
196 282 20.28125
490 563 20.28125
133 200 6.84375
34 337 20.28125
49 133 12.78125
357 372 11.21875
8 169 14.34375
544 562 10.59375
23 155 17.78125
152 376 19.96875
416 498 13.71875
276 541 19.96875
40 204 11.21875
209 405 14.65625
97 168 16.21875
459 559 12.15625
253 448 17.46875
498 564 13.09375
285 295 13.09375
46 208 18.71875
294 375 12.46875
562 610 13.40625
208 300 11.84375
234 283 19.96875
432 536 7.46875
346 355 14.96875
427 465 16.84375
299 372 16.21875
253 338 16.53125
428 464 12.78125
58 174 16.53125
29 154 16.84375
58 187 5.90625
137 343 19.65625
251 282 11.53125
72 336 19.03125
416 500 11.21875
222 257 13.09375
23 53 12.46875
259 377 12.78125
259 374 12.46875
298 303 17.15625
20 56 12.78125
149 193 6.21875
519 574 5.90625
330 374 11.84375
47 83 20.59375
56 176 17.78125
253 362 16.53125
25 32 10.59375
153 377 19.65625
433 474 9.96875
558 580 11.21875
245 371 18.40625
225 399 10.28125
54 192 5.90625
241 396 14.34375
254 301 15.59375
416 561 16.84375
76 546 16.84375
542 575 18.40625
223 372 13.40625
50 141 18.09375
463 501 15.59375
11 18 10.90625
444 568 20.59375
377 398 15.28125
456 579 19.96875
413 459 14.34375
62 67 9.34375
419 607 17.46875
444 551 20.59375
339 483 21.21875
259 340 18.09375
236 281 14.34375
353 397 6.21875
278 345 15.59375
45 199 17.46875
253 574 17.46875
295 359 14.34375
535 557 19.96875
223 371 14.03125
428 486 12.15625
459 577 10.90625
276 338 16.53125
558 606 12.78125
428 579 14.34375
203 501 18.71875
292 359 19.34375
8 405 19.96875
430 539 18.71875
58 75 20.59375
429 576 13.71875
239 301 17.15625
262 397 12.15625
542 566 15.90625
540 573 18.40625
255 376 10.28125
354 400 11.84375
76 201 17.15625
544 556 16.21875
6 18 18.71875
228 332 7.46875
212 373 14.34375
234 343 20.28125
563 601 18.40625
245 407 13.71875
243 404 10.90625
431 464 13.40625
154 174 13.09375
236 347 18.71875
35 170 14.03125
225 359 14.65625
3 201 14.96875
7 50 10.90625
401 483 19.65625
152 193 13.40625
127 201 19.03125
73 167 18.71875
98 203 19.34375
79 154 17.78125
49 372 18.09375
552 580 19.03125
167 198 15.90625
457 544 16.84375
211 251 13.40625
450 611 10.59375
500 580 16.84375
245 401 13.40625
221 300 17.78125
430 488 18.71875
280 315 18.09375
74 134 15.28125
200 558 18.40625
9 249 19.03125
454 564 17.46875
227 258 14.96875
46 488 18.40625
481 603 11.84375
51 125 16.53125
40 96 10.59375
487 503 11.84375
411 609 14.96875
417 605 13.40625
135 174 13.40625
214 397 18.09375
200 603 18.40625
166 171 16.21875
484 575 10.59375
78 406 18.71875
244 288 17.78125
463 481 11.84375
154 166 15.90625
286 295 9.65625
140 173 16.21875
431 559 14.03125
403 446 18.40625
24 125 10.90625
330 354 20.90625
83 157 20.59375
442 535 15.59375
484 533 9.96875
277 540 19.96875
51 160 19.34375
10 39 13.40625
379 563 18.71875
534 604 20.28125
49 97 14.34375
418 462 10.59375
243 457 18.71875
10 197 15.90625
332 340 17.46875
238 277 13.71875
229 236 10.59375
39 136 20.28125
41 210 19.03125
51 128 17.78125
136 169 17.15625
166 198 17.46875
417 496 17.46875
169 559 18.71875
536 545 19.34375
133 195 15.59375
125 169 8.71875
453 504 20.28125
286 374 16.53125
47 198 14.03125
374 564 20.28125
151 191 15.59375
499 543 17.78125
238 404 17.46875
31 60 10.28125
290 294 13.71875
487 536 18.40625
375 402 10.90625
23 195 13.40625
342 455 20.28125
48 155 12.15625
256 561 20.59375
11 19 10.59375
257 261 14.34375
548 581 16.21875
437 562 16.84375
99 202 19.65625
254 448 17.15625
340 397 15.28125
405 448 16.53125
459 536 18.09375
216 241 5.28125
35 74 13.40625
419 449 18.09375
202 408 19.65625
51 172 10.28125
253 344 18.71875
259 277 11.84375
418 505 11.53125
342 459 18.71875
257 353 12.78125
463 544 18.09375
484 560 13.71875
19 168 13.71875
479 580 10.90625
215 341 20.28125
544 577 17.15625
250 519 18.40625
127 202 15.90625
280 356 13.71875
50 608 18.71875
36 361 18.71875
431 479 11.21875
246 302 9.65625
135 169 12.46875
18 29 19.34375
210 401 14.96875
424 551 19.34375
426 601 17.78125
90 171 12.46875
137 371 18.71875
127 195 15.90625
211 406 17.78125
4 96 11.84375
418 601 18.09375
511 514 6.53125
41 96 14.96875
227 400 17.78125
125 195 18.40625
579 583 13.40625
264 396 10.90625
414 426 18.71875
461 557 12.78125
498 506 20.28125
428 564 17.78125
479 564 19.65625
80 94 11.84375
241 345 16.53125
201 209 20.28125
417 497 12.15625
358 378 13.09375
76 152 13.71875
328 332 10.59375
17 57 12.15625
253 340 16.84375
29 89 17.46875
559 563 12.15625
546 609 20.28125
534 557 19.34375
21 137 17.78125
56 174 13.40625
565 569 14.96875
557 602 10.59375
18 184 19.03125
457 541 12.78125
51 370 19.65625
460 574 20.59375
315 456 19.34375
12 37 5.28125
153 581 20.28125
459 533 16.53125
279 333 11.21875
21 168 13.71875
133 170 10.59375
485 603 14.65625
193 198 12.78125
420 483 18.09375
443 606 14.03125
213 399 14.65625
254 298 18.09375
7 42 12.15625
378 394 17.78125
479 606 17.78125
223 373 13.71875
32 143 18.71875
171 175 13.40625
1 42 8.40625
579 606 10.90625
295 313 18.71875
564 606 12.78125
53 149 12.78125
507 611 21.21875
21 134 18.09375
489 576 11.84375
341 483 15.90625
6 95 10.90625
93 99 17.15625
576 609 10.90625
225 263 9.96875
439 498 9.34375
339 363 20.59375
81 91 13.09375
346 376 17.15625
555 599 11.21875
243 373 17.15625
277 373 12.78125
49 159 19.03125
139 190 16.53125
254 457 15.90625
280 345 17.46875
171 198 10.90625
19 169 13.71875
429 486 11.53125
9 140 17.78125
52 357 20.59375
79 170 11.84375
459 580 10.28125
498 579 12.46875
315 363 8.71875
215 245 18.09375
264 354 19.34375
221 235 12.15625
260 380 17.78125
466 582 16.53125
170 458 18.40625
47 87 18.40625
30 60 8.09375
287 361 20.59375
258 396 5.90625
255 561 21.21875
143 174 15.28125
276 340 15.90625
465 558 17.46875
432 486 19.03125
213 259 14.65625
148 152 14.96875
31 79 14.96875
455 491 20.28125
196 374 17.15625
340 457 18.71875
481 584 12.46875
170 250 19.65625
256 301 16.53125
143 197 20.90625
135 449 20.59375
153 166 17.46875
425 447 19.34375
45 488 18.71875
287 297 10.90625
53 134 15.90625
433 464 16.84375
260 378 13.40625
239 286 16.21875
157 417 20.28125
7 77 16.53125
361 365 14.96875
175 194 15.90625
41 208 16.53125
446 575 12.46875
461 598 18.40625
293 374 14.96875
431 582 10.59375
174 192 12.15625
585 602 15.90625
347 398 12.15625
149 339 18.40625
51 202 13.09375
251 359 11.53125
30 62 5.59375
497 610 20.28125
99 451 20.28125
275 402 17.78125
236 293 16.53125
80 90 12.46875
458 505 15.59375
245 283 18.09375
10 167 19.65625
235 375 14.34375
282 453 19.34375
251 339 14.96875
246 303 10.59375
497 579 17.78125
7 47 13.40625
89 171 17.78125
52 78 11.53125
174 190 17.78125
467 533 18.09375
591 606 20.59375
340 484 19.34375
254 345 18.09375
244 299 13.71875
75 138 20.59375
38 101 18.71875
232 259 18.09375
155 462 20.28125
27 90 19.96875
46 444 20.28125
534 578 11.84375
341 575 18.71875
20 59 9.96875
550 580 17.15625
442 481 13.71875
337 399 15.59375
561 574 17.46875
443 505 16.84375
24 76 13.09375
258 299 15.28125
74 148 16.21875
430 502 17.15625
339 378 13.40625
427 577 13.71875
154 193 17.46875
574 606 17.46875
561 609 13.09375
8 204 18.09375
50 167 16.84375
339 481 21.21875
283 330 15.59375
111 204 5.59375
92 168 14.96875
308 312 6.21875
36 142 16.84375
142 358 19.03125
18 193 17.78125
466 601 12.15625
448 612 11.53125
461 542 15.90625
354 402 12.78125
48 99 15.28125
461 576 12.46875
142 151 14.96875
234 374 17.15625
455 487 14.96875
155 583 18.71875
156 198 12.78125
151 407 19.03125
32 127 16.53125
53 168 12.46875
397 402 12.78125
9 79 10.90625
234 296 14.96875
6 198 15.28125
229 260 16.84375
252 545 21.21875
211 254 10.90625
255 373 10.90625
299 303 13.71875
567 609 17.78125
330 353 19.34375
486 502 11.53125
9 155 18.09375
582 603 7.78125
490 578 16.84375
178 192 19.34375
420 557 16.53125
49 140 18.71875
420 445 5.28125
344 375 19.34375
17 51 15.59375
57 151 15.59375
52 99 19.96875
438 537 18.71875
35 148 19.03125
211 281 16.53125
37 96 11.84375
394 398 14.03125
6 37 11.84375
443 578 14.03125
467 583 20.90625
317 363 8.71875
255 574 19.65625
442 577 14.34375
227 255 17.15625
54 71 18.71875
18 55 12.78125
215 221 9.96875
360 402 12.78125
547 598 16.53125
445 600 14.34375
467 559 18.09375
190 194 14.03125
221 261 12.15625
340 540 9.34375
355 395 15.59375
50 97 15.59375
137 147 12.15625
449 605 13.40625
225 371 14.34375
201 400 19.65625
233 358 17.15625
433 499 17.78125
357 581 19.65625
30 130 19.34375
457 490 18.09375
78 155 9.96875
82 170 16.84375
50 194 12.78125
224 374 12.78125
280 377 12.46875
263 355 18.09375
263 379 20.90625
157 161 14.96875
541 608 6.84375
28 126 9.96875
226 335 18.71875
224 260 12.78125
294 402 17.46875
133 480 19.96875
257 393 19.96875
439 461 13.71875
240 370 18.09375
598 602 14.03125
46 416 17.78125
431 462 14.96875
277 353 11.84375
253 411 18.40625
430 532 7.46875
234 264 8.09375
26 154 18.40625
29 127 11.21875
439 579 14.34375
255 406 13.09375
51 137 13.09375
249 301 20.28125
31 71 18.71875
5 609 20.28125
77 200 13.40625
449 611 13.71875
560 601 13.40625
297 361 15.90625
444 575 14.03125
418 501 10.28125
134 253 21.21875
601 606 12.78125
443 576 17.15625
3 200 18.09375
30 92 14.96875
16 184 18.40625
427 576 13.71875
42 169 18.40625
379 398 15.90625
210 250 13.40625
240 542 20.90625
235 286 17.15625
460 541 17.46875
60 125 17.78125
71 170 16.53125
95 198 18.71875
213 303 14.96875
542 586 20.90625
406 612 19.65625
501 532 18.40625
240 298 9.65625
338 603 21.21875
416 577 14.34375
11 137 20.28125
48 357 19.34375
370 403 18.40625
220 347 19.34375
250 372 14.34375
560 608 13.09375
138 143 15.59375
333 373 12.15625
561 568 20.59375
500 506 19.03125
442 505 19.65625
89 154 20.59375
241 370 19.96875
176 192 16.21875
132 480 19.03125
258 277 16.53125
200 372 19.34375
434 562 18.40625
39 452 19.96875
341 612 20.28125
39 208 20.28125
203 580 19.65625
447 498 19.96875
500 576 14.96875
541 578 10.59375
415 425 18.40625
32 77 14.34375
468 558 19.34375
455 499 18.40625
446 568 19.34375
417 486 9.65625
199 400 18.09375
31 171 14.34375
46 168 14.34375
195 375 18.40625
429 603 10.28125
551 602 12.15625
172 607 18.71875
74 191 16.21875
213 344 17.78125
34 80 17.46875
242 405 13.09375
416 567 19.34375
235 257 13.71875
448 543 15.28125
153 183 18.40625
72 134 16.53125
337 404 7.15625
19 88 13.71875
547 597 19.03125
427 566 17.78125
239 565 20.28125
5 78 14.65625
455 606 14.03125
430 490 17.46875
76 173 12.46875
339 399 9.96875
543 549 17.78125
295 376 12.15625
74 150 15.28125
483 537 11.21875
365 375 19.65625
541 603 15.59375
149 197 15.90625
133 253 18.71875
155 446 19.65625
455 498 19.65625
46 603 21.21875
134 194 19.34375
38 607 18.40625
210 241 11.84375
257 341 12.78125
48 401 18.71875
445 549 16.53125
431 552 19.34375
255 303 18.09375
175 198 14.96875
246 360 18.09375
403 604 18.09375
431 604 17.78125
295 378 17.46875
481 577 12.78125
264 294 18.09375
582 600 12.15625
280 302 19.96875
463 545 15.59375
96 100 14.03125
37 59 17.46875
429 467 9.96875
543 577 12.46875
254 398 12.78125
425 504 18.09375
373 399 14.03125
494 498 13.71875
488 574 8.71875
343 393 19.03125
251 283 15.28125
535 603 15.90625
562 582 13.09375
78 94 11.53125
31 82 17.15625
25 91 17.78125
152 197 14.96875
75 336 21.21875
92 127 16.53125
251 360 14.03125
223 292 14.03125
23 54 14.96875
51 546 18.71875
36 184 16.21875
337 374 10.59375
242 305 18.71875
255 300 13.09375
540 577 9.03125
174 339 19.34375
155 204 15.28125
489 505 12.46875
304 315 19.34375
51 340 20.90625
55 73 11.84375
9 195 14.65625
340 483 18.09375
82 91 9.96875
228 280 13.09375
468 498 18.09375
533 603 18.40625
73 149 11.84375
48 210 18.09375
377 396 17.46875
163 170 19.03125
343 606 20.59375
339 373 12.46875
169 195 14.03125
484 549 17.46875
506 578 20.28125
149 196 11.84375
329 399 18.40625
244 283 12.78125
28 92 20.28125
146 193 9.03125
91 97 16.84375
23 51 17.15625
35 97 17.15625
461 545 12.78125
193 356 20.59375
436 534 9.96875
49 170 11.53125
250 565 20.59375
59 127 20.59375
171 195 11.21875
277 380 12.46875
481 557 11.84375
174 359 19.65625
353 400 11.84375
261 355 15.59375
35 82 16.21875
248 403 18.40625
225 372 13.71875
498 563 15.59375
150 561 20.90625
166 606 18.40625
202 612 20.90625
349 393 11.84375
136 336 9.34375
440 485 14.34375
416 508 16.21875
371 401 19.65625
500 567 20.59375
82 97 11.21875
276 540 19.03125
225 341 17.78125
133 415 20.59375
36 146 20.59375
39 157 16.84375
51 99 18.09375
54 170 13.09375
166 545 18.71875
136 254 18.40625
484 534 10.28125
23 88 18.09375
440 497 16.53125
449 487 18.09375
7 18 15.90625
145 173 15.28125
376 401 13.09375
358 362 11.21875
279 297 13.40625
212 408 18.09375
44 486 20.90625
582 592 6.53125
297 304 20.28125
170 406 17.78125
405 413 20.28125
256 294 18.09375
257 371 15.59375
226 328 7.46875
450 577 18.40625
8 170 12.78125
258 343 9.65625
45 253 19.34375
485 491 15.90625
411 608 18.09375
354 482 19.65625
73 176 12.46875
414 605 14.96875
34 153 13.71875
426 592 19.03125
19 166 18.71875
6 201 13.40625
52 143 18.40625
379 402 14.96875
465 559 15.59375
79 201 18.71875
173 192 17.46875
236 332 17.46875
442 556 17.78125
299 402 18.71875
54 73 16.53125
480 486 19.65625
225 338 18.09375
353 401 15.90625
358 401 16.53125
240 609 20.28125
227 399 13.40625
170 604 17.15625
581 600 17.46875
166 170 13.71875
146 198 19.34375
431 497 18.09375
481 566 17.15625
49 158 16.53125
168 406 18.71875
486 605 13.40625
241 287 19.96875
209 448 20.59375
46 199 13.09375
37 99 16.21875
264 329 17.78125
154 159 16.53125
278 338 15.59375
439 490 17.15625
482 597 20.28125
262 279 20.59375
457 548 18.71875
291 408 18.09375
375 399 11.21875
480 563 17.78125
212 374 12.78125
193 358 16.53125
38 153 13.09375
536 566 11.21875
343 394 16.53125
57 173 16.84375
150 198 12.78125
562 601 17.46875
442 555 19.34375
405 578 20.28125
497 506 16.21875
91 174 17.46875
236 345 16.84375
350 402 19.34375
441 603 14.65625
134 138 14.65625
340 566 18.71875
417 450 17.78125
173 561 19.65625
256 337 17.46875
233 328 5.59375
279 341 17.46875
42 200 12.78125
211 297 11.21875
43 249 8.40625
83 93 10.90625
1 45 4.96875
412 453 11.21875
174 196 11.84375
133 150 16.84375
225 352 18.40625
142 177 15.28125
146 172 17.78125
264 381 19.96875
31 126 9.34375
242 292 17.78125
37 200 13.71875
447 565 16.84375
6 46 13.40625
253 374 11.53125
227 293 18.09375
202 253 19.03125
27 75 16.21875
137 155 12.78125
21 89 13.40625
53 189 19.96875
444 468 16.21875
240 347 20.59375
41 79 18.09375
35 361 20.28125
354 360 20.28125
222 259 12.78125
168 457 18.09375
51 607 16.21875
32 148 18.40625
168 603 20.59375
399 608 18.40625
208 242 13.71875
10 97 11.53125
331 355 15.90625
438 486 19.96875
258 374 13.09375
442 599 14.03125
240 303 19.34375
38 172 14.03125
52 133 17.46875
132 482 19.65625
134 399 21.21875
55 175 14.96875
438 499 14.03125
9 166 18.40625
56 94 18.09375
242 376 14.03125
484 491 19.65625
259 341 15.59375
403 449 15.90625
250 371 18.40625
577 605 17.15625
143 175 18.40625
282 452 20.90625
126 149 19.34375
438 500 14.96875
7 52 11.84375
73 336 19.96875
238 255 10.90625
429 542 18.09375
285 374 17.15625
47 79 15.28125
250 363 18.71875
427 536 19.34375
9 74 17.46875
416 609 16.53125
73 559 19.65625
540 558 18.71875
71 172 10.90625
425 578 16.84375
544 601 15.28125
209 254 12.46875
259 276 8.40625
8 52 10.90625
126 170 11.84375
461 597 19.96875
195 543 19.96875
90 198 17.46875
246 283 16.21875
223 362 17.78125
296 302 19.03125
207 299 21.21875
235 275 18.71875
445 574 19.96875
482 556 16.21875
282 331 12.15625
71 198 18.09375
550 585 15.28125
58 193 12.15625
439 468 10.28125
292 364 8.40625
341 351 12.15625
259 359 17.78125
75 137 17.46875
82 126 19.96875
443 555 19.65625
71 91 21.21875
431 603 13.40625
52 59 16.53125
374 610 17.78125
151 604 21.21875
198 454 20.59375
168 547 19.34375
460 551 18.40625
29 173 15.90625
134 158 15.90625
212 216 12.15625
535 609 19.03125
463 583 14.96875
434 577 19.96875
564 573 14.65625
561 610 14.03125
400 578 17.46875
444 573 19.03125
487 609 18.40625
338 342 14.96875
215 223 10.28125
175 559 19.03125
436 481 12.78125
6 451 19.34375
356 580 19.96875
254 371 16.84375
207 405 14.65625
483 501 13.40625
488 502 11.84375
173 178 15.28125
337 354 16.84375
257 543 20.28125
195 542 21.21875
356 397 13.40625
139 279 18.71875
52 90 18.09375
341 547 19.65625
483 546 20.28125
445 491 19.96875
19 128 19.34375
490 577 15.59375
21 72 9.96875
4 38 13.40625
485 566 8.40625
53 82 17.15625
43 210 19.34375
240 350 20.59375
72 132 19.65625
235 373 14.65625
462 481 16.53125
38 159 19.03125
259 382 19.65625
226 286 17.15625
17 143 17.15625
485 608 13.40625
431 459 17.15625
436 579 16.84375
542 546 14.65625
30 170 17.15625
381 398 15.90625
415 610 17.78125
71 155 19.03125
24 195 16.53125
429 480 9.96875
485 503 15.59375
378 400 11.84375
76 163 18.71875
3 458 19.96875
260 298 18.40625
353 543 18.40625
443 490 16.21875
215 403 17.46875
56 75 17.46875
10 193 18.09375
465 481 15.59375
357 406 14.03125
77 83 15.90625
74 336 19.65625
221 344 16.21875
41 359 18.40625
28 171 16.84375
468 472 11.21875
219 223 12.78125
213 278 17.46875
238 298 12.46875
347 378 15.28125
437 581 15.90625
355 607 19.96875
351 395 11.21875
429 488 17.46875
444 532 20.28125
227 257 12.46875
480 542 16.53125
278 395 16.21875
59 125 18.09375
550 559 14.96875
150 406 19.65625
75 92 13.09375
17 170 16.84375
172 560 19.96875
208 293 19.96875
443 482 13.40625
72 155 17.78125
153 168 11.21875
204 543 19.65625
461 562 13.40625
53 77 11.21875
355 396 13.71875
228 375 9.34375
18 39 18.40625
355 583 19.03125
208 404 16.21875
468 533 17.78125
38 84 18.09375
127 131 9.96875
30 175 19.65625
7 200 14.96875
8 172 17.15625
354 376 11.21875
459 610 13.09375
413 445 13.71875
255 314 19.34375
51 543 19.03125
399 454 21.21875
400 486 20.28125
583 602 15.90625
140 171 19.34375
276 337 20.59375
139 543 20.90625
405 414 20.59375
24 88 18.71875
543 592 19.03125
51 167 12.78125
280 330 10.28125
177 191 15.28125
11 41 18.09375
78 83 14.96875
6 197 14.96875
32 171 15.28125
579 605 16.84375
25 151 17.78125
553 605 18.09375
71 76 17.15625
332 353 19.03125
317 361 7.46875
358 397 17.46875
499 582 17.46875
261 377 16.84375
4 102 8.71875
7 202 17.78125
204 545 20.59375
299 399 19.34375
199 244 15.28125
300 361 17.15625
252 605 18.71875
257 283 14.03125
87 204 18.40625
279 342 20.59375
4 87 18.71875
197 376 20.59375
28 73 12.78125
234 333 18.71875
137 193 12.15625
49 340 20.28125
174 195 7.78125
429 497 13.40625
46 159 18.71875
485 506 18.40625
257 361 17.46875
562 567 16.53125
254 357 11.21875
444 554 20.59375
411 607 19.34375
464 582 13.40625
29 124 5.59375
210 247 11.84375
49 82 18.09375
548 579 19.34375
481 601 12.78125
584 600 16.21875
53 154 13.40625
46 132 17.15625
257 338 15.90625
23 77 13.40625
405 411 18.71875
60 91 15.90625
232 277 12.78125
40 84 17.78125
350 376 17.78125
36 124 20.28125
156 446 19.65625
257 358 13.40625
457 566 16.53125
211 404 14.96875
36 60 16.21875
245 457 15.90625
151 379 19.03125
36 250 20.59375
266 389 9.34375
198 246 20.90625
413 575 18.71875
60 127 19.34375
221 255 15.59375
134 176 17.78125
38 88 17.78125
417 463 14.65625
300 611 17.15625
561 576 11.21875
412 504 11.53125
582 604 11.84375
232 331 15.90625
487 534 15.59375
8 12 12.15625
294 388 20.59375
569 575 12.15625
277 542 18.09375
420 558 19.34375
447 506 11.53125
243 543 20.59375
49 541 18.71875
427 496 14.03125
241 297 10.90625
258 275 18.71875
49 544 18.71875
439 479 18.71875
586 600 19.34375
440 551 18.71875
136 457 20.28125
252 359 12.15625
76 98 19.96875
461 490 17.15625
426 463 12.78125
55 178 19.65625
303 406 19.65625
240 313 19.65625
78 196 13.71875
439 575 16.84375
280 329 9.96875
150 362 19.03125
41 156 19.65625
86 90 13.71875
557 601 6.21875
278 352 16.21875
195 373 19.03125
557 605 15.90625
98 104 8.71875
255 341 13.09375
278 359 14.03125
51 96 13.09375
23 60 8.40625
277 397 12.78125
175 196 14.65625
34 151 13.71875
19 158 17.78125
234 376 14.34375
277 360 14.03125
259 379 14.96875
212 256 10.90625
77 95 15.59375
583 606 14.96875
354 566 19.03125
6 43 11.84375
545 555 12.15625
212 376 17.15625
444 550 16.84375
42 95 18.40625
137 172 10.59375
243 361 16.84375
479 484 17.15625
136 194 15.59375
300 362 17.78125
378 388 6.53125
188 192 8.71875
134 481 18.09375
450 608 12.78125
581 586 15.28125
275 400 17.78125
444 506 17.46875
213 283 11.21875
11 17 10.59375
196 375 15.90625
482 599 16.21875
380 396 16.21875
444 502 9.65625
155 193 18.40625
134 197 16.21875
91 172 12.15625
241 404 13.71875
37 83 19.96875
240 264 16.21875
423 427 12.78125
424 592 18.40625
462 578 13.09375
30 172 14.34375
239 372 17.15625
222 388 19.03125
233 371 17.78125
255 362 14.96875
506 577 20.59375
559 599 15.59375
260 279 17.46875
486 604 13.71875
356 404 13.09375
255 299 13.71875
400 559 21.21875
439 577 14.65625
89 95 12.15625
126 202 21.53125
446 492 17.78125
551 583 18.40625
468 578 18.09375
93 100 20.28125
452 607 18.40625
99 167 20.59375
135 582 19.34375
429 548 16.84375
484 543 13.09375
225 330 9.03125
41 133 17.78125
256 347 18.40625
375 401 16.84375
272 389 4.34375
450 505 13.40625
551 605 20.90625
55 140 11.53125
172 197 13.09375
224 333 20.90625
496 562 20.28125
28 91 18.71875
50 153 11.21875
46 506 17.15625
31 90 9.34375
132 544 9.34375
392 396 8.71875
271 274 12.15625
23 153 14.34375
341 432 19.03125
342 461 19.34375
153 202 14.03125
247 303 12.46875
76 167 10.59375
73 169 12.78125
347 401 20.90625
425 465 12.15625
264 268 11.21875
41 607 15.90625
253 286 18.09375
485 567 12.78125
278 540 19.65625
21 148 18.40625
207 408 10.90625
239 278 13.40625
482 542 15.28125
224 360 17.78125
135 557 18.40625
457 578 11.53125
155 163 19.34375
344 358 20.28125
132 150 18.71875
379 400 14.65625
462 543 16.84375
439 503 19.96875
52 148 18.09375
483 544 17.15625
50 373 17.46875
200 360 17.46875
37 139 14.65625
135 277 21.21875
483 608 14.34375
582 598 17.78125
217 256 9.65625
415 485 16.53125
372 452 20.28125
336 354 18.71875
219 258 11.84375
293 299 12.15625
214 243 13.40625
415 502 11.21875
201 244 16.53125
25 66 9.96875
168 250 17.46875
256 340 15.59375
5 454 18.40625
91 159 17.15625
12 150 19.34375
256 456 19.96875
286 359 19.96875
300 453 19.34375
46 167 18.40625
207 404 18.09375
497 507 20.90625
22 82 17.15625
43 208 15.59375
251 458 20.90625
151 362 18.71875
251 331 19.34375
543 582 13.40625
378 399 7.78125
253 544 20.28125
497 578 14.96875
425 459 15.59375
484 609 17.15625
424 480 20.59375
52 166 20.59375
31 53 13.71875
461 485 11.21875
133 250 17.46875
76 126 10.28125
357 558 20.90625
239 299 11.53125
286 330 19.96875
212 329 17.46875
38 194 13.71875
9 99 14.96875
242 357 13.09375
378 563 19.65625
76 193 13.09375
170 339 18.71875
280 540 18.40625
209 300 11.53125
211 401 13.09375
275 339 16.84375
210 249 14.34375
36 200 13.40625
341 376 10.59375
220 276 20.59375
250 413 18.40625
51 141 17.15625
55 127 16.84375
412 565 16.84375
240 328 20.28125
75 93 13.40625
551 581 20.90625
229 270 9.96875
302 611 15.90625
225 335 20.28125
44 254 20.28125
278 330 7.46875
36 160 20.28125
450 507 10.59375
503 603 19.03125
51 91 10.59375
229 353 16.84375
157 252 20.28125
47 135 14.96875
436 500 20.28125
440 579 15.28125
211 256 12.15625
53 157 17.46875
239 541 20.28125
461 487 14.03125
15 54 11.84375
30 55 12.46875
339 459 19.03125
10 80 15.90625
204 610 19.65625
67 70 11.84375
448 504 10.59375
166 199 18.09375
227 357 14.34375
134 578 16.21875
562 605 16.53125
434 482 12.78125
239 351 19.65625
17 140 16.21875
95 168 16.21875
403 546 21.21875
246 404 12.78125
459 504 13.09375
222 243 18.40625
460 544 15.59375
241 298 11.53125
257 281 11.21875
22 174 14.65625
256 263 16.53125
417 603 14.65625
9 198 14.34375
76 135 13.09375
40 88 19.96875
381 543 18.40625
31 169 14.65625
33 195 14.65625
241 303 16.21875
251 300 14.96875
426 599 19.65625
151 606 20.90625
278 364 19.65625
341 574 18.71875
373 401 17.15625
461 543 12.15625
20 156 17.78125
246 336 19.65625
480 541 20.59375
465 583 16.84375
60 170 18.09375
482 558 15.28125
169 197 17.15625
282 301 13.40625
245 337 17.78125
447 504 11.53125
75 129 11.21875
40 457 17.46875
227 264 8.40625
239 292 20.59375
575 609 15.90625
416 612 18.09375
234 379 19.65625
436 463 17.78125
426 445 12.78125
76 544 19.34375
24 133 19.96875
4 200 16.21875
236 375 15.28125
263 329 18.09375
48 243 17.78125
127 149 19.96875
36 94 9.65625
108 204 7.78125
425 488 20.59375
347 379 18.40625
551 582 15.28125
16 72 20.59375
414 508 10.90625
255 295 10.59375
42 99 10.59375
216 227 19.03125
280 285 16.21875
482 534 7.46875
138 227 18.40625
505 510 9.03125
54 95 15.28125
485 561 13.09375
244 540 19.34375
419 563 20.59375
460 575 18.09375
458 602 12.78125
200 245 19.03125
9 406 19.03125
437 485 13.71875
484 506 20.28125
128 136 17.46875
209 284 11.84375
29 172 14.65625
378 543 19.34375
249 362 19.03125
245 302 11.53125
18 37 12.78125
432 579 9.34375
441 496 18.09375
557 604 11.84375
17 146 19.34375
216 276 18.09375
480 540 19.65625
241 563 19.34375
229 355 17.78125
77 158 8.40625
31 129 19.34375
475 478 11.84375
152 200 13.09375
452 574 18.40625
358 363 16.53125
442 532 17.46875
7 197 13.09375
330 337 18.40625
55 153 13.09375
151 197 11.84375
497 576 12.46875
73 193 12.78125
226 360 14.34375
247 414 19.34375
222 241 12.78125
459 482 13.40625
245 408 12.15625
277 352 15.59375
212 609 19.96875
495 612 18.09375
51 74 13.40625
438 470 5.59375
247 404 14.96875
9 16 9.03125
214 221 9.03125
449 541 17.78125
339 381 17.46875
377 382 15.28125
414 606 15.28125
17 193 12.78125
53 79 14.03125
50 408 11.21875
40 87 17.15625
554 606 19.34375
483 545 17.46875
32 54 11.84375
369 374 17.15625
154 158 11.53125
34 135 17.46875
135 585 18.40625
253 453 10.28125
199 207 19.96875
338 398 19.34375
18 30 17.15625
209 407 17.78125
8 47 13.71875
48 460 19.96875
461 579 11.21875
171 197 16.84375
262 378 16.53125
243 344 17.78125
212 251 13.40625
279 404 14.34375
152 194 15.28125
454 576 14.34375
429 545 17.78125
355 401 11.84375
354 395 16.84375
213 302 13.40625
212 401 13.40625
446 561 13.09375
160 200 19.03125
339 354 11.53125
135 159 20.59375
532 536 10.59375
43 200 14.96875
72 136 15.90625
432 463 14.65625
227 281 13.40625
302 373 20.28125
77 159 12.78125
430 581 13.71875
164 168 14.96875
222 395 19.65625
89 168 12.46875
50 170 10.90625
238 301 19.65625
359 612 20.90625
460 498 18.09375
282 408 15.59375
222 301 16.53125
132 170 10.59375
416 496 15.90625
78 97 13.40625
552 597 9.96875
419 545 20.28125
435 498 19.96875
75 84 20.59375
144 182 4.34375
531 535 14.03125
360 377 13.71875
73 543 21.21875
583 604 14.65625
209 299 13.71875
226 378 14.65625
507 511 11.21875
139 153 10.28125
355 566 19.03125
89 167 9.34375
350 397 9.03125
136 280 19.34375
536 544 17.46875
48 370 17.78125
236 294 13.40625
343 576 19.34375
449 564 19.65625
237 292 18.09375
431 561 14.34375
491 496 12.46875
415 426 15.90625
349 377 15.28125
20 72 14.96875
239 285 20.90625
331 360 6.21875
172 605 20.59375
297 328 18.40625
76 197 13.40625
417 548 17.78125
542 584 17.78125
19 192 14.03125
240 388 16.21875
295 335 19.96875
438 538 19.34375
385 389 11.53125
202 486 18.71875
413 458 12.46875
483 492 20.59375
49 135 11.53125
150 156 20.28125
254 359 10.90625
353 396 11.53125
257 335 20.90625
8 197 13.40625
254 374 10.90625
336 611 20.90625
426 447 18.40625
240 404 13.40625
224 264 12.15625
225 297 11.84375
250 458 17.46875
374 400 9.96875
257 375 11.21875
76 125 9.96875
62 185 9.03125
50 611 19.96875
228 354 18.71875
249 607 19.03125
39 372 18.71875
419 427 10.28125
223 388 16.53125
220 281 18.09375
297 374 12.15625
213 402 14.34375
381 395 15.28125
140 155 19.34375
74 142 18.40625
460 556 18.40625
534 541 18.40625
57 175 16.84375
445 504 11.84375
362 407 15.28125
302 363 19.96875
301 454 18.40625
232 375 16.84375
301 610 20.59375
483 582 12.78125
232 279 14.34375
577 603 14.03125
95 249 20.28125
458 549 18.09375
404 576 19.34375
298 364 19.96875
87 170 17.46875
438 463 12.46875
416 507 12.15625
196 252 18.40625
343 483 18.71875
455 564 14.03125
293 329 10.28125
54 135 16.84375
481 564 14.03125
424 431 19.34375
278 348 19.03125
72 337 19.96875
253 339 11.53125
7 337 20.59375
503 606 18.71875
537 577 12.15625
462 479 18.71875
196 607 18.09375
431 461 12.46875
346 381 15.28125
198 355 21.21875
563 571 19.34375
560 605 14.96875
216 341 16.53125
403 448 15.28125
282 400 13.71875
418 447 13.40625
348 355 17.15625
481 556 15.59375
464 483 17.46875
246 372 12.78125
290 297 15.59375
457 543 11.53125
54 360 17.78125
40 79 12.78125
465 581 16.84375
307 313 11.21875
419 425 9.96875
291 375 19.65625
547 561 10.28125
488 564 14.65625
51 358 18.71875
277 401 19.65625
198 253 18.40625
50 105 18.40625
463 586 19.65625
75 200 14.34375
158 544 18.71875
359 367 19.34375
172 199 14.03125
444 574 18.09375
464 502 18.09375
76 196 11.53125
360 401 18.09375
461 565 17.46875
5 244 20.59375
280 400 11.53125
55 150 15.28125
51 193 14.34375
238 339 17.46875
476 593 4.34375
39 407 5.90625
248 302 17.15625
480 544 15.90625
232 295 18.71875
400 579 16.21875
458 561 11.21875
60 90 18.09375
51 133 13.40625
486 491 14.96875
243 576 18.71875
48 415 20.59375
58 176 19.65625
10 17 9.03125
60 64 11.21875
451 608 14.96875
255 369 17.78125
433 483 12.78125
200 548 18.40625
36 88 17.15625
459 545 13.09375
233 376 14.65625
152 601 20.59375
562 566 11.21875
519 565 4.96875
18 191 19.65625
203 506 15.90625
554 580 17.78125
283 359 14.96875
48 247 10.59375
438 580 14.34375
23 546 18.40625
295 300 11.84375
42 98 9.65625
134 149 15.59375
242 291 16.84375
445 608 13.71875
40 458 17.15625
50 134 15.90625
51 95 13.71875
440 498 13.40625
344 374 16.53125
580 607 14.03125
54 169 17.78125
234 259 12.46875
431 485 13.40625
439 484 10.90625
564 581 13.71875
253 285 17.15625
57 178 17.78125
155 196 12.15625
136 372 18.09375
280 397 13.09375
450 487 16.21875
444 592 16.21875
133 169 11.21875
151 192 13.71875
53 171 11.21875
414 503 10.90625
243 298 14.96875
135 578 18.71875
255 562 18.71875
449 490 19.65625
356 398 15.28125
437 580 14.65625
559 600 13.71875
234 294 14.03125
338 404 10.90625
24 171 9.34375
338 403 12.46875
377 561 20.28125
233 281 13.71875
430 564 14.34375
166 457 17.46875
258 339 16.84375
257 339 12.15625
256 352 18.40625
41 253 15.90625
232 296 20.28125
3 49 14.03125
21 52 12.78125
259 357 13.09375
422 442 12.15625
5 361 19.03125
99 105 8.71875
417 482 17.15625
237 293 14.65625
296 374 14.65625
171 603 18.40625
565 579 12.78125
168 608 19.34375
8 77 11.53125
77 153 12.78125
341 576 15.90625
223 392 20.59375
382 396 19.34375
459 549 17.15625
51 158 14.96875
282 300 9.34375
258 283 18.09375
37 359 19.34375
453 506 16.21875
280 339 13.09375
73 148 15.59375
279 378 12.78125
73 158 17.15625
216 294 19.34375
429 534 9.03125
467 503 19.96875
242 329 17.46875
553 581 15.28125
240 292 17.15625
454 607 13.09375
521 525 13.40625
482 552 19.03125
443 489 20.59375
241 372 14.03125
416 578 12.78125
45 456 8.71875
229 279 12.78125
400 456 18.40625
468 499 15.90625
484 601 13.09375
459 566 14.96875
36 337 17.78125
96 157 17.15625
170 609 20.28125
337 373 11.21875
445 547 14.65625
462 577 17.78125
489 499 13.09375
546 561 12.15625
156 165 14.65625
415 450 12.15625
442 543 17.46875
153 250 19.34375
23 89 18.09375
404 564 17.46875
226 377 13.71875
134 445 20.59375
221 347 17.15625
54 149 13.09375
459 499 10.59375
251 291 18.40625
342 347 15.59375
434 481 9.96875
361 375 12.78125
7 19 14.03125
80 167 7.78125
298 370 19.03125
8 249 17.15625
406 457 18.71875
450 540 19.65625
354 401 15.59375
374 543 18.71875
145 338 18.71875
337 364 19.65625
35 145 14.96875
78 195 13.40625
486 603 13.40625
280 371 10.59375
459 544 14.96875
277 359 14.34375
397 560 20.59375
407 541 19.96875
414 609 13.40625
261 382 17.78125
436 499 18.71875
416 485 11.53125
462 600 5.90625
237 399 14.65625
225 284 17.46875
542 602 19.34375
233 335 20.59375
447 548 17.78125
124 128 10.59375
138 171 17.78125
257 286 17.15625
338 352 20.59375
361 454 18.71875
177 339 18.40625
442 553 14.34375
35 337 20.28125
264 393 11.84375
440 536 17.46875
52 136 15.59375
37 94 11.21875
9 167 15.59375
239 296 11.21875
544 602 15.59375
8 18 12.15625
460 543 12.46875
81 201 19.96875
256 296 16.21875
320 362 7.46875
338 401 16.21875
25 75 12.46875
281 401 17.78125
502 507 17.15625
416 580 17.15625
279 541 20.28125
281 363 12.78125
178 193 15.28125
45 503 20.28125
552 559 17.15625
559 605 11.84375
258 353 13.09375
426 438 17.15625
151 375 16.21875
40 336 19.34375
53 546 19.34375
37 168 14.03125
207 253 14.03125
247 508 19.65625
261 379 16.84375
459 563 9.03125
50 166 17.46875
54 406 19.03125
580 605 13.09375
498 606 17.46875
300 315 17.78125
199 355 18.71875
35 146 18.09375
348 386 4.34375
53 135 12.15625
258 376 11.21875
233 377 15.90625
74 335 18.71875
137 456 21.21875
26 73 10.28125
286 373 15.59375
241 263 17.46875
154 197 16.53125
32 151 16.84375
281 357 12.78125
7 93 11.21875
548 578 16.53125
57 76 17.15625
152 199 13.40625
212 281 11.53125
138 153 12.15625
500 578 14.65625
73 199 19.96875
259 344 11.53125
198 254 20.28125
17 174 17.46875
193 360 16.84375
137 228 19.03125
245 414 19.03125
458 578 10.90625
281 287 15.59375
145 153 17.46875
462 486 14.65625
36 99 19.34375
481 599 18.09375
88 154 20.28125
258 293 19.03125
445 467 17.46875
47 156 14.03125
481 563 14.34375
264 391 6.53125
354 607 20.28125
144 151 17.15625
145 177 10.90625
255 340 14.96875
490 499 9.96875
6 449 19.03125
138 172 13.09375
554 601 9.03125
149 179 12.78125
463 558 15.28125
255 543 18.09375
78 125 12.46875
222 234 16.84375
57 73 15.59375
463 561 13.09375
561 567 19.65625
155 197 12.78125
545 563 12.78125
80 201 15.28125
22 131 18.71875
338 380 17.78125
155 601 19.34375
77 548 19.65625
157 171 12.78125
150 581 20.90625
463 548 11.53125
215 235 19.96875
438 468 8.09375
174 358 16.53125
361 456 20.28125
504 565 17.46875
75 605 19.65625
277 398 16.84375
238 264 10.28125
50 207 19.96875
437 497 17.46875
39 140 17.78125
96 249 19.34375
135 194 14.96875
417 506 13.40625
20 158 17.15625
356 403 13.40625
499 580 12.15625
78 198 10.59375
420 577 19.34375
9 196 14.34375
471 603 18.40625
277 345 17.15625
455 543 14.96875
339 603 19.96875
450 575 15.59375
154 550 19.03125
235 280 10.90625
30 192 17.78125
560 607 13.40625
223 262 15.90625
429 460 12.78125
42 132 19.65625
153 456 19.34375
545 580 10.59375
166 172 19.65625
255 278 13.40625
285 359 18.71875
505 612 19.65625
484 605 13.40625
417 424 9.03125
415 608 14.96875
78 200 9.65625
34 148 17.78125
93 159 17.15625
462 487 18.09375
439 537 19.34375
246 457 19.65625
361 403 14.65625
490 610 20.28125
438 578 17.15625
212 361 16.21875
210 296 17.15625
429 556 18.40625
274 278 14.34375
402 450 20.90625
277 403 19.96875
201 457 9.34375
137 372 15.90625
337 457 18.71875
418 425 9.03125
173 379 20.59375
50 402 18.40625
344 485 19.65625
203 254 20.28125
544 600 20.28125
261 277 15.59375
75 174 12.78125
170 196 9.96875
444 608 13.40625
251 288 19.34375
142 338 20.28125
91 195 13.71875
401 580 20.59375
173 359 19.65625
134 148 20.59375
48 133 13.09375
443 504 15.28125
342 357 12.15625
29 91 13.71875
486 606 10.59375
49 458 15.90625
54 172 11.21875
423 442 12.78125
428 466 15.28125
59 171 19.03125
156 197 18.09375
72 133 20.59375
413 446 11.21875
136 251 20.28125
139 177 10.28125
235 333 19.34375
24 55 14.65625
443 556 19.03125
350 355 14.34375
221 397 12.78125
431 563 17.78125
145 194 9.65625
236 299 19.96875
465 484 17.15625
42 253 19.65625
242 288 18.09375
5 203 17.78125
446 580 14.03125
486 563 9.96875
298 374 16.84375
342 375 17.78125
17 80 20.59375
262 352 15.90625
429 495 18.40625
21 140 16.84375
402 559 20.90625
258 373 17.78125
352 356 14.96875
244 335 20.90625
481 549 17.15625
254 612 11.21875
197 456 18.71875
42 156 18.09375
150 197 15.59375
75 136 17.15625
224 378 17.15625
44 200 17.46875
551 597 9.96875
411 486 19.34375
149 192 11.53125
284 292 12.78125
416 426 12.15625
157 558 18.71875
146 151 14.34375
7 336 21.21875
71 156 19.65625
485 605 17.78125
414 445 11.84375
542 607 12.46875
127 151 15.90625
546 551 15.59375
487 610 15.90625
221 378 17.46875
236 348 17.78125
349 381 10.90625
416 605 13.40625
75 337 20.28125
252 304 17.46875
228 373 13.40625
535 559 15.90625
252 337 13.09375
420 430 19.34375
534 558 20.90625
33 124 18.09375
252 414 18.09375
459 575 12.78125
3 39 14.34375
167 171 12.78125
74 126 7.46875
478 482 14.34375
374 454 19.65625
235 332 15.28125
264 295 15.90625
168 338 20.59375
54 338 19.34375
442 561 13.71875
49 245 16.53125
95 99 13.40625
213 539 19.34375
254 338 15.90625
488 575 7.78125
40 95 13.71875
462 503 15.28125
48 132 16.53125
463 502 17.15625
425 554 19.34375
10 51 13.40625
136 362 18.71875
352 401 19.65625
18 168 18.71875
155 175 16.84375
295 371 9.34375
461 500 13.09375
20 83 18.40625
40 607 15.28125
132 448 19.34375
427 600 14.03125
359 564 19.96875
376 403 14.03125
556 560 14.96875
446 602 13.71875
502 578 16.84375
256 282 11.53125
264 374 18.09375
225 397 11.53125
236 352 18.40625
488 496 12.78125
216 356 19.65625
15 19 12.78125
578 604 9.96875
138 200 16.84375
87 171 19.96875
60 150 19.34375
544 563 11.53125
41 243 20.28125
546 583 10.59375
543 585 17.46875
24 176 17.15625
233 295 13.71875
76 336 18.40625
440 556 18.40625
136 257 19.65625
126 150 20.90625
427 466 15.90625
354 610 19.65625
133 584 19.34375
340 398 15.59375
592 605 19.34375
260 276 12.15625
361 405 10.28125
234 266 5.59375
250 336 17.15625
145 151 12.15625
357 387 18.40625
225 283 13.09375
80 88 12.78125
280 401 13.40625
281 407 20.28125
145 358 18.09375
458 575 16.84375
21 93 11.84375
35 143 16.84375
534 606 17.78125
89 170 14.96875
76 136 16.84375
33 96 18.71875
209 371 18.71875
545 586 15.90625
153 175 11.84375
128 149 19.03125
223 396 14.03125
86 93 15.59375
286 301 11.21875
202 603 16.21875
8 157 16.21875
291 374 17.46875
279 288 20.59375
42 133 17.78125
411 505 14.96875
135 177 17.46875
78 201 13.71875
331 401 20.59375
249 284 15.90625
236 350 20.59375
481 602 16.84375
482 535 9.96875
361 366 15.90625
457 489 16.84375
128 158 11.21875
211 222 15.90625
41 204 12.15625
299 453 20.28125
19 58 15.90625
261 280 17.15625
227 395 16.84375
252 306 18.71875
540 578 10.59375
210 359 15.90625
341 374 12.78125
23 193 13.09375
38 160 19.34375
249 611 16.21875
71 196 18.09375
32 128 17.46875
239 352 19.03125
248 404 17.46875
222 372 18.71875
441 488 20.90625
73 194 16.84375
33 89 14.65625
575 605 19.65625
54 175 18.09375
153 406 16.21875
281 403 17.78125
555 582 11.21875
25 149 16.84375
462 557 13.09375
311 315 12.15625
356 401 14.96875
212 221 14.96875
48 102 19.03125
542 608 10.90625
172 559 19.65625
240 565 19.03125
456 486 14.03125
238 352 17.78125
430 582 14.65625
156 173 13.71875
250 306 19.34375
168 248 20.28125
343 381 10.28125
137 559 19.03125
597 602 16.84375
254 577 17.46875
466 595 5.59375
450 503 18.40625
28 127 15.90625
217 238 11.84375
191 336 19.65625
419 456 19.65625
257 296 13.09375
26 152 19.03125
211 240 11.21875
93 170 12.15625
225 256 13.09375
330 402 17.78125
90 195 17.46875
485 592 19.65625
463 579 13.71875
50 94 18.09375
78 99 17.15625
10 142 19.03125
449 612 12.15625
81 97 12.46875
77 184 19.65625
459 503 13.71875
285 370 9.65625
432 540 17.15625
198 457 19.65625
145 198 17.78125
249 457 19.34375
442 488 17.46875
503 576 16.21875
134 462 19.34375
204 251 20.59375
491 501 10.90625
282 332 16.53125
247 507 19.96875
78 126 15.28125
446 533 17.46875
134 550 20.28125
240 454 20.59375
237 328 18.09375
171 177 19.96875
211 255 10.90625
542 556 20.59375
499 504 12.15625
331 378 15.90625
201 444 20.28125
9 335 19.34375
282 338 17.15625
558 599 16.84375
580 595 19.34375
230 356 19.03125
137 178 15.90625
402 457 18.40625
489 535 18.71875
294 374 11.53125
73 191 18.09375
558 564 20.28125
157 201 10.28125
74 144 19.03125
151 190 20.28125
42 168 12.78125
363 368 8.09375
254 411 19.96875
255 388 18.40625
412 497 19.96875
6 78 9.34375
427 563 17.15625
215 404 18.09375
458 502 18.09375
486 609 13.71875
173 354 20.90625
167 202 11.84375
586 602 19.34375
253 308 19.96875
224 370 19.96875
441 532 18.09375
263 375 19.03125
278 331 9.96875
488 498 12.46875
134 167 18.40625
441 497 14.65625
8 125 17.46875
274 339 21.21875
136 279 18.09375
16 77 18.09375
167 173 19.65625
134 200 10.90625
397 562 16.84375
138 175 10.59375
26 74 12.78125
349 542 18.71875
237 300 18.71875
49 402 19.65625
533 564 12.46875
134 576 20.59375
258 542 19.34375
49 610 18.71875
157 454 20.28125
87 155 19.65625
415 458 10.90625
21 198 13.40625
46 402 20.59375
240 541 17.78125
484 604 11.53125
147 174 11.21875
282 303 17.15625
359 371 11.84375
239 344 12.78125
280 405 17.15625
208 298 18.71875
57 183 8.40625
34 127 15.59375
213 610 19.03125
562 609 14.65625
412 446 13.40625
35 95 11.53125
284 303 13.09375
31 76 10.90625
299 369 18.40625
145 337 19.34375
18 124 20.90625
468 585 19.96875
194 372 19.96875
57 138 18.40625
234 282 19.96875
53 360 17.78125
242 408 17.15625
82 95 9.03125
282 399 13.40625
211 223 14.03125
535 562 7.78125
213 220 9.03125
415 605 13.09375
51 136 14.96875
134 553 18.71875
416 425 14.96875
32 144 17.78125
96 408 20.59375
153 160 20.59375
459 505 14.96875
342 379 10.59375
212 359 15.59375
136 255 18.40625
28 75 14.34375
170 338 16.21875
399 579 18.40625
304 308 6.53125
55 171 13.71875
563 605 12.78125
220 388 18.40625
3 607 19.96875
259 354 15.28125
255 345 17.15625
413 486 14.65625
543 602 14.96875
558 605 15.59375
351 378 11.21875
374 542 16.21875
166 456 17.78125
285 407 19.96875
245 285 17.78125
486 535 12.15625
346 562 19.03125
41 98 11.53125
133 483 20.28125
22 89 13.09375
244 607 19.65625
244 541 16.84375
459 558 17.46875
331 372 10.59375
178 194 19.34375
48 136 18.09375
349 357 17.46875
247 458 19.65625
490 505 11.21875
361 369 10.90625
482 550 18.40625
278 401 17.46875
52 372 18.40625
254 340 14.65625
252 447 17.78125
35 88 20.28125
443 500 11.21875
414 496 18.71875
215 297 12.46875
34 73 13.71875
340 576 18.09375
438 583 19.65625
464 584 17.78125
415 455 13.40625
175 359 18.71875
74 160 19.65625
500 534 15.28125
447 544 20.28125
280 310 19.34375
54 79 18.09375
329 360 12.46875
282 454 18.40625
242 398 13.71875
283 370 9.96875
239 350 18.09375
227 292 18.09375
132 407 21.21875
438 498 13.71875
53 132 17.46875
338 353 15.59375
445 507 15.90625
132 479 19.65625
227 397 13.09375
411 487 21.21875
48 209 18.09375
284 360 14.65625
54 78 14.65625
430 497 13.09375
233 364 18.09375
63 195 18.40625
39 339 20.59375
144 189 9.96875
151 559 19.34375
58 148 15.90625
131 417 19.34375
416 565 16.21875
234 334 19.34375
52 135 12.46875
407 458 20.28125
3 95 21.21875
126 198 17.78125
431 496 18.09375
455 490 18.09375
343 357 10.28125
238 293 14.03125
280 340 16.84375
420 431 19.03125
49 81 17.15625
151 376 19.65625
74 189 20.28125
49 542 21.21875
7 51 10.90625
46 254 17.46875
243 611 5.59375
452 608 17.46875
318 357 18.71875
48 565 20.28125
229 397 16.53125
21 189 19.65625
353 383 12.78125
21 126 9.03125
132 165 18.40625
416 460 10.90625
22 173 13.71875
222 328 20.90625
11 168 17.78125
356 405 17.15625
4 447 20.28125
240 309 20.28125
427 592 16.53125
482 568 19.65625
167 201 15.90625
244 608 18.40625
133 443 20.28125
230 277 10.28125
73 156 14.03125
50 136 14.65625
131 479 19.03125
222 292 16.53125
309 405 16.84375
456 541 13.09375
20 94 11.21875
218 223 12.78125
48 604 18.40625
368 373 17.15625
413 488 11.84375
229 356 18.09375
135 254 18.09375
569 578 20.90625
262 351 18.71875
448 496 19.65625
209 282 14.65625
282 402 10.59375
242 542 20.59375
8 17 14.96875
24 132 17.15625
444 533 15.28125
295 399 13.71875
37 93 10.90625
260 344 12.78125
196 609 19.65625
32 172 12.78125
331 358 7.78125
281 402 13.71875
446 496 17.46875
546 579 17.78125
239 295 11.21875
463 480 8.40625
293 300 9.65625
198 374 18.40625
54 89 19.03125
77 199 17.78125
377 558 20.90625
177 190 19.96875
462 583 18.09375
285 331 18.71875
453 563 17.46875
138 193 10.90625
459 601 14.34375
390 399 18.09375
499 539 19.96875
29 77 13.71875
206 309 6.53125
449 504 14.65625
340 461 19.65625
222 294 13.71875
241 309 19.03125
429 606 13.40625
259 375 13.71875
38 125 17.46875
282 407 17.15625
203 540 21.21875
209 565 19.03125
433 559 17.78125
541 577 11.21875
545 578 12.78125
332 399 16.84375
504 566 17.78125
594 603 18.09375
137 145 14.96875
126 133 18.40625
429 501 11.84375
406 610 16.84375
438 487 19.96875
140 170 16.53125
444 496 17.15625
250 541 18.09375
536 584 19.65625
128 195 16.84375
236 355 16.84375
77 197 17.78125
450 564 18.09375
253 606 19.65625
408 455 20.59375
40 337 16.84375
407 543 20.28125
417 487 10.90625
586 601 15.28125
16 191 16.84375
339 547 20.90625
236 376 12.78125
437 532 5.59375
455 535 19.34375
77 198 13.71875
4 94 18.71875
251 374 14.34375
296 330 15.28125
460 467 16.53125
12 169 19.34375
52 403 21.21875
138 147 8.09375
139 404 18.09375
41 101 16.21875
240 376 11.21875
589 593 11.53125
462 497 19.03125
429 562 13.71875
294 362 10.59375
253 311 19.34375
415 460 11.84375
39 202 14.65625
417 606 14.34375
135 399 19.96875
331 379 18.09375
207 309 9.03125
5 95 13.71875
35 406 20.59375
403 457 12.78125
56 140 12.78125
545 601 12.15625
81 155 19.03125
458 574 17.46875
281 330 9.96875
53 144 19.03125
199 253 12.78125
33 193 13.40625
45 96 20.28125
161 170 20.59375
282 540 19.96875
203 559 19.03125
212 362 16.84375
255 397 14.34375
497 533 10.28125
278 360 14.03125
447 491 19.65625
357 379 11.53125
202 578 17.78125
20 174 17.15625
16 32 13.71875
349 379 13.09375
47 546 20.28125
171 604 15.90625
50 138 14.96875
426 498 13.71875
433 560 18.09375
267 399 18.40625
432 542 17.15625
225 402 13.40625
35 92 11.21875
36 125 15.28125
479 604 17.78125
259 298 17.15625
56 144 11.84375
19 184 16.53125
429 601 11.53125
10 168 18.09375
281 388 19.65625
42 606 20.90625
342 376 13.09375
342 404 16.84375
40 404 18.40625
226 293 13.09375
47 78 11.53125
341 397 12.15625
47 96 14.96875
340 379 9.65625
306 311 9.65625
71 184 9.34375
210 292 18.71875
178 336 18.71875
90 170 11.53125
251 358 17.46875
153 159 19.65625
425 548 16.21875
241 294 17.46875
91 96 11.84375
99 168 18.40625
137 170 12.78125
279 340 17.15625
252 361 13.40625
241 304 21.21875
585 599 15.28125
201 408 15.28125
44 406 18.71875
546 608 16.84375
486 607 13.71875
432 464 19.03125
25 193 16.53125
243 406 14.65625
241 343 14.65625
329 336 16.53125
264 351 18.40625
70 74 14.34375
18 90 13.71875
45 407 16.53125
13 52 9.65625
364 373 10.90625
54 59 10.28125
329 355 19.96875
437 499 13.71875
546 555 8.09375
245 412 16.53125
52 92 16.21875
336 368 20.28125
354 609 20.59375
295 315 18.71875
11 200 18.09375
499 533 8.40625
482 488 20.28125
60 147 18.40625
251 286 18.09375
576 603 14.65625
150 403 20.28125
340 541 7.46875
423 441 11.53125
208 299 15.90625
292 300 14.65625
414 454 13.40625
200 253 16.84375
234 396 17.78125
96 158 17.46875
225 299 17.46875
152 404 18.09375
18 97 16.53125
42 79 16.53125
56 72 12.15625
244 297 12.46875
535 564 6.53125
258 610 19.03125
258 379 18.09375
175 581 20.59375
90 97 19.65625
436 535 15.90625
357 610 16.21875
349 355 12.15625
459 541 13.40625
52 155 13.71875
54 90 17.78125
461 539 20.90625
48 100 17.46875
228 374 14.03125
203 504 17.15625
466 603 17.15625
73 155 14.34375
214 255 13.40625
338 457 21.21875
363 405 17.78125
48 157 13.40625
132 586 18.71875
74 197 17.46875
501 578 12.15625
21 193 11.53125
73 141 17.15625
51 132 14.96875
425 551 17.15625
23 191 16.84375
30 90 14.03125
328 357 19.96875
225 344 16.84375
230 278 12.78125
251 371 13.40625
168 545 15.90625
24 545 18.71875
214 261 19.96875
235 362 18.40625
553 559 12.15625
533 592 19.96875
168 195 14.65625
308 313 9.65625
43 166 17.15625
252 561 19.34375
554 560 19.03125
484 544 16.84375
21 80 17.46875
372 610 18.71875
250 543 19.34375
421 545 20.28125
354 397 10.90625
425 601 12.78125
550 603 12.78125
279 363 16.21875
212 367 18.71875
481 605 19.65625
46 576 17.46875
579 603 11.21875
221 298 11.84375
423 462 11.84375
46 361 20.59375
276 400 15.28125
46 337 18.09375
36 405 20.28125
378 562 16.53125
441 504 18.71875
325 328 5.59375
569 579 19.96875
431 468 8.40625
467 579 19.03125
136 580 18.40625
55 72 8.40625
354 565 18.71875
440 559 16.84375
398 576 19.96875
439 566 18.40625
449 575 18.09375
399 577 19.03125
213 400 14.34375
440 462 11.84375
293 359 18.71875
428 491 18.40625
536 557 19.03125
327 331 14.03125
288 297 12.15625
40 361 17.78125
220 294 18.09375
5 96 11.53125
48 81 19.65625
37 166 19.96875
55 94 17.15625
553 561 17.46875
46 541 17.46875
261 342 18.40625
95 408 20.59375
25 152 18.09375
158 558 19.03125
147 192 12.46875
460 500 16.21875
533 559 19.96875
18 88 16.53125
361 374 10.90625
154 459 18.71875
12 72 18.09375
45 417 19.03125
481 607 19.96875
445 576 14.03125
36 151 14.34375
553 585 10.90625
92 170 14.65625
280 611 18.40625
34 191 14.03125
181 185 11.53125
197 281 19.34375
40 245 19.03125
225 260 11.21875
235 297 14.03125
230 259 18.09375
37 79 14.34375
254 342 14.96875
535 583 18.09375
50 544 18.40625
32 95 19.96875
377 583 20.59375
135 343 20.90625
28 172 17.78125
443 554 18.09375
34 89 14.03125
126 167 13.71875
313 374 17.46875
133 374 21.21875
422 427 12.78125
236 258 11.84375
39 456 17.78125
265 280 18.71875
219 237 11.53125
579 585 19.96875
87 165 5.28125
235 395 19.65625
299 374 17.78125
40 413 20.59375
22 84 20.90625
543 558 11.53125
5 80 11.84375
220 227 19.34375
159 171 16.53125
400 580 19.96875
51 150 17.46875
504 508 14.03125
355 580 19.65625
450 541 17.78125
380 398 16.53125
295 361 15.28125
260 348 11.84375
415 427 14.03125
145 175 13.09375
424 485 18.09375
455 495 18.09375
192 337 19.96875
416 420 12.15625
173 581 19.96875
439 536 15.28125
426 496 16.53125
342 351 8.09375
278 346 18.40625
36 166 17.78125
127 175 18.09375
123 127 14.03125
403 611 7.78125
340 404 12.46875
238 359 16.84375
136 337 7.46875
349 562 18.40625
237 398 14.34375
382 397 15.28125
466 555 18.71875
32 90 13.40625
33 194 14.34375
275 279 14.65625
212 222 12.15625
223 299 9.96875
79 202 15.90625
372 542 20.90625
6 45 14.03125
35 140 12.78125
142 195 12.78125
337 375 10.90625
509 513 8.40625
224 287 18.09375
225 358 13.71875
442 468 10.28125
39 408 9.96875
434 560 19.03125
446 495 16.53125
458 546 14.96875
33 88 18.09375
21 95 17.46875
10 57 20.28125
223 344 18.09375
3 166 17.46875
358 364 17.78125
134 199 12.46875
560 602 15.28125
217 341 20.28125
7 36 11.21875
544 608 12.46875
24 134 17.15625
174 545 17.78125
60 189 11.84375
111 454 18.40625
44 576 20.28125
79 128 18.09375
428 487 11.21875
420 480 18.09375
75 544 18.09375
258 564 17.78125
94 170 16.84375
247 302 13.71875
17 191 13.71875
24 56 19.03125
466 556 15.90625
172 192 14.03125
255 354 17.46875
440 552 17.78125
358 561 20.59375
242 541 16.21875
71 336 19.65625
73 545 15.59375
172 358 17.78125
445 502 11.21875
429 503 17.46875
546 580 13.09375
54 174 12.78125
244 293 16.84375
20 80 16.53125
336 364 16.21875
47 127 19.34375
460 507 19.65625
46 81 20.28125
157 443 20.28125
371 406 12.15625
481 606 14.65625
447 610 14.65625
547 579 14.65625
45 158 19.03125
16 23 19.34375
201 374 20.28125
484 583 17.46875
255 337 13.40625
132 484 18.40625
405 447 18.71875
264 296 16.53125
38 338 20.59375
295 362 12.78125
38 202 14.03125
294 301 19.65625
564 605 18.09375
565 578 10.90625
136 200 12.46875
146 150 13.09375
159 200 16.84375
375 381 19.96875
376 544 18.40625
419 608 18.40625
500 575 13.40625
441 602 14.34375
45 504 19.34375
349 541 19.34375
485 607 17.78125
241 283 14.34375
495 578 17.46875
228 397 17.15625
575 610 12.15625
71 135 16.84375
557 587 12.78125
560 609 17.15625
80 166 8.40625
243 412 20.59375
157 250 18.71875
404 560 19.03125
173 358 17.46875
557 600 11.53125
255 293 15.59375
210 362 17.15625
12 90 19.34375
578 601 14.34375
455 504 14.96875
501 507 17.15625
373 407 17.15625
380 541 19.34375
207 243 14.34375
214 372 18.09375
24 150 18.71875
402 578 18.40625
24 72 9.34375
416 533 17.46875
240 355 14.34375
542 605 16.21875
169 460 18.40625
11 93 12.46875
134 446 20.59375
21 79 13.09375
542 557 15.59375
336 342 20.90625
303 372 18.40625
455 492 19.03125
213 453 19.03125
565 607 14.65625
350 356 19.03125
228 338 17.15625
174 193 6.84375
35 81 20.59375
246 288 18.71875
443 548 12.78125
37 90 17.46875
39 83 19.96875
144 196 19.65625
132 599 19.34375
348 400 19.65625
436 483 14.34375
172 558 16.53125
485 606 13.71875
264 392 9.65625
417 604 14.34375
414 453 14.03125
256 344 9.34375
138 281 17.15625
133 198 10.59375
246 297 17.46875
465 586 17.78125
88 96 14.65625
456 544 18.09375
196 372 16.21875
49 447 18.71875
241 296 14.34375
432 584 16.84375
252 340 18.09375
201 243 18.71875
253 611 6.21875
43 99 12.46875
558 601 10.90625
153 354 20.90625
137 342 19.03125
21 154 13.71875
403 577 15.59375
255 335 18.71875
503 574 19.96875
228 260 19.03125
438 600 17.78125
425 582 17.46875
55 91 12.15625
464 480 12.15625
349 402 17.78125
263 297 17.46875
514 518 8.40625
404 457 16.84375
548 607 15.28125
11 199 17.46875
503 578 17.78125
349 398 9.65625
337 454 17.46875
147 184 12.15625
253 371 14.65625
228 362 16.84375
329 406 19.96875
20 95 14.96875
285 301 12.46875
425 502 11.84375
443 553 14.96875
543 567 20.59375
442 502 12.15625
239 347 16.84375
262 353 17.15625
111 157 4.96875
499 505 16.84375
445 501 10.90625
133 171 10.90625
132 172 13.40625
91 184 17.78125
351 402 17.78125
427 575 14.03125
148 197 19.65625
553 583 13.09375
287 300 8.71875
82 169 15.59375
138 545 19.03125
189 194 16.84375
134 174 13.71875
561 583 11.53125
51 360 17.15625
451 489 19.96875
53 544 19.65625
91 157 15.28125
220 349 18.71875
553 602 9.65625
51 89 15.59375
295 388 17.78125
441 600 11.21875
412 608 16.53125
454 540 17.15625
465 603 14.03125
136 175 9.65625
246 337 17.78125
424 440 13.71875
80 156 14.65625
257 348 19.03125
220 395 16.84375
72 143 16.21875
464 552 11.84375
59 93 17.46875
277 395 18.09375
554 559 14.34375
176 194 16.53125
542 582 13.71875
499 565 15.28125
13 34 11.84375
221 284 20.59375
567 572 8.09375
277 402 14.65625
498 578 11.53125
151 355 19.34375
382 398 19.34375
294 300 14.03125
254 606 18.40625
13 137 20.28125
25 64 7.78125
427 548 18.09375
596 600 8.71875
58 147 18.71875
432 547 18.71875
378 397 6.84375
418 459 13.40625
562 568 17.78125
376 562 17.78125
154 199 13.71875
283 406 15.90625
342 485 17.15625
138 402 15.90625
299 612 20.59375
38 204 17.15625
240 329 15.28125
173 377 19.96875
157 170 10.90625
280 379 17.46875
229 358 18.09375
463 500 14.03125
495 579 19.65625
505 576 16.21875
196 402 18.71875
429 575 14.34375
573 578 17.15625
499 506 18.40625
282 405 13.40625
448 539 20.90625
449 506 11.53125
553 606 17.78125
57 141 9.96875
72 196 15.28125
433 473 11.21875
3 204 10.90625
227 262 15.28125
186 195 18.09375
253 306 17.15625
78 127 12.15625
221 293 16.21875
294 335 18.40625
58 149 17.15625
21 56 11.21875
227 263 11.53125
454 489 19.96875
255 336 14.96875
302 315 16.53125
506 565 18.40625
134 169 12.78125
541 579 10.90625
340 459 18.40625
4 95 15.90625
74 558 19.65625
565 609 10.28125
135 447 20.59375
448 501 12.46875
217 355 18.71875
172 604 19.96875
76 407 18.40625
295 329 8.40625
282 404 9.65625
242 406 14.03125
153 562 20.59375
147 198 17.78125
154 406 20.90625
239 349 14.96875
257 336 17.46875
364 372 12.15625
31 93 14.03125
199 373 15.59375
137 277 15.59375
33 192 11.21875
201 250 9.03125
222 281 14.34375
195 406 16.21875
47 154 17.46875
430 492 20.90625
444 507 19.03125
258 378 12.78125
482 554 19.96875
462 580 11.21875
256 576 18.40625
442 575 16.53125
150 193 10.90625
339 398 14.96875
426 576 18.71875
12 200 17.15625
215 261 19.03125
240 300 11.84375
459 497 15.28125
226 262 18.09375
544 583 9.65625
203 404 19.34375
281 408 19.03125
138 282 18.40625
303 315 19.96875
82 202 20.28125
237 298 12.78125
294 399 17.46875
218 238 12.15625
431 601 13.09375
248 458 20.28125
507 576 18.40625
331 343 19.65625
429 539 20.28125
210 306 9.03125
210 282 9.34375
240 283 11.21875
152 201 17.15625
204 603 20.90625
496 504 14.65625
202 576 18.71875
243 287 19.96875
433 557 16.84375
211 540 21.21875
428 566 17.15625
376 396 14.03125
280 364 16.21875
76 194 13.09375
253 607 15.59375
157 413 18.71875
28 88 20.59375
51 339 18.40625
335 375 10.90625
137 250 19.65625
176 195 14.65625
264 390 9.03125
78 546 18.40625
197 245 19.34375
341 349 15.28125
133 545 5.59375
140 374 18.09375
49 104 19.65625
455 575 13.09375
154 201 14.65625
73 197 19.65625
284 407 16.21875
228 336 17.15625
506 611 19.65625
44 244 18.40625
281 291 10.59375
442 582 12.78125
57 195 13.71875
499 564 13.71875
12 137 16.53125
499 566 12.78125
302 362 20.28125
146 152 19.03125
132 581 15.90625
167 545 18.71875
555 606 17.78125
357 454 19.65625
502 575 15.28125
38 87 16.53125
426 485 14.34375
424 599 16.84375
464 548 12.78125
482 605 17.46875
458 543 10.28125
484 492 19.03125
352 397 8.09375
237 396 11.21875
75 194 17.15625
338 373 12.78125
497 503 12.15625
150 405 20.59375
50 454 17.46875
132 138 20.90625
154 601 16.53125
254 339 10.28125
441 601 13.40625
296 363 20.59375
278 350 19.96875
34 143 17.78125
36 79 11.21875
436 496 20.59375
280 338 15.28125
458 542 15.90625
92 126 15.28125
460 548 9.34375
535 547 19.65625
3 455 18.40625
155 445 19.34375
240 310 19.34375
154 357 20.59375
416 455 13.40625
444 487 11.21875
158 203 15.28125
437 539 20.59375
341 481 15.59375
153 194 13.09375
18 89 11.53125
127 197 20.59375
11 57 19.34375
462 482 12.15625
161 167 12.15625
358 403 13.71875
33 144 19.03125
47 170 14.34375
55 92 14.03125
60 92 16.84375
41 209 18.40625
546 601 10.59375
389 396 13.09375
377 581 19.96875
547 578 13.09375
256 339 12.46875
542 577 12.78125
133 444 17.46875
185 192 13.09375
243 408 16.84375
168 544 18.09375
35 91 11.21875
208 308 9.03125
47 82 18.09375
40 609 16.53125
136 155 11.53125
430 601 16.53125
133 448 16.84375
443 551 16.84375
133 544 7.46875
455 562 17.46875
38 337 16.21875
129 169 12.15625
341 382 15.90625
135 201 10.59375
7 251 18.09375
217 376 18.40625
76 175 17.46875
355 559 19.34375
337 402 10.59375
49 403 15.59375
251 362 14.65625
413 611 17.78125
89 101 20.28125
256 297 13.40625
154 175 13.40625
170 193 14.34375
47 207 18.40625
478 543 21.21875
8 158 16.84375
547 585 10.28125
558 602 13.40625
79 126 15.59375
459 507 17.78125
239 610 20.59375
278 393 20.28125
212 371 12.46875
56 90 19.65625
136 373 16.53125
18 77 14.34375
36 172 11.21875
177 192 16.84375
458 544 14.65625
30 56 14.65625
135 611 20.28125
411 457 14.03125
401 485 19.34375
165 170 17.15625
360 407 14.34375
249 608 20.90625
136 399 16.84375
214 402 17.78125
275 346 19.34375
548 563 19.34375
488 609 15.28125
34 93 10.90625
494 501 15.59375
201 416 19.96875
209 288 20.28125
435 440 17.46875
440 580 12.78125
293 373 13.09375
340 455 20.28125
336 374 10.28125
169 203 16.84375
331 407 20.59375
533 610 20.28125
540 546 20.90625
433 498 17.46875
277 348 19.96875
30 193 16.53125
142 196 14.03125
379 481 19.03125
143 189 9.96875
226 397 16.53125
237 397 13.40625
545 592 15.90625
429 597 19.65625
275 388 9.34375
80 248 19.03125
456 510 18.71875
258 297 14.65625
284 405 15.28125
416 566 16.84375
31 158 18.40625
255 286 15.28125
14 19 12.46875
157 403 20.90625
256 359 13.71875
431 597 19.96875
137 194 11.53125
16 197 18.09375
341 541 5.59375
71 75 14.65625
222 293 11.53125
576 606 10.59375
139 170 13.09375
8 82 8.71875
260 539 16.84375
26 55 18.09375
51 194 11.21875
37 138 18.09375
362 374 10.90625
293 361 16.84375
12 22 19.34375
169 544 16.53125
53 408 20.90625
253 449 16.53125
489 609 19.96875
213 291 17.46875
372 399 14.65625
113 117 13.40625
51 544 18.40625
512 516 6.21875
450 492 18.71875
486 542 17.15625
355 394 20.28125
17 94 11.84375
140 154 20.28125
14 34 12.15625
139 171 14.65625
91 98 18.09375
421 559 18.71875
73 198 14.65625
202 417 19.03125
50 135 10.28125
245 447 20.28125
456 565 13.40625
456 489 19.34375
211 315 19.03125
17 89 16.21875
453 488 15.90625
241 313 19.34375
315 357 17.46875
459 540 14.96875
238 347 17.78125
342 397 10.59375
343 375 14.65625
443 496 20.59375
556 605 19.65625
244 611 8.71875
19 194 13.71875
237 348 19.03125
151 405 18.40625
36 81 16.53125
34 58 12.15625
428 435 19.96875
200 408 16.53125
45 80 15.90625
421 460 9.96875
49 449 15.90625
37 338 20.59375
5 208 19.34375
484 542 15.28125
355 579 16.21875
214 396 15.28125
485 534 9.96875
200 453 20.90625
261 387 8.40625
18 52 14.96875
337 406 8.71875
202 406 16.84375
41 608 19.03125
76 139 13.71875
50 606 20.28125
258 294 17.78125
39 94 14.96875
221 280 12.78125
257 294 13.71875
173 197 17.15625
201 255 19.03125
17 76 12.78125
259 295 12.15625
541 606 10.59375
440 554 20.59375
283 301 13.40625
463 499 12.15625
175 179 12.46875
229 268 7.78125
225 291 18.40625
166 449 17.78125
340 603 16.84375
222 261 17.78125
393 398 16.84375
348 393 9.96875
366 372 17.46875
433 601 16.53125
127 174 15.90625
574 607 18.40625
79 155 14.96875
461 540 17.46875
252 566 20.59375
51 184 18.40625
446 610 14.03125
42 244 20.90625
284 289 14.96875
156 462 17.78125
155 253 20.28125
480 551 16.21875
22 156 14.34375
374 397 14.34375
131 481 19.65625
444 559 14.34375
426 532 20.90625
53 143 17.78125
49 252 12.46875
357 398 13.09375
241 542 20.59375
51 138 15.90625
240 405 18.09375
54 74 12.15625
98 157 18.09375
253 563 15.28125
214 262 18.40625
284 335 20.28125
556 601 8.09375
168 198 10.59375
258 282 14.65625
197 253 16.53125
247 453 8.40625
539 579 11.21875
482 564 14.03125
77 204 19.03125
121 124 5.59375
535 605 20.59375
47 84 19.34375
507 610 19.65625
459 490 15.59375
447 502 14.96875
137 378 17.78125
25 126 9.96875
277 544 20.90625
6 456 18.09375
215 376 17.78125
76 134 15.28125
315 454 17.78125
24 156 15.59375
468 500 16.84375
132 157 8.09375
133 553 19.34375
222 256 14.96875
374 387 20.28125
53 92 13.09375
24 58 20.59375
38 80 9.03125
216 359 18.71875
279 293 13.71875
469 484 18.71875
18 57 17.78125
232 292 20.28125
61 76 18.71875
4 248 10.59375
195 544 16.84375
284 302 8.09375
286 406 19.96875
245 574 17.78125
457 505 14.34375
246 309 7.78125
379 383 12.46875
439 489 20.90625
295 360 13.71875
254 560 19.96875
381 396 16.84375
446 488 9.03125
216 357 15.90625
486 533 12.46875
432 466 20.59375
84 93 12.15625
421 580 18.40625
411 503 21.21875
403 559 18.71875
24 139 18.71875
229 294 17.46875
356 373 14.03125
276 347 16.21875
259 296 14.03125
377 562 17.46875
250 303 17.15625
418 465 19.96875
151 607 18.71875
279 398 17.15625
159 201 17.78125
154 553 18.40625
429 487 13.09375
40 407 8.71875
148 193 8.09375
280 318 18.40625
4 167 17.15625
150 376 16.53125
506 566 20.59375
43 253 16.21875
224 362 17.15625
462 582 12.78125
133 446 16.21875
192 336 16.84375
343 608 18.09375
443 503 11.53125
432 578 14.03125
19 165 18.71875
427 503 9.96875
34 51 10.90625
152 608 19.03125
25 90 17.46875
429 464 11.21875
42 167 15.90625
432 558 18.71875
143 176 15.28125
451 574 17.15625
214 278 19.03125
159 172 21.21875
242 455 18.09375
465 549 9.96875
39 100 15.59375
203 406 19.34375
418 550 19.03125
215 372 17.78125
91 131 19.96875
220 401 18.09375
358 610 20.90625
552 604 19.65625
135 454 19.34375
209 249 14.34375
559 598 20.28125
372 402 10.90625
550 604 14.03125
442 497 14.03125
74 127 9.96875
303 610 19.65625
155 249 20.28125
351 396 12.46875
439 501 14.03125
59 173 18.71875
141 151 10.59375
52 134 17.78125
231 236 17.78125
49 450 19.65625
355 545 19.03125
216 235 19.03125
467 501 17.46875
172 340 18.40625
172 187 19.34375
416 489 10.90625
381 394 19.96875
363 376 21.21875
199 408 12.78125
33 141 17.15625
78 134 17.15625
567 580 21.21875
150 279 18.09375
269 273 10.90625
45 563 20.28125
340 458 18.40625
171 194 16.84375
442 495 19.96875
480 604 15.28125
221 395 13.71875
407 608 19.34375
554 558 13.09375
484 548 16.53125
35 139 13.71875
98 158 20.28125
497 565 16.84375
127 139 19.65625
297 363 17.46875
22 193 16.53125
133 486 18.40625
431 599 16.84375
13 151 18.71875
465 546 18.40625
43 167 20.90625
57 194 12.46875
74 146 19.96875
10 74 19.34375
535 576 10.59375
346 542 20.28125
90 184 20.59375
426 497 11.53125
310 374 19.03125
330 379 18.09375
418 422 6.84375
342 430 18.40625
427 602 13.71875
10 31 18.71875
49 453 19.34375
254 355 13.71875
250 337 14.34375
4 451 15.90625
44 606 20.59375
358 609 19.34375
42 93 17.46875
4 449 16.53125
80 85 14.96875
154 580 17.78125
336 361 8.09375
6 88 18.71875
344 378 12.15625
27 74 15.59375
252 574 17.78125
221 286 17.46875
198 546 15.90625
372 454 17.46875
252 336 16.53125
363 375 16.53125
258 359 17.78125
547 581 10.90625
153 375 19.65625
168 602 19.96875
275 540 19.65625
198 356 16.84375
461 575 15.59375
459 546 15.90625
49 606 18.40625
19 140 18.09375
342 546 21.53125
155 251 19.96875
131 171 10.90625
280 344 16.53125
2 50 19.96875
216 302 20.90625
55 336 17.15625
437 579 12.78125
233 260 19.34375
441 549 17.15625
243 612 9.96875
499 603 13.71875
443 547 13.71875
174 560 21.21875
498 504 14.34375
461 552 19.03125
210 256 14.65625
220 236 13.71875
448 503 13.71875
498 539 18.40625
137 276 19.96875
72 153 12.78125
445 487 14.34375
433 534 9.96875
256 338 17.78125
582 601 6.84375
529 532 5.59375
284 452 19.03125
48 80 14.65625
152 458 19.96875
338 351 20.90625
314 374 19.03125
238 343 13.09375
43 451 7.78125
455 540 14.96875
338 378 13.71875
217 357 20.28125
580 600 14.03125
53 90 13.71875
204 563 20.90625
95 170 17.78125
254 561 17.78125
202 558 19.65625
241 564 17.78125
484 547 13.71875
404 449 19.03125
39 449 20.28125
442 486 12.15625
402 560 16.84375
154 581 17.46875
29 171 12.78125
132 195 16.84375
228 276 9.34375
419 465 19.03125
544 604 10.90625
232 376 18.09375
450 576 12.46875
256 376 11.21875
202 610 16.84375
91 158 12.78125
60 183 10.28125
424 429 14.03125
91 125 8.40625
341 582 17.78125
552 590 4.34375
473 477 10.90625
467 483 16.21875
246 300 14.03125
49 102 17.15625
29 56 19.34375
223 300 11.84375
7 167 16.84375
33 94 12.78125
52 140 9.34375
23 58 15.28125
75 159 16.21875
339 405 10.59375
150 194 13.40625
397 564 16.84375
133 611 19.96875
314 369 6.84375
49 107 19.65625
20 79 11.21875
228 360 15.59375
189 193 14.34375
484 568 16.21875
488 539 20.59375
158 559 19.03125
16 145 18.71875
483 602 17.15625
155 167 11.84375
53 91 9.34375
25 154 18.09375
169 337 19.03125
43 244 16.53125
300 408 18.09375
253 300 14.34375
89 125 10.28125
23 59 11.53125
448 575 12.78125
216 339 17.78125
51 131 19.03125
23 154 14.34375
400 576 16.21875
252 413 17.78125
47 612 20.59375
138 190 20.59375
377 401 17.15625
501 508 20.28125
262 380 19.65625
566 611 15.28125
441 552 19.03125
577 611 17.15625
229 330 9.96875
31 167 16.84375
257 295 9.34375
37 140 13.40625
54 142 9.96875
231 278 15.59375
32 146 20.59375
425 497 16.21875
444 466 17.46875
154 160 17.78125
434 463 18.09375
388 542 19.65625
479 483 14.65625
424 553 18.71875
420 561 15.90625
488 493 14.96875
134 140 19.65625
295 314 19.96875
359 408 15.28125
373 541 19.03125
76 140 16.53125
489 563 19.03125
153 557 18.71875
153 185 19.03125
241 344 13.40625
237 345 17.15625
150 278 19.65625
200 356 19.03125
278 339 14.96875
461 479 16.53125
482 495 21.21875
50 155 10.90625
376 391 19.34375
47 250 10.28125
40 450 20.90625
57 74 13.09375
100 105 6.84375
458 507 16.53125
341 546 19.03125
233 375 12.78125
535 601 19.65625
456 563 12.15625
484 567 17.46875
51 249 16.53125
415 501 11.21875
462 467 10.28125
276 357 12.78125
39 204 16.84375
89 169 13.09375
264 328 18.09375
437 568 18.40625
359 364 16.84375
343 374 13.09375
176 337 19.34375
584 602 16.53125
89 155 19.03125
280 398 13.09375
11 51 11.53125
362 367 9.96875
31 128 15.28125
459 539 19.03125
286 299 9.03125
253 543 16.53125
486 562 13.71875
135 150 11.53125
50 357 17.78125
220 225 14.03125
364 374 16.21875
169 603 19.03125
136 406 15.90625
133 196 14.96875
252 284 14.65625
470 475 9.34375
136 196 10.90625
414 451 11.84375
225 264 9.96875
483 497 13.71875
155 449 18.71875
355 581 16.53125
425 484 12.78125
354 398 13.40625
419 501 12.46875
33 82 17.15625
89 96 9.65625
170 548 18.09375
342 482 16.53125
548 562 19.96875
11 31 20.28125
244 449 18.71875
72 545 19.96875
130 155 9.96875
245 305 16.21875
209 370 17.78125
156 608 17.46875
313 609 19.03125
74 156 14.03125
152 606 16.84375
344 403 15.28125
157 444 18.71875
156 601 16.84375
152 277 20.28125
420 582 16.53125
430 466 18.09375
349 380 10.59375
414 500 17.15625
33 142 16.53125
249 313 8.71875
168 447 18.71875
53 131 20.90625
21 60 9.96875
200 547 18.09375
430 489 19.65625
200 448 18.40625
245 284 13.09375
50 151 13.71875
80 99 13.09375
104 108 6.21875
543 609 10.59375
484 602 13.09375
280 343 13.71875
275 341 14.96875
157 199 14.65625
412 502 18.71875
29 131 20.59375
73 144 19.96875
489 564 17.46875
199 460 21.21875
456 540 16.53125
136 252 18.71875
258 263 10.28125
319 362 4.96875
420 506 20.90625
32 193 12.46875
220 235 16.21875
562 583 13.09375
53 71 16.53125
18 125 16.84375
42 403 20.59375
49 99 14.34375
201 558 20.59375
444 580 11.21875
241 342 18.09375
418 606 17.78125
315 339 16.84375
45 405 15.90625
211 455 18.09375
39 252 15.90625
257 564 17.78125
133 251 19.96875
435 482 15.59375
358 379 13.40625
73 188 19.34375
277 331 10.28125
238 291 20.28125
561 591 18.40625
212 286 8.71875
6 52 14.65625
287 373 19.96875
401 457 16.53125
146 176 13.09375
170 606 18.40625
47 544 20.28125
419 489 19.96875
16 21 14.03125
337 379 17.46875
157 162 15.90625
202 443 20.59375
480 561 12.78125
299 370 19.65625
6 92 17.15625
151 561 20.59375
419 439 19.96875
479 558 10.28125
533 578 12.15625
70 135 21.21875
263 279 15.90625
89 157 16.84375
419 576 17.78125
581 605 17.15625
246 402 17.78125
203 339 20.28125
261 399 14.03125
461 551 17.78125
77 126 9.96875
284 373 12.46875
49 408 11.53125
46 133 14.65625
51 82 15.28125
74 135 14.96875
150 361 18.71875
151 341 19.03125
223 398 13.71875
30 63 6.21875
15 33 11.53125
441 533 15.28125
253 303 14.34375
135 459 18.09375
255 342 15.90625
217 353 19.03125
415 459 10.90625
173 559 16.53125
432 480 9.34375
261 345 10.28125
103 107 6.53125
209 315 17.46875
253 567 19.65625
356 481 20.59375
46 243 18.71875
247 412 15.90625
202 462 19.03125
53 167 15.59375
564 611 14.34375
47 541 19.96875
412 495 18.40625
249 285 19.34375
46 404 16.21875
293 330 15.59375
156 405 19.96875
335 339 14.34375
24 170 14.03125
420 608 17.15625
428 468 12.15625
541 610 8.71875
283 362 10.90625
142 176 16.21875
566 578 10.90625
436 580 17.78125
492 501 12.15625
356 390 21.21875
444 489 16.21875
19 95 10.28125
57 172 14.96875
504 567 19.03125
134 147 20.90625
380 399 14.65625
468 555 18.40625
200 250 12.46875
216 300 16.53125
152 378 21.21875
242 563 19.65625
132 415 21.21875
73 583 19.03125
42 198 17.78125
440 503 19.96875
141 150 11.53125
239 297 11.53125
48 362 20.59375
568 577 10.90625
6 207 20.28125
431 466 15.28125
78 204 15.59375
337 400 14.96875
10 14 5.28125
426 465 17.78125
140 174 12.15625
395 540 19.65625
376 392 19.03125
403 612 12.78125
77 98 18.09375
5 45 14.34375
441 502 12.78125
497 577 13.09375
56 335 16.84375
60 188 9.65625
48 159 20.28125
421 442 12.15625
146 196 15.28125
340 400 10.90625
132 592 18.71875
48 407 6.84375
101 168 20.59375
281 300 13.09375
350 400 15.28125
402 458 20.28125
466 584 19.65625
242 540 17.15625
202 340 19.96875
584 603 14.65625
40 131 20.90625
593 600 13.09375
199 450 20.59375
212 611 13.71875
424 498 18.09375
50 371 18.40625
17 74 13.71875
445 500 14.34375
50 356 19.96875
300 612 20.59375
330 360 12.15625
371 404 13.09375
332 406 19.03125
7 165 17.46875
202 245 19.34375
44 404 20.28125
458 508 20.59375
78 203 17.15625
359 455 19.96875
297 362 14.65625
353 565 19.65625
348 354 16.53125
424 605 18.09375
135 168 12.46875
184 338 19.65625
343 611 18.71875
565 570 15.90625
199 558 20.28125
562 607 13.71875
59 75 16.21875
376 398 11.21875
149 357 18.71875
246 607 20.59375
347 354 17.15625
448 567 17.46875
481 535 10.28125
76 84 19.03125
126 155 15.28125
348 399 16.84375
280 369 17.15625
128 155 12.46875
34 145 14.34375
278 539 18.71875
491 577 19.96875
6 94 13.40625
371 405 15.90625
372 401 14.34375
418 482 19.03125
48 405 7.15625
158 170 10.90625
533 540 16.53125
561 602 13.09375
168 197 14.34375
156 203 14.34375
252 363 20.28125
459 592 18.40625
433 472 7.78125
214 235 18.40625
488 577 12.46875
199 559 19.96875
77 154 12.78125
467 581 18.71875
420 546 16.21875
461 558 14.96875
280 298 13.40625
172 194 11.21875
415 575 16.84375
6 158 17.15625
234 397 16.84375
300 372 12.46875
225 396 13.09375
243 304 15.59375
207 285 18.40625
238 541 20.28125
239 343 13.71875
37 92 14.34375
434 579 15.59375
50 99 16.84375
263 377 18.71875
48 251 9.96875
5 249 8.40625
347 380 15.28125
296 364 16.84375
258 348 15.59375
228 355 15.59375
155 448 19.65625
336 540 20.28125
481 552 19.96875
133 159 16.53125
198 248 20.59375
347 393 9.96875
111 405 18.40625
444 547 13.71875
48 208 17.15625
461 498 13.71875
151 403 19.96875
432 498 14.34375
133 202 8.71875
535 582 15.90625
340 577 16.53125
446 612 17.15625
351 388 12.15625
545 553 14.96875
125 202 20.28125
465 482 13.09375
46 561 19.34375
237 284 20.90625
420 545 16.53125
40 452 18.40625
375 398 16.84375
575 608 13.09375
338 344 19.65625
152 406 19.34375
405 612 14.96875
479 545 14.96875
244 304 13.71875
414 488 6.21875
479 543 16.84375
340 405 15.59375
58 62 11.84375
19 155 17.15625
96 204 18.09375
22 81 19.65625
52 172 11.21875
274 357 18.40625
281 358 12.78125
443 499 11.21875
274 388 8.71875
366 373 17.15625
346 380 16.21875
442 559 13.71875
144 195 16.84375
465 602 12.46875
535 611 20.59375
74 155 14.03125
404 612 16.53125
255 309 18.09375
336 399 16.84375
132 600 16.53125
80 203 16.53125
221 278 13.71875
355 609 18.40625
485 612 19.03125
237 346 16.53125
53 407 16.21875
482 543 14.96875
440 481 12.78125
432 577 13.40625
438 601 16.84375
210 408 12.78125
223 389 19.03125
461 499 9.34375
202 251 18.40625
237 329 15.28125
49 339 16.53125
220 298 9.96875
27 32 17.46875
425 599 13.71875
38 251 18.09375
241 284 14.03125
244 565 17.78125
350 354 13.09375
245 304 12.78125
83 169 19.96875
52 137 12.15625
251 563 20.28125
429 561 12.15625
59 193 11.53125
136 201 15.59375
257 611 16.21875
197 244 17.78125
286 298 6.53125
278 291 20.90625
23 175 14.96875
78 336 19.96875
549 558 11.53125
488 535 16.84375
364 406 16.53125
74 198 13.09375
39 165 18.71875
127 154 7.78125
432 566 16.84375
244 305 15.28125
38 167 12.46875
481 547 13.40625
37 105 19.03125
407 610 19.34375
411 447 14.34375
341 480 19.96875
295 302 18.09375
89 126 15.59375
261 278 13.09375
542 548 19.65625
450 501 17.46875
578 591 20.28125
137 176 14.03125
479 548 18.09375
65 69 10.90625
51 110 19.65625
4 411 19.03125
442 591 16.53125
346 399 12.78125
242 318 19.03125
426 460 14.96875
41 100 12.78125
210 298 13.40625
282 358 13.71875
303 314 18.40625
29 174 17.15625
40 252 15.59375
278 342 17.78125
212 453 17.15625
210 284 6.21875
38 336 17.15625
74 546 16.53125
10 198 17.78125
91 155 14.34375
302 361 18.09375
370 408 9.34375
9 98 13.40625
235 376 14.03125
345 355 10.59375
560 577 14.03125
430 496 12.46875
134 592 19.65625
52 93 13.40625
206 212 18.40625
242 371 12.46875
349 564 18.71875
431 469 12.15625
427 504 11.84375
76 94 13.40625
74 138 17.78125
487 538 16.84375
283 334 16.84375
277 539 19.65625
125 156 12.46875
224 283 11.21875
91 109 18.71875
551 584 15.28125
73 560 20.59375
332 354 18.71875
226 285 19.65625
431 583 14.96875
380 397 11.53125
139 173 10.90625
277 396 17.15625
52 190 19.65625
250 359 14.65625
542 611 18.09375
127 168 10.59375
248 448 18.40625
148 191 9.03125
211 370 17.78125
358 405 14.65625
540 572 20.59375
16 36 9.96875
161 171 19.96875
261 376 14.96875
484 488 13.40625
125 132 16.53125
21 153 12.15625
215 255 11.53125
18 195 17.15625
16 141 17.78125
426 505 16.53125
427 487 9.96875
257 347 17.78125
8 155 15.90625
78 202 12.15625
448 497 16.53125
403 486 17.46875
133 600 19.96875
344 578 18.09375
382 540 18.71875
295 309 19.96875
78 154 13.71875
451 506 13.71875
421 557 19.03125
226 284 18.71875
20 125 9.34375
45 416 16.84375
336 456 21.21875
483 606 13.09375
481 600 17.15625
416 571 18.40625
417 507 14.96875
418 576 18.09375
506 519 17.15625
152 557 15.90625
55 176 15.28125
315 609 18.40625
256 355 11.53125
222 282 14.65625
151 377 16.53125
17 53 10.90625
208 243 11.53125
4 39 11.21875
460 563 13.71875
200 611 19.34375
293 360 17.15625
450 606 17.78125
149 361 19.65625
415 444 11.21875
80 169 12.46875
431 467 11.53125
54 147 15.28125
71 142 19.34375
410 458 20.28125
286 371 10.90625
406 458 20.59375
225 393 19.34375
486 507 17.15625
242 284 9.03125
251 336 14.96875
544 609 15.59375
406 543 18.40625
12 153 15.90625
454 541 14.65625
213 284 11.53125
170 183 20.28125
41 457 16.53125
234 267 6.21875
255 398 11.21875
135 202 12.46875
455 578 14.34375
152 169 14.03125
81 127 18.71875
43 449 9.65625
134 177 18.09375
466 481 19.34375
40 101 15.28125
257 340 14.96875
138 278 16.53125
246 448 20.90625
236 397 12.46875
34 174 12.78125
503 573 18.09375
337 362 12.78125
242 339 14.34375
200 341 19.03125
224 301 20.28125
261 398 12.46875
503 507 13.40625
583 587 12.46875
40 93 12.46875
232 377 17.78125
256 607 21.21875
243 456 15.90625
442 501 10.90625
360 609 19.96875
488 611 16.53125
543 610 12.46875
137 337 5.59375
432 564 15.59375
83 96 8.71875
541 568 19.65625
433 562 18.09375
331 397 19.65625
16 90 18.09375
24 169 13.40625
279 402 13.09375
434 440 15.28125
171 559 16.21875
501 519 18.40625
184 336 18.71875
342 394 20.59375
202 339 18.40625
445 548 13.40625
13 149 19.03125
479 550 19.34375
52 151 11.53125
240 262 17.46875
344 610 16.21875
77 82 10.90625
52 142 14.34375
377 540 15.90625
50 610 20.59375
20 27 19.96875
21 192 13.09375
145 176 10.59375
203 453 16.53125
221 257 10.90625
93 158 14.65625
32 73 12.78125
414 460 14.65625
400 606 18.71875
201 461 19.34375
256 394 19.34375
172 188 19.03125
339 406 12.46875
546 598 20.59375
78 96 9.34375
387 400 18.71875
26 32 15.28125
291 296 13.09375
58 73 19.34375
426 603 17.15625
50 137 12.46875
259 540 17.15625
597 601 14.34375
403 411 19.96875
49 607 12.78125
45 167 18.40625
82 92 8.40625
293 371 9.34375
47 132 14.96875
257 359 12.46875
173 336 15.90625
209 248 14.03125
456 505 17.15625
77 546 17.15625
46 244 17.15625
149 356 15.90625
90 158 10.59375
579 602 16.84375
52 168 13.71875
257 354 14.96875
222 399 17.15625
79 166 9.96875
135 457 16.53125
555 600 12.46875
175 277 18.71875
540 565 8.09375
77 203 20.28125
44 98 17.15625
438 471 6.21875
274 344 18.71875
482 532 12.78125
49 246 15.28125
466 557 17.15625
48 248 9.34375
43 314 19.65625
209 285 15.90625
76 160 16.21875
43 243 19.65625
418 600 15.28125
134 198 10.90625
350 380 13.09375
139 407 18.71875
449 488 13.09375
11 172 17.78125
486 608 9.65625
568 576 12.15625
202 254 20.59375
354 580 16.53125
455 538 19.03125
44 253 17.46875
460 501 13.40625
48 408 10.90625
508 512 12.15625
442 549 14.03125
225 357 12.15625
329 404 18.71875
81 156 17.46875
8 407 13.71875
75 198 13.09375
22 88 12.46875
54 93 14.65625
236 277 12.78125
341 398 11.53125
226 283 13.40625
479 592 9.34375
260 294 19.65625
52 153 11.21875
295 332 15.28125
49 407 6.21875
60 186 9.03125
38 135 14.34375
23 149 14.65625
421 561 20.28125
46 102 19.34375
52 147 17.15625
465 591 8.40625
540 560 11.53125
420 498 19.34375
138 154 17.15625
78 128 16.53125
150 191 16.84375
257 275 16.53125
131 135 14.34375
353 560 15.90625
416 575 12.46875
45 404 20.90625
203 484 18.40625
459 602 11.21875
240 343 13.71875
31 191 19.65625
444 504 11.84375
73 192 17.15625
33 125 15.28125
460 542 17.78125
169 607 15.59375
24 90 14.34375
351 399 13.09375
254 337 13.71875
208 407 15.28125
5 81 15.59375
47 133 13.09375
338 407 18.09375
461 533 15.28125
236 298 16.84375
357 579 19.65625
546 562 17.15625
76 132 14.34375
38 359 19.65625
296 370 18.40625
330 372 14.96875
10 50 15.90625
79 97 13.40625
199 545 15.28125
195 546 18.40625
251 367 18.40625
131 482 18.71875
9 54 10.90625
132 540 20.28125
356 610 19.34375
458 559 13.71875
132 152 11.53125
406 455 18.40625
498 566 10.59375
43 98 14.03125
206 302 11.21875
41 448 19.03125
254 314 20.59375
556 599 9.03125
216 378 16.53125
39 245 19.03125
55 145 9.65625
560 594 21.21875
21 194 13.09375
216 404 17.15625
578 609 13.40625
254 303 16.84375
156 553 18.71875
496 579 17.15625
426 533 16.84375
199 251 11.21875
333 337 14.34375
292 375 17.15625
175 192 17.46875
88 171 17.15625
216 252 19.65625
374 405 13.40625
226 282 13.71875
585 600 16.84375
22 58 18.09375
214 218 7.46875
419 580 17.78125
235 281 11.53125
21 51 11.84375
4 168 14.96875
145 360 18.71875
231 376 19.65625
31 172 14.03125
341 380 14.03125
36 165 19.03125
224 369 19.65625
150 374 17.46875
541 604 14.96875
138 192 14.96875
47 253 18.09375
196 544 16.84375
279 366 20.90625
49 157 12.46875
105 201 17.15625
41 81 17.78125
34 60 10.28125
230 236 15.28125
47 339 20.28125
516 520 13.09375
256 341 12.15625
170 547 18.40625
251 411 18.71875
445 546 18.09375
429 602 13.09375
34 87 20.28125
457 565 12.46875
134 203 18.09375
136 481 20.90625
78 607 17.46875
242 611 10.59375
285 360 17.46875
495 563 19.34375
60 187 5.90625
6 159 17.78125
28 56 20.59375
439 465 15.59375
83 168 17.15625
227 379 14.96875
13 18 13.09375
278 379 13.40625
465 580 14.96875
549 559 10.59375
48 245 12.46875
138 233 19.96875
137 581 20.59375
258 278 12.15625
437 464 19.34375
379 396 17.46875
563 575 11.84375
102 107 9.65625
99 406 19.65625
360 541 18.09375
36 96 11.84375
275 354 10.28125
132 175 18.09375
51 157 13.40625
5 456 17.78125
139 277 18.71875
460 559 11.53125
199 247 15.90625
460 598 19.34375
253 361 12.46875
71 140 18.09375
36 139 13.71875
378 544 18.71875
49 608 16.84375
6 80 6.21875
20 166 19.96875
393 397 14.34375
440 502 16.84375
27 172 19.65625
424 482 17.78125
361 607 20.90625
461 544 14.96875
362 375 10.90625
34 139 13.09375
199 407 8.09375
282 305 19.34375
211 371 16.84375
44 99 16.53125
207 412 19.03125
228 379 15.28125
19 96 11.84375
583 600 17.46875
13 153 20.28125
329 374 12.15625
401 448 17.78125
217 222 13.09375
572 577 17.15625
31 81 20.90625
504 612 18.09375
110 166 5.90625
561 593 19.03125
294 332 13.71875
421 426 13.09375
337 578 21.21875
127 203 20.59375
253 304 17.78125
176 193 11.53125
200 402 18.09375
41 612 20.28125
35 93 11.53125
169 458 17.15625
501 566 14.65625
36 201 18.09375
442 597 16.84375
235 261 15.59375
82 94 6.53125
12 98 20.90625
251 543 20.28125
429 600 13.09375
396 541 19.96875
431 562 14.34375
137 144 20.28125
49 96 14.34375
74 87 21.21875
412 503 15.90625
336 400 17.46875
148 192 11.53125
486 504 9.65625
47 158 14.65625
455 563 11.53125
585 598 20.28125
214 254 15.90625
244 563 19.65625
138 226 18.09375
202 562 20.90625
487 563 14.96875
167 200 13.09375
208 408 10.90625
554 604 15.28125
135 251 17.78125
275 344 18.09375
330 378 14.96875
194 404 19.96875
153 407 16.53125
134 564 19.34375
278 335 18.40625
403 536 19.96875
222 329 16.84375
135 252 16.21875
339 372 12.46875
38 407 10.59375
259 339 17.15625
132 200 9.96875
204 503 20.59375
553 584 10.59375
536 603 16.84375
16 74 17.78125
227 330 7.15625
240 285 16.53125
256 357 11.21875
227 353 14.65625
154 582 16.53125
42 446 20.90625
133 203 12.15625
46 99 17.15625
238 330 14.03125
353 564 16.21875
491 566 19.65625
439 580 14.03125
484 535 9.65625
235 276 13.71875
485 562 12.78125
73 340 20.90625
256 372 14.03125
21 87 18.40625
444 609 18.09375
538 563 9.96875
466 470 11.84375
137 403 15.28125
4 204 11.21875
552 603 16.84375
202 561 16.21875
251 337 13.09375
168 604 16.21875
104 109 9.65625
429 459 11.84375
151 541 19.34375
281 302 18.09375
248 303 16.53125
418 439 18.40625
19 60 14.65625
73 335 19.65625
545 584 14.03125
278 402 13.09375
132 151 15.59375
220 278 17.78125
342 606 15.90625
396 540 16.84375
235 293 13.09375
244 456 15.59375
250 608 16.21875
147 195 13.09375
227 358 14.34375
125 184 19.96875
253 369 17.46875
438 464 14.65625
225 398 13.09375
232 260 20.59375
133 355 19.34375
253 612 11.53125
491 504 8.71875
73 178 17.78125
41 610 19.34375
544 578 13.09375
417 495 17.15625
9 80 11.53125
209 287 18.40625
462 501 14.65625
460 545 12.15625
263 330 17.46875
470 593 9.34375
40 89 16.84375
100 168 20.59375
439 599 19.65625
445 498 17.46875
411 612 11.21875
412 611 15.59375
424 549 17.78125
247 371 20.90625
381 397 12.46875
455 541 13.09375
258 351 15.28125
202 560 19.34375
4 203 15.28125
90 96 14.03125
260 392 8.40625
22 78 13.71875
536 606 16.84375
33 80 20.90625
230 375 15.59375
497 534 15.59375
340 543 8.09375
284 611 16.53125
53 136 14.96875
171 561 19.34375
462 552 15.59375
47 167 13.09375
93 125 12.78125
50 133 13.71875
358 388 18.09375
258 357 14.03125
352 395 9.03125
216 355 14.96875
259 329 16.53125
214 346 19.03125
356 582 21.21875
154 405 19.34375
229 376 14.03125
31 77 11.53125
131 464 16.84375
177 193 12.46875
227 265 12.15625
81 94 12.15625
283 407 20.28125
262 266 11.84375
341 375 14.34375
287 371 14.34375
55 135 17.15625
36 58 17.46875
135 253 17.15625
135 610 18.40625
498 603 17.46875
203 251 19.03125
278 284 19.96875
77 124 12.15625
484 540 14.34375
170 359 19.03125
357 611 16.53125
462 555 15.28125
64 185 9.65625
533 608 18.71875
425 482 13.71875
153 355 20.59375
425 490 17.15625
257 298 14.34375
277 392 19.34375
49 451 16.53125
23 189 19.96875
198 341 19.34375
213 225 13.71875
343 391 18.71875
280 284 13.40625
439 601 17.15625
40 451 16.84375
424 502 9.96875
440 496 18.40625
577 592 19.96875
53 125 15.28125
88 155 19.34375
45 250 12.78125
254 341 12.46875
255 361 13.40625
132 196 17.46875
390 397 12.15625
226 288 20.59375
57 62 12.15625
468 597 11.84375
157 407 18.40625
255 356 14.34375
254 562 15.90625
457 504 14.34375
542 555 20.90625
26 171 15.59375
259 380 15.28125
46 565 18.71875
405 609 8.09375
227 332 11.21875
462 498 17.78125
337 405 9.03125
137 401 19.65625
256 298 15.28125
249 371 18.71875
343 377 10.90625
284 291 9.34375
153 402 19.65625
451 507 12.46875
54 153 14.03125
401 541 8.40625
279 361 13.71875
506 513 5.28125
407 455 19.03125
238 349 14.34375
548 582 12.15625
280 336 14.34375
53 150 14.96875
252 562 19.96875
443 599 14.34375
424 580 18.71875
460 580 11.21875
46 253 14.96875
437 582 17.15625
424 444 9.96875
10 192 15.59375
256 276 16.84375
133 454 18.09375
499 537 19.34375
153 559 16.21875
49 363 19.96875
404 545 19.03125
350 378 13.40625
140 406 16.21875
534 582 14.96875
16 31 16.21875
198 375 18.09375
543 576 12.46875
10 58 18.71875
46 155 14.65625
201 564 19.96875
275 397 12.78125
212 246 13.71875
235 397 17.15625
295 402 14.03125
402 536 19.65625
462 550 9.96875
125 170 12.15625
8 81 10.90625
332 402 16.84375
137 171 14.34375
441 490 17.15625
4 413 19.03125
220 240 9.96875
340 610 15.90625
136 278 19.34375
208 405 14.65625
75 155 11.21875
6 249 12.78125
497 504 9.65625
203 337 19.96875
229 269 11.21875
565 573 10.90625
479 601 12.78125
52 74 14.34375
281 286 10.90625
4 406 18.71875
287 372 17.15625
50 245 17.78125
210 453 12.78125
12 96 16.53125
76 80 13.40625
479 560 10.28125
420 504 16.53125
37 360 17.78125
576 605 14.34375
133 175 17.46875
487 574 10.28125
247 457 16.21875
201 453 15.90625
542 585 18.09375
485 490 11.21875
5 10 17.15625
453 566 19.03125
488 507 13.09375
259 353 10.90625
90 131 18.40625
41 361 16.21875
284 362 12.46875
36 407 15.28125
280 363 17.46875
8 406 18.09375
459 518 19.65625
541 583 17.46875
277 343 13.40625
220 376 18.71875
361 541 19.34375
50 358 15.90625
274 398 18.71875
184 190 13.09375
227 393 19.96875
225 378 11.84375
135 373 18.40625
39 454 18.71875
340 374 13.09375
95 167 17.15625
23 57 12.78125
460 576 13.71875
137 177 11.53125
124 153 19.96875
212 285 10.90625
485 505 18.09375
404 455 15.59375
430 500 11.21875
187 195 19.34375
38 246 20.90625
243 285 16.84375
133 577 19.03125
44 488 18.71875
177 359 18.40625
127 193 19.65625
283 328 16.53125
37 100 20.90625
424 439 16.21875
128 202 19.03125
447 489 16.53125
458 545 12.46875
51 139 13.09375
20 126 11.53125
217 374 18.71875
458 488 14.34375
133 564 18.09375
483 565 13.71875
75 89 13.71875
21 174 11.84375
456 488 14.34375
539 543 14.34375
156 338 19.34375
47 99 14.34375
253 302 14.03125
479 585 11.53125
439 485 11.53125
170 201 13.40625
499 592 17.78125
357 389 19.03125
534 564 12.15625
431 557 14.65625
280 331 9.65625
293 305 19.96875
149 360 15.90625
129 133 14.34375
342 358 17.15625
41 605 19.34375
556 600 11.53125
31 57 15.59375
6 155 15.90625
203 403 16.53125
555 592 12.15625
497 575 9.34375
299 371 16.84375
55 149 10.90625
46 339 19.34375
81 203 19.96875
218 402 19.03125
145 196 14.34375
274 377 11.53125
73 139 13.40625
580 602 11.21875
160 168 12.15625
211 372 14.03125
47 130 19.03125
31 193 16.84375
485 532 12.15625
51 152 14.34375
336 379 18.09375
143 150 17.15625
91 156 13.71875
234 378 15.28125
77 605 19.34375
20 81 17.15625
125 151 19.96875
593 597 14.34375
51 609 19.03125
482 563 14.03125
197 408 12.15625
391 399 19.34375
239 395 14.34375
432 575 18.40625
193 338 16.21875
199 611 16.53125
248 610 18.40625
198 458 18.40625
285 298 12.15625
42 197 17.46875
263 281 17.78125
337 403 10.28125
79 130 16.84375
37 249 16.21875
297 329 12.78125
22 191 20.59375
482 606 13.09375
312 316 13.09375
481 546 17.15625
133 565 19.34375
254 284 14.34375
132 463 17.15625
568 578 16.21875
30 54 17.78125
458 541 13.71875
337 407 12.15625
157 337 19.34375
337 455 19.96875
153 193 12.78125
148 172 14.65625
16 172 18.71875
459 560 14.34375
355 561 16.21875
297 302 13.40625
416 490 8.71875
479 541 20.28125
353 403 18.09375
330 371 13.71875
19 185 19.03125
186 193 12.15625
132 446 17.15625
431 465 12.78125
405 458 15.59375
331 336 9.65625
25 172 14.03125
146 174 13.40625
39 81 16.84375
5 44 13.71875
467 485 17.78125
275 337 20.28125
356 380 12.46875
278 328 12.78125
283 335 19.65625
140 199 15.28125
275 539 19.03125
35 142 13.09375
314 363 8.40625
486 534 15.28125
5 83 18.40625
338 402 10.90625
459 537 20.90625
209 412 19.34375
281 338 17.46875
225 255 11.84375
445 488 14.03125
352 396 11.53125
419 459 11.53125
485 504 13.09375
12 48 19.34375
3 208 19.03125
441 550 16.53125
245 608 16.21875
497 564 17.15625
263 397 11.53125
132 486 19.96875
257 276 12.15625
40 403 19.65625
8 167 12.46875
70 184 8.71875
34 141 14.03125
456 507 14.96875
337 369 20.28125
41 408 9.34375
430 599 20.90625
246 371 15.90625
38 247 20.59375
252 451 10.59375
226 292 12.46875
545 602 11.53125
131 152 14.65625
198 604 18.71875
184 189 13.71875
9 87 17.46875
414 566 17.15625
34 94 12.46875
30 191 18.40625
91 167 9.34375
240 284 13.09375
240 293 12.78125
7 84 18.40625
126 156 12.15625
133 254 19.03125
126 175 18.09375
253 456 12.46875
135 455 20.28125
404 606 18.40625
413 504 11.53125
149 545 19.96875
49 98 14.03125
358 389 20.59375
353 561 18.71875
30 174 15.28125
435 580 19.65625
160 169 10.90625
425 461 10.90625
341 348 20.28125
54 144 15.59375
71 193 12.78125
29 160 18.09375
295 333 19.34375
31 89 13.09375
215 285 20.28125
77 134 17.46875
250 448 17.15625
534 576 14.96875
204 607 12.78125
399 610 16.21875
279 359 11.21875
141 198 14.96875
483 563 10.90625
201 562 19.34375
211 610 15.90625
171 336 18.71875
346 400 14.34375
224 299 14.96875
51 165 17.46875
39 609 18.71875
436 464 20.59375
208 372 14.96875
540 608 9.96875
277 382 17.78125
463 584 15.28125
155 160 16.84375
197 406 7.78125
566 579 10.90625
554 584 13.09375
238 276 12.15625
534 583 18.09375
215 284 17.15625
201 313 18.71875
156 337 18.09375
35 141 13.71875
46 519 17.78125
7 406 15.90625
478 592 8.71875
208 363 19.96875
12 23 19.03125
202 611 19.34375
443 501 11.53125
72 544 19.65625
336 376 13.40625
444 505 14.34375
215 349 19.34375
41 80 13.09375
357 609 15.90625
255 564 17.15625
555 603 13.09375
12 151 14.96875
137 606 19.34375
247 448 16.84375
295 363 17.15625
563 612 15.28125
419 488 17.15625
238 283 14.03125
420 425 9.65625
262 277 19.34375
209 298 17.15625
496 568 8.40625
128 198 16.84375
149 199 18.09375
74 544 19.34375
282 610 18.40625
545 585 11.53125
429 468 9.96875
35 57 13.71875
140 185 18.40625
49 452 17.78125
459 547 13.09375
459 565 13.40625
140 405 19.65625
235 285 20.90625
552 581 19.65625
403 455 11.21875
402 545 19.34375
280 370 15.28125
478 581 11.53125
141 176 12.46875
292 299 17.78125
254 313 16.53125
563 603 12.15625
483 566 10.59375
444 491 18.40625
136 170 13.09375
75 133 14.65625
185 189 14.65625
460 482 14.34375
561 601 12.78125
8 198 13.71875
203 547 18.71875
42 84 19.03125
18 170 17.15625
51 105 18.09375
197 545 19.65625
335 356 14.65625
3 81 18.40625
429 582 11.84375
256 278 14.34375
259 349 9.65625
463 533 16.53125
21 167 14.34375
541 611 12.15625
74 124 12.78125
54 62 19.34375
152 561 16.21875
456 543 13.09375
225 373 10.90625
222 287 16.84375
26 149 19.34375
39 207 18.40625
21 169 10.90625
50 251 12.15625
93 111 18.09375
73 127 10.28125
439 488 20.59375
540 583 18.09375
150 373 17.46875
12 135 17.78125
430 487 13.71875
76 88 13.71875
455 486 11.53125
136 400 16.84375
200 251 15.59375
279 362 10.59375
431 536 11.21875
342 396 14.96875
429 533 9.96875
484 574 15.28125
499 606 14.03125
172 359 19.03125
428 503 14.96875
546 581 13.40625
169 184 19.96875
214 302 16.84375
460 561 11.21875
336 356 11.53125
52 339 18.71875
431 534 7.15625
70 153 18.40625
488 566 12.46875
253 450 15.28125
439 497 13.09375
465 470 12.15625
209 309 9.34375
336 404 9.96875
77 87 10.59375
58 186 10.28125
482 546 17.78125
281 361 11.53125
542 606 10.90625
357 397 12.78125
491 576 17.15625
389 393 14.65625
53 140 11.21875
211 314 19.65625
264 355 16.21875
152 176 12.46875
257 329 15.28125
199 565 20.90625
18 83 16.84375
489 577 14.96875
36 167 14.03125
345 402 14.96875
202 544 15.90625
135 579 19.96875
427 468 14.34375
210 364 19.34375
136 610 19.96875
359 565 19.65625
201 341 18.71875
264 387 10.28125
201 372 18.71875
482 539 18.40625
489 498 12.46875
541 566 12.78125
78 101 19.34375
76 159 17.46875
227 261 12.78125
48 252 8.71875
77 96 13.09375
427 593 19.03125
282 406 12.15625
339 361 13.71875
221 299 13.71875
279 337 14.65625
432 560 14.65625
60 151 16.21875
80 158 12.46875
55 155 17.78125
91 198 14.03125
540 603 16.84375
373 388 19.96875
204 252 17.78125
478 548 18.71875
463 553 9.65625
432 601 17.15625
91 129 19.34375
223 285 15.59375
194 357 20.59375
7 166 17.46875
484 502 13.40625
223 264 14.65625
485 611 20.28125
483 541 14.65625
228 281 14.65625
44 403 18.71875
299 304 17.78125
35 191 14.34375
37 80 14.03125
97 249 15.90625
49 251 12.15625
275 381 11.53125
138 173 13.40625
463 543 17.15625
540 604 17.46875
6 168 10.59375
284 331 16.84375
237 275 20.59375
32 88 18.09375
16 196 17.46875
133 194 20.59375
223 291 15.90625
234 260 14.65625
73 547 19.03125
455 566 14.65625
261 348 7.78125
52 72 16.84375
248 607 18.71875
458 563 10.90625
301 453 15.90625
212 402 13.71875
536 610 19.03125
328 377 18.40625
500 568 16.84375
498 536 13.71875
220 396 12.15625
13 170 18.71875
246 282 14.03125
63 139 19.34375
71 137 14.96875
47 155 11.53125
340 482 19.34375
17 82 17.15625
341 381 11.53125
199 457 15.59375
78 337 18.40625
432 568 19.96875
244 361 12.15625
13 199 19.65625
487 612 17.46875
135 249 19.96875
50 80 14.65625
459 522 18.71875
413 503 13.71875
338 372 14.96875
19 87 15.90625
562 592 18.09375
201 519 18.40625
488 506 8.40625
6 407 11.53125
429 577 10.90625
22 546 18.40625
257 332 16.53125
352 376 14.65625
76 111 18.09375
230 353 19.34375
424 600 12.15625
5 449 18.40625
21 131 20.28125
105 250 17.78125
313 402 19.03125
52 251 17.78125
420 456 19.65625
199 282 17.46875
486 611 17.15625
201 561 15.90625
132 173 13.09375
419 553 19.34375
134 484 19.65625
498 592 20.59375
490 503 9.03125
256 299 14.03125
341 358 12.78125
154 185 20.59375
151 178 14.34375
210 372 10.59375
256 387 20.59375
36 89 12.78125
275 356 10.28125
77 157 11.53125
154 562 19.65625
158 171 10.90625
9 21 14.03125
285 294 12.46875
481 596 19.34375
12 174 16.53125
341 607 15.28125
134 406 19.03125
12 138 16.21875
51 248 19.34375
167 195 18.71875
74 175 13.40625
133 158 12.78125
285 302 9.96875
7 168 14.03125
373 408 17.15625
149 191 11.53125
280 292 14.03125
595 603 19.34375
75 157 13.71875
234 276 10.90625
252 611 6.84375
50 543 18.09375
401 449 19.34375
133 546 8.40625
468 595 6.53125
551 558 17.15625
499 563 14.34375
499 536 15.28125
169 204 17.15625
88 95 17.78125
429 604 14.03125
238 299 14.34375
208 318 19.03125
126 174 14.96875
371 399 18.71875
402 579 18.09375
223 283 9.96875
329 372 12.78125
135 157 13.71875
60 124 18.09375
174 194 11.53125
345 380 12.46875
242 609 16.21875
251 303 14.34375
356 608 18.09375
342 437 19.96875
344 389 18.40625
243 369 19.03125
176 184 9.65625
496 503 17.78125
53 155 12.46875
21 155 14.65625
202 452 18.71875
13 172 18.40625
304 372 20.28125
541 609 9.03125
545 579 14.34375
249 361 13.71875
4 250 13.40625
59 77 17.78125
357 606 19.65625
197 254 19.34375
487 532 16.53125
135 250 16.53125
5 84 20.28125
6 200 12.78125
131 480 17.15625
372 400 14.65625
226 296 11.21875
355 382 14.34375
205 247 9.34375
585 601 12.46875
428 490 13.09375
36 80 13.09375
80 98 8.09375
279 370 15.59375
56 188 8.71875
584 601 11.53125
297 318 19.03125
225 275 14.96875
412 486 14.96875
239 346 13.09375
134 601 16.21875
76 89 11.84375
53 72 12.15625
19 81 15.59375
257 612 20.90625
52 174 14.65625
53 405 19.65625
549 606 14.96875
222 374 17.15625
442 563 16.84375
433 580 14.03125
422 444 11.84375
76 338 19.65625
357 362 14.34375
14 198 19.03125
218 240 11.84375
446 543 14.34375
157 557 19.65625
28 173 17.78125
55 125 16.53125
247 518 19.34375
460 480 16.84375
280 293 11.84375
242 304 18.09375
6 204 12.78125
251 457 18.09375
70 140 18.71875
95 166 19.65625
519 567 8.71875
40 100 13.71875
240 301 14.34375
570 576 17.46875
345 354 11.53125
305 310 9.65625
71 133 20.28125
438 582 15.28125
246 401 17.46875
111 159 8.71875
21 88 14.96875
31 56 14.03125
137 608 19.03125
250 447 18.71875
16 192 12.15625
426 491 16.84375
378 398 11.53125
78 405 18.71875
30 61 9.34375
432 467 17.15625
198 332 19.65625
225 292 14.96875
556 580 14.65625
220 402 19.34375
5 248 9.34375
426 578 17.15625
436 581 17.78125
357 559 20.59375
76 133 14.96875
432 562 12.78125
485 565 11.53125
532 581 18.40625
540 580 13.40625
168 609 18.71875
73 544 16.21875
127 156 6.53125
457 506 14.03125
405 454 9.03125
296 362 17.46875
467 601 11.53125
220 400 17.46875
174 198 12.78125
215 342 20.28125
420 559 14.96875
125 200 18.71875
417 429 13.71875
429 496 14.96875
375 540 18.71875
248 457 17.46875
418 466 18.40625
153 458 17.78125
417 488 11.53125
359 363 14.65625
567 579 16.53125
155 580 19.03125
367 375 20.28125
12 17 9.65625
546 600 14.96875
212 610 18.09375
237 286 17.15625
20 82 13.09375
449 489 17.78125
464 498 19.65625
460 555 17.15625
55 183 12.15625
50 541 19.03125
425 501 13.40625
87 92 13.09375
16 57 15.90625
341 454 19.65625
350 381 10.59375
151 404 17.78125
236 292 18.09375
252 456 8.71875
43 607 15.90625
134 195 13.71875
34 79 14.03125
34 335 16.84375
443 549 13.71875
53 145 14.03125
402 452 20.59375
487 566 10.90625
221 256 13.09375
374 611 16.21875
55 138 15.59375
90 128 13.71875
295 310 16.84375
429 563 14.65625
204 608 16.53125
462 561 14.03125
268 273 11.21875
353 395 11.53125
199 406 7.15625
225 400 14.03125
133 605 8.40625
47 361 19.96875
213 304 19.65625
132 576 20.28125
42 315 18.40625
204 461 20.90625
298 304 20.59375
349 400 14.34375
168 460 18.40625
230 279 14.65625
435 534 11.53125
468 596 9.65625
45 457 10.28125
577 612 17.15625
20 60 12.15625
517 612 5.59375
406 449 19.34375
405 545 18.71875
154 196 14.34375
215 300 13.40625
238 345 14.03125
276 339 16.84375
454 575 18.40625
43 446 20.59375
355 404 13.40625
465 552 7.78125
421 578 18.71875
71 150 10.28125
73 138 17.15625
25 65 11.21875
254 455 12.15625
439 480 13.71875
485 542 17.46875
280 288 19.03125
31 58 15.28125
71 152 10.28125
444 488 13.09375
60 175 17.46875
561 566 14.65625
16 39 17.46875
74 80 20.28125
256 351 17.15625
447 612 16.84375
552 558 16.53125
277 342 17.15625
72 190 17.78125
420 503 12.78125
389 400 20.28125
401 612 12.15625
211 288 18.40625
238 378 12.78125
463 563 17.78125
250 457 14.96875
152 403 18.71875
4 201 14.65625
216 240 7.15625
280 332 12.78125
57 144 7.78125
228 262 20.59375
421 607 19.96875
413 418 17.46875
541 607 10.28125
34 183 16.53125
307 311 6.53125
136 276 19.65625
235 262 15.28125
220 374 18.71875
492 576 15.28125
420 563 18.71875
255 453 16.53125
438 599 18.40625
359 368 20.59375
16 94 9.96875
428 573 19.96875
137 374 13.71875
194 405 19.96875
481 586 17.78125
213 372 13.71875
297 371 9.65625
174 340 18.71875
9 168 13.71875
26 172 16.53125
463 559 11.21875
153 602 20.59375
146 177 10.59375
540 581 13.09375
24 158 16.84375
427 489 15.59375
209 214 17.46875
545 552 20.28125
504 576 12.46875
4 456 17.15625
253 455 12.15625
342 359 17.15625
550 584 16.21875
208 610 18.71875
430 486 13.71875
256 378 14.65625
57 335 17.78125
532 561 19.96875
361 611 18.40625
241 286 15.28125
348 377 19.65625
338 381 18.09375
81 90 12.46875
226 395 20.59375
467 500 13.71875
405 459 19.03125
52 370 16.84375
17 95 13.71875
90 172 14.34375
203 607 8.09375
278 337 17.78125
264 379 17.46875
252 339 13.09375
415 574 17.78125
248 608 20.28125
340 604 16.84375
342 377 13.40625
42 96 14.03125
55 151 11.21875
148 196 15.59375
278 355 10.90625
138 191 16.53125
35 59 9.96875
460 550 14.34375
482 583 13.40625
48 135 13.09375
3 414 20.28125
255 343 13.09375
229 272 7.78125
302 451 19.96875
44 209 17.46875
444 497 12.78125
242 450 21.21875
149 277 18.71875
306 312 10.90625
299 611 17.46875
443 465 13.71875
31 72 13.71875
137 275 18.09375
354 577 17.46875
482 559 10.90625
206 303 11.84375
301 309 10.59375
204 504 20.59375
216 342 16.21875
20 58 15.28125
503 575 17.15625
287 362 19.34375
230 294 19.96875
142 174 14.03125
155 585 18.40625
79 158 10.90625
19 63 18.40625
153 585 17.46875
156 445 17.78125
554 585 10.59375
48 253 12.78125
154 184 18.09375
71 545 18.09375
74 131 18.40625
135 544 8.40625
132 550 15.90625
405 576 18.71875
537 541 14.34375
234 395 18.40625
495 573 5.59375
10 98 16.84375
7 78 11.21875
306 406 19.03125
239 345 13.71875
71 177 11.53125
153 158 14.65625
332 404 17.15625
156 461 17.78125
100 207 19.34375
72 335 17.46875
281 328 12.15625
375 543 19.96875
288 408 19.03125
545 562 12.78125
137 154 12.78125
139 374 18.40625
200 454 16.21875
586 599 16.53125
34 71 17.78125
592 598 13.09375
252 457 12.78125
210 611 11.53125
420 444 7.15625
40 454 17.15625
413 489 15.59375
213 258 11.21875
139 187 18.71875
232 294 17.15625
23 61 12.15625
420 442 9.34375
406 544 19.96875
468 594 9.03125
159 164 8.09375
134 184 19.96875
95 407 17.46875
422 606 19.03125
162 168 17.46875
554 582 13.40625
210 404 12.78125
259 355 11.21875
221 297 13.40625
339 457 17.15625
234 331 14.96875
553 604 14.34375
51 129 20.90625
12 148 18.71875
16 198 19.34375
343 481 19.03125
215 244 15.59375
207 300 17.15625
487 611 20.28125
424 465 15.90625
80 407 16.53125
485 495 10.59375
262 399 17.15625
277 339 14.34375
34 126 14.03125
27 126 11.53125
454 563 14.65625
21 335 19.03125
48 309 19.65625
261 276 9.96875
359 562 18.71875
341 578 13.71875
49 359 15.28125
139 155 15.90625
397 542 16.21875
160 170 16.21875
220 243 17.46875
546 599 16.53125
331 361 11.21875
462 563 17.78125
239 261 13.71875
280 337 14.96875
382 395 16.53125
237 344 18.09375
336 362 9.65625
225 329 9.96875
139 546 20.59375
124 173 18.40625
506 576 15.28125
251 364 18.71875
8 42 13.71875
74 151 10.90625
408 456 17.46875
203 461 16.21875
52 139 9.96875
412 447 11.21875
427 467 11.21875
96 168 12.46875
59 126 17.15625
420 439 19.03125
341 567 18.71875
539 560 14.65625
215 281 17.46875
201 559 18.40625
17 52 13.09375
48 406 9.34375
133 199 10.28125
48 447 15.90625
228 356 14.65625
47 359 20.28125
478 561 18.40625
156 563 19.96875
171 339 19.96875
483 567 16.21875
336 401 18.71875
320 363 5.90625
208 215 20.28125
32 94 16.84375
152 185 18.09375
337 398 20.59375
52 94 15.28125
359 457 20.28125
100 407 18.09375
535 540 9.65625
404 454 12.46875
221 263 6.53125
228 282 19.03125
258 266 19.34375
134 400 19.96875
457 510 17.46875
19 79 9.96875
235 331 13.71875
196 249 18.40625
345 379 13.71875
53 94 14.34375
407 607 16.53125
16 59 10.90625
434 557 19.34375
332 374 11.53125
440 601 12.46875
230 330 11.21875
461 548 11.21875
256 455 17.78125
263 296 13.40625
401 610 7.78125
153 356 16.21875
60 139 15.59375
341 479 18.09375
276 341 14.96875
231 330 11.53125
29 546 19.96875
510 514 6.21875
244 371 12.78125
278 370 20.59375
45 505 15.90625
75 158 10.59375
403 535 18.40625
256 346 14.34375
400 561 16.21875
346 540 15.90625
81 166 9.65625
126 168 14.96875
17 195 14.03125
176 190 19.34375
442 459 10.90625
252 612 10.90625
4 11 20.28125
140 376 20.28125
442 547 13.09375
237 297 13.09375
369 375 19.65625
11 80 17.15625
425 603 14.03125
281 332 12.46875
410 506 10.90625
463 557 10.90625
16 91 13.71875
267 355 19.03125
253 564 17.15625
432 583 15.28125
155 159 14.65625
40 359 19.65625
240 287 18.40625
358 400 14.34375
257 349 14.03125
277 330 8.40625
204 609 14.96875
276 539 17.46875
40 605 17.78125
267 343 19.34375
418 506 16.84375
22 57 17.15625
450 605 17.46875
230 379 17.15625
42 78 14.03125
220 261 15.90625
56 143 11.21875
45 81 19.34375
460 592 16.21875
549 584 12.46875
344 379 15.28125
261 266 12.46875
53 128 16.53125
140 176 15.59375
339 458 18.09375
484 497 11.84375
234 258 17.78125
178 191 16.53125
220 345 17.78125
235 260 14.03125
355 608 17.78125
207 406 15.28125
284 296 13.71875
268 389 9.65625
177 357 17.46875
75 558 18.09375
73 135 14.34375
301 370 18.40625
418 549 19.96875
486 536 16.53125
9 407 14.96875
450 504 14.03125
59 92 13.40625
98 168 14.96875
432 485 14.65625
562 593 20.59375
48 372 17.15625
239 263 9.96875
420 543 17.78125
153 604 16.21875
414 502 13.40625
36 61 19.96875
51 134 14.96875
294 313 18.71875
244 364 19.34375
252 449 12.46875
484 519 17.78125
415 492 18.40625
98 249 15.59375
198 372 17.78125
374 406 12.78125
424 606 19.34375
418 458 15.90625
260 349 9.34375
39 451 19.65625
76 127 9.65625
252 455 9.96875
329 388 19.96875
543 565 13.71875
137 354 16.21875
157 448 17.78125
383 387 10.59375
340 480 19.65625
405 611 10.28125
276 396 12.78125
341 605 19.65625
169 558 17.46875
276 374 13.71875
336 370 13.09375
138 145 12.46875
24 77 14.65625
434 483 14.65625
252 609 7.15625
375 400 14.03125
313 407 10.28125
155 195 12.15625
47 611 19.03125
49 605 16.53125
171 196 14.03125
11 96 13.40625
37 82 15.28125
80 131 20.59375
297 313 15.90625
559 586 14.65625
41 404 16.21875
332 337 14.34375
498 505 19.65625
11 145 19.34375
47 563 19.65625
205 209 14.96875
461 480 12.15625
203 407 17.46875
339 577 18.40625
198 373 18.09375
556 604 15.59375
252 543 15.90625
220 263 10.90625
332 359 12.78125
250 361 12.78125
468 559 16.21875
158 601 19.34375
223 263 11.21875
484 541 14.96875
210 291 15.59375
354 578 17.46875
341 404 12.78125
240 611 15.28125
500 592 19.96875
72 137 14.96875
576 611 13.71875
168 203 13.40625
40 250 10.59375
442 503 14.34375
427 495 15.90625
80 87 9.34375
138 337 8.40625
438 469 9.03125
568 610 16.53125
21 196 14.03125
210 363 18.09375
208 452 10.90625
46 545 19.65625
254 315 17.15625
238 275 17.78125
132 158 9.65625
458 547 14.03125
152 183 16.21875
59 63 10.90625
152 405 18.71875
151 357 16.21875
150 545 16.21875
202 548 16.21875
487 505 13.40625
137 609 18.40625
417 462 10.90625
330 356 15.90625
481 543 14.34375
242 361 14.34375
257 609 19.65625
127 132 9.65625
281 301 18.09375
33 71 20.59375
294 376 14.34375
152 407 20.90625
35 335 15.90625
377 545 20.59375
276 394 17.78125
280 542 19.65625
484 496 13.71875
233 261 19.03125
52 95 14.03125
471 547 19.34375
236 330 12.46875
239 298 10.90625
480 598 17.78125
461 502 14.34375
19 59 11.21875
337 363 16.53125
467 471 10.90625
16 170 18.71875
135 175 13.40625
414 576 10.59375
198 561 19.65625
233 378 17.15625
358 562 19.65625
54 61 17.15625
199 331 18.40625
14 36 11.84375
137 335 7.78125
536 563 12.78125
546 584 12.78125
541 581 13.71875
486 505 13.40625
460 547 9.96875
240 389 19.96875
141 172 13.71875
4 249 11.84375
200 361 16.21875
360 542 19.34375
285 404 18.09375
225 298 14.65625
6 250 13.71875
252 308 19.96875
412 512 10.28125
428 489 17.15625
133 201 9.03125
256 543 18.71875
174 377 19.65625
344 380 15.59375
582 606 12.78125
258 346 9.96875
424 604 17.46875
468 532 18.09375
135 372 18.40625
81 169 14.96875
439 464 14.03125
312 454 18.71875
10 140 18.09375
557 599 11.53125
34 155 16.84375
136 339 8.40625
245 612 9.34375
304 407 20.59375
77 97 18.09375
136 582 18.71875
430 562 14.03125
52 183 20.59375
352 400 15.59375
461 536 16.53125
262 390 10.28125
456 509 20.59375
32 126 12.46875
413 452 13.71875
202 246 20.59375
38 405 16.21875
18 78 14.65625
500 566 17.46875
301 314 19.03125
202 412 18.71875
23 128 11.21875
336 377 13.09375
449 508 12.78125
12 36 7.15625
413 453 14.34375
226 358 14.03125
490 566 16.21875
419 546 20.28125
482 574 20.59375
53 188 18.09375
560 584 12.46875
22 92 11.21875
414 608 12.78125
142 336 15.90625
168 407 15.59375
221 399 14.03125
158 456 20.59375
408 449 20.28125
353 481 18.71875
533 576 12.78125
315 403 16.21875
247 304 12.78125
460 582 14.65625
49 167 14.65625
70 173 11.53125
138 148 10.90625
412 419 20.28125
252 338 17.46875
135 401 19.03125
251 541 17.46875
378 402 12.78125
442 550 14.65625
48 543 16.21875
196 357 16.21875
111 250 17.78125
199 451 18.40625
169 543 18.40625
72 135 16.84375
428 533 9.34375
48 402 17.78125
340 376 11.21875
58 195 17.15625
249 359 17.46875
75 86 20.90625
444 469 19.96875
50 139 14.03125
463 546 15.59375
52 184 16.21875
338 399 13.71875
403 451 15.90625
517 574 6.84375
70 194 18.71875
461 553 14.03125
438 535 14.96875
331 376 10.59375
593 604 20.28125
292 374 16.21875
47 337 17.46875
484 573 17.15625
171 607 16.84375
424 578 18.40625
275 355 10.59375
254 575 18.40625
49 543 17.15625
136 172 11.21875
45 543 19.96875
412 575 17.15625
17 59 6.53125
342 352 10.90625
452 506 17.15625
251 302 12.46875
147 373 17.15625
356 389 18.09375
149 359 17.78125
318 362 6.84375
403 579 16.84375
100 203 20.59375
340 388 17.78125
255 338 14.96875
164 169 17.15625
204 250 15.28125
398 561 20.59375
1 5 14.65625
257 344 11.21875
73 557 18.71875
457 575 14.65625
144 150 16.53125
200 247 18.09375
200 451 18.40625
174 558 17.78125
398 608 19.96875
193 362 19.34375
481 534 8.40625
47 415 18.09375
341 581 12.46875
175 355 19.34375
252 311 19.65625
82 158 16.21875
217 244 20.28125
213 612 18.40625
237 276 14.34375
233 327 8.40625
405 562 19.34375
547 563 15.90625
331 340 18.09375
22 79 13.40625
45 414 12.78125
173 341 20.59375
254 343 14.03125
346 378 14.03125
201 254 15.59375
74 133 17.78125
83 158 19.34375
197 337 8.40625
542 576 14.65625
134 172 10.90625
259 387 11.84375
221 264 11.53125
576 604 14.65625
95 100 17.46875
434 583 16.84375
80 92 13.71875
22 80 18.71875
26 75 14.65625
10 170 17.46875
21 125 9.96875
421 448 20.28125
78 100 19.96875
33 140 18.09375
41 360 20.59375
541 602 20.59375
43 250 7.78125
200 602 19.96875
81 200 18.40625
280 361 14.03125
416 606 13.71875
26 90 19.96875
542 603 13.71875
252 576 17.15625
257 299 14.96875
139 542 20.90625
136 195 11.21875
63 151 19.03125
483 494 20.90625
203 444 15.28125
45 207 17.15625
56 148 14.03125
296 310 18.71875
56 145 9.34375
12 31 19.03125
49 100 17.46875
36 83 18.40625
101 109 12.78125
499 570 20.28125
247 447 19.65625
293 331 15.28125
168 196 14.65625
342 380 12.78125
594 601 12.46875
242 293 13.71875
554 598 11.21875
485 536 12.78125
154 358 19.65625
407 611 17.46875
154 458 15.90625
388 393 13.71875
242 314 18.09375
472 477 11.21875
480 543 16.84375
214 374 17.46875
236 266 8.71875
345 376 13.71875
434 580 16.53125
133 173 13.71875
515 519 11.84375
170 542 20.59375
134 196 14.03125
339 456 16.21875
72 192 12.78125
23 126 7.15625
315 402 17.46875
170 545 13.71875
363 404 16.84375
540 559 15.59375
45 459 16.53125
140 357 18.09375
29 57 19.03125
263 267 10.90625
337 353 19.96875
404 561 18.09375
30 72 10.90625
197 369 18.40625
196 356 16.84375
5 94 17.15625
484 565 13.71875
45 248 11.53125
64 69 11.21875
17 60 11.53125
136 407 18.71875
38 157 14.34375
252 606 17.78125
420 556 18.71875
73 187 18.40625
318 370 5.90625
114 153 18.40625
216 281 17.46875
9 100 19.34375
443 467 9.96875
467 534 17.15625
487 539 19.96875
199 356 15.90625
50 405 9.65625
83 91 15.28125
403 575 18.09375
570 577 17.15625
134 343 20.90625
185 196 20.28125
36 97 14.34375
420 592 16.21875
338 400 14.03125
478 602 18.71875
249 609 15.90625
204 407 17.46875
244 363 17.46875
93 98 13.40625
331 371 9.96875
339 455 17.78125
91 111 19.03125
296 388 19.96875
439 535 13.71875
89 156 17.15625
415 576 14.03125
7 361 18.40625
400 541 8.40625
442 487 14.03125
92 158 17.46875
228 358 13.09375
134 168 14.65625
198 252 16.84375
563 572 20.59375
567 608 16.53125
277 391 18.71875
259 342 15.59375
94 100 20.90625
179 183 10.59375
42 248 9.34375
8 54 14.03125
216 283 18.09375
168 405 17.46875
489 611 19.96875
177 544 18.71875
585 603 14.65625
41 447 18.71875
199 375 16.84375
42 457 15.28125
5 111 17.46875
443 550 13.09375
183 196 18.71875
545 608 12.78125
171 606 18.09375
498 580 14.34375
556 581 13.71875
51 251 17.78125
340 481 16.21875
45 408 19.03125
251 313 6.53125
501 533 12.78125
204 405 17.46875
486 610 12.15625
235 328 9.96875
337 377 13.71875
76 157 14.03125
245 565 16.21875
136 184 17.78125
441 548 18.09375
50 132 16.84375
79 203 20.28125
261 539 17.78125
543 575 17.46875
133 354 19.03125
70 176 5.28125
497 563 18.71875
250 338 19.96875
152 375 18.09375
202 250 13.71875
456 542 17.46875
302 453 15.59375
137 200 12.78125
53 95 14.96875
340 456 19.03125
544 603 11.21875
98 247 20.28125
157 449 15.90625
153 405 15.90625
199 448 19.65625
138 176 12.78125
548 583 15.28125
361 368 13.09375
244 374 13.09375
201 357 18.40625
490 502 6.53125
549 583 13.71875
480 600 12.78125
482 541 17.78125
223 267 18.71875
141 358 14.96875
212 404 13.71875
60 140 17.78125
214 238 10.90625
402 577 18.09375
479 561 14.03125
219 224 15.90625
372 407 13.40625
213 611 14.96875
411 574 17.78125
35 94 10.90625
211 369 17.78125
338 406 14.34375
254 610 7.78125
392 399 17.46875
579 604 14.03125
237 294 13.71875
254 310 19.34375
420 487 18.09375
489 608 18.40625
226 297 13.71875
54 155 17.78125
502 509 17.15625
282 291 12.15625
167 199 18.40625
230 376 16.53125
17 93 13.40625
488 495 9.03125
141 175 13.71875
446 563 12.15625
535 580 10.59375
48 358 19.96875
70 195 16.53125
403 560 15.90625
47 610 18.09375
550 582 14.03125
255 298 14.34375
251 454 10.28125
145 336 15.90625
186 192 12.78125
188 195 17.46875
287 301 12.78125
215 374 16.21875
230 355 19.96875
471 559 19.03125
132 579 18.71875
434 498 19.96875
46 359 19.65625
151 558 16.53125
217 257 12.15625
413 612 14.96875
414 495 15.28125
204 458 11.21875
137 404 12.78125
283 408 17.46875
338 376 10.90625
79 204 17.46875
211 565 18.40625
152 549 19.65625
203 565 18.40625
203 416 13.71875
81 98 9.96875
148 190 14.03125
484 536 12.78125
548 593 18.40625
424 467 10.90625
137 562 19.34375
424 447 17.46875
134 374 20.59375
132 552 20.59375
449 509 15.90625
203 509 20.59375
128 150 18.71875
48 404 12.46875
295 366 20.28125
233 294 11.84375
149 375 16.84375
489 574 9.96875
127 136 18.09375
468 583 17.46875
542 580 10.90625
428 495 15.90625
49 455 18.09375
59 186 12.46875
220 295 13.71875
266 396 17.78125
297 314 18.09375
78 124 18.09375
231 378 19.96875
139 544 17.46875
404 562 17.78125
446 565 14.34375
233 332 10.90625
258 274 19.65625
459 542 14.96875
136 603 18.40625
210 309 7.78125
3 249 11.21875
30 89 18.40625
229 262 17.15625
536 558 18.71875
542 610 14.34375
154 456 19.96875
170 407 16.53125
461 596 18.09375
53 59 12.78125
40 157 12.15625
197 255 19.03125
136 277 16.21875
405 561 18.40625
545 607 9.96875
468 579 17.15625
438 462 17.78125
156 457 17.15625
40 167 12.78125
173 545 12.46875
388 394 13.09375
496 563 19.34375
342 349 12.46875
422 580 19.96875
582 602 11.53125
137 353 19.96875
402 576 17.78125
49 454 14.96875
444 593 19.96875
380 394 19.34375
167 458 18.40625
490 500 8.71875
151 583 19.34375
440 534 12.46875
340 399 11.21875
337 559 19.34375
212 315 17.46875
425 503 13.71875
135 156 11.21875
228 364 19.96875
198 545 14.34375
83 97 12.46875
37 102 18.71875
26 175 17.15625
228 371 18.40625
131 443 15.90625
438 480 10.90625
5 251 15.28125
2 105 6.53125
414 486 9.34375
135 400 18.71875
216 221 9.65625
564 612 15.59375
200 357 18.09375
279 336 12.46875
245 369 18.71875
194 370 18.40625
381 561 17.46875
132 577 21.21875
542 604 14.03125
562 604 14.34375
200 560 18.09375
92 160 16.84375
374 563 19.03125
75 132 12.46875
43 404 18.40625
533 579 10.90625
336 355 15.59375
109 170 17.46875
240 263 13.40625
252 610 9.34375
275 357 14.03125
489 502 12.15625
406 450 20.90625
341 608 12.78125
156 557 16.21875
38 100 18.09375
242 285 13.71875
18 59 11.21875
15 197 20.28125
279 371 10.90625
170 558 17.46875
217 223 13.09375
560 593 18.09375
131 136 17.15625
149 190 16.53125
557 607 18.09375
329 359 15.90625
274 380 5.28125
203 447 5.90625
147 339 19.65625
136 404 13.40625
146 190 10.90625
196 543 18.40625
92 184 19.96875
48 448 15.59375
238 387 16.53125
297 305 18.40625
138 400 19.65625
254 544 19.03125
465 480 9.96875
410 415 16.53125
25 58 17.15625
386 400 20.28125
36 59 13.40625
21 71 14.96875
50 406 7.78125
13 40 20.28125
170 202 12.78125
198 608 18.09375
169 336 21.21875
40 170 13.09375
559 608 13.40625
222 263 11.21875
282 339 14.03125
13 53 12.15625
546 563 17.15625
544 554 19.03125
47 446 18.09375
425 460 13.09375
426 467 11.21875
496 505 20.59375
415 486 11.21875
151 200 13.40625
390 396 12.78125
364 375 16.53125
204 245 20.28125
356 387 16.21875
197 247 19.03125
441 479 20.59375
46 157 12.78125
534 575 13.71875
200 358 17.46875
255 607 19.65625
197 543 19.03125
351 401 17.78125
160 202 16.53125
306 313 10.59375
546 556 10.90625
484 591 19.34375
226 327 9.65625
200 449 16.21875
242 308 19.96875
342 395 16.53125
215 302 17.78125
38 81 13.71875
173 356 16.84375
236 395 14.03125
489 506 10.28125
468 548 17.78125
8 200 13.71875
543 583 13.40625
284 374 13.40625
491 499 15.28125
48 339 15.90625
371 407 16.53125
28 90 17.15625
284 309 8.71875
138 155 17.15625
286 362 16.21875
45 157 13.40625
201 361 16.84375
35 62 19.65625
440 599 14.03125
354 483 18.09375
76 128 12.78125
173 582 19.65625
454 507 17.15625
379 559 19.34375
421 546 19.03125
71 132 19.34375
52 404 17.46875
76 124 14.65625
380 388 9.65625
201 405 8.09375
413 519 17.46875
152 604 16.84375
254 344 14.34375
147 197 17.78125
483 574 15.59375
256 388 16.21875
318 339 18.71875
584 598 19.34375
196 250 16.84375
491 505 12.78125
421 461 12.15625
441 498 13.71875
134 202 14.34375
435 579 17.46875
50 372 15.59375
60 171 17.15625
419 504 13.40625
33 93 13.09375
488 534 20.28125
497 535 15.28125
494 573 9.03125
350 394 10.90625
50 340 19.03125
411 610 15.59375
408 611 17.46875
430 479 15.90625
340 380 14.65625
217 403 19.96875
102 202 19.03125
462 469 17.15625
47 608 15.59375
234 293 18.40625
495 500 12.78125
415 488 10.28125
411 489 18.09375
373 540 21.21875
292 301 20.28125
431 535 11.53125
448 565 12.15625
26 151 19.65625
82 157 17.78125
132 551 18.71875
340 585 18.71875
214 282 14.03125
200 559 17.78125
201 446 16.21875
540 566 9.65625
460 502 15.28125
41 336 19.65625
249 454 12.78125
46 608 12.46875
22 154 14.03125
45 251 18.09375
243 449 18.71875
260 352 14.03125
461 467 12.78125
255 452 19.34375
154 549 14.96875
596 603 17.46875
12 79 18.09375
54 138 14.65625
279 290 20.90625
379 395 17.15625
133 149 19.96875
11 40 15.59375
549 580 13.71875
421 427 13.09375
341 539 7.78125
137 563 19.03125
199 560 18.71875
223 284 13.71875
263 277 16.21875
71 153 14.03125
238 392 15.90625
211 284 10.28125
74 145 14.96875
99 111 19.96875
19 167 14.03125
330 359 15.28125
226 370 18.71875
462 470 19.34375
157 406 20.90625
196 542 19.96875
403 540 9.65625
282 337 14.65625
221 262 9.65625
578 610 12.78125
56 186 11.84375
339 453 19.96875
433 476 7.78125
45 444 20.59375
444 467 13.40625
404 451 18.09375
91 124 13.71875
207 284 15.28125
430 531 9.65625
12 147 18.09375
6 87 15.28125
280 387 19.34375
263 390 12.46875
533 593 19.96875
563 567 14.65625
501 506 13.40625
441 501 13.09375
381 399 14.65625
241 306 18.71875
157 405 18.40625
288 360 20.28125
46 414 13.40625
131 429 19.03125
177 195 14.65625
208 288 17.46875
337 355 14.03125
34 95 14.34375
7 111 19.03125
106 110 7.15625
249 314 11.21875
22 93 13.71875
240 265 19.96875
57 139 13.09375
348 398 14.65625
499 575 9.34375
32 191 14.03125
257 263 12.78125
264 344 17.78125
507 575 20.90625
38 89 13.71875
47 251 15.59375
134 254 20.90625
439 466 15.28125
182 196 20.28125
3 251 17.15625
534 542 17.15625
442 479 17.78125
146 184 12.46875
544 580 11.21875
302 372 14.96875
209 452 9.34375
359 545 19.03125
13 138 19.03125
153 548 18.09375
483 540 12.46875
99 251 19.65625
414 612 13.09375
443 502 10.90625
406 542 19.96875
208 611 13.71875
264 375 17.15625
12 95 12.78125
88 170 16.21875
227 331 11.53125
138 403 17.78125
332 388 18.09375
128 133 14.34375
26 126 10.90625
72 170 13.71875
309 454 17.46875
225 261 13.40625
197 341 21.21875
99 204 17.15625
84 168 15.28125
135 456 15.90625
5 405 16.21875
48 134 17.46875
277 350 20.59375
256 574 16.84375
548 584 15.59375
313 451 18.71875
131 465 17.78125
264 278 9.96875
155 578 19.03125
199 452 19.03125
305 372 20.28125
2 252 19.96875
536 608 17.15625
523 567 6.84375
153 547 16.84375
430 501 13.71875
408 609 17.46875
148 173 13.71875
247 608 18.40625
536 541 14.34375
71 335 19.03125
428 488 16.53125
453 489 19.03125
210 371 13.09375
430 574 19.03125
96 159 18.71875
3 202 15.28125
231 375 17.46875
10 141 19.96875
339 371 17.46875
31 124 9.96875
285 330 21.21875
464 553 9.34375
53 186 19.34375
437 536 10.90625
591 604 18.71875
195 405 18.09375
296 399 17.46875
286 372 13.09375
249 455 18.09375
483 575 10.90625
535 565 11.21875
429 479 14.96875
252 412 17.15625
136 176 14.65625
52 146 17.15625
92 167 13.40625
202 507 19.03125
446 489 13.71875
199 337 6.21875
14 172 19.96875
252 608 12.46875
43 456 10.59375
50 403 15.90625
259 275 14.03125
417 492 17.78125
405 565 16.84375
193 361 19.03125
242 451 20.59375
400 453 18.40625
59 73 16.21875
32 62 8.71875
424 499 13.71875
9 194 14.03125
53 147 17.15625
241 453 16.21875
24 152 14.65625
24 154 12.78125
201 456 7.15625
418 423 9.03125
278 349 14.96875
330 338 17.15625
214 344 18.09375
412 576 15.28125
88 160 8.40625
167 460 19.65625
79 99 18.09375
144 194 14.65625
441 480 14.34375
480 578 13.71875
275 398 17.78125
43 403 18.09375
256 343 9.96875
98 111 16.53125
216 299 12.78125
344 394 14.65625
536 578 11.53125
432 465 17.78125
233 264 13.40625
37 251 18.71875
150 184 13.09375
439 532 9.96875
47 412 18.40625
584 592 9.65625
255 455 17.78125
261 351 14.03125
156 204 15.59375
128 170 11.53125
165 201 18.40625
156 459 17.15625
110 170 19.03125
2 8 18.09375
57 147 14.03125
44 247 9.34375
172 548 20.28125
560 591 16.21875
279 292 13.40625
460 591 20.59375
57 72 9.96875
441 599 14.65625
24 193 17.15625
421 592 18.09375
291 364 7.46875
359 611 15.28125
13 19 13.09375
293 315 19.03125
100 104 6.53125
280 300 14.65625
403 610 7.15625
516 612 7.15625
437 468 13.40625
3 80 15.28125
485 539 15.90625
79 131 19.96875
437 496 15.59375
132 449 19.65625
290 369 9.03125
200 545 12.78125
298 369 17.15625
25 68 7.78125
360 408 15.59375
199 546 18.09375
138 544 15.90625
125 185 19.96875
338 547 20.90625
71 338 17.46875
7 246 19.65625
338 610 19.03125
234 265 9.34375
29 88 15.28125
377 560 16.84375
114 159 4.03125
242 303 14.03125
216 388 16.21875
133 585 16.53125
34 167 16.53125
168 336 20.28125
211 282 11.21875
463 591 11.84375
361 610 20.90625
224 291 15.90625
339 379 13.40625
78 133 14.65625
344 580 20.28125
254 449 17.78125
484 532 14.65625
9 408 18.40625
303 371 20.59375
17 58 9.65625
413 492 19.96875
339 604 18.40625
132 336 20.28125
224 371 14.34375
430 465 17.15625
2 204 8.40625
365 372 16.84375
329 337 19.65625
209 455 15.28125
335 340 17.15625
46 604 16.84375
76 183 19.34375
211 304 13.40625
280 541 17.78125
71 151 10.59375
471 549 19.03125
58 194 14.65625
225 539 19.03125
11 170 16.21875
140 175 15.28125
454 565 12.78125
329 389 19.96875
199 374 15.28125
45 506 15.59375
371 403 18.40625
24 160 19.96875
84 204 19.03125
133 404 15.90625
139 198 9.96875
203 503 17.46875
135 460 18.71875
206 211 16.53125
175 545 15.90625
313 403 17.78125
203 245 18.09375
420 468 17.46875
542 592 19.96875
419 485 17.78125
365 373 15.28125
352 377 13.71875
411 504 17.15625
447 573 18.71875
47 98 12.78125
11 77 17.78125
358 369 20.59375
210 290 19.96875
339 576 18.40625
481 554 20.59375
38 361 17.15625
145 185 10.90625
287 295 15.28125
340 611 18.71875
35 61 17.15625
372 611 15.59375
463 469 12.46875
484 504 14.65625
492 612 19.03125
562 573 20.59375
43 100 12.78125
264 343 15.59375
32 195 14.03125
337 370 14.65625
128 603 18.09375
343 578 18.40625
245 413 18.40625
76 165 17.15625
201 603 18.09375
448 578 13.09375
198 250 15.59375
499 532 13.71875
98 159 19.96875
241 455 18.71875
170 336 15.90625
313 611 16.84375
274 389 8.09375
20 124 13.09375
535 544 18.09375
79 124 16.53125
142 337 19.96875
133 455 17.46875
176 191 14.34375
338 578 20.59375
6 79 11.53125
417 576 13.71875
417 508 19.34375
136 146 19.03125
246 362 18.09375
202 415 15.90625
234 332 14.96875
315 611 18.71875
49 360 17.15625
150 378 17.78125
295 357 14.34375
33 72 14.34375
138 399 18.40625
18 38 14.34375
293 313 17.46875
50 605 19.03125
236 349 14.96875
11 138 20.28125
127 607 18.40625
3 453 17.15625
131 581 16.53125
131 484 17.78125
467 481 16.21875
144 173 19.65625
434 534 10.90625
425 468 11.53125
357 560 16.21875
416 563 15.59375
430 537 14.34375
573 609 18.40625
442 594 17.46875
71 194 17.78125
52 141 12.78125
460 503 14.03125
208 454 13.09375
48 457 12.46875
12 60 17.46875
50 250 10.59375
75 135 14.34375
254 576 15.59375
52 138 13.09375
218 376 19.96875
437 465 19.03125
397 565 19.03125
111 153 17.46875
132 578 15.90625
133 168 11.53125
128 200 17.46875
73 126 8.40625
592 597 13.40625
44 459 19.34375
32 145 14.96875
496 578 16.21875
236 399 14.03125
378 581 19.96875
55 61 12.46875
330 375 7.78125
347 388 11.84375
130 580 18.71875
249 612 19.03125
472 593 9.65625
152 177 13.09375
215 400 13.09375
136 171 13.09375
339 605 18.71875
135 555 19.65625
244 454 10.59375
425 467 6.53125
4 251 18.40625
137 199 9.96875
397 563 19.34375
251 565 20.28125
217 342 19.03125
36 185 19.65625
239 539 15.90625
349 540 15.90625
136 578 19.34375
257 351 17.15625
418 548 18.09375
341 403 9.96875
258 563 20.59375
135 342 18.71875
461 503 14.96875
62 192 17.78125
358 545 19.34375
460 554 17.15625
405 564 19.03125
78 135 14.34375
142 178 18.09375
254 336 16.84375
486 506 13.71875
442 590 19.03125
193 359 19.34375
412 609 14.65625
138 541 18.71875
261 343 13.09375
413 574 17.78125
454 567 18.71875
61 65 12.46875
414 487 11.21875
155 457 15.28125
260 347 11.21875
133 160 19.65625
133 342 18.71875
152 361 20.28125
486 509 19.03125
482 553 14.96875
301 371 17.46875
10 194 14.34375
19 80 13.71875
132 445 15.59375
500 574 18.40625
583 599 17.15625
184 196 15.28125
304 611 18.09375
343 609 19.34375
418 578 17.46875
338 604 19.96875
135 548 18.40625
143 184 11.84375
33 90 13.71875
540 568 16.21875
541 559 14.03125
51 403 19.65625
440 603 14.03125
29 60 13.40625
345 560 19.65625
539 544 17.15625
47 453 18.09375
329 375 10.90625
372 540 20.28125
296 369 17.15625
575 607 18.40625
153 608 18.09375
480 545 14.96875
406 454 13.71875
455 506 12.78125
215 253 15.59375
445 490 15.28125
35 58 13.09375
436 498 17.15625
31 127 13.71875
203 457 6.21875
356 381 13.09375
462 478 19.65625
430 573 20.28125
137 402 14.34375
49 131 19.65625
196 546 19.65625
46 453 12.78125
244 287 17.78125
259 381 17.15625
495 564 16.53125
555 605 17.78125
500 603 17.46875
267 345 19.03125
4 207 17.46875
229 331 15.28125
210 283 11.53125
32 192 12.15625
153 404 16.84375
376 537 19.03125
461 594 19.34375
446 497 13.40625
198 403 16.21875
226 261 17.15625
257 333 20.28125
344 376 13.71875
286 296 8.40625
508 576 20.59375
259 330 14.96875
138 343 20.59375
258 265 17.15625
239 266 19.65625
40 249 11.21875
133 457 12.46875
253 335 19.65625
257 390 19.34375
91 128 15.28125
479 559 10.59375
136 381 19.03125
3 96 17.15625
466 602 14.65625
374 544 19.34375
137 377 12.46875
563 568 16.84375
455 571 17.78125
335 355 19.03125
460 546 13.09375
524 566 7.46875
354 582 17.78125
208 609 18.40625
238 386 19.03125
11 196 13.09375
291 301 17.46875
63 185 5.28125
303 455 19.65625
551 592 11.84375
560 585 13.09375
201 602 19.96875
226 275 15.90625
48 612 17.46875
488 500 13.71875
2 38 18.71875
490 565 17.78125
262 276 14.34375
279 339 14.34375
39 360 17.78125
315 406 5.28125
295 328 13.71875
202 542 19.03125
321 363 6.84375
425 496 20.59375
132 197 18.71875
437 575 17.78125
48 544 19.03125
406 541 16.84375
33 191 14.34375
70 185 8.09375
239 611 18.71875
356 609 18.71875
416 450 13.71875
328 374 16.53125
6 11 14.96875
454 542 19.96875
37 370 17.78125
206 408 8.71875
438 497 18.40625
344 561 18.09375
133 151 14.03125
568 579 16.53125
212 364 18.71875
169 547 16.53125
209 306 11.53125
374 540 15.90625
29 128 10.90625
338 388 19.96875
75 162 20.90625
434 559 19.65625
440 470 8.71875
464 556 14.03125
275 336 19.34375
334 338 11.21875
228 264 13.40625
558 592 13.09375
141 356 19.65625
279 387 18.71875
502 574 19.03125
400 536 16.53125
341 583 15.90625
30 127 14.96875
376 538 18.71875
7 80 10.28125
216 352 18.71875
78 87 12.15625
158 163 9.96875
175 191 17.15625
416 608 13.71875
262 348 11.21875
453 575 18.40625
258 342 14.65625
574 612 9.34375
125 155 15.90625
201 358 19.34375
398 574 18.40625
442 548 14.34375
45 445 16.21875
155 341 19.03125
459 573 17.46875
91 153 14.03125
256 608 17.46875
482 548 16.84375
303 411 18.40625
137 379 15.90625
22 167 13.71875
540 574 13.09375
36 249 20.59375
547 606 9.96875
51 408 16.21875
50 362 15.90625
466 554 15.90625
125 168 12.78125
451 575 20.90625
177 181 13.40625
267 329 17.78125
136 564 19.96875
137 146 15.28125
546 553 12.46875
404 450 19.34375
429 465 13.40625
238 390 17.46875
16 76 14.96875
152 581 16.84375
587 591 10.59375
242 539 17.46875
461 537 20.28125
203 611 17.46875
52 149 14.96875
214 292 20.28125
204 453 19.03125
46 134 19.96875
417 422 12.15625
479 540 19.34375
132 549 12.15625
545 554 15.28125
48 360 18.09375
419 578 16.21875
137 179 20.28125
285 373 14.96875
154 165 20.59375
55 177 17.46875
541 576 11.21875
38 99 14.03125
341 534 18.40625
59 149 16.53125
259 389 10.59375
463 585 17.46875
462 546 14.65625
203 561 16.53125
200 456 12.46875
243 411 18.40625
288 372 15.28125
134 354 16.21875
202 416 18.09375
43 313 16.21875
256 350 17.15625
486 532 18.09375
429 502 14.65625
404 565 16.21875
356 611 20.90625
76 96 14.65625
440 600 12.15625
23 127 11.53125
174 191 12.78125
111 135 16.84375
424 484 14.96875
239 262 13.09375
459 502 14.34375
427 488 13.71875
543 564 11.21875
302 371 15.90625
215 282 14.34375
137 545 14.65625
538 542 11.21875
249 610 19.34375
414 510 8.71875
421 486 18.40625
47 163 18.09375
545 587 20.28125
20 165 19.65625
75 183 18.71875
2 7 16.21875
199 371 18.09375
204 447 9.96875
166 460 16.84375
262 398 14.65625
133 604 8.09375
426 486 14.65625
337 372 11.53125
281 335 15.90625
149 558 19.96875
255 297 10.59375
247 306 17.46875
250 304 17.46875
152 607 15.90625
129 561 18.71875
34 182 19.03125
258 276 13.40625
352 394 14.03125
301 369 16.84375
241 540 15.59375
486 540 14.65625
6 12 17.15625
46 412 13.09375
11 81 20.28125
432 580 11.21875
448 563 12.46875
504 519 18.09375
256 342 13.09375
201 407 10.59375
467 557 16.53125
468 547 15.59375
521 567 9.03125
199 332 19.96875
54 336 14.96875
443 470 19.65625
554 592 12.46875
38 82 12.46875
257 274 19.03125
399 536 18.09375
465 547 13.09375
224 284 16.53125
351 577 17.15625
346 541 19.96875
237 395 14.65625
87 96 11.84375
12 77 17.46875
466 594 10.28125
358 608 20.28125
338 363 20.28125
506 575 16.21875
197 252 15.28125
283 361 12.78125
274 399 16.53125
487 565 12.78125
194 406 16.53125
214 219 9.03125
136 250 20.59375
170 340 19.65625
32 142 17.15625
42 610 20.59375
220 280 15.28125
253 541 12.46875
479 547 13.09375
222 242 14.34375
437 467 15.90625
278 344 16.84375
340 350 19.03125
72 142 15.90625
461 478 19.03125
156 560 17.46875
534 538 10.28125
403 578 15.28125
51 94 14.03125
437 498 11.84375
209 286 17.15625
220 397 15.90625
209 283 17.15625
276 353 8.40625
433 466 17.15625
53 174 10.90625
339 360 11.21875
332 361 14.65625
5 204 14.65625
27 174 19.96875
260 390 11.84375
279 369 18.09375
292 373 12.46875
129 546 7.15625
37 336 15.90625
463 479 14.03125
132 462 14.96875
60 173 15.90625
60 74 9.96875
8 248 19.34375
468 581 15.90625
353 394 16.53125
275 343 13.09375
50 140 14.34375
236 275 16.21875
443 466 13.09375
426 446 14.34375
199 459 19.65625
458 548 14.34375
342 547 20.59375
293 332 19.65625
5 165 17.78125
21 139 14.03125
557 598 16.53125
492 505 15.90625
132 139 19.96875
43 209 16.84375
154 341 19.34375
206 242 18.71875
174 179 14.96875
544 584 14.65625
27 171 17.46875
213 398 14.03125
349 389 10.90625
252 371 17.46875
203 488 16.53125
170 194 13.71875
469 473 12.46875
456 508 17.46875
21 57 13.40625
199 401 17.15625
252 542 18.09375
212 258 14.03125
144 176 12.78125
278 397 10.90625
410 446 19.03125
402 456 16.84375
203 446 10.59375
39 101 17.78125
335 378 21.21875
53 148 16.21875
133 407 17.46875
340 375 13.09375
136 183 19.03125
356 607 18.71875
211 450 19.65625
420 488 19.03125
50 247 16.53125
74 193 10.90625
150 353 19.96875
45 604 18.40625
172 545 14.65625
341 350 15.28125
140 190 14.65625
340 608 13.40625
544 579 13.09375
45 413 8.40625
132 553 15.90625
378 395 12.78125
236 396 12.15625
509 576 20.59375
400 560 16.84375
470 600 17.78125
455 507 14.34375
210 215 14.96875
5 166 17.46875
156 456 18.09375
264 377 15.90625
213 374 14.03125
16 193 15.90625
318 402 19.96875
213 218 12.15625
226 363 19.03125
254 609 9.65625
32 71 16.21875
29 59 15.90625
202 338 19.96875
584 599 14.34375
419 551 20.28125
5 452 17.46875
337 371 15.28125
42 155 16.21875
276 381 13.71875
30 58 14.96875
76 337 17.78125
220 346 15.90625
341 557 19.96875
5 79 17.15625
359 561 19.34375
348 380 12.78125
360 366 17.78125
89 127 15.28125
424 601 15.90625
57 149 12.15625
341 383 20.28125
49 337 12.46875
447 488 11.84375
226 333 14.65625
275 542 17.46875
511 515 6.53125
51 363 20.28125
35 407 18.71875
535 575 9.96875
12 184 16.53125
276 397 8.71875
388 400 15.28125
201 360 19.03125
309 404 17.78125
408 454 15.28125
47 249 12.46875
55 142 11.21875
419 448 15.59375
201 251 13.09375
578 602 13.71875
209 453 8.40625
415 573 17.46875
409 451 9.34375
49 165 17.46875
499 561 14.34375
486 612 15.59375
2 99 11.84375
547 605 10.90625
412 612 11.53125
247 607 18.09375
416 462 14.03125
53 406 17.46875
54 72 13.40625
203 414 11.53125
111 203 6.53125
143 336 18.71875
478 584 5.28125
532 578 16.53125
162 169 17.15625
413 491 18.40625
43 605 19.03125
228 380 17.15625
353 579 16.84375
544 592 18.09375
55 71 14.03125
155 557 17.78125
3 101 12.46875
251 540 21.21875
337 558 19.03125
21 94 14.65625
419 604 13.09375
414 420 17.15625
46 609 9.03125
420 555 18.09375
335 373 10.59375
257 378 10.90625
3 412 17.46875
82 168 13.09375
534 560 15.59375
414 419 14.96875
255 330 17.46875
463 534 14.96875
245 564 20.59375
358 607 19.96875
207 305 12.46875
134 447 20.59375
151 406 17.46875
261 388 5.59375
198 456 17.78125
41 165 18.40625
24 59 17.15625
201 540 18.71875
133 157 9.34375
215 283 16.53125
29 167 17.78125
341 558 16.21875
134 584 15.90625
412 492 17.46875
351 543 19.65625
74 140 16.84375
41 458 17.78125
276 346 15.90625
59 189 10.28125
556 598 14.34375
292 329 7.78125
48 244 14.65625
139 197 10.90625
448 488 8.09375
398 609 19.96875
374 398 13.71875
43 608 18.09375
216 403 15.59375
539 577 10.59375
465 555 14.03125
430 566 14.03125
483 495 16.84375
303 408 16.84375
47 100 15.28125
41 456 12.46875
168 543 18.40625
413 510 11.84375
154 403 19.96875
244 285 13.09375
329 338 19.96875
126 130 10.28125
127 172 10.59375
403 605 17.15625
464 551 11.21875
19 51 10.90625
55 126 14.96875
152 562 18.40625
199 254 14.96875
342 537 7.15625
235 329 8.71875
316 361 9.03125
51 80 11.84375
290 295 16.84375
126 152 15.90625
57 184 5.59375
405 453 13.09375
60 176 16.21875
58 146 15.90625
435 481 13.40625
22 71 15.90625
483 543 14.34375
341 606 14.34375
338 558 16.21875
154 404 20.59375
151 358 12.15625
47 244 20.28125
209 408 14.65625
337 608 15.59375
438 533 11.84375
412 567 19.96875
138 333 6.84375
133 610 16.84375
248 306 19.65625
342 486 18.40625
547 595 18.71875
176 336 17.46875
453 565 13.71875
126 545 18.40625
9 170 14.03125
401 458 19.34375
491 575 14.65625
47 458 12.15625
29 90 11.84375
488 578 13.71875
210 454 13.40625
140 172 13.71875
425 466 9.65625
400 577 15.59375
297 309 15.59375
356 579 18.09375
200 541 15.90625
246 519 18.40625
208 453 12.15625
372 609 17.46875
343 402 9.96875
461 563 12.46875
203 247 16.53125
200 246 19.03125
330 362 12.46875
409 413 14.65625
438 536 14.65625
279 315 18.71875
13 78 18.40625
314 361 9.34375
50 609 15.59375
215 347 20.28125
245 316 17.78125
63 141 19.03125
263 353 16.53125
257 392 18.09375
355 610 17.46875
233 263 15.90625
44 412 10.59375
356 564 17.46875
264 380 16.21875
87 156 16.53125
342 390 20.59375
461 555 17.15625
226 362 14.03125
224 286 13.09375
541 557 19.96875
342 603 18.40625
467 594 12.46875
274 400 20.59375
2 98 10.90625
46 543 16.53125
257 350 17.15625
245 540 19.65625
134 546 6.84375
427 471 18.71875
5 102 11.21875
77 128 12.46875
4 405 18.40625
534 579 7.78125
73 146 20.59375
487 507 18.09375
157 608 16.21875
11 98 17.78125
213 313 18.40625
233 276 13.40625
212 291 14.34375
280 328 14.65625
53 70 19.03125
405 605 17.78125
380 395 14.34375
185 191 10.90625
433 579 14.34375
255 612 16.21875
4 452 17.46875
27 73 13.40625
331 354 20.28125
257 265 18.40625
553 593 10.90625
132 166 13.40625
214 303 18.09375
582 599 12.78125
316 370 10.28125
136 343 17.46875
223 255 10.90625
98 105 4.96875
235 284 20.28125
262 350 15.90625
442 534 14.03125
196 373 15.59375
402 607 16.21875
263 398 13.71875
203 576 15.59375
338 580 20.59375
196 403 18.09375
258 296 14.65625
407 449 18.09375
153 560 15.90625
462 480 13.40625
35 185 18.09375
535 558 20.28125
57 145 6.84375
251 455 15.59375
298 313 19.65625
88 97 20.28125
242 286 12.46875
249 452 11.53125
539 559 19.03125
234 263 10.90625
208 286 16.53125
137 363 18.71875
124 170 16.53125
402 455 16.84375
152 360 17.46875
464 596 8.71875
43 315 17.15625
343 401 10.90625
216 264 17.46875
132 584 17.46875
233 292 15.28125
294 361 14.65625
125 171 10.90625
201 249 13.09375
354 388 13.09375
350 541 19.03125
419 487 16.53125
133 252 16.84375
228 261 17.78125
483 496 13.40625
134 479 17.46875
156 609 19.03125
339 454 16.53125
254 454 10.59375
259 265 12.46875
136 458 19.03125
256 345 12.78125
440 553 14.96875
214 398 14.34375
248 413 17.15625
240 344 14.03125
274 340 18.40625
203 417 14.96875
34 140 14.34375
16 78 16.84375
255 331 14.65625
208 313 7.46875
401 578 16.53125
131 169 10.59375
295 389 19.65625
360 365 15.59375
34 142 14.65625
48 167 17.46875
75 88 13.40625
137 330 18.40625
12 155 18.71875
461 556 16.21875
221 260 6.84375
208 455 18.40625
257 266 19.96875
139 357 16.84375
141 336 12.15625
187 192 12.15625
429 547 14.03125
496 577 12.46875
403 541 6.21875
171 560 18.09375
228 357 14.96875
242 565 17.15625
419 506 17.78125
46 455 10.28125
463 550 11.21875
138 372 15.28125
91 105 19.96875
480 550 15.90625
359 407 13.40625
238 346 14.65625
40 81 13.09375
58 144 11.21875
4 407 13.71875
432 561 14.96875
452 507 16.53125
216 278 16.21875
197 282 18.09375
440 479 16.21875
480 533 16.84375
141 375 17.46875
17 142 14.34375
253 540 15.28125
258 540 14.96875
345 540 12.15625
134 610 19.96875
3 405 17.78125
533 541 19.65625
49 406 9.65625
347 540 18.71875
197 374 16.53125
153 609 18.40625
252 452 9.65625
340 547 17.46875
331 359 10.59375
256 575 19.96875
450 486 13.71875
196 341 20.59375
330 336 15.28125
83 167 14.34375
342 610 15.28125
59 194 13.71875
167 203 16.21875
262 346 11.84375
210 255 11.21875
128 606 19.65625
592 599 8.09375
254 607 15.90625
46 612 15.28125
400 454 16.84375
194 339 19.96875
172 334 18.71875
407 451 16.53125
145 178 12.78125
407 453 18.09375
340 387 19.03125
44 416 19.34375
548 598 14.65625
38 155 12.15625
133 166 14.65625
86 91 16.84375
444 548 14.03125
430 575 13.71875
401 459 19.03125
4 84 17.46875
203 448 8.71875
170 405 17.78125
213 288 17.78125
144 177 13.40625
297 370 13.71875
381 541 16.53125
9 14 12.15625
448 489 13.09375
56 149 14.03125
265 269 12.46875
482 601 10.90625
243 542 20.59375
53 146 17.15625
286 294 10.59375
125 133 19.65625
286 315 19.03125
522 561 18.40625
139 406 16.84375
184 191 8.09375
135 361 15.90625
480 557 8.40625
370 406 9.03125
484 522 18.40625
457 539 19.65625
94 166 19.03125
282 304 19.96875
291 300 12.15625
195 332 18.09375
103 109 11.21875
360 367 15.28125
88 169 12.46875
417 602 14.03125
135 167 17.46875
342 604 19.65625
481 544 14.65625
91 162 20.28125
334 403 19.34375
416 495 14.34375
356 565 20.28125
231 277 13.40625
214 287 17.46875
48 340 19.96875
172 333 18.71875
427 459 10.90625
45 99 16.84375
55 185 10.59375
124 172 17.15625
168 456 17.15625
49 563 20.28125
342 542 6.84375
54 190 13.71875
195 340 18.40625
49 248 12.46875
156 340 19.96875
548 580 13.71875
201 576 17.46875
471 533 17.78125
136 608 16.53125
128 184 18.09375
338 354 12.15625
459 488 11.84375
239 389 18.09375
224 231 19.96875
6 167 13.09375
72 149 8.40625
89 124 15.59375
131 174 21.21875
342 607 18.09375
468 482 9.96875
456 567 19.96875
53 129 20.28125
344 543 18.40625
34 70 19.34375
54 359 20.59375
63 125 17.78125
594 600 12.78125
459 534 17.46875
468 584 16.21875
48 563 18.09375
25 171 14.34375
39 338 20.59375
336 343 19.96875
361 609 18.40625
457 507 14.34375
432 479 10.59375
402 537 17.78125
138 404 14.34375
46 100 17.46875
314 368 6.53125
257 334 17.78125
53 130 17.78125
10 15 9.03125
39 166 17.15625
11 139 16.53125
294 331 9.65625
468 591 10.28125
12 199 15.59375
202 337 16.84375
562 575 14.03125
256 389 21.21875
196 332 16.53125
453 567 17.46875
133 550 19.96875
291 298 14.34375
339 546 18.71875
79 157 12.78125
78 407 15.28125
139 373 16.53125
351 561 18.40625
257 331 14.34375
378 383 14.96875
28 174 18.40625
518 578 19.03125
407 450 20.59375
198 249 17.78125
73 136 14.65625
10 83 17.46875
541 573 19.96875
459 538 17.15625
134 376 20.59375
492 565 17.46875
341 580 14.65625
105 200 18.09375
59 76 14.03125
208 311 11.53125
136 197 13.40625
6 406 16.84375
541 574 14.65625
378 541 15.90625
24 172 11.21875
138 338 6.84375
47 543 17.78125
198 251 16.84375
51 130 17.15625
218 256 12.15625
76 335 17.78125
335 357 13.71875
466 552 11.21875
16 142 15.90625
242 370 14.65625
155 461 18.71875
275 353 9.03125
204 457 11.53125
251 304 15.28125
74 192 14.03125
462 500 14.65625
337 458 19.03125
279 291 16.53125
254 535 19.96875
493 498 14.03125
459 501 10.59375
198 331 19.34375
534 540 15.28125
133 582 15.90625
357 608 16.84375
232 378 18.40625
137 604 20.59375
342 541 8.40625
277 340 14.65625
243 370 17.46875
345 562 14.96875
198 402 18.09375
257 352 16.21875
3 447 18.40625
30 128 14.65625
24 153 14.96875
39 403 20.28125
448 491 17.46875
251 608 17.78125
430 567 19.03125
236 276 10.59375
9 84 17.78125
19 83 16.21875
92 195 17.46875
540 605 18.71875
18 60 15.90625
34 72 12.15625
249 363 17.78125
173 335 16.53125
75 166 15.59375
281 313 16.21875
6 102 9.03125
52 371 19.96875
220 282 16.84375
442 478 19.34375
282 336 14.65625
298 305 18.71875
590 604 20.28125
341 545 14.65625
399 544 18.40625
75 87 16.84375
461 582 10.90625
252 448 14.65625
552 602 14.65625
7 79 13.40625
372 541 17.78125
3 508 19.03125
256 353 14.96875
57 146 11.84375
155 250 17.15625
255 284 11.84375
536 592 18.09375
484 494 20.90625
265 398 19.96875
56 185 11.53125
479 602 17.78125
150 541 19.03125
137 341 14.65625
199 447 19.96875
138 406 15.28125
360 368 17.46875
482 600 14.03125
128 607 19.96875
76 86 20.90625
30 59 10.90625
13 184 18.09375
75 167 11.21875
22 129 14.65625
201 578 17.78125
78 85 18.09375
418 491 17.46875
391 396 12.15625
539 582 21.21875
126 132 15.28125
539 561 13.71875
151 547 20.90625
155 340 15.90625
337 361 9.34375
249 303 16.84375
417 490 10.59375
152 332 19.34375
461 554 17.15625
533 542 19.96875
418 602 14.34375
229 375 14.34375
149 336 12.46875
244 284 8.09375
201 401 17.78125
257 330 14.96875
426 468 15.90625
175 543 19.03125
301 306 8.40625
225 262 14.65625
137 376 14.65625
203 560 20.90625
216 223 10.59375
30 125 11.84375
398 610 16.53125
260 353 14.03125
54 92 14.34375
495 504 11.84375
222 264 15.90625
497 532 15.59375
357 537 18.71875
203 544 18.71875
36 105 20.28125
9 82 10.59375
94 160 19.96875
464 557 14.03125
573 579 19.65625
72 193 8.71875
39 80 11.84375
203 249 17.78125
289 294 14.03125
244 359 12.46875
11 143 20.28125
329 377 16.84375
448 508 13.71875
170 607 15.28125
229 379 16.21875
176 338 15.90625
54 70 19.65625
154 541 18.09375
331 404 14.34375
343 610 16.84375
238 344 14.34375
203 246 20.59375
348 381 13.40625
258 566 19.34375
24 167 18.40625
228 377 10.28125
153 357 17.46875
379 545 19.34375
169 555 17.15625
454 508 17.46875
400 545 20.59375
221 346 14.34375
52 358 16.53125
172 542 20.59375
354 557 19.96875
153 555 18.40625
128 135 15.59375
460 557 14.96875
478 603 16.53125
204 456 10.90625
405 455 13.09375
40 83 17.78125
419 547 16.53125
216 348 19.34375
433 535 15.28125
252 370 15.59375
177 184 13.09375
585 589 13.40625
244 367 19.03125
304 405 20.59375
414 563 15.90625
331 337 13.09375
354 559 16.53125
536 565 14.65625
544 591 19.03125
246 452 9.34375
38 408 15.28125
466 550 11.84375
537 608 19.03125
444 563 14.34375
197 248 18.09375
126 134 17.15625
336 365 18.71875
57 176 14.34375
6 36 13.40625
260 389 11.53125
139 376 19.65625
258 298 14.96875
575 611 16.53125
12 144 19.34375
200 544 13.40625
88 125 7.78125
154 608 17.46875
206 250 9.96875
442 598 16.53125
126 171 7.78125
131 153 13.71875
147 357 18.40625
40 159 17.46875
443 593 18.09375
175 547 20.90625
296 367 18.40625
157 455 19.96875
335 402 17.46875
132 564 21.21875
53 361 17.78125
254 566 15.90625
51 126 17.46875
343 577 16.53125
150 276 19.65625
256 542 16.21875
197 607 17.15625
6 251 18.09375
460 549 12.78125
202 247 17.78125
44 453 11.53125
280 539 18.09375
215 398 10.90625
276 358 14.34375
111 450 18.40625
17 56 6.84375
41 407 6.53125
156 449 20.59375
47 404 17.78125
199 341 16.84375
9 81 14.34375
140 339 18.40625
207 455 17.15625
363 406 12.46875
149 358 13.71875
29 72 13.40625
170 543 17.15625
283 303 18.09375
155 360 19.96875
246 608 20.28125
24 151 15.59375
414 489 10.59375
200 460 17.46875
168 337 17.78125
201 315 15.90625
278 396 14.03125
175 357 18.40625
174 337 15.90625
43 408 12.78125
339 583 19.03125
552 584 12.78125
229 380 16.21875
219 400 19.65625
133 554 19.03125
26 57 18.71875
38 335 17.15625
538 607 19.34375
132 444 17.15625
43 611 16.21875
350 388 12.46875
154 609 19.34375
346 382 18.09375
533 581 16.84375
19 84 17.78125
77 131 15.90625
240 359 14.34375
11 78 14.34375
45 109 9.03125
243 564 17.78125
401 545 21.21875
480 585 13.71875
225 343 14.03125
267 389 5.28125
408 453 17.15625
22 158 14.34375
51 93 10.59375
502 568 19.96875
332 339 15.59375
521 565 7.78125
140 372 17.78125
215 294 19.34375
36 140 14.03125
313 453 17.15625
142 360 17.46875
317 362 10.59375
214 236 16.53125
461 469 18.40625
80 170 13.40625
128 604 16.53125
48 541 16.84375
135 602 19.96875
249 411 17.46875
127 157 11.21875
41 251 11.21875
42 158 17.78125
439 533 8.71875
147 194 11.84375
71 149 9.03125
210 217 20.28125
157 560 20.28125
255 334 17.15625
258 394 13.71875
34 188 15.90625
462 468 12.78125
501 574 14.03125
137 148 13.71875
535 592 19.03125
318 322 13.40625
342 576 15.28125
536 543 15.59375
435 582 19.96875
201 560 18.71875
157 165 10.90625
97 105 10.59375
461 470 19.96875
157 415 18.40625
6 51 11.21875
194 375 18.40625
216 293 19.34375
413 487 16.84375
135 581 18.09375
293 328 15.28125
203 612 17.46875
219 235 19.03125
88 124 11.84375
171 542 19.96875
229 261 14.65625
45 406 19.34375
228 275 10.90625
467 602 13.71875
389 395 10.90625
540 575 13.40625
201 486 18.71875
199 362 15.90625
337 546 18.71875
355 403 12.78125
86 165 9.03125
541 565 9.34375
41 611 18.09375
72 177 13.71875
440 550 17.15625
226 264 12.15625
243 284 11.84375
203 456 6.84375
252 564 18.09375
242 369 15.90625
11 90 19.34375
263 349 13.09375
159 457 19.96875
226 371 13.40625
130 134 11.21875
137 583 19.34375
213 285 14.34375
199 336 9.65625
216 351 18.09375
244 453 11.21875
261 353 12.15625
216 238 9.34375
24 57 17.78125
50 331 19.96875
480 601 8.71875
91 106 17.46875
5 82 16.84375
50 109 16.84375
127 167 9.96875
201 548 19.65625
137 605 21.21875
224 285 17.15625
419 457 15.59375
584 597 20.90625
494 499 16.84375
552 585 13.40625
227 274 13.40625
25 57 14.65625
204 605 12.15625
374 609 17.78125
136 606 15.90625
133 167 15.28125
170 605 16.53125
465 557 12.15625
212 370 14.65625
159 202 12.46875
199 562 19.96875
49 456 12.78125
286 361 17.46875
424 550 15.90625
51 127 14.65625
546 606 11.53125
47 336 20.90625
153 561 17.46875
47 607 11.21875
50 542 20.90625
214 611 18.40625
247 314 15.90625
54 362 19.34375
14 52 12.15625
215 397 15.59375
276 329 16.84375
52 185 20.90625
461 534 14.96875
92 124 15.90625
457 573 17.15625
59 145 13.09375
565 572 13.09375
203 578 16.53125
424 486 16.84375
402 535 19.65625
20 87 15.90625
253 610 9.65625
276 345 12.78125
433 465 14.65625
203 412 13.71875
70 196 20.59375
377 539 16.53125
53 61 18.71875
244 306 12.78125
196 541 19.96875
175 341 19.34375
47 455 15.59375
59 148 17.15625
432 581 10.28125
261 350 12.15625
136 547 17.46875
256 562 16.53125
431 539 20.59375
133 358 18.09375
156 336 21.53125
52 338 16.21875
160 171 16.53125
199 246 15.59375
240 453 20.59375
465 553 6.84375
497 536 19.65625
420 485 17.46875
544 607 10.90625
11 193 15.59375
217 282 18.40625
404 544 16.53125
480 562 14.34375
219 401 20.28125
53 62 19.96875
314 406 10.28125
12 168 17.78125
261 349 6.84375
380 542 15.90625
469 551 19.34375
74 166 20.59375
43 506 19.96875
505 575 17.78125
285 408 15.59375
263 328 19.65625
59 143 15.28125
8 87 14.34375
234 262 14.96875
380 540 17.46875
76 114 18.40625
480 549 12.78125
85 169 20.59375
82 90 10.59375
167 607 18.09375
292 332 17.78125
478 604 20.59375
359 560 19.03125
478 593 8.09375
61 172 19.03125
55 181 18.71875
203 443 18.71875
355 562 12.15625
221 292 20.28125
210 367 18.09375
229 275 10.90625
263 393 10.28125
58 143 11.84375
51 605 19.03125
214 257 12.78125
133 197 15.28125
109 203 10.59375
71 139 13.09375
109 609 19.03125
47 101 17.46875
380 562 17.78125
138 364 19.03125
154 559 12.15625
202 453 19.34375
201 412 18.40625
417 578 13.71875
176 558 19.65625
483 591 18.71875
419 486 14.34375
359 606 19.96875
432 559 15.59375
177 360 17.15625
332 379 15.90625
240 540 17.15625
291 371 7.46875
402 606 18.09375
481 595 18.40625
459 535 14.65625
252 310 17.15625
135 374 17.15625
203 405 14.96875
544 605 13.40625
174 189 19.34375
467 484 14.03125
217 388 17.78125
535 541 13.40625
446 491 16.84375
210 240 13.40625
262 343 17.15625
150 542 16.21875
415 487 13.40625
100 201 20.59375
143 177 14.65625
72 141 12.78125
430 468 12.15625
15 196 19.65625
237 327 17.78125
337 611 17.15625
139 355 20.90625
2 109 5.90625
340 351 15.28125
132 167 13.40625
403 458 14.96875
8 408 17.78125
49 336 15.28125
226 369 20.28125
280 290 20.90625
337 401 15.28125
138 198 11.53125
201 612 17.46875
204 249 17.15625
310 315 11.21875
257 267 17.78125
376 563 19.03125
161 168 16.84375
241 310 19.65625
61 194 19.96875
58 142 11.84375
48 246 12.46875
582 587 14.96875
152 184 14.65625
145 172 14.03125
381 385 13.40625
176 358 17.78125
6 86 19.96875
5 245 18.71875
262 389 11.53125
389 394 15.59375
429 466 14.65625
72 558 19.65625
22 60 12.15625
194 358 15.28125
45 451 8.40625
496 533 7.78125
354 584 19.65625
213 286 10.59375
331 388 19.03125
25 127 15.28125
210 610 16.53125
229 259 14.03125
132 457 15.28125
263 352 17.15625
293 362 14.03125
134 549 15.90625
427 492 17.78125
57 174 11.84375
282 333 19.65625
354 432 18.40625
216 372 17.78125
446 490 12.46875
442 480 12.15625
59 74 11.84375
236 346 17.15625
48 456 8.71875
12 145 14.96875
49 338 17.46875
200 340 16.53125
24 558 18.40625
436 465 19.03125
254 451 16.53125
47 460 17.78125
334 359 9.96875
559 607 12.78125
17 97 20.28125
405 457 13.71875
51 404 17.46875
196 370 15.90625
263 389 10.90625
285 406 16.84375
211 283 13.40625
423 604 19.65625
40 80 8.09375
25 175 16.21875
238 393 16.84375
58 72 14.34375
343 561 16.84375
282 541 18.40625
176 377 18.40625
72 125 17.15625
175 184 11.53125
12 80 19.03125
438 467 10.90625
168 606 17.78125
257 297 11.84375
279 367 18.40625
134 175 12.15625
242 359 12.15625
433 583 16.21875
21 58 14.65625
248 451 9.34375
202 249 17.15625
4 82 16.21875
437 480 13.40625
196 331 16.21875
78 98 13.40625
79 159 13.09375
253 542 17.46875
245 370 16.53125
451 508 12.46875
407 609 14.96875
278 332 10.28125
467 553 13.09375
136 178 16.84375
10 78 14.03125
17 88 20.28125
330 334 10.28125
131 151 19.03125
425 550 14.34375
378 536 19.03125
153 184 15.28125
54 60 12.78125
414 494 19.65625
263 280 14.03125
446 509 17.78125
216 284 19.03125
252 544 19.96875
344 381 13.40625
58 139 17.15625
355 535 18.09375
438 466 14.96875
360 540 21.53125
265 345 19.96875
6 104 12.78125
302 452 15.59375
234 329 11.84375
333 406 19.34375
155 455 20.28125
379 561 18.40625
196 407 12.15625
402 454 15.59375
6 202 13.09375
125 130 12.15625
358 541 14.96875
228 376 11.53125
251 448 20.28125
261 380 14.34375
275 338 14.96875
289 297 14.65625
58 185 11.53125
136 147 15.28125
149 198 13.71875
46 250 9.03125
490 576 13.40625
76 166 15.28125
339 565 15.90625
22 165 20.28125
38 104 19.96875
410 507 11.84375
94 167 15.28125
401 536 18.09375
420 607 15.59375
106 200 18.09375
489 610 16.84375
250 308 18.40625
38 249 14.96875
251 453 12.78125
144 184 9.96875
456 575 17.46875
291 305 18.40625
133 540 16.53125
72 154 14.34375
401 456 15.28125
359 369 17.15625
47 459 17.78125
255 567 19.96875
247 305 16.84375
418 496 20.28125
135 354 17.78125
25 71 10.90625
419 601 15.59375
337 562 18.09375
141 197 14.65625
17 79 17.15625
76 87 15.90625
430 568 15.90625
535 608 14.65625
202 403 16.53125
116 158 7.46875
169 606 18.09375
131 198 17.46875
25 174 13.09375
156 550 17.46875
351 398 11.84375
1 43 9.03125
9 76 11.53125
246 287 19.34375
132 607 9.65625
534 562 11.84375
212 452 19.34375
432 595 19.03125
158 462 19.34375
501 567 17.46875
177 337 16.53125
340 454 20.59375
355 390 18.09375
331 402 14.96875
443 469 17.15625
206 304 9.03125
248 304 15.28125
157 446 17.15625
131 545 7.78125
379 391 20.59375
169 545 13.71875
467 556 17.15625
353 540 12.46875
330 358 11.84375
198 340 15.90625
427 491 16.53125
433 584 16.21875
96 111 17.78125
42 404 20.28125
48 107 19.96875
132 557 12.15625
257 610 17.46875
375 387 18.40625
155 357 19.34375
465 554 12.15625
331 339 14.65625
359 365 20.59375
42 608 19.03125
12 19 10.59375
481 540 14.96875
125 134 19.96875
168 458 15.59375
402 453 17.78125
157 601 19.03125
505 574 18.40625
463 593 10.59375
327 374 19.65625
294 310 16.84375
15 31 19.03125
133 562 14.96875
241 574 17.78125
7 100 13.09375
281 369 12.15625
342 348 16.84375
401 451 19.03125
280 291 15.90625
458 540 16.84375
201 565 18.40625
425 487 17.15625
36 406 18.09375
136 358 9.34375
400 607 18.09375
486 508 19.96875
155 558 14.34375
537 610 19.34375
229 378 13.09375
138 174 10.90625
140 197 10.59375
349 376 14.03125
130 199 19.34375
411 611 14.65625
361 402 14.34375
360 544 19.96875
78 159 14.03125
47 457 12.15625
549 605 14.65625
37 362 18.71875
343 544 17.46875
499 567 17.15625
339 353 14.34375
332 389 18.71875
448 568 19.34375
292 372 13.71875
133 576 17.78125
353 562 13.71875
153 360 16.84375
359 399 12.15625
461 538 17.78125
291 360 16.53125
99 110 18.71875
232 261 19.34375
11 79 16.53125
217 253 19.34375
127 155 10.59375
85 93 14.34375
102 108 10.90625
59 170 18.09375
357 388 15.28125
53 126 14.96875
40 160 19.34375
214 345 19.96875
338 611 20.28125
202 559 17.46875
196 337 8.40625
353 402 13.71875
349 390 9.34375
210 216 17.15625
336 406 9.96875
416 572 19.34375
135 603 17.15625
97 407 15.28125
260 350 13.71875
221 301 20.28125
356 536 19.34375
358 371 14.03125
400 611 12.15625
133 484 17.46875
171 557 16.84375
299 313 18.71875
42 611 20.59375
566 571 9.96875
345 401 14.65625
362 408 14.96875
139 185 15.28125
176 189 20.90625
25 55 14.03125
156 585 16.84375
152 357 15.90625
398 543 19.96875
47 407 11.53125
46 252 10.59375
134 460 16.21875
264 350 17.46875
276 352 10.90625
53 93 11.84375
378 540 14.34375
226 263 13.40625
39 99 11.21875
201 547 19.34375
423 439 19.34375
461 535 14.34375
48 606 16.84375
203 418 18.40625
43 101 16.84375
243 607 20.28125
132 582 14.34375
155 164 20.59375
536 593 18.40625
553 586 13.09375
197 251 13.09375
151 199 12.78125
413 502 17.46875
295 330 11.53125
279 327 13.40625
154 337 14.96875
226 364 15.90625
127 133 13.40625
486 541 14.65625
483 571 18.40625
335 362 9.34375
540 547 19.96875
12 74 16.21875
99 249 12.15625
210 455 18.09375
403 545 16.84375
265 347 19.34375
347 381 14.65625
592 604 15.28125
139 335 6.21875
282 364 13.71875
344 401 10.59375
418 486 14.03125
548 585 13.40625
138 543 18.71875
82 111 19.03125
154 544 9.34375
138 186 20.59375
250 313 10.28125
146 337 19.03125
197 249 14.34375
202 546 15.28125
11 194 10.90625
354 480 19.65625
139 336 8.40625
460 593 21.21875
467 482 11.84375
202 547 16.84375
551 585 14.65625
151 361 17.15625
213 280 11.53125
137 373 13.71875
462 598 13.40625
546 594 20.59375
349 382 13.09375
414 444 13.40625
8 89 10.90625
128 175 15.90625
40 455 20.28125
344 576 17.78125
310 404 17.46875
371 408 14.34375
431 478 13.40625
403 450 15.59375
38 406 14.65625
127 135 14.65625
406 451 17.78125
422 486 18.71875
238 539 17.15625
440 471 8.40625
200 561 16.84375
593 599 11.21875
283 369 8.71875
295 370 14.65625
171 183 18.40625
405 540 16.84375
255 608 17.46875
32 72 10.59375
90 167 7.78125
537 603 20.59375
342 608 14.34375
46 207 15.59375
173 339 18.09375
337 456 16.84375
139 405 19.34375
156 547 12.15625
174 336 14.34375
38 83 16.84375
53 127 14.34375
224 330 11.53125
82 167 11.21875
266 353 20.59375
372 408 12.78125
131 446 17.15625
135 564 20.28125
140 177 13.40625
211 451 19.03125
168 546 15.59375
199 458 15.90625
317 370 9.65625
542 558 12.15625
78 132 14.65625
277 336 14.96875
37 407 11.53125
127 150 20.28125
132 202 9.96875
490 575 11.21875
479 557 9.03125
225 331 11.21875
276 399 10.59375
313 454 15.90625
47 160 18.40625
312 404 19.03125
135 149 14.34375
24 175 15.28125
202 565 20.90625
243 305 17.78125
154 167 14.03125
199 370 15.59375
201 611 14.96875
385 390 7.78125
129 606 17.78125
152 377 16.53125
264 345 14.65625
216 349 14.96875
136 563 15.90625
55 143 13.71875
39 251 13.40625
304 454 18.09375
202 602 16.53125
210 361 14.34375
166 445 17.78125
209 369 18.09375
36 336 17.15625
259 346 11.21875
174 544 16.53125
41 403 17.46875
47 413 15.28125
47 315 18.09375
585 592 13.09375
44 407 15.90625
17 194 12.15625
300 364 17.78125
430 467 13.40625
542 567 20.28125
97 248 17.46875
4 104 8.71875
125 173 16.84375
517 611 10.59375
464 594 11.84375
152 602 20.59375
10 88 20.28125
4 245 20.28125
155 407 15.59375
423 605 20.28125
127 198 14.96875
498 575 8.09375
82 99 16.53125
198 543 15.28125
465 592 5.59375
203 541 17.46875
333 404 19.03125
468 549 14.65625
202 456 9.34375
243 541 15.59375
196 251 16.84375
60 141 14.65625
403 566 15.90625
591 596 9.96875
345 381 11.21875
157 198 14.34375
48 207 14.96875
174 332 18.71875
348 388 9.96875
127 606 19.34375
479 542 14.96875
313 370 8.09375
135 547 16.21875
422 460 12.15625
548 605 10.59375
229 392 18.09375
25 176 16.21875
467 578 18.09375
215 343 16.53125
212 217 14.96875
483 573 18.09375
2 100 9.03125
310 314 7.15625
544 586 16.84375
519 561 17.15625
292 328 11.84375
449 573 18.40625
250 369 18.40625
502 573 17.15625
343 559 20.90625
7 405 18.09375
214 399 16.53125
242 287 16.84375
11 53 10.90625
499 593 19.65625
201 253 13.71875
406 453 17.15625
462 502 14.96875
565 606 14.34375
221 283 17.15625
478 558 12.46875
207 609 17.46875
242 315 16.21875
244 308 15.59375
223 328 17.46875
427 532 17.46875
230 271 5.28125
131 442 16.84375
101 106 9.34375
506 612 15.28125
263 278 11.84375
445 509 20.28125
155 454 19.96875
495 502 14.34375
461 471 17.78125
5 252 17.15625
465 584 14.34375
540 610 10.28125
133 400 19.96875
31 125 8.71875
55 189 14.03125
149 338 12.78125
204 417 18.40625
132 455 21.21875
291 331 16.21875
464 593 11.53125
59 185 10.90625
378 387 8.40625
78 605 18.09375
340 401 13.40625
10 99 18.09375
542 583 12.15625
253 318 17.46875
280 327 16.84375
23 70 13.40625
36 408 19.65625
414 565 14.34375
198 333 17.78125
331 338 13.09375
310 611 20.28125
30 189 19.65625
150 355 16.21875
53 63 17.78125
127 134 13.09375
467 551 15.28125
193 337 16.21875
172 547 19.65625
402 544 15.90625
87 160 7.46875
433 479 10.90625
332 372 14.65625
399 609 18.09375
19 124 17.46875
400 455 16.84375
357 561 17.46875
410 416 18.40625
534 563 15.28125
134 150 12.15625
480 556 10.90625
207 453 11.21875
247 519 17.15625
329 334 12.15625
276 343 10.90625
11 49 15.59375
342 402 11.53125
6 82 11.84375
499 534 11.53125
557 606 13.71875
134 456 18.09375
335 341 20.28125
139 360 12.15625
380 393 20.90625
200 450 20.59375
496 532 12.15625
534 566 12.46875
197 332 18.09375
94 101 18.71875
419 602 10.90625
109 199 18.09375
354 561 14.34375
58 70 18.09375
405 606 16.84375
54 63 18.09375
202 248 16.21875
341 566 15.28125
137 540 19.03125
588 592 10.90625
553 580 14.03125
332 378 14.65625
466 551 11.84375
440 480 10.59375
241 541 16.21875
157 542 21.21875
20 84 18.71875
13 49 19.34375
183 192 12.78125
563 611 13.40625
100 250 17.78125
44 208 17.46875
541 567 16.21875
132 160 16.21875
420 482 16.21875
151 331 18.09375
48 605 15.28125
247 454 7.46875
43 309 19.03125
533 538 12.15625
126 158 12.46875
403 608 9.03125
414 459 11.21875
20 186 20.59375
134 361 21.21875
341 611 16.53125
84 157 17.78125
147 279 17.15625
531 578 19.65625
532 580 16.84375
291 367 6.21875
450 566 17.78125
535 563 10.59375
128 582 18.71875
45 245 16.53125
200 546 14.34375
141 338 15.90625
92 166 18.40625
288 361 17.46875
243 455 13.40625
463 597 14.03125
219 225 17.46875
10 407 18.40625
91 185 19.65625
246 367 19.34375
169 604 15.59375
500 532 15.90625
6 246 19.65625
22 123 9.65625
145 195 11.53125
115 159 6.84375
204 459 16.21875
340 403 10.90625
539 606 17.46875
258 267 18.09375
343 583 20.90625
544 555 15.28125
548 597 18.09375
244 368 18.09375
214 294 17.46875
411 488 15.28125
49 206 18.71875
46 408 15.90625
201 413 15.90625
73 132 14.96875
134 403 15.90625
194 373 18.09375
251 305 17.15625
252 335 20.28125
22 159 19.03125
566 612 14.65625
447 574 17.15625
61 143 19.34375
338 379 12.15625
541 605 15.28125
535 543 14.65625
212 612 17.46875
227 335 20.59375
2 46 10.90625
433 463 14.03125
134 602 15.90625
42 109 6.53125
25 173 13.40625
32 174 13.71875
245 455 10.90625
425 505 19.96875
25 188 18.09375
274 354 12.46875
539 566 9.34375
250 612 15.90625
420 553 14.96875
401 486 18.09375
406 607 16.53125
204 247 16.84375
338 565 21.21875
284 330 20.28125
328 376 16.84375
377 543 18.09375
87 94 14.34375
56 146 13.71875
316 408 6.84375
200 562 20.59375
483 531 13.40625
495 506 15.59375
185 190 15.59375
152 541 16.84375
539 545 20.28125
45 606 17.78125
227 266 10.90625
204 449 9.34375
207 407 14.34375
467 597 10.28125
42 415 19.34375
342 378 10.90625
536 583 15.90625
341 352 13.71875
518 610 9.96875
200 315 15.90625
342 611 18.40625
137 407 16.53125
381 388 13.09375
145 186 9.34375
98 408 18.40625
242 610 14.34375
450 563 16.21875
156 339 20.28125
414 610 13.09375
282 288 14.34375
231 331 16.53125
22 59 13.40625
72 148 10.90625
486 492 14.34375
292 313 18.71875
499 517 18.40625
359 610 16.21875
543 557 14.34375
18 79 13.40625
35 183 19.65625
133 445 16.21875
469 580 19.03125
250 309 14.34375
236 267 8.40625
555 602 11.84375
211 609 18.09375
47 403 17.46875
202 414 16.84375
176 379 19.03125
202 605 7.78125
243 314 19.34375
23 62 10.90625
340 562 9.34375
14 78 19.34375
553 603 11.53125
478 544 18.40625
302 408 14.65625
360 543 20.28125
174 356 17.78125
545 556 13.71875
46 610 13.71875
132 337 16.53125
157 543 15.90625
564 572 17.46875
47 414 18.09375
403 537 19.34375
111 199 16.21875
343 389 15.28125
134 407 20.28125
156 447 17.78125
282 302 13.40625
40 456 14.65625
484 495 15.90625
173 186 17.78125
185 193 11.53125
245 611 6.53125
429 535 11.21875
558 594 18.09375
433 470 9.03125
333 399 20.59375
17 183 19.03125
398 579 18.40625
498 565 14.65625
136 456 19.96875
483 542 14.03125
26 67 5.59375
253 314 16.53125
251 363 15.28125
431 533 11.21875
364 408 17.78125
34 190 16.84375
469 483 18.71875
181 186 7.78125
5 451 16.84375
171 549 17.46875
72 146 15.90625
158 603 18.09375
166 204 9.34375
127 604 16.21875
135 379 19.03125
194 408 20.28125
165 171 19.65625
353 542 12.78125
198 606 18.09375
130 581 19.96875
134 170 10.90625
60 190 14.03125
72 195 10.59375
53 183 17.15625
59 141 14.65625
200 455 17.78125
200 401 20.59375
262 347 11.84375
210 406 13.09375
53 142 14.34375
328 375 13.71875
6 157 14.34375
546 605 11.84375
134 557 12.46875
8 166 14.65625
166 602 18.40625
302 370 14.96875
39 337 15.59375
51 106 18.09375
428 534 11.53125
340 382 16.84375
344 609 19.96875
399 566 18.09375
327 376 20.28125
215 401 12.15625
134 457 17.46875
220 283 17.46875
279 338 14.03125
259 385 18.71875
281 290 15.28125
168 204 12.78125
216 222 12.46875
298 309 17.78125
417 489 14.34375
495 568 7.78125
137 339 9.34375
455 489 14.96875
533 575 9.96875
43 612 16.84375
294 314 18.71875
257 387 16.84375
139 375 14.96875
154 557 13.71875
576 612 12.78125
10 53 12.78125
205 312 6.53125
341 577 13.71875
202 461 17.46875
153 558 14.34375
486 543 14.03125
74 188 17.46875
42 83 19.34375
40 405 13.40625
247 309 12.15625
465 582 11.84375
253 284 11.84375
262 274 18.09375
420 427 10.59375
505 573 16.53125
12 18 12.46875
583 592 11.53125
42 105 7.78125
209 456 17.15625
457 512 20.28125
498 535 9.65625
550 586 18.09375
542 578 10.90625
579 591 18.40625
315 362 9.65625
91 126 11.53125
148 183 6.84375
38 250 14.96875
345 579 17.46875
356 388 14.65625
261 378 11.84375
379 388 11.53125
3 203 14.34375
377 544 16.21875
209 609 16.21875
252 540 16.84375
7 83 15.90625
202 252 15.28125
42 249 11.21875
254 335 21.21875
199 606 16.21875
401 452 18.09375
141 177 11.21875
136 401 18.40625
175 187 20.59375
49 80 11.84375
582 597 19.34375
210 316 18.71875
133 356 16.84375
239 265 17.15625
418 603 16.21875
400 535 16.21875
213 309 17.15625
569 576 16.84375
425 464 6.84375
125 167 9.96875
155 161 20.59375
129 200 19.03125
93 166 13.71875
6 81 10.59375
493 501 14.34375
352 387 6.84375
136 378 16.53125
423 428 15.90625
55 147 14.96875
447 507 10.59375
240 610 18.09375
540 607 14.34375
54 337 17.46875
70 150 12.46875
99 207 18.09375
140 178 17.46875
343 580 19.65625
140 189 18.09375
194 356 20.59375
150 357 14.34375
40 251 15.28125
303 310 12.78125
463 551 13.71875
480 547 10.90625
153 583 18.40625
338 458 20.90625
263 374 18.09375
56 184 8.71875
174 183 8.40625
151 186 18.09375
71 134 14.96875
341 543 9.34375
136 199 10.90625
413 490 16.84375
93 101 18.71875
158 204 14.65625
296 328 15.90625
466 480 14.34375
461 501 11.84375
295 367 16.53125
489 533 16.21875
338 374 10.90625
419 498 19.34375
457 488 11.84375
47 507 19.03125
263 347 15.28125
556 591 6.84375
469 602 19.96875
250 607 14.65625
309 373 19.96875
328 359 19.96875
278 392 17.46875
446 573 15.59375
353 563 17.78125
31 80 20.59375
154 460 16.53125
287 303 16.84375
42 414 19.65625
221 398 12.15625
560 592 14.65625
45 611 17.78125
197 609 17.78125
216 244 16.53125
255 370 15.28125
210 297 10.90625
156 162 17.78125
569 577 15.28125
214 285 18.09375
244 319 18.40625
173 334 19.96875
398 577 18.09375
546 582 10.90625
265 279 18.71875
128 157 14.65625
173 340 16.21875
436 582 18.40625
354 390 18.09375
75 134 14.03125
7 247 19.03125
303 453 12.46875
471 579 17.78125
5 406 14.96875
77 132 14.34375
423 429 17.46875
80 127 16.84375
48 313 14.96875
581 594 17.78125
259 347 13.71875
81 202 16.84375
418 489 17.78125
87 98 15.59375
43 610 17.46875
40 102 12.78125
202 607 7.15625
134 375 19.96875
47 445 18.71875
401 455 13.09375
583 595 20.59375
408 451 16.84375
209 449 18.71875
281 309 18.71875
552 592 9.96875
286 303 16.84375
127 184 19.03125
211 287 15.90625
533 563 15.90625
150 380 19.65625
284 304 14.34375
54 94 14.96875
175 584 19.03125
72 194 13.71875
251 607 17.46875
149 544 17.78125
59 71 18.40625
242 453 14.96875
98 248 15.59375
170 546 13.09375
414 490 11.84375
240 539 15.90625
130 169 7.78125
448 509 14.96875
225 328 13.09375
137 607 16.84375
184 192 9.03125
167 204 14.34375
7 82 12.78125
503 508 17.46875
418 440 16.53125
230 332 12.78125
276 342 15.59375
134 359 15.90625
47 456 9.96875
183 188 9.96875
55 184 6.84375
4 450 20.90625
12 89 19.34375
54 148 14.96875
595 600 12.15625
158 607 15.90625
70 136 18.40625
74 128 10.28125
208 310 9.65625
199 404 9.03125
488 494 14.03125
243 540 16.53125
230 261 18.71875
433 581 13.40625
250 411 15.59375
127 559 18.09375
374 389 19.34375
127 543 19.96875
132 405 18.71875
276 350 15.90625
74 139 12.78125
291 302 15.59375
128 605 18.09375
398 562 15.59375
224 329 9.34375
36 335 15.90625
342 401 11.84375
131 584 16.21875
80 155 14.65625
265 376 19.03125
563 569 20.90625
406 452 16.53125
357 564 16.84375
328 372 18.09375
432 468 13.40625
434 465 18.71875
522 567 4.34375
251 611 11.53125
275 399 14.03125
455 568 18.40625
299 309 15.90625
417 484 11.53125
535 542 13.09375
173 560 16.53125
23 124 11.21875
170 185 19.34375
227 329 11.21875
15 21 17.46875
198 407 11.84375
426 487 13.40625
48 336 16.53125
267 375 17.78125
61 75 18.71875
403 567 17.46875
345 542 15.90625
429 532 13.09375
236 378 13.71875
10 79 14.96875
152 338 9.34375
157 609 16.53125
45 412 11.84375
37 337 16.53125
329 361 15.28125
60 143 15.28125
300 370 14.34375
193 336 13.40625
479 603 14.03125
3 105 9.03125
240 612 19.65625
124 168 18.40625
136 353 17.78125
38 166 14.34375
108 250 18.71875
20 185 16.53125
482 547 12.78125
316 320 13.71875
301 611 15.28125
378 560 17.78125
336 371 13.40625
126 154 11.84375
48 104 19.96875
133 447 15.28125
336 541 16.53125
137 182 19.34375
25 62 9.03125
156 561 16.84375
412 490 16.21875
222 283 13.40625
175 339 17.15625
419 461 10.90625
141 174 10.28125
134 201 14.03125
250 563 19.65625
208 411 17.46875
148 195 12.78125
139 339 16.21875
216 402 12.15625
80 86 14.03125
83 125 19.03125
194 338 15.90625
433 538 18.71875
428 492 18.71875
263 345 14.65625
283 302 13.40625
154 542 15.90625
273 378 9.65625
128 560 19.34375
111 198 17.46875
158 543 19.65625
139 377 17.15625
554 603 14.03125
541 575 15.28125
212 368 19.65625
420 576 17.78125
519 607 16.21875
42 208 20.90625
241 566 18.71875
151 338 9.34375
203 505 15.28125
111 134 18.09375
40 248 12.15625
197 375 16.84375
401 453 14.34375
387 396 12.78125
85 90 14.03125
467 593 10.90625
574 610 9.03125
176 544 19.34375
3 454 15.59375
288 299 16.21875
564 570 17.78125
488 508 14.65625
535 606 14.96875
331 377 11.84375
226 367 19.65625
72 139 10.90625
199 250 10.28125
136 581 16.21875
48 338 18.09375
153 563 19.34375
49 247 14.34375
60 146 17.46875
54 361 18.09375
349 399 11.53125
446 507 14.03125
243 303 11.21875
83 99 16.84375
231 377 18.40625
262 344 17.15625
244 455 15.28125
247 612 12.78125
235 292 13.40625
54 189 15.28125
491 533 19.03125
403 563 9.34375
138 197 11.84375
136 562 15.59375
468 598 13.71875
201 245 14.65625
251 285 14.96875
225 332 13.09375
377 390 17.78125
447 508 15.28125
81 125 16.21875
131 158 9.34375
345 610 20.59375
400 574 15.90625
485 492 14.03125
90 157 14.65625
415 509 12.46875
466 592 10.59375
241 611 11.21875
335 376 16.53125
298 329 17.15625
274 346 18.09375
542 609 14.03125
200 459 17.46875
437 495 20.59375
42 607 15.59375
313 361 10.59375
468 484 14.65625
71 195 14.03125
420 446 10.59375
406 456 15.28125
342 578 13.09375
416 421 14.96875
168 548 17.78125
140 153 14.65625
201 402 16.84375
16 30 19.96875
223 287 16.21875
420 552 19.34375
71 143 19.34375
55 148 13.09375
264 394 14.03125
274 341 18.09375
135 362 19.65625
282 611 14.96875
496 536 17.78125
210 285 10.59375
533 560 19.65625
398 542 15.90625
128 185 18.40625
47 81 14.96875
141 406 20.59375
51 250 15.28125
499 574 14.65625
388 395 8.09375
332 338 12.46875
215 257 10.90625
264 352 14.65625
109 166 7.78125
92 159 20.59375
355 565 17.15625
258 264 12.78125
351 483 17.15625
377 538 19.96875
131 600 12.78125
593 601 11.53125
290 373 18.40625
365 406 19.96875
142 362 18.09375
10 34 10.90625
134 560 9.34375
199 610 16.21875
229 332 13.40625
424 487 17.46875
257 565 17.78125
306 361 18.71875
281 288 14.03125
275 389 9.96875
27 127 16.53125
331 368 19.65625
150 583 18.40625
438 465 14.03125
431 470 10.90625
84 100 19.34375
507 612 17.46875
280 335 17.15625
100 247 18.40625
132 601 13.40625
536 576 14.96875
279 365 18.09375
223 288 17.78125
506 574 15.59375
46 606 15.59375
388 402 17.15625
212 314 18.09375
593 598 15.28125
428 593 16.53125
248 412 17.46875
435 535 16.53125
274 376 14.65625
50 106 19.96875
94 125 17.15625
18 96 13.40625
199 313 16.21875
418 461 12.78125
242 612 15.28125
272 343 18.71875
3 252 16.84375
380 581 18.40625
358 560 18.40625
259 351 14.96875
138 407 18.40625
342 568 19.34375
399 611 16.53125
128 134 12.46875
468 554 17.46875
201 609 8.09375
48 166 15.28125
547 586 14.34375
542 565 14.03125
414 575 13.09375
466 593 11.53125
46 248 9.96875
425 602 12.15625
380 583 19.03125
184 198 17.15625
348 378 14.03125
336 403 14.34375
132 545 5.59375
253 452 12.46875
22 160 15.90625
224 331 14.03125
150 179 14.34375
546 552 16.84375
200 249 15.59375
131 137 20.28125
44 450 9.34375
344 393 18.09375
248 611 15.90625
315 338 17.78125
5 250 10.90625
492 499 15.28125
255 313 15.90625
77 84 14.03125
479 586 11.53125
47 604 16.84375
419 605 12.15625
228 335 17.46875
25 61 12.15625
157 164 13.09375
355 542 9.34375
126 544 20.90625
539 580 16.53125
450 491 19.03125
533 565 15.28125
466 547 17.15625
252 411 14.96875
46 403 14.65625
229 377 13.40625
201 448 13.40625
216 242 10.59375
199 252 10.90625
32 63 8.40625
152 379 17.15625
210 286 12.15625
136 380 19.34375
339 558 17.78125
424 438 19.65625
559 594 18.09375
128 174 14.65625
261 386 9.03125
454 510 19.03125
21 124 13.09375
195 362 18.09375
138 374 13.09375
98 167 15.90625
499 538 15.90625
275 382 11.53125
356 561 15.90625
8 160 18.40625
97 165 16.21875
397 541 16.21875
344 402 12.15625
431 532 11.21875
203 452 15.90625
462 556 14.96875
197 402 17.78125
547 593 15.28125
39 363 17.46875
433 582 13.09375
62 149 20.59375
110 165 7.15625
267 295 18.71875
418 442 10.90625
346 564 17.46875
461 591 16.84375
202 563 16.21875
210 313 8.71875
44 610 16.53125
178 184 14.03125
41 252 11.84375
250 315 10.28125
139 340 17.46875
381 564 16.84375
44 456 9.34375
446 574 14.34375
46 448 10.59375
401 573 18.40625
440 582 13.71875
401 579 16.84375
57 148 10.90625
339 535 19.96875
281 336 14.34375
532 579 13.71875
341 540 5.59375
171 602 18.40625
498 538 14.34375
389 397 11.53125
340 582 16.53125
578 593 19.34375
274 374 20.90625
297 365 20.59375
40 155 12.46875
34 186 17.46875
582 591 8.40625
329 356 19.65625
81 159 13.09375
50 111 17.15625
536 582 14.96875
416 574 14.65625
337 560 16.84375
564 569 15.59375
30 57 14.03125
61 141 19.96875
567 610 12.46875
70 170 20.90625
210 450 19.65625
284 290 14.03125
292 315 18.71875
139 178 14.34375
276 398 13.71875
285 296 13.71875
398 560 20.59375
532 576 18.40625
173 584 18.40625
153 333 18.40625
592 600 9.03125
46 458 10.59375
309 315 13.40625
29 87 20.59375
137 541 15.28125
250 456 10.59375
243 315 17.46875
81 204 15.59375
50 246 15.90625
134 157 14.03125
253 317 18.09375
80 159 13.09375
48 312 17.46875
109 407 17.15625
356 581 16.53125
337 604 19.96875
288 295 14.96875
466 548 17.15625
252 369 19.34375
418 507 17.78125
150 186 18.09375
215 402 14.96875
154 584 17.46875
252 450 12.46875
425 591 19.03125
60 148 14.65625
415 491 15.90625
461 550 14.34375
497 566 14.03125
446 508 18.09375
302 612 18.40625
287 298 10.90625
465 479 14.65625
278 390 15.90625
46 247 10.59375
454 573 18.09375
21 183 15.90625
218 237 12.78125
330 387 19.34375
224 328 12.78125
46 249 12.15625
8 13 14.96875
420 497 19.34375
292 360 15.90625
294 315 18.40625
24 71 10.59375
154 563 18.71875
350 399 14.03125
480 603 10.59375
419 550 15.90625
331 370 13.40625
12 34 9.34375
218 282 19.34375
154 356 18.40625
225 387 15.90625
210 293 14.96875
416 497 10.90625
502 533 17.15625
89 159 15.90625
3 248 7.46875
342 540 4.96875
418 498 17.46875
50 607 14.96875
31 88 13.40625
341 387 17.78125
142 185 16.21875
354 563 14.34375
167 546 17.15625
146 195 14.03125
198 362 17.46875
285 329 15.90625
12 38 10.59375
93 105 15.59375
84 169 17.46875
132 168 10.90625
222 300 13.40625
309 408 10.90625
262 388 10.59375
338 579 19.96875
203 545 16.53125
47 606 16.53125
34 189 16.84375
38 248 17.78125
493 577 20.59375
5 105 9.34375
183 193 9.96875
283 363 13.09375
52 249 17.46875
378 393 19.34375
199 604 18.09375
233 388 16.21875
354 383 14.34375
263 392 10.59375
159 545 18.71875
151 360 14.34375
33 61 10.59375
48 165 19.34375
343 564 12.15625
284 313 8.40625
2 457 17.46875
344 357 14.65625
86 169 18.40625
47 609 13.09375
491 498 15.28125
548 606 12.15625
211 285 14.03125
133 449 17.15625
249 315 9.65625
58 140 17.15625
358 544 15.59375
203 604 12.15625
210 308 13.09375
309 359 20.59375
28 57 19.03125
71 185 9.96875
141 373 18.40625
414 421 20.28125
264 347 15.28125
137 183 17.78125
341 386 19.34375
12 198 12.15625
340 546 15.90625
173 583 15.90625
44 413 9.34375
339 578 17.15625
312 317 15.90625
220 344 17.46875
538 609 18.09375
420 426 12.46875
52 408 15.59375
44 100 15.28125
459 513 18.09375
251 308 15.59375
127 200 14.65625
535 581 11.84375
195 407 16.53125
199 542 15.90625
16 79 17.46875
98 166 14.65625
27 173 18.40625
155 560 15.90625
315 369 10.59375
421 457 19.34375
43 452 9.34375
361 367 12.78125
343 581 17.15625
9 102 15.28125
147 196 14.34375
338 361 14.03125
23 125 11.21875
234 261 14.03125
157 563 19.65625
303 370 19.34375
486 495 11.84375
154 340 15.59375
137 355 14.65625
16 93 13.09375
88 168 13.71875
273 277 8.09375
259 393 14.03125
75 123 13.40625
284 359 14.65625
343 579 14.96875
558 587 14.34375
538 577 7.78125
343 382 14.34375
138 144 16.84375
131 444 15.90625
204 444 19.65625
11 336 18.71875
155 165 17.15625
285 299 13.40625
502 508 20.59375
63 171 17.78125
420 606 12.15625
252 309 15.28125
404 453 15.59375
123 170 19.65625
205 408 6.53125
363 407 14.65625
259 352 13.09375
45 612 17.46875
288 300 11.21875
75 546 13.40625
467 549 14.65625
144 174 14.03125
5 207 15.59375
93 109 15.59375
336 609 18.71875
45 507 11.84375
151 545 14.65625
2 40 12.15625
462 471 18.09375
41 405 10.90625
416 492 14.96875
203 508 17.78125
415 489 14.03125
46 563 17.15625
485 540 14.34375
247 413 16.84375
154 602 15.28125
78 84 14.34375
157 541 20.59375
464 554 13.71875
75 163 18.40625
37 250 17.15625
47 408 15.59375
398 612 19.96875
402 561 16.53125
302 311 11.53125
351 563 17.46875
138 279 13.40625
39 404 17.15625
158 550 18.09375
232 276 14.03125
253 566 19.65625
263 275 18.40625
124 171 13.71875
352 399 12.78125
464 592 8.71875
338 563 16.21875
340 584 19.34375
561 592 15.28125
11 198 14.96875
55 334 19.65625
387 392 9.96875
338 605 20.59375
285 313 10.59375
135 402 15.28125
288 373 17.46875
59 142 14.03125
245 309 11.84375
340 557 17.78125
320 324 14.34375
132 199 14.34375
397 540 13.40625
331 356 13.71875
89 158 14.03125
71 178 11.53125
531 580 20.28125
57 182 9.03125
41 412 20.28125
246 304 10.59375
341 559 14.65625
329 371 9.96875
97 167 17.46875
339 566 19.65625
428 594 20.59375
43 105 12.46875
21 128 13.09375
53 182 19.34375
586 592 14.34375
199 455 17.46875
45 605 14.34375
152 605 18.09375
140 373 14.65625
60 142 15.28125
422 441 12.78125
212 288 14.96875
202 549 20.59375
136 579 19.34375
132 456 16.84375
212 293 10.90625
304 369 18.09375
38 110 18.09375
24 173 10.28125
40 82 14.65625
111 165 10.28125
4 159 19.65625
282 306 14.96875
127 173 11.84375
75 165 18.09375
379 558 18.40625
317 364 14.65625
60 76 14.65625
463 589 18.71875
287 294 14.96875
57 181 13.09375
36 155 14.34375
21 127 11.21875
289 373 20.28125
375 544 19.03125
243 608 17.15625
332 355 15.28125
132 547 8.40625
254 542 14.96875
131 172 16.53125
215 293 17.78125
294 334 14.34375
134 159 20.28125
197 335 9.03125
246 412 20.90625
28 72 13.71875
58 184 10.59375
204 446 15.28125
45 455 12.46875
53 138 14.03125
475 479 12.46875
87 97 17.46875
7 250 14.65625
255 315 15.90625
197 542 20.90625
338 607 15.90625
152 582 17.78125
490 498 10.59375
47 411 17.15625
261 352 10.90625
137 362 14.96875
173 547 17.15625
203 609 10.59375
69 174 9.65625
6 160 19.03125
130 201 18.09375
345 378 10.28125
553 594 9.34375
247 517 16.84375
209 314 17.46875
356 542 9.34375
435 581 18.40625
10 90 17.78125
403 454 10.28125
548 586 17.46875
257 346 14.34375
437 466 20.28125
245 541 17.15625
238 394 16.84375
344 382 17.46875
153 542 15.90625
43 102 17.15625
335 403 19.03125
212 305 15.59375
478 580 14.65625
147 190 14.96875
463 555 14.96875
310 405 17.46875
215 243 10.90625
134 355 17.46875
244 370 12.15625
125 157 15.28125
14 33 12.78125
158 458 15.90625
564 571 15.28125
484 531 16.84375
495 535 16.21875
229 265 12.15625
84 167 11.53125
522 526 13.40625
3 456 14.96875
207 369 18.40625
346 566 18.40625
2 47 9.96875
480 602 13.71875
367 372 13.71875
338 405 14.03125
46 544 20.59375
430 538 13.71875
536 542 12.46875
276 344 15.59375
6 89 14.96875
449 574 16.53125
482 536 10.28125
457 508 17.46875
39 336 16.53125
465 556 10.90625
534 591 19.34375
288 371 11.21875
76 131 17.15625
8 164 19.03125
11 197 12.15625
10 32 16.84375
228 391 19.34375
480 535 14.96875
134 559 9.34375
282 363 14.03125
136 540 16.21875
23 131 20.59375
556 603 12.78125
255 310 17.78125
82 125 14.96875
202 444 18.09375
90 106 17.15625
29 130 15.59375
29 58 20.28125
384 388 10.90625
39 250 10.59375
109 451 16.84375
55 62 14.34375
137 361 13.09375
257 386 19.34375
196 358 12.15625
49 609 13.71875
213 310 17.15625
477 582 9.65625
139 186 16.53125
263 294 17.46875
261 385 13.09375
46 245 13.09375
74 186 15.90625
549 585 11.21875
70 137 18.09375
227 328 11.21875
90 127 9.65625
301 313 14.34375
42 313 19.65625
278 343 12.78125
286 302 12.15625
4 107 11.53125
276 331 14.96875
468 551 15.28125
153 606 16.21875
200 248 17.15625
281 366 16.84375
471 593 5.28125
433 536 13.09375
171 340 19.34375
200 405 10.59375
355 558 19.96875
50 360 13.40625
199 359 9.34375
340 605 18.40625
211 305 14.34375
211 312 18.09375
439 496 13.40625
10 81 18.09375
136 361 16.53125
540 576 10.90625
402 566 17.78125
195 339 17.15625
72 138 15.59375
151 542 17.46875
239 394 15.59375
60 144 13.40625
108 112 13.09375
166 546 17.78125
260 388 8.71875
252 318 18.09375
414 492 14.96875
423 603 19.03125
478 545 18.09375
226 334 13.71875
153 361 17.78125
482 596 17.46875
484 539 17.15625
59 172 14.96875
428 535 14.03125
83 90 14.96875
209 454 10.90625
342 483 13.71875
246 455 16.21875
287 296 13.40625
433 469 12.15625
140 198 12.15625
334 378 18.71875
48 114 18.09375
258 352 14.96875
149 331 17.46875
331 369 16.53125
201 415 18.09375
233 262 20.28125
132 201 12.46875
134 401 20.59375
158 545 15.28125
589 594 7.78125
208 284 10.59375
259 538 19.65625
149 377 17.15625
131 199 19.03125
49 361 14.03125
292 330 13.71875
274 379 8.71875
359 544 15.90625
434 536 12.78125
429 591 15.90625
22 130 13.71875
133 607 6.21875
356 371 19.96875
45 110 10.90625
63 91 18.71875
258 541 17.46875
293 309 17.46875
197 544 18.40625
259 266 14.34375
334 373 7.78125
404 605 20.59375
463 556 13.09375
8 84 14.96875
196 408 16.53125
6 13 20.28125
135 545 9.34375
39 249 9.65625
219 399 19.03125
468 550 15.28125
84 97 15.90625
364 407 19.65625
7 81 14.03125
244 609 13.40625
134 360 19.34375
401 539 9.03125
84 96 11.21875
10 195 16.21875
519 543 16.53125
549 582 10.28125
353 581 17.15625
244 286 14.65625
138 405 17.15625
246 453 11.21875
136 342 15.90625
127 458 19.96875
344 481 19.65625
249 449 16.53125
401 565 8.71875
441 469 10.59375
81 95 13.09375
302 367 18.40625
367 407 19.65625
43 458 16.53125
54 143 13.71875
175 377 15.90625
80 100 14.34375
155 545 9.34375
461 546 14.03125
276 395 12.78125
210 318 18.09375
51 407 10.90625
350 382 13.09375
400 562 12.15625
197 541 19.65625
111 167 10.59375
21 187 16.53125
343 390 16.53125
69 73 8.09375
222 262 14.96875
132 447 16.53125
161 169 15.28125
175 354 18.40625
216 236 15.90625
109 249 17.15625
171 547 14.96875
485 573 12.15625
251 609 12.78125
351 400 14.34375
50 338 14.96875
55 188 11.84375
155 602 16.53125
7 407 10.59375
405 519 15.59375
198 563 19.96875
438 597 19.65625
126 183 19.34375
60 184 6.84375
63 69 9.03125
264 330 15.28125
203 542 20.28125
459 574 14.96875
477 481 8.09375
591 600 12.78125
59 188 10.59375
560 575 19.96875
257 342 14.03125
548 561 14.65625
130 200 14.65625
129 195 20.59375
181 194 20.90625
218 241 9.96875
214 283 14.96875
96 166 14.34375
404 538 20.59375
155 203 13.40625
338 561 15.90625
336 372 10.90625
84 91 14.96875
25 130 18.71875
211 286 13.09375
319 323 13.40625
419 606 14.96875
42 251 16.21875
335 370 13.71875
44 605 18.09375
74 194 14.03125
436 480 13.71875
297 366 20.28125
55 144 13.71875
250 454 9.03125
4 80 10.59375
315 375 17.46875
214 260 14.65625
176 335 16.21875
6 93 11.21875
304 451 18.71875
428 575 14.34375
480 546 15.59375
158 445 18.71875
134 357 15.90625
52 405 15.90625
132 419 18.71875
132 546 4.96875
429 536 13.09375
234 393 19.65625
132 341 19.03125
359 454 17.15625
388 396 9.03125
197 608 20.59375
43 251 13.09375
247 313 10.90625
42 407 12.15625
48 413 16.84375
328 358 17.15625
197 361 8.40625
467 498 17.46875
202 446 14.34375
330 357 14.34375
302 313 9.65625
478 578 20.90625
70 172 14.65625
128 167 14.65625
138 339 11.84375
340 534 20.90625
461 590 19.34375
214 281 16.84375
155 562 19.65625
100 106 11.21875
45 446 14.96875
43 207 11.21875
79 98 13.40625
213 306 15.28125
315 452 19.03125
155 252 17.78125
41 105 11.84375
555 604 14.34375
40 408 13.09375
476 547 18.71875
292 302 19.96875
284 311 11.53125
513 609 16.84375
3 245 17.15625
100 408 18.71875
338 562 15.90625
309 361 15.90625
405 449 14.65625
242 454 14.96875
138 370 17.78125
41 102 15.28125
134 458 14.96875
156 161 15.59375
468 556 14.65625
275 358 14.03125
252 314 16.53125
128 168 14.96875
229 266 9.03125
293 363 15.90625
46 407 12.78125
370 407 11.84375
538 608 14.65625
264 280 14.65625
37 406 14.34375
335 405 16.21875
75 111 18.71875
437 538 15.59375
137 336 5.59375
467 550 14.03125
156 164 17.46875
198 357 16.53125
99 250 15.28125
59 90 17.46875
131 544 12.15625
97 166 18.40625
552 582 14.03125
314 371 11.21875
202 407 14.96875
131 157 9.65625
221 390 18.09375
133 556 18.71875
7 101 14.34375
203 486 14.96875
263 388 9.96875
244 309 10.28125
180 184 10.90625
215 540 18.71875
209 610 14.96875
463 592 6.84375
266 376 19.03125
6 248 13.71875
482 594 15.90625
215 344 14.34375
143 178 16.21875
426 504 13.40625
153 403 17.78125
424 501 13.09375
150 543 17.78125
216 256 5.28125
496 564 15.90625
455 508 15.59375
250 305 20.59375
201 336 16.84375
416 568 18.71875
210 317 19.96875
146 178 13.09375
216 395 15.28125
281 314 16.53125
45 249 14.65625
283 329 10.59375
401 540 8.09375
242 452 17.78125
547 607 14.03125
343 543 16.21875
49 362 19.65625
282 328 18.09375
468 483 14.96875
156 163 15.28125
414 497 14.96875
133 341 15.28125
59 124 19.65625
204 604 16.53125
457 515 19.03125
337 565 20.59375
47 252 13.71875
278 385 20.59375
496 576 13.40625
478 583 8.71875
344 483 17.78125
225 327 14.65625
156 420 16.84375
233 334 15.59375
533 580 14.03125
422 445 9.96875
255 454 15.28125
233 291 20.59375
6 315 17.46875
288 301 15.90625
208 449 20.28125
492 575 11.53125
131 175 20.59375
58 141 13.71875
467 580 14.96875
334 407 18.40625
135 407 14.65625
217 402 16.84375
300 314 16.53125
126 184 16.21875
538 582 18.40625
151 354 19.96875
244 317 17.78125
50 370 14.65625
134 562 14.65625
56 187 9.34375
258 565 18.09375
287 369 11.53125
415 490 12.78125
275 347 19.34375
45 448 11.21875
402 611 11.53125
11 191 19.03125
41 166 16.21875
434 581 14.34375
244 452 12.15625
87 167 7.78125
535 560 13.71875
455 509 17.78125
255 611 10.90625
246 305 13.40625
11 140 14.34375
264 279 14.96875
244 612 13.09375
133 361 20.59375
247 455 13.09375
245 607 17.78125
353 535 17.78125
403 574 15.59375
489 500 13.71875
400 612 16.53125
10 92 11.53125
40 314 18.71875
68 139 18.71875
79 101 18.09375
225 333 17.46875
253 410 19.03125
295 334 15.90625
88 128 17.78125
41 337 17.15625
171 337 17.15625
50 131 21.21875
339 606 15.28125
453 507 17.15625
215 238 11.21875
490 533 14.96875
268 349 20.28125
216 298 14.03125
35 190 15.59375
534 561 14.34375
258 393 15.28125
82 98 11.84375
535 574 13.40625
16 140 17.46875
102 157 19.03125
150 359 14.34375
201 411 17.78125
69 195 16.84375
199 248 15.90625
208 285 13.40625
53 359 18.71875
47 248 11.84375
93 167 9.65625
135 583 17.15625
267 353 16.84375
340 565 16.53125
83 92 13.40625
215 278 18.71875
554 586 13.09375
209 411 15.90625
220 257 12.78125
20 71 20.28125
262 345 13.71875
129 543 18.40625
40 163 19.03125
16 53 12.78125
75 555 17.15625
131 463 14.65625
485 494 15.28125
72 191 12.78125
428 532 13.09375
414 568 19.03125
70 142 18.09375
419 548 14.34375
30 124 10.59375
12 32 15.90625
396 539 12.78125
5 11 16.21875
128 151 15.59375
204 602 20.28125
487 506 13.40625
545 590 19.34375
416 519 17.46875
532 563 19.96875
295 369 14.96875
46 517 16.53125
200 607 9.03125
206 456 19.96875
214 296 11.53125
7 408 13.40625
140 277 19.65625
335 374 13.71875
220 297 13.09375
81 92 13.40625
401 560 18.40625
463 470 14.34375
109 250 16.21875
74 149 12.78125
490 567 17.46875
78 129 19.65625
263 346 13.71875
197 356 18.40625
469 549 19.96875
491 573 11.53125
157 419 17.78125
539 607 19.03125
202 413 14.96875
209 215 16.21875
264 348 13.71875
251 519 17.78125
25 63 5.59375
375 541 17.15625
261 275 14.96875
482 602 14.03125
126 153 14.34375
380 539 16.21875
48 337 13.09375
148 184 8.40625
157 461 17.78125
215 346 15.90625
300 371 12.46875
4 81 13.40625
267 280 17.46875
57 140 14.03125
301 452 17.46875
2 200 18.71875
48 315 12.78125
6 84 15.28125
135 331 19.65625
133 401 19.65625
500 571 18.40625
274 355 13.71875
195 331 19.03125
41 207 13.09375
124 155 19.96875
176 356 17.78125
87 127 16.21875
479 600 17.46875
48 610 14.96875
277 338 12.78125
40 247 15.28125
45 159 17.46875
468 534 15.28125
132 609 16.84375
206 251 9.96875
139 199 14.03125
45 610 17.15625
344 577 14.65625
206 301 15.90625
386 396 12.46875
203 603 16.53125
36 82 13.09375
41 453 16.53125
197 403 16.21875
335 379 20.59375
224 389 16.53125
155 406 16.21875
39 406 10.59375
512 517 9.65625
83 165 11.53125
467 598 12.15625
133 601 16.21875
205 313 9.03125
172 186 17.78125
347 382 16.21875
275 396 17.46875
450 488 10.59375
46 101 20.59375
124 132 19.65625
7 249 12.78125
406 611 14.65625
479 546 15.59375
295 318 18.71875
513 608 17.78125
275 329 20.28125
211 611 10.59375
261 344 14.03125
47 605 13.09375
402 612 16.84375
199 363 17.46875
283 304 19.96875
215 395 19.03125
42 252 15.28125
124 169 13.40625
369 405 18.40625
221 387 19.03125
130 168 12.15625
90 130 14.34375
80 105 8.71875
471 557 16.84375
202 458 7.78125
29 184 16.21875
404 452 17.15625
130 463 19.65625
230 380 17.46875
100 202 20.59375
263 344 17.15625
6 247 17.78125
309 406 14.96875
49 312 18.40625
125 152 19.65625
133 402 17.78125
499 573 14.96875
183 195 14.65625
555 598 15.28125
44 408 17.15625
81 157 14.34375
401 606 17.78125
133 539 21.21875
319 405 15.90625
199 454 14.65625
201 458 9.65625
23 185 8.71875
131 547 6.21875
259 388 6.84375
9 105 17.15625
198 408 16.84375
244 311 15.59375
413 573 17.78125
98 204 14.65625
243 567 17.46875
73 134 12.78125
518 573 7.78125
290 361 18.71875
166 604 15.90625
60 126 15.28125
403 456 10.90625
533 566 10.28125
134 358 15.90625
97 315 19.34375
51 338 16.53125
418 487 14.65625
251 368 16.21875
265 346 19.34375
68 184 9.03125
59 184 9.96875
95 105 15.90625
150 559 19.96875
198 541 17.78125
285 361 14.34375
263 376 14.96875
203 546 18.40625
130 582 16.84375
356 583 17.15625
278 398 14.03125
420 465 15.90625
169 602 18.09375
45 609 13.09375
152 563 19.03125
341 565 13.40625
424 548 17.46875
275 342 15.90625
280 319 15.90625
70 175 9.03125
469 550 19.34375
479 562 14.03125
154 604 12.15625
335 361 9.65625
243 454 10.59375
467 479 18.40625
219 240 13.40625
77 86 15.28125
254 543 15.28125
539 609 16.21875
206 404 18.71875
259 539 14.65625
494 565 18.71875
134 461 16.84375
61 142 19.34375
420 448 16.53125
339 537 18.40625
519 606 17.15625
175 560 17.15625
254 564 13.40625
539 578 13.71875
211 311 19.03125
267 347 19.65625
157 559 17.15625
419 599 18.71875
504 574 14.34375
50 249 11.84375
199 333 19.03125
124 167 15.28125
152 354 17.15625
447 509 16.53125
134 459 16.53125
217 264 18.71875
134 581 13.40625
71 192 17.46875
44 457 12.46875
43 405 13.09375
198 544 14.03125
480 554 15.90625
64 145 20.28125
465 589 13.09375
351 541 16.21875
38 165 15.59375
21 188 17.78125
216 261 15.90625
448 571 18.71875
256 612 15.59375
192 335 12.78125
249 312 9.65625
130 174 18.71875
545 591 17.78125
259 392 11.84375
211 454 14.65625
203 455 11.53125
129 202 19.34375
204 451 12.78125
26 173 14.34375
329 362 10.28125
323 327 9.03125
259 348 13.71875
540 569 19.03125
133 165 19.96875
401 561 16.21875
80 101 13.40625
284 305 13.09375
246 611 12.15625
20 188 20.28125
527 531 9.03125
72 189 18.09375
538 576 12.15625
445 508 20.59375
418 464 14.65625
201 338 16.53125
284 361 11.53125
294 370 13.40625
412 489 13.09375
250 451 10.90625
220 234 19.65625
264 349 11.84375
245 609 10.90625
72 140 15.28125
139 188 15.59375
330 361 16.84375
151 543 17.15625
489 565 14.65625
191 334 18.71875
129 607 19.34375
136 604 17.15625
124 154 17.15625
421 482 19.34375
514 519 11.21875
173 543 17.15625
41 406 11.21875
26 176 17.46875
492 577 17.78125
71 154 14.03125
331 389 19.96875
254 450 15.90625
339 536 19.65625
208 312 8.40625
479 535 16.53125
379 581 16.21875
232 332 14.34375
321 362 4.96875
535 572 19.65625
154 338 14.65625
275 375 12.78125
60 75 14.96875
419 482 18.71875
292 331 13.40625
167 548 17.78125
462 597 15.28125
494 577 18.40625
343 403 14.03125
71 138 15.90625
251 314 10.59375
240 286 13.09375
74 181 20.59375
253 565 14.03125
295 365 19.34375
42 100 10.59375
207 449 17.15625
276 348 14.34375
332 376 11.21875
166 607 15.59375
472 553 20.28125
297 312 19.96875
133 555 16.21875
213 287 15.28125
316 374 19.65625
256 453 17.46875
42 101 13.40625
8 111 17.46875
228 359 17.46875
24 60 13.40625
334 404 14.65625
275 331 16.53125
238 327 18.71875
301 312 16.84375
94 105 17.78125
532 562 17.15625
465 548 14.03125
405 560 20.28125
444 490 13.09375
252 317 17.46875
294 363 14.03125
216 345 12.15625
346 389 16.21875
480 548 15.28125
169 548 14.65625
59 140 17.15625
210 451 17.46875
343 539 6.21875
23 188 17.15625
216 224 15.28125
136 402 13.71875
225 391 16.53125
11 89 17.78125
223 327 17.78125
135 546 11.84375
131 170 13.71875
508 609 20.59375
235 390 18.71875
489 503 13.09375
7 110 19.65625
7 102 11.84375
102 168 16.21875
496 534 13.71875
286 363 17.15625
111 451 17.15625
355 389 15.59375
443 468 14.03125
182 192 12.46875
48 131 20.28125
253 312 17.15625
242 311 19.96875
46 105 14.65625
283 305 17.78125
250 611 12.78125
215 236 17.78125
157 462 18.09375
490 507 16.84375
196 340 17.15625
452 508 15.59375
438 532 10.59375
47 447 13.40625
546 607 13.40625
297 311 18.71875
335 541 21.21875
448 490 14.65625
46 104 18.09375
459 548 14.34375
202 420 16.84375
204 454 15.90625
149 340 18.09375
348 539 16.84375
44 446 17.78125
443 598 15.59375
17 186 18.40625
355 564 14.34375
18 58 14.96875
330 388 16.21875
25 128 13.09375
255 542 16.53125
399 535 19.03125
227 388 9.65625
243 453 9.65625
241 610 14.34375
169 549 18.40625
280 286 14.03125
256 609 15.90625
88 156 15.90625
133 462 17.46875
288 304 19.03125
208 287 16.84375
200 252 14.03125
35 189 16.21875
328 373 13.40625
198 609 16.84375
73 548 19.65625
127 152 13.71875
249 453 14.96875
429 537 17.46875
55 335 14.65625
132 541 16.53125
174 546 17.46875
456 539 20.28125
88 126 13.71875
310 359 19.03125
220 264 16.21875
482 533 10.90625
186 194 17.78125
329 376 14.03125
99 248 12.46875
138 378 17.46875
501 509 17.78125
304 314 16.84375
11 142 16.21875
258 347 13.71875
278 353 12.78125
480 599 12.78125
478 550 18.09375
458 539 21.21875
378 538 16.84375
309 611 17.78125
146 358 16.21875
41 245 14.03125
140 279 17.78125
3 250 11.84375
83 94 10.90625
50 339 15.28125
199 357 13.71875
88 98 19.96875
550 593 16.21875
390 398 17.78125
303 454 15.28125
592 606 17.15625
61 192 14.96875
330 376 11.21875
247 315 14.34375
43 415 19.03125
471 477 9.03125
197 336 8.09375
135 377 17.15625
15 20 15.90625
13 198 16.84375
207 456 16.53125
348 392 5.28125
201 460 15.90625
99 166 19.34375
476 582 12.78125
376 390 17.78125
8 101 15.90625
580 594 17.78125
173 338 13.40625
540 611 13.71875
463 552 13.71875
496 506 19.96875
423 484 19.03125
253 451 14.34375
379 543 17.15625
41 609 14.65625
155 358 18.71875
175 542 17.78125
203 250 14.34375
468 553 11.84375
351 394 14.96875
329 358 14.65625
149 189 18.71875
306 371 15.59375
238 274 19.34375
89 128 19.65625
45 608 15.59375
10 56 14.65625
338 559 17.46875
62 172 19.03125
420 460 5.28125
84 165 7.78125
91 130 15.90625
337 540 16.53125
216 564 16.84375
72 144 14.34375
144 335 16.84375
197 370 12.78125
203 563 15.59375
229 267 5.59375
105 407 17.78125
35 60 14.03125
313 406 9.34375
391 398 18.09375
297 306 13.71875
202 411 19.03125
74 196 14.03125
466 549 13.71875
402 540 9.65625
47 449 10.90625
210 288 15.28125
135 332 19.65625
134 554 18.09375
424 461 12.78125
255 566 19.96875
522 565 5.59375
284 310 6.21875
456 574 15.59375
538 611 18.40625
535 593 19.96875
539 574 14.03125
480 552 14.34375
352 541 18.71875
45 460 17.46875
16 60 16.21875
357 565 18.09375
92 163 18.40625
479 593 9.96875
248 612 17.15625
53 60 13.71875
244 451 15.28125
138 199 13.40625
57 71 14.96875
22 166 19.03125
3 507 18.09375
353 544 18.09375
174 185 10.28125
200 337 10.59375
424 503 10.90625
328 336 19.34375
264 398 15.28125
39 247 15.90625
264 346 14.96875
80 126 20.28125
540 609 12.46875
289 295 16.53125
145 174 9.34375
336 544 16.21875
227 392 17.15625
130 584 18.09375
219 255 19.34375
247 307 19.34375
539 583 20.59375
405 456 9.96875
46 513 17.78125
59 190 12.46875
25 125 14.65625
63 76 17.46875
556 592 8.40625
128 543 19.65625
211 612 13.40625
250 319 18.71875
171 605 16.84375
536 559 15.59375
414 501 10.90625
9 83 15.28125
345 577 18.40625
134 379 17.78125
9 109 18.40625
300 305 12.15625
428 479 20.28125
45 252 14.65625
410 454 9.96875
46 446 14.96875
547 594 16.53125
157 457 14.03125
246 312 8.71875
11 39 10.90625
349 386 6.21875
83 98 11.84375
482 589 20.59375
350 379 15.28125
271 389 8.40625
52 406 12.78125
331 363 12.78125
127 603 19.03125
202 457 9.65625
424 505 16.84375
155 603 15.59375
155 607 9.34375
250 311 17.15625
173 337 15.28125
536 580 11.21875
403 561 14.03125
340 606 13.71875
303 311 15.90625
434 480 11.53125
24 155 17.46875
59 72 12.78125
407 454 14.34375
42 108 8.40625
282 317 17.78125
157 544 16.53125
483 569 18.40625
140 340 20.90625
281 331 8.09375
73 184 10.28125
39 370 16.21875
40 406 13.40625
45 411 11.21875
471 484 17.46875
283 331 13.40625
152 167 19.96875
251 612 15.59375
399 543 17.15625
535 561 11.53125
136 335 12.15625
149 546 20.28125
335 404 14.34375
217 295 17.46875
131 605 9.03125
307 312 9.65625
500 573 17.15625
95 109 18.71875
136 330 20.90625
248 315 14.34375
433 533 14.65625
468 602 15.28125
20 167 14.34375
229 334 18.71875
264 275 14.03125
380 560 17.78125
334 372 12.15625
3 406 19.03125
2 78 18.40625
160 546 19.34375
230 331 15.90625
381 389 16.53125
251 449 17.15625
244 610 13.40625
563 573 17.15625
557 597 18.71875
63 149 16.84375
203 248 15.59375
263 276 12.46875
278 400 14.03125
495 505 17.46875
377 542 13.40625
11 74 19.03125
63 143 19.65625
275 352 11.53125
395 538 18.71875
306 372 16.21875
410 455 10.90625
60 193 10.90625
46 406 14.96875
521 574 9.96875
575 612 14.34375
345 389 14.65625
91 166 14.65625
501 575 9.65625
250 449 13.09375
254 540 11.21875
280 389 17.46875
60 194 15.28125
400 575 18.40625
477 603 16.84375
196 371 18.40625
443 591 19.65625
343 540 8.40625
284 363 13.09375
235 391 16.53125
199 402 14.03125
487 573 8.71875
71 141 15.59375
18 82 12.15625
260 391 9.34375
257 563 18.71875
246 359 16.21875
13 74 19.34375
551 586 16.53125
56 71 18.09375
151 185 15.59375
12 57 15.90625
225 392 17.78125
91 165 14.96875
201 252 9.96875
287 329 18.71875
439 594 18.71875
491 500 13.40625
243 610 10.59375
207 610 19.03125
176 340 19.96875
237 265 10.59375
341 579 11.53125
11 361 17.46875
470 580 19.03125
496 535 13.40625
468 479 14.03125
441 531 18.09375
200 447 16.84375
177 188 17.46875
259 390 13.09375
239 393 16.21875
282 309 14.65625
45 453 14.96875
132 203 13.71875
12 141 12.15625
43 508 18.09375
456 515 19.65625
217 278 19.34375
272 378 12.78125
41 411 17.15625
146 175 15.28125
359 370 12.46875
203 543 14.65625
370 404 13.09375
60 71 14.34375
47 406 14.96875
264 277 12.78125
44 506 15.28125
533 562 14.65625
548 595 19.65625
46 459 15.28125
271 275 12.46875
23 63 8.09375
198 336 9.65625
421 606 16.84375
76 82 14.34375
257 273 18.09375
14 37 9.96875
534 593 15.90625
536 561 12.46875
476 592 9.03125
250 310 16.21875
243 451 15.90625
339 611 14.65625
197 357 16.21875
267 379 18.09375
130 195 18.40625
46 251 14.03125
407 452 15.90625
293 314 18.09375
130 203 18.40625
61 66 15.59375
111 609 15.90625
246 361 13.40625
238 391 15.59375
138 178 13.71875
42 456 12.46875
132 340 16.21875
285 362 13.71875
47 405 12.78125
358 542 14.65625
276 382 14.65625
458 517 16.53125
342 543 11.84375
137 334 10.59375
250 370 14.65625
539 608 14.34375
546 586 13.71875
319 371 9.96875
43 245 12.46875
177 185 16.53125
220 399 16.21875
132 161 18.71875
131 337 21.21875
532 577 13.40625
113 159 8.71875
253 310 15.90625
252 541 13.09375
256 610 12.78125
155 402 19.96875
47 245 17.15625
133 579 17.15625
135 355 17.15625
105 247 19.65625
215 225 15.59375
514 573 5.59375
141 185 14.65625
174 334 16.84375
82 124 20.28125
420 440 15.90625
44 608 17.15625
105 451 19.34375
171 184 15.28125
140 370 16.84375
282 289 18.40625
424 468 16.21875
133 456 13.09375
155 555 17.46875
554 583 15.28125
138 353 20.28125
336 545 19.03125
[truncated: 162,206 more chars]
