# Supplementary material for: Improving deep learning protein monomer and complex structure prediction using DeepMSA2 with huge metagenomics data
Source: Nat Methods. 2024 Jan 2;21(2):279–89. doi: 10.1038/s41592-023-02130-4 (PMC10864179; doi:10.1038/s41592-023-02130-4)
Supplement: Supplementary file 16 — Statistical source data and structure coordinate files. [file 41592_2023_2130_MOESM16_ESM.zip › Figure5/Fig5E.MSA.aln]

LQNYVFTSGNGIGGNGFTARVMAKVGTSYITFPCAYDAKLISFNGTVQGNITIKVRSRDISGIPLDQQTTNPTFTFWLCRDTTNSSLKNFSNCSNNQFTPNKTTVISKTNPNGLNAWVTSTDQNWYLGNTSGDTIYGVPNGDGKLSGTYLYSVVFSVVQFYGTSMPRLAFTVNLTPTGANSNHLYVPDNNAAVTIGPVKFWYLI
-STYVFTSGSDTLQK---TQAQVCCGAGSVTFPCAYYAKIVCSNNVSSGYITLKVSAEDASHADQRFATIQPVFTFWLCRDIGNENTVNFSHCTNNSYKPEETAVVKACITPAYKNFDNVSEHDFILYNYSGVNTSGVPIGTGNLKNVYDYVSRFSIAQVSGSTSPQLTFTIELNKIDQSSYYLYKQGTTGDITIGPIPFSYVS
----YLTSGARTLQQ-FTAKGE---NSSQFSFPCAYYLQQWLSDGLIFSSLYLKLDRTRFTGMSSDPSYQARYFTFWVGG----GAAMNLSQLSTRTITPSPPEWAPALNYSGAPAFVGNAVCTIYFQPNPGRVDTYLPVLTGDWKTSYTLVVRNATIQLQ----SQSTFTVCYNFRCQNSGIFNNNATSGTLTLGPIFYSC--
----YLTSGASTLQQ-FTAKSE---NSSQFSFPCAYYLQQWLSDGLIFSSLYLKLDRAQFTNIPTGENYQAKYFTFWVGA----GTSFNLSTLTQPTITPNTTQWAPALDYSGAPPFIASSVVTIYFEPTSGRLESYLPVLTDNWSQ-YTLCVRTVRVQLR----SQGTFSVCYNFRCQNAGIFNSNATTGTMTLGPIFCSY--
----YLTSGASTLQQ-FTAQGE---NSSQFSFPCAYYLQQWLSDGLIFSSLYLKLDRAHFTHMQTGDTYQAKYFTFWVGA----GTSFNLSNLTAPTITPNTTQWEPALDYSGAPPFDATSVLTIYFEPTTGRLESYLPVLTGNWSQ-YTLCVRAVRVQSR----TQGTFSVCYNFRCQNAGIFNSNATAGTMTLGPIFFSC--
-------------------------------WSIGYYIYMVSSAGLVNGLITLEL-AHDLTGAGENSLTSGLNFTFVLSPMYPIETEVNLSLIVNHVFVPNSNQ-----SDVGYLGLPPHTRDNWYVPIDSGLLVSFMPTATGNEKGTLGYCAATIQNTSSGTPSDAIAFTVSLPQTSG-SNWFDQNAPDTVVTTGPIPFSYQ-
-----------------------------STWNVGYYVFMVTSAAMVNGYINVQLPRIHVAATGTDSLTTGLNFTFVLPPMYPQETEGNLSNITNSAFVPNAQMS----DGNSYPDVSQRNTTVWHVGITNGRTQTFVPTAQGATFGPSSFGMCPATVNTGSTNTPRLVFTFALKQTGGSNW--FQKATTETVTTGPIFFSY--
-----------------------------QNWSIGYYIYMVSSAGIVNGLITLELAHD-LTGAGENSLTSGLNFTFVLSPMYPIETEVNLSLIQNRVFVPNSNQS----D-VGYPPH---TRDNWYVPIDSGRLVSFMPTATGEKFGQGTLGYCAATIQNTPSTTPSLAFTVSLPQTSGSNW--FDQNAPTVVTTGPIPFSY--
-----------------------------PIWNVGYYVYLVSHGGMVHGQLNLRLPKSHVPQHG-SSLNEGLSFTFVLSFMGLKEPQSNLSTLSNQVFVPYHKQH----T-GCYPPYSESQQKAWYVTPETGKLQHFIPIGVGCQFGTSVCGTCPATIEV--EEMPAMVFTFHLKQMSGIDW--FKADNTTTMTTGPISFSY--
-----FESGNPALTD-FSAVVR---SSSQTDWKCAYYVHLSNTNGIVNGNLMLKIDKSKIINVGS-GSPYNIQFTFVLNLNPANIN-NNHSNISPPTLFPADPNTI-TYFPPDPKQFTS----GFIGIPYIGGNWFQPPNAYGNESMVFLMSVNYYAAQVIPPEVPDLVFTFSINCSSSSANWFDPSNGTSTIIIGPLPFSYQ-
---------------------------------------------------------------------------------------------QNPVFVPNSNQS-----DVGYLGLPPHTRDNWYVPIDSGRLVSFMPTATGNEKGQGTLGYCAATIQNTSSPSDAIAFTVSLPQTSG-SNWFDQNAPDTVVTTGPIPFSYQ-
----------------------------PKTWNVGYYVHAVASGGMVNAVVNMQIQRTNMYTADKNSINDGISFTFVLCYFGTTQPNANLSNLHAPTVTPPENTYIKATTSPDFPQAANSNTTNWYVPADSPSQHQFVPIVTNDKFGVSTVGVAPGNIDQD-LDVDDMIITVNIKQTSGGNW-YDNTETQDRLTTGPLSFSYQ-
-----------------------------------PYIYMVFAAGLVNGVINVKIPKN----LQLDKNPYHFKFTIIVPF----DKQINVANLPPSSFAPNKL-----LDLGGFVPYIEDETTNWYVNQDSGSKIKFFPATSGVASMAYGIVLCTKTGVSY--ASDALAFSFDITMTST--W--ADVPTQASMTTGPLFFSYL-
-------------------------GDSALFWTGYTWLYMTSFGGMVCGVINMRVNRSDFVPHTYDTRTNGINYTIVINPEW-NQNRTNLSGMPPPTVYPPGQEISPRTMYSSLMPIPQIPQPSFYKPIYSHSTKTFYPTGREGTLGEGVVGFTPGRVQNY----RRLVFTFNIRQTGGDNW--FSGTGTDHFITGPITFCYQ-
--NAYLTSGASTLQQ-FTAQGE---NSSQFSFPCAYYLQQWLSDGLIFSSLYLKLDRAHFTHMQTGDTYQAKYFTFWVGA----GTSFNLSTLTVPTITPNTTQWEPALDYSGAPPFDSTSVLTIYFEPTTGRLESYLPVLTGNWSQTITLCVRAVRVQSR----SQQTFSVCYNFRCQNAGIFNSNATAGTMTLGPIFFSCP-
-ANAYLTSGASTLQQ-FTAKSE---NSSQFSFPCAYYLQQWLSDGLIFSSLYLKLDRAQFPTMQTDDKYQARYFTFWVGA----GTSFNLSNLTAPTITPNTTQWEPALEYSGAPSFDATSIITIYFDPTTGRLESYLPVLTGNWSQTITLCVRTVRVQSR----TQGTFRVCYNFRCENAGIFNSNATAGTMTLGPIFFSCP-
-ANAYLTSGASTLQK-FTAKSE---NSSQFSFPCAYYLQQWLSDGLIFSSLYLKLDRAQFPTMQTDDQYQARYFTFWVGA----GTSFNLSNLTEPTITPNTTQWEPALEYSGAPSFDATSVITIYFDPTTGRLESYLPVLTGDWSQTITLCVRTVRVQSR----SQGTFRVCYNFRCENAGIFNSTATSGTMTLGPIFFSCP-
-ANAYLTSGASTLQQ-FTAKSE---NSSQFSFPCAYYLQQWLSDGLIFSSLYLKLDRAQFTNMPTGANYQARYFTFWVGA----GTSFNLSTLTEPTITPNTTQWAPALDYSGAPPFIASSVVTIYFEPTSGRLESYLPVLTDNWSQTYTLCVKTVRVQLR----SQGTFSVCYNFRCQNTGIFNSNATAGTMTLGPIFFSCP-
-ANAYLTSGASTLQQ-FTAKSE---NSSQFSFPCAYYLQQWLSDGLVLSSLYLKLDRAQFTNMPTGANYQARYFTFWVGA----GTSFNLSTLTEPTITPNTTQWAPALDYSGAPPFIASSVVTIYFEPTSGRLESYLPVLTDNWSQTYTLCVKTVRVQLR----SQGTFSVCYNFRCQNTGIFNSNATAGTMTLGPIFFSCP-
-ANAYLTSGASTLQQ-FTAKSE---NSSQFSFPCAYYLQQWLSDGLIVSSLYLKLDRAQFTNMPTGANYQARYFTFWVGA----GTSFNLSTLTEPTITPNTTQWAPALDYSGAPPFIASSVVTIYFEPTSGRLESYLPVLTDNWSQTYTLCVKTVRVQLR----SQGTFSVCYNFRCQNTGIFNNNATAGTMTLGPIFFSCP-
-ANAYLTSGASTLQQ-FTAKSE---NSSQFSFPCAYYLQQWLSDGLIFSSLYLKLDRAQFTNIPTGVNYQAKYFTFWVGA----GTSFNLSTLTQPTITPNTTQWAPALDYSGAPPFIASSVVTIYFEPTSGRLESYLPVLTDNWSQTITLCVKTVRVQLR----SQGTFSVCYNFRCQNAGIFNSNATTGTMTLGPIFCSYP-
-ANAYLTSGASTLQQ-FTAKGE---NSSQFSFPCAYYLQQWLSDGLIFSSLYLKLDRTRFTGMSSDAAYQAKYFTFWVGG----GEAMNLSQISTPTITPSTTQWAPALNYSGAPAFVANPVFTIYFQPNTGRLETYLPVLTDDWKGTITLCVRTVRVQLR----SQGTFNVCYNFRCQNAGIFNNNATAGTMTLGPIFFSCP-
-ANAYLTSGARTLQQ-FTAKGE---NSSQFSFPCAYYLQQWLSDGLIFSSLYLKLDRTRFTGMSSDPSYQARYFTFWVGG----GAAMNLSQLSTPTITPSTTEWAPALNYSGAPAFVANPVFTIYFQPNTGRVDTYLPVLTGDWKTTITLVVRNATIQLQ----SQSTFTVCYNFRCQNSGIFNNNATSGTLTLGPIFYSC--
-ANAYLTSGARTLQQ-FTAKGE---NSSQFSFPCAYYLQQWLSDGLIFSSLYLKLDRTRFTGMSSDPSYQARYFTFWVGG----GAAMNLSQLSTRTITPSPPEWMPALNYSGAPAFVGNAVCTIYFQPNPGRVDTYLPVLTGDWKTTITLVVRNATIQLQ----SQSTFTVCYNFRCQNSGIFNNNATSGTLTLGPIFYSC--
-------------------------SKGLQNWSIGYYIYMVSSAGIVNGLITLELAQE-LTGAGENSLTSGLNFTFVLSPMYPIETEVNLSLIVPRVFVPNSNQS-----DVGYLGLPPQTKDNWYVPIDSGRLVSFMPTATGNEFGQGTLGYCAATIQNTPSPSDALAFTVSLPQTSGSNW-FDQYAPDTVVTTGPIPFSYQ-
--------------------------KGLQNWSIGYYIYMVSSAGLVNGLITLEL-AHDLTGAGENSLTSGLNFTFVLSPMYPIETEVNLSLIVPRVFVPNSNQS-----DVGYLGLPPHTRDNWYVPIDSGRLVSFMPTATGNEFGQGTLGYCAATIQNTPSPSDALAFTVSLPQTSGSNW-FDQNAPDTVVTTGPIPFSYQ-
--------------------------KGLQNWSIGYYIYMVSSAGLVNGLITLEL-AHDLTGAGENSLTSGLNFTFVLSPMYPIETEVNLSLIVPPTFVPNSNQS-----DVGYLGLPPHTRDNWYVPIDSGRLVSFMPTATGNEFGQGTLGYCAATIQNTSSPSDAIAFTVSLPQTSGSNW-FDQNAPDTVVTTGPIPFSYQ-
--------------------------KGLQNWSIGYYIYMVSSAGLVNGLITLELAQE-LTGAGENSLTSGLNFTFVLSPMYPIETEVNLSLIVPRVFVPNSNQS-----DVGYLGLPPHTRDNWYVPIDSGRLVSFMPTATGNEFGQGTLGYCAATIQNTSSPSDAIAFTVSLPQTSGSNW-FDQNAPDTVVTTGPIPFSYQ-
--------------------------KGLQNWSIGYYIYMVSSAGLVNGLITLEL-AHDLTGAGENSLTSGLNFTFVLSPMYPIETEVNLSLIVPPTFVPNSNQS-----DVGYLGLPAQTRDNWYVPINSGRLVSFMPTATGNEFGQGTLGYCAATIQNTPSPSDALAFTVSLPQTSGSNW-FDQYAPDTVVTTGPIPFSYQ-
--------------------------KGLQNWSIGYYIYMVSSAGIVNGLITLELAQE-LTGAGENSLTSGLNFTFVLSPMYPIETEVNLSLIVPPTVSPSNQNHVPNSSDVGYLGLPAQTRDNWYVPIDSGRLVSFMPTATGNEFGQGTLGYCAATIQNTPSPSDALAFTVSLPQTSGSNW-FDQYAPDTVVTTGPIPFSYQ-
--------------------------KGLQNWSIGYYIYMVSSAGIVNGLITLELAQE-LTGAGENSLTSGLNFTFVLSPMYPIETEVNLSLIVPRVFVPNSNQS-----DVGYLGLPAQTKDDWYVPINSGRLVSFMPTATGNEFGQGTLGYCAATIQNTPSPSDAIAFTVSLPQTSGSNW-FDQYAPDTVVTTGPIPFSYQ-
--------------------------KGLQNWSIGYYIYMVSSAGLVNGLITLEL-AHDLTGAGENSLTSGLNFTFVLSPMYPIETEVNLSLIVPRVFVPNSNQS-----DVGYLGLPPHTRDNWYVSIDSGRMVSFMPTATGNEFGQGTLGYCAATIQNTPSPSDAIAFTVSLPQTSGSNW-FDQNAPDTVVTTGPIPF----
----------------------------KSTWNVGYYVFMVTSAAMVNGYINVQLPRIHVAATGTDSLTTGLNFTFVLPPMYPQETEGNLSNITNSAFVPNAQMS----DGNGLPDVSQRNTTVWHVGITNGRTQTFVPTAQGATFGPSSFGMCPATVNTGSTNTPRLVFTFALKQTGGSNW--FQKATTETVTTGPIFFSYQ-
------TLGNPSLIG--SNFVS---SDRRQLWNCQSYFYMVYSAGLVNCISNIKVNSD-NTDSSSSSSLNKVSFTIVLTT--SQIRIQNISGLSPLTIVPSSAQP--TLFYPGVPSFA-GTNANWYLDPNSGKSIQFIPMGNGCSFDQSTFNYGQITITDTGAGMEAIGITLVMNVSSGSNW--Y--GRGATLTTGPISFSYQ-
---AKLTSGSSTMTA-FSAYIA---NSSQQNFNCSYYLQQWLVDGLIMTSLYLKLDRAHFSNMGSDESRNAKWFTFWISS----TSNFNLSNISEPTIEPSTVQWLPASNYSQPASFQSGGVTNMYYQPSSGAMQTFLPVTTGDWANTYSVNICALPVSVASSSSSRMM--ICFNFRCTNSGIFNSNATTGTMSIGPIFFTC--
--DAYLESGTNYLNN-FTAQAE---NSSVFKFNCAYFLQSWYSNGLVTSSLYLKIDRAQFSNMPTGSAENARYFTFWVPT----YESLNLSRVSTPTITPNTVQWSPAQNCSGNPAFQLTQPPSIYFEPKSGSVQTFQPVLTGAWNTTYQVCILPQTVVG-----GQSTFVTCYNFRCQNPGIFKVAASNGTFTIGPIFYSCP-
--DAYLESGTNYLNN-FTAQAE---NSSLFKFNCAYFLQSWYSNGLVTSSLYLKIDRTQFSSMTGNTAENARYFTFWVPT----YETLNLSRVSNPTITPATVPWSPAQNCSGNPAFPLTQPLSIYFEPKSGSVQSFQPVLTGDWNTTVEVCILPQTVLG-----AQQTFVTCYNFRCSNPGLFKTTTSTGTFTIGPIFYQC--
--DAYLESGTNYLNN-FTAQAE---NSSLFKFNCAYFLQSWYSNGLVTSSLYLKIDRAQFSGMTGDTAENARYFTFWVPT----YETLNLSRVSNPTITPATVPWSPAQNCSGNPAFQRTQPLSIYFEPKSGAVQNFQPVLTGDWNT---ANYNPGTVQVC--ILPQQTFVTCYNFRCANPGLFKTTTSTGTFTIGPIFYQC--
--------------------------------KVAAYCRLSAAGGMVSGTIQVTGYAGRFPKVG-NSLTNGIRFALVLSPAMDRDAASNLSQWLPATIVPSDGSTL--FVPNTYGSLNTLPSDYWYVFESTTSSTSFKLTGSSNLKMTVVYGPVKSPKQTSSYELLYLGF--TLTQNGAGLNFFDANTPSASFLTPPIPITYL-
--NVYLESGTNLLNN-YTAYAE---NSSNYKFNCAYFLQSWYSNGLVTSSLYLKINRDNLTSLPSGELSEAKYFTFWVPT----YNSMNLSNVATPTITPSSVPWLPAQNCTSNPAFKLTQPPSIYFEPESGSVQTFQPVLTGAWNTTYQVCILPQTVVG-----GQSTFVTCYNFRCQNPGIFKVAASDGTFTIGPIFYSCP-
---AYLESGTNLLNN-YTAYAE---NSSNYKFNCAYFLQSWYSNGLVTSSLYLKINRDNLTSLPSGQLSEAKYFTFWVPT----YESMNLSNVATPTITPSSVPWLPAQNCTSNPAFKLTQPPSIYFEPESGSVQTFQPVLTGDWDTTYQVCILPQTVVG-----GQSTFVTCYNFRCQNPGIFKVAASSGTFTIGPIFYSC--
--NAYLESGTNLLNN-YTAYAE---NSSNYKFNCAYFLQSWYSNGLVTSSLYLKINRDNLTNLPSGSNSNARYFTFWVPT----YETMNLSNVATPTITPSSVPWLPAQNCTSNPAFRLTQPLSIYFEPQSGSVQTFQPVLTGDWNTA-T--YNPGTVQVC--ILPQSTFVTCYNFRCQNSGLFKVAASSGTFTIGPIFYSC--
----------------------------------RPYIYMVSAAGLVNGVINVKIPKN----LQLDKNPYHFKFTIIVPF----DKQFNVANLPPYVTIPDTVEVSKLLDLGGFVPYIEDETTNWYVNQDSGSKIKFFPATSGVASMAYGIVLCTKTGASY--ASDALAFSFDITMTST--W--ADVPTQASMTTGPLFFSYL-
--NAYLESGTNLLNN-YTAYAE---NSSNYKFNCAYFLQSWYSNGLVTSSLYLKINRDNLTSLPSTFSENAKYFTFWVPT----YESMNLSNVATPTITPSSVPWLPAQNCTSNPAFQLTQPPSIYFQPASGSLQTFQPVLTGDWNTA-T--YNPGTVQVC--ILPQSTFVTCYNFRCENSGIFKVAASSGTFTIGPIFYSC--
--NAYLVSGTNLLNN-YTAYAE---NSSNYKFNCAYFLQSWYSNGLVTSSLYLKINRDYLTSLPSGQLSEAKYFTFWVPT----YNSMNLSNVATPTITPSSVPWLPAQNCTSNPAFKLTQPPSIYFEPESGSVQTFQPVLTGDWDTTYQVCILPQTVVG-----GQSTFVTCYNFRCQNPGIFKVAASSGTFTIGPIFYSC--
---AYLESGTNLLNN-YTAYAE---NSSNYKFNCAYFLQSWYSNGLVASSLYLKINRDNLTSLPSGQLSEAKYFTFWVPT----YESMNLSNVATPTITPSSVPWLPAQNCTSNPAFKLTQPPSTYFQPESGSVQTFQPVLTGDWDTTYQVCILPQTVVG-----GQSTFVTCYNFRCQNPGIFKVAASSGTFTIGPIFYSC--
--DAYLTSGNSAMTT-YTAFFG---NSSNYRFKCSYFLQQWLRDRLVITSLYIKLDRSQLENLSSDASANARYFTFWVSS----NALMNLSGIDEPVVTPSTVTWSKFLNYTNPPTFN--FNTSLYFEPPSGEILTFNPVTTGDWSTTYTVSVCVLPVNVRGTGTLQ--TLLCFNFRCANTGLFKTAATTGTFYVGPIVYSC--
--------------------------------KVAAYCRLAAAGGVVSGTIQVTSYAGRWPKVG-NSVTDGIKFAIVVSPPMDKDPRSNLSQWLGATVFPAGATT--ALFPNPYGSLNPSIASDWYVPESNTTKIHFKPTGSQQLSGELVVAAAKSPVQTTKYELIYLG--FTLKQNSSGTNFFDPNASSLSFLTPPIPFTYL-
-----FVSGSPSLNT-YNATIV---NSSSHPFSCAYYLQQWNVQGLLFTSLYVKLDSTTMGTRGDNSSANAKWFTFWVSAY---LQQCNPSGIQAGTVSPSTAALAPMANRSVSSPWT--YSANAYYQPPSGEFQVFTPVVTGAWNP-GNIGIRPVPVTASG---DR--YTLCYSLQCTNSSIFN-PANSGTMIVGPVLYSC--
-----FVSGSPSLNT-YNATTV---NSSAHAFSCAYYLQQWNIQGLLFTSLYLKLDSTTMGTRGDNSSVNAKWFTFWVSAY---LQQCNPSGIQAGTVSPSTATL------TDFEPMANRYSANAYYQPSSGEFQVFTPVVTGAWNP-GNIGVRVLPVPVSAS-GDR--YTLCYSLQCTNASIFN-PANSGTMIVGPVLYSC--
-----FVSGSPSLNT-YNATIV---NSSAHPFSCAYYLQQWNVQGLLFTSLYVKLDSTTMGTRGDNSSANAKWFTFWVSAY---LQQCNPSGIQAGTVSPSTAALAPMANRSVSSPWT--YSANAYYQPSSGEFQVFTPVVTGAWNP-GNIGVRVLPVPVSAS-GDR--YTLCYSLQCTNASIFN-PANSGTMTVGPVLYTC--
-----FVSGSPSLDA-YNATTV---NSSAHPFSCAYYLQQWNVQGLLFTSLYLKLDSTTMGTRGDWNSVNAKWFTFWVSAY---LQQCNPSGIQAGTLSPSTATLAPMANRSVSSPWT--YSANAYYEPSSGEFQTFTPVVTGAWNP-GNIGIRVLPVSVSAS-GDR--YTLCYSLQCTNASIFN-PANSGTMIVGPVLYSC--
-----FLSGSPNLNT-YNATIV---NSSAHAFSCAYYLQQWNIQGLLFTSLYLKLDSTTMGSRGDNSSVNAKWFTFWVSAY---LQQCNPSGIQAGTVSPSTAAL------ADFEPMANTYSANAYYQPSSGEFQVFTPVVTGTWNP-GNIGIRVLPVPVSAS-GDR--YTLCYSLQCTNASIFN-PANSGTMIVGPVLYSC--
-----FVSGSPSLDA-YNATTV---NSSAHPFSCAYYLQQWNVQGLLFTSLYLKLDSTTMGTRGDWNSVNAKWFTFWVSAY---LQQCNPSGIQAGTLSPSTATL------ADFEPMANTYSANAYYEPSSGEFQVFTPVVTGAWNP-GNIGVRVLPVPVSAS-GDR--YTLCYSLQCTNASIFN-PANSGTMIVGPVLYSC--
-----FVSGSASLNA-YNARMV---NSSAHAFSCAYYLQQWNIQGLLFTSLYLKLDSATMGNRGDNNSVNAKWFTFWVSAY---LQQCNPSGIQAGTVSPSTATLAPMANRSVSSPWT--YSANGYYEPPSGEFQLFTPVVTGAWTP-GNIGIRVLPVPVSAS-GDR--YTLCYSLQCTNASIFNP-NNSGTMIVGPVLYSC--
-----FVSGSPSLNT-YNATTV---NSSANAFSCAYYLQQWNIQGLLVTSLYLKLDSATMGNRGDLNSANAKWFTFWVSAY---LQQCNPSGIQAGTVSPSTAALAPMANRSVSSPWT--YSANGYYEPSIGEYQVFSPVVTGAWNP-GNIGVRVLPVPVSASG-ER--YTLCYSLQCTNSSIFN-PANSGTMIVGPVLYSC--
-----FVSGSPSLNT-YNATTV---NSSANAFSCAYYLQQWNIQGLLVTSLYLKLDSATMGNRGDLNSANAKWFTFWVSAY---LQQCNPSGIQAGTVSPSTATLTPMANRSVTSPWT--YSANGYYEPSIGEFQVFSPVVTGAWNP-GNIGIRPVPVTASG---DR--YTLCYSLQCTNSSIFN-PANSGTMIVGPVLYSC--
-----FVSGSPSLNT-YNATTV---NSSANAFSCAYYLQQWNIQGLLVTSLYLKLDSATMGNRGDLNSANAKWFTFWVSAY---LQQCNPSGIQAGTVSPSTATLTPMANRSVTSPWT--YSANGYYEPSIGEFQVFSPVVTGAWNP-GNIGIRVLPVPVSASG-ER--YTLCYSLQCTNASIFNP-NNSGTMIVGPVLYSC--
-------------------------------AKVAGYVYLTSVGGLVHGTIQIKATAGYWFT-GGNSVQESIRFGLVLCPFSARDPTANLSGWPAPVVWSGDSNT-PLYFAANAISYTNAVTGNFYKEETEGTRHSFCPTGTTGMFTGGNLYVCPCTVNTGATTLNAIYMVFVITQSALGTNFFASNTPPTFFLTPPIPFTYV-
-----FVSGSASLNA-YNARMV---IPGADAFSCAYYLQQWNIQGLLFTSLYLKLDSATMGNRGDNNSVNAKWFTFWVSAYL----QQCNSGIQAGTVSPSTATLAPMANRSVSSPWT--YSANGYYEPPSGEFQLFTPVVTGAWTP-GNIGIRVLPVPVSAS-GDR--YTLCYSLQCTNASIFNP-NNSGTMIVGPVLYSC--
-----FVSGSPSLNT-YNATTV---NSSANAFSCAYYLQQWNIQGLLVTSLYLKLDSATMGNRGDLNSANAKWFTFWVSAYL----QQCNSGIQAGTVSPSTATLTPMANRSVTSPWT--YSANGYYEPSIGEFQVFSPVVTGAWNP-GNIGIRVLPVPV-----PAERYTLCYSLQCTNASIFNP-NNSGTMIVGPVLYSC--
-----FVSGSPSLDA-YNARMV---NSSAHPFSCAYYLQQWNVQGLLFTSLYLKLDSTTMGNRGDWNSVNAKWFTFWVSAY---LQQCNPSGIQAGTLSPSTATLAPMANRSVSSPWT--YSANAYYEPSSGEFQTFTPVVTGAWNP-GNIGIRVLPVSVSASG-ER--YTLCYSLQCTNASIFNPA-----------------
---RYFCLGKSQPQH-LQCHA---VNSSANAFSCAYYLQQWNIQGLLVTSLYLKLDSATMGNRGDLNSANAKWFTFWVSAYL----QQCNSGIQAGTVSPSTATLTPMANRSVTSPWT--YSANGYYEPSIGEFQVFSPVVTGAWNP-GNIGIRVLPVPVSASG-ER--YTLCYSLQCTNASIFNP-NNSGTMIVGPVLYSC--
----YYEAGDSSLTD-YSSTVR---SSGNTNWPIAAYVKVANCSGVCNGVLNFVLNRNNITFLTNDSNNNYVKFCFVLNPG------GNLDGIHNNIYFPAGANT-PTFMAPTRPPNIPANWANWFVAKWVGRVRFYATDSSGNQAIESYVHYYPALVNG-SSGYPVIFFVFEIRLPSGQNWYTGSGLSTEILNSGPIPFQYL-
------SAGSPGLDT-FDVTVR---SSSGENWTIAAYVVIANSGGICNGILYLHFDKKQLGTLGTGQGGNYLRCAIVVNPSG--NPGGNHSNFSNPRWWPEGSNSF--LTPPGPPPVNAIGRNNWYYGPPWGKLKSRSTNTIGSTTNTAVAYYLPATAQGSN-GNPNIYFIYEVKF----DW--YNGTTNGVQTSDPIPFSYL-
----------------------------DLTTKVAACVQMVWLNGMVHGTLQVKGVSDSWPKGGTSSIPEGIRFGLVVAPLG---GADNVSSFPTATLIPSDSNLS-YFQPAGFPSFS-FTPGRYYLPLQLGVQVAFMSGGNPQLKMYYTVCQRENAS-----ANKIIYFTFIITQQTDGQNFFDTSQSGLYFTTPPLPFSYT-
-----LTGGSAALNS-ATAQTV---NASHHPNNVSFYLRQCNLMGMLVTSLYLKMDSNTMGERPSGAANNSRYFTFWVSAFPGVCDPSNLGNLT---VEPSNVLFEPAPNPTQPPSFDLTTTTTPYYQANSGVLQTYAPLVTGTFA-PGTINVRILPTDVSGTTM--IAFT--YQCSA--ASIFN-PSKTGTLTIGPVVYAC--
----AFTSGTIGLSS---PTG-NFVSSSNNPFNGSYFLQQINTMGMLTTSLYVKVDTTTMGTRPTGAVENARYFTVWVSSFL---TQCNPSNIGQGTLEPSNISMEPARNPISPPVFN-M-NQNIPYYASRGVLESYRPIFTGSLNT----GSIDVRMQVTPVNTNLIAFTF----QCASAGLFN-PTVNGTVAIGPVVHTC--
-----FTSGTIGLSS----PTGNFVSSSNNPFNGSYFLQQINTMGMLTTSLYVKVDTTTMGTRPTGAVENARYFTVWVSSFLT---QCNPSNIGQGTLEPSNISMEPARNPISPPVFNM--NQNIPYYASRGVLESYRPIFTGSLNT----GSIDVRMQVTPVNTNLIAFTF----QCASAGLFN-PTVNGTVAIGPVVHTC--
-----FTSGTIGLSS----PTGNFVSSSNNPFKGSYFLQQINTMGMLTTSLYVKVDTTTMGTRPTGAVENARYFTVWVSSFLT---QCNPSNIGQGTLEPSNISMEPARNPISPPVFN-MNQNTPYYASRFGVLESYQPILTGALNT----GSIDVRMQVTPVNTNLIAFTF----QCASGGLFN-PTVNGTVAIGPVVHTC--
--------GWDTLDN-FSAVNI--VSSAGVKFPASVFCERLNIRGLVVCTMALKLDTSQWSSYGS--TAPSSDFVFRLGE------LFN-SG-VPSTYVPASAGSS-YLTPHGGITTSTTSQSSGYVSPEGGTVVVFRPACSGAWANQFDVSQCTIVFPSEG--GTVLH--FSLQNKSGQTNYLFTPGITGTMLIYPISFSYL-
