# Supplementary material for: Improving deep learning protein monomer and complex structure prediction using DeepMSA2 with huge metagenomics data
Source: Nat Methods. 2024 Jan 2;21(2):279–89. doi: 10.1038/s41592-023-02130-4 (PMC10864179; doi:10.1038/s41592-023-02130-4)
Supplement: Supplementary file 16 — Statistical source data and structure coordinate files. [file 41592_2023_2130_MOESM16_ESM.zip › Figure5/Fig5F.AlphaFold2-Multimer_model.pdb]

MODEL     1                                                                     
ATOM      1  N   SER B   1      42.438  13.894 -20.013  1.00 22.63           N  
ATOM      2  CA  SER B   1      41.785  13.726 -18.719  1.00 22.63           C  
ATOM      3  C   SER B   1      40.414  14.393 -18.701  1.00 22.63           C  
ATOM      4  CB  SER B   1      42.655  14.300 -17.600  1.00 22.63           C  
ATOM      5  O   SER B   1      40.306  15.607 -18.884  1.00 22.63           O  
ATOM      6  OG  SER B   1      41.978  14.242 -16.356  1.00 22.63           O  
ATOM      7  N   THR B   2      39.314  13.725 -19.311  1.00 24.14           N  
ATOM      8  CA  THR B   2      37.963  14.035 -19.763  1.00 24.14           C  
ATOM      9  C   THR B   2      37.027  14.233 -18.574  1.00 24.14           C  
ATOM     10  CB  THR B   2      37.410  12.924 -20.675  1.00 24.14           C  
ATOM     11  O   THR B   2      36.932  13.368 -17.701  1.00 24.14           O  
ATOM     12  CG2 THR B   2      36.152  13.385 -21.404  1.00 24.14           C  
ATOM     13  OG1 THR B   2      38.406  12.568 -21.642  1.00 24.14           O  
ATOM     14  N   THR B   3      36.785  15.494 -18.051  1.00 20.81           N  
ATOM     15  CA  THR B   3      36.175  15.974 -16.816  1.00 20.81           C  
ATOM     16  C   THR B   3      34.698  15.593 -16.758  1.00 20.81           C  
ATOM     17  CB  THR B   3      36.319  17.501 -16.678  1.00 20.81           C  
ATOM     18  O   THR B   3      33.943  15.873 -17.691  1.00 20.81           O  
ATOM     19  CG2 THR B   3      37.469  17.863 -15.744  1.00 20.81           C  
ATOM     20  OG1 THR B   3      36.570  18.070 -17.969  1.00 20.81           O  
ATOM     21  N   GLN B   4      34.419  14.411 -16.172  1.00 20.66           N  
ATOM     22  CA  GLN B   4      33.107  13.822 -15.922  1.00 20.66           C  
ATOM     23  C   GLN B   4      32.209  14.787 -15.153  1.00 20.66           C  
ATOM     24  CB  GLN B   4      33.246  12.508 -15.152  1.00 20.66           C  
ATOM     25  O   GLN B   4      32.551  15.214 -14.048  1.00 20.66           O  
ATOM     26  CG  GLN B   4      33.409  11.286 -16.047  1.00 20.66           C  
ATOM     27  CD  GLN B   4      33.424   9.985 -15.266  1.00 20.66           C  
ATOM     28  NE2 GLN B   4      34.129   8.987 -15.790  1.00 20.66           N  
ATOM     29  OE1 GLN B   4      32.808   9.878 -14.201  1.00 20.66           O  
ATOM     30  N   LYS B   5      31.635  15.799 -15.842  1.00 19.51           N  
ATOM     31  CA  LYS B   5      30.770  16.795 -15.217  1.00 19.51           C  
ATOM     32  C   LYS B   5      29.506  16.151 -14.656  1.00 19.51           C  
ATOM     33  CB  LYS B   5      30.400  17.890 -16.219  1.00 19.51           C  
ATOM     34  O   LYS B   5      28.834  15.383 -15.348  1.00 19.51           O  
ATOM     35  CG  LYS B   5      30.996  19.252 -15.897  1.00 19.51           C  
ATOM     36  CD  LYS B   5      30.574  20.302 -16.916  1.00 19.51           C  
ATOM     37  CE  LYS B   5      31.210  21.655 -16.622  1.00 19.51           C  
ATOM     38  NZ  LYS B   5      30.789  22.691 -17.612  1.00 19.51           N  
ATOM     39  N   THR B   6      29.478  15.755 -13.392  1.00 18.57           N  
ATOM     40  CA  THR B   6      28.379  15.174 -12.628  1.00 18.57           C  
ATOM     41  C   THR B   6      27.157  16.087 -12.659  1.00 18.57           C  
ATOM     42  CB  THR B   6      28.791  14.914 -11.167  1.00 18.57           C  
ATOM     43  O   THR B   6      27.252  17.273 -12.337  1.00 18.57           O  
ATOM     44  CG2 THR B   6      27.868  13.894 -10.508  1.00 18.57           C  
ATOM     45  OG1 THR B   6      30.134  14.414 -11.137  1.00 18.57           O  
ATOM     46  N   ILE B   7      26.293  15.888 -13.611  1.00 21.01           N  
ATOM     47  CA  ILE B   7      25.083  16.690 -13.758  1.00 21.01           C  
ATOM     48  C   ILE B   7      24.169  16.469 -12.554  1.00 21.01           C  
ATOM     49  CB  ILE B   7      24.337  16.352 -15.067  1.00 21.01           C  
ATOM     50  O   ILE B   7      23.906  15.328 -12.168  1.00 21.01           O  
ATOM     51  CG1 ILE B   7      25.308  16.362 -16.254  1.00 21.01           C  
ATOM     52  CG2 ILE B   7      23.180  17.330 -15.297  1.00 21.01           C  
ATOM     53  CD1 ILE B   7      24.691  15.888 -17.562  1.00 21.01           C  
ATOM     54  N   SER B   8      24.205  17.348 -11.521  1.00 23.97           N  
ATOM     55  CA  SER B   8      23.336  17.340 -10.349  1.00 23.97           C  
ATOM     56  C   SER B   8      21.869  17.230 -10.750  1.00 23.97           C  
ATOM     57  CB  SER B   8      23.551  18.602  -9.512  1.00 23.97           C  
ATOM     58  O   SER B   8      21.498  17.585 -11.870  1.00 23.97           O  
ATOM     59  OG  SER B   8      23.267  19.764 -10.273  1.00 23.97           O  
ATOM     60  N   VAL B   9      21.124  16.241 -10.292  1.00 28.65           N  
ATOM     61  CA  VAL B   9      19.697  15.975 -10.440  1.00 28.65           C  
ATOM     62  C   VAL B   9      18.919  17.287 -10.390  1.00 28.65           C  
ATOM     63  CB  VAL B   9      19.184  15.009  -9.348  1.00 28.65           C  
ATOM     64  O   VAL B   9      17.853  17.408 -10.999  1.00 28.65           O  
ATOM     65  CG1 VAL B   9      17.695  14.725  -9.536  1.00 28.65           C  
ATOM     66  CG2 VAL B   9      19.985  13.709  -9.367  1.00 28.65           C  
ATOM     67  N   SER B  10      19.474  18.272  -9.735  1.00 33.60           N  
ATOM     68  CA  SER B  10      18.783  19.549  -9.589  1.00 33.60           C  
ATOM     69  C   SER B  10      18.587  20.229 -10.940  1.00 33.60           C  
ATOM     70  CB  SER B  10      19.557  20.475  -8.651  1.00 33.60           C  
ATOM     71  O   SER B  10      17.836  21.201 -11.049  1.00 33.60           O  
ATOM     72  OG  SER B  10      20.953  20.362  -8.872  1.00 33.60           O  
ATOM     73  N   ASP B  11      19.510  19.931 -11.810  1.00 34.77           N  
ATOM     74  CA  ASP B  11      19.448  20.655 -13.076  1.00 34.77           C  
ATOM     75  C   ASP B  11      18.373  20.072 -13.990  1.00 34.77           C  
ATOM     76  CB  ASP B  11      20.807  20.627 -13.777  1.00 34.77           C  
ATOM     77  O   ASP B  11      18.230  20.497 -15.139  1.00 34.77           O  
ATOM     78  CG  ASP B  11      21.851  21.483 -13.082  1.00 34.77           C  
ATOM     79  OD1 ASP B  11      21.486  22.497 -12.450  1.00 34.77           O  
ATOM     80  OD2 ASP B  11      23.050  21.141 -13.169  1.00 34.77           O  
ATOM     81  N   LEU B  12      17.867  18.844 -13.594  1.00 37.76           N  
ATOM     82  CA  LEU B  12      16.865  18.327 -14.519  1.00 37.76           C  
ATOM     83  C   LEU B  12      15.568  19.123 -14.417  1.00 37.76           C  
ATOM     84  CB  LEU B  12      16.591  16.847 -14.240  1.00 37.76           C  
ATOM     85  O   LEU B  12      15.160  19.515 -13.321  1.00 37.76           O  
ATOM     86  CG  LEU B  12      17.388  15.841 -15.072  1.00 37.76           C  
ATOM     87  CD1 LEU B  12      17.966  14.751 -14.176  1.00 37.76           C  
ATOM     88  CD2 LEU B  12      16.511  15.235 -16.163  1.00 37.76           C  
ATOM     89  N   PRO B  13      15.164  19.763 -15.544  1.00 46.57           N  
ATOM     90  CA  PRO B  13      13.851  20.405 -15.457  1.00 46.57           C  
ATOM     91  C   PRO B  13      12.813  19.532 -14.755  1.00 46.57           C  
ATOM     92  CB  PRO B  13      13.472  20.633 -16.922  1.00 46.57           C  
ATOM     93  O   PRO B  13      12.760  18.322 -14.988  1.00 46.57           O  
ATOM     94  CG  PRO B  13      14.616  20.073 -17.704  1.00 46.57           C  
ATOM     95  CD  PRO B  13      15.624  19.515 -16.742  1.00 46.57           C  
ATOM     96  N   ASN B  14      12.354  19.874 -13.497  1.00 59.85           N  
ATOM     97  CA  ASN B  14      11.311  19.113 -12.817  1.00 59.85           C  
ATOM     98  C   ASN B  14       9.950  19.312 -13.479  1.00 59.85           C  
ATOM     99  CB  ASN B  14      11.243  19.496 -11.338  1.00 59.85           C  
ATOM    100  O   ASN B  14       9.312  20.350 -13.295  1.00 59.85           O  
ATOM    101  CG  ASN B  14      10.522  18.460 -10.498  1.00 59.85           C  
ATOM    102  ND2 ASN B  14      10.847  18.409  -9.212  1.00 59.85           N  
ATOM    103  OD1 ASN B  14       9.680  17.712 -11.002  1.00 59.85           O  
ATOM    104  N   ASN B  15       9.623  18.362 -14.349  1.00 65.91           N  
ATOM    105  CA  ASN B  15       8.402  18.458 -15.143  1.00 65.91           C  
ATOM    106  C   ASN B  15       7.167  18.592 -14.257  1.00 65.91           C  
ATOM    107  CB  ASN B  15       8.265  17.245 -16.066  1.00 65.91           C  
ATOM    108  O   ASN B  15       6.222  19.303 -14.605  1.00 65.91           O  
ATOM    109  CG  ASN B  15       9.323  17.215 -17.151  1.00 65.91           C  
ATOM    110  ND2 ASN B  15       9.904  16.044 -17.381  1.00 65.91           N  
ATOM    111  OD1 ASN B  15       9.616  18.237 -17.778  1.00 65.91           O  
ATOM    112  N   CYS B  16       7.256  18.161 -13.043  1.00 74.92           N  
ATOM    113  CA  CYS B  16       6.112  18.243 -12.142  1.00 74.92           C  
ATOM    114  C   CYS B  16       5.952  19.654 -11.588  1.00 74.92           C  
ATOM    115  CB  CYS B  16       6.264  17.248 -10.991  1.00 74.92           C  
ATOM    116  O   CYS B  16       4.832  20.111 -11.354  1.00 74.92           O  
ATOM    117  SG  CYS B  16       6.091  15.522 -11.493  1.00 74.92           S  
ATOM    118  N   LEU B  17       7.075  20.375 -11.447  1.00 69.34           N  
ATOM    119  CA  LEU B  17       7.031  21.734 -10.917  1.00 69.34           C  
ATOM    120  C   LEU B  17       6.526  22.712 -11.971  1.00 69.34           C  
ATOM    121  CB  LEU B  17       8.417  22.163 -10.427  1.00 69.34           C  
ATOM    122  O   LEU B  17       6.017  23.785 -11.636  1.00 69.34           O  
ATOM    123  CG  LEU B  17       8.863  21.600  -9.077  1.00 69.34           C  
ATOM    124  CD1 LEU B  17      10.362  21.808  -8.885  1.00 69.34           C  
ATOM    125  CD2 LEU B  17       8.079  22.248  -7.941  1.00 69.34           C  
ATOM    126  N   ASN B  18       6.643  22.278 -13.254  1.00 72.55           N  
ATOM    127  CA  ASN B  18       6.257  23.181 -14.334  1.00 72.55           C  
ATOM    128  C   ASN B  18       4.901  22.802 -14.923  1.00 72.55           C  
ATOM    129  CB  ASN B  18       7.326  23.197 -15.428  1.00 72.55           C  
ATOM    130  O   ASN B  18       4.651  23.027 -16.109  1.00 72.55           O  
ATOM    131  CG  ASN B  18       8.623  23.832 -14.968  1.00 72.55           C  
ATOM    132  ND2 ASN B  18       9.739  23.368 -15.519  1.00 72.55           N  
ATOM    133  OD1 ASN B  18       8.623  24.731 -14.124  1.00 72.55           O  
ATOM    134  N   ALA B  19       4.081  22.178 -14.112  1.00 75.33           N  
ATOM    135  CA  ALA B  19       2.805  21.647 -14.585  1.00 75.33           C  
ATOM    136  C   ALA B  19       1.938  22.753 -15.181  1.00 75.33           C  
ATOM    137  CB  ALA B  19       2.064  20.949 -13.448  1.00 75.33           C  
ATOM    138  O   ALA B  19       1.201  22.523 -16.142  1.00 75.33           O  
ATOM    139  N   SER B  20       2.113  23.956 -14.597  1.00 74.00           N  
ATOM    140  CA  SER B  20       1.254  25.052 -15.035  1.00 74.00           C  
ATOM    141  C   SER B  20       1.600  25.492 -16.454  1.00 74.00           C  
ATOM    142  CB  SER B  20       1.372  26.241 -14.081  1.00 74.00           C  
ATOM    143  O   SER B  20       0.764  26.070 -17.151  1.00 74.00           O  
ATOM    144  OG  SER B  20       2.725  26.642 -13.942  1.00 74.00           O  
ATOM    145  N   SER B  21       2.768  25.144 -16.914  1.00 77.97           N  
ATOM    146  CA  SER B  21       3.212  25.576 -18.235  1.00 77.97           C  
ATOM    147  C   SER B  21       3.163  24.428 -19.238  1.00 77.97           C  
ATOM    148  CB  SER B  21       4.631  26.141 -18.166  1.00 77.97           C  
ATOM    149  O   SER B  21       3.452  24.617 -20.421  1.00 77.97           O  
ATOM    150  OG  SER B  21       5.471  25.301 -17.392  1.00 77.97           O  
ATOM    151  N   LEU B  22       2.863  23.249 -18.791  1.00 82.02           N  
ATOM    152  CA  LEU B  22       2.812  22.059 -19.633  1.00 82.02           C  
ATOM    153  C   LEU B  22       1.402  21.480 -19.671  1.00 82.02           C  
ATOM    154  CB  LEU B  22       3.797  21.002 -19.127  1.00 82.02           C  
ATOM    155  O   LEU B  22       0.514  21.949 -18.955  1.00 82.02           O  
ATOM    156  CG  LEU B  22       5.276  21.393 -19.137  1.00 82.02           C  
ATOM    157  CD1 LEU B  22       6.101  20.366 -18.369  1.00 82.02           C  
ATOM    158  CD2 LEU B  22       5.783  21.532 -20.568  1.00 82.02           C  
ATOM    159  N   LYS B  23       1.217  20.558 -20.709  1.00 85.47           N  
ATOM    160  CA  LYS B  23      -0.038  19.814 -20.683  1.00 85.47           C  
ATOM    161  C   LYS B  23      -0.138  18.948 -19.430  1.00 85.47           C  
ATOM    162  CB  LYS B  23      -0.173  18.944 -21.933  1.00 85.47           C  
ATOM    163  O   LYS B  23       0.648  18.015 -19.250  1.00 85.47           O  
ATOM    164  CG  LYS B  23      -1.566  18.367 -22.139  1.00 85.47           C  
ATOM    165  CD  LYS B  23      -1.662  17.590 -23.446  1.00 85.47           C  
ATOM    166  CE  LYS B  23      -3.037  16.960 -23.623  1.00 85.47           C  
ATOM    167  NZ  LYS B  23      -3.134  16.193 -24.901  1.00 85.47           N  
ATOM    168  N   CYS B  24      -1.077  19.317 -18.505  1.00 88.81           N  
ATOM    169  CA  CYS B  24      -1.196  18.692 -17.192  1.00 88.81           C  
ATOM    170  C   CYS B  24      -2.628  18.243 -16.930  1.00 88.81           C  
ATOM    171  CB  CYS B  24      -0.746  19.658 -16.096  1.00 88.81           C  
ATOM    172  O   CYS B  24      -3.578  18.938 -17.293  1.00 88.81           O  
ATOM    173  SG  CYS B  24      -1.062  19.057 -14.422  1.00 88.81           S  
ATOM    174  N   GLU B  25      -2.763  17.044 -16.340  1.00 86.99           N  
ATOM    175  CA  GLU B  25      -4.075  16.498 -16.007  1.00 86.99           C  
ATOM    176  C   GLU B  25      -4.086  15.904 -14.601  1.00 86.99           C  
ATOM    177  CB  GLU B  25      -4.490  15.436 -17.029  1.00 86.99           C  
ATOM    178  O   GLU B  25      -3.226  15.090 -14.259  1.00 86.99           O  
ATOM    179  CG  GLU B  25      -5.885  14.873 -16.799  1.00 86.99           C  
ATOM    180  CD  GLU B  25      -6.273  13.801 -17.805  1.00 86.99           C  
ATOM    181  OE1 GLU B  25      -7.421  13.304 -17.751  1.00 86.99           O  
ATOM    182  OE2 GLU B  25      -5.422  13.455 -18.655  1.00 86.99           O  
ATOM    183  N   ILE B  26      -5.119  16.336 -13.811  1.00 88.00           N  
ATOM    184  CA  ILE B  26      -5.310  15.736 -12.495  1.00 88.00           C  
ATOM    185  C   ILE B  26      -5.883  14.329 -12.647  1.00 88.00           C  
ATOM    186  CB  ILE B  26      -6.237  16.599 -11.609  1.00 88.00           C  
ATOM    187  O   ILE B  26      -6.952  14.148 -13.236  1.00 88.00           O  
ATOM    188  CG1 ILE B  26      -5.644  18.001 -11.423  1.00 88.00           C  
ATOM    189  CG2 ILE B  26      -6.476  15.922 -10.257  1.00 88.00           C  
ATOM    190  CD1 ILE B  26      -4.337  18.021 -10.642  1.00 88.00           C  
ATOM    191  N   LYS B  27      -5.169  13.341 -12.070  1.00 82.33           N  
ATOM    192  CA  LYS B  27      -5.585  11.950 -12.226  1.00 82.33           C  
ATOM    193  C   LYS B  27      -6.338  11.460 -10.992  1.00 82.33           C  
ATOM    194  CB  LYS B  27      -4.375  11.054 -12.491  1.00 82.33           C  
ATOM    195  O   LYS B  27      -7.152  10.539 -11.081  1.00 82.33           O  
ATOM    196  CG  LYS B  27      -3.663  11.347 -13.803  1.00 82.33           C  
ATOM    197  CD  LYS B  27      -4.588  11.149 -14.998  1.00 82.33           C  
ATOM    198  CE  LYS B  27      -4.819   9.672 -15.287  1.00 82.33           C  
ATOM    199  NZ  LYS B  27      -5.708   9.473 -16.471  1.00 82.33           N  
ATOM    200  N   GLY B  28      -6.111  12.110  -9.845  1.00 85.32           N  
ATOM    201  CA  GLY B  28      -6.787  11.749  -8.609  1.00 85.32           C  
ATOM    202  C   GLY B  28      -6.535  12.732  -7.482  1.00 85.32           C  
ATOM    203  O   GLY B  28      -5.459  13.326  -7.398  1.00 85.32           O  
ATOM    204  N   ILE B  29      -7.605  12.874  -6.649  1.00 84.44           N  
ATOM    205  CA  ILE B  29      -7.497  13.701  -5.453  1.00 84.44           C  
ATOM    206  C   ILE B  29      -7.764  12.852  -4.212  1.00 84.44           C  
ATOM    207  CB  ILE B  29      -8.473  14.898  -5.503  1.00 84.44           C  
ATOM    208  O   ILE B  29      -8.805  12.197  -4.113  1.00 84.44           O  
ATOM    209  CG1 ILE B  29      -8.228  15.734  -6.764  1.00 84.44           C  
ATOM    210  CG2 ILE B  29      -8.341  15.757  -4.242  1.00 84.44           C  
ATOM    211  CD1 ILE B  29      -9.278  16.809  -7.008  1.00 84.44           C  
ATOM    212  N   SER B  30      -6.736  12.812  -3.343  1.00 83.83           N  
ATOM    213  CA  SER B  30      -6.927  12.123  -2.070  1.00 83.83           C  
ATOM    214  C   SER B  30      -7.209  13.111  -0.944  1.00 83.83           C  
ATOM    215  CB  SER B  30      -5.697  11.282  -1.726  1.00 83.83           C  
ATOM    216  O   SER B  30      -7.353  14.311  -1.185  1.00 83.83           O  
ATOM    217  OG  SER B  30      -4.650  12.101  -1.233  1.00 83.83           O  
ATOM    218  N   THR B  31      -7.274  12.580   0.244  1.00 86.09           N  
ATOM    219  CA  THR B  31      -7.498  13.430   1.408  1.00 86.09           C  
ATOM    220  C   THR B  31      -6.286  14.320   1.669  1.00 86.09           C  
ATOM    221  CB  THR B  31      -7.800  12.590   2.663  1.00 86.09           C  
ATOM    222  O   THR B  31      -6.434  15.474   2.077  1.00 86.09           O  
ATOM    223  CG2 THR B  31      -8.241  13.475   3.824  1.00 86.09           C  
ATOM    224  OG1 THR B  31      -8.845  11.656   2.365  1.00 86.09           O  
ATOM    225  N   TYR B  32      -5.091  13.743   1.276  1.00 88.37           N  
ATOM    226  CA  TYR B  32      -3.910  14.429   1.786  1.00 88.37           C  
ATOM    227  C   TYR B  32      -3.025  14.915   0.644  1.00 88.37           C  
ATOM    228  CB  TYR B  32      -3.109  13.507   2.710  1.00 88.37           C  
ATOM    229  O   TYR B  32      -2.020  15.591   0.874  1.00 88.37           O  
ATOM    230  CG  TYR B  32      -3.751  13.293   4.059  1.00 88.37           C  
ATOM    231  CD1 TYR B  32      -3.490  14.155   5.122  1.00 88.37           C  
ATOM    232  CD2 TYR B  32      -4.619  12.228   4.274  1.00 88.37           C  
ATOM    233  CE1 TYR B  32      -4.078  13.960   6.367  1.00 88.37           C  
ATOM    234  CE2 TYR B  32      -5.213  12.023   5.515  1.00 88.37           C  
ATOM    235  OH  TYR B  32      -5.522  12.696   7.785  1.00 88.37           O  
ATOM    236  CZ  TYR B  32      -4.937  12.894   6.554  1.00 88.37           C  
ATOM    237  N   ASN B  33      -3.423  14.487  -0.622  1.00 88.18           N  
ATOM    238  CA  ASN B  33      -2.586  14.996  -1.703  1.00 88.18           C  
ATOM    239  C   ASN B  33      -3.204  14.717  -3.070  1.00 88.18           C  
ATOM    240  CB  ASN B  33      -1.181  14.394  -1.623  1.00 88.18           C  
ATOM    241  O   ASN B  33      -4.390  14.399  -3.167  1.00 88.18           O  
ATOM    242  CG  ASN B  33      -1.169  12.902  -1.891  1.00 88.18           C  
ATOM    243  ND2 ASN B  33       0.022  12.315  -1.921  1.00 88.18           N  
ATOM    244  OD1 ASN B  33      -2.221  12.282  -2.070  1.00 88.18           O  
ATOM    245  N   VAL B  34      -2.450  15.121  -4.069  1.00 86.91           N  
ATOM    246  CA  VAL B  34      -3.001  15.037  -5.417  1.00 86.91           C  
ATOM    247  C   VAL B  34      -2.028  14.291  -6.328  1.00 86.91           C  
ATOM    248  CB  VAL B  34      -3.305  16.437  -5.995  1.00 86.91           C  
ATOM    249  O   VAL B  34      -0.810  14.436  -6.196  1.00 86.91           O  
ATOM    250  CG1 VAL B  34      -2.034  17.282  -6.059  1.00 86.91           C  
ATOM    251  CG2 VAL B  34      -3.940  16.317  -7.379  1.00 86.91           C  
ATOM    252  N   TYR B  35      -2.630  13.481  -7.158  1.00 85.42           N  
ATOM    253  CA  TYR B  35      -1.915  12.791  -8.226  1.00 85.42           C  
ATOM    254  C   TYR B  35      -2.236  13.405  -9.583  1.00 85.42           C  
ATOM    255  CB  TYR B  35      -2.265  11.300  -8.231  1.00 85.42           C  
ATOM    256  O   TYR B  35      -3.405  13.521  -9.958  1.00 85.42           O  
ATOM    257  CG  TYR B  35      -1.792  10.570  -9.464  1.00 85.42           C  
ATOM    258  CD1 TYR B  35      -2.573   9.579 -10.054  1.00 85.42           C  
ATOM    259  CD2 TYR B  35      -0.562  10.868 -10.041  1.00 85.42           C  
ATOM    260  CE1 TYR B  35      -2.140   8.902 -11.189  1.00 85.42           C  
ATOM    261  CE2 TYR B  35      -0.118  10.197 -11.176  1.00 85.42           C  
ATOM    262  OH  TYR B  35      -0.479   8.550 -12.866  1.00 85.42           O  
ATOM    263  CZ  TYR B  35      -0.913   9.218 -11.742  1.00 85.42           C  
ATOM    264  N   TYR B  36      -1.195  13.789 -10.310  1.00 84.30           N  
ATOM    265  CA  TYR B  36      -1.409  14.374 -11.629  1.00 84.30           C  
ATOM    266  C   TYR B  36      -0.313  13.950 -12.599  1.00 84.30           C  
ATOM    267  CB  TYR B  36      -1.462  15.902 -11.537  1.00 84.30           C  
ATOM    268  O   TYR B  36       0.705  13.388 -12.188  1.00 84.30           O  
ATOM    269  CG  TYR B  36      -0.179  16.525 -11.042  1.00 84.30           C  
ATOM    270  CD1 TYR B  36       0.164  16.480  -9.693  1.00 84.30           C  
ATOM    271  CD2 TYR B  36       0.691  17.160 -11.921  1.00 84.30           C  
ATOM    272  CE1 TYR B  36       1.344  17.054  -9.231  1.00 84.30           C  
ATOM    273  CE2 TYR B  36       1.874  17.738 -11.471  1.00 84.30           C  
ATOM    274  OH  TYR B  36       3.361  18.250  -9.676  1.00 84.30           O  
ATOM    275  CZ  TYR B  36       2.191  17.679 -10.127  1.00 84.30           C  
ATOM    276  N   GLN B  37      -0.632  14.114 -13.816  1.00 83.03           N  
ATOM    277  CA  GLN B  37       0.338  13.764 -14.848  1.00 83.03           C  
ATOM    278  C   GLN B  37       0.640  14.959 -15.748  1.00 83.03           C  
ATOM    279  CB  GLN B  37      -0.169  12.589 -15.686  1.00 83.03           C  
ATOM    280  O   GLN B  37      -0.247  15.765 -16.035  1.00 83.03           O  
ATOM    281  CG  GLN B  37      -0.207  11.267 -14.933  1.00 83.03           C  
ATOM    282  CD  GLN B  37      -0.628  10.103 -15.811  1.00 83.03           C  
ATOM    283  NE2 GLN B  37      -0.204   8.899 -15.442  1.00 83.03           N  
ATOM    284  OE1 GLN B  37      -1.328  10.285 -16.811  1.00 83.03           O  
ATOM    285  N   VAL B  38       1.883  15.106 -16.140  1.00 82.40           N  
ATOM    286  CA  VAL B  38       2.338  16.162 -17.039  1.00 82.40           C  
ATOM    287  C   VAL B  38       2.997  15.544 -18.270  1.00 82.40           C  
ATOM    288  CB  VAL B  38       3.321  17.123 -16.334  1.00 82.40           C  
ATOM    289  O   VAL B  38       3.708  14.542 -18.164  1.00 82.40           O  
ATOM    290  CG1 VAL B  38       3.704  18.277 -17.258  1.00 82.40           C  
ATOM    291  CG2 VAL B  38       2.712  17.652 -15.037  1.00 82.40           C  
ATOM    292  N   GLU B  39       2.566  16.067 -19.367  1.00 78.91           N  
ATOM    293  CA  GLU B  39       3.183  15.596 -20.603  1.00 78.91           C  
ATOM    294  C   GLU B  39       4.206  16.599 -21.126  1.00 78.91           C  
ATOM    295  CB  GLU B  39       2.117  15.327 -21.668  1.00 78.91           C  
ATOM    296  O   GLU B  39       3.932  17.800 -21.186  1.00 78.91           O  
ATOM    297  CG  GLU B  39       2.669  14.732 -22.955  1.00 78.91           C  
ATOM    298  CD  GLU B  39       1.604  14.500 -24.014  1.00 78.91           C  
ATOM    299  OE1 GLU B  39       1.960  14.227 -25.183  1.00 78.91           O  
ATOM    300  OE2 GLU B  39       0.404  14.592 -23.673  1.00 78.91           O  
ATOM    301  N   ASN B  40       5.407  16.130 -21.306  1.00 73.23           N  
ATOM    302  CA  ASN B  40       6.471  16.942 -21.887  1.00 73.23           C  
ATOM    303  C   ASN B  40       7.229  16.180 -22.970  1.00 73.23           C  
ATOM    304  CB  ASN B  40       7.436  17.420 -20.800  1.00 73.23           C  
ATOM    305  O   ASN B  40       7.845  15.149 -22.695  1.00 73.23           O  
ATOM    306  CG  ASN B  40       8.411  18.466 -21.303  1.00 73.23           C  
ATOM    307  ND2 ASN B  40       9.468  18.709 -20.537  1.00 73.23           N  
ATOM    308  OD1 ASN B  40       8.216  19.052 -22.371  1.00 73.23           O  
ATOM    309  N   ASN B  41       7.243  16.686 -24.166  1.00 70.26           N  
ATOM    310  CA  ASN B  41       7.941  16.111 -25.311  1.00 70.26           C  
ATOM    311  C   ASN B  41       7.566  14.647 -25.520  1.00 70.26           C  
ATOM    312  CB  ASN B  41       9.455  16.252 -25.142  1.00 70.26           C  
ATOM    313  O   ASN B  41       8.439  13.799 -25.710  1.00 70.26           O  
ATOM    314  CG  ASN B  41       9.921  17.692 -25.230  1.00 70.26           C  
ATOM    315  ND2 ASN B  41      11.072  17.981 -24.633  1.00 70.26           N  
ATOM    316  OD1 ASN B  41       9.252  18.538 -25.829  1.00 70.26           O  
ATOM    317  N   GLY B  42       6.307  14.337 -25.367  1.00 67.33           N  
ATOM    318  CA  GLY B  42       5.800  13.003 -25.646  1.00 67.33           C  
ATOM    319  C   GLY B  42       5.949  12.051 -24.474  1.00 67.33           C  
ATOM    320  O   GLY B  42       5.505  10.903 -24.540  1.00 67.33           O  
ATOM    321  N   VAL B  43       6.577  12.455 -23.387  1.00 68.10           N  
ATOM    322  CA  VAL B  43       6.741  11.618 -22.203  1.00 68.10           C  
ATOM    323  C   VAL B  43       5.779  12.075 -21.109  1.00 68.10           C  
ATOM    324  CB  VAL B  43       8.195  11.652 -21.682  1.00 68.10           C  
ATOM    325  O   VAL B  43       5.621  13.276 -20.875  1.00 68.10           O  
ATOM    326  CG1 VAL B  43       8.348  10.764 -20.448  1.00 68.10           C  
ATOM    327  CG2 VAL B  43       9.165  11.217 -22.780  1.00 68.10           C  
ATOM    328  N   ILE B  44       5.097  11.080 -20.508  1.00 72.11           N  
ATOM    329  CA  ILE B  44       4.157  11.382 -19.434  1.00 72.11           C  
ATOM    330  C   ILE B  44       4.832  11.169 -18.081  1.00 72.11           C  
ATOM    331  CB  ILE B  44       2.882  10.515 -19.539  1.00 72.11           C  
ATOM    332  O   ILE B  44       5.381  10.097 -17.816  1.00 72.11           O  
ATOM    333  CG1 ILE B  44       2.130  10.827 -20.838  1.00 72.11           C  
ATOM    334  CG2 ILE B  44       1.981  10.731 -18.319  1.00 72.11           C  
ATOM    335  CD1 ILE B  44       0.925   9.929 -21.086  1.00 72.11           C  
ATOM    336  N   TYR B  45       4.787  12.179 -17.249  1.00 73.45           N  
ATOM    337  CA  TYR B  45       5.336  12.110 -15.899  1.00 73.45           C  
ATOM    338  C   TYR B  45       4.223  12.027 -14.861  1.00 73.45           C  
ATOM    339  CB  TYR B  45       6.223  13.326 -15.617  1.00 73.45           C  
ATOM    340  O   TYR B  45       3.281  12.824 -14.886  1.00 73.45           O  
ATOM    341  CG  TYR B  45       7.403  13.446 -16.551  1.00 73.45           C  
ATOM    342  CD1 TYR B  45       8.645  12.919 -16.207  1.00 73.45           C  
ATOM    343  CD2 TYR B  45       7.277  14.088 -17.778  1.00 73.45           C  
ATOM    344  CE1 TYR B  45       9.736  13.030 -17.063  1.00 73.45           C  
ATOM    345  CE2 TYR B  45       8.361  14.204 -18.643  1.00 73.45           C  
ATOM    346  OH  TYR B  45      10.660  13.785 -19.129  1.00 73.45           O  
ATOM    347  CZ  TYR B  45       9.584  13.672 -18.277  1.00 73.45           C  
ATOM    348  N   SER B  46       4.339  11.016 -14.042  1.00 75.56           N  
ATOM    349  CA  SER B  46       3.421  10.922 -12.912  1.00 75.56           C  
ATOM    350  C   SER B  46       3.937  11.710 -11.713  1.00 75.56           C  
ATOM    351  CB  SER B  46       3.205   9.460 -12.517  1.00 75.56           C  
ATOM    352  O   SER B  46       5.101  11.574 -11.329  1.00 75.56           O  
ATOM    353  OG  SER B  46       2.541   8.753 -13.550  1.00 75.56           O  
ATOM    354  N   CYS B  47       2.973  12.585 -11.233  1.00 79.22           N  
ATOM    355  CA  CYS B  47       3.378  13.484 -10.158  1.00 79.22           C  
ATOM    356  C   CYS B  47       2.434  13.371  -8.967  1.00 79.22           C  
ATOM    357  CB  CYS B  47       3.417  14.929 -10.654  1.00 79.22           C  
ATOM    358  O   CYS B  47       1.238  13.129  -9.139  1.00 79.22           O  
ATOM    359  SG  CYS B  47       4.361  15.150 -12.178  1.00 79.22           S  
ATOM    360  N   VAL B  48       3.083  13.445  -7.743  1.00 82.70           N  
ATOM    361  CA  VAL B  48       2.300  13.557  -6.517  1.00 82.70           C  
ATOM    362  C   VAL B  48       2.722  14.806  -5.747  1.00 82.70           C  
ATOM    363  CB  VAL B  48       2.455  12.304  -5.628  1.00 82.70           C  
ATOM    364  O   VAL B  48       3.908  15.140  -5.695  1.00 82.70           O  
ATOM    365  CG1 VAL B  48       1.540  12.391  -4.408  1.00 82.70           C  
ATOM    366  CG2 VAL B  48       2.159  11.039  -6.432  1.00 82.70           C  
ATOM    367  N   SER B  49       1.657  15.530  -5.282  1.00 83.27           N  
ATOM    368  CA  SER B  49       1.971  16.745  -4.538  1.00 83.27           C  
ATOM    369  C   SER B  49       1.038  16.920  -3.345  1.00 83.27           C  
ATOM    370  CB  SER B  49       1.883  17.970  -5.450  1.00 83.27           C  
ATOM    371  O   SER B  49      -0.154  16.621  -3.434  1.00 83.27           O  
ATOM    372  OG  SER B  49       2.151  19.158  -4.724  1.00 83.27           O  
ATOM    373  N   ASP B  50       1.708  17.376  -2.240  1.00 83.25           N  
ATOM    374  CA  ASP B  50       0.906  17.684  -1.060  1.00 83.25           C  
ATOM    375  C   ASP B  50       0.339  19.100  -1.135  1.00 83.25           C  
ATOM    376  CB  ASP B  50       1.737  17.516   0.213  1.00 83.25           C  
ATOM    377  O   ASP B  50      -0.295  19.571  -0.188  1.00 83.25           O  
ATOM    378  CG  ASP B  50       2.169  16.080   0.455  1.00 83.25           C  
ATOM    379  OD1 ASP B  50       1.618  15.161  -0.189  1.00 83.25           O  
ATOM    380  OD2 ASP B  50       3.066  15.866   1.299  1.00 83.25           O  
ATOM    381  N   SER B  51       0.591  19.768  -2.230  1.00 82.04           N  
ATOM    382  CA  SER B  51       0.089  21.118  -2.460  1.00 82.04           C  
ATOM    383  C   SER B  51      -0.671  21.209  -3.779  1.00 82.04           C  
ATOM    384  CB  SER B  51       1.239  22.126  -2.454  1.00 82.04           C  
ATOM    385  O   SER B  51      -0.293  20.571  -4.764  1.00 82.04           O  
ATOM    386  OG  SER B  51       0.795  23.399  -2.891  1.00 82.04           O  
ATOM    387  N   ALA B  52      -1.718  22.058  -3.728  1.00 82.81           N  
ATOM    388  CA  ALA B  52      -2.486  22.255  -4.955  1.00 82.81           C  
ATOM    389  C   ALA B  52      -1.995  23.482  -5.718  1.00 82.81           C  
ATOM    390  CB  ALA B  52      -3.973  22.391  -4.636  1.00 82.81           C  
ATOM    391  O   ALA B  52      -2.467  23.764  -6.822  1.00 82.81           O  
ATOM    392  N   GLU B  53      -1.032  24.080  -5.150  1.00 81.37           N  
ATOM    393  CA  GLU B  53      -0.528  25.311  -5.750  1.00 81.37           C  
ATOM    394  C   GLU B  53       0.033  25.056  -7.146  1.00 81.37           C  
ATOM    395  CB  GLU B  53       0.544  25.944  -4.860  1.00 81.37           C  
ATOM    396  O   GLU B  53       0.846  24.149  -7.338  1.00 81.37           O  
ATOM    397  CG  GLU B  53       0.897  27.374  -5.244  1.00 81.37           C  
ATOM    398  CD  GLU B  53       1.936  28.002  -4.329  1.00 81.37           C  
ATOM    399  OE1 GLU B  53       2.427  29.111  -4.639  1.00 81.37           O  
ATOM    400  OE2 GLU B  53       2.261  27.380  -3.293  1.00 81.37           O  
ATOM    401  N   GLY B  54      -0.414  25.836  -8.110  1.00 81.48           N  
ATOM    402  CA  GLY B  54       0.097  25.772  -9.470  1.00 81.48           C  
ATOM    403  C   GLY B  54      -0.617  24.743 -10.327  1.00 81.48           C  
ATOM    404  O   GLY B  54      -0.305  24.590 -11.510  1.00 81.48           O  
ATOM    405  N   LEU B  55      -1.578  24.044  -9.690  1.00 88.05           N  
ATOM    406  CA  LEU B  55      -2.221  22.966 -10.434  1.00 88.05           C  
ATOM    407  C   LEU B  55      -3.621  23.375 -10.882  1.00 88.05           C  
ATOM    408  CB  LEU B  55      -2.296  21.697  -9.582  1.00 88.05           C  
ATOM    409  O   LEU B  55      -4.362  22.561 -11.438  1.00 88.05           O  
ATOM    410  CG  LEU B  55      -0.960  21.101  -9.136  1.00 88.05           C  
ATOM    411  CD1 LEU B  55      -1.189  19.812  -8.353  1.00 88.05           C  
ATOM    412  CD2 LEU B  55      -0.058  20.847 -10.339  1.00 88.05           C  
ATOM    413  N   GLU B  56      -3.918  24.674 -10.709  1.00 81.73           N  
ATOM    414  CA  GLU B  56      -5.261  25.177 -10.985  1.00 81.73           C  
ATOM    415  C   GLU B  56      -5.569  25.138 -12.479  1.00 81.73           C  
ATOM    416  CB  GLU B  56      -5.420  26.604 -10.453  1.00 81.73           C  
ATOM    417  O   GLU B  56      -6.734  25.071 -12.876  1.00 81.73           O  
ATOM    418  CG  GLU B  56      -5.256  26.719  -8.944  1.00 81.73           C  
ATOM    419  CD  GLU B  56      -3.807  26.873  -8.508  1.00 81.73           C  
ATOM    420  OE1 GLU B  56      -3.551  27.010  -7.290  1.00 81.73           O  
ATOM    421  OE2 GLU B  56      -2.922  26.858  -9.392  1.00 81.73           O  
ATOM    422  N   LYS B  57      -4.567  25.120 -13.283  1.00 85.83           N  
ATOM    423  CA  LYS B  57      -4.761  25.193 -14.729  1.00 85.83           C  
ATOM    424  C   LYS B  57      -4.796  23.799 -15.349  1.00 85.83           C  
ATOM    425  CB  LYS B  57      -3.655  26.027 -15.377  1.00 85.83           C  
ATOM    426  O   LYS B  57      -5.047  23.654 -16.547  1.00 85.83           O  
ATOM    427  CG  LYS B  57      -3.709  27.507 -15.026  1.00 85.83           C  
ATOM    428  CD  LYS B  57      -2.648  28.299 -15.779  1.00 85.83           C  
ATOM    429  CE  LYS B  57      -2.690  29.777 -15.416  1.00 85.83           C  
ATOM    430  NZ  LYS B  57      -1.625  30.551 -16.121  1.00 85.83           N  
ATOM    431  N   CYS B  58      -4.525  22.769 -14.550  1.00 88.79           N  
ATOM    432  CA  CYS B  58      -4.558  21.402 -15.057  1.00 88.79           C  
ATOM    433  C   CYS B  58      -5.982  20.981 -15.399  1.00 88.79           C  
ATOM    434  CB  CYS B  58      -3.963  20.437 -14.032  1.00 88.79           C  
ATOM    435  O   CYS B  58      -6.938  21.448 -14.778  1.00 88.79           O  
ATOM    436  SG  CYS B  58      -2.168  20.564 -13.868  1.00 88.79           S  
ATOM    437  N   ASP B  59      -6.103  20.129 -16.403  1.00 87.94           N  
ATOM    438  CA  ASP B  59      -7.406  19.530 -16.677  1.00 87.94           C  
ATOM    439  C   ASP B  59      -7.940  18.795 -15.450  1.00 87.94           C  
ATOM    440  CB  ASP B  59      -7.317  18.573 -17.867  1.00 87.94           C  
ATOM    441  O   ASP B  59      -7.173  18.186 -14.701  1.00 87.94           O  
ATOM    442  CG  ASP B  59      -7.056  19.285 -19.183  1.00 87.94           C  
ATOM    443  OD1 ASP B  59      -7.254  20.517 -19.259  1.00 87.94           O  
ATOM    444  OD2 ASP B  59      -6.652  18.608 -20.152  1.00 87.94           O  
ATOM    445  N   ASN B  60      -9.203  18.882 -15.098  1.00 80.18           N  
ATOM    446  CA  ASN B  60      -9.904  18.213 -14.007  1.00 80.18           C  
ATOM    447  C   ASN B  60      -9.514  18.796 -12.651  1.00 80.18           C  
ATOM    448  CB  ASN B  60      -9.632  16.708 -14.036  1.00 80.18           C  
ATOM    449  O   ASN B  60      -9.451  18.073 -11.655  1.00 80.18           O  
ATOM    450  CG  ASN B  60     -10.131  16.049 -15.307  1.00 80.18           C  
ATOM    451  ND2 ASN B  60      -9.499  14.946 -15.690  1.00 80.18           N  
ATOM    452  OD1 ASN B  60     -11.076  16.528 -15.939  1.00 80.18           O  
ATOM    453  N   SER B  61      -9.118  20.112 -12.688  1.00 85.90           N  
ATOM    454  CA  SER B  61      -8.674  20.762 -11.459  1.00 85.90           C  
ATOM    455  C   SER B  61      -9.845  21.389 -10.711  1.00 85.90           C  
ATOM    456  CB  SER B  61      -7.623  21.830 -11.766  1.00 85.90           C  
ATOM    457  O   SER B  61      -9.656  22.027  -9.673  1.00 85.90           O  
ATOM    458  OG  SER B  61      -8.169  22.852 -12.582  1.00 85.90           O  
ATOM    459  N   LEU B  62     -11.067  21.254 -11.183  1.00 74.35           N  
ATOM    460  CA  LEU B  62     -12.240  21.941 -10.654  1.00 74.35           C  
ATOM    461  C   LEU B  62     -12.470  21.575  -9.191  1.00 74.35           C  
ATOM    462  CB  LEU B  62     -13.482  21.597 -11.480  1.00 74.35           C  
ATOM    463  O   LEU B  62     -12.884  22.420  -8.394  1.00 74.35           O  
ATOM    464  CG  LEU B  62     -13.885  22.611 -12.552  1.00 74.35           C  
ATOM    465  CD1 LEU B  62     -13.720  22.007 -13.942  1.00 74.35           C  
ATOM    466  CD2 LEU B  62     -15.320  23.078 -12.333  1.00 74.35           C  
ATOM    467  N   ASN B  63     -12.195  20.347  -8.746  1.00 74.95           N  
ATOM    468  CA  ASN B  63     -12.473  19.901  -7.385  1.00 74.95           C  
ATOM    469  C   ASN B  63     -11.206  19.877  -6.533  1.00 74.95           C  
ATOM    470  CB  ASN B  63     -13.131  18.520  -7.396  1.00 74.95           C  
ATOM    471  O   ASN B  63     -11.185  19.268  -5.462  1.00 74.95           O  
ATOM    472  CG  ASN B  63     -14.504  18.532  -8.038  1.00 74.95           C  
ATOM    473  ND2 ASN B  63     -14.823  17.476  -8.777  1.00 74.95           N  
ATOM    474  OD1 ASN B  63     -15.272  19.484  -7.872  1.00 74.95           O  
ATOM    475  N   LEU B  64     -10.200  20.479  -7.086  1.00 81.76           N  
ATOM    476  CA  LEU B  64      -8.944  20.536  -6.347  1.00 81.76           C  
ATOM    477  C   LEU B  64      -9.078  21.424  -5.115  1.00 81.76           C  
ATOM    478  CB  LEU B  64      -7.817  21.055  -7.244  1.00 81.76           C  
ATOM    479  O   LEU B  64      -9.446  22.596  -5.226  1.00 81.76           O  
ATOM    480  CG  LEU B  64      -6.399  20.615  -6.876  1.00 81.76           C  
ATOM    481  CD1 LEU B  64      -6.121  19.216  -7.416  1.00 81.76           C  
ATOM    482  CD2 LEU B  64      -5.375  21.612  -7.406  1.00 81.76           C  
ATOM    483  N   PRO B  65      -8.823  20.839  -3.944  1.00 77.83           N  
ATOM    484  CA  PRO B  65      -8.863  21.683  -2.747  1.00 77.83           C  
ATOM    485  C   PRO B  65      -7.790  22.770  -2.755  1.00 77.83           C  
ATOM    486  CB  PRO B  65      -8.626  20.690  -1.607  1.00 77.83           C  
ATOM    487  O   PRO B  65      -6.747  22.608  -3.394  1.00 77.83           O  
ATOM    488  CG  PRO B  65      -8.283  19.403  -2.286  1.00 77.83           C  
ATOM    489  CD  PRO B  65      -8.432  19.592  -3.768  1.00 77.83           C  
ATOM    490  N   LYS B  66      -8.138  23.815  -2.141  1.00 71.45           N  
ATOM    491  CA  LYS B  66      -7.176  24.911  -2.071  1.00 71.45           C  
ATOM    492  C   LYS B  66      -5.939  24.507  -1.276  1.00 71.45           C  
ATOM    493  CB  LYS B  66      -7.819  26.151  -1.447  1.00 71.45           C  
ATOM    494  O   LYS B  66      -4.819  24.884  -1.626  1.00 71.45           O  
ATOM    495  CG  LYS B  66      -8.751  26.904  -2.385  1.00 71.45           C  
ATOM    496  CD  LYS B  66      -9.254  28.196  -1.755  1.00 71.45           C  
ATOM    497  CE  LYS B  66     -10.227  28.925  -2.672  1.00 71.45           C  
ATOM    498  NZ  LYS B  66     -10.745  30.178  -2.046  1.00 71.45           N  
ATOM    499  N   ARG B  67      -6.170  23.694  -0.191  1.00 76.95           N  
ATOM    500  CA  ARG B  67      -5.062  23.235   0.640  1.00 76.95           C  
ATOM    501  C   ARG B  67      -5.317  21.826   1.164  1.00 76.95           C  
ATOM    502  CB  ARG B  67      -4.832  24.196   1.808  1.00 76.95           C  
ATOM    503  O   ARG B  67      -6.456  21.470   1.472  1.00 76.95           O  
ATOM    504  CG  ARG B  67      -5.097  25.654   1.468  1.00 76.95           C  
ATOM    505  CD  ARG B  67      -4.650  26.585   2.587  1.00 76.95           C  
ATOM    506  NE  ARG B  67      -4.983  27.976   2.296  1.00 76.95           N  
ATOM    507  NH1 ARG B  67      -4.291  28.786   4.346  1.00 76.95           N  
ATOM    508  NH2 ARG B  67      -5.142  30.218   2.771  1.00 76.95           N  
ATOM    509  CZ  ARG B  67      -4.805  28.990   3.138  1.00 76.95           C  
ATOM    510  N   PHE B  68      -4.198  21.083   1.141  1.00 85.58           N  
ATOM    511  CA  PHE B  68      -4.267  19.771   1.773  1.00 85.58           C  
ATOM    512  C   PHE B  68      -3.822  19.847   3.229  1.00 85.58           C  
ATOM    513  CB  PHE B  68      -3.403  18.761   1.012  1.00 85.58           C  
ATOM    514  O   PHE B  68      -2.989  20.683   3.585  1.00 85.58           O  
ATOM    515  CG  PHE B  68      -3.926  18.424  -0.358  1.00 85.58           C  
ATOM    516  CD1 PHE B  68      -5.000  17.557  -0.513  1.00 85.58           C  
ATOM    517  CD2 PHE B  68      -3.344  18.976  -1.492  1.00 85.58           C  
ATOM    518  CE1 PHE B  68      -5.487  17.244  -1.780  1.00 85.58           C  
ATOM    519  CE2 PHE B  68      -3.824  18.668  -2.761  1.00 85.58           C  
ATOM    520  CZ  PHE B  68      -4.896  17.801  -2.903  1.00 85.58           C  
ATOM    521  N   SER B  69      -4.436  18.960   4.052  1.00 83.69           N  
ATOM    522  CA  SER B  69      -3.957  18.860   5.427  1.00 83.69           C  
ATOM    523  C   SER B  69      -2.473  18.513   5.472  1.00 83.69           C  
ATOM    524  CB  SER B  69      -4.758  17.810   6.199  1.00 83.69           C  
ATOM    525  O   SER B  69      -2.000  17.683   4.692  1.00 83.69           O  
ATOM    526  OG  SER B  69      -4.237  17.641   7.506  1.00 83.69           O  
ATOM    527  N   LYS B  70      -1.785  19.166   6.332  1.00 83.09           N  
ATOM    528  CA  LYS B  70      -0.346  18.951   6.452  1.00 83.09           C  
ATOM    529  C   LYS B  70      -0.026  18.015   7.615  1.00 83.09           C  
ATOM    530  CB  LYS B  70       0.383  20.283   6.636  1.00 83.09           C  
ATOM    531  O   LYS B  70       1.141  17.834   7.970  1.00 83.09           O  
ATOM    532  CG  LYS B  70       0.323  21.194   5.419  1.00 83.09           C  
ATOM    533  CD  LYS B  70       1.222  22.412   5.588  1.00 83.09           C  
ATOM    534  CE  LYS B  70       1.196  23.303   4.354  1.00 83.09           C  
ATOM    535  NZ  LYS B  70       2.080  24.496   4.512  1.00 83.09           N  
ATOM    536  N   VAL B  71      -1.030  17.479   8.156  1.00 87.86           N  
ATOM    537  CA  VAL B  71      -0.818  16.560   9.270  1.00 87.86           C  
ATOM    538  C   VAL B  71      -0.099  15.306   8.775  1.00 87.86           C  
ATOM    539  CB  VAL B  71      -2.150  16.177   9.952  1.00 87.86           C  
ATOM    540  O   VAL B  71      -0.433  14.769   7.717  1.00 87.86           O  
ATOM    541  CG1 VAL B  71      -1.913  15.160  11.067  1.00 87.86           C  
ATOM    542  CG2 VAL B  71      -2.846  17.422  10.499  1.00 87.86           C  
ATOM    543  N   PRO B  72       0.900  14.857   9.567  1.00 87.46           N  
ATOM    544  CA  PRO B  72       1.637  13.665   9.142  1.00 87.46           C  
ATOM    545  C   PRO B  72       0.790  12.395   9.202  1.00 87.46           C  
ATOM    546  CB  PRO B  72       2.797  13.594  10.138  1.00 87.46           C  
ATOM    547  O   PRO B  72       0.172  12.108  10.230  1.00 87.46           O  
ATOM    548  CG  PRO B  72       2.323  14.358  11.332  1.00 87.46           C  
ATOM    549  CD  PRO B  72       1.282  15.343  10.885  1.00 87.46           C  
ATOM    550  N   VAL B  73       0.809  11.699   8.016  1.00 88.26           N  
ATOM    551  CA  VAL B  73       0.083  10.435   7.957  1.00 88.26           C  
ATOM    552  C   VAL B  73       0.967   9.360   7.328  1.00 88.26           C  
ATOM    553  CB  VAL B  73      -1.235  10.574   7.161  1.00 88.26           C  
ATOM    554  O   VAL B  73       1.888   9.671   6.570  1.00 88.26           O  
ATOM    555  CG1 VAL B  73      -2.185  11.548   7.856  1.00 88.26           C  
ATOM    556  CG2 VAL B  73      -0.949  11.029   5.731  1.00 88.26           C  
ATOM    557  N   ILE B  74       0.708   8.147   7.687  1.00 84.00           N  
ATOM    558  CA  ILE B  74       1.429   7.010   7.124  1.00 84.00           C  
ATOM    559  C   ILE B  74       0.436   5.945   6.665  1.00 84.00           C  
ATOM    560  CB  ILE B  74       2.424   6.412   8.144  1.00 84.00           C  
ATOM    561  O   ILE B  74      -0.673   5.851   7.197  1.00 84.00           O  
ATOM    562  CG1 ILE B  74       1.688   5.976   9.416  1.00 84.00           C  
ATOM    563  CG2 ILE B  74       3.533   7.417   8.469  1.00 84.00           C  
ATOM    564  CD1 ILE B  74       2.535   5.139  10.365  1.00 84.00           C  
ATOM    565  N   PRO B  75       0.835   5.128   5.677  1.00 82.14           N  
ATOM    566  CA  PRO B  75      -0.067   4.081   5.190  1.00 82.14           C  
ATOM    567  C   PRO B  75      -0.418   3.057   6.266  1.00 82.14           C  
ATOM    568  CB  PRO B  75       0.729   3.430   4.056  1.00 82.14           C  
ATOM    569  O   PRO B  75       0.423   2.725   7.106  1.00 82.14           O  
ATOM    570  CG  PRO B  75       1.721   4.468   3.641  1.00 82.14           C  
ATOM    571  CD  PRO B  75       2.056   5.314   4.836  1.00 82.14           C  
ATOM    572  N   ILE B  76      -1.635   2.670   6.227  1.00 81.21           N  
ATOM    573  CA  ILE B  76      -2.044   1.547   7.063  1.00 81.21           C  
ATOM    574  C   ILE B  76      -1.726   0.233   6.352  1.00 81.21           C  
ATOM    575  CB  ILE B  76      -3.548   1.618   7.410  1.00 81.21           C  
ATOM    576  O   ILE B  76      -2.186  -0.001   5.232  1.00 81.21           O  
ATOM    577  CG1 ILE B  76      -3.865   2.927   8.143  1.00 81.21           C  
ATOM    578  CG2 ILE B  76      -3.967   0.406   8.247  1.00 81.21           C  
ATOM    579  CD1 ILE B  76      -5.348   3.145   8.407  1.00 81.21           C  
ATOM    580  N   THR B  77      -1.016  -0.546   7.005  1.00 63.78           N  
ATOM    581  CA  THR B  77      -0.509  -1.737   6.332  1.00 63.78           C  
ATOM    582  C   THR B  77      -1.369  -2.953   6.665  1.00 63.78           C  
ATOM    583  CB  THR B  77       0.954  -2.018   6.720  1.00 63.78           C  
ATOM    584  O   THR B  77      -1.421  -3.913   5.893  1.00 63.78           O  
ATOM    585  CG2 THR B  77       1.881  -0.925   6.199  1.00 63.78           C  
ATOM    586  OG1 THR B  77       1.061  -2.078   8.148  1.00 63.78           O  
ATOM    587  N   LYS B  78      -2.042  -2.788   7.849  1.00 62.00           N  
ATOM    588  CA  LYS B  78      -2.895  -3.911   8.227  1.00 62.00           C  
ATOM    589  C   LYS B  78      -4.370  -3.568   8.036  1.00 62.00           C  
ATOM    590  CB  LYS B  78      -2.636  -4.318   9.678  1.00 62.00           C  
ATOM    591  O   LYS B  78      -4.839  -2.533   8.512  1.00 62.00           O  
ATOM    592  CG  LYS B  78      -1.244  -4.883   9.923  1.00 62.00           C  
ATOM    593  CD  LYS B  78      -1.074  -5.344  11.365  1.00 62.00           C  
ATOM    594  CE  LYS B  78       0.335  -5.862  11.624  1.00 62.00           C  
ATOM    595  NZ  LYS B  78       0.521  -6.270  13.049  1.00 62.00           N  
ATOM    596  N   LEU B  79      -5.100  -4.469   7.443  1.00 56.81           N  
ATOM    597  CA  LEU B  79      -6.499  -4.241   7.100  1.00 56.81           C  
ATOM    598  C   LEU B  79      -7.339  -4.030   8.355  1.00 56.81           C  
ATOM    599  CB  LEU B  79      -7.052  -5.420   6.294  1.00 56.81           C  
ATOM    600  O   LEU B  79      -8.235  -3.183   8.372  1.00 56.81           O  
ATOM    601  CG  LEU B  79      -8.139  -5.090   5.269  1.00 56.81           C  
ATOM    602  CD1 LEU B  79      -7.511  -4.568   3.981  1.00 56.81           C  
ATOM    603  CD2 LEU B  79      -9.002  -6.316   4.991  1.00 56.81           C  
ATOM    604  N   ASP B  80      -7.000  -4.792   9.400  1.00 59.78           N  
ATOM    605  CA  ASP B  80      -7.795  -4.724  10.623  1.00 59.78           C  
ATOM    606  C   ASP B  80      -7.635  -3.369  11.308  1.00 59.78           C  
ATOM    607  CB  ASP B  80      -7.401  -5.849  11.582  1.00 59.78           C  
ATOM    608  O   ASP B  80      -8.513  -2.939  12.059  1.00 59.78           O  
ATOM    609  CG  ASP B  80      -7.760  -7.228  11.059  1.00 59.78           C  
ATOM    610  OD1 ASP B  80      -8.656  -7.338  10.195  1.00 59.78           O  
ATOM    611  OD2 ASP B  80      -7.143  -8.214  11.518  1.00 59.78           O  
ATOM    612  N   ASN B  81      -6.682  -2.655  10.879  1.00 76.86           N  
ATOM    613  CA  ASN B  81      -6.420  -1.357  11.491  1.00 76.86           C  
ATOM    614  C   ASN B  81      -7.171  -0.238  10.775  1.00 76.86           C  
ATOM    615  CB  ASN B  81      -4.918  -1.064  11.506  1.00 76.86           C  
ATOM    616  O   ASN B  81      -7.371   0.840  11.337  1.00 76.86           O  
ATOM    617  CG  ASN B  81      -4.171  -1.899  12.526  1.00 76.86           C  
ATOM    618  ND2 ASN B  81      -2.850  -1.949  12.399  1.00 76.86           N  
ATOM    619  OD1 ASN B  81      -4.775  -2.497  13.420  1.00 76.86           O  
ATOM    620  N   LYS B  82      -7.681  -0.625   9.653  1.00 76.09           N  
ATOM    621  CA  LYS B  82      -8.270   0.421   8.821  1.00 76.09           C  
ATOM    622  C   LYS B  82      -9.540   0.980   9.456  1.00 76.09           C  
ATOM    623  CB  LYS B  82      -8.576  -0.114   7.421  1.00 76.09           C  
ATOM    624  O   LYS B  82      -9.758   2.193   9.457  1.00 76.09           O  
ATOM    625  CG  LYS B  82      -7.419   0.018   6.441  1.00 76.09           C  
ATOM    626  CD  LYS B  82      -7.821  -0.424   5.040  1.00 76.09           C  
ATOM    627  CE  LYS B  82      -6.638  -0.388   4.081  1.00 76.09           C  
ATOM    628  NZ  LYS B  82      -7.029  -0.815   2.704  1.00 76.09           N  
ATOM    629  N   ARG B  83     -10.321   0.091   9.992  1.00 80.21           N  
ATOM    630  CA  ARG B  83     -11.584   0.503  10.597  1.00 80.21           C  
ATOM    631  C   ARG B  83     -11.345   1.421  11.791  1.00 80.21           C  
ATOM    632  CB  ARG B  83     -12.397  -0.719  11.029  1.00 80.21           C  
ATOM    633  O   ARG B  83     -12.117   2.353  12.027  1.00 80.21           O  
ATOM    634  CG  ARG B  83     -13.855  -0.412  11.333  1.00 80.21           C  
ATOM    635  CD  ARG B  83     -14.638  -1.673  11.672  1.00 80.21           C  
ATOM    636  NE  ARG B  83     -16.000  -1.364  12.096  1.00 80.21           N  
ATOM    637  NH1 ARG B  83     -16.660  -3.569  12.293  1.00 80.21           N  
ATOM    638  NH2 ARG B  83     -18.139  -1.880  12.757  1.00 80.21           N  
ATOM    639  CZ  ARG B  83     -16.930  -2.272  12.381  1.00 80.21           C  
ATOM    640  N   HIS B  84     -10.191   1.267  12.461  1.00 84.84           N  
ATOM    641  CA  HIS B  84      -9.945   1.975  13.711  1.00 84.84           C  
ATOM    642  C   HIS B  84      -9.126   3.241  13.476  1.00 84.84           C  
ATOM    643  CB  HIS B  84      -9.228   1.065  14.711  1.00 84.84           C  
ATOM    644  O   HIS B  84      -9.330   4.251  14.153  1.00 84.84           O  
ATOM    645  CG  HIS B  84     -10.086  -0.042  15.235  1.00 84.84           C  
ATOM    646  CD2 HIS B  84     -10.065  -1.374  14.992  1.00 84.84           C  
ATOM    647  ND1 HIS B  84     -11.117   0.172  16.124  1.00 84.84           N  
ATOM    648  CE1 HIS B  84     -11.694  -0.984  16.406  1.00 84.84           C  
ATOM    649  NE2 HIS B  84     -11.075  -1.938  15.732  1.00 84.84           N  
ATOM    650  N   PHE B  85      -8.325   3.165  12.407  1.00 90.35           N  
ATOM    651  CA  PHE B  85      -7.285   4.187  12.428  1.00 90.35           C  
ATOM    652  C   PHE B  85      -7.300   5.000  11.139  1.00 90.35           C  
ATOM    653  CB  PHE B  85      -5.907   3.550  12.631  1.00 90.35           C  
ATOM    654  O   PHE B  85      -6.625   6.027  11.039  1.00 90.35           O  
ATOM    655  CG  PHE B  85      -5.760   2.824  13.941  1.00 90.35           C  
ATOM    656  CD1 PHE B  85      -5.866   3.508  15.146  1.00 90.35           C  
ATOM    657  CD2 PHE B  85      -5.517   1.457  13.967  1.00 90.35           C  
ATOM    658  CE1 PHE B  85      -5.731   2.839  16.360  1.00 90.35           C  
ATOM    659  CE2 PHE B  85      -5.381   0.781  15.176  1.00 90.35           C  
ATOM    660  CZ  PHE B  85      -5.487   1.474  16.372  1.00 90.35           C  
ATOM    661  N   SER B  86      -8.198   4.628  10.208  1.00 87.97           N  
ATOM    662  CA  SER B  86      -8.174   5.307   8.916  1.00 87.97           C  
ATOM    663  C   SER B  86      -8.642   6.753   9.043  1.00 87.97           C  
ATOM    664  CB  SER B  86      -9.050   4.567   7.905  1.00 87.97           C  
ATOM    665  O   SER B  86      -9.664   7.027   9.675  1.00 87.97           O  
ATOM    666  OG  SER B  86      -9.175   5.313   6.706  1.00 87.97           O  
ATOM    667  N   VAL B  87      -7.822   7.667   8.420  1.00 89.73           N  
ATOM    668  CA  VAL B  87      -8.204   9.074   8.479  1.00 89.73           C  
ATOM    669  C   VAL B  87      -8.262   9.653   7.067  1.00 89.73           C  
ATOM    670  CB  VAL B  87      -7.224   9.892   9.350  1.00 89.73           C  
ATOM    671  O   VAL B  87      -8.329  10.871   6.891  1.00 89.73           O  
ATOM    672  CG1 VAL B  87      -7.312   9.460  10.812  1.00 89.73           C  
ATOM    673  CG2 VAL B  87      -5.796   9.742   8.830  1.00 89.73           C  
ATOM    674  N   GLY B  88      -8.261   8.782   6.112  1.00 86.76           N  
ATOM    675  CA  GLY B  88      -8.336   9.195   4.720  1.00 86.76           C  
ATOM    676  C   GLY B  88      -7.380   8.435   3.820  1.00 86.76           C  
ATOM    677  O   GLY B  88      -6.990   7.308   4.131  1.00 86.76           O  
ATOM    678  N   THR B  89      -7.097   9.057   2.725  1.00 84.52           N  
ATOM    679  CA  THR B  89      -6.214   8.416   1.757  1.00 84.52           C  
ATOM    680  C   THR B  89      -5.122   9.379   1.300  1.00 84.52           C  
ATOM    681  CB  THR B  89      -6.999   7.908   0.534  1.00 84.52           C  
ATOM    682  O   THR B  89      -5.279  10.597   1.403  1.00 84.52           O  
ATOM    683  CG2 THR B  89      -7.988   6.816   0.929  1.00 84.52           C  
ATOM    684  OG1 THR B  89      -7.719   9.001  -0.051  1.00 84.52           O  
ATOM    685  N   LYS B  90      -4.056   8.778   0.836  1.00 87.67           N  
ATOM    686  CA  LYS B  90      -2.944   9.564   0.310  1.00 87.67           C  
ATOM    687  C   LYS B  90      -2.221   8.815  -0.806  1.00 87.67           C  
ATOM    688  CB  LYS B  90      -1.961   9.918   1.426  1.00 87.67           C  
ATOM    689  O   LYS B  90      -2.049   7.597  -0.733  1.00 87.67           O  
ATOM    690  CG  LYS B  90      -0.849  10.863   0.995  1.00 87.67           C  
ATOM    691  CD  LYS B  90       0.014  11.287   2.177  1.00 87.67           C  
ATOM    692  CE  LYS B  90       1.115  12.249   1.750  1.00 87.67           C  
ATOM    693  NZ  LYS B  90       1.884  12.765   2.921  1.00 87.67           N  
ATOM    694  N   PHE B  91      -1.832   9.598  -1.819  1.00 82.96           N  
ATOM    695  CA  PHE B  91      -1.041   9.003  -2.889  1.00 82.96           C  
ATOM    696  C   PHE B  91       0.425   8.903  -2.487  1.00 82.96           C  
ATOM    697  CB  PHE B  91      -1.178   9.820  -4.178  1.00 82.96           C  
ATOM    698  O   PHE B  91       0.975   9.831  -1.890  1.00 82.96           O  
ATOM    699  CG  PHE B  91      -2.534   9.714  -4.823  1.00 82.96           C  
ATOM    700  CD1 PHE B  91      -2.896   8.573  -5.528  1.00 82.96           C  
ATOM    701  CD2 PHE B  91      -3.446  10.757  -4.724  1.00 82.96           C  
ATOM    702  CE1 PHE B  91      -4.150   8.473  -6.126  1.00 82.96           C  
ATOM    703  CE2 PHE B  91      -4.701  10.663  -5.319  1.00 82.96           C  
ATOM    704  CZ  PHE B  91      -5.051   9.521  -6.020  1.00 82.96           C  
ATOM    705  N   PHE B  92       0.952   7.689  -2.771  1.00 76.63           N  
ATOM    706  CA  PHE B  92       2.373   7.449  -2.550  1.00 76.63           C  
ATOM    707  C   PHE B  92       3.049   6.976  -3.831  1.00 76.63           C  
ATOM    708  CB  PHE B  92       2.578   6.417  -1.437  1.00 76.63           C  
ATOM    709  O   PHE B  92       2.396   6.413  -4.712  1.00 76.63           O  
ATOM    710  CG  PHE B  92       2.075   6.867  -0.092  1.00 76.63           C  
ATOM    711  CD1 PHE B  92       2.928   7.487   0.813  1.00 76.63           C  
ATOM    712  CD2 PHE B  92       0.748   6.669   0.268  1.00 76.63           C  
ATOM    713  CE1 PHE B  92       2.465   7.904   2.059  1.00 76.63           C  
ATOM    714  CE2 PHE B  92       0.278   7.083   1.511  1.00 76.63           C  
ATOM    715  CZ  PHE B  92       1.138   7.699   2.405  1.00 76.63           C  
ATOM    716  N   ILE B  93       4.298   7.338  -3.971  1.00 69.79           N  
ATOM    717  CA  ILE B  93       5.076   6.805  -5.084  1.00 69.79           C  
ATOM    718  C   ILE B  93       5.785   5.524  -4.651  1.00 69.79           C  
ATOM    719  CB  ILE B  93       6.103   7.837  -5.601  1.00 69.79           C  
ATOM    720  O   ILE B  93       6.492   5.509  -3.641  1.00 69.79           O  
ATOM    721  CG1 ILE B  93       5.390   9.109  -6.075  1.00 69.79           C  
ATOM    722  CG2 ILE B  93       6.955   7.236  -6.723  1.00 69.79           C  
ATOM    723  CD1 ILE B  93       6.328  10.272  -6.368  1.00 69.79           C  
ATOM    724  N   SER B  94       5.275   4.487  -5.380  1.00 58.50           N  
ATOM    725  CA  SER B  94       5.958   3.222  -5.128  1.00 58.50           C  
ATOM    726  C   SER B  94       6.947   2.896  -6.242  1.00 58.50           C  
ATOM    727  CB  SER B  94       4.945   2.085  -4.986  1.00 58.50           C  
ATOM    728  O   SER B  94       6.602   2.957  -7.423  1.00 58.50           O  
ATOM    729  OG  SER B  94       4.816   1.371  -6.204  1.00 58.50           O  
ATOM    730  N   GLU B  95       8.177   2.844  -5.950  1.00 50.06           N  
ATOM    731  CA  GLU B  95       9.170   2.550  -6.980  1.00 50.06           C  
ATOM    732  C   GLU B  95       9.173   1.066  -7.335  1.00 50.06           C  
ATOM    733  CB  GLU B  95      10.565   2.984  -6.521  1.00 50.06           C  
ATOM    734  O   GLU B  95       9.202   0.210  -6.449  1.00 50.06           O  
ATOM    735  CG  GLU B  95      10.744   4.493  -6.442  1.00 50.06           C  
ATOM    736  CD  GLU B  95      12.150   4.909  -6.039  1.00 50.06           C  
ATOM    737  OE1 GLU B  95      12.419   6.129  -5.950  1.00 50.06           O  
ATOM    738  OE2 GLU B  95      12.989   4.009  -5.812  1.00 50.06           O  
ATOM    739  N   SER B  96       8.410   0.835  -8.425  1.00 44.95           N  
ATOM    740  CA  SER B  96       8.535  -0.533  -8.918  1.00 44.95           C  
ATOM    741  C   SER B  96       9.842  -0.730  -9.679  1.00 44.95           C  
ATOM    742  CB  SER B  96       7.352  -0.888  -9.820  1.00 44.95           C  
ATOM    743  O   SER B  96      10.339   0.199 -10.319  1.00 44.95           O  
ATOM    744  OG  SER B  96       7.564  -2.134 -10.461  1.00 44.95           O  
ATOM    745  N   LEU B  97      10.690  -1.636  -9.241  1.00 38.59           N  
ATOM    746  CA  LEU B  97      11.973  -1.934  -9.868  1.00 38.59           C  
ATOM    747  C   LEU B  97      11.786  -2.323 -11.331  1.00 38.59           C  
ATOM    748  CB  LEU B  97      12.689  -3.059  -9.116  1.00 38.59           C  
ATOM    749  O   LEU B  97      12.761  -2.603 -12.032  1.00 38.59           O  
ATOM    750  CG  LEU B  97      13.115  -2.751  -7.680  1.00 38.59           C  
ATOM    751  CD1 LEU B  97      13.601  -4.020  -6.988  1.00 38.59           C  
ATOM    752  CD2 LEU B  97      14.197  -1.677  -7.661  1.00 38.59           C  
ATOM    753  N   THR B  98      10.536  -2.441 -11.736  1.00 37.72           N  
ATOM    754  CA  THR B  98      10.439  -2.951 -13.099  1.00 37.72           C  
ATOM    755  C   THR B  98      10.506  -1.809 -14.110  1.00 37.72           C  
ATOM    756  CB  THR B  98       9.137  -3.747 -13.306  1.00 37.72           C  
ATOM    757  O   THR B  98      10.226  -0.657 -13.772  1.00 37.72           O  
ATOM    758  CG2 THR B  98       9.056  -4.929 -12.346  1.00 37.72           C  
ATOM    759  OG1 THR B  98       8.015  -2.884 -13.081  1.00 37.72           O  
ATOM    760  N   GLN B  99      11.260  -1.941 -15.160  1.00 37.99           N  
ATOM    761  CA  GLN B  99      11.609  -1.033 -16.248  1.00 37.99           C  
ATOM    762  C   GLN B  99      10.371  -0.328 -16.793  1.00 37.99           C  
ATOM    763  CB  GLN B  99      12.321  -1.788 -17.371  1.00 37.99           C  
ATOM    764  O   GLN B  99      10.474   0.744 -17.394  1.00 37.99           O  
ATOM    765  CG  GLN B  99      13.723  -1.272 -17.666  1.00 37.99           C  
ATOM    766  CD  GLN B  99      14.552  -2.255 -18.472  1.00 37.99           C  
ATOM    767  NE2 GLN B  99      15.867  -2.061 -18.472  1.00 37.99           N  
ATOM    768  OE1 GLN B  99      14.016  -3.180 -19.089  1.00 37.99           O  
ATOM    769  N   ASP B 100       9.265  -0.897 -16.576  1.00 36.13           N  
ATOM    770  CA  ASP B 100       8.094  -0.386 -17.281  1.00 36.13           C  
ATOM    771  C   ASP B 100       7.366   0.665 -16.447  1.00 36.13           C  
ATOM    772  CB  ASP B 100       7.140  -1.529 -17.636  1.00 36.13           C  
ATOM    773  O   ASP B 100       6.208   0.989 -16.720  1.00 36.13           O  
ATOM    774  CG  ASP B 100       7.729  -2.501 -18.644  1.00 36.13           C  
ATOM    775  OD1 ASP B 100       8.516  -2.074 -19.515  1.00 36.13           O  
ATOM    776  OD2 ASP B 100       7.400  -3.705 -18.566  1.00 36.13           O  
ATOM    777  N   ASN B 101       8.127   1.201 -15.547  1.00 42.58           N  
ATOM    778  CA  ASN B 101       7.450   2.207 -14.735  1.00 42.58           C  
ATOM    779  C   ASN B 101       7.602   3.603 -15.332  1.00 42.58           C  
ATOM    780  CB  ASN B 101       7.978   2.183 -13.300  1.00 42.58           C  
ATOM    781  O   ASN B 101       8.491   3.840 -16.152  1.00 42.58           O  
ATOM    782  CG  ASN B 101       7.529   0.956 -12.532  1.00 42.58           C  
ATOM    783  ND2 ASN B 101       8.287   0.587 -11.506  1.00 42.58           N  
ATOM    784  OD1 ASN B 101       6.509   0.343 -12.859  1.00 42.58           O  
ATOM    785  N   TYR B 102       6.567   4.341 -15.210  1.00 43.51           N  
ATOM    786  CA  TYR B 102       6.574   5.705 -15.728  1.00 43.51           C  
ATOM    787  C   TYR B 102       7.414   6.620 -14.844  1.00 43.51           C  
ATOM    788  CB  TYR B 102       5.146   6.248 -15.833  1.00 43.51           C  
ATOM    789  O   TYR B 102       7.494   6.418 -13.630  1.00 43.51           O  
ATOM    790  CG  TYR B 102       4.328   5.599 -16.924  1.00 43.51           C  
ATOM    791  CD1 TYR B 102       4.382   6.068 -18.234  1.00 43.51           C  
ATOM    792  CD2 TYR B 102       3.500   4.517 -16.646  1.00 43.51           C  
ATOM    793  CE1 TYR B 102       3.629   5.475 -19.242  1.00 43.51           C  
ATOM    794  CE2 TYR B 102       2.742   3.916 -17.646  1.00 43.51           C  
ATOM    795  OH  TYR B 102       2.067   3.809 -19.932  1.00 43.51           O  
ATOM    796  CZ  TYR B 102       2.814   4.400 -18.939  1.00 43.51           C  
ATOM    797  N   PRO B 103       8.178   7.416 -15.581  1.00 49.72           N  
ATOM    798  CA  PRO B 103       8.931   8.370 -14.764  1.00 49.72           C  
ATOM    799  C   PRO B 103       8.045   9.136 -13.785  1.00 49.72           C  
ATOM    800  CB  PRO B 103       9.544   9.315 -15.801  1.00 49.72           C  
ATOM    801  O   PRO B 103       6.930   9.531 -14.135  1.00 49.72           O  
ATOM    802  CG  PRO B 103       8.822   9.007 -17.073  1.00 49.72           C  
ATOM    803  CD  PRO B 103       8.069   7.720 -16.894  1.00 49.72           C  
ATOM    804  N   ILE B 104       8.349   8.974 -12.481  1.00 49.99           N  
ATOM    805  CA  ILE B 104       7.573   9.631 -11.436  1.00 49.99           C  
ATOM    806  C   ILE B 104       8.408  10.735 -10.790  1.00 49.99           C  
ATOM    807  CB  ILE B 104       7.098   8.623 -10.365  1.00 49.99           C  
ATOM    808  O   ILE B 104       9.628  10.603 -10.660  1.00 49.99           O  
ATOM    809  CG1 ILE B 104       6.250   7.521 -11.009  1.00 49.99           C  
ATOM    810  CG2 ILE B 104       6.319   9.338  -9.258  1.00 49.99           C  
ATOM    811  CD1 ILE B 104       5.835   6.416 -10.047  1.00 49.99           C  
ATOM    812  N   THR B 105       7.798  11.871 -10.665  1.00 48.01           N  
ATOM    813  CA  THR B 105       8.479  12.952  -9.961  1.00 48.01           C  
ATOM    814  C   THR B 105       7.702  13.357  -8.711  1.00 48.01           C  
ATOM    815  CB  THR B 105       8.669  14.179 -10.871  1.00 48.01           C  
ATOM    816  O   THR B 105       6.470  13.316  -8.700  1.00 48.01           O  
ATOM    817  CG2 THR B 105       9.822  13.967 -11.847  1.00 48.01           C  
ATOM    818  OG1 THR B 105       7.465  14.408 -11.613  1.00 48.01           O  
ATOM    819  N   TYR B 106       8.390  13.241  -7.503  1.00 42.59           N  
ATOM    820  CA  TYR B 106       7.817  13.830  -6.298  1.00 42.59           C  
ATOM    821  C   TYR B 106       8.668  14.994  -5.802  1.00 42.59           C  
ATOM    822  CB  TYR B 106       7.682  12.776  -5.195  1.00 42.59           C  
ATOM    823  O   TYR B 106       9.880  14.852  -5.623  1.00 42.59           O  
ATOM    824  CG  TYR B 106       7.102  13.312  -3.909  1.00 42.59           C  
ATOM    825  CD1 TYR B 106       7.910  13.529  -2.795  1.00 42.59           C  
ATOM    826  CD2 TYR B 106       5.746  13.603  -3.805  1.00 42.59           C  
ATOM    827  CE1 TYR B 106       7.380  14.021  -1.607  1.00 42.59           C  
ATOM    828  CE2 TYR B 106       5.205  14.096  -2.622  1.00 42.59           C  
ATOM    829  OH  TYR B 106       5.498  14.790  -0.357  1.00 42.59           O  
ATOM    830  CZ  TYR B 106       6.028  14.302  -1.531  1.00 42.59           C  
ATOM    831  N   ASN B 107       8.033  16.090  -5.449  1.00 41.82           N  
ATOM    832  CA  ASN B 107       8.720  17.280  -4.956  1.00 41.82           C  
ATOM    833  C   ASN B 107       9.994  17.560  -5.748  1.00 41.82           C  
ATOM    834  CB  ASN B 107       9.040  17.136  -3.467  1.00 41.82           C  
ATOM    835  O   ASN B 107      11.058  17.772  -5.164  1.00 41.82           O  
ATOM    836  CG  ASN B 107       7.828  17.359  -2.585  1.00 41.82           C  
ATOM    837  ND2 ASN B 107       7.851  16.781  -1.389  1.00 41.82           N  
ATOM    838  OD1 ASN B 107       6.879  18.043  -2.974  1.00 41.82           O  
ATOM    839  N   SER B 108      10.055  17.387  -7.021  1.00 42.19           N  
ATOM    840  CA  SER B 108      11.071  17.817  -7.977  1.00 42.19           C  
ATOM    841  C   SER B 108      12.114  16.728  -8.202  1.00 42.19           C  
ATOM    842  CB  SER B 108      11.754  19.097  -7.494  1.00 42.19           C  
ATOM    843  O   SER B 108      13.169  16.983  -8.787  1.00 42.19           O  
ATOM    844  OG  SER B 108      11.547  19.284  -6.105  1.00 42.19           O  
ATOM    845  N   TYR B 109      11.971  15.504  -7.594  1.00 44.65           N  
ATOM    846  CA  TYR B 109      12.937  14.425  -7.763  1.00 44.65           C  
ATOM    847  C   TYR B 109      12.391  13.344  -8.688  1.00 44.65           C  
ATOM    848  CB  TYR B 109      13.303  13.814  -6.406  1.00 44.65           C  
ATOM    849  O   TYR B 109      11.359  12.733  -8.399  1.00 44.65           O  
ATOM    850  CG  TYR B 109      14.182  14.702  -5.559  1.00 44.65           C  
ATOM    851  CD1 TYR B 109      15.565  14.709  -5.726  1.00 44.65           C  
ATOM    852  CD2 TYR B 109      13.632  15.534  -4.589  1.00 44.65           C  
ATOM    853  CE1 TYR B 109      16.379  15.524  -4.946  1.00 44.65           C  
ATOM    854  CE2 TYR B 109      14.437  16.352  -3.804  1.00 44.65           C  
ATOM    855  OH  TYR B 109      16.608  17.150  -3.215  1.00 44.65           O  
ATOM    856  CZ  TYR B 109      15.807  16.341  -3.989  1.00 44.65           C  
ATOM    857  N   PRO B 110      12.987  13.224  -9.967  1.00 47.87           N  
ATOM    858  CA  PRO B 110      12.506  12.194 -10.890  1.00 47.87           C  
ATOM    859  C   PRO B 110      12.876  10.782 -10.442  1.00 47.87           C  
ATOM    860  CB  PRO B 110      13.200  12.548 -12.207  1.00 47.87           C  
ATOM    861  O   PRO B 110      13.996  10.551  -9.978  1.00 47.87           O  
ATOM    862  CG  PRO B 110      14.042  13.740 -11.887  1.00 47.87           C  
ATOM    863  CD  PRO B 110      13.889  14.053 -10.426  1.00 47.87           C  
ATOM    864  N   THR B 111      11.863   9.959 -10.337  1.00 50.37           N  
ATOM    865  CA  THR B 111      12.105   8.547 -10.066  1.00 50.37           C  
ATOM    866  C   THR B 111      11.170   7.670 -10.895  1.00 50.37           C  
ATOM    867  CB  THR B 111      11.922   8.226  -8.571  1.00 50.37           C  
ATOM    868  O   THR B 111      10.185   8.157 -11.453  1.00 50.37           O  
ATOM    869  CG2 THR B 111      12.777   9.143  -7.704  1.00 50.37           C  
ATOM    870  OG1 THR B 111      10.545   8.397  -8.216  1.00 50.37           O  
ATOM    871  N   ASN B 112      11.646   6.501 -11.231  1.00 51.79           N  
ATOM    872  CA  ASN B 112      10.742   5.514 -11.812  1.00 51.79           C  
ATOM    873  C   ASN B 112       9.915   4.811 -10.740  1.00 51.79           C  
ATOM    874  CB  ASN B 112      11.525   4.490 -12.637  1.00 51.79           C  
ATOM    875  O   ASN B 112      10.440   4.442  -9.688  1.00 51.79           O  
ATOM    876  CG  ASN B 112      11.974   5.039 -13.977  1.00 51.79           C  
ATOM    877  ND2 ASN B 112      13.055   4.484 -14.513  1.00 51.79           N  
ATOM    878  OD1 ASN B 112      11.355   5.955 -14.525  1.00 51.79           O  
ATOM    879  N   GLY B 113       8.599   4.962 -10.893  1.00 55.89           N  
ATOM    880  CA  GLY B 113       7.746   4.311  -9.912  1.00 55.89           C  
ATOM    881  C   GLY B 113       6.277   4.336 -10.288  1.00 55.89           C  
ATOM    882  O   GLY B 113       5.922   4.729 -11.401  1.00 55.89           O  
ATOM    883  N   THR B 114       5.488   3.639  -9.390  1.00 61.03           N  
ATOM    884  CA  THR B 114       4.040   3.616  -9.560  1.00 61.03           C  
ATOM    885  C   THR B 114       3.353   4.411  -8.453  1.00 61.03           C  
ATOM    886  CB  THR B 114       3.501   2.174  -9.570  1.00 61.03           C  
ATOM    887  O   THR B 114       3.789   4.384  -7.300  1.00 61.03           O  
ATOM    888  CG2 THR B 114       2.038   2.136 -10.001  1.00 61.03           C  
ATOM    889  OG1 THR B 114       4.276   1.386 -10.482  1.00 61.03           O  
ATOM    890  N   VAL B 115       2.395   5.139  -8.903  1.00 69.24           N  
ATOM    891  CA  VAL B 115       1.610   5.889  -7.928  1.00 69.24           C  
ATOM    892  C   VAL B 115       0.502   5.003  -7.363  1.00 69.24           C  
ATOM    893  CB  VAL B 115       1.005   7.168  -8.549  1.00 69.24           C  
ATOM    894  O   VAL B 115      -0.218   4.343  -8.116  1.00 69.24           O  
ATOM    895  CG1 VAL B 115       0.134   7.903  -7.532  1.00 69.24           C  
ATOM    896  CG2 VAL B 115       2.112   8.083  -9.070  1.00 69.24           C  
ATOM    897  N   CYS B 116       0.493   4.966  -5.950  1.00 70.75           N  
ATOM    898  CA  CYS B 116      -0.555   4.159  -5.335  1.00 70.75           C  
ATOM    899  C   CYS B 116      -1.337   4.970  -4.310  1.00 70.75           C  
ATOM    900  CB  CYS B 116       0.045   2.920  -4.670  1.00 70.75           C  
ATOM    901  O   CYS B 116      -0.762   5.785  -3.587  1.00 70.75           O  
ATOM    902  SG  CYS B 116       1.402   3.288  -3.536  1.00 70.75           S  
ATOM    903  N   LEU B 117      -2.632   4.695  -4.330  1.00 80.96           N  
ATOM    904  CA  LEU B 117      -3.499   5.289  -3.319  1.00 80.96           C  
ATOM    905  C   LEU B 117      -3.618   4.378  -2.102  1.00 80.96           C  
ATOM    906  CB  LEU B 117      -4.888   5.567  -3.900  1.00 80.96           C  
ATOM    907  O   LEU B 117      -4.025   3.220  -2.225  1.00 80.96           O  
ATOM    908  CG  LEU B 117      -5.858   6.335  -3.000  1.00 80.96           C  
ATOM    909  CD1 LEU B 117      -5.335   7.743  -2.737  1.00 80.96           C  
ATOM    910  CD2 LEU B 117      -7.246   6.384  -3.629  1.00 80.96           C  
ATOM    911  N   GLN B 118      -3.224   5.006  -0.909  1.00 81.57           N  
ATOM    912  CA  GLN B 118      -3.260   4.186   0.297  1.00 81.57           C  
ATOM    913  C   GLN B 118      -4.119   4.835   1.379  1.00 81.57           C  
ATOM    914  CB  GLN B 118      -1.845   3.945   0.825  1.00 81.57           C  
ATOM    915  O   GLN B 118      -4.166   6.062   1.488  1.00 81.57           O  
ATOM    916  CG  GLN B 118      -0.954   3.168  -0.136  1.00 81.57           C  
ATOM    917  CD  GLN B 118       0.372   2.770   0.485  1.00 81.57           C  
ATOM    918  NE2 GLN B 118       1.146   1.967  -0.236  1.00 81.57           N  
ATOM    919  OE1 GLN B 118       0.697   3.182   1.603  1.00 81.57           O  
ATOM    920  N   THR B 119      -4.725   3.921   2.096  1.00 81.34           N  
ATOM    921  CA  THR B 119      -5.367   4.403   3.314  1.00 81.34           C  
ATOM    922  C   THR B 119      -4.327   4.730   4.381  1.00 81.34           C  
ATOM    923  CB  THR B 119      -6.366   3.369   3.865  1.00 81.34           C  
ATOM    924  O   THR B 119      -3.354   3.992   4.554  1.00 81.34           O  
ATOM    925  CG2 THR B 119      -7.088   3.904   5.098  1.00 81.34           C  
ATOM    926  OG1 THR B 119      -7.334   3.062   2.854  1.00 81.34           O  
ATOM    927  N   VAL B 120      -4.635   5.884   5.095  1.00 86.88           N  
ATOM    928  CA  VAL B 120      -3.564   6.340   5.975  1.00 86.88           C  
ATOM    929  C   VAL B 120      -4.110   6.559   7.384  1.00 86.88           C  
ATOM    930  CB  VAL B 120      -2.912   7.638   5.449  1.00 86.88           C  
ATOM    931  O   VAL B 120      -5.322   6.689   7.574  1.00 86.88           O  
ATOM    932  CG1 VAL B 120      -2.234   7.394   4.102  1.00 86.88           C  
ATOM    933  CG2 VAL B 120      -3.953   8.750   5.333  1.00 86.88           C  
ATOM    934  N   LYS B 121      -3.171   6.504   8.318  1.00 89.41           N  
ATOM    935  CA  LYS B 121      -3.429   6.871   9.707  1.00 89.41           C  
ATOM    936  C   LYS B 121      -2.507   8.001  10.157  1.00 89.41           C  
ATOM    937  CB  LYS B 121      -3.258   5.659  10.624  1.00 89.41           C  
ATOM    938  O   LYS B 121      -1.461   8.235   9.548  1.00 89.41           O  
ATOM    939  CG  LYS B 121      -1.822   5.170  10.743  1.00 89.41           C  
ATOM    940  CD  LYS B 121      -1.711   3.988  11.697  1.00 89.41           C  
ATOM    941  CE  LYS B 121      -0.266   3.540  11.868  1.00 89.41           C  
ATOM    942  NZ  LYS B 121      -0.149   2.400  12.827  1.00 89.41           N  
ATOM    943  N   LEU B 122      -2.892   8.604  11.226  1.00 91.71           N  
ATOM    944  CA  LEU B 122      -2.071   9.684  11.762  1.00 91.71           C  
ATOM    945  C   LEU B 122      -0.714   9.160  12.219  1.00 91.71           C  
ATOM    946  CB  LEU B 122      -2.785  10.372  12.928  1.00 91.71           C  
ATOM    947  O   LEU B 122      -0.611   8.031  12.704  1.00 91.71           O  
ATOM    948  CG  LEU B 122      -4.068  11.131  12.586  1.00 91.71           C  
ATOM    949  CD1 LEU B 122      -4.708  11.690  13.852  1.00 91.71           C  
ATOM    950  CD2 LEU B 122      -3.778  12.249  11.589  1.00 91.71           C  
ATOM    951  N   SER B 123       0.236  10.047  12.059  1.00 88.51           N  
ATOM    952  CA  SER B 123       1.582   9.712  12.513  1.00 88.51           C  
ATOM    953  C   SER B 123       2.204  10.864  13.294  1.00 88.51           C  
ATOM    954  CB  SER B 123       2.474   9.351  11.325  1.00 88.51           C  
ATOM    955  O   SER B 123       1.629  11.951  13.372  1.00 88.51           O  
ATOM    956  OG  SER B 123       3.799   9.087  11.753  1.00 88.51           O  
ATOM    957  N   GLY B 124       3.293  10.609  13.895  1.00 86.28           N  
ATOM    958  CA  GLY B 124       3.972  11.623  14.687  1.00 86.28           C  
ATOM    959  C   GLY B 124       3.835  11.402  16.182  1.00 86.28           C  
ATOM    960  O   GLY B 124       2.836  10.845  16.643  1.00 86.28           O  
ATOM    961  N   ASP B 125       4.815  11.886  16.858  1.00 87.44           N  
ATOM    962  CA  ASP B 125       4.855  11.711  18.306  1.00 87.44           C  
ATOM    963  C   ASP B 125       3.783  12.557  18.991  1.00 87.44           C  
ATOM    964  CB  ASP B 125       6.238  12.070  18.853  1.00 87.44           C  
ATOM    965  O   ASP B 125       3.714  13.769  18.780  1.00 87.44           O  
ATOM    966  CG  ASP B 125       6.493  11.505  20.239  1.00 87.44           C  
ATOM    967  OD1 ASP B 125       5.755  10.593  20.671  1.00 87.44           O  
ATOM    968  OD2 ASP B 125       7.438  11.978  20.907  1.00 87.44           O  
ATOM    969  N   CYS B 126       2.920  11.854  19.634  1.00 90.71           N  
ATOM    970  CA  CYS B 126       1.857  12.517  20.381  1.00 90.71           C  
ATOM    971  C   CYS B 126       1.670  11.874  21.750  1.00 90.71           C  
ATOM    972  CB  CYS B 126       0.543  12.468  19.601  1.00 90.71           C  
ATOM    973  O   CYS B 126       1.744  10.651  21.882  1.00 90.71           O  
ATOM    974  SG  CYS B 126      -0.775  13.464  20.332  1.00 90.71           S  
ATOM    975  N   LYS B 127       1.510  12.735  22.755  1.00 90.73           N  
ATOM    976  CA  LYS B 127       1.242  12.253  24.107  1.00 90.73           C  
ATOM    977  C   LYS B 127      -0.165  12.635  24.558  1.00 90.73           C  
ATOM    978  CB  LYS B 127       2.276  12.806  25.089  1.00 90.73           C  
ATOM    979  O   LYS B 127      -0.577  13.788  24.416  1.00 90.73           O  
ATOM    980  CG  LYS B 127       2.231  12.158  26.465  1.00 90.73           C  
ATOM    981  CD  LYS B 127       3.323  12.704  27.376  1.00 90.73           C  
ATOM    982  CE  LYS B 127       3.238  12.106  28.773  1.00 90.73           C  
ATOM    983  NZ  LYS B 127       4.306  12.640  29.671  1.00 90.73           N  
ATOM    984  N   ILE B 128      -0.903  11.669  25.003  1.00 90.09           N  
ATOM    985  CA  ILE B 128      -2.249  11.883  25.523  1.00 90.09           C  
ATOM    986  C   ILE B 128      -2.233  11.800  27.048  1.00 90.09           C  
ATOM    987  CB  ILE B 128      -3.250  10.860  24.941  1.00 90.09           C  
ATOM    988  O   ILE B 128      -1.849  10.774  27.615  1.00 90.09           O  
ATOM    989  CG1 ILE B 128      -3.272  10.946  23.411  1.00 90.09           C  
ATOM    990  CG2 ILE B 128      -4.649  11.082  25.522  1.00 90.09           C  
ATOM    991  CD1 ILE B 128      -4.060   9.829  22.739  1.00 90.09           C  
ATOM    992  N   THR B 129      -2.590  12.852  27.652  1.00 84.87           N  
ATOM    993  CA  THR B 129      -2.619  12.875  29.110  1.00 84.87           C  
ATOM    994  C   THR B 129      -4.022  13.199  29.617  1.00 84.87           C  
ATOM    995  CB  THR B 129      -1.617  13.900  29.673  1.00 84.87           C  
ATOM    996  O   THR B 129      -4.623  14.193  29.203  1.00 84.87           O  
ATOM    997  CG2 THR B 129      -1.420  13.709  31.173  1.00 84.87           C  
ATOM    998  OG1 THR B 129      -0.356  13.739  29.013  1.00 84.87           O  
ATOM    999  N   LYS B 130      -4.488  12.316  30.413  1.00 75.50           N  
ATOM   1000  CA  LYS B 130      -5.790  12.566  31.024  1.00 75.50           C  
ATOM   1001  C   LYS B 130      -5.714  13.710  32.031  1.00 75.50           C  
ATOM   1002  CB  LYS B 130      -6.315  11.302  31.706  1.00 75.50           C  
ATOM   1003  O   LYS B 130      -4.892  13.682  32.950  1.00 75.50           O  
ATOM   1004  CG  LYS B 130      -7.802  11.342  32.025  1.00 75.50           C  
ATOM   1005  CD  LYS B 130      -8.277  10.033  32.642  1.00 75.50           C  
ATOM   1006  CE  LYS B 130      -9.730  10.119  33.088  1.00 75.50           C  
ATOM   1007  NZ  LYS B 130     -10.238   8.803  33.578  1.00 75.50           N  
ATOM   1008  N   SER B 131      -6.489  14.722  31.799  1.00 62.41           N  
ATOM   1009  CA  SER B 131      -6.378  15.881  32.679  1.00 62.41           C  
ATOM   1010  C   SER B 131      -7.510  15.910  33.700  1.00 62.41           C  
ATOM   1011  CB  SER B 131      -6.383  17.175  31.864  1.00 62.41           C  
ATOM   1012  O   SER B 131      -7.323  16.368  34.829  1.00 62.41           O  
ATOM   1013  OG  SER B 131      -7.583  17.296  31.119  1.00 62.41           O  
ATOM   1014  N   ASN B 132      -8.804  15.468  33.354  1.00 63.50           N  
ATOM   1015  CA  ASN B 132      -9.915  15.509  34.298  1.00 63.50           C  
ATOM   1016  C   ASN B 132     -10.774  14.251  34.207  1.00 63.50           C  
ATOM   1017  CB  ASN B 132     -10.773  16.755  34.065  1.00 63.50           C  
ATOM   1018  O   ASN B 132     -11.087  13.785  33.110  1.00 63.50           O  
ATOM   1019  CG  ASN B 132     -11.339  17.324  35.351  1.00 63.50           C  
ATOM   1020  ND2 ASN B 132     -12.186  18.338  35.228  1.00 63.50           N  
ATOM   1021  OD1 ASN B 132     -11.016  16.855  36.446  1.00 63.50           O  
ATOM   1022  N   PHE B 133     -11.023  13.551  35.406  1.00 56.11           N  
ATOM   1023  CA  PHE B 133     -11.771  12.301  35.445  1.00 56.11           C  
ATOM   1024  C   PHE B 133     -13.257  12.565  35.660  1.00 56.11           C  
ATOM   1025  CB  PHE B 133     -11.235  11.387  36.552  1.00 56.11           C  
ATOM   1026  O   PHE B 133     -14.061  11.632  35.686  1.00 56.11           O  
ATOM   1027  CG  PHE B 133      -9.832  10.901  36.311  1.00 56.11           C  
ATOM   1028  CD1 PHE B 133      -9.592   9.805  35.491  1.00 56.11           C  
ATOM   1029  CD2 PHE B 133      -8.751  11.541  36.904  1.00 56.11           C  
ATOM   1030  CE1 PHE B 133      -8.293   9.353  35.266  1.00 56.11           C  
ATOM   1031  CE2 PHE B 133      -7.451  11.095  36.684  1.00 56.11           C  
ATOM   1032  CZ  PHE B 133      -7.224  10.000  35.866  1.00 56.11           C  
ATOM   1033  N   ALA B 134     -13.630  13.990  36.036  1.00 56.31           N  
ATOM   1034  CA  ALA B 134     -15.025  14.324  36.311  1.00 56.31           C  
ATOM   1035  C   ALA B 134     -15.642  15.099  35.151  1.00 56.31           C  
ATOM   1036  CB  ALA B 134     -15.134  15.129  37.604  1.00 56.31           C  
ATOM   1037  O   ALA B 134     -14.933  15.534  34.240  1.00 56.31           O  
ATOM   1038  N   ASN B 135     -17.084  15.268  35.020  1.00 58.10           N  
ATOM   1039  CA  ASN B 135     -17.775  16.131  34.068  1.00 58.10           C  
ATOM   1040  C   ASN B 135     -17.432  17.601  34.293  1.00 58.10           C  
ATOM   1041  CB  ASN B 135     -19.288  15.919  34.152  1.00 58.10           C  
ATOM   1042  O   ASN B 135     -17.615  18.123  35.394  1.00 58.10           O  
ATOM   1043  CG  ASN B 135     -19.919  15.669  32.797  1.00 58.10           C  
ATOM   1044  ND2 ASN B 135     -21.107  15.076  32.796  1.00 58.10           N  
ATOM   1045  OD1 ASN B 135     -19.343  16.006  31.759  1.00 58.10           O  
ATOM   1046  N   PRO B 136     -16.594  18.309  33.287  1.00 58.44           N  
ATOM   1047  CA  PRO B 136     -16.465  17.696  31.963  1.00 58.44           C  
ATOM   1048  C   PRO B 136     -15.180  16.886  31.810  1.00 58.44           C  
ATOM   1049  CB  PRO B 136     -16.468  18.899  31.016  1.00 58.44           C  
ATOM   1050  O   PRO B 136     -14.185  17.168  32.483  1.00 58.44           O  
ATOM   1051  CG  PRO B 136     -16.138  20.070  31.885  1.00 58.44           C  
ATOM   1052  CD  PRO B 136     -16.433  19.704  33.311  1.00 58.44           C  
ATOM   1053  N   TYR B 137     -15.216  15.684  31.032  1.00 69.71           N  
ATOM   1054  CA  TYR B 137     -14.072  14.826  30.745  1.00 69.71           C  
ATOM   1055  C   TYR B 137     -13.155  15.468  29.710  1.00 69.71           C  
ATOM   1056  CB  TYR B 137     -14.540  13.455  30.248  1.00 69.71           C  
ATOM   1057  O   TYR B 137     -13.572  15.730  28.579  1.00 69.71           O  
ATOM   1058  CG  TYR B 137     -13.521  12.359  30.444  1.00 69.71           C  
ATOM   1059  CD1 TYR B 137     -12.626  12.024  29.431  1.00 69.71           C  
ATOM   1060  CD2 TYR B 137     -13.453  11.655  31.642  1.00 69.71           C  
ATOM   1061  CE1 TYR B 137     -11.687  11.013  29.606  1.00 69.71           C  
ATOM   1062  CE2 TYR B 137     -12.518  10.642  31.828  1.00 69.71           C  
ATOM   1063  OH  TYR B 137     -10.713   9.327  30.986  1.00 69.71           O  
ATOM   1064  CZ  TYR B 137     -11.640  10.329  30.807  1.00 69.71           C  
ATOM   1065  N   THR B 138     -11.948  16.002  30.240  1.00 77.40           N  
ATOM   1066  CA  THR B 138     -11.011  16.692  29.361  1.00 77.40           C  
ATOM   1067  C   THR B 138      -9.687  15.938  29.283  1.00 77.40           C  
ATOM   1068  CB  THR B 138     -10.755  18.134  29.839  1.00 77.40           C  
ATOM   1069  O   THR B 138      -9.252  15.333  30.266  1.00 77.40           O  
ATOM   1070  CG2 THR B 138     -11.995  19.003  29.652  1.00 77.40           C  
ATOM   1071  OG1 THR B 138     -10.404  18.116  31.228  1.00 77.40           O  
ATOM   1072  N   VAL B 139      -9.167  15.854  28.119  1.00 83.08           N  
ATOM   1073  CA  VAL B 139      -7.850  15.266  27.903  1.00 83.08           C  
ATOM   1074  C   VAL B 139      -6.920  16.298  27.270  1.00 83.08           C  
ATOM   1075  CB  VAL B 139      -7.930  14.005  27.014  1.00 83.08           C  
ATOM   1076  O   VAL B 139      -7.363  17.146  26.490  1.00 83.08           O  
ATOM   1077  CG1 VAL B 139      -6.533  13.469  26.708  1.00 83.08           C  
ATOM   1078  CG2 VAL B 139      -8.782  12.930  27.688  1.00 83.08           C  
ATOM   1079  N   SER B 140      -5.692  16.198  27.705  1.00 86.17           N  
ATOM   1080  CA  SER B 140      -4.693  17.062  27.084  1.00 86.17           C  
ATOM   1081  C   SER B 140      -3.760  16.265  26.179  1.00 86.17           C  
ATOM   1082  CB  SER B 140      -3.880  17.795  28.151  1.00 86.17           C  
ATOM   1083  O   SER B 140      -3.400  15.129  26.494  1.00 86.17           O  
ATOM   1084  OG  SER B 140      -3.155  16.875  28.950  1.00 86.17           O  
ATOM   1085  N   ILE B 141      -3.454  16.804  25.023  1.00 88.82           N  
ATOM   1086  CA  ILE B 141      -2.500  16.178  24.114  1.00 88.82           C  
ATOM   1087  C   ILE B 141      -1.334  17.130  23.856  1.00 88.82           C  
ATOM   1088  CB  ILE B 141      -3.169  15.776  22.781  1.00 88.82           C  
ATOM   1089  O   ILE B 141      -1.514  18.349  23.824  1.00 88.82           O  
ATOM   1090  CG1 ILE B 141      -3.810  16.999  22.115  1.00 88.82           C  
ATOM   1091  CG2 ILE B 141      -4.204  14.671  23.008  1.00 88.82           C  
ATOM   1092  CD1 ILE B 141      -4.449  16.706  20.764  1.00 88.82           C  
ATOM   1093  N   THR B 142      -0.150  16.528  23.735  1.00 89.19           N  
ATOM   1094  CA  THR B 142       1.042  17.321  23.458  1.00 89.19           C  
ATOM   1095  C   THR B 142       1.898  16.654  22.384  1.00 89.19           C  
ATOM   1096  CB  THR B 142       1.883  17.529  24.731  1.00 89.19           C  
ATOM   1097  O   THR B 142       1.962  15.425  22.309  1.00 89.19           O  
ATOM   1098  CG2 THR B 142       1.323  18.667  25.579  1.00 89.19           C  
ATOM   1099  OG1 THR B 142       1.874  16.323  25.505  1.00 89.19           O  
ATOM   1100  N   SER B 143       2.542  17.528  21.577  1.00 90.53           N  
ATOM   1101  CA  SER B 143       3.464  17.005  20.574  1.00 90.53           C  
ATOM   1102  C   SER B 143       4.639  17.953  20.356  1.00 90.53           C  
ATOM   1103  CB  SER B 143       2.738  16.768  19.249  1.00 90.53           C  
ATOM   1104  O   SER B 143       4.467  19.173  20.354  1.00 90.53           O  
ATOM   1105  OG  SER B 143       3.637  16.296  18.260  1.00 90.53           O  
ATOM   1106  N   PRO B 144       5.763  17.324  20.334  1.00 86.29           N  
ATOM   1107  CA  PRO B 144       6.928  18.157  20.026  1.00 86.29           C  
ATOM   1108  C   PRO B 144       7.009  18.532  18.548  1.00 86.29           C  
ATOM   1109  CB  PRO B 144       8.110  17.273  20.430  1.00 86.29           C  
ATOM   1110  O   PRO B 144       7.867  19.328  18.156  1.00 86.29           O  
ATOM   1111  CG  PRO B 144       7.643  15.874  20.186  1.00 86.29           C  
ATOM   1112  CD  PRO B 144       6.175  15.801  20.491  1.00 86.29           C  
ATOM   1113  N   GLU B 145       6.098  17.943  17.714  1.00 83.06           N  
ATOM   1114  CA  GLU B 145       6.115  18.162  16.270  1.00 83.06           C  
ATOM   1115  C   GLU B 145       5.531  19.526  15.911  1.00 83.06           C  
ATOM   1116  CB  GLU B 145       5.344  17.053  15.549  1.00 83.06           C  
ATOM   1117  O   GLU B 145       4.696  20.061  16.643  1.00 83.06           O  
ATOM   1118  CG  GLU B 145       5.830  15.650  15.882  1.00 83.06           C  
ATOM   1119  CD  GLU B 145       7.217  15.350  15.337  1.00 83.06           C  
ATOM   1120  OE1 GLU B 145       7.907  14.463  15.888  1.00 83.06           O  
ATOM   1121  OE2 GLU B 145       7.617  16.009  14.351  1.00 83.06           O  
ATOM   1122  N   LYS B 146       5.927  20.090  14.799  1.00 83.01           N  
ATOM   1123  CA  LYS B 146       5.434  21.393  14.360  1.00 83.01           C  
ATOM   1124  C   LYS B 146       3.930  21.352  14.102  1.00 83.01           C  
ATOM   1125  CB  LYS B 146       6.170  21.848  13.099  1.00 83.01           C  
ATOM   1126  O   LYS B 146       3.209  22.289  14.454  1.00 83.01           O  
ATOM   1127  CG  LYS B 146       6.021  23.332  12.797  1.00 83.01           C  
ATOM   1128  CD  LYS B 146       6.844  23.740  11.581  1.00 83.01           C  
ATOM   1129  CE  LYS B 146       6.602  25.195  11.205  1.00 83.01           C  
ATOM   1130  NZ  LYS B 146       7.407  25.601  10.014  1.00 83.01           N  
ATOM   1131  N   ILE B 147       3.573  20.294  13.463  1.00 88.67           N  
ATOM   1132  CA  ILE B 147       2.150  20.109  13.200  1.00 88.67           C  
ATOM   1133  C   ILE B 147       1.759  18.658  13.471  1.00 88.67           C  
ATOM   1134  CB  ILE B 147       1.788  20.499  11.749  1.00 88.67           C  
ATOM   1135  O   ILE B 147       2.460  17.732  13.057  1.00 88.67           O  
ATOM   1136  CG1 ILE B 147       0.267  20.509  11.562  1.00 88.67           C  
ATOM   1137  CG2 ILE B 147       2.456  19.547  10.752  1.00 88.67           C  
ATOM   1138  CD1 ILE B 147      -0.199  21.253  10.319  1.00 88.67           C  
ATOM   1139  N   MET B 148       0.688  18.502  14.210  1.00 88.96           N  
ATOM   1140  CA  MET B 148       0.141  17.183  14.518  1.00 88.96           C  
ATOM   1141  C   MET B 148      -1.374  17.169  14.345  1.00 88.96           C  
ATOM   1142  CB  MET B 148       0.508  16.767  15.943  1.00 88.96           C  
ATOM   1143  O   MET B 148      -2.020  18.216  14.409  1.00 88.96           O  
ATOM   1144  CG  MET B 148       0.330  15.282  16.213  1.00 88.96           C  
ATOM   1145  SD  MET B 148       1.351  14.237  15.103  1.00 88.96           S  
ATOM   1146  CE  MET B 148       3.011  14.809  15.564  1.00 88.96           C  
ATOM   1147  N   GLY B 149      -1.833  15.979  14.039  1.00 92.32           N  
ATOM   1148  CA  GLY B 149      -3.277  15.869  13.908  1.00 92.32           C  
ATOM   1149  C   GLY B 149      -3.906  14.987  14.970  1.00 92.32           C  
ATOM   1150  O   GLY B 149      -3.276  14.046  15.456  1.00 92.32           O  
ATOM   1151  N   TYR B 150      -5.150  15.301  15.320  1.00 91.75           N  
ATOM   1152  CA  TYR B 150      -5.927  14.419  16.183  1.00 91.75           C  
ATOM   1153  C   TYR B 150      -7.393  14.402  15.768  1.00 91.75           C  
ATOM   1154  CB  TYR B 150      -5.803  14.853  17.647  1.00 91.75           C  
ATOM   1155  O   TYR B 150      -7.848  15.285  15.036  1.00 91.75           O  
ATOM   1156  CG  TYR B 150      -6.583  16.102  17.977  1.00 91.75           C  
ATOM   1157  CD1 TYR B 150      -6.014  17.364  17.824  1.00 91.75           C  
ATOM   1158  CD2 TYR B 150      -7.891  16.023  18.445  1.00 91.75           C  
ATOM   1159  CE1 TYR B 150      -6.728  18.517  18.129  1.00 91.75           C  
ATOM   1160  CE2 TYR B 150      -8.615  17.170  18.753  1.00 91.75           C  
ATOM   1161  OH  TYR B 150      -8.738  19.549  18.896  1.00 91.75           O  
ATOM   1162  CZ  TYR B 150      -8.026  18.410  18.592  1.00 91.75           C  
ATOM   1163  N   LEU B 151      -8.070  13.464  16.102  1.00 91.46           N  
ATOM   1164  CA  LEU B 151      -9.506  13.382  15.858  1.00 91.46           C  
ATOM   1165  C   LEU B 151     -10.156  12.353  16.777  1.00 91.46           C  
ATOM   1166  CB  LEU B 151      -9.782  13.024  14.395  1.00 91.46           C  
ATOM   1167  O   LEU B 151      -9.465  11.526  17.376  1.00 91.46           O  
ATOM   1168  CG  LEU B 151      -9.538  11.568  13.996  1.00 91.46           C  
ATOM   1169  CD1 LEU B 151     -10.610  11.100  13.018  1.00 91.46           C  
ATOM   1170  CD2 LEU B 151      -8.148  11.404  13.391  1.00 91.46           C  
ATOM   1171  N   ILE B 152     -11.394  12.493  16.956  1.00 87.52           N  
ATOM   1172  CA  ILE B 152     -12.206  11.516  17.672  1.00 87.52           C  
ATOM   1173  C   ILE B 152     -13.090  10.757  16.684  1.00 87.52           C  
ATOM   1174  CB  ILE B 152     -13.073  12.189  18.759  1.00 87.52           C  
ATOM   1175  O   ILE B 152     -13.835  11.366  15.913  1.00 87.52           O  
ATOM   1176  CG1 ILE B 152     -12.189  12.959  19.746  1.00 87.52           C  
ATOM   1177  CG2 ILE B 152     -13.930  11.149  19.487  1.00 87.52           C  
ATOM   1178  CD1 ILE B 152     -12.964  13.857  20.700  1.00 87.52           C  
ATOM   1179  N   LYS B 153     -12.932   9.451  16.665  1.00 90.04           N  
ATOM   1180  CA  LYS B 153     -13.737   8.721  15.690  1.00 90.04           C  
ATOM   1181  C   LYS B 153     -14.208   7.385  16.258  1.00 90.04           C  
ATOM   1182  CB  LYS B 153     -12.945   8.493  14.402  1.00 90.04           C  
ATOM   1183  O   LYS B 153     -13.557   6.811  17.133  1.00 90.04           O  
ATOM   1184  CG  LYS B 153     -11.938   7.355  14.487  1.00 90.04           C  
ATOM   1185  CD  LYS B 153     -11.294   7.076  13.136  1.00 90.04           C  
ATOM   1186  CE  LYS B 153     -11.571   5.655  12.666  1.00 90.04           C  
ATOM   1187  NZ  LYS B 153     -11.771   5.589  11.187  1.00 90.04           N  
ATOM   1188  N   LYS B 154     -15.308   6.869  15.684  1.00 85.86           N  
ATOM   1189  CA  LYS B 154     -15.755   5.498  15.912  1.00 85.86           C  
ATOM   1190  C   LYS B 154     -15.202   4.555  14.847  1.00 85.86           C  
ATOM   1191  CB  LYS B 154     -17.283   5.427  15.933  1.00 85.86           C  
ATOM   1192  O   LYS B 154     -15.057   4.940  13.685  1.00 85.86           O  
ATOM   1193  CG  LYS B 154     -17.910   5.968  17.210  1.00 85.86           C  
ATOM   1194  CD  LYS B 154     -19.426   5.814  17.196  1.00 85.86           C  
ATOM   1195  CE  LYS B 154     -20.062   6.433  18.433  1.00 85.86           C  
ATOM   1196  NZ  LYS B 154     -21.550   6.307  18.412  1.00 85.86           N  
ATOM   1197  N   PRO B 155     -14.958   3.351  15.319  1.00 84.99           N  
ATOM   1198  CA  PRO B 155     -14.490   2.410  14.299  1.00 84.99           C  
ATOM   1199  C   PRO B 155     -15.419   2.341  13.089  1.00 84.99           C  
ATOM   1200  CB  PRO B 155     -14.458   1.072  15.041  1.00 84.99           C  
ATOM   1201  O   PRO B 155     -16.631   2.173  13.247  1.00 84.99           O  
ATOM   1202  CG  PRO B 155     -14.256   1.436  16.476  1.00 84.99           C  
ATOM   1203  CD  PRO B 155     -14.977   2.725  16.748  1.00 84.99           C  
ATOM   1204  N   GLY B 156     -14.843   2.495  11.952  1.00 73.15           N  
ATOM   1205  CA  GLY B 156     -15.602   2.378  10.717  1.00 73.15           C  
ATOM   1206  C   GLY B 156     -16.132   3.707  10.215  1.00 73.15           C  
ATOM   1207  O   GLY B 156     -16.614   3.802   9.084  1.00 73.15           O  
ATOM   1208  N   GLU B 157     -16.082   4.712  11.090  1.00 75.81           N  
ATOM   1209  CA  GLU B 157     -16.562   6.036  10.706  1.00 75.81           C  
ATOM   1210  C   GLU B 157     -15.647   6.674   9.664  1.00 75.81           C  
ATOM   1211  CB  GLU B 157     -16.675   6.945  11.933  1.00 75.81           C  
ATOM   1212  O   GLU B 157     -14.422   6.595   9.775  1.00 75.81           O  
ATOM   1213  CG  GLU B 157     -17.257   8.318  11.630  1.00 75.81           C  
ATOM   1214  CD  GLU B 157     -17.241   9.253  12.828  1.00 75.81           C  
ATOM   1215  OE1 GLU B 157     -17.602  10.442  12.675  1.00 75.81           O  
ATOM   1216  OE2 GLU B 157     -16.864   8.794  13.930  1.00 75.81           O  
ATOM   1217  N   ASN B 158     -16.307   7.235   8.642  1.00 70.58           N  
ATOM   1218  CA  ASN B 158     -15.531   8.012   7.681  1.00 70.58           C  
ATOM   1219  C   ASN B 158     -15.257   9.423   8.193  1.00 70.58           C  
ATOM   1220  CB  ASN B 158     -16.250   8.067   6.331  1.00 70.58           C  
ATOM   1221  O   ASN B 158     -16.180  10.226   8.340  1.00 70.58           O  
ATOM   1222  CG  ASN B 158     -15.364   8.596   5.220  1.00 70.58           C  
ATOM   1223  ND2 ASN B 158     -15.626   8.158   3.994  1.00 70.58           N  
ATOM   1224  OD1 ASN B 158     -14.453   9.391   5.461  1.00 70.58           O  
ATOM   1225  N   VAL B 159     -13.954   9.677   8.378  1.00 69.46           N  
ATOM   1226  CA  VAL B 159     -13.623  10.938   9.033  1.00 69.46           C  
ATOM   1227  C   VAL B 159     -12.695  11.757   8.140  1.00 69.46           C  
ATOM   1228  CB  VAL B 159     -12.968  10.705  10.413  1.00 69.46           C  
ATOM   1229  O   VAL B 159     -11.809  12.459   8.633  1.00 69.46           O  
ATOM   1230  CG1 VAL B 159     -14.007  10.249  11.435  1.00 69.46           C  
ATOM   1231  CG2 VAL B 159     -11.839   9.683  10.301  1.00 69.46           C  
ATOM   1232  N   GLU B 160     -12.997  11.483   6.881  1.00 60.64           N  
ATOM   1233  CA  GLU B 160     -12.152  12.214   5.942  1.00 60.64           C  
ATOM   1234  C   GLU B 160     -12.292  13.722   6.132  1.00 60.64           C  
ATOM   1235  CB  GLU B 160     -12.493  11.832   4.500  1.00 60.64           C  
ATOM   1236  O   GLU B 160     -13.406  14.239   6.235  1.00 60.64           O  
ATOM   1237  CG  GLU B 160     -11.840  10.538   4.035  1.00 60.64           C  
ATOM   1238  CD  GLU B 160     -12.101  10.226   2.571  1.00 60.64           C  
ATOM   1239  OE1 GLU B 160     -11.613   9.185   2.075  1.00 60.64           O  
ATOM   1240  OE2 GLU B 160     -12.800  11.029   1.913  1.00 60.64           O  
ATOM   1241  N   HIS B 161     -11.406  14.468   6.528  1.00 55.28           N  
ATOM   1242  CA  HIS B 161     -11.305  15.918   6.643  1.00 55.28           C  
ATOM   1243  C   HIS B 161     -11.718  16.391   8.033  1.00 55.28           C  
ATOM   1244  CB  HIS B 161     -12.165  16.602   5.579  1.00 55.28           C  
ATOM   1245  O   HIS B 161     -12.103  17.548   8.211  1.00 55.28           O  
ATOM   1246  CG  HIS B 161     -11.813  16.209   4.180  1.00 55.28           C  
ATOM   1247  CD2 HIS B 161     -12.490  15.475   3.266  1.00 55.28           C  
ATOM   1248  ND1 HIS B 161     -10.630  16.579   3.578  1.00 55.28           N  
ATOM   1249  CE1 HIS B 161     -10.595  16.089   2.350  1.00 55.28           C  
ATOM   1250  NE2 HIS B 161     -11.712  15.415   2.136  1.00 55.28           N  
ATOM   1251  N   LYS B 162     -11.817  15.467   9.003  1.00 78.90           N  
ATOM   1252  CA  LYS B 162     -12.201  15.836  10.362  1.00 78.90           C  
ATOM   1253  C   LYS B 162     -10.981  15.922  11.274  1.00 78.90           C  
ATOM   1254  CB  LYS B 162     -13.207  14.831  10.926  1.00 78.90           C  
ATOM   1255  O   LYS B 162     -11.107  16.232  12.461  1.00 78.90           O  
ATOM   1256  CG  LYS B 162     -14.581  14.898  10.274  1.00 78.90           C  
ATOM   1257  CD  LYS B 162     -15.566  13.953  10.949  1.00 78.90           C  
ATOM   1258  CE  LYS B 162     -16.930  13.990  10.273  1.00 78.90           C  
ATOM   1259  NZ  LYS B 162     -17.900  13.063  10.930  1.00 78.90           N  
ATOM   1260  N   VAL B 163      -9.834  15.687  10.629  1.00 88.50           N  
ATOM   1261  CA  VAL B 163      -8.610  15.721  11.422  1.00 88.50           C  
ATOM   1262  C   VAL B 163      -8.279  17.163  11.802  1.00 88.50           C  
ATOM   1263  CB  VAL B 163      -7.424  15.085  10.663  1.00 88.50           C  
ATOM   1264  O   VAL B 163      -8.306  18.057  10.952  1.00 88.50           O  
ATOM   1265  CG1 VAL B 163      -6.130  15.234  11.461  1.00 88.50           C  
ATOM   1266  CG2 VAL B 163      -7.707  13.613  10.369  1.00 88.50           C  
ATOM   1267  N   ILE B 164      -8.113  17.425  13.074  1.00 86.29           N  
ATOM   1268  CA  ILE B 164      -7.757  18.749  13.572  1.00 86.29           C  
ATOM   1269  C   ILE B 164      -6.243  18.845  13.745  1.00 86.29           C  
ATOM   1270  CB  ILE B 164      -8.471  19.063  14.906  1.00 86.29           C  
ATOM   1271  O   ILE B 164      -5.620  17.949  14.318  1.00 86.29           O  
ATOM   1272  CG1 ILE B 164      -9.991  18.968  14.733  1.00 86.29           C  
ATOM   1273  CG2 ILE B 164      -8.063  20.445  15.425  1.00 86.29           C  
ATOM   1274  CD1 ILE B 164     -10.765  18.988  16.044  1.00 86.29           C  
ATOM   1275  N   SER B 165      -5.686  19.899  13.250  1.00 86.86           N  
ATOM   1276  CA  SER B 165      -4.248  20.106  13.390  1.00 86.86           C  
ATOM   1277  C   SER B 165      -3.928  20.945  14.622  1.00 86.86           C  
ATOM   1278  CB  SER B 165      -3.680  20.781  12.141  1.00 86.86           C  
ATOM   1279  O   SER B 165      -4.705  21.824  15.001  1.00 86.86           O  
ATOM   1280  OG  SER B 165      -4.253  22.064  11.958  1.00 86.86           O  
ATOM   1281  N   PHE B 166      -2.807  20.669  15.285  1.00 86.30           N  
ATOM   1282  CA  PHE B 166      -2.374  21.461  16.430  1.00 86.30           C  
ATOM   1283  C   PHE B 166      -0.856  21.434  16.565  1.00 86.30           C  
ATOM   1284  CB  PHE B 166      -3.025  20.947  17.718  1.00 86.30           C  
ATOM   1285  O   PHE B 166      -0.190  20.583  15.970  1.00 86.30           O  
ATOM   1286  CG  PHE B 166      -2.407  19.680  18.246  1.00 86.30           C  
ATOM   1287  CD1 PHE B 166      -2.665  18.458  17.637  1.00 86.30           C  
ATOM   1288  CD2 PHE B 166      -1.569  19.711  19.352  1.00 86.30           C  
ATOM   1289  CE1 PHE B 166      -2.095  17.284  18.123  1.00 86.30           C  
ATOM   1290  CE2 PHE B 166      -0.995  18.542  19.844  1.00 86.30           C  
ATOM   1291  CZ  PHE B 166      -1.261  17.329  19.229  1.00 86.30           C  
ATOM   1292  N   SER B 167      -0.328  22.416  17.241  1.00 84.78           N  
ATOM   1293  CA  SER B 167       1.080  22.470  17.620  1.00 84.78           C  
ATOM   1294  C   SER B 167       1.240  22.691  19.121  1.00 84.78           C  
ATOM   1295  CB  SER B 167       1.800  23.580  16.853  1.00 84.78           C  
ATOM   1296  O   SER B 167       0.532  23.508  19.713  1.00 84.78           O  
ATOM   1297  OG  SER B 167       3.128  23.736  17.323  1.00 84.78           O  
ATOM   1298  N   GLY B 168       2.162  21.967  19.626  1.00 87.17           N  
ATOM   1299  CA  GLY B 168       2.409  22.085  21.054  1.00 87.17           C  
ATOM   1300  C   GLY B 168       1.432  21.286  21.897  1.00 87.17           C  
ATOM   1301  O   GLY B 168       1.440  20.054  21.864  1.00 87.17           O  
ATOM   1302  N   SER B 169       0.417  22.070  22.465  1.00 86.42           N  
ATOM   1303  CA  SER B 169      -0.555  21.399  23.321  1.00 86.42           C  
ATOM   1304  C   SER B 169      -1.980  21.818  22.975  1.00 86.42           C  
ATOM   1305  CB  SER B 169      -0.270  21.699  24.793  1.00 86.42           C  
ATOM   1306  O   SER B 169      -2.198  22.902  22.430  1.00 86.42           O  
ATOM   1307  OG  SER B 169       0.171  23.036  24.958  1.00 86.42           O  
ATOM   1308  N   ALA B 170      -2.865  20.921  23.184  1.00 83.78           N  
ATOM   1309  CA  ALA B 170      -4.291  21.196  23.026  1.00 83.78           C  
ATOM   1310  C   ALA B 170      -5.110  20.475  24.093  1.00 83.78           C  
ATOM   1311  CB  ALA B 170      -4.761  20.787  21.632  1.00 83.78           C  
ATOM   1312  O   ALA B 170      -4.721  19.405  24.566  1.00 83.78           O  
ATOM   1313  N   SER B 171      -6.155  21.151  24.488  1.00 79.61           N  
ATOM   1314  CA  SER B 171      -7.095  20.529  25.416  1.00 79.61           C  
ATOM   1315  C   SER B 171      -8.398  20.157  24.716  1.00 79.61           C  
ATOM   1316  CB  SER B 171      -7.386  21.464  26.590  1.00 79.61           C  
ATOM   1317  O   SER B 171      -8.978  20.973  23.997  1.00 79.61           O  
ATOM   1318  OG  SER B 171      -7.881  20.736  27.702  1.00 79.61           O  
ATOM   1319  N   ILE B 172      -8.791  18.943  24.926  1.00 81.53           N  
ATOM   1320  CA  ILE B 172      -9.988  18.452  24.251  1.00 81.53           C  
ATOM   1321  C   ILE B 172     -11.070  18.139  25.282  1.00 81.53           C  
ATOM   1322  CB  ILE B 172      -9.683  17.200  23.398  1.00 81.53           C  
ATOM   1323  O   ILE B 172     -10.845  17.360  26.211  1.00 81.53           O  
ATOM   1324  CG1 ILE B 172      -8.491  17.463  22.470  1.00 81.53           C  
ATOM   1325  CG2 ILE B 172     -10.918  16.778  22.598  1.00 81.53           C  
ATOM   1326  CD1 ILE B 172      -7.803  16.200  21.972  1.00 81.53           C  
ATOM   1327  N   THR B 173     -12.187  18.767  25.056  1.00 78.86           N  
ATOM   1328  CA  THR B 173     -13.335  18.465  25.904  1.00 78.86           C  
ATOM   1329  C   THR B 173     -14.335  17.581  25.165  1.00 78.86           C  
ATOM   1330  CB  THR B 173     -14.035  19.752  26.377  1.00 78.86           C  
ATOM   1331  O   THR B 173     -14.815  17.942  24.089  1.00 78.86           O  
ATOM   1332  CG2 THR B 173     -15.119  19.444  27.405  1.00 78.86           C  
ATOM   1333  OG1 THR B 173     -13.066  20.627  26.968  1.00 78.86           O  
ATOM   1334  N   PHE B 174     -14.617  16.497  25.778  1.00 78.02           N  
ATOM   1335  CA  PHE B 174     -15.509  15.551  25.117  1.00 78.02           C  
ATOM   1336  C   PHE B 174     -16.967  15.903  25.386  1.00 78.02           C  
ATOM   1337  CB  PHE B 174     -15.219  14.121  25.582  1.00 78.02           C  
ATOM   1338  O   PHE B 174     -17.324  16.278  26.505  1.00 78.02           O  
ATOM   1339  CG  PHE B 174     -13.817  13.659  25.288  1.00 78.02           C  
ATOM   1340  CD1 PHE B 174     -13.350  13.599  23.981  1.00 78.02           C  
ATOM   1341  CD2 PHE B 174     -12.966  13.285  26.320  1.00 78.02           C  
ATOM   1342  CE1 PHE B 174     -12.053  13.171  23.706  1.00 78.02           C  
ATOM   1343  CE2 PHE B 174     -11.669  12.857  26.053  1.00 78.02           C  
ATOM   1344  CZ  PHE B 174     -11.214  12.800  24.746  1.00 78.02           C  
ATOM   1345  N   THR B 175     -17.734  15.804  24.346  1.00 75.03           N  
ATOM   1346  CA  THR B 175     -19.174  15.949  24.529  1.00 75.03           C  
ATOM   1347  C   THR B 175     -19.785  14.656  25.061  1.00 75.03           C  
ATOM   1348  CB  THR B 175     -19.868  16.343  23.212  1.00 75.03           C  
ATOM   1349  O   THR B 175     -19.140  13.606  25.045  1.00 75.03           O  
ATOM   1350  CG2 THR B 175     -19.266  17.620  22.634  1.00 75.03           C  
ATOM   1351  OG1 THR B 175     -19.712  15.282  22.261  1.00 75.03           O  
ATOM   1352  N   GLU B 176     -21.010  14.763  25.517  1.00 75.39           N  
ATOM   1353  CA  GLU B 176     -21.689  13.583  26.044  1.00 75.39           C  
ATOM   1354  C   GLU B 176     -21.797  12.490  24.985  1.00 75.39           C  
ATOM   1355  CB  GLU B 176     -23.080  13.951  26.565  1.00 75.39           C  
ATOM   1356  O   GLU B 176     -21.709  11.301  25.300  1.00 75.39           O  
ATOM   1357  CG  GLU B 176     -23.063  14.708  27.884  1.00 75.39           C  
ATOM   1358  CD  GLU B 176     -24.452  14.976  28.441  1.00 75.39           C  
ATOM   1359  OE1 GLU B 176     -24.562  15.540  29.553  1.00 75.39           O  
ATOM   1360  OE2 GLU B 176     -25.439  14.618  27.760  1.00 75.39           O  
ATOM   1361  N   GLU B 177     -21.920  12.905  23.721  1.00 76.60           N  
ATOM   1362  CA  GLU B 177     -22.064  11.961  22.617  1.00 76.60           C  
ATOM   1363  C   GLU B 177     -20.772  11.182  22.386  1.00 76.60           C  
ATOM   1364  CB  GLU B 177     -22.475  12.690  21.336  1.00 76.60           C  
ATOM   1365  O   GLU B 177     -20.805  10.037  21.930  1.00 76.60           O  
ATOM   1366  CG  GLU B 177     -23.882  13.267  21.381  1.00 76.60           C  
ATOM   1367  CD  GLU B 177     -24.249  14.053  20.132  1.00 76.60           C  
ATOM   1368  OE1 GLU B 177     -25.369  14.608  20.071  1.00 76.60           O  
ATOM   1369  OE2 GLU B 177     -23.410  14.112  19.206  1.00 76.60           O  
ATOM   1370  N   MET B 178     -19.665  11.723  22.783  1.00 80.40           N  
ATOM   1371  CA  MET B 178     -18.359  11.105  22.575  1.00 80.40           C  
ATOM   1372  C   MET B 178     -18.024  10.144  23.711  1.00 80.40           C  
ATOM   1373  CB  MET B 178     -17.270  12.173  22.456  1.00 80.40           C  
ATOM   1374  O   MET B 178     -17.193   9.249  23.549  1.00 80.40           O  
ATOM   1375  CG  MET B 178     -17.397  13.042  21.215  1.00 80.40           C  
ATOM   1376  SD  MET B 178     -16.221  14.450  21.220  1.00 80.40           S  
ATOM   1377  CE  MET B 178     -16.502  15.107  19.552  1.00 80.40           C  
ATOM   1378  N   LEU B 179     -18.777  10.389  24.836  1.00 82.36           N  
ATOM   1379  CA  LEU B 179     -18.519   9.569  26.014  1.00 82.36           C  
ATOM   1380  C   LEU B 179     -19.366   8.301  25.989  1.00 82.36           C  
ATOM   1381  CB  LEU B 179     -18.804  10.362  27.292  1.00 82.36           C  
ATOM   1382  O   LEU B 179     -20.014   7.962  26.982  1.00 82.36           O  
ATOM   1383  CG  LEU B 179     -17.901  11.568  27.557  1.00 82.36           C  
ATOM   1384  CD1 LEU B 179     -18.496  12.444  28.655  1.00 82.36           C  
ATOM   1385  CD2 LEU B 179     -16.496  11.112  27.933  1.00 82.36           C  
ATOM   1386  N   ASP B 180     -19.329   7.609  24.850  1.00 82.83           N  
ATOM   1387  CA  ASP B 180     -20.173   6.439  24.620  1.00 82.83           C  
ATOM   1388  C   ASP B 180     -19.367   5.148  24.744  1.00 82.83           C  
ATOM   1389  CB  ASP B 180     -20.834   6.517  23.243  1.00 82.83           C  
ATOM   1390  O   ASP B 180     -19.918   4.052  24.618  1.00 82.83           O  
ATOM   1391  CG  ASP B 180     -19.830   6.592  22.106  1.00 82.83           C  
ATOM   1392  OD1 ASP B 180     -18.619   6.397  22.348  1.00 82.83           O  
ATOM   1393  OD2 ASP B 180     -20.253   6.852  20.959  1.00 82.83           O  
ATOM   1394  N   GLY B 181     -18.190   5.167  24.990  1.00 84.88           N  
ATOM   1395  CA  GLY B 181     -17.333   3.999  25.114  1.00 84.88           C  
ATOM   1396  C   GLY B 181     -16.928   3.410  23.776  1.00 84.88           C  
ATOM   1397  O   GLY B 181     -16.184   2.429  23.722  1.00 84.88           O  
ATOM   1398  N   GLU B 182     -17.343   4.024  22.686  1.00 85.79           N  
ATOM   1399  CA  GLU B 182     -17.062   3.481  21.361  1.00 85.79           C  
ATOM   1400  C   GLU B 182     -16.090   4.372  20.594  1.00 85.79           C  
ATOM   1401  CB  GLU B 182     -18.358   3.308  20.564  1.00 85.79           C  
ATOM   1402  O   GLU B 182     -15.338   3.892  19.743  1.00 85.79           O  
ATOM   1403  CG  GLU B 182     -19.319   2.293  21.165  1.00 85.79           C  
ATOM   1404  CD  GLU B 182     -20.052   1.468  20.119  1.00 85.79           C  
ATOM   1405  OE1 GLU B 182     -19.990   0.219  20.179  1.00 85.79           O  
ATOM   1406  OE2 GLU B 182     -20.692   2.075  19.232  1.00 85.79           O  
ATOM   1407  N   HIS B 183     -16.026   5.585  20.980  1.00 88.79           N  
ATOM   1408  CA  HIS B 183     -15.159   6.526  20.280  1.00 88.79           C  
ATOM   1409  C   HIS B 183     -13.719   6.417  20.770  1.00 88.79           C  
ATOM   1410  CB  HIS B 183     -15.667   7.957  20.458  1.00 88.79           C  
ATOM   1411  O   HIS B 183     -13.479   6.107  21.939  1.00 88.79           O  
ATOM   1412  CG  HIS B 183     -16.809   8.305  19.556  1.00 88.79           C  
ATOM   1413  CD2 HIS B 183     -16.859   9.069  18.439  1.00 88.79           C  
ATOM   1414  ND1 HIS B 183     -18.091   7.848  19.769  1.00 88.79           N  
ATOM   1415  CE1 HIS B 183     -18.883   8.316  18.819  1.00 88.79           C  
ATOM   1416  NE2 HIS B 183     -18.160   9.060  17.999  1.00 88.79           N  
ATOM   1417  N   ASN B 184     -12.804   6.626  19.820  1.00 90.64           N  
ATOM   1418  CA  ASN B 184     -11.380   6.671  20.133  1.00 90.64           C  
ATOM   1419  C   ASN B 184     -10.773   8.028  19.790  1.00 90.64           C  
ATOM   1420  CB  ASN B 184     -10.634   5.554  19.401  1.00 90.64           C  
ATOM   1421  O   ASN B 184     -11.148   8.646  18.792  1.00 90.64           O  
ATOM   1422  CG  ASN B 184     -11.037   4.173  19.876  1.00 90.64           C  
ATOM   1423  ND2 ASN B 184     -11.640   3.392  18.987  1.00 90.64           N  
ATOM   1424  OD1 ASN B 184     -10.809   3.810  21.033  1.00 90.64           O  
ATOM   1425  N   LEU B 185      -9.941   8.442  20.681  1.00 91.05           N  
ATOM   1426  CA  LEU B 185      -9.118   9.606  20.370  1.00 91.05           C  
ATOM   1427  C   LEU B 185      -7.833   9.190  19.663  1.00 91.05           C  
ATOM   1428  CB  LEU B 185      -8.785  10.384  21.646  1.00 91.05           C  
ATOM   1429  O   LEU B 185      -7.063   8.384  20.191  1.00 91.05           O  
ATOM   1430  CG  LEU B 185      -7.794  11.539  21.496  1.00 91.05           C  
ATOM   1431  CD1 LEU B 185      -8.374  12.621  20.592  1.00 91.05           C  
ATOM   1432  CD2 LEU B 185      -7.431  12.113  22.861  1.00 91.05           C  
ATOM   1433  N   LEU B 186      -7.712   9.669  18.512  1.00 94.22           N  
ATOM   1434  CA  LEU B 186      -6.474   9.448  17.771  1.00 94.22           C  
ATOM   1435  C   LEU B 186      -5.611  10.705  17.767  1.00 94.22           C  
ATOM   1436  CB  LEU B 186      -6.780   9.020  16.333  1.00 94.22           C  
ATOM   1437  O   LEU B 186      -6.109  11.804  17.513  1.00 94.22           O  
ATOM   1438  CG  LEU B 186      -7.774   7.870  16.165  1.00 94.22           C  
ATOM   1439  CD1 LEU B 186      -7.923   7.510  14.690  1.00 94.22           C  
ATOM   1440  CD2 LEU B 186      -7.330   6.656  16.974  1.00 94.22           C  
ATOM   1441  N   CYS B 187      -4.271  10.513  18.076  1.00 93.35           N  
ATOM   1442  CA  CYS B 187      -3.302  11.603  18.047  1.00 93.35           C  
ATOM   1443  C   CYS B 187      -1.941  11.111  17.568  1.00 93.35           C  
ATOM   1444  CB  CYS B 187      -3.167  12.238  19.431  1.00 93.35           C  
ATOM   1445  O   CYS B 187      -1.257  10.375  18.281  1.00 93.35           O  
ATOM   1446  SG  CYS B 187      -2.040  13.648  19.478  1.00 93.35           S  
ATOM   1447  N   GLY B 188      -1.535  11.637  16.488  1.00 92.85           N  
ATOM   1448  CA  GLY B 188      -0.284  11.111  15.964  1.00 92.85           C  
ATOM   1449  C   GLY B 188      -0.234   9.595  15.948  1.00 92.85           C  
ATOM   1450  O   GLY B 188      -1.131   8.945  15.405  1.00 92.85           O  
ATOM   1451  N   ASP B 189       0.735   9.076  16.625  1.00 88.85           N  
ATOM   1452  CA  ASP B 189       0.913   7.627  16.622  1.00 88.85           C  
ATOM   1453  C   ASP B 189       0.212   6.985  17.817  1.00 88.85           C  
ATOM   1454  CB  ASP B 189       2.401   7.270  16.631  1.00 88.85           C  
ATOM   1455  O   ASP B 189       0.310   5.774  18.024  1.00 88.85           O  
ATOM   1456  CG  ASP B 189       3.143   7.847  17.824  1.00 88.85           C  
ATOM   1457  OD1 ASP B 189       2.518   8.545  18.651  1.00 88.85           O  
ATOM   1458  OD2 ASP B 189       4.363   7.602  17.937  1.00 88.85           O  
ATOM   1459  N   LYS B 190      -0.490   7.757  18.574  1.00 90.72           N  
ATOM   1460  CA  LYS B 190      -1.152   7.230  19.765  1.00 90.72           C  
ATOM   1461  C   LYS B 190      -2.668   7.223  19.593  1.00 90.72           C  
ATOM   1462  CB  LYS B 190      -0.768   8.048  20.999  1.00 90.72           C  
ATOM   1463  O   LYS B 190      -3.212   7.998  18.803  1.00 90.72           O  
ATOM   1464  CG  LYS B 190       0.721   8.033  21.312  1.00 90.72           C  
ATOM   1465  CD  LYS B 190       1.190   6.646  21.730  1.00 90.72           C  
ATOM   1466  CE  LYS B 190       2.668   6.642  22.099  1.00 90.72           C  
ATOM   1467  NZ  LYS B 190       3.182   5.256  22.310  1.00 90.72           N  
ATOM   1468  N   SER B 191      -3.256   6.401  20.265  1.00 90.23           N  
ATOM   1469  CA  SER B 191      -4.713   6.342  20.323  1.00 90.23           C  
ATOM   1470  C   SER B 191      -5.197   6.010  21.731  1.00 90.23           C  
ATOM   1471  CB  SER B 191      -5.247   5.306  19.334  1.00 90.23           C  
ATOM   1472  O   SER B 191      -4.470   5.395  22.514  1.00 90.23           O  
ATOM   1473  OG  SER B 191      -4.896   3.994  19.740  1.00 90.23           O  
ATOM   1474  N   ALA B 192      -6.375   6.477  22.090  1.00 86.80           N  
ATOM   1475  CA  ALA B 192      -6.967   6.188  23.393  1.00 86.80           C  
ATOM   1476  C   ALA B 192      -8.476   5.989  23.278  1.00 86.80           C  
ATOM   1477  CB  ALA B 192      -6.655   7.310  24.380  1.00 86.80           C  
ATOM   1478  O   ALA B 192      -9.167   6.789  22.642  1.00 86.80           O  
ATOM   1479  N   LYS B 193      -8.956   4.976  23.962  1.00 86.82           N  
ATOM   1480  CA  LYS B 193     -10.399   4.756  24.016  1.00 86.82           C  
ATOM   1481  C   LYS B 193     -11.074   5.761  24.945  1.00 86.82           C  
ATOM   1482  CB  LYS B 193     -10.708   3.330  24.472  1.00 86.82           C  
ATOM   1483  O   LYS B 193     -10.577   6.032  26.040  1.00 86.82           O  
ATOM   1484  CG  LYS B 193     -12.149   2.902  24.233  1.00 86.82           C  
ATOM   1485  CD  LYS B 193     -12.336   1.410  24.476  1.00 86.82           C  
ATOM   1486  CE  LYS B 193     -13.764   0.970  24.179  1.00 86.82           C  
ATOM   1487  NZ  LYS B 193     -13.938  -0.503  24.361  1.00 86.82           N  
ATOM   1488  N   ILE B 194     -12.162   6.318  24.477  1.00 84.23           N  
ATOM   1489  CA  ILE B 194     -12.923   7.245  25.307  1.00 84.23           C  
ATOM   1490  C   ILE B 194     -13.937   6.471  26.148  1.00 84.23           C  
ATOM   1491  CB  ILE B 194     -13.640   8.313  24.451  1.00 84.23           C  
ATOM   1492  O   ILE B 194     -14.797   5.773  25.607  1.00 84.23           O  
ATOM   1493  CG1 ILE B 194     -12.629   9.068  23.581  1.00 84.23           C  
ATOM   1494  CG2 ILE B 194     -14.426   9.280  25.341  1.00 84.23           C  
ATOM   1495  CD1 ILE B 194     -13.263  10.042  22.598  1.00 84.23           C  
ATOM   1496  N   PRO B 195     -13.802   6.635  27.463  1.00 81.21           N  
ATOM   1497  CA  PRO B 195     -14.642   5.827  28.349  1.00 81.21           C  
ATOM   1498  C   PRO B 195     -16.119   6.208  28.272  1.00 81.21           C  
ATOM   1499  CB  PRO B 195     -14.074   6.123  29.740  1.00 81.21           C  
ATOM   1500  O   PRO B 195     -16.449   7.342  27.916  1.00 81.21           O  
ATOM   1501  CG  PRO B 195     -13.349   7.421  29.588  1.00 81.21           C  
ATOM   1502  CD  PRO B 195     -13.006   7.609  28.138  1.00 81.21           C  
ATOM   1503  N   LYS B 196     -16.935   5.132  28.630  1.00 82.50           N  
ATOM   1504  CA  LYS B 196     -18.372   5.373  28.717  1.00 82.50           C  
ATOM   1505  C   LYS B 196     -18.746   5.990  30.061  1.00 82.50           C  
ATOM   1506  CB  LYS B 196     -19.149   4.073  28.504  1.00 82.50           C  
ATOM   1507  O   LYS B 196     -18.243   5.569  31.105  1.00 82.50           O  
ATOM   1508  CG  LYS B 196     -20.646   4.269  28.317  1.00 82.50           C  
ATOM   1509  CD  LYS B 196     -21.349   2.953  28.010  1.00 82.50           C  
ATOM   1510  CE  LYS B 196     -22.845   3.151  27.808  1.00 82.50           C  
ATOM   1511  NZ  LYS B 196     -23.527   1.875  27.436  1.00 82.50           N  
ATOM   1512  N   THR B 197     -19.413   7.221  30.115  1.00 71.71           N  
ATOM   1513  CA  THR B 197     -19.875   7.747  31.395  1.00 71.71           C  
ATOM   1514  C   THR B 197     -21.308   7.305  31.675  1.00 71.71           C  
ATOM   1515  CB  THR B 197     -19.792   9.284  31.430  1.00 71.71           C  
ATOM   1516  O   THR B 197     -22.134   7.243  30.762  1.00 71.71           O  
ATOM   1517  CG2 THR B 197     -18.382   9.752  31.775  1.00 71.71           C  
ATOM   1518  OG1 THR B 197     -20.156   9.806  30.146  1.00 71.71           O  
ATOM   1519  N   ASN B 198     -21.487   6.705  33.016  1.00 63.62           N  
ATOM   1520  CA  ASN B 198     -22.832   6.346  33.452  1.00 63.62           C  
ATOM   1521  C   ASN B 198     -23.686   7.583  33.714  1.00 63.62           C  
ATOM   1522  CB  ASN B 198     -22.774   5.466  34.702  1.00 63.62           C  
ATOM   1523  O   ASN B 198     -23.219   8.547  34.324  1.00 63.62           O  
ATOM   1524  CG  ASN B 198     -22.263   4.069  34.410  1.00 63.62           C  
ATOM   1525  ND2 ASN B 198     -21.719   3.411  35.427  1.00 63.62           N  
ATOM   1526  OD1 ASN B 198     -22.357   3.584  33.279  1.00 63.62           O  
ATOM   1527  N   LYS B 199     -24.781   7.878  33.021  1.00 46.99           N  
ATOM   1528  CA  LYS B 199     -25.669   8.953  33.456  1.00 46.99           C  
ATOM   1529  C   LYS B 199     -26.135   8.734  34.893  1.00 46.99           C  
ATOM   1530  CB  LYS B 199     -26.877   9.062  32.524  1.00 46.99           C  
ATOM   1531  O   LYS B 199     -26.403   7.601  35.298  1.00 46.99           O  
ATOM   1532  CG  LYS B 199     -26.645   9.951  31.312  1.00 46.99           C  
ATOM   1533  CD  LYS B 199     -27.916  10.117  30.489  1.00 46.99           C  
ATOM   1534  CE  LYS B 199     -27.669  10.948  29.237  1.00 46.99           C  
ATOM   1535  NZ  LYS B 199     -28.910  11.103  28.421  1.00 46.99           N  
TER    1536      LYS B 199                                                      
ATOM   1537  N   SER C   1      42.122  21.924  -9.122  1.00 22.65           N  
ATOM   1538  CA  SER C   1      40.884  21.368  -9.658  1.00 22.65           C  
ATOM   1539  C   SER C   1      40.574  20.010  -9.037  1.00 22.65           C  
ATOM   1540  CB  SER C   1      40.970  21.234 -11.179  1.00 22.65           C  
ATOM   1541  O   SER C   1      41.364  19.072  -9.156  1.00 22.65           O  
ATOM   1542  OG  SER C   1      39.821  20.584 -11.693  1.00 22.65           O  
ATOM   1543  N   THR C   2      39.926  19.915  -7.797  1.00 23.42           N  
ATOM   1544  CA  THR C   2      39.705  18.826  -6.852  1.00 23.42           C  
ATOM   1545  C   THR C   2      38.715  17.812  -7.416  1.00 23.42           C  
ATOM   1546  CB  THR C   2      39.189  19.355  -5.501  1.00 23.42           C  
ATOM   1547  O   THR C   2      37.595  18.170  -7.787  1.00 23.42           O  
ATOM   1548  CG2 THR C   2      39.257  18.276  -4.426  1.00 23.42           C  
ATOM   1549  OG1 THR C   2      39.991  20.471  -5.094  1.00 23.42           O  
ATOM   1550  N   THR C   3      39.127  16.769  -8.180  1.00 20.53           N  
ATOM   1551  CA  THR C   3      38.394  15.821  -9.012  1.00 20.53           C  
ATOM   1552  C   THR C   3      37.455  14.969  -8.162  1.00 20.53           C  
ATOM   1553  CB  THR C   3      39.354  14.906  -9.795  1.00 20.53           C  
ATOM   1554  O   THR C   3      37.892  14.311  -7.215  1.00 20.53           O  
ATOM   1555  CG2 THR C   3      39.282  15.185 -11.292  1.00 20.53           C  
ATOM   1556  OG1 THR C   3      40.695  15.131  -9.342  1.00 20.53           O  
ATOM   1557  N   GLN C   4      36.172  15.440  -7.920  1.00 21.52           N  
ATOM   1558  CA  GLN C   4      35.039  14.810  -7.252  1.00 21.52           C  
ATOM   1559  C   GLN C   4      34.778  13.413  -7.810  1.00 21.52           C  
ATOM   1560  CB  GLN C   4      33.784  15.673  -7.393  1.00 21.52           C  
ATOM   1561  O   GLN C   4      34.615  13.243  -9.020  1.00 21.52           O  
ATOM   1562  CG  GLN C   4      33.609  16.691  -6.274  1.00 21.52           C  
ATOM   1563  CD  GLN C   4      32.334  17.502  -6.412  1.00 21.52           C  
ATOM   1564  NE2 GLN C   4      32.302  18.669  -5.777  1.00 21.52           N  
ATOM   1565  OE1 GLN C   4      31.386  17.084  -7.084  1.00 21.52           O  
ATOM   1566  N   LYS C   5      35.477  12.334  -7.310  1.00 19.18           N  
ATOM   1567  CA  LYS C   5      35.441  10.940  -7.743  1.00 19.18           C  
ATOM   1568  C   LYS C   5      34.055  10.336  -7.540  1.00 19.18           C  
ATOM   1569  CB  LYS C   5      36.487  10.117  -6.988  1.00 19.18           C  
ATOM   1570  O   LYS C   5      33.477  10.444  -6.456  1.00 19.18           O  
ATOM   1571  CG  LYS C   5      37.590   9.557  -7.874  1.00 19.18           C  
ATOM   1572  CD  LYS C   5      38.589   8.734  -7.070  1.00 19.18           C  
ATOM   1573  CE  LYS C   5      39.714   8.205  -7.948  1.00 19.18           C  
ATOM   1574  NZ  LYS C   5      40.698   7.400  -7.163  1.00 19.18           N  
ATOM   1575  N   THR C   6      33.114  10.382  -8.501  1.00 19.46           N  
ATOM   1576  CA  THR C   6      31.771   9.814  -8.542  1.00 19.46           C  
ATOM   1577  C   THR C   6      31.803   8.325  -8.209  1.00 19.46           C  
ATOM   1578  CB  THR C   6      31.120  10.021  -9.922  1.00 19.46           C  
ATOM   1579  O   THR C   6      32.534   7.558  -8.840  1.00 19.46           O  
ATOM   1580  CG2 THR C   6      29.608   9.835  -9.851  1.00 19.46           C  
ATOM   1581  OG1 THR C   6      31.406  11.346 -10.386  1.00 19.46           O  
ATOM   1582  N   ILE C   7      31.734   7.967  -6.953  1.00 21.96           N  
ATOM   1583  CA  ILE C   7      31.750   6.576  -6.512  1.00 21.96           C  
ATOM   1584  C   ILE C   7      30.538   5.842  -7.079  1.00 21.96           C  
ATOM   1585  CB  ILE C   7      31.768   6.472  -4.971  1.00 21.96           C  
ATOM   1586  O   ILE C   7      29.412   6.339  -7.003  1.00 21.96           O  
ATOM   1587  CG1 ILE C   7      32.898   7.330  -4.390  1.00 21.96           C  
ATOM   1588  CG2 ILE C   7      31.907   5.012  -4.530  1.00 21.96           C  
ATOM   1589  CD1 ILE C   7      32.906   7.396  -2.869  1.00 21.96           C  
ATOM   1590  N   SER C   8      30.662   5.118  -8.204  1.00 25.20           N  
ATOM   1591  CA  SER C   8      29.630   4.292  -8.823  1.00 25.20           C  
ATOM   1592  C   SER C   8      28.955   3.390  -7.796  1.00 25.20           C  
ATOM   1593  CB  SER C   8      30.225   3.443  -9.947  1.00 25.20           C  
ATOM   1594  O   SER C   8      29.548   3.057  -6.768  1.00 25.20           O  
ATOM   1595  OG  SER C   8      31.259   2.609  -9.454  1.00 25.20           O  
ATOM   1596  N   VAL C   9      27.657   3.483  -7.564  1.00 29.55           N  
ATOM   1597  CA  VAL C   9      26.781   2.687  -6.711  1.00 29.55           C  
ATOM   1598  C   VAL C   9      27.204   1.221  -6.762  1.00 29.55           C  
ATOM   1599  CB  VAL C   9      25.300   2.830  -7.128  1.00 29.55           C  
ATOM   1600  O   VAL C   9      27.098   0.503  -5.765  1.00 29.55           O  
ATOM   1601  CG1 VAL C   9      24.400   1.998  -6.216  1.00 29.55           C  
ATOM   1602  CG2 VAL C   9      24.879   4.298  -7.106  1.00 29.55           C  
ATOM   1603  N   SER C  10      27.777   0.822  -7.891  1.00 34.77           N  
ATOM   1604  CA  SER C  10      28.143  -0.580  -8.059  1.00 34.77           C  
ATOM   1605  C   SER C  10      29.226  -0.991  -7.068  1.00 34.77           C  
ATOM   1606  CB  SER C  10      28.621  -0.842  -9.488  1.00 34.77           C  
ATOM   1607  O   SER C  10      29.484  -2.182  -6.881  1.00 34.77           O  
ATOM   1608  OG  SER C  10      29.524   0.166  -9.908  1.00 34.77           O  
ATOM   1609  N   ASP C  11      30.035  -0.022  -6.738  1.00 36.58           N  
ATOM   1610  CA  ASP C  11      31.163  -0.370  -5.879  1.00 36.58           C  
ATOM   1611  C   ASP C  11      30.728  -0.483  -4.420  1.00 36.58           C  
ATOM   1612  CB  ASP C  11      32.281   0.666  -6.016  1.00 36.58           C  
ATOM   1613  O   ASP C  11      31.558  -0.702  -3.535  1.00 36.58           O  
ATOM   1614  CG  ASP C  11      32.983   0.606  -7.362  1.00 36.58           C  
ATOM   1615  OD1 ASP C  11      33.067  -0.489  -7.958  1.00 36.58           O  
ATOM   1616  OD2 ASP C  11      33.459   1.664  -7.828  1.00 36.58           O  
ATOM   1617  N   LEU C  12      29.448  -0.014  -4.163  1.00 40.17           N  
ATOM   1618  CA  LEU C  12      29.109  -0.083  -2.746  1.00 40.17           C  
ATOM   1619  C   LEU C  12      28.820  -1.520  -2.325  1.00 40.17           C  
ATOM   1620  CB  LEU C  12      27.899   0.804  -2.440  1.00 40.17           C  
ATOM   1621  O   LEU C  12      28.200  -2.278  -3.074  1.00 40.17           O  
ATOM   1622  CG  LEU C  12      28.202   2.191  -1.871  1.00 40.17           C  
ATOM   1623  CD1 LEU C  12      27.479   3.264  -2.678  1.00 40.17           C  
ATOM   1624  CD2 LEU C  12      27.807   2.264  -0.400  1.00 40.17           C  
ATOM   1625  N   PRO C  13      29.601  -2.044  -1.369  1.00 49.11           N  
ATOM   1626  CA  PRO C  13      29.236  -3.370  -0.864  1.00 49.11           C  
ATOM   1627  C   PRO C  13      27.738  -3.513  -0.609  1.00 49.11           C  
ATOM   1628  CB  PRO C  13      30.025  -3.478   0.444  1.00 49.11           C  
ATOM   1629  O   PRO C  13      27.099  -2.577  -0.119  1.00 49.11           O  
ATOM   1630  CG  PRO C  13      30.757  -2.180   0.557  1.00 49.11           C  
ATOM   1631  CD  PRO C  13      30.389  -1.320  -0.618  1.00 49.11           C  
ATOM   1632  N   ASN C  14      26.981  -4.356  -1.448  1.00 62.63           N  
ATOM   1633  CA  ASN C  14      25.568  -4.610  -1.186  1.00 62.63           C  
ATOM   1634  C   ASN C  14      25.373  -5.436   0.082  1.00 62.63           C  
ATOM   1635  CB  ASN C  14      24.919  -5.311  -2.381  1.00 62.63           C  
ATOM   1636  O   ASN C  14      25.596  -6.648   0.080  1.00 62.63           O  
ATOM   1637  CG  ASN C  14      23.404  -5.307  -2.308  1.00 62.63           C  
ATOM   1638  ND2 ASN C  14      22.755  -5.376  -3.464  1.00 62.63           N  
ATOM   1639  OD1 ASN C  14      22.823  -5.242  -1.221  1.00 62.63           O  
ATOM   1640  N   ASN C  15      25.086  -4.739   1.159  1.00 70.24           N  
ATOM   1641  CA  ASN C  15      24.956  -5.390   2.459  1.00 70.24           C  
ATOM   1642  C   ASN C  15      23.849  -6.439   2.452  1.00 70.24           C  
ATOM   1643  CB  ASN C  15      24.699  -4.353   3.555  1.00 70.24           C  
ATOM   1644  O   ASN C  15      23.956  -7.466   3.125  1.00 70.24           O  
ATOM   1645  CG  ASN C  15      25.894  -3.454   3.800  1.00 70.24           C  
ATOM   1646  ND2 ASN C  15      25.640  -2.162   3.969  1.00 70.24           N  
ATOM   1647  OD1 ASN C  15      27.037  -3.917   3.837  1.00 70.24           O  
ATOM   1648  N   CYS C  16      22.897  -6.327   1.533  1.00 76.99           N  
ATOM   1649  CA  CYS C  16      21.800  -7.286   1.470  1.00 76.99           C  
ATOM   1650  C   CYS C  16      22.247  -8.584   0.809  1.00 76.99           C  
ATOM   1651  CB  CYS C  16      20.615  -6.695   0.705  1.00 76.99           C  
ATOM   1652  O   CYS C  16      21.767  -9.663   1.163  1.00 76.99           O  
ATOM   1653  SG  CYS C  16      19.751  -5.386   1.600  1.00 76.99           S  
ATOM   1654  N   LEU C  17      23.213  -8.502  -0.093  1.00 72.14           N  
ATOM   1655  CA  LEU C  17      23.705  -9.684  -0.791  1.00 72.14           C  
ATOM   1656  C   LEU C  17      24.648 -10.488   0.099  1.00 72.14           C  
ATOM   1657  CB  LEU C  17      24.422  -9.284  -2.083  1.00 72.14           C  
ATOM   1658  O   LEU C  17      24.845 -11.685  -0.120  1.00 72.14           O  
ATOM   1659  CG  LEU C  17      23.528  -8.863  -3.251  1.00 72.14           C  
ATOM   1660  CD1 LEU C  17      24.357  -8.175  -4.331  1.00 72.14           C  
ATOM   1661  CD2 LEU C  17      22.791 -10.069  -3.823  1.00 72.14           C  
ATOM   1662  N   ASN C  18      25.206  -9.813   1.141  1.00 74.38           N  
ATOM   1663  CA  ASN C  18      26.182 -10.476   1.999  1.00 74.38           C  
ATOM   1664  C   ASN C  18      25.570 -10.876   3.339  1.00 74.38           C  
ATOM   1665  CB  ASN C  18      27.401  -9.578   2.219  1.00 74.38           C  
ATOM   1666  O   ASN C  18      26.262 -10.903   4.358  1.00 74.38           O  
ATOM   1667  CG  ASN C  18      28.212  -9.375   0.954  1.00 74.38           C  
ATOM   1668  ND2 ASN C  18      28.854  -8.218   0.841  1.00 74.38           N  
ATOM   1669  OD1 ASN C  18      28.260 -10.250   0.085  1.00 74.38           O  
ATOM   1670  N   ALA C  19      24.300 -11.116   3.328  1.00 76.05           N  
ATOM   1671  CA  ALA C  19      23.571 -11.374   4.567  1.00 76.05           C  
ATOM   1672  C   ALA C  19      24.134 -12.594   5.290  1.00 76.05           C  
ATOM   1673  CB  ALA C  19      22.084 -11.569   4.279  1.00 76.05           C  
ATOM   1674  O   ALA C  19      24.141 -12.644   6.523  1.00 76.05           O  
ATOM   1675  N   SER C  20      24.639 -13.519   4.482  1.00 74.79           N  
ATOM   1676  CA  SER C  20      25.117 -14.759   5.086  1.00 74.79           C  
ATOM   1677  C   SER C  20      26.395 -14.528   5.885  1.00 74.79           C  
ATOM   1678  CB  SER C  20      25.363 -15.819   4.011  1.00 74.79           C  
ATOM   1679  O   SER C  20      26.710 -15.296   6.797  1.00 74.79           O  
ATOM   1680  OG  SER C  20      26.230 -15.324   3.005  1.00 74.79           O  
ATOM   1681  N   SER C  21      27.085 -13.449   5.642  1.00 78.85           N  
ATOM   1682  CA  SER C  21      28.353 -13.178   6.310  1.00 78.85           C  
ATOM   1683  C   SER C  21      28.201 -12.087   7.365  1.00 78.85           C  
ATOM   1684  CB  SER C  21      29.419 -12.769   5.292  1.00 78.85           C  
ATOM   1685  O   SER C  21      29.154 -11.768   8.078  1.00 78.85           O  
ATOM   1686  OG  SER C  21      28.886 -11.860   4.344  1.00 78.85           O  
ATOM   1687  N   LEU C  22      27.058 -11.499   7.443  1.00 83.30           N  
ATOM   1688  CA  LEU C  22      26.788 -10.416   8.383  1.00 83.30           C  
ATOM   1689  C   LEU C  22      25.705 -10.818   9.379  1.00 83.30           C  
ATOM   1690  CB  LEU C  22      26.365  -9.149   7.635  1.00 83.30           C  
ATOM   1691  O   LEU C  22      25.100 -11.884   9.247  1.00 83.30           O  
ATOM   1692  CG  LEU C  22      27.394  -8.554   6.673  1.00 83.30           C  
ATOM   1693  CD1 LEU C  22      26.754  -7.466   5.818  1.00 83.30           C  
ATOM   1694  CD2 LEU C  22      28.590  -8.003   7.443  1.00 83.30           C  
ATOM   1695  N   LYS C  23      25.657  -9.970  10.500  1.00 86.69           N  
ATOM   1696  CA  LYS C  23      24.518 -10.170  11.391  1.00 86.69           C  
ATOM   1697  C   LYS C  23      23.202  -9.882  10.675  1.00 86.69           C  
ATOM   1698  CB  LYS C  23      24.644  -9.283  12.631  1.00 86.69           C  
ATOM   1699  O   LYS C  23      22.945  -8.747  10.268  1.00 86.69           O  
ATOM   1700  CG  LYS C  23      23.666  -9.631  13.743  1.00 86.69           C  
ATOM   1701  CD  LYS C  23      23.895  -8.770  14.979  1.00 86.69           C  
ATOM   1702  CE  LYS C  23      22.873  -9.069  16.067  1.00 86.69           C  
ATOM   1703  NZ  LYS C  23      23.090  -8.223  17.278  1.00 86.69           N  
ATOM   1704  N   CYS C  24      22.386 -10.953  10.445  1.00 89.77           N  
ATOM   1705  CA  CYS C  24      21.171 -10.874   9.642  1.00 89.77           C  
ATOM   1706  C   CYS C  24      19.983 -11.465  10.393  1.00 89.77           C  
ATOM   1707  CB  CYS C  24      21.358 -11.603   8.312  1.00 89.77           C  
ATOM   1708  O   CYS C  24      20.120 -12.476  11.084  1.00 89.77           O  
ATOM   1709  SG  CYS C  24      19.843 -11.745   7.340  1.00 89.77           S  
ATOM   1710  N   GLU C  25      18.833 -10.786  10.279  1.00 88.18           N  
ATOM   1711  CA  GLU C  25      17.608 -11.247  10.925  1.00 88.18           C  
ATOM   1712  C   GLU C  25      16.414 -11.147   9.980  1.00 88.18           C  
ATOM   1713  CB  GLU C  25      17.338 -10.445  12.201  1.00 88.18           C  
ATOM   1714  O   GLU C  25      16.166 -10.091   9.394  1.00 88.18           O  
ATOM   1715  CG  GLU C  25      16.121 -10.922  12.981  1.00 88.18           C  
ATOM   1716  CD  GLU C  25      15.857 -10.106  14.236  1.00 88.18           C  
ATOM   1717  OE1 GLU C  25      14.917 -10.443  14.992  1.00 88.18           O  
ATOM   1718  OE2 GLU C  25      16.594  -9.122  14.466  1.00 88.18           O  
ATOM   1719  N   ILE C  26      15.660 -12.286   9.879  1.00 88.68           N  
ATOM   1720  CA  ILE C  26      14.419 -12.268   9.112  1.00 88.68           C  
ATOM   1721  C   ILE C  26      13.345 -11.508   9.887  1.00 88.68           C  
ATOM   1722  CB  ILE C  26      13.936 -13.698   8.786  1.00 88.68           C  
ATOM   1723  O   ILE C  26      13.014 -11.870  11.018  1.00 88.68           O  
ATOM   1724  CG1 ILE C  26      14.996 -14.448   7.972  1.00 88.68           C  
ATOM   1725  CG2 ILE C  26      12.598 -13.660   8.041  1.00 88.68           C  
ATOM   1726  CD1 ILE C  26      15.238 -13.866   6.586  1.00 88.68           C  
ATOM   1727  N   LYS C  27      12.787 -10.470   9.238  1.00 83.60           N  
ATOM   1728  CA  LYS C  27      11.809  -9.629   9.922  1.00 83.60           C  
ATOM   1729  C   LYS C  27      10.384 -10.014   9.533  1.00 83.60           C  
ATOM   1730  CB  LYS C  27      12.056  -8.153   9.607  1.00 83.60           C  
ATOM   1731  O   LYS C  27       9.443  -9.780  10.293  1.00 83.60           O  
ATOM   1732  CG  LYS C  27      13.385  -7.624  10.126  1.00 83.60           C  
ATOM   1733  CD  LYS C  27      13.481  -7.742  11.641  1.00 83.60           C  
ATOM   1734  CE  LYS C  27      12.623  -6.695  12.340  1.00 83.60           C  
ATOM   1735  NZ  LYS C  27      12.731  -6.793  13.826  1.00 83.60           N  
ATOM   1736  N   GLY C  28      10.235 -10.654   8.358  1.00 86.00           N  
ATOM   1737  CA  GLY C  28       8.929 -11.093   7.893  1.00 86.00           C  
ATOM   1738  C   GLY C  28       8.998 -11.959   6.650  1.00 86.00           C  
ATOM   1739  O   GLY C  28       9.880 -11.776   5.808  1.00 86.00           O  
ATOM   1740  N   ILE C  29       8.027 -12.922   6.609  1.00 84.80           N  
ATOM   1741  CA  ILE C  29       7.888 -13.775   5.434  1.00 84.80           C  
ATOM   1742  C   ILE C  29       6.499 -13.594   4.826  1.00 84.80           C  
ATOM   1743  CB  ILE C  29       8.131 -15.261   5.782  1.00 84.80           C  
ATOM   1744  O   ILE C  29       5.488 -13.752   5.514  1.00 84.80           O  
ATOM   1745  CG1 ILE C  29       9.515 -15.442   6.416  1.00 84.80           C  
ATOM   1746  CG2 ILE C  29       7.980 -16.139   4.537  1.00 84.80           C  
ATOM   1747  CD1 ILE C  29       9.759 -16.833   6.985  1.00 84.80           C  
ATOM   1748  N   SER C  30       6.506 -13.153   3.543  1.00 83.97           N  
ATOM   1749  CA  SER C  30       5.237 -13.055   2.829  1.00 83.97           C  
ATOM   1750  C   SER C  30       5.034 -14.244   1.896  1.00 83.97           C  
ATOM   1751  CB  SER C  30       5.170 -11.752   2.030  1.00 83.97           C  
ATOM   1752  O   SER C  30       5.838 -15.178   1.888  1.00 83.97           O  
ATOM   1753  OG  SER C  30       5.940 -11.849   0.844  1.00 83.97           O  
ATOM   1754  N   THR C  31       3.965 -14.163   1.145  1.00 86.16           N  
ATOM   1755  CA  THR C  31       3.684 -15.221   0.180  1.00 86.16           C  
ATOM   1756  C   THR C  31       4.719 -15.219  -0.941  1.00 86.16           C  
ATOM   1757  CB  THR C  31       2.274 -15.070  -0.419  1.00 86.16           C  
ATOM   1758  O   THR C  31       5.108 -16.279  -1.437  1.00 86.16           O  
ATOM   1759  CG2 THR C  31       1.895 -16.293  -1.249  1.00 86.16           C  
ATOM   1760  OG1 THR C  31       1.324 -14.915   0.642  1.00 86.16           O  
ATOM   1761  N   TYR C  32       5.224 -13.973  -1.212  1.00 88.33           N  
ATOM   1762  CA  TYR C  32       5.971 -13.895  -2.463  1.00 88.33           C  
ATOM   1763  C   TYR C  32       7.409 -13.454  -2.213  1.00 88.33           C  
ATOM   1764  CB  TYR C  32       5.291 -12.929  -3.437  1.00 88.33           C  
ATOM   1765  O   TYR C  32       8.221 -13.411  -3.140  1.00 88.33           O  
ATOM   1766  CG  TYR C  32       4.028 -13.479  -4.055  1.00 88.33           C  
ATOM   1767  CD1 TYR C  32       4.074 -14.231  -5.227  1.00 88.33           C  
ATOM   1768  CD2 TYR C  32       2.788 -13.248  -3.469  1.00 88.33           C  
ATOM   1769  CE1 TYR C  32       2.913 -14.738  -5.801  1.00 88.33           C  
ATOM   1770  CE2 TYR C  32       1.621 -13.750  -4.035  1.00 88.33           C  
ATOM   1771  OH  TYR C  32       0.541 -14.994  -5.763  1.00 88.33           O  
ATOM   1772  CZ  TYR C  32       1.693 -14.494  -5.198  1.00 88.33           C  
ATOM   1773  N   ASN C  33       7.682 -13.077  -0.906  1.00 88.25           N  
ATOM   1774  CA  ASN C  33       9.071 -12.692  -0.681  1.00 88.25           C  
ATOM   1775  C   ASN C  33       9.373 -12.528   0.805  1.00 88.25           C  
ATOM   1776  CB  ASN C  33       9.398 -11.401  -1.435  1.00 88.25           C  
ATOM   1777  O   ASN C  33       8.607 -12.989   1.653  1.00 88.25           O  
ATOM   1778  CG  ASN C  33       8.648 -10.201  -0.891  1.00 88.25           C  
ATOM   1779  ND2 ASN C  33       8.942  -9.023  -1.430  1.00 88.25           N  
ATOM   1780  OD1 ASN C  33       7.812 -10.331   0.008  1.00 88.25           O  
ATOM   1781  N   VAL C  34      10.603 -12.128   1.036  1.00 87.36           N  
ATOM   1782  CA  VAL C  34      11.049 -12.069   2.425  1.00 87.36           C  
ATOM   1783  C   VAL C  34      11.645 -10.694   2.717  1.00 87.36           C  
ATOM   1784  CB  VAL C  34      12.081 -13.175   2.737  1.00 87.36           C  
ATOM   1785  O   VAL C  34      12.307 -10.102   1.861  1.00 87.36           O  
ATOM   1786  CG1 VAL C  34      13.310 -13.035   1.841  1.00 87.36           C  
ATOM   1787  CG2 VAL C  34      12.481 -13.130   4.211  1.00 87.36           C  
ATOM   1788  N   TYR C  35      11.318 -10.242   3.902  1.00 86.22           N  
ATOM   1789  CA  TYR C  35      11.907  -9.028   4.456  1.00 86.22           C  
ATOM   1790  C   TYR C  35      12.914  -9.361   5.551  1.00 86.22           C  
ATOM   1791  CB  TYR C  35      10.817  -8.107   5.012  1.00 86.22           C  
ATOM   1792  O   TYR C  35      12.587 -10.065   6.510  1.00 86.22           O  
ATOM   1793  CG  TYR C  35      11.352  -6.969   5.848  1.00 86.22           C  
ATOM   1794  CD1 TYR C  35      10.674  -6.536   6.985  1.00 86.22           C  
ATOM   1795  CD2 TYR C  35      12.534  -6.325   5.501  1.00 86.22           C  
ATOM   1796  CE1 TYR C  35      11.162  -5.487   7.757  1.00 86.22           C  
ATOM   1797  CE2 TYR C  35      13.031  -5.274   6.266  1.00 86.22           C  
ATOM   1798  OH  TYR C  35      12.827  -3.824   8.151  1.00 86.22           O  
ATOM   1799  CZ  TYR C  35      12.340  -4.863   7.390  1.00 86.22           C  
ATOM   1800  N   TYR C  36      14.128  -8.836   5.402  1.00 85.24           N  
ATOM   1801  CA  TYR C  36      15.151  -9.092   6.410  1.00 85.24           C  
ATOM   1802  C   TYR C  36      16.035  -7.868   6.614  1.00 85.24           C  
ATOM   1803  CB  TYR C  36      16.010 -10.296   6.011  1.00 85.24           C  
ATOM   1804  O   TYR C  36      15.986  -6.921   5.824  1.00 85.24           O  
ATOM   1805  CG  TYR C  36      16.781 -10.092   4.728  1.00 85.24           C  
ATOM   1806  CD1 TYR C  36      16.146 -10.173   3.491  1.00 85.24           C  
ATOM   1807  CD2 TYR C  36      18.144  -9.820   4.751  1.00 85.24           C  
ATOM   1808  CE1 TYR C  36      16.852  -9.988   2.307  1.00 85.24           C  
ATOM   1809  CE2 TYR C  36      18.860  -9.633   3.574  1.00 85.24           C  
ATOM   1810  OH  TYR C  36      18.910  -9.535   1.189  1.00 85.24           O  
ATOM   1811  CZ  TYR C  36      18.206  -9.719   2.358  1.00 85.24           C  
ATOM   1812  N   GLN C  37      16.688  -7.888   7.705  1.00 84.70           N  
ATOM   1813  CA  GLN C  37      17.593  -6.785   8.009  1.00 84.70           C  
ATOM   1814  C   GLN C  37      19.011  -7.289   8.261  1.00 84.70           C  
ATOM   1815  CB  GLN C  37      17.092  -5.998   9.221  1.00 84.70           C  
ATOM   1816  O   GLN C  37      19.200  -8.365   8.831  1.00 84.70           O  
ATOM   1817  CG  GLN C  37      15.825  -5.196   8.953  1.00 84.70           C  
ATOM   1818  CD  GLN C  37      15.403  -4.352  10.141  1.00 84.70           C  
ATOM   1819  NE2 GLN C  37      14.685  -3.267   9.872  1.00 84.70           N  
ATOM   1820  OE1 GLN C  37      15.718  -4.674  11.291  1.00 84.70           O  
ATOM   1821  N   VAL C  38      19.987  -6.565   7.796  1.00 83.48           N  
ATOM   1822  CA  VAL C  38      21.402  -6.868   7.987  1.00 83.48           C  
ATOM   1823  C   VAL C  38      22.090  -5.700   8.690  1.00 83.48           C  
ATOM   1824  CB  VAL C  38      22.104  -7.171   6.645  1.00 83.48           C  
ATOM   1825  O   VAL C  38      21.790  -4.536   8.411  1.00 83.48           O  
ATOM   1826  CG1 VAL C  38      23.556  -7.586   6.877  1.00 83.48           C  
ATOM   1827  CG2 VAL C  38      21.349  -8.258   5.882  1.00 83.48           C  
ATOM   1828  N   GLU C  39      22.838  -6.075   9.682  1.00 81.25           N  
ATOM   1829  CA  GLU C  39      23.596  -5.042  10.381  1.00 81.25           C  
ATOM   1830  C   GLU C  39      25.063  -5.054   9.960  1.00 81.25           C  
ATOM   1831  CB  GLU C  39      23.482  -5.225  11.897  1.00 81.25           C  
ATOM   1832  O   GLU C  39      25.689  -6.114   9.902  1.00 81.25           O  
ATOM   1833  CG  GLU C  39      24.161  -4.126  12.701  1.00 81.25           C  
ATOM   1834  CD  GLU C  39      24.071  -4.339  14.204  1.00 81.25           C  
ATOM   1835  OE1 GLU C  39      24.780  -3.637  14.960  1.00 81.25           O  
ATOM   1836  OE2 GLU C  39      23.286  -5.216  14.628  1.00 81.25           O  
ATOM   1837  N   ASN C  40      25.504  -3.934   9.498  1.00 75.25           N  
ATOM   1838  CA  ASN C  40      26.907  -3.757   9.141  1.00 75.25           C  
ATOM   1839  C   ASN C  40      27.468  -2.452   9.700  1.00 75.25           C  
ATOM   1840  CB  ASN C  40      27.085  -3.804   7.622  1.00 75.25           C  
ATOM   1841  O   ASN C  40      26.993  -1.369   9.352  1.00 75.25           O  
ATOM   1842  CG  ASN C  40      28.541  -3.878   7.207  1.00 75.25           C  
ATOM   1843  ND2 ASN C  40      28.813  -3.584   5.941  1.00 75.25           N  
ATOM   1844  OD1 ASN C  40      29.415  -4.198   8.017  1.00 75.25           O  
ATOM   1845  N   ASN C  41      28.489  -2.524  10.517  1.00 73.35           N  
ATOM   1846  CA  ASN C  41      29.168  -1.380  11.117  1.00 73.35           C  
ATOM   1847  C   ASN C  41      28.184  -0.449  11.820  1.00 73.35           C  
ATOM   1848  CB  ASN C  41      29.963  -0.612  10.059  1.00 73.35           C  
ATOM   1849  O   ASN C  41      28.233   0.768  11.633  1.00 73.35           O  
ATOM   1850  CG  ASN C  41      31.143  -1.401   9.528  1.00 73.35           C  
ATOM   1851  ND2 ASN C  41      31.586  -1.066   8.322  1.00 73.35           N  
ATOM   1852  OD1 ASN C  41      31.652  -2.305  10.196  1.00 73.35           O  
ATOM   1853  N   GLY C  42      27.228  -1.026  12.522  1.00 71.06           N  
ATOM   1854  CA  GLY C  42      26.297  -0.258  13.333  1.00 71.06           C  
ATOM   1855  C   GLY C  42      25.110   0.264  12.546  1.00 71.06           C  
ATOM   1856  O   GLY C  42      24.202   0.874  13.115  1.00 71.06           O  
ATOM   1857  N   VAL C  43      25.070   0.074  11.254  1.00 70.56           N  
ATOM   1858  CA  VAL C  43      23.956   0.520  10.423  1.00 70.56           C  
ATOM   1859  C   VAL C  43      23.085  -0.675  10.041  1.00 70.56           C  
ATOM   1860  CB  VAL C  43      24.451   1.247   9.153  1.00 70.56           C  
ATOM   1861  O   VAL C  43      23.600  -1.737   9.684  1.00 70.56           O  
ATOM   1862  CG1 VAL C  43      23.271   1.715   8.304  1.00 70.56           C  
ATOM   1863  CG2 VAL C  43      25.345   2.427   9.528  1.00 70.56           C  
ATOM   1864  N   ILE C  44      21.772  -0.468  10.189  1.00 74.11           N  
ATOM   1865  CA  ILE C  44      20.829  -1.528   9.847  1.00 74.11           C  
ATOM   1866  C   ILE C  44      20.269  -1.288   8.447  1.00 74.11           C  
ATOM   1867  CB  ILE C  44      19.680  -1.617  10.876  1.00 74.11           C  
ATOM   1868  O   ILE C  44      19.755  -0.206   8.154  1.00 74.11           O  
ATOM   1869  CG1 ILE C  44      20.228  -1.996  12.256  1.00 74.11           C  
ATOM   1870  CG2 ILE C  44      18.618  -2.618  10.414  1.00 74.11           C  
ATOM   1871  CD1 ILE C  44      19.182  -1.985  13.362  1.00 74.11           C  
ATOM   1872  N   TYR C  45      20.365  -2.285   7.606  1.00 75.42           N  
ATOM   1873  CA  TYR C  45      19.832  -2.229   6.249  1.00 75.42           C  
ATOM   1874  C   TYR C  45      18.584  -3.093   6.116  1.00 75.42           C  
ATOM   1875  CB  TYR C  45      20.890  -2.679   5.237  1.00 75.42           C  
ATOM   1876  O   TYR C  45      18.590  -4.265   6.501  1.00 75.42           O  
ATOM   1877  CG  TYR C  45      22.140  -1.833   5.248  1.00 75.42           C  
ATOM   1878  CD1 TYR C  45      22.285  -0.759   4.374  1.00 75.42           C  
ATOM   1879  CD2 TYR C  45      23.179  -2.107   6.131  1.00 75.42           C  
ATOM   1880  CE1 TYR C  45      23.436   0.023   4.379  1.00 75.42           C  
ATOM   1881  CE2 TYR C  45      24.334  -1.333   6.145  1.00 75.42           C  
ATOM   1882  OH  TYR C  45      25.595   0.498   5.277  1.00 75.42           O  
ATOM   1883  CZ  TYR C  45      24.453  -0.272   5.267  1.00 75.42           C  
ATOM   1884  N   SER C  46      17.553  -2.455   5.629  1.00 77.69           N  
ATOM   1885  CA  SER C  46      16.344  -3.210   5.317  1.00 77.69           C  
ATOM   1886  C   SER C  46      16.398  -3.782   3.904  1.00 77.69           C  
ATOM   1887  CB  SER C  46      15.105  -2.327   5.471  1.00 77.69           C  
ATOM   1888  O   SER C  46      16.706  -3.065   2.950  1.00 77.69           O  
ATOM   1889  OG  SER C  46      14.925  -1.943   6.823  1.00 77.69           O  
ATOM   1890  N   CYS C  47      16.129  -5.140   3.884  1.00 80.25           N  
ATOM   1891  CA  CYS C  47      16.261  -5.837   2.610  1.00 80.25           C  
ATOM   1892  C   CYS C  47      14.995  -6.621   2.284  1.00 80.25           C  
ATOM   1893  CB  CYS C  47      17.463  -6.780   2.637  1.00 80.25           C  
ATOM   1894  O   CYS C  47      14.300  -7.089   3.188  1.00 80.25           O  
ATOM   1895  SG  CYS C  47      18.988  -6.000   3.211  1.00 80.25           S  
ATOM   1896  N   VAL C  48      14.673  -6.609   0.921  1.00 83.46           N  
ATOM   1897  CA  VAL C  48      13.608  -7.479   0.432  1.00 83.46           C  
ATOM   1898  C   VAL C  48      14.139  -8.363  -0.694  1.00 83.46           C  
ATOM   1899  CB  VAL C  48      12.391  -6.664  -0.060  1.00 83.46           C  
ATOM   1900  O   VAL C  48      14.931  -7.913  -1.525  1.00 83.46           O  
ATOM   1901  CG1 VAL C  48      11.244  -7.592  -0.455  1.00 83.46           C  
ATOM   1902  CG2 VAL C  48      11.939  -5.678   1.016  1.00 83.46           C  
ATOM   1903  N   SER C  49      13.749  -9.641  -0.576  1.00 83.74           N  
ATOM   1904  CA  SER C  49      14.216 -10.555  -1.614  1.00 83.74           C  
ATOM   1905  C   SER C  49      13.122 -11.538  -2.018  1.00 83.74           C  
ATOM   1906  CB  SER C  49      15.450 -11.322  -1.138  1.00 83.74           C  
ATOM   1907  O   SER C  49      12.358 -12.007  -1.171  1.00 83.74           O  
ATOM   1908  OG  SER C  49      15.886 -12.239  -2.127  1.00 83.74           O  
ATOM   1909  N   ASP C  50      13.117 -11.740  -3.362  1.00 83.63           N  
ATOM   1910  CA  ASP C  50      12.183 -12.743  -3.866  1.00 83.63           C  
ATOM   1911  C   ASP C  50      12.792 -14.142  -3.801  1.00 83.63           C  
ATOM   1912  CB  ASP C  50      11.769 -12.416  -5.302  1.00 83.63           C  
ATOM   1913  O   ASP C  50      12.183 -15.111  -4.258  1.00 83.63           O  
ATOM   1914  CG  ASP C  50      10.967 -11.131  -5.410  1.00 83.63           C  
ATOM   1915  OD1 ASP C  50      10.503 -10.612  -4.372  1.00 83.63           O  
ATOM   1916  OD2 ASP C  50      10.794 -10.635  -6.544  1.00 83.63           O  
ATOM   1917  N   SER C  51      13.984 -14.240  -3.259  1.00 81.83           N  
ATOM   1918  CA  SER C  51      14.677 -15.513  -3.091  1.00 81.83           C  
ATOM   1919  C   SER C  51      15.105 -15.723  -1.642  1.00 81.83           C  
ATOM   1920  CB  SER C  51      15.900 -15.583  -4.007  1.00 81.83           C  
ATOM   1921  O   SER C  51      15.492 -14.771  -0.960  1.00 81.83           O  
ATOM   1922  OG  SER C  51      16.698 -16.712  -3.696  1.00 81.83           O  
ATOM   1923  N   ALA C  52      15.049 -17.018  -1.250  1.00 83.12           N  
ATOM   1924  CA  ALA C  52      15.480 -17.334   0.109  1.00 83.12           C  
ATOM   1925  C   ALA C  52      16.939 -17.778   0.133  1.00 83.12           C  
ATOM   1926  CB  ALA C  52      14.588 -18.416   0.713  1.00 83.12           C  
ATOM   1927  O   ALA C  52      17.509 -18.004   1.203  1.00 83.12           O  
ATOM   1928  N   GLU C  53      17.477 -17.797  -1.001  1.00 81.51           N  
ATOM   1929  CA  GLU C  53      18.852 -18.277  -1.111  1.00 81.51           C  
ATOM   1930  C   GLU C  53      19.809 -17.397  -0.311  1.00 81.51           C  
ATOM   1931  CB  GLU C  53      19.287 -18.330  -2.577  1.00 81.51           C  
ATOM   1932  O   GLU C  53      19.792 -16.172  -0.444  1.00 81.51           O  
ATOM   1933  CG  GLU C  53      20.581 -19.097  -2.807  1.00 81.51           C  
ATOM   1934  CD  GLU C  53      20.982 -19.173  -4.272  1.00 81.51           C  
ATOM   1935  OE1 GLU C  53      22.113 -19.620  -4.569  1.00 81.51           O  
ATOM   1936  OE2 GLU C  53      20.158 -18.782  -5.129  1.00 81.51           O  
ATOM   1937  N   GLY C  54      20.618 -18.027   0.529  1.00 82.00           N  
ATOM   1938  CA  GLY C  54      21.645 -17.332   1.289  1.00 82.00           C  
ATOM   1939  C   GLY C  54      21.138 -16.771   2.604  1.00 82.00           C  
ATOM   1940  O   GLY C  54      21.900 -16.166   3.362  1.00 82.00           O  
ATOM   1941  N   LEU C  55      19.835 -16.984   2.829  1.00 88.51           N  
ATOM   1942  CA  LEU C  55      19.269 -16.374   4.027  1.00 88.51           C  
ATOM   1943  C   LEU C  55      19.038 -17.419   5.112  1.00 88.51           C  
ATOM   1944  CB  LEU C  55      17.954 -15.664   3.697  1.00 88.51           C  
ATOM   1945  O   LEU C  55      18.475 -17.112   6.166  1.00 88.51           O  
ATOM   1946  CG  LEU C  55      18.038 -14.511   2.695  1.00 88.51           C  
ATOM   1947  CD1 LEU C  55      16.667 -13.869   2.509  1.00 88.51           C  
ATOM   1948  CD2 LEU C  55      19.059 -13.476   3.155  1.00 88.51           C  
ATOM   1949  N   GLU C  56      19.579 -18.630   4.871  1.00 81.86           N  
ATOM   1950  CA  GLU C  56      19.337 -19.754   5.771  1.00 81.86           C  
ATOM   1951  C   GLU C  56      20.026 -19.542   7.116  1.00 81.86           C  
ATOM   1952  CB  GLU C  56      19.813 -21.064   5.137  1.00 81.86           C  
ATOM   1953  O   GLU C  56      19.599 -20.095   8.132  1.00 81.86           O  
ATOM   1954  CG  GLU C  56      19.079 -21.428   3.854  1.00 81.86           C  
ATOM   1955  CD  GLU C  56      19.680 -20.782   2.616  1.00 81.86           C  
ATOM   1956  OE1 GLU C  56      19.181 -21.036   1.496  1.00 81.86           O  
ATOM   1957  OE2 GLU C  56      20.658 -20.016   2.766  1.00 81.86           O  
ATOM   1958  N   LYS C  57      21.024 -18.727   7.156  1.00 85.81           N  
ATOM   1959  CA  LYS C  57      21.815 -18.545   8.369  1.00 85.81           C  
ATOM   1960  C   LYS C  57      21.309 -17.358   9.183  1.00 85.81           C  
ATOM   1961  CB  LYS C  57      23.293 -18.351   8.023  1.00 85.81           C  
ATOM   1962  O   LYS C  57      21.790 -17.107  10.290  1.00 85.81           O  
ATOM   1963  CG  LYS C  57      23.962 -19.592   7.450  1.00 85.81           C  
ATOM   1964  CD  LYS C  57      25.449 -19.364   7.211  1.00 85.81           C  
ATOM   1965  CE  LYS C  57      26.116 -20.597   6.616  1.00 85.81           C  
ATOM   1966  NZ  LYS C  57      27.565 -20.365   6.341  1.00 85.81           N  
ATOM   1967  N   CYS C  58      20.351 -16.618   8.632  1.00 89.28           N  
ATOM   1968  CA  CYS C  58      19.793 -15.479   9.352  1.00 89.28           C  
ATOM   1969  C   CYS C  58      18.979 -15.940  10.555  1.00 89.28           C  
ATOM   1970  CB  CYS C  58      18.917 -14.635   8.426  1.00 89.28           C  
ATOM   1971  O   CYS C  58      18.392 -17.023  10.535  1.00 89.28           O  
ATOM   1972  SG  CYS C  58      19.851 -13.690   7.203  1.00 89.28           S  
ATOM   1973  N   ASP C  59      18.979 -15.113  11.602  1.00 88.41           N  
ATOM   1974  CA  ASP C  59      18.083 -15.384  12.722  1.00 88.41           C  
ATOM   1975  C   ASP C  59      16.629 -15.450  12.258  1.00 88.41           C  
ATOM   1976  CB  ASP C  59      18.241 -14.316  13.807  1.00 88.41           C  
ATOM   1977  O   ASP C  59      16.223 -14.705  11.364  1.00 88.41           O  
ATOM   1978  CG  ASP C  59      19.587 -14.378  14.507  1.00 88.41           C  
ATOM   1979  OD1 ASP C  59      20.283 -15.411  14.402  1.00 88.41           O  
ATOM   1980  OD2 ASP C  59      19.953 -13.385  15.173  1.00 88.41           O  
ATOM   1981  N   ASN C  60      15.811 -16.363  12.704  1.00 80.89           N  
ATOM   1982  CA  ASN C  60      14.390 -16.550  12.429  1.00 80.89           C  
ATOM   1983  C   ASN C  60      14.158 -17.085  11.019  1.00 80.89           C  
ATOM   1984  CB  ASN C  60      13.627 -15.240  12.633  1.00 80.89           C  
ATOM   1985  O   ASN C  60      13.165 -16.741  10.376  1.00 80.89           O  
ATOM   1986  CG  ASN C  60      13.697 -14.739  14.062  1.00 80.89           C  
ATOM   1987  ND2 ASN C  60      13.580 -13.428  14.238  1.00 80.89           N  
ATOM   1988  OD1 ASN C  60      13.856 -15.524  15.001  1.00 80.89           O  
ATOM   1989  N   SER C  61      15.197 -17.849  10.528  1.00 85.92           N  
ATOM   1990  CA  SER C  61      15.112 -18.370   9.168  1.00 85.92           C  
ATOM   1991  C   SER C  61      14.442 -19.740   9.142  1.00 85.92           C  
ATOM   1992  CB  SER C  61      16.503 -18.462   8.540  1.00 85.92           C  
ATOM   1993  O   SER C  61      14.332 -20.363   8.084  1.00 85.92           O  
ATOM   1994  OG  SER C  61      17.322 -19.366   9.262  1.00 85.92           O  
ATOM   1995  N   LEU C  62      13.991 -20.257  10.267  1.00 74.08           N  
ATOM   1996  CA  LEU C  62      13.486 -21.619  10.397  1.00 74.08           C  
ATOM   1997  C   LEU C  62      12.283 -21.842   9.487  1.00 74.08           C  
ATOM   1998  CB  LEU C  62      13.103 -21.912  11.850  1.00 74.08           C  
ATOM   1999  O   LEU C  62      12.116 -22.927   8.926  1.00 74.08           O  
ATOM   2000  CG  LEU C  62      14.205 -22.491  12.739  1.00 74.08           C  
ATOM   2001  CD1 LEU C  62      14.446 -21.585  13.942  1.00 74.08           C  
ATOM   2002  CD2 LEU C  62      13.843 -23.902  13.189  1.00 74.08           C  
ATOM   2003  N   ASN C  63      11.416 -20.850   9.245  1.00 75.03           N  
ATOM   2004  CA  ASN C  63      10.197 -21.015   8.460  1.00 75.03           C  
ATOM   2005  C   ASN C  63      10.350 -20.432   7.058  1.00 75.03           C  
ATOM   2006  CB  ASN C  63       9.007 -20.373   9.175  1.00 75.03           C  
ATOM   2007  O   ASN C  63       9.359 -20.218   6.358  1.00 75.03           O  
ATOM   2008  CG  ASN C  63       8.669 -21.064  10.481  1.00 75.03           C  
ATOM   2009  ND2 ASN C  63       8.285 -20.282  11.483  1.00 75.03           N  
ATOM   2010  OD1 ASN C  63       8.752 -22.290  10.589  1.00 75.03           O  
ATOM   2011  N   LEU C  64      11.572 -20.157   6.738  1.00 81.71           N  
ATOM   2012  CA  LEU C  64      11.831 -19.617   5.408  1.00 81.71           C  
ATOM   2013  C   LEU C  64      11.571 -20.668   4.334  1.00 81.71           C  
ATOM   2014  CB  LEU C  64      13.273 -19.112   5.305  1.00 81.71           C  
ATOM   2015  O   LEU C  64      12.146 -21.758   4.374  1.00 81.71           O  
ATOM   2016  CG  LEU C  64      13.531 -17.997   4.290  1.00 81.71           C  
ATOM   2017  CD1 LEU C  64      13.165 -16.642   4.887  1.00 81.71           C  
ATOM   2018  CD2 LEU C  64      14.987 -18.012   3.838  1.00 81.71           C  
ATOM   2019  N   PRO C  65      10.666 -20.331   3.424  1.00 77.88           N  
ATOM   2020  CA  PRO C  65      10.453 -21.282   2.331  1.00 77.88           C  
ATOM   2021  C   PRO C  65      11.692 -21.462   1.456  1.00 77.88           C  
ATOM   2022  CB  PRO C  65       9.308 -20.653   1.533  1.00 77.88           C  
ATOM   2023  O   PRO C  65      12.526 -20.558   1.368  1.00 77.88           O  
ATOM   2024  CG  PRO C  65       9.160 -19.277   2.099  1.00 77.88           C  
ATOM   2025  CD  PRO C  65      10.023 -19.169   3.323  1.00 77.88           C  
ATOM   2026  N   LYS C  66      11.794 -22.627   0.951  1.00 71.04           N  
ATOM   2027  CA  LYS C  66      12.934 -22.897   0.081  1.00 71.04           C  
ATOM   2028  C   LYS C  66      12.881 -22.036  -1.178  1.00 71.04           C  
ATOM   2029  CB  LYS C  66      12.980 -24.378  -0.300  1.00 71.04           C  
ATOM   2030  O   LYS C  66      13.914 -21.565  -1.658  1.00 71.04           O  
ATOM   2031  CG  LYS C  66      13.480 -25.288   0.813  1.00 71.04           C  
ATOM   2032  CD  LYS C  66      13.631 -26.726   0.334  1.00 71.04           C  
ATOM   2033  CE  LYS C  66      14.083 -27.646   1.459  1.00 71.04           C  
ATOM   2034  NZ  LYS C  66      14.206 -29.063   1.001  1.00 71.04           N  
ATOM   2035  N   ARG C  67      11.616 -21.813  -1.715  1.00 76.78           N  
ATOM   2036  CA  ARG C  67      11.439 -20.992  -2.908  1.00 76.78           C  
ATOM   2037  C   ARG C  67      10.133 -20.207  -2.844  1.00 76.78           C  
ATOM   2038  CB  ARG C  67      11.466 -21.860  -4.168  1.00 76.78           C  
ATOM   2039  O   ARG C  67       9.127 -20.706  -2.335  1.00 76.78           O  
ATOM   2040  CG  ARG C  67      11.343 -23.350  -3.892  1.00 76.78           C  
ATOM   2041  CD  ARG C  67      11.561 -24.177  -5.151  1.00 76.78           C  
ATOM   2042  NE  ARG C  67      11.337 -25.599  -4.908  1.00 76.78           N  
ATOM   2043  NH1 ARG C  67      11.632 -26.234  -7.109  1.00 76.78           N  
ATOM   2044  NH2 ARG C  67      11.158 -27.808  -5.511  1.00 76.78           N  
ATOM   2045  CZ  ARG C  67      11.376 -26.544  -5.843  1.00 76.78           C  
ATOM   2046  N   PHE C  68      10.285 -18.967  -3.318  1.00 85.46           N  
ATOM   2047  CA  PHE C  68       9.075 -18.165  -3.466  1.00 85.46           C  
ATOM   2048  C   PHE C  68       8.502 -18.305  -4.871  1.00 85.46           C  
ATOM   2049  CB  PHE C  68       9.365 -16.692  -3.161  1.00 85.46           C  
ATOM   2050  O   PHE C  68       9.244 -18.522  -5.831  1.00 85.46           O  
ATOM   2051  CG  PHE C  68       9.685 -16.423  -1.716  1.00 85.46           C  
ATOM   2052  CD1 PHE C  68       8.676 -16.380  -0.762  1.00 85.46           C  
ATOM   2053  CD2 PHE C  68      10.997 -16.212  -1.311  1.00 85.46           C  
ATOM   2054  CE1 PHE C  68       8.970 -16.131   0.577  1.00 85.46           C  
ATOM   2055  CE2 PHE C  68      11.299 -15.962   0.025  1.00 85.46           C  
ATOM   2056  CZ  PHE C  68      10.284 -15.921   0.967  1.00 85.46           C  
ATOM   2057  N   SER C  69       7.150 -18.189  -4.940  1.00 83.33           N  
ATOM   2058  CA  SER C  69       6.535 -18.151  -6.263  1.00 83.33           C  
ATOM   2059  C   SER C  69       7.084 -16.998  -7.095  1.00 83.33           C  
ATOM   2060  CB  SER C  69       5.016 -18.028  -6.145  1.00 83.33           C  
ATOM   2061  O   SER C  69       7.281 -15.894  -6.583  1.00 83.33           O  
ATOM   2062  OG  SER C  69       4.420 -17.909  -7.425  1.00 83.33           O  
ATOM   2063  N   LYS C  70       7.351 -17.270  -8.328  1.00 82.74           N  
ATOM   2064  CA  LYS C  70       7.915 -16.262  -9.222  1.00 82.74           C  
ATOM   2065  C   LYS C  70       6.833 -15.636 -10.097  1.00 82.74           C  
ATOM   2066  CB  LYS C  70       9.009 -16.874 -10.099  1.00 82.74           C  
ATOM   2067  O   LYS C  70       7.135 -14.873 -11.016  1.00 82.74           O  
ATOM   2068  CG  LYS C  70      10.246 -17.312  -9.329  1.00 82.74           C  
ATOM   2069  CD  LYS C  70      11.368 -17.735 -10.269  1.00 82.74           C  
ATOM   2070  CE  LYS C  70      12.622 -18.133  -9.501  1.00 82.74           C  
ATOM   2071  NZ  LYS C  70      13.727 -18.540 -10.418  1.00 82.74           N  
ATOM   2072  N   VAL C  71       5.643 -15.963  -9.806  1.00 87.54           N  
ATOM   2073  CA  VAL C  71       4.544 -15.402 -10.586  1.00 87.54           C  
ATOM   2074  C   VAL C  71       4.449 -13.898 -10.338  1.00 87.54           C  
ATOM   2075  CB  VAL C  71       3.200 -16.084 -10.244  1.00 87.54           C  
ATOM   2076  O   VAL C  71       4.565 -13.442  -9.198  1.00 87.54           O  
ATOM   2077  CG1 VAL C  71       2.054 -15.438 -11.020  1.00 87.54           C  
ATOM   2078  CG2 VAL C  71       3.272 -17.581 -10.539  1.00 87.54           C  
ATOM   2079  N   PRO C  72       4.227 -13.136 -11.435  1.00 86.72           N  
ATOM   2080  CA  PRO C  72       4.139 -11.684 -11.267  1.00 86.72           C  
ATOM   2081  C   PRO C  72       2.880 -11.251 -10.520  1.00 86.72           C  
ATOM   2082  CB  PRO C  72       4.127 -11.162 -12.706  1.00 86.72           C  
ATOM   2083  O   PRO C  72       1.772 -11.650 -10.887  1.00 86.72           O  
ATOM   2084  CG  PRO C  72       3.639 -12.313 -13.525  1.00 86.72           C  
ATOM   2085  CD  PRO C  72       3.952 -13.586 -12.794  1.00 86.72           C  
ATOM   2086  N   VAL C  73       3.150 -10.435  -9.462  1.00 88.21           N  
ATOM   2087  CA  VAL C  73       2.026  -9.908  -8.694  1.00 88.21           C  
ATOM   2088  C   VAL C  73       2.202  -8.405  -8.486  1.00 88.21           C  
ATOM   2089  CB  VAL C  73       1.885 -10.622  -7.331  1.00 88.21           C  
ATOM   2090  O   VAL C  73       3.323  -7.894  -8.519  1.00 88.21           O  
ATOM   2091  CG1 VAL C  73       1.571 -12.104  -7.528  1.00 88.21           C  
ATOM   2092  CG2 VAL C  73       3.158 -10.447  -6.504  1.00 88.21           C  
ATOM   2093  N   ILE C  74       1.105  -7.736  -8.312  1.00 84.43           N  
ATOM   2094  CA  ILE C  74       1.117  -6.302  -8.044  1.00 84.43           C  
ATOM   2095  C   ILE C  74       0.208  -5.992  -6.856  1.00 84.43           C  
ATOM   2096  CB  ILE C  74       0.675  -5.491  -9.283  1.00 84.43           C  
ATOM   2097  O   ILE C  74      -0.749  -6.722  -6.592  1.00 84.43           O  
ATOM   2098  CG1 ILE C  74      -0.728  -5.920  -9.728  1.00 84.43           C  
ATOM   2099  CG2 ILE C  74       1.685  -5.652 -10.422  1.00 84.43           C  
ATOM   2100  CD1 ILE C  74      -1.352  -5.004 -10.773  1.00 84.43           C  
ATOM   2101  N   PRO C  75       0.488  -4.889  -6.139  1.00 82.18           N  
ATOM   2102  CA  PRO C  75      -0.340  -4.534  -4.985  1.00 82.18           C  
ATOM   2103  C   PRO C  75      -1.786  -4.227  -5.368  1.00 82.18           C  
ATOM   2104  CB  PRO C  75       0.352  -3.289  -4.424  1.00 82.18           C  
ATOM   2105  O   PRO C  75      -2.039  -3.659  -6.433  1.00 82.18           O  
ATOM   2106  CG  PRO C  75       1.754  -3.368  -4.935  1.00 82.18           C  
ATOM   2107  CD  PRO C  75       1.741  -4.086  -6.254  1.00 82.18           C  
ATOM   2108  N   ILE C  76      -2.641  -4.673  -4.534  1.00 80.95           N  
ATOM   2109  CA  ILE C  76      -4.034  -4.263  -4.671  1.00 80.95           C  
ATOM   2110  C   ILE C  76      -4.244  -2.911  -3.993  1.00 80.95           C  
ATOM   2111  CB  ILE C  76      -4.994  -5.317  -4.073  1.00 80.95           C  
ATOM   2112  O   ILE C  76      -3.971  -2.759  -2.800  1.00 80.95           O  
ATOM   2113  CG1 ILE C  76      -4.801  -6.670  -4.768  1.00 80.95           C  
ATOM   2114  CG2 ILE C  76      -6.448  -4.847  -4.184  1.00 80.95           C  
ATOM   2115  CD1 ILE C  76      -5.612  -7.802  -4.153  1.00 80.95           C  
ATOM   2116  N   THR C  77      -4.727  -2.037  -4.732  1.00 63.62           N  
ATOM   2117  CA  THR C  77      -4.790  -0.674  -4.216  1.00 63.62           C  
ATOM   2118  C   THR C  77      -6.186  -0.358  -3.688  1.00 63.62           C  
ATOM   2119  CB  THR C  77      -4.404   0.351  -5.299  1.00 63.62           C  
ATOM   2120  O   THR C  77      -6.347   0.501  -2.819  1.00 63.62           O  
ATOM   2121  CG2 THR C  77      -2.936   0.214  -5.688  1.00 63.62           C  
ATOM   2122  OG1 THR C  77      -5.216   0.139  -6.460  1.00 63.62           O  
ATOM   2123  N   LYS C  78      -7.139  -1.164  -4.263  1.00 61.32           N  
ATOM   2124  CA  LYS C  78      -8.502  -0.927  -3.798  1.00 61.32           C  
ATOM   2125  C   LYS C  78      -8.966  -2.041  -2.865  1.00 61.32           C  
ATOM   2126  CB  LYS C  78      -9.460  -0.803  -4.983  1.00 61.32           C  
ATOM   2127  O   LYS C  78      -8.861  -3.223  -3.200  1.00 61.32           O  
ATOM   2128  CG  LYS C  78      -9.211   0.419  -5.856  1.00 61.32           C  
ATOM   2129  CD  LYS C  78     -10.245   0.531  -6.969  1.00 61.32           C  
ATOM   2130  CE  LYS C  78      -9.965   1.723  -7.874  1.00 61.32           C  
ATOM   2131  NZ  LYS C  78     -10.947   1.809  -8.997  1.00 61.32           N  
ATOM   2132  N   LEU C  79      -9.562  -1.670  -1.766  1.00 56.49           N  
ATOM   2133  CA  LEU C  79      -9.962  -2.617  -0.732  1.00 56.49           C  
ATOM   2134  C   LEU C  79     -11.011  -3.589  -1.261  1.00 56.49           C  
ATOM   2135  CB  LEU C  79     -10.507  -1.876   0.492  1.00 56.49           C  
ATOM   2136  O   LEU C  79     -10.969  -4.783  -0.953  1.00 56.49           O  
ATOM   2137  CG  LEU C  79     -10.278  -2.546   1.848  1.00 56.49           C  
ATOM   2138  CD1 LEU C  79      -8.884  -2.219   2.372  1.00 56.49           C  
ATOM   2139  CD2 LEU C  79     -11.346  -2.113   2.847  1.00 56.49           C  
ATOM   2140  N   ASP C  80     -11.916  -3.062  -2.098  1.00 59.46           N  
ATOM   2141  CA  ASP C  80     -13.014  -3.887  -2.593  1.00 59.46           C  
ATOM   2142  C   ASP C  80     -12.502  -4.981  -3.527  1.00 59.46           C  
ATOM   2143  CB  ASP C  80     -14.052  -3.024  -3.313  1.00 59.46           C  
ATOM   2144  O   ASP C  80     -13.142  -6.023  -3.682  1.00 59.46           O  
ATOM   2145  CG  ASP C  80     -14.787  -2.078  -2.379  1.00 59.46           C  
ATOM   2146  OD1 ASP C  80     -14.810  -2.325  -1.154  1.00 59.46           O  
ATOM   2147  OD2 ASP C  80     -15.350  -1.077  -2.873  1.00 59.46           O  
ATOM   2148  N   ASN C  81     -11.307  -4.823  -3.920  1.00 76.40           N  
ATOM   2149  CA  ASN C  81     -10.732  -5.791  -4.847  1.00 76.40           C  
ATOM   2150  C   ASN C  81     -10.024  -6.924  -4.108  1.00 76.40           C  
ATOM   2151  CB  ASN C  81      -9.765  -5.102  -5.813  1.00 76.40           C  
ATOM   2152  O   ASN C  81      -9.795  -7.993  -4.675  1.00 76.40           O  
ATOM   2153  CG  ASN C  81     -10.478  -4.255  -6.848  1.00 76.40           C  
ATOM   2154  ND2 ASN C  81      -9.731  -3.388  -7.522  1.00 76.40           N  
ATOM   2155  OD1 ASN C  81     -11.691  -4.377  -7.039  1.00 76.40           O  
ATOM   2156  N   LYS C  82      -9.884  -6.683  -2.858  1.00 75.23           N  
ATOM   2157  CA  LYS C  82      -9.067  -7.633  -2.108  1.00 75.23           C  
ATOM   2158  C   LYS C  82      -9.768  -8.982  -1.981  1.00 75.23           C  
ATOM   2159  CB  LYS C  82      -8.739  -7.080  -0.721  1.00 75.23           C  
ATOM   2160  O   LYS C  82      -9.139 -10.031  -2.131  1.00 75.23           O  
ATOM   2161  CG  LYS C  82      -7.468  -6.244  -0.671  1.00 75.23           C  
ATOM   2162  CD  LYS C  82      -7.136  -5.817   0.752  1.00 75.23           C  
ATOM   2163  CE  LYS C  82      -5.925  -4.894   0.791  1.00 75.23           C  
ATOM   2164  NZ  LYS C  82      -5.593  -4.474   2.185  1.00 75.23           N  
ATOM   2165  N   ARG C  83     -11.046  -8.919  -1.714  1.00 79.61           N  
ATOM   2166  CA  ARG C  83     -11.813 -10.147  -1.531  1.00 79.61           C  
ATOM   2167  C   ARG C  83     -11.822 -10.983  -2.807  1.00 79.61           C  
ATOM   2168  CB  ARG C  83     -13.248  -9.827  -1.105  1.00 79.61           C  
ATOM   2169  O   ARG C  83     -11.794 -12.214  -2.749  1.00 79.61           O  
ATOM   2170  CG  ARG C  83     -13.999 -11.017  -0.528  1.00 79.61           C  
ATOM   2171  CD  ARG C  83     -15.385 -10.624  -0.038  1.00 79.61           C  
ATOM   2172  NE  ARG C  83     -16.159 -11.790   0.380  1.00 79.61           N  
ATOM   2173  NH1 ARG C  83     -18.012 -10.580   1.045  1.00 79.61           N  
ATOM   2174  NH2 ARG C  83     -18.001 -12.865   1.232  1.00 79.61           N  
ATOM   2175  CZ  ARG C  83     -17.389 -11.742   0.885  1.00 79.61           C  
ATOM   2176  N   HIS C  84     -11.695 -10.307  -3.965  1.00 84.66           N  
ATOM   2177  CA  HIS C  84     -11.860 -10.994  -5.241  1.00 84.66           C  
ATOM   2178  C   HIS C  84     -10.511 -11.391  -5.831  1.00 84.66           C  
ATOM   2179  CB  HIS C  84     -12.626 -10.113  -6.229  1.00 84.66           C  
ATOM   2180  O   HIS C  84     -10.392 -12.439  -6.471  1.00 84.66           O  
ATOM   2181  CG  HIS C  84     -14.066  -9.924  -5.873  1.00 84.66           C  
ATOM   2182  CD2 HIS C  84     -14.732  -8.842  -5.405  1.00 84.66           C  
ATOM   2183  ND1 HIS C  84     -14.998 -10.933  -5.984  1.00 84.66           N  
ATOM   2184  CE1 HIS C  84     -16.179 -10.478  -5.599  1.00 84.66           C  
ATOM   2185  NE2 HIS C  84     -16.044  -9.212  -5.243  1.00 84.66           N  
ATOM   2186  N   PHE C  85      -9.508 -10.597  -5.475  1.00 90.28           N  
ATOM   2187  CA  PHE C  85      -8.342 -10.738  -6.339  1.00 90.28           C  
ATOM   2188  C   PHE C  85      -7.096 -11.052  -5.520  1.00 90.28           C  
ATOM   2189  CB  PHE C  85      -8.123  -9.464  -7.161  1.00 90.28           C  
ATOM   2190  O   PHE C  85      -6.049 -11.388  -6.078  1.00 90.28           O  
ATOM   2191  CG  PHE C  85      -9.258  -9.142  -8.095  1.00 90.28           C  
ATOM   2192  CD1 PHE C  85      -9.586 -10.001  -9.136  1.00 90.28           C  
ATOM   2193  CD2 PHE C  85      -9.998  -7.978  -7.931  1.00 90.28           C  
ATOM   2194  CE1 PHE C  85     -10.637  -9.705 -10.002  1.00 90.28           C  
ATOM   2195  CE2 PHE C  85     -11.049  -7.675  -8.792  1.00 90.28           C  
ATOM   2196  CZ  PHE C  85     -11.366  -8.539  -9.827  1.00 90.28           C  
ATOM   2197  N   SER C  86      -7.235 -11.100  -4.194  1.00 87.78           N  
ATOM   2198  CA  SER C  86      -6.050 -11.288  -3.364  1.00 87.78           C  
ATOM   2199  C   SER C  86      -5.485 -12.696  -3.518  1.00 87.78           C  
ATOM   2200  CB  SER C  86      -6.375 -11.019  -1.894  1.00 87.78           C  
ATOM   2201  O   SER C  86      -6.228 -13.678  -3.469  1.00 87.78           O  
ATOM   2202  OG  SER C  86      -5.275 -11.353  -1.066  1.00 87.78           O  
ATOM   2203  N   VAL C  87      -4.138 -12.740  -3.716  1.00 89.27           N  
ATOM   2204  CA  VAL C  87      -3.512 -14.050  -3.858  1.00 89.27           C  
ATOM   2205  C   VAL C  87      -2.363 -14.185  -2.861  1.00 89.27           C  
ATOM   2206  CB  VAL C  87      -2.999 -14.281  -5.297  1.00 89.27           C  
ATOM   2207  O   VAL C  87      -1.553 -15.110  -2.960  1.00 89.27           O  
ATOM   2208  CG1 VAL C  87      -4.166 -14.352  -6.281  1.00 89.27           C  
ATOM   2209  CG2 VAL C  87      -2.024 -13.176  -5.699  1.00 89.27           C  
ATOM   2210  N   GLY C  88      -2.331 -13.302  -1.937  1.00 86.65           N  
ATOM   2211  CA  GLY C  88      -1.303 -13.328  -0.908  1.00 86.65           C  
ATOM   2212  C   GLY C  88      -0.736 -11.956  -0.598  1.00 86.65           C  
ATOM   2213  O   GLY C  88      -1.402 -10.940  -0.810  1.00 86.65           O  
ATOM   2214  N   THR C  89       0.443 -11.987  -0.064  1.00 84.43           N  
ATOM   2215  CA  THR C  89       1.087 -10.733   0.313  1.00 84.43           C  
ATOM   2216  C   THR C  89       2.523 -10.687  -0.201  1.00 84.43           C  
ATOM   2217  CB  THR C  89       1.079 -10.537   1.840  1.00 84.43           C  
ATOM   2218  O   THR C  89       3.126 -11.729  -0.470  1.00 84.43           O  
ATOM   2219  CG2 THR C  89      -0.344 -10.400   2.370  1.00 84.43           C  
ATOM   2220  OG1 THR C  89       1.702 -11.667   2.464  1.00 84.43           O  
ATOM   2221  N   LYS C  90       2.990  -9.472  -0.320  1.00 87.66           N  
ATOM   2222  CA  LYS C  90       4.369  -9.261  -0.751  1.00 87.66           C  
ATOM   2223  C   LYS C  90       4.947  -7.987  -0.141  1.00 87.66           C  
ATOM   2224  CB  LYS C  90       4.451  -9.195  -2.277  1.00 87.66           C  
ATOM   2225  O   LYS C  90       4.248  -6.979  -0.017  1.00 87.66           O  
ATOM   2226  CG  LYS C  90       5.871  -9.128  -2.819  1.00 87.66           C  
ATOM   2227  CD  LYS C  90       5.893  -9.206  -4.340  1.00 87.66           C  
ATOM   2228  CE  LYS C  90       7.316  -9.159  -4.882  1.00 87.66           C  
ATOM   2229  NZ  LYS C  90       7.351  -9.358  -6.362  1.00 87.66           N  
ATOM   2230  N   PHE C  91       6.220  -8.092   0.225  1.00 83.34           N  
ATOM   2231  CA  PHE C  91       6.902  -6.904   0.723  1.00 83.34           C  
ATOM   2232  C   PHE C  91       7.382  -6.031  -0.430  1.00 83.34           C  
ATOM   2233  CB  PHE C  91       8.087  -7.297   1.612  1.00 83.34           C  
ATOM   2234  O   PHE C  91       7.890  -6.540  -1.431  1.00 83.34           O  
ATOM   2235  CG  PHE C  91       7.683  -7.883   2.938  1.00 83.34           C  
ATOM   2236  CD1 PHE C  91       7.201  -7.068   3.956  1.00 83.34           C  
ATOM   2237  CD2 PHE C  91       7.784  -9.249   3.166  1.00 83.34           C  
ATOM   2238  CE1 PHE C  91       6.827  -7.608   5.184  1.00 83.34           C  
ATOM   2239  CE2 PHE C  91       7.412  -9.795   4.391  1.00 83.34           C  
ATOM   2240  CZ  PHE C  91       6.934  -8.973   5.399  1.00 83.34           C  
ATOM   2241  N   PHE C  92       7.079  -4.716  -0.226  1.00 78.09           N  
ATOM   2242  CA  PHE C  92       7.555  -3.722  -1.180  1.00 78.09           C  
ATOM   2243  C   PHE C  92       8.367  -2.641  -0.476  1.00 78.09           C  
ATOM   2244  CB  PHE C  92       6.380  -3.089  -1.931  1.00 78.09           C  
ATOM   2245  O   PHE C  92       8.167  -2.382   0.713  1.00 78.09           O  
ATOM   2246  CG  PHE C  92       5.614  -4.060  -2.788  1.00 78.09           C  
ATOM   2247  CD1 PHE C  92       5.927  -4.220  -4.132  1.00 78.09           C  
ATOM   2248  CD2 PHE C  92       4.579  -4.814  -2.249  1.00 78.09           C  
ATOM   2249  CE1 PHE C  92       5.220  -5.118  -4.928  1.00 78.09           C  
ATOM   2250  CE2 PHE C  92       3.868  -5.714  -3.038  1.00 78.09           C  
ATOM   2251  CZ  PHE C  92       4.189  -5.864  -4.377  1.00 78.09           C  
ATOM   2252  N   ILE C  93       9.342  -2.125  -1.164  1.00 71.28           N  
ATOM   2253  CA  ILE C  93      10.083  -0.986  -0.632  1.00 71.28           C  
ATOM   2254  C   ILE C  93       9.442   0.315  -1.109  1.00 71.28           C  
ATOM   2255  CB  ILE C  93      11.570  -1.036  -1.049  1.00 71.28           C  
ATOM   2256  O   ILE C  93       9.243   0.512  -2.310  1.00 71.28           O  
ATOM   2257  CG1 ILE C  93      12.223  -2.328  -0.545  1.00 71.28           C  
ATOM   2258  CG2 ILE C  93      12.318   0.195  -0.529  1.00 71.28           C  
ATOM   2259  CD1 ILE C  93      13.610  -2.585  -1.119  1.00 71.28           C  
ATOM   2260  N   SER C  94       8.960   0.969  -0.031  1.00 59.25           N  
ATOM   2261  CA  SER C  94       8.430   2.290  -0.354  1.00 59.25           C  
ATOM   2262  C   SER C  94       9.429   3.388  -0.004  1.00 59.25           C  
ATOM   2263  CB  SER C  94       7.112   2.534   0.383  1.00 59.25           C  
ATOM   2264  O   SER C  94       9.994   3.394   1.091  1.00 59.25           O  
ATOM   2265  OG  SER C  94       7.352   2.967   1.711  1.00 59.25           O  
ATOM   2266  N   GLU C  95       9.885   4.091  -0.945  1.00 51.48           N  
ATOM   2267  CA  GLU C  95      10.866   5.138  -0.676  1.00 51.48           C  
ATOM   2268  C   GLU C  95      10.198   6.390  -0.116  1.00 51.48           C  
ATOM   2269  CB  GLU C  95      11.648   5.481  -1.946  1.00 51.48           C  
ATOM   2270  O   GLU C  95       9.206   6.870  -0.667  1.00 51.48           O  
ATOM   2271  CG  GLU C  95      12.633   4.403  -2.373  1.00 51.48           C  
ATOM   2272  CD  GLU C  95      13.441   4.781  -3.605  1.00 51.48           C  
ATOM   2273  OE1 GLU C  95      14.302   3.981  -4.035  1.00 51.48           O  
ATOM   2274  OE2 GLU C  95      13.211   5.887  -4.143  1.00 51.48           O  
ATOM   2275  N   SER C  96      10.224   6.382   1.257  1.00 45.32           N  
ATOM   2276  CA  SER C  96       9.788   7.664   1.799  1.00 45.32           C  
ATOM   2277  C   SER C  96      10.903   8.702   1.730  1.00 45.32           C  
ATOM   2278  CB  SER C  96       9.319   7.503   3.246  1.00 45.32           C  
ATOM   2279  O   SER C  96      12.077   8.373   1.914  1.00 45.32           O  
ATOM   2280  OG  SER C  96       9.073   8.766   3.839  1.00 45.32           O  
ATOM   2281  N   LEU C  97      10.726   9.716   0.980  1.00 39.14           N  
ATOM   2282  CA  LEU C  97      11.715  10.772   0.792  1.00 39.14           C  
ATOM   2283  C   LEU C  97      12.083  11.415   2.125  1.00 39.14           C  
ATOM   2284  CB  LEU C  97      11.188  11.836  -0.173  1.00 39.14           C  
ATOM   2285  O   LEU C  97      12.876  12.358   2.167  1.00 39.14           O  
ATOM   2286  CG  LEU C  97      10.949  11.385  -1.615  1.00 39.14           C  
ATOM   2287  CD1 LEU C  97      10.223  12.474  -2.398  1.00 39.14           C  
ATOM   2288  CD2 LEU C  97      12.268  11.024  -2.289  1.00 39.14           C  
ATOM   2289  N   THR C  98      11.486  10.920   3.211  1.00 39.52           N  
ATOM   2290  CA  THR C  98      11.841  11.637   4.431  1.00 39.52           C  
ATOM   2291  C   THR C  98      13.152  11.108   5.007  1.00 39.52           C  
ATOM   2292  CB  THR C  98      10.729  11.522   5.490  1.00 39.52           C  
ATOM   2293  O   THR C  98      13.559   9.984   4.708  1.00 39.52           O  
ATOM   2294  CG2 THR C  98       9.416  12.101   4.974  1.00 39.52           C  
ATOM   2295  OG1 THR C  98      10.532  10.142   5.821  1.00 39.52           O  
ATOM   2296  N   GLN C  99      13.971  11.928   5.485  1.00 39.23           N  
ATOM   2297  CA  GLN C  99      15.332  11.745   5.979  1.00 39.23           C  
ATOM   2298  C   GLN C  99      15.400  10.607   6.993  1.00 39.23           C  
ATOM   2299  CB  GLN C  99      15.855  13.039   6.605  1.00 39.23           C  
ATOM   2300  O   GLN C  99      16.451   9.987   7.168  1.00 39.23           O  
ATOM   2301  CG  GLN C  99      17.274  13.396   6.183  1.00 39.23           C  
ATOM   2302  CD  GLN C  99      17.592  14.867   6.379  1.00 39.23           C  
ATOM   2303  NE2 GLN C  99      18.640  15.341   5.714  1.00 39.23           N  
ATOM   2304  OE1 GLN C  99      16.900  15.572   7.121  1.00 39.23           O  
ATOM   2305  N   ASP C 100      14.300  10.329   7.570  1.00 37.88           N  
ATOM   2306  CA  ASP C 100      14.373   9.399   8.693  1.00 37.88           C  
ATOM   2307  C   ASP C 100      14.162   7.960   8.228  1.00 37.88           C  
ATOM   2308  CB  ASP C 100      13.340   9.764   9.761  1.00 37.88           C  
ATOM   2309  O   ASP C 100      13.865   7.078   9.037  1.00 37.88           O  
ATOM   2310  CG  ASP C 100      13.628  11.094  10.435  1.00 37.88           C  
ATOM   2311  OD1 ASP C 100      14.814  11.460  10.580  1.00 37.88           O  
ATOM   2312  OD2 ASP C 100      12.660  11.781  10.827  1.00 37.88           O  
ATOM   2313  N   ASN C 101      14.438   7.784   6.932  1.00 44.76           N  
ATOM   2314  CA  ASN C 101      14.283   6.418   6.443  1.00 44.76           C  
ATOM   2315  C   ASN C 101      15.581   5.625   6.572  1.00 44.76           C  
ATOM   2316  CB  ASN C 101      13.805   6.420   4.989  1.00 44.76           C  
ATOM   2317  O   ASN C 101      16.664   6.207   6.646  1.00 44.76           O  
ATOM   2318  CG  ASN C 101      12.379   6.913   4.844  1.00 44.76           C  
ATOM   2319  ND2 ASN C 101      12.060   7.473   3.683  1.00 44.76           N  
ATOM   2320  OD1 ASN C 101      11.570   6.793   5.769  1.00 44.76           O  
ATOM   2321  N   TYR C 102      15.454   4.410   6.990  1.00 48.53           N  
ATOM   2322  CA  TYR C 102      16.628   3.550   7.086  1.00 48.53           C  
ATOM   2323  C   TYR C 102      17.088   3.099   5.705  1.00 48.53           C  
ATOM   2324  CB  TYR C 102      16.331   2.329   7.962  1.00 48.53           C  
ATOM   2325  O   TYR C 102      16.273   2.944   4.792  1.00 48.53           O  
ATOM   2326  CG  TYR C 102      16.187   2.655   9.428  1.00 48.53           C  
ATOM   2327  CD1 TYR C 102      17.302   2.720  10.260  1.00 48.53           C  
ATOM   2328  CD2 TYR C 102      14.936   2.896   9.985  1.00 48.53           C  
ATOM   2329  CE1 TYR C 102      17.174   3.018  11.613  1.00 48.53           C  
ATOM   2330  CE2 TYR C 102      14.796   3.195  11.337  1.00 48.53           C  
ATOM   2331  OH  TYR C 102      15.786   3.549  13.479  1.00 48.53           O  
ATOM   2332  CZ  TYR C 102      15.919   3.254  12.141  1.00 48.53           C  
ATOM   2333  N   PRO C 103      18.436   3.147   5.662  1.00 58.67           N  
ATOM   2334  CA  PRO C 103      18.930   2.683   4.363  1.00 58.67           C  
ATOM   2335  C   PRO C 103      18.387   1.307   3.983  1.00 58.67           C  
ATOM   2336  CB  PRO C 103      20.447   2.635   4.559  1.00 58.67           C  
ATOM   2337  O   PRO C 103      18.250   0.434   4.843  1.00 58.67           O  
ATOM   2338  CG  PRO C 103      20.647   2.777   6.033  1.00 58.67           C  
ATOM   2339  CD  PRO C 103      19.351   3.220   6.650  1.00 58.67           C  
ATOM   2340  N   ILE C 104      17.708   1.287   2.786  1.00 57.56           N  
ATOM   2341  CA  ILE C 104      17.180   0.030   2.267  1.00 57.56           C  
ATOM   2342  C   ILE C 104      17.978  -0.396   1.037  1.00 57.56           C  
ATOM   2343  CB  ILE C 104      15.679   0.149   1.918  1.00 57.56           C  
ATOM   2344  O   ILE C 104      18.494   0.448   0.301  1.00 57.56           O  
ATOM   2345  CG1 ILE C 104      14.878   0.591   3.148  1.00 57.56           C  
ATOM   2346  CG2 ILE C 104      15.147  -1.176   1.365  1.00 57.56           C  
ATOM   2347  CD1 ILE C 104      13.415   0.897   2.857  1.00 57.56           C  
ATOM   2348  N   THR C 105      18.349  -1.653   0.986  1.00 55.49           N  
ATOM   2349  CA  THR C 105      18.981  -2.175  -0.221  1.00 55.49           C  
ATOM   2350  C   THR C 105      18.054  -3.152  -0.938  1.00 55.49           C  
ATOM   2351  CB  THR C 105      20.315  -2.873   0.104  1.00 55.49           C  
ATOM   2352  O   THR C 105      17.349  -3.933  -0.295  1.00 55.49           O  
ATOM   2353  CG2 THR C 105      21.419  -1.854   0.367  1.00 55.49           C  
ATOM   2354  OG1 THR C 105      20.148  -3.690   1.269  1.00 55.49           O  
ATOM   2355  N   TYR C 106      17.627  -2.703  -2.196  1.00 47.17           N  
ATOM   2356  CA  TYR C 106      16.895  -3.626  -3.056  1.00 47.17           C  
ATOM   2357  C   TYR C 106      17.722  -4.004  -4.279  1.00 47.17           C  
ATOM   2358  CB  TYR C 106      15.564  -3.010  -3.497  1.00 47.17           C  
ATOM   2359  O   TYR C 106      18.269  -3.134  -4.960  1.00 47.17           O  
ATOM   2360  CG  TYR C 106      14.765  -3.891  -4.427  1.00 47.17           C  
ATOM   2361  CD1 TYR C 106      14.698  -3.617  -5.791  1.00 47.17           C  
ATOM   2362  CD2 TYR C 106      14.077  -4.999  -3.943  1.00 47.17           C  
ATOM   2363  CE1 TYR C 106      13.962  -4.425  -6.651  1.00 47.17           C  
ATOM   2364  CE2 TYR C 106      13.338  -5.813  -4.795  1.00 47.17           C  
ATOM   2365  OH  TYR C 106      12.557  -6.322  -6.992  1.00 47.17           O  
ATOM   2366  CZ  TYR C 106      13.287  -5.519  -6.145  1.00 47.17           C  
ATOM   2367  N   ASN C 107      17.744  -5.270  -4.653  1.00 43.32           N  
ATOM   2368  CA  ASN C 107      18.509  -5.755  -5.797  1.00 43.32           C  
ATOM   2369  C   ASN C 107      19.917  -5.168  -5.820  1.00 43.32           C  
ATOM   2370  CB  ASN C 107      17.780  -5.436  -7.104  1.00 43.32           C  
ATOM   2371  O   ASN C 107      20.370  -4.668  -6.851  1.00 43.32           O  
ATOM   2372  CG  ASN C 107      16.590  -6.343  -7.346  1.00 43.32           C  
ATOM   2373  ND2 ASN C 107      15.626  -5.863  -8.122  1.00 43.32           N  
ATOM   2374  OD1 ASN C 107      16.537  -7.466  -6.838  1.00 43.32           O  
ATOM   2375  N   SER C 108      20.545  -4.932  -4.737  1.00 45.24           N  
ATOM   2376  CA  SER C 108      21.949  -4.572  -4.570  1.00 45.24           C  
ATOM   2377  C   SER C 108      22.136  -3.058  -4.574  1.00 45.24           C  
ATOM   2378  CB  SER C 108      22.799  -5.201  -5.674  1.00 45.24           C  
ATOM   2379  O   SER C 108      23.265  -2.567  -4.628  1.00 45.24           O  
ATOM   2380  OG  SER C 108      22.051  -5.335  -6.870  1.00 45.24           O  
ATOM   2381  N   TYR C 109      21.019  -2.216  -4.722  1.00 47.83           N  
ATOM   2382  CA  TYR C 109      21.120  -0.761  -4.738  1.00 47.83           C  
ATOM   2383  C   TYR C 109      20.595  -0.163  -3.438  1.00 47.83           C  
ATOM   2384  CB  TYR C 109      20.349  -0.182  -5.928  1.00 47.83           C  
ATOM   2385  O   TYR C 109      19.460  -0.433  -3.038  1.00 47.83           O  
ATOM   2386  CG  TYR C 109      20.995  -0.459  -7.264  1.00 47.83           C  
ATOM   2387  CD1 TYR C 109      22.000   0.369  -7.759  1.00 47.83           C  
ATOM   2388  CD2 TYR C 109      20.602  -1.549  -8.033  1.00 47.83           C  
ATOM   2389  CE1 TYR C 109      22.597   0.118  -8.990  1.00 47.83           C  
ATOM   2390  CE2 TYR C 109      21.193  -1.809  -9.266  1.00 47.83           C  
ATOM   2391  OH  TYR C 109      22.775  -1.225 -10.954  1.00 47.83           O  
ATOM   2392  CZ  TYR C 109      22.188  -0.972  -9.735  1.00 47.83           C  
ATOM   2393  N   PRO C 110      21.512   0.561  -2.674  1.00 52.03           N  
ATOM   2394  CA  PRO C 110      21.039   1.188  -1.437  1.00 52.03           C  
ATOM   2395  C   PRO C 110      20.087   2.354  -1.692  1.00 52.03           C  
ATOM   2396  CB  PRO C 110      22.330   1.673  -0.772  1.00 52.03           C  
ATOM   2397  O   PRO C 110      20.344   3.186  -2.566  1.00 52.03           O  
ATOM   2398  CG  PRO C 110      23.416   1.306  -1.732  1.00 52.03           C  
ATOM   2399  CD  PRO C 110      22.788   0.678  -2.944  1.00 52.03           C  
ATOM   2400  N   THR C 111      18.897   2.238  -1.088  1.00 52.88           N  
ATOM   2401  CA  THR C 111      17.957   3.351  -1.160  1.00 52.88           C  
ATOM   2402  C   THR C 111      17.332   3.620   0.206  1.00 52.88           C  
ATOM   2403  CB  THR C 111      16.847   3.079  -2.191  1.00 52.88           C  
ATOM   2404  O   THR C 111      17.348   2.754   1.083  1.00 52.88           O  
ATOM   2405  CG2 THR C 111      17.433   2.821  -3.575  1.00 52.88           C  
ATOM   2406  OG1 THR C 111      16.094   1.930  -1.782  1.00 52.88           O  
ATOM   2407  N   ASN C 112      17.068   4.909   0.449  1.00 54.29           N  
ATOM   2408  CA  ASN C 112      16.272   5.243   1.624  1.00 54.29           C  
ATOM   2409  C   ASN C 112      14.791   4.951   1.399  1.00 54.29           C  
ATOM   2410  CB  ASN C 112      16.472   6.710   2.010  1.00 54.29           C  
ATOM   2411  O   ASN C 112      14.240   5.287   0.349  1.00 54.29           O  
ATOM   2412  CG  ASN C 112      17.812   6.963   2.671  1.00 54.29           C  
ATOM   2413  ND2 ASN C 112      18.312   8.187   2.549  1.00 54.29           N  
ATOM   2414  OD1 ASN C 112      18.395   6.065   3.285  1.00 54.29           O  
ATOM   2415  N   GLY C 113      14.287   4.016   2.258  1.00 56.39           N  
ATOM   2416  CA  GLY C 113      12.879   3.689   2.098  1.00 56.39           C  
ATOM   2417  C   GLY C 113      12.323   2.869   3.247  1.00 56.39           C  
ATOM   2418  O   GLY C 113      13.018   2.624   4.235  1.00 56.39           O  
ATOM   2419  N   THR C 114      10.933   2.689   3.154  1.00 61.88           N  
ATOM   2420  CA  THR C 114      10.233   1.874   4.141  1.00 61.88           C  
ATOM   2421  C   THR C 114       9.702   0.592   3.505  1.00 61.88           C  
ATOM   2422  CB  THR C 114       9.070   2.651   4.784  1.00 61.88           C  
ATOM   2423  O   THR C 114       9.246   0.603   2.360  1.00 61.88           O  
ATOM   2424  CG2 THR C 114       8.504   1.900   5.985  1.00 61.88           C  
ATOM   2425  OG1 THR C 114       9.541   3.934   5.216  1.00 61.88           O  
ATOM   2426  N   VAL C 115       9.879  -0.439   4.242  1.00 70.91           N  
ATOM   2427  CA  VAL C 115       9.352  -1.715   3.769  1.00 70.91           C  
ATOM   2428  C   VAL C 115       7.894  -1.863   4.198  1.00 70.91           C  
ATOM   2429  CB  VAL C 115      10.186  -2.904   4.297  1.00 70.91           C  
ATOM   2430  O   VAL C 115       7.556  -1.633   5.361  1.00 70.91           O  
ATOM   2431  CG1 VAL C 115       9.588  -4.231   3.833  1.00 70.91           C  
ATOM   2432  CG2 VAL C 115      11.639  -2.780   3.842  1.00 70.91           C  
ATOM   2433  N   CYS C 116       7.041  -2.167   3.123  1.00 72.39           N  
ATOM   2434  CA  CYS C 116       5.632  -2.346   3.455  1.00 72.39           C  
ATOM   2435  C   CYS C 116       5.115  -3.683   2.937  1.00 72.39           C  
ATOM   2436  CB  CYS C 116       4.795  -1.206   2.876  1.00 72.39           C  
ATOM   2437  O   CYS C 116       5.492  -4.119   1.848  1.00 72.39           O  
ATOM   2438  SG  CYS C 116       5.075  -0.920   1.114  1.00 72.39           S  
ATOM   2439  N   LEU C 117       4.270  -4.273   3.789  1.00 81.27           N  
ATOM   2440  CA  LEU C 117       3.584  -5.494   3.380  1.00 81.27           C  
ATOM   2441  C   LEU C 117       2.247  -5.170   2.720  1.00 81.27           C  
ATOM   2442  CB  LEU C 117       3.362  -6.414   4.583  1.00 81.27           C  
ATOM   2443  O   LEU C 117       1.391  -4.522   3.326  1.00 81.27           O  
ATOM   2444  CG  LEU C 117       2.797  -7.802   4.281  1.00 81.27           C  
ATOM   2445  CD1 LEU C 117       3.784  -8.605   3.441  1.00 81.27           C  
ATOM   2446  CD2 LEU C 117       2.464  -8.538   5.574  1.00 81.27           C  
ATOM   2447  N   GLN C 118       2.138  -5.690   1.419  1.00 81.93           N  
ATOM   2448  CA  GLN C 118       0.909  -5.380   0.697  1.00 81.93           C  
ATOM   2449  C   GLN C 118       0.221  -6.653   0.211  1.00 81.93           C  
ATOM   2450  CB  GLN C 118       1.199  -4.456  -0.487  1.00 81.93           C  
ATOM   2451  O   GLN C 118       0.886  -7.632  -0.132  1.00 81.93           O  
ATOM   2452  CG  GLN C 118       1.749  -3.094  -0.084  1.00 81.93           C  
ATOM   2453  CD  GLN C 118       1.854  -2.134  -1.253  1.00 81.93           C  
ATOM   2454  NE2 GLN C 118       2.052  -0.855  -0.954  1.00 81.93           N  
ATOM   2455  OE1 GLN C 118       1.759  -2.538  -2.416  1.00 81.93           O  
ATOM   2456  N   THR C 119      -1.080  -6.506   0.222  1.00 81.24           N  
ATOM   2457  CA  THR C 119      -1.842  -7.552  -0.452  1.00 81.24           C  
ATOM   2458  C   THR C 119      -1.719  -7.419  -1.967  1.00 81.24           C  
ATOM   2459  CB  THR C 119      -3.327  -7.509  -0.049  1.00 81.24           C  
ATOM   2460  O   THR C 119      -1.753  -6.309  -2.503  1.00 81.24           O  
ATOM   2461  CG2 THR C 119      -4.105  -8.652  -0.694  1.00 81.24           C  
ATOM   2462  OG1 THR C 119      -3.433  -7.618   1.376  1.00 81.24           O  
ATOM   2463  N   VAL C 120      -1.591  -8.662  -2.618  1.00 86.79           N  
ATOM   2464  CA  VAL C 120      -1.259  -8.563  -4.035  1.00 86.79           C  
ATOM   2465  C   VAL C 120      -2.239  -9.399  -4.855  1.00 86.79           C  
ATOM   2466  CB  VAL C 120       0.192  -9.018  -4.312  1.00 86.79           C  
ATOM   2467  O   VAL C 120      -2.915 -10.279  -4.317  1.00 86.79           O  
ATOM   2468  CG1 VAL C 120       1.189  -8.095  -3.614  1.00 86.79           C  
ATOM   2469  CG2 VAL C 120       0.392 -10.464  -3.862  1.00 86.79           C  
ATOM   2470  N   LYS C 121      -2.322  -9.001  -6.121  1.00 89.25           N  
ATOM   2471  CA  LYS C 121      -3.048  -9.769  -7.128  1.00 89.25           C  
ATOM   2472  C   LYS C 121      -2.133 -10.165  -8.283  1.00 89.25           C  
ATOM   2473  CB  LYS C 121      -4.241  -8.970  -7.655  1.00 89.25           C  
ATOM   2474  O   LYS C 121      -1.081  -9.555  -8.486  1.00 89.25           O  
ATOM   2475  CG  LYS C 121      -3.854  -7.753  -8.482  1.00 89.25           C  
ATOM   2476  CD  LYS C 121      -5.083  -7.021  -9.008  1.00 89.25           C  
ATOM   2477  CE  LYS C 121      -4.697  -5.841  -9.890  1.00 89.25           C  
ATOM   2478  NZ  LYS C 121      -5.898  -5.138 -10.432  1.00 89.25           N  
ATOM   2479  N   LEU C 122      -2.590 -11.109  -9.022  1.00 91.18           N  
ATOM   2480  CA  LEU C 122      -1.808 -11.553 -10.171  1.00 91.18           C  
ATOM   2481  C   LEU C 122      -1.683 -10.440 -11.206  1.00 91.18           C  
ATOM   2482  CB  LEU C 122      -2.446 -12.790 -10.808  1.00 91.18           C  
ATOM   2483  O   LEU C 122      -2.607  -9.643 -11.382  1.00 91.18           O  
ATOM   2484  CG  LEU C 122      -2.458 -14.061  -9.957  1.00 91.18           C  
ATOM   2485  CD1 LEU C 122      -3.198 -15.178 -10.684  1.00 91.18           C  
ATOM   2486  CD2 LEU C 122      -1.035 -14.489  -9.615  1.00 91.18           C  
ATOM   2487  N   SER C 123      -0.535 -10.492 -11.860  1.00 88.49           N  
ATOM   2488  CA  SER C 123      -0.302  -9.528 -12.930  1.00 88.49           C  
ATOM   2489  C   SER C 123       0.274 -10.205 -14.169  1.00 88.49           C  
ATOM   2490  CB  SER C 123       0.642  -8.421 -12.458  1.00 88.49           C  
ATOM   2491  O   SER C 123       0.591 -11.396 -14.141  1.00 88.49           O  
ATOM   2492  OG  SER C 123       0.924  -7.517 -13.513  1.00 88.49           O  
ATOM   2493  N   GLY C 124       0.359  -9.480 -15.222  1.00 86.07           N  
ATOM   2494  CA  GLY C 124       0.870 -10.021 -16.471  1.00 86.07           C  
ATOM   2495  C   GLY C 124      -0.218 -10.288 -17.494  1.00 86.07           C  
ATOM   2496  O   GLY C 124      -1.362 -10.572 -17.133  1.00 86.07           O  
ATOM   2497  N   ASP C 125       0.209 -10.222 -18.706  1.00 87.03           N  
ATOM   2498  CA  ASP C 125      -0.729 -10.409 -19.809  1.00 87.03           C  
ATOM   2499  C   ASP C 125      -1.177 -11.865 -19.908  1.00 87.03           C  
ATOM   2500  CB  ASP C 125      -0.101  -9.961 -21.130  1.00 87.03           C  
ATOM   2501  O   ASP C 125      -0.346 -12.771 -20.003  1.00 87.03           O  
ATOM   2502  CG  ASP C 125      -1.128  -9.707 -22.219  1.00 87.03           C  
ATOM   2503  OD1 ASP C 125      -2.332  -9.586 -21.906  1.00 87.03           O  
ATOM   2504  OD2 ASP C 125      -0.730  -9.631 -23.402  1.00 87.03           O  
ATOM   2505  N   CYS C 126      -2.449 -12.012 -19.725  1.00 90.16           N  
ATOM   2506  CA  CYS C 126      -3.040 -13.341 -19.831  1.00 90.16           C  
ATOM   2507  C   CYS C 126      -4.336 -13.299 -20.631  1.00 90.16           C  
ATOM   2508  CB  CYS C 126      -3.306 -13.923 -18.443  1.00 90.16           C  
ATOM   2509  O   CYS C 126      -5.127 -12.365 -20.491  1.00 90.16           O  
ATOM   2510  SG  CYS C 126      -3.823 -15.653 -18.465  1.00 90.16           S  
ATOM   2511  N   LYS C 127      -4.475 -14.284 -21.521  1.00 90.57           N  
ATOM   2512  CA  LYS C 127      -5.705 -14.411 -22.298  1.00 90.57           C  
ATOM   2513  C   LYS C 127      -6.477 -15.666 -21.903  1.00 90.57           C  
ATOM   2514  CB  LYS C 127      -5.394 -14.436 -23.795  1.00 90.57           C  
ATOM   2515  O   LYS C 127      -5.904 -16.755 -21.823  1.00 90.57           O  
ATOM   2516  CG  LYS C 127      -6.622 -14.312 -24.685  1.00 90.57           C  
ATOM   2517  CD  LYS C 127      -6.243 -14.275 -26.159  1.00 90.57           C  
ATOM   2518  CE  LYS C 127      -7.474 -14.213 -27.053  1.00 90.57           C  
ATOM   2519  NZ  LYS C 127      -7.108 -14.177 -28.500  1.00 90.57           N  
ATOM   2520  N   ILE C 128      -7.735 -15.494 -21.581  1.00 90.12           N  
ATOM   2521  CA  ILE C 128      -8.617 -16.603 -21.236  1.00 90.12           C  
ATOM   2522  C   ILE C 128      -9.554 -16.900 -22.405  1.00 90.12           C  
ATOM   2523  CB  ILE C 128      -9.433 -16.300 -19.959  1.00 90.12           C  
ATOM   2524  O   ILE C 128     -10.320 -16.033 -22.831  1.00 90.12           O  
ATOM   2525  CG1 ILE C 128      -8.495 -16.007 -18.783  1.00 90.12           C  
ATOM   2526  CG2 ILE C 128     -10.375 -17.463 -19.632  1.00 90.12           C  
ATOM   2527  CD1 ILE C 128      -9.204 -15.480 -17.543  1.00 90.12           C  
ATOM   2528  N   THR C 129      -9.442 -18.071 -22.897  1.00 84.99           N  
ATOM   2529  CA  THR C 129     -10.297 -18.463 -24.012  1.00 84.99           C  
ATOM   2530  C   THR C 129     -11.124 -19.694 -23.652  1.00 84.99           C  
ATOM   2531  CB  THR C 129      -9.468 -18.751 -25.278  1.00 84.99           C  
ATOM   2532  O   THR C 129     -10.579 -20.706 -23.208  1.00 84.99           O  
ATOM   2533  CG2 THR C 129     -10.362 -18.857 -26.509  1.00 84.99           C  
ATOM   2534  OG1 THR C 129      -8.525 -17.690 -25.475  1.00 84.99           O  
ATOM   2535  N   LYS C 130     -12.378 -19.500 -23.781  1.00 75.38           N  
ATOM   2536  CA  LYS C 130     -13.260 -20.637 -23.536  1.00 75.38           C  
ATOM   2537  C   LYS C 130     -13.139 -21.676 -24.647  1.00 75.38           C  
ATOM   2538  CB  LYS C 130     -14.712 -20.174 -23.407  1.00 75.38           C  
ATOM   2539  O   LYS C 130     -13.292 -21.351 -25.827  1.00 75.38           O  
ATOM   2540  CG  LYS C 130     -15.646 -21.221 -22.820  1.00 75.38           C  
ATOM   2541  CD  LYS C 130     -17.061 -20.679 -22.656  1.00 75.38           C  
ATOM   2542  CE  LYS C 130     -18.025 -21.762 -22.192  1.00 75.38           C  
ATOM   2543  NZ  LYS C 130     -19.393 -21.217 -21.943  1.00 75.38           N  
ATOM   2544  N   SER C 131     -12.802 -22.863 -24.274  1.00 62.83           N  
ATOM   2545  CA  SER C 131     -12.578 -23.865 -25.311  1.00 62.83           C  
ATOM   2546  C   SER C 131     -13.768 -24.812 -25.430  1.00 62.83           C  
ATOM   2547  CB  SER C 131     -11.307 -24.664 -25.019  1.00 62.83           C  
ATOM   2548  O   SER C 131     -14.084 -25.285 -26.524  1.00 62.83           O  
ATOM   2549  OG  SER C 131     -11.416 -25.348 -23.783  1.00 62.83           O  
ATOM   2550  N   ASN C 132     -14.459 -25.238 -24.290  1.00 64.96           N  
ATOM   2551  CA  ASN C 132     -15.583 -26.164 -24.371  1.00 64.96           C  
ATOM   2552  C   ASN C 132     -16.693 -25.786 -23.395  1.00 64.96           C  
ATOM   2553  CB  ASN C 132     -15.115 -27.599 -24.114  1.00 64.96           C  
ATOM   2554  O   ASN C 132     -16.422 -25.454 -22.239  1.00 64.96           O  
ATOM   2555  CG  ASN C 132     -15.900 -28.621 -24.913  1.00 64.96           C  
ATOM   2556  ND2 ASN C 132     -15.609 -29.897 -24.691  1.00 64.96           N  
ATOM   2557  OD1 ASN C 132     -16.759 -28.266 -25.724  1.00 64.96           O  
ATOM   2558  N   PHE C 133     -18.001 -25.618 -23.935  1.00 56.34           N  
ATOM   2559  CA  PHE C 133     -19.132 -25.212 -23.109  1.00 56.34           C  
ATOM   2560  C   PHE C 133     -19.853 -26.429 -22.543  1.00 56.34           C  
ATOM   2561  CB  PHE C 133     -20.109 -24.353 -23.918  1.00 56.34           C  
ATOM   2562  O   PHE C 133     -20.827 -26.291 -21.800  1.00 56.34           O  
ATOM   2563  CG  PHE C 133     -19.544 -23.022 -24.336  1.00 56.34           C  
ATOM   2564  CD1 PHE C 133     -19.557 -21.941 -23.462  1.00 56.34           C  
ATOM   2565  CD2 PHE C 133     -19.001 -22.851 -25.602  1.00 56.34           C  
ATOM   2566  CE1 PHE C 133     -19.035 -20.708 -23.846  1.00 56.34           C  
ATOM   2567  CE2 PHE C 133     -18.478 -21.622 -25.993  1.00 56.34           C  
ATOM   2568  CZ  PHE C 133     -18.496 -20.551 -25.114  1.00 56.34           C  
ATOM   2569  N   ALA C 134     -19.415 -27.768 -23.089  1.00 55.99           N  
ATOM   2570  CA  ALA C 134     -20.084 -28.983 -22.632  1.00 55.99           C  
ATOM   2571  C   ALA C 134     -19.322 -29.628 -21.478  1.00 55.99           C  
ATOM   2572  CB  ALA C 134     -20.236 -29.972 -23.785  1.00 55.99           C  
ATOM   2573  O   ALA C 134     -18.191 -29.240 -21.179  1.00 55.99           O  
ATOM   2574  N   ASN C 135     -19.876 -30.616 -20.659  1.00 57.97           N  
ATOM   2575  CA  ASN C 135     -19.192 -31.450 -19.677  1.00 57.97           C  
ATOM   2576  C   ASN C 135     -18.187 -32.387 -20.340  1.00 57.97           C  
ATOM   2577  CB  ASN C 135     -20.203 -32.251 -18.854  1.00 57.97           C  
ATOM   2578  O   ASN C 135     -18.564 -33.229 -21.158  1.00 57.97           O  
ATOM   2579  CG  ASN C 135     -19.974 -32.123 -17.361  1.00 57.97           C  
ATOM   2580  ND2 ASN C 135     -21.006 -32.408 -16.576  1.00 57.97           N  
ATOM   2581  OD1 ASN C 135     -18.879 -31.769 -16.917  1.00 57.97           O  
ATOM   2582  N   PRO C 136     -16.712 -32.085 -20.235  1.00 59.01           N  
ATOM   2583  CA  PRO C 136     -16.262 -31.204 -19.155  1.00 59.01           C  
ATOM   2584  C   PRO C 136     -16.031 -29.769 -19.621  1.00 59.01           C  
ATOM   2585  CB  PRO C 136     -14.950 -31.848 -18.699  1.00 59.01           C  
ATOM   2586  O   PRO C 136     -15.761 -29.535 -20.802  1.00 59.01           O  
ATOM   2587  CG  PRO C 136     -14.538 -32.724 -19.838  1.00 59.01           C  
ATOM   2588  CD  PRO C 136     -15.750 -33.020 -20.675  1.00 59.01           C  
ATOM   2589  N   TYR C 137     -16.349 -28.723 -18.710  1.00 70.42           N  
ATOM   2590  CA  TYR C 137     -16.100 -27.309 -18.968  1.00 70.42           C  
ATOM   2591  C   TYR C 137     -14.613 -26.990 -18.869  1.00 70.42           C  
ATOM   2592  CB  TYR C 137     -16.888 -26.437 -17.985  1.00 70.42           C  
ATOM   2593  O   TYR C 137     -14.005 -27.159 -17.810  1.00 70.42           O  
ATOM   2594  CG  TYR C 137     -17.143 -25.036 -18.486  1.00 70.42           C  
ATOM   2595  CD1 TYR C 137     -16.267 -23.996 -18.182  1.00 70.42           C  
ATOM   2596  CD2 TYR C 137     -18.259 -24.749 -19.264  1.00 70.42           C  
ATOM   2597  CE1 TYR C 137     -16.499 -22.703 -18.640  1.00 70.42           C  
ATOM   2598  CE2 TYR C 137     -18.501 -23.460 -19.728  1.00 70.42           C  
ATOM   2599  OH  TYR C 137     -17.851 -21.168 -19.867  1.00 70.42           O  
ATOM   2600  CZ  TYR C 137     -17.617 -22.446 -19.411  1.00 70.42           C  
ATOM   2601  N   THR C 138     -13.986 -26.756 -20.122  1.00 77.56           N  
ATOM   2602  CA  THR C 138     -12.551 -26.497 -20.157  1.00 77.56           C  
ATOM   2603  C   THR C 138     -12.266 -25.098 -20.696  1.00 77.56           C  
ATOM   2604  CB  THR C 138     -11.816 -27.541 -21.019  1.00 77.56           C  
ATOM   2605  O   THR C 138     -12.985 -24.605 -21.568  1.00 77.56           O  
ATOM   2606  CG2 THR C 138     -11.852 -28.918 -20.365  1.00 77.56           C  
ATOM   2607  OG1 THR C 138     -12.445 -27.618 -22.305  1.00 77.56           O  
ATOM   2608  N   VAL C 139     -11.369 -24.438 -20.090  1.00 83.47           N  
ATOM   2609  CA  VAL C 139     -10.899 -23.138 -20.559  1.00 83.47           C  
ATOM   2610  C   VAL C 139      -9.402 -23.206 -20.855  1.00 83.47           C  
ATOM   2611  CB  VAL C 139     -11.188 -22.025 -19.527  1.00 83.47           C  
ATOM   2612  O   VAL C 139      -8.662 -23.926 -20.182  1.00 83.47           O  
ATOM   2613  CG1 VAL C 139     -10.593 -20.695 -19.987  1.00 83.47           C  
ATOM   2614  CG2 VAL C 139     -12.692 -21.889 -19.297  1.00 83.47           C  
ATOM   2615  N   SER C 140      -9.067 -22.487 -21.890  1.00 85.88           N  
ATOM   2616  CA  SER C 140      -7.644 -22.385 -22.195  1.00 85.88           C  
ATOM   2617  C   SER C 140      -7.105 -20.999 -21.856  1.00 85.88           C  
ATOM   2618  CB  SER C 140      -7.387 -22.694 -23.670  1.00 85.88           C  
ATOM   2619  O   SER C 140      -7.792 -19.995 -22.052  1.00 85.88           O  
ATOM   2620  OG  SER C 140      -8.028 -21.742 -24.502  1.00 85.88           O  
ATOM   2621  N   ILE C 141      -5.942 -20.937 -21.264  1.00 88.90           N  
ATOM   2622  CA  ILE C 141      -5.284 -19.667 -20.977  1.00 88.90           C  
ATOM   2623  C   ILE C 141      -3.933 -19.614 -21.687  1.00 88.90           C  
ATOM   2624  CB  ILE C 141      -5.100 -19.456 -19.458  1.00 88.90           C  
ATOM   2625  O   ILE C 141      -3.263 -20.638 -21.838  1.00 88.90           O  
ATOM   2626  CG1 ILE C 141      -4.299 -20.613 -18.851  1.00 88.90           C  
ATOM   2627  CG2 ILE C 141      -6.457 -19.306 -18.765  1.00 88.90           C  
ATOM   2628  CD1 ILE C 141      -4.022 -20.461 -17.362  1.00 88.90           C  
ATOM   2629  N   THR C 142      -3.604 -18.424 -22.153  1.00 88.97           N  
ATOM   2630  CA  THR C 142      -2.327 -18.230 -22.831  1.00 88.97           C  
ATOM   2631  C   THR C 142      -1.652 -16.946 -22.354  1.00 88.97           C  
ATOM   2632  CB  THR C 142      -2.507 -18.181 -24.359  1.00 88.97           C  
ATOM   2633  O   THR C 142      -2.326 -15.961 -22.048  1.00 88.97           O  
ATOM   2634  CG2 THR C 142      -1.878 -19.401 -25.026  1.00 88.97           C  
ATOM   2635  OG1 THR C 142      -3.905 -18.149 -24.669  1.00 88.97           O  
ATOM   2636  N   SER C 143      -0.302 -17.005 -22.323  1.00 90.72           N  
ATOM   2637  CA  SER C 143       0.455 -15.808 -21.974  1.00 90.72           C  
ATOM   2638  C   SER C 143       1.789 -15.762 -22.711  1.00 90.72           C  
ATOM   2639  CB  SER C 143       0.695 -15.746 -20.465  1.00 90.72           C  
ATOM   2640  O   SER C 143       2.445 -16.792 -22.884  1.00 90.72           O  
ATOM   2641  OG  SER C 143       1.471 -14.610 -20.125  1.00 90.72           O  
ATOM   2642  N   PRO C 144       2.029 -14.591 -23.207  1.00 85.90           N  
ATOM   2643  CA  PRO C 144       3.340 -14.442 -23.844  1.00 85.90           C  
ATOM   2644  C   PRO C 144       4.477 -14.324 -22.833  1.00 85.90           C  
ATOM   2645  CB  PRO C 144       3.193 -13.151 -24.655  1.00 85.90           C  
ATOM   2646  O   PRO C 144       5.650 -14.309 -23.216  1.00 85.90           O  
ATOM   2647  CG  PRO C 144       2.237 -12.314 -23.869  1.00 85.90           C  
ATOM   2648  CD  PRO C 144       1.232 -13.220 -23.218  1.00 85.90           C  
ATOM   2649  N   GLU C 145       4.118 -14.238 -21.527  1.00 83.13           N  
ATOM   2650  CA  GLU C 145       5.106 -14.046 -20.469  1.00 83.13           C  
ATOM   2651  C   GLU C 145       5.843 -15.346 -20.159  1.00 83.13           C  
ATOM   2652  CB  GLU C 145       4.438 -13.506 -19.202  1.00 83.13           C  
ATOM   2653  O   GLU C 145       5.301 -16.436 -20.358  1.00 83.13           O  
ATOM   2654  CG  GLU C 145       3.638 -12.231 -19.424  1.00 83.13           C  
ATOM   2655  CD  GLU C 145       4.507 -11.026 -19.750  1.00 83.13           C  
ATOM   2656  OE1 GLU C 145       4.002 -10.064 -20.372  1.00 83.13           O  
ATOM   2657  OE2 GLU C 145       5.702 -11.045 -19.381  1.00 83.13           O  
ATOM   2658  N   LYS C 146       7.052 -15.258 -19.654  1.00 82.81           N  
ATOM   2659  CA  LYS C 146       7.847 -16.438 -19.326  1.00 82.81           C  
ATOM   2660  C   LYS C 146       7.181 -17.262 -18.228  1.00 82.81           C  
ATOM   2661  CB  LYS C 146       9.257 -16.032 -18.894  1.00 82.81           C  
ATOM   2662  O   LYS C 146       7.172 -18.494 -18.288  1.00 82.81           O  
ATOM   2663  CG  LYS C 146      10.266 -17.170 -18.929  1.00 82.81           C  
ATOM   2664  CD  LYS C 146      11.666 -16.686 -18.574  1.00 82.81           C  
ATOM   2665  CE  LYS C 146      12.654 -17.842 -18.488  1.00 82.81           C  
ATOM   2666  NZ  LYS C 146      14.027 -17.373 -18.138  1.00 82.81           N  
ATOM   2667  N   ILE C 147       6.710 -16.534 -17.279  1.00 88.19           N  
ATOM   2668  CA  ILE C 147       6.002 -17.200 -16.191  1.00 88.19           C  
ATOM   2669  C   ILE C 147       4.748 -16.408 -15.829  1.00 88.19           C  
ATOM   2670  CB  ILE C 147       6.906 -17.370 -14.950  1.00 88.19           C  
ATOM   2671  O   ILE C 147       4.798 -15.184 -15.691  1.00 88.19           O  
ATOM   2672  CG1 ILE C 147       6.220 -18.260 -13.907  1.00 88.19           C  
ATOM   2673  CG2 ILE C 147       7.266 -16.006 -14.354  1.00 88.19           C  
ATOM   2674  CD1 ILE C 147       7.160 -18.794 -12.834  1.00 88.19           C  
ATOM   2675  N   MET C 148       3.659 -17.125 -15.733  1.00 88.55           N  
ATOM   2676  CA  MET C 148       2.379 -16.539 -15.345  1.00 88.55           C  
ATOM   2677  C   MET C 148       1.671 -17.412 -14.314  1.00 88.55           C  
ATOM   2678  CB  MET C 148       1.483 -16.344 -16.569  1.00 88.55           C  
ATOM   2679  O   MET C 148       1.933 -18.613 -14.226  1.00 88.55           O  
ATOM   2680  CG  MET C 148       0.323 -15.389 -16.334  1.00 88.55           C  
ATOM   2681  SD  MET C 148       0.883 -13.708 -15.858  1.00 88.55           S  
ATOM   2682  CE  MET C 148       1.812 -13.246 -17.346  1.00 88.55           C  
ATOM   2683  N   GLY C 149       0.869 -16.706 -13.545  1.00 92.07           N  
ATOM   2684  CA  GLY C 149       0.114 -17.471 -12.567  1.00 92.07           C  
ATOM   2685  C   GLY C 149      -1.383 -17.442 -12.813  1.00 92.07           C  
ATOM   2686  O   GLY C 149      -1.912 -16.462 -13.341  1.00 92.07           O  
ATOM   2687  N   TYR C 150      -2.058 -18.523 -12.410  1.00 91.34           N  
ATOM   2688  CA  TYR C 150      -3.517 -18.535 -12.410  1.00 91.34           C  
ATOM   2689  C   TYR C 150      -4.056 -19.317 -11.218  1.00 91.34           C  
ATOM   2690  CB  TYR C 150      -4.049 -19.138 -13.714  1.00 91.34           C  
ATOM   2691  O   TYR C 150      -3.325 -20.085 -10.590  1.00 91.34           O  
ATOM   2692  CG  TYR C 150      -3.893 -20.637 -13.798  1.00 91.34           C  
ATOM   2693  CD1 TYR C 150      -2.732 -21.208 -14.314  1.00 91.34           C  
ATOM   2694  CD2 TYR C 150      -4.905 -21.485 -13.361  1.00 91.34           C  
ATOM   2695  CE1 TYR C 150      -2.585 -22.589 -14.395  1.00 91.34           C  
ATOM   2696  CE2 TYR C 150      -4.769 -22.867 -13.437  1.00 91.34           C  
ATOM   2697  OH  TYR C 150      -3.466 -24.776 -14.032  1.00 91.34           O  
ATOM   2698  CZ  TYR C 150      -3.606 -23.409 -13.955  1.00 91.34           C  
ATOM   2699  N   LEU C 151      -5.193 -19.096 -10.870  1.00 91.23           N  
ATOM   2700  CA  LEU C 151      -5.857 -19.853  -9.814  1.00 91.23           C  
ATOM   2701  C   LEU C 151      -7.371 -19.696  -9.902  1.00 91.23           C  
ATOM   2702  CB  LEU C 151      -5.364 -19.398  -8.438  1.00 91.23           C  
ATOM   2703  O   LEU C 151      -7.868 -18.799 -10.587  1.00 91.23           O  
ATOM   2704  CG  LEU C 151      -5.900 -18.057  -7.935  1.00 91.23           C  
ATOM   2705  CD1 LEU C 151      -6.277 -18.156  -6.461  1.00 91.23           C  
ATOM   2706  CD2 LEU C 151      -4.871 -16.953  -8.156  1.00 91.23           C  
ATOM   2707  N   ILE C 152      -8.052 -20.607  -9.335  1.00 87.34           N  
ATOM   2708  CA  ILE C 152      -9.501 -20.539  -9.183  1.00 87.34           C  
ATOM   2709  C   ILE C 152      -9.854 -20.271  -7.721  1.00 87.34           C  
ATOM   2710  CB  ILE C 152     -10.182 -21.838  -9.669  1.00 87.34           C  
ATOM   2711  O   ILE C 152      -9.422 -21.003  -6.828  1.00 87.34           O  
ATOM   2712  CG1 ILE C 152      -9.821 -22.114 -11.133  1.00 87.34           C  
ATOM   2713  CG2 ILE C 152     -11.700 -21.752  -9.486  1.00 87.34           C  
ATOM   2714  CD1 ILE C 152     -10.240 -23.493 -11.624  1.00 87.34           C  
ATOM   2715  N   LYS C 153     -10.567 -19.188  -7.500  1.00 89.86           N  
ATOM   2716  CA  LYS C 153     -10.871 -18.899  -6.102  1.00 89.86           C  
ATOM   2717  C   LYS C 153     -12.270 -18.307  -5.955  1.00 89.86           C  
ATOM   2718  CB  LYS C 153      -9.833 -17.942  -5.513  1.00 89.86           C  
ATOM   2719  O   LYS C 153     -12.788 -17.686  -6.885  1.00 89.86           O  
ATOM   2720  CG  LYS C 153     -10.038 -16.487  -5.907  1.00 89.86           C  
ATOM   2721  CD  LYS C 153      -9.078 -15.566  -5.164  1.00 89.86           C  
ATOM   2722  CE  LYS C 153      -9.824 -14.557  -4.302  1.00 89.86           C  
ATOM   2723  NZ  LYS C 153      -9.083 -14.249  -3.043  1.00 89.86           N  
ATOM   2724  N   LYS C 154     -12.834 -18.441  -4.739  1.00 86.03           N  
ATOM   2725  CA  LYS C 154     -14.045 -17.731  -4.338  1.00 86.03           C  
ATOM   2726  C   LYS C 154     -13.705 -16.425  -3.625  1.00 86.03           C  
ATOM   2727  CB  LYS C 154     -14.910 -18.611  -3.434  1.00 86.03           C  
ATOM   2728  O   LYS C 154     -12.709 -16.346  -2.903  1.00 86.03           O  
ATOM   2729  CG  LYS C 154     -15.655 -19.713  -4.173  1.00 86.03           C  
ATOM   2730  CD  LYS C 154     -16.544 -20.515  -3.232  1.00 86.03           C  
ATOM   2731  CE  LYS C 154     -17.225 -21.670  -3.954  1.00 86.03           C  
ATOM   2732  NZ  LYS C 154     -18.078 -22.475  -3.029  1.00 86.03           N  
ATOM   2733  N   PRO C 155     -14.594 -15.479  -3.863  1.00 84.76           N  
ATOM   2734  CA  PRO C 155     -14.325 -14.239  -3.132  1.00 84.76           C  
ATOM   2735  C   PRO C 155     -14.157 -14.463  -1.631  1.00 84.76           C  
ATOM   2736  CB  PRO C 155     -15.561 -13.384  -3.421  1.00 84.76           C  
ATOM   2737  O   PRO C 155     -14.996 -15.112  -1.002  1.00 84.76           O  
ATOM   2738  CG  PRO C 155     -16.074 -13.884  -4.733  1.00 84.76           C  
ATOM   2739  CD  PRO C 155     -15.817 -15.362  -4.812  1.00 84.76           C  
ATOM   2740  N   GLY C 156     -13.100 -13.954  -1.120  1.00 73.33           N  
ATOM   2741  CA  GLY C 156     -12.855 -14.034   0.311  1.00 73.33           C  
ATOM   2742  C   GLY C 156     -12.026 -15.242   0.708  1.00 73.33           C  
ATOM   2743  O   GLY C 156     -11.557 -15.333   1.844  1.00 73.33           O  
ATOM   2744  N   GLU C 157     -11.901 -16.179  -0.218  1.00 75.91           N  
ATOM   2745  CA  GLU C 157     -11.117 -17.379   0.057  1.00 75.91           C  
ATOM   2746  C   GLU C 157      -9.632 -17.052   0.177  1.00 75.91           C  
ATOM   2747  CB  GLU C 157     -11.339 -18.428  -1.035  1.00 75.91           C  
ATOM   2748  O   GLU C 157      -9.097 -16.270  -0.612  1.00 75.91           O  
ATOM   2749  CG  GLU C 157     -10.631 -19.749  -0.771  1.00 75.91           C  
ATOM   2750  CD  GLU C 157     -10.748 -20.734  -1.924  1.00 75.91           C  
ATOM   2751  OE1 GLU C 157     -10.115 -21.812  -1.869  1.00 75.91           O  
ATOM   2752  OE2 GLU C 157     -11.479 -20.423  -2.892  1.00 75.91           O  
ATOM   2753  N   ASN C 158      -9.023 -17.655   1.217  1.00 70.20           N  
ATOM   2754  CA  ASN C 158      -7.573 -17.539   1.322  1.00 70.20           C  
ATOM   2755  C   ASN C 158      -6.864 -18.553   0.428  1.00 70.20           C  
ATOM   2756  CB  ASN C 158      -7.124 -17.707   2.775  1.00 70.20           C  
ATOM   2757  O   ASN C 158      -6.943 -19.759   0.667  1.00 70.20           O  
ATOM   2758  CG  ASN C 158      -5.678 -17.307   2.990  1.00 70.20           C  
ATOM   2759  ND2 ASN C 158      -5.367 -16.828   4.189  1.00 70.20           N  
ATOM   2760  OD1 ASN C 158      -4.847 -17.426   2.086  1.00 70.20           O  
ATOM   2761  N   VAL C 159      -6.133 -17.977  -0.532  1.00 68.67           N  
ATOM   2762  CA  VAL C 159      -5.573 -18.879  -1.533  1.00 68.67           C  
ATOM   2763  C   VAL C 159      -4.054 -18.724  -1.577  1.00 68.67           C  
ATOM   2764  CB  VAL C 159      -6.176 -18.618  -2.932  1.00 68.67           C  
ATOM   2765  O   VAL C 159      -3.444 -18.832  -2.643  1.00 68.67           O  
ATOM   2766  CG1 VAL C 159      -7.604 -19.154  -3.013  1.00 68.67           C  
ATOM   2767  CG2 VAL C 159      -6.142 -17.126  -3.258  1.00 68.67           C  
ATOM   2768  N   GLU C 160      -3.630 -18.402  -0.366  1.00 60.76           N  
ATOM   2769  CA  GLU C 160      -2.183 -18.222  -0.308  1.00 60.76           C  
ATOM   2770  C   GLU C 160      -1.451 -19.498  -0.716  1.00 60.76           C  
ATOM   2771  CB  GLU C 160      -1.750 -17.795   1.097  1.00 60.76           C  
ATOM   2772  O   GLU C 160      -1.800 -20.591  -0.267  1.00 60.76           O  
ATOM   2773  CG  GLU C 160      -1.943 -16.311   1.376  1.00 60.76           C  
ATOM   2774  CD  GLU C 160      -1.409 -15.882   2.733  1.00 60.76           C  
ATOM   2775  OE1 GLU C 160      -1.516 -14.682   3.075  1.00 60.76           O  
ATOM   2776  OE2 GLU C 160      -0.880 -16.751   3.460  1.00 60.76           O  
ATOM   2777  N   HIS C 161      -0.767 -19.640  -1.727  1.00 55.53           N  
ATOM   2778  CA  HIS C 161       0.102 -20.706  -2.213  1.00 55.53           C  
ATOM   2779  C   HIS C 161      -0.649 -21.645  -3.151  1.00 55.53           C  
ATOM   2780  CB  HIS C 161       0.689 -21.494  -1.041  1.00 55.53           C  
ATOM   2781  O   HIS C 161      -0.264 -22.805  -3.314  1.00 55.53           O  
ATOM   2782  CG  HIS C 161       1.462 -20.650  -0.078  1.00 55.53           C  
ATOM   2783  CD2 HIS C 161       1.200 -20.296   1.203  1.00 55.53           C  
ATOM   2784  ND1 HIS C 161       2.663 -20.059  -0.403  1.00 55.53           N  
ATOM   2785  CE1 HIS C 161       3.109 -19.377   0.639  1.00 55.53           C  
ATOM   2786  NE2 HIS C 161       2.239 -19.505   1.626  1.00 55.53           N  
ATOM   2787  N   LYS C 162      -1.830 -21.212  -3.622  1.00 78.89           N  
ATOM   2788  CA  LYS C 162      -2.607 -22.042  -4.537  1.00 78.89           C  
ATOM   2789  C   LYS C 162      -2.431 -21.582  -5.981  1.00 78.89           C  
ATOM   2790  CB  LYS C 162      -4.088 -22.019  -4.157  1.00 78.89           C  
ATOM   2791  O   LYS C 162      -2.995 -22.178  -6.901  1.00 78.89           O  
ATOM   2792  CG  LYS C 162      -4.405 -22.744  -2.857  1.00 78.89           C  
ATOM   2793  CD  LYS C 162      -5.904 -22.780  -2.587  1.00 78.89           C  
ATOM   2794  CE  LYS C 162      -6.219 -23.471  -1.268  1.00 78.89           C  
ATOM   2795  NZ  LYS C 162      -7.688 -23.507  -0.998  1.00 78.89           N  
ATOM   2796  N   VAL C 163      -1.583 -20.574  -6.110  1.00 88.36           N  
ATOM   2797  CA  VAL C 163      -1.367 -20.043  -7.451  1.00 88.36           C  
ATOM   2798  C   VAL C 163      -0.530 -21.024  -8.268  1.00 88.36           C  
ATOM   2799  CB  VAL C 163      -0.679 -18.660  -7.411  1.00 88.36           C  
ATOM   2800  O   VAL C 163       0.497 -21.517  -7.795  1.00 88.36           O  
ATOM   2801  CG1 VAL C 163      -0.368 -18.170  -8.824  1.00 88.36           C  
ATOM   2802  CG2 VAL C 163      -1.554 -17.650  -6.671  1.00 88.36           C  
ATOM   2803  N   ILE C 164      -1.014 -21.403  -9.422  1.00 85.90           N  
ATOM   2804  CA  ILE C 164      -0.305 -22.308 -10.320  1.00 85.90           C  
ATOM   2805  C   ILE C 164       0.452 -21.501 -11.373  1.00 85.90           C  
ATOM   2806  CB  ILE C 164      -1.272 -23.303 -11.000  1.00 85.90           C  
ATOM   2807  O   ILE C 164      -0.105 -20.582 -11.979  1.00 85.90           O  
ATOM   2808  CG1 ILE C 164      -2.035 -24.111  -9.945  1.00 85.90           C  
ATOM   2809  CG2 ILE C 164      -0.511 -24.228 -11.955  1.00 85.90           C  
ATOM   2810  CD1 ILE C 164      -3.197 -24.920 -10.505  1.00 85.90           C  
ATOM   2811  N   SER C 165       1.703 -21.848 -11.568  1.00 86.46           N  
ATOM   2812  CA  SER C 165       2.507 -21.162 -12.574  1.00 86.46           C  
ATOM   2813  C   SER C 165       2.464 -21.896 -13.910  1.00 86.46           C  
ATOM   2814  CB  SER C 165       3.956 -21.028 -12.103  1.00 86.46           C  
ATOM   2815  O   SER C 165       2.363 -23.124 -13.947  1.00 86.46           O  
ATOM   2816  OG  SER C 165       4.547 -22.303 -11.926  1.00 86.46           O  
ATOM   2817  N   PHE C 166       2.491 -21.153 -15.013  1.00 85.28           N  
ATOM   2818  CA  PHE C 166       2.535 -21.760 -16.339  1.00 85.28           C  
ATOM   2819  C   PHE C 166       3.244 -20.845 -17.330  1.00 85.28           C  
ATOM   2820  CB  PHE C 166       1.120 -22.074 -16.834  1.00 85.28           C  
ATOM   2821  O   PHE C 166       3.427 -19.656 -17.063  1.00 85.28           O  
ATOM   2822  CG  PHE C 166       0.365 -20.867 -17.320  1.00 85.28           C  
ATOM   2823  CD1 PHE C 166      -0.166 -19.952 -16.418  1.00 85.28           C  
ATOM   2824  CD2 PHE C 166       0.185 -20.646 -18.679  1.00 85.28           C  
ATOM   2825  CE1 PHE C 166      -0.866 -18.834 -16.865  1.00 85.28           C  
ATOM   2826  CE2 PHE C 166      -0.513 -19.530 -19.133  1.00 85.28           C  
ATOM   2827  CZ  PHE C 166      -1.038 -18.626 -18.224  1.00 85.28           C  
ATOM   2828  N   SER C 167       3.737 -21.424 -18.408  1.00 84.27           N  
ATOM   2829  CA  SER C 167       4.293 -20.696 -19.544  1.00 84.27           C  
ATOM   2830  C   SER C 167       3.639 -21.130 -20.852  1.00 84.27           C  
ATOM   2831  CB  SER C 167       5.805 -20.904 -19.626  1.00 84.27           C  
ATOM   2832  O   SER C 167       3.436 -22.324 -21.084  1.00 84.27           O  
ATOM   2833  OG  SER C 167       6.331 -20.313 -20.802  1.00 84.27           O  
ATOM   2834  N   GLY C 168       3.371 -20.126 -21.614  1.00 86.79           N  
ATOM   2835  CA  GLY C 168       2.739 -20.413 -22.891  1.00 86.79           C  
ATOM   2836  C   GLY C 168       1.238 -20.606 -22.784  1.00 86.79           C  
ATOM   2837  O   GLY C 168       0.505 -19.660 -22.487  1.00 86.79           O  
ATOM   2838  N   SER C 169       0.850 -21.950 -22.812  1.00 86.07           N  
ATOM   2839  CA  SER C 169      -0.579 -22.239 -22.749  1.00 86.07           C  
ATOM   2840  C   SER C 169      -0.874 -23.346 -21.742  1.00 86.07           C  
ATOM   2841  CB  SER C 169      -1.107 -22.638 -24.127  1.00 86.07           C  
ATOM   2842  O   SER C 169      -0.008 -24.172 -21.448  1.00 86.07           O  
ATOM   2843  OG  SER C 169      -0.182 -23.477 -24.797  1.00 86.07           O  
ATOM   2844  N   ALA C 170      -2.008 -23.258 -21.172  1.00 83.30           N  
ATOM   2845  CA  ALA C 170      -2.504 -24.302 -20.279  1.00 83.30           C  
ATOM   2846  C   ALA C 170      -4.006 -24.508 -20.456  1.00 83.30           C  
ATOM   2847  CB  ALA C 170      -2.186 -23.955 -18.826  1.00 83.30           C  
ATOM   2848  O   ALA C 170      -4.731 -23.571 -20.798  1.00 83.30           O  
ATOM   2849  N   SER C 171      -4.380 -25.757 -20.311  1.00 79.15           N  
ATOM   2850  CA  SER C 171      -5.804 -26.078 -20.333  1.00 79.15           C  
ATOM   2851  C   SER C 171      -6.313 -26.428 -18.938  1.00 79.15           C  
ATOM   2852  CB  SER C 171      -6.077 -27.238 -21.290  1.00 79.15           C  
ATOM   2853  O   SER C 171      -5.706 -27.238 -18.235  1.00 79.15           O  
ATOM   2854  OG  SER C 171      -7.442 -27.265 -21.671  1.00 79.15           O  
ATOM   2855  N   ILE C 172      -7.393 -25.783 -18.576  1.00 81.75           N  
ATOM   2856  CA  ILE C 172      -7.933 -25.988 -17.236  1.00 81.75           C  
ATOM   2857  C   ILE C 172      -9.304 -26.654 -17.329  1.00 81.75           C  
ATOM   2858  CB  ILE C 172      -8.036 -24.657 -16.458  1.00 81.75           C  
ATOM   2859  O   ILE C 172     -10.208 -26.139 -17.992  1.00 81.75           O  
ATOM   2860  CG1 ILE C 172      -6.698 -23.910 -16.500  1.00 81.75           C  
ATOM   2861  CG2 ILE C 172      -8.477 -24.909 -15.013  1.00 81.75           C  
ATOM   2862  CD1 ILE C 172      -6.813 -22.419 -16.214  1.00 81.75           C  
ATOM   2863  N   THR C 173      -9.382 -27.776 -16.654  1.00 78.43           N  
ATOM   2864  CA  THR C 173     -10.675 -28.445 -16.567  1.00 78.43           C  
ATOM   2865  C   THR C 173     -11.309 -28.219 -15.197  1.00 78.43           C  
ATOM   2866  CB  THR C 173     -10.541 -29.957 -16.830  1.00 78.43           C  
ATOM   2867  O   THR C 173     -10.704 -28.526 -14.168  1.00 78.43           O  
ATOM   2868  CG2 THR C 173     -11.910 -30.624 -16.913  1.00 78.43           C  
ATOM   2869  OG1 THR C 173      -9.847 -30.161 -18.067  1.00 78.43           O  
ATOM   2870  N   PHE C 174     -12.496 -27.734 -15.243  1.00 78.14           N  
ATOM   2871  CA  PHE C 174     -13.154 -27.409 -13.984  1.00 78.14           C  
ATOM   2872  C   PHE C 174     -13.879 -28.626 -13.422  1.00 78.14           C  
ATOM   2873  CB  PHE C 174     -14.141 -26.252 -14.175  1.00 78.14           C  
ATOM   2874  O   PHE C 174     -14.510 -29.378 -14.167  1.00 78.14           O  
ATOM   2875  CG  PHE C 174     -13.499 -24.981 -14.661  1.00 78.14           C  
ATOM   2876  CD1 PHE C 174     -12.546 -24.328 -13.889  1.00 78.14           C  
ATOM   2877  CD2 PHE C 174     -13.849 -24.438 -15.890  1.00 78.14           C  
ATOM   2878  CE1 PHE C 174     -11.950 -23.151 -14.336  1.00 78.14           C  
ATOM   2879  CE2 PHE C 174     -13.259 -23.263 -16.344  1.00 78.14           C  
ATOM   2880  CZ  PHE C 174     -12.310 -22.620 -15.565  1.00 78.14           C  
ATOM   2881  N   THR C 175     -13.719 -28.782 -12.146  1.00 74.54           N  
ATOM   2882  CA  THR C 175     -14.508 -29.811 -11.478  1.00 74.54           C  
ATOM   2883  C   THR C 175     -15.933 -29.324 -11.230  1.00 74.54           C  
ATOM   2884  CB  THR C 175     -13.866 -30.228 -10.142  1.00 74.54           C  
ATOM   2885  O   THR C 175     -16.214 -28.128 -11.339  1.00 74.54           O  
ATOM   2886  CG2 THR C 175     -12.432 -30.706 -10.346  1.00 74.54           C  
ATOM   2887  OG1 THR C 175     -13.862 -29.107  -9.249  1.00 74.54           O  
ATOM   2888  N   GLU C 176     -16.800 -30.251 -10.896  1.00 75.20           N  
ATOM   2889  CA  GLU C 176     -18.190 -29.890 -10.632  1.00 75.20           C  
ATOM   2890  C   GLU C 176     -18.291 -28.883  -9.489  1.00 75.20           C  
ATOM   2891  CB  GLU C 176     -19.018 -31.136 -10.309  1.00 75.20           C  
ATOM   2892  O   GLU C 176     -19.152 -28.001  -9.507  1.00 75.20           O  
ATOM   2893  CG  GLU C 176     -19.325 -32.001 -11.523  1.00 75.20           C  
ATOM   2894  CD  GLU C 176     -20.232 -33.180 -11.205  1.00 75.20           C  
ATOM   2895  OE1 GLU C 176     -20.602 -33.929 -12.137  1.00 75.20           O  
ATOM   2896  OE2 GLU C 176     -20.577 -33.354 -10.015  1.00 75.20           O  
ATOM   2897  N   GLU C 177     -17.376 -28.984  -8.527  1.00 76.52           N  
ATOM   2898  CA  GLU C 177     -17.381 -28.102  -7.364  1.00 76.52           C  
ATOM   2899  C   GLU C 177     -17.034 -26.669  -7.755  1.00 76.52           C  
ATOM   2900  CB  GLU C 177     -16.403 -28.608  -6.301  1.00 76.52           C  
ATOM   2901  O   GLU C 177     -17.487 -25.718  -7.115  1.00 76.52           O  
ATOM   2902  CG  GLU C 177     -16.832 -29.910  -5.640  1.00 76.52           C  
ATOM   2903  CD  GLU C 177     -15.819 -30.435  -4.635  1.00 76.52           C  
ATOM   2904  OE1 GLU C 177     -16.047 -31.521  -4.055  1.00 76.52           O  
ATOM   2905  OE2 GLU C 177     -14.790 -29.755  -4.425  1.00 76.52           O  
ATOM   2906  N   MET C 178     -16.346 -26.494  -8.851  1.00 79.98           N  
ATOM   2907  CA  MET C 178     -15.906 -25.178  -9.306  1.00 79.98           C  
ATOM   2908  C   MET C 178     -16.982 -24.508 -10.155  1.00 79.98           C  
ATOM   2909  CB  MET C 178     -14.606 -25.291 -10.104  1.00 79.98           C  
ATOM   2910  O   MET C 178     -16.983 -23.286 -10.313  1.00 79.98           O  
ATOM   2911  CG  MET C 178     -13.413 -25.733  -9.271  1.00 79.98           C  
ATOM   2912  SD  MET C 178     -11.925 -26.059 -10.294  1.00 79.98           S  
ATOM   2913  CE  MET C 178     -10.689 -26.309  -8.989  1.00 79.98           C  
ATOM   2914  N   LEU C 179     -17.894 -25.421 -10.627  1.00 82.62           N  
ATOM   2915  CA  LEU C 179     -18.949 -24.913 -11.497  1.00 82.62           C  
ATOM   2916  C   LEU C 179     -20.158 -24.465 -10.682  1.00 82.62           C  
ATOM   2917  CB  LEU C 179     -19.370 -25.981 -12.510  1.00 82.62           C  
ATOM   2918  O   LEU C 179     -21.292 -24.836 -10.991  1.00 82.62           O  
ATOM   2919  CG  LEU C 179     -18.309 -26.407 -13.526  1.00 82.62           C  
ATOM   2920  CD1 LEU C 179     -18.743 -27.680 -14.244  1.00 82.62           C  
ATOM   2921  CD2 LEU C 179     -18.046 -25.286 -14.527  1.00 82.62           C  
ATOM   2922  N   ASP C 180     -19.895 -23.650  -9.675  1.00 83.26           N  
ATOM   2923  CA  ASP C 180     -20.921 -23.231  -8.725  1.00 83.26           C  
ATOM   2924  C   ASP C 180     -21.352 -21.789  -8.982  1.00 83.26           C  
ATOM   2925  CB  ASP C 180     -20.416 -23.381  -7.289  1.00 83.26           C  
ATOM   2926  O   ASP C 180     -22.234 -21.267  -8.297  1.00 83.26           O  
ATOM   2927  CG  ASP C 180     -19.169 -22.560  -7.010  1.00 83.26           C  
ATOM   2928  OD1 ASP C 180     -18.791 -21.719  -7.854  1.00 83.26           O  
ATOM   2929  OD2 ASP C 180     -18.557 -22.758  -5.938  1.00 83.26           O  
ATOM   2930  N   GLY C 181     -20.872 -21.141  -9.862  1.00 85.13           N  
ATOM   2931  CA  GLY C 181     -21.205 -19.761 -10.181  1.00 85.13           C  
ATOM   2932  C   GLY C 181     -20.562 -18.760  -9.240  1.00 85.13           C  
ATOM   2933  O   GLY C 181     -20.730 -17.550  -9.404  1.00 85.13           O  
ATOM   2934  N   GLU C 182     -19.782 -19.226  -8.306  1.00 86.06           N  
ATOM   2935  CA  GLU C 182     -19.185 -18.337  -7.314  1.00 86.06           C  
ATOM   2936  C   GLU C 182     -17.673 -18.238  -7.501  1.00 86.06           C  
ATOM   2937  CB  GLU C 182     -19.509 -18.817  -5.897  1.00 86.06           C  
ATOM   2938  O   GLU C 182     -17.067 -17.217  -7.168  1.00 86.06           O  
ATOM   2939  CG  GLU C 182     -20.992 -18.770  -5.556  1.00 86.06           C  
ATOM   2940  CD  GLU C 182     -21.263 -18.756  -4.060  1.00 86.06           C  
ATOM   2941  OE1 GLU C 182     -21.972 -17.842  -3.581  1.00 86.06           O  
ATOM   2942  OE2 GLU C 182     -20.762 -19.665  -3.362  1.00 86.06           O  
ATOM   2943  N   HIS C 183     -17.132 -19.195  -8.118  1.00 88.71           N  
ATOM   2944  CA  HIS C 183     -15.686 -19.209  -8.308  1.00 88.71           C  
ATOM   2945  C   HIS C 183     -15.280 -18.356  -9.505  1.00 88.71           C  
ATOM   2946  CB  HIS C 183     -15.183 -20.642  -8.489  1.00 88.71           C  
ATOM   2947  O   HIS C 183     -16.025 -18.254 -10.481  1.00 88.71           O  
ATOM   2948  CG  HIS C 183     -15.038 -21.395  -7.205  1.00 88.71           C  
ATOM   2949  CD2 HIS C 183     -13.938 -21.732  -6.492  1.00 88.71           C  
ATOM   2950  ND1 HIS C 183     -16.118 -21.896  -6.511  1.00 88.71           N  
ATOM   2951  CE1 HIS C 183     -15.687 -22.511  -5.422  1.00 88.71           C  
ATOM   2952  NE2 HIS C 183     -14.368 -22.426  -5.387  1.00 88.71           N  
ATOM   2953  N   ASN C 184     -14.106 -17.736  -9.349  1.00 90.79           N  
ATOM   2954  CA  ASN C 184     -13.508 -16.967 -10.435  1.00 90.79           C  
ATOM   2955  C   ASN C 184     -12.152 -17.534 -10.844  1.00 90.79           C  
ATOM   2956  CB  ASN C 184     -13.371 -15.495 -10.039  1.00 90.79           C  
ATOM   2957  O   ASN C 184     -11.386 -17.995  -9.996  1.00 90.79           O  
ATOM   2958  CG  ASN C 184     -14.711 -14.815  -9.845  1.00 90.79           C  
ATOM   2959  ND2 ASN C 184     -14.988 -14.390  -8.618  1.00 90.79           N  
ATOM   2960  OD1 ASN C 184     -15.492 -14.674 -10.789  1.00 90.79           O  
ATOM   2961  N   LEU C 185     -11.976 -17.551 -12.121  1.00 90.85           N  
ATOM   2962  CA  LEU C 185     -10.644 -17.852 -12.635  1.00 90.85           C  
ATOM   2963  C   LEU C 185      -9.805 -16.583 -12.746  1.00 90.85           C  
ATOM   2964  CB  LEU C 185     -10.738 -18.537 -14.000  1.00 90.85           C  
ATOM   2965  O   LEU C 185     -10.203 -15.628 -13.417  1.00 90.85           O  
ATOM   2966  CG  LEU C 185      -9.417 -18.768 -14.736  1.00 90.85           C  
ATOM   2967  CD1 LEU C 185      -8.532 -19.727 -13.947  1.00 90.85           C  
ATOM   2968  CD2 LEU C 185      -9.673 -19.302 -16.141  1.00 90.85           C  
ATOM   2969  N   LEU C 186      -8.754 -16.599 -12.051  1.00 94.13           N  
ATOM   2970  CA  LEU C 186      -7.801 -15.500 -12.155  1.00 94.13           C  
ATOM   2971  C   LEU C 186      -6.571 -15.921 -12.952  1.00 94.13           C  
ATOM   2972  CB  LEU C 186      -7.381 -15.021 -10.762  1.00 94.13           C  
ATOM   2973  O   LEU C 186      -6.011 -16.994 -12.717  1.00 94.13           O  
ATOM   2974  CG  LEU C 186      -8.514 -14.712  -9.782  1.00 94.13           C  
ATOM   2975  CD1 LEU C 186      -7.948 -14.188  -8.466  1.00 94.13           C  
ATOM   2976  CD2 LEU C 186      -9.489 -13.709 -10.389  1.00 94.13           C  
ATOM   2977  N   CYS C 187      -6.165 -15.036 -13.936  1.00 93.04           N  
ATOM   2978  CA  CYS C 187      -4.967 -15.263 -14.738  1.00 93.04           C  
ATOM   2979  C   CYS C 187      -4.271 -13.946 -15.062  1.00 93.04           C  
ATOM   2980  CB  CYS C 187      -5.319 -15.995 -16.032  1.00 93.04           C  
ATOM   2981  O   CYS C 187      -4.779 -13.148 -15.850  1.00 93.04           O  
ATOM   2982  SG  CYS C 187      -3.887 -16.383 -17.062  1.00 93.04           S  
ATOM   2983  N   GLY C 188      -3.096 -13.835 -14.601  1.00 92.46           N  
ATOM   2984  CA  GLY C 188      -2.451 -12.550 -14.818  1.00 92.46           C  
ATOM   2985  C   GLY C 188      -3.343 -11.370 -14.483  1.00 92.46           C  
ATOM   2986  O   GLY C 188      -3.897 -11.297 -13.384  1.00 92.46           O  
ATOM   2987  N   ASP C 189      -3.552 -10.539 -15.469  1.00 88.37           N  
ATOM   2988  CA  ASP C 189      -4.344  -9.335 -15.238  1.00 88.37           C  
ATOM   2989  C   ASP C 189      -5.811  -9.566 -15.594  1.00 88.37           C  
ATOM   2990  CB  ASP C 189      -3.786  -8.162 -16.045  1.00 88.37           C  
ATOM   2991  O   ASP C 189      -6.625  -8.642 -15.526  1.00 88.37           O  
ATOM   2992  CG  ASP C 189      -3.742  -8.436 -17.538  1.00 88.37           C  
ATOM   2993  OD1 ASP C 189      -4.128  -9.545 -17.966  1.00 88.37           O  
ATOM   2994  OD2 ASP C 189      -3.314  -7.536 -18.293  1.00 88.37           O  
ATOM   2995  N   LYS C 190      -6.153 -10.753 -15.936  1.00 90.38           N  
ATOM   2996  CA  LYS C 190      -7.526 -11.044 -16.339  1.00 90.38           C  
ATOM   2997  C   LYS C 190      -8.225 -11.927 -15.309  1.00 90.38           C  
ATOM   2998  CB  LYS C 190      -7.551 -11.719 -17.711  1.00 90.38           C  
ATOM   2999  O   LYS C 190      -7.570 -12.653 -14.559  1.00 90.38           O  
ATOM   3000  CG  LYS C 190      -6.965 -10.869 -18.829  1.00 90.38           C  
ATOM   3001  CD  LYS C 190      -7.816  -9.634 -19.098  1.00 90.38           C  
ATOM   3002  CE  LYS C 190      -7.265  -8.815 -20.257  1.00 90.38           C  
ATOM   3003  NZ  LYS C 190      -7.982  -7.513 -20.405  1.00 90.38           N  
ATOM   3004  N   SER C 191      -9.435 -11.823 -15.295  1.00 89.81           N  
ATOM   3005  CA  SER C 191     -10.271 -12.688 -14.468  1.00 89.81           C  
ATOM   3006  C   SER C 191     -11.556 -13.071 -15.193  1.00 89.81           C  
ATOM   3007  CB  SER C 191     -10.607 -12.001 -13.144  1.00 89.81           C  
ATOM   3008  O   SER C 191     -12.013 -12.349 -16.082  1.00 89.81           O  
ATOM   3009  OG  SER C 191     -11.459 -10.888 -13.357  1.00 89.81           O  
ATOM   3010  N   ALA C 192     -12.100 -14.229 -14.881  1.00 86.90           N  
ATOM   3011  CA  ALA C 192     -13.354 -14.688 -15.473  1.00 86.90           C  
ATOM   3012  C   ALA C 192     -14.205 -15.431 -14.446  1.00 86.90           C  
ATOM   3013  CB  ALA C 192     -13.078 -15.583 -16.678  1.00 86.90           C  
ATOM   3014  O   ALA C 192     -13.708 -16.308 -13.736  1.00 86.90           O  
ATOM   3015  N   LYS C 193     -15.495 -15.107 -14.451  1.00 86.85           N  
ATOM   3016  CA  LYS C 193     -16.421 -15.836 -13.590  1.00 86.85           C  
ATOM   3017  C   LYS C 193     -16.708 -17.228 -14.147  1.00 86.85           C  
ATOM   3018  CB  LYS C 193     -17.727 -15.058 -13.425  1.00 86.85           C  
ATOM   3019  O   LYS C 193     -16.928 -17.388 -15.349  1.00 86.85           O  
ATOM   3020  CG  LYS C 193     -18.606 -15.559 -12.289  1.00 86.85           C  
ATOM   3021  CD  LYS C 193     -19.773 -14.615 -12.027  1.00 86.85           C  
ATOM   3022  CE  LYS C 193     -20.625 -15.088 -10.857  1.00 86.85           C  
ATOM   3023  NZ  LYS C 193     -21.737 -14.136 -10.561  1.00 86.85           N  
ATOM   3024  N   ILE C 194     -16.656 -18.206 -13.284  1.00 84.46           N  
ATOM   3025  CA  ILE C 194     -16.978 -19.568 -13.694  1.00 84.46           C  
ATOM   3026  C   ILE C 194     -18.481 -19.804 -13.567  1.00 84.46           C  
ATOM   3027  CB  ILE C 194     -16.200 -20.609 -12.859  1.00 84.46           C  
ATOM   3028  O   ILE C 194     -19.047 -19.670 -12.479  1.00 84.46           O  
ATOM   3029  CG1 ILE C 194     -14.691 -20.360 -12.967  1.00 84.46           C  
ATOM   3030  CG2 ILE C 194     -16.554 -22.031 -13.302  1.00 84.46           C  
ATOM   3031  CD1 ILE C 194     -13.850 -21.250 -12.062  1.00 84.46           C  
ATOM   3032  N   PRO C 195     -19.078 -20.179 -14.683  1.00 81.88           N  
ATOM   3033  CA  PRO C 195     -20.539 -20.291 -14.684  1.00 81.88           C  
ATOM   3034  C   PRO C 195     -21.042 -21.460 -13.841  1.00 81.88           C  
ATOM   3035  CB  PRO C 195     -20.875 -20.499 -16.162  1.00 81.88           C  
ATOM   3036  O   PRO C 195     -20.311 -22.430 -13.625  1.00 81.88           O  
ATOM   3037  CG  PRO C 195     -19.610 -21.008 -16.774  1.00 81.88           C  
ATOM   3038  CD  PRO C 195     -18.459 -20.597 -15.902  1.00 81.88           C  
ATOM   3039  N   LYS C 196     -22.341 -21.227 -13.403  1.00 83.02           N  
ATOM   3040  CA  LYS C 196     -23.009 -22.311 -12.687  1.00 83.02           C  
ATOM   3041  C   LYS C 196     -23.628 -23.311 -13.659  1.00 83.02           C  
ATOM   3042  CB  LYS C 196     -24.083 -21.755 -11.751  1.00 83.02           C  
ATOM   3043  O   LYS C 196     -24.240 -22.920 -14.654  1.00 83.02           O  
ATOM   3044  CG  LYS C 196     -24.661 -22.785 -10.791  1.00 83.02           C  
ATOM   3045  CD  LYS C 196     -25.653 -22.152  -9.824  1.00 83.02           C  
ATOM   3046  CE  LYS C 196     -26.216 -23.177  -8.849  1.00 83.02           C  
ATOM   3047  NZ  LYS C 196     -27.133 -22.549  -7.853  1.00 83.02           N  
ATOM   3048  N   THR C 197     -23.254 -24.662 -13.613  1.00 72.23           N  
ATOM   3049  CA  THR C 197     -23.931 -25.632 -14.466  1.00 72.23           C  
ATOM   3050  C   THR C 197     -25.129 -26.243 -13.744  1.00 72.23           C  
ATOM   3051  CB  THR C 197     -22.971 -26.751 -14.910  1.00 72.23           C  
ATOM   3052  O   THR C 197     -25.073 -26.493 -12.539  1.00 72.23           O  
ATOM   3053  CG2 THR C 197     -22.208 -26.354 -16.169  1.00 72.23           C  
ATOM   3054  OG1 THR C 197     -22.033 -27.013 -13.859  1.00 72.23           O  
ATOM   3055  N   ASN C 198     -26.381 -26.203 -14.543  1.00 63.87           N  
ATOM   3056  CA  ASN C 198     -27.574 -26.855 -14.014  1.00 63.87           C  
ATOM   3057  C   ASN C 198     -27.430 -28.374 -14.017  1.00 63.87           C  
ATOM   3058  CB  ASN C 198     -28.812 -26.437 -14.809  1.00 63.87           C  
ATOM   3059  O   ASN C 198     -26.948 -28.954 -14.991  1.00 63.87           O  
ATOM   3060  CG  ASN C 198     -29.225 -25.004 -14.537  1.00 63.87           C  
ATOM   3061  ND2 ASN C 198     -29.900 -24.388 -15.501  1.00 63.87           N  
ATOM   3062  OD1 ASN C 198     -28.938 -24.454 -13.471  1.00 63.87           O  
ATOM   3063  N   LYS C 199     -27.402 -29.106 -12.917  1.00 47.16           N  
ATOM   3064  CA  LYS C 199     -27.482 -30.561 -13.005  1.00 47.16           C  
ATOM   3065  C   LYS C 199     -28.730 -30.998 -13.768  1.00 47.16           C  
ATOM   3066  CB  LYS C 199     -27.476 -31.185 -11.609  1.00 47.16           C  
ATOM   3067  O   LYS C 199     -29.795 -30.394 -13.623  1.00 47.16           O  
ATOM   3068  CG  LYS C 199     -26.084 -31.427 -11.045  1.00 47.16           C  
ATOM   3069  CD  LYS C 199     -26.141 -32.156  -9.709  1.00 47.16           C  
ATOM   3070  CE  LYS C 199     -24.753 -32.336  -9.110  1.00 47.16           C  
ATOM   3071  NZ  LYS C 199     -24.805 -33.036  -7.791  1.00 47.16           N  
TER    3072      LYS C 199                                                      
ENDMDL                                                                          
END                                                                             
