# Supplementary material for: Improving deep learning protein monomer and complex structure prediction using DeepMSA2 with huge metagenomics data
Source: Nat Methods. 2024 Jan 2;21(2):279–89. doi: 10.1038/s41592-023-02130-4 (PMC10864179; doi:10.1038/s41592-023-02130-4)
Supplement: Supplementary file 16 — Statistical source data and structure coordinate files. [file 41592_2023_2130_MOESM16_ESM.zip › Figure5/Fig5F.DMFold-Multimer_model.pdb]

ATOM      1  N   SER A   1      41.840  -4.144   1.389  1.00 23.72           N  
ATOM      2  CA  SER A   1      40.484  -4.637   1.172  1.00 23.72           C  
ATOM      3  C   SER A   1      39.624  -4.455   2.418  1.00 23.72           C  
ATOM      4  CB  SER A   1      40.507  -6.112   0.769  1.00 23.72           C  
ATOM      5  O   SER A   1      39.981  -4.927   3.500  1.00 23.72           O  
ATOM      6  OG  SER A   1      39.190  -6.614   0.621  1.00 23.72           O  
ATOM      7  N   THR A   2      38.852  -3.270   2.589  1.00 25.10           N  
ATOM      8  CA  THR A   2      38.184  -2.728   3.767  1.00 25.10           C  
ATOM      9  C   THR A   2      37.033  -3.631   4.200  1.00 25.10           C  
ATOM     10  CB  THR A   2      37.653  -1.306   3.503  1.00 25.10           C  
ATOM     11  O   THR A   2      36.155  -3.954   3.398  1.00 25.10           O  
ATOM     12  CG2 THR A   2      37.502  -0.526   4.805  1.00 25.10           C  
ATOM     13  OG1 THR A   2      38.568  -0.612   2.646  1.00 25.10           O  
ATOM     14  N   THR A   3      37.214  -4.638   5.082  1.00 21.36           N  
ATOM     15  CA  THR A   3      36.301  -5.687   5.519  1.00 21.36           C  
ATOM     16  C   THR A   3      35.042  -5.086   6.137  1.00 21.36           C  
ATOM     17  CB  THR A   3      36.975  -6.628   6.535  1.00 21.36           C  
ATOM     18  O   THR A   3      35.116  -4.374   7.141  1.00 21.36           O  
ATOM     19  CG2 THR A   3      36.862  -8.084   6.095  1.00 21.36           C  
ATOM     20  OG1 THR A   3      38.361  -6.283   6.650  1.00 21.36           O  
ATOM     21  N   GLN A   4      34.134  -4.548   5.256  1.00 26.49           N  
ATOM     22  CA  GLN A   4      32.831  -4.052   5.686  1.00 26.49           C  
ATOM     23  C   GLN A   4      32.125  -5.065   6.582  1.00 26.49           C  
ATOM     24  CB  GLN A   4      31.955  -3.722   4.476  1.00 26.49           C  
ATOM     25  O   GLN A   4      32.027  -6.245   6.238  1.00 26.49           O  
ATOM     26  CG  GLN A   4      32.204  -2.336   3.896  1.00 26.49           C  
ATOM     27  CD  GLN A   4      31.308  -2.025   2.712  1.00 26.49           C  
ATOM     28  NE2 GLN A   4      31.916  -1.741   1.566  1.00 26.49           N  
ATOM     29  OE1 GLN A   4      30.078  -2.041   2.827  1.00 26.49           O  
ATOM     30  N   LYS A   5      32.187  -4.959   7.946  1.00 26.22           N  
ATOM     31  CA  LYS A   5      31.616  -5.783   9.008  1.00 26.22           C  
ATOM     32  C   LYS A   5      30.104  -5.912   8.852  1.00 26.22           C  
ATOM     33  CB  LYS A   5      31.954  -5.199  10.381  1.00 26.22           C  
ATOM     34  O   LYS A   5      29.393  -4.906   8.793  1.00 26.22           O  
ATOM     35  CG  LYS A   5      32.806  -6.113  11.249  1.00 26.22           C  
ATOM     36  CD  LYS A   5      33.119  -5.472  12.596  1.00 26.22           C  
ATOM     37  CE  LYS A   5      34.046  -6.346  13.430  1.00 26.22           C  
ATOM     38  NZ  LYS A   5      34.342  -5.730  14.757  1.00 26.22           N  
ATOM     39  N   THR A   6      29.616  -6.827   7.985  1.00 28.17           N  
ATOM     40  CA  THR A   6      28.196  -7.103   7.798  1.00 28.17           C  
ATOM     41  C   THR A   6      27.535  -7.461   9.127  1.00 28.17           C  
ATOM     42  CB  THR A   6      27.977  -8.246   6.789  1.00 28.17           C  
ATOM     43  O   THR A   6      27.946  -8.412   9.794  1.00 28.17           O  
ATOM     44  CG2 THR A   6      26.503  -8.380   6.421  1.00 28.17           C  
ATOM     45  OG1 THR A   6      28.732  -7.977   5.601  1.00 28.17           O  
ATOM     46  N   ILE A   7      27.169  -6.446   9.951  1.00 32.26           N  
ATOM     47  CA  ILE A   7      26.540  -6.681  11.246  1.00 32.26           C  
ATOM     48  C   ILE A   7      25.189  -7.364  11.048  1.00 32.26           C  
ATOM     49  CB  ILE A   7      26.364  -5.364  12.036  1.00 32.26           C  
ATOM     50  O   ILE A   7      24.431  -7.004  10.143  1.00 32.26           O  
ATOM     51  CG1 ILE A   7      27.608  -4.481  11.885  1.00 32.26           C  
ATOM     52  CG2 ILE A   7      26.073  -5.654  13.511  1.00 32.26           C  
ATOM     53  CD1 ILE A   7      27.476  -3.111  12.536  1.00 32.26           C  
ATOM     54  N   SER A   8      25.095  -8.678  11.422  1.00 30.57           N  
ATOM     55  CA  SER A   8      23.839  -9.420  11.395  1.00 30.57           C  
ATOM     56  C   SER A   8      22.740  -8.673  12.144  1.00 30.57           C  
ATOM     57  CB  SER A   8      24.025 -10.812  12.001  1.00 30.57           C  
ATOM     58  O   SER A   8      23.011  -7.988  13.133  1.00 30.57           O  
ATOM     59  OG  SER A   8      24.159 -10.733  13.410  1.00 30.57           O  
ATOM     60  N   VAL A   9      21.623  -8.359  11.597  1.00 36.97           N  
ATOM     61  CA  VAL A   9      20.442  -7.632  12.051  1.00 36.97           C  
ATOM     62  C   VAL A   9      20.039  -8.119  13.441  1.00 36.97           C  
ATOM     63  CB  VAL A   9      19.263  -7.793  11.066  1.00 36.97           C  
ATOM     64  O   VAL A   9      19.633  -7.323  14.291  1.00 36.97           O  
ATOM     65  CG1 VAL A   9      18.063  -6.963  11.520  1.00 36.97           C  
ATOM     66  CG2 VAL A   9      19.689  -7.395   9.655  1.00 36.97           C  
ATOM     67  N   SER A  10      20.173  -9.455  13.681  1.00 40.04           N  
ATOM     68  CA  SER A  10      19.651 -10.038  14.914  1.00 40.04           C  
ATOM     69  C   SER A  10      20.389  -9.501  16.135  1.00 40.04           C  
ATOM     70  CB  SER A  10      19.757 -11.563  14.873  1.00 40.04           C  
ATOM     71  O   SER A  10      19.858  -9.520  17.247  1.00 40.04           O  
ATOM     72  OG  SER A  10      21.054 -11.966  14.468  1.00 40.04           O  
ATOM     73  N   ASP A  11      21.636  -9.330  16.032  1.00 36.82           N  
ATOM     74  CA  ASP A  11      22.458  -8.877  17.149  1.00 36.82           C  
ATOM     75  C   ASP A  11      22.333  -7.369  17.347  1.00 36.82           C  
ATOM     76  CB  ASP A  11      23.923  -9.258  16.926  1.00 36.82           C  
ATOM     77  O   ASP A  11      23.070  -6.778  18.140  1.00 36.82           O  
ATOM     78  CG  ASP A  11      24.183 -10.745  17.098  1.00 36.82           C  
ATOM     79  OD1 ASP A  11      23.453 -11.406  17.868  1.00 36.82           O  
ATOM     80  OD2 ASP A  11      25.127 -11.259  16.461  1.00 36.82           O  
ATOM     81  N   LEU A  12      21.577  -6.699  16.438  1.00 41.76           N  
ATOM     82  CA  LEU A  12      21.637  -5.243  16.505  1.00 41.76           C  
ATOM     83  C   LEU A  12      20.823  -4.719  17.682  1.00 41.76           C  
ATOM     84  CB  LEU A  12      21.126  -4.625  15.200  1.00 41.76           C  
ATOM     85  O   LEU A  12      19.675  -5.124  17.879  1.00 41.76           O  
ATOM     86  CG  LEU A  12      22.190  -4.237  14.172  1.00 41.76           C  
ATOM     87  CD1 LEU A  12      21.946  -4.967  12.856  1.00 41.76           C  
ATOM     88  CD2 LEU A  12      22.200  -2.727  13.958  1.00 41.76           C  
ATOM     89  N   PRO A  13      21.494  -4.299  18.737  1.00 47.37           N  
ATOM     90  CA  PRO A  13      20.684  -3.556  19.705  1.00 47.37           C  
ATOM     91  C   PRO A  13      19.611  -2.697  19.041  1.00 47.37           C  
ATOM     92  CB  PRO A  13      21.712  -2.682  20.428  1.00 47.37           C  
ATOM     93  O   PRO A  13      19.751  -2.319  17.875  1.00 47.37           O  
ATOM     94  CG  PRO A  13      22.991  -2.904  19.686  1.00 47.37           C  
ATOM     95  CD  PRO A  13      22.753  -3.939  18.625  1.00 47.37           C  
ATOM     96  N   ASN A  14      18.343  -2.896  19.505  1.00 61.72           N  
ATOM     97  CA  ASN A  14      17.334  -2.015  18.927  1.00 61.72           C  
ATOM     98  C   ASN A  14      17.760  -0.551  19.001  1.00 61.72           C  
ATOM     99  CB  ASN A  14      15.987  -2.211  19.625  1.00 61.72           C  
ATOM    100  O   ASN A  14      17.290   0.194  19.862  1.00 61.72           O  
ATOM    101  CG  ASN A  14      14.862  -2.500  18.650  1.00 61.72           C  
ATOM    102  ND2 ASN A  14      13.759  -3.035  19.160  1.00 61.72           N  
ATOM    103  OD1 ASN A  14      14.983  -2.245  17.449  1.00 61.72           O  
ATOM    104  N   ASN A  15      18.868  -0.297  18.238  1.00 64.54           N  
ATOM    105  CA  ASN A  15      19.456   1.038  18.222  1.00 64.54           C  
ATOM    106  C   ASN A  15      18.398   2.114  17.994  1.00 64.54           C  
ATOM    107  CB  ASN A  15      20.547   1.131  17.152  1.00 64.54           C  
ATOM    108  O   ASN A  15      18.463   3.191  18.590  1.00 64.54           O  
ATOM    109  CG  ASN A  15      21.756   0.277  17.477  1.00 64.54           C  
ATOM    110  ND2 ASN A  15      22.247  -0.457  16.485  1.00 64.54           N  
ATOM    111  OD1 ASN A  15      22.246   0.276  18.609  1.00 64.54           O  
ATOM    112  N   CYS A  16      17.330   1.700  17.431  1.00 77.35           N  
ATOM    113  CA  CYS A  16      16.285   2.668  17.115  1.00 77.35           C  
ATOM    114  C   CYS A  16      15.467   3.011  18.354  1.00 77.35           C  
ATOM    115  CB  CYS A  16      15.367   2.126  16.020  1.00 77.35           C  
ATOM    116  O   CYS A  16      14.970   4.131  18.484  1.00 77.35           O  
ATOM    117  SG  CYS A  16      16.155   2.013  14.399  1.00 77.35           S  
ATOM    118  N   LEU A  17      15.473   2.083  19.315  1.00 67.43           N  
ATOM    119  CA  LEU A  17      14.732   2.331  20.547  1.00 67.43           C  
ATOM    120  C   LEU A  17      15.545   3.195  21.506  1.00 67.43           C  
ATOM    121  CB  LEU A  17      14.358   1.010  21.224  1.00 67.43           C  
ATOM    122  O   LEU A  17      14.982   3.858  22.379  1.00 67.43           O  
ATOM    123  CG  LEU A  17      13.237   0.204  20.565  1.00 67.43           C  
ATOM    124  CD1 LEU A  17      13.170  -1.198  21.162  1.00 67.43           C  
ATOM    125  CD2 LEU A  17      11.900   0.921  20.721  1.00 67.43           C  
ATOM    126  N   ASN A  18      16.838   3.208  21.323  1.00 70.94           N  
ATOM    127  CA  ASN A  18      17.709   3.929  22.245  1.00 70.94           C  
ATOM    128  C   ASN A  18      18.226   5.226  21.630  1.00 70.94           C  
ATOM    129  CB  ASN A  18      18.879   3.045  22.681  1.00 70.94           C  
ATOM    130  O   ASN A  18      19.343   5.656  21.924  1.00 70.94           O  
ATOM    131  CG  ASN A  18      18.444   1.894  23.567  1.00 70.94           C  
ATOM    132  ND2 ASN A  18      19.156   0.777  23.480  1.00 70.94           N  
ATOM    133  OD1 ASN A  18      17.475   2.008  24.323  1.00 70.94           O  
ATOM    134  N   ALA A  19      17.438   5.809  20.748  1.00 72.12           N  
ATOM    135  CA  ALA A  19      17.867   6.987  19.999  1.00 72.12           C  
ATOM    136  C   ALA A  19      18.228   8.133  20.939  1.00 72.12           C  
ATOM    137  CB  ALA A  19      16.776   7.424  19.025  1.00 72.12           C  
ATOM    138  O   ALA A  19      19.114   8.936  20.638  1.00 72.12           O  
ATOM    139  N   SER A  20      17.595   8.146  22.096  1.00 71.60           N  
ATOM    140  CA  SER A  20      17.820   9.257  23.016  1.00 71.60           C  
ATOM    141  C   SER A  20      19.203   9.174  23.654  1.00 71.60           C  
ATOM    142  CB  SER A  20      16.748   9.276  24.106  1.00 71.60           C  
ATOM    143  O   SER A  20      19.755  10.188  24.086  1.00 71.60           O  
ATOM    144  OG  SER A  20      16.734   8.053  24.821  1.00 71.60           O  
ATOM    145  N   SER A  21      19.804   8.006  23.650  1.00 78.82           N  
ATOM    146  CA  SER A  21      21.104   7.811  24.283  1.00 78.82           C  
ATOM    147  C   SER A  21      22.223   7.776  23.248  1.00 78.82           C  
ATOM    148  CB  SER A  21      21.114   6.519  25.101  1.00 78.82           C  
ATOM    149  O   SER A  21      23.402   7.713  23.602  1.00 78.82           O  
ATOM    150  OG  SER A  21      20.674   5.424  24.317  1.00 78.82           O  
ATOM    151  N   LEU A  22      21.832   7.808  21.991  1.00 83.86           N  
ATOM    152  CA  LEU A  22      22.795   7.734  20.897  1.00 83.86           C  
ATOM    153  C   LEU A  22      22.737   8.991  20.036  1.00 83.86           C  
ATOM    154  CB  LEU A  22      22.531   6.498  20.034  1.00 83.86           C  
ATOM    155  O   LEU A  22      21.852   9.831  20.215  1.00 83.86           O  
ATOM    156  CG  LEU A  22      22.651   5.143  20.735  1.00 83.86           C  
ATOM    157  CD1 LEU A  22      22.091   4.036  19.848  1.00 83.86           C  
ATOM    158  CD2 LEU A  22      24.104   4.858  21.101  1.00 83.86           C  
ATOM    159  N   LYS A  23      23.867   9.147  19.219  1.00 87.87           N  
ATOM    160  CA  LYS A  23      23.781  10.205  18.217  1.00 87.87           C  
ATOM    161  C   LYS A  23      22.651   9.935  17.228  1.00 87.87           C  
ATOM    162  CB  LYS A  23      25.108  10.348  17.470  1.00 87.87           C  
ATOM    163  O   LYS A  23      22.681   8.941  16.499  1.00 87.87           O  
ATOM    164  CG  LYS A  23      25.196  11.590  16.595  1.00 87.87           C  
ATOM    165  CD  LYS A  23      26.567  11.718  15.943  1.00 87.87           C  
ATOM    166  CE  LYS A  23      26.636  12.926  15.019  1.00 87.87           C  
ATOM    167  NZ  LYS A  23      27.977  13.053  14.374  1.00 87.87           N  
ATOM    168  N   CYS A  24      21.626  10.834  17.279  1.00 91.72           N  
ATOM    169  CA  CYS A  24      20.406  10.620  16.508  1.00 91.72           C  
ATOM    170  C   CYS A  24      20.058  11.853  15.683  1.00 91.72           C  
ATOM    171  CB  CYS A  24      19.242  10.270  17.434  1.00 91.72           C  
ATOM    172  O   CYS A  24      20.190  12.982  16.161  1.00 91.72           O  
ATOM    173  SG  CYS A  24      17.643  10.192  16.597  1.00 91.72           S  
ATOM    174  N   GLU A  25      19.681  11.621  14.407  1.00 92.65           N  
ATOM    175  CA  GLU A  25      19.286  12.709  13.518  1.00 92.65           C  
ATOM    176  C   GLU A  25      17.997  12.373  12.773  1.00 92.65           C  
ATOM    177  CB  GLU A  25      20.404  13.020  12.520  1.00 92.65           C  
ATOM    178  O   GLU A  25      17.892  11.315  12.148  1.00 92.65           O  
ATOM    179  CG  GLU A  25      20.101  14.196  11.603  1.00 92.65           C  
ATOM    180  CD  GLU A  25      21.187  14.447  10.569  1.00 92.65           C  
ATOM    181  OE1 GLU A  25      21.090  15.442   9.815  1.00 92.65           O  
ATOM    182  OE2 GLU A  25      22.143  13.641  10.512  1.00 92.65           O  
ATOM    183  N   ILE A  26      17.064  13.322  12.822  1.00 93.70           N  
ATOM    184  CA  ILE A  26      15.835  13.173  12.050  1.00 93.70           C  
ATOM    185  C   ILE A  26      16.115  13.455  10.575  1.00 93.70           C  
ATOM    186  CB  ILE A  26      14.723  14.109  12.573  1.00 93.70           C  
ATOM    187  O   ILE A  26      16.584  14.540  10.222  1.00 93.70           O  
ATOM    188  CG1 ILE A  26      14.401  13.789  14.037  1.00 93.70           C  
ATOM    189  CG2 ILE A  26      13.469  13.998  11.700  1.00 93.70           C  
ATOM    190  CD1 ILE A  26      13.766  12.421  14.247  1.00 93.70           C  
ATOM    191  N   LYS A  27      15.826  12.490   9.763  1.00 88.90           N  
ATOM    192  CA  LYS A  27      16.116  12.620   8.338  1.00 88.90           C  
ATOM    193  C   LYS A  27      14.880  13.070   7.564  1.00 88.90           C  
ATOM    194  CB  LYS A  27      16.635  11.297   7.772  1.00 88.90           C  
ATOM    195  O   LYS A  27      14.995  13.660   6.488  1.00 88.90           O  
ATOM    196  CG  LYS A  27      18.011  10.901   8.287  1.00 88.90           C  
ATOM    197  CD  LYS A  27      19.075  11.909   7.870  1.00 88.90           C  
ATOM    198  CE  LYS A  27      20.475  11.420   8.216  1.00 88.90           C  
ATOM    199  NZ  LYS A  27      21.522  12.401   7.803  1.00 88.90           N  
ATOM    200  N   GLY A  28      13.715  12.856   8.132  1.00 91.61           N  
ATOM    201  CA  GLY A  28      12.471  13.269   7.503  1.00 91.61           C  
ATOM    202  C   GLY A  28      11.257  13.069   8.391  1.00 91.61           C  
ATOM    203  O   GLY A  28      11.213  12.131   9.189  1.00 91.61           O  
ATOM    204  N   ILE A  29      10.303  13.969   8.280  1.00 93.40           N  
ATOM    205  CA  ILE A  29       9.026  13.871   8.979  1.00 93.40           C  
ATOM    206  C   ILE A  29       7.886  13.814   7.965  1.00 93.40           C  
ATOM    207  CB  ILE A  29       8.820  15.054   9.951  1.00 93.40           C  
ATOM    208  O   ILE A  29       7.739  14.715   7.135  1.00 93.40           O  
ATOM    209  CG1 ILE A  29       9.981  15.133  10.949  1.00 93.40           C  
ATOM    210  CG2 ILE A  29       7.479  14.928  10.679  1.00 93.40           C  
ATOM    211  CD1 ILE A  29       9.983  16.398  11.797  1.00 93.40           C  
ATOM    212  N   SER A  30       7.153  12.712   8.038  1.00 91.94           N  
ATOM    213  CA  SER A  30       5.972  12.609   7.187  1.00 91.94           C  
ATOM    214  C   SER A  30       4.703  12.955   7.958  1.00 91.94           C  
ATOM    215  CB  SER A  30       5.854  11.201   6.601  1.00 91.94           C  
ATOM    216  O   SER A  30       4.766  13.341   9.127  1.00 91.94           O  
ATOM    217  OG  SER A  30       5.332  10.299   7.561  1.00 91.94           O  
ATOM    218  N   THR A  31       3.641  12.761   7.291  1.00 92.60           N  
ATOM    219  CA  THR A  31       2.361  13.015   7.942  1.00 92.60           C  
ATOM    220  C   THR A  31       2.096  11.985   9.036  1.00 92.60           C  
ATOM    221  CB  THR A  31       1.204  12.998   6.925  1.00 92.60           C  
ATOM    222  O   THR A  31       1.488  12.302  10.060  1.00 92.60           O  
ATOM    223  CG2 THR A  31      -0.093  13.490   7.560  1.00 92.60           C  
ATOM    224  OG1 THR A  31       1.534  13.847   5.819  1.00 92.60           O  
ATOM    225  N   TYR A  32       2.692  10.775   8.846  1.00 93.62           N  
ATOM    226  CA  TYR A  32       2.211   9.710   9.718  1.00 93.62           C  
ATOM    227  C   TYR A  32       3.361   9.079  10.494  1.00 93.62           C  
ATOM    228  CB  TYR A  32       1.480   8.637   8.905  1.00 93.62           C  
ATOM    229  O   TYR A  32       3.145   8.199  11.331  1.00 93.62           O  
ATOM    230  CG  TYR A  32       0.120   9.070   8.414  1.00 93.62           C  
ATOM    231  CD1 TYR A  32      -1.013   8.913   9.210  1.00 93.62           C  
ATOM    232  CD2 TYR A  32      -0.036   9.636   7.153  1.00 93.62           C  
ATOM    233  CE1 TYR A  32      -2.268   9.309   8.760  1.00 93.62           C  
ATOM    234  CE2 TYR A  32      -1.286  10.036   6.693  1.00 93.62           C  
ATOM    235  OH  TYR A  32      -3.635  10.262   7.053  1.00 93.62           O  
ATOM    236  CZ  TYR A  32      -2.395   9.869   7.503  1.00 93.62           C  
ATOM    237  N   ASN A  33       4.605   9.504  10.102  1.00 93.26           N  
ATOM    238  CA  ASN A  33       5.687   8.901  10.872  1.00 93.26           C  
ATOM    239  C   ASN A  33       7.018   9.601  10.611  1.00 93.26           C  
ATOM    240  CB  ASN A  33       5.802   7.408  10.560  1.00 93.26           C  
ATOM    241  O   ASN A  33       7.048  10.698  10.051  1.00 93.26           O  
ATOM    242  CG  ASN A  33       6.225   7.142   9.128  1.00 93.26           C  
ATOM    243  ND2 ASN A  33       6.374   5.869   8.781  1.00 93.26           N  
ATOM    244  OD1 ASN A  33       6.417   8.072   8.342  1.00 93.26           O  
ATOM    245  N   VAL A  34       8.009   9.092  11.242  1.00 92.19           N  
ATOM    246  CA  VAL A  34       9.288   9.792  11.196  1.00 92.19           C  
ATOM    247  C   VAL A  34      10.396   8.818  10.800  1.00 92.19           C  
ATOM    248  CB  VAL A  34       9.622  10.456  12.550  1.00 92.19           C  
ATOM    249  O   VAL A  34      10.378   7.651  11.199  1.00 92.19           O  
ATOM    250  CG1 VAL A  34       9.702   9.409  13.660  1.00 92.19           C  
ATOM    251  CG2 VAL A  34      10.930  11.238  12.453  1.00 92.19           C  
ATOM    252  N   TYR A  35      11.261   9.329   9.941  1.00 91.31           N  
ATOM    253  CA  TYR A  35      12.487   8.639   9.555  1.00 91.31           C  
ATOM    254  C   TYR A  35      13.704   9.288  10.203  1.00 91.31           C  
ATOM    255  CB  TYR A  35      12.645   8.636   8.032  1.00 91.31           C  
ATOM    256  O   TYR A  35      13.920  10.494  10.064  1.00 91.31           O  
ATOM    257  CG  TYR A  35      14.001   8.166   7.564  1.00 91.31           C  
ATOM    258  CD1 TYR A  35      14.686   8.844   6.558  1.00 91.31           C  
ATOM    259  CD2 TYR A  35      14.599   7.042   8.124  1.00 91.31           C  
ATOM    260  CE1 TYR A  35      15.935   8.414   6.122  1.00 91.31           C  
ATOM    261  CE2 TYR A  35      15.847   6.603   7.696  1.00 91.31           C  
ATOM    262  OH  TYR A  35      17.742   6.863   6.268  1.00 91.31           O  
ATOM    263  CZ  TYR A  35      16.506   7.294   6.696  1.00 91.31           C  
ATOM    264  N   TYR A  36      14.490   8.489  10.902  1.00 87.40           N  
ATOM    265  CA  TYR A  36      15.672   9.033  11.561  1.00 87.40           C  
ATOM    266  C   TYR A  36      16.821   8.033  11.531  1.00 87.40           C  
ATOM    267  CB  TYR A  36      15.352   9.418  13.009  1.00 87.40           C  
ATOM    268  O   TYR A  36      16.633   6.871  11.161  1.00 87.40           O  
ATOM    269  CG  TYR A  36      14.967   8.245  13.877  1.00 87.40           C  
ATOM    270  CD1 TYR A  36      13.703   7.667  13.781  1.00 87.40           C  
ATOM    271  CD2 TYR A  36      15.865   7.713  14.796  1.00 87.40           C  
ATOM    272  CE1 TYR A  36      13.343   6.588  14.581  1.00 87.40           C  
ATOM    273  CE2 TYR A  36      15.516   6.633  15.601  1.00 87.40           C  
ATOM    274  OH  TYR A  36      13.904   5.010  16.280  1.00 87.40           O  
ATOM    275  CZ  TYR A  36      14.255   6.078  15.486  1.00 87.40           C  
ATOM    276  N   GLN A  37      17.937   8.534  11.751  1.00 86.47           N  
ATOM    277  CA  GLN A  37      19.124   7.686  11.785  1.00 86.47           C  
ATOM    278  C   GLN A  37      19.848   7.806  13.123  1.00 86.47           C  
ATOM    279  CB  GLN A  37      20.073   8.045  10.640  1.00 86.47           C  
ATOM    280  O   GLN A  37      19.882   8.883  13.722  1.00 86.47           O  
ATOM    281  CG  GLN A  37      19.544   7.670   9.262  1.00 86.47           C  
ATOM    282  CD  GLN A  37      20.529   7.980   8.151  1.00 86.47           C  
ATOM    283  NE2 GLN A  37      20.408   7.269   7.035  1.00 86.47           N  
ATOM    284  OE1 GLN A  37      21.392   8.852   8.294  1.00 86.47           O  
ATOM    285  N   VAL A  38      20.369   6.743  13.612  1.00 84.34           N  
ATOM    286  CA  VAL A  38      21.146   6.696  14.846  1.00 84.34           C  
ATOM    287  C   VAL A  38      22.532   6.121  14.564  1.00 84.34           C  
ATOM    288  CB  VAL A  38      20.434   5.860  15.934  1.00 84.34           C  
ATOM    289  O   VAL A  38      22.679   5.215  13.739  1.00 84.34           O  
ATOM    290  CG1 VAL A  38      21.236   5.870  17.234  1.00 84.34           C  
ATOM    291  CG2 VAL A  38      19.020   6.388  16.171  1.00 84.34           C  
ATOM    292  N   GLU A  39      23.439   6.701  15.123  1.00 83.64           N  
ATOM    293  CA  GLU A  39      24.803   6.203  14.971  1.00 83.64           C  
ATOM    294  C   GLU A  39      25.289   5.525  16.248  1.00 83.64           C  
ATOM    295  CB  GLU A  39      25.751   7.342  14.587  1.00 83.64           C  
ATOM    296  O   GLU A  39      25.142   6.072  17.343  1.00 83.64           O  
ATOM    297  CG  GLU A  39      27.179   6.889  14.316  1.00 83.64           C  
ATOM    298  CD  GLU A  39      28.115   8.034  13.965  1.00 83.64           C  
ATOM    299  OE1 GLU A  39      29.350   7.828  13.955  1.00 83.64           O  
ATOM    300  OE2 GLU A  39      27.610   9.148  13.699  1.00 83.64           O  
ATOM    301  N   ASN A  40      25.713   4.307  16.106  1.00 77.31           N  
ATOM    302  CA  ASN A  40      26.287   3.548  17.213  1.00 77.31           C  
ATOM    303  C   ASN A  40      27.616   2.908  16.823  1.00 77.31           C  
ATOM    304  CB  ASN A  40      25.305   2.479  17.697  1.00 77.31           C  
ATOM    305  O   ASN A  40      27.658   2.029  15.962  1.00 77.31           O  
ATOM    306  CG  ASN A  40      25.738   1.834  18.999  1.00 77.31           C  
ATOM    307  ND2 ASN A  40      25.058   0.762  19.385  1.00 77.31           N  
ATOM    308  OD1 ASN A  40      26.677   2.297  19.652  1.00 77.31           O  
ATOM    309  N   ASN A  41      28.646   3.243  17.465  1.00 76.72           N  
ATOM    310  CA  ASN A  41      29.992   2.724  17.243  1.00 76.72           C  
ATOM    311  C   ASN A  41      30.383   2.793  15.769  1.00 76.72           C  
ATOM    312  CB  ASN A  41      30.105   1.287  17.755  1.00 76.72           C  
ATOM    313  O   ASN A  41      30.886   1.817  15.210  1.00 76.72           O  
ATOM    314  CG  ASN A  41      30.037   1.199  19.267  1.00 76.72           C  
ATOM    315  ND2 ASN A  41      29.455   0.119  19.773  1.00 76.72           N  
ATOM    316  OD1 ASN A  41      30.504   2.096  19.975  1.00 76.72           O  
ATOM    317  N   GLY A  42      30.013   3.908  15.101  1.00 75.14           N  
ATOM    318  CA  GLY A  42      30.425   4.152  13.728  1.00 75.14           C  
ATOM    319  C   GLY A  42      29.466   3.574  12.705  1.00 75.14           C  
ATOM    320  O   GLY A  42      29.631   3.786  11.502  1.00 75.14           O  
ATOM    321  N   VAL A  43      28.491   2.866  13.135  1.00 71.37           N  
ATOM    322  CA  VAL A  43      27.509   2.291  12.223  1.00 71.37           C  
ATOM    323  C   VAL A  43      26.214   3.099  12.280  1.00 71.37           C  
ATOM    324  CB  VAL A  43      27.226   0.808  12.554  1.00 71.37           C  
ATOM    325  O   VAL A  43      25.734   3.437  13.364  1.00 71.37           O  
ATOM    326  CG1 VAL A  43      26.218   0.218  11.570  1.00 71.37           C  
ATOM    327  CG2 VAL A  43      28.524   0.003  12.541  1.00 71.37           C  
ATOM    328  N   ILE A  44      25.683   3.393  11.079  1.00 79.12           N  
ATOM    329  CA  ILE A  44      24.459   4.182  10.998  1.00 79.12           C  
ATOM    330  C   ILE A  44      23.262   3.258  10.789  1.00 79.12           C  
ATOM    331  CB  ILE A  44      24.535   5.227   9.862  1.00 79.12           C  
ATOM    332  O   ILE A  44      23.270   2.415   9.889  1.00 79.12           O  
ATOM    333  CG1 ILE A  44      25.656   6.235  10.137  1.00 79.12           C  
ATOM    334  CG2 ILE A  44      23.189   5.938   9.692  1.00 79.12           C  
ATOM    335  CD1 ILE A  44      25.923   7.194   8.985  1.00 79.12           C  
ATOM    336  N   TYR A  45      22.287   3.491  11.630  1.00 75.59           N  
ATOM    337  CA  TYR A  45      21.057   2.714  11.523  1.00 75.59           C  
ATOM    338  C   TYR A  45      19.893   3.595  11.086  1.00 75.59           C  
ATOM    339  CB  TYR A  45      20.729   2.040  12.858  1.00 75.59           C  
ATOM    340  O   TYR A  45      19.667   4.665  11.655  1.00 75.59           O  
ATOM    341  CG  TYR A  45      21.784   1.065  13.322  1.00 75.59           C  
ATOM    342  CD1 TYR A  45      21.689  -0.291  13.019  1.00 75.59           C  
ATOM    343  CD2 TYR A  45      22.878   1.498  14.063  1.00 75.59           C  
ATOM    344  CE1 TYR A  45      22.658  -1.194  13.445  1.00 75.59           C  
ATOM    345  CE2 TYR A  45      23.853   0.605  14.495  1.00 75.59           C  
ATOM    346  OH  TYR A  45      24.697  -1.625  14.606  1.00 75.59           O  
ATOM    347  CZ  TYR A  45      23.735  -0.737  14.181  1.00 75.59           C  
ATOM    348  N   SER A  46      19.195   3.066  10.107  1.00 80.75           N  
ATOM    349  CA  SER A  46      17.989   3.759   9.666  1.00 80.75           C  
ATOM    350  C   SER A  46      16.758   3.254  10.409  1.00 80.75           C  
ATOM    351  CB  SER A  46      17.792   3.587   8.159  1.00 80.75           C  
ATOM    352  O   SER A  46      16.551   2.044  10.529  1.00 80.75           O  
ATOM    353  OG  SER A  46      18.832   4.225   7.439  1.00 80.75           O  
ATOM    354  N   CYS A  47      16.035   4.333  10.874  1.00 83.25           N  
ATOM    355  CA  CYS A  47      14.880   3.970  11.687  1.00 83.25           C  
ATOM    356  C   CYS A  47      13.619   4.660  11.182  1.00 83.25           C  
ATOM    357  CB  CYS A  47      15.120   4.334  13.152  1.00 83.25           C  
ATOM    358  O   CYS A  47      13.673   5.801  10.719  1.00 83.25           O  
ATOM    359  SG  CYS A  47      16.679   3.705  13.813  1.00 83.25           S  
ATOM    360  N   VAL A  48      12.518   3.867  11.210  1.00 87.33           N  
ATOM    361  CA  VAL A  48      11.191   4.417  10.954  1.00 87.33           C  
ATOM    362  C   VAL A  48      10.276   4.136  12.144  1.00 87.33           C  
ATOM    363  CB  VAL A  48      10.576   3.835   9.661  1.00 87.33           C  
ATOM    364  O   VAL A  48      10.258   3.022  12.673  1.00 87.33           O  
ATOM    365  CG1 VAL A  48       9.161   4.370   9.448  1.00 87.33           C  
ATOM    366  CG2 VAL A  48      11.460   4.159   8.458  1.00 87.33           C  
ATOM    367  N   SER A  49       9.625   5.251  12.583  1.00 87.21           N  
ATOM    368  CA  SER A  49       8.762   5.064  13.745  1.00 87.21           C  
ATOM    369  C   SER A  49       7.445   5.814  13.581  1.00 87.21           C  
ATOM    370  CB  SER A  49       9.469   5.529  15.019  1.00 87.21           C  
ATOM    371  O   SER A  49       7.420   6.925  13.048  1.00 87.21           O  
ATOM    372  OG  SER A  49       8.621   5.388  16.145  1.00 87.21           O  
ATOM    373  N   ASP A  50       6.388   5.137  14.101  1.00 89.53           N  
ATOM    374  CA  ASP A  50       5.080   5.786  14.091  1.00 89.53           C  
ATOM    375  C   ASP A  50       4.882   6.642  15.340  1.00 89.53           C  
ATOM    376  CB  ASP A  50       3.965   4.743  13.986  1.00 89.53           C  
ATOM    377  O   ASP A  50       3.811   7.219  15.540  1.00 89.53           O  
ATOM    378  CG  ASP A  50       3.987   3.982  12.672  1.00 89.53           C  
ATOM    379  OD1 ASP A  50       4.645   4.439  11.713  1.00 89.53           O  
ATOM    380  OD2 ASP A  50       3.337   2.917  12.595  1.00 89.53           O  
ATOM    381  N   SER A  51       5.894   6.712  16.122  1.00 87.33           N  
ATOM    382  CA  SER A  51       5.849   7.505  17.346  1.00 87.33           C  
ATOM    383  C   SER A  51       6.995   8.509  17.397  1.00 87.33           C  
ATOM    384  CB  SER A  51       5.900   6.597  18.575  1.00 87.33           C  
ATOM    385  O   SER A  51       8.107   8.214  16.952  1.00 87.33           O  
ATOM    386  OG  SER A  51       6.063   7.361  19.758  1.00 87.33           O  
ATOM    387  N   ALA A  52       6.658   9.648  17.968  1.00 89.12           N  
ATOM    388  CA  ALA A  52       7.698  10.661  18.124  1.00 89.12           C  
ATOM    389  C   ALA A  52       8.320  10.599  19.516  1.00 89.12           C  
ATOM    390  CB  ALA A  52       7.128  12.053  17.860  1.00 89.12           C  
ATOM    391  O   ALA A  52       9.297  11.298  19.797  1.00 89.12           O  
ATOM    392  N   GLU A  53       7.868   9.740  20.259  1.00 85.97           N  
ATOM    393  CA  GLU A  53       8.316   9.647  21.645  1.00 85.97           C  
ATOM    394  C   GLU A  53       9.802   9.309  21.724  1.00 85.97           C  
ATOM    395  CB  GLU A  53       7.498   8.600  22.406  1.00 85.97           C  
ATOM    396  O   GLU A  53      10.264   8.364  21.081  1.00 85.97           O  
ATOM    397  CG  GLU A  53       7.679   8.656  23.916  1.00 85.97           C  
ATOM    398  CD  GLU A  53       6.784   7.682  24.664  1.00 85.97           C  
ATOM    399  OE1 GLU A  53       6.891   7.591  25.908  1.00 85.97           O  
ATOM    400  OE2 GLU A  53       5.969   7.002  24.001  1.00 85.97           O  
ATOM    401  N   GLY A  54      10.522  10.056  22.497  1.00 85.37           N  
ATOM    402  CA  GLY A  54      11.932   9.798  22.742  1.00 85.37           C  
ATOM    403  C   GLY A  54      12.840  10.389  21.680  1.00 85.37           C  
ATOM    404  O   GLY A  54      14.061  10.233  21.742  1.00 85.37           O  
ATOM    405  N   LEU A  55      12.194  11.026  20.684  1.00 90.96           N  
ATOM    406  CA  LEU A  55      13.006  11.525  19.580  1.00 90.96           C  
ATOM    407  C   LEU A  55      13.199  13.034  19.685  1.00 90.96           C  
ATOM    408  CB  LEU A  55      12.360  11.173  18.238  1.00 90.96           C  
ATOM    409  O   LEU A  55      13.753  13.658  18.778  1.00 90.96           O  
ATOM    410  CG  LEU A  55      12.212   9.684  17.925  1.00 90.96           C  
ATOM    411  CD1 LEU A  55      11.601   9.490  16.542  1.00 90.96           C  
ATOM    412  CD2 LEU A  55      13.562   8.980  18.023  1.00 90.96           C  
ATOM    413  N   GLU A  56      12.816  13.565  20.848  1.00 88.38           N  
ATOM    414  CA  GLU A  56      12.845  15.012  21.040  1.00 88.38           C  
ATOM    415  C   GLU A  56      14.279  15.531  21.107  1.00 88.38           C  
ATOM    416  CB  GLU A  56      12.085  15.401  22.310  1.00 88.38           C  
ATOM    417  O   GLU A  56      14.538  16.696  20.799  1.00 88.38           O  
ATOM    418  CG  GLU A  56      10.622  14.981  22.304  1.00 88.38           C  
ATOM    419  CD  GLU A  56      10.403  13.561  22.802  1.00 88.38           C  
ATOM    420  OE1 GLU A  56       9.239  13.102  22.834  1.00 88.38           O  
ATOM    421  OE2 GLU A  56      11.404  12.903  23.164  1.00 88.38           O  
ATOM    422  N   LYS A  57      15.193  14.666  21.429  1.00 89.50           N  
ATOM    423  CA  LYS A  57      16.574  15.094  21.627  1.00 89.50           C  
ATOM    424  C   LYS A  57      17.394  14.912  20.353  1.00 89.50           C  
ATOM    425  CB  LYS A  57      17.217  14.320  22.779  1.00 89.50           C  
ATOM    426  O   LYS A  57      18.557  15.315  20.294  1.00 89.50           O  
ATOM    427  CG  LYS A  57      16.617  14.628  24.142  1.00 89.50           C  
ATOM    428  CD  LYS A  57      17.363  13.907  25.258  1.00 89.50           C  
ATOM    429  CE  LYS A  57      16.749  14.196  26.621  1.00 89.50           C  
ATOM    430  NZ  LYS A  57      17.464  13.473  27.715  1.00 89.50           N  
ATOM    431  N   CYS A  58      16.789  14.309  19.332  1.00 93.16           N  
ATOM    432  CA  CYS A  58      17.496  14.110  18.072  1.00 93.16           C  
ATOM    433  C   CYS A  58      17.713  15.436  17.353  1.00 93.16           C  
ATOM    434  CB  CYS A  58      16.722  13.150  17.169  1.00 93.16           C  
ATOM    435  O   CYS A  58      16.914  16.363  17.496  1.00 93.16           O  
ATOM    436  SG  CYS A  58      16.759  11.434  17.730  1.00 93.16           S  
ATOM    437  N   ASP A  59      18.807  15.480  16.576  1.00 93.49           N  
ATOM    438  CA  ASP A  59      19.004  16.644  15.718  1.00 93.49           C  
ATOM    439  C   ASP A  59      17.851  16.800  14.730  1.00 93.49           C  
ATOM    440  CB  ASP A  59      20.332  16.536  14.965  1.00 93.49           C  
ATOM    441  O   ASP A  59      17.301  15.807  14.248  1.00 93.49           O  
ATOM    442  CG  ASP A  59      21.542  16.658  15.874  1.00 93.49           C  
ATOM    443  OD1 ASP A  59      21.404  17.165  17.008  1.00 93.49           O  
ATOM    444  OD2 ASP A  59      22.644  16.246  15.452  1.00 93.49           O  
ATOM    445  N   ASN A  60      17.392  18.000  14.441  1.00 93.28           N  
ATOM    446  CA  ASN A  60      16.351  18.357  13.483  1.00 93.28           C  
ATOM    447  C   ASN A  60      14.972  17.910  13.962  1.00 93.28           C  
ATOM    448  CB  ASN A  60      16.656  17.757  12.109  1.00 93.28           C  
ATOM    449  O   ASN A  60      14.128  17.516  13.155  1.00 93.28           O  
ATOM    450  CG  ASN A  60      17.955  18.273  11.522  1.00 93.28           C  
ATOM    451  ND2 ASN A  60      18.616  17.443  10.724  1.00 93.28           N  
ATOM    452  OD1 ASN A  60      18.362  19.408  11.785  1.00 93.28           O  
ATOM    453  N   SER A  61      14.829  17.884  15.351  1.00 93.41           N  
ATOM    454  CA  SER A  61      13.577  17.405  15.928  1.00 93.41           C  
ATOM    455  C   SER A  61      12.602  18.554  16.164  1.00 93.41           C  
ATOM    456  CB  SER A  61      13.839  16.670  17.243  1.00 93.41           C  
ATOM    457  O   SER A  61      11.517  18.352  16.713  1.00 93.41           O  
ATOM    458  OG  SER A  61      14.419  17.541  18.199  1.00 93.41           O  
ATOM    459  N   LEU A  62      12.900  19.765  15.772  1.00 92.35           N  
ATOM    460  CA  LEU A  62      12.128  20.962  16.090  1.00 92.35           C  
ATOM    461  C   LEU A  62      10.713  20.861  15.531  1.00 92.35           C  
ATOM    462  CB  LEU A  62      12.821  22.209  15.536  1.00 92.35           C  
ATOM    463  O   LEU A  62       9.758  21.320  16.161  1.00 92.35           O  
ATOM    464  CG  LEU A  62      13.159  23.304  16.549  1.00 92.35           C  
ATOM    465  CD1 LEU A  62      14.647  23.276  16.883  1.00 92.35           C  
ATOM    466  CD2 LEU A  62      12.751  24.673  16.014  1.00 92.35           C  
ATOM    467  N   ASN A  63      10.523  20.199  14.375  1.00 91.96           N  
ATOM    468  CA  ASN A  63       9.217  20.144  13.727  1.00 91.96           C  
ATOM    469  C   ASN A  63       8.524  18.807  13.975  1.00 91.96           C  
ATOM    470  CB  ASN A  63       9.351  20.402  12.225  1.00 91.96           C  
ATOM    471  O   ASN A  63       7.510  18.502  13.345  1.00 91.96           O  
ATOM    472  CG  ASN A  63       9.804  21.815  11.913  1.00 91.96           C  
ATOM    473  ND2 ASN A  63      10.711  21.948  10.953  1.00 91.96           N  
ATOM    474  OD1 ASN A  63       9.343  22.778  12.531  1.00 91.96           O  
ATOM    475  N   LEU A  64       9.144  18.121  14.897  1.00 93.71           N  
ATOM    476  CA  LEU A  64       8.551  16.833  15.241  1.00 93.71           C  
ATOM    477  C   LEU A  64       7.232  17.024  15.982  1.00 93.71           C  
ATOM    478  CB  LEU A  64       9.516  16.009  16.097  1.00 93.71           C  
ATOM    479  O   LEU A  64       7.181  17.719  16.999  1.00 93.71           O  
ATOM    480  CG  LEU A  64       9.236  14.508  16.180  1.00 93.71           C  
ATOM    481  CD1 LEU A  64       9.430  13.856  14.815  1.00 93.71           C  
ATOM    482  CD2 LEU A  64      10.134  13.853  17.224  1.00 93.71           C  
ATOM    483  N   PRO A  65       6.192  16.459  15.484  1.00 93.13           N  
ATOM    484  CA  PRO A  65       4.925  16.561  16.211  1.00 93.13           C  
ATOM    485  C   PRO A  65       4.938  15.796  17.532  1.00 93.13           C  
ATOM    486  CB  PRO A  65       3.911  15.953  15.238  1.00 93.13           C  
ATOM    487  O   PRO A  65       5.778  14.914  17.730  1.00 93.13           O  
ATOM    488  CG  PRO A  65       4.700  14.979  14.424  1.00 93.13           C  
ATOM    489  CD  PRO A  65       6.108  15.488  14.304  1.00 93.13           C  
ATOM    490  N   LYS A  66       4.010  16.186  18.359  1.00 91.17           N  
ATOM    491  CA  LYS A  66       3.907  15.487  19.637  1.00 91.17           C  
ATOM    492  C   LYS A  66       3.452  14.044  19.440  1.00 91.17           C  
ATOM    493  CB  LYS A  66       2.942  16.218  20.572  1.00 91.17           C  
ATOM    494  O   LYS A  66       3.931  13.137  20.123  1.00 91.17           O  
ATOM    495  CG  LYS A  66       3.518  17.483  21.191  1.00 91.17           C  
ATOM    496  CD  LYS A  66       2.586  18.064  22.246  1.00 91.17           C  
ATOM    497  CE  LYS A  66       3.145  19.349  22.840  1.00 91.17           C  
ATOM    498  NZ  LYS A  66       2.220  19.939  23.854  1.00 91.17           N  
ATOM    499  N   ARG A  67       2.453  13.890  18.507  1.00 91.96           N  
ATOM    500  CA  ARG A  67       1.960  12.555  18.185  1.00 91.96           C  
ATOM    501  C   ARG A  67       1.547  12.462  16.720  1.00 91.96           C  
ATOM    502  CB  ARG A  67       0.780  12.185  19.086  1.00 91.96           C  
ATOM    503  O   ARG A  67       1.051  13.435  16.147  1.00 91.96           O  
ATOM    504  CG  ARG A  67      -0.405  13.130  18.968  1.00 91.96           C  
ATOM    505  CD  ARG A  67      -1.512  12.772  19.951  1.00 91.96           C  
ATOM    506  NE  ARG A  67      -2.697  13.601  19.752  1.00 91.96           N  
ATOM    507  NH1 ARG A  67      -3.996  12.476  21.296  1.00 91.96           N  
ATOM    508  NH2 ARG A  67      -4.866  14.252  20.137  1.00 91.96           N  
ATOM    509  CZ  ARG A  67      -3.850  13.441  20.396  1.00 91.96           C  
ATOM    510  N   PHE A  68       1.803  11.278  16.231  1.00 93.31           N  
ATOM    511  CA  PHE A  68       1.316  11.013  14.882  1.00 93.31           C  
ATOM    512  C   PHE A  68      -0.078  10.399  14.921  1.00 93.31           C  
ATOM    513  CB  PHE A  68       2.278  10.083  14.135  1.00 93.31           C  
ATOM    514  O   PHE A  68      -0.423   9.688  15.867  1.00 93.31           O  
ATOM    515  CG  PHE A  68       3.605  10.715  13.812  1.00 93.31           C  
ATOM    516  CD1 PHE A  68       3.717  11.644  12.785  1.00 93.31           C  
ATOM    517  CD2 PHE A  68       4.741  10.381  14.537  1.00 93.31           C  
ATOM    518  CE1 PHE A  68       4.944  12.230  12.484  1.00 93.31           C  
ATOM    519  CE2 PHE A  68       5.971  10.962  14.242  1.00 93.31           C  
ATOM    520  CZ  PHE A  68       6.070  11.886  13.215  1.00 93.31           C  
ATOM    521  N   SER A  69      -0.858  10.651  13.864  1.00 92.36           N  
ATOM    522  CA  SER A  69      -2.150   9.987  13.726  1.00 92.36           C  
ATOM    523  C   SER A  69      -1.985   8.474  13.627  1.00 92.36           C  
ATOM    524  CB  SER A  69      -2.892  10.508  12.495  1.00 92.36           C  
ATOM    525  O   SER A  69      -1.049   7.986  12.990  1.00 92.36           O  
ATOM    526  OG  SER A  69      -4.103   9.798  12.299  1.00 92.36           O  
ATOM    527  N   LYS A  70      -2.880   7.774  14.238  1.00 92.13           N  
ATOM    528  CA  LYS A  70      -2.810   6.316  14.246  1.00 92.13           C  
ATOM    529  C   LYS A  70      -3.812   5.712  13.266  1.00 92.13           C  
ATOM    530  CB  LYS A  70      -3.062   5.774  15.653  1.00 92.13           C  
ATOM    531  O   LYS A  70      -4.023   4.498  13.255  1.00 92.13           O  
ATOM    532  CG  LYS A  70      -1.984   6.146  16.662  1.00 92.13           C  
ATOM    533  CD  LYS A  70      -2.159   5.388  17.971  1.00 92.13           C  
ATOM    534  CE  LYS A  70      -1.041   5.706  18.955  1.00 92.13           C  
ATOM    535  NZ  LYS A  70      -1.206   4.962  20.240  1.00 92.13           N  
ATOM    536  N   VAL A  71      -4.412   6.579  12.537  1.00 93.76           N  
ATOM    537  CA  VAL A  71      -5.371   6.105  11.545  1.00 93.76           C  
ATOM    538  C   VAL A  71      -4.662   5.219  10.523  1.00 93.76           C  
ATOM    539  CB  VAL A  71      -6.078   7.280  10.832  1.00 93.76           C  
ATOM    540  O   VAL A  71      -3.580   5.561  10.040  1.00 93.76           O  
ATOM    541  CG1 VAL A  71      -6.977   6.767   9.708  1.00 93.76           C  
ATOM    542  CG2 VAL A  71      -6.887   8.102  11.834  1.00 93.76           C  
ATOM    543  N   PRO A  72      -5.287   4.086  10.191  1.00 92.67           N  
ATOM    544  CA  PRO A  72      -4.644   3.186   9.231  1.00 92.67           C  
ATOM    545  C   PRO A  72      -4.583   3.771   7.822  1.00 92.67           C  
ATOM    546  CB  PRO A  72      -5.531   1.939   9.267  1.00 92.67           C  
ATOM    547  O   PRO A  72      -5.612   4.168   7.270  1.00 92.67           O  
ATOM    548  CG  PRO A  72      -6.841   2.418   9.805  1.00 92.67           C  
ATOM    549  CD  PRO A  72      -6.604   3.681  10.582  1.00 92.67           C  
ATOM    550  N   VAL A  73      -3.330   3.803   7.285  1.00 93.49           N  
ATOM    551  CA  VAL A  73      -3.148   4.296   5.923  1.00 93.49           C  
ATOM    552  C   VAL A  73      -2.314   3.301   5.120  1.00 93.49           C  
ATOM    553  CB  VAL A  73      -2.478   5.688   5.909  1.00 93.49           C  
ATOM    554  O   VAL A  73      -1.510   2.556   5.686  1.00 93.49           O  
ATOM    555  CG1 VAL A  73      -3.372   6.725   6.586  1.00 93.49           C  
ATOM    556  CG2 VAL A  73      -1.112   5.629   6.590  1.00 93.49           C  
ATOM    557  N   ILE A  74      -2.512   3.307   3.822  1.00 91.66           N  
ATOM    558  CA  ILE A  74      -1.743   2.461   2.916  1.00 91.66           C  
ATOM    559  C   ILE A  74      -1.255   3.287   1.728  1.00 91.66           C  
ATOM    560  CB  ILE A  74      -2.575   1.255   2.425  1.00 91.66           C  
ATOM    561  O   ILE A  74      -1.876   4.289   1.364  1.00 91.66           O  
ATOM    562  CG1 ILE A  74      -3.852   1.737   1.726  1.00 91.66           C  
ATOM    563  CG2 ILE A  74      -2.908   0.319   3.590  1.00 91.66           C  
ATOM    564  CD1 ILE A  74      -4.565   0.655   0.926  1.00 91.66           C  
ATOM    565  N   PRO A  75      -0.155   2.852   1.125  1.00 91.07           N  
ATOM    566  CA  PRO A  75       0.370   3.610  -0.013  1.00 91.07           C  
ATOM    567  C   PRO A  75      -0.593   3.640  -1.197  1.00 91.07           C  
ATOM    568  CB  PRO A  75       1.655   2.860  -0.373  1.00 91.07           C  
ATOM    569  O   PRO A  75      -1.274   2.647  -1.469  1.00 91.07           O  
ATOM    570  CG  PRO A  75       2.038   2.136   0.877  1.00 91.07           C  
ATOM    571  CD  PRO A  75       0.786   1.795   1.633  1.00 91.07           C  
ATOM    572  N   ILE A  76      -0.661   4.809  -1.791  1.00 89.45           N  
ATOM    573  CA  ILE A  76      -1.359   4.902  -3.068  1.00 89.45           C  
ATOM    574  C   ILE A  76      -0.466   4.366  -4.185  1.00 89.45           C  
ATOM    575  CB  ILE A  76      -1.786   6.355  -3.375  1.00 89.45           C  
ATOM    576  O   ILE A  76       0.668   4.820  -4.353  1.00 89.45           O  
ATOM    577  CG1 ILE A  76      -2.721   6.879  -2.279  1.00 89.45           C  
ATOM    578  CG2 ILE A  76      -2.451   6.444  -4.751  1.00 89.45           C  
ATOM    579  CD1 ILE A  76      -3.087   8.350  -2.429  1.00 89.45           C  
ATOM    580  N   THR A  77      -0.997   3.439  -4.941  1.00 78.50           N  
ATOM    581  CA  THR A  77      -0.137   2.730  -5.882  1.00 78.50           C  
ATOM    582  C   THR A  77      -0.346   3.248  -7.302  1.00 78.50           C  
ATOM    583  CB  THR A  77      -0.397   1.213  -5.842  1.00 78.50           C  
ATOM    584  O   THR A  77       0.518   3.077  -8.164  1.00 78.50           O  
ATOM    585  CG2 THR A  77      -0.011   0.623  -4.490  1.00 78.50           C  
ATOM    586  OG1 THR A  77      -1.788   0.966  -6.079  1.00 78.50           O  
ATOM    587  N   LYS A  78      -1.483   3.818  -7.482  1.00 76.15           N  
ATOM    588  CA  LYS A  78      -1.747   4.402  -8.794  1.00 76.15           C  
ATOM    589  C   LYS A  78      -1.654   5.924  -8.748  1.00 76.15           C  
ATOM    590  CB  LYS A  78      -3.126   3.977  -9.303  1.00 76.15           C  
ATOM    591  O   LYS A  78      -2.353   6.571  -7.965  1.00 76.15           O  
ATOM    592  CG  LYS A  78      -3.245   2.488  -9.596  1.00 76.15           C  
ATOM    593  CD  LYS A  78      -4.598   2.146 -10.206  1.00 76.15           C  
ATOM    594  CE  LYS A  78      -4.728   0.653 -10.479  1.00 76.15           C  
ATOM    595  NZ  LYS A  78      -6.066   0.307 -11.043  1.00 76.15           N  
ATOM    596  N   LEU A  79      -0.879   6.457  -9.625  1.00 70.42           N  
ATOM    597  CA  LEU A  79      -0.614   7.891  -9.616  1.00 70.42           C  
ATOM    598  C   LEU A  79      -1.901   8.683  -9.824  1.00 70.42           C  
ATOM    599  CB  LEU A  79       0.403   8.256 -10.700  1.00 70.42           C  
ATOM    600  O   LEU A  79      -2.075   9.757  -9.244  1.00 70.42           O  
ATOM    601  CG  LEU A  79       1.793   8.670 -10.214  1.00 70.42           C  
ATOM    602  CD1 LEU A  79       2.818   7.596 -10.563  1.00 70.42           C  
ATOM    603  CD2 LEU A  79       2.192  10.013 -10.815  1.00 70.42           C  
ATOM    604  N   ASP A  80      -2.837   8.069 -10.554  1.00 72.49           N  
ATOM    605  CA  ASP A  80      -4.085   8.755 -10.874  1.00 72.49           C  
ATOM    606  C   ASP A  80      -4.982   8.867  -9.644  1.00 72.49           C  
ATOM    607  CB  ASP A  80      -4.823   8.028 -12.000  1.00 72.49           C  
ATOM    608  O   ASP A  80      -5.886   9.704  -9.602  1.00 72.49           O  
ATOM    609  CG  ASP A  80      -4.109   8.123 -13.336  1.00 72.49           C  
ATOM    610  OD1 ASP A  80      -3.288   9.047 -13.525  1.00 72.49           O  
ATOM    611  OD2 ASP A  80      -4.371   7.269 -14.210  1.00 72.49           O  
ATOM    612  N   ASN A  81      -4.627   8.128  -8.670  1.00 82.96           N  
ATOM    613  CA  ASN A  81      -5.459   8.108  -7.471  1.00 82.96           C  
ATOM    614  C   ASN A  81      -4.976   9.120  -6.436  1.00 82.96           C  
ATOM    615  CB  ASN A  81      -5.493   6.704  -6.864  1.00 82.96           C  
ATOM    616  O   ASN A  81      -5.707   9.458  -5.504  1.00 82.96           O  
ATOM    617  CG  ASN A  81      -6.308   5.729  -7.692  1.00 82.96           C  
ATOM    618  ND2 ASN A  81      -6.110   4.438  -7.455  1.00 82.96           N  
ATOM    619  OD1 ASN A  81      -7.109   6.134  -8.539  1.00 82.96           O  
ATOM    620  N   LYS A  82      -3.852   9.691  -6.683  1.00 81.99           N  
ATOM    621  CA  LYS A  82      -3.230  10.550  -5.679  1.00 81.99           C  
ATOM    622  C   LYS A  82      -4.067  11.802  -5.433  1.00 81.99           C  
ATOM    623  CB  LYS A  82      -1.816  10.941  -6.110  1.00 81.99           C  
ATOM    624  O   LYS A  82      -4.267  12.205  -4.285  1.00 81.99           O  
ATOM    625  CG  LYS A  82      -0.759   9.895  -5.788  1.00 81.99           C  
ATOM    626  CD  LYS A  82       0.644  10.405  -6.092  1.00 81.99           C  
ATOM    627  CE  LYS A  82       1.700   9.348  -5.799  1.00 81.99           C  
ATOM    628  NZ  LYS A  82       3.079   9.851  -6.077  1.00 81.99           N  
ATOM    629  N   ARG A  83      -4.586  12.340  -6.489  1.00 80.45           N  
ATOM    630  CA  ARG A  83      -5.351  13.579  -6.388  1.00 80.45           C  
ATOM    631  C   ARG A  83      -6.634  13.367  -5.591  1.00 80.45           C  
ATOM    632  CB  ARG A  83      -5.683  14.121  -7.780  1.00 80.45           C  
ATOM    633  O   ARG A  83      -7.069  14.258  -4.858  1.00 80.45           O  
ATOM    634  CG  ARG A  83      -4.505  14.776  -8.483  1.00 80.45           C  
ATOM    635  CD  ARG A  83      -4.923  15.436  -9.790  1.00 80.45           C  
ATOM    636  NE  ARG A  83      -3.794  16.079 -10.455  1.00 80.45           N  
ATOM    637  NH1 ARG A  83      -4.967  16.631 -12.367  1.00 80.45           N  
ATOM    638  NH2 ARG A  83      -2.752  17.190 -12.174  1.00 80.45           N  
ATOM    639  CZ  ARG A  83      -3.840  16.632 -11.664  1.00 80.45           C  
ATOM    640  N   HIS A  84      -7.158  12.147  -5.627  1.00 85.62           N  
ATOM    641  CA  HIS A  84      -8.476  11.890  -5.058  1.00 85.62           C  
ATOM    642  C   HIS A  84      -8.367  11.358  -3.633  1.00 85.62           C  
ATOM    643  CB  HIS A  84      -9.252  10.901  -5.930  1.00 85.62           C  
ATOM    644  O   HIS A  84      -9.214  11.657  -2.788  1.00 85.62           O  
ATOM    645  CG  HIS A  84      -9.672  11.466  -7.250  1.00 85.62           C  
ATOM    646  CD2 HIS A  84      -9.192  11.259  -8.498  1.00 85.62           C  
ATOM    647  ND1 HIS A  84     -10.707  12.366  -7.378  1.00 85.62           N  
ATOM    648  CE1 HIS A  84     -10.847  12.688  -8.654  1.00 85.62           C  
ATOM    649  NE2 HIS A  84      -9.939  12.030  -9.354  1.00 85.62           N  
ATOM    650  N   PHE A  85      -7.248  10.749  -3.380  1.00 91.53           N  
ATOM    651  CA  PHE A  85      -7.339   9.932  -2.176  1.00 91.53           C  
ATOM    652  C   PHE A  85      -6.197  10.248  -1.219  1.00 91.53           C  
ATOM    653  CB  PHE A  85      -7.327   8.442  -2.534  1.00 91.53           C  
ATOM    654  O   PHE A  85      -6.184   9.775  -0.080  1.00 91.53           O  
ATOM    655  CG  PHE A  85      -8.520   8.001  -3.338  1.00 91.53           C  
ATOM    656  CD1 PHE A  85      -9.795   8.027  -2.787  1.00 91.53           C  
ATOM    657  CD2 PHE A  85      -8.365   7.560  -4.646  1.00 91.53           C  
ATOM    658  CE1 PHE A  85     -10.901   7.620  -3.529  1.00 91.53           C  
ATOM    659  CE2 PHE A  85      -9.466   7.151  -5.394  1.00 91.53           C  
ATOM    660  CZ  PHE A  85     -10.733   7.181  -4.833  1.00 91.53           C  
ATOM    661  N   SER A  86      -5.318  11.134  -1.598  1.00 90.74           N  
ATOM    662  CA  SER A  86      -4.138  11.392  -0.779  1.00 90.74           C  
ATOM    663  C   SER A  86      -4.513  12.069   0.534  1.00 90.74           C  
ATOM    664  CB  SER A  86      -3.135  12.259  -1.542  1.00 90.74           C  
ATOM    665  O   SER A  86      -5.282  13.032   0.545  1.00 90.74           O  
ATOM    666  OG  SER A  86      -2.047  12.620  -0.708  1.00 90.74           O  
ATOM    667  N   VAL A  87      -3.936  11.541   1.606  1.00 93.05           N  
ATOM    668  CA  VAL A  87      -4.188  12.156   2.905  1.00 93.05           C  
ATOM    669  C   VAL A  87      -2.863  12.491   3.585  1.00 93.05           C  
ATOM    670  CB  VAL A  87      -5.035  11.236   3.813  1.00 93.05           C  
ATOM    671  O   VAL A  87      -2.822  12.734   4.793  1.00 93.05           O  
ATOM    672  CG1 VAL A  87      -6.445  11.070   3.249  1.00 93.05           C  
ATOM    673  CG2 VAL A  87      -4.357   9.877   3.976  1.00 93.05           C  
ATOM    674  N   GLY A  88      -1.811  12.438   2.785  1.00 91.52           N  
ATOM    675  CA  GLY A  88      -0.486  12.760   3.290  1.00 91.52           C  
ATOM    676  C   GLY A  88       0.577  11.771   2.851  1.00 91.52           C  
ATOM    677  O   GLY A  88       0.437  11.120   1.814  1.00 91.52           O  
ATOM    678  N   THR A  89       1.653  11.705   3.610  1.00 91.46           N  
ATOM    679  CA  THR A  89       2.765  10.825   3.270  1.00 91.46           C  
ATOM    680  C   THR A  89       3.184   9.991   4.477  1.00 91.46           C  
ATOM    681  CB  THR A  89       3.974  11.627   2.752  1.00 91.46           C  
ATOM    682  O   THR A  89       2.892  10.352   5.619  1.00 91.46           O  
ATOM    683  CG2 THR A  89       3.635  12.357   1.457  1.00 91.46           C  
ATOM    684  OG1 THR A  89       4.362  12.587   3.742  1.00 91.46           O  
ATOM    685  N   LYS A  90       3.808   8.913   4.196  1.00 93.18           N  
ATOM    686  CA  LYS A  90       4.318   8.036   5.246  1.00 93.18           C  
ATOM    687  C   LYS A  90       5.577   7.305   4.788  1.00 93.18           C  
ATOM    688  CB  LYS A  90       3.250   7.026   5.668  1.00 93.18           C  
ATOM    689  O   LYS A  90       5.686   6.916   3.623  1.00 93.18           O  
ATOM    690  CG  LYS A  90       3.646   6.169   6.861  1.00 93.18           C  
ATOM    691  CD  LYS A  90       2.491   5.289   7.325  1.00 93.18           C  
ATOM    692  CE  LYS A  90       2.878   4.451   8.536  1.00 93.18           C  
ATOM    693  NZ  LYS A  90       1.716   3.678   9.068  1.00 93.18           N  
ATOM    694  N   PHE A  91       6.465   7.083   5.736  1.00 89.49           N  
ATOM    695  CA  PHE A  91       7.671   6.320   5.435  1.00 89.49           C  
ATOM    696  C   PHE A  91       7.410   4.823   5.563  1.00 89.49           C  
ATOM    697  CB  PHE A  91       8.816   6.734   6.364  1.00 89.49           C  
ATOM    698  O   PHE A  91       6.751   4.381   6.506  1.00 89.49           O  
ATOM    699  CG  PHE A  91       9.331   8.125   6.109  1.00 89.49           C  
ATOM    700  CD1 PHE A  91      10.143   8.391   5.012  1.00 89.49           C  
ATOM    701  CD2 PHE A  91       9.004   9.167   6.966  1.00 89.49           C  
ATOM    702  CE1 PHE A  91      10.621   9.677   4.774  1.00 89.49           C  
ATOM    703  CE2 PHE A  91       9.478  10.456   6.734  1.00 89.49           C  
ATOM    704  CZ  PHE A  91      10.287  10.708   5.638  1.00 89.49           C  
ATOM    705  N   PHE A  92       7.865   4.099   4.538  1.00 85.83           N  
ATOM    706  CA  PHE A  92       7.787   2.643   4.568  1.00 85.83           C  
ATOM    707  C   PHE A  92       9.156   2.022   4.318  1.00 85.83           C  
ATOM    708  CB  PHE A  92       6.782   2.136   3.528  1.00 85.83           C  
ATOM    709  O   PHE A  92      10.019   2.641   3.693  1.00 85.83           O  
ATOM    710  CG  PHE A  92       5.370   2.594   3.775  1.00 85.83           C  
ATOM    711  CD1 PHE A  92       4.518   1.859   4.589  1.00 85.83           C  
ATOM    712  CD2 PHE A  92       4.895   3.762   3.192  1.00 85.83           C  
ATOM    713  CE1 PHE A  92       3.210   2.281   4.819  1.00 85.83           C  
ATOM    714  CE2 PHE A  92       3.589   4.190   3.417  1.00 85.83           C  
ATOM    715  CZ  PHE A  92       2.749   3.447   4.230  1.00 85.83           C  
ATOM    716  N   ILE A  93       9.258   0.801   4.830  1.00 80.62           N  
ATOM    717  CA  ILE A  93      10.475   0.051   4.541  1.00 80.62           C  
ATOM    718  C   ILE A  93      10.259  -0.828   3.312  1.00 80.62           C  
ATOM    719  CB  ILE A  93      10.908  -0.811   5.748  1.00 80.62           C  
ATOM    720  O   ILE A  93       9.265  -1.552   3.225  1.00 80.62           O  
ATOM    721  CG1 ILE A  93      11.159   0.074   6.974  1.00 80.62           C  
ATOM    722  CG2 ILE A  93      12.152  -1.635   5.404  1.00 80.62           C  
ATOM    723  CD1 ILE A  93      11.354  -0.703   8.269  1.00 80.62           C  
ATOM    724  N   SER A  94      11.064  -0.630   2.321  1.00 77.79           N  
ATOM    725  CA  SER A  94      10.975  -1.414   1.093  1.00 77.79           C  
ATOM    726  C   SER A  94      12.150  -2.377   0.966  1.00 77.79           C  
ATOM    727  CB  SER A  94      10.924  -0.494  -0.128  1.00 77.79           C  
ATOM    728  O   SER A  94      13.132  -2.267   1.702  1.00 77.79           O  
ATOM    729  OG  SER A  94      12.117   0.263  -0.237  1.00 77.79           O  
ATOM    730  N   GLU A  95      11.892  -3.398   0.132  1.00 71.40           N  
ATOM    731  CA  GLU A  95      12.987  -4.330  -0.117  1.00 71.40           C  
ATOM    732  C   GLU A  95      14.122  -3.656  -0.884  1.00 71.40           C  
ATOM    733  CB  GLU A  95      12.486  -5.554  -0.888  1.00 71.40           C  
ATOM    734  O   GLU A  95      13.879  -2.802  -1.738  1.00 71.40           O  
ATOM    735  CG  GLU A  95      11.510  -6.419  -0.103  1.00 71.40           C  
ATOM    736  CD  GLU A  95      11.773  -7.909  -0.254  1.00 71.40           C  
ATOM    737  OE1 GLU A  95      11.122  -8.714   0.449  1.00 71.40           O  
ATOM    738  OE2 GLU A  95      12.637  -8.273  -1.083  1.00 71.40           O  
ATOM    739  N   SER A  96      15.317  -3.951  -0.396  1.00 62.16           N  
ATOM    740  CA  SER A  96      16.468  -3.334  -1.047  1.00 62.16           C  
ATOM    741  C   SER A  96      16.700  -3.923  -2.435  1.00 62.16           C  
ATOM    742  CB  SER A  96      17.725  -3.510  -0.194  1.00 62.16           C  
ATOM    743  O   SER A  96      16.617  -5.139  -2.621  1.00 62.16           O  
ATOM    744  OG  SER A  96      18.884  -3.146  -0.924  1.00 62.16           O  
ATOM    745  N   LEU A  97      16.713  -2.881  -3.423  1.00 57.91           N  
ATOM    746  CA  LEU A  97      17.041  -3.330  -4.772  1.00 57.91           C  
ATOM    747  C   LEU A  97      18.523  -3.673  -4.885  1.00 57.91           C  
ATOM    748  CB  LEU A  97      16.674  -2.257  -5.799  1.00 57.91           C  
ATOM    749  O   LEU A  97      18.909  -4.518  -5.695  1.00 57.91           O  
ATOM    750  CG  LEU A  97      15.184  -2.087  -6.100  1.00 57.91           C  
ATOM    751  CD1 LEU A  97      14.896  -0.664  -6.567  1.00 57.91           C  
ATOM    752  CD2 LEU A  97      14.730  -3.101  -7.145  1.00 57.91           C  
ATOM    753  N   THR A  98      19.255  -2.903  -4.001  1.00 54.52           N  
ATOM    754  CA  THR A  98      20.701  -3.091  -4.004  1.00 54.52           C  
ATOM    755  C   THR A  98      21.183  -3.599  -2.648  1.00 54.52           C  
ATOM    756  CB  THR A  98      21.434  -1.783  -4.354  1.00 54.52           C  
ATOM    757  O   THR A  98      20.520  -3.391  -1.629  1.00 54.52           O  
ATOM    758  CG2 THR A  98      21.052  -1.295  -5.748  1.00 54.52           C  
ATOM    759  OG1 THR A  98      21.087  -0.776  -3.396  1.00 54.52           O  
ATOM    760  N   GLN A  99      22.161  -4.586  -2.439  1.00 46.16           N  
ATOM    761  CA  GLN A  99      22.711  -5.163  -1.217  1.00 46.16           C  
ATOM    762  C   GLN A  99      23.378  -4.094  -0.356  1.00 46.16           C  
ATOM    763  CB  GLN A  99      23.713  -6.270  -1.549  1.00 46.16           C  
ATOM    764  O   GLN A  99      23.719  -4.345   0.802  1.00 46.16           O  
ATOM    765  CG  GLN A  99      23.071  -7.630  -1.785  1.00 46.16           C  
ATOM    766  CD  GLN A  99      24.087  -8.714  -2.093  1.00 46.16           C  
ATOM    767  NE2 GLN A  99      23.604  -9.927  -2.338  1.00 46.16           N  
ATOM    768  OE1 GLN A  99      25.296  -8.462  -2.112  1.00 46.16           O  
ATOM    769  N   ASP A 100      23.566  -2.929  -0.858  1.00 42.72           N  
ATOM    770  CA  ASP A 100      24.395  -1.919  -0.208  1.00 42.72           C  
ATOM    771  C   ASP A 100      23.565  -1.053   0.738  1.00 42.72           C  
ATOM    772  CB  ASP A 100      25.089  -1.041  -1.251  1.00 42.72           C  
ATOM    773  O   ASP A 100      24.018   0.006   1.177  1.00 42.72           O  
ATOM    774  CG  ASP A 100      26.155  -1.784  -2.037  1.00 42.72           C  
ATOM    775  OD1 ASP A 100      26.709  -2.779  -1.523  1.00 42.72           O  
ATOM    776  OD2 ASP A 100      26.445  -1.369  -3.180  1.00 42.72           O  
ATOM    777  N   ASN A 101      22.514  -1.662   1.261  1.00 46.98           N  
ATOM    778  CA  ASN A 101      21.690  -0.755   2.053  1.00 46.98           C  
ATOM    779  C   ASN A 101      21.986  -0.886   3.545  1.00 46.98           C  
ATOM    780  CB  ASN A 101      20.204  -1.005   1.783  1.00 46.98           C  
ATOM    781  O   ASN A 101      22.479  -1.922   3.995  1.00 46.98           O  
ATOM    782  CG  ASN A 101      19.746  -0.425   0.459  1.00 46.98           C  
ATOM    783  ND2 ASN A 101      18.670  -0.977  -0.089  1.00 46.98           N  
ATOM    784  OD1 ASN A 101      20.355   0.510  -0.067  1.00 46.98           O  
ATOM    785  N   TYR A 102      22.018   0.320   4.240  1.00 45.61           N  
ATOM    786  CA  TYR A 102      22.150   0.351   5.692  1.00 45.61           C  
ATOM    787  C   TYR A 102      21.104  -0.538   6.354  1.00 45.61           C  
ATOM    788  CB  TYR A 102      22.021   1.785   6.214  1.00 45.61           C  
ATOM    789  O   TYR A 102      20.007  -0.720   5.820  1.00 45.61           O  
ATOM    790  CG  TYR A 102      23.066   2.727   5.665  1.00 45.61           C  
ATOM    791  CD1 TYR A 102      24.369   2.716   6.158  1.00 45.61           C  
ATOM    792  CD2 TYR A 102      22.752   3.629   4.654  1.00 45.61           C  
ATOM    793  CE1 TYR A 102      25.334   3.583   5.658  1.00 45.61           C  
ATOM    794  CE2 TYR A 102      23.710   4.501   4.146  1.00 45.61           C  
ATOM    795  OH  TYR A 102      25.948   5.331   4.153  1.00 45.61           O  
ATOM    796  CZ  TYR A 102      24.996   4.470   4.653  1.00 45.61           C  
ATOM    797  N   PRO A 103      21.594  -1.116   7.579  1.00 51.54           N  
ATOM    798  CA  PRO A 103      20.545  -1.852   8.288  1.00 51.54           C  
ATOM    799  C   PRO A 103      19.351  -0.972   8.652  1.00 51.54           C  
ATOM    800  CB  PRO A 103      21.256  -2.354   9.547  1.00 51.54           C  
ATOM    801  O   PRO A 103      19.523   0.205   8.978  1.00 51.54           O  
ATOM    802  CG  PRO A 103      22.522  -1.562   9.612  1.00 51.54           C  
ATOM    803  CD  PRO A 103      22.735  -0.893   8.285  1.00 51.54           C  
ATOM    804  N   ILE A 104      18.171  -1.477   8.317  1.00 55.56           N  
ATOM    805  CA  ILE A 104      16.959  -0.702   8.555  1.00 55.56           C  
ATOM    806  C   ILE A 104      16.116  -1.380   9.633  1.00 55.56           C  
ATOM    807  CB  ILE A 104      16.134  -0.530   7.260  1.00 55.56           C  
ATOM    808  O   ILE A 104      16.019  -2.609   9.673  1.00 55.56           O  
ATOM    809  CG1 ILE A 104      16.952   0.218   6.201  1.00 55.56           C  
ATOM    810  CG2 ILE A 104      14.818   0.197   7.550  1.00 55.56           C  
ATOM    811  CD1 ILE A 104      16.332   0.197   4.811  1.00 55.56           C  
ATOM    812  N   THR A 105      15.717  -0.505  10.634  1.00 50.42           N  
ATOM    813  CA  THR A 105      14.825  -1.009  11.672  1.00 50.42           C  
ATOM    814  C   THR A 105      13.482  -0.285  11.630  1.00 50.42           C  
ATOM    815  CB  THR A 105      15.451  -0.853  13.071  1.00 50.42           C  
ATOM    816  O   THR A 105      13.430   0.924  11.392  1.00 50.42           O  
ATOM    817  CG2 THR A 105      14.666  -1.641  14.115  1.00 50.42           C  
ATOM    818  OG1 THR A 105      16.800  -1.334  13.040  1.00 50.42           O  
ATOM    819  N   TYR A 106      12.381  -1.214  11.635  1.00 47.56           N  
ATOM    820  CA  TYR A 106      11.036  -0.666  11.772  1.00 47.56           C  
ATOM    821  C   TYR A 106      10.432  -1.035  13.121  1.00 47.56           C  
ATOM    822  CB  TYR A 106      10.133  -1.167  10.640  1.00 47.56           C  
ATOM    823  O   TYR A 106      10.216  -2.214  13.410  1.00 47.56           O  
ATOM    824  CG  TYR A 106       8.738  -0.593  10.677  1.00 47.56           C  
ATOM    825  CD1 TYR A 106       7.653  -1.372  11.071  1.00 47.56           C  
ATOM    826  CD2 TYR A 106       8.502   0.730  10.318  1.00 47.56           C  
ATOM    827  CE1 TYR A 106       6.365  -0.848  11.105  1.00 47.56           C  
ATOM    828  CE2 TYR A 106       7.218   1.265  10.348  1.00 47.56           C  
ATOM    829  OH  TYR A 106       4.885   0.995  10.774  1.00 47.56           O  
ATOM    830  CZ  TYR A 106       6.158   0.470  10.743  1.00 47.56           C  
ATOM    831  N   ASN A 107       9.941  -0.099  13.878  1.00 51.31           N  
ATOM    832  CA  ASN A 107       9.385  -0.318  15.209  1.00 51.31           C  
ATOM    833  C   ASN A 107      10.190  -1.353  15.989  1.00 51.31           C  
ATOM    834  CB  ASN A 107       7.919  -0.746  15.115  1.00 51.31           C  
ATOM    835  O   ASN A 107       9.622  -2.289  16.556  1.00 51.31           O  
ATOM    836  CG  ASN A 107       6.983   0.423  14.879  1.00 51.31           C  
ATOM    837  ND2 ASN A 107       5.793   0.136  14.364  1.00 51.31           N  
ATOM    838  OD1 ASN A 107       7.327   1.575  15.156  1.00 51.31           O  
ATOM    839  N   SER A 108      11.519  -1.337  15.892  1.00 47.25           N  
ATOM    840  CA  SER A 108      12.477  -2.120  16.664  1.00 47.25           C  
ATOM    841  C   SER A 108      12.731  -3.478  16.017  1.00 47.25           C  
ATOM    842  CB  SER A 108      11.980  -2.315  18.097  1.00 47.25           C  
ATOM    843  O   SER A 108      13.302  -4.373  16.643  1.00 47.25           O  
ATOM    844  OG  SER A 108      11.662  -1.069  18.693  1.00 47.25           O  
ATOM    845  N   TYR A 109      12.148  -3.663  14.829  1.00 53.95           N  
ATOM    846  CA  TYR A 109      12.394  -4.904  14.103  1.00 53.95           C  
ATOM    847  C   TYR A 109      13.440  -4.701  13.014  1.00 53.95           C  
ATOM    848  CB  TYR A 109      11.095  -5.433  13.487  1.00 53.95           C  
ATOM    849  O   TYR A 109      13.284  -3.838  12.147  1.00 53.95           O  
ATOM    850  CG  TYR A 109      10.125  -5.990  14.501  1.00 53.95           C  
ATOM    851  CD1 TYR A 109      10.215  -7.313  14.927  1.00 53.95           C  
ATOM    852  CD2 TYR A 109       9.117  -5.195  15.035  1.00 53.95           C  
ATOM    853  CE1 TYR A 109       9.322  -7.831  15.859  1.00 53.95           C  
ATOM    854  CE2 TYR A 109       8.218  -5.702  15.968  1.00 53.95           C  
ATOM    855  OH  TYR A 109       7.443  -7.527  17.297  1.00 53.95           O  
ATOM    856  CZ  TYR A 109       8.329  -7.019  16.373  1.00 53.95           C  
ATOM    857  N   PRO A 110      14.629  -5.373  13.150  1.00 54.62           N  
ATOM    858  CA  PRO A 110      15.667  -5.234  12.125  1.00 54.62           C  
ATOM    859  C   PRO A 110      15.264  -5.855  10.790  1.00 54.62           C  
ATOM    860  CB  PRO A 110      16.863  -5.971  12.732  1.00 54.62           C  
ATOM    861  O   PRO A 110      14.725  -6.964  10.758  1.00 54.62           O  
ATOM    862  CG  PRO A 110      16.326  -6.617  13.969  1.00 54.62           C  
ATOM    863  CD  PRO A 110      14.903  -6.176  14.158  1.00 54.62           C  
ATOM    864  N   THR A 111      15.397  -4.981   9.733  1.00 59.65           N  
ATOM    865  CA  THR A 111      15.119  -5.483   8.392  1.00 59.65           C  
ATOM    866  C   THR A 111      16.099  -4.895   7.381  1.00 59.65           C  
ATOM    867  CB  THR A 111      13.677  -5.158   7.962  1.00 59.65           C  
ATOM    868  O   THR A 111      16.793  -3.920   7.675  1.00 59.65           O  
ATOM    869  CG2 THR A 111      13.462  -3.652   7.850  1.00 59.65           C  
ATOM    870  OG1 THR A 111      13.416  -5.763   6.689  1.00 59.65           O  
ATOM    871  N   ASN A 112      16.373  -5.746   6.324  1.00 61.33           N  
ATOM    872  CA  ASN A 112      17.143  -5.204   5.210  1.00 61.33           C  
ATOM    873  C   ASN A 112      16.242  -4.531   4.179  1.00 61.33           C  
ATOM    874  CB  ASN A 112      17.977  -6.304   4.548  1.00 61.33           C  
ATOM    875  O   ASN A 112      15.219  -5.092   3.782  1.00 61.33           O  
ATOM    876  CG  ASN A 112      19.235  -6.632   5.327  1.00 61.33           C  
ATOM    877  ND2 ASN A 112      19.747  -7.843   5.143  1.00 61.33           N  
ATOM    878  OD1 ASN A 112      19.742  -5.805   6.089  1.00 61.33           O  
ATOM    879  N   GLY A 113      16.496  -3.193   4.109  1.00 66.88           N  
ATOM    880  CA  GLY A 113      15.673  -2.526   3.114  1.00 66.88           C  
ATOM    881  C   GLY A 113      15.988  -1.048   2.972  1.00 66.88           C  
ATOM    882  O   GLY A 113      17.021  -0.580   3.454  1.00 66.88           O  
ATOM    883  N   THR A 114      15.195  -0.405   2.120  1.00 72.69           N  
ATOM    884  CA  THR A 114      15.308   1.034   1.905  1.00 72.69           C  
ATOM    885  C   THR A 114      14.064   1.756   2.416  1.00 72.69           C  
ATOM    886  CB  THR A 114      15.519   1.361   0.416  1.00 72.69           C  
ATOM    887  O   THR A 114      12.981   1.171   2.475  1.00 72.69           O  
ATOM    888  CG2 THR A 114      16.830   0.773  -0.096  1.00 72.69           C  
ATOM    889  OG1 THR A 114      14.435   0.816  -0.346  1.00 72.69           O  
ATOM    890  N   VAL A 115      14.374   2.935   2.908  1.00 79.38           N  
ATOM    891  CA  VAL A 115      13.256   3.741   3.389  1.00 79.38           C  
ATOM    892  C   VAL A 115      12.691   4.576   2.243  1.00 79.38           C  
ATOM    893  CB  VAL A 115      13.679   4.658   4.558  1.00 79.38           C  
ATOM    894  O   VAL A 115      13.438   5.246   1.527  1.00 79.38           O  
ATOM    895  CG1 VAL A 115      12.509   5.528   5.013  1.00 79.38           C  
ATOM    896  CG2 VAL A 115      14.214   3.825   5.722  1.00 79.38           C  
ATOM    897  N   CYS A 116      11.302   4.482   2.058  1.00 81.83           N  
ATOM    898  CA  CYS A 116      10.675   5.265   0.998  1.00 81.83           C  
ATOM    899  C   CYS A 116       9.516   6.090   1.543  1.00 81.83           C  
ATOM    900  CB  CYS A 116      10.181   4.351  -0.122  1.00 81.83           C  
ATOM    901  O   CYS A 116       8.802   5.647   2.444  1.00 81.83           O  
ATOM    902  SG  CYS A 116       9.342   2.864   0.468  1.00 81.83           S  
ATOM    903  N   LEU A 117       9.485   7.236   1.031  1.00 88.19           N  
ATOM    904  CA  LEU A 117       8.355   8.105   1.341  1.00 88.19           C  
ATOM    905  C   LEU A 117       7.256   7.963   0.293  1.00 88.19           C  
ATOM    906  CB  LEU A 117       8.809   9.565   1.425  1.00 88.19           C  
ATOM    907  O   LEU A 117       7.492   8.192  -0.895  1.00 88.19           O  
ATOM    908  CG  LEU A 117       7.759  10.576   1.889  1.00 88.19           C  
ATOM    909  CD1 LEU A 117       7.339  10.283   3.325  1.00 88.19           C  
ATOM    910  CD2 LEU A 117       8.294  11.998   1.762  1.00 88.19           C  
ATOM    911  N   GLN A 118       6.031   7.598   0.822  1.00 89.38           N  
ATOM    912  CA  GLN A 118       4.948   7.363  -0.127  1.00 89.38           C  
ATOM    913  C   GLN A 118       3.702   8.158   0.251  1.00 89.38           C  
ATOM    914  CB  GLN A 118       4.616   5.872  -0.204  1.00 89.38           C  
ATOM    915  O   GLN A 118       3.445   8.396   1.433  1.00 89.38           O  
ATOM    916  CG  GLN A 118       5.769   5.009  -0.697  1.00 89.38           C  
ATOM    917  CD  GLN A 118       5.373   3.559  -0.900  1.00 89.38           C  
ATOM    918  NE2 GLN A 118       5.914   2.675  -0.068  1.00 89.38           N  
ATOM    919  OE1 GLN A 118       4.586   3.235  -1.795  1.00 89.38           O  
ATOM    920  N   THR A 119       3.035   8.546  -0.829  1.00 88.75           N  
ATOM    921  CA  THR A 119       1.717   9.122  -0.586  1.00 88.75           C  
ATOM    922  C   THR A 119       0.723   8.042  -0.171  1.00 88.75           C  
ATOM    923  CB  THR A 119       1.191   9.858  -1.832  1.00 88.75           C  
ATOM    924  O   THR A 119       0.738   6.935  -0.715  1.00 88.75           O  
ATOM    925  CG2 THR A 119      -0.143  10.540  -1.545  1.00 88.75           C  
ATOM    926  OG1 THR A 119       2.145  10.849  -2.233  1.00 88.75           O  
ATOM    927  N   VAL A 120      -0.154   8.450   0.803  1.00 93.11           N  
ATOM    928  CA  VAL A 120      -0.987   7.392   1.365  1.00 93.11           C  
ATOM    929  C   VAL A 120      -2.455   7.810   1.316  1.00 93.11           C  
ATOM    930  CB  VAL A 120      -0.577   7.057   2.817  1.00 93.11           C  
ATOM    931  O   VAL A 120      -2.765   8.996   1.183  1.00 93.11           O  
ATOM    932  CG1 VAL A 120       0.842   6.494   2.860  1.00 93.11           C  
ATOM    933  CG2 VAL A 120      -0.690   8.297   3.702  1.00 93.11           C  
ATOM    934  N   LYS A 121      -3.269   6.792   1.347  1.00 93.40           N  
ATOM    935  CA  LYS A 121      -4.712   6.962   1.496  1.00 93.40           C  
ATOM    936  C   LYS A 121      -5.229   6.214   2.722  1.00 93.40           C  
ATOM    937  CB  LYS A 121      -5.442   6.480   0.242  1.00 93.40           C  
ATOM    938  O   LYS A 121      -4.567   5.305   3.226  1.00 93.40           O  
ATOM    939  CG  LYS A 121      -5.392   4.974   0.036  1.00 93.40           C  
ATOM    940  CD  LYS A 121      -6.189   4.550  -1.191  1.00 93.40           C  
ATOM    941  CE  LYS A 121      -6.215   3.035  -1.346  1.00 93.40           C  
ATOM    942  NZ  LYS A 121      -7.017   2.614  -2.533  1.00 93.40           N  
ATOM    943  N   LEU A 122      -6.412   6.603   3.111  1.00 95.82           N  
ATOM    944  CA  LEU A 122      -7.013   5.920   4.252  1.00 95.82           C  
ATOM    945  C   LEU A 122      -7.264   4.449   3.934  1.00 95.82           C  
ATOM    946  CB  LEU A 122      -8.325   6.598   4.653  1.00 95.82           C  
ATOM    947  O   LEU A 122      -7.593   4.102   2.797  1.00 95.82           O  
ATOM    948  CG  LEU A 122      -8.210   8.016   5.216  1.00 95.82           C  
ATOM    949  CD1 LEU A 122      -9.595   8.584   5.508  1.00 95.82           C  
ATOM    950  CD2 LEU A 122      -7.347   8.024   6.473  1.00 95.82           C  
ATOM    951  N   SER A 123      -7.094   3.640   5.003  1.00 91.23           N  
ATOM    952  CA  SER A 123      -7.384   2.214   4.883  1.00 91.23           C  
ATOM    953  C   SER A 123      -8.233   1.723   6.051  1.00 91.23           C  
ATOM    954  CB  SER A 123      -6.087   1.407   4.810  1.00 91.23           C  
ATOM    955  O   SER A 123      -8.513   2.480   6.983  1.00 91.23           O  
ATOM    956  OG  SER A 123      -6.362   0.019   4.727  1.00 91.23           O  
ATOM    957  N   GLY A 124      -8.601   0.509   5.960  1.00 88.08           N  
ATOM    958  CA  GLY A 124      -9.446  -0.060   6.998  1.00 88.08           C  
ATOM    959  C   GLY A 124     -10.904  -0.164   6.590  1.00 88.08           C  
ATOM    960  O   GLY A 124     -11.387   0.633   5.784  1.00 88.08           O  
ATOM    961  N   ASP A 125     -11.543  -1.080   7.218  1.00 87.05           N  
ATOM    962  CA  ASP A 125     -12.944  -1.333   6.896  1.00 87.05           C  
ATOM    963  C   ASP A 125     -13.840  -0.214   7.422  1.00 87.05           C  
ATOM    964  CB  ASP A 125     -13.392  -2.679   7.472  1.00 87.05           C  
ATOM    965  O   ASP A 125     -13.819   0.096   8.615  1.00 87.05           O  
ATOM    966  CG  ASP A 125     -12.828  -3.866   6.711  1.00 87.05           C  
ATOM    967  OD1 ASP A 125     -12.322  -3.683   5.582  1.00 87.05           O  
ATOM    968  OD2 ASP A 125     -12.893  -4.995   7.243  1.00 87.05           O  
ATOM    969  N   CYS A 126     -14.542   0.379   6.504  1.00 92.58           N  
ATOM    970  CA  CYS A 126     -15.477   1.447   6.843  1.00 92.58           C  
ATOM    971  C   CYS A 126     -16.754   1.335   6.020  1.00 92.58           C  
ATOM    972  CB  CYS A 126     -14.833   2.814   6.619  1.00 92.58           C  
ATOM    973  O   CYS A 126     -16.706   1.009   4.833  1.00 92.58           O  
ATOM    974  SG  CYS A 126     -15.822   4.195   7.234  1.00 92.58           S  
ATOM    975  N   LYS A 127     -17.850   1.525   6.659  1.00 91.78           N  
ATOM    976  CA  LYS A 127     -19.142   1.522   5.980  1.00 91.78           C  
ATOM    977  C   LYS A 127     -19.791   2.902   6.025  1.00 91.78           C  
ATOM    978  CB  LYS A 127     -20.075   0.484   6.605  1.00 91.78           C  
ATOM    979  O   LYS A 127     -19.847   3.533   7.082  1.00 91.78           O  
ATOM    980  CG  LYS A 127     -21.340   0.224   5.801  1.00 91.78           C  
ATOM    981  CD  LYS A 127     -22.204  -0.851   6.448  1.00 91.78           C  
ATOM    982  CE  LYS A 127     -23.514  -1.044   5.698  1.00 91.78           C  
ATOM    983  NZ  LYS A 127     -24.363  -2.099   6.328  1.00 91.78           N  
ATOM    984  N   ILE A 128     -20.180   3.375   4.835  1.00 92.29           N  
ATOM    985  CA  ILE A 128     -20.873   4.654   4.732  1.00 92.29           C  
ATOM    986  C   ILE A 128     -22.359   4.416   4.473  1.00 92.29           C  
ATOM    987  CB  ILE A 128     -20.270   5.536   3.616  1.00 92.29           C  
ATOM    988  O   ILE A 128     -22.731   3.816   3.462  1.00 92.29           O  
ATOM    989  CG1 ILE A 128     -18.772   5.754   3.859  1.00 92.29           C  
ATOM    990  CG2 ILE A 128     -21.010   6.874   3.525  1.00 92.29           C  
ATOM    991  CD1 ILE A 128     -18.049   6.430   2.703  1.00 92.29           C  
ATOM    992  N   THR A 129     -23.125   4.818   5.382  1.00 87.31           N  
ATOM    993  CA  THR A 129     -24.566   4.643   5.236  1.00 87.31           C  
ATOM    994  C   THR A 129     -25.273   5.994   5.198  1.00 87.31           C  
ATOM    995  CB  THR A 129     -25.144   3.790   6.380  1.00 87.31           C  
ATOM    996  O   THR A 129     -25.146   6.794   6.127  1.00 87.31           O  
ATOM    997  CG2 THR A 129     -26.584   3.381   6.087  1.00 87.31           C  
ATOM    998  OG1 THR A 129     -24.347   2.610   6.539  1.00 87.31           O  
ATOM    999  N   LYS A 130     -26.001   6.157   4.074  1.00 77.11           N  
ATOM   1000  CA  LYS A 130     -26.745   7.403   3.915  1.00 77.11           C  
ATOM   1001  C   LYS A 130     -28.038   7.379   4.726  1.00 77.11           C  
ATOM   1002  CB  LYS A 130     -27.056   7.658   2.440  1.00 77.11           C  
ATOM   1003  O   LYS A 130     -28.815   6.426   4.636  1.00 77.11           O  
ATOM   1004  CG  LYS A 130     -27.481   9.087   2.135  1.00 77.11           C  
ATOM   1005  CD  LYS A 130     -27.703   9.299   0.643  1.00 77.11           C  
ATOM   1006  CE  LYS A 130     -28.257  10.686   0.350  1.00 77.11           C  
ATOM   1007  NZ  LYS A 130     -28.439  10.912  -1.115  1.00 77.11           N  
ATOM   1008  N   SER A 131     -28.208   8.217   5.702  1.00 62.78           N  
ATOM   1009  CA  SER A 131     -29.393   8.114   6.547  1.00 62.78           C  
ATOM   1010  C   SER A 131     -30.443   9.148   6.156  1.00 62.78           C  
ATOM   1011  CB  SER A 131     -29.019   8.287   8.020  1.00 62.78           C  
ATOM   1012  O   SER A 131     -31.639   8.936   6.364  1.00 62.78           O  
ATOM   1013  OG  SER A 131     -28.528   9.594   8.264  1.00 62.78           O  
ATOM   1014  N   ASN A 132     -30.136  10.499   5.863  1.00 61.62           N  
ATOM   1015  CA  ASN A 132     -31.222  11.467   5.740  1.00 61.62           C  
ATOM   1016  C   ASN A 132     -30.979  12.438   4.588  1.00 61.62           C  
ATOM   1017  CB  ASN A 132     -31.408  12.234   7.051  1.00 61.62           C  
ATOM   1018  O   ASN A 132     -29.947  13.110   4.544  1.00 61.62           O  
ATOM   1019  CG  ASN A 132     -32.860  12.566   7.331  1.00 61.62           C  
ATOM   1020  ND2 ASN A 132     -33.130  13.084   8.524  1.00 61.62           N  
ATOM   1021  OD1 ASN A 132     -33.732  12.359   6.484  1.00 61.62           O  
ATOM   1022  N   PHE A 133     -31.642  12.185   3.376  1.00 53.47           N  
ATOM   1023  CA  PHE A 133     -31.496  13.142   2.286  1.00 53.47           C  
ATOM   1024  C   PHE A 133     -32.245  14.433   2.596  1.00 53.47           C  
ATOM   1025  CB  PHE A 133     -32.004  12.543   0.971  1.00 53.47           C  
ATOM   1026  O   PHE A 133     -32.281  15.349   1.771  1.00 53.47           O  
ATOM   1027  CG  PHE A 133     -31.150  11.421   0.445  1.00 53.47           C  
ATOM   1028  CD1 PHE A 133     -29.992  11.688  -0.274  1.00 53.47           C  
ATOM   1029  CD2 PHE A 133     -31.507  10.098   0.671  1.00 53.47           C  
ATOM   1030  CE1 PHE A 133     -29.200  10.650  -0.761  1.00 53.47           C  
ATOM   1031  CE2 PHE A 133     -30.721   9.056   0.187  1.00 53.47           C  
ATOM   1032  CZ  PHE A 133     -29.568   9.334  -0.529  1.00 53.47           C  
ATOM   1033  N   ALA A 134     -33.182  14.462   3.677  1.00 51.70           N  
ATOM   1034  CA  ALA A 134     -33.946  15.662   4.010  1.00 51.70           C  
ATOM   1035  C   ALA A 134     -33.088  16.664   4.777  1.00 51.70           C  
ATOM   1036  CB  ALA A 134     -35.186  15.295   4.822  1.00 51.70           C  
ATOM   1037  O   ALA A 134     -32.128  16.281   5.449  1.00 51.70           O  
ATOM   1038  N   ASN A 135     -33.189  18.337   4.350  1.00 54.82           N  
ATOM   1039  CA  ASN A 135     -32.494  19.507   4.876  1.00 54.82           C  
ATOM   1040  C   ASN A 135     -31.504  19.126   5.972  1.00 54.82           C  
ATOM   1041  CB  ASN A 135     -33.498  20.536   5.400  1.00 54.82           C  
ATOM   1042  O   ASN A 135     -31.903  18.835   7.101  1.00 54.82           O  
ATOM   1043  CG  ASN A 135     -33.293  21.912   4.798  1.00 54.82           C  
ATOM   1044  ND2 ASN A 135     -34.268  22.793   4.986  1.00 54.82           N  
ATOM   1045  OD1 ASN A 135     -32.266  22.181   4.169  1.00 54.82           O  
ATOM   1046  N   PRO A 136     -30.285  19.352   6.519  1.00 57.22           N  
ATOM   1047  CA  PRO A 136     -28.844  19.087   6.535  1.00 57.22           C  
ATOM   1048  C   PRO A 136     -28.513  17.616   6.297  1.00 57.22           C  
ATOM   1049  CB  PRO A 136     -28.422  19.521   7.941  1.00 57.22           C  
ATOM   1050  O   PRO A 136     -29.143  16.734   6.886  1.00 57.22           O  
ATOM   1051  CG  PRO A 136     -29.706  19.726   8.679  1.00 57.22           C  
ATOM   1052  CD  PRO A 136     -30.835  19.698   7.690  1.00 57.22           C  
ATOM   1053  N   TYR A 137     -27.898  17.140   5.075  1.00 72.37           N  
ATOM   1054  CA  TYR A 137     -27.520  15.791   4.669  1.00 72.37           C  
ATOM   1055  C   TYR A 137     -26.519  15.187   5.646  1.00 72.37           C  
ATOM   1056  CB  TYR A 137     -26.929  15.800   3.256  1.00 72.37           C  
ATOM   1057  O   TYR A 137     -25.514  15.817   5.984  1.00 72.37           O  
ATOM   1058  CG  TYR A 137     -27.925  15.443   2.179  1.00 72.37           C  
ATOM   1059  CD1 TYR A 137     -28.094  14.122   1.771  1.00 72.37           C  
ATOM   1060  CD2 TYR A 137     -28.697  16.425   1.568  1.00 72.37           C  
ATOM   1061  CE1 TYR A 137     -29.009  13.788   0.777  1.00 72.37           C  
ATOM   1062  CE2 TYR A 137     -29.615  16.102   0.574  1.00 72.37           C  
ATOM   1063  OH  TYR A 137     -30.671  14.459  -0.798  1.00 72.37           O  
ATOM   1064  CZ  TYR A 137     -29.764  14.783   0.186  1.00 72.37           C  
ATOM   1065  N   THR A 138     -27.124  14.192   6.381  1.00 83.02           N  
ATOM   1066  CA  THR A 138     -26.251  13.508   7.329  1.00 83.02           C  
ATOM   1067  C   THR A 138     -25.929  12.097   6.847  1.00 83.02           C  
ATOM   1068  CB  THR A 138     -26.890  13.441   8.729  1.00 83.02           C  
ATOM   1069  O   THR A 138     -26.768  11.440   6.227  1.00 83.02           O  
ATOM   1070  CG2 THR A 138     -26.957  14.824   9.369  1.00 83.02           C  
ATOM   1071  OG1 THR A 138     -28.218  12.914   8.617  1.00 83.02           O  
ATOM   1072  N   VAL A 139     -24.720  11.777   6.955  1.00 88.45           N  
ATOM   1073  CA  VAL A 139     -24.289  10.415   6.657  1.00 88.45           C  
ATOM   1074  C   VAL A 139     -23.698   9.774   7.910  1.00 88.45           C  
ATOM   1075  CB  VAL A 139     -23.258  10.385   5.506  1.00 88.45           C  
ATOM   1076  O   VAL A 139     -23.089  10.457   8.737  1.00 88.45           O  
ATOM   1077  CG1 VAL A 139     -22.753   8.962   5.271  1.00 88.45           C  
ATOM   1078  CG2 VAL A 139     -23.869  10.956   4.228  1.00 88.45           C  
ATOM   1079  N   SER A 140     -23.955   8.513   8.023  1.00 90.69           N  
ATOM   1080  CA  SER A 140     -23.347   7.774   9.125  1.00 90.69           C  
ATOM   1081  C   SER A 140     -22.251   6.839   8.625  1.00 90.69           C  
ATOM   1082  CB  SER A 140     -24.406   6.973   9.882  1.00 90.69           C  
ATOM   1083  O   SER A 140     -22.379   6.239   7.556  1.00 90.69           O  
ATOM   1084  OG  SER A 140     -25.022   6.022   9.031  1.00 90.69           O  
ATOM   1085  N   ILE A 141     -21.185   6.790   9.357  1.00 93.94           N  
ATOM   1086  CA  ILE A 141     -20.099   5.871   9.036  1.00 93.94           C  
ATOM   1087  C   ILE A 141     -19.846   4.937  10.217  1.00 93.94           C  
ATOM   1088  CB  ILE A 141     -18.805   6.631   8.667  1.00 93.94           C  
ATOM   1089  O   ILE A 141     -20.000   5.335  11.375  1.00 93.94           O  
ATOM   1090  CG1 ILE A 141     -18.384   7.556   9.815  1.00 93.94           C  
ATOM   1091  CG2 ILE A 141     -18.995   7.421   7.368  1.00 93.94           C  
ATOM   1092  CD1 ILE A 141     -17.077   8.297   9.565  1.00 93.94           C  
ATOM   1093  N   THR A 142     -19.517   3.725   9.872  1.00 95.39           N  
ATOM   1094  CA  THR A 142     -19.241   2.742  10.914  1.00 95.39           C  
ATOM   1095  C   THR A 142     -18.004   1.919  10.566  1.00 95.39           C  
ATOM   1096  CB  THR A 142     -20.442   1.803  11.129  1.00 95.39           C  
ATOM   1097  O   THR A 142     -17.739   1.651   9.392  1.00 95.39           O  
ATOM   1098  CG2 THR A 142     -21.632   2.557  11.712  1.00 95.39           C  
ATOM   1099  OG1 THR A 142     -20.823   1.229   9.873  1.00 95.39           O  
ATOM   1100  N   SER A 143     -17.241   1.486  11.654  1.00 94.50           N  
ATOM   1101  CA  SER A 143     -16.071   0.641  11.438  1.00 94.50           C  
ATOM   1102  C   SER A 143     -15.838  -0.294  12.621  1.00 94.50           C  
ATOM   1103  CB  SER A 143     -14.827   1.498  11.202  1.00 94.50           C  
ATOM   1104  O   SER A 143     -16.021   0.099  13.775  1.00 94.50           O  
ATOM   1105  OG  SER A 143     -13.678   0.683  11.045  1.00 94.50           O  
ATOM   1106  N   PRO A 144     -15.483  -1.477  12.224  1.00 90.88           N  
ATOM   1107  CA  PRO A 144     -15.132  -2.403  13.303  1.00 90.88           C  
ATOM   1108  C   PRO A 144     -13.723  -2.172  13.843  1.00 90.88           C  
ATOM   1109  CB  PRO A 144     -15.245  -3.777  12.639  1.00 90.88           C  
ATOM   1110  O   PRO A 144     -13.340  -2.766  14.854  1.00 90.88           O  
ATOM   1111  CG  PRO A 144     -14.876  -3.542  11.210  1.00 90.88           C  
ATOM   1112  CD  PRO A 144     -15.377  -2.185  10.805  1.00 90.88           C  
ATOM   1113  N   GLU A 145     -12.952  -1.275  13.206  1.00 89.84           N  
ATOM   1114  CA  GLU A 145     -11.565  -1.020  13.583  1.00 89.84           C  
ATOM   1115  C   GLU A 145     -11.483  -0.205  14.871  1.00 89.84           C  
ATOM   1116  CB  GLU A 145     -10.825  -0.297  12.455  1.00 89.84           C  
ATOM   1117  O   GLU A 145     -12.373   0.598  15.161  1.00 89.84           O  
ATOM   1118  CG  GLU A 145     -10.873  -1.027  11.121  1.00 89.84           C  
ATOM   1119  CD  GLU A 145     -10.090  -2.330  11.121  1.00 89.84           C  
ATOM   1120  OE1 GLU A 145     -10.414  -3.233  10.317  1.00 89.84           O  
ATOM   1121  OE2 GLU A 145      -9.144  -2.449  11.931  1.00 89.84           O  
ATOM   1122  N   LYS A 146     -10.408  -0.415  15.583  1.00 92.92           N  
ATOM   1123  CA  LYS A 146     -10.229   0.343  16.818  1.00 92.92           C  
ATOM   1124  C   LYS A 146     -10.176   1.842  16.541  1.00 92.92           C  
ATOM   1125  CB  LYS A 146      -8.957  -0.102  17.541  1.00 92.92           C  
ATOM   1126  O   LYS A 146     -10.748   2.638  17.290  1.00 92.92           O  
ATOM   1127  CG  LYS A 146      -8.854   0.396  18.975  1.00 92.92           C  
ATOM   1128  CD  LYS A 146      -7.603  -0.135  19.663  1.00 92.92           C  
ATOM   1129  CE  LYS A 146      -7.433   0.459  21.055  1.00 92.92           C  
ATOM   1130  NZ  LYS A 146      -6.189  -0.031  21.719  1.00 92.92           N  
ATOM   1131  N   ILE A 147      -9.475   2.153  15.531  1.00 95.83           N  
ATOM   1132  CA  ILE A 147      -9.390   3.547  15.109  1.00 95.83           C  
ATOM   1133  C   ILE A 147      -9.498   3.633  13.588  1.00 95.83           C  
ATOM   1134  CB  ILE A 147      -8.077   4.204  15.590  1.00 95.83           C  
ATOM   1135  O   ILE A 147      -8.833   2.884  12.868  1.00 95.83           O  
ATOM   1136  CG1 ILE A 147      -7.992   4.169  17.120  1.00 95.83           C  
ATOM   1137  CG2 ILE A 147      -7.969   5.640  15.069  1.00 95.83           C  
ATOM   1138  CD1 ILE A 147      -6.631   4.568  17.674  1.00 95.83           C  
ATOM   1139  N   MET A 148     -10.360   4.498  13.188  1.00 95.83           N  
ATOM   1140  CA  MET A 148     -10.548   4.744  11.761  1.00 95.83           C  
ATOM   1141  C   MET A 148     -10.558   6.239  11.463  1.00 95.83           C  
ATOM   1142  CB  MET A 148     -11.849   4.104  11.271  1.00 95.83           C  
ATOM   1143  O   MET A 148     -10.785   7.053  12.360  1.00 95.83           O  
ATOM   1144  CG  MET A 148     -11.962   4.027   9.758  1.00 95.83           C  
ATOM   1145  SD  MET A 148     -10.604   3.053   9.000  1.00 95.83           S  
ATOM   1146  CE  MET A 148     -10.836   1.466   9.848  1.00 95.83           C  
ATOM   1147  N   GLY A 149     -10.165   6.576  10.256  1.00 96.43           N  
ATOM   1148  CA  GLY A 149     -10.159   7.981   9.880  1.00 96.43           C  
ATOM   1149  C   GLY A 149     -11.114   8.298   8.744  1.00 96.43           C  
ATOM   1150  O   GLY A 149     -11.392   7.442   7.902  1.00 96.43           O  
ATOM   1151  N   TYR A 150     -11.648   9.547   8.771  1.00 96.48           N  
ATOM   1152  CA  TYR A 150     -12.422  10.031   7.634  1.00 96.48           C  
ATOM   1153  C   TYR A 150     -12.133  11.503   7.365  1.00 96.48           C  
ATOM   1154  CB  TYR A 150     -13.921   9.830   7.880  1.00 96.48           C  
ATOM   1155  O   TYR A 150     -11.595  12.204   8.226  1.00 96.48           O  
ATOM   1156  CG  TYR A 150     -14.501  10.775   8.904  1.00 96.48           C  
ATOM   1157  CD1 TYR A 150     -14.533  10.436  10.254  1.00 96.48           C  
ATOM   1158  CD2 TYR A 150     -15.019  12.009   8.523  1.00 96.48           C  
ATOM   1159  CE1 TYR A 150     -15.068  11.304  11.201  1.00 96.48           C  
ATOM   1160  CE2 TYR A 150     -15.556  12.884   9.461  1.00 96.48           C  
ATOM   1161  OH  TYR A 150     -16.107  13.386  11.729  1.00 96.48           O  
ATOM   1162  CZ  TYR A 150     -15.576  12.523  10.796  1.00 96.48           C  
ATOM   1163  N   LEU A 151     -12.381  11.948   6.206  1.00 94.53           N  
ATOM   1164  CA  LEU A 151     -12.237  13.355   5.850  1.00 94.53           C  
ATOM   1165  C   LEU A 151     -13.090  13.698   4.634  1.00 94.53           C  
ATOM   1166  CB  LEU A 151     -10.770  13.690   5.571  1.00 94.53           C  
ATOM   1167  O   LEU A 151     -13.515  12.806   3.896  1.00 94.53           O  
ATOM   1168  CG  LEU A 151     -10.200  13.188   4.243  1.00 94.53           C  
ATOM   1169  CD1 LEU A 151      -8.993  14.025   3.834  1.00 94.53           C  
ATOM   1170  CD2 LEU A 151      -9.825  11.713   4.346  1.00 94.53           C  
ATOM   1171  N   ILE A 152     -13.456  14.882   4.567  1.00 91.08           N  
ATOM   1172  CA  ILE A 152     -14.141  15.412   3.393  1.00 91.08           C  
ATOM   1173  C   ILE A 152     -13.188  16.301   2.597  1.00 91.08           C  
ATOM   1174  CB  ILE A 152     -15.408  16.203   3.787  1.00 91.08           C  
ATOM   1175  O   ILE A 152     -12.607  17.243   3.141  1.00 91.08           O  
ATOM   1176  CG1 ILE A 152     -16.359  15.318   4.601  1.00 91.08           C  
ATOM   1177  CG2 ILE A 152     -16.107  16.758   2.542  1.00 91.08           C  
ATOM   1178  CD1 ILE A 152     -17.513  16.075   5.242  1.00 91.08           C  
ATOM   1179  N   LYS A 153     -12.993  15.920   1.342  1.00 90.37           N  
ATOM   1180  CA  LYS A 153     -12.061  16.752   0.587  1.00 90.37           C  
ATOM   1181  C   LYS A 153     -12.495  16.879  -0.870  1.00 90.37           C  
ATOM   1182  CB  LYS A 153     -10.646  16.179   0.665  1.00 90.37           C  
ATOM   1183  O   LYS A 153     -13.226  16.029  -1.383  1.00 90.37           O  
ATOM   1184  CG  LYS A 153     -10.439  14.925  -0.172  1.00 90.37           C  
ATOM   1185  CD  LYS A 153      -8.986  14.468  -0.145  1.00 90.37           C  
ATOM   1186  CE  LYS A 153      -8.250  14.866  -1.417  1.00 90.37           C  
ATOM   1187  NZ  LYS A 153      -6.769  14.872  -1.221  1.00 90.37           N  
ATOM   1188  N   LYS A 154     -11.999  17.908  -1.512  1.00 87.83           N  
ATOM   1189  CA  LYS A 154     -12.156  18.104  -2.951  1.00 87.83           C  
ATOM   1190  C   LYS A 154     -10.913  17.643  -3.707  1.00 87.83           C  
ATOM   1191  CB  LYS A 154     -12.444  19.573  -3.264  1.00 87.83           C  
ATOM   1192  O   LYS A 154      -9.799  18.075  -3.404  1.00 87.83           O  
ATOM   1193  CG  LYS A 154     -12.921  19.821  -4.687  1.00 87.83           C  
ATOM   1194  CD  LYS A 154     -13.296  21.281  -4.905  1.00 87.83           C  
ATOM   1195  CE  LYS A 154     -13.781  21.528  -6.327  1.00 87.83           C  
ATOM   1196  NZ  LYS A 154     -14.193  22.949  -6.532  1.00 87.83           N  
ATOM   1197  N   PRO A 155     -11.191  16.750  -4.662  1.00 81.32           N  
ATOM   1198  CA  PRO A 155     -10.026  16.253  -5.398  1.00 81.32           C  
ATOM   1199  C   PRO A 155      -9.158  17.378  -5.957  1.00 81.32           C  
ATOM   1200  CB  PRO A 155     -10.648  15.430  -6.529  1.00 81.32           C  
ATOM   1201  O   PRO A 155      -9.678  18.333  -6.539  1.00 81.32           O  
ATOM   1202  CG  PRO A 155     -12.004  15.052  -6.026  1.00 81.32           C  
ATOM   1203  CD  PRO A 155     -12.491  16.137  -5.109  1.00 81.32           C  
ATOM   1204  N   GLY A 156      -7.842  17.251  -5.799  1.00 72.52           N  
ATOM   1205  CA  GLY A 156      -6.888  18.178  -6.387  1.00 72.52           C  
ATOM   1206  C   GLY A 156      -6.583  19.366  -5.495  1.00 72.52           C  
ATOM   1207  O   GLY A 156      -5.674  20.147  -5.782  1.00 72.52           O  
ATOM   1208  N   GLU A 157      -7.402  19.547  -4.388  1.00 75.06           N  
ATOM   1209  CA  GLU A 157      -7.147  20.660  -3.477  1.00 75.06           C  
ATOM   1210  C   GLU A 157      -5.838  20.463  -2.718  1.00 75.06           C  
ATOM   1211  CB  GLU A 157      -8.307  20.825  -2.492  1.00 75.06           C  
ATOM   1212  O   GLU A 157      -5.533  19.355  -2.272  1.00 75.06           O  
ATOM   1213  CG  GLU A 157      -8.479  22.247  -1.978  1.00 75.06           C  
ATOM   1214  CD  GLU A 157      -9.640  22.398  -1.008  1.00 75.06           C  
ATOM   1215  OE1 GLU A 157      -9.800  23.490  -0.418  1.00 75.06           O  
ATOM   1216  OE2 GLU A 157     -10.396  21.415  -0.837  1.00 75.06           O  
ATOM   1217  N   ASN A 158      -4.975  21.455  -2.782  1.00 61.65           N  
ATOM   1218  CA  ASN A 158      -3.663  21.395  -2.145  1.00 61.65           C  
ATOM   1219  C   ASN A 158      -3.731  21.827  -0.682  1.00 61.65           C  
ATOM   1220  CB  ASN A 158      -2.656  22.259  -2.907  1.00 61.65           C  
ATOM   1221  O   ASN A 158      -2.704  22.130  -0.073  1.00 61.65           O  
ATOM   1222  CG  ASN A 158      -2.092  21.558  -4.128  1.00 61.65           C  
ATOM   1223  ND2 ASN A 158      -1.618  22.337  -5.092  1.00 61.65           N  
ATOM   1224  OD1 ASN A 158      -2.084  20.326  -4.203  1.00 61.65           O  
ATOM   1225  N   VAL A 159      -4.926  21.708  -0.207  1.00 59.05           N  
ATOM   1226  CA  VAL A 159      -5.058  22.141   1.180  1.00 59.05           C  
ATOM   1227  C   VAL A 159      -4.841  20.953   2.115  1.00 59.05           C  
ATOM   1228  CB  VAL A 159      -6.438  22.783   1.446  1.00 59.05           C  
ATOM   1229  O   VAL A 159      -5.157  19.814   1.765  1.00 59.05           O  
ATOM   1230  CG1 VAL A 159      -6.567  23.200   2.910  1.00 59.05           C  
ATOM   1231  CG2 VAL A 159      -6.654  23.982   0.525  1.00 59.05           C  
ATOM   1232  N   GLU A 160      -4.148  21.279   3.246  1.00 63.46           N  
ATOM   1233  CA  GLU A 160      -3.973  20.245   4.261  1.00 63.46           C  
ATOM   1234  C   GLU A 160      -5.319  19.768   4.801  1.00 63.46           C  
ATOM   1235  CB  GLU A 160      -3.099  20.759   5.407  1.00 63.46           C  
ATOM   1236  O   GLU A 160      -6.133  20.576   5.254  1.00 63.46           O  
ATOM   1237  CG  GLU A 160      -1.766  20.035   5.537  1.00 63.46           C  
ATOM   1238  CD  GLU A 160      -0.923  20.533   6.700  1.00 63.46           C  
ATOM   1239  OE1 GLU A 160       0.175  19.979   6.935  1.00 63.46           O  
ATOM   1240  OE2 GLU A 160      -1.365  21.484   7.382  1.00 63.46           O  
ATOM   1241  N   HIS A 161      -5.618  18.508   4.447  1.00 72.95           N  
ATOM   1242  CA  HIS A 161      -6.847  17.926   4.974  1.00 72.95           C  
ATOM   1243  C   HIS A 161      -6.584  17.154   6.262  1.00 72.95           C  
ATOM   1244  CB  HIS A 161      -7.493  17.008   3.934  1.00 72.95           C  
ATOM   1245  O   HIS A 161      -5.701  16.294   6.306  1.00 72.95           O  
ATOM   1246  CG  HIS A 161      -7.883  17.710   2.673  1.00 72.95           C  
ATOM   1247  CD2 HIS A 161      -7.282  17.759   1.460  1.00 72.95           C  
ATOM   1248  ND1 HIS A 161      -9.021  18.481   2.572  1.00 72.95           N  
ATOM   1249  CE1 HIS A 161      -9.104  18.974   1.348  1.00 72.95           C  
ATOM   1250  NE2 HIS A 161      -8.061  18.551   0.653  1.00 72.95           N  
ATOM   1251  N   LYS A 162      -7.362  17.651   7.294  1.00 84.83           N  
ATOM   1252  CA  LYS A 162      -7.174  16.961   8.567  1.00 84.83           C  
ATOM   1253  C   LYS A 162      -8.060  15.722   8.656  1.00 84.83           C  
ATOM   1254  CB  LYS A 162      -7.469  17.902   9.736  1.00 84.83           C  
ATOM   1255  O   LYS A 162      -9.287  15.823   8.593  1.00 84.83           O  
ATOM   1256  CG  LYS A 162      -6.999  17.378  11.085  1.00 84.83           C  
ATOM   1257  CD  LYS A 162      -7.232  18.398  12.192  1.00 84.83           C  
ATOM   1258  CE  LYS A 162      -6.795  17.861  13.549  1.00 84.83           C  
ATOM   1259  NZ  LYS A 162      -7.008  18.864  14.636  1.00 84.83           N  
ATOM   1260  N   VAL A 163      -7.417  14.613   8.737  1.00 94.27           N  
ATOM   1261  CA  VAL A 163      -8.124  13.350   8.923  1.00 94.27           C  
ATOM   1262  C   VAL A 163      -8.695  13.281  10.338  1.00 94.27           C  
ATOM   1263  CB  VAL A 163      -7.202  12.139   8.661  1.00 94.27           C  
ATOM   1264  O   VAL A 163      -7.983  13.525  11.314  1.00 94.27           O  
ATOM   1265  CG1 VAL A 163      -7.930  10.830   8.961  1.00 94.27           C  
ATOM   1266  CG2 VAL A 163      -6.698  12.155   7.219  1.00 94.27           C  
ATOM   1267  N   ILE A 164     -10.016  13.059  10.427  1.00 95.02           N  
ATOM   1268  CA  ILE A 164     -10.660  12.906  11.727  1.00 95.02           C  
ATOM   1269  C   ILE A 164     -10.706  11.428  12.110  1.00 95.02           C  
ATOM   1270  CB  ILE A 164     -12.085  13.504  11.726  1.00 95.02           C  
ATOM   1271  O   ILE A 164     -11.119  10.586  11.310  1.00 95.02           O  
ATOM   1272  CG1 ILE A 164     -12.042  14.987  11.341  1.00 95.02           C  
ATOM   1273  CG2 ILE A 164     -12.753  13.312  13.091  1.00 95.02           C  
ATOM   1274  CD1 ILE A 164     -13.411  15.598  11.076  1.00 95.02           C  
ATOM   1275  N   SER A 165     -10.281  11.116  13.288  1.00 95.64           N  
ATOM   1276  CA  SER A 165     -10.295   9.735  13.759  1.00 95.64           C  
ATOM   1277  C   SER A 165     -11.577   9.425  14.524  1.00 95.64           C  
ATOM   1278  CB  SER A 165      -9.082   9.458  14.648  1.00 95.64           C  
ATOM   1279  O   SER A 165     -12.152  10.307  15.166  1.00 95.64           O  
ATOM   1280  OG  SER A 165      -9.114  10.269  15.810  1.00 95.64           O  
ATOM   1281  N   PHE A 166     -12.082   8.219  14.425  1.00 96.21           N  
ATOM   1282  CA  PHE A 166     -13.256   7.790  15.176  1.00 96.21           C  
ATOM   1283  C   PHE A 166     -13.214   6.288  15.433  1.00 96.21           C  
ATOM   1284  CB  PHE A 166     -14.540   8.158  14.426  1.00 96.21           C  
ATOM   1285  O   PHE A 166     -12.442   5.566  14.799  1.00 96.21           O  
ATOM   1286  CG  PHE A 166     -14.824   7.277  13.239  1.00 96.21           C  
ATOM   1287  CD1 PHE A 166     -14.136   7.452  12.045  1.00 96.21           C  
ATOM   1288  CD2 PHE A 166     -15.781   6.273  13.319  1.00 96.21           C  
ATOM   1289  CE1 PHE A 166     -14.397   6.638  10.946  1.00 96.21           C  
ATOM   1290  CE2 PHE A 166     -16.047   5.456  12.224  1.00 96.21           C  
ATOM   1291  CZ  PHE A 166     -15.355   5.640  11.038  1.00 96.21           C  
ATOM   1292  N   SER A 167     -13.944   5.804  16.389  1.00 95.47           N  
ATOM   1293  CA  SER A 167     -14.143   4.388  16.678  1.00 95.47           C  
ATOM   1294  C   SER A 167     -15.626   4.044  16.759  1.00 95.47           C  
ATOM   1295  CB  SER A 167     -13.450   4.005  17.986  1.00 95.47           C  
ATOM   1296  O   SER A 167     -16.403   4.766  17.387  1.00 95.47           O  
ATOM   1297  OG  SER A 167     -13.707   2.650  18.313  1.00 95.47           O  
ATOM   1298  N   GLY A 168     -15.933   3.002  16.114  1.00 95.28           N  
ATOM   1299  CA  GLY A 168     -17.323   2.576  16.124  1.00 95.28           C  
ATOM   1300  C   GLY A 168     -18.167   3.267  15.070  1.00 95.28           C  
ATOM   1301  O   GLY A 168     -18.052   2.966  13.880  1.00 95.28           O  
ATOM   1302  N   SER A 169     -18.853   4.387  15.565  1.00 93.98           N  
ATOM   1303  CA  SER A 169     -19.716   5.096  14.626  1.00 93.98           C  
ATOM   1304  C   SER A 169     -19.576   6.607  14.780  1.00 93.98           C  
ATOM   1305  CB  SER A 169     -21.176   4.687  14.824  1.00 93.98           C  
ATOM   1306  O   SER A 169     -19.189   7.094  15.844  1.00 93.98           O  
ATOM   1307  OG  SER A 169     -21.613   5.003  16.135  1.00 93.98           O  
ATOM   1308  N   ALA A 170     -19.749   7.280  13.726  1.00 92.57           N  
ATOM   1309  CA  ALA A 170     -19.783   8.740  13.715  1.00 92.57           C  
ATOM   1310  C   ALA A 170     -20.821   9.256  12.722  1.00 92.57           C  
ATOM   1311  CB  ALA A 170     -18.404   9.302  13.379  1.00 92.57           C  
ATOM   1312  O   ALA A 170     -21.120   8.594  11.726  1.00 92.57           O  
ATOM   1313  N   SER A 171     -21.363  10.391  13.101  1.00 88.90           N  
ATOM   1314  CA  SER A 171     -22.298  11.060  12.203  1.00 88.90           C  
ATOM   1315  C   SER A 171     -21.702  12.347  11.642  1.00 88.90           C  
ATOM   1316  CB  SER A 171     -23.609  11.371  12.928  1.00 88.90           C  
ATOM   1317  O   SER A 171     -21.155  13.161  12.389  1.00 88.90           O  
ATOM   1318  OG  SER A 171     -24.406  10.205  13.046  1.00 88.90           O  
ATOM   1319  N   ILE A 172     -21.827  12.451  10.327  1.00 89.94           N  
ATOM   1320  CA  ILE A 172     -21.246  13.618   9.674  1.00 89.94           C  
ATOM   1321  C   ILE A 172     -22.353  14.466   9.051  1.00 89.94           C  
ATOM   1322  CB  ILE A 172     -20.214  13.210   8.599  1.00 89.94           C  
ATOM   1323  O   ILE A 172     -23.152  13.966   8.255  1.00 89.94           O  
ATOM   1324  CG1 ILE A 172     -19.163  12.268   9.198  1.00 89.94           C  
ATOM   1325  CG2 ILE A 172     -19.554  14.448   7.985  1.00 89.94           C  
ATOM   1326  CD1 ILE A 172     -18.370  11.485   8.161  1.00 89.94           C  
ATOM   1327  N   THR A 173     -22.350  15.693   9.491  1.00 86.53           N  
ATOM   1328  CA  THR A 173     -23.272  16.645   8.882  1.00 86.53           C  
ATOM   1329  C   THR A 173     -22.535  17.575   7.923  1.00 86.53           C  
ATOM   1330  CB  THR A 173     -24.001  17.479   9.952  1.00 86.53           C  
ATOM   1331  O   THR A 173     -21.603  18.276   8.323  1.00 86.53           O  
ATOM   1332  CG2 THR A 173     -25.063  18.374   9.323  1.00 86.53           C  
ATOM   1333  OG1 THR A 173     -24.630  16.597  10.890  1.00 86.53           O  
ATOM   1334  N   PHE A 174     -22.988  17.580   6.723  1.00 85.82           N  
ATOM   1335  CA  PHE A 174     -22.294  18.367   5.711  1.00 85.82           C  
ATOM   1336  C   PHE A 174     -22.747  19.821   5.751  1.00 85.82           C  
ATOM   1337  CB  PHE A 174     -22.532  17.781   4.315  1.00 85.82           C  
ATOM   1338  O   PHE A 174     -23.930  20.103   5.955  1.00 85.82           O  
ATOM   1339  CG  PHE A 174     -22.070  16.356   4.168  1.00 85.82           C  
ATOM   1340  CD1 PHE A 174     -20.728  16.028   4.309  1.00 85.82           C  
ATOM   1341  CD2 PHE A 174     -22.980  15.345   3.889  1.00 85.82           C  
ATOM   1342  CE1 PHE A 174     -20.297  14.710   4.174  1.00 85.82           C  
ATOM   1343  CE2 PHE A 174     -22.558  14.025   3.752  1.00 85.82           C  
ATOM   1344  CZ  PHE A 174     -21.216  13.711   3.894  1.00 85.82           C  
ATOM   1345  N   THR A 175     -21.767  20.648   5.613  1.00 83.73           N  
ATOM   1346  CA  THR A 175     -22.112  22.056   5.446  1.00 83.73           C  
ATOM   1347  C   THR A 175     -22.539  22.342   4.009  1.00 83.73           C  
ATOM   1348  CB  THR A 175     -20.930  22.969   5.824  1.00 83.73           C  
ATOM   1349  O   THR A 175     -22.303  21.529   3.113  1.00 83.73           O  
ATOM   1350  CG2 THR A 175     -20.469  22.707   7.254  1.00 83.73           C  
ATOM   1351  OG1 THR A 175     -19.839  22.723   4.929  1.00 83.73           O  
ATOM   1352  N   GLU A 176     -23.168  23.499   3.832  1.00 79.33           N  
ATOM   1353  CA  GLU A 176     -23.619  23.876   2.496  1.00 79.33           C  
ATOM   1354  C   GLU A 176     -22.453  23.918   1.512  1.00 79.33           C  
ATOM   1355  CB  GLU A 176     -24.328  25.232   2.529  1.00 79.33           C  
ATOM   1356  O   GLU A 176     -22.607  23.559   0.343  1.00 79.33           O  
ATOM   1357  CG  GLU A 176     -25.694  25.195   3.198  1.00 79.33           C  
ATOM   1358  CD  GLU A 176     -26.451  26.509   3.090  1.00 79.33           C  
ATOM   1359  OE1 GLU A 176     -27.626  26.570   3.519  1.00 79.33           O  
ATOM   1360  OE2 GLU A 176     -25.865  27.485   2.570  1.00 79.33           O  
ATOM   1361  N   GLU A 177     -21.275  24.297   1.990  1.00 81.67           N  
ATOM   1362  CA  GLU A 177     -20.088  24.407   1.148  1.00 81.67           C  
ATOM   1363  C   GLU A 177     -19.630  23.036   0.658  1.00 81.67           C  
ATOM   1364  CB  GLU A 177     -18.953  25.101   1.905  1.00 81.67           C  
ATOM   1365  O   GLU A 177     -19.053  22.919  -0.425  1.00 81.67           O  
ATOM   1366  CG  GLU A 177     -19.220  26.569   2.204  1.00 81.67           C  
ATOM   1367  CD  GLU A 177     -18.136  27.215   3.053  1.00 81.67           C  
ATOM   1368  OE1 GLU A 177     -18.273  28.409   3.405  1.00 81.67           O  
ATOM   1369  OE2 GLU A 177     -17.143  26.523   3.367  1.00 81.67           O  
ATOM   1370  N   MET A 178     -20.008  22.014   1.383  1.00 83.62           N  
ATOM   1371  CA  MET A 178     -19.587  20.654   1.060  1.00 83.62           C  
ATOM   1372  C   MET A 178     -20.564  19.996   0.092  1.00 83.62           C  
ATOM   1373  CB  MET A 178     -19.465  19.812   2.332  1.00 83.62           C  
ATOM   1374  O   MET A 178     -20.222  19.017  -0.573  1.00 83.62           O  
ATOM   1375  CG  MET A 178     -18.339  20.253   3.253  1.00 83.62           C  
ATOM   1376  SD  MET A 178     -18.327  19.332   4.840  1.00 83.62           S  
ATOM   1377  CE  MET A 178     -16.817  20.003   5.589  1.00 83.62           C  
ATOM   1378  N   LEU A 179     -21.732  20.651   0.042  1.00 83.17           N  
ATOM   1379  CA  LEU A 179     -22.777  20.081  -0.802  1.00 83.17           C  
ATOM   1380  C   LEU A 179     -22.713  20.659  -2.212  1.00 83.17           C  
ATOM   1381  CB  LEU A 179     -24.158  20.339  -0.194  1.00 83.17           C  
ATOM   1382  O   LEU A 179     -23.734  21.075  -2.764  1.00 83.17           O  
ATOM   1383  CG  LEU A 179     -24.430  19.698   1.168  1.00 83.17           C  
ATOM   1384  CD1 LEU A 179     -25.716  20.255   1.768  1.00 83.17           C  
ATOM   1385  CD2 LEU A 179     -24.507  18.180   1.038  1.00 83.17           C  
ATOM   1386  N   ASP A 180     -21.490  20.695  -2.797  1.00 83.76           N  
ATOM   1387  CA  ASP A 180     -21.240  21.307  -4.099  1.00 83.76           C  
ATOM   1388  C   ASP A 180     -21.114  20.245  -5.189  1.00 83.76           C  
ATOM   1389  CB  ASP A 180     -19.977  22.168  -4.054  1.00 83.76           C  
ATOM   1390  O   ASP A 180     -20.940  20.573  -6.364  1.00 83.76           O  
ATOM   1391  CG  ASP A 180     -18.729  21.373  -3.712  1.00 83.76           C  
ATOM   1392  OD1 ASP A 180     -18.804  20.129  -3.620  1.00 83.76           O  
ATOM   1393  OD2 ASP A 180     -17.661  21.997  -3.530  1.00 83.76           O  
ATOM   1394  N   GLY A 181     -21.201  19.081  -4.864  1.00 84.55           N  
ATOM   1395  CA  GLY A 181     -21.088  17.990  -5.820  1.00 84.55           C  
ATOM   1396  C   GLY A 181     -19.652  17.667  -6.188  1.00 84.55           C  
ATOM   1397  O   GLY A 181     -19.400  16.773  -6.999  1.00 84.55           O  
ATOM   1398  N   GLU A 182     -18.757  18.342  -5.565  1.00 87.35           N  
ATOM   1399  CA  GLU A 182     -17.358  18.156  -5.940  1.00 87.35           C  
ATOM   1400  C   GLU A 182     -16.564  17.511  -4.808  1.00 87.35           C  
ATOM   1401  CB  GLU A 182     -16.724  19.494  -6.332  1.00 87.35           C  
ATOM   1402  O   GLU A 182     -15.499  16.934  -5.040  1.00 87.35           O  
ATOM   1403  CG  GLU A 182     -17.356  20.138  -7.557  1.00 87.35           C  
ATOM   1404  CD  GLU A 182     -17.041  19.403  -8.851  1.00 87.35           C  
ATOM   1405  OE1 GLU A 182     -17.979  19.113  -9.628  1.00 87.35           O  
ATOM   1406  OE2 GLU A 182     -15.847  19.114  -9.088  1.00 87.35           O  
ATOM   1407  N   HIS A 183     -17.195  17.489  -3.659  1.00 89.97           N  
ATOM   1408  CA  HIS A 183     -16.489  16.940  -2.507  1.00 89.97           C  
ATOM   1409  C   HIS A 183     -16.759  15.446  -2.357  1.00 89.97           C  
ATOM   1410  CB  HIS A 183     -16.894  17.677  -1.229  1.00 89.97           C  
ATOM   1411  O   HIS A 183     -17.828  14.963  -2.736  1.00 89.97           O  
ATOM   1412  CG  HIS A 183     -16.237  19.012  -1.073  1.00 89.97           C  
ATOM   1413  CD2 HIS A 183     -15.244  19.423  -0.249  1.00 89.97           C  
ATOM   1414  ND1 HIS A 183     -16.597  20.111  -1.823  1.00 89.97           N  
ATOM   1415  CE1 HIS A 183     -15.850  21.143  -1.467  1.00 89.97           C  
ATOM   1416  NE2 HIS A 183     -15.022  20.752  -0.514  1.00 89.97           N  
ATOM   1417  N   ASN A 184     -15.695  14.797  -1.824  1.00 91.48           N  
ATOM   1418  CA  ASN A 184     -15.814  13.372  -1.537  1.00 91.48           C  
ATOM   1419  C   ASN A 184     -15.609  13.079  -0.054  1.00 91.48           C  
ATOM   1420  CB  ASN A 184     -14.818  12.570  -2.379  1.00 91.48           C  
ATOM   1421  O   ASN A 184     -14.783  13.718   0.601  1.00 91.48           O  
ATOM   1422  CG  ASN A 184     -15.161  12.581  -3.856  1.00 91.48           C  
ATOM   1423  ND2 ASN A 184     -14.312  13.213  -4.657  1.00 91.48           N  
ATOM   1424  OD1 ASN A 184     -16.181  12.025  -4.273  1.00 91.48           O  
ATOM   1425  N   LEU A 185     -16.470  12.196   0.395  1.00 93.20           N  
ATOM   1426  CA  LEU A 185     -16.238  11.658   1.730  1.00 93.20           C  
ATOM   1427  C   LEU A 185     -15.352  10.418   1.670  1.00 93.20           C  
ATOM   1428  CB  LEU A 185     -17.567  11.318   2.410  1.00 93.20           C  
ATOM   1429  O   LEU A 185     -15.678   9.450   0.979  1.00 93.20           O  
ATOM   1430  CG  LEU A 185     -17.475  10.588   3.751  1.00 93.20           C  
ATOM   1431  CD1 LEU A 185     -16.791  11.471   4.790  1.00 93.20           C  
ATOM   1432  CD2 LEU A 185     -18.861  10.169   4.228  1.00 93.20           C  
ATOM   1433  N   LEU A 186     -14.223  10.534   2.320  1.00 95.25           N  
ATOM   1434  CA  LEU A 186     -13.334   9.383   2.439  1.00 95.25           C  
ATOM   1435  C   LEU A 186     -13.408   8.782   3.838  1.00 95.25           C  
ATOM   1436  CB  LEU A 186     -11.892   9.785   2.118  1.00 95.25           C  
ATOM   1437  O   LEU A 186     -13.322   9.504   4.834  1.00 95.25           O  
ATOM   1438  CG  LEU A 186     -11.673  10.535   0.803  1.00 95.25           C  
ATOM   1439  CD1 LEU A 186     -10.188  10.808   0.590  1.00 95.25           C  
ATOM   1440  CD2 LEU A 186     -12.250   9.743  -0.366  1.00 95.25           C  
ATOM   1441  N   CYS A 187     -13.580   7.445   3.884  1.00 95.70           N  
ATOM   1442  CA  CYS A 187     -13.586   6.705   5.142  1.00 95.70           C  
ATOM   1443  C   CYS A 187     -12.904   5.352   4.981  1.00 95.70           C  
ATOM   1444  CB  CYS A 187     -15.016   6.510   5.642  1.00 95.70           C  
ATOM   1445  O   CYS A 187     -13.433   4.461   4.315  1.00 95.70           O  
ATOM   1446  SG  CYS A 187     -15.121   5.663   7.235  1.00 95.70           S  
ATOM   1447  N   GLY A 188     -11.855   5.169   5.655  1.00 92.89           N  
ATOM   1448  CA  GLY A 188     -11.139   3.920   5.449  1.00 92.89           C  
ATOM   1449  C   GLY A 188     -10.926   3.589   3.984  1.00 92.89           C  
ATOM   1450  O   GLY A 188     -10.417   4.415   3.223  1.00 92.89           O  
ATOM   1451  N   ASP A 189     -11.423   2.448   3.585  1.00 87.25           N  
ATOM   1452  CA  ASP A 189     -11.221   1.997   2.212  1.00 87.25           C  
ATOM   1453  C   ASP A 189     -12.388   2.413   1.319  1.00 87.25           C  
ATOM   1454  CB  ASP A 189     -11.039   0.479   2.167  1.00 87.25           C  
ATOM   1455  O   ASP A 189     -12.420   2.077   0.134  1.00 87.25           O  
ATOM   1456  CG  ASP A 189     -12.201  -0.276   2.789  1.00 87.25           C  
ATOM   1457  OD1 ASP A 189     -13.206   0.361   3.174  1.00 87.25           O  
ATOM   1458  OD2 ASP A 189     -12.110  -1.518   2.898  1.00 87.25           O  
ATOM   1459  N   LYS A 190     -13.287   3.138   1.902  1.00 89.50           N  
ATOM   1460  CA  LYS A 190     -14.459   3.534   1.128  1.00 89.50           C  
ATOM   1461  C   LYS A 190     -14.446   5.032   0.837  1.00 89.50           C  
ATOM   1462  CB  LYS A 190     -15.744   3.155   1.867  1.00 89.50           C  
ATOM   1463  O   LYS A 190     -13.848   5.810   1.584  1.00 89.50           O  
ATOM   1464  CG  LYS A 190     -15.880   1.666   2.148  1.00 89.50           C  
ATOM   1465  CD  LYS A 190     -16.020   0.865   0.860  1.00 89.50           C  
ATOM   1466  CE  LYS A 190     -16.221  -0.618   1.142  1.00 89.50           C  
ATOM   1467  NZ  LYS A 190     -16.160  -1.433  -0.108  1.00 89.50           N  
ATOM   1468  N   SER A 191     -15.075   5.324  -0.224  1.00 89.68           N  
ATOM   1469  CA  SER A 191     -15.264   6.724  -0.588  1.00 89.68           C  
ATOM   1470  C   SER A 191     -16.649   6.959  -1.182  1.00 89.68           C  
ATOM   1471  CB  SER A 191     -14.192   7.170  -1.583  1.00 89.68           C  
ATOM   1472  O   SER A 191     -17.241   6.050  -1.768  1.00 89.68           O  
ATOM   1473  OG  SER A 191     -14.372   6.533  -2.836  1.00 89.68           O  
ATOM   1474  N   ALA A 192     -17.178   8.158  -0.935  1.00 88.54           N  
ATOM   1475  CA  ALA A 192     -18.487   8.509  -1.482  1.00 88.54           C  
ATOM   1476  C   ALA A 192     -18.514   9.961  -1.951  1.00 88.54           C  
ATOM   1477  CB  ALA A 192     -19.579   8.269  -0.443  1.00 88.54           C  
ATOM   1478  O   ALA A 192     -18.064  10.860  -1.236  1.00 88.54           O  
ATOM   1479  N   LYS A 193     -19.048  10.144  -3.186  1.00 87.94           N  
ATOM   1480  CA  LYS A 193     -19.240  11.505  -3.679  1.00 87.94           C  
ATOM   1481  C   LYS A 193     -20.387  12.198  -2.949  1.00 87.94           C  
ATOM   1482  CB  LYS A 193     -19.506  11.498  -5.185  1.00 87.94           C  
ATOM   1483  O   LYS A 193     -21.456  11.612  -2.763  1.00 87.94           O  
ATOM   1484  CG  LYS A 193     -19.385  12.865  -5.841  1.00 87.94           C  
ATOM   1485  CD  LYS A 193     -19.409  12.760  -7.361  1.00 87.94           C  
ATOM   1486  CE  LYS A 193     -19.228  14.121  -8.020  1.00 87.94           C  
ATOM   1487  NZ  LYS A 193     -19.194  14.015  -9.509  1.00 87.94           N  
ATOM   1488  N   ILE A 194     -20.108  13.428  -2.525  1.00 86.64           N  
ATOM   1489  CA  ILE A 194     -21.152  14.202  -1.862  1.00 86.64           C  
ATOM   1490  C   ILE A 194     -22.004  14.920  -2.907  1.00 86.64           C  
ATOM   1491  CB  ILE A 194     -20.554  15.221  -0.867  1.00 86.64           C  
ATOM   1492  O   ILE A 194     -21.496  15.744  -3.671  1.00 86.64           O  
ATOM   1493  CG1 ILE A 194     -19.653  14.510   0.149  1.00 86.64           C  
ATOM   1494  CG2 ILE A 194     -21.665  16.002  -0.160  1.00 86.64           C  
ATOM   1495  CD1 ILE A 194     -18.894  15.454   1.072  1.00 86.64           C  
ATOM   1496  N   PRO A 195     -23.302  14.643  -2.925  1.00 83.71           N  
ATOM   1497  CA  PRO A 195     -24.162  15.206  -3.969  1.00 83.71           C  
ATOM   1498  C   PRO A 195     -24.357  16.713  -3.825  1.00 83.71           C  
ATOM   1499  CB  PRO A 195     -25.486  14.463  -3.774  1.00 83.71           C  
ATOM   1500  O   PRO A 195     -24.255  17.249  -2.718  1.00 83.71           O  
ATOM   1501  CG  PRO A 195     -25.431  13.948  -2.372  1.00 83.71           C  
ATOM   1502  CD  PRO A 195     -23.994  13.892  -1.940  1.00 83.71           C  
ATOM   1503  N   LYS A 196     -24.608  17.279  -5.135  1.00 83.29           N  
ATOM   1504  CA  LYS A 196     -24.942  18.700  -5.131  1.00 83.29           C  
ATOM   1505  C   LYS A 196     -26.386  18.925  -4.693  1.00 83.29           C  
ATOM   1506  CB  LYS A 196     -24.713  19.309  -6.515  1.00 83.29           C  
ATOM   1507  O   LYS A 196     -27.286  18.187  -5.101  1.00 83.29           O  
ATOM   1508  CG  LYS A 196     -24.795  20.828  -6.544  1.00 83.29           C  
ATOM   1509  CD  LYS A 196     -24.471  21.379  -7.927  1.00 83.29           C  
ATOM   1510  CE  LYS A 196     -24.561  22.899  -7.960  1.00 83.29           C  
ATOM   1511  NZ  LYS A 196     -24.196  23.447  -9.300  1.00 83.29           N  
ATOM   1512  N   THR A 197     -26.603  19.777  -3.653  1.00 73.83           N  
ATOM   1513  CA  THR A 197     -27.983  20.089  -3.299  1.00 73.83           C  
ATOM   1514  C   THR A 197     -28.457  21.345  -4.025  1.00 73.83           C  
ATOM   1515  CB  THR A 197     -28.140  20.282  -1.779  1.00 73.83           C  
ATOM   1516  O   THR A 197     -27.724  22.333  -4.111  1.00 73.83           O  
ATOM   1517  CG2 THR A 197     -29.609  20.258  -1.370  1.00 73.83           C  
ATOM   1518  OG1 THR A 197     -27.448  19.228  -1.096  1.00 73.83           O  
ATOM   1519  N   ASN A 198     -29.657  21.192  -4.807  1.00 62.92           N  
ATOM   1520  CA  ASN A 198     -30.254  22.335  -5.490  1.00 62.92           C  
ATOM   1521  C   ASN A 198     -30.767  23.375  -4.498  1.00 62.92           C  
ATOM   1522  CB  ASN A 198     -31.387  21.878  -6.412  1.00 62.92           C  
ATOM   1523  O   ASN A 198     -31.448  23.033  -3.529  1.00 62.92           O  
ATOM   1524  CG  ASN A 198     -30.879  21.314  -7.725  1.00 62.92           C  
ATOM   1525  ND2 ASN A 198     -31.698  20.496  -8.375  1.00 62.92           N  
ATOM   1526  OD1 ASN A 198     -29.759  21.610  -8.150  1.00 62.92           O  
ATOM   1527  N   LYS A 199     -30.022  24.555  -4.364  1.00 47.00           N  
ATOM   1528  CA  LYS A 199     -30.633  25.584  -3.528  1.00 47.00           C  
ATOM   1529  C   LYS A 199     -32.053  25.897  -3.991  1.00 47.00           C  
ATOM   1530  CB  LYS A 199     -29.786  26.858  -3.539  1.00 47.00           C  
ATOM   1531  O   LYS A 199     -32.312  25.994  -5.193  1.00 47.00           O  
ATOM   1532  CG  LYS A 199     -28.626  26.837  -2.554  1.00 47.00           C  
ATOM   1533  CD  LYS A 199     -27.910  28.181  -2.506  1.00 47.00           C  
ATOM   1534  CE  LYS A 199     -26.703  28.140  -1.580  1.00 47.00           C  
ATOM   1535  NZ  LYS A 199     -25.975  29.444  -1.559  1.00 47.00           N  
TER
ATOM   1537  N   SER B   1      30.302  25.543 -13.694  1.00 23.95           N  
ATOM   1538  CA  SER B   1      29.049  25.232 -13.014  1.00 23.95           C  
ATOM   1539  C   SER B   1      28.090  24.487 -13.936  1.00 23.95           C  
ATOM   1540  CB  SER B   1      28.386  26.511 -12.501  1.00 23.95           C  
ATOM   1541  O   SER B   1      27.781  24.959 -15.032  1.00 23.95           O  
ATOM   1542  OG  SER B   1      27.144  26.220 -11.883  1.00 23.95           O  
ATOM   1543  N   THR B   2      28.041  23.051 -13.921  1.00 25.22           N  
ATOM   1544  CA  THR B   2      27.480  22.090 -14.864  1.00 25.22           C  
ATOM   1545  C   THR B   2      25.956  22.172 -14.877  1.00 25.22           C  
ATOM   1546  CB  THR B   2      27.916  20.653 -14.524  1.00 25.22           C  
ATOM   1547  O   THR B   2      25.314  22.058 -13.831  1.00 25.22           O  
ATOM   1548  CG2 THR B   2      27.851  19.753 -15.753  1.00 25.22           C  
ATOM   1549  OG1 THR B   2      29.261  20.672 -14.031  1.00 25.22           O  
ATOM   1550  N   THR B   3      25.294  23.011 -15.704  1.00 20.90           N  
ATOM   1551  CA  THR B   3      23.879  23.358 -15.784  1.00 20.90           C  
ATOM   1552  C   THR B   3      23.033  22.117 -16.057  1.00 20.90           C  
ATOM   1553  CB  THR B   3      23.623  24.408 -16.881  1.00 20.90           C  
ATOM   1554  O   THR B   3      23.189  21.468 -17.093  1.00 20.90           O  
ATOM   1555  CG2 THR B   3      22.676  25.497 -16.389  1.00 20.90           C  
ATOM   1556  OG1 THR B   3      24.868  25.008 -17.259  1.00 20.90           O  
ATOM   1557  N   GLN B   4      22.892  21.253 -14.993  1.00 26.46           N  
ATOM   1558  CA  GLN B   4      22.012  20.093 -15.082  1.00 26.46           C  
ATOM   1559  C   GLN B   4      20.646  20.480 -15.642  1.00 26.46           C  
ATOM   1560  CB  GLN B   4      21.851  19.434 -13.711  1.00 26.46           C  
ATOM   1561  O   GLN B   4      20.023  21.432 -15.169  1.00 26.46           O  
ATOM   1562  CG  GLN B   4      22.938  18.419 -13.385  1.00 26.46           C  
ATOM   1563  CD  GLN B   4      22.740  17.761 -12.032  1.00 26.46           C  
ATOM   1564  NE2 GLN B   4      23.709  17.935 -11.140  1.00 26.46           N  
ATOM   1565  OE1 GLN B   4      21.723  17.103 -11.790  1.00 26.46           O  
ATOM   1566  N   LYS B   5      20.340  20.287 -16.965  1.00 25.46           N  
ATOM   1567  CA  LYS B   5      19.131  20.565 -17.733  1.00 25.46           C  
ATOM   1568  C   LYS B   5      17.919  19.867 -17.124  1.00 25.46           C  
ATOM   1569  CB  LYS B   5      19.308  20.131 -19.189  1.00 25.46           C  
ATOM   1570  O   LYS B   5      17.927  18.648 -16.936  1.00 25.46           O  
ATOM   1571  CG  LYS B   5      19.203  21.271 -20.192  1.00 25.46           C  
ATOM   1572  CD  LYS B   5      19.431  20.785 -21.617  1.00 25.46           C  
ATOM   1573  CE  LYS B   5      19.387  21.934 -22.615  1.00 25.46           C  
ATOM   1574  NZ  LYS B   5      19.527  21.452 -24.022  1.00 25.46           N  
ATOM   1575  N   THR B   6      17.296  20.443 -16.074  1.00 28.32           N  
ATOM   1576  CA  THR B   6      16.077  19.930 -15.460  1.00 28.32           C  
ATOM   1577  C   THR B   6      14.991  19.714 -16.511  1.00 28.32           C  
ATOM   1578  CB  THR B   6      15.556  20.883 -14.369  1.00 28.32           C  
ATOM   1579  O   THR B   6      14.610  20.649 -17.218  1.00 28.32           O  
ATOM   1580  CG2 THR B   6      14.478  20.214 -13.523  1.00 28.32           C  
ATOM   1581  OG1 THR B   6      16.644  21.267 -13.519  1.00 28.32           O  
ATOM   1582  N   ILE B   7      15.038  18.571 -17.239  1.00 32.38           N  
ATOM   1583  CA  ILE B   7      14.054  18.275 -18.274  1.00 32.38           C  
ATOM   1584  C   ILE B   7      12.665  18.160 -17.648  1.00 32.38           C  
ATOM   1585  CB  ILE B   7      14.407  16.978 -19.036  1.00 32.38           C  
ATOM   1586  O   ILE B   7      12.501  17.537 -16.596  1.00 32.38           O  
ATOM   1587  CG1 ILE B   7      15.887  16.982 -19.438  1.00 32.38           C  
ATOM   1588  CG2 ILE B   7      13.506  16.810 -20.263  1.00 32.38           C  
ATOM   1589  CD1 ILE B   7      16.366  15.671 -20.046  1.00 32.38           C  
ATOM   1590  N   SER B   8      11.789  19.179 -17.887  1.00 30.61           N  
ATOM   1591  CA  SER B   8      10.397  19.150 -17.450  1.00 30.61           C  
ATOM   1592  C   SER B   8       9.710  17.858 -17.878  1.00 30.61           C  
ATOM   1593  CB  SER B   8       9.635  20.352 -18.010  1.00 30.61           C  
ATOM   1594  O   SER B   8       9.999  17.320 -18.949  1.00 30.61           O  
ATOM   1595  OG  SER B   8       9.222  20.109 -19.343  1.00 30.61           O  
ATOM   1596  N   VAL B   9       9.146  17.059 -17.036  1.00 37.26           N  
ATOM   1597  CA  VAL B   9       8.461  15.776 -17.159  1.00 37.26           C  
ATOM   1598  C   VAL B   9       7.499  15.815 -18.345  1.00 37.26           C  
ATOM   1599  CB  VAL B   9       7.696  15.415 -15.865  1.00 37.26           C  
ATOM   1600  O   VAL B   9       7.377  14.837 -19.085  1.00 37.26           O  
ATOM   1601  CG1 VAL B   9       7.056  14.034 -15.984  1.00 37.26           C  
ATOM   1602  CG2 VAL B   9       8.633  15.472 -14.660  1.00 37.26           C  
ATOM   1603  N   SER B  10       6.826  16.986 -18.521  1.00 39.82           N  
ATOM   1604  CA  SER B  10       5.768  17.079 -19.522  1.00 39.82           C  
ATOM   1605  C   SER B  10       6.325  16.906 -20.932  1.00 39.82           C  
ATOM   1606  CB  SER B  10       5.042  18.420 -19.413  1.00 39.82           C  
ATOM   1607  O   SER B  10       5.587  16.565 -21.858  1.00 39.82           O  
ATOM   1608  OG  SER B  10       5.967  19.481 -19.245  1.00 39.82           O  
ATOM   1609  N   ASP B  11       7.442  17.425 -21.172  1.00 36.87           N  
ATOM   1610  CA  ASP B  11       8.051  17.379 -22.498  1.00 36.87           C  
ATOM   1611  C   ASP B  11       8.683  16.014 -22.764  1.00 36.87           C  
ATOM   1612  CB  ASP B  11       9.101  18.482 -22.645  1.00 36.87           C  
ATOM   1613  O   ASP B  11       9.360  15.824 -23.777  1.00 36.87           O  
ATOM   1614  CG  ASP B  11       8.492  19.870 -22.749  1.00 36.87           C  
ATOM   1615  OD1 ASP B  11       7.349  19.999 -23.237  1.00 36.87           O  
ATOM   1616  OD2 ASP B  11       9.163  20.843 -22.342  1.00 36.87           O  
ATOM   1617  N   LEU B  12       8.694  15.143 -21.726  1.00 41.40           N  
ATOM   1618  CA  LEU B  12       9.478  13.928 -21.915  1.00 41.40           C  
ATOM   1619  C   LEU B  12       8.738  12.937 -22.808  1.00 41.40           C  
ATOM   1620  CB  LEU B  12       9.795  13.278 -20.566  1.00 41.40           C  
ATOM   1621  O   LEU B  12       7.550  12.679 -22.604  1.00 41.40           O  
ATOM   1622  CG  LEU B  12      11.149  13.626 -19.947  1.00 41.40           C  
ATOM   1623  CD1 LEU B  12      10.961  14.189 -18.542  1.00 41.40           C  
ATOM   1624  CD2 LEU B  12      12.056  12.401 -19.920  1.00 41.40           C  
ATOM   1625  N   PRO B  13       9.179  12.797 -24.034  1.00 47.51           N  
ATOM   1626  CA  PRO B  13       8.622  11.646 -24.750  1.00 47.51           C  
ATOM   1627  C   PRO B  13       8.416  10.433 -23.846  1.00 47.51           C  
ATOM   1628  CB  PRO B  13       9.675  11.356 -25.822  1.00 47.51           C  
ATOM   1629  O   PRO B  13       9.085  10.304 -22.817  1.00 47.51           O  
ATOM   1630  CG  PRO B  13      10.804  12.284 -25.512  1.00 47.51           C  
ATOM   1631  CD  PRO B  13      10.401  13.154 -24.356  1.00 47.51           C  
ATOM   1632  N   ASN B  14       7.157   9.915 -23.853  1.00 61.79           N  
ATOM   1633  CA  ASN B  14       6.999   8.706 -23.052  1.00 61.79           C  
ATOM   1634  C   ASN B  14       8.071   7.671 -23.382  1.00 61.79           C  
ATOM   1635  CB  ASN B  14       5.604   8.108 -23.252  1.00 61.79           C  
ATOM   1636  O   ASN B  14       7.815   6.721 -24.123  1.00 61.79           O  
ATOM   1637  CG  ASN B  14       4.899   7.821 -21.941  1.00 61.79           C  
ATOM   1638  ND2 ASN B  14       3.582   7.665 -21.999  1.00 61.79           N  
ATOM   1639  OD1 ASN B  14       5.533   7.741 -20.886  1.00 61.79           O  
ATOM   1640  N   ASN B  15       9.303   8.080 -23.031  1.00 65.03           N  
ATOM   1641  CA  ASN B  15      10.469   7.251 -23.317  1.00 65.03           C  
ATOM   1642  C   ASN B  15      10.252   5.806 -22.875  1.00 65.03           C  
ATOM   1643  CB  ASN B  15      11.717   7.829 -22.646  1.00 65.03           C  
ATOM   1644  O   ASN B  15      10.676   4.873 -23.558  1.00 65.03           O  
ATOM   1645  CG  ASN B  15      12.143   9.153 -23.248  1.00 65.03           C  
ATOM   1646  ND2 ASN B  15      12.489  10.109 -22.395  1.00 65.03           N  
ATOM   1647  OD1 ASN B  15      12.161   9.316 -24.471  1.00 65.03           O  
ATOM   1648  N   CYS B  16       9.354   5.664 -21.968  1.00 77.30           N  
ATOM   1649  CA  CYS B  16       9.119   4.327 -21.433  1.00 77.30           C  
ATOM   1650  C   CYS B  16       8.256   3.504 -22.382  1.00 77.30           C  
ATOM   1651  CB  CYS B  16       8.449   4.409 -20.062  1.00 77.30           C  
ATOM   1652  O   CYS B  16       8.399   2.282 -22.456  1.00 77.30           O  
ATOM   1653  SG  CYS B  16       9.529   5.044 -18.761  1.00 77.30           S  
ATOM   1654  N   LEU B  17       7.492   4.202 -23.206  1.00 67.34           N  
ATOM   1655  CA  LEU B  17       6.643   3.500 -24.162  1.00 67.34           C  
ATOM   1656  C   LEU B  17       7.435   3.098 -25.401  1.00 67.34           C  
ATOM   1657  CB  LEU B  17       5.452   4.374 -24.565  1.00 67.34           C  
ATOM   1658  O   LEU B  17       7.052   2.167 -26.114  1.00 67.34           O  
ATOM   1659  CG  LEU B  17       4.349   4.541 -23.519  1.00 67.34           C  
ATOM   1660  CD1 LEU B  17       3.380   5.640 -23.942  1.00 67.34           C  
ATOM   1661  CD2 LEU B  17       3.612   3.224 -23.303  1.00 67.34           C  
ATOM   1662  N   ASN B  18       8.532   3.779 -25.632  1.00 70.62           N  
ATOM   1663  CA  ASN B  18       9.306   3.530 -26.843  1.00 70.62           C  
ATOM   1664  C   ASN B  18      10.581   2.747 -26.543  1.00 70.62           C  
ATOM   1665  CB  ASN B  18       9.645   4.848 -27.544  1.00 70.62           C  
ATOM   1666  O   ASN B  18      11.600   2.931 -27.211  1.00 70.62           O  
ATOM   1667  CG  ASN B  18       8.425   5.526 -28.134  1.00 70.62           C  
ATOM   1668  ND2 ASN B  18       8.441   6.854 -28.164  1.00 70.62           N  
ATOM   1669  OD1 ASN B  18       7.476   4.863 -28.560  1.00 70.62           O  
ATOM   1670  N   ALA B  19      10.518   1.914 -25.511  1.00 71.44           N  
ATOM   1671  CA  ALA B  19      11.702   1.196 -25.047  1.00 71.44           C  
ATOM   1672  C   ALA B  19      12.279   0.316 -26.152  1.00 71.44           C  
ATOM   1673  CB  ALA B  19      11.365   0.352 -23.820  1.00 71.44           C  
ATOM   1674  O   ALA B  19      13.493   0.110 -26.220  1.00 71.44           O  
ATOM   1675  N   SER B  20      11.423  -0.114 -27.044  1.00 70.67           N  
ATOM   1676  CA  SER B  20      11.879  -1.030 -28.084  1.00 70.67           C  
ATOM   1677  C   SER B  20      12.745  -0.311 -29.113  1.00 70.67           C  
ATOM   1678  CB  SER B  20      10.687  -1.689 -28.780  1.00 70.67           C  
ATOM   1679  O   SER B  20      13.572  -0.934 -29.781  1.00 70.67           O  
ATOM   1680  OG  SER B  20       9.807  -0.710 -29.304  1.00 70.67           O  
ATOM   1681  N   SER B  21      12.632   1.006 -29.195  1.00 77.91           N  
ATOM   1682  CA  SER B  21      13.376   1.780 -30.183  1.00 77.91           C  
ATOM   1683  C   SER B  21      14.578   2.473 -29.552  1.00 77.91           C  
ATOM   1684  CB  SER B  21      12.468   2.818 -30.845  1.00 77.91           C  
ATOM   1685  O   SER B  21      15.383   3.092 -30.251  1.00 77.91           O  
ATOM   1686  OG  SER B  21      11.783   3.583 -29.869  1.00 77.91           O  
ATOM   1687  N   LEU B  22      14.674   2.364 -28.247  1.00 83.44           N  
ATOM   1688  CA  LEU B  22      15.750   3.017 -27.508  1.00 83.44           C  
ATOM   1689  C   LEU B  22      16.619   1.990 -26.791  1.00 83.44           C  
ATOM   1690  CB  LEU B  22      15.177   4.014 -26.497  1.00 83.44           C  
ATOM   1691  O   LEU B  22      16.280   0.805 -26.749  1.00 83.44           O  
ATOM   1692  CG  LEU B  22      14.358   5.170 -27.074  1.00 83.44           C  
ATOM   1693  CD1 LEU B  22      13.609   5.896 -25.961  1.00 83.44           C  
ATOM   1694  CD2 LEU B  22      15.259   6.135 -27.838  1.00 83.44           C  
ATOM   1695  N   LYS B  23      17.858   2.504 -26.384  1.00 87.59           N  
ATOM   1696  CA  LYS B  23      18.645   1.645 -25.504  1.00 87.59           C  
ATOM   1697  C   LYS B  23      17.913   1.385 -24.191  1.00 87.59           C  
ATOM   1698  CB  LYS B  23      20.013   2.270 -25.227  1.00 87.59           C  
ATOM   1699  O   LYS B  23      17.648   2.315 -23.427  1.00 87.59           O  
ATOM   1700  CG  LYS B  23      20.996   1.330 -24.545  1.00 87.59           C  
ATOM   1701  CD  LYS B  23      22.362   1.981 -24.369  1.00 87.59           C  
ATOM   1702  CE  LYS B  23      23.328   1.065 -23.629  1.00 87.59           C  
ATOM   1703  NZ  LYS B  23      24.667   1.702 -23.448  1.00 87.59           N  
ATOM   1704  N   CYS B  24      17.544   0.087 -23.994  1.00 91.64           N  
ATOM   1705  CA  CYS B  24      16.701  -0.288 -22.865  1.00 91.64           C  
ATOM   1706  C   CYS B  24      17.319  -1.441 -22.083  1.00 91.64           C  
ATOM   1707  CB  CYS B  24      15.303  -0.676 -23.344  1.00 91.64           C  
ATOM   1708  O   CYS B  24      17.859  -2.378 -22.673  1.00 91.64           O  
ATOM   1709  SG  CYS B  24      14.249  -1.354 -22.044  1.00 91.64           S  
ATOM   1710  N   GLU B  25      17.288  -1.323 -20.737  1.00 92.58           N  
ATOM   1711  CA  GLU B  25      17.812  -2.372 -19.867  1.00 92.58           C  
ATOM   1712  C   GLU B  25      16.841  -2.683 -18.732  1.00 92.58           C  
ATOM   1713  CB  GLU B  25      19.174  -1.969 -19.298  1.00 92.58           C  
ATOM   1714  O   GLU B  25      16.404  -1.779 -18.016  1.00 92.58           O  
ATOM   1715  CG  GLU B  25      19.822  -3.042 -18.435  1.00 92.58           C  
ATOM   1716  CD  GLU B  25      21.142  -2.603 -17.822  1.00 92.58           C  
ATOM   1717  OE1 GLU B  25      21.817  -3.435 -17.174  1.00 92.58           O  
ATOM   1718  OE2 GLU B  25      21.505  -1.417 -17.991  1.00 92.58           O  
ATOM   1719  N   ILE B  26      16.583  -3.977 -18.566  1.00 93.64           N  
ATOM   1720  CA  ILE B  26      15.766  -4.413 -17.439  1.00 93.64           C  
ATOM   1721  C   ILE B  26      16.593  -4.374 -16.156  1.00 93.64           C  
ATOM   1722  CB  ILE B  26      15.197  -5.831 -17.668  1.00 93.64           C  
ATOM   1723  O   ILE B  26      17.633  -5.030 -16.061  1.00 93.64           O  
ATOM   1724  CG1 ILE B  26      14.319  -5.858 -18.924  1.00 93.64           C  
ATOM   1725  CG2 ILE B  26      14.413  -6.304 -16.440  1.00 93.64           C  
ATOM   1726  CD1 ILE B  26      13.041  -5.039 -18.803  1.00 93.64           C  
ATOM   1727  N   LYS B  27      16.110  -3.627 -15.210  1.00 88.91           N  
ATOM   1728  CA  LYS B  27      16.851  -3.458 -13.963  1.00 88.91           C  
ATOM   1729  C   LYS B  27      16.338  -4.409 -12.886  1.00 88.91           C  
ATOM   1730  CB  LYS B  27      16.757  -2.012 -13.474  1.00 88.91           C  
ATOM   1731  O   LYS B  27      17.072  -4.759 -11.959  1.00 88.91           O  
ATOM   1732  CG  LYS B  27      17.489  -1.011 -14.356  1.00 88.91           C  
ATOM   1733  CD  LYS B  27      18.988  -1.282 -14.384  1.00 88.91           C  
ATOM   1734  CE  LYS B  27      19.746  -0.165 -15.087  1.00 88.91           C  
ATOM   1735  NZ  LYS B  27      21.218  -0.421 -15.108  1.00 88.91           N  
ATOM   1736  N   GLY B  28      15.117  -4.867 -13.029  1.00 91.53           N  
ATOM   1737  CA  GLY B  28      14.534  -5.804 -12.081  1.00 91.53           C  
ATOM   1738  C   GLY B  28      13.189  -6.344 -12.527  1.00 91.53           C  
ATOM   1739  O   GLY B  28      12.421  -5.643 -13.189  1.00 91.53           O  
ATOM   1740  N   ILE B  29      12.934  -7.606 -12.205  1.00 93.34           N  
ATOM   1741  CA  ILE B  29      11.648  -8.247 -12.459  1.00 93.34           C  
ATOM   1742  C   ILE B  29      11.024  -8.694 -11.139  1.00 93.34           C  
ATOM   1743  CB  ILE B  29      11.796  -9.451 -13.417  1.00 93.34           C  
ATOM   1744  O   ILE B  29      11.632  -9.459 -10.386  1.00 93.34           O  
ATOM   1745  CG1 ILE B  29      12.452  -9.010 -14.731  1.00 93.34           C  
ATOM   1746  CG2 ILE B  29      10.436 -10.105 -13.676  1.00 93.34           C  
ATOM   1747  CD1 ILE B  29      12.842 -10.164 -15.645  1.00 93.34           C  
ATOM   1748  N   SER B  30       9.843  -8.137 -10.891  1.00 91.99           N  
ATOM   1749  CA  SER B  30       9.114  -8.581  -9.708  1.00 91.99           C  
ATOM   1750  C   SER B  30       8.038  -9.599 -10.072  1.00 91.99           C  
ATOM   1751  CB  SER B  30       8.478  -7.389  -8.991  1.00 91.99           C  
ATOM   1752  O   SER B  30       7.920  -9.997 -11.233  1.00 91.99           O  
ATOM   1753  OG  SER B  30       7.296  -6.975  -9.654  1.00 91.99           O  
ATOM   1754  N   THR B  31       7.293  -9.922  -9.092  1.00 92.47           N  
ATOM   1755  CA  THR B  31       6.200 -10.858  -9.330  1.00 92.47           C  
ATOM   1756  C   THR B  31       5.114 -10.214 -10.187  1.00 92.47           C  
ATOM   1757  CB  THR B  31       5.588 -11.351  -8.006  1.00 92.47           C  
ATOM   1758  O   THR B  31       4.475 -10.888 -10.998  1.00 92.47           O  
ATOM   1759  CG2 THR B  31       4.614 -12.500  -8.244  1.00 92.47           C  
ATOM   1760  OG1 THR B  31       6.637 -11.800  -7.139  1.00 92.47           O  
ATOM   1761  N   TYR B  32       5.033  -8.857 -10.076  1.00 93.63           N  
ATOM   1762  CA  TYR B  32       3.827  -8.275 -10.654  1.00 93.63           C  
ATOM   1763  C   TYR B  32       4.176  -7.215 -11.692  1.00 93.63           C  
ATOM   1764  CB  TYR B  32       2.947  -7.664  -9.560  1.00 93.63           C  
ATOM   1765  O   TYR B  32       3.289  -6.655 -12.339  1.00 93.63           O  
ATOM   1766  CG  TYR B  32       2.238  -8.689  -8.708  1.00 93.63           C  
ATOM   1767  CD1 TYR B  32       1.005  -9.210  -9.092  1.00 93.63           C  
ATOM   1768  CD2 TYR B  32       2.800  -9.137  -7.517  1.00 93.63           C  
ATOM   1769  CE1 TYR B  32       0.347 -10.154  -8.309  1.00 93.63           C  
ATOM   1770  CE2 TYR B  32       2.151 -10.080  -6.726  1.00 93.63           C  
ATOM   1771  OH  TYR B  32       0.281 -11.516  -6.351  1.00 93.63           O  
ATOM   1772  CZ  TYR B  32       0.928 -10.582  -7.130  1.00 93.63           C  
ATOM   1773  N   ASN B  33       5.515  -6.898 -11.752  1.00 93.28           N  
ATOM   1774  CA  ASN B  33       5.827  -5.895 -12.764  1.00 93.28           C  
ATOM   1775  C   ASN B  33       7.331  -5.782 -12.996  1.00 93.28           C  
ATOM   1776  CB  ASN B  33       5.248  -4.535 -12.370  1.00 93.28           C  
ATOM   1777  O   ASN B  33       8.095  -6.655 -12.579  1.00 93.28           O  
ATOM   1778  CG  ASN B  33       5.898  -3.961 -11.127  1.00 93.28           C  
ATOM   1779  ND2 ASN B  33       5.469  -2.769 -10.729  1.00 93.28           N  
ATOM   1780  OD1 ASN B  33       6.780  -4.583 -10.529  1.00 93.28           O  
ATOM   1781  N   VAL B  34       7.656  -4.889 -13.852  1.00 92.23           N  
ATOM   1782  CA  VAL B  34       9.053  -4.821 -14.269  1.00 92.23           C  
ATOM   1783  C   VAL B  34       9.558  -3.384 -14.152  1.00 92.23           C  
ATOM   1784  CB  VAL B  34       9.240  -5.335 -15.714  1.00 92.23           C  
ATOM   1785  O   VAL B  34       8.817  -2.435 -14.417  1.00 92.23           O  
ATOM   1786  CG1 VAL B  34       8.417  -4.501 -16.694  1.00 92.23           C  
ATOM   1787  CG2 VAL B  34      10.717  -5.315 -16.100  1.00 92.23           C  
ATOM   1788  N   TYR B  35      10.785  -3.304 -13.666  1.00 91.29           N  
ATOM   1789  CA  TYR B  35      11.530  -2.050 -13.625  1.00 91.29           C  
ATOM   1790  C   TYR B  35      12.633  -2.036 -14.676  1.00 91.29           C  
ATOM   1791  CB  TYR B  35      12.131  -1.827 -12.234  1.00 91.29           C  
ATOM   1792  O   TYR B  35      13.471  -2.940 -14.717  1.00 91.29           O  
ATOM   1793  CG  TYR B  35      13.125  -0.693 -12.177  1.00 91.29           C  
ATOM   1794  CD1 TYR B  35      14.335  -0.833 -11.501  1.00 91.29           C  
ATOM   1795  CD2 TYR B  35      12.856   0.522 -12.798  1.00 91.29           C  
ATOM   1796  CE1 TYR B  35      15.252   0.210 -11.444  1.00 91.29           C  
ATOM   1797  CE2 TYR B  35      13.766   1.573 -12.748  1.00 91.29           C  
ATOM   1798  OH  TYR B  35      15.865   2.444 -12.017  1.00 91.29           O  
ATOM   1799  CZ  TYR B  35      14.960   1.407 -12.070  1.00 91.29           C  
ATOM   1800  N   TYR B  36      12.628  -1.011 -15.517  1.00 87.52           N  
ATOM   1801  CA  TYR B  36      13.646  -0.925 -16.559  1.00 87.52           C  
ATOM   1802  C   TYR B  36      14.056   0.523 -16.802  1.00 87.52           C  
ATOM   1803  CB  TYR B  36      13.135  -1.548 -17.862  1.00 87.52           C  
ATOM   1804  O   TYR B  36      13.422   1.449 -16.292  1.00 87.52           O  
ATOM   1805  CG  TYR B  36      11.949  -0.827 -18.456  1.00 87.52           C  
ATOM   1806  CD1 TYR B  36      10.674  -0.980 -17.916  1.00 87.52           C  
ATOM   1807  CD2 TYR B  36      12.101   0.007 -19.558  1.00 87.52           C  
ATOM   1808  CE1 TYR B  36       9.578  -0.320 -18.461  1.00 87.52           C  
ATOM   1809  CE2 TYR B  36      11.012   0.673 -20.112  1.00 87.52           C  
ATOM   1810  OH  TYR B  36       8.676   1.160 -20.101  1.00 87.52           O  
ATOM   1811  CZ  TYR B  36       9.757   0.504 -19.557  1.00 87.52           C  
ATOM   1812  N   GLN B  37      15.138   0.646 -17.409  1.00 86.56           N  
ATOM   1813  CA  GLN B  37      15.637   1.977 -17.736  1.00 86.56           C  
ATOM   1814  C   GLN B  37      15.857   2.128 -19.238  1.00 86.56           C  
ATOM   1815  CB  GLN B  37      16.937   2.264 -16.983  1.00 86.56           C  
ATOM   1816  O   GLN B  37      16.252   1.174 -19.912  1.00 86.56           O  
ATOM   1817  CG  GLN B  37      16.753   2.436 -15.481  1.00 86.56           C  
ATOM   1818  CD  GLN B  37      18.045   2.783 -14.767  1.00 86.56           C  
ATOM   1819  NE2 GLN B  37      17.930   3.437 -13.616  1.00 86.56           N  
ATOM   1820  OE1 GLN B  37      19.139   2.465 -15.245  1.00 86.56           O  
ATOM   1821  N   VAL B  38      15.580   3.273 -19.762  1.00 84.33           N  
ATOM   1822  CA  VAL B  38      15.794   3.603 -21.168  1.00 84.33           C  
ATOM   1823  C   VAL B  38      16.693   4.832 -21.279  1.00 84.33           C  
ATOM   1824  CB  VAL B  38      14.457   3.852 -21.902  1.00 84.33           C  
ATOM   1825  O   VAL B  38      16.601   5.753 -20.464  1.00 84.33           O  
ATOM   1826  CG1 VAL B  38      14.699   4.138 -23.383  1.00 84.33           C  
ATOM   1827  CG2 VAL B  38      13.524   2.654 -21.731  1.00 84.33           C  
ATOM   1828  N   GLU B  39      17.535   4.760 -22.155  1.00 83.70           N  
ATOM   1829  CA  GLU B  39      18.415   5.900 -22.392  1.00 83.70           C  
ATOM   1830  C   GLU B  39      18.050   6.618 -23.689  1.00 83.70           C  
ATOM   1831  CB  GLU B  39      19.878   5.452 -22.433  1.00 83.70           C  
ATOM   1832  O   GLU B  39      17.869   5.981 -24.728  1.00 83.70           O  
ATOM   1833  CG  GLU B  39      20.869   6.597 -22.588  1.00 83.70           C  
ATOM   1834  CD  GLU B  39      22.315   6.133 -22.659  1.00 83.70           C  
ATOM   1835  OE1 GLU B  39      23.195   6.946 -23.022  1.00 83.70           O  
ATOM   1836  OE2 GLU B  39      22.570   4.948 -22.350  1.00 83.70           O  
ATOM   1837  N   ASN B  40      17.813   7.895 -23.567  1.00 76.94           N  
ATOM   1838  CA  ASN B  40      17.531   8.741 -24.722  1.00 76.94           C  
ATOM   1839  C   ASN B  40      18.384  10.006 -24.712  1.00 76.94           C  
ATOM   1840  CB  ASN B  40      16.045   9.103 -24.773  1.00 76.94           C  
ATOM   1841  O   ASN B  40      18.230  10.857 -23.834  1.00 76.94           O  
ATOM   1842  CG  ASN B  40      15.653   9.778 -26.072  1.00 76.94           C  
ATOM   1843  ND2 ASN B  40      14.425  10.280 -26.131  1.00 76.94           N  
ATOM   1844  OD1 ASN B  40      16.445   9.846 -27.015  1.00 76.94           O  
ATOM   1845  N   ASN B  41      19.178  10.196 -25.670  1.00 76.70           N  
ATOM   1846  CA  ASN B  41      20.054  11.352 -25.834  1.00 76.70           C  
ATOM   1847  C   ASN B  41      20.863  11.625 -24.569  1.00 76.70           C  
ATOM   1848  CB  ASN B  41      19.243  12.589 -26.223  1.00 76.70           C  
ATOM   1849  O   ASN B  41      20.935  12.765 -24.108  1.00 76.70           O  
ATOM   1850  CG  ASN B  41      18.669  12.495 -27.623  1.00 76.70           C  
ATOM   1851  ND2 ASN B  41      17.490  13.072 -27.821  1.00 76.70           N  
ATOM   1852  OD1 ASN B  41      19.281  11.908 -28.520  1.00 76.70           O  
ATOM   1853  N   GLY B  42      21.343  10.541 -23.922  1.00 75.12           N  
ATOM   1854  CA  GLY B  42      22.227  10.665 -22.774  1.00 75.12           C  
ATOM   1855  C   GLY B  42      21.483  10.755 -21.455  1.00 75.12           C  
ATOM   1856  O   GLY B  42      22.100  10.771 -20.388  1.00 75.12           O  
ATOM   1857  N   VAL B  43      20.212  10.809 -21.507  1.00 71.35           N  
ATOM   1858  CA  VAL B  43      19.417  10.875 -20.285  1.00 71.35           C  
ATOM   1859  C   VAL B  43      18.781   9.514 -20.008  1.00 71.35           C  
ATOM   1860  CB  VAL B  43      18.325  11.964 -20.376  1.00 71.35           C  
ATOM   1861  O   VAL B  43      18.232   8.883 -20.914  1.00 71.35           O  
ATOM   1862  CG1 VAL B  43      17.527  12.039 -19.076  1.00 71.35           C  
ATOM   1863  CG2 VAL B  43      18.950  13.320 -20.702  1.00 71.35           C  
ATOM   1864  N   ILE B  44      18.878   9.095 -18.728  1.00 79.28           N  
ATOM   1865  CA  ILE B  44      18.333   7.798 -18.340  1.00 79.28           C  
ATOM   1866  C   ILE B  44      16.965   7.987 -17.689  1.00 79.28           C  
ATOM   1867  CB  ILE B  44      19.285   7.050 -17.380  1.00 79.28           C  
ATOM   1868  O   ILE B  44      16.815   8.795 -16.769  1.00 79.28           O  
ATOM   1869  CG1 ILE B  44      20.616   6.747 -18.077  1.00 79.28           C  
ATOM   1870  CG2 ILE B  44      18.631   5.764 -16.865  1.00 79.28           C  
ATOM   1871  CD1 ILE B  44      21.681   6.170 -17.154  1.00 79.28           C  
ATOM   1872  N   TYR B  45      16.048   7.208 -18.199  1.00 75.54           N  
ATOM   1873  CA  TYR B  45      14.698   7.245 -17.649  1.00 75.54           C  
ATOM   1874  C   TYR B  45      14.358   5.934 -16.950  1.00 75.54           C  
ATOM   1875  CB  TYR B  45      13.675   7.530 -18.752  1.00 75.54           C  
ATOM   1876  O   TYR B  45      14.552   4.855 -17.514  1.00 75.54           O  
ATOM   1877  CG  TYR B  45      13.870   8.863 -19.432  1.00 75.54           C  
ATOM   1878  CD1 TYR B  45      13.194   9.998 -18.990  1.00 75.54           C  
ATOM   1879  CD2 TYR B  45      14.730   8.991 -20.518  1.00 75.54           C  
ATOM   1880  CE1 TYR B  45      13.369  11.229 -19.614  1.00 75.54           C  
ATOM   1881  CE2 TYR B  45      14.913  10.216 -21.150  1.00 75.54           C  
ATOM   1882  OH  TYR B  45      14.407  12.543 -21.314  1.00 75.54           O  
ATOM   1883  CZ  TYR B  45      14.229  11.328 -20.692  1.00 75.54           C  
ATOM   1884  N   SER B  46      13.832   6.113 -15.752  1.00 80.88           N  
ATOM   1885  CA  SER B  46      13.368   4.941 -15.017  1.00 80.88           C  
ATOM   1886  C   SER B  46      11.891   4.669 -15.286  1.00 80.88           C  
ATOM   1887  CB  SER B  46      13.596   5.124 -13.516  1.00 80.88           C  
ATOM   1888  O   SER B  46      11.064   5.581 -15.216  1.00 80.88           O  
ATOM   1889  OG  SER B  46      14.981   5.178 -13.221  1.00 80.88           O  
ATOM   1890  N   CYS B  47      11.727   3.332 -15.595  1.00 83.21           N  
ATOM   1891  CA  CYS B  47      10.364   2.971 -15.968  1.00 83.21           C  
ATOM   1892  C   CYS B  47       9.874   1.778 -15.157  1.00 83.21           C  
ATOM   1893  CB  CYS B  47      10.283   2.653 -17.460  1.00 83.21           C  
ATOM   1894  O   CYS B  47      10.651   0.875 -14.841  1.00 83.21           O  
ATOM   1895  SG  CYS B  47      10.989   3.937 -18.518  1.00 83.21           S  
ATOM   1896  N   VAL B  48       8.574   1.889 -14.767  1.00 87.39           N  
ATOM   1897  CA  VAL B  48       7.879   0.759 -14.160  1.00 87.39           C  
ATOM   1898  C   VAL B  48       6.633   0.420 -14.976  1.00 87.39           C  
ATOM   1899  CB  VAL B  48       7.492   1.052 -12.693  1.00 87.39           C  
ATOM   1900  O   VAL B  48       5.882   1.313 -15.375  1.00 87.39           O  
ATOM   1901  CG1 VAL B  48       6.707  -0.116 -12.098  1.00 87.39           C  
ATOM   1902  CG2 VAL B  48       8.739   1.341 -11.860  1.00 87.39           C  
ATOM   1903  N   SER B  49       6.551  -0.910 -15.284  1.00 87.06           N  
ATOM   1904  CA  SER B  49       5.402  -1.299 -16.095  1.00 87.06           C  
ATOM   1905  C   SER B  49       4.791  -2.606 -15.599  1.00 87.06           C  
ATOM   1906  CB  SER B  49       5.805  -1.442 -17.564  1.00 87.06           C  
ATOM   1907  O   SER B  49       5.512  -3.518 -15.189  1.00 87.06           O  
ATOM   1908  OG  SER B  49       4.702  -1.856 -18.351  1.00 87.06           O  
ATOM   1909  N   ASP B  50       3.439  -2.618 -15.703  1.00 89.74           N  
ATOM   1910  CA  ASP B  50       2.735  -3.845 -15.344  1.00 89.74           C  
ATOM   1911  C   ASP B  50       2.629  -4.787 -16.541  1.00 89.74           C  
ATOM   1912  CB  ASP B  50       1.340  -3.525 -14.802  1.00 89.74           C  
ATOM   1913  O   ASP B  50       2.020  -5.855 -16.446  1.00 89.74           O  
ATOM   1914  CG  ASP B  50       1.375  -2.758 -13.492  1.00 89.74           C  
ATOM   1915  OD1 ASP B  50       2.439  -2.715 -12.838  1.00 89.74           O  
ATOM   1916  OD2 ASP B  50       0.328  -2.193 -13.108  1.00 89.74           O  
ATOM   1917  N   SER B  51       3.222  -4.382 -17.603  1.00 87.31           N  
ATOM   1918  CA  SER B  51       3.212  -5.189 -18.819  1.00 87.31           C  
ATOM   1919  C   SER B  51       4.628  -5.459 -19.315  1.00 87.31           C  
ATOM   1920  CB  SER B  51       2.402  -4.497 -19.915  1.00 87.31           C  
ATOM   1921  O   SER B  51       5.501  -4.594 -19.216  1.00 87.31           O  
ATOM   1922  OG  SER B  51       2.550  -5.172 -21.153  1.00 87.31           O  
ATOM   1923  N   ALA B  52       4.755  -6.652 -19.855  1.00 89.19           N  
ATOM   1924  CA  ALA B  52       6.059  -6.995 -20.418  1.00 89.19           C  
ATOM   1925  C   ALA B  52       6.091  -6.741 -21.922  1.00 89.19           C  
ATOM   1926  CB  ALA B  52       6.400  -8.453 -20.120  1.00 89.19           C  
ATOM   1927  O   ALA B  52       7.144  -6.850 -22.554  1.00 89.19           O  
ATOM   1928  N   GLU B  53       5.064  -6.308 -22.404  1.00 85.73           N  
ATOM   1929  CA  GLU B  53       4.941  -6.122 -23.846  1.00 85.73           C  
ATOM   1930  C   GLU B  53       5.929  -5.075 -24.354  1.00 85.73           C  
ATOM   1931  CB  GLU B  53       3.511  -5.720 -24.217  1.00 85.73           C  
ATOM   1932  O   GLU B  53       6.011  -3.974 -23.805  1.00 85.73           O  
ATOM   1933  CG  GLU B  53       3.212  -5.817 -25.706  1.00 85.73           C  
ATOM   1934  CD  GLU B  53       1.759  -5.526 -26.046  1.00 85.73           C  
ATOM   1935  OE1 GLU B  53       1.406  -5.521 -27.247  1.00 85.73           O  
ATOM   1936  OE2 GLU B  53       0.967  -5.300 -25.103  1.00 85.73           O  
ATOM   1937  N   GLY B  54       6.647  -5.400 -25.377  1.00 85.34           N  
ATOM   1938  CA  GLY B  54       7.565  -4.477 -26.025  1.00 85.34           C  
ATOM   1939  C   GLY B  54       8.926  -4.422 -25.356  1.00 85.34           C  
ATOM   1940  O   GLY B  54       9.802  -3.666 -25.782  1.00 85.34           O  
ATOM   1941  N   LEU B  55       9.051  -5.224 -24.270  1.00 90.92           N  
ATOM   1942  CA  LEU B  55      10.301  -5.135 -23.524  1.00 90.92           C  
ATOM   1943  C   LEU B  55      11.197  -6.332 -23.820  1.00 90.92           C  
ATOM   1944  CB  LEU B  55      10.024  -5.049 -22.020  1.00 90.92           C  
ATOM   1945  O   LEU B  55      12.243  -6.502 -23.188  1.00 90.92           O  
ATOM   1946  CG  LEU B  55       9.237  -3.827 -21.545  1.00 90.92           C  
ATOM   1947  CD1 LEU B  55       9.079  -3.856 -20.028  1.00 90.92           C  
ATOM   1948  CD2 LEU B  55       9.924  -2.541 -21.991  1.00 90.92           C  
ATOM   1949  N   GLU B  56      10.807  -7.085 -24.848  1.00 88.36           N  
ATOM   1950  CA  GLU B  56      11.511  -8.323 -25.169  1.00 88.36           C  
ATOM   1951  C   GLU B  56      12.901  -8.038 -25.730  1.00 88.36           C  
ATOM   1952  CB  GLU B  56      10.702  -9.159 -26.165  1.00 88.36           C  
ATOM   1953  O   GLU B  56      13.801  -8.874 -25.628  1.00 88.36           O  
ATOM   1954  CG  GLU B  56       9.321  -9.550 -25.661  1.00 88.36           C  
ATOM   1955  CD  GLU B  56       8.261  -8.494 -25.934  1.00 88.36           C  
ATOM   1956  OE1 GLU B  56       7.085  -8.704 -25.562  1.00 88.36           O  
ATOM   1957  OE2 GLU B  56       8.611  -7.449 -26.527  1.00 88.36           O  
ATOM   1958  N   LYS B  57      13.092  -6.850 -26.240  1.00 89.51           N  
ATOM   1959  CA  LYS B  57      14.355  -6.525 -26.897  1.00 89.51           C  
ATOM   1960  C   LYS B  57      15.314  -5.834 -25.932  1.00 89.51           C  
ATOM   1961  CB  LYS B  57      14.112  -5.638 -28.119  1.00 89.51           C  
ATOM   1962  O   LYS B  57      16.469  -5.573 -26.276  1.00 89.51           O  
ATOM   1963  CG  LYS B  57      13.377  -6.336 -29.254  1.00 89.51           C  
ATOM   1964  CD  LYS B  57      13.263  -5.441 -30.481  1.00 89.51           C  
ATOM   1965  CE  LYS B  57      12.511  -6.131 -31.611  1.00 89.51           C  
ATOM   1966  NZ  LYS B  57      12.379  -5.249 -32.809  1.00 89.51           N  
ATOM   1967  N   CYS B  58      14.832  -5.544 -24.724  1.00 93.13           N  
ATOM   1968  CA  CYS B  58      15.688  -4.898 -23.736  1.00 93.13           C  
ATOM   1969  C   CYS B  58      16.770  -5.851 -23.244  1.00 93.13           C  
ATOM   1970  CB  CYS B  58      14.859  -4.400 -22.552  1.00 93.13           C  
ATOM   1971  O   CYS B  58      16.566  -7.066 -23.213  1.00 93.13           O  
ATOM   1972  SG  CYS B  58      13.827  -2.968 -22.937  1.00 93.13           S  
ATOM   1973  N   ASP B  59      17.909  -5.252 -22.861  1.00 93.37           N  
ATOM   1974  CA  ASP B  59      18.934  -6.065 -22.213  1.00 93.37           C  
ATOM   1975  C   ASP B  59      18.401  -6.702 -20.932  1.00 93.37           C  
ATOM   1976  CB  ASP B  59      20.173  -5.222 -21.906  1.00 93.37           C  
ATOM   1977  O   ASP B  59      17.604  -6.094 -20.215  1.00 93.37           O  
ATOM   1978  CG  ASP B  59      20.918  -4.785 -23.155  1.00 93.37           C  
ATOM   1979  OD1 ASP B  59      20.713  -5.389 -24.230  1.00 93.37           O  
ATOM   1980  OD2 ASP B  59      21.718  -3.829 -23.063  1.00 93.37           O  
ATOM   1981  N   ASN B  60      18.736  -7.947 -20.627  1.00 93.07           N  
ATOM   1982  CA  ASN B  60      18.385  -8.701 -19.428  1.00 93.07           C  
ATOM   1983  C   ASN B  60      16.905  -9.071 -19.411  1.00 93.07           C  
ATOM   1984  CB  ASN B  60      18.750  -7.910 -18.170  1.00 93.07           C  
ATOM   1985  O   ASN B  60      16.281  -9.102 -18.348  1.00 93.07           O  
ATOM   1986  CG  ASN B  60      20.236  -7.630 -18.067  1.00 93.07           C  
ATOM   1987  ND2 ASN B  60      20.587  -6.509 -17.448  1.00 93.07           N  
ATOM   1988  OD1 ASN B  60      21.063  -8.414 -18.540  1.00 93.07           O  
ATOM   1989  N   SER B  61      16.343  -9.244 -20.672  1.00 93.28           N  
ATOM   1990  CA  SER B  61      14.917  -9.532 -20.783  1.00 93.28           C  
ATOM   1991  C   SER B  61      14.657 -11.034 -20.811  1.00 93.28           C  
ATOM   1992  CB  SER B  61      14.335  -8.882 -22.039  1.00 93.28           C  
ATOM   1993  O   SER B  61      13.515 -11.469 -20.977  1.00 93.28           O  
ATOM   1994  OG  SER B  61      14.944  -9.408 -23.206  1.00 93.28           O  
ATOM   1995  N   LEU B  62      15.653 -11.873 -20.646  1.00 92.41           N  
ATOM   1996  CA  LEU B  62      15.556 -13.318 -20.819  1.00 92.41           C  
ATOM   1997  C   LEU B  62      14.549 -13.917 -19.843  1.00 92.41           C  
ATOM   1998  CB  LEU B  62      16.925 -13.974 -20.624  1.00 92.41           C  
ATOM   1999  O   LEU B  62      13.828 -14.857 -20.186  1.00 92.41           O  
ATOM   2000  CG  LEU B  62      17.548 -14.626 -21.859  1.00 92.41           C  
ATOM   2001  CD1 LEU B  62      18.771 -13.836 -22.315  1.00 92.41           C  
ATOM   2002  CD2 LEU B  62      17.919 -16.076 -21.570  1.00 92.41           C  
ATOM   2003  N   ASN B  63      14.413 -13.346 -18.622  1.00 91.91           N  
ATOM   2004  CA  ASN B  63      13.544 -13.920 -17.600  1.00 91.91           C  
ATOM   2005  C   ASN B  63      12.227 -13.156 -17.490  1.00 91.91           C  
ATOM   2006  CB  ASN B  63      14.255 -13.949 -16.245  1.00 91.91           C  
ATOM   2007  O   ASN B  63      11.463 -13.361 -16.546  1.00 91.91           O  
ATOM   2008  CG  ASN B  63      15.434 -14.902 -16.225  1.00 91.91           C  
ATOM   2009  ND2 ASN B  63      16.528 -14.479 -15.603  1.00 91.91           N  
ATOM   2010  OD1 ASN B  63      15.362 -16.009 -16.765  1.00 91.91           O  
ATOM   2011  N   LEU B  64      12.077 -12.337 -18.486  1.00 93.70           N  
ATOM   2012  CA  LEU B  64      10.834 -11.574 -18.504  1.00 93.70           C  
ATOM   2013  C   LEU B  64       9.646 -12.478 -18.812  1.00 93.70           C  
ATOM   2014  CB  LEU B  64      10.912 -10.445 -19.535  1.00 93.70           C  
ATOM   2015  O   LEU B  64       9.642 -13.183 -19.823  1.00 93.70           O  
ATOM   2016  CG  LEU B  64       9.887  -9.319 -19.387  1.00 93.70           C  
ATOM   2017  CD1 LEU B  64      10.128  -8.550 -18.093  1.00 93.70           C  
ATOM   2018  CD2 LEU B  64       9.942  -8.384 -20.590  1.00 93.70           C  
ATOM   2019  N   PRO B  65       8.677 -12.486 -17.964  1.00 93.26           N  
ATOM   2020  CA  PRO B  65       7.488 -13.287 -18.266  1.00 93.26           C  
ATOM   2021  C   PRO B  65       6.693 -12.739 -19.449  1.00 93.26           C  
ATOM   2022  CB  PRO B  65       6.671 -13.206 -16.974  1.00 93.26           C  
ATOM   2023  O   PRO B  65       6.843 -11.569 -19.809  1.00 93.26           O  
ATOM   2024  CG  PRO B  65       7.060 -11.902 -16.357  1.00 93.26           C  
ATOM   2025  CD  PRO B  65       8.482 -11.601 -16.733  1.00 93.26           C  
ATOM   2026  N   LYS B  66       5.909 -13.618 -19.984  1.00 91.12           N  
ATOM   2027  CA  LYS B  66       5.070 -13.183 -21.097  1.00 91.12           C  
ATOM   2028  C   LYS B  66       4.020 -12.177 -20.633  1.00 91.12           C  
ATOM   2029  CB  LYS B  66       4.390 -14.383 -21.757  1.00 91.12           C  
ATOM   2030  O   LYS B  66       3.719 -11.215 -21.343  1.00 91.12           O  
ATOM   2031  CG  LYS B  66       5.316 -15.216 -22.631  1.00 91.12           C  
ATOM   2032  CD  LYS B  66       4.548 -16.281 -23.403  1.00 91.12           C  
ATOM   2033  CE  LYS B  66       5.477 -17.134 -24.256  1.00 91.12           C  
ATOM   2034  NZ  LYS B  66       4.732 -18.197 -24.994  1.00 91.12           N  
ATOM   2035  N   ARG B  67       3.433 -12.487 -19.430  1.00 92.10           N  
ATOM   2036  CA  ARG B  67       2.448 -11.581 -18.849  1.00 92.10           C  
ATOM   2037  C   ARG B  67       2.532 -11.584 -17.326  1.00 92.10           C  
ATOM   2038  CB  ARG B  67       1.035 -11.965 -19.296  1.00 92.10           C  
ATOM   2039  O   ARG B  67       2.822 -12.616 -16.717  1.00 92.10           O  
ATOM   2040  CG  ARG B  67       0.626 -13.375 -18.901  1.00 92.10           C  
ATOM   2041  CD  ARG B  67      -0.751 -13.735 -19.442  1.00 92.10           C  
ATOM   2042  NE  ARG B  67      -1.197 -15.038 -18.958  1.00 92.10           N  
ATOM   2043  NH1 ARG B  67      -3.311 -14.888 -19.876  1.00 92.10           N  
ATOM   2044  NH2 ARG B  67      -2.703 -16.751 -18.688  1.00 92.10           N  
ATOM   2045  CZ  ARG B  67      -2.402 -15.556 -19.175  1.00 92.10           C  
ATOM   2046  N   PHE B  68       2.284 -10.398 -16.834  1.00 93.44           N  
ATOM   2047  CA  PHE B  68       2.182 -10.301 -15.383  1.00 93.44           C  
ATOM   2048  C   PHE B  68       0.741 -10.500 -14.927  1.00 93.44           C  
ATOM   2049  CB  PHE B  68       2.704  -8.947 -14.895  1.00 93.44           C  
ATOM   2050  O   PHE B  68      -0.197 -10.160 -15.650  1.00 93.44           O  
ATOM   2051  CG  PHE B  68       4.190  -8.773 -15.063  1.00 93.44           C  
ATOM   2052  CD1 PHE B  68       5.080  -9.416 -14.211  1.00 93.44           C  
ATOM   2053  CD2 PHE B  68       4.697  -7.966 -16.073  1.00 93.44           C  
ATOM   2054  CE1 PHE B  68       6.455  -9.257 -14.364  1.00 93.44           C  
ATOM   2055  CE2 PHE B  68       6.070  -7.802 -16.232  1.00 93.44           C  
ATOM   2056  CZ  PHE B  68       6.947  -8.448 -15.376  1.00 93.44           C  
ATOM   2057  N   SER B  69       0.580 -11.016 -13.710  1.00 92.44           N  
ATOM   2058  CA  SER B  69      -0.750 -11.103 -13.115  1.00 92.44           C  
ATOM   2059  C   SER B  69      -1.369  -9.720 -12.942  1.00 92.44           C  
ATOM   2060  CB  SER B  69      -0.687 -11.815 -11.763  1.00 92.44           C  
ATOM   2061  O   SER B  69      -0.675  -8.762 -12.593  1.00 92.44           O  
ATOM   2062  OG  SER B  69      -1.957 -11.813 -11.134  1.00 92.44           O  
ATOM   2063  N   LYS B  70      -2.630  -9.645 -13.177  1.00 92.02           N  
ATOM   2064  CA  LYS B  70      -3.332  -8.369 -13.078  1.00 92.02           C  
ATOM   2065  C   LYS B  70      -4.135  -8.282 -11.783  1.00 92.02           C  
ATOM   2066  CB  LYS B  70      -4.255  -8.168 -14.281  1.00 92.02           C  
ATOM   2067  O   LYS B  70      -4.923  -7.353 -11.596  1.00 92.02           O  
ATOM   2068  CG  LYS B  70      -3.521  -8.020 -15.605  1.00 92.02           C  
ATOM   2069  CD  LYS B  70      -4.464  -7.588 -16.721  1.00 92.02           C  
ATOM   2070  CE  LYS B  70      -3.718  -7.367 -18.030  1.00 92.02           C  
ATOM   2071  NZ  LYS B  70      -4.637  -6.939 -19.127  1.00 92.02           N  
ATOM   2072  N   VAL B  71      -3.941  -9.256 -10.978  1.00 93.74           N  
ATOM   2073  CA  VAL B  71      -4.639  -9.258  -9.697  1.00 93.74           C  
ATOM   2074  C   VAL B  71      -4.206  -8.050  -8.870  1.00 93.74           C  
ATOM   2075  CB  VAL B  71      -4.380 -10.563  -8.911  1.00 93.74           C  
ATOM   2076  O   VAL B  71      -3.013  -7.753  -8.773  1.00 93.74           O  
ATOM   2077  CG1 VAL B  71      -5.008 -10.490  -7.521  1.00 93.74           C  
ATOM   2078  CG2 VAL B  71      -4.919 -11.766  -9.682  1.00 93.74           C  
ATOM   2079  N   PRO B  72      -5.183  -7.375  -8.270  1.00 92.70           N  
ATOM   2080  CA  PRO B  72      -4.829  -6.193  -7.482  1.00 92.70           C  
ATOM   2081  C   PRO B  72      -4.041  -6.540  -6.220  1.00 92.70           C  
ATOM   2082  CB  PRO B  72      -6.188  -5.585  -7.128  1.00 92.70           C  
ATOM   2083  O   PRO B  72      -4.488  -7.361  -5.415  1.00 92.70           O  
ATOM   2084  CG  PRO B  72      -7.162  -6.707  -7.288  1.00 92.70           C  
ATOM   2085  CD  PRO B  72      -6.564  -7.729  -8.211  1.00 92.70           C  
ATOM   2086  N   VAL B  73      -2.865  -5.883  -6.097  1.00 93.59           N  
ATOM   2087  CA  VAL B  73      -2.045  -6.089  -4.908  1.00 93.59           C  
ATOM   2088  C   VAL B  73      -1.641  -4.740  -4.318  1.00 93.59           C  
ATOM   2089  CB  VAL B  73      -0.788  -6.930  -5.225  1.00 93.59           C  
ATOM   2090  O   VAL B  73      -1.566  -3.739  -5.034  1.00 93.59           O  
ATOM   2091  CG1 VAL B  73      -1.179  -8.333  -5.685  1.00 93.59           C  
ATOM   2092  CG2 VAL B  73       0.065  -6.235  -6.284  1.00 93.59           C  
ATOM   2093  N   ILE B  74      -1.383  -4.729  -3.025  1.00 91.78           N  
ATOM   2094  CA  ILE B  74      -0.925  -3.530  -2.331  1.00 91.78           C  
ATOM   2095  C   ILE B  74       0.261  -3.875  -1.433  1.00 91.78           C  
ATOM   2096  CB  ILE B  74      -2.059  -2.891  -1.500  1.00 91.78           C  
ATOM   2097  O   ILE B  74       0.398  -5.017  -0.987  1.00 91.78           O  
ATOM   2098  CG1 ILE B  74      -2.598  -3.893  -0.472  1.00 91.78           C  
ATOM   2099  CG2 ILE B  74      -3.180  -2.387  -2.413  1.00 91.78           C  
ATOM   2100  CD1 ILE B  74      -3.469  -3.264   0.607  1.00 91.78           C  
ATOM   2101  N   PRO B  75       1.100  -2.881  -1.171  1.00 91.05           N  
ATOM   2102  CA  PRO B  75       2.265  -3.152  -0.327  1.00 91.05           C  
ATOM   2103  C   PRO B  75       1.883  -3.570   1.092  1.00 91.05           C  
ATOM   2104  CB  PRO B  75       3.014  -1.817  -0.319  1.00 91.05           C  
ATOM   2105  O   PRO B  75       0.910  -3.056   1.649  1.00 91.05           O  
ATOM   2106  CG  PRO B  75       2.550  -1.113  -1.554  1.00 91.05           C  
ATOM   2107  CD  PRO B  75       1.142  -1.542  -1.847  1.00 91.05           C  
ATOM   2108  N   ILE B  76       2.608  -4.549   1.576  1.00 89.52           N  
ATOM   2109  CA  ILE B  76       2.498  -4.875   2.994  1.00 89.52           C  
ATOM   2110  C   ILE B  76       3.281  -3.856   3.819  1.00 89.52           C  
ATOM   2111  CB  ILE B  76       3.006  -6.305   3.286  1.00 89.52           C  
ATOM   2112  O   ILE B  76       4.475  -3.646   3.588  1.00 89.52           O  
ATOM   2113  CG1 ILE B  76       2.192  -7.333   2.492  1.00 89.52           C  
ATOM   2114  CG2 ILE B  76       2.948  -6.602   4.787  1.00 89.52           C  
ATOM   2115  CD1 ILE B  76       2.706  -8.760   2.617  1.00 89.52           C  
ATOM   2116  N   THR B  77       2.613  -3.274   4.767  1.00 78.83           N  
ATOM   2117  CA  THR B  77       3.222  -2.140   5.452  1.00 78.83           C  
ATOM   2118  C   THR B  77       3.772  -2.560   6.812  1.00 78.83           C  
ATOM   2119  CB  THR B  77       2.213  -0.991   5.636  1.00 78.83           C  
ATOM   2120  O   THR B  77       4.642  -1.889   7.370  1.00 78.83           O  
ATOM   2121  CG2 THR B  77       1.786  -0.413   4.291  1.00 78.83           C  
ATOM   2122  OG1 THR B  77       1.055  -1.485   6.320  1.00 78.83           O  
ATOM   2123  N   LYS B  78       3.226  -3.624   7.289  1.00 76.47           N  
ATOM   2124  CA  LYS B  78       3.730  -4.140   8.559  1.00 76.47           C  
ATOM   2125  C   LYS B  78       4.575  -5.392   8.347  1.00 76.47           C  
ATOM   2126  CB  LYS B  78       2.573  -4.444   9.512  1.00 76.47           C  
ATOM   2127  O   LYS B  78       4.105  -6.374   7.768  1.00 76.47           O  
ATOM   2128  CG  LYS B  78       1.806  -3.211   9.966  1.00 76.47           C  
ATOM   2129  CD  LYS B  78       0.744  -3.563  11.000  1.00 76.47           C  
ATOM   2130  CE  LYS B  78      -0.041  -2.334  11.438  1.00 76.47           C  
ATOM   2131  NZ  LYS B  78      -1.107  -2.680  12.425  1.00 76.47           N  
ATOM   2132  N   LEU B  79       5.740  -5.371   8.881  1.00 70.79           N  
ATOM   2133  CA  LEU B  79       6.690  -6.455   8.657  1.00 70.79           C  
ATOM   2134  C   LEU B  79       6.141  -7.777   9.185  1.00 70.79           C  
ATOM   2135  CB  LEU B  79       8.030  -6.142   9.328  1.00 70.79           C  
ATOM   2136  O   LEU B  79       6.375  -8.832   8.592  1.00 70.79           O  
ATOM   2137  CG  LEU B  79       9.171  -5.723   8.400  1.00 70.79           C  
ATOM   2138  CD1 LEU B  79       9.591  -4.286   8.693  1.00 70.79           C  
ATOM   2139  CD2 LEU B  79      10.355  -6.672   8.546  1.00 70.79           C  
ATOM   2140  N   ASP B  80       5.301  -7.668  10.231  1.00 73.00           N  
ATOM   2141  CA  ASP B  80       4.763  -8.869  10.862  1.00 73.00           C  
ATOM   2142  C   ASP B  80       3.720  -9.538   9.971  1.00 73.00           C  
ATOM   2143  CB  ASP B  80       4.154  -8.533  12.224  1.00 73.00           C  
ATOM   2144  O   ASP B  80       3.424 -10.724  10.134  1.00 73.00           O  
ATOM   2145  CG  ASP B  80       5.193  -8.133  13.257  1.00 73.00           C  
ATOM   2146  OD1 ASP B  80       6.381  -8.487  13.095  1.00 73.00           O  
ATOM   2147  OD2 ASP B  80       4.820  -7.461  14.243  1.00 73.00           O  
ATOM   2148  N   ASN B  81       3.322  -8.814   9.017  1.00 83.27           N  
ATOM   2149  CA  ASN B  81       2.270  -9.335   8.150  1.00 83.27           C  
ATOM   2150  C   ASN B  81       2.850 -10.038   6.926  1.00 83.27           C  
ATOM   2151  CB  ASN B  81       1.325  -8.211   7.719  1.00 83.27           C  
ATOM   2152  O   ASN B  81       2.146 -10.783   6.241  1.00 83.27           O  
ATOM   2153  CG  ASN B  81       0.436  -7.730   8.849  1.00 83.27           C  
ATOM   2154  ND2 ASN B  81      -0.152  -6.552   8.680  1.00 83.27           N  
ATOM   2155  OD1 ASN B  81       0.280  -8.412   9.865  1.00 83.27           O  
ATOM   2156  N   LYS B  82       4.127  -9.919   6.747  1.00 82.22           N  
ATOM   2157  CA  LYS B  82       4.750 -10.420   5.526  1.00 82.22           C  
ATOM   2158  C   LYS B  82       4.651 -11.941   5.442  1.00 82.22           C  
ATOM   2159  CB  LYS B  82       6.214  -9.985   5.452  1.00 82.22           C  
ATOM   2160  O   LYS B  82       4.344 -12.491   4.383  1.00 82.22           O  
ATOM   2161  CG  LYS B  82       6.415  -8.578   4.909  1.00 82.22           C  
ATOM   2162  CD  LYS B  82       7.891  -8.262   4.709  1.00 82.22           C  
ATOM   2163  CE  LYS B  82       8.095  -6.844   4.193  1.00 82.22           C  
ATOM   2164  NZ  LYS B  82       9.541  -6.533   3.982  1.00 82.22           N  
ATOM   2165  N   ARG B  83       4.843 -12.585   6.549  1.00 80.88           N  
ATOM   2166  CA  ARG B  83       4.843 -14.044   6.582  1.00 80.88           C  
ATOM   2167  C   ARG B  83       3.461 -14.599   6.254  1.00 80.88           C  
ATOM   2168  CB  ARG B  83       5.299 -14.551   7.952  1.00 80.88           C  
ATOM   2169  O   ARG B  83       3.343 -15.652   5.624  1.00 80.88           O  
ATOM   2170  CG  ARG B  83       6.798 -14.438   8.183  1.00 80.88           C  
ATOM   2171  CD  ARG B  83       7.219 -15.105   9.485  1.00 80.88           C  
ATOM   2172  NE  ARG B  83       8.662 -15.014   9.694  1.00 80.88           N  
ATOM   2173  NH1 ARG B  83       8.618 -15.917  11.820  1.00 80.88           N  
ATOM   2174  NH2 ARG B  83      10.609 -15.274  10.883  1.00 80.88           N  
ATOM   2175  CZ  ARG B  83       9.293 -15.402  10.799  1.00 80.88           C  
ATOM   2176  N   HIS B  84       2.421 -13.816   6.562  1.00 85.81           N  
ATOM   2177  CA  HIS B  84       1.059 -14.329   6.463  1.00 85.81           C  
ATOM   2178  C   HIS B  84       0.422 -13.946   5.132  1.00 85.81           C  
ATOM   2179  CB  HIS B  84       0.206 -13.810   7.622  1.00 85.81           C  
ATOM   2180  O   HIS B  84      -0.363 -14.714   4.570  1.00 85.81           O  
ATOM   2181  CG  HIS B  84       0.583 -14.386   8.950  1.00 85.81           C  
ATOM   2182  CD2 HIS B  84       1.269 -13.853   9.988  1.00 85.81           C  
ATOM   2183  ND1 HIS B  84       0.248 -15.669   9.326  1.00 85.81           N  
ATOM   2184  CE1 HIS B  84       0.713 -15.900  10.543  1.00 85.81           C  
ATOM   2185  NE2 HIS B  84       1.337 -14.814  10.966  1.00 85.81           N  
ATOM   2186  N   PHE B  85       0.919 -12.866   4.604  1.00 91.61           N  
ATOM   2187  CA  PHE B  85       0.048 -12.323   3.568  1.00 91.61           C  
ATOM   2188  C   PHE B  85       0.822 -12.094   2.275  1.00 91.61           C  
ATOM   2189  CB  PHE B  85      -0.593 -11.013   4.035  1.00 91.61           C  
ATOM   2190  O   PHE B  85       0.231 -11.790   1.237  1.00 91.61           O  
ATOM   2191  CG  PHE B  85      -1.520 -11.175   5.210  1.00 91.61           C  
ATOM   2192  CD1 PHE B  85      -2.696 -11.905   5.089  1.00 91.61           C  
ATOM   2193  CD2 PHE B  85      -1.214 -10.598   6.435  1.00 91.61           C  
ATOM   2194  CE1 PHE B  85      -3.555 -12.058   6.175  1.00 91.61           C  
ATOM   2195  CE2 PHE B  85      -2.068 -10.746   7.525  1.00 91.61           C  
ATOM   2196  CZ  PHE B  85      -3.239 -11.475   7.392  1.00 91.61           C  
ATOM   2197  N   SER B  86       2.094 -12.359   2.273  1.00 90.87           N  
ATOM   2198  CA  SER B  86       2.913 -12.044   1.107  1.00 90.87           C  
ATOM   2199  C   SER B  86       2.548 -12.929  -0.080  1.00 90.87           C  
ATOM   2200  CB  SER B  86       4.398 -12.204   1.435  1.00 90.87           C  
ATOM   2201  O   SER B  86       2.422 -14.147   0.063  1.00 90.87           O  
ATOM   2202  OG  SER B  86       5.192 -12.028   0.274  1.00 90.87           O  
ATOM   2203  N   VAL B  87       2.406 -12.277  -1.231  1.00 93.09           N  
ATOM   2204  CA  VAL B  87       2.114 -13.045  -2.437  1.00 93.09           C  
ATOM   2205  C   VAL B  87       3.132 -12.705  -3.524  1.00 93.09           C  
ATOM   2206  CB  VAL B  87       0.680 -12.778  -2.947  1.00 93.09           C  
ATOM   2207  O   VAL B  87       2.908 -12.989  -4.703  1.00 93.09           O  
ATOM   2208  CG1 VAL B  87      -0.353 -13.326  -1.964  1.00 93.09           C  
ATOM   2209  CG2 VAL B  87       0.465 -11.283  -3.175  1.00 93.09           C  
ATOM   2210  N   GLY B  88       4.197 -12.045  -3.099  1.00 91.50           N  
ATOM   2211  CA  GLY B  88       5.262 -11.682  -4.020  1.00 91.50           C  
ATOM   2212  C   GLY B  88       5.737 -10.251  -3.848  1.00 91.50           C  
ATOM   2213  O   GLY B  88       5.615  -9.676  -2.765  1.00 91.50           O  
ATOM   2214  N   THR B  89       6.320  -9.709  -4.894  1.00 91.42           N  
ATOM   2215  CA  THR B  89       6.860  -8.355  -4.840  1.00 91.42           C  
ATOM   2216  C   THR B  89       6.390  -7.537  -6.039  1.00 91.42           C  
ATOM   2217  CB  THR B  89       8.400  -8.369  -4.797  1.00 91.42           C  
ATOM   2218  O   THR B  89       5.991  -8.097  -7.062  1.00 91.42           O  
ATOM   2219  CG2 THR B  89       8.908  -9.051  -3.531  1.00 91.42           C  
ATOM   2220  OG1 THR B  89       8.897  -9.077  -5.940  1.00 91.42           O  
ATOM   2221  N   LYS B  90       6.422  -6.271  -5.871  1.00 93.17           N  
ATOM   2222  CA  LYS B  90       6.047  -5.354  -6.944  1.00 93.17           C  
ATOM   2223  C   LYS B  90       6.818  -4.041  -6.839  1.00 93.17           C  
ATOM   2224  CB  LYS B  90       4.543  -5.081  -6.916  1.00 93.17           C  
ATOM   2225  O   LYS B  90       7.070  -3.550  -5.736  1.00 93.17           O  
ATOM   2226  CG  LYS B  90       4.042  -4.254  -8.091  1.00 93.17           C  
ATOM   2227  CD  LYS B  90       2.522  -4.144  -8.089  1.00 93.17           C  
ATOM   2228  CE  LYS B  90       2.018  -3.336  -9.277  1.00 93.17           C  
ATOM   2229  NZ  LYS B  90       0.526  -3.318  -9.342  1.00 93.17           N  
ATOM   2230  N   PHE B  91       7.114  -3.475  -7.993  1.00 89.58           N  
ATOM   2231  CA  PHE B  91       7.776  -2.176  -8.016  1.00 89.58           C  
ATOM   2232  C   PHE B  91       6.756  -1.048  -7.922  1.00 89.58           C  
ATOM   2233  CB  PHE B  91       8.615  -2.021  -9.288  1.00 89.58           C  
ATOM   2234  O   PHE B  91       5.710  -1.093  -8.574  1.00 89.58           O  
ATOM   2235  CG  PHE B  91       9.822  -2.919  -9.333  1.00 89.58           C  
ATOM   2236  CD1 PHE B  91      10.946  -2.635  -8.568  1.00 89.58           C  
ATOM   2237  CD2 PHE B  91       9.831  -4.049 -10.140  1.00 89.58           C  
ATOM   2238  CE1 PHE B  91      12.064  -3.464  -8.607  1.00 89.58           C  
ATOM   2239  CE2 PHE B  91      10.945  -4.883 -10.184  1.00 89.58           C  
ATOM   2240  CZ  PHE B  91      12.060  -4.588  -9.418  1.00 89.58           C  
ATOM   2241  N   PHE B  92       7.064  -0.107  -7.024  1.00 86.02           N  
ATOM   2242  CA  PHE B  92       6.240   1.089  -6.896  1.00 86.02           C  
ATOM   2243  C   PHE B  92       7.088   2.348  -7.030  1.00 86.02           C  
ATOM   2244  CB  PHE B  92       5.503   1.094  -5.553  1.00 86.02           C  
ATOM   2245  O   PHE B  92       8.291   2.325  -6.761  1.00 86.02           O  
ATOM   2246  CG  PHE B  92       4.539  -0.049  -5.385  1.00 86.02           C  
ATOM   2247  CD1 PHE B  92       3.224   0.063  -5.822  1.00 86.02           C  
ATOM   2248  CD2 PHE B  92       4.947  -1.236  -4.791  1.00 86.02           C  
ATOM   2249  CE1 PHE B  92       2.329  -0.993  -5.668  1.00 86.02           C  
ATOM   2250  CE2 PHE B  92       4.058  -2.296  -4.635  1.00 86.02           C  
ATOM   2251  CZ  PHE B  92       2.750  -2.172  -5.073  1.00 86.02           C  
ATOM   2252  N   ILE B  93       6.376   3.397  -7.441  1.00 80.83           N  
ATOM   2253  CA  ILE B  93       7.050   4.690  -7.481  1.00 80.83           C  
ATOM   2254  C   ILE B  93       6.813   5.435  -6.169  1.00 80.83           C  
ATOM   2255  CB  ILE B  93       6.568   5.542  -8.676  1.00 80.83           C  
ATOM   2256  O   ILE B  93       5.674   5.556  -5.713  1.00 80.83           O  
ATOM   2257  CG1 ILE B  93       6.837   4.811  -9.996  1.00 80.83           C  
ATOM   2258  CG2 ILE B  93       7.240   6.918  -8.665  1.00 80.83           C  
ATOM   2259  CD1 ILE B  93       6.195   5.468 -11.210  1.00 80.83           C  
ATOM   2260  N   SER B  94       7.877   5.757  -5.497  1.00 78.07           N  
ATOM   2261  CA  SER B  94       7.788   6.485  -4.236  1.00 78.07           C  
ATOM   2262  C   SER B  94       8.256   7.928  -4.396  1.00 78.07           C  
ATOM   2263  CB  SER B  94       8.617   5.789  -3.156  1.00 78.07           C  
ATOM   2264  O   SER B  94       8.858   8.281  -5.413  1.00 78.07           O  
ATOM   2265  OG  SER B  94       9.993   5.793  -3.497  1.00 78.07           O  
ATOM   2266  N   GLU B  95       7.790   8.739  -3.441  1.00 71.07           N  
ATOM   2267  CA  GLU B  95       8.247  10.126  -3.464  1.00 71.07           C  
ATOM   2268  C   GLU B  95       9.739  10.220  -3.160  1.00 71.07           C  
ATOM   2269  CB  GLU B  95       7.452  10.971  -2.466  1.00 71.07           C  
ATOM   2270  O   GLU B  95      10.264   9.448  -2.356  1.00 71.07           O  
ATOM   2271  CG  GLU B  95       5.975  11.104  -2.812  1.00 71.07           C  
ATOM   2272  CD  GLU B  95       5.453  12.525  -2.673  1.00 71.07           C  
ATOM   2273  OE1 GLU B  95       4.302  12.792  -3.089  1.00 71.07           O  
ATOM   2274  OE2 GLU B  95       6.200  13.379  -2.146  1.00 71.07           O  
ATOM   2275  N   SER B  96      10.386  11.057  -3.968  1.00 62.27           N  
ATOM   2276  CA  SER B  96      11.825  11.198  -3.771  1.00 62.27           C  
ATOM   2277  C   SER B  96      12.134  11.935  -2.472  1.00 62.27           C  
ATOM   2278  CB  SER B  96      12.458  11.938  -4.950  1.00 62.27           C  
ATOM   2279  O   SER B  96      11.494  12.939  -2.154  1.00 62.27           O  
ATOM   2280  OG  SER B  96      13.796  12.301  -4.655  1.00 62.27           O  
ATOM   2281  N   LEU B  97      13.001  11.126  -1.653  1.00 57.69           N  
ATOM   2282  CA  LEU B  97      13.451  11.795  -0.437  1.00 57.69           C  
ATOM   2283  C   LEU B  97      14.475  12.878  -0.760  1.00 57.69           C  
ATOM   2284  CB  LEU B  97      14.053  10.782   0.541  1.00 57.69           C  
ATOM   2285  O   LEU B  97      14.596  13.862  -0.026  1.00 57.69           O  
ATOM   2286  CG  LEU B  97      13.061   9.897   1.297  1.00 57.69           C  
ATOM   2287  CD1 LEU B  97      13.690   8.543   1.608  1.00 57.69           C  
ATOM   2288  CD2 LEU B  97      12.598  10.585   2.576  1.00 57.69           C  
ATOM   2289  N   THR B  98      15.184  12.535  -1.904  1.00 54.47           N  
ATOM   2290  CA  THR B  98      16.225  13.457  -2.344  1.00 54.47           C  
ATOM   2291  C   THR B  98      15.907  14.008  -3.731  1.00 54.47           C  
ATOM   2292  CB  THR B  98      17.604  12.773  -2.364  1.00 54.47           C  
ATOM   2293  O   THR B  98      15.170  13.386  -4.499  1.00 54.47           O  
ATOM   2294  CG2 THR B  98      18.006  12.304  -0.970  1.00 54.47           C  
ATOM   2295  OG1 THR B  98      17.558  11.642  -3.243  1.00 54.47           O  
ATOM   2296  N   GLN B  99      16.080  15.337  -4.141  1.00 45.97           N  
ATOM   2297  CA  GLN B  99      15.818  15.996  -5.415  1.00 45.97           C  
ATOM   2298  C   GLN B  99      16.631  15.362  -6.540  1.00 45.97           C  
ATOM   2299  CB  GLN B  99      16.128  17.491  -5.322  1.00 45.97           C  
ATOM   2300  O   GLN B  99      16.398  15.646  -7.717  1.00 45.97           O  
ATOM   2301  CG  GLN B  99      14.981  18.324  -4.766  1.00 45.97           C  
ATOM   2302  CD  GLN B  99      15.304  19.805  -4.709  1.00 45.97           C  
ATOM   2303  NE2 GLN B  99      14.359  20.600  -4.218  1.00 45.97           N  
ATOM   2304  OE1 GLN B  99      16.395  20.231  -5.102  1.00 45.97           O  
ATOM   2305  N   ASP B 100      17.554  14.516  -6.232  1.00 42.91           N  
ATOM   2306  CA  ASP B 100      18.539  14.054  -7.205  1.00 42.91           C  
ATOM   2307  C   ASP B 100      18.055  12.794  -7.920  1.00 42.91           C  
ATOM   2308  CB  ASP B 100      19.883  13.789  -6.523  1.00 42.91           C  
ATOM   2309  O   ASP B 100      18.840  12.108  -8.579  1.00 42.91           O  
ATOM   2310  CG  ASP B 100      20.575  15.060  -6.063  1.00 42.91           C  
ATOM   2311  OD1 ASP B 100      20.311  16.140  -6.634  1.00 42.91           O  
ATOM   2312  OD2 ASP B 100      21.393  14.980  -5.121  1.00 42.91           O  
ATOM   2313  N   ASN B 101      16.748  12.687  -8.032  1.00 47.04           N  
ATOM   2314  CA  ASN B 101      16.355  11.406  -8.608  1.00 47.04           C  
ATOM   2315  C   ASN B 101      16.041  11.533 -10.096  1.00 47.04           C  
ATOM   2316  CB  ASN B 101      15.153  10.826  -7.859  1.00 47.04           C  
ATOM   2317  O   ASN B 101      15.723  12.622 -10.577  1.00 47.04           O  
ATOM   2318  CG  ASN B 101      15.535  10.213  -6.527  1.00 47.04           C  
ATOM   2319  ND2 ASN B 101      14.572  10.122  -5.617  1.00 47.04           N  
ATOM   2320  OD1 ASN B 101      16.687   9.825  -6.315  1.00 47.04           O  
ATOM   2321  N   TYR B 102      16.497  10.480 -10.876  1.00 46.00           N  
ATOM   2322  CA  TYR B 102      16.160  10.390 -12.292  1.00 46.00           C  
ATOM   2323  C   TYR B 102      14.657  10.530 -12.504  1.00 46.00           C  
ATOM   2324  CB  TYR B 102      16.648   9.062 -12.878  1.00 46.00           C  
ATOM   2325  O   TYR B 102      13.864  10.154 -11.638  1.00 46.00           O  
ATOM   2326  CG  TYR B 102      18.142   8.868 -12.780  1.00 46.00           C  
ATOM   2327  CD1 TYR B 102      19.007   9.511 -13.662  1.00 46.00           C  
ATOM   2328  CD2 TYR B 102      18.691   8.041 -11.806  1.00 46.00           C  
ATOM   2329  CE1 TYR B 102      20.384   9.334 -13.576  1.00 46.00           C  
ATOM   2330  CE2 TYR B 102      20.066   7.856 -11.711  1.00 46.00           C  
ATOM   2331  OH  TYR B 102      22.266   8.327 -12.509  1.00 46.00           O  
ATOM   2332  CZ  TYR B 102      20.903   8.506 -12.599  1.00 46.00           C  
ATOM   2333  N   PRO B 103      14.350  11.148 -13.760  1.00 52.13           N  
ATOM   2334  CA  PRO B 103      12.910  11.158 -14.031  1.00 52.13           C  
ATOM   2335  C   PRO B 103      12.308   9.756 -14.076  1.00 52.13           C  
ATOM   2336  CB  PRO B 103      12.814  11.838 -15.399  1.00 52.13           C  
ATOM   2337  O   PRO B 103      12.957   8.816 -14.543  1.00 52.13           O  
ATOM   2338  CG  PRO B 103      14.208  11.815 -15.936  1.00 52.13           C  
ATOM   2339  CD  PRO B 103      15.147  11.484 -14.812  1.00 52.13           C  
ATOM   2340  N   ILE B 104      11.214   9.591 -13.350  1.00 57.30           N  
ATOM   2341  CA  ILE B 104      10.575   8.283 -13.264  1.00 57.30           C  
ATOM   2342  C   ILE B 104       9.216   8.326 -13.958  1.00 57.30           C  
ATOM   2343  CB  ILE B 104      10.413   7.828 -11.796  1.00 57.30           C  
ATOM   2344  O   ILE B 104       8.495   9.322 -13.865  1.00 57.30           O  
ATOM   2345  CG1 ILE B 104      11.784   7.701 -11.122  1.00 57.30           C  
ATOM   2346  CG2 ILE B 104       9.641   6.507 -11.722  1.00 57.30           C  
ATOM   2347  CD1 ILE B 104      11.716   7.527  -9.611  1.00 57.30           C  
ATOM   2348  N   THR B 105       9.046   7.285 -14.842  1.00 50.79           N  
ATOM   2349  CA  THR B 105       7.750   7.159 -15.499  1.00 50.79           C  
ATOM   2350  C   THR B 105       7.068   5.853 -15.104  1.00 50.79           C  
ATOM   2351  CB  THR B 105       7.891   7.225 -17.031  1.00 50.79           C  
ATOM   2352  O   THR B 105       7.724   4.816 -14.980  1.00 50.79           O  
ATOM   2353  CG2 THR B 105       6.531   7.377 -17.703  1.00 50.79           C  
ATOM   2354  OG1 THR B 105       8.713   8.346 -17.381  1.00 50.79           O  
ATOM   2355  N   TYR B 106       5.711   6.076 -14.670  1.00 48.34           N  
ATOM   2356  CA  TYR B 106       4.878   4.902 -14.434  1.00 48.34           C  
ATOM   2357  C   TYR B 106       3.772   4.800 -15.477  1.00 48.34           C  
ATOM   2358  CB  TYR B 106       4.269   4.948 -13.030  1.00 48.34           C  
ATOM   2359  O   TYR B 106       2.906   5.674 -15.560  1.00 48.34           O  
ATOM   2360  CG  TYR B 106       3.447   3.730 -12.685  1.00 48.34           C  
ATOM   2361  CD1 TYR B 106       2.057   3.798 -12.624  1.00 48.34           C  
ATOM   2362  CD2 TYR B 106       4.058   2.510 -12.418  1.00 48.34           C  
ATOM   2363  CE1 TYR B 106       1.295   2.679 -12.305  1.00 48.34           C  
ATOM   2364  CE2 TYR B 106       3.306   1.384 -12.098  1.00 48.34           C  
ATOM   2365  OH  TYR B 106       1.178   0.367 -11.727  1.00 48.34           O  
ATOM   2366  CZ  TYR B 106       1.928   1.478 -12.044  1.00 48.34           C  
ATOM   2367  N   ASN B 107       3.600   3.706 -16.123  1.00 51.04           N  
ATOM   2368  CA  ASN B 107       2.620   3.503 -17.184  1.00 51.04           C  
ATOM   2369  C   ASN B 107       2.501   4.732 -18.081  1.00 51.04           C  
ATOM   2370  CB  ASN B 107       1.256   3.143 -16.592  1.00 51.04           C  
ATOM   2371  O   ASN B 107       1.396   5.204 -18.351  1.00 51.04           O  
ATOM   2372  CG  ASN B 107       1.163   1.687 -16.180  1.00 51.04           C  
ATOM   2373  ND2 ASN B 107       0.224   1.381 -15.293  1.00 51.04           N  
ATOM   2374  OD1 ASN B 107       1.930   0.845 -16.655  1.00 51.04           O  
ATOM   2375  N   SER B 108       3.606   5.401 -18.412  1.00 47.38           N  
ATOM   2376  CA  SER B 108       3.736   6.493 -19.371  1.00 47.38           C  
ATOM   2377  C   SER B 108       3.464   7.842 -18.713  1.00 47.38           C  
ATOM   2378  CB  SER B 108       2.782   6.290 -20.549  1.00 47.38           C  
ATOM   2379  O   SER B 108       3.297   8.851 -19.400  1.00 47.38           O  
ATOM   2380  OG  SER B 108       2.959   5.007 -21.124  1.00 47.38           O  
ATOM   2381  N   TYR B 109       3.266   7.786 -17.392  1.00 54.11           N  
ATOM   2382  CA  TYR B 109       3.060   9.036 -16.670  1.00 54.11           C  
ATOM   2383  C   TYR B 109       4.348   9.495 -15.997  1.00 54.11           C  
ATOM   2384  CB  TYR B 109       1.953   8.876 -15.623  1.00 54.11           C  
ATOM   2385  O   TYR B 109       4.943   8.755 -15.209  1.00 54.11           O  
ATOM   2386  CG  TYR B 109       0.571   8.751 -16.217  1.00 54.11           C  
ATOM   2387  CD1 TYR B 109      -0.180   9.883 -16.527  1.00 54.11           C  
ATOM   2388  CD2 TYR B 109       0.013   7.502 -16.467  1.00 54.11           C  
ATOM   2389  CE1 TYR B 109      -1.455   9.773 -17.072  1.00 54.11           C  
ATOM   2390  CE2 TYR B 109      -1.261   7.380 -17.012  1.00 54.11           C  
ATOM   2391  OH  TYR B 109      -3.248   8.404 -17.850  1.00 54.11           O  
ATOM   2392  CZ  TYR B 109      -1.986   8.519 -17.311  1.00 54.11           C  
ATOM   2393  N   PRO B 110       4.903  10.669 -16.424  1.00 54.67           N  
ATOM   2394  CA  PRO B 110       6.130  11.175 -15.804  1.00 54.67           C  
ATOM   2395  C   PRO B 110       5.918  11.632 -14.362  1.00 54.67           C  
ATOM   2396  CB  PRO B 110       6.517  12.355 -16.699  1.00 54.67           C  
ATOM   2397  O   PRO B 110       4.931  12.309 -14.065  1.00 54.67           O  
ATOM   2398  CG  PRO B 110       5.357  12.527 -17.626  1.00 54.67           C  
ATOM   2399  CD  PRO B 110       4.387  11.406 -17.390  1.00 54.67           C  
ATOM   2400  N   THR B 111       6.805  11.053 -13.488  1.00 59.41           N  
ATOM   2401  CA  THR B 111       6.752  11.476 -12.093  1.00 59.41           C  
ATOM   2402  C   THR B 111       8.156  11.576 -11.505  1.00 59.41           C  
ATOM   2403  CB  THR B 111       5.906  10.507 -11.247  1.00 59.41           C  
ATOM   2404  O   THR B 111       9.121  11.095 -12.102  1.00 59.41           O  
ATOM   2405  CG2 THR B 111       6.544   9.123 -11.193  1.00 59.41           C  
ATOM   2406  OG1 THR B 111       5.791  11.021  -9.914  1.00 59.41           O  
ATOM   2407  N   ASN B 112       8.260  12.526 -10.507  1.00 61.21           N  
ATOM   2408  CA  ASN B 112       9.506  12.570  -9.749  1.00 61.21           C  
ATOM   2409  C   ASN B 112       9.464  11.630  -8.547  1.00 61.21           C  
ATOM   2410  CB  ASN B 112       9.807  14.000  -9.294  1.00 61.21           C  
ATOM   2411  O   ASN B 112       8.493  11.628  -7.789  1.00 61.21           O  
ATOM   2412  CG  ASN B 112      10.394  14.853 -10.402  1.00 61.21           C  
ATOM   2413  ND2 ASN B 112      10.232  16.166 -10.288  1.00 61.21           N  
ATOM   2414  OD1 ASN B 112      10.988  14.336 -11.352  1.00 61.21           O  
ATOM   2415  N   GLY B 113      10.322  10.588  -8.686  1.00 66.96           N  
ATOM   2416  CA  GLY B 113      10.325   9.686  -7.545  1.00 66.96           C  
ATOM   2417  C   GLY B 113      11.380   8.601  -7.645  1.00 66.96           C  
ATOM   2418  O   GLY B 113      12.293   8.690  -8.469  1.00 66.96           O  
ATOM   2419  N   THR B 114      11.342   7.730  -6.646  1.00 72.60           N  
ATOM   2420  CA  THR B 114      12.241   6.581  -6.609  1.00 72.60           C  
ATOM   2421  C   THR B 114      11.462   5.279  -6.767  1.00 72.60           C  
ATOM   2422  CB  THR B 114      13.047   6.545  -5.297  1.00 72.60           C  
ATOM   2423  O   THR B 114      10.273   5.218  -6.444  1.00 72.60           O  
ATOM   2424  CG2 THR B 114      13.947   7.769  -5.171  1.00 72.60           C  
ATOM   2425  OG1 THR B 114      12.140   6.516  -4.187  1.00 72.60           O  
ATOM   2426  N   VAL B 115      12.175   4.376  -7.412  1.00 79.56           N  
ATOM   2427  CA  VAL B 115      11.549   3.070  -7.590  1.00 79.56           C  
ATOM   2428  C   VAL B 115      11.885   2.170  -6.403  1.00 79.56           C  
ATOM   2429  CB  VAL B 115      11.996   2.401  -8.909  1.00 79.56           C  
ATOM   2430  O   VAL B 115      13.050   2.051  -6.016  1.00 79.56           O  
ATOM   2431  CG1 VAL B 115      11.372   1.014  -9.049  1.00 79.56           C  
ATOM   2432  CG2 VAL B 115      11.628   3.279 -10.103  1.00 79.56           C  
ATOM   2433  N   CYS B 116      10.782   1.561  -5.793  1.00 82.07           N  
ATOM   2434  CA  CYS B 116      11.015   0.666  -4.665  1.00 82.07           C  
ATOM   2435  C   CYS B 116      10.345  -0.684  -4.893  1.00 82.07           C  
ATOM   2436  CB  CYS B 116      10.498   1.290  -3.369  1.00 82.07           C  
ATOM   2437  O   CYS B 116       9.266  -0.754  -5.484  1.00 82.07           O  
ATOM   2438  SG  CYS B 116       8.758   1.770  -3.436  1.00 82.07           S  
ATOM   2439  N   LEU B 117      11.078  -1.636  -4.502  1.00 88.22           N  
ATOM   2440  CA  LEU B 117      10.528  -2.987  -4.522  1.00 88.22           C  
ATOM   2441  C   LEU B 117       9.905  -3.340  -3.175  1.00 88.22           C  
ATOM   2442  CB  LEU B 117      11.616  -4.004  -4.876  1.00 88.22           C  
ATOM   2443  O   LEU B 117      10.583  -3.308  -2.145  1.00 88.22           O  
ATOM   2444  CG  LEU B 117      11.154  -5.448  -5.082  1.00 88.22           C  
ATOM   2445  CD1 LEU B 117      10.221  -5.539  -6.285  1.00 88.22           C  
ATOM   2446  CD2 LEU B 117      12.353  -6.374  -5.257  1.00 88.22           C  
ATOM   2447  N   GLN B 118       8.567  -3.707  -3.252  1.00 89.46           N  
ATOM   2448  CA  GLN B 118       7.880  -3.981  -1.994  1.00 89.46           C  
ATOM   2449  C   GLN B 118       7.178  -5.336  -2.035  1.00 89.46           C  
ATOM   2450  CB  GLN B 118       6.870  -2.876  -1.682  1.00 89.46           C  
ATOM   2451  O   GLN B 118       6.728  -5.776  -3.095  1.00 89.46           O  
ATOM   2452  CG  GLN B 118       7.499  -1.502  -1.495  1.00 89.46           C  
ATOM   2453  CD  GLN B 118       6.500  -0.456  -1.038  1.00 89.46           C  
ATOM   2454  NE2 GLN B 118       6.210   0.506  -1.907  1.00 89.46           N  
ATOM   2455  OE1 GLN B 118       5.993  -0.512   0.087  1.00 89.46           O  
ATOM   2456  N   THR B 119       7.181  -5.922  -0.841  1.00 88.91           N  
ATOM   2457  CA  THR B 119       6.352  -7.115  -0.709  1.00 88.91           C  
ATOM   2458  C   THR B 119       4.872  -6.746  -0.690  1.00 88.91           C  
ATOM   2459  CB  THR B 119       6.704  -7.901   0.568  1.00 88.91           C  
ATOM   2460  O   THR B 119       4.483  -5.748  -0.080  1.00 88.91           O  
ATOM   2461  CG2 THR B 119       5.902  -9.195   0.655  1.00 88.91           C  
ATOM   2462  OG1 THR B 119       8.101  -8.219   0.557  1.00 88.91           O  
ATOM   2463  N   VAL B 120       4.083  -7.632  -1.377  1.00 93.22           N  
ATOM   2464  CA  VAL B 120       2.698  -7.209  -1.554  1.00 93.22           C  
ATOM   2465  C   VAL B 120       1.755  -8.316  -1.088  1.00 93.22           C  
ATOM   2466  CB  VAL B 120       2.401  -6.839  -3.024  1.00 93.22           C  
ATOM   2467  O   VAL B 120       2.159  -9.475  -0.971  1.00 93.22           O  
ATOM   2468  CG1 VAL B 120       3.229  -5.630  -3.455  1.00 93.22           C  
ATOM   2469  CG2 VAL B 120       2.674  -8.031  -3.939  1.00 93.22           C  
ATOM   2470  N   LYS B 121       0.568  -7.870  -0.775  1.00 93.55           N  
ATOM   2471  CA  LYS B 121      -0.543  -8.772  -0.486  1.00 93.55           C  
ATOM   2472  C   LYS B 121      -1.722  -8.511  -1.419  1.00 93.55           C  
ATOM   2473  CB  LYS B 121      -0.986  -8.628   0.971  1.00 93.55           C  
ATOM   2474  O   LYS B 121      -1.817  -7.440  -2.023  1.00 93.55           O  
ATOM   2475  CG  LYS B 121      -1.662  -7.301   1.284  1.00 93.55           C  
ATOM   2476  CD  LYS B 121      -2.145  -7.246   2.727  1.00 93.55           C  
ATOM   2477  CE  LYS B 121      -2.909  -5.960   3.014  1.00 93.55           C  
ATOM   2478  NZ  LYS B 121      -3.416  -5.918   4.418  1.00 93.55           N  
ATOM   2479  N   LEU B 122      -2.593  -9.474  -1.451  1.00 95.96           N  
ATOM   2480  CA  LEU B 122      -3.778  -9.304  -2.284  1.00 95.96           C  
ATOM   2481  C   LEU B 122      -4.634  -8.147  -1.782  1.00 95.96           C  
ATOM   2482  CB  LEU B 122      -4.604 -10.592  -2.311  1.00 95.96           C  
ATOM   2483  O   LEU B 122      -4.717  -7.908  -0.575  1.00 95.96           O  
ATOM   2484  CG  LEU B 122      -3.961 -11.797  -3.001  1.00 95.96           C  
ATOM   2485  CD1 LEU B 122      -4.871 -13.016  -2.895  1.00 95.96           C  
ATOM   2486  CD2 LEU B 122      -3.655 -11.476  -4.460  1.00 95.96           C  
ATOM   2487  N   SER B 123      -5.253  -7.463  -2.783  1.00 91.24           N  
ATOM   2488  CA  SER B 123      -6.169  -6.374  -2.458  1.00 91.24           C  
ATOM   2489  C   SER B 123      -7.465  -6.486  -3.254  1.00 91.24           C  
ATOM   2490  CB  SER B 123      -5.511  -5.021  -2.728  1.00 91.24           C  
ATOM   2491  O   SER B 123      -7.558  -7.284  -4.190  1.00 91.24           O  
ATOM   2492  OG  SER B 123      -6.404  -3.960  -2.438  1.00 91.24           O  
ATOM   2493  N   GLY B 124      -8.367  -5.694  -2.864  1.00 88.39           N  
ATOM   2494  CA  GLY B 124      -9.660  -5.720  -3.527  1.00 88.39           C  
ATOM   2495  C   GLY B 124     -10.753  -6.343  -2.679  1.00 88.39           C  
ATOM   2496  O   GLY B 124     -10.478  -7.190  -1.827  1.00 88.39           O  
ATOM   2497  N   ASP B 125     -11.925  -5.942  -3.005  1.00 86.98           N  
ATOM   2498  CA  ASP B 125     -13.077  -6.423  -2.249  1.00 86.98           C  
ATOM   2499  C   ASP B 125     -13.375  -7.885  -2.574  1.00 86.98           C  
ATOM   2500  CB  ASP B 125     -14.307  -5.559  -2.535  1.00 86.98           C  
ATOM   2501  O   ASP B 125     -13.548  -8.244  -3.740  1.00 86.98           O  
ATOM   2502  CG  ASP B 125     -14.234  -4.190  -1.882  1.00 86.98           C  
ATOM   2503  OD1 ASP B 125     -13.378  -3.981  -0.996  1.00 86.98           O  
ATOM   2504  OD2 ASP B 125     -15.044  -3.313  -2.255  1.00 86.98           O  
ATOM   2505  N   CYS B 126     -13.361  -8.668  -1.542  1.00 92.61           N  
ATOM   2506  CA  CYS B 126     -13.657 -10.090  -1.673  1.00 92.61           C  
ATOM   2507  C   CYS B 126     -14.468 -10.590  -0.484  1.00 92.61           C  
ATOM   2508  CB  CYS B 126     -12.365 -10.897  -1.796  1.00 92.61           C  
ATOM   2509  O   CYS B 126     -14.214 -10.197   0.656  1.00 92.61           O  
ATOM   2510  SG  CYS B 126     -12.630 -12.638  -2.198  1.00 92.61           S  
ATOM   2511  N   LYS B 127     -15.445 -11.361  -0.769  1.00 91.63           N  
ATOM   2512  CA  LYS B 127     -16.262 -11.965   0.280  1.00 91.63           C  
ATOM   2513  C   LYS B 127     -16.082 -13.480   0.314  1.00 91.63           C  
ATOM   2514  CB  LYS B 127     -17.738 -11.617   0.078  1.00 91.63           C  
ATOM   2515  O   LYS B 127     -16.148 -14.142  -0.724  1.00 91.63           O  
ATOM   2516  CG  LYS B 127     -18.626 -11.976   1.261  1.00 91.63           C  
ATOM   2517  CD  LYS B 127     -20.072 -11.562   1.020  1.00 91.63           C  
ATOM   2518  CE  LYS B 127     -20.978 -12.002   2.162  1.00 91.63           C  
ATOM   2519  NZ  LYS B 127     -22.398 -11.601   1.929  1.00 91.63           N  
ATOM   2520  N   ILE B 128     -15.766 -13.980   1.518  1.00 92.31           N  
ATOM   2521  CA  ILE B 128     -15.620 -15.418   1.713  1.00 92.31           C  
ATOM   2522  C   ILE B 128     -16.846 -15.967   2.441  1.00 92.31           C  
ATOM   2523  CB  ILE B 128     -14.335 -15.754   2.502  1.00 92.31           C  
ATOM   2524  O   ILE B 128     -17.138 -15.564   3.569  1.00 92.31           O  
ATOM   2525  CG1 ILE B 128     -13.105 -15.187   1.784  1.00 92.31           C  
ATOM   2526  CG2 ILE B 128     -14.204 -17.267   2.702  1.00 92.31           C  
ATOM   2527  CD1 ILE B 128     -11.818 -15.279   2.594  1.00 92.31           C  
ATOM   2528  N   THR B 129     -17.528 -16.802   1.786  1.00 87.43           N  
ATOM   2529  CA  THR B 129     -18.719 -17.394   2.387  1.00 87.43           C  
ATOM   2530  C   THR B 129     -18.569 -18.908   2.507  1.00 87.43           C  
ATOM   2531  CB  THR B 129     -19.981 -17.064   1.568  1.00 87.43           C  
ATOM   2532  O   THR B 129     -18.331 -19.594   1.510  1.00 87.43           O  
ATOM   2533  CG2 THR B 129     -21.246 -17.450   2.328  1.00 87.43           C  
ATOM   2534  OG1 THR B 129     -20.011 -15.658   1.294  1.00 87.43           O  
ATOM   2535  N   LYS B 130     -18.705 -19.345   3.765  1.00 77.34           N  
ATOM   2536  CA  LYS B 130     -18.609 -20.780   4.013  1.00 77.34           C  
ATOM   2537  C   LYS B 130     -19.923 -21.484   3.686  1.00 77.34           C  
ATOM   2538  CB  LYS B 130     -18.218 -21.049   5.468  1.00 77.34           C  
ATOM   2539  O   LYS B 130     -20.989 -21.060   4.136  1.00 77.34           O  
ATOM   2540  CG  LYS B 130     -17.756 -22.474   5.731  1.00 77.34           C  
ATOM   2541  CD  LYS B 130     -17.311 -22.659   7.176  1.00 77.34           C  
ATOM   2542  CE  LYS B 130     -16.981 -24.114   7.479  1.00 77.34           C  
ATOM   2543  NZ  LYS B 130     -16.509 -24.295   8.884  1.00 77.34           N  
ATOM   2544  N   SER B 131     -19.912 -22.427   2.766  1.00 62.96           N  
ATOM   2545  CA  SER B 131     -21.183 -23.028   2.374  1.00 62.96           C  
ATOM   2546  C   SER B 131     -21.363 -24.403   3.008  1.00 62.96           C  
ATOM   2547  CB  SER B 131     -21.276 -23.142   0.852  1.00 62.96           C  
ATOM   2548  O   SER B 131     -22.492 -24.852   3.219  1.00 62.96           O  
ATOM   2549  OG  SER B 131     -20.295 -24.036   0.354  1.00 62.96           O  
ATOM   2550  N   ASN B 132     -20.336 -25.348   3.127  1.00 62.58           N  
ATOM   2551  CA  ASN B 132     -20.627 -26.714   3.549  1.00 62.58           C  
ATOM   2552  C   ASN B 132     -19.572 -27.237   4.520  1.00 62.58           C  
ATOM   2553  CB  ASN B 132     -20.736 -27.640   2.335  1.00 62.58           C  
ATOM   2554  O   ASN B 132     -18.383 -27.261   4.199  1.00 62.58           O  
ATOM   2555  CG  ASN B 132     -21.750 -28.749   2.536  1.00 62.58           C  
ATOM   2556  ND2 ASN B 132     -22.081 -29.452   1.459  1.00 62.58           N  
ATOM   2557  OD1 ASN B 132     -22.232 -28.972   3.650  1.00 62.58           O  
ATOM   2558  N   PHE B 133     -19.878 -27.148   5.894  1.00 53.95           N  
ATOM   2559  CA  PHE B 133     -18.906 -27.685   6.840  1.00 53.95           C  
ATOM   2560  C   PHE B 133     -18.854 -29.206   6.757  1.00 53.95           C  
ATOM   2561  CB  PHE B 133     -19.246 -27.248   8.268  1.00 53.95           C  
ATOM   2562  O   PHE B 133     -18.053 -29.843   7.444  1.00 53.95           O  
ATOM   2563  CG  PHE B 133     -19.045 -25.778   8.517  1.00 53.95           C  
ATOM   2564  CD1 PHE B 133     -17.783 -25.274   8.807  1.00 53.95           C  
ATOM   2565  CD2 PHE B 133     -20.118 -24.898   8.461  1.00 53.95           C  
ATOM   2566  CE1 PHE B 133     -17.593 -23.913   9.038  1.00 53.95           C  
ATOM   2567  CE2 PHE B 133     -19.937 -23.538   8.691  1.00 53.95           C  
ATOM   2568  CZ  PHE B 133     -18.674 -23.047   8.980  1.00 53.95           C  
ATOM   2569  N   ALA B 134     -19.898 -29.922   6.090  1.00 51.67           N  
ATOM   2570  CA  ALA B 134     -19.943 -31.377   5.971  1.00 51.67           C  
ATOM   2571  C   ALA B 134     -19.131 -31.855   4.770  1.00 51.67           C  
ATOM   2572  CB  ALA B 134     -21.387 -31.858   5.858  1.00 51.67           C  
ATOM   2573  O   ALA B 134     -19.020 -31.146   3.767  1.00 51.67           O  
ATOM   2574  N   ASN B 135     -18.081 -33.111   5.002  1.00 55.85           N  
ATOM   2575  CA  ASN B 135     -17.236 -33.780   4.018  1.00 55.85           C  
ATOM   2576  C   ASN B 135     -17.551 -33.313   2.600  1.00 55.85           C  
ATOM   2577  CB  ASN B 135     -17.389 -35.299   4.124  1.00 55.85           C  
ATOM   2578  O   ASN B 135     -18.623 -33.608   2.068  1.00 55.85           O  
ATOM   2579  CG  ASN B 135     -16.055 -36.020   4.137  1.00 55.85           C  
ATOM   2580  ND2 ASN B 135     -16.075 -37.296   4.504  1.00 55.85           N  
ATOM   2581  OD1 ASN B 135     -15.016 -35.435   3.820  1.00 55.85           O  
ATOM   2582  N   PRO B 136     -16.611 -32.741   1.704  1.00 57.55           N  
ATOM   2583  CA  PRO B 136     -15.519 -31.840   1.328  1.00 57.55           C  
ATOM   2584  C   PRO B 136     -15.837 -30.375   1.615  1.00 57.55           C  
ATOM   2585  CB  PRO B 136     -15.366 -32.081  -0.176  1.00 57.55           C  
ATOM   2586  O   PRO B 136     -16.958 -29.922   1.368  1.00 57.55           O  
ATOM   2587  CG  PRO B 136     -16.571 -32.878  -0.560  1.00 57.55           C  
ATOM   2588  CD  PRO B 136     -17.257 -33.339   0.694  1.00 57.55           C  
ATOM   2589  N   TYR B 137     -15.040 -29.706   2.522  1.00 72.75           N  
ATOM   2590  CA  TYR B 137     -15.208 -28.318   2.938  1.00 72.75           C  
ATOM   2591  C   TYR B 137     -15.027 -27.369   1.760  1.00 72.75           C  
ATOM   2592  CB  TYR B 137     -14.214 -27.966   4.049  1.00 72.75           C  
ATOM   2593  O   TYR B 137     -14.002 -27.409   1.075  1.00 72.75           O  
ATOM   2594  CG  TYR B 137     -14.867 -27.673   5.378  1.00 72.75           C  
ATOM   2595  CD1 TYR B 137     -15.199 -26.369   5.740  1.00 72.75           C  
ATOM   2596  CD2 TYR B 137     -15.154 -28.697   6.274  1.00 72.75           C  
ATOM   2597  CE1 TYR B 137     -15.799 -26.094   6.964  1.00 72.75           C  
ATOM   2598  CE2 TYR B 137     -15.754 -28.433   7.501  1.00 72.75           C  
ATOM   2599  OH  TYR B 137     -16.667 -26.864   9.049  1.00 72.75           O  
ATOM   2600  CZ  TYR B 137     -16.073 -27.131   7.836  1.00 72.75           C  
ATOM   2601  N   THR B 138     -16.254 -26.907   1.294  1.00 83.08           N  
ATOM   2602  CA  THR B 138     -16.204 -25.966   0.181  1.00 83.08           C  
ATOM   2603  C   THR B 138     -16.516 -24.549   0.656  1.00 83.08           C  
ATOM   2604  CB  THR B 138     -17.190 -26.365  -0.932  1.00 83.08           C  
ATOM   2605  O   THR B 138     -17.341 -24.356   1.550  1.00 83.08           O  
ATOM   2606  CG2 THR B 138     -16.711 -27.611  -1.671  1.00 83.08           C  
ATOM   2607  OG1 THR B 138     -18.474 -26.631  -0.353  1.00 83.08           O  
ATOM   2608  N   VAL B 139     -15.738 -23.666   0.186  1.00 88.49           N  
ATOM   2609  CA  VAL B 139     -15.992 -22.253   0.449  1.00 88.49           C  
ATOM   2610  C   VAL B 139     -16.240 -21.519  -0.867  1.00 88.49           C  
ATOM   2611  CB  VAL B 139     -14.820 -21.597   1.213  1.00 88.49           C  
ATOM   2612  O   VAL B 139     -15.654 -21.862  -1.896  1.00 88.49           O  
ATOM   2613  CG1 VAL B 139     -15.068 -20.102   1.402  1.00 88.49           C  
ATOM   2614  CG2 VAL B 139     -14.613 -22.283   2.562  1.00 88.49           C  
ATOM   2615  N   SER B 140     -17.131 -20.586  -0.786  1.00 90.85           N  
ATOM   2616  CA  SER B 140     -17.366 -19.746  -1.956  1.00 90.85           C  
ATOM   2617  C   SER B 140     -16.826 -18.336  -1.742  1.00 90.85           C  
ATOM   2618  CB  SER B 140     -18.859 -19.685  -2.281  1.00 90.85           C  
ATOM   2619  O   SER B 140     -16.913 -17.793  -0.639  1.00 90.85           O  
ATOM   2620  OG  SER B 140     -19.585 -19.116  -1.205  1.00 90.85           O  
ATOM   2621  N   ILE B 141     -16.229 -17.807  -2.760  1.00 94.02           N  
ATOM   2622  CA  ILE B 141     -15.739 -16.434  -2.709  1.00 94.02           C  
ATOM   2623  C   ILE B 141     -16.387 -15.614  -3.823  1.00 94.02           C  
ATOM   2624  CB  ILE B 141     -14.200 -16.377  -2.829  1.00 94.02           C  
ATOM   2625  O   ILE B 141     -16.661 -16.134  -4.907  1.00 94.02           O  
ATOM   2626  CG1 ILE B 141     -13.740 -17.048  -4.128  1.00 94.02           C  
ATOM   2627  CG2 ILE B 141     -13.540 -17.031  -1.611  1.00 94.02           C  
ATOM   2628  CD1 ILE B 141     -12.237 -16.984  -4.360  1.00 94.02           C  
ATOM   2629  N   THR B 142     -16.646 -14.369  -3.491  1.00 95.49           N  
ATOM   2630  CA  THR B 142     -17.255 -13.482  -4.476  1.00 95.49           C  
ATOM   2631  C   THR B 142     -16.586 -12.110  -4.455  1.00 95.49           C  
ATOM   2632  CB  THR B 142     -18.766 -13.322  -4.225  1.00 95.49           C  
ATOM   2633  O   THR B 142     -16.149 -11.642  -3.402  1.00 95.49           O  
ATOM   2634  CG2 THR B 142     -19.504 -14.637  -4.459  1.00 95.49           C  
ATOM   2635  OG1 THR B 142     -18.978 -12.902  -2.872  1.00 95.49           O  
ATOM   2636  N   SER B 143     -16.535 -11.449  -5.677  1.00 94.45           N  
ATOM   2637  CA  SER B 143     -15.968 -10.106  -5.758  1.00 94.45           C  
ATOM   2638  C   SER B 143     -16.632  -9.291  -6.862  1.00 94.45           C  
ATOM   2639  CB  SER B 143     -14.460 -10.175  -6.000  1.00 94.45           C  
ATOM   2640  O   SER B 143     -16.939  -9.820  -7.932  1.00 94.45           O  
ATOM   2641  OG  SER B 143     -13.912  -8.875  -6.133  1.00 94.45           O  
ATOM   2642  N   PRO B 144     -16.835  -8.058  -6.492  1.00 90.87           N  
ATOM   2643  CA  PRO B 144     -17.367  -7.180  -7.536  1.00 90.87           C  
ATOM   2644  C   PRO B 144     -16.290  -6.697  -8.506  1.00 90.87           C  
ATOM   2645  CB  PRO B 144     -17.955  -6.008  -6.746  1.00 90.87           C  
ATOM   2646  O   PRO B 144     -16.605  -6.077  -9.524  1.00 90.87           O  
ATOM   2647  CG  PRO B 144     -17.091  -5.894  -5.532  1.00 90.87           C  
ATOM   2648  CD  PRO B 144     -16.662  -7.273  -5.120  1.00 90.87           C  
ATOM   2649  N   GLU B 145     -15.018  -7.022  -8.226  1.00 89.84           N  
ATOM   2650  CA  GLU B 145     -13.896  -6.558  -9.037  1.00 89.84           C  
ATOM   2651  C   GLU B 145     -13.814  -7.323 -10.355  1.00 89.84           C  
ATOM   2652  CB  GLU B 145     -12.582  -6.697  -8.265  1.00 89.84           C  
ATOM   2653  O   GLU B 145     -14.199  -8.492 -10.425  1.00 89.84           O  
ATOM   2654  CG  GLU B 145     -12.579  -5.984  -6.921  1.00 89.84           C  
ATOM   2655  CD  GLU B 145     -12.618  -4.469  -7.044  1.00 89.84           C  
ATOM   2656  OE1 GLU B 145     -13.099  -3.796  -6.105  1.00 89.84           O  
ATOM   2657  OE2 GLU B 145     -12.164  -3.952  -8.089  1.00 89.84           O  
ATOM   2658  N   LYS B 146     -13.283  -6.645 -11.351  1.00 92.96           N  
ATOM   2659  CA  LYS B 146     -13.136  -7.307 -12.644  1.00 92.96           C  
ATOM   2660  C   LYS B 146     -12.236  -8.534 -12.535  1.00 92.96           C  
ATOM   2661  CB  LYS B 146     -12.575  -6.335 -13.683  1.00 92.96           C  
ATOM   2662  O   LYS B 146     -12.519  -9.573 -13.135  1.00 92.96           O  
ATOM   2663  CG  LYS B 146     -12.688  -6.829 -15.118  1.00 92.96           C  
ATOM   2664  CD  LYS B 146     -12.179  -5.790 -16.109  1.00 92.96           C  
ATOM   2665  CE  LYS B 146     -12.180  -6.328 -17.533  1.00 92.96           C  
ATOM   2666  NZ  LYS B 146     -11.652  -5.324 -18.505  1.00 92.96           N  
ATOM   2667  N   ILE B 147     -11.196  -8.356 -11.824  1.00 95.92           N  
ATOM   2668  CA  ILE B 147     -10.282  -9.465 -11.578  1.00 95.92           C  
ATOM   2669  C   ILE B 147      -9.848  -9.460 -10.114  1.00 95.92           C  
ATOM   2670  CB  ILE B 147      -9.046  -9.396 -12.503  1.00 95.92           C  
ATOM   2671  O   ILE B 147      -9.474  -8.416  -9.574  1.00 95.92           O  
ATOM   2672  CG1 ILE B 147      -8.491 -10.801 -12.759  1.00 95.92           C  
ATOM   2673  CG2 ILE B 147      -7.973  -8.483 -11.903  1.00 95.92           C  
ATOM   2674  CD1 ILE B 147      -7.557 -10.889 -13.958  1.00 95.92           C  
ATOM   2675  N   MET B 148      -9.974 -10.608  -9.548  1.00 95.92           N  
ATOM   2676  CA  MET B 148      -9.551 -10.787  -8.162  1.00 95.92           C  
ATOM   2677  C   MET B 148      -8.697 -12.041  -8.011  1.00 95.92           C  
ATOM   2678  CB  MET B 148     -10.765 -10.865  -7.235  1.00 95.92           C  
ATOM   2679  O   MET B 148      -8.745 -12.935  -8.859  1.00 95.92           O  
ATOM   2680  CG  MET B 148     -10.422 -10.711  -5.762  1.00 95.92           C  
ATOM   2681  SD  MET B 148      -9.612  -9.106  -5.393  1.00 95.92           S  
ATOM   2682  CE  MET B 148     -10.889  -7.960  -5.984  1.00 95.92           C  
ATOM   2683  N   GLY B 149      -7.826 -12.012  -7.021  1.00 96.61           N  
ATOM   2684  CA  GLY B 149      -6.982 -13.173  -6.794  1.00 96.61           C  
ATOM   2685  C   GLY B 149      -7.225 -13.834  -5.450  1.00 96.61           C  
ATOM   2686  O   GLY B 149      -7.620 -13.171  -4.489  1.00 96.61           O  
ATOM   2687  N   TYR B 150      -7.022 -15.183  -5.420  1.00 96.54           N  
ATOM   2688  CA  TYR B 150      -7.036 -15.893  -4.146  1.00 96.54           C  
ATOM   2689  C   TYR B 150      -5.963 -16.975  -4.114  1.00 96.54           C  
ATOM   2690  CB  TYR B 150      -8.413 -16.516  -3.893  1.00 96.54           C  
ATOM   2691  O   TYR B 150      -5.441 -17.372  -5.159  1.00 96.54           O  
ATOM   2692  CG  TYR B 150      -8.699 -17.725  -4.749  1.00 96.54           C  
ATOM   2693  CD1 TYR B 150      -9.298 -17.592  -5.999  1.00 96.54           C  
ATOM   2694  CD2 TYR B 150      -8.372 -19.004  -4.309  1.00 96.54           C  
ATOM   2695  CE1 TYR B 150      -9.566 -18.704  -6.791  1.00 96.54           C  
ATOM   2696  CE2 TYR B 150      -8.635 -20.123  -5.092  1.00 96.54           C  
ATOM   2697  OH  TYR B 150      -9.493 -21.067  -7.109  1.00 96.54           O  
ATOM   2698  CZ  TYR B 150      -9.231 -19.963  -6.330  1.00 96.54           C  
ATOM   2699  N   LEU B 151      -5.562 -17.383  -2.979  1.00 94.61           N  
ATOM   2700  CA  LEU B 151      -4.613 -18.478  -2.817  1.00 94.61           C  
ATOM   2701  C   LEU B 151      -4.733 -19.101  -1.430  1.00 94.61           C  
ATOM   2702  CB  LEU B 151      -3.181 -17.985  -3.045  1.00 94.61           C  
ATOM   2703  O   LEU B 151      -5.303 -18.495  -0.520  1.00 94.61           O  
ATOM   2704  CG  LEU B 151      -2.565 -17.150  -1.922  1.00 94.61           C  
ATOM   2705  CD1 LEU B 151      -1.043 -17.213  -1.989  1.00 94.61           C  
ATOM   2706  CD2 LEU B 151      -3.050 -15.706  -2.001  1.00 94.61           C  
ATOM   2707  N   ILE B 152      -4.392 -20.291  -1.352  1.00 91.14           N  
ATOM   2708  CA  ILE B 152      -4.296 -20.990  -0.075  1.00 91.14           C  
ATOM   2709  C   ILE B 152      -2.828 -21.181   0.299  1.00 91.14           C  
ATOM   2710  CB  ILE B 152      -5.019 -22.355  -0.122  1.00 91.14           C  
ATOM   2711  O   ILE B 152      -2.048 -21.732  -0.482  1.00 91.14           O  
ATOM   2712  CG1 ILE B 152      -6.489 -22.167  -0.515  1.00 91.14           C  
ATOM   2713  CG2 ILE B 152      -4.899 -23.076   1.223  1.00 91.14           C  
ATOM   2714  CD1 ILE B 152      -7.216 -23.466  -0.832  1.00 91.14           C  
ATOM   2715  N   LYS B 153      -2.477 -20.648   1.456  1.00 90.40           N  
ATOM   2716  CA  LYS B 153      -1.067 -20.804   1.799  1.00 90.40           C  
ATOM   2717  C   LYS B 153      -0.887 -21.017   3.300  1.00 90.40           C  
ATOM   2718  CB  LYS B 153      -0.265 -19.584   1.343  1.00 90.40           C  
ATOM   2719  O   LYS B 153      -1.743 -20.625   4.095  1.00 90.40           O  
ATOM   2720  CG  LYS B 153      -0.485 -18.344   2.197  1.00 90.40           C  
ATOM   2721  CD  LYS B 153       0.425 -17.201   1.767  1.00 90.40           C  
ATOM   2722  CE  LYS B 153       1.465 -16.882   2.833  1.00 90.40           C  
ATOM   2723  NZ  LYS B 153       2.581 -16.054   2.287  1.00 90.40           N  
ATOM   2724  N   LYS B 154       0.236 -21.597   3.657  1.00 87.98           N  
ATOM   2725  CA  LYS B 154       0.668 -21.725   5.045  1.00 87.98           C  
ATOM   2726  C   LYS B 154       1.666 -20.631   5.414  1.00 87.98           C  
ATOM   2727  CB  LYS B 154       1.286 -23.102   5.291  1.00 87.98           C  
ATOM   2728  O   LYS B 154       2.688 -20.464   4.745  1.00 87.98           O  
ATOM   2729  CG  LYS B 154       1.482 -23.439   6.762  1.00 87.98           C  
ATOM   2730  CD  LYS B 154       1.988 -24.864   6.946  1.00 87.98           C  
ATOM   2731  CE  LYS B 154       2.180 -25.205   8.417  1.00 87.98           C  
ATOM   2732  NZ  LYS B 154       2.638 -26.614   8.605  1.00 87.98           N  
ATOM   2733  N   PRO B 155       1.283 -19.920   6.475  1.00 81.65           N  
ATOM   2734  CA  PRO B 155       2.190 -18.834   6.851  1.00 81.65           C  
ATOM   2735  C   PRO B 155       3.636 -19.299   7.007  1.00 81.65           C  
ATOM   2736  CB  PRO B 155       1.625 -18.350   8.189  1.00 81.65           C  
ATOM   2737  O   PRO B 155       3.891 -20.334   7.628  1.00 81.65           O  
ATOM   2738  CG  PRO B 155       0.189 -18.765   8.170  1.00 81.65           C  
ATOM   2739  CD  PRO B 155       0.068 -20.027   7.365  1.00 81.65           C  
ATOM   2740  N   GLY B 156       4.574 -18.545   6.472  1.00 72.75           N  
ATOM   2741  CA  GLY B 156       5.996 -18.791   6.651  1.00 72.75           C  
ATOM   2742  C   GLY B 156       6.574 -19.736   5.615  1.00 72.75           C  
ATOM   2743  O   GLY B 156       7.792 -19.901   5.528  1.00 72.75           O  
ATOM   2744  N   GLU B 157       5.667 -20.429   4.817  1.00 75.14           N  
ATOM   2745  CA  GLU B 157       6.160 -21.342   3.790  1.00 75.14           C  
ATOM   2746  C   GLU B 157       6.861 -20.582   2.667  1.00 75.14           C  
ATOM   2747  CB  GLU B 157       5.014 -22.183   3.221  1.00 75.14           C  
ATOM   2748  O   GLU B 157       6.389 -19.528   2.235  1.00 75.14           O  
ATOM   2749  CG  GLU B 157       5.456 -23.530   2.668  1.00 75.14           C  
ATOM   2750  CD  GLU B 157       4.306 -24.358   2.117  1.00 75.14           C  
ATOM   2751  OE1 GLU B 157       4.561 -25.419   1.505  1.00 75.14           O  
ATOM   2752  OE2 GLU B 157       3.140 -23.942   2.300  1.00 75.14           O  
ATOM   2753  N   ASN B 158       8.087 -20.978   2.368  1.00 61.71           N  
ATOM   2754  CA  ASN B 158       8.895 -20.326   1.344  1.00 61.71           C  
ATOM   2755  C   ASN B 158       8.590 -20.876  -0.047  1.00 61.71           C  
ATOM   2756  CB  ASN B 158      10.385 -20.477   1.659  1.00 61.71           C  
ATOM   2757  O   ASN B 158       9.397 -20.734  -0.966  1.00 61.71           O  
ATOM   2758  CG  ASN B 158      10.883 -19.435   2.640  1.00 61.71           C  
ATOM   2759  ND2 ASN B 158      11.993 -19.730   3.306  1.00 61.71           N  
ATOM   2760  OD1 ASN B 158      10.275 -18.373   2.800  1.00 61.71           O  
ATOM   2761  N   VAL B 159       7.399 -21.373  -0.117  1.00 59.57           N  
ATOM   2762  CA  VAL B 159       7.057 -21.939  -1.417  1.00 59.57           C  
ATOM   2763  C   VAL B 159       6.351 -20.887  -2.269  1.00 59.57           C  
ATOM   2764  CB  VAL B 159       6.165 -23.193  -1.273  1.00 59.57           C  
ATOM   2765  O   VAL B 159       5.654 -20.017  -1.742  1.00 59.57           O  
ATOM   2766  CG1 VAL B 159       5.787 -23.747  -2.646  1.00 59.57           C  
ATOM   2767  CG2 VAL B 159       6.875 -24.259  -0.441  1.00 59.57           C  
ATOM   2768  N   GLU B 160       6.702 -20.942  -3.584  1.00 63.46           N  
ATOM   2769  CA  GLU B 160       6.008 -20.050  -4.508  1.00 63.46           C  
ATOM   2770  C   GLU B 160       4.514 -20.359  -4.555  1.00 63.46           C  
ATOM   2771  CB  GLU B 160       6.611 -20.155  -5.911  1.00 63.46           C  
ATOM   2772  O   GLU B 160       4.118 -21.495  -4.821  1.00 63.46           O  
ATOM   2773  CG  GLU B 160       7.227 -18.857  -6.414  1.00 63.46           C  
ATOM   2774  CD  GLU B 160       7.787 -18.966  -7.823  1.00 63.46           C  
ATOM   2775  OE1 GLU B 160       8.277 -17.947  -8.362  1.00 63.46           O  
ATOM   2776  OE2 GLU B 160       7.735 -20.078  -8.394  1.00 63.46           O  
ATOM   2777  N   HIS B 161       3.758 -19.406  -3.992  1.00 73.54           N  
ATOM   2778  CA  HIS B 161       2.310 -19.568  -4.049  1.00 73.54           C  
ATOM   2779  C   HIS B 161       1.728 -18.890  -5.284  1.00 73.54           C  
ATOM   2780  CB  HIS B 161       1.658 -19.005  -2.785  1.00 73.54           C  
ATOM   2781  O   HIS B 161       2.011 -17.718  -5.546  1.00 73.54           O  
ATOM   2782  CG  HIS B 161       2.100 -19.685  -1.528  1.00 73.54           C  
ATOM   2783  CD2 HIS B 161       3.015 -19.326  -0.597  1.00 73.54           C  
ATOM   2784  ND1 HIS B 161       1.581 -20.893  -1.114  1.00 73.54           N  
ATOM   2785  CE1 HIS B 161       2.159 -21.248   0.022  1.00 73.54           C  
ATOM   2786  NE2 HIS B 161       3.033 -20.314   0.357  1.00 73.54           N  
ATOM   2787  N   LYS B 162       1.022 -19.802  -6.053  1.00 84.82           N  
ATOM   2788  CA  LYS B 162       0.424 -19.225  -7.254  1.00 84.82           C  
ATOM   2789  C   LYS B 162      -0.947 -18.628  -6.952  1.00 84.82           C  
ATOM   2790  CB  LYS B 162       0.305 -20.281  -8.354  1.00 84.82           C  
ATOM   2791  O   LYS B 162      -1.855 -19.335  -6.510  1.00 84.82           O  
ATOM   2792  CG  LYS B 162      -0.002 -19.708  -9.730  1.00 84.82           C  
ATOM   2793  CD  LYS B 162      -0.007 -20.794 -10.799  1.00 84.82           C  
ATOM   2794  CE  LYS B 162      -0.351 -20.228 -12.170  1.00 84.82           C  
ATOM   2795  NZ  LYS B 162      -0.342 -21.286 -13.224  1.00 84.82           N  
ATOM   2796  N   VAL B 163      -1.027 -17.348  -7.149  1.00 94.28           N  
ATOM   2797  CA  VAL B 163      -2.298 -16.648  -6.992  1.00 94.28           C  
ATOM   2798  C   VAL B 163      -3.233 -17.010  -8.143  1.00 94.28           C  
ATOM   2799  CB  VAL B 163      -2.099 -15.117  -6.928  1.00 94.28           C  
ATOM   2800  O   VAL B 163      -2.845 -16.940  -9.312  1.00 94.28           O  
ATOM   2801  CG1 VAL B 163      -3.446 -14.399  -6.871  1.00 94.28           C  
ATOM   2802  CG2 VAL B 163      -1.239 -14.742  -5.722  1.00 94.28           C  
ATOM   2803  N   ILE B 164      -4.430 -17.508  -7.805  1.00 95.11           N  
ATOM   2804  CA  ILE B 164      -5.431 -17.823  -8.819  1.00 95.11           C  
ATOM   2805  C   ILE B 164      -6.344 -16.619  -9.035  1.00 95.11           C  
ATOM   2806  CB  ILE B 164      -6.263 -19.064  -8.425  1.00 95.11           C  
ATOM   2807  O   ILE B 164      -6.856 -16.040  -8.073  1.00 95.11           O  
ATOM   2808  CG1 ILE B 164      -5.347 -20.273  -8.202  1.00 95.11           C  
ATOM   2809  CG2 ILE B 164      -7.320 -19.366  -9.492  1.00 95.11           C  
ATOM   2810  CD1 ILE B 164      -6.046 -21.472  -7.577  1.00 95.11           C  
ATOM   2811  N   SER B 165      -6.540 -16.236 -10.254  1.00 95.63           N  
ATOM   2812  CA  SER B 165      -7.406 -15.105 -10.569  1.00 95.63           C  
ATOM   2813  C   SER B 165      -8.828 -15.566 -10.871  1.00 95.63           C  
ATOM   2814  CB  SER B 165      -6.852 -14.321 -11.760  1.00 95.63           C  
ATOM   2815  O   SER B 165      -9.034 -16.666 -11.388  1.00 95.63           O  
ATOM   2816  OG  SER B 165      -6.822 -15.129 -12.924  1.00 95.63           O  
ATOM   2817  N   PHE B 166      -9.817 -14.788 -10.523  1.00 96.31           N  
ATOM   2818  CA  PHE B 166     -11.209 -15.090 -10.832  1.00 96.31           C  
ATOM   2819  C   PHE B 166     -12.028 -13.810 -10.950  1.00 96.31           C  
ATOM   2820  CB  PHE B 166     -11.813 -16.002  -9.759  1.00 96.31           C  
ATOM   2821  O   PHE B 166     -11.587 -12.743 -10.517  1.00 96.31           O  
ATOM   2822  CG  PHE B 166     -12.131 -15.295  -8.470  1.00 96.31           C  
ATOM   2823  CD1 PHE B 166     -11.123 -14.978  -7.567  1.00 96.31           C  
ATOM   2824  CD2 PHE B 166     -13.439 -14.947  -8.159  1.00 96.31           C  
ATOM   2825  CE1 PHE B 166     -11.415 -14.323  -6.373  1.00 96.31           C  
ATOM   2826  CE2 PHE B 166     -13.739 -14.292  -6.968  1.00 96.31           C  
ATOM   2827  CZ  PHE B 166     -12.725 -13.982  -6.076  1.00 96.31           C  
ATOM   2828  N   SER B 167     -13.155 -13.860 -11.583  1.00 95.53           N  
ATOM   2829  CA  SER B 167     -14.134 -12.781 -11.663  1.00 95.53           C  
ATOM   2830  C   SER B 167     -15.521 -13.261 -11.249  1.00 95.53           C  
ATOM   2831  CB  SER B 167     -14.186 -12.207 -13.079  1.00 95.53           C  
ATOM   2832  O   SER B 167     -15.962 -14.334 -11.665  1.00 95.53           O  
ATOM   2833  OG  SER B 167     -15.200 -11.223 -13.186  1.00 95.53           O  
ATOM   2834  N   GLY B 168     -16.108 -12.474 -10.455  1.00 95.38           N  
ATOM   2835  CA  GLY B 168     -17.440 -12.833  -9.995  1.00 95.38           C  
ATOM   2836  C   GLY B 168     -17.427 -13.763  -8.797  1.00 95.38           C  
ATOM   2837  O   GLY B 168     -17.117 -13.342  -7.680  1.00 95.38           O  
ATOM   2838  N   SER B 169     -17.545 -15.112  -9.145  1.00 94.10           N  
ATOM   2839  CA  SER B 169     -17.572 -16.077  -8.050  1.00 94.10           C  
ATOM   2840  C   SER B 169     -16.729 -17.305  -8.375  1.00 94.10           C  
ATOM   2841  CB  SER B 169     -19.009 -16.501  -7.745  1.00 94.10           C  
ATOM   2842  O   SER B 169     -16.501 -17.616  -9.546  1.00 94.10           O  
ATOM   2843  OG  SER B 169     -19.603 -17.117  -8.875  1.00 94.10           O  
ATOM   2844  N   ALA B 170     -16.193 -17.891  -7.380  1.00 93.12           N  
ATOM   2845  CA  ALA B 170     -15.462 -19.151  -7.490  1.00 93.12           C  
ATOM   2846  C   ALA B 170     -15.717 -20.040  -6.277  1.00 93.12           C  
ATOM   2847  CB  ALA B 170     -13.967 -18.887  -7.648  1.00 93.12           C  
ATOM   2848  O   ALA B 170     -15.989 -19.543  -5.181  1.00 93.12           O  
ATOM   2849  N   SER B 171     -15.677 -21.322  -6.577  1.00 89.20           N  
ATOM   2850  CA  SER B 171     -15.801 -22.296  -5.498  1.00 89.20           C  
ATOM   2851  C   SER B 171     -14.487 -23.037  -5.269  1.00 89.20           C  
ATOM   2852  CB  SER B 171     -16.914 -23.298  -5.804  1.00 89.20           C  
ATOM   2853  O   SER B 171     -13.865 -23.516  -6.219  1.00 89.20           O  
ATOM   2854  OG  SER B 171     -18.187 -22.731  -5.544  1.00 89.20           O  
ATOM   2855  N   ILE B 172     -14.127 -23.082  -3.984  1.00 90.15           N  
ATOM   2856  CA  ILE B 172     -12.857 -23.720  -3.653  1.00 90.15           C  
ATOM   2857  C   ILE B 172     -13.109 -24.956  -2.793  1.00 90.15           C  
ATOM   2858  CB  ILE B 172     -11.907 -22.743  -2.924  1.00 90.15           C  
ATOM   2859  O   ILE B 172     -13.756 -24.870  -1.747  1.00 90.15           O  
ATOM   2860  CG1 ILE B 172     -11.743 -21.452  -3.734  1.00 90.15           C  
ATOM   2861  CG2 ILE B 172     -10.550 -23.403  -2.664  1.00 90.15           C  
ATOM   2862  CD1 ILE B 172     -11.188 -20.284  -2.931  1.00 90.15           C  
ATOM   2863  N   THR B 173     -12.613 -26.042  -3.313  1.00 86.70           N  
ATOM   2864  CA  THR B 173     -12.665 -27.273  -2.531  1.00 86.70           C  
ATOM   2865  C   THR B 173     -11.295 -27.597  -1.941  1.00 86.70           C  
ATOM   2866  CB  THR B 173     -13.153 -28.458  -3.385  1.00 86.70           C  
ATOM   2867  O   THR B 173     -10.317 -27.746  -2.676  1.00 86.70           O  
ATOM   2868  CG2 THR B 173     -13.333 -29.711  -2.534  1.00 86.70           C  
ATOM   2869  OG1 THR B 173     -14.407 -28.119  -3.989  1.00 86.70           O  
ATOM   2870  N   PHE B 174     -11.271 -27.730  -0.657  1.00 85.81           N  
ATOM   2871  CA  PHE B 174      -9.992 -27.949   0.008  1.00 85.81           C  
ATOM   2872  C   PHE B 174      -9.610 -29.424  -0.023  1.00 85.81           C  
ATOM   2873  CB  PHE B 174     -10.046 -27.451   1.456  1.00 85.81           C  
ATOM   2874  O   PHE B 174     -10.470 -30.296   0.119  1.00 85.81           O  
ATOM   2875  CG  PHE B 174     -10.370 -25.986   1.582  1.00 85.81           C  
ATOM   2876  CD1 PHE B 174      -9.509 -25.023   1.072  1.00 85.81           C  
ATOM   2877  CD2 PHE B 174     -11.537 -25.573   2.213  1.00 85.81           C  
ATOM   2878  CE1 PHE B 174      -9.806 -23.667   1.188  1.00 85.81           C  
ATOM   2879  CE2 PHE B 174     -11.840 -24.220   2.332  1.00 85.81           C  
ATOM   2880  CZ  PHE B 174     -10.973 -23.269   1.820  1.00 85.81           C  
ATOM   2881  N   THR B 175      -8.358 -29.613  -0.271  1.00 83.87           N  
ATOM   2882  CA  THR B 175      -7.850 -30.974  -0.134  1.00 83.87           C  
ATOM   2883  C   THR B 175      -7.599 -31.313   1.332  1.00 83.87           C  
ATOM   2884  CB  THR B 175      -6.551 -31.168  -0.938  1.00 83.87           C  
ATOM   2885  O   THR B 175      -7.558 -30.421   2.183  1.00 83.87           O  
ATOM   2886  CG2 THR B 175      -6.759 -30.829  -2.410  1.00 83.87           C  
ATOM   2887  OG1 THR B 175      -5.532 -30.313  -0.402  1.00 83.87           O  
ATOM   2888  N   GLU B 176      -7.451 -32.611   1.596  1.00 79.36           N  
ATOM   2889  CA  GLU B 176      -7.201 -33.046   2.967  1.00 79.36           C  
ATOM   2890  C   GLU B 176      -5.946 -32.389   3.535  1.00 79.36           C  
ATOM   2891  CB  GLU B 176      -7.073 -34.570   3.033  1.00 79.36           C  
ATOM   2892  O   GLU B 176      -5.894 -32.058   4.721  1.00 79.36           O  
ATOM   2893  CG  GLU B 176      -8.388 -35.307   2.824  1.00 79.36           C  
ATOM   2894  CD  GLU B 176      -8.277 -36.806   3.050  1.00 79.36           C  
ATOM   2895  OE1 GLU B 176      -9.315 -37.505   3.004  1.00 79.36           O  
ATOM   2896  OE2 GLU B 176      -7.144 -37.286   3.276  1.00 79.36           O  
ATOM   2897  N   GLU B 177      -4.947 -32.131   2.679  1.00 81.66           N  
ATOM   2898  CA  GLU B 177      -3.684 -31.534   3.101  1.00 81.66           C  
ATOM   2899  C   GLU B 177      -3.878 -30.087   3.545  1.00 81.66           C  
ATOM   2900  CB  GLU B 177      -2.653 -31.602   1.971  1.00 81.66           C  
ATOM   2901  O   GLU B 177      -3.144 -29.591   4.402  1.00 81.66           O  
ATOM   2902  CG  GLU B 177      -2.198 -33.016   1.639  1.00 81.66           C  
ATOM   2903  CD  GLU B 177      -1.246 -33.078   0.455  1.00 81.66           C  
ATOM   2904  OE1 GLU B 177      -0.840 -34.194   0.059  1.00 81.66           O  
ATOM   2905  OE2 GLU B 177      -0.902 -32.000  -0.081  1.00 81.66           O  
ATOM   2906  N   MET B 178      -4.926 -29.481   3.071  1.00 83.58           N  
ATOM   2907  CA  MET B 178      -5.196 -28.077   3.368  1.00 83.58           C  
ATOM   2908  C   MET B 178      -6.015 -27.939   4.647  1.00 83.58           C  
ATOM   2909  CB  MET B 178      -5.932 -27.413   2.202  1.00 83.58           C  
ATOM   2910  O   MET B 178      -6.043 -26.869   5.259  1.00 83.58           O  
ATOM   2911  CG  MET B 178      -5.092 -27.283   0.942  1.00 83.58           C  
ATOM   2912  SD  MET B 178      -6.055 -26.640  -0.481  1.00 83.58           S  
ATOM   2913  CE  MET B 178      -4.736 -26.485  -1.717  1.00 83.58           C  
ATOM   2914  N   LEU B 179      -6.590 -29.102   4.997  1.00 83.08           N  
ATOM   2915  CA  LEU B 179      -7.454 -29.083   6.173  1.00 83.08           C  
ATOM   2916  C   LEU B 179      -6.663 -29.414   7.434  1.00 83.08           C  
ATOM   2917  CB  LEU B 179      -8.609 -30.074   6.005  1.00 83.08           C  
ATOM   2918  O   LEU B 179      -7.090 -30.244   8.239  1.00 83.08           O  
ATOM   2919  CG  LEU B 179      -9.582 -29.794   4.860  1.00 83.08           C  
ATOM   2920  CD1 LEU B 179     -10.499 -30.993   4.638  1.00 83.08           C  
ATOM   2921  CD2 LEU B 179     -10.397 -28.537   5.146  1.00 83.08           C  
ATOM   2922  N   ASP B 180      -5.494 -28.760   7.596  1.00 83.83           N  
ATOM   2923  CA  ASP B 180      -4.572 -29.036   8.693  1.00 83.83           C  
ATOM   2924  C   ASP B 180      -4.679 -27.970   9.781  1.00 83.83           C  
ATOM   2925  CB  ASP B 180      -3.134 -29.120   8.178  1.00 83.83           C  
ATOM   2926  O   ASP B 180      -4.005 -28.056  10.810  1.00 83.83           O  
ATOM   2927  CG  ASP B 180      -2.656 -27.827   7.540  1.00 83.83           C  
ATOM   2928  OD1 ASP B 180      -3.388 -26.815   7.591  1.00 83.83           O  
ATOM   2929  OD2 ASP B 180      -1.540 -27.821   6.978  1.00 83.83           O  
ATOM   2930  N   GLY B 181      -5.451 -27.041   9.612  1.00 84.76           N  
ATOM   2931  CA  GLY B 181      -5.624 -25.966  10.576  1.00 84.76           C  
ATOM   2932  C   GLY B 181      -4.528 -24.919  10.505  1.00 84.76           C  
ATOM   2933  O   GLY B 181      -4.530 -23.957  11.277  1.00 84.76           O  
ATOM   2934  N   GLU B 182      -3.665 -25.081   9.556  1.00 87.36           N  
ATOM   2935  CA  GLU B 182      -2.527 -24.169   9.494  1.00 87.36           C  
ATOM   2936  C   GLU B 182      -2.576 -23.310   8.234  1.00 87.36           C  
ATOM   2937  CB  GLU B 182      -1.210 -24.947   9.549  1.00 87.36           C  
ATOM   2938  O   GLU B 182      -1.939 -22.256   8.169  1.00 87.36           O  
ATOM   2939  CG  GLU B 182      -1.002 -25.714  10.847  1.00 87.36           C  
ATOM   2940  CD  GLU B 182      -0.733 -24.812  12.041  1.00 87.36           C  
ATOM   2941  OE1 GLU B 182      -1.391 -24.982  13.092  1.00 87.36           O  
ATOM   2942  OE2 GLU B 182       0.144 -23.927  11.924  1.00 87.36           O  
ATOM   2943  N   HIS B 183      -3.445 -23.724   7.349  1.00 89.87           N  
ATOM   2944  CA  HIS B 183      -3.523 -22.992   6.090  1.00 89.87           C  
ATOM   2945  C   HIS B 183      -4.553 -21.870   6.168  1.00 89.87           C  
ATOM   2946  CB  HIS B 183      -3.866 -23.940   4.940  1.00 89.87           C  
ATOM   2947  O   HIS B 183      -5.537 -21.975   6.903  1.00 89.87           O  
ATOM   2948  CG  HIS B 183      -2.702 -24.750   4.462  1.00 89.87           C  
ATOM   2949  CD2 HIS B 183      -1.959 -24.659   3.335  1.00 89.87           C  
ATOM   2950  ND1 HIS B 183      -2.185 -25.805   5.182  1.00 89.87           N  
ATOM   2951  CE1 HIS B 183      -1.169 -26.328   4.516  1.00 89.87           C  
ATOM   2952  NE2 HIS B 183      -1.012 -25.652   3.392  1.00 89.87           N  
ATOM   2953  N   ASN B 184      -4.209 -20.811   5.388  1.00 91.39           N  
ATOM   2954  CA  ASN B 184      -5.125 -19.680   5.286  1.00 91.39           C  
ATOM   2955  C   ASN B 184      -5.581 -19.455   3.848  1.00 91.39           C  
ATOM   2956  CB  ASN B 184      -4.475 -18.411   5.842  1.00 91.39           C  
ATOM   2957  O   ASN B 184      -4.800 -19.630   2.910  1.00 91.39           O  
ATOM   2958  CG  ASN B 184      -4.282 -18.463   7.344  1.00 91.39           C  
ATOM   2959  ND2 ASN B 184      -3.028 -18.502   7.780  1.00 91.39           N  
ATOM   2960  OD1 ASN B 184      -5.251 -18.470   8.108  1.00 91.39           O  
ATOM   2961  N   LEU B 185      -6.863 -19.186   3.774  1.00 93.15           N  
ATOM   2962  CA  LEU B 185      -7.376 -18.728   2.487  1.00 93.15           C  
ATOM   2963  C   LEU B 185      -7.294 -17.210   2.378  1.00 93.15           C  
ATOM   2964  CB  LEU B 185      -8.824 -19.188   2.294  1.00 93.15           C  
ATOM   2965  O   LEU B 185      -7.842 -16.492   3.218  1.00 93.15           O  
ATOM   2966  CG  LEU B 185      -9.549 -18.644   1.062  1.00 93.15           C  
ATOM   2967  CD1 LEU B 185      -8.872 -19.138  -0.212  1.00 93.15           C  
ATOM   2968  CD2 LEU B 185     -11.019 -19.048   1.084  1.00 93.15           C  
ATOM   2969  N   LEU B 186      -6.542 -16.775   1.399  1.00 95.18           N  
ATOM   2970  CA  LEU B 186      -6.461 -15.347   1.115  1.00 95.18           C  
ATOM   2971  C   LEU B 186      -7.273 -14.993  -0.127  1.00 95.18           C  
ATOM   2972  CB  LEU B 186      -5.004 -14.919   0.925  1.00 95.18           C  
ATOM   2973  O   LEU B 186      -7.153 -15.655  -1.161  1.00 95.18           O  
ATOM   2974  CG  LEU B 186      -4.028 -15.328   2.029  1.00 95.18           C  
ATOM   2975  CD1 LEU B 186      -2.635 -14.782   1.734  1.00 95.18           C  
ATOM   2976  CD2 LEU B 186      -4.522 -14.842   3.387  1.00 95.18           C  
ATOM   2977  N   CYS B 187      -8.109 -13.928   0.005  1.00 95.69           N  
ATOM   2978  CA  CYS B 187      -8.891 -13.407  -1.110  1.00 95.69           C  
ATOM   2979  C   CYS B 187      -8.997 -11.888  -1.039  1.00 95.69           C  
ATOM   2980  CB  CYS B 187     -10.288 -14.025  -1.120  1.00 95.69           C  
ATOM   2981  O   CYS B 187      -9.677 -11.350  -0.164  1.00 95.69           O  
ATOM   2982  SG  CYS B 187     -11.303 -13.507  -2.522  1.00 95.69           S  
ATOM   2983  N   GLY B 188      -8.456 -11.252  -1.980  1.00 92.85           N  
ATOM   2984  CA  GLY B 188      -8.460  -9.801  -1.877  1.00 92.85           C  
ATOM   2985  C   GLY B 188      -8.000  -9.298  -0.522  1.00 92.85           C  
ATOM   2986  O   GLY B 188      -6.936  -9.688  -0.037  1.00 92.85           O  
ATOM   2987  N   ASP B 189      -8.844  -8.537   0.115  1.00 87.53           N  
ATOM   2988  CA  ASP B 189      -8.503  -7.950   1.407  1.00 87.53           C  
ATOM   2989  C   ASP B 189      -8.911  -8.872   2.554  1.00 87.53           C  
ATOM   2990  CB  ASP B 189      -9.169  -6.582   1.568  1.00 87.53           C  
ATOM   2991  O   ASP B 189      -8.682  -8.555   3.723  1.00 87.53           O  
ATOM   2992  CG  ASP B 189     -10.679  -6.638   1.420  1.00 87.53           C  
ATOM   2993  OD1 ASP B 189     -11.231  -7.737   1.197  1.00 87.53           O  
ATOM   2994  OD2 ASP B 189     -11.324  -5.572   1.524  1.00 87.53           O  
ATOM   2995  N   LYS B 190      -9.469  -9.967   2.202  1.00 89.46           N  
ATOM   2996  CA  LYS B 190      -9.965 -10.853   3.250  1.00 89.46           C  
ATOM   2997  C   LYS B 190      -9.090 -12.097   3.378  1.00 89.46           C  
ATOM   2998  CB  LYS B 190     -11.413 -11.258   2.971  1.00 89.46           C  
ATOM   2999  O   LYS B 190      -8.452 -12.516   2.410  1.00 89.46           O  
ATOM   3000  CG  LYS B 190     -12.378 -10.084   2.882  1.00 89.46           C  
ATOM   3001  CD  LYS B 190     -12.504  -9.362   4.218  1.00 89.46           C  
ATOM   3002  CE  LYS B 190     -13.507  -8.219   4.143  1.00 89.46           C  
ATOM   3003  NZ  LYS B 190     -13.528  -7.418   5.403  1.00 89.46           N  
ATOM   3004  N   SER B 191      -9.093 -12.565   4.565  1.00 89.52           N  
ATOM   3005  CA  SER B 191      -8.409 -13.825   4.836  1.00 89.52           C  
ATOM   3006  C   SER B 191      -9.202 -14.686   5.812  1.00 89.52           C  
ATOM   3007  CB  SER B 191      -7.009 -13.565   5.393  1.00 89.52           C  
ATOM   3008  O   SER B 191      -9.951 -14.165   6.641  1.00 89.52           O  
ATOM   3009  OG  SER B 191      -7.081 -13.003   6.692  1.00 89.52           O  
ATOM   3010  N   ALA B 192      -9.086 -16.009   5.641  1.00 88.26           N  
ATOM   3011  CA  ALA B 192      -9.777 -16.933   6.537  1.00 88.26           C  
ATOM   3012  C   ALA B 192      -8.906 -18.146   6.852  1.00 88.26           C  
ATOM   3013  CB  ALA B 192     -11.102 -17.378   5.923  1.00 88.26           C  
ATOM   3014  O   ALA B 192      -8.319 -18.747   5.949  1.00 88.26           O  
ATOM   3015  N   LYS B 193      -8.842 -18.471   8.170  1.00 87.75           N  
ATOM   3016  CA  LYS B 193      -8.140 -19.688   8.567  1.00 87.75           C  
ATOM   3017  C   LYS B 193      -8.931 -20.932   8.175  1.00 87.75           C  
ATOM   3018  CB  LYS B 193      -7.876 -19.688  10.073  1.00 87.75           C  
ATOM   3019  O   LYS B 193     -10.142 -20.999   8.395  1.00 87.75           O  
ATOM   3020  CG  LYS B 193      -6.854 -20.723  10.523  1.00 87.75           C  
ATOM   3021  CD  LYS B 193      -6.443 -20.509  11.974  1.00 87.75           C  
ATOM   3022  CE  LYS B 193      -5.379 -21.508  12.408  1.00 87.75           C  
ATOM   3023  NZ  LYS B 193      -4.932 -21.267  13.812  1.00 87.75           N  
ATOM   3024  N   ILE B 194      -8.215 -21.874   7.567  1.00 86.49           N  
ATOM   3025  CA  ILE B 194      -8.861 -23.128   7.198  1.00 86.49           C  
ATOM   3026  C   ILE B 194      -8.843 -24.087   8.387  1.00 86.49           C  
ATOM   3027  CB  ILE B 194      -8.178 -23.778   5.974  1.00 86.49           C  
ATOM   3028  O   ILE B 194      -7.773 -24.463   8.872  1.00 86.49           O  
ATOM   3029  CG1 ILE B 194      -8.143 -22.795   4.798  1.00 86.49           C  
ATOM   3030  CG2 ILE B 194      -8.891 -25.076   5.583  1.00 86.49           C  
ATOM   3031  CD1 ILE B 194      -7.345 -23.292   3.600  1.00 86.49           C  
ATOM   3032  N   PRO B 195     -10.014 -24.511   8.855  1.00 83.69           N  
ATOM   3033  CA  PRO B 195     -10.081 -25.340  10.061  1.00 83.69           C  
ATOM   3034  C   PRO B 195      -9.508 -26.739   9.848  1.00 83.69           C  
ATOM   3035  CB  PRO B 195     -11.581 -25.404  10.362  1.00 83.69           C  
ATOM   3036  O   PRO B 195      -9.500 -27.242   8.721  1.00 83.69           O  
ATOM   3037  CG  PRO B 195     -12.245 -25.065   9.067  1.00 83.69           C  
ATOM   3038  CD  PRO B 195     -11.266 -24.313   8.211  1.00 83.69           C  
ATOM   3039  N   LYS B 196      -9.000 -27.243  11.100  1.00 83.35           N  
ATOM   3040  CA  LYS B 196      -8.539 -28.627  11.072  1.00 83.35           C  
ATOM   3041  C   LYS B 196      -9.714 -29.600  11.094  1.00 83.35           C  
ATOM   3042  CB  LYS B 196      -7.605 -28.906  12.251  1.00 83.35           C  
ATOM   3043  O   LYS B 196     -10.677 -29.401  11.838  1.00 83.35           O  
ATOM   3044  CG  LYS B 196      -6.886 -30.245  12.168  1.00 83.35           C  
ATOM   3045  CD  LYS B 196      -5.907 -30.426  13.320  1.00 83.35           C  
ATOM   3046  CE  LYS B 196      -5.196 -31.770  13.245  1.00 83.35           C  
ATOM   3047  NZ  LYS B 196      -4.198 -31.931  14.345  1.00 83.35           N  
ATOM   3048  N   THR B 197      -9.794 -30.529  10.102  1.00 73.77           N  
ATOM   3049  CA  THR B 197     -10.850 -31.534  10.173  1.00 73.77           C  
ATOM   3050  C   THR B 197     -10.349 -32.796  10.868  1.00 73.77           C  
ATOM   3051  CB  THR B 197     -11.376 -31.891   8.770  1.00 73.77           C  
ATOM   3052  O   THR B 197      -9.233 -33.252  10.609  1.00 73.77           O  
ATOM   3053  CG2 THR B 197     -12.707 -32.630   8.854  1.00 73.77           C  
ATOM   3054  OG1 THR B 197     -11.557 -30.687   8.014  1.00 73.77           O  
ATOM   3055  N   ASN B 198     -11.118 -33.220  12.002  1.00 62.93           N  
ATOM   3056  CA  ASN B 198     -10.785 -34.451  12.710  1.00 62.93           C  
ATOM   3057  C   ASN B 198     -11.007 -35.680  11.833  1.00 62.93           C  
ATOM   3058  CB  ASN B 198     -11.600 -34.566  14.000  1.00 62.93           C  
ATOM   3059  O   ASN B 198     -12.052 -35.812  11.194  1.00 62.93           O  
ATOM   3060  CG  ASN B 198     -11.039 -33.715  15.122  1.00 62.93           C  
ATOM   3061  ND2 ASN B 198     -11.881 -33.387  16.096  1.00 62.93           N  
ATOM   3062  OD1 ASN B 198      -9.860 -33.353  15.114  1.00 62.93           O  
ATOM   3063  N   LYS B 199      -9.873 -36.308  11.314  1.00 47.30           N  
ATOM   3064  CA  LYS B 199     -10.132 -37.564  10.616  1.00 47.30           C  
ATOM   3065  C   LYS B 199     -10.923 -38.529  11.495  1.00 47.30           C  
ATOM   3066  CB  LYS B 199      -8.819 -38.214  10.175  1.00 47.30           C  
ATOM   3067  O   LYS B 199     -10.651 -38.653  12.691  1.00 47.30           O  
ATOM   3068  CG  LYS B 199      -8.268 -37.669   8.866  1.00 47.30           C  
ATOM   3069  CD  LYS B 199      -7.041 -38.447   8.408  1.00 47.30           C  
ATOM   3070  CE  LYS B 199      -6.438 -37.850   7.144  1.00 47.30           C  
ATOM   3071  NZ  LYS B 199      -5.212 -38.586   6.713  1.00 47.30           N  
TER
