# Supplementary material for: Improving deep learning protein monomer and complex structure prediction using DeepMSA2 with huge metagenomics data
Source: Nat Methods. 2024 Jan 2;21(2):279–89. doi: 10.1038/s41592-023-02130-4 (PMC10864179; doi:10.1038/s41592-023-02130-4)
Supplement: Supplementary file 16 — Statistical source data and structure coordinate files. [file 41592_2023_2130_MOESM16_ESM.zip › Figure5/Fig5G.CB.dis]

i j dist_peak
223 257 4.03125
24 58 4.03125
126 187 3.71875
325 386 3.71875
16 47 3.71875
215 246 3.71875
223 237 4.96875
271 322 4.34375
142 169 4.65625
126 188 4.03125
341 368 4.65625
325 387 4.03125
72 123 4.34375
24 38 4.96875
32 90 4.03125
290 315 7.15625
91 116 7.15625
231 289 4.03125
350 362 4.96875
151 163 4.96875
76 119 4.96875
275 318 4.96875
55 58 4.96875
82 86 4.96875
122 188 4.03125
254 257 4.96875
281 285 4.96875
124 189 4.96875
321 387 4.03125
25 59 4.34375
247 290 4.65625
342 367 5.59375
143 168 5.59375
289 319 4.65625
323 388 4.96875
224 258 4.34375
181 196 4.03125
90 120 4.65625
380 395 4.03125
48 91 4.65625
180 182 4.96875
27 29 9.03125
148 165 6.84375
349 386 4.03125
75 118 4.03125
226 228 9.03125
248 250 5.28125
342 345 8.71875
347 364 6.84375
49 51 5.28125
379 381 4.96875
385 387 6.84375
326 341 4.65625
150 187 4.03125
122 189 7.15625
274 317 4.03125
127 142 4.65625
186 188 6.84375
143 146 8.71875
85 88 9.96875
33 50 4.65625
35 91 4.34375
385 390 5.28125
126 190 4.96875
186 191 5.28125
149 187 6.84375
238 243 5.28125
26 60 4.03125
348 386 6.84375
225 259 4.03125
321 388 7.15625
284 287 9.96875
185 192 4.65625
384 391 4.65625
232 249 4.65625
39 44 5.28125
222 238 4.34375
85 121 4.03125
325 389 4.96875
69 71 4.96875
93 114 7.46875
222 237 6.84375
234 290 4.34375
339 369 7.15625
284 320 4.03125
23 39 4.34375
233 246 8.40625
26 36 4.96875
35 47 7.15625
92 116 5.59375
291 315 5.59375
34 47 8.40625
342 344 4.65625
268 270 4.96875
252 254 6.84375
175 177 4.96875
183 194 4.65625
250 253 8.09375
53 55 7.15625
339 370 5.28125
374 376 4.96875
143 145 4.65625
250 252 4.65625
151 153 5.59375
51 53 4.65625
351 383 7.15625
24 36 6.21875
140 170 7.15625
382 393 4.65625
30 89 4.34375
152 184 7.15625
38 45 4.65625
28 35 4.65625
288 317 6.53125
229 288 4.34375
350 352 5.59375
248 251 7.46875
227 234 4.65625
23 38 6.84375
185 188 10.28125
223 235 6.21875
237 244 4.65625
223 236 7.15625
225 235 4.96875
52 55 5.28125
251 254 5.28125
58 61 4.65625
234 246 7.15625
292 313 7.15625
29 32 9.96875
49 52 7.46875
24 37 7.15625
391 393 7.15625
257 260 4.65625
155 157 7.15625
228 231 9.96875
192 194 7.15625
89 118 6.53125
141 169 6.84375
385 389 7.78125
354 356 7.15625
31 88 4.03125
140 171 5.28125
186 190 7.78125
384 387 10.28125
254 258 10.28125
61 64 4.65625
236 244 6.53125
55 59 10.28125
241 244 9.96875
51 54 8.09375
83 86 7.15625
29 33 8.40625
57 59 8.71875
187 190 4.96875
149 164 6.21875
347 365 5.90625
228 232 8.40625
340 368 6.84375
230 287 4.03125
260 263 4.65625
353 382 5.59375
184 192 6.53125
239 241 6.84375
237 242 9.03125
148 166 5.90625
322 387 5.90625
152 185 5.59375
383 391 6.53125
348 363 6.21875
351 384 5.59375
124 187 8.71875
174 178 4.34375
139 172 5.28125
154 183 5.28125
123 188 5.90625
37 45 6.53125
256 258 8.71875
40 42 6.84375
257 259 6.84375
338 371 5.28125
65 68 6.21875
149 167 9.65625
59 61 6.84375
282 285 7.15625
386 389 4.96875
174 177 8.71875
58 60 6.84375
148 150 6.84375
27 35 4.65625
347 349 6.84375
141 168 8.71875
154 157 4.34375
258 260 6.84375
225 258 6.53125
26 59 6.53125
75 119 7.15625
323 386 8.71875
384 392 7.78125
340 342 7.15625
281 284 7.15625
373 377 4.34375
82 85 7.15625
30 32 5.59375
239 243 8.40625
64 67 9.96875
68 71 9.65625
353 356 4.34375
263 266 9.96875
185 193 7.78125
373 376 8.71875
42 45 9.96875
267 269 7.15625
141 143 7.15625
274 318 7.15625
68 70 7.15625
274 276 6.21875
229 231 5.59375
267 270 9.65625
81 84 5.90625
239 242 5.90625
343 345 8.71875
75 77 6.21875
348 366 9.65625
125 188 7.15625
22 24 5.90625
36 46 8.09375
166 170 4.34375
19 22 5.90625
38 43 9.03125
375 378 5.59375
228 233 5.28125
221 223 5.59375
264 267 6.21875
73 76 9.34375
29 34 5.28125
26 58 5.28125
225 257 5.28125
340 367 8.71875
226 234 4.65625
272 275 9.34375
176 179 5.59375
225 227 5.59375
240 243 10.28125
126 128 6.84375
40 44 8.40625
280 283 5.90625
41 44 10.28125
352 355 7.78125
153 156 7.78125
218 221 5.90625
287 290 11.53125
26 28 5.59375
377 380 8.71875
273 322 4.34375
144 146 8.71875
178 181 8.71875
324 387 7.15625
323 387 4.65625
123 125 9.03125
392 394 6.84375
40 43 5.90625
237 243 7.46875
124 188 4.65625
365 369 4.34375
290 316 5.59375
322 324 9.03125
193 195 6.84375
366 368 8.40625
320 323 10.28125
121 124 10.28125
88 91 11.53125
37 46 5.59375
74 123 4.34375
167 169 8.40625
243 245 7.15625
91 117 5.59375
235 245 8.09375
378 382 7.78125
24 59 6.84375
38 44 7.46875
325 327 6.84375
70 73 9.96875
44 46 7.15625
188 191 8.40625
121 123 6.84375
236 245 5.59375
383 386 9.96875
184 187 9.96875
215 218 6.21875
28 30 7.15625
88 119 6.21875
223 258 6.84375
320 322 6.84375
387 390 8.40625
102 104 6.53125
287 317 9.34375
38 40 6.21875
227 229 7.15625
88 118 9.34375
237 239 6.21875
141 171 8.09375
153 184 6.21875
383 392 5.59375
328 339 4.65625
374 378 7.46875
30 33 5.59375
229 232 5.59375
175 179 7.15625
249 267 5.28125
157 159 5.59375
269 272 9.96875
340 370 8.09375
301 303 6.53125
252 255 8.40625
378 396 4.65625
341 344 9.96875
126 142 7.15625
287 318 6.21875
236 238 6.84375
369 371 6.53125
37 39 6.84375
325 341 7.15625
53 56 8.40625
142 145 9.96875
170 172 6.53125
16 19 5.90625
233 247 7.15625
141 170 5.28125
356 358 5.59375
352 383 6.21875
179 197 4.65625
79 81 7.15625
21 24 8.71875
179 183 7.78125
363 365 6.53125
221 237 4.96875
255 257 7.15625
164 166 6.53125
289 317 6.21875
278 280 7.15625
90 118 6.21875
238 242 7.15625
232 235 9.96875
172 174 6.84375
374 377 4.96875
25 36 6.21875
184 193 5.59375
340 369 5.28125
150 186 6.21875
271 321 7.15625
371 373 6.84375
220 223 8.71875
34 48 7.15625
72 122 7.15625
244 246 5.90625
222 257 9.03125
56 58 7.15625
227 235 7.46875
33 36 10.28125
238 241 5.90625
349 363 5.59375
175 178 4.96875
257 261 9.96875
50 52 9.03125
25 58 5.90625
149 152 11.53125
373 378 5.59375
174 179 5.59375
45 47 5.90625
27 34 8.40625
378 380 6.84375
187 191 7.15625
73 120 3.71875
224 235 6.21875
272 319 3.71875
313 315 6.21875
249 251 9.03125
66 68 8.71875
64 66 7.78125
150 164 5.59375
129 140 4.65625
263 265 7.78125
265 267 9.03125
236 243 5.28125
380 393 5.90625
58 62 9.96875
321 323 7.15625
179 181 6.84375
163 165 7.15625
43 45 6.53125
126 143 4.96875
215 217 7.46875
181 194 5.90625
122 124 7.15625
63 65 7.78125
118 120 6.21875
224 257 5.90625
262 264 7.78125
226 233 8.40625
235 237 6.84375
255 260 5.59375
303 305 6.53125
36 45 9.34375
317 319 6.21875
338 370 7.46875
362 364 7.15625
88 120 5.59375
348 351 11.53125
56 61 5.59375
224 227 9.34375
18 21 4.96875
139 171 7.46875
67 69 7.78125
69 72 9.65625
139 141 6.84375
266 268 7.78125
36 38 6.84375
386 390 7.15625
86 89 8.40625
22 38 4.96875
76 121 5.28125
23 58 9.03125
338 340 6.84375
275 320 5.28125
129 131 6.53125
349 385 6.21875
217 220 4.96875
377 379 6.84375
71 149 4.34375
77 80 10.59375
178 180 6.84375
327 329 7.46875
79 82 5.59375
28 36 7.46875
50 68 5.59375
153 155 7.46875
128 130 7.78125
15 18 5.90625
287 319 5.59375
241 243 7.15625
251 263 4.96875
242 244 6.53125
65 67 6.21875
276 279 10.59375
334 336 6.84375
264 266 6.21875
348 350 7.15625
16 18 7.46875
268 271 9.65625
352 354 7.46875
39 43 7.15625
230 289 6.53125
25 37 5.28125
39 42 5.90625
385 391 8.40625
85 120 8.71875
42 44 7.15625
280 284 4.96875
230 233 10.59375
361 364 11.53125
179 182 9.65625
140 142 6.84375
214 217 5.90625
122 187 6.84375
25 28 9.34375
351 353 8.40625
30 90 4.96875
186 192 8.40625
224 236 5.28125
285 288 8.40625
114 116 6.21875
112 114 8.71875
253 255 5.59375
372 374 7.78125
270 348 4.34375
339 341 6.84375
223 230 21.53125
322 388 5.59375
54 56 5.59375
184 191 5.59375
378 381 9.65625
147 149 7.15625
284 319 8.71875
236 239 10.28125
278 281 5.59375
31 33 8.09375
307 310 10.59375
152 154 8.40625
27 36 5.90625
291 293 6.53125
285 318 5.28125
328 330 6.53125
92 94 6.53125
162 165 11.53125
149 151 7.15625
317 320 9.96875
35 48 5.59375
229 289 4.96875
86 119 4.96875
31 90 6.53125
234 247 5.59375
346 348 7.15625
154 184 7.46875
325 342 4.96875
230 232 8.09375
137 139 7.46875
385 388 9.65625
353 355 6.53125
326 328 6.21875
394 396 6.84375
300 302 8.09375
101 103 8.09375
72 124 5.28125
336 338 7.46875
292 294 6.84375
93 95 6.84375
154 156 6.53125
123 189 5.59375
87 120 6.21875
311 313 8.71875
81 85 4.96875
24 31 21.53125
353 383 7.46875
235 244 9.34375
308 310 6.53125
78 82 7.46875
286 319 6.21875
31 34 10.59375
127 129 6.21875
37 40 10.28125
189 192 12.15625
186 189 9.65625
118 121 9.96875
166 168 6.53125
286 318 8.71875
104 106 6.84375
321 386 6.84375
269 271 8.09375
135 137 6.53125
388 391 12.15625
173 175 7.78125
71 73 6.53125
152 186 7.46875
109 111 6.53125
351 385 7.46875
365 367 6.53125
233 235 5.90625
52 64 4.96875
130 132 7.15625
316 318 8.09375
251 255 7.46875
190 192 6.84375
47 49 6.21875
70 72 8.09375
251 265 6.21875
270 272 6.53125
184 188 12.46875
195 197 7.15625
146 149 11.21875
174 176 8.09375
383 390 5.59375
62 64 7.15625
277 281 7.46875
231 236 18.71875
290 318 11.53125
117 119 8.09375
91 119 11.53125
83 85 8.09375
350 361 5.28125
88 90 7.15625
382 387 16.53125
75 122 11.84375
184 186 6.21875
373 375 8.09375
345 348 11.21875
384 386 6.21875
293 313 4.96875
315 317 5.90625
92 95 10.28125
271 320 9.96875
34 36 5.90625
285 287 5.59375
87 119 8.71875
383 385 6.21875
229 233 7.15625
248 252 8.40625
232 248 5.90625
185 187 6.21875
179 194 6.21875
86 88 5.59375
282 284 8.09375
187 189 8.09375
287 289 7.15625
261 263 7.15625
389 391 6.84375
26 35 7.46875
24 27 9.96875
225 234 7.46875
72 121 9.96875
227 231 12.15625
28 32 12.15625
140 172 7.46875
126 129 10.59375
49 53 8.40625
37 44 5.28125
185 190 8.40625
160 162 7.15625
327 340 5.59375
382 394 9.65625
223 256 7.15625
227 230 11.53125
75 120 5.90625
386 388 8.09375
256 260 6.84375
183 188 16.53125
107 110 10.28125
275 278 8.09375
246 248 6.21875
25 27 6.21875
329 331 7.15625
52 54 7.15625
52 56 7.46875
274 321 11.84375
147 165 5.59375
145 148 4.96875
57 61 6.84375
359 361 7.15625
76 79 8.09375
339 371 7.46875
384 389 8.40625
182 184 8.09375
32 37 18.71875
364 383 18.40625
125 144 5.59375
85 87 7.15625
28 39 16.53125
116 118 5.90625
224 226 6.21875
251 253 7.15625
54 58 8.09375
378 393 6.21875
165 184 18.40625
381 383 8.09375
253 257 8.09375
44 47 9.96875
222 224 7.46875
125 143 5.90625
37 47 6.84375
243 246 9.96875
151 162 5.59375
276 278 8.71875
165 168 10.90625
325 328 10.59375
227 238 16.53125
77 79 8.71875
382 384 7.46875
310 312 6.21875
183 185 7.46875
223 226 9.96875
383 387 12.46875
291 294 10.28125
271 323 5.28125
324 342 5.90625
122 190 8.71875
183 195 9.65625
108 111 10.90625
274 319 5.90625
23 25 7.46875
120 123 8.09375
180 194 7.78125
393 395 8.09375
194 196 8.09375
30 34 7.15625
34 49 5.59375
143 148 4.03125
284 286 7.15625
364 367 10.90625
229 284 16.53125
28 31 11.53125
196 198 7.78125
375 377 7.46875
271 273 7.46875
128 141 5.59375
72 74 7.46875
236 246 6.84375
149 166 6.21875
154 182 5.59375
189 191 8.40625
379 393 7.78125
29 31 8.71875
33 48 5.90625
94 114 5.28125
148 168 7.78125
281 283 7.46875
168 170 7.46875
254 260 5.90625
233 248 5.59375
41 43 5.90625
395 397 7.78125
52 66 6.21875
306 309 10.28125
345 347 8.09375
103 106 11.21875
388 390 8.40625
141 144 11.84375
335 338 10.59375
136 139 10.59375
319 322 8.40625
228 230 8.71875
340 343 11.84375
314 316 7.78125
321 389 8.71875
33 49 5.90625
122 125 10.90625
150 165 8.40625
382 391 9.96875
225 236 8.40625
115 117 7.78125
24 57 7.15625
234 245 7.46875
370 372 7.15625
33 90 5.59375
341 367 5.90625
26 37 8.40625
82 84 7.46875
146 148 8.09375
185 191 6.53125
30 85 16.53125
138 140 7.15625
35 49 8.40625
381 393 8.09375
108 110 8.40625
346 364 5.59375
321 324 10.90625
327 391 4.96875
171 173 7.15625
240 242 5.90625
337 339 7.15625
81 86 7.78125
234 248 8.40625
126 189 6.21875
338 369 9.34375
142 168 5.90625
267 320 16.53125
394 397 10.28125
176 178 7.46875
367 369 7.46875
68 121 16.53125
232 247 5.90625
232 289 5.59375
90 116 9.65625
148 164 9.34375
24 28 12.46875
139 170 9.34375
90 92 6.53125
151 154 10.90625
324 386 9.65625
110 113 10.28125
247 250 10.28125
195 198 10.28125
347 363 9.34375
80 84 8.09375
238 244 7.46875
150 188 6.84375
233 249 8.09375
89 126 21.21875
183 192 9.96875
111 113 6.21875
231 234 11.21875
324 343 5.59375
32 35 11.21875
74 120 6.21875
55 61 5.90625
380 382 6.21875
145 149 9.03125
235 257 5.90625
227 232 9.34375
289 291 6.53125
348 362 5.59375
380 383 9.03125
37 68 18.40625
181 183 6.21875
28 33 9.34375
223 227 12.46875
350 353 10.90625
35 46 7.15625
237 241 10.59375
324 326 7.46875
127 141 6.53125
149 186 8.09375
342 347 4.03125
349 364 8.40625
48 51 10.28125
238 240 8.09375
125 127 7.46875
300 303 8.09375
20 22 7.78125
335 337 5.90625
39 41 8.09375
344 346 6.21875
275 277 6.53125
234 237 11.53125
89 92 9.96875
347 367 7.78125
289 315 9.65625
86 120 7.15625
288 325 21.21875
286 289 9.65625
349 387 6.84375
353 381 5.59375
309 312 10.28125
273 319 6.21875
76 78 6.53125
248 253 9.03125
182 185 12.15625
277 280 4.34375
221 224 10.28125
182 194 8.09375
219 221 7.78125
376 378 7.46875
32 34 9.34375
231 257 18.40625
87 90 9.65625
280 285 7.78125
145 147 6.21875
222 225 12.15625
128 192 4.96875
348 365 6.21875
245 247 7.46875
307 309 8.40625
167 170 8.71875
391 394 9.34375
330 332 8.71875
234 321 21.21875
32 58 18.40625
254 259 9.96875
35 38 11.53125
55 60 9.96875
149 163 5.59375
84 121 8.71875
325 388 6.21875
285 319 7.46875
125 187 9.65625
124 183 20.90625
171 174 10.90625
247 320 18.71875
29 35 7.46875
183 186 9.96875
32 84 18.71875
23 26 12.15625
326 329 11.21875
226 235 5.90625
326 340 6.53125
292 295 10.59375
177 179 7.46875
49 54 9.03125
366 369 8.71875
336 373 4.34375
149 193 18.09375
122 186 5.59375
279 283 8.09375
288 291 9.96875
229 234 7.46875
136 138 5.90625
348 385 8.09375
162 164 7.46875
89 119 5.59375
344 348 9.03125
347 350 11.21875
232 246 10.28125
384 390 6.53125
352 385 6.53125
323 382 20.90625
124 126 6.21875
35 122 21.21875
144 148 8.71875
142 144 7.78125
370 373 10.90625
231 283 18.71875
181 184 9.03125
156 158 7.15625
327 339 7.78125
227 233 6.53125
290 385 21.53125
188 190 5.90625
228 234 7.78125
382 385 9.96875
377 388 21.21875
302 304 7.15625
31 36 15.90625
30 35 7.46875
231 233 9.34375
236 267 18.40625
28 34 6.53125
259 261 6.84375
39 48 16.21875
25 50 18.40625
238 247 16.21875
323 325 6.21875
78 81 4.34375
192 195 9.34375
361 363 7.46875
75 78 10.28125
74 121 6.21875
38 42 10.59375
60 62 6.84375
341 343 7.78125
15 17 7.46875
39 45 7.46875
48 121 18.71875
381 384 12.15625
46 48 7.46875
379 382 5.90625
212 214 7.15625
36 58 5.90625
304 307 6.84375
180 183 5.90625
230 235 15.90625
5 7 6.84375
224 249 18.40625
334 337 9.65625
379 394 9.34375
128 140 7.78125
387 389 5.90625
131 133 8.71875
219 222 10.90625
22 25 10.28125
344 347 4.96875
33 47 10.28125
223 291 20.28125
38 46 8.40625
310 313 10.59375
32 69 5.90625
228 237 16.21875
180 195 9.34375
288 318 5.59375
321 385 5.59375
13 15 7.15625
127 130 11.21875
377 387 18.40625
178 189 21.21875
224 234 9.96875
236 242 10.28125
273 320 6.21875
120 122 8.09375
151 185 7.78125
89 117 5.59375
148 167 6.84375
91 186 21.53125
214 216 7.46875
149 165 5.28125
148 151 11.21875
348 364 5.28125
237 245 8.40625
229 237 18.40625
319 321 8.09375
254 319 20.90625
349 362 7.15625
355 357 7.15625
153 183 6.84375
368 370 7.46875
204 206 6.84375
350 383 9.03125
150 163 7.15625
153 186 6.53125
348 392 18.09375
257 289 19.03125
144 168 7.46875
223 289 20.28125
151 184 9.03125
213 215 5.59375
30 38 18.40625
283 320 8.71875
290 293 10.28125
271 319 9.65625
147 152 18.40625
169 171 7.46875
89 124 18.40625
231 267 5.59375
87 89 9.03125
292 315 7.78125
144 147 11.21875
86 122 9.96875
291 317 5.59375
325 347 5.90625
105 107 7.78125
288 323 18.40625
34 50 8.09375
251 264 5.90625
212 215 9.96875
91 94 10.28125
352 382 6.84375
346 351 18.40625
249 252 9.96875
107 109 5.90625
131 134 10.59375
356 359 9.96875
209 211 7.46875
93 116 8.09375
254 317 20.90625
85 91 18.71875
86 121 6.53125
191 193 7.78125
376 379 6.84375
32 68 5.59375
312 315 9.65625
283 285 7.78125
228 235 9.34375
101 104 8.09375
325 381 21.21875
158 160 5.90625
123 126 9.34375
286 288 9.03125
360 363 10.59375
25 35 9.96875
322 325 9.34375
31 58 19.03125
152 187 9.96875
288 316 5.59375
102 105 10.59375
274 277 10.28125
266 269 8.40625
84 86 7.78125
17 19 7.15625
238 290 18.71875
178 188 18.40625
390 392 7.78125
162 167 18.40625
224 267 18.40625
274 320 8.09375
67 70 8.40625
350 384 7.78125
155 158 11.21875
10 12 7.15625
277 279 5.28125
265 268 11.84375
157 160 9.96875
232 234 7.46875
343 347 8.71875
33 35 7.46875
58 90 19.03125
55 120 20.90625
75 121 8.09375
324 327 11.53125
92 118 5.59375
197 199 7.78125
285 321 9.96875
230 257 19.03125
24 90 20.28125
34 91 7.15625
216 218 7.15625
285 320 6.53125
347 383 16.53125
126 148 5.90625
336 339 11.84375
146 151 18.40625
148 184 16.21875
247 249 7.78125
55 118 20.90625
342 351 16.53125
6 8 7.15625
322 353 20.90625
354 357 11.21875
177 180 6.84375
29 36 9.34375
70 147 5.28125
235 248 7.46875
368 371 10.59375
229 317 8.71875
343 367 7.46875
330 333 10.59375
211 213 7.15625
36 48 7.78125
169 172 10.59375
24 92 20.28125
235 258 9.03125
343 346 11.21875
52 65 5.90625
130 140 7.78125
345 350 18.40625
347 366 6.84375
357 359 5.90625
231 268 5.90625
25 68 18.40625
304 306 7.78125
72 120 9.65625
293 295 7.15625
141 154 18.71875
125 128 11.53125
80 82 7.15625
378 394 6.53125
74 76 7.78125
246 318 21.21875
12 14 7.15625
284 290 18.71875
66 69 11.84375
29 38 16.21875
50 53 9.96875
233 290 7.15625
205 207 7.15625
351 386 9.96875
135 138 9.65625
78 80 5.28125
251 318 21.21875
236 247 10.28125
279 281 7.15625
14 16 5.59375
233 250 8.09375
396 398 7.78125
93 117 11.53125
48 50 8.09375
47 119 21.21875
33 85 18.71875
59 62 9.34375
294 312 4.96875
166 169 7.78125
111 114 10.59375
218 220 7.46875
331 336 6.53125
306 308 5.90625
20 23 10.90625
235 247 7.78125
273 275 7.78125
367 370 11.21875
298 300 7.46875
100 102 8.40625
123 154 20.90625
148 188 5.90625
137 140 11.84375
259 263 8.40625
19 21 7.46875
361 366 18.40625
32 89 7.15625
37 48 10.28125
294 296 7.78125
320 387 8.40625
126 182 21.21875
13 16 9.96875
258 261 9.34375
223 288 21.53125
309 311 8.40625
53 58 11.53125
168 171 11.21875
353 387 18.09375
36 49 7.46875
365 368 7.78125
230 288 5.28125
340 353 18.71875
124 148 6.53125
30 118 8.71875
234 286 18.40625
93 96 10.59375
224 229 15.90625
25 33 15.90625
337 372 4.96875
225 260 5.59375
94 96 7.15625
154 188 18.09375
208 210 7.15625
252 257 11.53125
317 325 20.90625
231 288 7.15625
224 232 15.90625
31 91 9.96875
229 290 5.28125
222 236 8.71875
299 301 8.40625
154 165 20.90625
85 122 7.46875
25 38 8.09375
233 251 6.21875
32 50 6.84375
230 290 9.96875
49 121 21.21875
202 204 7.15625
30 91 5.28125
329 339 7.78125
203 205 7.46875
291 314 7.46875
248 290 9.03125
333 336 6.84375
347 387 5.90625
149 183 16.21875
302 305 11.21875
231 290 8.09375
145 167 7.46875
36 59 9.03125
237 240 10.90625
124 149 8.40625
60 64 8.40625
325 382 17.15625
290 350 21.21875
234 291 9.65625
224 237 8.09375
163 166 10.28125
28 121 20.59375
32 91 8.09375
103 105 7.15625
52 119 21.21875
290 292 7.78125
126 183 17.15625
109 112 11.53125
4 7 10.59375
229 244 18.71875
154 185 11.21875
323 326 10.59375
26 40 16.53125
34 51 8.09375
110 112 8.40625
31 37 19.96875
34 52 6.21875
183 187 13.40625
348 382 16.21875
227 320 20.59375
121 188 8.40625
4 6 7.15625
9 11 7.15625
37 43 10.28125
312 314 7.78125
230 236 19.96875
367 390 18.71875
261 264 11.21875
57 60 11.21875
232 275 16.21875
95 97 7.46875
88 128 20.90625
232 284 18.71875
237 316 19.03125
231 249 6.53125
119 122 12.15625
3 5 7.15625
99 101 7.46875
323 347 6.53125
362 365 10.28125
126 154 19.65625
363 385 10.28125
292 314 5.90625
382 386 13.40625
248 320 21.21875
287 327 21.21875
137 174 4.96875
256 259 11.21875
144 149 13.09375
143 152 16.53125
325 353 19.65625
31 89 5.28125
118 126 20.90625
91 151 21.21875
269 346 5.28125
138 173 4.96875
223 225 7.78125
32 38 20.59375
185 189 12.78125
253 256 7.46875
179 195 6.53125
339 342 11.21875
384 388 12.78125
272 320 6.21875
119 121 7.78125
140 143 11.21875
73 121 6.21875
74 122 8.09375
344 366 7.46875
49 91 8.71875
33 76 16.21875
233 236 10.90625
132 134 5.90625
384 393 5.90625
62 65 11.21875
235 268 18.40625
285 323 16.21875
74 77 9.03125
38 41 10.90625
305 308 5.90625
373 388 21.21875
323 348 8.40625
318 320 7.78125
25 30 15.90625
188 192 11.21875
273 321 8.09375
331 333 5.59375
231 269 8.40625
19 23 9.03125
292 316 11.53125
32 70 8.40625
353 384 11.21875
150 153 10.28125
75 87 11.53125
168 191 18.71875
387 391 11.21875
75 164 21.21875
284 321 7.46875
328 331 10.59375
274 363 21.21875
34 37 10.90625
28 87 18.09375
341 369 8.09375
276 318 9.65625
113 115 7.46875
26 62 9.03125
26 61 5.59375
218 223 4.34375
225 239 16.53125
353 364 20.90625
24 26 7.78125
164 186 10.28125
275 279 9.34375
318 321 12.15625
381 386 17.78125
299 302 11.53125
225 228 6.84375
159 162 4.34375
147 167 5.90625
229 267 8.40625
35 87 18.40625
23 37 8.71875
311 314 11.53125
218 231 18.71875
126 144 9.03125
124 127 10.59375
363 366 11.53125
164 167 11.53125
91 93 7.78125
274 286 11.53125
39 91 18.71875
30 45 18.71875
231 237 20.59375
25 32 19.96875
151 187 8.40625
73 122 6.21875
119 149 16.53125
182 187 17.78125
84 87 10.59375
290 314 5.59375
272 274 8.09375
73 75 8.09375
325 374 21.21875
227 286 18.09375
234 236 8.09375
343 348 13.09375
181 195 5.90625
92 115 7.46875
272 321 6.21875
287 314 16.53125
86 124 16.21875
35 37 8.09375
380 394 5.90625
150 166 6.84375
232 285 15.90625
272 318 9.65625
74 154 21.21875
127 143 7.15625
218 230 20.90625
36 69 18.40625
73 87 6.53125
30 68 8.40625
76 118 7.15625
91 188 20.28125
151 161 10.28125
378 395 6.21875
236 249 16.84375
225 261 9.03125
303 306 10.90625
287 292 18.09375
154 187 15.90625
349 365 6.84375
224 231 19.96875
76 80 9.34375
161 164 10.59375
332 334 9.03125
185 194 5.90625
142 170 8.09375
74 119 10.28125
275 317 7.15625
236 257 9.03125
257 291 19.96875
191 194 10.28125
353 365 21.21875
84 88 13.09375
30 58 15.59375
218 222 9.03125
174 189 21.21875
26 29 6.84375
54 57 7.46875
346 366 5.90625
346 349 11.21875
390 393 10.28125
33 86 15.90625
24 30 17.46875
88 115 16.53125
113 116 9.65625
154 166 21.21875
45 48 10.90625
358 361 4.34375
134 137 7.15625
273 276 9.03125
77 119 9.65625
75 150 19.03125
318 348 16.53125
133 135 9.03125
272 384 16.53125
248 287 16.84375
84 166 21.21875
321 325 7.78125
223 229 17.46875
365 382 18.40625
349 352 10.28125
163 186 8.40625
272 286 6.53125
29 123 20.90625
364 366 7.78125
244 247 10.90625
38 117 19.03125
35 92 9.65625
122 126 7.78125
72 75 12.15625
283 287 13.09375
352 356 4.96875
147 150 11.21875
305 307 8.09375
337 340 10.59375
364 391 18.71875
32 168 21.21875
231 367 21.21875
340 348 9.03125
165 192 18.71875
274 349 19.03125
360 362 7.15625
141 186 9.96875
301 304 10.59375
340 385 9.96875
387 393 16.21875
35 45 11.53125
58 92 20.28125
271 274 12.15625
223 239 9.65625
362 385 8.40625
225 237 10.90625
382 392 7.78125
117 122 17.78125
88 93 17.78125
154 158 9.96875
126 175 21.21875
89 91 7.78125
73 185 16.53125
325 343 9.03125
283 286 10.59375
165 167 7.78125
289 318 8.40625
234 244 11.53125
229 257 15.59375
141 149 9.03125
254 289 16.53125
47 50 11.53125
348 361 10.59375
331 334 8.40625
26 38 10.90625
166 183 18.40625
132 135 8.40625
19 31 20.90625
37 58 9.03125
228 322 20.90625
326 386 7.78125
149 154 17.78125
215 229 16.53125
283 365 21.21875
93 115 5.90625
100 103 11.53125
288 290 7.78125
15 19 7.78125
51 55 8.09375
316 321 17.78125
127 188 9.65625
153 157 4.96875
353 386 15.90625
183 193 7.78125
232 237 15.90625
273 318 10.28125
179 196 6.21875
71 120 9.65625
326 342 7.15625
126 149 7.78125
170 173 10.59375
112 115 11.53125
27 37 5.59375
143 169 8.09375
319 369 21.21875
263 291 19.03125
210 212 8.09375
73 119 9.65625
19 32 18.71875
88 121 8.40625
138 141 10.59375
227 236 9.96875
223 249 16.84375
132 137 6.21875
24 50 16.84375
149 162 10.59375
18 20 6.84375
145 153 20.28125
255 258 11.21875
91 115 5.59375
201 203 7.46875
36 88 19.03125
293 315 5.59375
37 50 16.84375
16 30 16.53125
246 249 11.53125
233 243 16.21875
47 91 9.65625
5 8 10.59375
287 320 8.40625
342 368 8.09375
338 341 10.59375
127 187 7.78125
56 59 11.21875
216 219 9.34375
350 386 8.40625
188 194 16.21875
24 45 9.34375
377 382 4.96875
163 168 15.90625
351 382 5.28125
238 248 16.53125
250 254 8.09375
225 242 18.40625
352 381 9.65625
279 282 7.78125
325 348 7.78125
73 123 5.59375
288 349 18.71875
151 183 9.96875
268 284 15.90625
296 298 8.40625
260 264 10.28125
152 189 16.53125
69 85 15.90625
26 43 18.40625
239 263 21.21875
215 230 20.28125
237 246 6.21875
148 153 15.90625
369 372 10.59375
168 184 21.21875
372 375 10.90625
55 90 16.53125
152 155 11.84375
251 317 19.65625
346 365 7.78125
278 284 11.21875
326 387 9.65625
246 290 9.34375
270 319 9.65625
290 387 20.28125
117 120 9.96875
11 13 8.09375
151 164 6.21875
35 50 11.21875
233 286 17.15625
224 317 21.53125
24 32 20.28125
126 168 9.96875
89 150 18.71875
68 75 16.53125
362 367 15.90625
223 244 9.34375
267 274 16.53125
178 183 4.96875
223 231 20.28125
350 382 9.96875
152 183 5.28125
220 222 9.34375
235 318 20.59375
33 38 15.90625
349 351 7.78125
226 236 5.59375
126 151 11.53125
147 166 7.78125
161 163 7.15625
231 353 21.21875
294 297 10.28125
117 124 21.53125
273 353 21.21875
262 265 11.21875
342 366 7.46875
6 9 10.59375
139 142 10.59375
2 4 7.46875
243 249 21.21875
217 219 6.84375
143 167 7.46875
32 191 19.03125
362 392 18.71875
348 353 17.78125
117 188 21.21875
168 172 13.40625
95 98 10.28125
316 319 9.96875
386 391 7.78125
231 235 14.65625
253 263 9.65625
124 190 8.71875
150 152 7.78125
72 147 7.15625
80 83 7.78125
367 371 13.40625
165 194 20.28125
347 353 21.21875
63 66 11.21875
61 65 10.28125
308 311 11.21875
74 170 21.21875
16 31 20.28125
48 149 20.90625
213 217 6.53125
235 287 19.03125
49 88 16.84375
90 119 8.40625
47 88 20.28125
351 388 16.53125
106 109 5.90625
71 74 10.90625
21 23 9.34375
353 357 9.96875
221 257 9.34375
232 238 20.59375
350 363 6.21875
153 169 20.90625
229 287 7.46875
231 390 19.03125
32 154 21.21875
120 170 21.21875
89 149 16.21875
170 183 17.15625
204 207 10.59375
369 382 17.15625
152 168 18.40625
97 99 8.09375
76 85 5.90625
119 188 15.59375
341 348 12.15625
142 151 16.21875
173 176 10.90625
389 392 11.53125
163 193 18.71875
233 253 10.59375
351 354 11.84375
229 247 9.03125
322 382 20.59375
190 193 11.53125
174 180 9.65625
326 350 16.21875
290 317 7.78125
341 351 17.15625
315 362 21.21875
187 192 7.78125
288 348 16.21875
325 367 9.96875
230 286 7.46875
30 48 9.03125
229 318 9.65625
19 24 4.34375
304 308 6.53125
148 154 21.21875
79 85 11.21875
36 119 20.59375
52 118 19.65625
344 352 20.28125
106 108 7.78125
234 240 21.21875
272 322 5.90625
73 168 18.40625
73 192 18.40625
234 249 11.21875
33 149 15.90625
30 88 7.46875
267 285 16.84375
224 254 9.96875
341 350 16.21875
28 37 9.96875
322 393 20.90625
203 206 10.28125
290 320 15.59375
367 383 21.21875
68 86 16.84375
24 40 9.65625
221 238 6.53125
84 149 16.21875
154 181 9.34375
31 87 7.46875
94 116 5.59375
123 183 20.59375
289 292 10.90625
142 152 16.84375
17 20 9.03125
225 256 10.59375
272 367 18.40625
251 271 18.71875
373 379 9.65625
225 229 11.21875
336 342 20.90625
329 338 5.59375
83 156 4.34375
127 151 16.21875
33 39 20.59375
246 287 20.28125
338 343 17.78125
316 323 21.53125
86 166 19.96875
159 161 7.78125
76 120 6.53125
64 92 19.03125
273 369 21.21875
89 120 6.53125
34 149 20.28125
24 68 17.78125
137 143 20.90625
364 393 20.28125
30 119 9.65625
125 151 16.53125
54 64 9.65625
38 47 6.21875
91 118 7.78125
222 227 16.53125
272 391 18.40625
125 162 21.21875
285 365 19.96875
225 240 20.90625
129 132 10.59375
327 364 16.53125
217 221 5.59375
254 272 20.28125
26 118 18.40625
37 49 11.84375
236 248 11.84375
58 93 18.71875
149 188 5.90625
351 367 18.40625
44 50 21.21875
139 144 17.78125
275 284 5.90625
51 119 21.53125
183 189 18.71875
338 372 8.40625
353 380 9.34375
223 238 7.46875
225 317 18.40625
270 273 10.90625
323 389 8.71875
26 47 9.96875
295 297 4.96875
76 150 17.15625
26 41 20.90625
143 147 8.40625
358 360 7.78125
223 232 15.59375
36 120 19.03125
254 261 11.21875
32 36 14.65625
142 149 12.15625
226 257 9.65625
247 348 20.90625
237 249 16.84375
223 267 17.78125
235 238 10.90625
86 126 17.15625
235 319 19.03125
205 208 10.90625
293 296 10.59375
34 87 17.15625
93 119 16.21875
26 30 11.21875
223 290 15.59375
288 385 15.90625
297 299 5.28125
85 140 21.21875
26 33 11.53125
34 44 16.21875
233 238 16.84375
284 339 21.21875
28 48 9.65625
352 366 21.21875
149 191 12.15625
347 352 15.90625
286 327 16.21875
153 182 9.65625
94 97 10.59375
196 199 10.28125
50 58 15.59375
228 288 9.34375
227 247 9.65625
271 287 13.09375
36 47 5.28125
91 149 19.34375
253 260 9.03125
128 165 16.53125
393 396 9.65625
232 348 15.90625
288 319 6.53125
225 232 11.53125
26 57 10.59375
40 60 18.40625
168 185 16.21875
116 163 21.21875
232 288 9.03125
116 119 10.90625
275 319 6.53125
73 89 9.34375
86 172 20.28125
251 291 17.78125
104 107 11.21875
25 55 9.96875
22 58 9.34375
123 194 20.90625
52 72 18.71875
128 146 19.03125
271 346 7.15625
290 348 19.34375
139 173 8.40625
348 390 12.15625
54 61 9.03125
24 33 15.59375
90 93 10.90625
293 314 7.78125
343 362 18.40625
367 384 16.21875
395 398 10.28125
286 339 20.90625
225 246 9.96875
147 184 21.21875
239 259 18.40625
33 45 16.21875
352 368 20.90625
273 287 11.53125
234 270 19.03125
207 209 4.96875
34 54 10.59375
91 121 15.59375
72 88 13.09375
8 10 4.96875
238 263 18.71875
144 163 18.40625
325 350 11.53125
327 345 19.03125
22 39 6.53125
96 98 4.96875
151 168 16.53125
382 388 18.71875
87 140 20.90625
147 191 18.71875
250 318 21.53125
254 315 19.96875
35 41 21.21875
255 314 20.90625
260 287 20.90625
260 289 18.71875
285 371 20.28125
50 76 18.40625
217 223 9.03125
76 86 6.21875
55 73 20.28125
117 149 20.90625
150 167 11.53125
315 318 10.90625
223 259 9.65625
148 163 9.96875
39 49 16.53125
31 59 21.53125
87 171 20.90625
251 256 11.53125
226 229 10.90625
124 184 16.53125
89 186 15.90625
318 387 15.59375
283 348 16.21875
227 239 19.65625
48 87 18.40625
61 90 18.71875
247 286 18.09375
73 127 18.40625
285 363 16.21875
275 349 17.15625
316 387 21.21875
160 163 8.40625
242 245 10.59375
34 46 11.53125
251 266 6.84375
88 148 16.21875
27 33 11.84375
39 64 18.71875
30 50 9.96875
234 275 18.71875
14 18 6.53125
125 142 9.03125
35 71 19.03125
86 164 16.21875
36 39 10.90625
237 267 19.03125
88 126 17.78125
98 100 5.28125
230 267 7.78125
73 169 20.90625
74 88 11.53125
272 288 9.34375
292 318 16.21875
31 55 16.53125
347 362 9.96875
348 387 5.90625
149 185 11.21875
259 317 21.21875
40 64 21.21875
233 245 11.53125
230 258 21.53125
348 393 16.84375
287 386 15.90625
174 188 18.09375
33 89 9.03125
165 183 19.65625
48 52 12.15625
233 348 20.28125
317 362 16.21875
29 44 18.71875
230 254 16.53125
31 68 7.78125
194 197 9.65625
88 187 15.90625
324 350 16.53125
23 28 16.53125
350 367 16.53125
331 337 4.65625
226 232 11.84375
249 257 15.59375
50 187 20.90625
349 366 11.53125
324 361 21.21875
151 192 11.84375
272 368 20.90625
359 362 8.40625
287 325 17.78125
225 287 18.09375
29 89 9.34375
249 275 18.40625
235 246 5.28125
149 194 16.84375
373 387 18.09375
35 76 18.71875
25 118 21.53125
249 320 16.84375
24 91 15.59375
229 249 9.96875
81 83 7.46875
94 115 7.78125
140 153 19.03125
134 136 7.46875
285 292 20.59375
24 39 7.46875
55 62 11.21875
29 87 15.90625
26 88 18.09375
385 392 10.90625
145 168 8.09375
50 126 20.28125
247 251 12.15625
153 167 21.21875
333 335 7.15625
87 128 16.21875
61 88 20.90625
251 319 18.09375
52 92 17.78125
1 3 7.46875
275 281 5.28125
85 117 16.84375
123 184 15.90625
52 120 18.09375
118 163 16.21875
257 292 18.40625
342 346 8.40625
235 259 8.71875
76 82 5.28125
348 384 11.21875
55 57 7.46875
232 244 15.90625
38 50 16.84375
254 256 7.46875
24 60 9.65625
32 190 19.34375
50 121 16.84375
326 367 10.28125
231 384 20.28125
61 93 20.90625
146 167 6.21875
270 383 16.84375
32 185 20.28125
93 122 20.90625
99 102 11.21875
38 68 19.03125
355 358 9.03125
36 73 19.65625
324 341 9.03125
298 301 11.21875
236 241 11.53125
130 139 5.59375
224 256 10.90625
296 299 10.28125
189 194 18.09375
282 355 4.34375
127 168 10.28125
156 159 9.03125
226 230 15.59375
55 116 19.96875
28 40 19.65625
27 58 9.65625
343 371 18.09375
71 184 16.84375
200 202 7.46875
247 318 15.90625
75 165 19.65625
350 391 11.84375
267 275 18.71875
186 193 10.90625
52 57 11.53125
322 367 16.21875
211 214 9.65625
71 91 15.59375
284 316 16.84375
144 172 18.09375
141 155 20.28125
75 187 18.09375
257 315 20.59375
153 166 16.21875
72 152 18.40625
206 208 7.78125
249 325 20.28125
230 234 12.46875
68 76 18.71875
323 383 16.53125
260 262 7.78125
264 274 20.59375
267 313 21.21875
52 67 6.84375
32 187 17.15625
249 285 18.71875
228 286 15.90625
50 86 18.71875
223 255 10.28125
371 374 10.28125
31 46 19.03125
285 325 17.15625
150 168 11.53125
60 118 21.21875
270 290 15.59375
322 383 15.90625
61 63 7.78125
346 383 21.21875
280 282 7.46875
260 292 20.90625
268 275 16.53125
18 22 5.59375
48 119 15.90625
52 88 16.84375
227 272 16.84375
392 395 9.65625
231 248 10.59375
34 39 16.84375
141 145 11.53125
48 76 18.09375
28 73 16.84375
26 73 20.59375
228 243 18.71875
145 191 16.53125
32 118 9.96875
69 76 16.53125
349 367 11.53125
249 386 20.90625
7 9 7.78125
231 260 17.46875
241 247 20.28125
65 75 20.59375
224 230 20.28125
316 348 20.90625
123 168 16.21875
75 126 18.09375
223 246 8.40625
121 126 12.15625
223 315 20.28125
52 73 17.15625
341 345 13.09375
254 263 6.21875
251 287 16.84375
230 247 13.09375
272 317 9.34375
24 56 10.28125
30 188 18.71875
251 272 17.15625
223 234 11.53125
345 366 6.21875
231 386 16.84375
46 88 20.90625
46 49 11.21875
142 148 9.03125
287 347 16.21875
56 115 20.90625
25 47 10.28125
269 285 18.40625
118 125 21.53125
283 325 15.90625
340 354 20.28125
257 288 19.65625
388 393 18.09375
235 272 19.65625
55 88 20.28125
124 142 11.84375
75 149 16.53125
87 127 18.71875
36 60 8.71875
225 241 19.03125
231 383 20.28125
272 353 19.03125
224 246 10.28125
272 326 18.40625
245 287 20.90625
244 248 12.15625
231 317 9.96875
233 321 19.96875
64 120 19.34375
231 389 19.34375
144 185 18.40625
364 382 19.65625
271 282 20.90625
286 368 20.59375
97 100 10.28125
275 285 6.21875
49 120 15.90625
172 175 10.28125
274 350 17.78125
232 250 8.09375
141 188 8.71875
37 42 11.53125
317 321 13.71875
193 196 9.65625
305 309 8.40625
73 118 9.34375
153 170 16.53125
37 65 18.40625
274 386 18.09375
43 46 10.59375
118 122 13.71875
245 248 11.21875
70 122 12.15625
87 125 16.84375
236 317 18.71875
146 185 20.90625
214 218 7.78125
247 275 18.09375
142 146 13.09375
251 257 9.65625
263 318 20.90625
49 87 19.34375
127 162 21.21875
88 122 9.96875
25 57 10.90625
270 339 18.40625
76 84 9.34375
272 383 16.53125
95 113 4.96875
225 272 20.59375
274 364 19.65625
286 326 18.71875
173 188 19.34375
85 186 6.84375
341 393 18.09375
52 58 9.65625
227 285 18.40625
378 397 9.34375
75 151 17.78125
12 15 9.65625
344 390 16.53125
339 352 19.03125
163 192 15.90625
71 140 18.40625
323 328 16.53125
75 88 10.90625
76 149 15.90625
24 47 8.40625
254 291 18.09375
49 122 20.59375
322 371 19.03125
284 288 13.09375
322 368 18.71875
86 141 19.65625
145 150 11.53125
127 140 8.40625
28 86 18.40625
254 287 20.28125
71 150 8.71875
126 162 16.53125
344 367 8.09375
26 46 11.84375
122 127 13.40625
32 61 17.46875
85 141 16.21875
85 149 12.78125
341 386 9.03125
179 198 9.34375
242 246 12.46875
58 89 19.65625
344 349 11.53125
123 172 19.03125
320 325 12.15625
184 190 10.28125
85 89 13.09375
50 54 12.78125
84 126 15.90625
3 6 10.59375
18 24 9.03125
31 48 13.40625
36 56 11.53125
151 188 9.96875
339 386 10.59375
225 289 15.28125
31 35 12.15625
48 122 19.65625
270 327 16.21875
120 126 15.59375
45 49 12.15625
284 291 16.84375
267 350 16.21875
146 166 10.28125
73 86 9.96875
328 348 16.21875
229 291 9.65625
352 369 16.53125
140 187 10.28125
294 313 7.78125
73 154 19.03125
248 318 19.34375
272 285 9.96875
273 285 11.53125
340 344 11.53125
275 283 9.34375
58 63 11.53125
73 152 16.84375
202 205 10.90625
72 83 20.90625
142 194 18.09375
248 286 19.34375
243 248 16.21875
142 187 9.03125
123 169 18.71875
29 121 19.34375
88 124 15.90625
74 86 11.53125
349 382 12.46875
25 31 20.28125
86 93 20.59375
210 213 10.59375
117 186 20.90625
257 262 11.53125
274 348 16.53125
173 177 12.15625
27 40 15.90625
341 347 9.03125
350 360 9.96875
32 184 20.28125
274 287 10.90625
326 361 21.21875
73 193 21.21875
51 124 20.59375
240 244 10.59375
130 133 7.15625
270 368 15.90625
24 93 17.46875
24 35 11.53125
26 42 19.03125
118 188 16.84375
230 245 19.03125
352 365 16.21875
326 339 8.40625
87 122 5.90625
34 122 19.96875
286 370 20.90625
75 89 9.65625
285 385 9.65625
89 116 10.28125
33 51 8.09375
287 323 16.21875
248 319 15.90625
369 388 16.21875
325 361 16.53125
319 325 15.59375
32 126 17.46875
225 245 11.84375
351 366 18.71875
235 255 11.53125
292 321 20.90625
229 387 18.71875
341 383 18.09375
287 321 9.96875
284 340 16.21875
71 169 15.90625
288 386 19.96875
332 336 6.21875
33 68 5.59375
58 116 20.59375
272 351 16.84375
362 391 15.90625
141 189 12.15625
125 189 6.53125
284 385 6.84375
142 184 18.09375
64 93 19.65625
124 129 16.53125
288 315 10.28125
228 236 13.40625
245 288 16.84375
164 187 9.65625
379 383 10.90625
286 324 16.84375
55 64 6.21875
73 85 9.96875
340 388 12.15625
339 367 10.59375
35 57 16.53125
87 121 5.90625
270 349 8.71875
71 193 21.53125
149 182 20.90625
234 256 16.53125
228 320 19.34375
86 186 9.96875
362 384 12.15625
348 381 20.90625
91 122 17.46875
247 321 19.65625
272 284 10.28125
351 355 13.09375
35 70 17.78125
341 382 20.59375
127 152 16.84375
180 184 10.90625
152 167 18.71875
372 376 12.46875
340 387 8.71875
170 189 16.21875
325 383 13.40625
272 392 21.21875
85 150 12.46875
11 14 10.59375
163 185 12.15625
85 92 16.84375
244 263 18.40625
43 47 12.46875
73 184 16.53125
263 319 19.34375
250 323 20.59375
275 348 15.90625
68 151 16.21875
68 114 21.21875
141 147 13.09375
250 267 6.84375
231 325 17.46875
234 269 17.78125
32 49 10.59375
129 149 16.21875
240 247 21.21875
274 288 9.65625
31 61 17.15625
236 288 18.40625
323 341 11.84375
68 168 21.21875
235 256 11.21875
269 321 12.15625
287 316 9.96875
45 64 18.40625
232 236 14.34375
271 351 18.09375
140 145 15.90625
248 321 20.59375
316 385 20.90625
150 183 12.46875
249 253 12.78125
365 393 18.09375
363 386 9.65625
64 119 21.21875
250 317 19.03125
250 257 12.78125
317 350 18.40625
251 286 19.34375
71 194 20.28125
37 89 18.40625
116 121 15.90625
363 367 12.78125
215 219 10.90625
145 152 19.34375
345 365 10.28125
33 186 19.65625
147 153 19.34375
270 392 21.53125
258 263 10.90625
50 122 15.59375
377 395 10.28125
374 389 20.90625
272 287 7.78125
383 389 10.59375
152 156 13.09375
263 292 19.65625
249 321 15.59375
231 259 18.40625
166 194 18.09375
222 235 10.90625
115 118 10.28125
286 367 19.65625
36 57 11.21875
223 292 17.46875
178 196 10.28125
2 5 10.59375
235 239 13.09375
324 352 19.96875
290 321 17.46875
46 89 16.84375
246 319 19.03125
32 60 18.40625
225 319 19.65625
285 340 19.65625
340 346 13.09375
267 325 20.28125
383 393 6.53125
89 187 19.96875
227 258 11.53125
385 395 18.09375
55 92 18.09375
49 119 19.34375
326 351 16.84375
151 165 10.28125
268 272 8.40625
85 118 12.46875
274 325 18.09375
70 75 17.15625
122 149 5.59375
234 285 19.03125
234 254 10.59375
230 260 17.15625
83 155 4.96875
224 228 12.15625
271 383 18.40625
233 275 20.28125
239 247 16.84375
330 338 6.21875
232 267 5.59375
235 274 20.28125
255 259 11.53125
65 74 20.59375
126 184 13.40625
344 351 19.34375
236 264 18.40625
87 118 11.84375
73 88 7.78125
184 189 13.71875
284 317 12.46875
242 247 17.15625
164 168 12.78125
83 87 11.84375
128 142 8.40625
201 204 10.28125
327 341 8.40625
263 315 20.28125
68 123 15.28125
68 188 17.46875
50 150 19.34375
142 183 20.59375
241 248 21.21875
35 55 10.59375
70 86 18.40625
74 118 8.71875
59 64 10.90625
236 240 14.03125
175 190 20.90625
273 317 9.03125
31 73 8.40625
36 40 13.09375
267 367 21.21875
30 92 9.65625
252 316 21.53125
33 91 5.28125
70 85 19.03125
68 126 20.28125
43 61 21.53125
222 233 16.53125
290 322 15.90625
268 382 20.90625
89 189 18.71875
69 73 8.40625
33 37 14.34375
286 317 11.84375
284 348 12.78125
71 123 8.40625
42 48 20.28125
26 90 15.28125
325 337 16.21875
321 326 13.40625
234 242 17.15625
27 30 10.90625
343 384 18.40625
340 380 18.71875
44 49 16.21875
254 270 20.59375
140 168 10.59375
87 169 20.59375
245 260 16.53125
118 151 18.40625
120 125 16.84375
227 257 10.59375
72 184 18.40625
83 121 11.21875
235 288 15.59375
7 10 9.65625
345 384 20.90625
32 152 19.03125
25 29 12.15625
51 116 19.65625
37 118 19.03125
383 388 13.71875
234 272 15.59375
46 61 16.53125
124 186 11.21875
141 187 4.96875
164 189 16.21875
329 348 18.71875
76 141 21.21875
285 327 19.03125
56 60 11.53125
239 245 12.15625
33 188 18.09375
148 183 19.03125
168 188 12.46875
123 152 17.78125
233 270 16.21875
372 387 19.34375
284 349 12.46875
141 181 18.71875
346 390 18.71875
323 385 11.21875
126 147 11.53125
70 76 19.34375
245 314 5.28125
47 120 19.03125
71 75 14.34375
224 291 19.34375
279 284 9.65625
314 317 10.28125
28 59 11.53125
237 261 18.09375
146 186 18.71875
232 385 19.65625
222 256 10.28125
51 68 6.84375
229 243 19.96875
230 272 8.40625
28 72 21.21875
226 267 15.59375
338 345 21.53125
382 395 9.65625
150 185 6.84375
88 117 9.96875
226 247 9.65625
16 20 10.90625
269 275 19.34375
80 85 9.65625
35 51 12.78125
34 71 16.21875
146 191 21.21875
233 252 10.59375
130 149 18.71875
322 354 19.34375
153 185 8.40625
47 52 12.15625
322 351 17.78125
331 335 7.15625
229 319 8.71875
140 148 13.09375
118 186 17.15625
282 286 11.84375
317 387 17.15625
51 89 16.84375
41 45 10.59375
145 166 9.65625
86 118 10.28125
147 151 14.03125
223 245 11.53125
86 128 19.03125
65 121 20.28125
378 383 12.15625
123 155 19.34375
340 381 19.96875
87 91 14.96875
376 380 10.90625
270 274 14.34375
244 249 17.15625
286 321 5.90625
171 188 16.53125
234 292 9.65625
339 347 13.09375
131 139 5.90625
317 323 17.15625
89 122 13.40625
88 125 20.59375
177 181 10.90625
231 351 19.03125
124 194 20.59375
74 89 12.15625
88 193 20.90625
239 244 6.84375
25 56 13.09375
30 44 19.96875
50 61 15.90625
319 383 16.21875
26 120 19.65625
269 274 17.15625
250 288 16.84375
141 165 11.84375
88 191 15.59375
263 317 19.96875
233 274 17.15625
234 250 12.78125
55 71 20.59375
350 387 9.96875
282 320 11.21875
73 83 16.53125
262 272 20.59375
91 123 15.90625
230 246 17.78125
235 243 10.59375
231 287 7.15625
29 37 13.40625
30 186 18.40625
340 386 4.96875
273 363 18.09375
350 364 10.28125
138 172 6.53125
87 173 20.90625
324 388 6.53125
23 36 10.90625
119 187 18.40625
143 183 20.59375
231 319 6.84375
88 166 18.40625
120 184 16.21875
77 120 10.59375
317 348 18.09375
63 73 20.59375
75 185 21.21875
321 348 5.59375
213 216 4.34375
34 76 20.28125
90 117 7.46875
345 385 18.71875
71 128 16.21875
85 166 18.40625
86 91 15.59375
228 246 13.09375
315 320 15.90625
121 174 21.21875
232 243 19.03125
118 124 16.84375
74 164 18.09375
352 395 16.21875
89 164 18.40625
222 228 19.03125
269 284 19.03125
249 260 15.90625
325 346 11.53125
267 318 16.21875
214 237 4.96875
270 393 20.28125
76 126 16.84375
246 251 12.46875
274 384 21.21875
74 85 9.96875
126 186 8.71875
284 365 18.40625
236 291 15.90625
69 127 21.21875
321 353 15.59375
119 150 18.09375
51 58 12.78125
233 318 16.84375
250 315 19.65625
35 86 19.03125
142 147 13.40625
285 290 15.59375
348 383 14.03125
346 350 14.03125
253 258 13.40625
289 320 10.28125
69 190 18.40625
225 253 11.53125
317 385 17.15625
252 272 19.96875
69 183 20.90625
35 73 15.59375
24 46 11.53125
259 262 8.09375
223 260 8.71875
181 188 20.90625
68 187 19.96875
142 173 16.21875
119 124 17.15625
23 57 10.28125
32 88 7.15625
147 187 12.46875
232 290 5.28125
346 352 19.34375
45 50 17.15625
249 349 19.34375
41 48 21.21875
352 384 8.40625
242 260 21.53125
215 288 19.96875
232 387 18.09375
367 387 12.46875
344 365 9.65625
327 389 5.28125
30 124 19.34375
285 317 10.28125
84 122 11.53125
349 384 6.84375
318 323 17.15625
125 153 19.96875
36 89 15.59375
206 209 9.65625
51 87 19.34375
342 382 20.59375
28 58 10.59375
337 342 17.46875
72 186 12.46875
215 245 8.40625
287 324 20.59375
183 196 9.65625
53 117 21.53125
363 388 16.21875
87 168 19.65625
37 41 14.03125
209 212 10.59375
229 236 15.28125
155 184 7.46875
226 231 15.59375
36 75 20.28125
370 387 16.53125
319 324 16.84375
354 383 7.46875
236 255 15.90625
272 327 18.09375
339 344 15.90625
75 155 18.71875
250 286 19.34375
287 384 17.15625
347 382 19.34375
51 118 19.03125
85 188 9.96875
27 31 15.59375
151 167 15.90625
38 62 18.09375
229 385 18.40625
221 225 13.40625
26 69 18.09375
229 248 10.90625
279 285 11.21875
147 164 10.90625
89 188 17.15625
347 393 18.71875
229 235 11.84375
288 388 18.71875
30 37 15.28125
26 54 11.53125
24 116 20.28125
273 288 12.15625
374 379 9.96875
318 386 18.40625
54 59 13.40625
236 289 17.46875
30 51 12.78125
122 154 15.59375
148 194 18.71875
225 231 14.96875
37 51 16.53125
118 149 18.09375
178 195 9.96875
375 386 21.21875
267 387 17.46875
132 136 6.84375
286 290 14.96875
117 121 14.65625
289 316 7.46875
34 75 17.15625
31 47 17.78125
179 184 12.15625
72 85 13.71875
139 145 18.09375
52 93 18.09375
128 167 15.90625
225 268 18.09375
231 365 16.84375
350 366 15.90625
325 385 8.71875
69 126 15.59375
124 144 9.03125
246 250 11.21875
30 120 8.71875
75 163 15.90625
22 26 13.40625
238 245 10.90625
42 49 21.21875
23 34 16.53125
37 56 15.90625
237 247 11.84375
260 268 18.71875
223 316 19.34375
233 320 19.96875
10 13 10.59375
275 340 21.21875
227 271 21.21875
288 321 13.40625
68 119 16.21875
323 393 20.59375
276 319 10.59375
47 51 11.21875
270 347 6.53125
52 87 19.34375
58 69 20.59375
155 183 9.03125
251 316 17.15625
224 255 13.09375
223 243 10.59375
268 389 18.40625
288 363 18.40625
40 46 12.15625
257 314 15.59375
246 288 16.84375
132 138 4.65625
80 86 11.21875
236 258 9.65625
271 385 12.46875
172 189 17.15625
253 314 19.03125
141 182 19.96875
268 325 15.59375
316 320 14.65625
367 372 17.46875
270 317 15.28125
139 143 13.71875
223 266 19.34375
34 53 10.59375
227 319 15.28125
71 118 15.28125
266 270 11.84375
267 322 15.28125
61 69 18.71875
67 71 11.84375
367 386 11.53125
32 120 6.84375
123 187 10.59375
25 45 11.21875
224 259 5.90625
149 168 10.90625
95 114 7.78125
231 266 10.90625
351 368 17.15625
29 39 19.65625
30 36 11.84375
229 286 11.53125
338 344 18.09375
23 27 13.09375
36 44 10.59375
176 187 21.21875
377 394 9.96875
128 187 5.90625
28 70 19.03125
342 373 19.34375
264 320 20.28125
26 32 14.96875
72 171 21.21875
291 313 9.34375
220 237 9.34375
287 369 20.90625
234 289 9.96875
71 148 6.53125
315 321 19.65625
228 238 19.65625
340 364 11.84375
33 69 9.34375
147 172 16.84375
284 387 9.96875
50 87 15.28125
71 122 6.84375
337 371 6.53125
23 29 19.03125
186 196 18.09375
268 326 21.21875
251 292 18.09375
122 194 16.21875
268 276 20.90625
128 190 5.28125
35 90 9.96875
264 273 20.59375
323 343 9.03125
77 81 7.46875
336 372 7.15625
133 137 7.15625
189 193 15.90625
375 379 8.40625
271 284 13.71875
276 280 7.78125
231 244 20.90625
236 250 16.53125
287 392 20.90625
28 49 11.21875
144 151 19.34375
275 325 16.84375
64 116 20.28125
76 164 19.65625
249 268 9.03125
125 184 18.09375
30 87 11.53125
40 48 16.84375
32 45 20.90625
273 284 9.96875
47 89 16.84375
295 298 9.65625
33 44 19.03125
269 327 21.21875
232 321 15.28125
286 320 5.90625
88 185 17.15625
32 72 9.65625
30 49 10.90625
369 383 16.53125
219 223 7.46875
37 90 17.46875
341 346 13.40625
283 321 11.53125
87 194 16.53125
88 170 20.90625
287 365 18.40625
225 254 6.84375
275 288 9.96875
229 246 13.40625
228 244 18.09375
69 77 20.90625
235 253 10.28125
35 69 16.21875
71 85 13.71875
354 382 9.03125
33 122 15.28125
286 393 16.53125
124 153 17.15625
238 246 11.21875
270 284 13.71875
89 191 19.34375
329 332 6.84375
120 145 16.21875
369 390 15.90625
286 371 16.21875
328 340 7.46875
270 353 19.65625
232 291 9.03125
175 180 9.96875
68 72 12.46875
289 385 15.90625
267 386 19.65625
116 122 19.65625
125 163 16.53125
259 291 20.28125
27 38 10.59375
338 342 13.71875
54 115 19.03125
32 125 18.71875
234 268 16.21875
227 269 19.03125
229 250 13.09375
35 43 17.15625
53 73 19.96875
270 322 8.40625
26 55 6.84375
248 317 15.90625
324 383 18.09375
225 230 14.96875
276 285 12.15625
230 325 19.03125
16 89 19.96875
150 189 11.21875
28 120 15.28125
28 67 16.53125
32 166 16.84375
176 180 8.40625
264 322 20.59375
24 44 10.59375
169 183 21.21875
81 164 20.90625
184 194 6.53125
71 147 6.21875
168 173 17.46875
224 244 11.21875
254 316 17.46875
152 169 17.15625
368 385 16.53125
122 150 7.15625
87 142 19.65625
341 372 16.21875
229 252 16.53125
257 268 20.59375
88 192 19.96875
319 387 11.53125
60 63 8.09375
288 390 19.34375
345 390 21.21875
253 291 21.21875
35 93 9.65625
251 288 15.90625
138 143 17.46875
76 89 9.96875
267 352 19.65625
271 370 21.21875
158 161 9.65625
282 354 4.96875
70 128 21.21875
89 93 14.65625
371 388 17.15625
142 174 17.46875
270 341 15.59375
31 148 16.21875
73 128 18.09375
227 246 10.90625
170 184 16.53125
29 47 13.09375
170 174 13.09375
170 191 15.90625
249 290 9.34375
25 60 5.90625
71 142 15.59375
291 364 20.90625
229 323 19.34375
247 285 19.65625
321 393 16.21875
288 387 17.15625
227 266 16.53125
272 282 16.53125
349 388 11.21875
327 366 15.90625
120 193 21.21875
120 188 11.53125
149 155 18.71875
24 61 8.71875
143 149 8.09375
271 286 10.90625
234 239 17.15625
75 125 18.09375
71 76 14.96875
149 184 14.03125
46 64 17.15625
188 193 15.59375
35 40 17.15625
51 88 17.78125
369 373 13.09375
365 383 17.46875
76 88 9.34375
386 392 12.78125
231 271 9.65625
25 92 19.34375
168 187 11.53125
83 124 20.90625
346 386 12.46875
50 57 18.71875
290 319 10.28125
231 247 10.28125
286 372 20.90625
286 323 12.78125
169 186 16.53125
145 151 15.59375
30 47 13.40625
323 352 17.46875
72 87 10.90625
287 371 20.59375
74 165 16.21875
87 172 16.21875
149 169 12.78125
71 121 10.59375
125 171 18.40625
141 172 6.84375
280 363 20.90625
27 68 15.59375
267 349 17.46875
65 73 15.59375
346 371 16.84375
323 339 16.84375
75 79 12.15625
274 362 15.90625
326 384 11.84375
267 271 12.46875
92 114 9.34375
68 153 19.96875
46 93 8.09375
275 287 9.34375
348 367 10.90625
90 186 15.90625
288 292 14.65625
27 48 9.65625
319 365 18.09375
70 121 15.59375
238 315 21.21875
287 390 15.59375
129 187 10.59375
348 354 18.71875
388 392 15.90625
46 51 16.53125
28 47 10.90625
287 389 18.09375
239 290 20.28125
348 368 12.78125
120 166 18.09375
153 196 16.21875
269 320 15.59375
55 117 17.46875
374 393 10.28125
232 323 17.46875
58 115 15.59375
231 324 18.71875
327 386 5.90625
129 141 7.46875
39 46 10.90625
341 373 17.46875
250 287 17.78125
340 365 7.15625
55 93 17.15625
123 186 10.59375
33 124 17.46875
230 340 21.21875
230 319 7.46875
29 45 18.09375
285 377 18.40625
26 31 14.96875
318 349 18.09375
24 67 19.34375
324 370 18.40625
90 121 10.28125
235 241 16.21875
34 119 16.84375
31 120 7.46875
68 82 20.90625
165 190 15.90625
29 122 19.96875
36 118 17.46875
373 389 16.53125
27 32 15.59375
48 86 19.65625
289 386 18.40625
73 155 18.09375
264 321 19.03125
33 150 19.96875
283 318 11.53125
127 186 13.09375
249 286 14.96875
83 150 18.09375
123 148 9.03125
40 45 6.84375
68 74 15.59375
331 338 8.09375
140 163 18.09375
31 141 21.21875
122 185 10.59375
328 386 10.59375
24 117 19.34375
126 138 16.21875
125 152 19.34375
84 119 11.53125
54 92 21.21875
139 186 11.84375
88 183 17.46875
287 382 17.46875
371 383 12.15625
325 372 17.78125
234 322 20.28125
126 157 19.96875
233 256 13.71875
254 292 17.15625
88 190 18.09375
92 165 20.90625
65 122 19.03125
319 344 16.21875
322 386 10.59375
50 189 19.65625
249 256 18.71875
90 187 18.40625
55 70 16.84375
36 54 10.28125
227 288 9.96875
287 391 19.96875
275 363 19.65625
71 154 19.65625
141 183 14.96875
31 126 19.03125
276 284 10.59375
82 87 10.28125
39 47 11.21875
68 150 17.46875
37 92 15.90625
235 317 17.46875
31 94 18.71875
226 250 15.90625
70 119 18.71875
249 254 11.53125
245 263 17.15625
37 59 9.65625
230 347 16.21875
368 382 21.21875
221 236 9.96875
324 362 16.53125
231 369 20.59375
344 350 15.59375
32 82 15.59375
50 91 9.34375
338 350 12.78125
317 349 20.59375
127 185 11.84375
304 309 5.28125
377 393 5.59375
49 149 20.59375
225 233 6.53125
247 287 15.28125
88 172 20.59375
187 193 12.78125
27 51 15.90625
65 123 20.59375
248 348 20.28125
32 155 21.21875
32 67 10.90625
340 371 6.84375
355 359 12.15625
245 250 16.53125
64 118 19.96875
43 58 16.84375
70 87 13.40625
67 122 18.09375
86 125 20.28125
148 152 14.65625
226 241 16.84375
141 166 7.15625
257 267 15.28125
43 48 17.15625
380 387 20.90625
227 248 11.21875
338 354 19.03125
264 319 15.90625
38 91 14.96875
226 239 15.90625
32 150 15.28125
149 157 16.53125
317 364 20.59375
166 184 17.46875
215 268 20.59375
142 163 17.15625
72 82 18.09375
124 168 12.46875
124 152 17.78125
33 92 9.03125
364 389 15.90625
212 216 9.03125
272 369 18.40625
247 270 16.84375
232 268 9.34375
270 320 10.59375
52 89 15.90625
269 286 13.40625
341 352 20.28125
165 186 12.78125
35 123 20.28125
270 346 6.21875
73 142 19.34375
242 257 16.84375
322 385 10.59375
274 354 18.71875
239 260 18.40625
77 85 10.59375
48 88 15.28125
64 73 19.03125
35 163 20.28125
235 254 6.21875
175 194 10.28125
264 272 15.28125
346 363 10.90625
151 169 16.53125
23 55 12.78125
319 363 15.90625
232 245 13.09375
325 356 19.96875
189 195 21.21875
222 254 12.78125
340 349 5.90625
128 147 17.15625
272 354 18.40625
124 140 16.84375
364 385 12.78125
156 160 12.15625
237 290 14.96875
237 291 18.40625
33 57 18.40625
321 349 7.15625
366 386 12.78125
223 253 9.34375
319 392 21.21875
166 191 15.90625
139 151 12.78125
343 350 19.34375
324 349 12.46875
234 320 19.96875
190 194 13.40625
34 86 19.34375
27 49 11.84375
267 281 20.90625
31 85 13.71875
234 257 10.90625
248 270 16.21875
287 293 18.40625
125 150 12.46875
237 289 19.96875
68 189 20.59375
52 117 17.15625
51 56 11.53125
50 69 9.03125
167 187 12.78125
26 48 11.21875
180 187 19.03125
34 121 19.96875
16 36 8.09375
126 140 10.90625
30 53 16.53125
169 174 16.84375
55 63 11.53125
16 69 20.59375
178 182 9.03125
389 393 13.40625
232 349 19.96875
91 120 10.28125
291 321 15.90625
269 318 18.71875
34 57 13.71875
233 285 19.34375
48 58 13.40625
234 362 20.28125
40 91 20.28125
379 386 19.03125
368 373 16.84375
272 290 11.53125
118 150 20.59375
267 284 19.65625
341 366 9.96875
92 186 20.59375
126 159 16.53125
165 187 11.53125
28 57 16.21875
271 371 18.71875
138 188 18.71875
387 392 15.59375
274 324 18.09375
227 263 9.65625
377 381 9.03125
36 50 12.46875
234 314 5.59375
235 249 12.46875
73 141 16.84375
126 150 7.15625
38 48 11.84375
291 385 20.59375
36 55 6.21875
73 172 19.65625
72 172 18.71875
326 385 13.09375
92 122 15.90625
50 55 11.53125
284 289 13.40625
215 235 8.09375
68 85 19.65625
319 323 12.15625
154 164 16.21875
141 150 5.90625
325 349 7.15625
118 165 20.59375
31 188 15.59375
143 166 7.46875
323 351 17.78125
342 348 8.09375
272 341 19.34375
230 387 15.59375
286 369 16.84375
363 392 18.71875
267 342 19.65625
232 256 18.40625
270 373 20.90625
225 247 11.21875
85 185 11.53125
30 123 15.59375
364 368 13.09375
74 166 18.40625
327 348 12.15625
231 349 15.28125
48 124 20.59375
275 364 19.96875
78 120 12.78125
267 273 15.59375
151 186 5.28125
35 58 10.90625
85 163 11.84375
33 46 13.09375
167 186 16.84375
65 120 15.90625
93 121 19.03125
153 171 18.71875
340 382 14.96875
247 257 13.40625
391 395 13.71875
229 322 15.59375
22 37 9.96875
230 293 18.71875
218 315 20.28125
70 149 9.34375
14 17 4.34375
73 91 11.53125
365 390 15.90625
227 256 16.21875
341 362 17.15625
70 191 20.59375
49 71 16.21875
323 367 12.46875
367 373 19.96875
122 192 12.46875
82 149 18.40625
68 186 18.71875
51 122 19.96875
86 145 20.59375
274 278 12.15625
28 89 9.96875
71 77 19.03125
238 292 18.40625
254 313 20.59375
353 363 16.21875
153 181 12.46875
285 324 20.28125
322 347 9.03125
366 388 16.53125
249 385 20.28125
235 261 13.40625
235 250 11.21875
23 47 12.46875
317 344 21.21875
76 165 19.96875
347 351 14.65625
165 169 13.09375
290 294 14.03125
222 226 13.09375
237 315 18.71875
145 184 20.28125
128 131 10.28125
230 365 18.09375
36 42 16.21875
178 194 5.59375
49 118 15.90625
167 189 16.53125
287 393 20.59375
338 385 11.84375
32 47 14.96875
31 93 16.84375
126 173 17.78125
60 92 20.59375
326 390 12.15625
143 174 19.34375
246 291 12.46875
254 269 16.84375
254 264 10.28125
58 91 14.96875
339 362 18.09375
250 255 11.53125
249 388 19.65625
200 203 9.96875
245 319 19.34375
122 139 15.59375
215 244 5.90625
216 237 9.34375
294 314 10.90625
254 268 16.53125
118 145 21.21875
144 170 13.40625
284 384 11.53125
270 321 6.53125
345 349 14.65625
270 283 17.46875
140 190 12.46875
166 193 20.59375
281 286 10.28125
272 340 16.84375
228 249 11.84375
29 93 16.21875
230 292 16.84375
225 244 13.71875
245 251 16.84375
362 366 14.03125
75 145 18.40625
321 384 10.59375
68 143 19.65625
71 84 17.46875
267 365 16.84375
270 275 14.96875
254 262 11.53125
58 68 15.28125
29 90 10.90625
85 90 13.40625
87 124 12.78125
162 189 18.40625
241 246 15.28125
222 246 12.46875
267 385 18.71875
32 141 20.59375
286 366 18.09375
337 367 16.53125
26 45 13.71875
50 60 18.40625
254 312 20.59375
75 123 9.65625
144 166 12.15625
243 247 14.03125
243 290 15.90625
126 146 12.78125
126 174 17.15625
327 330 10.28125
327 346 17.15625
86 178 18.40625
149 189 10.59375
24 53 13.09375
122 193 15.90625
165 189 15.59375
164 193 18.71875
337 343 21.21875
167 188 12.78125
232 316 9.96875
165 191 17.46875
87 170 16.84375
328 371 10.59375
26 34 6.53125
46 52 16.84375
31 166 18.09375
146 150 14.65625
21 38 9.34375
228 321 19.96875
254 288 17.78125
124 147 9.65625
260 314 17.78125
146 165 9.96875
32 48 10.28125
172 184 12.15625
241 245 13.71875
88 94 18.40625
75 117 9.96875
28 64 9.65625
33 145 18.71875
32 83 19.34375
32 77 16.84375
224 233 11.21875
64 71 19.03125
92 188 18.40625
361 388 18.40625
275 282 9.96875
84 90 17.78125
230 284 13.71875
32 170 20.59375
340 350 10.90625
366 387 12.78125
283 289 17.78125
127 191 12.15625
125 139 16.53125
247 288 12.15625
73 170 18.09375
231 253 17.78125
122 183 15.28125
61 91 15.90625
157 187 16.53125
328 351 16.21875
31 191 18.71875
343 369 13.40625
245 292 7.78125
343 365 12.15625
281 290 17.15625
277 285 11.21875
126 153 14.96875
290 313 10.59375
55 65 10.28125
120 124 12.15625
24 54 9.34375
223 264 16.84375
51 75 19.96875
76 152 18.40625
270 370 18.40625
55 69 16.53125
31 185 19.34375
344 383 20.28125
267 288 11.53125
250 321 19.96875
76 83 9.96875
246 317 16.84375
48 71 16.84375
144 167 9.65625
284 362 11.84375
326 352 19.03125
70 74 14.34375
96 99 9.65625
139 154 16.84375
370 386 12.46875
120 164 15.90625
1 4 9.96875
50 186 20.28125
46 115 5.28125
16 46 8.40625
247 291 7.46875
231 293 16.53125
84 120 13.09375
80 119 12.15625
270 328 20.28125
264 291 18.40625
169 191 18.09375
224 266 20.90625
230 390 18.71875
257 263 8.09375
257 316 18.09375
292 320 19.03125
352 380 12.46875
171 187 12.46875
72 76 14.03125
122 195 20.90625
231 340 20.59375
68 166 16.84375
78 86 11.21875
35 121 19.96875
84 155 5.28125
42 47 15.59375
348 356 16.53125
286 341 19.65625
364 386 11.53125
152 192 9.96875
27 55 11.21875
234 315 9.65625
133 138 9.03125
75 85 10.90625
40 61 18.40625
87 167 18.09375
138 144 21.21875
163 167 14.03125
142 153 20.28125
232 320 15.28125
342 365 7.46875
141 151 10.90625
82 164 20.90625
263 272 19.03125
340 363 9.96875
223 252 13.09375
52 149 19.96875
146 168 8.71875
276 317 9.03125
164 188 11.53125
271 275 14.03125
226 319 18.40625
182 188 20.28125
244 267 20.28125
350 385 5.28125
222 244 10.59375
88 194 20.59375
256 263 10.59375
271 281 18.40625
38 90 19.96875
228 292 16.21875
119 126 19.65625
273 364 16.21875
174 190 16.53125
47 73 19.03125
228 289 10.90625
167 191 19.96875
282 349 18.09375
323 340 11.84375
138 171 5.90625
231 276 16.84375
324 351 19.34375
129 172 10.59375
231 246 14.96875
303 310 5.28125
274 284 10.90625
14 19 9.65625
267 388 20.59375
247 323 20.59375
350 368 16.53125
71 129 20.28125
285 364 17.78125
290 323 19.65625
366 385 16.84375
142 167 9.96875
374 386 17.78125
82 91 17.15625
65 92 18.40625
260 269 20.28125
125 129 13.71875
29 70 16.21875
33 117 9.96875
36 62 13.40625
79 84 10.90625
85 119 9.03125
71 171 18.40625
363 368 13.09375
31 60 17.46875
31 84 16.84375
267 286 13.09375
272 371 19.65625
285 293 19.65625
226 258 9.65625
46 120 19.34375
230 249 10.90625
325 373 17.15625
82 124 18.71875
86 192 16.84375
147 185 17.78125
32 54 17.78125
71 174 20.90625
27 120 18.40625
71 139 18.40625
91 124 19.65625
284 318 9.03125
228 285 17.15625
340 366 10.90625
32 94 16.21875
33 121 15.28125
245 267 18.09375
168 186 16.53125
68 87 13.09375
339 389 12.46875
273 365 18.40625
30 149 16.84375
229 283 19.96875
30 84 19.96875
44 52 20.59375
86 165 17.78125
71 127 16.21875
278 283 10.90625
260 290 15.90625
224 243 9.34375
86 94 19.65625
45 58 12.78125
388 394 21.21875
257 290 14.96875
127 153 19.03125
91 95 14.03125
227 268 16.21875
67 72 15.59375
58 64 8.09375
363 387 11.53125
364 388 15.59375
325 358 16.53125
64 70 16.21875
128 149 12.15625
153 165 15.59375
287 377 20.28125
56 69 19.03125
156 187 18.09375
192 196 13.71875
269 390 20.59375
245 257 13.40625
88 92 13.09375
29 50 11.84375
324 328 13.71875
332 335 10.28125
35 115 5.59375
250 314 16.53125
337 387 18.71875
58 67 16.53125
58 117 18.09375
87 93 20.28125
381 387 20.28125
283 288 16.21875
372 377 9.34375
321 391 12.46875
249 318 16.84375
287 291 13.09375
356 389 18.40625
226 249 15.59375
231 245 17.15625
225 266 15.59375
86 190 15.90625
235 290 9.65625
315 322 17.78125
283 319 13.09375
30 93 13.09375
65 148 20.28125
321 382 15.28125
283 354 5.28125
29 71 16.84375
36 51 11.21875
270 276 19.03125
164 169 13.09375
228 250 12.46875
226 248 11.84375
88 141 19.96875
85 124 12.78125
223 228 14.03125
328 349 12.78125
139 163 16.53125
263 270 19.03125
325 339 10.90625
25 67 20.90625
84 92 20.90625
266 321 18.09375
17 38 9.34375
229 256 20.28125
270 338 18.40625
147 168 9.34375
36 91 9.65625
168 174 19.96875
32 46 17.15625
57 68 18.09375
321 338 15.59375
46 68 18.09375
227 237 14.03125
230 266 12.15625
271 369 15.59375
277 319 12.78125
84 89 16.21875
24 65 16.84375
235 251 9.96875
351 391 9.96875
243 251 20.59375
252 256 11.53125
74 185 18.09375
57 64 10.59375
173 178 9.34375
141 164 9.96875
51 120 17.15625
249 259 18.40625
251 348 19.96875
371 375 14.34375
282 323 20.90625
229 348 16.84375
230 259 17.46875
70 123 12.15625
328 362 20.28125
291 387 18.40625
328 338 6.84375
61 70 20.28125
139 155 19.03125
152 163 10.28125
288 320 11.21875
274 316 9.96875
286 343 20.28125
105 108 6.53125
266 272 15.28125
283 291 20.90625
231 254 14.96875
244 257 12.78125
172 176 14.34375
213 218 9.65625
180 196 5.90625
327 338 6.21875
249 350 19.34375
321 373 18.40625
245 303 4.34375
29 66 12.15625
68 89 11.53125
327 387 9.34375
251 314 16.84375
226 287 17.78125
246 272 19.03125
264 347 20.28125
29 51 12.46875
214 229 21.21875
338 362 16.53125
70 148 9.96875
154 186 11.21875
52 71 16.21875
121 141 15.90625
88 184 15.59375
34 147 19.03125
352 357 9.03125
115 121 19.65625
117 151 20.59375
270 326 16.21875
123 190 10.59375
141 167 10.90625
85 154 12.15625
320 382 16.21875
82 150 18.40625
230 384 19.34375
325 352 14.96875
275 386 16.21875
77 118 9.03125
321 394 20.90625
374 390 18.71875
67 73 15.28125
225 291 16.84375
284 323 13.09375
29 48 11.21875
36 52 9.96875
231 255 18.71875
89 184 19.65625
85 147 18.71875
318 325 19.65625
50 59 20.28125
124 162 18.09375
249 258 20.28125
378 385 16.53125
286 373 18.71875
90 155 20.59375
166 186 12.46875
157 190 18.40625
30 59 17.78125
353 385 11.21875
362 380 20.90625
228 248 10.90625
365 392 20.59375
228 269 16.21875
267 315 17.46875
132 139 8.09375
76 187 16.21875
25 34 11.21875
336 341 17.78125
370 385 16.21875
85 123 10.28125
234 271 19.34375
269 348 9.34375
55 89 17.78125
67 121 20.90625
44 55 16.21875
31 67 12.15625
69 189 16.84375
26 53 13.40625
87 123 9.96875
229 292 13.09375
48 89 12.15625
270 372 20.90625
31 150 15.59375
231 366 18.09375
231 281 15.59375
68 124 17.46875
358 365 16.21875
230 283 16.84375
228 247 11.21875
44 48 14.03125
32 56 18.71875
15 38 5.28125
225 288 14.96875
319 326 21.21875
233 261 12.78125
227 265 16.21875
228 270 16.84375
68 116 17.46875
364 390 17.46875
129 150 12.78125
320 339 21.53125
250 319 17.15625
176 181 11.53125
116 123 17.78125
46 58 13.40625
194 198 13.71875
76 81 5.28125
228 287 11.84375
251 315 20.28125
95 115 10.90625
286 292 20.28125
322 389 10.59375
282 386 18.09375
105 109 6.53125
120 144 20.90625
20 24 7.46875
61 115 17.78125
175 181 12.78125
230 320 11.53125
49 75 17.46875
288 383 19.65625
29 88 11.84375
121 140 21.53125
124 141 11.84375
77 86 12.15625
120 127 21.21875
167 185 17.78125
248 273 18.09375
232 344 18.71875
53 57 11.53125
87 144 20.28125
140 173 10.59375
272 276 13.09375
224 238 8.09375
366 384 17.78125
327 353 17.78125
245 312 7.78125
372 385 16.53125
246 260 13.40625
87 174 18.71875
28 38 14.03125
325 355 21.21875
42 46 13.71875
75 147 19.03125
345 367 9.03125
86 116 15.59375
163 194 16.84375
35 72 19.34375
379 395 5.90625
229 258 17.78125
275 351 18.40625
316 350 20.59375
85 165 17.46875
24 52 12.46875
240 257 18.09375
137 172 9.34375
35 56 15.90625
338 353 16.84375
285 389 15.90625
71 165 5.28125
353 389 17.46875
91 114 10.59375
287 383 15.59375
320 340 15.90625
126 191 9.34375
84 117 19.65625
274 322 9.65625
249 315 15.59375
83 126 20.59375
233 239 18.71875
284 369 19.65625
124 166 12.15625
250 274 19.96875
224 245 10.90625
32 55 14.96875
352 364 15.59375
120 190 15.90625
246 274 19.03125
324 338 16.53125
215 316 17.78125
243 254 16.21875
31 118 10.59375
31 121 11.53125
129 139 6.84375
28 69 16.21875
155 188 17.46875
142 178 20.28125
50 151 19.34375
319 384 17.46875
289 366 21.21875
58 65 13.40625
118 184 20.90625
256 314 20.90625
92 149 19.34375
72 128 16.53125
374 380 12.78125
70 187 15.90625
51 115 16.53125
32 167 18.09375
283 316 19.65625
146 188 13.09375
257 264 13.40625
218 267 15.90625
175 191 18.71875
67 188 20.28125
269 325 15.28125
251 259 12.46875
50 85 20.59375
23 45 10.59375
256 267 18.09375
144 187 12.46875
284 326 17.46875
71 173 20.90625
153 158 9.03125
351 362 10.28125
74 127 18.09375
234 260 12.46875
50 119 16.84375
26 67 15.59375
274 344 18.40625
36 70 19.03125
230 317 10.59375
215 223 9.34375
325 377 18.40625
343 366 9.34375
215 231 17.15625
257 266 16.53125
231 354 21.21875
81 88 12.78125
375 380 11.53125
314 320 19.65625
72 142 15.28125
19 68 15.90625
52 115 16.84375
83 123 18.09375
88 123 12.78125
28 50 13.71875
233 346 19.03125
81 87 11.53125
365 385 12.46875
127 147 15.59375
231 282 19.34375
85 170 19.65625
346 384 17.78125
29 86 17.15625
167 192 19.96875
337 370 5.90625
85 127 17.46875
255 268 19.03125
349 361 9.96875
321 392 15.90625
54 69 18.40625
129 163 20.28125
32 113 19.34375
30 57 20.28125
342 377 20.90625
28 66 16.21875
32 189 16.53125
393 397 14.03125
73 77 13.09375
267 323 17.46875
25 46 10.90625
69 75 15.59375
122 174 18.40625
74 156 18.71875
392 396 13.09375
332 337 8.71875
27 88 17.78125
121 150 11.84375
272 382 19.96875
215 220 11.53125
138 168 16.53125
229 275 13.71875
128 188 9.34375
126 156 21.21875
249 365 18.71875
237 258 10.90625
33 53 12.15625
269 322 12.15625
253 289 19.65625
16 32 17.15625
340 375 20.59375
251 270 16.21875
228 265 12.15625
356 386 16.53125
159 166 16.21875
70 126 15.28125
369 393 15.59375
52 60 12.46875
85 126 13.09375
35 61 12.46875
49 74 18.09375
125 130 18.40625
313 316 10.90625
284 353 12.15625
69 84 19.65625
345 364 9.96875
78 85 9.34375
155 163 16.53125
271 327 16.53125
85 144 21.21875
44 91 15.90625
223 251 12.46875
369 378 18.40625
147 162 16.21875
141 176 20.59375
24 29 14.03125
281 348 18.40625
26 70 19.96875
151 156 12.78125
325 380 20.90625
13 17 9.03125
323 365 12.15625
323 361 18.09375
47 75 19.03125
129 152 15.90625
163 181 20.90625
16 21 11.53125
284 325 13.09375
268 327 20.59375
325 340 5.90625
369 387 12.15625
193 197 13.09375
284 322 10.28125
50 166 18.71875
354 362 16.53125
126 181 20.90625
263 287 16.84375
30 76 13.71875
83 187 18.09375
148 185 12.78125
15 30 21.21875
121 147 15.90625
46 73 20.28125
123 127 14.34375
120 185 17.46875
263 314 16.84375
244 260 16.84375
230 382 20.28125
352 370 18.71875
175 187 17.46875
151 190 12.15625
355 386 18.09375
28 76 19.34375
150 162 9.96875
33 189 20.28125
325 363 12.15625
125 194 21.21875
238 251 19.65625
230 248 13.71875
154 190 17.46875
226 255 15.90625
28 55 10.90625
225 250 13.09375
225 252 13.40625
249 284 20.59375
285 315 15.59375
320 388 8.40625
231 272 5.90625
238 257 11.21875
339 372 10.59375
230 271 13.09375
173 186 16.53125
367 385 16.53125
38 59 10.90625
346 367 9.34375
223 241 13.40625
325 368 10.59375
253 268 18.40625
280 286 11.53125
170 188 12.15625
234 238 14.96875
121 183 16.21875
121 172 18.71875
348 388 10.59375
145 185 16.84375
341 370 10.28125
280 287 12.78125
323 346 9.65625
148 191 13.40625
223 242 13.09375
287 340 19.96875
89 121 11.21875
230 269 12.15625
230 349 15.59375
71 115 21.21875
227 249 13.71875
285 344 20.59375
126 141 5.90625
340 378 17.15625
323 371 17.46875
319 343 20.90625
69 152 16.53125
355 387 18.71875
31 183 20.28125
263 269 16.21875
48 55 11.21875
241 257 16.84375
235 269 19.03125
322 338 19.65625
47 118 16.84375
277 284 9.34375
142 171 10.28125
119 123 13.09375
270 391 17.78125
73 124 9.34375
149 174 16.84375
248 274 17.46875
30 56 17.78125
52 116 20.28125
53 71 18.40625
270 291 15.90625
325 345 12.78125
380 384 11.21875
151 155 12.78125
284 343 21.21875
269 273 14.34375
240 246 15.90625
245 272 20.28125
235 252 12.15625
126 169 10.59375
291 348 19.34375
336 371 9.03125
26 89 14.96875
268 367 17.15625
266 387 20.28125
215 315 16.84375
226 254 11.21875
229 255 17.78125
230 252 17.78125
75 86 10.59375
362 368 17.15625
286 322 9.96875
274 346 18.71875
90 185 21.53125
26 51 13.09375
224 247 13.71875
71 92 15.90625
372 384 11.84375
286 314 19.96875
266 320 20.90625
27 59 9.65625
29 49 10.90625
326 346 15.59375
71 164 8.71875
39 93 18.40625
245 249 15.28125
57 115 20.90625
130 167 20.90625
268 388 16.84375
225 269 19.96875
350 355 12.78125
72 185 16.84375
123 139 19.65625
178 192 11.84375
143 178 20.90625
271 356 20.90625
322 326 14.34375
16 24 9.34375
266 271 15.59375
283 364 20.90625
67 120 17.15625
281 323 18.71875
227 317 13.40625
362 393 16.84375
54 90 19.65625
289 383 20.59375
50 188 17.46875
35 116 9.65625
226 237 10.59375
38 92 18.40625
36 53 12.46875
269 386 15.90625
252 270 18.40625
267 317 15.28125
61 89 18.71875
245 290 9.65625
129 185 11.53125
150 154 14.96875
275 280 5.28125
31 50 10.90625
374 384 12.78125
225 238 13.40625
323 327 12.78125
30 148 19.65625
215 259 16.21875
42 58 16.84375
268 351 16.21875
320 349 11.84375
124 128 12.78125
163 169 17.15625
126 167 11.53125
320 371 18.71875
366 390 19.96875
243 250 20.90625
248 291 12.46875
285 391 16.84375
72 170 15.59375
276 320 9.65625
44 51 20.90625
69 168 17.15625
319 389 15.90625
68 118 15.28125
41 58 18.09375
222 234 15.90625
368 390 18.09375
279 318 12.15625
45 68 20.28125
284 346 18.71875
90 167 21.21875
369 392 18.71875
25 48 13.71875
276 362 19.65625
31 187 17.46875
50 116 15.59375
273 326 18.09375
274 285 10.59375
72 157 20.90625
155 164 19.03125
348 373 16.84375
271 384 16.84375
51 91 12.78125
270 314 21.21875
343 386 12.46875
16 117 17.78125
93 118 10.90625
260 288 18.71875
269 319 13.40625
225 243 13.71875
181 185 11.21875
234 243 12.46875
341 377 20.28125
232 252 12.15625
381 385 13.71875
143 184 17.46875
48 92 7.46875
247 254 11.21875
288 364 17.78125
127 170 11.21875
208 211 5.59375
114 117 10.90625
382 389 14.96875
326 369 11.21875
346 361 16.21875
224 316 16.53125
128 162 17.78125
31 72 13.09375
369 385 13.09375
268 274 15.59375
16 45 5.90625
231 312 19.34375
51 73 15.59375
120 183 19.96875
284 364 17.46875
326 368 9.34375
354 363 19.03125
128 139 6.21875
73 183 19.96875
325 390 9.34375
31 70 12.15625
292 317 10.90625
71 185 14.96875
74 90 8.71875
270 364 5.28125
170 179 18.40625
87 145 15.90625
24 42 13.40625
84 165 20.90625
126 178 18.40625
233 254 6.53125
250 266 8.09375
74 155 19.03125
252 288 20.59375
271 391 18.40625
70 120 13.40625
64 115 16.84375
71 87 8.40625
120 154 18.09375
48 57 18.09375
327 368 11.21875
31 119 9.34375
88 178 20.28125
262 266 13.71875
259 292 19.96875
55 114 20.59375
31 71 9.96875
318 322 13.09375
297 300 5.59375
325 366 11.53125
76 125 18.40625
128 154 17.78125
77 82 9.65625
281 363 20.90625
321 351 12.15625
281 349 18.40625
342 372 18.71875
183 190 14.96875
354 381 7.46875
25 39 8.09375
328 384 11.53125
319 353 18.09375
272 323 9.34375
171 186 16.21875
90 184 20.59375
324 329 18.40625
17 47 8.71875
258 264 16.53125
69 142 19.96875
221 256 9.65625
127 150 11.21875
319 382 19.96875
347 384 12.78125
272 366 16.53125
273 384 18.09375
234 255 15.90625
326 349 11.21875
118 189 16.84375
227 274 17.15625
370 388 19.96875
287 322 12.78125
237 250 14.96875
270 384 14.96875
250 290 12.78125
59 63 12.15625
325 378 21.21875
37 55 11.21875
170 193 18.71875
345 387 13.09375
286 377 16.84375
16 60 16.21875
219 237 9.65625
71 192 17.78125
47 61 13.40625
16 38 6.21875
247 258 16.84375
292 312 5.90625
63 67 13.71875
126 194 15.59375
179 186 16.53125
271 341 15.28125
89 165 17.78125
126 164 12.15625
176 191 20.90625
145 169 11.84375
276 281 9.65625
29 149 20.59375
122 140 17.15625
73 167 16.53125
371 385 11.21875
122 169 16.53125
48 165 20.90625
368 393 19.03125
215 267 15.90625
84 164 18.09375
381 389 18.40625
347 390 13.40625
34 40 18.71875
227 291 13.09375
249 387 17.46875
246 289 14.34375
35 39 14.96875
73 115 16.53125
28 75 17.15625
77 163 19.65625
270 316 17.78125
46 50 15.28125
247 256 18.09375
171 189 19.96875
236 254 11.21875
75 148 17.78125
50 70 7.46875
273 289 8.71875
51 149 18.40625
269 347 9.96875
234 276 20.59375
284 363 15.90625
51 72 15.59375
240 314 20.90625
48 147 19.65625
25 44 9.34375
285 291 15.28125
327 362 15.59375
141 153 14.96875
64 87 20.28125
153 193 11.53125
51 59 18.09375
70 115 20.59375
242 248 18.71875
263 286 19.96875
150 179 16.84375
156 183 11.21875
44 64 19.65625
170 194 15.59375
255 290 18.71875
154 170 20.59375
227 254 10.90625
230 386 17.46875
83 153 9.65625
47 90 14.34375
9 12 5.59375
258 267 19.34375
31 53 17.78125
27 42 16.84375
235 240 17.78125
232 352 21.21875
286 391 15.28125
147 190 15.90625
170 186 13.09375
221 235 10.59375
238 255 17.78125
92 124 17.15625
227 275 19.34375
325 393 15.59375
149 153 12.15625
77 121 9.65625
122 147 11.21875
259 267 16.53125
368 388 16.84375
266 319 17.15625
327 367 13.09375
64 88 16.84375
85 164 15.90625
349 353 14.96875
234 263 11.53125
289 354 20.59375
71 89 13.71875
238 260 15.59375
284 373 19.34375
150 184 10.59375
88 147 16.84375
258 262 12.15625
339 368 6.53125
172 186 11.21875
349 383 10.59375
269 384 20.59375
122 152 12.15625
45 61 16.84375
239 254 15.59375
120 149 11.84375
86 92 15.28125
228 273 19.65625
227 253 15.59375
86 143 20.59375
350 354 12.78125
145 165 10.28125
321 339 17.15625
32 73 5.90625
127 169 9.34375
143 173 18.71875
366 391 19.96875
39 61 15.59375
26 44 13.71875
69 128 20.59375
268 341 19.96875
121 189 8.40625
71 183 19.34375
273 354 19.03125
283 363 18.09375
69 191 18.71875
47 92 12.78125
249 269 7.46875
85 174 19.34375
121 170 19.03125
26 39 13.40625
71 117 17.78125
275 324 18.40625
375 390 20.90625
131 135 12.78125
314 319 14.65625
73 84 14.65625
342 383 17.46875
353 369 20.59375
139 189 16.21875
348 352 12.15625
71 86 13.71875
35 64 11.53125
76 148 18.09375
318 363 19.34375
270 363 8.71875
126 179 21.21875
242 254 19.03125
144 171 17.15625
239 251 20.59375
270 286 8.40625
169 194 19.03125
39 58 11.21875
350 389 12.15625
225 315 16.53125
252 271 19.65625
288 353 19.03125
33 148 18.09375
48 123 17.46875
269 315 20.90625
128 169 11.21875
317 383 20.90625
29 76 19.34375
119 164 19.34375
32 186 14.96875
123 192 16.21875
249 270 10.90625
228 348 20.59375
250 258 18.09375
70 185 20.59375
50 71 10.90625
377 391 11.84375
35 59 13.09375
227 243 14.65625
56 91 18.71875
236 260 12.78125
82 121 8.71875
230 270 9.96875
228 245 14.65625
75 191 16.53125
81 163 16.84375
344 384 16.84375
128 191 8.09375
134 138 9.65625
125 186 13.71875
137 142 18.09375
37 61 12.78125
182 186 13.71875
34 62 12.78125
215 228 16.21875
337 348 17.78125
151 166 10.90625
323 392 19.65625
183 191 10.90625
119 125 21.53125
251 261 11.84375
31 56 19.34375
232 365 20.59375
262 319 19.96875
63 120 19.96875
165 188 10.90625
270 288 13.71875
229 321 15.28125
287 315 14.34375
231 388 16.53125
290 358 18.71875
140 185 10.90625
33 153 21.21875
91 159 18.71875
253 264 12.78125
286 344 15.90625
327 356 19.34375
31 49 13.71875
250 272 15.59375
24 43 13.09375
362 381 19.03125
46 91 9.65625
258 288 21.21875
286 315 17.46875
281 320 8.71875
124 172 17.46875
71 151 9.65625
270 285 13.71875
247 364 20.90625
381 391 13.09375
282 325 20.59375
224 288 19.34375
227 244 14.96875
33 87 13.71875
140 147 17.78125
282 352 9.65625
30 122 15.28125
71 155 20.28125
230 255 19.34375
138 149 17.78125
247 322 17.46875
149 190 10.90625
30 55 13.71875
33 82 19.03125
52 62 11.84375
272 314 16.53125
175 185 12.78125
355 382 11.21875
338 381 16.53125
128 168 13.09375
74 141 18.40625
125 149 11.21875
216 221 9.96875
124 150 10.90625
72 192 18.40625
28 118 13.40625
173 185 11.84375
155 182 7.46875
144 192 18.40625
228 264 7.15625
29 65 7.15625
66 73 19.03125
243 263 19.65625
32 156 19.03125
127 165 16.53125
357 391 20.59375
148 162 14.96875
53 89 20.59375
227 245 11.21875
59 65 16.53125
128 157 19.34375
122 182 19.03125
26 92 16.84375
327 379 18.40625
133 136 10.59375
365 373 16.21875
340 352 14.96875
231 385 14.96875
232 286 13.71875
215 237 6.21875
87 116 17.46875
339 383 16.53125
273 367 20.28125
286 291 15.28125
17 22 9.96875
35 44 12.46875
43 49 18.71875
245 274 18.09375
34 55 6.53125
231 355 19.03125
371 390 13.40625
130 151 17.78125
247 362 19.65625
163 182 19.03125
169 189 16.84375
87 192 15.28125
28 46 11.21875
115 120 14.65625
268 390 18.40625
157 189 19.96875
181 187 17.46875
65 87 15.59375
288 312 18.71875
319 348 11.84375
346 389 15.90625
123 163 11.84375
46 119 19.96875
326 383 15.90625
33 166 20.59375
327 390 8.09375
239 246 11.53125
269 323 12.46875
122 191 8.71875
120 152 17.46875
22 36 10.59375
354 387 17.46875
235 242 14.65625
128 180 18.40625
275 384 17.46875
230 318 9.34375
55 113 20.59375
48 93 6.21875
74 168 20.59375
382 396 11.84375
229 349 19.96875
124 167 12.46875
244 289 19.34375
33 88 11.21875
141 157 19.65625
228 275 19.34375
141 179 17.15625
352 392 11.53125
38 116 18.71875
250 348 18.40625
323 338 17.46875
69 150 12.15625
25 54 13.71875
122 168 15.28125
349 378 16.84375
147 186 14.96875
83 149 19.34375
327 361 17.78125
329 366 20.90625
44 54 18.71875
60 68 16.53125
322 362 11.84375
286 338 18.40625
229 272 9.96875
329 350 17.78125
137 173 7.15625
234 258 13.09375
227 287 13.71875
320 367 20.28125
319 351 17.46875
27 50 15.59375
244 259 16.21875
383 394 10.90625
66 71 16.21875
216 246 8.71875
343 370 17.15625
268 349 12.15625
169 192 15.90625
319 391 19.34375
282 322 18.09375
236 290 11.84375
337 353 19.96875
151 181 15.90625
255 289 21.21875
232 388 20.28125
343 349 14.34375
71 119 14.96875
68 94 19.96875
128 163 15.59375
215 317 19.65625
54 65 12.78125
23 35 15.90625
232 287 11.21875
35 77 20.59375
239 248 16.53125
317 386 20.59375
343 391 18.40625
144 150 14.34375
140 151 15.59375
24 48 13.40625
223 247 13.40625
268 283 19.65625
182 190 18.40625
131 138 4.65625
265 270 16.21875
259 287 20.59375
128 151 12.78125
324 348 11.21875
272 283 14.65625
247 259 15.28125
40 52 20.59375
140 169 6.53125
87 92 15.28125
152 188 13.09375
229 347 19.65625
25 117 16.53125
269 314 20.59375
340 356 19.65625
317 388 16.84375
70 124 12.46875
66 120 20.59375
53 59 16.84375
342 361 18.09375
233 273 18.40625
87 115 19.96875
251 262 10.28125
30 150 19.96875
233 258 12.78125
35 74 17.78125
270 350 9.65625
324 385 13.71875
232 318 13.71875
339 350 15.59375
139 182 16.53125
321 347 7.78125
72 188 7.15625
76 185 17.46875
28 92 13.09375
245 253 16.84375
322 391 16.21875
347 361 14.96875
247 346 19.34375
27 47 9.03125
85 152 12.78125
338 388 16.21875
156 188 18.71875
380 386 17.46875
247 292 5.90625
41 47 15.90625
81 126 17.15625
28 45 14.96875
85 142 19.96875
231 315 13.71875
357 360 9.65625
182 192 13.09375
72 162 16.21875
323 366 12.46875
362 386 10.28125
43 55 19.03125
372 386 14.96875
291 362 18.40625
32 71 7.78125
269 371 20.28125
127 184 15.90625
73 90 5.90625
70 172 20.28125
167 190 16.53125
60 88 20.59375
324 393 21.21875
29 46 14.65625
255 263 6.84375
374 382 9.65625
229 254 13.71875
225 292 16.53125
28 44 14.96875
344 364 10.28125
351 387 13.09375
364 387 10.90625
184 195 10.90625
183 197 11.84375
87 143 15.90625
233 288 11.53125
268 368 19.65625
121 168 20.28125
36 43 14.65625
124 163 12.78125
173 187 14.96875
229 280 18.40625
323 349 10.90625
320 369 19.03125
128 186 9.65625
362 383 13.40625
123 156 19.65625
291 323 17.15625
234 252 15.28125
29 74 19.65625
30 189 20.59375
356 365 20.59375
246 263 13.40625
243 253 18.71875
87 139 18.40625
59 89 21.21875
88 186 11.84375
230 323 16.84375
234 267 12.15625
219 256 4.96875
30 121 14.03125
72 150 11.53125
46 55 14.03125
68 93 16.21875
59 68 19.34375
289 351 20.90625
50 125 20.28125
252 258 16.84375
122 181 20.28125
237 256 11.53125
138 142 13.71875
72 148 7.15625
33 151 18.71875
31 147 15.59375
74 184 17.46875
277 362 20.59375
78 163 20.28125
274 390 16.53125
321 368 16.53125
225 255 10.28125
53 72 19.65625
376 393 10.59375
218 229 17.46875
232 346 14.96875
240 245 15.59375
120 155 16.53125
223 314 14.96875
232 257 14.34375
36 41 17.78125
366 389 16.53125
172 191 13.40625
274 347 17.78125
47 72 20.90625
270 354 20.28125
89 154 19.03125
246 257 9.96875
351 380 11.53125
67 89 16.53125
124 139 17.46875
327 385 9.65625
166 174 16.21875
32 116 13.40625
129 151 17.46875
118 187 20.59375
234 288 10.59375
227 251 11.84375
321 381 19.03125
227 267 12.46875
244 254 13.40625
47 58 9.96875
367 388 15.59375
226 245 7.78125
245 318 19.96875
273 383 17.46875
333 337 9.65625
321 390 8.71875
344 368 11.84375
98 101 5.59375
46 75 18.09375
124 191 12.15625
34 89 11.53125
22 57 9.65625
228 266 12.46875
120 192 19.34375
168 189 15.59375
87 178 16.84375
353 371 15.90625
267 293 19.96875
218 291 19.03125
155 172 18.71875
349 370 11.21875
152 181 11.53125
337 341 13.71875
273 355 18.71875
138 154 19.96875
373 381 12.46875
33 58 14.34375
122 184 11.53125
145 170 12.46875
39 56 17.78125
270 318 14.96875
270 382 19.34375
122 148 7.78125
349 389 9.34375
389 394 16.21875
48 60 15.28125
272 289 5.90625
160 166 18.40625
382 390 10.90625
141 196 20.59375
163 184 13.40625
47 62 18.40625
231 356 18.09375
340 395 20.59375
266 317 20.90625
228 293 19.03125
69 169 19.65625
163 187 10.28125
121 154 14.96875
177 191 18.71875
5 9 14.03125
191 195 13.71875
67 124 20.28125
225 318 20.28125
157 166 20.59375
339 384 11.21875
267 292 16.21875
227 273 19.96875
150 194 12.46875
274 361 19.34375
127 148 10.28125
249 324 20.28125
251 267 6.84375
339 346 17.78125
224 292 17.46875
28 88 13.71875
68 149 13.40625
187 194 12.15625
147 169 13.09375
28 74 19.96875
124 165 12.46875
25 89 19.34375
33 167 20.90625
48 59 16.84375
127 149 12.78125
27 73 19.96875
28 52 11.84375
70 116 20.90625
351 381 10.59375
140 144 14.34375
33 147 15.28125
264 286 15.59375
221 245 13.40625
271 361 16.21875
350 380 16.21875
121 142 19.34375
35 68 12.15625
190 195 16.21875
91 165 19.96875
29 67 12.46875
334 338 13.40625
351 378 10.59375
31 83 16.53125
327 350 12.78125
328 369 10.90625
150 190 9.03125
265 272 19.03125
224 253 13.71875
386 395 20.28125
381 394 10.59375
324 368 13.09375
233 237 12.46875
229 388 20.59375
244 317 20.59375
92 163 18.40625
70 89 15.59375
30 73 9.96875
215 221 9.34375
122 173 19.96875
76 123 10.59375
270 377 20.28125
234 273 17.78125
125 169 13.09375
321 346 11.21875
263 316 16.21875
28 68 12.46875
88 116 14.34375
33 119 13.71875
151 191 10.28125
269 288 15.59375
276 286 14.96875
177 194 10.59375
34 74 18.40625
284 315 18.40625
328 350 17.46875
220 224 14.34375
38 51 14.96875
232 350 18.71875
232 281 19.03125
215 247 8.40625
26 56 10.28125
52 68 6.84375
321 367 15.28125
229 320 14.03125
326 362 17.78125
231 270 7.78125
349 354 16.53125
326 364 16.53125
89 113 18.71875
56 90 21.21875
174 182 12.46875
350 365 10.90625
31 124 16.84375
181 197 8.40625
322 355 19.65625
34 73 14.65625
231 284 14.65625
126 163 12.46875
124 171 19.34375
143 162 18.09375
45 55 13.40625
150 171 11.21875
152 191 10.59375
233 272 14.65625
155 189 18.09375
252 289 17.78125
224 240 16.21875
84 124 17.15625
222 292 20.90625
28 54 15.59375
40 49 16.53125
361 365 13.71875
245 254 14.03125
271 349 11.53125
284 378 20.59375
265 319 20.59375
142 150 10.90625
351 390 10.59375
16 68 15.90625
38 57 11.53125
226 272 19.96875
45 60 16.21875
250 316 17.78125
348 389 10.90625
240 254 20.59375
128 138 11.53125
320 327 15.28125
22 46 13.40625
41 46 15.59375
162 166 13.71875
85 116 18.40625
247 315 9.96875
75 162 19.34375
70 190 19.03125
233 364 19.03125
72 77 16.53125
72 84 18.09375
344 369 12.46875
269 389 19.03125
127 183 19.34375
341 391 13.40625
230 282 16.53125
264 268 9.03125
354 371 18.71875
294 315 10.90625
123 149 9.03125
323 362 12.78125
231 277 19.65625
29 147 20.90625
40 55 15.59375
143 151 14.03125
52 63 10.28125
47 64 13.40625
314 318 14.96875
127 190 6.84375
29 72 19.34375
264 318 18.40625
339 343 14.34375
368 391 15.90625
119 152 18.71875
284 351 12.78125
66 70 13.09375
77 87 14.96875
231 261 19.34375
229 315 10.59375
150 169 11.21875
15 20 11.53125
322 349 11.84375
226 242 15.59375
44 56 20.28125
265 269 13.09375
69 121 13.40625
323 364 12.46875
234 317 11.84375
70 189 16.84375
88 149 12.46875
82 187 18.09375
48 163 19.65625
229 251 11.84375
346 368 13.40625
69 74 13.71875
235 260 8.71875
268 273 13.71875
368 386 11.21875
154 191 12.78125
32 157 18.09375
338 386 9.03125
227 259 7.78125
319 354 16.53125
249 261 19.65625
65 69 9.03125
154 189 19.96875
227 290 7.46875
49 92 12.15625
51 67 8.09375
328 391 9.96875
285 342 20.59375
32 78 19.65625
70 152 19.96875
142 192 13.40625
139 169 11.21875
271 276 16.53125
226 290 9.03125
126 130 14.34375
227 270 19.96875
290 364 19.96875
351 394 12.78125
321 372 19.96875
268 384 18.09375
118 191 19.03125
237 264 19.34375
248 272 14.96875
215 238 11.53125
124 160 19.03125
140 150 11.21875
30 46 14.34375
349 393 12.46875
239 314 17.46875
366 370 13.71875
167 171 13.71875
166 171 9.96875
271 387 7.15625
83 164 20.59375
25 93 17.78125
269 351 19.96875
359 365 18.40625
266 288 16.53125
330 337 4.65625
247 260 15.28125
338 366 17.15625
275 316 12.15625
40 47 11.21875
35 53 15.28125
226 253 15.59375
340 379 19.96875
20 38 9.65625
139 187 9.03125
142 172 11.53125
69 185 18.09375
394 398 13.09375
338 352 14.65625
26 93 16.53125
150 155 16.53125
327 370 11.53125
19 116 20.28125
287 346 16.84375
24 115 14.96875
142 188 11.21875
124 193 19.65625
224 241 13.71875
121 139 19.03125
386 393 12.15625
88 189 16.21875
60 93 20.28125
70 186 16.53125
129 192 9.96875
280 362 16.84375
19 30 17.15625
39 52 19.65625
152 182 10.59375
26 119 20.59375
152 195 12.78125
34 165 19.03125
128 183 13.71875
49 73 15.28125
320 353 14.96875
230 346 15.59375
34 59 12.78125
247 261 19.34375
326 389 6.84375
65 119 18.40625
229 263 11.53125
236 259 10.28125
187 196 20.28125
287 385 11.84375
72 166 12.15625
138 148 18.09375
257 313 20.59375
271 283 18.09375
325 329 14.34375
89 155 17.78125
64 165 19.96875
288 351 19.96875
268 320 13.09375
231 291 9.96875
89 152 19.96875
232 366 20.90625
127 172 12.78125
338 347 14.34375
346 385 14.96875
127 163 17.78125
125 147 11.84375
250 271 15.59375
323 390 12.15625
325 362 12.46875
53 90 17.78125
390 394 13.71875
269 388 16.84375
241 254 20.28125
353 390 12.46875
259 289 18.71875
350 369 11.84375
317 390 19.03125
145 172 17.15625
231 250 10.90625
182 195 10.59375
214 227 18.09375
27 56 15.90625
378 386 17.78125
243 260 17.46875
225 248 10.28125
340 383 13.40625
287 348 12.46875
68 122 14.96875
339 351 14.34375
51 117 17.78125
349 368 11.21875
50 62 19.65625
318 351 18.71875
44 61 17.46875
364 384 15.28125
327 382 13.71875
118 123 12.78125
162 187 13.40625
92 145 20.28125
139 167 17.15625
326 347 10.28125
152 179 10.59375
141 184 13.09375
327 381 17.78125
237 257 8.40625
67 118 20.90625
326 371 12.78125
355 383 10.59375
284 341 19.96875
320 346 15.90625
45 90 19.34375
74 83 16.84375
58 66 14.34375
140 184 16.53125
356 388 19.96875
46 54 16.84375
257 265 14.34375
87 188 9.65625
147 188 10.59375
216 223 11.21875
148 169 10.28125
268 316 16.21875
319 340 19.34375
38 65 19.34375
226 268 19.96875
143 150 9.03125
275 322 10.59375
323 370 19.34375
350 394 17.46875
72 165 9.96875
139 148 14.34375
238 254 14.65625
217 314 18.71875
321 380 20.28125
230 253 19.65625
56 64 6.84375
29 94 19.03125
122 130 19.65625
273 340 18.40625
380 396 8.40625
272 280 13.09375
169 187 11.21875
151 194 11.84375
28 71 19.96875
336 340 14.03125
227 264 11.53125
321 328 17.46875
83 188 17.78125
351 389 13.40625
120 167 20.28125
154 172 15.90625
339 385 14.96875
354 386 16.53125
228 271 19.34375
338 368 11.21875
366 371 14.96875
151 170 11.84375
33 52 9.03125
321 383 11.53125
46 113 7.78125
16 22 9.34375
370 389 15.90625
271 288 14.96875
122 166 11.53125
55 91 13.40625
341 371 11.53125
126 145 7.78125
28 53 16.53125
69 188 13.09375
73 149 9.03125
16 29 15.90625
30 67 13.40625
262 287 16.21875
32 85 14.65625
350 390 10.28125
293 312 6.21875
339 349 11.21875
152 190 13.40625
195 199 13.09375
223 265 17.78125
234 251 11.84375
262 267 12.78125
231 313 18.40625
139 153 14.65625
270 371 15.90625
156 164 18.71875
35 89 10.59375
65 72 17.78125
87 151 6.84375
340 345 14.96875
317 322 12.78125
233 287 14.03125
165 185 15.28125
326 348 12.78125
267 348 13.40625
65 86 19.03125
263 364 19.96875
128 171 11.53125
272 348 9.03125
228 346 20.90625
120 186 11.84375
377 396 9.65625
291 318 10.90625
257 312 20.90625
48 61 15.28125
254 290 13.40625
341 387 11.21875
288 354 17.78125
32 51 10.90625
229 266 13.40625
41 55 20.59375
39 55 14.65625
71 146 10.59375
344 371 17.15625
179 187 17.46875
72 89 14.96875
44 58 13.40625
370 384 12.15625
246 268 19.03125
290 361 20.28125
248 267 8.71875
214 219 11.53125
376 390 18.71875
67 74 20.59375
371 381 16.84375
124 143 7.15625
69 117 16.21875
250 291 15.90625
263 288 15.28125
47 74 20.90625
63 87 19.96875
92 119 10.90625
327 337 11.53125
271 347 7.15625
229 253 17.46875
87 150 9.96875
140 152 14.34375
32 87 8.71875
17 24 11.21875
325 344 7.78125
73 81 13.09375
56 62 9.65625
224 289 19.65625
123 150 11.84375
239 292 18.40625
153 189 15.59375
115 119 14.96875
34 88 14.03125
322 348 9.03125
271 365 12.15625
39 54 16.21875
349 381 17.46875
129 170 10.90625
227 318 15.28125
175 183 9.65625
47 54 11.53125
30 52 11.84375
122 164 10.59375
361 386 13.40625
148 170 8.71875
31 86 9.96875
51 92 15.90625
121 128 15.28125
16 116 16.84375
327 355 20.90625
27 54 15.59375
368 383 19.96875
82 122 13.40625
326 382 19.34375
34 120 14.65625
353 388 19.96875
19 38 4.96875
318 391 21.21875
151 195 17.46875
171 190 15.90625
268 387 13.09375
245 273 21.21875
324 346 11.84375
233 294 19.65625
126 165 12.15625
282 348 19.03125
235 289 14.34375
144 191 18.09375
156 184 10.59375
47 69 19.03125
38 64 15.28125
249 288 13.09375
143 163 13.71875
48 116 9.96875
35 66 17.46875
30 81 18.40625
126 185 9.96875
350 393 11.84375
370 382 17.15625
31 69 7.46875
123 157 19.65625
223 240 14.03125
73 188 9.03125
228 290 9.03125
68 148 15.59375
222 247 17.78125
77 88 14.96875
35 52 11.84375
372 383 16.21875
271 338 20.28125
171 185 12.15625
312 319 19.34375
30 64 11.53125
325 359 19.96875
31 76 12.78125
224 264 16.84375
149 156 18.71875
275 347 18.09375
325 351 13.71875
106 110 8.71875
119 191 15.90625
275 292 17.46875
264 317 18.40625
286 349 9.96875
385 394 15.59375
69 123 12.46875
122 151 7.78125
24 41 14.03125
226 318 18.09375
281 391 18.71875
280 325 17.15625
341 349 10.90625
347 377 19.65625
243 257 13.40625
28 91 7.46875
90 152 20.90625
267 321 14.96875
365 370 9.96875
271 364 9.96875
82 192 18.71875
67 87 16.53125
30 65 9.96875
232 251 9.03125
254 265 10.90625
81 149 17.46875
325 364 12.15625
317 389 20.90625
67 91 16.21875
246 253 11.53125
85 179 20.59375
377 389 17.15625
231 286 8.71875
62 66 12.78125
226 246 9.03125
384 394 10.59375
141 180 19.96875
49 68 8.71875
95 116 10.90625
321 365 11.53125
286 387 9.65625
264 285 19.03125
343 390 18.09375
275 353 16.84375
274 352 18.09375
23 64 16.84375
368 372 14.03125
227 252 16.53125
142 162 20.59375
34 38 12.46875
234 241 19.34375
50 56 15.90625
87 117 14.34375
21 25 14.34375
328 344 16.21875
248 257 10.90625
229 245 14.34375
120 141 19.34375
75 124 13.71875
55 66 10.90625
148 174 19.03125
92 148 20.28125
121 166 16.84375
171 191 17.78125
63 68 12.78125
286 342 15.90625
141 146 14.96875
15 28 18.09375
171 183 17.15625
369 374 15.90625
169 184 19.96875
126 152 13.71875
237 263 15.28125
143 153 18.40625
50 75 14.96875
181 186 14.65625
246 261 18.40625
31 54 19.65625
284 371 17.78125
150 182 17.46875
283 323 17.15625
370 390 17.78125
238 253 16.21875
249 255 15.90625
282 363 20.59375
36 117 13.40625
354 388 18.09375
76 117 12.15625
172 182 16.84375
140 186 14.96875
72 91 15.28125
125 148 8.09375
233 319 14.65625
286 316 14.34375
51 148 19.34375
235 316 13.40625
94 121 18.09375
28 60 7.78125
238 250 20.59375
92 189 18.09375
71 81 17.78125
64 117 16.21875
230 285 9.96875
350 373 12.78125
295 312 5.28125
50 89 13.09375
122 129 17.46875
72 139 20.28125
230 275 12.78125
185 195 10.59375
75 186 15.59375
337 347 18.09375
74 162 18.09375
128 156 20.90625
319 366 20.28125
373 392 11.84375
271 389 12.78125
266 318 21.21875
71 163 5.59375
71 172 15.90625
236 251 15.28125
341 361 20.59375
37 60 10.28125
234 265 17.46875
234 293 12.78125
143 194 19.34375
37 91 12.15625
74 188 9.65625
145 192 18.09375
75 153 18.09375
259 268 20.90625
250 273 19.34375
25 42 13.71875
346 387 10.59375
63 88 16.21875
155 187 16.53125
141 159 16.84375
226 317 15.28125
291 295 13.09375
82 126 19.96875
261 265 12.78125
163 191 13.40625
65 118 18.40625
62 67 16.21875
218 259 12.46875
24 66 17.78125
137 141 14.03125
148 173 18.40625
126 160 19.96875
232 314 10.59375
320 341 19.34375
266 323 20.28125
228 272 15.28125
148 178 19.65625
320 338 19.03125
325 384 9.96875
222 239 7.78125
71 178 20.28125
68 115 16.21875
320 377 19.65625
70 117 19.03125
72 119 15.28125
32 62 19.34375
375 382 11.21875
232 315 12.15625
25 65 16.84375
230 291 12.78125
74 186 12.78125
276 287 14.65625
151 174 12.46875
122 128 12.15625
249 287 14.03125
356 364 19.03125
327 369 10.59375
119 192 21.21875
41 115 20.90625
28 119 15.28125
232 259 15.28125
346 391 20.28125
84 141 18.09375
319 385 11.84375
38 58 8.40625
148 157 20.28125
330 334 13.09375
40 54 16.21875
81 122 11.84375
243 255 20.28125
129 145 16.21875
169 185 14.65625
380 385 14.65625
147 192 20.28125
46 57 18.40625
76 93 17.46875
244 316 18.09375
255 261 9.34375
239 253 16.21875
139 164 13.09375
225 262 8.40625
365 377 17.78125
36 61 8.71875
48 62 19.34375
270 287 10.90625
170 175 15.90625
324 347 8.09375
87 149 8.71875
322 356 19.65625
244 291 16.21875
126 139 11.53125
248 255 12.46875
270 280 17.78125
69 87 9.03125
342 370 13.40625
338 363 13.09375
32 92 9.96875
123 162 16.84375
45 52 17.78125
140 189 16.84375
153 192 11.84375
273 282 16.84375
47 70 18.71875
51 123 19.03125
264 316 15.90625
321 363 10.59375
92 96 13.09375
246 271 20.90625
113 120 19.03125
31 122 11.84375
166 192 15.59375
365 391 15.59375
128 182 17.78125
158 192 20.59375
51 60 16.84375
293 320 18.09375
228 257 11.21875
258 266 20.59375
342 362 13.71875
352 388 15.59375
268 281 18.71875
71 88 10.90625
72 169 17.15625
220 238 11.53125
65 117 15.90625
323 342 7.15625
291 316 8.09375
42 55 20.28125
123 141 14.34375
169 188 13.71875
274 323 13.71875
154 194 9.65625
268 322 12.46875
30 54 17.46875
292 296 13.40625
327 388 10.59375
269 291 16.21875
50 88 14.03125
250 268 11.53125
35 42 19.34375
286 325 13.40625
352 393 10.28125
51 69 11.53125
267 314 16.21875
163 178 15.90625
29 73 15.28125
25 90 19.65625
322 357 19.65625
50 149 14.96875
280 290 19.65625
128 170 10.59375
86 193 16.84375
269 369 16.21875
86 148 17.46875
268 317 15.28125
270 281 18.09375
176 183 11.21875
67 119 21.21875
148 159 15.90625
78 88 15.59375
69 118 15.28125
139 147 19.34375
224 252 16.84375
230 389 20.28125
342 350 14.03125
153 194 10.28125
325 338 11.53125
267 287 11.53125
228 256 15.59375
28 65 11.53125
342 385 12.78125
147 163 10.90625
337 350 16.21875
26 63 8.40625
354 373 16.84375
286 350 6.84375
237 262 19.03125
264 271 17.78125
228 258 13.09375
72 163 10.59375
47 65 16.21875
368 387 13.71875
322 327 14.96875
186 195 15.59375
29 91 9.03125
234 281 20.59375
225 312 19.03125
87 126 13.40625
244 251 17.78125
16 48 8.40625
338 346 19.34375
26 49 10.28125
75 83 15.59375
145 186 14.65625
81 121 7.15625
26 116 16.53125
75 184 19.34375
355 363 18.71875
44 57 17.46875
370 374 14.03125
150 192 10.28125
141 148 8.09375
46 62 20.90625
32 114 18.40625
169 173 14.03125
353 362 14.96875
29 58 11.21875
289 325 18.71875
349 379 18.40625
93 113 5.90625
287 388 16.21875
120 128 19.96875
243 256 17.46875
19 92 19.03125
245 264 19.65625
321 377 17.78125
246 254 9.03125
230 268 7.46875
368 384 14.65625
347 372 18.40625
249 348 14.96875
348 355 18.71875
27 91 9.03125
246 269 18.71875
27 46 7.78125
291 358 19.96875
144 188 11.21875
347 358 15.90625
229 264 9.96875
33 60 15.28125
173 191 18.40625
259 264 13.09375
250 289 13.40625
143 186 12.78125
286 348 8.71875
337 352 18.40625
30 116 10.59375
29 57 15.59375
230 321 11.84375
327 392 10.59375
245 317 15.28125
349 391 10.28125
291 388 18.09375
31 92 12.78125
321 329 19.65625
90 126 18.71875
73 126 12.78125
191 196 16.84375
288 314 12.15625
266 290 16.21875
141 177 19.65625
60 117 15.90625
248 322 19.03125
150 180 18.40625
218 237 4.96875
140 164 14.03125
347 368 10.28125
271 290 15.28125
340 358 16.84375
85 187 11.21875
72 86 14.96875
322 361 16.84375
280 321 11.84375
235 293 17.15625
222 232 20.90625
87 161 9.65625
277 287 15.59375
159 190 16.53125
282 387 17.78125
372 389 18.40625
69 154 20.28125
271 318 15.28125
232 317 10.90625
124 151 14.03125
322 340 14.34375
245 256 18.40625
272 387 9.03125
269 368 18.40625
157 195 18.09375
16 65 18.09375
35 118 11.84375
69 82 18.71875
68 88 11.53125
163 180 20.59375
135 139 13.40625
271 362 10.59375
153 173 16.53125
342 349 9.03125
139 149 14.03125
381 396 12.46875
231 318 10.90625
261 290 18.71875
140 183 17.15625
20 57 4.96875
262 286 19.96875
57 67 17.46875
223 263 11.53125
120 187 14.65625
261 266 16.21875
89 151 15.28125
165 170 9.65625
50 148 16.21875
53 68 10.28125
249 274 14.96875
256 266 17.46875
51 90 13.40625
71 152 14.65625
229 270 13.40625
390 395 16.84375
86 185 14.96875
126 161 19.65625
74 151 15.28125
340 372 12.15625
284 379 18.71875
48 72 16.21875
126 155 19.65625
74 78 12.46875
122 165 10.59375
123 129 19.65625
152 180 10.90625
64 89 15.28125
362 390 13.40625
171 175 14.03125
339 348 14.34375
352 371 13.09375
372 390 18.40625
344 385 14.65625
73 147 11.53125
33 116 12.15625
273 277 12.46875
270 277 20.90625
339 382 17.15625
381 395 8.09375
243 259 14.96875
259 316 15.90625
288 350 15.28125
85 172 17.78125
83 122 14.96875
35 82 20.59375
323 350 14.03125
275 382 19.03125
249 317 14.34375
60 90 18.71875
171 176 17.78125
138 151 16.21875
155 174 16.84375
143 164 12.15625
274 383 19.34375
37 52 15.28125
312 318 19.96875
237 248 11.21875
71 78 20.90625
30 71 13.40625
181 190 17.78125
290 362 17.15625
321 327 12.15625
273 391 18.71875
277 318 10.59375
232 258 17.78125
236 293 16.21875
353 393 9.65625
119 183 19.65625
81 150 17.46875
157 165 19.03125
344 391 18.09375
76 122 10.59375
326 373 17.78125
248 315 15.28125
46 65 19.65625
33 115 10.59375
247 271 15.90625
215 239 9.96875
319 386 14.65625
342 393 19.34375
250 259 16.84375
348 369 9.34375
286 340 15.28125
23 48 17.78125
233 267 7.46875
31 190 20.28125
380 389 17.78125
339 388 16.84375
222 263 16.84375
362 377 15.90625
34 72 17.46875
274 385 15.59375
167 172 14.96875
47 55 9.03125
231 352 16.53125
269 316 19.03125
118 190 20.90625
59 67 20.59375
339 363 14.03125
229 282 19.03125
125 145 5.90625
119 184 16.53125
215 264 18.09375
245 261 20.90625
122 171 18.40625
122 138 20.28125
32 81 17.46875
70 88 14.34375
154 163 14.96875
141 173 12.15625
93 97 13.71875
125 138 21.21875
269 317 17.78125
221 258 11.53125
252 267 10.28125
19 60 12.46875
336 365 18.71875
352 372 16.53125
51 74 19.34375
380 391 11.21875
351 379 10.90625
121 165 15.28125
84 175 20.28125
68 73 10.59375
156 174 19.03125
22 59 11.53125
76 147 20.28125
149 170 9.34375
50 124 16.21875
226 244 11.53125
75 90 7.78125
340 347 8.09375
322 328 19.65625
29 59 13.09375
178 190 17.15625
231 275 13.09375
248 260 12.15625
71 82 18.09375
373 386 13.71875
324 337 21.21875
319 327 19.96875
347 369 8.71875
270 362 5.59375
271 368 17.15625
338 348 14.03125
356 394 18.09375
140 149 14.34375
138 153 18.40625
174 181 10.28125
273 387 9.65625
323 345 10.59375
286 384 12.46875
229 293 14.96875
35 67 16.84375
274 282 15.59375
164 191 14.96875
124 146 10.59375
88 145 19.03125
25 41 16.21875
320 365 16.84375
346 362 10.90625
283 340 18.09375
173 184 16.21875
69 172 18.40625
34 68 7.46875
28 82 20.28125
36 90 14.34375
33 59 17.78125
49 58 10.90625
326 393 16.53125
327 376 19.96875
370 375 17.78125
30 83 19.03125
58 113 20.90625
340 376 19.65625
269 287 14.34375
272 363 13.71875
271 328 20.28125
78 119 10.59375
250 322 19.03125
82 185 17.78125
379 385 15.90625
249 293 16.84375
233 271 17.46875
32 119 10.90625
23 33 20.90625
55 67 12.15625
31 189 18.40625
24 64 11.53125
74 192 18.71875
72 190 12.78125
166 178 17.78125
44 60 14.96875
312 316 14.34375
29 75 17.78125
328 341 7.15625
87 146 18.40625
149 192 14.03125
223 250 14.34375
266 286 16.53125
230 316 9.96875
94 123 18.09375
76 194 20.90625
45 51 16.84375
347 356 20.28125
127 166 12.15625
231 320 11.21875
287 344 19.03125
91 163 17.15625
67 88 15.90625
269 385 16.53125
40 115 17.46875
129 165 19.03125
92 117 8.09375
62 91 18.71875
229 363 18.71875
22 27 14.65625
342 352 18.40625
73 164 13.71875
385 396 20.28125
174 193 11.84375
178 197 9.65625
246 264 16.21875
123 128 14.96875
275 321 10.59375
273 290 13.40625
119 165 19.65625
72 81 16.84375
271 280 16.84375
76 154 16.84375
65 150 20.59375
268 371 18.40625
328 367 12.78125
276 385 16.84375
218 316 19.65625
265 271 20.28125
270 390 14.96875
150 181 17.78125
227 281 20.28125
36 94 17.15625
146 169 13.40625
260 316 18.40625
20 28 17.78125
122 178 17.46875
33 118 10.90625
320 364 15.28125
248 256 14.03125
343 387 11.21875
320 366 19.65625
32 52 11.53125
373 385 13.71875
268 314 19.34375
281 321 13.40625
374 385 16.53125
231 280 17.46875
70 118 17.78125
268 288 11.84375
157 185 13.09375
268 286 9.03125
169 193 21.21875
127 174 17.78125
273 361 18.09375
280 320 7.15625
143 171 13.40625
227 362 19.96875
157 192 16.21875
270 351 14.65625
232 253 14.03125
281 325 19.96875
320 393 17.78125
228 274 17.78125
120 150 14.65625
369 377 15.59375
147 170 11.84375
264 269 12.15625
85 125 16.21875
321 364 10.59375
281 384 17.78125
245 291 11.53125
229 271 14.96875
91 158 18.71875
364 369 9.65625
267 272 10.59375
60 65 13.09375
70 170 16.21875
87 141 15.28125
45 118 20.59375
86 154 11.84375
222 245 13.71875
249 263 12.78125
282 321 14.96875
162 168 19.96875
85 180 18.71875
284 395 20.90625
66 72 20.28125
30 164 18.71875
50 64 12.78125
123 158 19.34375
270 345 10.59375
23 40 7.78125
30 72 14.96875
254 266 12.15625
61 117 18.40625
123 142 15.90625
347 373 19.03125
287 351 15.28125
284 386 11.21875
221 226 14.65625
227 289 11.53125
164 194 15.28125
355 373 19.03125
364 377 19.34375
345 368 13.40625
148 186 10.59375
354 358 10.90625
361 367 19.96875
153 164 11.53125
280 348 17.46875
373 380 10.28125
35 54 14.65625
291 344 20.28125
38 63 19.03125
356 384 13.09375
259 288 17.46875
32 153 16.53125
268 353 20.28125
177 187 19.34375
234 266 16.84375
49 72 16.21875
231 265 14.03125
215 261 20.59375
69 115 19.34375
218 234 11.84375
318 382 19.65625
291 347 20.28125
121 178 19.65625
70 92 16.21875
244 253 15.28125
243 258 13.09375
125 141 10.90625
88 152 15.28125
153 187 11.53125
122 141 11.21875
121 194 17.78125
235 266 16.21875
71 189 12.15625
230 314 15.28125
33 54 14.03125
153 172 13.09375
144 165 14.96875
252 264 11.21875
352 391 11.84375
284 324 16.21875
152 193 10.90625
28 163 19.96875
91 162 20.28125
139 184 11.84375
348 377 17.15625
32 143 18.09375
221 228 19.34375
36 67 16.21875
128 189 10.59375
275 393 20.90625
219 227 17.78125
341 384 13.40625
216 229 20.28125
221 254 11.53125
348 391 14.03125
351 392 10.90625
48 56 17.15625
33 165 15.59375
148 190 10.28125
92 159 19.96875
44 59 13.09375
235 314 9.96875
285 353 11.84375
338 383 11.84375
74 91 13.40625
47 53 12.78125
293 297 12.46875
146 187 14.96875
233 289 9.96875
181 192 11.21875
358 384 12.15625
174 186 13.40625
352 386 11.53125
230 388 18.40625
90 122 11.53125
49 61 12.15625
267 290 10.90625
252 290 16.53125
50 118 14.34375
168 192 17.78125
259 266 18.40625
31 51 14.34375
225 293 19.96875
268 282 20.90625
363 390 14.96875
230 250 14.34375
31 115 15.28125
231 251 11.53125
31 64 13.09375
127 194 16.53125
69 83 20.90625
285 393 17.78125
68 91 10.90625
164 185 11.21875
363 384 11.21875
272 312 20.59375
85 148 15.28125
155 159 10.90625
75 157 19.65625
40 93 18.40625
249 312 18.09375
52 163 17.46875
227 260 10.59375
68 147 12.15625
158 188 18.71875
339 379 20.90625
159 185 12.15625
231 342 18.09375
140 165 16.53125
87 165 11.84375
318 390 15.90625
65 70 12.15625
272 292 15.28125
224 263 11.84375
282 291 20.90625
170 178 15.59375
230 263 13.09375
154 173 18.09375
25 53 16.84375
137 166 18.71875
146 172 19.65625
129 142 7.15625
348 371 11.53125
78 121 10.28125
23 52 18.09375
54 60 14.03125
324 340 10.90625
31 52 13.09375
249 323 16.21875
363 393 15.28125
253 259 14.03125
149 178 16.84375
85 139 18.09375
49 123 19.03125
72 129 20.28125
266 287 15.90625
16 118 19.65625
228 263 6.53125
76 192 18.40625
232 347 18.09375
86 194 17.78125
252 314 19.65625
234 287 14.65625
272 325 12.78125
356 371 17.15625
321 370 18.40625
284 338 18.09375
22 55 11.53125
367 391 17.78125
222 251 18.09375
204 208 14.03125
83 163 16.53125
285 392 16.84375
226 259 7.78125
269 341 18.40625
32 64 13.40625
337 385 16.84375
357 387 19.03125
231 263 13.40625
253 290 17.15625
318 383 16.53125
70 169 18.40625
121 186 7.46875
161 165 11.84375
31 75 12.78125
326 370 13.09375
72 126 9.96875
67 90 14.65625
289 321 11.53125
352 363 11.53125
119 190 18.71875
142 185 13.09375
320 381 18.40625
38 49 11.21875
264 292 20.28125
31 154 18.09375
234 253 14.65625
53 60 16.53125
326 365 12.15625
246 273 20.90625
238 314 15.59375
254 314 15.28125
269 290 15.28125
55 115 15.28125
83 119 10.28125
72 167 12.15625
166 187 9.03125
53 91 16.53125
149 161 12.46875
290 357 18.71875
368 392 21.21875
128 177 19.96875
349 380 17.78125
50 167 18.09375
34 58 9.03125
157 188 17.46875
248 271 16.21875
277 320 10.28125
76 183 19.03125
232 363 19.03125
142 165 14.34375
121 167 19.65625
223 313 19.34375
126 192 10.28125
119 148 19.34375
52 147 17.78125
39 51 20.59375
236 261 16.84375
338 382 11.84375
228 254 10.28125
232 276 19.03125
339 364 16.53125
154 179 12.46875
46 53 18.40625
328 364 19.03125
229 294 19.34375
281 386 18.09375
265 289 17.78125
139 165 17.15625
258 265 18.40625
31 167 20.59375
129 168 12.78125
25 64 11.84375
75 84 14.96875
285 384 14.96875
270 289 10.59375
140 174 12.15625
172 190 13.09375
87 163 5.59375
31 152 17.15625
128 193 10.59375
73 93 15.28125
350 371 9.96875
53 65 11.21875
146 170 14.03125
272 277 15.59375
362 379 20.28125
235 291 14.65625
23 46 13.71875
60 67 18.40625
289 349 17.46875
126 170 9.96875
182 196 8.09375
89 115 12.15625
139 183 11.84375
77 186 16.84375
321 350 7.78125
33 164 19.03125
123 144 13.40625
244 250 16.84375
247 269 14.96875
84 185 11.53125
230 274 12.78125
72 187 11.21875
130 145 20.90625
371 389 13.09375
173 190 18.40625
271 285 14.96875
147 189 14.34375
328 352 19.96875
325 369 9.96875
322 341 15.90625
272 346 11.53125
274 289 7.46875
66 90 17.78125
327 365 12.46875
288 294 19.65625
71 166 9.34375
221 227 17.78125
46 118 15.59375
319 349 14.65625
233 257 9.03125
246 252 13.09375
122 142 14.65625
149 172 11.53125
84 118 16.21875
237 251 14.96875
338 387 13.71875
54 91 17.15625
322 363 15.28125
31 117 9.96875
261 267 16.21875
357 386 19.03125
30 75 11.84375
32 76 13.09375
77 149 19.96875
30 94 14.96875
247 255 17.15625
356 391 16.21875
251 362 17.46875
3 7 13.09375
35 88 14.65625
321 337 20.28125
73 186 10.90625
94 113 6.21875
87 181 19.65625
165 178 19.34375
36 92 14.65625
17 30 20.28125
237 255 14.34375
28 90 11.53125
234 274 14.96875
346 369 11.84375
128 166 12.46875
264 349 20.59375
215 289 16.84375
141 163 13.09375
271 317 14.34375
386 394 16.21875
21 39 11.53125
228 319 14.34375
127 164 16.21875
321 341 14.65625
383 396 15.59375
69 89 11.84375
71 153 14.34375
33 56 15.90625
345 386 14.96875
245 259 14.96875
26 113 19.03125
65 93 20.28125
338 364 17.15625
175 186 16.53125
66 117 21.21875
266 289 14.65625
27 69 19.96875
123 170 17.15625
81 91 19.65625
342 363 12.46875
222 290 19.96875
70 91 15.28125
81 187 15.90625
275 391 18.40625
267 319 12.15625
321 340 11.21875
90 190 19.96875
70 165 7.15625
345 361 20.90625
84 179 18.40625
173 183 13.40625
146 162 20.90625
285 380 19.03125
127 189 9.96875
273 385 12.78125
280 350 15.59375
222 258 8.09375
86 191 12.15625
229 285 12.46875
33 77 19.03125
91 147 19.65625
35 94 12.78125
113 117 14.34375
71 125 13.09375
53 61 11.53125
273 350 15.28125
86 181 19.03125
247 293 10.90625
45 54 15.28125
29 120 14.34375
47 59 13.40625
81 151 15.59375
351 364 14.34375
157 172 17.15625
73 78 15.59375
340 362 13.09375
87 182 17.15625
53 115 19.34375
230 351 17.15625
125 190 8.40625
324 390 13.40625
70 188 13.40625
283 384 11.53125
231 285 12.15625
324 371 17.46875
48 70 14.96875
32 121 11.21875
246 258 13.71875
71 191 14.96875
249 347 15.90625
162 188 14.34375
325 391 10.28125
340 374 16.84375
268 343 19.34375
22 29 19.34375
29 55 10.28125
271 366 12.15625
365 374 18.71875
353 378 12.46875
57 65 15.59375
87 185 12.46875
223 248 11.21875
49 57 14.03125
32 66 14.03125
320 392 16.21875
283 317 16.21875
282 318 10.28125
253 267 13.09375
375 383 16.53125
121 182 18.40625
38 52 14.96875
350 359 10.28125
16 39 11.53125
125 191 13.40625
222 259 12.46875
155 179 15.90625
49 56 12.46875
286 360 9.65625
139 150 9.65625
268 340 17.15625
347 389 10.28125
27 43 15.59375
234 318 14.96875
29 64 6.53125
38 56 14.34375
125 168 10.90625
89 147 19.03125
69 170 16.21875
323 368 14.96875
286 364 11.84375
182 197 12.46875
291 312 10.28125
223 254 7.15625
74 167 19.34375
148 189 9.96875
343 364 14.96875
242 315 20.59375
230 353 18.09375
229 274 11.84375
71 170 13.09375
230 366 20.59375
285 289 11.21875
327 331 13.40625
127 171 13.09375
263 289 15.59375
24 51 14.34375
54 93 19.65625
174 187 13.71875
267 347 15.59375
71 90 10.59375
12 16 11.84375
341 389 10.59375
245 255 19.34375
139 188 13.71875
224 239 12.78125
293 322 18.09375
25 40 12.78125
86 188 13.71875
324 389 8.40625
248 254 7.15625
116 120 11.84375
117 162 19.65625
51 61 13.09375
152 165 14.34375
274 283 14.96875
272 385 10.90625
128 150 8.71875
26 94 19.96875
221 234 15.90625
123 165 13.09375
172 187 9.03125
365 386 9.03125
70 142 18.40625
83 185 15.90625
27 45 11.53125
380 392 6.84375
80 88 16.53125
140 180 21.21875
35 75 14.96875
123 164 15.28125
245 252 18.40625
225 290 11.21875
60 89 17.46875
75 158 17.78125
69 148 11.21875
327 374 17.78125
22 28 17.78125
226 288 13.71875
322 369 17.15625
38 61 13.09375
151 160 10.28125
252 260 11.53125
221 247 16.21875
251 346 17.78125
69 144 19.34375
270 388 12.15625
246 255 14.96875
354 378 15.90625
249 366 18.09375
54 68 13.09375
280 349 17.46875
356 387 17.46875
345 369 14.03125
24 49 11.21875
267 346 12.15625
237 259 13.09375
217 227 19.34375
148 192 14.65625
286 381 17.15625
286 380 19.65625
326 388 9.96875
249 313 18.40625
64 69 14.34375
120 189 12.46875
286 345 18.40625
276 348 19.96875
339 377 15.59375
376 386 19.34375
378 392 11.21875
69 125 17.78125
33 55 10.90625
121 149 10.90625
139 185 6.53125
263 268 14.34375
227 315 11.84375
74 157 19.65625
88 154 14.96875
268 324 17.78125
266 273 20.59375
158 187 19.03125
265 316 21.21875
225 314 12.46875
316 361 19.65625
24 55 7.15625
76 116 12.78125
156 172 20.59375
81 118 12.15625
125 172 17.46875
230 348 12.78125
318 364 19.65625
327 349 8.71875
84 172 18.40625
381 392 8.71875
353 372 18.09375
232 254 10.90625
37 62 16.84375
34 95 19.96875
141 162 15.90625
324 344 5.90625
303 312 4.96875
352 394 15.59375
350 370 14.96875
242 290 19.96875
49 116 15.28125
69 86 14.34375
244 255 18.40625
27 90 14.34375
179 193 11.21875
34 67 11.21875
33 65 9.65625
326 338 10.59375
73 82 13.09375
68 120 12.15625
226 274 19.03125
285 387 13.71875
27 39 12.15625
260 267 14.03125
118 147 20.28125
269 387 13.40625
113 119 19.96875
140 178 15.90625
283 378 18.40625
284 347 15.28125
338 356 19.03125
237 293 19.34375
59 66 18.09375
355 371 20.59375
361 387 14.34375
252 259 16.53125
153 195 15.59375
289 314 10.90625
31 149 12.78125
264 314 18.40625
90 150 17.46875
268 285 14.34375
130 153 18.71875
346 388 14.34375
284 327 14.65625
319 388 12.46875
322 384 15.59375
45 56 18.71875
246 267 14.34375
325 360 19.65625
253 269 17.15625
251 364 17.15625
51 167 19.96875
271 325 9.96875
322 343 13.40625
229 273 13.71875
245 258 14.96875
58 114 20.59375
231 314 13.71875
270 340 13.09375
215 242 12.15625
202 206 13.09375
128 175 17.78125
179 191 16.53125
86 187 14.96875
139 157 19.03125
29 54 14.34375
274 356 19.65625
248 293 16.53125
121 163 10.59375
347 385 10.59375
119 151 14.96875
327 342 10.28125
338 349 9.65625
124 169 14.96875
172 183 11.53125
128 176 20.28125
31 77 17.78125
249 262 16.84375
232 255 15.90625
30 69 10.59375
351 370 13.40625
320 363 14.96875
187 195 16.21875
46 60 14.96875
285 386 14.96875
249 273 14.03125
342 364 10.59375
23 60 12.46875
138 150 13.71875
327 351 11.84375
30 95 19.34375
138 186 16.84375
126 166 9.65625
72 191 14.96875
65 115 18.40625
233 266 11.21875
47 56 14.65625
279 320 12.46875
90 189 16.21875
74 152 19.65625
85 196 20.90625
32 74 10.59375
83 88 12.46875
250 264 9.96875
355 389 19.03125
289 364 15.59375
326 363 16.21875
74 82 13.09375
327 354 18.09375
72 189 9.03125
378 391 12.78125
28 61 10.59375
244 290 14.03125
373 390 14.65625
275 315 12.78125
151 172 9.96875
269 364 7.15625
320 385 7.46875
229 268 10.59375
35 119 14.96875
121 193 16.21875
253 292 19.65625
127 139 10.59375
121 143 15.59375
336 348 20.28125
48 74 15.28125
34 123 19.65625
34 90 9.96875
267 366 17.46875
77 151 20.28125
322 364 13.09375
72 140 19.65625
27 119 18.40625
182 193 8.71875
356 383 9.65625
128 152 11.84375
69 153 15.28125
230 251 13.09375
62 68 16.21875
72 118 14.34375
325 365 9.65625
256 290 19.96875
211 215 11.84375
51 65 9.96875
251 260 8.09375
16 70 19.34375
329 344 20.90625
318 350 14.96875
30 86 12.46875
341 364 14.34375
65 116 20.28125
256 264 15.59375
143 165 10.59375
223 312 19.03125
218 289 19.34375
271 316 18.09375
68 145 17.15625
88 143 19.96875
151 196 19.34375
72 158 20.28125
60 69 20.90625
220 227 20.90625
327 375 20.28125
180 186 15.90625
280 317 12.15625
83 92 20.90625
318 347 19.34375
123 185 15.59375
181 193 6.84375
225 249 14.34375
340 361 15.59375
224 248 13.40625
52 165 17.15625
270 324 13.09375
279 287 16.53125
123 146 13.40625
142 190 10.59375
372 382 13.40625
250 260 13.09375
50 114 18.40625
65 71 14.03125
275 387 13.40625
32 86 12.15625
215 232 12.46875
371 386 9.03125
145 190 12.15625
124 145 5.90625
280 386 15.90625
188 195 20.28125
174 191 14.65625
223 262 15.28125
50 145 16.21875
268 352 15.28125
54 70 17.15625
283 371 18.40625
337 386 14.03125
226 266 19.65625
18 115 18.71875
16 40 9.96875
69 81 19.96875
338 384 6.53125
128 155 18.09375
49 55 7.15625
234 259 10.90625
378 390 16.53125
105 110 5.28125
339 373 12.15625
248 258 15.59375
23 59 8.09375
349 392 14.34375
336 370 11.21875
324 367 10.90625
50 63 16.84375
152 171 13.40625
224 250 17.15625
377 392 11.21875
328 366 16.53125
270 352 14.34375
16 90 16.84375
249 342 19.34375
351 363 9.03125
220 257 11.21875
347 391 14.65625
166 175 18.71875
315 319 11.84375
268 369 16.21875
320 362 10.59375
387 394 20.28125
364 373 19.03125
119 154 16.53125
268 347 11.21875
289 389 19.96875
30 74 13.71875
152 164 9.03125
87 148 12.46875
271 390 14.96875
120 147 15.28125
38 60 13.09375
272 281 13.09375
328 370 9.96875
265 288 18.40625
278 320 12.78125
156 185 15.28125
76 188 13.40625
250 366 19.65625
345 371 19.65625
295 313 7.46875
186 197 20.28125
140 166 10.90625
229 276 17.46875
180 193 10.90625
25 52 14.34375
229 316 6.21875
71 186 10.90625
68 167 17.46875
79 121 12.78125
21 27 18.71875
67 148 17.15625
285 314 19.65625
138 187 14.03125
69 184 19.34375
115 123 20.28125
246 265 18.71875
248 362 19.03125
224 260 9.03125
303 309 7.15625
232 364 15.59375
69 141 17.15625
313 317 12.15625
72 117 18.09375
226 238 12.15625
26 50 14.34375
275 327 19.96875
275 346 20.28125
273 281 13.09375
339 366 14.03125
314 322 20.28125
375 385 19.96875
241 292 20.59375
18 28 19.65625
352 379 12.15625
268 318 14.96875
282 362 16.53125
228 253 14.34375
72 146 9.34375
23 91 19.96875
73 144 17.46875
243 316 18.09375
25 61 9.03125
275 314 17.46875
123 167 15.28125
61 68 14.03125
47 66 18.71875
121 164 14.96875
225 264 11.21875
247 263 13.71875
326 330 12.46875
31 62 17.78125
72 151 13.40625
144 189 12.15625
77 122 14.65625
231 273 10.59375
231 294 19.96875
352 396 18.40625
358 389 16.53125
286 362 5.59375
48 69 14.96875
46 56 19.34375
271 386 11.21875
31 184 18.71875
26 65 11.21875
230 276 17.78125
66 89 18.40625
250 347 19.34375
90 165 15.59375
329 352 18.71875
72 149 7.46875
49 163 19.03125
270 369 13.09375
224 314 13.09375
318 353 16.53125
47 68 14.34375
215 236 9.34375
250 263 10.28125
273 351 19.65625
25 49 13.40625
320 342 15.59375
218 264 16.21875
282 376 19.65625
371 382 11.53125
235 264 13.40625
35 95 15.90625
141 175 16.84375
85 128 14.65625
276 321 14.65625
282 287 12.46875
352 373 12.78125
29 163 16.53125
286 392 16.84375
76 115 17.46875
318 389 18.71875
87 193 16.84375
273 366 19.34375
16 37 9.34375
350 395 19.34375
320 348 10.90625
230 383 18.71875
151 189 13.71875
71 167 10.90625
76 128 19.96875
282 319 14.03125
124 192 15.28125
114 118 12.15625
122 146 14.65625
78 118 12.15625
269 367 14.65625
159 163 7.15625
156 190 19.03125
128 143 10.28125
339 365 10.90625
232 264 9.65625
271 289 10.59375
140 167 14.03125
336 368 17.46875
291 320 13.40625
337 362 19.65625
218 290 14.96875
131 140 4.65625
151 171 14.96875
262 268 15.90625
29 115 12.78125
24 63 15.28125
270 365 9.34375
170 195 19.34375
220 226 18.71875
36 65 13.40625
323 391 15.28125
224 261 12.15625
374 391 15.90625
222 261 17.15625
50 94 16.84375
287 342 19.96875
122 144 14.96875
153 174 12.78125
36 63 12.78125
50 143 19.34375
73 113 20.59375
155 197 19.03125
89 95 19.65625
341 385 14.65625
51 64 10.28125
363 369 7.78125
52 61 8.09375
157 184 9.65625
242 314 15.59375
57 62 11.53125
184 197 15.59375
47 67 17.78125
224 290 14.34375
32 115 13.71875
274 357 17.78125
164 170 7.78125
63 69 15.90625
19 117 19.65625
288 293 14.96875
19 35 11.84375
232 263 10.90625
228 260 9.34375
45 117 18.09375
355 384 15.28125
337 349 13.71875
338 365 12.78125
94 98 12.15625
233 322 19.65625
347 370 14.34375
30 77 17.46875
26 91 11.21875
228 314 12.78125
121 181 20.28125
32 146 16.21875
87 187 11.21875
361 384 12.46875
247 268 14.96875
67 86 21.21875
258 316 19.34375
379 392 10.90625
323 329 20.28125
290 346 19.65625
289 323 14.65625
233 244 14.03125
69 119 14.96875
252 263 9.96875
120 163 10.28125
289 363 17.78125
264 315 20.28125
294 319 18.71875
327 347 11.53125
276 350 20.28125
48 94 10.90625
239 257 13.71875
70 168 14.65625
268 383 19.34375
124 130 20.28125
176 186 19.96875
32 145 15.90625
151 179 16.21875
215 265 19.65625
256 261 11.53125
53 147 18.09375
213 237 9.65625
85 143 17.15625
234 319 14.34375
343 388 12.15625
45 92 16.21875
76 91 14.65625
75 91 10.59375
178 184 9.65625
230 261 17.78125
222 243 9.34375
50 74 14.03125
76 87 9.34375
32 123 11.21875
214 224 13.09375
118 153 18.40625
121 127 17.15625
372 393 11.53125
49 59 15.59375
247 289 8.71875
238 256 13.71875
270 366 10.90625
121 185 13.40625
275 289 10.59375
236 252 17.15625
329 371 10.59375
292 319 14.34375
48 64 13.71875
142 186 14.65625
354 396 19.03125
264 270 14.03125
227 242 19.96875
125 167 12.46875
66 91 18.09375
224 293 20.90625
35 120 14.34375
85 151 10.59375
29 56 13.09375
215 269 19.03125
137 149 20.28125
119 189 16.21875
83 151 14.34375
23 62 17.15625
16 62 20.59375
85 181 16.84375
320 326 17.15625
287 353 14.96875
71 124 9.03125
37 54 14.65625
285 390 12.15625
128 148 11.53125
31 74 13.09375
249 319 12.15625
22 35 15.90625
69 92 15.59375
30 117 6.21875
74 142 19.96875
57 91 19.96875
284 342 17.15625
370 383 17.78125
82 88 9.65625
317 346 20.28125
233 263 6.84375
46 59 14.96875
261 314 20.90625
221 239 5.59375
148 172 12.78125
72 127 14.96875
271 348 7.46875
215 290 12.78125
145 163 14.03125
321 343 14.96875
27 75 19.03125
53 64 9.96875
75 188 14.34375
33 120 10.28125
271 339 19.65625
84 148 18.71875
249 294 19.03125
90 124 14.65625
90 148 16.21875
226 256 15.28125
32 93 13.71875
72 90 10.59375
181 191 13.40625
322 345 13.40625
139 177 15.90625
338 351 9.96875
325 354 19.65625
224 251 14.34375
40 58 13.71875
67 123 19.34375
274 290 10.59375
120 165 14.96875
69 186 13.71875
228 255 13.09375
230 273 13.09375
269 352 19.65625
158 194 18.40625
140 191 15.28125
35 60 10.90625
21 58 11.21875
16 33 12.46875
265 290 18.09375
75 143 20.28125
64 90 15.59375
95 120 18.71875
231 252 15.28125
122 162 11.53125
219 314 20.28125
59 117 19.34375
68 146 15.90625
233 265 11.84375
234 294 15.90625
324 345 11.21875
275 290 14.65625
344 389 12.15625
14 38 9.96875
229 260 14.65625
162 185 12.46875
27 57 15.28125
380 390 13.40625
236 253 14.65625
221 292 19.34375
150 193 14.34375
125 146 11.21875
37 53 17.46875
129 167 16.53125
268 280 19.96875
234 261 15.59375
271 357 20.28125
340 394 16.21875
129 171 9.96875
72 141 14.34375
231 345 16.21875
145 162 19.34375
249 344 15.90625
70 153 19.65625
139 166 12.78125
16 44 11.53125
350 388 13.71875
71 141 13.09375
161 190 21.53125
286 386 11.21875
25 51 17.15625
271 350 13.40625
29 61 9.34375
272 356 16.84375
226 240 19.65625
228 317 14.34375
139 174 7.46875
84 152 12.46875
77 155 17.78125
232 319 10.28125
65 149 17.46875
82 163 15.90625
37 94 16.21875
148 171 14.34375
48 54 14.34375
224 315 18.09375
178 193 11.21875
71 116 19.96875
90 115 10.90625
93 120 14.34375
317 352 18.40625
69 120 10.59375
339 345 18.71875
46 92 11.53125
362 378 20.90625
232 270 11.84375
165 174 19.03125
267 344 17.15625
319 364 14.96875
351 365 13.40625
30 165 17.15625
375 394 12.15625
337 383 16.21875
221 233 15.59375
144 169 10.28125
67 143 20.90625
371 379 15.59375
246 266 17.78125
37 57 14.03125
268 385 13.71875
235 262 12.78125
237 260 13.09375
375 393 11.21875
152 166 13.40625
344 361 19.34375
341 388 13.09375
272 365 14.96875
377 383 9.96875
164 184 14.34375
140 146 18.71875
321 361 11.53125
29 151 20.28125
179 192 12.78125
83 177 19.65625
221 290 19.34375
368 389 14.03125
169 190 14.03125
164 192 15.28125
89 123 14.65625
363 391 15.28125
172 193 14.03125
34 64 6.84375
283 327 15.59375
32 53 15.28125
21 28 20.90625
270 385 10.90625
150 195 17.15625
163 188 9.96875
349 394 17.15625
74 128 18.40625
155 190 16.53125
16 66 19.65625
371 392 14.03125
86 90 11.21875
129 153 19.96875
141 191 11.21875
34 45 14.03125
323 344 5.90625
80 121 12.46875
246 259 13.71875
76 145 19.65625
228 362 16.53125
247 273 15.28125
49 94 16.53125
340 390 11.21875
33 64 10.90625
242 253 20.59375
50 120 12.46875
224 242 14.03125
18 23 10.90625
215 243 11.53125
231 322 11.21875
86 149 14.03125
19 65 16.21875
244 258 14.65625
74 87 10.28125
127 192 10.59375
223 261 13.71875
138 163 19.65625
86 147 19.65625
129 190 10.59375
25 91 14.34375
326 391 10.59375
217 222 10.90625
152 170 12.46875
273 286 10.28125
47 60 13.71875
22 48 16.21875
126 193 15.59375
29 118 14.34375
325 394 19.03125
351 372 10.90625
51 163 17.46875
144 186 17.46875
240 258 18.40625
271 388 9.03125
86 115 19.65625
152 173 10.90625
275 286 9.34375
227 255 15.28125
176 184 16.53125
144 190 12.78125
339 375 19.65625
252 346 18.09375
69 88 9.65625
231 264 9.96875
369 394 19.34375
282 350 14.34375
329 363 18.71875
83 118 15.59375
274 387 14.34375
277 317 12.15625
233 259 10.28125
73 166 14.96875
146 163 15.59375
320 380 20.28125
83 120 14.03125
338 376 15.90625
50 123 14.03125
271 326 14.96875
363 383 14.34375
248 288 14.65625
268 319 10.59375
266 322 19.34375
320 384 13.40625
76 143 20.28125
280 289 15.28125
384 395 14.03125
288 346 19.03125
25 62 12.15625
163 170 12.78125
222 248 16.53125
71 162 11.21875
241 314 18.71875
145 171 17.46875
32 65 9.96875
355 362 15.28125
74 150 15.28125
153 180 12.15625
156 196 18.40625
28 56 15.28125
39 57 13.71875
75 190 17.78125
205 209 12.46875
82 119 5.59375
322 366 15.28125
323 369 14.65625
171 184 17.78125
76 90 10.59375
240 253 20.59375
295 299 9.03125
67 149 15.28125
175 192 15.90625
71 83 19.96875
90 164 17.78125
350 378 16.21875
127 131 12.15625
294 316 16.21875
87 184 11.53125
137 171 11.21875
247 317 11.53125
30 61 14.65625
266 342 20.90625
282 384 15.90625
231 278 20.28125
231 344 15.90625
85 178 17.46875
88 151 10.59375
236 256 14.03125
349 355 17.46875
207 211 8.40625
285 383 11.84375
73 157 16.84375
324 366 12.46875
84 154 9.34375
344 370 17.46875
43 54 20.59375
16 43 12.15625
36 115 9.96875
274 291 6.53125
241 258 16.21875
185 196 14.03125
139 152 9.96875
81 90 15.28125
30 70 13.71875
138 169 12.46875
247 253 14.34375
271 340 14.34375
34 66 11.84375
268 386 14.96875
84 187 13.71875
70 166 11.84375
231 292 13.71875
338 367 14.34375
84 151 12.15625
351 369 12.46875
84 128 15.59375
25 43 14.03125
121 162 13.71875
246 315 14.03125
284 377 17.46875
150 156 17.46875
153 197 18.40625
92 121 13.40625
229 312 17.46875
49 89 14.65625
87 154 12.78125
288 362 12.78125
32 188 14.03125
268 287 9.65625
273 356 19.65625
78 87 15.28125
141 193 14.65625
228 350 20.28125
67 150 18.71875
259 314 15.59375
22 33 19.65625
320 355 13.09375
231 387 14.03125
229 314 10.59375
285 348 14.03125
23 49 16.53125
163 179 20.90625
72 144 12.15625
152 157 9.34375
355 385 12.46875
270 315 20.28125
328 389 10.59375
274 292 11.84375
71 144 14.65625
73 116 14.34375
262 318 19.96875
174 184 11.53125
150 191 9.96875
371 387 13.40625
77 157 20.59375
30 147 18.09375
319 362 10.28125
83 178 17.78125
318 384 19.34375
250 362 17.46875
363 394 20.59375
252 291 20.28125
122 170 13.71875
173 194 11.53125
373 395 10.90625
266 285 21.21875
221 232 19.65625
33 71 11.84375
219 290 19.65625
82 188 16.53125
122 167 14.65625
121 152 14.34375
70 151 14.96875
228 316 10.28125
141 195 16.21875
383 395 12.78125
75 93 11.84375
347 386 7.15625
53 165 18.71875
158 162 9.03125
228 318 14.96875
358 362 7.15625
156 163 15.28125
27 64 11.84375
337 373 7.15625
351 356 9.34375
186 194 10.59375
51 145 19.34375
119 147 20.90625
32 75 10.90625
338 373 7.46875
272 343 17.46875
344 362 14.03125
71 93 19.65625
23 61 13.09375
69 187 14.96875
145 189 10.28125
16 91 12.78125
41 59 18.40625
233 293 17.15625
96 113 4.96875
163 189 14.03125
247 262 16.84375
281 362 15.90625
222 260 13.09375
282 377 17.78125
128 132 13.40625
269 365 11.84375
313 319 17.46875
216 227 18.71875
264 348 17.46875
89 94 14.65625
354 389 16.53125
230 315 14.65625
278 285 10.59375
230 280 16.84375
27 53 17.46875
22 40 5.59375
139 168 14.34375
127 145 10.90625
273 341 19.96875
172 180 15.59375
85 192 12.46875
156 186 12.46875
385 393 10.59375
373 383 11.53125
142 189 13.09375
282 317 15.59375
124 170 14.65625
271 345 9.34375
35 65 13.09375
22 64 16.84375
357 393 18.40625
129 188 14.03125
321 369 13.71875
138 178 11.53125
130 172 10.59375
87 162 8.09375
82 186 13.09375
337 363 15.28125
32 95 19.96875
50 113 17.78125
351 375 12.78125
33 70 10.28125
347 388 9.96875
53 69 14.96875
375 384 15.59375
289 388 16.21875
137 169 17.46875
43 91 19.96875
148 187 7.15625
235 265 15.90625
22 34 15.59375
281 318 5.59375
221 243 10.59375
248 263 10.59375
119 163 13.71875
71 187 10.59375
215 241 15.28125
35 62 15.59375
318 388 16.21875
44 117 18.09375
77 83 14.03125
51 70 9.65625
369 384 11.21875
355 378 18.71875
227 293 16.21875
62 115 20.90625
159 189 17.15625
84 188 13.71875
249 264 10.90625
329 386 12.78125
268 291 15.59375
89 163 12.78125
282 316 18.09375
353 395 12.78125
178 186 12.46875
17 28 18.71875
266 345 16.21875
156 179 18.71875
85 189 9.96875
249 322 14.03125
232 292 10.90625
283 373 18.09375
84 174 18.09375
337 379 16.53125
36 66 15.90625
69 124 14.03125
287 381 19.96875
288 322 14.65625
152 176 12.78125
29 62 10.28125
327 383 10.90625
92 113 10.28125
377 385 12.78125
337 368 12.46875
362 369 12.78125
270 367 13.40625
362 388 14.03125
225 316 13.71875
22 93 19.34375
369 391 13.71875
362 387 9.96875
75 161 18.71875
337 381 19.03125
31 143 20.28125
347 371 12.78125
182 191 13.40625
120 146 18.71875
130 164 18.71875
276 356 20.59375
369 386 9.03125
59 91 17.46875
317 361 19.03125
229 269 13.71875
381 390 13.40625
159 170 17.46875
79 86 10.59375
355 395 18.40625
73 150 12.15625
320 351 14.34375
213 223 13.09375
340 389 8.40625
226 289 14.34375
343 389 12.78125
266 291 19.65625
172 188 13.40625
114 120 17.46875
231 323 14.03125
252 268 14.96875
321 366 14.65625
320 361 13.71875
283 351 12.46875
24 114 19.34375
345 362 15.59375
246 292 9.34375
321 345 14.65625
86 184 11.84375
154 193 11.21875
316 352 20.59375
28 116 11.84375
28 43 19.96875
339 390 15.28125
117 153 20.59375
229 259 14.03125
24 62 13.71875
250 344 19.34375
377 386 14.65625
267 345 15.90625
27 89 13.71875
67 146 16.21875
233 314 10.90625
248 261 16.84375
258 290 17.46875
228 261 10.28125
234 264 13.09375
227 292 14.03125
343 368 10.28125
56 63 11.53125
340 392 14.65625
230 342 20.28125
252 364 18.71875
82 123 15.28125
270 343 14.65625
217 312 19.96875
39 115 15.59375
226 291 14.03125
86 117 12.78125
45 91 14.03125
267 291 14.03125
24 113 19.03125
139 190 11.21875
77 84 13.40625
118 148 19.96875
345 388 15.59375
34 60 10.28125
319 346 15.28125
148 193 19.65625
48 63 16.84375
20 91 19.34375
282 385 12.46875
285 347 17.46875
30 151 17.15625
270 361 11.21875
31 186 14.34375
215 234 10.90625
85 184 8.71875
38 94 19.34375
320 391 14.34375
171 179 16.21875
356 393 13.09375
281 287 9.65625
248 264 11.53125
266 348 15.28125
71 168 13.40625
21 55 11.84375
215 222 12.78125
371 376 14.03125
138 185 11.53125
337 377 11.53125
119 182 20.59375
369 389 13.40625
242 259 19.96875
128 184 10.59375
154 196 12.78125
146 190 17.46875
272 349 12.15625
227 358 20.28125
229 350 17.15625
170 187 9.03125
176 195 12.15625
303 307 11.53125
31 116 14.65625
336 367 21.21875
343 385 17.46875
229 346 18.09375
379 390 16.21875
283 386 13.71875
170 176 20.28125
229 313 15.59375
248 289 11.21875
184 196 12.78125
138 164 15.28125
232 269 10.28125
276 283 13.40625
233 269 14.03125
284 383 8.71875
233 362 17.46875
267 289 9.34375
118 162 19.03125
340 377 14.65625
82 183 16.84375
370 378 16.21875
86 123 13.09375
246 314 8.40625
76 151 14.96875
176 194 11.21875
172 177 14.03125
146 189 15.59375
165 173 17.78125
33 63 14.03125
285 316 12.78125
157 194 13.09375
121 192 14.34375
170 192 13.71875
223 233 11.21875
268 323 14.03125
246 256 14.34375
139 191 11.84375
364 372 17.78125
51 71 14.34375
141 190 8.40625
327 371 9.34375
326 372 17.78125
319 345 18.71875
318 362 13.71875
369 375 20.28125
284 380 17.15625
170 190 13.40625
27 41 19.65625
231 274 10.90625
163 172 13.40625
34 70 14.03125
138 167 19.03125
45 59 14.65625
73 145 12.46875
60 91 14.65625
89 148 19.34375
83 194 16.21875
67 92 19.65625
339 378 16.84375
286 353 12.78125
126 195 19.03125
219 228 17.46875
77 188 16.21875
233 255 11.53125
362 371 13.40625
79 83 8.40625
77 90 13.71875
121 125 14.34375
234 316 7.78125
120 191 14.34375
350 392 14.03125
161 166 15.90625
74 158 18.71875
269 350 14.96875
81 120 10.90625
75 116 9.03125
358 369 17.46875
121 187 11.21875
170 185 11.21875
49 65 11.53125
89 153 15.28125
30 163 13.40625
353 392 11.21875
374 383 14.65625
339 374 16.84375
237 253 11.53125
277 286 15.28125
276 282 14.03125
31 81 16.84375
294 298 12.46875
284 394 19.34375
125 164 16.84375
281 382 16.84375
274 315 9.03125
83 183 13.09375
23 44 9.34375
284 350 10.59375
286 383 11.53125
368 374 20.59375
337 384 11.53125
215 225 12.78125
180 191 16.21875
34 116 14.34375
224 265 19.34375
63 70 19.65625
6 10 12.46875
319 390 14.34375
77 91 16.53125
76 156 12.78125
121 156 13.09375
32 79 19.96875
287 350 10.59375
82 190 17.78125
142 191 15.28125
163 183 14.96875
166 190 13.71875
283 350 12.15625
27 44 10.28125
341 363 14.34375
345 389 17.46875
73 189 10.59375
276 290 16.53125
16 35 10.90625
278 282 8.40625
30 60 14.03125
273 349 15.28125
280 319 10.90625
328 387 14.03125
50 65 10.90625
259 290 14.65625
247 272 13.71875
229 364 17.15625
31 155 18.40625
73 94 16.21875
272 315 14.34375
48 118 11.53125
140 175 16.84375
273 327 18.40625
248 314 11.53125
77 159 19.03125
140 176 19.65625
288 352 15.28125
275 350 14.96875
19 91 14.96875
230 385 14.34375
250 293 20.90625
15 25 13.09375
83 186 12.46875
28 93 14.03125
250 270 14.34375
142 164 14.34375
30 82 14.96875
364 371 13.40625
241 259 19.65625
229 362 13.40625
344 388 10.28125
232 260 14.34375
165 172 13.40625
96 100 9.65625
25 115 13.09375
20 115 20.28125
264 289 13.09375
76 193 18.71875
22 91 19.65625
20 29 17.46875
128 172 9.34375
235 263 9.34375
38 54 11.84375
362 373 17.15625
232 262 14.03125
32 124 14.03125
275 392 18.71875
376 384 14.03125
230 354 18.40625
130 187 12.78125
357 361 9.03125
84 194 12.78125
137 168 21.21875
320 324 14.34375
141 178 14.65625
326 344 10.90625
81 124 16.21875
268 315 19.34375
74 147 14.65625
249 289 8.71875
123 140 19.96875
257 302 18.09375
217 259 18.09375
68 90 9.34375
250 269 9.65625
34 94 16.84375
226 292 13.09375
33 123 14.65625
341 390 15.28125
338 389 11.21875
283 353 9.34375
221 263 16.84375
260 265 11.53125
19 90 19.34375
365 389 13.71875
73 151 11.53125
163 171 17.15625
250 256 14.65625
271 343 12.15625
49 146 19.65625
33 61 14.34375
69 122 10.59375
225 265 14.34375
270 282 19.96875
270 386 10.59375
284 388 9.96875
86 150 14.65625
232 293 14.65625
215 258 15.59375
260 266 14.34375
228 312 20.28125
270 323 9.03125
22 44 10.59375
86 153 8.71875
233 315 14.34375
274 389 17.78125
281 385 13.09375
337 366 19.03125
349 390 9.96875
232 322 14.65625
60 115 15.59375
138 180 16.53125
177 185 14.03125
355 391 17.15625
338 390 11.84375
42 59 16.21875
324 363 16.84375
50 90 8.71875
264 350 18.09375
68 92 14.03125
285 322 13.09375
325 392 15.59375
378 389 19.34375
118 155 19.34375
151 193 14.03125
270 292 19.65625
85 145 17.78125
26 115 12.46875
286 379 19.96875
119 185 19.34375
328 382 18.09375
42 93 20.90625
157 164 14.96875
29 117 10.28125
229 281 14.96875
229 356 18.40625
74 149 12.46875
16 59 15.28125
255 262 11.53125
70 144 16.21875
248 364 19.03125
52 91 13.09375
150 196 20.59375
174 196 11.21875
325 371 12.15625
121 145 15.28125
358 391 15.90625
69 143 15.28125
248 345 19.65625
40 56 19.03125
127 146 15.59375
72 125 9.65625
29 119 14.96875
75 92 6.53125
262 269 19.65625
162 190 17.46875
86 151 10.90625
164 195 20.59375
127 173 17.78125
226 243 10.28125
49 90 11.21875
216 220 9.65625
220 254 11.84375
317 354 19.34375
65 151 18.09375
255 269 19.34375
231 262 15.28125
34 163 17.46875
81 89 14.34375
24 34 11.21875
326 366 13.71875
273 314 16.84375
138 184 16.21875
287 364 14.65625
68 165 11.53125
71 126 10.90625
29 82 19.96875
85 195 19.34375
176 185 15.59375
284 328 20.59375
174 183 8.09375
14 24 13.40625
26 66 14.34375
378 384 11.53125
268 356 17.46875
275 344 19.65625
84 186 8.71875
27 118 15.28125
18 60 18.40625
368 377 19.96875
83 180 16.53125
227 316 8.09375
33 94 14.65625
284 391 12.46875
318 346 20.90625
259 265 15.90625
272 388 10.59375
39 60 14.03125
221 314 17.78125
226 263 11.84375
47 116 14.03125
83 117 18.09375
232 313 15.59375
283 387 13.71875
239 255 19.03125
88 165 14.65625
357 390 17.46875
159 193 16.21875
275 355 12.78125
73 165 11.84375
330 348 18.40625
73 148 10.90625
34 115 10.90625
373 382 8.09375
376 395 11.53125
43 60 19.96875
354 379 11.84375
126 172 12.15625
88 146 21.21875
34 56 11.53125
86 163 11.21875
220 225 15.90625
70 141 17.46875
88 188 14.03125
285 352 8.71875
266 349 18.71875
158 191 17.46875
70 125 15.90625
317 356 19.03125
87 166 14.65625
238 259 14.03125
269 340 17.46875
217 232 18.71875
171 177 18.40625
16 26 12.78125
329 340 10.59375
273 323 8.40625
121 184 11.53125
320 383 11.53125
178 185 8.71875
75 189 13.40625
31 123 14.03125
121 148 13.09375
61 67 14.34375
180 185 12.78125
72 164 13.40625
87 152 11.21875
138 174 7.15625
33 93 10.90625
169 175 20.59375
28 159 20.28125
30 115 10.59375
85 190 10.90625
234 313 11.21875
359 390 17.78125
361 385 10.28125
285 350 10.90625
322 339 19.96875
372 378 10.59375
275 342 20.28125
285 362 11.21875
282 393 16.21875
25 116 18.40625
22 115 17.78125
251 289 14.34375
77 124 16.21875
226 264 15.28125
272 364 11.84375
16 23 12.78125
87 189 12.46875
56 70 19.34375
286 374 19.96875
118 157 19.03125
42 115 18.71875
327 358 17.78125
286 347 12.46875
96 114 7.78125
156 192 17.15625
370 376 18.40625
326 345 15.59375
274 358 16.53125
245 289 14.96875
358 388 17.15625
123 145 9.34375
60 66 15.90625
233 292 13.09375
251 290 13.09375
274 342 20.28125
26 117 13.71875
289 347 16.21875
338 374 12.78125
379 384 12.78125
237 314 13.09375
251 258 14.34375
163 173 17.78125
323 384 14.65625
247 252 14.03125
74 124 8.40625
49 62 17.15625
283 385 8.71875
324 364 14.96875
53 92 20.28125
289 293 12.78125
232 294 17.78125
222 242 10.90625
49 165 19.03125
48 73 13.71875
84 139 18.09375
282 379 16.53125
82 181 20.28125
93 123 17.46875
65 164 16.84375
73 125 14.03125
173 179 10.59375
87 183 14.34375
269 324 15.90625
30 157 18.40625
276 289 13.71875
349 377 13.09375
95 117 15.90625
230 322 14.03125
84 143 20.28125
144 164 17.46875
88 182 19.96875
286 361 8.09375
351 371 7.78125
17 21 9.65625
27 67 19.65625
178 187 14.65625
325 331 19.03125
142 166 9.34375
342 384 13.40625
51 57 14.65625
360 389 21.53125
63 163 19.34375
21 26 15.90625
337 380 16.21875
30 113 17.46875
70 163 10.59375
143 185 13.40625
267 364 11.53125
289 365 19.96875
75 159 16.53125
286 365 14.65625
228 281 19.96875
152 172 7.78125
292 322 17.46875
262 362 19.34375
124 185 14.65625
83 191 12.46875
337 382 14.65625
371 394 13.40625
329 349 14.65625
127 167 13.71875
86 162 11.84375
43 115 15.59375
276 354 17.78125
271 363 13.40625
28 51 14.65625
377 384 8.71875
235 267 13.09375
285 349 14.65625
270 325 10.90625
160 191 17.78125
122 172 14.34375
307 311 15.28125
284 389 10.90625
32 63 15.28125
128 159 17.78125
320 386 11.21875
31 63 12.78125
288 347 19.34375
169 178 19.96875
272 350 11.53125
27 61 11.21875
313 318 16.84375
174 195 9.03125
65 147 17.15625
347 392 19.65625
74 84 14.65625
339 380 19.65625
285 382 14.65625
114 119 16.84375
216 244 10.28125
268 342 15.28125
88 114 20.28125
356 363 14.96875
286 351 11.21875
83 128 20.28125
246 316 14.34375
348 372 17.15625
28 94 16.21875
244 256 16.21875
82 94 18.71875
272 344 12.46875
273 357 18.71875
48 53 14.03125
49 64 10.59375
328 377 17.46875
343 363 17.46875
251 268 11.84375
129 183 18.09375
78 83 10.28125
179 185 11.53125
30 114 15.59375
125 165 14.96875
43 116 20.59375
48 90 8.71875
225 267 13.09375
155 180 11.84375
320 328 21.21875
282 327 20.28125
362 370 17.15625
141 152 11.21875
287 313 20.28125
16 27 12.46875
219 267 17.78125
320 344 15.28125
362 382 14.96875
322 359 16.53125
268 321 10.59375
276 387 16.53125
27 60 7.78125
338 392 11.21875
52 90 14.34375
226 252 17.46875
247 313 11.21875
33 67 10.90625
123 147 11.21875
324 384 15.59375
128 145 14.34375
233 313 16.53125
87 147 14.34375
230 262 12.78125
228 252 14.34375
127 178 19.96875
52 59 14.03125
140 192 11.21875
80 120 15.59375
283 338 18.09375
25 66 19.34375
272 279 18.40625
272 324 14.03125
61 66 11.53125
285 346 19.65625
77 153 19.03125
280 323 16.21875
81 119 9.03125
370 380 20.28125
82 120 9.96875
48 66 18.09375
350 381 14.34375
263 362 19.03125
47 57 14.03125
321 371 14.34375
341 365 9.34375
328 347 14.34375
264 346 17.15625
86 183 14.65625
247 265 18.09375
130 141 10.59375
78 154 18.71875
371 395 16.84375
172 196 16.84375
284 344 17.78125
162 186 10.28125
286 382 14.34375
291 319 9.03125
36 64 9.34375
317 347 19.96875
370 391 14.34375
247 316 10.28125
277 282 10.59375
281 387 16.53125
130 188 17.15625
145 187 10.59375
282 382 13.09375
214 259 18.09375
340 351 11.21875
336 377 8.40625
214 267 20.90625
271 358 16.21875
247 319 13.40625
328 374 19.34375
318 385 13.71875
233 242 20.28125
124 159 17.78125
243 291 18.71875
232 266 10.90625
80 87 16.21875
26 68 13.09375
237 252 14.96875
149 173 17.15625
64 163 19.03125
215 226 12.46875
272 293 16.21875
279 286 16.21875
29 165 19.65625
29 53 14.34375
177 196 11.53125
50 164 18.40625
138 165 19.34375
85 129 20.59375
272 347 10.90625
228 364 19.65625
328 373 14.03125
322 344 9.34375
219 246 12.15625
303 308 9.34375
244 315 16.53125
150 173 13.09375
140 179 16.84375
280 288 14.34375
83 116 20.59375
374 394 13.09375
34 43 20.28125
131 137 8.71875
269 343 16.21875
232 261 17.46875
207 210 4.96875
47 117 14.34375
90 146 18.71875
284 356 11.53125
361 389 17.46875
274 388 13.40625
235 294 18.71875
359 386 17.46875
339 387 14.34375
328 385 15.28125
271 324 9.65625
48 65 14.65625
318 381 20.59375
217 228 20.59375
74 163 13.71875
327 344 14.34375
42 60 19.65625
287 387 14.03125
67 167 16.84375
82 151 15.28125
119 186 13.71875
329 337 7.46875
338 380 14.03125
371 378 12.15625
264 288 13.09375
238 258 10.90625
235 315 14.96875
31 65 9.34375
232 272 9.65625
86 182 15.90625
341 392 19.03125
329 387 17.15625
87 190 13.71875
354 377 13.71875
151 182 14.65625
139 181 14.03125
336 387 20.59375
33 146 18.09375
221 246 10.59375
142 193 19.03125
51 164 20.59375
128 164 14.03125
227 261 12.46875
19 44 12.15625
85 157 11.53125
264 363 16.84375
168 190 14.34375
215 262 19.96875
163 175 17.78125
379 396 8.40625
349 372 13.09375
362 374 17.78125
84 153 8.40625
281 389 17.78125
82 154 13.40625
139 193 11.21875
280 291 16.84375
353 391 13.71875
326 377 19.96875
35 117 7.78125
28 62 12.46875
49 147 17.78125
31 82 13.71875
40 57 15.28125
362 372 17.78125
90 188 14.65625
339 391 11.21875
217 235 12.15625
376 385 16.84375
282 288 14.96875
265 287 18.09375
330 350 18.71875
129 148 14.34375
125 185 15.59375
327 363 14.03125
239 256 15.28125
25 94 20.90625
160 164 13.09375
125 140 14.96875
164 181 20.59375
323 358 17.78125
256 262 14.34375
87 180 19.96875
48 117 10.28125
66 147 17.46875
87 164 10.90625
373 394 9.03125
325 336 18.71875
155 194 11.84375
16 28 14.65625
8 12 8.40625
367 389 14.34375
172 195 13.40625
50 159 19.34375
33 73 9.65625
283 393 12.78125
179 190 19.34375
140 188 14.34375
90 166 19.96875
171 180 20.59375
51 94 20.90625
229 265 14.96875
140 181 19.65625
282 315 20.59375
215 227 14.65625
358 392 16.21875
16 42 15.28125
232 358 17.46875
46 117 12.46875
286 389 13.71875
130 138 7.78125
138 170 10.59375
164 183 14.65625
357 392 19.65625
245 316 12.46875
84 150 14.65625
360 365 16.21875
159 192 15.90625
70 127 20.28125
180 197 8.40625
301 310 9.96875
361 392 18.09375
17 45 10.28125
138 182 19.03125
214 235 10.90625
82 92 15.90625
337 369 10.59375
129 186 15.28125
73 191 14.03125
126 137 18.71875
34 93 13.09375
72 159 16.21875
215 233 11.21875
221 312 19.65625
138 181 16.21875
64 91 13.71875
69 90 9.65625
282 390 12.46875
219 266 17.46875
273 348 12.46875
227 294 19.96875
46 90 14.96875
290 312 12.15625
69 116 19.34375
69 93 19.03125
278 321 18.09375
73 80 18.40625
218 224 9.34375
376 383 14.03125
20 68 17.78125
16 50 12.46875
65 89 13.09375
27 92 14.03125
49 115 11.53125
281 293 19.03125
349 395 20.59375
17 25 16.21875
154 192 13.71875
232 345 18.09375
130 148 18.40625
38 53 14.96875
40 59 15.28125
74 126 13.09375
277 353 18.71875
16 63 19.96875
288 313 15.90625
248 268 13.40625
273 283 14.65625
84 163 14.96875
218 243 12.15625
230 281 13.71875
77 126 19.65625
247 264 14.34375
158 193 19.65625
353 359 14.03125
275 291 11.84375
273 362 13.71875
171 192 14.34375
273 346 14.65625
130 144 19.34375
354 393 11.84375
74 159 16.21875
227 250 14.65625
279 319 15.59375
150 178 13.09375
322 350 13.40625
163 174 17.15625
344 386 10.59375
145 188 8.40625
16 34 11.21875
348 370 14.65625
74 115 16.84375
49 69 13.40625
320 347 13.09375
215 250 11.21875
230 264 9.34375
265 346 17.46875
239 258 15.28125
92 147 19.65625
69 157 17.46875
32 165 12.15625
143 191 14.03125
84 196 17.46875
249 358 19.34375
281 380 20.28125
276 358 19.03125
162 193 18.09375
30 66 15.28125
370 393 14.65625
264 287 13.09375
155 178 13.40625
90 149 14.03125
83 89 14.96875
272 390 14.03125
285 381 15.90625
349 374 15.28125
52 69 11.84375
36 68 13.09375
82 184 13.40625
360 364 11.84375
289 387 14.65625
81 125 19.03125
216 245 13.71875
324 339 14.96875
36 95 19.03125
47 115 8.71875
95 99 12.46875
137 188 20.59375
128 181 15.90625
216 236 13.71875
4 8 13.71875
283 395 17.46875
216 228 19.34375
47 93 9.34375
266 350 17.78125
269 326 20.28125
171 181 20.28125
143 189 9.96875
149 171 14.34375
249 363 18.40625
300 304 13.40625
281 322 15.28125
339 393 14.03125
327 393 10.90625
122 155 15.28125
65 90 13.09375
285 361 11.84375
84 184 6.84375
283 347 18.71875
33 62 17.46875
121 146 19.03125
65 166 20.28125
66 88 18.09375
22 47 10.59375
377 390 14.34375
263 290 13.71875
46 63 19.65625
291 346 19.65625
365 388 14.96875
31 151 12.15625
372 380 16.21875
37 64 14.34375
232 265 13.71875
166 185 12.78125
21 36 13.71875
164 182 19.65625
92 120 9.03125
250 363 20.28125
218 292 16.21875
164 172 9.03125
50 95 19.03125
155 186 11.21875
70 93 18.71875
236 315 14.65625
228 251 9.03125
340 391 9.34375
276 323 16.21875
69 149 8.40625
226 260 11.21875
210 214 13.71875
327 384 6.53125
39 59 10.90625
365 372 14.34375
81 128 18.40625
57 63 14.34375
175 195 13.09375
73 153 14.03125
16 51 11.21875
236 316 14.65625
363 371 9.03125
129 144 14.03125
359 363 13.09375
320 389 11.21875
353 396 16.21875
33 114 15.59375
85 162 13.71875
272 294 19.65625
23 43 10.90625
264 364 14.96875
289 355 18.40625
327 380 15.90625
73 146 14.96875
65 88 13.40625
231 316 10.59375
272 355 17.15625
278 319 14.03125
138 183 14.65625
233 264 8.09375
54 63 15.28125
154 160 14.34375
124 161 19.34375
77 156 17.78125
365 384 12.78125
220 235 13.71875
8 11 4.96875
228 291 14.65625
129 175 19.34375
370 379 20.59375
81 92 16.84375
90 145 17.46875
172 181 15.59375
81 156 11.21875
289 348 14.03125
370 377 14.34375
289 345 18.71875
175 184 14.65625
177 184 13.71875
242 292 16.53125
166 189 14.96875
356 362 12.46875
123 151 13.40625
271 367 13.71875
319 342 17.78125
120 143 17.78125
356 380 13.71875
177 186 16.84375
264 365 20.28125
286 388 12.46875
281 383 13.40625
76 124 14.65625
48 120 13.40625
33 95 17.78125
101 105 13.09375
27 66 19.03125
285 351 14.03125
67 151 17.78125
283 349 14.65625
72 168 13.71875
71 190 14.03125
371 380 15.59375
27 93 13.40625
33 159 17.46875
354 385 11.21875
117 156 18.71875
130 150 14.65625
20 47 12.15625
129 178 17.46875
74 146 16.84375
178 191 14.34375
18 33 18.71875
236 263 14.34375
275 323 14.65625
171 194 14.65625
283 342 20.28125
76 162 17.15625
262 289 16.84375
272 345 14.96875
281 350 15.28125
283 383 6.84375
280 318 9.03125
268 289 9.65625
249 272 10.28125
209 213 11.84375
125 192 14.96875
269 362 10.59375
74 189 8.71875
32 148 14.03125
216 224 16.21875
248 262 15.28125
218 262 16.53125
284 393 14.96875
160 188 16.53125
90 94 12.78125
121 129 21.21875
329 343 19.34375
139 175 12.78125
83 192 16.53125
216 313 20.59375
338 377 10.59375
73 143 14.34375
76 182 19.96875
73 156 17.15625
117 123 17.46875
171 178 14.34375
329 367 17.46875
248 346 17.46875
219 226 16.53125
231 364 12.15625
286 346 14.34375
157 163 12.46875
48 68 11.21875
163 190 14.34375
268 366 14.03125
172 179 12.15625
160 187 17.46875
273 315 13.71875
359 387 16.53125
140 194 14.03125
87 186 7.15625
270 389 14.03125
217 290 19.65625
76 92 11.84375
279 382 18.71875
351 373 7.46875
69 151 11.21875
141 192 9.34375
35 63 13.09375
172 192 10.28125
336 379 11.84375
245 313 7.78125
173 181 16.21875
281 319 9.96875
33 74 13.40625
337 364 19.34375
273 392 21.21875
85 191 7.15625
33 66 13.71875
51 62 17.46875
287 345 21.21875
253 262 15.28125
226 265 19.03125
257 303 16.53125
129 147 19.65625
363 379 19.65625
73 95 19.65625
28 117 8.09375
72 93 17.15625
273 325 13.09375
214 232 17.78125
154 197 16.21875
215 224 12.78125
78 90 16.53125
268 365 12.15625
334 340 19.65625
65 165 14.96875
33 72 12.46875
234 262 13.09375
272 316 12.78125
281 291 15.90625
15 60 18.09375
231 347 14.03125
223 310 19.03125
38 55 9.96875
286 376 19.65625
272 361 13.40625
18 36 12.15625
70 150 14.03125
139 192 7.15625
157 181 13.71875
76 184 14.65625
274 279 14.65625
48 114 11.21875
284 381 14.96875
217 245 14.65625
246 293 14.34375
120 157 15.28125
286 363 10.90625
86 152 14.03125
32 117 10.59375
29 63 6.21875
139 159 18.09375
228 313 18.09375
344 387 8.40625
74 116 13.71875
152 174 7.46875
280 355 11.21875
249 314 13.71875
321 355 15.59375
145 164 14.03125
247 267 11.21875
214 257 12.78125
82 90 13.71875
15 68 20.90625
380 397 11.21875
75 160 15.28125
161 170 18.40625
69 163 6.21875
215 251 13.40625
166 173 14.34375
15 36 10.90625
328 343 14.03125
363 370 12.15625
181 198 11.21875
122 145 10.90625
75 80 14.65625
157 196 17.15625
143 192 14.34375
69 166 12.15625
69 167 14.03125
229 261 16.21875
273 389 13.40625
128 185 6.53125
15 59 15.90625
129 174 14.03125
328 346 19.65625
121 190 10.90625
158 185 17.15625
72 115 19.96875
329 342 16.53125
228 268 12.78125
123 159 15.59375
336 353 16.84375
29 52 9.03125
45 57 16.21875
74 190 13.40625
219 238 13.40625
217 257 11.84375
237 254 9.96875
90 156 18.40625
232 271 12.46875
134 139 12.46875
73 187 12.78125
247 274 13.40625
72 153 17.15625
363 381 19.65625
319 356 15.28125
356 396 19.96875
50 73 10.59375
67 117 19.65625
164 171 12.15625
17 29 19.34375
51 165 15.90625
362 389 14.34375
269 349 14.03125
85 194 14.96875
245 315 10.90625
71 157 17.46875
268 348 8.40625
221 241 10.59375
281 289 13.71875
272 342 14.34375
51 146 16.53125
83 154 9.34375
374 392 15.90625
268 292 19.03125
151 158 11.53125
125 170 14.34375
277 289 16.53125
82 155 9.65625
155 185 12.78125
276 352 19.03125
150 175 15.28125
39 53 19.96875
85 183 13.40625
20 27 16.53125
162 170 14.96875
79 120 14.03125
374 395 13.09375
32 164 14.65625
68 163 11.21875
122 153 10.59375
36 116 14.96875
371 391 10.28125
357 384 17.15625
322 346 11.21875
217 236 13.09375
245 262 19.65625
130 168 17.46875
281 353 13.40625
337 365 14.65625
230 350 12.15625
154 195 14.34375
89 114 15.90625
231 363 14.65625
248 294 17.78125
220 245 17.78125
338 358 18.09375
48 75 13.40625
231 348 11.53125
324 369 14.34375
233 317 14.34375
363 382 14.65625
283 379 15.59375
283 352 8.40625
37 117 14.65625
71 145 9.34375
363 380 20.59375
280 324 19.03125
323 363 14.65625
73 117 12.78125
32 149 11.53125
218 256 7.78125
338 375 15.28125
69 91 13.71875
273 316 14.03125
139 178 10.59375
329 347 18.40625
215 263 15.59375
215 304 4.34375
84 178 15.59375
135 141 19.65625
164 180 19.65625
272 386 12.78125
16 25 12.46875
333 338 12.46875
74 117 14.03125
242 258 17.46875
23 53 18.40625
29 113 20.28125
223 311 19.96875
29 69 12.78125
77 89 14.34375
222 314 18.09375
275 383 14.65625
147 171 17.46875
350 372 14.34375
16 52 13.40625
276 325 19.65625
50 115 13.71875
356 395 17.15625
271 292 17.15625
338 391 7.15625
66 165 15.59375
283 362 14.96875
322 352 15.90625
273 345 16.84375
122 156 15.59375
75 81 10.59375
121 144 19.03125
124 164 14.65625
250 261 17.46875
286 385 7.15625
342 390 14.03125
70 164 12.15625
283 377 15.59375
361 369 14.96875
139 176 15.28125
273 386 14.03125
344 363 14.03125
156 178 15.28125
150 157 14.65625
269 292 18.71875
268 290 13.71875
87 177 19.65625
231 346 12.46875
73 162 13.40625
214 223 9.34375
87 175 19.96875
328 365 14.03125
222 252 18.40625
155 195 15.59375
11 15 13.71875
72 116 18.71875
229 355 18.71875
34 118 14.34375
238 252 19.96875
82 148 21.21875
321 354 15.28125
342 387 7.46875
151 173 14.34375
326 394 18.40625
289 344 17.46875
247 314 6.21875
15 58 13.09375
34 65 8.09375
19 63 16.53125
19 25 9.34375
146 171 19.34375
346 358 17.78125
356 392 14.65625
352 361 7.15625
265 364 15.59375
272 352 14.03125
237 294 19.03125
82 191 13.71875
30 153 18.40625
20 67 17.46875
27 65 15.28125
167 173 19.03125
18 29 20.59375
129 194 14.34375
29 92 14.65625
31 153 13.71875
123 153 15.90625
183 198 15.90625
276 288 14.34375
141 161 19.65625
321 352 10.59375
108 112 15.28125
342 388 9.96875
230 352 13.71875
32 147 12.46875
80 183 18.40625
328 393 14.34375
220 256 8.71875
270 356 17.78125
128 194 10.90625
248 269 12.46875
356 385 11.21875
54 62 14.34375
221 242 10.59375
2 6 13.71875
177 182 10.28125
345 370 19.34375
289 312 16.21875
275 381 19.96875
128 153 14.65625
261 268 20.28125
128 178 14.65625
324 391 14.96875
155 196 14.65625
266 316 19.65625
69 145 14.03125
157 197 19.96875
354 394 15.59375
216 231 19.65625
120 151 12.78125
140 177 20.59375
175 196 13.09375
358 386 13.40625
284 361 13.71875
327 377 14.65625
266 366 16.84375
213 244 9.03125
376 394 13.40625
271 352 17.15625
153 162 7.46875
85 182 14.96875
327 352 14.65625
325 370 14.03125
282 391 16.53125
126 171 14.03125
366 372 19.03125
31 80 20.59375
157 193 14.65625
267 316 14.34375
220 236 14.65625
230 265 14.34375
268 350 11.21875
131 149 18.40625
228 259 8.71875
68 117 14.34375
232 273 13.40625
268 362 6.21875
92 123 13.09375
248 259 14.34375
382 397 15.90625
266 347 17.15625
247 276 19.34375
247 294 12.78125
267 362 11.21875
49 60 14.34375
349 356 14.65625
23 115 18.09375
137 178 8.40625
354 395 14.65625
258 314 17.15625
38 115 13.09375
336 349 15.90625
376 381 10.28125
33 75 12.78125
215 260 14.96875
261 289 21.21875
180 190 20.28125
284 390 7.15625
159 179 18.09375
43 59 17.46875
302 310 7.46875
69 147 9.03125
71 156 19.65625
370 392 18.40625
128 144 13.71875
342 391 14.34375
84 180 15.28125
83 184 10.59375
228 262 6.21875
69 146 13.71875
152 161 14.03125
301 305 12.78125
354 384 12.78125
234 359 16.53125
346 370 17.46875
79 151 20.59375
200 204 12.78125
201 205 13.71875
82 153 12.15625
232 274 12.78125
214 258 15.90625
329 385 15.59375
327 372 14.03125
281 354 9.65625
319 361 13.71875
316 322 17.46875
216 289 20.28125
271 314 19.96875
328 368 9.34375
274 359 15.28125
320 345 19.03125
217 237 7.46875
77 187 19.65625
121 157 13.71875
339 361 19.96875
48 77 19.34375
130 186 15.59375
76 155 13.40625
32 122 10.90625
157 186 11.21875
35 114 11.21875
278 385 17.78125
27 52 14.03125
353 394 14.34375
231 321 10.90625
1 5 12.78125
74 187 14.03125
84 177 18.71875
78 153 17.15625
225 313 17.78125
66 149 19.34375
379 389 20.28125
20 39 13.40625
62 69 20.28125
248 313 16.53125
30 62 16.21875
250 292 15.59375
214 228 20.28125
375 391 17.78125
320 343 19.03125
138 166 14.65625
17 35 15.59375
277 352 17.46875
88 150 14.34375
78 84 9.65625
117 163 17.78125
140 193 16.53125
216 234 15.59375
235 292 12.78125
371 377 9.34375
268 346 9.03125
83 152 14.96875
221 260 13.71875
348 360 12.46875
255 267 14.34375
83 196 19.34375
31 66 14.34375
289 342 19.65625
153 188 13.09375
18 58 11.84375
37 116 14.96875
229 352 18.40625
371 393 9.65625
214 244 4.65625
281 352 12.15625
304 310 7.15625
218 245 11.84375
172 178 9.34375
361 368 20.28125
90 151 15.59375
226 293 15.59375
364 374 20.28125
59 115 17.15625
81 123 13.09375
123 143 10.90625
155 181 10.90625
276 355 17.78125
269 363 12.15625
339 376 20.59375
162 192 16.84375
291 322 13.09375
214 225 15.28125
214 315 20.28125
355 377 15.59375
159 187 13.40625
127 195 18.40625
319 352 13.71875
328 388 15.28125
273 388 8.71875
137 180 11.84375
327 343 14.03125
282 395 19.34375
339 392 16.53125
162 191 15.28125
324 330 19.34375
278 350 20.59375
268 344 14.03125
129 166 14.03125
50 163 14.34375
143 188 7.46875
250 345 16.53125
70 90 11.84375
255 264 11.21875
270 344 9.34375
215 249 12.46875
49 63 15.28125
355 393 15.28125
239 312 17.15625
156 189 19.96875
327 378 15.90625
288 303 18.40625
157 179 15.90625
219 236 13.71875
336 350 16.84375
241 256 19.34375
104 108 11.53125
149 158 17.15625
120 153 13.71875
71 188 8.40625
280 316 16.84375
18 37 13.09375
271 315 18.71875
33 158 18.40625
123 193 19.65625
358 378 18.09375
217 246 10.28125
244 303 6.84375
221 259 14.96875
63 90 16.84375
273 358 16.21875
129 189 15.28125
130 173 12.15625
161 189 20.90625
56 68 14.34375
175 193 15.90625
230 313 19.96875
274 280 10.59375
253 261 14.34375
150 176 19.65625
316 355 18.71875
30 156 18.71875
269 289 11.84375
337 351 12.78125
70 143 13.40625
131 151 18.40625
21 57 8.71875
165 175 20.28125
82 116 15.28125
128 173 14.03125
73 114 19.65625
277 350 19.65625
130 143 16.53125
74 145 13.40625
79 122 18.09375
15 33 17.78125
46 116 10.90625
233 358 19.96875
84 123 14.96875
252 266 9.03125
142 195 20.59375
86 189 14.65625
282 383 10.59375
214 263 19.03125
49 70 12.46875
35 160 16.53125
280 351 17.15625
120 162 13.71875
323 360 19.34375
277 283 9.96875
270 355 19.65625
375 381 13.09375
125 131 19.34375
284 382 13.40625
17 46 13.71875
151 157 9.65625
264 290 13.71875
74 144 17.46875
265 348 19.34375
70 167 10.90625
278 286 15.90625
320 354 13.09375
72 143 9.96875
15 26 15.28125
226 251 14.03125
214 246 7.78125
20 37 13.71875
21 35 19.34375
316 362 17.78125
147 159 17.78125
249 362 14.34375
34 114 16.53125
287 349 14.34375
118 156 17.15625
330 336 9.03125
230 279 20.59375
350 356 9.65625
373 391 10.90625
239 250 20.28125
243 315 16.84375
250 364 15.90625
363 378 18.40625
174 192 10.90625
31 114 19.96875
216 235 11.84375
81 117 16.84375
23 54 14.34375
87 191 11.21875
280 382 16.84375
214 290 17.15625
30 78 19.96875
229 277 19.96875
292 311 9.65625
15 64 19.03125
81 152 17.15625
337 389 16.53125
263 267 9.65625
226 315 12.15625
56 65 11.21875
156 194 15.28125
350 357 11.53125
127 144 8.71875
129 169 9.34375
330 343 19.03125
319 355 14.96875
357 371 20.59375
338 379 15.59375
19 46 11.53125
337 393 11.53125
137 154 16.84375
389 395 20.28125
281 393 19.65625
229 303 15.90625
217 234 16.84375
222 253 14.34375
275 361 16.84375
349 375 19.65625
130 134 11.21875
69 164 9.65625
244 314 10.90625
326 343 8.71875
218 266 17.15625
352 387 13.09375
320 356 13.71875
81 186 11.53125
18 46 14.65625
275 354 13.40625
282 353 9.34375
216 258 17.78125
146 164 15.28125
172 194 9.65625
64 68 9.65625
326 392 16.21875
239 313 19.34375
256 265 14.65625
143 190 9.65625
190 196 20.28125
143 170 9.03125
164 179 18.40625
138 152 12.78125
273 312 19.03125
42 57 19.34375
22 43 10.59375
282 351 14.96875
215 291 14.96875
176 182 13.09375
74 161 18.09375
329 333 10.90625
361 391 16.84375
65 91 13.71875
282 289 17.78125
321 344 10.90625
280 327 18.40625
123 160 16.53125
176 192 17.78125
269 342 13.71875
286 390 11.21875
90 147 15.28125
40 51 20.28125
268 345 13.71875
336 369 14.96875
53 146 19.65625
84 191 7.46875
352 374 13.71875
82 194 19.65625
21 60 17.78125
252 345 19.65625
322 358 15.59375
79 87 15.90625
354 380 10.90625
117 159 17.46875
123 161 17.46875
120 148 14.34375
29 60 8.71875
85 156 10.28125
161 194 20.90625
81 154 14.65625
76 153 13.71875
109 113 12.15625
280 322 13.09375
117 157 19.96875
85 155 9.34375
22 113 19.96875
258 303 18.71875
232 357 18.40625
139 162 17.15625
104 111 5.59375
78 151 19.65625
49 114 16.53125
340 384 8.09375
48 115 6.21875
356 373 15.59375
15 24 9.34375
328 372 13.71875
283 322 14.96875
75 156 17.78125
171 193 18.40625
336 352 16.84375
376 382 8.40625
130 166 17.46875
83 90 17.78125
340 393 13.09375
218 227 13.71875
22 42 10.59375
17 37 13.71875
341 394 20.59375
21 46 17.78125
90 191 19.03125
319 350 12.78125
308 312 12.15625
281 390 13.71875
128 179 15.90625
28 95 19.96875
348 357 17.15625
162 169 20.28125
91 113 12.15625
82 182 16.84375
82 152 17.46875
329 365 17.46875
139 180 15.59375
316 358 17.46875
226 261 14.03125
254 303 16.21875
31 165 13.40625
339 396 19.03125
80 89 17.78125
18 47 10.28125
214 234 14.65625
329 372 12.15625
220 234 19.34375
342 369 9.03125
326 337 14.96875
90 113 16.21875
322 342 10.90625
274 355 17.78125
120 156 14.96875
284 355 10.28125
283 376 18.71875
137 150 15.90625
328 378 17.78125
243 292 14.65625
19 28 13.71875
285 388 14.65625
347 359 17.78125
141 194 13.09375
164 190 14.65625
17 32 19.65625
17 59 17.78125
322 392 19.65625
363 389 14.65625
137 153 16.84375
228 315 14.96875
140 162 19.96875
51 93 15.59375
177 195 13.40625
22 50 19.96875
148 160 17.78125
373 384 8.40625
245 293 10.90625
83 190 17.78125
161 187 17.46875
62 90 21.21875
90 143 19.65625
328 383 16.21875
152 158 13.40625
10 14 11.84375
138 162 19.34375
63 89 14.65625
240 256 19.03125
117 161 16.21875
127 193 16.21875
336 386 15.90625
122 143 10.59375
157 191 14.03125
177 183 8.40625
45 116 16.53125
22 54 11.21875
155 160 15.28125
338 361 17.15625
353 373 13.09375
21 37 14.65625
230 364 13.40625
293 319 14.34375
29 114 18.09375
57 66 14.65625
281 351 17.46875
269 366 10.90625
150 158 16.84375
218 312 18.40625
330 339 4.65625
237 292 14.65625
18 38 7.46875
342 389 9.65625
68 164 14.96875
127 138 14.96875
271 342 9.96875
319 347 14.34375
316 356 19.96875
76 163 14.65625
158 172 20.59375
219 243 16.84375
161 188 17.15625
166 188 10.59375
218 238 9.96875
80 90 19.65625
351 374 9.03125
141 185 8.09375
336 376 12.15625
349 357 16.84375
268 363 9.65625
262 288 14.65625
143 193 19.96875
293 316 10.90625
342 371 13.40625
165 171 14.96875
351 376 9.96875
289 390 19.03125
74 113 19.03125
138 190 16.53125
272 313 19.65625
218 247 11.84375
74 160 15.90625
281 315 15.28125
20 44 16.84375
50 165 14.03125
67 166 16.84375
98 102 9.96875
81 185 15.90625
221 249 19.96875
218 228 14.65625
22 60 14.96875
384 397 19.65625
67 145 18.71875
371 384 7.15625
361 390 15.28125
275 352 13.71875
351 397 19.65625
79 186 17.78125
80 151 19.65625
221 253 11.21875
154 174 13.09375
225 263 6.53125
137 170 14.96875
356 378 16.21875
328 342 11.84375
152 198 19.65625
294 318 19.96875
15 45 4.65625
284 354 9.34375
233 361 19.96875
138 194 11.53125
126 132 19.03125
164 177 16.84375
321 342 10.59375
15 29 20.28125
222 241 9.34375
185 198 19.65625
16 61 14.96875
31 164 14.03125
249 364 14.03125
44 92 18.71875
63 117 15.90625
220 244 13.09375
76 157 14.96875
34 159 19.96875
157 174 15.59375
136 174 7.46875
129 143 11.84375
171 195 17.15625
137 151 16.84375
128 174 12.46875
225 251 9.34375
121 155 13.09375
279 288 17.78125
88 163 8.71875
140 197 19.03125
359 384 17.78125
232 361 17.78125
275 362 14.65625
225 302 18.09375
27 62 14.03125
282 389 17.78125
14 45 9.34375
22 61 13.71875
220 243 15.90625
273 344 13.40625
275 356 14.96875
19 57 7.78125
84 190 12.78125
94 120 14.34375
76 190 15.28125
229 262 11.84375
264 362 13.71875
280 385 11.53125
119 153 13.71875
337 361 19.34375
213 246 9.34375
351 393 7.15625
112 116 14.03125
157 183 8.71875
30 63 11.84375
352 375 16.84375
74 143 15.28125
361 383 12.78125
26 52 9.34375
249 291 11.53125
81 183 16.84375
356 390 14.03125
283 390 7.46875
154 180 8.40625
238 313 17.78125
281 381 16.84375
312 317 14.65625
65 163 13.71875
88 155 14.65625
317 355 17.15625
67 163 13.09375
33 162 17.78125
289 350 15.59375
121 191 9.03125
84 127 19.65625
345 363 15.28125
208 212 11.21875
88 164 14.34375
50 146 14.65625
17 36 11.84375
172 185 7.15625
289 346 15.28125
62 117 19.96875
246 313 12.78125
351 357 13.40625
355 381 10.28125
230 363 14.03125
365 387 10.59375
16 64 15.28125
25 63 13.40625
220 247 19.03125
233 316 11.21875
262 316 15.90625
173 182 18.09375
19 39 9.96875
351 377 5.59375
31 145 19.03125
220 259 17.78125
163 177 18.71875
357 383 14.65625
354 359 15.28125
150 161 14.03125
239 252 19.65625
173 180 15.28125
162 184 12.78125
16 67 18.71875
287 363 14.34375
21 48 19.03125
352 378 14.34375
224 262 13.40625
80 152 20.59375
372 379 15.28125
372 381 18.09375
75 82 10.59375
279 289 19.65625
152 177 9.96875
230 278 18.71875
355 388 19.96875
249 345 14.65625
289 362 12.15625
287 362 8.71875
337 376 15.59375
152 178 5.59375
119 157 13.71875
216 259 19.34375
151 180 15.59375
272 278 17.46875
17 90 20.28125
214 233 15.59375
162 171 18.09375
47 94 14.34375
240 312 19.34375
113 118 14.65625
18 35 16.84375
156 195 19.65625
370 394 17.15625
280 380 19.03125
130 185 10.59375
73 190 14.34375
29 116 14.96875
219 245 17.15625
215 266 18.71875
238 261 19.96875
293 318 14.65625
303 311 6.84375
276 386 19.96875
125 193 19.96875
153 179 14.34375
15 91 17.15625
318 352 13.71875
362 376 18.71875
79 88 14.96875
363 376 16.84375
26 114 17.78125
52 70 12.46875
74 153 16.84375
318 356 13.71875
232 312 16.21875
155 161 18.40625
282 378 20.59375
20 46 16.84375
289 294 16.84375
87 153 7.78125
19 93 16.21875
272 389 14.34375
328 363 17.15625
41 57 19.03125
214 236 9.65625
267 363 14.96875
273 343 17.46875
40 53 19.65625
251 269 12.46875
90 163 12.15625
15 35 14.65625
153 175 13.71875
66 87 19.65625
158 184 14.65625
77 125 19.65625
311 315 14.34375
279 350 19.65625
129 137 12.78125
44 93 14.96875
275 389 15.28125
337 374 11.21875
15 116 20.28125
150 177 17.46875
261 316 19.96875
19 48 11.84375
100 104 12.78125
143 172 13.40625
287 354 14.65625
263 361 19.96875
248 265 13.71875
48 67 15.90625
150 170 7.15625
139 194 8.71875
337 391 12.46875
252 262 15.90625
27 94 15.59375
329 384 10.28125
219 234 16.53125
81 181 19.03125
76 189 12.46875
241 313 19.34375
19 67 17.15625
155 192 13.71875
19 27 12.15625
289 324 19.34375
351 360 14.03125
130 152 14.96875
26 64 6.53125
45 115 10.90625
342 392 19.96875
265 286 19.65625
129 138 9.65625
90 123 10.90625
18 91 19.65625
54 67 12.46875
17 60 19.34375
331 385 19.96875
157 161 12.78125
15 47 7.78125
349 376 17.46875
328 336 12.78125
311 316 18.71875
85 158 13.09375
274 281 10.59375
215 252 12.46875
353 379 8.40625
94 119 14.65625
349 369 7.15625
273 291 9.65625
233 291 12.46875
156 182 10.28125
104 110 7.15625
283 389 12.78125
53 67 9.03125
174 185 8.40625
32 151 13.71875
129 184 15.90625
243 314 11.53125
266 365 16.84375
299 303 13.09375
251 361 19.96875
84 125 19.65625
74 191 13.71875
247 266 15.90625
53 63 15.90625
216 266 18.71875
326 336 17.78125
230 344 19.03125
216 225 15.90625
46 94 11.21875
90 125 19.34375
248 292 11.21875
349 373 12.46875
39 62 19.96875
266 362 13.09375
233 260 9.03125
221 262 20.90625
270 387 8.40625
364 370 14.96875
221 244 8.71875
215 313 15.59375
361 370 18.09375
83 179 20.59375
152 175 9.03125
285 379 19.65625
152 194 7.15625
356 382 8.71875
297 301 10.28125
327 395 17.78125
351 395 14.34375
327 373 12.46875
277 290 19.96875
129 164 17.15625
20 40 12.78125
83 157 8.71875
73 163 8.71875
218 254 5.90625
338 393 8.71875
328 390 14.03125
216 257 13.09375
274 314 13.09375
16 92 14.96875
49 95 17.78125
162 172 13.40625
34 117 11.21875
219 257 7.78125
280 393 18.40625
259 315 19.34375
31 79 18.71875
19 29 14.65625
94 117 10.90625
14 47 9.34375
224 312 18.40625
90 95 16.84375
129 179 17.78125
361 371 13.40625
15 37 9.96875
289 322 10.90625
289 295 19.03125
21 59 14.03125
273 278 15.59375
71 143 10.59375
83 189 17.78125
77 123 12.46875
159 191 13.09375
86 180 19.34375
370 395 21.21875
95 119 19.96875
355 394 19.65625
24 112 19.96875
219 264 16.84375
50 92 11.21875
129 146 20.28125
222 255 14.65625
38 93 14.96875
153 176 16.53125
138 192 12.46875
266 344 18.71875
45 53 17.78125
216 241 18.09375
150 174 12.46875
159 181 16.84375
248 266 12.15625
20 35 16.53125
87 155 12.78125
272 362 8.71875
80 187 20.59375
252 292 19.34375
286 352 7.78125
281 347 21.21875
358 390 13.09375
152 196 14.34375
231 350 13.71875
320 390 9.03125
129 191 14.03125
278 287 14.96875
328 337 9.65625
273 390 13.71875
328 345 20.28125
372 391 14.65625
321 356 14.65625
215 248 7.46875
79 119 9.34375
276 324 19.65625
218 314 14.96875
218 265 16.53125
310 314 11.21875
278 353 17.78125
354 391 13.71875
346 359 18.09375
122 157 14.34375
38 95 19.03125
214 314 14.65625
286 354 12.78125
86 157 9.03125
222 240 10.59375
138 175 11.21875
220 258 14.03125
153 190 14.03125
246 262 17.46875
220 246 13.71875
350 376 14.65625
221 248 14.34375
159 164 10.59375
217 254 11.21875
31 78 19.34375
147 160 18.09375
83 181 15.59375
184 198 19.34375
156 162 12.78125
81 148 19.65625
78 157 18.09375
270 342 10.59375
221 261 19.03125
138 177 15.59375
77 184 19.03125
20 65 16.84375
23 56 14.65625
217 292 18.40625
230 277 19.34375
161 186 14.34375
215 253 10.90625
277 356 18.09375
244 252 17.78125
121 151 10.59375
16 53 12.46875
158 181 19.34375
84 157 9.96875
244 292 11.53125
296 300 8.09375
253 266 12.46875
125 166 12.78125
22 45 8.71875
78 91 19.96875
22 63 20.90625
52 162 19.96875
357 380 19.34375
81 182 16.84375
273 280 11.21875
153 163 9.65625
78 122 15.59375
217 263 17.46875
280 381 16.84375
89 157 15.28125
374 381 13.40625
338 395 14.96875
358 363 10.59375
74 79 15.59375
33 163 14.03125
137 181 11.21875
130 189 18.40625
158 163 12.15625
160 185 17.78125
79 154 17.78125
336 380 11.21875
47 63 17.46875
74 92 9.65625
280 384 15.90625
350 379 15.59375
83 193 14.03125
275 388 12.46875
62 89 19.34375
17 58 13.09375
236 262 16.53125
139 196 14.96875
324 365 12.78125
53 93 19.34375
21 44 15.90625
217 267 20.28125
25 113 18.40625
358 372 18.71875
90 157 18.40625
67 147 12.78125
22 62 19.03125
287 352 10.90625
76 186 12.15625
355 361 12.78125
390 396 19.34375
233 311 20.59375
383 397 19.34375
288 356 15.28125
254 267 11.21875
78 185 20.28125
356 360 12.78125
324 392 19.96875
219 239 12.78125
78 187 19.65625
273 359 15.90625
266 346 12.78125
283 356 9.96875
242 256 19.65625
18 55 11.21875
358 380 16.84375
219 241 18.40625
284 357 13.09375
280 353 14.65625
218 258 10.59375
130 183 15.28125
320 350 10.59375
151 177 14.65625
217 226 17.15625
23 42 9.34375
9 13 11.21875
221 250 17.15625
232 362 14.03125
289 356 18.40625
275 385 12.15625
171 196 21.21875
329 382 14.96875
37 63 16.53125
120 159 11.53125
372 392 16.84375
55 68 11.21875
289 313 14.65625
273 342 15.28125
261 288 19.34375
281 392 17.78125
18 27 17.15625
34 61 9.03125
74 81 11.21875
279 351 20.59375
49 66 13.71875
33 113 16.21875
283 326 19.65625
149 175 19.34375
166 172 9.65625
329 369 13.71875
140 196 20.59375
277 321 15.59375
36 93 12.78125
21 45 13.09375
271 293 19.34375
21 47 13.71875
379 391 14.34375
158 165 19.03125
282 392 14.03125
31 146 19.96875
77 190 17.78125
51 147 14.65625
161 191 19.34375
250 346 14.65625
235 313 14.96875
285 356 9.03125
282 356 8.71875
259 313 20.28125
51 63 15.59375
326 331 16.53125
112 117 18.71875
339 395 20.59375
88 153 10.90625
227 314 9.34375
81 188 14.03125
278 318 9.34375
50 93 12.15625
230 345 19.96875
82 193 17.78125
84 192 11.84375
152 160 14.34375
283 391 11.84375
77 115 18.09375
238 312 17.15625
218 257 6.21875
20 33 17.46875
78 155 14.03125
15 27 14.96875
191 197 19.34375
248 312 15.90625
78 89 16.21875
73 79 17.46875
348 374 19.34375
226 314 7.78125
128 196 17.78125
157 173 19.65625
329 388 18.09375
44 116 16.84375
50 72 10.90625
218 232 14.03125
357 382 14.34375
249 316 14.34375
384 396 14.96875
156 191 14.03125
255 266 12.78125
70 145 10.90625
352 389 14.03125
20 58 7.78125
357 364 19.03125
285 354 9.65625
177 192 17.15625
282 388 17.78125
17 26 15.90625
219 224 12.78125
50 117 14.34375
372 394 13.71875
214 291 19.34375
63 91 15.28125
322 360 17.78125
232 295 20.59375
215 257 11.53125
49 67 12.15625
102 106 13.09375
276 383 19.03125
214 226 14.96875
75 115 13.40625
338 378 11.53125
88 162 9.96875
60 116 19.34375
43 93 16.84375
118 159 16.21875
391 396 15.59375
365 371 9.65625
173 192 14.65625
153 191 9.65625
349 360 14.03125
352 362 9.65625
49 93 11.21875
277 386 19.65625
16 58 11.21875
282 380 15.59375
219 232 17.46875
157 180 12.15625
158 183 14.34375
29 68 9.03125
156 193 14.96875
87 159 5.59375
19 113 18.40625
335 339 12.78125
336 385 16.84375
370 396 18.71875
84 162 14.96875
90 114 14.65625
369 376 19.65625
34 92 12.46875
185 197 14.96875
225 303 15.59375
86 155 9.65625
23 41 10.59375
162 181 18.40625
159 173 18.71875
53 62 16.21875
216 314 16.84375
130 170 14.03125
84 181 13.40625
218 263 11.84375
81 194 18.40625
84 156 7.78125
228 267 9.03125
175 182 13.40625
276 314 17.78125
72 94 19.34375
17 67 18.71875
235 312 15.28125
173 193 16.84375
252 261 16.21875
337 390 17.46875
249 292 12.46875
19 66 16.53125
319 358 11.53125
82 157 11.84375
283 324 19.65625
56 67 12.78125
329 351 14.96875
283 394 16.53125
262 290 15.28125
249 271 10.90625
350 374 14.03125
129 173 13.71875
302 306 14.34375
16 54 10.90625
356 372 19.65625
273 352 16.84375
84 195 16.53125
355 392 14.96875
286 358 5.59375
80 118 15.59375
17 114 20.59375
170 177 19.65625
81 162 18.40625
355 390 14.03125
180 192 14.34375
136 140 12.78125
219 265 15.90625
218 226 12.15625
316 360 16.21875
276 322 12.46875
221 251 16.53125
351 359 14.34375
302 311 5.90625
262 314 18.40625
70 146 9.03125
20 25 12.78125
139 179 11.53125
19 55 5.90625
119 155 14.03125
18 68 20.28125
136 172 10.28125
22 49 14.34375
293 317 9.34375
54 66 11.53125
271 359 16.21875
359 393 20.28125
214 239 4.96875
85 153 8.71875
63 115 18.40625
330 347 17.78125
250 262 15.59375
253 265 11.53125
18 26 15.59375
363 373 13.71875
335 373 7.46875
215 314 11.84375
174 194 6.21875
218 261 15.59375
237 313 16.53125
217 224 14.34375
78 184 16.21875
236 292 13.09375
373 393 6.21875
272 358 12.15625
213 235 13.40625
351 361 8.09375
245 311 9.96875
17 68 17.15625
216 290 17.15625
230 355 15.59375
216 312 18.09375
277 288 15.90625
93 112 9.65625
34 162 19.96875
336 382 11.21875
19 64 11.84375
152 162 8.09375
357 362 12.15625
392 397 16.21875
48 95 13.09375
219 253 4.96875
352 358 4.96875
151 197 20.28125
137 186 16.84375
118 161 16.84375
247 312 10.90625
281 356 11.84375
215 240 14.65625
229 278 19.03125
280 387 14.03125
216 226 17.15625
18 64 17.46875
317 359 13.71875
317 358 16.21875
82 189 16.21875
31 156 15.59375
216 267 17.15625
331 340 14.03125
269 344 10.90625
280 347 19.65625
17 42 18.09375
83 195 19.96875
335 371 10.28125
271 291 13.71875
221 310 18.71875
339 394 15.59375
22 51 17.15625
318 354 14.03125
280 352 12.78125
358 379 15.90625
193 198 16.21875
277 384 20.28125
43 57 19.65625
27 116 12.15625
171 197 18.71875
217 225 15.59375
355 380 14.65625
127 137 17.78125
350 358 5.90625
164 174 13.71875
161 185 17.78125
348 358 11.53125
67 165 11.21875
356 379 12.15625
64 162 19.96875
277 354 14.03125
81 153 12.78125
137 187 16.21875
245 310 9.65625
67 164 14.65625
354 374 18.09375
358 387 14.03125
249 361 18.71875
221 255 13.71875
279 386 20.59375
376 391 17.15625
156 181 14.65625
350 396 20.28125
151 159 5.90625
80 185 19.34375
290 311 16.53125
266 364 11.21875
154 198 19.34375
219 249 16.84375
283 380 13.40625
353 374 13.09375
139 195 10.59375
354 375 19.34375
17 27 17.15625
158 186 13.71875
274 360 18.71875
16 49 7.46875
361 380 18.40625
137 183 11.53125
155 175 18.09375
331 377 14.34375
172 198 20.59375
19 59 10.59375
217 249 17.78125
82 89 10.90625
340 360 19.65625
216 264 19.34375
81 116 17.46875
320 359 12.46875
22 52 16.53125
337 375 13.40625
269 345 9.03125
220 233 17.78125
118 160 13.71875
15 34 15.59375
282 394 19.96875
351 396 14.96875
19 33 14.03125
245 294 12.15625
31 163 8.71875
217 256 11.21875
77 117 14.65625
44 115 11.53125
357 373 20.59375
19 58 6.21875
375 392 16.53125
17 65 19.65625
151 175 13.71875
335 341 19.34375
60 114 20.28125
72 92 13.71875
69 165 6.84375
216 239 11.53125
130 178 14.34375
129 133 12.46875
140 195 15.59375
72 78 19.34375
236 314 9.34375
206 210 6.21875
50 162 18.71875
357 385 13.71875
53 70 13.09375
219 244 14.03125
137 185 10.90625
279 317 15.59375
252 269 13.09375
24 111 19.03125
158 174 20.28125
218 313 19.34375
277 383 16.21875
360 386 17.46875
20 42 18.40625
173 195 14.03125
73 159 12.15625
159 188 14.03125
352 390 9.65625
47 114 13.09375
280 361 18.40625
88 156 11.84375
252 265 9.03125
276 389 17.78125
192 197 15.59375
327 394 13.09375
371 397 20.59375
265 363 17.78125
215 254 9.96875
14 36 13.71875
20 66 15.90625
81 157 14.34375
276 316 14.65625
336 384 10.90625
7 11 6.21875
159 180 15.90625
329 376 19.03125
30 79 19.03125
27 115 7.78125
130 177 19.34375
338 394 10.59375
358 364 14.03125
213 226 18.09375
224 313 17.46875
149 159 11.53125
309 313 14.34375
28 115 9.34375
221 240 9.65625
176 193 16.53125
295 314 12.15625
214 247 13.09375
330 376 19.65625
15 46 9.96875
219 242 17.78125
122 161 13.71875
22 56 14.03125
287 361 9.96875
353 397 19.34375
72 160 16.21875
19 115 14.96875
329 378 13.09375
82 162 16.21875
216 291 19.03125
358 373 16.21875
286 359 6.84375
130 174 10.90625
42 114 19.34375
66 164 18.09375
336 351 11.84375
123 191 12.15625
284 359 13.09375
273 292 14.34375
79 157 16.53125
160 194 20.59375
154 175 13.09375
122 163 7.15625
78 124 18.40625
329 373 10.90625
17 91 17.15625
155 176 19.34375
79 155 13.40625
281 314 19.96875
159 172 15.28125
16 41 14.65625
94 118 9.34375
82 115 19.96875
337 395 16.21875
138 176 13.40625
275 294 19.96875
358 371 15.28125
277 385 15.90625
373 396 9.03125
271 277 19.34375
278 317 12.15625
88 157 11.53125
131 177 19.65625
69 162 10.59375
283 361 14.96875
218 236 9.03125
248 316 14.34375
372 396 13.40625
102 111 9.96875
333 340 18.71875
152 197 14.96875
153 161 12.46875
46 114 7.78125
349 359 14.96875
266 363 14.65625
226 316 10.28125
290 295 16.21875
159 165 14.03125
294 317 14.65625
360 387 17.15625
15 55 13.40625
85 193 12.78125
227 302 18.09375
16 55 9.96875
84 189 13.40625
280 315 17.46875
281 288 10.90625
322 365 14.34375
283 355 7.78125
236 294 17.46875
20 43 17.78125
279 352 15.90625
74 125 12.78125
20 50 16.84375
217 243 14.03125
153 159 4.96875
214 245 9.96875
87 160 6.84375
173 197 13.40625
203 207 13.71875
79 118 12.15625
231 303 17.78125
273 324 12.78125
336 378 6.21875
20 54 4.96875
215 256 14.34375
352 376 12.46875
336 395 10.59375
306 310 9.96875
150 160 14.96875
230 362 8.71875
150 172 7.46875
219 247 16.53125
215 293 16.53125
159 174 16.21875
123 166 14.34375
244 313 13.09375
214 220 9.65625
275 293 15.28125
329 377 14.34375
132 186 19.96875
284 352 8.71875
15 44 9.65625
80 153 15.90625
287 355 11.84375
78 159 18.40625
284 392 12.78125
74 93 14.34375
50 147 12.15625
85 160 13.09375
349 371 7.46875
34 112 20.28125
287 356 11.53125
356 374 14.96875
246 312 11.84375
128 195 13.09375
69 156 19.65625
214 254 13.40625
218 244 9.03125
318 355 11.84375
294 311 6.84375
277 323 18.40625
90 96 19.03125
322 390 12.15625
97 101 8.09375
242 293 19.65625
214 260 17.46875
280 356 14.34375
74 148 13.09375
279 384 19.34375
53 66 9.03125
120 158 13.40625
137 152 12.15625
78 186 15.90625
40 114 19.34375
33 96 20.28125
76 94 15.28125
281 361 16.21875
159 194 14.65625
228 358 17.15625
329 370 11.21875
278 354 13.40625
23 51 19.96875
328 380 19.34375
330 341 11.53125
214 243 9.34375
18 25 14.34375
29 159 17.15625
154 178 9.34375
236 313 12.78125
218 251 10.90625
227 313 14.34375
268 364 6.84375
19 37 9.03125
162 180 17.15625
119 156 11.84375
80 159 17.78125
34 69 12.46875
270 358 12.15625
17 40 11.53125
71 159 12.15625
331 371 10.90625
300 312 4.34375
21 34 17.78125
23 63 19.34375
137 177 12.15625
305 310 6.21875
84 183 11.21875
293 311 10.28125
249 346 12.15625
233 268 12.46875
218 239 9.96875
222 250 19.96875
158 164 15.90625
278 290 19.65625
331 349 17.46875
31 157 14.34375
89 156 14.65625
130 171 11.21875
17 115 16.84375
321 362 7.15625
20 45 14.03125
358 393 14.65625
356 375 17.46875
22 41 9.65625
104 109 9.34375
216 243 15.59375
19 50 14.34375
130 180 17.46875
156 180 14.34375
233 262 10.28125
121 160 12.15625
156 177 16.21875
342 386 7.46875
275 313 18.71875
80 182 17.15625
329 379 17.46875
353 377 9.34375
78 188 17.15625
131 172 9.03125
17 92 19.03125
375 395 10.59375
138 191 17.46875
153 177 12.46875
337 378 11.21875
355 376 16.53125
79 156 12.46875
130 182 18.40625
350 377 11.21875
66 163 16.53125
36 114 14.96875
361 379 16.84375
361 378 18.09375
18 93 18.40625
353 358 9.03125
221 303 15.28125
83 162 15.59375
49 117 14.34375
15 115 14.65625
81 184 11.84375
337 394 12.15625
143 187 7.46875
216 238 14.65625
265 362 16.53125
360 385 14.34375
19 45 9.03125
278 356 16.53125
157 176 17.46875
119 162 15.28125
138 196 16.21875
352 377 9.96875
352 359 10.59375
136 142 19.34375
174 197 9.03125
151 178 11.21875
268 355 19.65625
15 21 9.96875
84 161 18.40625
274 312 15.90625
157 175 14.96875
277 387 17.15625
131 148 17.78125
37 115 9.34375
94 112 10.28125
288 355 14.96875
318 361 15.28125
80 194 20.28125
234 304 11.84375
154 159 9.03125
283 388 13.40625
127 132 16.53125
277 358 18.40625
218 249 14.34375
281 388 16.21875
329 381 18.40625
336 389 17.78125
283 382 11.21875
34 63 10.28125
95 118 14.34375
273 347 13.09375
20 48 16.53125
18 44 14.03125
359 385 13.40625
328 394 14.96875
130 179 13.40625
29 162 17.46875
213 224 17.46875
21 64 17.46875
223 302 14.65625
232 359 13.09375
87 156 11.53125
220 263 17.46875
137 196 10.59375
218 255 9.96875
226 313 12.46875
76 95 19.96875
279 381 17.15625
268 361 10.59375
131 142 11.53125
360 393 20.90625
130 192 8.40625
336 381 14.65625
228 361 17.46875
282 361 15.59375
122 158 15.28125
153 160 10.59375
37 95 17.78125
111 115 11.21875
80 122 17.15625
132 141 14.03125
355 379 14.34375
278 355 12.46875
227 304 16.21875
110 114 14.34375
330 363 17.15625
15 92 19.03125
160 186 13.40625
49 113 15.90625
279 393 20.28125
17 64 16.84375
350 375 18.09375
354 360 18.40625
216 263 16.84375
19 40 9.96875
328 332 12.46875
286 355 11.53125
329 389 12.78125
80 157 15.90625
28 158 18.40625
222 262 19.65625
15 61 17.46875
336 393 8.09375
360 384 17.78125
278 352 17.15625
162 194 15.28125
138 195 12.46875
242 313 15.90625
153 178 9.96875
37 93 13.09375
338 396 14.03125
249 266 9.65625
39 114 18.09375
78 126 20.28125
83 182 11.84375
274 313 14.03125
230 356 14.34375
18 50 17.78125
130 190 12.78125
161 167 19.65625
96 115 12.15625
280 383 11.84375
137 190 17.78125
19 62 15.59375
227 357 18.40625
178 198 14.65625
215 255 15.28125
330 371 9.03125
151 176 18.09375
226 262 12.46875
180 198 11.21875
336 390 16.53125
381 397 14.96875
157 162 8.71875
33 160 13.09375
280 360 20.28125
75 113 15.59375
273 360 18.09375
376 392 15.59375
137 179 6.21875
244 293 15.90625
131 141 9.96875
45 93 11.84375
128 137 12.78125
16 115 11.84375
330 379 19.96875
356 381 9.65625
225 304 15.28125
21 56 12.78125
162 179 18.09375
155 162 14.65625
357 377 16.84375
132 150 17.46875
282 381 11.84375
76 114 18.71875
16 57 14.34375
357 363 15.90625
217 253 9.65625
131 136 9.65625
79 159 17.78125
32 163 9.34375
329 391 8.40625
16 114 15.59375
233 312 17.15625
176 196 10.59375
321 357 15.28125
33 112 19.65625
13 18 9.03125
214 312 14.65625
132 172 10.59375
27 95 18.40625
377 397 14.65625
361 372 16.53125
213 221 10.90625
36 113 15.28125
363 377 13.71875
79 188 20.59375
25 114 17.46875
72 145 7.15625
213 245 12.78125
319 357 13.40625
129 195 14.96875
226 294 18.40625
361 393 15.28125
353 375 14.65625
71 161 11.21875
213 236 14.03125
82 118 10.28125
80 188 19.03125
232 311 19.96875
356 361 8.71875
177 193 15.59375
340 373 12.78125
154 162 11.53125
283 358 11.21875
157 182 9.65625
129 181 19.34375
27 117 10.28125
14 25 17.46875
379 397 11.53125
75 114 14.03125
105 111 7.15625
132 178 14.34375
20 26 12.46875
251 359 16.53125
18 57 11.21875
212 217 9.03125
331 373 9.96875
88 159 7.46875
17 39 14.65625
302 312 7.78125
71 158 16.53125
231 362 9.34375
40 113 17.15625
143 161 20.28125
138 179 11.21875
164 178 13.71875
227 312 16.84375
154 176 14.65625
279 321 17.15625
216 232 15.59375
17 44 15.59375
270 357 16.84375
279 358 17.78125
150 159 11.21875
243 293 17.15625
91 96 16.21875
19 52 10.90625
349 358 11.21875
141 174 12.78125
155 191 11.21875
281 316 13.40625
52 160 16.53125
69 159 12.15625
79 153 17.15625
353 361 11.53125
48 113 10.90625
172 197 15.59375
279 353 15.90625
321 360 13.71875
156 161 15.90625
257 304 14.65625
162 183 12.15625
213 225 18.09375
76 159 13.40625
46 95 12.15625
330 342 15.90625
336 363 17.46875
214 238 8.71875
221 252 15.59375
16 56 15.28125
219 225 12.46875
371 396 15.28125
354 361 14.34375
281 317 10.28125
19 56 9.96875
224 303 14.96875
82 117 13.40625
278 358 17.78125
372 395 16.53125
358 383 10.59375
278 387 20.59375
155 177 15.28125
217 238 11.21875
330 377 15.28125
17 33 15.59375
15 48 13.09375
137 194 8.09375
334 339 16.53125
329 375 17.46875
275 358 13.40625
130 175 16.53125
79 91 19.65625
84 159 11.53125
238 304 12.46875
268 358 12.15625
214 249 17.78125
81 161 20.28125
78 192 19.65625
121 158 13.71875
287 358 7.46875
103 107 14.65625
213 257 15.90625
329 374 16.53125
357 381 15.28125
164 173 12.78125
81 193 14.96875
329 368 14.03125
77 189 13.71875
219 251 11.53125
20 63 17.78125
271 344 7.15625
217 244 9.65625
359 383 16.53125
137 164 17.46875
334 373 9.65625
279 356 15.90625
14 59 19.96875
76 191 12.78125
354 390 11.21875
80 154 15.59375
222 309 17.78125
217 248 12.46875
359 382 16.84375
182 198 14.96875
337 396 13.09375
99 103 13.40625
79 184 17.78125
217 247 15.28125
158 178 16.84375
84 158 13.09375
159 184 10.90625
50 67 9.65625
317 357 16.21875
88 160 4.65625
28 114 14.34375
358 382 10.90625
237 312 15.28125
213 258 19.96875
357 379 17.78125
147 161 15.90625
327 336 12.78125
220 255 12.78125
363 374 14.65625
78 193 18.71875
162 173 16.53125
14 37 14.34375
219 263 12.78125
22 53 15.59375
43 94 19.65625
331 342 20.28125
354 376 15.59375
290 359 14.34375
361 382 12.15625
164 175 14.65625
159 182 14.03125
135 170 19.65625
118 158 15.90625
320 357 13.71875
134 141 18.71875
330 365 15.28125
363 372 13.09375
289 352 17.15625
51 66 9.96875
234 295 17.15625
279 387 19.03125
359 371 19.96875
137 195 7.15625
17 23 14.65625
137 191 16.84375
336 374 9.34375
14 58 15.90625
250 265 9.96875
277 325 20.28125
90 153 17.15625
95 112 6.84375
246 294 14.96875
302 308 10.90625
122 160 12.78125
244 310 10.59375
286 356 10.28125
131 164 16.84375
267 358 15.90625
222 303 16.84375
218 253 6.53125
80 186 15.90625
20 52 11.53125
16 94 16.53125
87 157 10.28125
91 160 14.34375
27 63 12.78125
18 54 9.65625
81 189 12.46875
20 64 12.78125
335 340 15.90625
277 322 15.28125
220 239 9.65625
158 180 17.78125
277 392 18.71875
50 160 15.90625
18 45 9.65625
276 313 17.15625
158 182 15.28125
130 176 17.46875
131 180 19.96875
68 159 15.90625
298 302 13.09375
137 182 14.96875
331 351 16.53125
78 123 14.96875
45 94 15.90625
279 291 20.90625
328 392 14.96875
27 114 12.46875
159 183 10.90625
161 184 18.09375
139 197 14.03125
223 303 14.65625
307 312 15.59375
275 390 12.78125
283 357 13.09375
327 396 18.40625
219 262 17.78125
32 158 14.96875
18 39 11.21875
83 161 18.40625
321 359 12.78125
274 294 14.34375
288 361 14.03125
14 26 18.09375
358 381 14.03125
14 27 18.09375
249 359 15.90625
303 316 14.34375
334 369 19.65625
213 239 10.28125
216 222 14.65625
247 295 15.59375
38 114 16.53125
325 330 15.28125
220 251 16.53125
217 233 15.90625
14 22 10.90625
160 184 16.53125
376 396 10.90625
130 169 14.03125
72 161 16.21875
277 391 19.65625
128 197 18.40625
131 178 15.28125
164 176 19.65625
280 392 14.96875
235 303 11.21875
17 61 16.21875
358 374 15.90625
131 188 18.40625
241 312 17.78125
216 247 12.46875
76 161 17.78125
213 234 16.53125
214 222 10.28125
278 383 17.78125
363 375 19.65625
276 388 14.03125
215 312 13.40625
34 113 17.15625
39 113 17.46875
360 390 19.34375
214 221 6.53125
173 196 16.53125
272 291 10.28125
296 312 9.34375
21 52 16.53125
234 312 12.78125
80 92 20.90625
216 260 16.21875
77 191 15.90625
255 265 9.65625
15 40 4.96875
295 300 4.96875
218 303 13.71875
81 155 10.28125
148 161 16.53125
254 304 13.71875
219 258 12.46875
276 390 15.90625
230 361 10.59375
374 396 10.90625
214 241 10.90625
227 262 9.34375
360 369 18.40625
28 63 9.34375
162 182 16.21875
126 131 15.28125
74 94 14.03125
273 293 14.03125
330 387 18.71875
294 299 12.46875
135 140 16.21875
329 383 14.34375
70 159 16.84375
218 233 10.28125
330 349 14.65625
130 181 14.96875
214 253 13.71875
68 158 17.78125
276 292 16.84375
311 317 19.03125
81 192 15.59375
346 360 15.90625
31 162 10.59375
274 293 10.28125
162 174 14.96875
89 162 14.03125
56 66 9.65625
216 233 14.03125
18 49 12.46875
342 360 20.59375
160 183 16.84375
280 388 12.46875
331 379 18.40625
91 112 16.21875
220 250 16.84375
103 111 7.46875
79 89 14.65625
21 41 13.09375
135 174 9.65625
278 288 14.65625
213 238 14.34375
292 310 7.46875
233 359 14.96875
21 40 9.65625
138 197 13.09375
37 114 12.78125
214 248 12.46875
81 190 14.03125
20 59 12.15625
77 114 17.46875
78 156 14.65625
218 250 11.21875
130 184 14.34375
50 66 13.09375
46 112 9.96875
73 92 10.28125
47 113 11.84375
292 297 14.96875
267 357 17.78125
301 311 6.84375
121 159 10.90625
361 373 15.28125
177 197 10.90625
279 316 19.34375
81 159 14.34375
75 95 14.34375
80 184 14.34375
80 117 19.34375
279 322 18.40625
280 354 10.28125
217 303 15.28125
320 358 10.90625
239 303 13.40625
15 22 6.53125
317 360 16.84375
218 225 9.65625
136 141 16.21875
302 317 21.21875
220 240 13.09375
73 158 15.28125
131 143 15.90625
79 123 18.71875
231 357 14.96875
249 265 13.09375
14 46 12.78125
160 172 19.96875
220 261 19.96875
19 47 7.15625
132 174 9.65625
18 48 15.28125
355 360 15.90625
219 254 7.46875
46 104 4.34375
104 112 6.84375
129 193 14.96875
269 358 16.84375
217 242 13.09375
331 386 17.46875
280 391 15.59375
70 162 15.28125
329 380 14.96875
329 393 10.59375
75 94 10.28125
218 246 7.15625
21 51 16.84375
223 309 16.53125
131 150 14.34375
220 260 14.65625
279 383 14.34375
84 193 10.28125
159 175 15.90625
333 373 10.90625
218 248 8.71875
19 51 11.21875
34 160 14.96875
21 54 9.96875
220 253 9.96875
332 369 18.40625
17 113 18.09375
282 360 18.40625
90 159 14.34375
289 358 14.34375
74 80 16.21875
336 394 7.15625
272 357 15.28125
269 361 15.28125
121 153 10.90625
19 49 8.71875
316 359 13.09375
15 23 10.59375
320 352 10.90625
15 39 8.71875
292 303 5.59375
216 255 14.65625
277 355 14.65625
243 313 13.09375
45 114 13.09375
330 335 9.65625
21 61 14.65625
280 389 14.03125
21 62 19.96875
217 258 15.59375
175 197 10.90625
287 359 4.96875
352 360 12.46875
28 113 16.84375
15 54 13.71875
320 360 15.28125
47 95 15.28125
121 161 15.28125
15 49 12.46875
278 322 18.71875
77 93 16.84375
17 34 14.03125
19 26 9.65625
356 377 11.84375
279 385 15.90625
283 392 10.28125
300 311 4.96875
214 313 17.15625
276 291 11.84375
284 358 10.28125
221 309 14.65625
17 49 9.34375
218 260 9.96875
131 166 15.28125
20 60 14.65625
273 279 16.53125
227 303 14.34375
18 59 15.59375
20 55 7.46875
19 54 6.53125
80 116 19.96875
28 160 14.65625
17 48 12.46875
104 113 4.96875
85 159 10.28125
73 161 12.78125
219 259 14.65625
214 292 14.65625
107 111 10.59375
157 178 11.84375
29 158 16.21875
214 242 8.09375
245 308 12.46875
220 252 14.03125
213 290 17.78125
19 34 10.28125
77 92 12.15625
224 309 18.71875
295 315 10.90625
14 35 16.53125
330 367 15.28125
90 161 12.78125
130 194 10.59375
336 383 14.03125
330 340 9.96875
361 381 16.21875
291 296 16.21875
280 358 14.34375
69 158 15.28125
80 123 18.40625
91 161 16.21875
216 254 10.90625
227 359 14.65625
155 193 10.59375
223 304 12.46875
337 392 15.59375
304 311 10.59375
48 96 15.59375
233 303 13.71875
17 56 14.65625
293 310 9.96875
213 243 14.65625
43 114 15.90625
85 161 16.53125
88 161 8.71875
277 316 17.15625
18 34 15.90625
218 240 14.96875
244 312 10.90625
334 371 14.34375
219 233 13.71875
87 158 9.65625
15 50 17.78125
245 302 7.15625
138 193 15.59375
287 360 8.71875
276 315 12.46875
232 302 19.03125
65 158 17.15625
117 158 15.90625
80 192 18.71875
359 381 19.34375
21 53 14.03125
220 248 15.59375
31 159 9.65625
132 152 16.21875
286 357 9.65625
228 357 16.21875
221 305 16.53125
216 251 14.03125
117 160 13.09375
20 62 15.90625
229 361 15.28125
329 341 12.46875
17 55 10.90625
236 312 13.09375
221 302 13.71875
219 261 15.90625
285 355 7.78125
46 111 9.96875
78 117 17.15625
103 109 11.21875
120 161 12.78125
86 161 12.78125
219 240 17.15625
330 382 17.46875
35 96 17.46875
278 289 17.15625
294 310 6.53125
213 241 16.53125
135 172 14.34375
77 116 12.78125
86 156 7.78125
18 43 13.09375
289 361 15.90625
21 49 15.59375
14 91 17.78125
348 359 14.03125
83 159 11.53125
351 358 8.71875
264 357 17.15625
19 61 9.96875
156 175 19.03125
78 92 16.53125
268 357 15.28125
122 159 10.59375
218 252 9.96875
242 312 13.71875
44 94 17.15625
335 368 17.46875
19 41 14.65625
354 392 10.59375
275 360 17.78125
219 235 11.21875
221 304 11.84375
285 358 7.78125
149 160 13.71875
212 224 19.34375
152 159 8.71875
248 311 18.71875
108 113 15.90625
304 317 19.03125
133 170 18.40625
359 364 14.65625
278 390 17.15625
373 397 14.34375
283 381 11.21875
84 182 11.21875
35 113 12.78125
290 304 13.09375
79 90 17.15625
216 248 9.34375
279 315 19.96875
271 360 16.21875
174 198 14.34375
229 357 14.03125
15 43 8.09375
30 162 15.28125
160 165 14.65625
235 311 17.78125
214 255 17.46875
306 314 13.71875
330 385 17.78125
358 377 13.40625
246 295 17.46875
279 391 18.71875
14 39 14.34375
222 304 14.96875
330 380 18.71875
238 303 13.71875
230 358 9.65625
33 161 13.40625
90 158 15.28125
316 357 15.90625
15 42 10.90625
308 313 16.21875
224 302 15.59375
278 293 18.40625
137 175 9.34375
239 305 16.21875
30 158 14.03125
112 118 19.03125
224 304 14.96875
289 360 13.09375
154 161 16.21875
274 311 19.96875
79 191 17.15625
137 184 14.34375
231 361 13.40625
360 383 18.09375
318 360 14.65625
303 315 11.21875
310 317 17.78125
237 303 10.90625
319 360 13.09375
355 374 19.34375
273 313 18.40625
277 291 16.53125
232 303 13.71875
214 293 19.34375
302 316 19.03125
211 216 10.90625
136 169 17.78125
220 241 15.28125
319 359 9.96875
20 34 13.71875
86 159 7.78125
226 312 14.34375
219 250 12.46875
223 305 15.59375
229 358 14.34375
226 303 11.84375
282 358 11.53125
321 358 10.59375
335 369 14.96875
293 298 15.59375
243 312 12.46875
78 158 18.71875
134 174 10.90625
19 53 9.96875
38 113 15.28125
212 237 11.21875
79 92 17.46875
130 142 12.46875
132 187 17.46875
310 315 14.03125
360 366 19.65625
329 390 14.03125
281 358 12.15625
119 161 14.65625
82 159 12.15625
20 41 17.15625
234 311 16.21875
194 199 15.59375
243 294 17.15625
131 187 14.03125
13 19 12.46875
136 150 17.78125
81 191 10.28125
332 338 9.96875
79 94 18.40625
20 36 10.90625
103 112 6.21875
333 351 18.71875
76 158 14.65625
289 357 15.28125
281 360 17.46875
335 349 17.78125
296 313 11.21875
234 302 14.34375
120 160 9.96875
131 183 17.46875
12 17 10.90625
233 302 18.09375
331 384 14.34375
331 341 15.90625
347 360 16.53125
218 241 15.28125
159 178 13.09375
244 304 4.96875
13 25 19.34375
278 291 17.46875
14 44 14.65625
136 170 15.28125
285 357 8.40625
82 156 8.40625
93 98 14.96875
393 398 15.59375
285 359 8.71875
32 162 13.40625
78 190 17.15625
226 304 13.71875
30 159 14.34375
236 302 10.28125
332 341 19.03125
65 159 16.53125
42 113 18.09375
92 97 16.21875
15 56 17.78125
275 357 14.65625
212 218 12.46875
222 302 15.28125
358 385 8.71875
240 303 16.21875
160 182 19.34375
375 396 7.78125
214 251 17.78125
20 51 12.46875
74 114 18.40625
242 294 17.46875
214 256 14.96875
17 52 13.71875
131 168 14.96875
216 256 14.03125
215 295 19.03125
90 162 15.59375
281 355 8.40625
358 376 14.96875
130 191 14.03125
217 310 17.46875
179 199 9.96875
289 359 10.90625
218 242 14.03125
134 152 18.71875
330 386 14.03125
217 260 15.59375
15 113 14.65625
104 117 14.03125
264 358 16.53125
273 294 17.15625
236 304 10.28125
213 254 14.34375
275 359 13.71875
218 302 14.65625
245 304 7.15625
15 93 14.65625
378 398 9.96875
21 42 15.28125
336 375 9.65625
76 160 13.71875
303 313 7.78125
13 38 11.21875
290 296 19.65625
133 139 10.28125
236 295 18.09375
78 94 17.78125
14 40 10.28125
277 389 17.15625
283 359 15.28125
246 311 13.71875
132 180 18.09375
218 235 6.53125
95 100 12.46875
14 55 14.34375
14 20 12.46875
353 360 16.21875
290 360 16.21875
235 302 13.71875
357 376 17.15625
277 357 18.71875
284 360 16.53125
84 160 15.28125
86 158 8.40625
301 306 17.15625
78 116 16.53125
361 375 18.71875
245 309 10.28125
213 219 12.46875
247 311 14.34375
96 116 10.90625
249 303 15.28125
306 312 14.03125
19 43 14.03125
330 351 15.59375
159 186 8.71875
267 361 14.65625
289 311 20.59375
278 316 15.28125
244 302 5.59375
231 358 13.09375
79 116 15.59375
14 42 16.53125
213 242 13.09375
237 302 10.28125
159 177 14.96875
213 222 15.59375
19 36 6.53125
161 183 18.09375
132 185 14.34375
81 158 15.59375
272 360 12.78125
74 95 17.15625
326 335 20.59375
90 160 10.90625
236 303 9.65625
79 117 15.28125
215 294 15.90625
17 57 14.03125
18 61 15.59375
359 377 18.71875
302 309 5.59375
226 295 18.71875
133 142 18.71875
338 397 18.71875
82 161 17.46875
290 302 15.90625
296 314 15.90625
328 395 20.28125
270 360 11.21875
80 191 14.03125
36 112 17.78125
80 158 17.15625
68 162 14.65625
158 177 17.15625
391 397 19.34375
279 355 11.84375
217 240 12.15625
277 293 17.78125
280 390 10.28125
131 186 17.78125
332 340 16.21875
139 198 18.71875
244 294 14.96875
19 42 15.28125
279 390 14.03125
161 172 18.40625
304 316 17.78125
44 114 13.09375
293 302 13.71875
214 240 9.34375
15 52 17.78125
80 156 11.84375
192 198 19.34375
216 292 15.59375
336 391 12.15625
220 242 15.28125
216 249 13.71875
302 315 15.90625
86 160 8.71875
162 176 18.71875
277 315 16.53125
32 159 13.09375
160 178 18.71875
131 181 18.71875
213 247 12.78125
361 377 12.78125
127 136 20.59375
79 158 16.53125
217 252 13.09375
119 159 11.84375
215 292 10.90625
217 250 14.34375
304 312 10.28125
16 113 13.40625
219 248 12.15625
15 114 17.15625
295 317 15.59375
266 358 18.40625
246 310 11.21875
217 255 14.03125
295 311 8.71875
333 371 14.65625
176 197 7.78125
90 112 20.28125
217 251 15.59375
280 357 15.59375
330 374 15.90625
81 160 16.53125
102 112 6.84375
21 43 15.28125
213 314 16.53125
302 307 12.78125
328 333 15.59375
310 316 18.09375
219 260 9.96875
97 113 9.65625
331 339 9.03125
335 386 19.03125
67 159 18.40625
134 172 14.96875
305 315 12.78125
290 310 14.65625
237 305 12.46875
15 57 14.96875
80 193 16.21875
132 142 15.90625
332 372 11.84375
334 384 17.46875
18 53 13.09375
318 358 11.84375
14 23 15.59375
130 137 8.09375
18 41 12.15625
83 160 14.34375
278 315 15.59375
230 359 4.96875
31 160 4.96875
295 316 16.53125
162 178 12.78125
329 336 8.09375
129 196 20.28125
291 311 14.65625
37 113 13.09375
137 176 9.65625
279 392 16.21875
221 308 17.46875
280 359 16.53125
18 56 14.03125
282 359 14.34375
210 215 15.59375
303 317 15.59375
292 309 11.21875
130 196 15.28125
136 187 19.03125
17 50 13.71875
224 310 19.96875
103 113 7.78125
89 161 11.21875
18 51 14.34375
27 113 14.65625
131 152 15.59375
157 177 12.46875
49 112 18.09375
32 160 9.65625
274 303 17.15625
356 376 12.78125
78 191 14.03125
20 49 12.15625
285 360 12.78125
334 351 17.46875
240 311 17.15625
20 61 9.96875
331 376 17.78125
135 185 17.46875
276 294 16.53125
244 311 10.90625
272 359 11.21875
375 397 11.21875
75 112 19.96875
129 134 15.59375
238 309 14.65625
330 369 11.21875
267 359 11.84375
36 104 11.21875
111 116 14.03125
236 310 14.65625
45 104 6.84375
43 95 17.78125
71 160 12.46875
43 113 13.71875
231 359 9.65625
335 381 19.34375
329 395 14.96875
131 175 15.59375
372 397 18.40625
73 160 11.21875
96 101 4.96875
270 359 12.46875
277 390 14.34375
68 160 11.84375
173 198 18.40625
218 310 17.15625
45 113 10.90625
332 371 13.71875
360 382 18.09375
91 97 19.34375
130 135 13.40625
326 332 18.09375
309 314 14.03125
127 133 18.09375
131 185 12.78125
217 239 7.78125
232 360 13.40625
137 192 12.15625
361 376 14.34375
94 99 14.96875
214 252 16.21875
228 359 11.53125
217 305 14.65625
135 152 17.46875
216 253 9.65625
176 198 11.21875
213 232 17.15625
361 374 14.34375
80 190 18.40625
283 360 18.40625
18 52 15.59375
37 96 18.09375
105 118 18.71875
14 48 12.78125
132 140 9.03125
131 170 10.90625
329 334 13.40625
214 250 16.21875
217 302 14.65625
303 319 19.03125
80 155 10.59375
248 303 11.84375
88 158 8.09375
265 361 17.46875
304 315 15.90625
78 189 14.96875
336 396 7.78125
48 112 14.03125
44 95 17.15625
131 176 17.46875
35 112 16.21875
279 354 10.59375
330 375 17.46875
15 53 16.21875
234 303 9.96875
136 178 11.21875
213 220 11.53125
15 94 19.34375
277 388 14.96875
246 303 7.15625
279 357 17.15625
97 115 15.90625
331 378 12.46875
219 255 7.78125
243 302 7.46875
298 303 14.65625
17 54 9.34375
29 160 11.53125
237 308 14.34375
278 357 16.53125
82 160 12.78125
336 392 12.46875
102 107 17.15625
162 175 14.34375
91 105 12.46875
47 96 17.46875
290 301 14.34375
238 310 17.78125
133 141 16.53125
330 373 11.21875
335 377 11.21875
330 384 12.78125
17 93 15.59375
224 311 20.28125
309 315 18.40625
131 174 11.21875
353 376 10.28125
66 162 17.46875
235 304 10.59375
281 359 12.78125
16 95 16.21875
217 241 14.65625
243 310 14.03125
207 212 12.46875
335 382 15.28125
236 309 13.71875
83 158 10.59375
212 246 13.40625
306 311 15.28125
332 351 17.78125
216 311 18.40625
334 372 9.96875
136 182 19.34375
46 109 12.78125
235 310 15.90625
289 304 17.15625
133 173 12.46875
154 177 10.28125
14 43 13.40625
287 357 8.09375
233 304 13.40625
214 294 17.78125
133 152 18.40625
302 314 11.21875
213 248 11.84375
292 302 11.21875
213 233 16.53125
219 252 9.34375
14 34 16.53125
299 304 17.78125
248 302 16.21875
290 303 10.59375
11 16 15.59375
20 56 7.78125
289 303 15.28125
162 177 14.34375
333 382 17.78125
282 357 10.59375
330 368 10.59375
216 252 10.59375
15 41 9.34375
246 305 7.15625
20 53 9.34375
297 312 9.34375
132 177 17.78125
97 114 10.90625
14 21 11.21875
131 173 9.65625
335 370 10.59375
293 309 15.28125
45 95 14.96875
99 104 14.65625
279 389 18.40625
291 302 16.53125
31 161 6.53125
327 334 19.03125
18 40 7.78125
238 302 11.21875
93 111 6.53125
105 112 10.59375
239 304 10.28125
304 313 13.40625
44 113 12.46875
15 51 16.21875
217 309 13.09375
308 314 14.65625
137 193 12.78125
237 311 15.90625
14 33 17.15625
18 42 14.65625
330 383 17.78125
227 311 20.28125
70 160 15.28125
128 135 19.03125
331 369 14.34375
269 359 15.28125
77 95 16.53125
133 172 14.03125
216 242 15.28125
89 158 11.21875
293 303 9.34375
298 312 10.90625
130 195 9.96875
331 382 17.15625
266 361 15.90625
37 103 10.28125
235 305 11.53125
226 302 14.65625
94 111 9.96875
96 118 15.59375
46 103 7.15625
241 311 16.21875
293 304 14.34375
96 112 9.03125
67 162 15.90625
111 118 17.46875
109 114 15.90625
17 53 10.59375
137 197 7.78125
243 311 12.46875
301 312 6.21875
331 389 19.03125
213 240 14.34375
14 115 16.53125
214 305 11.53125
136 183 15.59375
111 117 18.09375
331 391 14.34375
291 297 17.78125
328 334 18.09375
288 360 11.21875
241 303 15.28125
35 103 14.03125
334 370 14.96875
329 394 9.65625
14 49 11.84375
300 306 18.40625
230 360 6.84375
104 116 10.90625
335 372 5.59375
17 51 10.90625
215 310 11.21875
91 111 14.34375
236 308 16.53125
32 161 9.65625
216 250 10.90625
132 179 12.46875
69 161 7.78125
288 357 11.21875
96 117 16.53125
136 171 10.59375
245 295 13.40625
274 295 16.53125
330 372 9.65625
294 302 11.21875
226 309 17.78125
47 112 13.40625
331 393 13.40625
382 398 17.46875
213 253 13.71875
213 304 5.90625
330 378 14.65625
392 398 19.03125
278 388 19.03125
79 189 19.03125
92 112 14.65625
183 199 17.46875
213 249 15.90625
301 308 14.65625
237 309 11.84375
300 305 14.03125
237 310 14.65625
213 255 19.03125
305 312 9.34375
235 309 15.28125
305 311 11.53125
290 309 17.15625
16 105 4.34375
213 256 17.15625
216 303 13.71875
335 351 14.65625
135 173 9.96875
216 240 15.90625
136 152 14.65625
129 135 18.09375
132 170 14.34375
211 217 11.21875
329 396 13.71875
302 313 10.90625
193 199 19.03125
291 310 12.78125
132 173 8.71875
226 311 17.46875
337 397 17.78125
100 105 17.46875
16 93 11.21875
239 311 15.90625
294 303 8.40625
232 310 16.84375
13 47 13.40625
131 169 10.59375
217 304 10.28125
213 312 15.90625
134 183 18.09375
331 375 14.96875
330 393 13.71875
218 305 13.40625
240 310 18.40625
135 171 14.96875
130 193 11.84375
215 303 8.71875
203 208 16.21875
45 111 10.59375
360 371 18.40625
335 383 18.71875
107 115 13.71875
17 43 15.28125
89 159 11.84375
132 192 14.34375
245 306 13.09375
93 104 5.28125
276 293 13.09375
238 301 10.90625
233 310 17.78125
291 303 10.90625
35 105 11.53125
130 136 11.84375
130 197 14.03125
331 372 8.71875
215 305 7.78125
38 104 10.90625
244 308 11.21875
25 112 20.28125
357 374 19.34375
244 306 12.78125
8 13 12.46875
181 199 13.40625
336 397 12.46875
77 94 13.09375
14 54 13.71875
246 308 10.90625
138 198 17.78125
215 311 14.34375
238 305 17.46875
131 194 13.71875
331 368 14.96875
329 392 11.53125
29 161 11.84375
214 310 12.46875
14 56 19.03125
288 358 11.84375
65 162 14.96875
161 174 20.59375
380 398 13.40625
28 112 20.28125
89 160 7.78125
30 161 10.90625
213 251 17.78125
288 359 7.78125
119 158 11.21875
212 234 20.59375
334 382 16.84375
47 111 10.90625
327 335 16.53125
107 112 15.90625
227 310 19.34375
327 333 17.46875
93 110 10.90625
264 361 14.96875
131 184 17.78125
158 175 19.34375
229 359 9.34375
14 57 17.15625
131 179 14.65625
135 183 16.84375
308 315 18.40625
209 214 14.96875
228 360 12.15625
318 357 11.21875
128 134 17.78125
107 113 14.65625
335 384 14.96875
241 309 14.96875
306 313 16.84375
106 111 7.46875
235 308 16.21875
212 244 10.90625
239 302 9.96875
36 111 16.21875
305 313 11.84375
296 317 19.03125
335 393 13.09375
214 308 11.21875
218 304 9.96875
30 160 9.34375
299 312 9.96875
70 161 13.09375
301 317 18.71875
239 310 15.90625
31 158 10.28125
92 98 17.78125
133 183 17.78125
333 372 11.53125
103 108 13.09375
132 183 17.15625
25 111 19.96875
37 104 9.96875
360 373 20.59375
237 304 8.09375
132 169 14.96875
218 309 14.34375
335 376 13.40625
136 173 5.59375
236 311 14.65625
131 190 15.59375
216 302 14.34375
244 295 16.53125
132 194 13.40625
135 178 12.78125
17 41 15.90625
247 302 13.09375
239 309 11.53125
332 382 17.15625
230 357 10.28125
238 311 16.84375
243 303 9.96875
247 296 19.03125
335 378 9.96875
294 309 11.21875
136 177 13.40625
215 302 10.28125
92 111 12.46875
69 160 9.96875
134 185 17.46875
248 310 14.96875
294 301 10.90625
134 173 11.53125
93 103 10.90625
216 304 8.09375
242 303 11.21875
214 304 5.90625
330 389 15.59375
217 308 14.34375
297 302 13.40625
331 380 17.46875
334 377 12.78125
291 304 14.03125
333 384 17.46875
133 178 14.96875
332 377 14.96875
212 257 18.40625
236 305 13.09375
330 391 12.46875
98 113 9.34375
101 113 4.34375
268 359 9.96875
46 96 13.40625
331 374 14.03125
103 110 6.21875
35 104 9.96875
374 397 15.59375
131 192 12.46875
247 303 7.78125
268 360 7.78125
136 185 14.96875
215 309 8.71875
95 111 6.21875
234 310 14.96875
238 308 18.71875
226 310 17.15625
46 110 10.59375
135 180 14.96875
106 116 12.78125
300 313 4.96875
137 198 12.46875
132 190 19.03125
243 309 12.46875
14 50 15.59375
174 199 14.65625
213 292 14.34375
329 335 11.84375
14 41 14.34375
75 96 16.53125
132 176 14.65625
331 383 18.71875
128 136 16.53125
332 373 10.90625
234 309 16.21875
105 113 10.28125
293 301 11.84375
373 398 14.65625
241 310 18.40625
212 223 14.96875
301 307 17.15625
175 198 15.59375
136 184 18.71875
296 311 8.40625
246 302 9.96875
213 250 14.34375
265 359 16.21875
229 360 11.21875
330 395 18.40625
243 295 16.84375
333 377 14.65625
240 304 14.03125
101 106 14.34375
12 18 11.21875
291 300 13.71875
134 178 14.65625
300 307 19.03125
132 175 14.03125
240 309 13.71875
110 116 18.09375
334 379 14.96875
37 111 14.96875
214 303 10.59375
14 52 17.78125
246 309 10.28125
304 314 10.90625
178 199 14.96875
292 304 9.34375
110 115 14.03125
106 114 12.46875
66 160 16.21875
231 360 9.96875
94 103 13.71875
38 112 15.59375
244 305 10.28125
133 140 12.78125
332 339 12.46875
82 158 11.21875
301 309 10.59375
102 109 14.96875
215 308 9.34375
133 174 11.53125
216 310 14.65625
212 254 17.78125
13 45 10.90625
318 359 10.28125
13 35 20.28125
14 113 15.59375
80 189 17.46875
377 398 14.96875
91 103 15.59375
13 24 14.96875
161 178 18.71875
214 311 14.03125
234 305 10.59375
212 247 17.78125
99 113 10.59375
303 314 6.53125
237 307 12.15625
333 339 14.96875
332 374 15.28125
132 184 18.71875
359 376 19.96875
279 388 17.46875
133 175 15.90625
307 313 19.03125
101 107 18.71875
291 309 16.84375
94 110 14.96875
239 308 15.59375
13 58 18.40625
94 104 9.03125
47 106 7.15625
332 370 13.71875
281 357 11.21875
297 314 15.28125
109 115 14.34375
236 307 15.90625
160 177 19.96875
36 105 10.28125
10 15 14.96875
107 114 17.15625
330 394 13.71875
266 359 14.96875
245 305 8.71875
335 379 15.59375
244 309 7.78125
328 335 15.28125
119 160 10.28125
297 313 10.28125
95 103 11.53125
333 379 17.15625
136 194 13.09375
4 9 16.53125
14 51 14.34375
239 306 17.46875
246 304 5.28125
67 160 14.96875
234 308 16.21875
212 243 15.28125
45 112 10.90625
213 307 4.96875
92 103 16.21875
48 97 19.03125
296 315 15.28125
136 180 15.59375
300 310 9.34375
45 103 5.28125
27 112 17.46875
292 305 5.28125
2 7 15.28125
39 111 17.78125
104 114 7.46875
92 104 10.59375
204 209 15.28125
46 105 7.15625
103 116 15.90625
131 195 14.03125
91 104 10.59375
38 109 14.65625
241 302 10.59375
212 221 10.59375
331 394 12.78125
264 359 11.53125
93 105 8.71875
334 393 14.34375
44 111 14.34375
291 308 14.96875
14 93 14.34375
243 305 14.96875
136 179 9.96875
201 206 15.28125
37 105 10.28125
300 309 11.84375
131 196 18.40625
36 110 15.28125
105 116 15.59375
216 305 10.90625
134 140 14.96875
236 306 16.21875
37 109 16.53125
305 314 9.34375
214 309 8.40625
45 96 16.84375
91 110 16.53125
101 108 19.03125
295 301 9.96875
27 110 17.78125
244 307 10.90625
360 377 18.71875
213 252 14.65625
331 390 19.65625
245 307 13.40625
293 305 10.90625
269 360 13.09375
299 305 19.03125
212 235 17.15625
293 307 18.71875
129 136 15.28125
242 302 5.90625
48 103 12.46875
3 8 16.53125
211 223 18.40625
133 171 13.71875
291 301 14.96875
295 304 15.90625
135 194 14.34375
248 304 9.65625
216 308 10.59375
376 397 14.65625
65 160 11.53125
13 48 17.46875
135 179 9.96875
247 309 12.78125
13 44 15.28125
102 110 11.21875
16 112 14.34375
334 378 9.96875
104 118 15.28125
44 96 16.53125
381 398 17.46875
334 376 14.65625
211 235 19.03125
5 10 15.28125
297 303 13.71875
40 112 15.90625
13 22 10.59375
307 314 16.21875
177 198 14.65625
294 304 12.78125
291 307 17.15625
14 53 14.65625
47 109 10.59375
214 302 8.40625
243 304 10.90625
333 376 17.15625
295 303 10.59375
105 114 13.09375
297 311 8.40625
215 301 12.78125
42 112 16.53125
37 110 14.03125
212 236 16.21875
208 213 9.65625
335 394 12.78125
94 105 14.03125
49 111 14.03125
37 112 14.65625
97 118 19.03125
298 314 16.84375
75 104 17.15625
241 304 14.96875
47 104 7.46875
95 102 10.90625
132 195 12.78125
47 110 9.96875
334 394 11.53125
212 245 15.90625
98 103 13.40625
212 238 14.34375
212 222 15.28125
333 380 15.90625
211 218 15.90625
334 380 15.28125
136 181 16.21875
247 305 5.28125
245 296 16.21875
182 199 17.15625
216 301 17.46875
44 112 12.46875
103 115 11.21875
211 222 19.03125
330 390 17.78125
134 180 17.15625
132 181 17.46875
215 307 6.21875
335 380 16.21875
296 301 13.71875
135 177 14.65625
132 191 19.65625
212 219 14.65625
38 111 14.96875
39 112 16.84375
245 301 4.96875
331 396 12.46875
35 111 14.96875
239 307 13.71875
92 105 13.71875
211 246 14.65625
212 248 16.84375
12 24 18.40625
301 313 7.46875
13 39 14.34375
242 301 8.40625
13 37 16.21875
134 177 17.46875
333 378 11.53125
212 239 8.71875
299 310 14.03125
27 111 17.15625
247 310 11.21875
48 104 7.46875
12 19 15.59375
38 110 11.84375
135 181 15.28125
12 38 14.65625
49 103 15.59375
102 108 16.84375
211 237 14.65625
136 195 13.09375
202 207 16.53125
16 111 11.21875
215 306 8.71875
13 55 17.78125
35 110 15.90625
242 311 12.15625
13 20 14.65625
13 36 17.15625
243 308 16.84375
13 46 15.90625
295 310 9.96875
108 114 19.03125
242 305 15.90625
292 301 10.90625
292 306 9.96875
210 218 19.03125
242 310 13.40625
131 171 6.84375
298 304 19.03125
13 23 15.59375
333 370 14.65625
292 298 16.84375
12 36 19.03125
131 191 17.46875
102 113 6.21875
100 106 19.03125
15 112 13.71875
95 104 8.71875
96 102 9.65625
134 181 15.90625
247 304 8.40625
101 111 9.34375
180 199 12.78125
9 14 9.65625
98 115 15.28125
97 116 14.65625
246 306 9.65625
330 370 6.84375
4 10 18.09375
292 307 13.40625
95 110 11.21875
103 114 10.59375
301 315 12.78125
379 398 12.78125
101 110 12.15625
105 115 10.59375
216 309 11.53125
293 308 15.59375
297 304 18.71875
100 113 9.96875
245 298 15.90625
334 396 8.71875
12 47 14.65625
128 133 14.65625
135 195 11.21875
98 114 9.96875
134 179 11.53125
242 304 10.59375
109 116 17.78125
45 109 11.53125
98 104 13.71875
211 219 18.40625
134 171 14.65625
95 105 13.40625
293 300 9.34375
298 313 12.15625
295 302 12.46875
92 110 16.53125
93 99 16.53125
293 299 13.71875
13 40 8.71875
243 301 5.59375
245 297 15.59375
106 113 9.96875
68 161 9.96875
132 197 12.46875
203 209 18.71875
45 105 5.28125
213 303 10.90625
334 391 17.78125
40 111 15.90625
47 105 4.96875
332 384 14.96875
213 309 8.71875
13 49 16.53125
330 392 16.53125
106 112 12.15625
3 9 19.96875
331 370 9.34375
212 304 9.96875
212 242 12.46875
293 306 15.59375
96 104 10.59375
292 308 10.90625
161 177 19.34375
327 332 14.65625
135 192 17.78125
66 161 12.78125
210 216 13.71875
135 197 8.71875
332 380 15.28125
335 391 16.21875
216 307 5.59375
12 20 17.78125
330 396 15.59375
104 115 6.53125
101 112 4.96875
360 376 19.65625
247 301 12.78125
94 108 18.71875
212 308 11.21875
213 305 10.59375
134 194 14.34375
333 374 14.34375
16 109 9.03125
333 393 14.34375
335 375 9.96875
11 19 19.03125
299 311 8.40625
300 315 11.84375
48 110 12.15625
106 115 9.65625
99 105 18.71875
97 112 8.40625
333 396 8.71875
94 106 11.21875
333 394 11.21875
335 396 10.90625
244 301 7.46875
48 111 10.59375
295 309 14.34375
131 193 16.53125
211 221 14.65625
333 375 13.09375
213 311 14.96875
294 300 8.09375
212 309 9.96875
133 185 15.28125
291 305 9.34375
333 391 17.15625
132 171 9.34375
331 395 16.21875
65 161 9.34375
46 97 16.21875
133 181 15.28125
211 236 18.40625
108 115 16.21875
15 111 12.46875
131 197 15.59375
98 112 8.71875
267 360 9.96875
13 43 12.46875
265 360 12.78125
134 197 8.71875
248 309 14.96875
300 308 15.28125
212 253 16.53125
134 192 17.15625
213 302 11.53125
212 292 18.71875
44 109 17.15625
212 220 11.53125
42 111 18.71875
374 398 13.71875
298 315 17.78125
136 176 10.28125
11 17 13.40625
336 398 12.78125
134 175 14.65625
294 306 14.03125
136 192 16.53125
97 102 12.46875
93 102 10.59375
332 375 14.65625
134 195 11.21875
101 114 4.96875
175 199 13.71875
161 175 19.34375
98 105 18.71875
296 303 13.40625
202 208 19.96875
48 105 7.78125
297 315 15.59375
94 102 11.21875
244 300 11.84375
213 308 8.40625
212 305 14.65625
212 241 14.65625
1 6 16.21875
100 111 13.71875
299 314 13.71875
212 303 14.34375
294 307 16.21875
96 111 9.96875
12 22 14.65625
331 392 16.84375
213 310 10.90625
292 299 15.59375
93 108 12.78125
45 110 8.09375
16 110 8.71875
43 112 11.84375
137 199 12.78125
210 221 18.09375
332 394 8.71875
136 197 10.90625
242 309 10.59375
247 308 10.90625
44 110 13.40625
332 378 11.21875
335 395 15.28125
13 21 11.53125
292 300 9.96875
210 237 18.09375
13 54 16.53125
334 395 13.40625
332 396 10.28125
134 176 13.40625
133 176 15.28125
243 306 18.40625
299 309 15.90625
210 217 14.65625
132 193 16.84375
214 307 9.65625
211 243 17.46875
133 179 11.53125
132 196 15.90625
136 196 15.28125
332 395 11.84375
13 42 14.65625
99 114 11.84375
205 210 9.65625
12 37 18.71875
211 238 17.46875
334 374 11.53125
200 205 16.21875
2 8 19.96875
135 196 13.40625
136 175 9.65625
295 308 15.90625
264 360 9.34375
13 93 18.09375
211 244 12.46875
334 392 17.46875
93 106 5.59375
11 22 18.09375
94 100 13.71875
335 374 9.65625
133 195 9.03125
294 308 10.90625
295 305 14.96875
67 161 11.53125
243 307 17.15625
94 109 14.96875
246 307 9.65625
296 310 11.21875
242 308 15.59375
96 105 15.90625
11 18 14.65625
46 98 15.59375
46 108 13.71875
298 310 13.71875
93 107 9.96875
96 103 11.21875
212 310 14.65625
94 101 9.03125
266 360 11.53125
11 38 17.78125
133 197 10.59375
96 106 15.59375
209 215 16.21875
300 314 9.96875
93 109 9.65625
95 101 8.09375
298 311 9.96875
207 214 16.21875
242 306 18.71875
201 207 19.03125
48 109 10.59375
333 392 17.46875
135 175 11.53125
207 213 13.71875
211 248 17.78125
375 398 8.71875
134 193 17.46875
6 11 9.65625
12 39 17.78125
93 100 15.59375
176 199 8.71875
335 392 17.78125
334 375 9.96875
242 307 16.21875
98 116 15.59375
360 374 19.34375
333 395 13.71875
297 309 16.53125
101 109 15.59375
210 244 16.53125
210 246 18.71875
296 304 17.78125
211 220 15.90625
297 310 13.71875
299 313 9.96875
133 196 11.53125
96 110 14.03125
12 44 17.46875
331 397 16.21875
10 16 14.65625
43 111 14.03125
206 211 6.84375
100 112 8.71875
134 196 13.71875
245 300 9.65625
133 194 13.40625
301 314 8.71875
376 398 13.09375
12 45 12.78125
213 306 9.65625
332 397 13.09375
132 198 15.90625
177 199 12.78125
97 104 13.71875
93 101 9.96875
8 14 13.71875
135 176 9.96875
296 302 13.71875
133 198 13.09375
208 214 13.71875
136 193 17.78125
245 299 13.71875
96 109 15.90625
334 397 11.84375
102 114 6.84375
133 192 13.71875
1 7 18.71875
12 49 17.78125
200 206 18.71875
212 240 11.53125
332 393 13.40625
332 391 13.71875
211 309 5.90625
211 245 16.53125
298 309 15.90625
211 239 11.84375
12 21 15.90625
135 198 11.84375
11 45 16.53125
296 309 14.96875
294 305 10.59375
95 109 11.21875
209 217 16.21875
335 397 13.71875
333 397 11.84375
335 398 13.40625
136 199 13.40625
11 47 17.78125
211 304 9.96875
133 193 15.59375
211 247 18.40625
13 41 11.84375
134 198 11.84375
332 392 15.28125
136 198 13.71875
205 211 10.90625
99 111 13.40625
100 110 15.90625
209 216 14.65625
9 15 14.65625
97 111 11.21875
12 40 11.84375
211 310 11.21875
10 18 15.90625
10 17 14.34375
211 242 13.71875
332 398 13.40625
6 12 10.90625
12 46 16.53125
98 111 13.40625
43 109 15.90625
99 112 9.96875
97 105 17.78125
12 48 18.09375
7 12 6.84375
43 110 11.53125
95 106 10.90625
334 398 11.84375
133 199 15.90625
211 308 8.71875
135 199 11.84375
97 103 13.71875
210 239 15.90625
97 110 15.59375
12 43 13.71875
206 212 10.90625
11 40 15.90625
100 114 9.96875
209 244 16.21875
7 13 10.90625
333 398 13.40625
