# Supplementary material for: Improving deep learning protein monomer and complex structure prediction using DeepMSA2 with huge metagenomics data
Source: Nat Methods. 2024 Jan 2;21(2):279–89. doi: 10.1038/s41592-023-02130-4 (PMC10864179; doi:10.1038/s41592-023-02130-4)
Supplement: Supplementary file 16 — Statistical source data and structure coordinate files. [file 41592_2023_2130_MOESM16_ESM.zip › Figure5/Fig5G.MSA.aln]

STTQKTISVSDLPNNCLNASSLKCEIKGISTYNVYYQVENNGVIYSCVSDSAEGLEKCDNSLNLPKRFSKVPVIPITKLDNKRHFSVGTKFFISESLTQDNYPITYNSYPTNGTVCLQTVKLSGDCKITKSNFANPYTVSITSPEKIMGYLIKKPGENVEHKVISFSGSASITFTEEMLDGEHNLLCGDKSAKIPKTNK
--TPTTISVIDLPNPCLNASSLTCSIKGVSTFNVYYQVESNGVIYSCISDTITKLGNCEGSSELPRNFETVPVVPITKIDNKRKLSIGTKFYIIESLENYNYPIMYNSRPTNGTVSLQSVKFSGDCKISKTNIVNSYTVSLTTPEKIMGYVVKREGSDMSHSIISFSGSVSLTFTEENMDGKHNLLCGDKSSKVPLVDK
--SQRTISVLDLPNNCLNASFLKCEIKGISTFNVYYQVESDGVIYSCVSDSTDGLSRCDNSQNLPKKFSEVPVIPITRLDNKRHFAVGTKFFVSESLFHGNYPITYNSYPTNGTVSLQTVKLSGDCKIAKSNFANPYTVSISSPEKVMGYLIKKPGENAEHKVMSFTGSTSVTFGEEALDGNHNLLCGDKSAKIPKTNK
--SEKAVSIQEVPNNCLNAS-LKCEIKGVSTYNVYYQVENNGVIYSCVSDSADNLGRCDNSQNLPKKFPEIPVIPITKLDNKRHFSVGTKFFITENLASGNYPVSYNLHQTEGIVSLQTVKLSGDCKITKSNFANPYTVSITSPEKIMGYIIKRPGEDGEHKVMAFSGSVSITFSEEMLDGNHNLLCGDKSAKIPKTNK
--EPKIEPGIVKVNYCELAPSLKCEIKGVSTFNVYYQVEHEGTIYSCLSDATDGLMGCEGSENLPKNFLSVPVVPLTRLGNKRLYSVGSKYFLVHEFSGVSYPVSYNSEIRNGTITLQTVRLSGDCKIAKTAYINPYTVSLTSPEQGMGYVIKKPGQDISAKIQTFSGSAQLTFSQDDMDGEHNLLCGDKSSQIPKTNK
--PSTTDRQVVETLSCDDFDKSKCIIKGTSDFNAHYQVKGSDSVIACITDSEKIFDACLFDSDIKRTFLKVPVVPVLKLENKRVLEVGSKFFFVDSSN-DPILSDPKSGMANPTVSRLSVRLSGDCIINQVSMSSPYMIKIKSTET-IGFAVKNIKNPQAINFQTASGDKSVYFKIDELDGNHFFLCGDKSSFIKKVDV
-----LDPKGNFNFSCEGFDKSQCIIKSVSDFNAHYQIRNLRYVLACITDSEKIFDMCLFDSDIKRDFLKVPVVPVLKLENKRVLEVGSKFFFVDSSN-DPVPIDPNAGMVNATISRLSVRLSGDCVITKVSMSSPYMIKIKTAEN-IGFAVKDVRDSQAADLQTASGDRSVYFKNSELDGNHFFLCGDKSSLISKVDV
-----SK-PQESVFSCDSFTKSSCMIKGVSDFNAHYQIKISDSVFACLTDSEKIFDSCLFDPEIKRDFLKMPVVPVLKLENKRVLEVGSKFFFVDSSN-NPILSDPASSMLKPTISRLSVRLSGDCVISQVSMSTPYMIKIKSNEN-IGFAVKNIRDPQAVNFQTTSGERSVYFKTQELDGNHFFLCGDKSSFIKKVDI
---A-TTQSSASKLDCDKFEKRYCLIKGVSDFNAHYQLDNGEEIISCISNSASIFEIYQYEKEFKKKFKDFLVVPVLKLENKKVLEVGTKFFFVDKSN-NPVNIDPKVNLKSPTVSKLSVRLSGDCKINQVSMSTPYQIKLRSEEN-IGVLVKNVKDPKSGNVKTIFGDSTINFQPEELDGNHFLLCGDKSSLIMKVDV
---S-TEAPKLESFDCSKFDKKQCMIKGLSDFNAHYQIDNGNEIVSCISDSPNIFEICQYEKEFKKKFSKLPVLPVLKLENKRVLEIGTKFFFVDKSN-NPVNVDPKSGLQSATVSKLSVRLSGDCKINQIMMSSPYQIKVRSEEP-IGYLVKNIKDSKLGKIKTVSGDSTINLSPTELDGNHFFLCGDRSSLITKVDI
---STTIQTPATAASCDAFEKKNCVIKGVSDFNAHYQVDNGEKLVACVSSSMKIFDLCQYDKDIKKTFLDFPVVPVLKLENKRVLEVGSKYFYVNKSN-HPVNVDPKSGLVSPTVSKLSVRLSGDCKINQVLLSSPYQVKVKSEEK-IGLIVKNVKDQKSASIKTISGDSVVNFQPEELDGSHFLLCGDKSSFISKVDI
---T-TTQSPTLSLNCDNFEKEHCMIKGVSEFNAHYQIDNGEEIISCISSSSNIFDICQYEREFRKKFKNFPVVPVLKLENKKVLEIGTKFFFVDKSN-NPINIDPKANLKSPTVARLSVRLSGGLQKNIKCRCHLLIKSNRDQRR-YWSLIKNVKNLNSRASNSFTCDPTL-TSSRRLDANHFSFVGDHLALNCSRLH
---T-TEIPQTEYADCSKFDKNQCMIKGLSDFNAHYQVDNGNEIVSCISDSPNIFEICQYEKEFKKKFNNFPVLPVLKLENKRVLEIGSKFFFVDKSN-NPVNVDPKSGLMSATVSKLSVRFSGDCKINQIMMSSPYQIKVQSEEP-IGYSIKNVRESKLSKIQTISGDSTINFTPDVLDGNHFLLCGDRSSLITKVDI
----TANSQGIESLSCEDFEKANCIIKGTSDFNAHYQIKSSNSVLACITDSEKIFDACFFDSDIKRTFFKMPVVPVLKLENKRVLEVGSKFFFVDSSN-DPILSDPKSGMINPTVSRLSVRLSGDCIISQVSMSSPYMIKMKSTEN-IGFAVKNIKDPQAMNFQTVSGDRSVYFKIDELDGNHFFLCGDKSSFIKKVDV
---TTTNAPDNVMEICSIFDKKSCMIKGVSNFNAYYQIDDGNTITSCITESSSIFETCLYGKEIKKVFKTYPVAPVMKLQSKKLLEIGTKFFFVDDHS-NPINIDPASKMVSANVARLSVRLSGDCKIDQALMVAPYQVSLKVTEN-IGVVVKNIKDLNPSSVREVVGEPTINFKPDELDGNHFLLCGDKSSLISKVNV
---T-TTQSPTPSLNCDNFEKKHCMIKGVSEFNAHYQIDNGEEIISCISSSSNIFDICQYEREFRKKFKNFPVVPVLKLENKKVLEIGTKFFFVDKSN-NPINVDPKVNLKSPTVARLTVRLSGDCKINQVSMSSPYQIKLRSEEN-IGVLIKNVKNPKSESIKSITGDSTINFKPEELDGNHFLLCGDKSSLIAKVDI
---A-TTNLPSSELSCDSFEKKYCVIKGVSDFNAHNQIDNGKEIISCISSSSNIFEICQYDKEFKKKFKNFPVVPVLKLENKKILEIGTKFFFVDKSN-NPINIDPKVDLKSPTVARLSVRLSGDCKINQVSMSSPYQIKIRSEEN-IGLLIKNIKSSKLESVKSIIGDSTINFKPEELDGNHFLLCGDKSSLIAKVDI
---S-TTQSPVLELSCDNFEKRHCVIKGVSEFNAHYQIDTGDKIISCINNSANIFDICQYEKEFKKKFKNFPVVPVLKLENKRVLEVGTKFFFVDKSN-NPINIDPKVDLKSPTVARLSVRLSGDCKINQVSMSSPYQIKLRSEEN-IGLLIKDVKNSKPANIKSITGDSTINFKPEELDGNHFLLCGDKSSLIAKVDI
---V-TTQSPVSELSCDSFEKRHCMIKGVSDFNAHYQIDNGNEIISCISNSANIFDICQYEKEFKKKFKSFPVVPVLKLENKKVLEIGTKFFFVDKSN-NPINIDPKVNLKSPTVARLSVRLSGDCKINQVSMSSPYQIKLRSEEN-IGILIKNVKSSKSGNIKSIAGDTTINFKPEELDGNHFLLCGDKSSPIAKVDI
-----KEKCRYTEQNHEPPLPSNCMIVGKSTFNFLATMNEGDDYYTCPSENVTFYKKCKNINLLSDSEITIPVVPVMNVENKRLLEVGSKYFEEKIGS-------------KQHIVLHSVKLSGDCNISQLNSDETFNVNLETTEKLIGVTVKQMG-QLDSKVQSFTGTFQYQLSEDSLDGFHYLICGDKFFHLPNVDN
--------QETDT-SCDSFDKNNCIIKGVSNFNAHYQIKTSNSILSCLTDSEKIFDACLFDQEIKRSFLKMPVVPVLKLENKRVLEIGSKFFFVDSSN-DPILTDSKTGMSAPTISRLSVRFSGDCVIDQVSMSSPYMIKIKTTEN-IGFSVKNIKDPQYSTFQTVSGDRSVYLKTDELDGNHFFLCGDKSSFIKKVDV
--------FSVSE-RCDSFETRYCMIKDVIDFDAHYHIDNGDEIISCAGSSARIFDICHYEKEFTKKFISFPVVPVLKLENKKVLEIGTKFFFVDKSN-NPINIDPKVNLKSPTVARLSVRLSGDRKINQVSMSSPYQIKLRSEEN-IGVLVKNVKSSKSGNIKSIAGDTTINFKPEELDGNHFLLCGDKSSLIAKVDI
-------PPSKVDLSCANINPENCKVVGKTPFNFYYQISDSEETISCLSSKVEDLKACNPQS--MHVFTSAPVLPITTILNKRVLSVGSKYYIQNSIDSSSFPVQDSGNVQLGLVNIYSVRLTGECNITKVSLTNPFFVTLTSSNKETFYSIKKIG-ADDVNLIKFSGEKTVELPSDSVDGNHVLLCGDKVSEIPKIDV
-------PPSSEQLTCKRINSNNCKIVGKTSFNFYYQISDNETTVSCLSSESQDYKSCNPDA--MQEFLSADVLPITTMLNKRVLSVGSKYFILNSADPSSYPVQDHGSVQLGLGNIYNVRLTGGCNITKVSLANPFYITLSSTAKKC-LCCKKIG-SEEVNLMKFSSEKTIELSEDSLDGTHVLLCGDRVSEIPKIDI
---STTMQTATTAADCDIFEKKNCMIKGVSDFNAHYQVDTGEKLLACISSSMKIFDLCQYDKDIKKTFLDFPVLPVLKLENKKVLEIGSKYFYVDKSN-NPVNVDPNSGLKSPTVSKLSVRLSGDCHIDQVLLRSPYQVKVKSEEK-IGLMVKSVKDQKTTPVRVILGDSTVNFLPEELDGNHSLLCGDKSSFVSKVDI
-TTQKTISVLDLPNNCLNASSLKCEIKGISTYNVYYQVENNGVIYSCVSDSAEGLEKCDNSLNLPKRFSKVPVIPITKLDKKRHFSVGGKFFISESLTQDNYPITYNSYPTNGTVSLQTVKLSGDCKITKSNFANPYTVSITSPEKIMGYLIKKPGENVEHKVISFSGSASITFTEEMLDGEHNLLCGDKSAKIPKTNK
SSTQKIISVFDLPNNCLNASMLKCEIKGISTYNVYYQVENNGVIYSCVSDSTDGLSKCDNSQNLPKKFSEVPVIPITRLDNKRHFSVGTKFFVSESLTHDNYPITYNSYPTNGTVSLQTVKLSGDCKITKSNFANPYTVSITSPEKIMGYLIKKPGEDVEHKVVPFSGSTSITFSEEMLDGDHNLLCGDKSAKIPKTNK
SVTQKTISVLDLPNNCLNASLLKCEIKGVSTYNVYYQVENDGVIYSCVSDTTESLGRCDNSQNLPKKFPEVPVIPITRLDNKRHFSVGTKFFISESLAHGNYPITYNSYPTNGTVSLQTVKLSGDCKITKSNFANPYTVSITSPEKIMGYLIKKPGEDAEHKVIPFSGSTSITFSEEMLDGDHNLLCGDKSAKIPKTNK
SSSQRTISVLDLPNNCLNASFLKCEIKGISTFNVYYQVESDGVIYSCVSDSTDGLSRCDNSQNLPKKFSEVPVIPITRLDNKRHFAVGTKFFVSESLFHGNYPITYNSYPTNGTVSLQTVKLSGDCKIAKSNFANPYTVSISSPEKVMGYLIKKPGENAEHKVMSFTGSTSVTFSEEALDGNHNLLCGDKSAKIPKTNK
-SSEKAVSIQEVPNNCLNA-SLKCEIKGVSTYNVYYQVESNGVIYSCVSDSADNLGRCDNSQNLPKKFPEIPVIPITKLDNKRHFSVGTKFFITENLASGNYPVSYNLHQTEGIVSLQTVKLSGDCKITKSNFANPYTVSITSPEKIMGYIIKRPGEDGEHKVMAFSGSVSITFSEEMLDGNHNLLCGDKSAKIPKTNK
--------------------------------------ENNGVIYSCASDSAEGLEKCDNSLNLPKRFSKVPVIPITKLDNKRHFSVGTKFFISESLTQDNYPITYNSYPTNGTVSLQTVKLSGDCKITKSNFANPYTVSITSPEKIMGYLIKKPGENVEHKVISFSGSASITFTEEMLDGEHNLLCGDKSAKIPKTNK
-TTQKTISVLDLPNNCLNASSLKCEIKGISTYNVYYQVENNGVIYSCVSDSAEGLEKCDNSLNLPKRFSKVPVIPITKIDNKRHFSVGTKFFISESLTQDNYPITYNSYPTNGTVSLQTVKLSGDCKITKSNFANPYTVSITSPEKIMGYLIKKPGENVEHK-------------------------------------
SSTPTTISIMDLPNPCLNASSLTCSIKGVSTFNVYYQVESNGVIYSCISDTITKLGNCEGSSELPRSFETVPVVPITKIDNKRKLSIGTKFYIIESLENYNYPIMYNSRPTNGTVSLQSVKFSGDCKISKTNIVNSYTVSLTTPEKIMGYVVKREGSDMSHSIISFSGSVSLTFTEENMDGKHNLLCGDKSSKVPLVD-
-------------NYCELAPSLKCEIKGVSTFNVYYQVEHEGTIYSCLSDATDGLMGCEGSENLPKNFLSVPVVPLTRLGNKRLYSVGSKYFLVHEFSGVSYPVSYNSEIRNGTITLQTVRLSGDCKIAKTAYINPYTVSLTSPEQGMGYVIKKPGQDISAKIQTFSGSAQLTFSQDDMDGEHNLLCGDKSSQIPKTNK
STTQRIISISDLPNNCLNASSLKCEIKGISTYNVYYQVENNGVIYSCVSDSAEGLEKCDNSLNLPKRFSKVP-------------------------------------------------------------------------------------------------------------------------------
--------------DCMKFEKKQCMIKGLSDFNAHYQIDNGNEIVSCISDSPNIFEICQYEKEFKKKFSKLPVLPVLKLENKRVLEIGSKFFFVD---KSNNPVNIDSGLQSATVSKLSVRLSGDCKINQIMMSSPYQIKVQSEEP-IGYLIKNIKDSKLGEIKTVTGDSTINFSPDELDGNHFLLCGDRSSLITKV--
---------------CSKFDKNQCMIKGLSDFNAHYQVDNGNEIVSCISDSPNIFEICQYEKEFKKKFNNFPVLPVLKLENKRVLEIGSKFFFVD---KSNNPVNVKSGLMSATVSKLSVRFSGDCKINQIMMSSPYQIKVQSEEP-IGYSIKNVRESKLSKIQTISGDSTINFTPDVLDGNHFLLCGDRSSLITKV--
---------ENKQSNCLTFKRKECFIKGKTSFNYYYQVKNKNTLVSCISDDENLLQSCRSKLTK-SNLLNVPVMPITSNFNKRNLEVGQKYFYIGN-EQTKFNLQQGLGMDKGTVQKLSVRFSGDCKIEKVSLAKPYQIKLSTNDSLIGYAIKKIGS-TDINIKTFTSNTMVNLVEENLDGNHVLLCGDKQSLIPKV--
--------------DCSKFDKKQCMIKGLSDFNAHYQIDNGNEIVSCISDSPNIFEICQYEKEFKKKFSKLPVLPVLKLENKRVLEIGTKFFFVD---KSNNPVNVKSGLQSATVSKLSVRLSGDCKINQIMMSSPYQIKVRSEEP-IGYLVKNIKDSKLGKIKTVSGDSTINLSPTELDGNHFFLCGDRSSLITKV--
---------SPTPSNCDNFEKKHCMIKGVSEFNAHYQIDNGEEIISCISSSSNIFDICQYEREFRKKFKNFPVVPVLKLENKKVLEIGTKFFFVD---KSNNPINVDPKLKSPTVARLTVRLSGDCKINQVSMSSPYQIKLRSEENI-GVLIKNVKNPKSESIKSITGDSTINFKPEELDGNHFLLCGDKSSLIAKV--
---------------CEGFDKSQCIIKSVSDFNAHYQIRNLRYVLACITDSEKIFDMCLFDSDIKRRFLKVPVVPVLKLENKRVLEVGSKFFFVDS-SNDPVPIDPNAGMVNATISRLSVRLSGDCVITKVSMSSPYMIKIKTAENI-GFAVKDVRDSQAADLQTASGDRSVYFKNSELDGNHFFLCGDKSSLISKV--
-----------------IFEKRHCMIKGVSDFNAHYQIDNGNEIISCISNSANIFDICQYEKEFKKKFKSFPVVPVLKLENKKVLEIGTKFFFVD---KSNNPINIDPKLKSPTVARLSVRLSGDCKINQVSMSSPYQIKLKSEENI-GILIKNVKSSKSGNIKSIAGDTTINFKPEELDGNHFLLCGDKSSLIAKV--
------------DLSCANINPENCKVVGKTPFNFYYQISDSEETISCLSSKVEDLKACNPQ-SM-HVFTSAPVLPITTILNKRVLSVGSKYYIQNSIDSSSFPVQDSGNVQLGLVNIYSVRLTGECNITKVSLTNPFFVTLTSSNKETFYSIKKIGAD-DVNLIKFSGEKTVELPSDSVDGNHVLLCGDKVSEIPKI--
--------------SCDSFEKRHCMIKGVSDFNAHYQIDNGNEIISCISNSANIFDICQYEKEFKKKFKSFPVVPVLKLENKKVLEIGTKFFFVD---KSNNPINIDPKLKSPTVARLSVRLSGDCKINQVSMSSPYQIKLRSEENI-GILIKNVKSSKSGNIKSIAGDTTINFKPEELDGNHFLLCGDKSSLIAKV--
-------------------EKRHCMIKGVSDFNAHYQIDNGNEIVSCISNSANIFDICQYEKEFKKKFKSFPVVPVLKLENKKVLEIGTKFFFVD---KSNNPINIDPKLKSPTVARLSVRLSGDCKINQVSMSSPYQIKLRSEENI-GILIKNVKSSKSGNIKSIAGDTTINFKPEELDGNHFLLCGDKSSLIAKV--
---------------CDSFEKKYCVIKGISDFNAHYQIDNGKEIISCISSSSNIFEICQYDKEFKKKFKNFPVVPVLKLENKKILEIGTKFFFVD---KSNNPINIDPKVKSPTVARLSVRLSGDCKINQVSMSSPYQIKLRSEENI-GLLIKNIKSSKLESVKSIIGDSTINFKPEELDGHHFLLCGDKSGLIAKV--
-----------LELSCDNFEKRHCVIKGVSEFNAHYQIDTGDKIISCISNSANIFDICQYEKEFKKKFKNFPVVPVLKLENKRVLEVGTKFFFVD---KSNNPINIDPKVKSPTVARLSVRLSGDCKINQVSMSYPYQIKLRSEENI-GLLIKDVKNSKPENIKSITGDSTINFKPEELDGNHFLLCGDKSSLIAKV--
---------TNLPSSELNCDSFECVIKGVSDFNAHYQIDNGKEIISCISSSSSIFEICQYDKEFKKKFKNFPVVPVLKLENKKILEIGTKFFFVD---KSNNPINIDPKVKSPTVARLSVRLSGDCKINQVSMSSPYQIKLRSEENI-GLLIKNIKSSKLESVKSIIGDSTINFKPEELDGNHFLLCGDKSSLIAKV--
--------------SCDAFEKKNCVIKGVSDFNAHYQVDNGEKLVACVSSSMKIFDLCQYDKDIKKRFLDFPVVPVLKLENKRVLEVGSKYFY---VNKSNHPVNVDSGLVSPTVSKLSVRLSGDCKINQVLLSSPYQVKVKSEEKI-GLIVKNVKDQKSASIKTISGDSVVNFQPEELDGSHFLLCGDKSSFISKV--
-TTVNPTEKSDSSLSCETFNKKDCLIRGVSDFNAHYQISDGSILLACITDSERIFDSCLYEKQIKKKFLKIPVVPVMKITNKRVLEVGTKFYFVDDK-NDPINIDPRSGISGGIVSKLSVRFSGDCKLEQVSFSSPYSLKIRSSEPI-GYAIKNTKDPKVLEIKTTNGDSSMNLDINQLDGNHFLLCGDKSSYIKKV--
------------------FEKRHCMIKGVSDFNAHYQIGNGNEIISCISNSVNIFDICQYEKEFKKKFKSFPVVPVLKLENKKVLEIGTKFFFVD---KSNNPINIDPKLKSPTVARLSVRLSGDCKINQVSMSSPYQIKLTSGENI-GILIKNVKSSKSGNIKSIAVTTTINFKPEELDGNHFLLCGDKSSLIAKV--
---------------CDDFDKSKCIIKGTSDSNAHYQVKGSDSVLACITDSEKIFDACLFDSDIKRRFLKVPVVPVLKLENKRVLEIGSKFFFVDSS-NDPILSDPKSGMTNPTVSRLSVRLSGDCVISQVSMSSPYMIKIKSTETI-GFAVKNIKNPQAMDFQTASGDRSVYFKIDELDGNHFFLCGDKSSFIKKV--
------------------------------------------------------------------------------------------------------------------------------------------------EKIMGYLIKKPGENVEHKVISFSGSASITFTEEMLDGEHNLLCGDKSAKIPKTNK
--------------SCEDFEKANCIIKGTSDFNAHYQIKSSNSVLACITDSEKIFDACFFDSDIKRRFFKMPVVPVLKLENKRVLEVGSKFFFVDSS-NDPILSDPKSGMINPTVSRLSVRLSGDCIISQVSMSSPYMIKMKSTENI-GFAVKNIKDPQAMNFQTVSGDRSVYFKIDELDGNHFFLCGDKSSFIKKV--
-------------------------------------------------------------------------------------------------------------ATDDTTLLDTTATAAPTVVITEDSDNDGTISRTEISGTVGVQVTLPAGAVAGDVLNVTGQAPITLTQAQIDGQH----------------
--------------DCDKFEKRYCLIKGVSDFNAHYQLDNGEEIISCISNSASIFEIYQYEKEFKKKFKDFLVVPVLKLENKKVLEVGTKFFFVD---KSNNPVNIDPKLKSPTVSKLSVRLSGDCKINQVSMSTPYQIKLRSEENI-GVLVKNVKDPKSGNVKTIFGDSTINFQPEELDGNHFLLCGDKSSLIMKV--
--------------SCDSFTKSSCMIKGVSDFNAHYQIKISDSVFACLTDSEKIFDSCLFDPEIKRRFLKMPVVPVLKLENKRVLEVGSKFFFVDSS---NNPILSDSSMLKPTISRLSVRLSGDCVISQVSMSTPYMIKIKSNENI-GFAVKNIRDPQAVNFQTTSGERSVYFKTQELDGNHFFLCGDKSSFIKKV--
---------------CTIFDKKSCMIKGVSNFNAYYQIDDGNTITSCITESSSIFETCLHGKEIKKVFKTYPVAPVMKLQSKKLLEIGTKFFFVDDHSN-PINIDPASKMVSANVARLSVRLSGDCKINQALMVAPYQVSLKATENI-GVVVKNIKDLNPSSVREVIGEPTINFRPDELDGNHFLLCGDKSSLISKVN-
--------------DCDIFEKKNCMIKGVSDFNAHYQVDTGEKLLACISSSMKIFDLCQYDKDIKKTFLDFPVLPVLKLENKKVLEIGSKYFYVDKS-NNPVNVDPNSGLKSPTVSKLSVRLSGDCHIDQVLLRSPYQVKVKSEEKI-GLMVKSVKDQKTTPVRVILGDSTVNFLPEELDGNHSLLCGDKSSFVSKV--
--------------DCDIFEKKNCMIKGVSDFNAHYQVDTGEKLLACISSSMEIFDLCQYDKDIKKTFLDFPVLPVLKLENKKVLEIGSKYFYVDKS-NNPVNVDPNSGLKSPTVSKLSVRLSGDCHIDQVLLRSPYQVKVKSEEKI-GLMVKSVKDQKTTLVRVISGDSTVNFLPEELDGNHFLLCGDKSSFVSKV--
--------------TCKRINSNNCKIVGKTSFNFYYQISDNETTVSCLSSESQDYKSCNPD--AMQEFLSADVLPITTMLNKRVLSVGSKYFILNSADPSSYPVQDHGSVQLGLGNIYNVRLTGGCNITKVSLANPFYITLSSTAKKC-LCCKKIGS-EEVNLMKFSSEKTIELSEDSLDGTHVLLCGDRVSEIPKI--
--------------SCDSFDKNNCIIKGVSNFNAHYQIKTSNSILSCLTDSEKIFDACLFDQEIKKSFLKMPVVPVLKLENKRVLEIGSKFFFVDS---SNDPILTDSKTSAPTISRLSVRFSGDCVIDQVSMSSPYMIKIKTTENI-GFSVKNIKDPQYSTFQTVSGDRSVYLKTDELDGNHFFLCGDKSSFIKKV--
--------------RCDSFETRYCMIKDVIDFDAHYHIDNGDEIISCAGSSARIFDICHYEKEFTKKFISFPVVPVLKLENKKVLEIGTKFFFVD---KSNNPINIDPKLKSPTVARLSVRLSGDRKINQVSMSSPYQIKLRSEENI-GVLVKNVKSSKSGNIKSIAGDTTINFKPEELDGNHFLLCGDKSSLIAKV--
--------------------------------------------------------------------------------------------------------------------------------------------------------------------VISGDSTVNFLPEELDGNHLLLCGDKSSFVSKV--
-------------------------------------------LLACISSSMKIFDLCQYDKDIKKTFLDFPVLPVLKLENKKVLEIGSKYFYVDKS-NNPVNVEPNSGLKNPTVSKLSVRLSGDCHIDQVLLRSPYQVKVKSEEKI-GLMVKSIKDQKTTPVRVISGDSTVNFLPEELDGNHLLLCGDKSSFVSKV--
----------------------NCMIVGKSTFNFLATMNEGDDYYTCPSENVTFYKKCKN-INLLSDFNSIPVVPVMNVENKRLLEVGSKYFE-EKIGS------------KQHIVLHSVKLSGDCNISQLNSDETFNVNLETTEKLIGVTVKQMGQ-LDSKVQSFTGTFQYQLSEDSLDGFHYLICGDKFFHLPNV--
---------PTLSLNCDNFEKEHCMIKGVSEFNAHYQIDNGEEIISCISSSSNIFDICQYEREFRKKFKNFPVVPVLKLENKKVLEIGTKFFFVD---KSNNPINIDANLKSPTVARLSVRLSGGLQ------------------------------------------------------------------------
---------------------------------------------------IELLKKC--GLDDPEVLLDVPVVPVSSTSLQRKLGVGNKFFLS--ITSDKSNAEY-------TTKIEKVKLTGDCKITLKKTAPDYILVLETTEPKIGYAFKNSKKPSKPKIFVLKGTQKVKVAPEYLNGDTALICGDTYQLIPKTS-
