# Supplementary material for: Improving deep learning protein monomer and complex structure prediction using DeepMSA2 with huge metagenomics data
Source: Nat Methods. 2024 Jan 2;21(2):279–89. doi: 10.1038/s41592-023-02130-4 (PMC10864179; doi:10.1038/s41592-023-02130-4)
Supplement: Supplementary file 16 — Statistical source data and structure coordinate files. [file 41592_2023_2130_MOESM16_ESM.zip › Figure5/Fig5H.CB.dis]

i j dist_peak
72 123 4.34375
223 257 4.03125
271 322 4.34375
24 58 4.03125
341 368 4.65625
142 169 4.65625
247 290 4.65625
48 91 4.65625
151 163 4.96875
350 362 4.96875
24 38 4.96875
35 91 4.65625
126 188 4.03125
325 387 4.03125
223 237 4.96875
126 187 3.71875
234 290 4.65625
230 287 4.03125
91 116 7.15625
124 189 5.28125
325 386 3.71875
290 315 7.15625
231 289 4.03125
143 168 5.59375
321 388 7.15625
32 90 4.03125
31 88 4.03125
385 390 5.28125
186 191 5.28125
342 367 5.59375
150 187 4.34375
16 47 3.71875
349 386 4.34375
76 119 4.96875
55 58 4.96875
254 257 4.96875
271 323 4.96875
26 36 4.96875
215 246 3.71875
347 365 5.90625
33 50 4.65625
185 192 4.65625
141 169 6.84375
232 249 4.65625
26 60 4.03125
85 121 4.03125
275 318 4.96875
49 51 5.28125
225 235 4.96875
384 391 4.65625
340 368 6.84375
148 166 5.90625
248 250 5.28125
225 259 4.03125
122 189 7.15625
72 124 4.96875
90 120 4.96875
284 320 4.03125
289 319 4.96875
339 369 7.15625
39 44 5.28125
123 188 5.90625
28 35 4.65625
238 243 5.28125
127 142 4.65625
227 234 4.65625
140 170 7.15625
139 171 7.46875
139 172 5.28125
326 341 4.65625
338 371 5.28125
122 188 4.03125
322 387 5.90625
339 370 5.28125
321 387 4.03125
25 59 4.34375
224 258 4.34375
347 364 6.84375
323 386 8.71875
365 369 4.34375
82 86 4.96875
385 387 6.84375
226 228 9.03125
281 285 4.96875
75 118 4.34375
274 317 4.34375
386 389 4.96875
185 188 10.28125
338 370 7.46875
30 89 4.34375
229 288 4.34375
236 245 5.59375
124 187 8.71875
151 153 5.59375
140 171 5.28125
166 170 4.34375
186 188 6.84375
348 386 6.53125
350 352 5.59375
126 143 4.96875
325 341 7.15625
149 187 6.53125
27 29 9.03125
92 116 5.59375
384 387 10.28125
69 71 4.96875
37 46 5.59375
351 383 7.15625
264 267 6.21875
152 184 7.15625
325 342 4.65625
323 388 5.28125
75 119 7.15625
184 192 6.84375
65 68 6.21875
148 165 6.84375
383 391 6.84375
274 318 7.15625
187 190 5.28125
291 315 5.28125
270 348 4.34375
268 270 4.96875
88 119 6.21875
141 168 8.71875
71 149 4.34375
287 318 6.21875
340 367 8.71875
89 118 6.53125
35 47 7.15625
180 182 4.96875
183 194 4.65625
379 381 4.96875
382 393 4.65625
91 117 5.59375
53 55 6.84375
288 317 6.53125
23 38 6.84375
126 142 7.15625
26 58 5.28125
222 237 6.84375
342 347 4.03125
250 252 4.65625
351 384 5.59375
24 37 7.15625
223 235 6.21875
252 254 6.84375
342 345 8.71875
24 36 6.21875
290 316 5.90625
225 257 5.28125
37 45 6.53125
123 189 5.59375
143 146 8.71875
380 395 4.03125
234 246 7.15625
273 322 4.34375
152 185 5.59375
23 39 4.34375
223 236 7.15625
284 287 9.96875
143 148 4.03125
51 53 4.65625
236 244 6.53125
181 196 4.03125
280 283 5.90625
27 36 5.90625
34 47 8.40625
233 246 8.40625
124 188 4.65625
85 88 9.96875
350 361 6.84375
81 84 5.90625
322 388 5.90625
222 238 4.34375
151 162 6.84375
148 150 6.84375
72 122 7.15625
74 123 4.34375
82 85 7.15625
323 387 4.65625
281 284 7.15625
257 260 4.65625
229 233 7.15625
61 64 4.65625
260 263 4.65625
40 42 6.84375
38 45 4.96875
30 34 7.15625
239 241 6.84375
126 190 4.96875
58 61 4.65625
271 321 7.15625
226 235 5.90625
225 258 6.53125
374 376 4.96875
325 389 4.96875
320 322 6.84375
237 243 7.46875
251 254 5.28125
348 363 6.21875
237 244 4.96875
241 244 9.96875
26 59 6.53125
52 64 4.96875
27 34 8.40625
175 177 4.96875
52 55 5.28125
226 233 8.40625
58 60 6.84375
385 389 7.78125
70 73 9.96875
42 45 9.96875
269 272 9.96875
149 164 6.21875
251 264 5.59375
186 190 7.78125
55 59 10.28125
254 258 10.28125
121 124 10.28125
257 259 6.84375
38 44 7.46875
143 145 4.65625
342 344 4.65625
52 65 5.59375
73 76 9.34375
232 235 10.28125
121 123 6.84375
353 382 5.28125
33 36 10.28125
59 61 6.84375
320 323 10.28125
154 183 5.28125
347 349 6.84375
192 194 7.15625
57 59 8.71875
138 173 4.96875
274 276 5.90625
26 28 5.59375
149 163 5.28125
75 77 5.90625
258 260 6.84375
226 234 4.65625
162 164 6.84375
34 49 5.59375
324 387 7.15625
144 148 8.71875
225 227 5.59375
391 393 7.15625
272 275 9.34375
27 35 4.65625
291 317 5.90625
340 342 6.84375
361 363 6.84375
269 346 5.28125
230 289 6.53125
92 118 5.90625
392 394 6.84375
354 356 7.15625
348 362 5.28125
387 390 8.40625
250 253 8.09375
68 70 7.15625
31 90 6.53125
233 248 5.59375
51 54 8.09375
30 32 5.59375
155 157 7.15625
251 263 5.28125
343 345 8.71875
287 290 11.53125
229 231 5.59375
64 67 9.96875
256 258 8.71875
141 143 6.84375
88 91 11.53125
267 269 7.15625
70 147 5.28125
141 170 5.28125
29 34 5.28125
175 179 7.46875
344 347 4.65625
149 167 9.65625
324 343 5.59375
149 152 11.53125
228 233 5.28125
86 89 8.40625
188 191 8.40625
25 37 5.28125
224 236 5.28125
145 148 4.65625
126 128 6.84375
373 377 4.34375
184 187 9.96875
348 351 11.53125
176 179 5.59375
375 378 5.90625
337 372 4.96875
49 52 7.46875
144 146 8.71875
348 366 9.65625
373 376 8.71875
193 195 6.84375
321 386 6.84375
263 266 9.96875
248 251 7.46875
174 177 8.71875
122 187 6.84375
22 24 5.90625
25 36 6.21875
352 383 6.21875
150 186 6.21875
125 188 7.15625
285 288 8.40625
383 386 9.96875
221 223 5.90625
231 268 5.90625
251 265 6.53125
325 327 6.84375
153 184 6.21875
185 193 7.78125
30 33 5.59375
36 46 8.09375
184 193 5.90625
224 235 6.21875
174 178 4.34375
384 392 7.78125
374 378 7.46875
75 120 5.59375
340 369 5.28125
24 59 6.84375
377 380 8.71875
28 36 7.46875
268 271 9.65625
125 144 5.59375
86 119 4.96875
292 313 7.15625
229 232 5.59375
83 86 7.15625
239 243 8.40625
93 114 7.15625
290 318 11.53125
282 285 7.15625
274 319 5.59375
40 44 8.40625
32 69 5.90625
277 281 7.78125
68 71 9.65625
223 258 6.84375
235 245 8.09375
227 235 7.46875
228 231 9.96875
87 119 8.71875
78 82 7.78125
178 181 8.71875
91 119 11.53125
76 121 5.28125
29 32 9.96875
349 385 6.21875
227 232 9.34375
267 270 9.65625
349 364 8.40625
22 38 4.96875
285 318 4.96875
52 66 6.53125
150 165 8.40625
233 247 7.15625
126 129 10.59375
69 72 9.65625
28 33 9.34375
128 192 4.96875
249 251 9.03125
286 318 8.71875
275 320 5.28125
41 44 10.28125
383 392 5.90625
238 241 5.90625
122 186 5.59375
34 48 7.15625
29 33 8.40625
50 52 9.03125
148 164 9.34375
321 385 5.59375
240 243 10.28125
237 239 6.21875
228 232 8.40625
85 120 8.71875
325 328 10.59375
287 317 9.34375
88 118 9.34375
40 43 5.90625
147 165 5.59375
239 242 5.90625
346 364 5.59375
341 367 5.90625
360 362 7.15625
277 280 4.34375
341 344 9.96875
88 120 5.59375
161 163 7.15625
221 237 4.96875
38 40 6.21875
94 315 4.03125
243 245 7.15625
89 117 5.59375
28 30 7.15625
276 279 10.59375
227 229 7.15625
284 319 8.71875
142 145 9.96875
287 319 5.59375
255 260 5.59375
236 238 7.15625
288 316 5.59375
37 39 6.84375
78 81 4.34375
353 355 6.53125
44 46 7.15625
37 47 6.84375
56 61 5.59375
170 172 6.53125
369 371 6.53125
377 379 6.84375
128 130 7.46875
153 156 8.40625
293 313 4.96875
325 388 6.53125
94 114 4.96875
347 363 9.34375
30 90 4.96875
72 121 9.96875
39 42 5.90625
352 355 8.40625
77 79 8.71875
95 98 10.59375
154 156 6.53125
229 289 4.96875
276 278 8.71875
185 191 6.84375
178 180 6.84375
66 68 9.03125
343 347 8.71875
384 390 6.84375
265 267 9.03125
327 391 4.96875
25 28 9.34375
77 80 10.28125
152 186 7.46875
224 227 9.34375
249 267 5.59375
164 166 6.53125
150 164 5.59375
236 246 6.84375
229 234 7.46875
274 321 11.84375
362 364 6.84375
79 81 7.15625
123 125 9.03125
257 261 9.96875
224 257 5.90625
378 380 6.84375
271 320 9.96875
278 280 7.15625
285 287 5.59375
58 62 9.96875
363 365 6.53125
43 45 6.53125
366 368 8.40625
327 340 5.59375
25 58 5.90625
30 35 7.46875
294 297 10.59375
327 329 7.46875
128 141 5.59375
116 293 4.03125
163 165 6.84375
237 242 9.03125
73 121 6.53125
179 181 6.84375
73 120 4.03125
344 366 7.46875
50 68 5.59375
90 118 6.21875
167 169 8.40625
150 163 7.15625
351 385 7.46875
349 363 5.59375
75 122 11.84375
142 168 5.90625
147 149 7.15625
86 120 7.46875
242 244 6.53125
86 88 5.59375
187 191 7.46875
289 317 6.21875
347 367 7.46875
346 348 7.15625
129 140 4.65625
339 371 7.46875
172 174 6.84375
366 369 8.71875
272 319 4.03125
165 168 10.90625
53 56 8.40625
26 35 7.46875
288 325 21.21875
143 167 7.46875
371 373 6.84375
349 362 7.15625
86 121 6.53125
345 348 11.21875
328 339 4.65625
148 168 7.46875
145 167 7.46875
38 43 9.03125
36 38 6.84375
141 171 8.09375
271 319 9.65625
364 367 10.90625
383 390 5.59375
227 231 12.15625
183 195 9.65625
31 34 10.59375
338 369 9.03125
235 237 6.84375
322 324 9.03125
42 44 7.15625
139 170 9.34375
252 255 8.40625
308 310 6.53125
153 186 6.53125
340 370 8.09375
28 32 12.15625
386 390 7.46875
230 233 10.59375
285 319 7.46875
241 243 7.15625
32 68 5.59375
122 124 7.15625
75 274 4.96875
118 121 10.28125
167 170 8.71875
232 247 6.21875
234 321 21.53125
231 267 5.59375
19 22 5.90625
95 97 7.46875
225 234 7.46875
91 118 8.09375
182 194 8.09375
183 188 16.53125
89 126 21.21875
184 191 5.59375
33 48 6.21875
140 172 7.46875
21 24 8.71875
184 186 6.21875
262 264 7.78125
63 65 7.78125
317 319 6.21875
146 149 11.21875
139 141 6.53125
246 248 6.21875
338 340 6.53125
271 346 7.46875
118 120 6.21875
321 323 7.15625
243 246 9.96875
223 256 7.15625
47 49 6.21875
116 118 5.90625
233 235 5.90625
270 347 6.53125
127 129 6.21875
294 296 7.46875
382 387 16.53125
315 317 5.90625
24 57 7.15625
34 50 8.09375
120 123 8.09375
16 18 7.46875
383 385 6.21875
109 111 6.53125
263 265 8.09375
285 320 6.53125
275 278 8.09375
256 260 7.15625
290 317 8.09375
326 328 6.21875
92 115 7.46875
381 393 8.09375
352 385 6.53125
233 249 8.09375
67 69 7.78125
220 223 8.71875
218 221 5.90625
64 66 8.09375
87 90 9.65625
72 120 9.65625
89 119 5.59375
34 36 5.90625
30 91 5.28125
35 122 21.53125
255 257 7.15625
65 67 6.21875
379 393 7.78125
76 79 8.09375
288 318 5.59375
234 247 5.59375
316 318 8.40625
394 396 7.15625
186 192 8.40625
147 167 5.90625
319 322 8.09375
273 319 6.21875
264 266 6.21875
52 75 21.21875
215 217 7.46875
39 43 6.84375
225 236 8.40625
92 94 6.21875
317 320 10.28125
378 381 9.65625
275 282 9.96875
382 394 9.65625
79 82 5.90625
117 119 8.40625
89 92 9.96875
180 194 7.78125
361 364 10.28125
195 197 7.15625
238 242 6.84375
26 37 8.40625
35 48 5.59375
149 166 6.21875
348 365 6.21875
57 61 7.15625
346 366 5.90625
280 284 4.96875
291 314 7.46875
36 45 9.34375
162 165 10.28125
235 244 9.34375
286 289 9.65625
350 384 7.78125
149 186 8.09375
227 230 11.53125
113 116 9.65625
186 189 9.34375
324 386 9.34375
385 388 9.34375
278 281 5.90625
328 330 6.84375
336 338 7.46875
23 58 9.03125
56 58 7.15625
312 315 9.65625
44 47 9.96875
29 36 9.34375
291 293 6.21875
272 320 6.53125
129 131 6.84375
266 268 7.78125
229 290 5.28125
288 291 9.96875
342 366 7.46875
28 31 11.53125
292 294 8.40625
30 88 7.46875
108 110 8.09375
358 360 6.53125
290 385 21.53125
254 260 5.90625
230 232 8.09375
88 90 7.15625
228 235 9.34375
287 289 7.15625
179 182 9.65625
307 309 8.09375
151 185 7.78125
182 184 8.09375
91 186 21.53125
300 302 8.09375
31 33 8.09375
55 61 5.90625
326 340 6.53125
37 40 10.59375
127 141 6.53125
286 320 5.90625
54 58 8.09375
152 154 8.40625
253 255 5.59375
381 383 8.09375
181 194 5.90625
339 341 6.53125
70 72 8.09375
385 391 8.40625
30 118 8.71875
272 286 6.53125
380 393 5.90625
283 320 8.71875
72 147 7.46875
54 56 5.59375
101 103 8.09375
384 386 6.21875
140 142 6.53125
126 189 6.21875
287 320 8.40625
236 239 10.59375
222 257 9.03125
87 120 6.21875
270 272 6.53125
286 319 6.21875
352 354 7.15625
214 217 5.90625
71 73 6.53125
32 37 19.03125
185 187 6.21875
229 287 7.46875
292 315 7.78125
344 346 6.21875
16 19 6.21875
93 95 8.40625
52 56 7.78125
269 271 8.09375
137 139 7.46875
348 385 8.09375
248 253 9.34375
248 252 8.40625
76 83 9.96875
365 368 7.46875
153 155 7.15625
251 255 7.78125
321 324 10.90625
291 294 10.59375
74 120 6.21875
231 236 19.03125
127 130 10.90625
232 248 6.21875
24 27 9.96875
73 87 6.53125
179 194 6.21875
351 353 8.40625
348 350 7.15625
81 85 4.96875
271 273 7.46875
49 53 8.40625
215 218 6.21875
190 192 6.84375
145 147 6.21875
36 48 8.09375
253 257 8.09375
159 161 6.53125
92 95 10.59375
93 116 7.78125
60 64 8.40625
364 383 18.40625
340 343 11.84375
15 18 5.90625
149 151 7.15625
166 168 6.53125
386 388 8.09375
365 367 6.53125
176 178 7.46875
261 263 7.15625
187 189 8.09375
49 54 9.34375
378 393 6.21875
223 226 9.96875
236 267 18.40625
389 391 6.84375
45 47 6.21875
240 242 5.90625
125 187 9.65625
388 391 11.84375
229 317 8.71875
174 179 5.28125
166 169 7.46875
171 173 7.15625
345 366 6.21875
370 372 7.15625
375 377 7.46875
282 284 8.09375
76 78 6.53125
141 144 11.84375
192 195 9.34375
380 383 9.03125
337 339 7.15625
62 64 7.15625
194 196 8.09375
374 377 4.96875
148 163 9.65625
373 378 5.28125
83 85 8.09375
41 43 5.90625
72 74 7.46875
373 375 8.09375
244 246 6.21875
273 321 8.09375
231 233 9.03125
393 395 8.09375
235 247 8.09375
181 184 9.03125
224 226 6.21875
228 234 7.78125
76 118 7.15625
55 118 20.90625
29 35 7.78125
370 373 10.90625
391 394 9.34375
174 176 8.09375
275 277 6.53125
231 234 11.21875
25 27 6.21875
37 68 18.40625
275 317 7.15625
88 121 8.40625
33 90 5.59375
229 267 8.40625
32 34 9.03125
232 289 5.59375
117 120 9.96875
137 174 4.96875
96 114 4.96875
189 192 11.84375
182 185 12.15625
86 122 9.96875
85 87 7.46875
281 283 7.46875
82 84 7.46875
314 316 7.78125
165 184 18.40625
71 148 6.53125
285 321 9.96875
75 121 7.78125
30 68 8.40625
115 117 7.78125
146 167 6.21875
259 263 8.40625
359 361 7.15625
295 313 5.28125
171 174 10.90625
348 364 5.28125
30 85 16.53125
251 253 7.15625
73 119 9.65625
284 286 7.46875
33 49 6.21875
233 290 7.15625
175 178 4.96875
350 353 10.90625
32 35 11.21875
121 188 8.40625
227 233 6.53125
52 54 7.15625
372 374 7.78125
84 121 8.71875
31 91 9.96875
329 338 5.28125
36 49 7.46875
381 384 12.15625
272 318 9.65625
138 140 7.15625
160 162 7.15625
301 303 6.84375
151 154 10.90625
90 117 7.46875
179 197 4.34375
122 125 10.90625
102 104 6.84375
289 315 9.65625
156 158 7.15625
349 365 6.84375
24 31 21.21875
355 357 7.15625
316 319 9.96875
34 91 7.46875
149 165 5.28125
237 241 10.59375
325 347 5.90625
142 153 20.28125
28 34 6.53125
323 347 6.53125
90 116 9.65625
222 224 7.46875
23 25 7.46875
232 288 9.34375
378 396 4.34375
320 387 8.40625
362 365 10.28125
289 291 6.53125
327 339 7.78125
180 195 9.34375
90 92 6.53125
38 42 10.59375
36 58 5.90625
225 261 9.03125
163 166 10.28125
173 175 7.78125
254 317 20.90625
289 316 7.46875
326 329 10.90625
154 184 7.46875
37 44 5.28125
324 342 5.90625
236 243 5.28125
387 389 5.90625
383 387 12.46875
114 116 6.53125
150 166 6.84375
26 62 9.03125
74 122 8.09375
112 114 9.03125
318 321 12.15625
34 37 10.90625
235 248 7.46875
230 290 9.96875
33 89 9.34375
119 122 12.15625
229 284 16.53125
125 143 5.90625
336 373 4.96875
344 348 8.71875
352 366 21.53125
73 122 6.21875
223 230 21.21875
188 190 5.90625
235 257 5.90625
55 60 9.96875
272 321 6.21875
341 352 20.28125
153 167 21.53125
145 149 8.71875
148 184 16.53125
189 191 8.40625
233 236 10.90625
254 259 9.96875
234 245 7.46875
321 389 8.71875
341 369 8.09375
90 119 8.40625
196 198 7.78125
128 140 7.78125
87 121 5.90625
251 321 21.21875
287 327 21.21875
151 184 9.03125
184 188 12.46875
35 46 7.46875
234 237 11.53125
248 320 21.21875
146 148 8.09375
395 397 7.78125
379 394 9.34375
311 313 9.03125
274 320 7.78125
33 47 10.28125
293 315 4.96875
342 346 8.40625
231 290 8.09375
49 121 21.21875
130 140 7.78125
313 315 6.53125
94 116 4.96875
219 221 7.78125
35 38 11.53125
88 128 21.21875
143 147 8.40625
337 340 10.59375
20 22 7.78125
59 62 9.34375
388 390 8.40625
18 21 4.96875
122 190 8.71875
350 360 5.59375
164 186 10.28125
267 320 16.53125
76 80 9.34375
223 288 21.53125
345 347 8.09375
323 325 6.21875
329 339 7.78125
130 139 5.59375
217 220 4.96875
295 297 5.59375
179 183 7.78125
39 41 8.09375
275 279 9.34375
350 383 9.03125
30 38 18.40625
24 28 12.46875
124 126 6.21875
258 261 9.34375
340 348 8.71875
155 158 11.21875
232 246 10.28125
323 348 8.40625
238 240 8.09375
230 286 7.46875
78 80 5.28125
354 357 11.21875
37 48 10.59375
277 279 5.28125
324 326 7.46875
183 186 9.96875
32 168 21.21875
283 285 7.78125
141 149 8.71875
319 321 8.09375
89 120 6.53125
231 283 18.71875
125 127 7.46875
157 159 4.96875
32 91 8.09375
84 86 7.78125
227 238 16.53125
380 382 6.21875
382 384 7.46875
28 39 16.53125
32 89 7.46875
74 76 7.78125
74 121 6.21875
273 320 6.21875
120 122 8.09375
231 367 21.21875
96 98 5.59375
25 33 15.90625
229 237 18.40625
91 115 5.59375
138 141 10.59375
183 185 7.46875
363 385 10.28125
288 319 6.53125
126 149 7.78125
303 305 7.15625
356 358 4.96875
228 230 8.40625
168 170 7.46875
75 78 10.28125
353 383 7.46875
274 277 10.28125
382 385 9.96875
163 186 8.40625
52 122 21.21875
223 227 12.46875
94 96 7.78125
378 382 7.78125
31 36 15.90625
231 288 7.46875
347 383 16.53125
150 188 6.84375
362 385 8.40625
289 318 8.40625
321 348 5.59375
290 350 21.21875
68 121 16.53125
181 183 6.21875
185 190 8.40625
367 370 11.21875
25 35 9.96875
273 275 7.78125
225 228 6.53125
158 160 8.71875
29 31 8.40625
234 286 18.40625
31 87 7.15625
87 122 5.90625
142 144 7.78125
142 170 8.09375
39 45 7.46875
24 89 21.53125
325 348 7.78125
28 48 9.96875
276 318 9.65625
35 87 18.40625
191 193 7.78125
390 392 7.78125
225 260 5.59375
347 366 6.84375
293 295 7.78125
234 248 8.40625
224 234 9.96875
23 26 12.15625
35 49 8.40625
336 339 11.53125
124 149 8.40625
341 343 7.78125
367 369 7.46875
325 343 9.03125
185 194 5.90625
150 153 10.28125
25 68 18.40625
104 106 7.15625
394 397 10.28125
347 350 11.21875
343 367 7.46875
77 119 9.65625
286 321 5.90625
238 244 7.46875
224 267 18.40625
270 321 6.84375
224 232 15.90625
227 247 9.96875
126 144 9.03125
275 284 5.90625
384 389 8.40625
148 188 5.90625
233 250 8.09375
26 29 6.53125
153 169 21.21875
169 171 7.46875
149 193 18.09375
34 51 8.09375
139 173 8.40625
130 132 7.15625
195 198 10.28125
290 314 5.59375
284 321 7.46875
230 235 15.90625
168 171 11.21875
352 368 21.21875
183 192 9.96875
38 46 8.40625
222 225 12.15625
363 366 11.53125
107 109 5.90625
60 118 21.21875
265 268 11.53125
96 113 4.34375
295 312 4.34375
236 247 10.59375
357 359 8.71875
147 152 18.40625
111 113 6.21875
152 187 9.96875
32 50 6.84375
384 393 5.90625
25 50 18.40625
382 391 9.96875
31 89 5.28125
360 363 9.96875
125 128 11.53125
122 149 5.59375
32 84 18.71875
346 351 18.40625
76 85 5.90625
254 319 20.90625
368 370 7.46875
231 249 6.84375
306 308 5.90625
348 392 18.09375
359 362 10.59375
48 50 8.09375
76 86 6.21875
355 358 9.34375
321 325 7.78125
288 323 18.40625
247 249 8.09375
122 126 7.78125
349 352 10.28125
324 327 11.53125
237 245 8.40625
164 167 11.53125
275 285 6.21875
85 122 7.46875
380 394 5.90625
133 135 8.40625
26 61 5.59375
347 362 9.65625
230 257 18.71875
124 148 6.53125
329 331 7.15625
230 288 5.28125
91 151 21.21875
179 195 6.84375
396 398 7.78125
259 317 21.21875
144 168 7.46875
75 87 11.53125
259 261 6.84375
160 163 10.28125
351 386 9.96875
214 216 7.46875
197 199 7.78125
55 120 20.90625
149 183 16.21875
156 159 9.34375
5 7 7.15625
290 387 20.59375
149 188 5.90625
247 250 10.59375
224 249 18.40625
181 195 5.90625
376 378 7.46875
60 62 6.84375
275 281 5.28125
81 86 8.09375
263 291 19.03125
280 285 8.09375
368 371 10.59375
322 325 9.34375
31 58 18.71875
273 276 8.71875
48 51 10.59375
85 140 21.21875
238 247 16.53125
245 247 7.46875
348 387 5.90625
348 382 16.21875
15 17 7.46875
73 75 8.09375
257 315 20.59375
126 148 5.90625
253 256 7.46875
148 167 6.84375
229 318 9.96875
369 372 10.59375
137 140 11.53125
87 89 9.03125
286 288 9.03125
91 94 10.28125
290 293 10.28125
204 206 7.15625
349 387 6.84375
30 119 9.96875
46 48 7.46875
252 257 11.53125
274 286 11.53125
177 179 7.46875
350 363 6.21875
92 117 8.09375
49 91 8.71875
338 372 8.40625
291 316 8.09375
39 48 16.53125
53 58 11.53125
237 240 10.90625
339 342 11.21875
248 290 8.71875
185 189 12.78125
343 346 11.21875
272 274 8.09375
47 91 9.65625
350 386 8.40625
278 284 11.21875
94 97 9.03125
310 312 6.21875
136 138 7.15625
151 164 6.21875
292 314 6.21875
309 311 8.40625
378 394 6.84375
293 296 9.03125
64 92 19.03125
10 12 7.46875
352 382 6.84375
180 183 6.21875
140 143 11.21875
246 290 9.65625
379 382 6.21875
38 41 10.90625
110 112 8.40625
142 149 12.15625
151 187 8.40625
288 348 16.21875
169 172 10.59375
71 122 6.84375
73 89 9.34375
144 147 11.21875
275 280 5.28125
284 339 21.21875
91 188 20.59375
209 211 7.46875
168 191 18.71875
79 85 11.21875
93 117 11.53125
318 320 7.78125
334 336 7.15625
58 116 20.59375
153 183 6.84375
74 170 21.21875
123 148 9.34375
57 60 11.21875
349 367 11.53125
93 115 6.21875
232 348 16.21875
123 126 9.03125
89 124 18.40625
66 69 11.53125
54 57 7.46875
273 318 10.28125
29 89 9.34375
119 121 7.78125
74 77 8.71875
76 82 5.28125
48 119 16.21875
71 120 9.65625
353 356 4.34375
319 369 21.21875
292 316 11.53125
131 139 6.53125
343 348 13.09375
31 68 8.09375
88 117 9.96875
75 164 21.21875
272 288 9.34375
290 292 7.78125
233 243 16.21875
80 82 7.15625
279 281 7.15625
274 363 21.21875
6 8 7.15625
287 316 9.96875
347 387 5.90625
74 119 10.28125
256 259 11.21875
270 319 9.65625
275 283 9.03125
33 149 16.21875
316 321 17.78125
105 107 7.78125
335 337 7.15625
304 306 7.78125
231 237 20.59375
300 303 7.78125
90 93 11.21875
347 352 16.21875
106 108 7.78125
384 388 12.78125
326 386 7.78125
91 93 7.78125
205 207 7.15625
228 288 9.34375
154 182 5.59375
127 187 7.78125
263 319 19.03125
367 390 18.71875
226 236 5.59375
170 173 10.59375
259 262 8.09375
234 291 9.96875
367 371 13.40625
341 348 12.15625
183 187 13.40625
228 322 20.90625
230 267 8.09375
148 151 11.21875
332 334 8.40625
27 37 5.59375
67 70 8.40625
120 170 21.21875
154 157 4.34375
284 290 18.71875
151 161 5.59375
76 81 5.28125
367 383 21.21875
376 379 6.84375
29 38 16.21875
144 149 13.09375
33 35 7.46875
54 64 9.34375
247 318 16.21875
232 237 15.90625
76 84 9.34375
232 284 18.71875
168 172 13.40625
150 168 11.53125
289 292 11.21875
17 19 7.15625
229 247 9.34375
32 38 20.59375
235 318 20.59375
230 236 19.96875
72 148 7.15625
232 268 9.34375
117 122 17.78125
141 186 9.96875
34 44 16.21875
227 320 20.59375
30 48 9.34375
147 166 7.46875
35 92 9.96875
116 315 4.03125
36 119 20.59375
33 85 18.71875
31 37 19.96875
232 234 7.46875
88 93 18.09375
251 318 20.90625
318 348 16.53125
232 275 16.21875
339 352 19.03125
231 269 8.71875
60 63 8.09375
135 137 7.15625
188 192 11.21875
37 65 18.71875
36 69 18.40625
353 381 5.59375
288 315 9.96875
89 149 16.21875
55 62 11.53125
266 269 8.40625
387 391 11.21875
25 38 8.09375
100 102 8.40625
138 171 5.90625
272 287 7.78125
232 244 16.21875
305 307 7.78125
89 116 9.96875
373 379 9.65625
382 386 13.40625
254 315 19.96875
141 187 4.96875
161 164 9.96875
317 325 20.90625
287 292 18.09375
33 38 15.90625
340 385 9.96875
340 386 4.96875
28 121 20.59375
268 284 15.90625
290 348 19.65625
316 348 20.90625
101 104 7.78125
118 126 20.90625
253 263 9.34375
255 314 21.21875
64 120 19.03125
98 100 4.96875
52 119 20.90625
29 123 20.90625
219 222 10.90625
342 352 18.71875
228 237 16.21875
85 91 18.71875
249 268 9.03125
254 261 11.53125
153 182 9.96875
316 323 21.53125
32 70 8.71875
4 6 7.15625
143 153 18.71875
282 355 4.34375
312 314 7.78125
216 218 7.15625
177 180 6.84375
127 143 7.15625
299 301 8.40625
223 225 7.78125
346 365 7.46875
261 264 11.21875
203 205 7.15625
124 127 10.90625
24 26 7.78125
99 101 7.15625
3 5 7.15625
149 162 10.28125
346 349 11.21875
20 23 10.90625
298 300 7.15625
168 184 21.21875
236 264 18.71875
271 274 12.15625
107 110 10.59375
139 142 10.59375
31 73 8.40625
113 115 7.78125
73 88 7.78125
273 369 21.21875
183 193 7.78125
69 85 15.90625
93 119 16.21875
28 37 9.96875
56 115 21.21875
372 375 10.90625
33 45 16.21875
22 25 10.28125
36 59 9.03125
230 272 8.40625
72 75 12.15625
247 320 19.03125
125 189 6.84375
234 236 8.09375
234 275 18.71875
232 316 9.96875
235 258 9.03125
246 318 21.21875
344 367 8.09375
330 338 6.53125
202 204 7.15625
338 341 10.59375
71 150 9.03125
324 388 6.84375
382 392 7.78125
270 349 9.03125
235 268 18.40625
323 326 10.90625
35 37 8.09375
275 319 6.53125
323 382 21.21875
270 273 10.90625
306 309 10.59375
24 90 20.59375
231 319 6.84375
323 383 16.84375
117 149 20.90625
276 281 9.96875
174 180 9.65625
33 76 16.21875
326 342 7.15625
117 124 21.53125
119 149 16.53125
229 249 9.96875
223 289 20.59375
348 361 10.28125
47 119 21.21875
247 286 18.40625
352 381 9.96875
337 370 5.90625
328 331 10.59375
224 237 8.09375
77 82 9.96875
91 149 19.65625
262 265 11.53125
71 74 10.90625
344 352 20.28125
52 67 6.53125
386 391 7.78125
71 165 5.28125
292 318 16.21875
347 353 21.21875
288 385 16.21875
231 257 18.09375
32 120 6.84375
221 224 10.28125
279 283 8.40625
124 183 21.21875
76 120 6.53125
267 274 16.53125
125 153 20.28125
115 118 10.59375
147 150 11.21875
227 236 9.96875
187 192 7.78125
124 142 12.15625
357 360 10.28125
33 69 9.34375
287 314 16.53125
32 58 18.09375
48 87 18.40625
270 364 5.28125
63 66 11.53125
168 185 16.53125
33 117 9.96875
223 290 15.90625
324 352 20.28125
367 384 16.53125
56 59 11.21875
218 220 7.46875
285 323 16.21875
331 333 5.59375
188 194 16.21875
23 37 8.71875
268 272 8.40625
346 383 21.21875
55 64 6.21875
284 340 16.21875
275 340 21.21875
140 153 19.03125
145 153 20.28125
111 114 10.28125
128 142 8.40625
29 44 18.71875
251 266 6.53125
173 176 10.90625
19 21 7.46875
272 367 18.40625
235 246 5.28125
29 64 6.53125
74 118 9.03125
62 65 11.21875
165 194 20.28125
50 53 9.96875
73 168 18.40625
126 168 9.96875
231 287 7.46875
254 263 6.21875
146 151 18.40625
364 366 7.78125
297 299 4.96875
103 105 7.15625
287 369 20.90625
302 304 7.15625
323 341 12.15625
387 393 16.21875
327 364 16.21875
32 88 7.46875
208 210 7.15625
158 161 10.28125
260 264 10.28125
154 185 11.21875
341 347 9.03125
165 167 7.78125
273 317 9.03125
24 91 15.90625
145 168 8.09375
349 361 10.59375
85 141 16.21875
154 188 18.09375
228 243 18.71875
236 257 9.03125
325 367 9.96875
73 86 9.96875
128 165 16.21875
88 115 16.53125
348 384 10.90625
37 58 9.03125
314 317 10.59375
272 285 9.96875
231 384 20.59375
35 76 18.71875
323 343 9.03125
249 252 9.96875
68 75 16.53125
148 154 21.21875
76 141 21.21875
149 185 10.90625
11 13 8.09375
287 321 10.28125
237 246 6.21875
264 268 9.03125
36 47 5.28125
238 290 19.03125
94 115 7.46875
255 258 11.21875
38 47 6.21875
307 310 10.59375
143 152 16.53125
33 68 5.90625
364 393 20.28125
89 186 16.21875
143 183 20.59375
233 238 16.84375
36 56 11.53125
26 118 18.40625
25 32 19.96875
61 65 10.28125
213 215 5.59375
165 183 19.65625
210 212 8.09375
86 118 10.28125
36 88 19.03125
80 84 8.40625
88 122 9.96875
286 339 20.90625
236 249 16.84375
225 317 18.40625
364 382 19.65625
14 16 5.90625
108 111 10.59375
223 229 17.46875
283 287 12.78125
30 50 9.96875
13 15 7.15625
138 172 6.53125
48 121 19.03125
9 11 7.15625
132 134 5.59375
147 184 21.21875
287 386 16.21875
150 162 10.59375
351 354 11.53125
2 4 7.46875
32 185 20.59375
245 287 21.21875
38 68 19.03125
142 148 9.03125
201 203 7.15625
29 63 5.90625
164 187 9.65625
276 280 7.78125
34 39 16.84375
69 73 8.40625
212 214 7.15625
166 183 18.71875
349 351 7.78125
263 315 20.28125
31 35 12.46875
24 30 17.46875
58 89 19.65625
75 150 19.03125
371 374 10.28125
52 92 17.46875
273 364 16.21875
257 288 19.65625
327 341 8.40625
224 231 19.96875
39 91 19.03125
222 236 8.71875
224 229 15.90625
211 213 7.78125
29 90 10.90625
24 92 20.59375
144 172 18.09375
91 121 15.59375
223 244 9.65625
250 318 21.21875
77 81 7.78125
51 119 21.21875
124 144 9.03125
12 14 7.78125
232 267 5.90625
285 317 10.28125
225 229 11.21875
28 87 18.09375
310 313 10.28125
353 384 11.21875
150 152 7.78125
365 382 18.71875
55 116 19.96875
260 289 18.71875
75 149 16.53125
152 155 11.53125
37 50 16.84375
150 185 6.84375
25 30 15.90625
270 346 5.90625
88 187 16.21875
230 234 12.46875
146 166 10.59375
223 239 9.96875
163 168 15.90625
322 347 9.34375
84 88 12.78125
234 249 11.21875
342 377 20.90625
248 318 19.34375
342 382 20.59375
345 365 10.59375
172 175 10.28125
317 350 18.40625
24 40 9.96875
345 350 18.40625
228 289 10.90625
88 170 20.90625
159 162 10.28125
30 120 8.71875
71 163 5.59375
86 143 20.59375
228 263 6.53125
233 321 19.96875
294 314 11.53125
61 90 18.71875
316 387 21.21875
349 384 6.84375
87 140 20.90625
320 339 21.53125
143 149 8.09375
270 362 5.59375
194 197 9.34375
356 359 9.65625
358 361 10.28125
118 151 18.40625
124 184 16.84375
231 260 17.15625
274 348 16.53125
229 319 8.71875
293 314 7.46875
362 367 15.90625
322 341 15.90625
191 194 10.28125
17 20 9.34375
97 100 9.96875
86 124 16.21875
353 386 15.90625
162 186 11.84375
26 30 11.21875
58 63 11.53125
121 140 21.53125
35 50 11.21875
235 287 19.03125
31 48 13.40625
127 151 16.21875
50 69 9.03125
157 160 9.65625
85 186 6.84375
95 115 11.53125
257 291 20.28125
274 349 19.03125
270 383 16.84375
178 188 18.40625
268 275 16.53125
223 291 20.59375
251 291 17.46875
227 286 18.09375
84 87 10.59375
340 365 7.46875
46 88 21.21875
342 348 8.09375
230 247 13.40625
290 320 15.59375
342 351 16.53125
340 349 5.90625
148 153 16.21875
228 262 5.90625
348 353 17.78125
225 237 10.59375
73 123 5.59375
58 92 20.28125
84 149 16.21875
65 75 20.59375
257 262 11.53125
353 387 18.09375
363 386 9.65625
337 371 6.53125
83 156 4.34375
86 172 19.96875
286 370 20.90625
26 47 9.96875
381 386 17.78125
287 365 18.71875
284 385 6.84375
347 393 18.71875
141 188 8.71875
237 267 19.03125
74 165 16.21875
131 133 8.40625
73 142 19.03125
248 287 17.15625
317 364 20.59375
393 396 9.34375
72 83 20.90625
323 389 8.71875
118 165 20.59375
149 194 16.84375
348 393 16.84375
112 115 11.84375
141 166 7.46875
151 188 9.96875
26 41 20.90625
283 348 16.21875
34 87 17.15625
88 166 18.71875
154 158 9.96875
272 322 5.59375
36 39 10.90625
49 119 19.34375
264 274 20.59375
154 187 15.90625
392 395 9.65625
52 73 16.84375
75 165 19.65625
142 152 17.15625
231 235 14.65625
285 342 20.59375
75 89 9.65625
233 286 17.15625
89 91 7.78125
179 196 6.21875
229 244 18.71875
141 150 5.90625
235 238 10.90625
341 345 13.09375
272 317 9.34375
234 244 11.53125
225 240 20.90625
71 147 5.90625
390 393 10.28125
30 45 18.71875
141 154 18.71875
32 61 17.15625
32 36 14.65625
24 45 9.65625
377 387 18.40625
235 255 11.53125
337 342 17.46875
225 246 9.96875
128 146 19.03125
271 282 20.90625
35 45 11.53125
26 38 10.59375
73 118 9.34375
253 260 9.03125
361 385 11.84375
207 209 4.96875
248 319 15.90625
283 286 10.59375
117 188 21.21875
64 119 20.90625
52 118 19.34375
353 357 9.96875
150 167 11.84375
324 341 9.03125
326 350 16.21875
68 86 16.84375
26 34 6.53125
251 272 16.84375
288 290 7.78125
263 318 20.90625
57 115 21.21875
32 118 10.28125
216 219 9.34375
296 299 9.96875
340 353 18.71875
138 143 17.46875
34 122 19.96875
231 390 19.03125
26 88 18.09375
129 132 10.59375
274 288 9.65625
37 49 11.84375
311 314 11.84375
269 321 12.15625
285 371 19.96875
231 343 21.21875
270 290 15.59375
229 257 15.59375
351 367 18.71875
254 291 18.40625
343 371 18.09375
21 23 9.34375
220 222 9.34375
32 144 21.21875
271 347 7.15625
75 117 9.96875
226 229 10.90625
49 149 20.59375
89 150 18.71875
321 384 10.59375
341 351 17.15625
231 258 21.53125
285 365 20.28125
316 385 20.90625
149 154 17.78125
143 178 20.90625
293 312 6.21875
152 168 18.71875
352 369 16.53125
345 364 9.96875
151 168 16.84375
86 166 20.28125
225 287 18.09375
222 228 18.71875
88 172 20.59375
225 233 6.53125
267 285 16.84375
49 88 17.15625
323 342 7.15625
282 286 11.84375
230 254 16.21875
27 30 10.90625
65 69 9.03125
206 208 7.78125
288 349 18.71875
274 364 19.65625
284 365 18.71875
45 48 10.90625
271 287 13.40625
233 253 10.59375
71 184 16.84375
83 87 11.84375
89 164 18.71875
231 317 10.28125
23 28 16.53125
97 99 9.03125
96 99 7.78125
236 248 11.84375
349 366 11.84375
364 391 18.40625
287 371 20.59375
330 332 8.40625
85 166 18.71875
294 313 7.78125
70 122 12.15625
55 92 18.40625
137 172 9.03125
274 316 9.96875
49 120 15.90625
142 146 13.09375
223 231 19.96875
32 184 20.28125
126 183 17.15625
31 55 16.21875
64 116 20.28125
222 227 16.53125
336 371 9.03125
52 57 11.53125
87 118 11.84375
272 384 16.53125
286 317 11.84375
350 367 16.84375
378 395 6.21875
165 192 18.40625
58 90 19.03125
286 290 14.96875
7 9 7.78125
295 298 7.78125
87 151 6.53125
230 319 7.46875
147 191 18.71875
163 185 12.15625
244 247 10.90625
327 345 19.03125
151 192 11.84375
226 232 11.84375
182 187 17.78125
286 350 6.53125
248 348 20.59375
32 191 19.03125
122 185 10.59375
234 268 16.21875
296 298 9.03125
377 382 4.96875
290 321 17.46875
362 384 12.15625
233 348 20.28125
217 219 7.15625
33 91 5.28125
99 102 11.21875
193 196 9.65625
73 185 16.53125
317 362 16.21875
225 232 11.53125
24 68 17.46875
125 142 9.34375
117 186 20.90625
231 386 17.15625
288 363 18.71875
231 248 10.59375
18 20 7.15625
340 387 8.71875
32 49 10.59375
119 188 15.59375
68 76 18.71875
226 257 9.65625
23 29 18.71875
274 287 10.90625
224 259 6.21875
27 33 11.84375
267 275 18.71875
322 386 10.59375
30 58 15.59375
75 88 10.90625
92 165 20.90625
280 363 20.90625
116 119 10.90625
223 267 17.46875
35 71 19.03125
224 254 9.96875
32 187 17.15625
286 368 20.59375
231 383 20.28125
325 382 17.15625
251 317 19.34375
147 187 12.46875
146 165 9.96875
72 88 13.40625
31 120 7.46875
71 91 15.59375
69 76 16.53125
44 49 16.21875
123 187 10.59375
251 256 11.53125
51 68 6.84375
272 341 19.03125
26 42 18.71875
230 260 16.84375
74 164 18.09375
257 289 19.03125
118 163 16.21875
24 32 19.96875
26 33 11.53125
54 61 9.03125
251 271 18.40625
8 10 4.96875
284 317 12.46875
91 122 17.46875
25 55 9.96875
225 239 16.84375
350 391 11.84375
26 43 18.40625
5 8 10.59375
291 364 20.90625
350 387 9.96875
144 163 18.40625
124 143 7.15625
249 386 21.21875
320 325 12.15625
154 165 20.90625
37 43 10.28125
49 122 20.90625
322 367 16.21875
80 85 9.96875
124 186 11.21875
223 238 7.78125
250 267 6.84375
148 194 18.71875
286 372 21.21875
31 61 16.84375
280 282 7.46875
232 238 20.59375
260 268 18.40625
137 173 7.15625
228 286 15.90625
127 168 10.28125
238 248 16.53125
32 150 15.59375
370 387 16.53125
24 39 7.78125
321 349 7.15625
123 172 19.03125
87 142 19.65625
275 349 17.15625
243 248 16.21875
34 54 10.59375
267 318 16.21875
321 393 16.21875
234 270 19.03125
272 284 10.28125
171 188 16.53125
153 170 16.53125
76 165 19.96875
123 168 16.21875
232 290 5.28125
231 349 15.59375
230 268 7.46875
123 194 21.21875
225 242 18.40625
196 199 10.28125
148 169 9.96875
343 362 18.40625
39 49 16.53125
73 85 10.28125
318 387 15.59375
33 39 20.59375
248 321 20.90625
395 398 10.28125
178 183 4.96875
85 117 16.84375
27 58 9.65625
87 173 21.21875
230 365 18.09375
341 386 9.03125
251 319 17.78125
204 207 10.59375
284 316 16.84375
229 291 9.65625
225 241 18.71875
315 318 10.90625
86 186 9.96875
85 118 12.46875
344 365 9.34375
87 91 14.96875
141 165 11.84375
121 189 8.40625
236 241 11.53125
286 341 19.65625
200 202 7.46875
323 385 11.21875
56 64 6.84375
52 72 18.40625
325 374 21.21875
26 40 16.84375
320 388 8.40625
70 148 9.96875
122 194 16.21875
351 382 5.59375
236 242 10.28125
1 3 7.46875
50 187 21.21875
29 62 9.96875
94 113 6.21875
333 335 8.09375
255 263 6.84375
264 291 18.40625
232 285 15.90625
124 190 8.71875
87 169 20.59375
223 315 20.90625
81 164 20.90625
230 340 21.21875
353 364 20.90625
279 284 9.96875
215 230 20.28125
129 141 7.46875
225 256 10.59375
122 150 7.15625
275 348 15.90625
18 22 5.59375
87 171 20.90625
249 325 20.59375
322 371 19.03125
272 392 21.21875
29 87 15.90625
377 388 21.21875
81 83 7.46875
285 385 9.96875
340 364 11.84375
217 221 5.59375
142 187 9.03125
68 119 16.21875
39 64 18.71875
223 249 16.84375
186 193 10.90625
153 185 8.40625
26 57 10.59375
59 64 10.90625
326 367 10.28125
25 60 6.21875
319 365 18.40625
267 281 20.90625
352 364 15.90625
86 141 19.65625
346 386 12.46875
149 191 12.15625
234 256 16.53125
58 64 7.78125
126 182 21.21875
330 333 10.28125
244 263 18.40625
31 166 18.09375
92 114 9.34375
50 126 20.59375
231 389 19.65625
335 338 10.90625
291 313 9.34375
350 364 10.28125
348 390 12.15625
37 42 11.53125
24 56 10.28125
52 120 17.78125
32 59 21.53125
91 120 10.28125
131 134 10.28125
231 244 20.90625
52 88 16.53125
68 82 20.90625
27 48 9.65625
229 387 18.71875
271 281 18.40625
203 206 9.96875
32 170 20.59375
153 165 15.90625
128 190 5.28125
50 121 16.84375
126 175 21.21875
231 282 19.34375
168 188 12.46875
145 166 9.34375
234 240 21.53125
228 238 19.34375
122 151 7.78125
248 317 16.21875
340 344 11.21875
24 116 20.90625
340 371 6.84375
284 288 13.09375
51 67 7.78125
225 272 20.59375
229 243 19.96875
352 384 8.40625
30 92 9.65625
65 92 18.40625
49 118 16.21875
76 149 15.90625
4 7 10.28125
284 318 8.71875
45 64 18.40625
285 340 19.65625
251 287 16.53125
33 51 8.09375
123 142 15.90625
234 269 17.78125
71 118 15.59375
85 89 13.09375
334 337 10.28125
321 350 7.78125
34 52 6.21875
227 272 17.15625
76 150 17.15625
33 86 15.90625
127 188 9.65625
271 383 18.40625
30 44 19.96875
341 366 9.96875
35 57 16.53125
351 355 13.40625
31 69 7.46875
233 251 6.21875
344 351 19.34375
232 280 21.21875
235 319 19.34375
346 367 9.34375
154 166 21.21875
35 41 21.53125
87 162 9.34375
231 369 20.59375
47 88 20.59375
267 350 16.21875
223 234 11.84375
128 131 10.59375
123 183 20.59375
89 187 19.96875
353 365 21.21875
232 250 8.09375
52 87 18.71875
152 156 13.40625
141 145 11.21875
34 149 20.28125
49 87 19.34375
116 121 15.90625
270 320 10.59375
273 365 18.40625
228 261 9.96875
122 162 12.46875
257 263 7.78125
302 305 11.21875
152 183 5.59375
36 120 19.34375
151 165 10.28125
155 183 8.40625
258 263 10.90625
24 50 16.84375
24 35 11.84375
225 268 18.09375
246 273 21.21875
35 69 16.21875
263 272 19.03125
238 263 18.71875
276 319 10.59375
223 232 15.59375
341 350 16.21875
246 249 11.21875
327 386 5.90625
350 366 15.90625
269 347 9.96875
35 70 17.78125
288 386 19.96875
32 190 19.65625
322 382 20.59375
163 193 18.71875
363 367 13.09375
31 94 18.40625
64 73 19.03125
31 141 21.21875
269 348 9.65625
319 325 15.59375
77 120 10.59375
74 166 18.40625
75 151 17.78125
72 184 18.40625
273 363 18.09375
275 363 19.65625
73 193 21.21875
58 117 18.40625
126 186 8.71875
139 144 17.78125
263 317 19.96875
223 246 8.40625
129 149 16.21875
232 365 20.90625
251 286 18.71875
128 187 5.90625
286 326 18.71875
346 390 18.71875
339 347 13.09375
354 382 8.40625
145 152 19.34375
32 45 20.90625
345 384 20.90625
85 119 8.71875
286 327 16.53125
325 352 15.28125
291 387 18.40625
257 316 18.40625
321 361 12.46875
227 271 21.53125
92 188 18.40625
290 319 10.28125
257 268 20.59375
385 392 10.90625
16 31 20.28125
237 266 21.21875
288 388 19.03125
68 170 20.90625
278 283 11.21875
87 127 18.71875
248 286 19.34375
35 121 19.96875
327 389 5.28125
116 122 19.34375
274 322 9.34375
134 136 8.09375
325 349 7.15625
339 367 10.59375
315 321 19.34375
225 245 11.84375
246 287 20.59375
73 90 5.90625
52 117 16.84375
71 128 16.21875
264 319 15.90625
226 247 9.65625
336 372 7.15625
51 124 20.59375
27 68 15.90625
72 82 18.40625
338 343 17.78125
29 39 19.34375
124 129 16.53125
268 326 20.90625
215 229 16.53125
274 350 17.78125
120 166 18.40625
250 266 7.78125
79 84 11.21875
235 256 11.21875
26 46 11.84375
126 153 15.28125
229 286 11.53125
230 293 18.40625
288 321 13.40625
345 367 9.03125
103 106 11.21875
328 348 15.90625
35 55 10.59375
275 364 19.96875
28 73 17.15625
87 128 16.53125
223 255 10.28125
251 316 16.84375
270 393 20.59375
47 50 11.21875
71 121 10.59375
226 267 15.90625
272 289 5.90625
56 60 11.53125
235 274 20.59375
142 167 9.96875
100 103 11.21875
284 384 11.84375
324 350 16.53125
85 185 11.84375
147 168 9.34375
126 138 16.53125
322 393 21.21875
121 126 12.15625
284 291 16.84375
76 164 19.65625
29 65 7.46875
319 363 15.90625
22 39 6.53125
362 392 18.71875
55 88 19.96875
250 323 20.59375
146 185 20.90625
71 193 21.53125
267 369 20.90625
236 289 17.78125
221 238 6.53125
71 77 18.71875
342 368 7.78125
141 172 6.84375
110 113 10.59375
142 151 16.21875
142 194 18.09375
340 363 9.96875
315 320 15.90625
292 321 20.90625
254 272 20.28125
68 151 16.21875
24 33 15.59375
64 118 19.96875
328 340 7.46875
270 317 15.59375
33 166 20.90625
267 367 21.21875
369 388 16.21875
126 150 7.15625
24 47 8.40625
341 393 18.09375
36 57 11.21875
19 32 18.71875
139 151 12.78125
32 125 18.71875
231 340 20.59375
38 67 20.90625
16 30 16.53125
276 348 19.96875
120 126 15.59375
168 187 11.53125
234 254 10.59375
55 71 20.28125
37 90 17.78125
70 149 9.65625
348 367 10.90625
76 88 9.34375
286 367 19.65625
152 189 16.53125
270 327 16.21875
89 122 13.40625
125 151 16.53125
47 74 21.21875
318 386 18.40625
164 168 13.09375
250 288 16.84375
270 276 18.71875
325 385 8.71875
286 371 16.21875
272 368 20.90625
309 312 10.59375
149 168 10.90625
30 188 18.71875
348 368 12.46875
254 262 11.53125
344 349 11.53125
367 387 12.46875
323 328 16.53125
340 346 13.09375
228 270 16.84375
13 16 9.65625
286 361 9.34375
132 135 9.34375
36 75 20.59375
46 61 16.53125
28 89 9.96875
231 324 18.71875
51 89 16.84375
223 316 19.34375
325 381 21.21875
275 287 9.34375
65 120 15.90625
351 388 16.53125
255 268 18.71875
29 49 10.90625
234 320 19.96875
76 89 9.96875
28 64 9.65625
338 350 12.78125
271 348 7.78125
28 58 10.59375
73 172 19.65625
85 92 16.84375
70 85 19.03125
339 386 10.59375
140 168 10.59375
271 351 18.40625
225 289 15.28125
151 167 15.90625
68 168 21.21875
64 71 18.71875
26 73 20.59375
163 192 15.90625
30 36 11.84375
94 321 18.71875
26 90 15.28125
140 187 10.59375
254 270 20.28125
60 92 20.59375
145 150 11.53125
247 275 18.40625
69 127 20.90625
227 263 9.65625
28 72 21.53125
254 287 19.96875
140 148 13.09375
149 182 21.21875
141 167 11.21875
249 321 15.59375
245 260 16.53125
37 89 18.40625
72 149 7.78125
298 301 11.21875
48 76 18.40625
29 71 16.84375
367 386 11.53125
55 73 20.28125
228 248 10.90625
340 366 11.21875
271 385 12.46875
30 87 11.53125
26 69 18.09375
118 122 14.03125
154 181 9.34375
227 288 9.96875
40 64 21.21875
65 122 18.71875
327 330 10.59375
325 337 16.21875
212 215 9.65625
72 188 7.15625
167 187 12.78125
184 194 6.53125
29 37 13.40625
6 9 10.59375
236 288 18.40625
29 66 12.15625
71 194 20.59375
348 381 21.21875
121 168 20.28125
234 272 15.90625
55 57 7.46875
72 186 12.46875
227 257 10.59375
170 189 16.21875
246 319 19.34375
29 47 13.09375
287 325 17.78125
287 347 16.53125
29 70 16.21875
319 326 21.21875
251 261 12.15625
50 122 15.59375
143 169 7.78125
326 387 9.65625
228 236 13.40625
260 269 20.28125
32 83 19.34375
32 166 17.15625
372 376 12.46875
269 284 19.03125
19 23 9.03125
58 69 20.59375
373 387 18.09375
33 81 21.21875
127 153 19.34375
228 265 12.15625
55 63 11.53125
326 352 19.34375
331 334 8.09375
25 29 12.15625
24 117 19.34375
35 115 5.59375
234 289 9.96875
94 121 18.09375
173 177 12.46875
117 121 14.65625
28 42 21.21875
229 235 11.53125
120 193 21.21875
57 64 10.28125
264 321 18.71875
34 71 16.21875
75 123 9.34375
87 172 16.21875
383 393 6.53125
251 257 9.65625
346 363 10.90625
270 363 8.71875
229 246 13.40625
61 70 20.28125
234 362 20.59375
141 164 9.96875
326 339 8.40625
362 391 15.90625
205 208 10.28125
61 88 20.59375
61 69 18.40625
190 193 11.53125
231 259 18.09375
239 263 21.21875
299 302 11.21875
287 340 20.28125
229 248 10.90625
88 126 17.78125
146 168 9.03125
249 275 18.40625
365 383 17.46875
383 389 10.59375
260 287 20.59375
119 187 18.40625
263 316 16.21875
231 365 17.15625
136 139 10.90625
52 58 9.65625
149 169 12.46875
342 383 17.46875
171 187 12.46875
91 165 20.28125
228 269 16.21875
70 86 18.40625
215 288 20.28125
269 318 18.71875
120 127 20.90625
370 386 12.46875
249 257 15.59375
166 184 17.46875
325 340 5.90625
55 90 16.53125
254 256 7.46875
227 241 21.21875
22 58 9.34375
266 321 18.09375
231 281 15.90625
87 168 19.65625
290 364 20.28125
242 260 21.53125
228 321 19.96875
255 259 11.53125
272 371 19.65625
64 117 16.21875
249 253 13.09375
33 52 8.71875
266 317 20.90625
174 189 21.21875
227 239 19.96875
254 289 16.53125
35 90 9.96875
317 385 17.15625
225 319 19.65625
234 250 12.78125
269 285 18.40625
349 382 12.46875
141 147 13.09375
73 169 20.90625
50 151 19.34375
70 75 17.15625
328 338 6.84375
120 164 15.90625
293 320 18.09375
289 366 21.21875
35 73 15.90625
87 163 5.59375
352 356 6.21875
32 141 20.59375
71 164 8.71875
72 152 18.09375
90 167 21.21875
235 272 19.65625
138 144 21.21875
26 120 19.65625
351 362 10.28125
122 127 13.40625
238 246 11.21875
174 188 18.09375
29 121 19.34375
224 256 10.90625
39 47 11.21875
126 154 19.65625
24 44 10.59375
263 270 18.71875
269 274 17.15625
231 272 5.90625
123 184 16.21875
267 325 20.28125
347 368 9.96875
95 114 7.78125
250 254 8.09375
249 320 16.84375
40 91 20.59375
346 371 16.84375
224 228 12.15625
32 60 18.09375
122 154 15.90625
36 73 19.65625
234 276 20.59375
37 118 19.34375
37 51 16.53125
282 325 20.59375
64 88 16.53125
75 90 7.46875
25 57 10.90625
58 91 14.96875
30 49 10.90625
225 231 14.96875
352 370 18.71875
232 251 8.71875
365 393 18.09375
267 288 11.84375
227 266 16.53125
51 55 8.09375
109 112 11.21875
322 383 16.21875
325 346 11.53125
389 392 11.53125
148 152 14.65625
319 387 11.53125
74 88 11.84375
228 246 13.09375
89 121 11.21875
28 40 19.96875
153 157 6.21875
67 188 20.28125
350 382 9.96875
90 121 10.28125
147 164 10.90625
39 46 10.90625
230 347 16.53125
369 382 17.15625
232 321 15.59375
317 321 14.03125
271 387 7.15625
36 89 15.59375
230 349 15.59375
31 46 19.34375
68 114 21.21875
30 47 13.40625
266 387 20.28125
24 60 9.65625
118 186 17.15625
233 270 16.21875
47 120 19.34375
281 348 18.40625
238 245 10.90625
36 91 9.96875
127 140 8.40625
67 122 18.09375
323 344 5.90625
271 370 20.90625
50 189 19.96875
50 86 18.71875
337 343 21.21875
319 392 21.21875
223 243 10.59375
35 51 12.78125
325 353 19.65625
129 139 6.84375
93 122 20.90625
378 397 9.34375
263 287 16.53125
151 183 9.96875
230 245 19.34375
32 73 5.90625
223 259 9.65625
230 258 21.21875
239 290 20.59375
275 288 9.96875
50 58 15.90625
22 26 13.40625
49 71 16.21875
14 18 6.84375
274 289 7.46875
341 383 18.40625
88 193 20.90625
323 352 17.46875
31 60 17.15625
228 264 7.46875
228 320 19.34375
152 163 10.28125
329 332 7.46875
269 390 20.90625
50 54 13.09375
319 344 15.90625
170 183 17.15625
89 191 19.34375
245 288 17.15625
249 286 15.28125
135 138 10.28125
285 363 16.21875
249 285 18.71875
126 147 11.53125
73 152 16.84375
236 250 16.21875
31 59 21.21875
143 173 18.40625
24 61 8.71875
48 52 12.15625
126 141 5.90625
318 323 17.15625
256 263 10.28125
249 269 7.46875
49 74 18.09375
364 385 12.78125
28 47 10.90625
35 163 20.59375
125 163 16.21875
270 339 18.40625
165 186 12.78125
218 222 9.03125
73 127 18.40625
329 348 18.71875
32 82 15.90625
150 183 12.46875
257 290 14.96875
321 326 13.40625
286 362 5.59375
149 179 21.21875
89 165 17.78125
19 31 20.90625
249 349 19.65625
25 31 20.28125
120 145 15.90625
266 314 21.21875
92 186 20.59375
179 198 9.34375
273 284 9.96875
67 118 20.90625
235 288 15.59375
70 119 18.71875
16 89 20.28125
317 344 21.21875
89 93 14.65625
272 282 16.53125
53 88 21.21875
71 142 15.28125
86 164 16.21875
269 327 21.21875
288 390 19.34375
184 190 10.59375
323 393 20.59375
321 353 15.90625
50 87 15.28125
348 378 21.21875
308 311 11.21875
273 287 11.84375
26 32 14.96875
153 171 18.71875
25 47 10.28125
67 115 21.21875
318 349 18.09375
247 251 12.15625
247 291 7.46875
231 271 9.65625
232 245 13.09375
223 266 18.71875
291 385 20.59375
52 62 12.15625
263 292 19.96875
68 126 20.28125
232 385 19.96875
166 194 18.09375
353 380 9.34375
378 383 12.46875
368 385 16.53125
58 115 15.90625
234 239 17.15625
34 46 11.84375
68 89 11.84375
43 61 21.53125
366 386 12.78125
179 184 12.46875
74 85 9.96875
230 246 17.78125
231 266 10.90625
270 341 15.28125
75 185 21.21875
33 65 9.96875
55 65 10.28125
316 320 14.65625
243 249 21.21875
237 249 16.84375
32 67 10.90625
224 246 10.28125
235 290 9.65625
120 188 11.53125
369 373 13.09375
213 217 6.53125
268 325 15.59375
34 57 13.40625
270 350 9.65625
83 126 20.59375
228 275 19.34375
233 245 11.84375
122 293 18.71875
89 189 19.03125
325 350 11.53125
170 174 13.09375
247 321 19.96875
118 145 21.21875
71 169 15.90625
124 153 17.46875
248 270 16.21875
41 45 10.59375
282 320 11.21875
270 286 8.40625
77 163 19.65625
235 259 8.71875
244 316 18.40625
252 287 21.21875
321 338 15.59375
290 323 19.65625
165 187 11.21875
77 149 19.96875
227 248 11.21875
254 264 10.28125
223 245 11.53125
221 257 9.34375
279 282 7.78125
288 364 17.78125
249 350 19.34375
73 128 18.09375
50 150 19.65625
169 186 16.53125
227 246 10.90625
337 367 16.53125
70 128 21.21875
71 87 8.40625
232 256 18.09375
28 49 11.21875
318 363 19.34375
85 142 20.28125
229 316 6.21875
373 388 21.21875
118 150 20.90625
69 126 15.59375
257 266 16.21875
30 53 16.21875
226 248 11.84375
67 71 11.84375
230 266 12.46875
28 67 16.53125
227 285 18.40625
290 313 10.59375
248 273 18.09375
274 384 21.21875
147 172 16.84375
266 270 11.84375
88 141 20.28125
342 372 18.40625
291 348 19.34375
126 151 11.53125
50 76 18.40625
292 317 10.90625
58 93 19.03125
27 32 15.59375
48 92 7.46875
70 87 13.40625
287 323 16.21875
129 153 19.96875
164 188 11.53125
115 121 19.96875
122 139 15.59375
272 351 16.84375
221 225 13.40625
288 292 14.65625
44 50 21.21875
325 345 12.78125
287 293 18.09375
130 149 18.71875
234 314 5.59375
126 184 13.40625
33 44 19.03125
32 72 9.65625
32 126 17.46875
320 367 20.28125
91 114 10.59375
36 40 13.09375
129 142 7.15625
289 320 10.28125
287 392 20.90625
224 230 20.28125
50 60 18.40625
228 348 20.59375
228 249 12.15625
70 191 20.90625
71 75 14.34375
72 171 20.90625
227 265 16.53125
325 383 13.40625
88 124 16.21875
71 140 18.40625
343 366 9.65625
155 159 11.84375
86 165 17.78125
229 252 16.21875
272 326 18.40625
317 323 17.15625
23 36 10.90625
24 67 18.71875
257 292 19.34375
209 212 10.59375
346 350 14.03125
232 287 11.21875
259 291 20.59375
317 348 18.09375
72 87 10.90625
64 165 19.96875
274 325 18.09375
232 264 9.96875
73 184 16.53125
138 168 16.53125
226 231 15.59375
31 47 17.78125
31 67 12.46875
317 383 20.90625
276 317 9.03125
230 325 19.03125
23 34 16.53125
236 317 19.34375
233 256 13.40625
269 286 13.40625
285 290 15.59375
364 386 11.21875
27 49 11.84375
230 259 17.15625
10 13 10.59375
260 262 7.78125
88 94 18.09375
245 267 18.09375
24 46 11.53125
93 118 10.90625
129 187 10.59375
33 122 15.59375
31 150 15.59375
267 271 12.46875
263 269 16.21875
279 285 11.53125
276 362 19.65625
58 67 16.21875
264 347 19.96875
64 93 19.96875
28 66 16.53125
33 88 11.21875
317 349 20.90625
48 122 19.96875
270 368 15.90625
234 315 9.65625
36 60 8.71875
272 327 18.09375
29 50 12.15625
38 50 16.84375
215 268 20.59375
227 274 17.15625
271 286 10.90625
245 272 20.90625
12 15 8.40625
222 235 10.90625
343 384 18.40625
26 89 14.96875
274 386 18.09375
251 267 6.53125
3 6 10.28125
264 272 15.28125
367 372 17.46875
257 264 13.40625
143 184 17.46875
46 89 17.15625
146 191 21.21875
127 148 10.28125
75 126 18.09375
88 183 17.78125
235 261 13.40625
268 370 20.90625
40 60 18.40625
46 49 11.21875
33 57 18.09375
80 83 7.78125
284 387 9.96875
183 189 18.71875
250 321 19.96875
231 325 17.78125
267 313 21.21875
270 274 14.34375
77 118 9.03125
35 40 17.15625
344 364 10.28125
73 192 18.40625
239 259 18.40625
64 70 16.21875
77 121 9.65625
91 124 19.65625
56 69 18.71875
321 392 15.90625
222 233 16.53125
30 124 19.03125
68 72 12.46875
121 174 21.21875
127 186 13.09375
251 288 15.59375
272 323 9.03125
249 290 9.34375
144 185 18.40625
30 148 19.65625
235 239 13.09375
29 48 11.21875
284 348 12.78125
33 46 13.09375
119 124 17.15625
144 167 9.65625
51 118 19.03125
93 96 9.65625
232 387 18.40625
235 243 10.59375
240 244 10.59375
92 149 19.34375
88 194 20.90625
249 388 19.96875
34 74 18.40625
324 362 16.21875
363 387 11.53125
51 148 19.65625
346 352 19.34375
65 118 18.71875
223 260 8.71875
343 365 12.15625
71 127 16.21875
145 165 10.28125
119 150 18.09375
72 172 18.71875
285 364 17.46875
202 205 10.28125
151 186 5.28125
363 368 13.09375
35 77 20.59375
328 352 19.96875
61 63 7.78125
232 320 15.59375
31 85 13.71875
246 288 17.15625
246 268 19.34375
266 286 16.53125
180 184 10.90625
71 173 20.90625
245 318 20.59375
342 393 19.34375
32 186 15.28125
247 287 15.59375
90 187 18.40625
137 143 20.90625
231 255 18.40625
272 383 16.53125
211 214 8.40625
29 76 19.34375
46 68 18.09375
328 386 10.59375
239 244 6.84375
374 379 9.96875
88 148 16.53125
118 184 20.90625
71 151 9.65625
36 44 10.59375
50 70 7.46875
30 117 6.21875
33 37 14.65625
224 244 10.90625
341 362 17.15625
284 341 20.28125
141 189 12.15625
347 351 14.65625
27 31 15.59375
25 45 11.21875
68 153 19.96875
232 243 19.03125
52 68 6.53125
28 86 18.40625
235 317 17.46875
122 193 15.90625
35 123 20.59375
173 188 19.34375
124 194 20.59375
87 124 12.46875
284 369 19.65625
367 385 16.84375
86 91 15.59375
11 14 11.21875
229 388 20.90625
272 391 18.40625
45 117 18.40625
285 315 15.90625
354 358 11.84375
27 40 15.90625
275 347 18.09375
33 167 20.90625
58 65 13.40625
345 390 21.21875
268 389 18.40625
377 395 10.28125
178 196 10.28125
36 62 13.40625
143 194 19.34375
187 193 12.78125
27 38 10.59375
249 259 18.40625
230 284 13.71875
267 349 17.46875
168 173 17.46875
232 236 14.65625
350 385 5.28125
225 288 14.96875
76 148 18.09375
234 285 19.03125
29 88 11.84375
73 83 16.53125
142 184 18.09375
178 195 10.28125
28 75 17.15625
175 180 9.96875
35 116 9.65625
263 364 19.96875
276 285 12.15625
232 252 12.15625
70 165 7.15625
224 255 13.09375
229 385 18.40625
90 115 10.90625
210 213 11.21875
376 380 10.90625
33 186 19.96875
75 187 18.09375
51 87 19.03125
31 126 19.03125
126 146 12.78125
267 352 19.96875
272 340 16.84375
65 73 15.28125
287 382 17.78125
122 191 8.71875
342 373 19.34375
26 55 6.84375
118 149 18.09375
227 268 16.53125
231 385 15.28125
270 326 16.21875
229 236 15.28125
287 393 20.90625
377 394 10.28125
232 286 13.40625
270 372 20.90625
341 382 20.59375
233 273 18.40625
33 188 18.40625
229 347 19.65625
232 291 9.03125
86 128 19.34375
144 166 12.15625
52 89 15.59375
124 145 5.59375
167 188 12.78125
87 94 20.59375
232 323 17.46875
48 88 15.59375
387 392 15.59375
225 254 6.84375
232 388 20.28125
46 119 20.59375
286 324 16.84375
271 371 18.71875
249 385 20.59375
319 383 16.21875
250 347 19.34375
130 133 10.28125
231 293 16.21875
122 192 12.46875
2 5 10.28125
228 287 11.84375
30 37 15.28125
82 149 18.40625
67 72 15.59375
55 69 16.53125
146 186 18.71875
337 352 18.40625
17 38 9.34375
33 124 17.46875
138 188 18.71875
267 387 17.46875
63 73 20.28125
281 363 20.90625
285 327 19.34375
33 53 12.15625
60 117 15.90625
269 364 7.15625
55 117 17.46875
168 186 16.84375
142 171 10.28125
31 118 10.90625
36 118 17.46875
287 324 20.59375
345 385 18.71875
149 189 10.90625
177 181 10.90625
164 169 13.09375
123 149 9.34375
225 262 8.40625
33 92 9.03125
245 248 11.21875
142 163 17.15625
267 273 15.59375
289 386 18.40625
188 193 15.59375
325 372 17.78125
126 173 17.78125
226 239 15.90625
333 336 6.53125
147 153 19.34375
339 368 6.53125
344 350 15.59375
67 91 16.21875
35 86 19.03125
289 314 10.90625
29 122 19.96875
229 323 19.03125
223 292 18.40625
40 45 6.84375
34 86 19.34375
228 247 11.21875
288 320 11.21875
77 86 12.15625
154 186 11.21875
165 188 10.90625
278 282 9.03125
379 383 10.90625
28 57 16.21875
69 142 19.65625
241 248 21.21875
124 140 16.84375
266 290 16.21875
75 86 10.59375
25 56 13.09375
68 150 17.46875
50 186 20.59375
348 388 10.90625
341 370 10.28125
124 168 12.46875
29 147 20.90625
287 389 18.09375
143 174 19.34375
32 94 16.21875
51 116 19.34375
284 343 21.21875
231 261 19.03125
24 93 18.40625
80 86 11.53125
183 196 9.65625
321 391 12.46875
269 386 15.90625
29 94 18.71875
47 89 17.15625
51 122 19.96875
252 316 21.21875
323 339 16.84375
226 287 17.78125
229 315 10.59375
326 368 9.34375
268 382 21.21875
321 390 8.71875
69 77 20.90625
119 164 19.34375
321 363 10.59375
23 55 12.78125
226 230 15.59375
339 344 15.59375
274 362 15.90625
147 151 14.03125
32 56 18.40625
248 274 17.78125
83 121 11.21875
26 48 11.53125
292 295 9.65625
340 388 12.15625
75 153 18.40625
233 285 19.34375
127 169 9.34375
317 352 18.71875
18 24 9.03125
26 63 8.40625
85 188 9.96875
351 366 19.03125
201 204 10.28125
347 382 19.34375
336 342 20.90625
281 290 17.15625
320 373 21.21875
264 286 15.28125
122 148 8.09375
15 19 7.46875
237 316 19.03125
236 240 14.03125
118 153 18.71875
365 370 9.96875
42 49 21.21875
264 317 18.71875
71 85 13.71875
226 237 10.59375
79 83 9.03125
271 327 16.21875
362 366 14.03125
222 254 12.78125
30 116 10.59375
30 65 10.28125
163 167 14.03125
262 266 13.71875
145 151 15.59375
286 393 16.84375
37 41 14.03125
225 247 11.53125
85 149 12.78125
272 366 16.53125
29 74 19.65625
32 47 14.96875
50 91 9.34375
120 184 16.21875
70 89 15.90625
128 167 16.21875
49 75 17.78125
33 87 13.40625
254 268 16.53125
229 264 10.28125
319 324 16.84375
382 395 9.65625
51 88 17.78125
68 188 17.46875
268 368 19.34375
73 167 16.53125
75 163 15.90625
286 293 20.59375
269 275 19.34375
46 73 20.90625
73 141 16.84375
152 167 18.71875
227 319 15.28125
227 256 16.21875
259 316 15.90625
250 287 17.78125
274 285 10.59375
75 125 18.09375
31 72 13.09375
38 117 19.03125
234 322 20.59375
345 387 13.09375
124 165 12.46875
285 292 20.59375
254 269 16.84375
230 317 10.90625
372 387 19.34375
146 188 13.09375
268 276 20.90625
31 70 12.15625
87 170 16.84375
231 246 14.96875
88 190 18.09375
92 163 18.40625
288 387 17.46875
342 363 12.46875
72 165 9.96875
262 272 20.28125
69 171 20.90625
323 346 9.96875
82 91 17.15625
227 258 11.53125
53 117 21.21875
76 126 16.84375
73 124 9.03125
268 367 16.84375
26 92 17.15625
86 116 15.90625
122 164 10.59375
70 76 19.34375
65 117 16.21875
142 183 20.59375
267 386 19.96875
250 286 19.03125
52 60 12.46875
31 117 9.96875
268 317 15.59375
355 359 12.78125
225 291 17.15625
270 284 13.71875
189 194 18.09375
249 260 15.90625
275 325 16.84375
264 316 16.21875
328 341 7.15625
28 117 8.09375
254 316 17.46875
230 387 15.59375
282 363 20.59375
283 354 4.96875
36 70 19.03125
250 317 19.03125
86 126 17.15625
224 291 19.65625
262 291 20.59375
375 379 8.71875
266 320 20.90625
65 74 20.59375
354 383 6.53125
76 187 16.21875
327 366 16.21875
230 271 13.09375
33 121 15.59375
30 186 18.40625
51 149 18.71875
70 121 15.59375
322 348 9.34375
314 320 19.96875
72 128 16.21875
257 314 15.90625
319 323 12.15625
382 388 18.71875
89 188 17.46875
271 369 15.59375
118 124 17.15625
120 124 12.15625
285 325 17.15625
287 390 15.90625
232 366 20.90625
269 288 15.90625
228 273 19.65625
353 385 11.21875
85 144 21.21875
34 119 16.84375
51 56 11.53125
216 237 9.34375
228 346 20.90625
268 341 19.65625
87 144 20.28125
55 114 20.90625
51 75 19.96875
270 275 14.96875
323 367 12.46875
66 71 16.21875
318 364 19.65625
348 352 12.46875
139 148 14.34375
149 153 12.46875
25 92 19.65625
138 153 18.40625
32 62 19.03125
87 125 16.84375
251 259 12.46875
235 251 9.96875
264 273 20.59375
85 170 19.65625
73 170 18.09375
267 315 17.46875
227 316 8.09375
321 364 10.59375
16 20 10.90625
71 76 14.96875
322 352 16.21875
26 45 13.71875
250 257 12.78125
271 284 13.71875
386 392 12.78125
224 266 20.90625
287 384 17.15625
346 384 17.78125
286 369 16.84375
274 352 18.40625
122 174 18.40625
350 389 12.15625
234 273 18.09375
28 120 15.28125
122 165 10.59375
369 383 16.53125
340 372 12.15625
266 318 21.21875
67 87 16.53125
143 166 7.46875
51 58 12.78125
337 387 18.71875
69 190 18.40625
87 194 16.84375
85 164 15.90625
270 338 18.40625
231 351 19.34375
31 71 9.96875
176 180 8.71875
32 189 16.53125
237 290 15.28125
88 125 20.59375
272 290 11.53125
250 348 18.71875
65 87 15.28125
271 364 9.96875
364 387 10.90625
7 10 9.65625
29 149 20.59375
271 316 18.09375
343 386 12.46875
206 209 9.65625
270 345 10.28125
71 123 8.40625
150 184 10.59375
124 147 9.96875
72 76 14.03125
184 189 13.71875
228 293 18.71875
68 74 15.59375
68 187 19.65625
366 387 12.78125
75 191 16.53125
265 270 16.21875
230 270 9.96875
274 324 18.09375
266 323 20.28125
230 316 9.96875
272 348 9.03125
328 371 10.59375
286 349 9.96875
270 373 20.90625
229 266 13.71875
36 52 9.96875
215 219 10.90625
91 123 16.21875
269 323 12.46875
141 173 12.15625
72 85 13.71875
70 187 15.90625
269 320 15.59375
28 91 7.78125
355 382 11.21875
327 348 12.15625
214 218 7.46875
83 164 20.59375
349 383 10.59375
143 164 12.46875
319 384 17.46875
230 269 12.15625
229 250 12.78125
140 145 15.59375
275 386 16.21875
326 351 16.84375
235 269 19.03125
70 153 19.96875
271 275 14.03125
258 264 16.53125
30 51 12.78125
255 290 18.71875
27 51 15.90625
127 152 16.84375
140 169 6.53125
72 117 18.09375
282 323 20.90625
260 290 15.90625
323 364 12.46875
67 124 20.28125
121 141 15.90625
128 149 12.15625
68 116 17.46875
50 61 15.90625
47 69 19.34375
266 271 15.59375
88 191 15.90625
254 288 17.78125
217 223 9.03125
144 187 12.46875
283 321 11.53125
69 118 15.59375
85 165 17.46875
71 139 18.40625
250 255 11.53125
73 149 9.03125
233 318 16.84375
120 125 16.84375
250 274 19.96875
364 388 15.59375
272 369 18.09375
166 171 9.96875
289 385 15.90625
366 384 17.78125
264 292 20.59375
228 285 17.15625
229 283 19.96875
86 93 20.59375
28 59 11.53125
35 58 11.21875
42 48 20.28125
55 70 16.84375
70 126 15.28125
250 319 17.15625
345 349 14.65625
227 290 7.78125
234 271 19.34375
87 188 9.96875
129 172 10.59375
120 185 17.46875
38 91 15.28125
31 121 11.53125
27 88 17.78125
236 255 15.90625
222 256 10.28125
82 164 20.90625
51 120 17.15625
27 120 18.71875
318 325 19.65625
323 361 18.40625
23 27 13.09375
231 388 16.84375
275 316 12.15625
234 257 11.21875
261 290 18.71875
127 191 12.15625
30 93 13.09375
326 385 13.09375
355 386 18.71875
323 366 12.46875
268 351 16.53125
266 272 15.28125
321 367 15.28125
56 91 18.71875
222 226 13.09375
151 190 12.15625
155 184 6.53125
122 168 15.28125
236 291 16.21875
226 319 18.71875
368 382 21.21875
70 124 12.46875
230 318 9.34375
231 245 17.46875
16 69 20.90625
193 197 13.09375
292 320 19.03125
321 373 18.40625
245 263 17.15625
227 269 19.03125
71 146 10.28125
63 67 13.71875
285 344 20.59375
230 255 19.03125
31 119 9.34375
61 91 15.90625
129 150 12.78125
229 292 13.09375
244 249 17.15625
59 65 16.53125
338 385 11.84375
32 152 19.34375
321 351 12.15625
165 190 15.90625
73 91 11.53125
364 368 13.09375
233 320 19.96875
38 62 18.09375
250 314 16.21875
53 73 19.65625
35 89 10.59375
90 186 15.90625
340 354 19.65625
51 114 21.21875
290 322 15.90625
287 391 19.96875
317 386 20.59375
134 137 8.09375
124 167 12.46875
169 183 21.21875
71 115 21.21875
93 121 19.03125
86 153 9.03125
37 92 16.21875
350 380 16.21875
274 354 18.71875
284 363 15.90625
364 389 15.90625
325 368 10.59375
254 313 20.90625
30 67 13.71875
231 286 8.71875
84 155 4.65625
323 349 10.90625
30 73 10.28125
156 183 11.21875
164 189 16.21875
241 247 20.28125
28 69 16.53125
122 152 12.15625
326 389 6.84375
51 115 16.21875
24 65 16.53125
141 155 19.34375
269 325 15.28125
146 150 14.65625
72 170 15.59375
118 293 4.96875
340 382 14.96875
234 288 10.59375
225 244 13.71875
34 121 19.96875
128 138 11.53125
60 93 20.59375
321 382 15.28125
354 381 7.46875
88 185 17.15625
287 291 13.09375
74 184 17.46875
16 36 8.09375
286 323 12.46875
122 183 15.28125
30 84 19.96875
282 386 18.09375
156 187 18.71875
72 146 9.34375
341 346 13.40625
252 288 20.28125
271 388 9.34375
68 189 20.59375
141 151 11.21875
76 117 12.15625
75 92 6.53125
68 124 17.15625
28 70 19.03125
85 163 11.84375
285 352 9.03125
87 150 9.96875
269 319 13.40625
119 126 19.65625
364 369 9.34375
165 189 15.59375
31 56 19.03125
371 385 11.21875
245 319 19.65625
234 260 12.46875
229 272 10.28125
69 152 16.53125
32 87 8.71875
88 192 19.96875
234 265 17.78125
284 346 18.71875
338 362 16.53125
285 391 16.84375
288 312 18.71875
148 186 10.90625
267 323 17.15625
147 185 17.78125
30 57 20.28125
284 323 13.09375
229 348 16.84375
75 148 18.09375
23 47 12.46875
270 314 21.21875
235 266 16.21875
377 381 9.03125
226 250 15.90625
271 384 16.84375
89 113 18.71875
128 168 13.40625
327 367 13.40625
31 188 15.59375
152 192 9.96875
327 338 6.21875
223 264 16.53125
319 366 20.28125
284 362 11.84375
286 387 9.96875
67 121 20.90625
286 343 20.28125
279 320 12.46875
253 258 13.40625
213 216 4.34375
92 189 18.09375
341 372 16.21875
34 66 12.15625
29 93 16.53125
94 317 4.96875
340 350 11.21875
71 185 14.96875
21 38 9.34375
321 347 8.09375
63 92 20.59375
271 345 9.34375
268 316 16.21875
230 386 17.78125
274 390 16.53125
230 320 11.53125
324 370 18.40625
270 316 17.78125
119 165 19.65625
352 365 16.53125
31 187 17.78125
23 57 10.28125
88 92 13.09375
125 171 18.40625
142 147 13.40625
46 64 17.15625
383 388 13.71875
35 66 17.78125
250 290 12.78125
167 185 17.78125
270 384 14.96875
142 173 16.21875
341 373 17.78125
324 383 18.40625
114 117 10.90625
55 89 17.78125
65 116 20.28125
72 185 16.84375
35 61 12.46875
82 150 18.71875
71 174 20.90625
250 313 21.21875
37 56 15.90625
252 272 19.65625
267 385 18.71875
72 163 10.59375
35 74 18.09375
67 119 21.21875
164 193 18.71875
266 369 20.59375
170 184 16.53125
276 320 9.65625
32 46 17.46875
67 73 15.28125
282 348 19.34375
37 59 9.65625
139 186 11.84375
65 119 18.40625
319 353 18.40625
71 89 13.71875
69 168 16.84375
29 86 17.15625
250 315 19.34375
283 318 11.53125
35 72 19.65625
165 191 17.46875
122 317 19.03125
225 230 14.96875
123 153 16.21875
46 120 19.65625
118 187 20.59375
326 390 12.15625
83 187 18.09375
200 203 9.96875
65 93 20.59375
32 167 18.09375
227 249 13.71875
260 288 18.40625
241 245 13.71875
342 365 7.46875
126 167 11.53125
153 166 16.53125
281 349 18.71875
233 275 20.28125
84 119 11.53125
62 91 18.71875
347 369 8.71875
25 67 20.90625
35 64 11.53125
45 50 17.15625
141 183 14.96875
126 169 10.59375
54 59 13.40625
142 174 17.46875
124 150 10.90625
269 352 19.96875
251 348 19.65625
222 246 12.46875
139 163 16.53125
25 34 11.21875
229 256 20.28125
148 174 18.71875
327 362 15.59375
232 350 18.71875
282 318 10.28125
223 253 9.34375
88 178 20.59375
128 188 9.65625
34 76 20.28125
362 393 16.84375
264 318 18.40625
14 17 4.34375
323 351 17.78125
283 319 13.09375
320 349 11.84375
228 292 16.53125
71 117 17.78125
241 257 16.84375
31 93 17.15625
178 194 5.90625
128 163 15.59375
74 185 18.09375
31 148 16.53125
26 31 14.96875
264 320 19.96875
321 374 20.90625
124 152 17.78125
377 393 5.90625
344 369 12.46875
339 372 10.59375
53 89 20.28125
53 57 11.53125
313 316 10.90625
281 320 8.71875
75 155 18.71875
85 124 13.09375
26 54 11.53125
392 396 13.09375
68 87 12.78125
274 291 6.53125
24 54 9.34375
225 318 20.28125
84 120 13.09375
234 263 11.53125
28 50 13.71875
156 160 12.78125
273 367 20.59375
270 288 13.71875
274 347 18.09375
363 388 16.21875
70 120 13.40625
69 169 19.34375
277 285 11.53125
172 186 11.21875
273 383 17.46875
126 191 9.34375
291 321 15.90625
48 89 12.46875
379 395 5.90625
151 181 16.21875
270 370 18.40625
80 119 12.15625
292 312 5.59375
141 148 8.09375
50 188 17.78125
61 89 18.40625
167 189 16.53125
383 394 10.90625
233 265 12.15625
281 286 10.59375
38 90 20.28125
231 366 18.09375
287 377 20.59375
125 184 18.40625
324 348 11.21875
41 48 21.53125
80 121 12.46875
68 186 18.71875
230 292 17.15625
28 46 11.21875
284 364 17.46875
38 66 20.90625
26 119 20.28125
276 284 10.59375
69 117 16.21875
78 86 11.53125
30 52 11.53125
36 55 6.21875
319 389 15.90625
122 195 20.90625
320 340 15.90625
155 182 7.46875
320 346 15.90625
215 235 8.09375
141 181 18.71875
248 272 15.28125
85 150 12.46875
343 369 13.40625
276 352 19.34375
77 186 16.53125
229 263 11.53125
249 387 17.78125
225 252 13.40625
148 183 19.34375
228 250 12.46875
86 192 16.84375
1 4 9.96875
52 149 19.65625
237 265 20.90625
32 116 13.40625
84 122 11.53125
64 115 17.15625
95 120 18.71875
364 390 17.46875
227 245 11.21875
225 315 16.84375
294 319 18.71875
125 148 8.09375
49 73 15.28125
92 122 15.90625
85 147 18.71875
120 154 18.40625
228 244 18.09375
276 385 16.53125
245 251 16.84375
328 349 12.78125
363 392 18.71875
184 195 10.90625
52 63 10.28125
325 366 11.53125
259 292 20.59375
231 276 16.84375
366 388 16.53125
287 346 16.84375
231 315 13.40625
251 262 10.28125
284 326 17.78125
30 64 11.53125
249 284 20.59375
233 274 17.15625
42 46 13.71875
35 117 7.78125
227 291 13.09375
165 170 9.34375
163 194 16.84375
247 288 12.46875
346 368 13.09375
341 349 10.90625
272 279 18.40625
321 339 17.15625
286 366 18.09375
50 59 20.28125
126 165 12.15625
244 267 20.28125
270 318 14.96875
370 385 16.21875
121 186 7.78125
267 388 20.59375
51 91 12.78125
85 127 17.78125
324 344 5.90625
323 340 11.84375
234 316 7.78125
291 362 18.40625
42 58 16.84375
271 276 15.90625
237 261 18.09375
29 45 18.09375
31 84 16.84375
240 247 21.53125
139 143 13.71875
74 168 20.59375
327 337 11.53125
87 149 8.71875
178 182 9.03125
252 256 11.53125
180 196 5.90625
270 291 15.90625
165 169 13.09375
320 341 19.34375
225 253 11.53125
123 164 15.28125
67 170 20.59375
351 391 9.96875
327 387 9.65625
128 147 17.15625
365 373 16.21875
326 347 10.28125
82 87 10.59375
93 113 5.59375
242 246 12.78125
227 237 14.03125
226 254 11.21875
271 318 15.28125
36 67 16.21875
316 350 20.59375
326 369 11.21875
277 348 20.90625
275 351 18.40625
173 185 11.84375
344 368 11.84375
127 165 16.21875
277 284 9.03125
128 139 6.21875
320 371 18.40625
227 273 19.96875
120 167 20.28125
86 145 20.59375
236 258 9.65625
303 306 11.21875
27 73 20.28125
29 51 12.46875
53 64 9.96875
372 384 11.84375
264 315 20.59375
140 173 10.59375
68 85 19.65625
28 38 14.03125
280 362 16.84375
78 85 9.03125
327 346 17.15625
286 348 8.71875
83 119 10.28125
86 178 18.40625
270 322 8.40625
51 64 10.59375
45 68 20.28125
243 263 19.65625
263 314 17.15625
32 77 16.84375
33 151 18.71875
271 362 10.59375
250 268 11.53125
43 47 12.78125
279 318 12.15625
33 119 13.71875
186 196 18.40625
27 55 11.21875
32 114 18.40625
234 274 15.28125
229 251 11.53125
267 286 12.78125
87 192 15.59375
147 169 13.09375
226 272 20.28125
26 53 13.40625
273 384 18.09375
71 171 18.40625
249 365 19.03125
220 237 9.34375
268 274 15.90625
251 292 18.09375
266 287 15.90625
121 165 15.28125
232 318 13.71875
251 315 19.96875
326 364 16.21875
51 65 10.28125
246 272 19.34375
30 76 13.71875
65 121 19.96875
44 55 16.21875
23 33 20.90625
339 362 18.09375
223 252 13.09375
82 121 8.71875
71 119 14.96875
126 162 17.15625
124 163 12.78125
68 166 16.84375
225 269 19.96875
53 71 18.09375
240 257 18.09375
50 85 20.59375
234 317 12.15625
267 365 17.15625
32 121 11.53125
125 149 11.21875
283 364 20.90625
262 286 19.03125
69 75 15.90625
127 185 11.84375
73 80 18.40625
25 89 19.34375
150 189 11.21875
40 46 12.15625
325 390 9.34375
244 248 12.15625
369 378 18.40625
222 232 20.90625
331 336 6.21875
269 371 20.28125
139 145 17.78125
33 189 20.28125
36 42 16.21875
51 74 19.34375
285 377 18.40625
70 189 16.84375
208 211 5.59375
30 149 16.84375
264 271 17.78125
351 368 17.15625
77 85 10.59375
233 289 9.96875
23 40 8.09375
301 304 10.28125
67 89 16.84375
343 350 19.34375
242 245 10.59375
73 188 9.03125
73 77 12.78125
35 56 15.90625
366 385 17.15625
77 153 19.34375
371 383 12.15625
269 389 19.03125
34 90 9.96875
46 52 16.84375
60 68 16.53125
23 45 10.59375
30 55 13.40625
74 90 8.71875
35 75 15.28125
243 251 20.59375
237 289 20.28125
274 284 10.90625
325 364 12.15625
380 387 20.90625
216 221 9.96875
35 118 12.15625
224 233 11.21875
338 368 11.21875
142 150 10.90625
231 247 10.59375
76 152 18.40625
67 143 20.59375
182 193 8.40625
337 341 13.71875
285 353 12.15625
67 88 15.90625
352 361 9.65625
272 387 9.03125
26 70 19.96875
321 346 11.21875
41 58 18.09375
325 361 17.15625
52 71 15.90625
44 52 20.59375
247 256 18.09375
144 151 19.34375
172 184 12.15625
17 22 9.96875
325 344 7.78125
228 266 12.46875
338 342 13.71875
83 149 19.34375
271 341 14.96875
264 322 20.59375
127 190 6.84375
259 267 16.53125
228 364 19.65625
250 263 10.59375
289 383 20.59375
85 90 13.40625
235 254 6.21875
230 283 16.84375
38 65 19.65625
73 115 16.53125
231 265 14.03125
249 258 20.28125
350 368 16.53125
52 116 19.96875
52 93 18.09375
388 393 18.09375
33 145 18.71875
262 319 19.34375
250 264 10.28125
320 385 7.78125
24 29 13.71875
232 344 18.71875
69 163 6.21875
78 149 20.90625
327 368 11.21875
235 249 12.46875
321 368 16.53125
40 49 16.53125
182 188 20.59375
267 317 15.28125
55 93 17.46875
252 263 9.96875
286 340 15.59375
231 320 11.53125
268 362 6.21875
247 323 20.90625
145 170 12.46875
241 246 15.59375
235 316 13.40625
347 384 12.78125
86 90 10.90625
127 170 11.21875
64 87 19.65625
268 388 16.84375
87 123 9.96875
239 245 12.15625
224 288 19.34375
117 151 20.59375
28 55 10.90625
274 346 18.71875
48 57 18.09375
42 47 15.59375
222 244 10.59375
26 56 10.28125
162 166 13.09375
45 49 12.15625
171 186 16.21875
47 73 19.34375
140 163 18.09375
338 363 13.09375
145 169 11.84375
39 52 19.65625
126 174 17.15625
324 346 11.84375
284 349 12.46875
145 191 16.21875
24 52 12.46875
44 91 16.21875
43 46 10.90625
120 152 17.46875
291 388 18.40625
230 382 20.59375
284 386 11.53125
326 384 11.84375
128 169 11.21875
123 152 17.78125
291 318 10.90625
125 145 5.90625
90 164 17.78125
65 72 18.09375
243 254 16.21875
235 241 16.21875
170 191 15.90625
284 289 13.40625
72 77 15.90625
44 64 19.65625
36 117 13.40625
129 152 16.21875
43 58 16.84375
85 187 11.53125
70 190 19.03125
32 55 14.65625
9 12 5.59375
121 172 18.40625
24 53 13.09375
151 169 16.53125
272 314 16.53125
126 145 7.78125
128 170 10.59375
365 392 20.59375
223 228 13.71875
230 264 9.34375
261 267 16.21875
321 394 20.90625
381 392 8.40625
231 313 18.40625
266 319 17.15625
22 40 5.59375
75 145 18.40625
324 347 8.09375
252 270 18.09375
120 128 19.96875
34 75 17.15625
25 90 19.65625
286 351 11.53125
71 92 15.90625
366 390 19.96875
75 85 10.90625
81 163 16.84375
341 387 11.21875
342 364 10.28125
338 344 17.78125
126 164 12.15625
381 387 20.59375
166 174 16.21875
87 115 19.96875
229 275 13.71875
228 260 9.03125
325 339 10.90625
251 270 15.90625
31 64 12.78125
371 375 14.03125
29 67 12.46875
30 189 20.59375
83 124 20.90625
74 155 18.71875
286 322 9.96875
227 264 11.84375
282 349 18.40625
138 142 13.71875
327 369 10.59375
113 117 14.34375
273 289 8.71875
229 254 13.40625
239 248 16.53125
339 384 11.21875
143 165 10.28125
140 185 11.21875
280 348 17.78125
152 169 17.15625
249 318 16.84375
227 281 20.28125
274 344 18.40625
128 186 9.65625
229 268 10.59375
87 141 15.28125
75 147 18.71875
51 72 15.59375
234 242 17.15625
344 390 16.21875
124 162 18.40625
235 253 10.28125
120 190 15.90625
369 390 15.90625
121 139 19.34375
322 369 17.15625
129 170 11.21875
168 189 15.59375
342 369 8.71875
28 88 13.71875
63 87 19.03125
175 194 10.28125
259 266 18.40625
374 393 10.28125
282 291 20.90625
72 189 9.03125
50 119 16.84375
323 365 12.46875
120 192 19.34375
362 368 17.15625
349 370 11.21875
69 189 16.84375
144 170 13.40625
140 150 11.21875
272 276 12.78125
139 164 13.09375
227 254 10.90625
50 166 19.03125
238 251 19.65625
29 165 19.65625
361 365 13.09375
325 384 9.96875
289 363 17.78125
29 91 9.03125
87 167 18.09375
92 119 10.90625
273 354 18.71875
149 184 14.03125
165 185 14.96875
224 243 9.34375
328 369 10.90625
266 288 16.84375
254 292 17.46875
391 395 13.71875
283 325 16.21875
267 284 19.65625
36 54 10.28125
28 92 13.09375
28 62 12.15625
35 43 17.15625
256 267 17.78125
339 349 11.21875
118 188 17.15625
227 259 7.78125
265 269 13.09375
139 169 11.21875
58 68 15.28125
233 288 11.53125
230 249 11.21875
126 185 9.96875
32 66 14.03125
225 255 10.28125
32 48 10.59375
369 387 12.15625
266 289 14.96875
234 255 15.90625
72 142 14.96875
385 395 18.40625
365 391 15.90625
287 385 11.84375
167 191 19.96875
31 50 11.21875
31 65 9.34375
231 254 14.65625
230 263 12.78125
231 270 8.09375
227 317 13.40625
243 290 16.21875
189 193 15.90625
285 324 20.28125
72 119 15.28125
228 290 9.03125
166 186 12.78125
263 286 19.65625
286 373 19.03125
372 377 9.34375
281 292 21.21875
365 385 12.78125
167 186 17.15625
123 186 10.59375
225 266 15.59375
45 118 21.21875
88 186 11.84375
170 179 18.40625
271 288 14.96875
153 162 9.65625
142 188 11.21875
257 267 15.28125
26 67 15.59375
269 316 19.03125
323 362 12.78125
81 121 7.15625
317 387 17.15625
28 118 13.40625
65 123 20.59375
67 90 14.65625
227 261 12.15625
340 383 13.40625
325 363 12.15625
69 150 12.15625
227 287 13.71875
87 174 19.03125
84 90 17.46875
249 348 15.28125
70 117 19.03125
344 383 20.28125
288 383 19.65625
312 316 14.34375
62 68 16.21875
231 264 9.96875
127 149 12.78125
286 391 15.59375
163 169 17.15625
31 183 20.59375
153 196 16.21875
28 82 20.28125
151 155 12.15625
90 184 20.59375
121 150 11.84375
46 51 16.21875
137 171 11.21875
126 140 10.90625
26 44 13.71875
192 196 13.71875
70 170 16.21875
269 384 20.59375
32 65 9.96875
26 116 16.84375
246 250 10.90625
275 324 18.40625
166 193 20.59375
85 148 15.28125
48 86 19.96875
32 85 14.65625
86 125 20.28125
348 383 14.03125
350 354 12.15625
58 114 20.90625
67 120 17.15625
28 53 16.53125
122 147 11.21875
120 149 12.15625
50 55 11.53125
33 148 18.09375
163 187 10.28125
47 51 10.90625
87 152 11.53125
249 256 18.71875
34 89 11.53125
325 373 17.15625
64 90 15.28125
30 56 17.46875
33 59 17.78125
278 385 18.09375
320 369 19.03125
228 274 17.78125
54 90 19.65625
59 63 12.15625
104 107 11.21875
246 261 18.40625
229 255 17.46875
245 274 18.71875
66 90 17.78125
50 149 15.28125
227 252 16.53125
28 74 19.96875
44 48 14.03125
29 61 9.03125
338 386 9.34375
258 262 12.15625
22 37 9.96875
286 314 19.96875
153 181 12.46875
68 118 15.28125
32 143 18.09375
47 75 19.34375
86 154 12.15625
32 71 8.09375
57 68 18.09375
338 384 6.84375
254 265 10.90625
63 120 19.34375
232 258 17.78125
343 349 14.34375
28 65 11.84375
145 184 20.28125
268 343 19.03125
348 369 9.03125
326 348 12.78125
269 369 16.21875
319 351 17.46875
246 260 13.40625
340 380 18.71875
250 273 19.34375
172 176 14.34375
271 290 15.59375
181 188 20.90625
36 50 12.46875
229 280 18.40625
344 384 16.84375
152 188 13.09375
263 289 15.28125
29 75 17.78125
88 143 19.96875
46 75 18.71875
83 92 20.90625
36 51 11.21875
170 188 12.15625
126 194 15.59375
247 273 15.59375
291 323 17.15625
266 350 18.09375
289 321 11.53125
190 194 13.40625
69 74 13.71875
270 328 20.28125
243 247 14.03125
81 149 17.78125
181 185 11.21875
232 265 13.71875
229 363 19.03125
271 352 17.46875
55 66 10.90625
23 35 15.90625
352 395 16.21875
322 385 10.59375
280 290 19.65625
364 384 14.96875
48 60 15.28125
124 166 12.46875
237 262 18.71875
84 165 20.90625
126 130 14.03125
362 386 10.28125
141 184 13.40625
122 184 11.53125
72 89 14.96875
222 234 15.90625
280 320 7.46875
128 151 12.78125
223 251 12.46875
69 83 20.90625
225 243 13.71875
339 364 16.21875
126 163 12.46875
37 61 12.78125
242 257 17.15625
222 239 8.09375
380 384 11.21875
325 362 12.46875
92 124 16.84375
224 289 19.65625
338 347 14.34375
279 286 16.21875
69 148 11.21875
127 150 11.21875
214 237 4.96875
235 250 11.21875
268 347 11.21875
250 271 15.59375
35 39 14.96875
286 291 14.96875
321 340 11.53125
35 67 16.84375
231 263 13.09375
38 48 11.84375
249 254 11.53125
367 388 15.59375
88 147 16.84375
48 124 20.90625
172 189 17.15625
32 64 13.09375
33 66 13.71875
247 285 19.96875
319 385 11.84375
175 187 17.46875
349 388 11.53125
70 172 20.28125
283 291 20.90625
244 317 21.21875
285 289 10.90625
268 283 19.65625
121 142 19.34375
50 57 18.71875
51 69 11.53125
305 308 5.59375
215 316 17.78125
31 185 19.34375
233 252 10.28125
48 117 10.28125
65 148 19.96875
166 192 15.90625
227 275 19.34375
72 153 17.46875
323 371 17.46875
226 258 9.65625
30 164 19.03125
120 186 11.84375
150 171 11.21875
87 143 15.90625
321 383 11.53125
90 122 11.53125
270 323 9.03125
249 270 10.90625
34 53 10.28125
82 93 21.21875
47 62 18.40625
341 371 11.84375
233 258 12.78125
66 70 13.09375
257 313 20.90625
75 79 11.84375
266 342 20.59375
231 312 19.34375
123 170 17.15625
268 286 9.03125
85 116 18.40625
145 185 16.84375
321 365 11.84375
118 148 20.28125
227 253 15.59375
85 126 13.09375
234 238 14.96875
319 327 19.96875
152 181 11.53125
261 287 20.59375
125 147 11.84375
268 282 20.90625
28 54 15.59375
124 141 11.84375
62 88 20.59375
118 321 19.03125
345 368 13.40625
230 291 12.78125
163 181 20.90625
35 52 11.84375
71 129 20.28125
389 393 13.40625
247 316 10.28125
247 315 9.96875
148 173 18.40625
121 166 17.15625
140 165 16.21875
166 191 16.21875
64 89 15.28125
47 90 14.65625
33 164 19.03125
284 325 13.09375
347 373 19.03125
122 166 11.84375
34 64 6.84375
267 347 15.59375
129 185 11.53125
247 259 15.28125
227 251 11.84375
328 351 16.21875
272 283 14.65625
297 300 9.96875
352 380 12.46875
72 91 15.59375
245 250 16.21875
125 129 13.71875
351 387 13.09375
368 393 19.03125
269 388 16.84375
16 21 11.53125
122 169 16.53125
236 260 12.78125
60 67 18.40625
340 381 19.96875
25 44 9.34375
221 236 9.96875
288 346 19.34375
247 292 6.21875
234 251 11.84375
46 58 13.40625
215 261 20.59375
231 284 14.65625
70 185 20.59375
61 115 17.78125
86 94 19.34375
319 340 19.34375
72 151 13.40625
368 373 16.84375
273 323 8.40625
73 183 20.28125
28 60 7.78125
326 349 11.21875
48 116 9.96875
263 288 15.28125
237 247 11.84375
131 140 7.46875
124 139 17.46875
233 239 18.71875
87 93 20.28125
79 186 18.09375
234 267 12.15625
268 349 12.15625
285 386 14.96875
239 260 18.40625
35 68 12.15625
143 170 8.71875
221 239 5.59375
366 371 14.96875
250 272 15.59375
87 92 14.96875
322 363 15.28125
28 76 19.34375
286 342 15.59375
318 391 21.21875
280 325 17.15625
84 126 16.21875
267 287 11.53125
183 191 10.90625
249 315 15.59375
232 294 18.71875
265 289 17.78125
245 257 13.40625
229 270 13.40625
348 354 18.09375
90 126 18.71875
78 163 20.28125
71 84 17.46875
229 320 14.03125
70 163 10.59375
324 328 13.71875
48 74 15.59375
89 184 19.65625
151 166 11.21875
148 189 9.96875
369 385 13.09375
25 48 13.71875
69 121 13.40625
275 321 10.59375
345 386 14.96875
346 369 11.84375
85 139 18.09375
75 91 10.59375
270 371 15.90625
339 346 17.46875
68 88 11.53125
327 350 12.78125
28 71 19.96875
348 389 10.90625
350 365 11.21875
71 172 15.90625
324 349 12.46875
19 24 4.34375
349 389 9.34375
72 140 19.65625
146 187 14.96875
246 289 14.65625
226 241 16.84375
89 148 19.65625
139 187 9.34375
324 351 19.34375
34 59 12.78125
16 62 20.59375
73 84 14.65625
123 154 21.21875
286 377 17.15625
264 269 12.15625
234 258 13.09375
30 71 13.40625
106 109 5.59375
132 137 6.21875
57 91 20.28125
83 150 18.09375
284 352 9.03125
16 117 17.78125
274 278 11.84375
319 348 12.15625
230 390 18.71875
121 147 15.90625
59 89 21.21875
268 273 13.71875
273 391 18.71875
285 293 19.34375
54 65 12.46875
327 385 9.65625
122 140 17.15625
144 150 14.34375
325 329 14.03125
372 385 16.53125
234 266 16.84375
362 380 20.90625
231 342 18.09375
125 150 12.46875
47 61 13.40625
71 167 10.90625
251 314 16.84375
142 172 11.84375
98 101 9.96875
122 141 11.53125
167 172 14.96875
294 312 5.90625
84 92 20.90625
36 53 12.46875
235 252 12.46875
84 89 15.90625
28 52 11.84375
50 71 10.90625
367 373 20.28125
147 190 15.90625
69 128 20.28125
52 115 16.84375
85 153 9.03125
76 122 10.59375
249 261 19.65625
15 38 4.96875
92 148 20.59375
119 192 21.21875
245 261 20.90625
273 277 12.15625
74 192 18.71875
320 348 10.90625
173 186 16.53125
269 322 12.15625
322 351 17.78125
69 84 19.65625
284 342 17.15625
232 363 19.03125
275 292 17.46875
270 366 10.90625
280 321 12.15625
249 347 16.21875
289 325 18.71875
284 315 18.40625
31 92 12.78125
56 62 9.65625
323 370 19.34375
268 320 13.40625
348 373 16.84375
35 59 13.09375
153 192 11.84375
30 81 18.40625
346 389 15.90625
27 59 9.65625
323 338 17.46875
319 386 14.96875
228 271 19.65625
146 172 19.65625
29 72 19.65625
374 386 17.46875
369 393 15.59375
85 123 10.28125
72 166 12.15625
271 365 12.15625
88 123 12.78125
163 184 13.40625
69 144 18.71875
319 382 19.96875
230 248 14.03125
78 120 12.78125
34 40 18.71875
283 288 15.90625
87 178 17.15625
215 237 6.21875
125 139 16.53125
240 246 16.21875
271 391 18.40625
27 42 16.84375
365 390 16.21875
258 288 21.21875
212 216 9.34375
272 382 20.28125
229 349 19.96875
149 190 10.90625
75 124 13.71875
263 268 14.03125
273 387 9.65625
253 289 19.65625
146 169 13.40625
120 183 19.96875
351 380 11.53125
87 117 14.34375
232 346 15.28125
50 116 15.59375
261 266 16.21875
87 116 17.46875
271 350 13.40625
70 115 20.28125
26 51 13.09375
81 126 17.15625
246 274 19.34375
233 263 6.84375
228 258 12.78125
39 93 19.03125
31 49 14.03125
270 287 10.90625
168 174 20.28125
268 348 8.40625
228 245 14.65625
316 352 20.90625
260 314 17.78125
169 194 19.03125
287 350 10.90625
35 82 20.59375
247 265 18.40625
320 365 17.15625
74 78 12.15625
336 370 11.21875
150 190 9.34375
234 281 20.59375
325 393 15.59375
139 185 6.84375
323 327 12.78125
265 316 21.21875
368 391 15.90625
284 347 15.28125
48 62 19.65625
287 342 19.96875
227 243 14.96875
253 264 12.46875
363 369 7.78125
285 350 10.59375
56 90 20.90625
247 271 16.53125
120 165 14.96875
256 290 20.28125
264 314 18.71875
234 318 15.28125
69 87 9.03125
281 386 18.40625
259 264 13.40625
368 390 18.09375
321 381 19.03125
51 73 15.59375
281 318 5.59375
285 389 15.90625
31 191 18.71875
139 189 16.21875
25 46 10.59375
89 147 19.03125
85 143 17.15625
227 315 12.15625
173 178 9.34375
171 185 12.15625
274 290 10.59375
89 115 12.15625
388 392 15.90625
247 254 11.53125
81 91 19.65625
328 362 19.96875
86 151 10.59375
81 122 12.15625
71 86 13.71875
345 371 19.65625
24 42 13.40625
262 362 19.03125
269 314 20.28125
372 386 14.96875
319 364 14.96875
228 312 20.28125
126 166 9.65625
225 250 13.09375
65 115 18.71875
59 68 19.34375
317 388 17.15625
71 124 9.03125
140 147 17.46875
25 39 8.09375
320 364 15.28125
28 44 14.96875
277 282 10.59375
323 345 10.59375
27 47 9.03125
325 369 9.96875
238 292 19.34375
370 384 12.15625
51 59 18.09375
274 323 13.71875
269 362 10.59375
382 390 10.90625
170 186 13.09375
247 261 19.65625
277 319 12.78125
71 154 19.96875
270 285 13.71875
269 291 16.21875
76 125 18.40625
233 362 17.46875
54 69 18.09375
352 391 11.84375
66 91 18.40625
29 117 10.28125
273 285 11.84375
349 368 11.21875
265 290 18.40625
224 245 10.59375
29 46 14.65625
25 93 18.09375
324 338 16.53125
35 119 15.28125
289 364 15.59375
259 268 20.90625
319 391 19.34375
169 174 16.84375
62 66 12.78125
258 266 20.59375
29 59 12.78125
248 271 16.53125
70 123 12.15625
31 167 20.59375
173 187 14.96875
69 191 18.71875
230 384 19.34375
226 318 18.40625
153 195 15.59375
322 389 10.59375
71 88 10.90625
47 64 13.40625
49 72 16.53125
60 65 13.40625
189 195 21.21875
277 362 20.28125
153 172 12.78125
142 192 13.40625
224 247 13.71875
287 348 12.78125
223 241 13.40625
34 163 17.46875
230 366 20.59375
286 292 20.28125
80 87 16.21875
228 316 10.28125
275 344 19.65625
317 347 20.28125
121 290 19.03125
271 339 19.65625
286 316 14.34375
148 171 14.03125
324 368 13.09375
169 191 18.09375
16 38 6.21875
257 265 14.65625
90 165 15.59375
349 393 12.46875
27 119 18.40625
65 70 12.15625
229 282 19.03125
276 286 14.65625
338 388 16.21875
46 62 20.90625
352 394 15.59375
70 92 16.21875
102 105 10.28125
149 174 16.84375
230 282 16.53125
74 86 11.84375
230 252 17.46875
47 52 12.15625
326 362 17.78125
275 346 20.28125
233 364 19.03125
149 170 9.03125
36 41 17.78125
228 362 16.53125
150 192 10.28125
276 325 19.34375
362 383 13.40625
337 348 17.78125
215 220 11.53125
68 73 10.59375
393 397 13.71875
117 153 20.90625
125 152 19.34375
255 261 9.65625
81 88 12.78125
326 346 15.59375
25 65 17.15625
286 344 15.59375
120 150 14.65625
41 47 16.21875
226 246 9.03125
318 324 21.53125
233 346 19.03125
247 362 19.96875
30 69 10.59375
33 147 15.28125
86 187 14.96875
235 240 17.78125
87 145 15.59375
127 147 15.59375
32 54 17.46875
124 172 17.46875
72 167 12.15625
50 62 19.65625
34 165 19.03125
74 188 9.65625
152 166 13.40625
67 151 18.09375
36 90 14.65625
229 364 17.15625
49 116 15.28125
66 89 18.71875
284 322 10.28125
322 384 15.59375
76 93 17.15625
270 353 19.96875
129 163 19.96875
247 260 15.28125
248 264 11.84375
322 353 21.21875
268 383 19.34375
268 288 12.15625
287 322 12.78125
287 344 19.03125
170 194 15.59375
76 87 9.34375
63 163 19.03125
124 128 12.78125
229 321 15.28125
29 73 15.28125
229 258 17.78125
283 289 17.46875
150 169 11.21875
50 148 16.21875
265 288 18.71875
270 283 17.46875
30 59 17.78125
366 370 13.71875
147 170 11.84375
123 139 19.65625
81 87 11.53125
320 393 17.78125
352 371 12.78125
228 254 9.96875
346 362 10.59375
88 145 19.03125
235 289 14.65625
68 94 19.96875
248 260 12.46875
340 347 8.09375
328 384 11.53125
319 349 14.65625
69 89 12.15625
262 287 15.59375
121 149 10.90625
38 59 10.90625
267 272 10.59375
86 185 14.96875
267 293 19.96875
122 173 19.96875
90 166 19.96875
40 61 18.40625
284 338 18.09375
175 181 12.78125
49 61 12.46875
86 190 15.90625
267 314 16.21875
228 272 15.28125
49 65 11.84375
47 70 18.71875
87 139 18.40625
248 291 12.46875
227 260 10.59375
270 365 9.34375
76 147 20.28125
60 89 17.15625
319 343 20.90625
227 270 19.96875
68 115 16.21875
28 90 11.53125
124 193 19.65625
31 86 9.65625
64 69 14.03125
228 256 15.59375
151 195 17.46875
280 323 16.21875
268 390 18.71875
280 286 11.53125
179 186 16.53125
351 365 13.40625
284 351 13.09375
88 151 10.90625
271 368 16.84375
22 36 10.59375
75 116 9.03125
230 285 9.65625
227 289 11.53125
69 188 13.09375
120 141 19.34375
227 318 15.28125
185 195 10.59375
285 347 17.46875
167 190 16.53125
349 391 10.28125
121 163 10.59375
268 371 18.40625
247 258 16.84375
226 263 11.84375
48 72 16.53125
36 63 12.78125
69 149 8.40625
250 258 18.09375
269 273 14.03125
284 383 8.71875
246 251 12.15625
34 147 19.03125
234 243 12.78125
32 119 10.90625
140 190 12.46875
85 152 13.09375
29 58 10.90625
275 286 9.34375
268 327 20.28125
338 346 19.34375
231 253 17.46875
121 152 14.34375
147 163 10.59375
194 198 13.71875
48 58 13.40625
281 321 13.40625
232 259 15.28125
247 257 13.40625
230 321 11.84375
40 48 16.84375
368 386 11.21875
41 46 15.90625
288 314 12.15625
48 66 18.40625
235 262 12.78125
288 351 19.96875
321 372 19.96875
68 149 13.40625
325 365 9.65625
228 257 10.90625
261 265 12.78125
150 194 12.46875
77 87 14.65625
224 238 8.09375
85 174 19.34375
347 390 13.71875
125 130 18.09375
25 117 16.53125
28 119 15.28125
141 182 19.96875
48 61 15.28125
262 285 20.59375
371 388 17.15625
29 55 9.96875
268 387 13.09375
89 152 19.96875
76 276 12.15625
270 280 18.09375
125 186 13.71875
75 143 20.28125
88 149 12.78125
373 381 12.46875
227 362 19.96875
149 155 18.09375
280 287 12.78125
255 289 20.90625
290 362 17.46875
33 60 15.28125
139 147 19.34375
72 169 16.84375
125 194 21.21875
40 47 11.53125
246 264 16.53125
68 148 15.59375
344 371 17.15625
121 167 19.65625
72 192 18.40625
226 289 14.34375
164 170 7.78125
166 187 9.03125
248 315 15.28125
71 189 12.15625
289 365 19.96875
368 383 19.96875
63 68 12.78125
341 391 13.40625
13 17 9.34375
169 187 11.21875
230 346 15.59375
231 318 10.90625
138 149 17.78125
246 263 13.40625
121 143 15.59375
273 282 16.84375
327 370 11.53125
339 348 14.34375
270 351 14.65625
258 267 19.34375
120 187 14.96875
138 170 10.59375
121 231 19.34375
275 393 21.21875
38 63 18.71875
320 351 14.34375
31 53 17.46875
343 370 17.15625
228 319 14.34375
250 312 20.59375
262 267 12.78125
347 372 18.40625
320 338 19.34375
247 270 17.15625
74 89 12.15625
116 120 11.84375
267 348 13.40625
346 385 15.28125
242 247 17.15625
31 122 11.84375
381 394 10.59375
323 390 12.15625
144 171 17.15625
74 83 16.84375
350 394 17.46875
262 270 20.28125
122 138 20.28125
74 124 8.40625
273 341 19.96875
282 352 9.96875
68 123 15.28125
164 185 10.90625
62 67 16.21875
71 152 14.65625
91 163 17.46875
51 167 19.65625
121 194 17.78125
145 172 17.15625
123 185 15.59375
71 192 17.78125
234 292 9.96875
39 61 15.59375
324 329 18.09375
76 145 19.65625
26 49 10.28125
128 171 11.53125
289 388 16.21875
49 56 12.78125
248 255 12.78125
324 393 21.21875
338 383 11.84375
67 168 20.90625
324 385 13.71875
29 57 15.59375
176 187 21.21875
352 392 11.53125
85 184 8.71875
270 377 20.59375
286 338 18.40625
274 342 20.28125
46 118 15.90625
261 314 21.21875
388 394 21.21875
87 165 11.84375
363 384 10.90625
232 281 19.03125
74 87 10.28125
275 384 17.46875
43 48 17.15625
32 113 19.34375
167 171 13.71875
144 188 11.21875
317 390 19.03125
119 125 21.53125
28 116 12.15625
82 122 13.40625
279 319 15.59375
31 83 16.53125
272 346 11.53125
321 341 14.65625
323 368 14.96875
54 115 19.34375
124 146 10.59375
273 288 12.15625
118 191 19.03125
262 317 19.96875
343 387 11.21875
174 182 12.46875
322 338 19.65625
27 75 19.34375
366 391 19.96875
69 82 19.03125
285 384 14.96875
51 113 20.59375
237 258 10.90625
120 144 20.90625
272 325 12.78125
30 165 17.15625
253 268 18.09375
118 189 16.84375
286 364 11.84375
86 148 17.46875
286 315 17.46875
259 288 17.15625
240 245 15.90625
35 44 12.46875
37 60 10.28125
337 369 10.59375
284 373 19.34375
245 317 16.21875
27 90 14.34375
348 371 11.53125
127 163 17.78125
246 269 18.71875
153 193 11.53125
78 83 10.59375
232 349 20.28125
234 252 15.28125
238 260 15.59375
48 59 16.84375
384 394 10.59375
124 191 12.46875
224 292 18.09375
281 323 19.03125
125 169 13.09375
279 287 16.53125
268 281 19.03125
70 74 14.03125
236 259 10.28125
317 346 20.59375
270 391 17.78125
230 388 18.40625
239 246 11.53125
162 190 18.71875
63 88 15.59375
27 64 11.84375
245 290 9.96875
268 287 9.96875
153 194 10.28125
70 186 16.84375
31 143 20.28125
269 385 16.84375
33 165 15.90625
267 322 15.28125
281 322 15.28125
250 291 15.90625
20 24 7.46875
347 388 9.96875
374 389 20.90625
30 83 19.03125
30 75 11.84375
167 192 19.96875
48 55 11.53125
51 92 15.90625
82 119 5.59375
337 364 19.34375
70 116 20.90625
362 379 20.59375
33 95 18.71875
249 264 11.21875
81 119 9.03125
69 119 14.96875
71 166 9.34375
49 165 19.03125
321 337 20.28125
152 191 10.59375
140 166 10.90625
34 68 7.46875
231 250 10.90625
225 248 10.28125
239 247 16.84375
128 162 19.03125
232 364 15.90625
347 370 14.03125
114 118 12.15625
75 186 15.59375
141 146 14.96875
340 345 14.96875
126 170 9.96875
27 54 15.90625
58 66 14.65625
33 150 20.28125
361 387 15.28125
169 184 19.96875
130 153 18.71875
71 81 18.09375
48 71 17.15625
378 385 16.53125
339 383 16.53125
76 185 17.46875
27 50 15.59375
28 163 19.96875
365 386 9.03125
83 153 9.96875
374 380 12.78125
169 192 15.90625
371 390 13.40625
172 191 13.40625
32 51 10.90625
138 148 18.09375
375 386 21.21875
68 143 19.34375
118 147 20.59375
62 115 21.21875
338 365 12.78125
92 96 13.09375
224 264 17.15625
67 123 19.34375
136 174 8.09375
182 195 10.59375
35 93 9.96875
322 339 19.96875
225 264 11.21875
262 268 15.90625
66 73 19.03125
88 184 15.59375
60 88 19.96875
148 162 14.65625
233 267 7.46875
268 314 19.34375
44 51 20.90625
277 318 10.59375
266 367 20.90625
274 385 15.59375
338 349 9.65625
61 117 18.40625
243 316 18.71875
126 178 18.40625
191 195 13.71875
152 195 12.78125
280 318 9.03125
276 287 14.65625
128 183 13.71875
224 316 16.53125
265 272 19.03125
366 389 16.53125
92 121 13.40625
221 235 10.59375
339 389 12.46875
267 321 14.65625
218 223 4.34375
321 377 17.78125
223 313 19.65625
37 62 16.84375
175 190 20.90625
91 320 19.03125
46 91 9.96875
122 182 19.03125
63 118 19.96875
272 363 13.71875
251 260 8.40625
271 280 16.84375
230 253 19.65625
252 290 16.53125
234 241 19.34375
72 81 16.84375
195 199 13.09375
81 124 16.21875
231 352 16.84375
49 92 12.46875
283 363 18.09375
351 394 12.78125
251 346 17.46875
80 120 15.59375
327 361 19.03125
271 366 12.15625
147 188 10.59375
346 387 10.90625
29 163 16.53125
232 257 14.34375
273 286 10.28125
28 61 10.59375
47 65 16.53125
259 287 19.96875
163 180 20.59375
73 164 13.71875
339 365 10.90625
50 65 11.21875
29 120 14.34375
35 42 19.34375
128 191 8.09375
82 123 15.28125
69 172 18.40625
148 185 12.78125
48 93 6.21875
291 295 13.09375
265 319 20.59375
73 126 12.78125
394 398 13.09375
268 291 15.90625
52 147 17.46875
154 194 9.65625
63 71 20.28125
129 151 17.46875
30 121 14.03125
53 91 16.53125
29 113 20.28125
151 191 10.28125
245 255 19.34375
63 86 20.59375
126 179 21.21875
122 142 14.65625
123 140 19.96875
138 165 19.34375
32 312 18.71875
121 154 15.59375
229 285 12.46875
343 364 14.65625
85 154 12.46875
69 88 9.96875
127 171 13.09375
313 317 12.15625
267 292 16.53125
143 186 12.78125
82 124 19.03125
291 320 13.40625
271 285 15.28125
229 274 11.84375
237 291 19.03125
250 366 19.65625
78 153 17.46875
55 67 11.53125
141 153 14.96875
339 382 17.46875
121 170 19.03125
331 337 4.96875
230 275 12.78125
178 192 11.84375
332 337 9.03125
68 93 16.53125
31 76 12.78125
123 128 14.96875
251 364 16.84375
254 290 13.40625
33 58 14.34375
320 362 10.59375
27 91 9.34375
322 340 14.65625
226 274 19.34375
226 253 15.90625
264 346 16.84375
55 91 13.40625
269 287 14.34375
363 393 15.28125
286 381 17.46875
76 194 21.21875
139 184 11.84375
26 65 11.21875
95 113 5.90625
123 190 10.28125
84 164 18.09375
25 54 13.71875
370 388 19.96875
78 119 10.59375
284 353 12.46875
268 340 17.15625
66 72 20.28125
32 92 9.96875
353 363 16.21875
77 126 19.34375
351 370 13.40625
123 141 14.65625
40 52 20.90625
277 352 17.46875
77 88 14.65625
390 394 13.71875
250 344 19.03125
355 383 10.59375
48 163 19.96875
269 365 11.84375
124 171 19.34375
72 139 20.28125
339 363 14.03125
327 382 13.71875
245 249 15.28125
361 389 18.71875
169 189 16.84375
286 384 12.78125
269 290 15.28125
274 315 9.03125
129 192 9.96875
35 53 15.28125
237 264 19.65625
221 228 19.34375
65 149 17.15625
66 117 21.21875
332 335 9.96875
267 342 19.34375
340 352 14.96875
248 364 19.03125
154 164 16.21875
236 261 16.84375
140 164 14.03125
235 265 16.21875
231 291 9.96875
287 383 15.59375
276 282 14.34375
30 150 19.96875
73 186 10.90625
70 91 15.28125
328 364 19.03125
129 165 19.03125
81 150 17.46875
223 265 17.78125
47 92 13.09375
325 378 21.21875
274 345 21.21875
228 350 20.28125
128 150 9.03125
260 316 18.40625
154 179 12.15625
68 122 14.65625
74 167 19.34375
123 192 16.21875
47 67 17.46875
70 166 11.84375
125 190 8.40625
326 383 15.90625
351 364 14.34375
232 347 18.09375
86 193 16.84375
81 187 15.90625
122 181 20.28125
74 142 19.96875
69 115 19.65625
369 392 18.71875
233 261 12.78125
320 366 19.65625
224 253 13.71875
249 263 12.78125
280 349 17.46875
328 350 17.46875
234 287 14.65625
272 385 10.90625
225 292 16.84375
278 321 18.09375
87 182 17.46875
269 315 20.90625
276 321 14.34375
85 151 10.28125
23 48 17.78125
375 380 11.53125
144 165 14.65625
268 318 14.96875
34 38 12.46875
339 343 14.34375
33 115 10.59375
225 316 13.71875
326 370 13.09375
77 122 14.34375
318 383 16.53125
30 123 15.59375
219 223 7.46875
342 349 9.03125
80 88 16.53125
315 319 11.84375
115 120 14.65625
145 163 13.71875
69 141 17.15625
69 92 15.90625
327 349 8.71875
262 318 19.65625
82 187 18.40625
88 116 14.03125
152 179 10.59375
340 375 20.59375
77 83 14.34375
147 186 15.28125
34 118 14.65625
329 352 18.40625
211 215 11.21875
344 362 13.71875
140 144 14.34375
338 348 14.03125
122 178 17.78125
52 165 16.84375
143 150 9.03125
320 386 11.21875
287 315 14.03125
272 350 11.53125
264 348 17.15625
325 354 19.03125
70 88 14.34375
377 391 11.84375
368 387 13.71875
274 283 14.65625
125 138 21.21875
233 287 14.03125
225 293 19.96875
169 188 13.71875
350 388 13.71875
127 184 15.90625
272 293 16.21875
320 353 15.59375
65 71 14.03125
254 266 11.84375
52 61 8.40625
163 188 9.96875
139 150 9.65625
253 314 19.34375
282 287 12.46875
63 69 15.90625
293 297 12.15625
74 141 18.40625
152 165 14.34375
160 164 13.71875
318 351 18.71875
284 350 10.28125
24 114 19.65625
340 362 13.09375
252 267 9.96875
243 259 14.96875
150 154 14.96875
31 147 15.59375
283 340 18.09375
350 369 11.84375
75 84 14.65625
73 147 11.53125
140 149 14.34375
226 249 15.59375
233 237 12.46875
323 392 19.65625
33 82 19.03125
285 291 15.28125
341 377 20.28125
343 388 12.15625
337 347 18.09375
247 266 16.21875
90 189 16.21875
87 187 11.21875
74 127 18.09375
349 353 14.96875
181 197 8.40625
246 266 17.46875
31 149 12.78125
264 285 18.71875
337 384 11.53125
351 390 10.59375
83 122 14.96875
274 280 10.59375
265 271 20.28125
341 365 9.34375
49 163 19.34375
171 189 19.96875
222 247 17.78125
240 254 20.59375
229 271 14.96875
122 130 19.34375
226 290 9.34375
343 390 18.09375
37 55 11.21875
355 384 15.28125
38 57 11.53125
38 92 19.03125
53 72 19.96875
67 148 16.84375
114 120 17.46875
60 69 20.90625
247 317 11.84375
87 185 12.78125
350 390 10.28125
139 149 14.03125
281 325 20.28125
282 321 14.96875
280 386 15.90625
237 256 11.53125
140 186 14.96875
51 145 19.03125
271 389 12.78125
35 88 14.65625
164 194 15.28125
74 115 16.84375
69 184 19.34375
119 152 18.71875
71 178 20.59375
34 67 11.21875
232 314 10.59375
31 54 19.65625
16 60 16.21875
138 185 11.53125
34 45 14.03125
286 386 11.21875
148 190 10.28125
141 179 17.15625
338 353 16.84375
119 184 16.53125
57 65 15.28125
249 266 9.65625
127 183 19.34375
229 322 15.59375
34 72 17.78125
270 385 10.90625
176 181 11.53125
49 67 11.84375
26 94 19.96875
285 392 16.84375
140 184 16.53125
231 316 10.59375
94 98 12.15625
327 390 8.09375
320 327 15.28125
239 251 20.90625
26 39 13.09375
314 319 14.65625
326 382 19.34375
266 348 15.28125
23 91 20.28125
124 169 14.96875
113 120 19.03125
162 188 15.28125
39 58 11.21875
132 139 8.09375
72 86 15.28125
286 325 13.40625
75 81 10.59375
26 117 13.71875
273 340 18.40625
342 385 12.78125
248 288 14.96875
149 172 11.53125
50 118 14.34375
46 117 12.78125
182 196 8.09375
380 396 8.40625
139 166 12.78125
236 254 11.21875
142 178 20.28125
71 186 10.90625
225 238 13.40625
215 315 17.46875
233 244 14.03125
24 66 17.78125
140 183 17.15625
76 128 19.96875
142 166 9.34375
79 122 18.09375
50 67 9.65625
274 387 14.34375
73 154 19.65625
230 348 12.78125
129 171 9.96875
143 163 13.40625
244 260 17.15625
246 291 13.09375
138 174 7.15625
373 389 16.53125
50 64 12.78125
291 347 20.59375
238 257 11.21875
59 67 20.59375
362 377 15.90625
121 187 11.21875
339 351 14.34375
232 276 18.71875
222 263 16.84375
32 81 17.46875
72 190 12.78125
65 147 16.84375
123 167 15.59375
252 271 19.96875
86 92 15.28125
326 365 12.15625
320 347 13.09375
351 378 10.59375
24 34 10.90625
229 276 17.15625
53 68 9.96875
321 380 20.28125
272 353 19.65625
94 112 10.28125
230 342 20.28125
31 190 20.28125
245 316 12.78125
41 55 20.59375
40 55 15.90625
233 271 17.78125
249 317 14.34375
123 144 13.40625
222 290 20.28125
174 190 16.53125
49 89 14.96875
292 319 14.34375
229 265 15.28125
235 291 14.96875
84 141 18.09375
323 350 14.03125
230 389 20.59375
39 115 16.21875
362 387 9.96875
326 371 12.78125
353 393 9.65625
55 115 15.59375
144 191 18.09375
48 63 16.84375
87 126 13.40625
127 172 12.78125
237 250 14.96875
127 166 12.15625
229 253 17.46875
30 66 15.28125
16 46 8.40625
81 92 16.84375
352 393 10.28125
36 66 16.21875
231 280 17.46875
38 51 14.96875
71 162 10.90625
70 152 20.28125
339 385 14.96875
353 378 12.15625
48 69 15.28125
251 362 17.15625
264 270 14.03125
75 188 14.34375
30 86 12.46875
46 65 19.96875
271 315 18.71875
77 275 12.15625
254 314 15.59375
67 149 15.28125
157 188 19.03125
142 185 13.40625
273 366 19.34375
233 294 21.21875
326 363 16.21875
59 117 19.34375
31 124 16.84375
233 317 14.65625
339 350 15.90625
270 315 19.96875
126 192 10.28125
153 158 10.59375
31 75 12.46875
340 378 17.15625
44 60 14.96875
287 351 15.28125
44 117 18.40625
288 352 15.59375
71 116 19.96875
224 263 11.84375
256 266 17.15625
33 116 12.15625
373 392 11.84375
48 70 15.28125
121 128 15.28125
34 88 14.03125
267 319 12.15625
34 62 12.78125
348 360 11.53125
270 361 10.90625
351 363 9.03125
248 266 11.84375
360 364 13.40625
324 337 21.21875
151 189 13.71875
312 319 19.03125
73 151 11.53125
52 163 17.15625
35 63 13.09375
359 363 13.71875
63 119 19.65625
238 314 16.21875
24 64 11.53125
130 167 20.90625
248 362 19.34375
46 56 19.34375
233 266 11.21875
328 391 9.96875
293 311 10.28125
32 153 16.84375
345 369 14.03125
347 371 12.78125
32 320 19.34375
270 277 20.90625
347 361 14.65625
68 147 12.15625
25 64 11.84375
270 390 14.96875
140 151 15.90625
337 373 7.46875
71 191 14.96875
30 54 17.46875
267 346 12.15625
324 389 8.40625
232 317 11.21875
123 169 18.71875
127 194 16.53125
36 61 8.71875
325 377 18.40625
34 95 21.21875
235 260 8.71875
236 251 15.28125
181 193 6.84375
252 364 18.71875
93 120 14.34375
32 115 13.71875
85 172 17.78125
36 94 17.15625
342 362 13.40625
187 194 12.15625
88 152 15.28125
252 264 10.90625
33 118 11.21875
29 115 12.78125
15 30 21.21875
247 268 15.28125
46 50 15.28125
148 192 14.65625
273 351 19.96875
124 151 14.03125
143 162 18.09375
346 391 20.28125
26 93 16.84375
148 187 7.15625
32 117 10.59375
113 231 18.71875
23 64 16.84375
256 264 15.28125
71 125 12.78125
174 193 11.84375
121 183 16.21875
352 373 12.78125
225 290 11.53125
59 66 18.40625
347 385 10.90625
16 24 9.34375
71 78 20.90625
285 387 13.71875
45 61 17.15625
141 176 20.59375
327 379 18.40625
123 155 18.71875
380 392 6.84375
341 364 14.03125
232 253 14.03125
223 233 10.90625
12 16 11.21875
247 269 15.28125
75 146 21.21875
187 196 20.28125
232 315 12.15625
341 384 13.40625
381 395 8.09375
322 366 15.59375
250 260 13.09375
73 145 12.15625
170 193 18.71875
231 314 13.71875
328 370 9.96875
153 180 12.15625
350 355 13.40625
273 314 16.84375
321 370 18.09375
156 184 10.59375
266 322 19.34375
73 94 16.21875
258 265 18.40625
245 264 19.96875
162 167 17.46875
223 263 11.53125
223 314 15.28125
69 185 18.09375
371 386 9.03125
268 384 18.09375
36 92 14.96875
30 72 14.96875
243 250 20.90625
370 390 17.78125
53 165 18.71875
126 155 19.03125
48 56 17.15625
26 91 11.53125
83 88 12.46875
76 115 17.78125
14 19 9.65625
280 350 15.28125
87 181 19.96875
151 170 11.84375
270 281 18.09375
153 174 12.78125
133 136 9.96875
230 323 16.84375
274 282 15.59375
152 164 9.03125
156 185 15.28125
22 29 19.34375
230 274 12.46875
128 180 18.40625
163 178 15.90625
178 197 9.65625
274 292 11.84375
248 267 8.71875
288 350 15.28125
268 285 14.34375
368 372 14.03125
215 317 20.28125
329 366 20.90625
271 386 11.21875
38 64 14.96875
272 280 13.40625
235 293 17.15625
273 290 13.40625
351 392 11.21875
74 150 15.28125
325 391 10.28125
214 229 21.21875
326 393 16.53125
386 393 12.15625
138 163 19.65625
243 255 20.28125
49 68 8.71875
82 126 20.28125
359 387 19.03125
268 369 15.90625
65 86 18.71875
251 268 11.53125
33 64 10.90625
272 344 12.15625
322 391 16.21875
320 363 14.96875
89 151 15.28125
172 187 9.03125
88 165 14.65625
232 263 10.90625
29 151 20.28125
215 223 9.34375
128 154 17.46875
127 164 16.21875
270 354 19.96875
126 152 13.71875
273 326 18.09375
66 120 20.59375
247 255 17.15625
188 291 20.59375
152 193 11.21875
320 382 16.21875
89 153 15.59375
128 166 12.78125
74 91 13.40625
67 86 21.21875
271 338 20.28125
325 351 13.71875
139 154 16.84375
282 319 13.71875
31 184 18.71875
232 269 10.28125
252 260 11.53125
71 82 18.09375
247 262 16.84375
350 373 12.78125
369 386 9.03125
72 116 18.71875
249 366 18.09375
267 364 11.53125
53 59 16.84375
286 380 19.96875
90 145 17.46875
272 316 12.78125
73 116 14.34375
81 151 15.28125
270 324 12.78125
270 352 14.34375
237 263 14.96875
352 388 15.90625
338 354 18.40625
324 340 10.90625
248 261 17.15625
24 115 15.28125
258 316 19.34375
152 171 13.40625
269 350 14.96875
90 95 17.15625
148 170 8.71875
74 128 18.40625
338 364 16.84375
284 371 17.78125
224 315 18.40625
151 156 13.40625
226 317 15.59375
226 268 20.28125
65 164 16.53125
74 152 19.96875
352 379 12.15625
252 258 16.84375
123 145 9.34375
313 319 17.46875
30 74 13.71875
154 190 17.46875
321 329 19.34375
74 143 15.28125
142 165 14.03125
88 163 8.71875
144 192 18.40625
77 188 16.21875
287 362 8.71875
75 184 19.34375
377 396 9.65625
49 64 10.59375
26 113 19.34375
71 141 13.09375
53 65 10.90625
33 54 14.03125
321 327 12.15625
128 193 10.59375
275 314 17.78125
44 56 20.28125
335 373 8.09375
356 387 19.34375
205 209 12.78125
175 185 12.78125
24 63 15.28125
338 366 17.15625
378 386 17.78125
228 314 12.78125
320 342 15.59375
333 337 9.96875
151 194 11.84375
343 391 18.40625
61 68 13.71875
69 122 10.59375
260 267 13.71875
69 86 14.34375
27 118 15.59375
264 363 16.53125
268 321 10.59375
144 189 12.15625
177 194 10.59375
31 189 18.40625
322 327 14.96875
51 61 13.09375
289 294 17.15625
140 189 16.84375
147 189 14.34375
249 288 13.09375
30 46 14.34375
140 152 14.34375
361 366 17.46875
16 118 20.28125
87 164 10.90625
246 253 11.53125
25 49 13.40625
376 393 10.59375
271 390 14.96875
331 338 8.09375
215 231 17.15625
116 286 19.65625
115 123 20.28125
71 153 14.34375
129 168 12.78125
73 81 13.40625
138 150 13.71875
351 375 12.78125
122 171 18.09375
146 170 14.03125
122 128 12.15625
229 261 15.90625
57 67 17.15625
71 187 10.59375
337 362 19.65625
351 372 10.90625
351 369 12.15625
138 167 19.03125
233 257 9.03125
139 165 16.84375
152 190 13.40625
126 181 20.90625
382 389 14.96875
374 384 12.78125
327 353 17.46875
34 65 8.40625
280 291 16.84375
215 259 16.21875
287 364 14.65625
141 163 13.09375
327 365 12.78125
234 261 15.59375
68 120 12.15625
325 380 20.90625
336 340 14.03125
222 251 18.09375
276 387 15.90625
380 386 17.46875
83 120 13.71875
215 238 11.53125
123 290 20.90625
23 46 13.71875
153 189 15.90625
181 187 17.46875
264 349 20.28125
265 287 18.09375
23 61 13.09375
215 245 8.40625
50 89 13.09375
271 324 9.34375
289 344 17.46875
250 265 10.28125
86 188 13.71875
48 115 6.21875
66 88 18.09375
83 188 17.78125
233 319 14.65625
123 127 14.34375
280 340 20.90625
386 395 20.28125
244 289 19.65625
121 125 14.34375
37 52 15.59375
229 281 14.96875
221 256 9.96875
249 324 20.28125
128 182 17.46875
30 77 17.15625
27 56 15.90625
123 165 13.09375
50 167 18.09375
270 386 10.59375
271 325 9.65625
352 357 10.59375
49 90 11.53125
75 83 15.59375
342 361 18.09375
69 170 15.90625
53 61 11.53125
45 90 19.65625
270 388 12.46875
39 55 14.65625
119 123 13.09375
337 349 13.71875
350 370 14.96875
22 46 13.09375
32 76 13.09375
243 258 13.09375
28 68 12.78125
229 245 14.34375
132 138 4.96875
50 125 20.28125
275 315 12.78125
320 384 13.40625
22 57 9.96875
27 69 20.28125
246 267 14.34375
35 62 15.59375
72 150 11.53125
372 383 16.21875
245 256 18.40625
318 388 16.21875
33 70 10.28125
268 352 15.59375
73 117 12.78125
320 324 14.34375
122 129 17.46875
68 165 11.53125
143 171 13.40625
223 262 15.28125
221 290 19.65625
188 195 20.28125
227 267 12.46875
327 388 10.59375
274 383 19.34375
346 388 14.34375
51 94 20.90625
152 173 10.90625
248 263 10.59375
160 188 19.03125
222 245 13.71875
151 174 12.78125
48 118 11.84375
170 187 9.03125
285 348 14.03125
288 347 19.65625
261 268 19.96875
45 52 17.78125
286 363 10.90625
174 186 13.71875
57 62 11.53125
130 172 10.59375
45 58 12.78125
233 272 14.65625
34 58 9.03125
147 192 20.28125
364 377 19.34375
289 387 14.96875
31 62 17.15625
246 257 9.96875
339 345 18.71875
322 326 14.34375
230 383 18.71875
76 143 20.28125
171 191 17.78125
137 142 17.78125
273 349 15.28125
137 166 18.71875
75 93 11.84375
69 154 20.59375
47 54 11.53125
321 345 14.65625
330 337 4.65625
36 95 20.59375
327 347 11.53125
128 189 10.59375
268 280 20.28125
294 315 10.28125
244 251 17.78125
351 389 13.40625
373 380 10.28125
140 146 18.71875
317 354 19.03125
373 385 13.71875
269 351 19.96875
23 52 18.09375
174 187 13.71875
282 387 17.78125
47 58 9.96875
86 149 14.03125
60 115 15.59375
328 344 16.21875
139 155 18.40625
70 151 14.96875
49 69 13.71875
248 289 11.53125
238 253 16.21875
368 388 16.84375
322 343 13.40625
122 146 14.65625
287 353 15.59375
86 117 12.78125
292 323 20.59375
215 264 18.40625
222 259 12.46875
68 293 19.03125
70 118 17.78125
137 141 14.03125
285 316 12.78125
62 69 19.96875
145 189 10.28125
120 163 10.59375
49 62 17.15625
105 109 6.53125
69 153 15.59375
318 390 15.90625
248 268 13.71875
229 294 19.65625
337 366 19.03125
24 48 13.40625
268 353 20.90625
122 291 18.40625
78 88 15.59375
154 170 20.59375
247 319 13.71875
72 191 14.96875
22 59 11.53125
314 322 20.28125
34 120 14.65625
229 273 13.71875
340 361 15.90625
169 193 21.21875
35 120 14.65625
226 255 15.90625
253 259 14.03125
328 367 12.78125
234 262 13.09375
350 393 11.84375
352 386 11.84375
165 178 19.34375
270 340 13.09375
268 363 9.96875
139 188 13.71875
276 323 15.90625
234 319 14.65625
137 149 20.28125
150 180 18.40625
83 123 18.09375
16 39 11.53125
221 245 13.09375
249 276 20.90625
179 187 17.46875
72 126 9.65625
81 141 20.90625
30 62 15.90625
271 317 14.34375
231 275 13.09375
229 262 11.53125
245 253 16.84375
347 389 10.28125
51 164 20.59375
46 92 12.15625
68 167 17.46875
342 370 13.40625
121 164 14.96875
289 354 20.28125
121 148 13.09375
322 368 18.71875
290 294 14.96875
125 191 13.40625
249 323 16.21875
38 49 11.21875
275 327 19.96875
272 354 17.78125
121 185 13.40625
174 181 10.28125
67 74 20.28125
238 254 14.65625
16 32 17.15625
272 292 15.28125
216 246 8.71875
272 347 10.90625
244 254 13.71875
6 10 12.78125
347 386 7.15625
221 258 11.53125
353 389 17.46875
250 293 20.90625
269 387 13.40625
45 55 13.71875
71 83 19.96875
72 187 11.21875
322 364 13.09375
46 54 17.15625
139 174 7.46875
275 342 20.28125
327 392 10.59375
124 130 19.96875
233 264 8.40625
273 342 15.28125
65 150 20.28125
50 124 16.21875
338 382 11.84375
50 94 16.84375
153 187 11.84375
84 172 18.40625
239 254 15.90625
152 180 10.90625
92 387 20.59375
51 163 17.78125
161 165 13.40625
378 392 11.21875
304 308 6.53125
271 349 11.53125
32 52 11.21875
119 147 20.59375
373 386 13.71875
243 260 17.46875
338 373 7.46875
37 116 15.28125
228 251 8.71875
123 146 13.40625
342 388 9.96875
129 145 16.21875
231 345 16.21875
148 178 19.65625
327 381 17.46875
118 155 19.03125
353 362 14.96875
47 53 12.78125
224 248 13.40625
51 60 16.84375
94 267 19.03125
44 59 13.09375
228 253 14.34375
319 362 10.59375
324 367 10.90625
27 39 12.15625
73 93 15.28125
277 287 15.59375
90 188 14.96875
223 240 14.03125
24 41 14.03125
246 252 12.78125
27 89 13.71875
283 323 17.15625
33 77 18.71875
321 366 14.65625
116 235 19.03125
29 56 12.78125
22 91 19.65625
117 294 4.03125
39 56 17.78125
169 173 14.03125
122 167 14.65625
34 92 12.78125
29 54 14.34375
283 371 18.40625
260 265 11.53125
92 321 18.40625
72 118 14.34375
76 116 12.78125
270 282 19.96875
250 259 16.84375
268 319 10.59375
68 91 10.90625
51 66 10.28125
47 68 14.34375
151 171 14.96875
244 257 12.78125
48 120 13.71875
139 167 17.15625
387 394 20.28125
249 293 16.84375
25 116 18.40625
338 387 13.71875
224 293 20.90625
355 387 19.03125
336 365 18.71875
213 218 9.65625
51 117 17.78125
52 69 11.53125
163 191 13.40625
233 291 12.78125
154 163 14.96875
237 248 11.21875
336 348 20.28125
72 125 9.34375
126 139 11.53125
139 183 12.15625
46 57 18.40625
16 116 17.46875
44 58 13.40625
43 49 18.71875
70 188 13.40625
152 170 12.15625
283 352 8.40625
154 191 12.78125
30 95 19.65625
73 155 17.78125
84 118 15.90625
281 387 16.53125
231 251 11.21875
25 42 13.71875
362 390 13.40625
274 279 14.34375
90 96 19.03125
318 347 19.65625
61 66 11.53125
267 366 17.46875
236 290 12.15625
149 178 16.84375
329 333 11.21875
231 292 13.71875
347 377 19.65625
368 384 14.65625
25 94 20.90625
50 88 14.03125
31 81 16.84375
29 52 8.71875
141 162 15.90625
69 165 6.84375
287 388 16.53125
229 350 17.15625
45 60 16.53125
266 285 21.21875
179 193 11.21875
322 354 18.71875
125 168 10.90625
95 316 4.03125
37 91 12.15625
266 273 20.28125
82 188 16.53125
149 192 14.03125
272 315 14.34375
222 260 13.09375
23 49 16.53125
32 123 11.21875
348 356 18.09375
272 388 10.90625
318 346 20.59375
353 390 12.78125
73 148 10.90625
25 61 9.03125
237 260 13.09375
30 122 15.28125
226 238 12.15625
143 189 9.96875
283 347 18.71875
227 244 14.96875
16 65 18.40625
175 191 18.71875
288 322 14.65625
54 60 14.03125
70 164 12.46875
130 151 17.46875
267 290 10.90625
77 148 20.90625
34 56 11.53125
249 287 14.03125
349 379 18.40625
243 257 13.40625
365 388 14.96875
23 60 12.46875
44 61 17.46875
17 47 8.71875
77 124 15.90625
123 147 11.53125
173 184 16.21875
269 363 12.46875
329 371 10.28125
325 338 11.53125
51 165 15.90625
228 255 12.78125
249 312 17.78125
124 192 15.28125
321 328 17.46875
323 391 15.28125
277 317 12.15625
172 182 16.84375
125 141 10.90625
186 195 15.59375
54 70 17.15625
39 54 16.21875
93 124 20.59375
369 374 15.90625
283 317 15.90625
253 269 17.15625
230 261 17.15625
238 255 17.78125
291 319 9.03125
245 254 13.71875
280 319 10.90625
348 377 16.84375
34 73 14.65625
338 381 16.53125
352 363 11.53125
224 260 9.03125
25 53 16.84375
50 77 20.90625
266 347 16.84375
231 277 19.65625
68 163 11.21875
344 388 10.59375
268 365 12.15625
88 154 15.28125
268 350 11.21875
281 291 15.90625
228 318 14.96875
250 316 17.78125
32 78 19.65625
289 295 19.34375
148 191 13.71875
152 176 12.78125
153 173 16.53125
90 151 15.59375
269 368 18.40625
282 354 5.28125
150 179 16.84375
352 372 16.53125
242 248 18.71875
220 238 11.53125
84 124 17.15625
81 120 10.90625
285 351 14.03125
69 151 11.21875
245 291 12.15625
288 354 17.78125
53 115 19.65625
92 120 9.03125
148 172 12.78125
276 283 13.40625
153 164 11.53125
83 128 20.28125
236 315 15.28125
89 123 14.65625
365 377 17.78125
30 113 17.46875
95 321 18.09375
329 350 17.46875
324 366 12.46875
86 152 14.03125
250 362 17.78125
76 90 10.59375
119 191 15.90625
78 121 10.28125
27 46 7.78125
235 294 20.59375
247 314 6.21875
339 366 14.03125
90 190 19.96875
118 286 19.34375
224 252 16.84375
286 392 17.15625
361 388 19.34375
282 327 20.28125
272 343 17.46875
76 192 18.40625
340 360 16.21875
28 45 14.96875
90 155 20.28125
371 381 16.84375
71 183 19.34375
226 288 13.71875
385 394 15.59375
69 164 9.96875
73 113 20.28125
244 259 16.53125
52 91 13.09375
140 167 14.03125
380 391 11.21875
363 381 19.65625
181 192 11.21875
286 353 13.40625
282 322 18.09375
78 118 12.15625
269 317 17.78125
273 312 19.03125
322 344 9.34375
282 362 16.84375
336 341 17.78125
87 193 17.15625
350 371 9.96875
295 299 8.40625
229 295 20.28125
367 391 17.78125
351 379 10.90625
30 96 20.28125
272 281 13.40625
370 389 15.90625
348 391 14.03125
326 388 10.28125
372 390 18.40625
46 55 14.03125
272 312 20.28125
81 90 15.28125
265 364 15.28125
50 113 17.78125
324 390 13.40625
270 369 12.78125
170 175 15.90625
249 262 16.84375
246 317 17.15625
224 241 13.71875
118 190 20.90625
116 123 17.46875
322 346 11.53125
67 150 18.71875
87 186 7.15625
256 261 11.53125
318 322 13.09375
175 183 9.65625
48 67 16.21875
289 350 15.59375
374 382 9.65625
180 187 19.03125
289 351 20.90625
231 322 11.21875
38 61 13.09375
326 373 17.78125
232 270 12.15625
30 94 14.65625
91 95 14.96875
342 350 14.03125
226 245 7.78125
168 192 17.78125
49 59 15.59375
231 273 10.59375
47 59 13.40625
252 314 19.65625
290 346 19.65625
379 386 19.03125
273 327 18.40625
344 385 14.34375
232 272 9.96875
236 316 14.96875
87 146 18.40625
276 386 19.34375
95 116 10.28125
69 120 10.59375
317 322 12.78125
289 389 19.96875
73 82 13.40625
84 153 8.40625
223 261 13.71875
284 324 16.21875
33 56 15.59375
281 287 9.65625
118 123 12.78125
190 195 16.21875
70 169 18.40625
36 315 19.03125
270 382 19.34375
349 372 13.09375
32 74 10.59375
232 255 15.59375
268 364 6.84375
234 259 10.90625
283 384 11.84375
87 317 19.34375
233 255 11.53125
364 371 13.40625
89 155 17.78125
271 289 10.90625
87 154 13.40625
90 152 20.90625
16 22 9.34375
252 289 17.46875
232 319 10.28125
231 344 15.59375
246 316 14.34375
268 346 8.71875
21 39 11.53125
77 285 16.21875
183 197 11.53125
90 148 16.53125
280 289 15.28125
73 144 17.46875
91 147 19.65625
273 350 15.28125
127 174 17.78125
33 71 12.15625
381 391 13.09375
139 182 16.53125
22 55 11.53125
169 185 14.65625
32 145 15.59375
143 151 14.03125
53 90 17.46875
222 243 9.34375
33 120 10.28125
183 190 14.96875
125 167 12.46875
31 152 17.15625
90 388 19.03125
47 118 17.15625
181 186 14.96875
24 49 11.21875
282 384 15.90625
365 374 18.71875
87 315 19.65625
76 123 10.59375
123 163 11.84375
145 186 14.34375
341 390 15.28125
138 186 16.84375
83 163 16.84375
250 363 20.59375
71 170 12.78125
222 248 16.53125
32 93 13.71875
281 362 15.90625
251 290 13.09375
86 183 14.65625
130 145 20.90625
124 185 14.96875
323 329 19.96875
71 188 8.40625
230 280 16.84375
29 119 14.96875
173 191 18.40625
66 147 17.15625
23 44 9.03125
318 384 19.34375
372 393 11.53125
73 166 14.96875
171 183 17.15625
270 387 8.40625
272 365 14.96875
248 258 15.59375
262 315 20.59375
215 221 9.34375
29 118 14.65625
37 117 14.96875
150 193 14.34375
239 314 17.78125
30 147 18.09375
331 335 7.46875
75 80 14.34375
234 253 14.96875
91 322 20.90625
353 369 20.28125
213 237 9.96875
24 62 13.71875
275 289 10.59375
363 383 14.34375
270 289 10.90625
30 63 11.53125
30 82 14.96875
149 157 18.09375
72 129 19.96875
246 258 13.40625
150 173 13.09375
259 314 15.59375
33 73 9.96875
345 388 15.90625
275 391 18.40625
71 155 19.96875
130 187 12.78125
225 312 19.34375
285 382 14.65625
166 178 17.78125
40 115 17.78125
339 388 16.84375
286 385 7.15625
32 146 16.21875
32 75 10.90625
232 262 13.71875
319 346 15.28125
267 362 11.21875
272 349 12.46875
266 291 19.65625
122 319 18.71875
22 33 19.34375
145 192 17.78125
374 390 18.71875
150 191 9.96875
189 289 19.03125
338 352 14.65625
237 315 19.34375
275 322 10.59375
22 35 15.90625
164 184 14.34375
25 91 14.65625
337 386 14.34375
228 317 14.65625
346 361 15.28125
72 141 14.03125
21 25 14.34375
321 369 13.71875
182 192 13.09375
277 320 10.28125
35 60 10.90625
38 116 19.34375
242 254 19.03125
16 33 12.46875
230 351 17.15625
47 117 14.34375
82 92 15.90625
69 166 12.15625
349 392 14.34375
283 350 12.15625
72 90 10.90625
131 138 4.65625
16 45 6.21875
164 191 14.96875
284 328 20.59375
77 84 13.40625
221 234 15.90625
173 194 11.53125
271 340 14.34375
71 90 10.90625
76 91 14.65625
360 386 13.40625
336 368 17.46875
242 290 20.59375
380 385 14.96875
370 382 17.15625
50 63 16.84375
139 153 14.65625
250 261 17.46875
286 347 12.46875
36 115 9.96875
142 191 15.28125
89 320 20.90625
69 81 20.28125
51 62 17.46875
123 162 17.46875
349 390 9.96875
35 54 14.96875
252 259 16.53125
229 352 18.71875
216 229 19.96875
223 247 13.40625
129 188 14.03125
129 143 11.84375
72 162 16.21875
337 363 15.28125
82 88 9.65625
14 38 9.96875
42 55 19.96875
146 189 15.59375
215 244 6.21875
229 312 17.46875
329 344 20.90625
73 150 12.46875
139 193 11.53125
363 390 14.96875
151 273 20.28125
127 139 10.59375
249 255 15.90625
369 384 11.21875
228 281 19.96875
323 384 14.65625
32 95 20.59375
32 86 12.15625
382 396 11.84375
249 313 18.40625
53 60 16.53125
66 165 15.28125
389 394 16.21875
338 367 14.65625
147 162 15.28125
133 138 9.03125
16 29 15.90625
69 147 8.71875
28 94 15.90625
44 54 18.71875
340 374 16.84375
249 319 12.46875
22 64 16.84375
246 265 18.71875
165 172 13.40625
230 250 14.34375
81 118 12.15625
43 55 19.03125
230 265 14.34375
247 267 11.53125
354 363 18.40625
238 250 20.28125
286 365 14.65625
74 113 19.03125
223 248 11.21875
265 346 17.15625
40 54 16.21875
171 190 15.90625
232 261 17.46875
86 276 16.21875
231 294 20.59375
93 123 17.46875
243 253 18.71875
74 163 13.71875
49 94 16.53125
34 115 10.90625
322 345 13.40625
65 165 14.65625
317 361 19.96875
381 396 12.46875
231 262 14.65625
228 268 12.78125
142 189 13.09375
79 86 10.59375
231 274 10.90625
63 90 16.53125
275 290 14.65625
17 24 11.21875
50 114 18.40625
325 392 15.59375
225 249 14.34375
73 78 15.28125
375 390 21.21875
87 166 14.65625
47 66 18.71875
34 55 6.53125
337 385 16.84375
286 352 8.09375
235 264 13.40625
344 391 17.78125
326 338 10.59375
84 185 11.84375
278 285 10.59375
48 68 11.53125
362 369 12.46875
334 338 13.40625
231 285 12.15625
224 290 14.65625
88 317 18.09375
119 151 14.65625
218 229 17.15625
233 254 6.53125
253 290 17.15625
176 191 21.21875
33 63 13.71875
229 269 14.03125
115 119 14.96875
87 153 8.09375
30 70 14.03125
266 316 19.96875
325 360 16.53125
353 395 12.78125
30 115 10.59375
64 163 18.71875
276 350 19.96875
94 286 16.21875
315 322 17.46875
264 364 14.65625
248 256 14.34375
271 361 16.21875
370 374 14.03125
36 43 14.65625
267 344 16.84375
31 66 14.34375
259 290 14.96875
120 147 15.28125
327 331 13.40625
229 293 14.65625
235 314 9.96875
235 242 14.96875
272 277 15.28125
30 79 18.71875
327 375 20.28125
156 188 19.03125
73 165 11.84375
138 187 14.34375
349 378 16.84375
362 381 19.34375
354 371 18.09375
49 57 14.34375
93 229 16.21875
49 63 15.28125
24 113 19.65625
281 384 17.78125
72 84 18.09375
74 148 13.40625
371 382 11.53125
270 325 10.90625
134 138 10.28125
121 151 10.59375
347 391 14.65625
287 345 21.21875
320 350 10.59375
85 129 20.59375
234 294 16.84375
289 323 14.65625
138 164 15.28125
88 189 16.53125
77 151 19.96875
166 175 18.71875
121 127 17.15625
36 64 9.34375
96 100 8.40625
143 188 7.46875
341 385 14.65625
163 183 14.96875
332 336 6.21875
141 192 9.34375
151 172 9.96875
324 345 11.21875
74 151 15.28125
86 194 17.78125
172 183 11.53125
60 91 14.96875
280 317 12.15625
271 283 18.09375
317 389 20.90625
250 364 15.90625
156 182 9.96875
220 224 14.34375
164 182 19.65625
248 262 15.28125
268 385 14.03125
270 344 9.03125
69 90 9.96875
17 30 19.96875
24 43 13.40625
125 172 17.46875
82 163 15.90625
65 88 13.09375
119 185 19.34375
221 254 11.53125
85 195 19.34375
31 115 15.28125
342 387 7.46875
73 189 10.59375
15 28 17.78125
50 120 12.46875
73 95 20.28125
33 62 17.46875
154 196 12.78125
64 68 9.65625
32 63 14.65625
264 287 13.09375
137 169 17.46875
182 197 12.46875
69 186 14.03125
120 148 14.34375
154 174 12.78125
128 172 9.03125
153 163 9.65625
291 344 20.28125
85 125 16.21875
285 349 14.65625
286 345 18.40625
122 170 13.71875
322 362 11.84375
94 268 19.96875
126 193 15.59375
381 389 18.40625
31 51 14.34375
249 274 14.96875
321 343 14.96875
274 389 17.78125
149 161 11.53125
54 91 17.15625
87 293 16.21875
33 55 10.90625
88 146 21.21875
138 151 16.53125
272 294 20.28125
340 391 9.34375
327 371 9.03125
263 267 9.65625
375 382 11.21875
29 69 12.78125
163 170 12.46875
5 9 14.03125
36 65 13.40625
362 382 14.96875
162 189 19.34375
353 373 12.78125
92 145 20.28125
324 364 14.96875
231 252 14.96875
172 188 13.40625
149 273 18.09375
127 189 9.96875
139 168 14.65625
26 50 14.34375
345 362 15.28125
262 289 16.53125
119 189 16.21875
122 294 17.78125
318 350 14.65625
289 352 17.46875
248 257 10.90625
269 341 18.40625
90 124 14.65625
118 162 19.96875
375 393 11.21875
71 145 9.03125
48 73 14.03125
237 257 8.40625
244 255 18.71875
128 175 17.78125
370 383 17.78125
171 175 14.03125
43 91 20.59375
288 293 14.34375
241 254 19.96875
128 176 20.28125
166 189 14.96875
269 366 10.90625
19 30 17.15625
39 51 20.28125
70 143 13.40625
250 269 9.65625
363 371 8.71875
125 165 14.96875
30 292 16.21875
371 387 13.40625
272 364 11.84375
69 124 13.71875
128 132 13.40625
48 65 14.96875
319 388 12.46875
32 53 14.96875
139 152 9.96875
90 153 17.46875
275 291 11.84375
243 256 17.46875
83 185 15.90625
338 351 9.96875
87 183 14.65625
232 254 10.90625
130 134 11.84375
155 172 18.09375
46 60 14.96875
121 190 11.21875
77 187 19.34375
337 381 19.03125
314 318 14.96875
120 143 17.46875
319 342 17.46875
215 228 15.90625
226 244 11.53125
231 346 12.46875
262 316 15.59375
268 386 14.65625
70 167 10.90625
30 153 18.71875
46 53 18.40625
35 95 16.84375
244 290 14.65625
202 206 13.09375
90 149 14.34375
38 58 8.40625
229 346 18.09375
275 387 13.40625
229 314 10.59375
285 393 17.78125
353 391 13.71875
155 164 18.40625
121 129 21.21875
346 370 17.46875
139 191 12.15625
227 293 15.90625
273 280 11.53125
74 350 20.28125
226 242 15.90625
338 392 11.53125
44 57 17.46875
118 248 19.03125
74 348 18.09375
381 385 14.03125
271 328 20.28125
289 348 14.34375
45 51 16.84375
118 233 19.65625
71 126 10.90625
246 255 14.96875
245 252 18.40625
146 163 15.28125
230 314 15.28125
154 192 13.71875
215 232 12.46875
247 272 14.03125
120 189 12.46875
231 364 12.15625
176 183 11.21875
356 360 7.78125
365 389 13.71875
237 251 14.96875
224 251 14.34375
52 164 20.28125
320 345 19.03125
50 75 14.96875
337 350 16.53125
264 350 17.78125
320 380 20.59375
329 386 12.78125
271 326 14.96875
377 392 11.21875
30 151 17.15625
318 389 18.71875
268 323 13.71875
352 396 18.40625
289 347 16.53125
25 52 14.34375
182 186 14.03125
244 250 16.53125
135 139 13.40625
223 312 19.65625
150 181 17.78125
273 315 13.40625
121 193 16.21875
231 347 14.34375
121 288 20.90625
247 264 14.96875
29 82 19.96875
275 312 20.90625
170 185 11.21875
27 45 11.53125
249 344 15.90625
49 58 10.90625
88 182 20.28125
27 43 15.90625
320 326 17.15625
245 259 14.96875
16 48 8.40625
120 321 18.71875
221 263 16.84375
138 182 19.03125
239 253 16.21875
184 197 15.59375
35 94 12.46875
267 291 14.34375
337 368 12.46875
337 383 16.53125
266 349 18.71875
372 389 18.40625
67 92 19.65625
82 185 17.78125
229 259 14.03125
342 390 14.03125
126 325 15.90625
121 181 20.59375
32 164 14.65625
30 60 14.03125
245 262 19.34375
320 343 19.03125
32 165 12.15625
343 389 12.78125
138 154 19.65625
234 293 12.46875
288 353 19.34375
50 56 15.90625
230 353 18.40625
76 92 11.84375
76 287 19.34375
67 117 19.96875
328 387 14.03125
273 362 13.71875
233 314 10.90625
131 149 19.34375
37 57 14.03125
163 179 20.90625
338 390 12.15625
327 374 17.78125
349 369 7.15625
164 179 18.40625
276 354 17.46875
231 363 14.65625
284 390 7.15625
352 362 9.65625
75 190 17.78125
142 186 14.65625
25 62 12.46875
86 147 19.65625
275 361 18.40625
151 160 10.59375
283 373 18.09375
269 367 14.65625
78 87 15.28125
271 343 11.84375
129 148 14.34375
38 52 14.96875
138 184 16.21875
284 388 9.96875
253 265 11.21875
166 188 10.59375
231 387 14.03125
245 258 14.96875
81 89 14.34375
49 123 19.34375
84 117 19.65625
53 163 20.90625
125 146 11.21875
372 378 10.59375
176 194 11.21875
350 359 10.59375
86 150 14.65625
122 144 14.96875
76 162 18.40625
87 148 12.46875
31 154 18.40625
72 144 11.84375
261 289 20.90625
286 382 14.65625
291 312 10.28125
89 94 14.34375
51 70 9.65625
47 56 14.96875
85 191 7.15625
25 41 16.21875
251 363 20.59375
70 142 18.40625
16 63 19.96875
65 151 17.78125
164 172 9.03125
283 386 13.71875
45 91 14.65625
262 288 14.03125
344 386 10.59375
83 155 5.28125
252 268 14.65625
284 327 14.65625
229 260 14.65625
128 152 11.84375
353 388 19.96875
324 371 17.46875
281 385 13.09375
46 59 14.96875
263 362 18.71875
141 152 11.21875
327 351 11.84375
187 195 16.21875
224 240 16.21875
220 227 20.90625
68 145 16.84375
32 124 14.03125
49 293 18.40625
50 164 18.71875
235 263 9.34375
82 186 13.09375
275 294 18.71875
143 191 14.03125
383 396 15.59375
163 189 14.03125
180 197 8.40625
223 250 14.03125
268 289 9.96875
277 286 15.28125
132 136 8.40625
230 276 17.46875
73 163 8.71875
25 51 17.15625
337 353 19.65625
233 269 14.03125
76 95 18.71875
74 268 19.65625
214 227 17.78125
84 174 18.09375
381 390 13.71875
32 188 14.03125
285 346 19.65625
22 44 10.59375
62 90 20.90625
68 92 14.34375
365 384 12.78125
72 127 14.96875
65 89 13.40625
221 232 19.34375
74 116 13.40625
54 68 13.09375
67 167 16.53125
280 288 14.34375
215 290 12.78125
350 381 14.65625
368 389 14.34375
283 342 20.59375
85 128 14.65625
69 187 14.65625
379 396 8.40625
355 371 20.59375
166 190 13.71875
386 394 16.21875
92 113 10.28125
223 242 13.40625
230 385 14.34375
33 114 15.59375
224 261 12.46875
247 346 19.65625
54 66 11.21875
122 163 7.15625
118 287 18.09375
340 351 11.21875
282 289 17.78125
328 342 11.84375
228 252 14.34375
173 190 18.40625
178 193 11.21875
233 259 10.28125
127 192 10.59375
166 185 12.78125
29 92 14.65625
83 90 17.78125
19 60 12.46875
15 20 11.53125
163 172 13.09375
237 259 13.09375
171 184 17.78125
63 117 15.59375
72 168 13.71875
89 114 15.90625
24 55 7.15625
341 388 13.09375
253 292 20.28125
267 363 14.96875
73 290 20.59375
47 60 13.71875
84 151 12.15625
154 189 19.96875
150 195 17.15625
322 361 17.46875
22 28 17.78125
252 362 20.90625
46 63 19.34375
30 61 14.65625
207 210 4.96875
131 148 18.71875
38 60 13.09375
229 278 18.71875
270 367 13.40625
29 53 14.03125
320 389 11.21875
287 381 20.28125
221 243 10.59375
228 291 14.65625
59 91 17.46875
69 293 19.96875
236 256 14.03125
370 375 17.46875
173 179 10.59375
141 175 16.84375
379 392 10.90625
293 316 10.59375
269 342 13.40625
223 254 7.15625
61 67 14.03125
45 56 18.71875
71 168 13.40625
128 148 11.53125
349 394 17.15625
248 293 16.53125
326 391 10.59375
93 321 20.28125
70 168 14.65625
182 190 18.40625
164 192 15.28125
129 190 10.59375
339 379 21.21875
89 154 19.34375
75 189 13.40625
351 381 10.90625
121 144 19.03125
182 191 13.71875
31 77 17.46875
122 292 20.28125
278 350 20.59375
172 190 13.09375
143 185 13.40625
376 390 19.03125
260 266 14.03125
340 379 20.28125
390 395 16.84375
362 371 13.09375
139 177 15.90625
74 81 11.53125
258 290 17.46875
24 51 14.03125
234 264 13.71875
355 381 9.96875
144 190 12.78125
16 91 12.78125
323 369 14.65625
50 145 15.90625
47 55 9.03125
151 182 14.65625
232 313 15.59375
149 388 16.84375
31 63 12.15625
230 315 14.34375
121 247 19.03125
143 193 19.96875
34 70 14.03125
48 147 19.65625
162 187 14.34375
124 319 16.84375
77 155 17.46875
270 343 14.34375
73 153 14.34375
141 161 16.21875
318 362 13.71875
49 317 19.03125
156 172 20.59375
52 90 14.03125
276 347 20.90625
236 252 17.15625
185 196 14.03125
123 150 12.15625
153 197 18.40625
384 395 14.03125
253 267 13.09375
77 251 19.03125
246 259 13.71875
31 116 14.34375
204 208 14.03125
249 363 18.71875
371 389 13.09375
218 259 12.46875
87 184 11.84375
363 378 18.40625
94 248 18.40625
121 145 14.96875
23 115 18.40625
88 277 18.40625
264 288 13.40625
78 287 18.40625
284 394 19.34375
273 294 17.15625
343 368 10.59375
354 362 15.90625
34 60 10.28125
224 250 17.15625
79 151 20.59375
268 345 13.09375
74 95 17.15625
274 361 20.28125
216 223 11.21875
244 291 16.84375
251 289 14.03125
67 166 16.53125
339 373 12.46875
34 94 16.84375
371 392 14.03125
278 320 12.78125
147 171 17.46875
275 382 19.03125
287 349 14.65625
344 389 12.15625
126 161 16.53125
60 90 18.71875
214 219 11.53125
339 391 11.53125
364 373 19.03125
371 384 7.15625
113 119 19.96875
231 323 14.03125
157 195 18.40625
18 28 19.34375
63 89 14.03125
365 387 10.59375
266 365 16.53125
191 196 16.84375
340 376 19.96875
26 64 6.53125
21 28 20.90625
246 315 14.34375
286 383 11.84375
272 362 8.71875
355 373 19.03125
231 321 10.90625
141 180 20.28125
337 377 11.53125
37 53 17.15625
283 316 19.65625
54 93 20.28125
31 74 13.09375
47 116 14.34375
119 190 18.71875
121 192 14.34375
345 389 17.46875
94 117 10.59375
140 180 21.21875
135 174 9.96875
93 97 13.40625
139 192 7.46875
356 394 18.40625
85 189 9.96875
145 187 10.59375
121 178 19.65625
351 371 7.46875
352 360 4.96875
172 192 10.28125
361 390 16.84375
273 386 14.03125
48 75 13.71875
229 277 19.65625
140 192 11.53125
86 163 11.21875
342 392 19.96875
138 178 11.53125
179 192 13.09375
271 292 17.15625
74 153 17.15625
221 226 14.65625
375 383 16.53125
69 143 14.96875
116 248 19.03125
68 164 14.96875
116 284 19.34375
119 163 13.71875
320 392 16.21875
361 386 14.34375
94 118 9.03125
343 385 17.46875
291 346 19.34375
56 63 11.53125
222 314 18.40625
138 169 12.46875
124 286 19.03125
117 123 17.46875
215 262 19.96875
130 188 17.15625
27 41 19.65625
271 342 9.65625
141 191 11.21875
69 273 19.65625
246 254 9.03125
285 362 11.21875
33 146 18.09375
127 167 13.71875
189 348 16.84375
342 384 13.40625
118 230 19.03125
348 355 19.65625
233 316 11.21875
217 227 19.34375
140 191 15.28125
161 187 13.40625
38 56 14.34375
272 352 14.34375
123 288 19.96875
8 11 4.96875
228 259 8.71875
221 227 17.78125
21 27 18.71875
362 388 14.03125
87 277 18.40625
88 275 19.34375
321 371 14.34375
186 194 10.90625
292 296 13.40625
84 187 13.71875
273 346 14.65625
271 363 13.71875
322 349 12.15625
320 381 18.71875
76 183 19.03125
92 323 19.96875
46 116 11.53125
142 190 10.59375
31 186 14.34375
32 147 12.46875
74 147 14.65625
86 123 13.09375
348 372 16.84375
163 182 19.34375
283 338 18.40625
165 174 19.03125
233 293 16.84375
363 370 11.84375
230 262 12.46875
74 146 16.53125
164 171 11.84375
22 27 14.65625
369 377 15.59375
65 90 13.40625
373 395 10.90625
271 367 13.71875
86 323 19.34375
72 164 13.71875
76 113 20.90625
71 144 14.34375
340 390 11.53125
172 193 14.03125
326 366 13.71875
152 172 7.46875
292 322 17.46875
3 7 13.09375
319 345 18.40625
124 285 19.34375
319 347 14.65625
180 193 10.90625
231 348 11.84375
282 390 12.46875
64 91 13.71875
174 196 10.90625
63 116 20.59375
75 267 19.03125
320 377 19.65625
29 60 8.71875
169 190 14.34375
330 348 19.34375
30 78 19.65625
34 317 19.65625
79 121 12.78125
273 355 19.65625
75 162 20.28125
320 391 14.34375
56 70 19.34375
251 258 14.34375
174 195 9.34375
122 172 14.34375
232 345 18.09375
222 261 17.15625
48 64 13.71875
52 59 14.34375
341 389 10.59375
140 174 12.46875
247 274 13.71875
373 394 9.34375
280 316 16.84375
171 176 17.46875
227 255 14.96875
371 391 10.28125
349 380 17.78125
35 65 13.71875
49 315 19.03125
83 186 12.46875
321 362 7.15625
48 114 10.90625
67 146 15.90625
318 382 19.96875
215 247 8.40625
72 93 17.15625
263 290 13.71875
53 92 20.28125
266 345 15.90625
290 361 20.28125
233 292 13.40625
228 313 18.09375
155 163 15.90625
232 260 14.03125
32 122 10.90625
252 291 20.28125
74 187 14.03125
377 383 9.65625
34 117 11.21875
152 182 10.90625
45 92 16.84375
128 184 10.90625
69 91 14.03125
162 191 16.84375
120 286 20.90625
285 390 12.15625
37 94 16.84375
285 314 19.65625
237 255 14.34375
144 186 17.46875
120 290 17.78125
79 87 15.90625
245 315 11.53125
87 323 19.03125
150 170 7.15625
146 190 17.46875
172 185 7.15625
120 153 14.03125
227 262 9.34375
139 175 12.78125
124 170 14.65625
338 374 12.78125
373 383 11.53125
86 191 12.15625
360 365 15.59375
69 146 13.09375
78 286 18.40625
286 389 13.71875
68 274 19.03125
220 226 18.71875
268 324 17.78125
363 391 15.28125
177 191 19.03125
86 115 19.65625
128 177 19.96875
32 149 11.84375
23 62 17.15625
318 385 13.71875
88 150 14.65625
189 291 18.71875
339 390 15.28125
120 287 20.90625
233 242 20.28125
28 56 14.96875
121 182 18.71875
163 273 19.34375
141 177 19.96875
76 188 13.40625
371 376 14.03125
267 345 15.59375
338 391 7.46875
87 319 20.90625
120 146 18.40625
224 242 14.03125
128 143 10.28125
247 313 10.90625
264 289 13.40625
273 388 8.71875
88 319 20.90625
354 387 16.84375
76 193 18.71875
122 143 10.59375
124 291 19.65625
247 263 13.71875
284 378 20.90625
327 376 19.96875
120 323 16.84375
57 66 14.65625
84 143 20.59375
341 363 14.34375
85 179 20.90625
128 185 6.53125
323 360 17.78125
256 265 14.65625
51 90 13.40625
225 263 6.53125
92 147 19.34375
83 191 12.46875
226 260 11.21875
87 274 15.90625
38 93 15.59375
283 395 17.78125
232 292 10.90625
145 171 17.46875
144 169 10.59375
119 183 19.96875
230 273 13.09375
326 344 10.90625
126 137 19.03125
230 251 12.78125
319 352 14.03125
127 145 10.90625
84 196 17.78125
77 89 14.34375
121 184 11.53125
31 317 19.03125
121 316 20.59375
26 66 14.65625
385 393 10.90625
247 289 9.03125
154 193 10.90625
268 290 14.03125
34 116 14.34375
145 188 8.09375
269 340 17.46875
78 89 16.21875
89 322 19.96875
221 233 15.59375
91 162 20.28125
227 242 20.28125
188 319 19.34375
89 275 18.09375
274 281 10.59375
344 387 8.09375
278 286 15.90625
74 126 13.09375
341 361 20.90625
33 61 14.03125
49 70 12.78125
29 114 18.09375
329 387 16.84375
84 148 18.71875
225 265 14.65625
283 349 14.65625
378 391 13.09375
329 363 18.40625
25 43 14.03125
16 23 12.78125
248 313 16.53125
281 293 18.40625
343 363 17.46875
282 385 12.46875
34 43 20.28125
250 270 14.34375
230 350 12.15625
129 169 9.34375
285 322 13.09375
216 228 19.03125
237 292 15.59375
327 344 14.34375
124 164 14.65625
52 276 19.03125
121 325 19.03125
174 191 14.65625
255 269 19.34375
226 240 19.65625
312 318 19.96875
304 309 5.28125
344 370 17.46875
133 137 6.21875
70 141 17.46875
25 40 12.78125
119 186 13.71875
130 150 14.34375
74 189 8.71875
348 370 14.34375
28 43 20.28125
67 163 13.40625
342 391 14.34375
226 252 17.46875
259 289 18.71875
320 344 14.96875
34 93 13.40625
276 288 14.34375
255 262 11.53125
138 152 12.78125
325 336 19.03125
91 113 12.15625
75 286 15.90625
87 190 13.71875
274 388 13.40625
45 54 15.59375
362 378 20.90625
277 288 16.21875
319 390 14.34375
350 392 14.03125
287 387 14.34375
275 353 17.15625
142 164 14.34375
236 253 14.65625
120 191 14.34375
81 117 16.84375
373 390 14.65625
293 317 9.03125
170 178 15.59375
281 319 9.96875
74 362 19.34375
273 352 17.15625
337 351 12.78125
139 190 11.21875
233 315 14.34375
27 53 17.46875
141 196 20.59375
48 94 10.90625
272 324 14.03125
316 322 17.46875
27 61 11.21875
246 256 14.34375
266 344 18.40625
354 388 17.46875
37 54 14.65625
123 129 19.65625
145 190 12.15625
230 279 20.59375
379 385 16.21875
151 193 14.03125
230 363 14.34375
350 378 16.21875
338 389 11.21875
156 174 19.03125
31 52 12.46875
235 267 13.09375
128 145 14.34375
59 115 17.46875
137 170 14.96875
33 67 10.90625
247 293 10.90625
321 342 10.59375
328 389 10.59375
119 148 19.65625
273 345 16.53125
336 369 14.96875
330 339 7.15625
149 173 16.84375
164 183 14.65625
281 347 21.53125
323 363 14.65625
72 143 9.65625
33 93 10.90625
327 342 10.28125
122 325 19.03125
146 171 19.34375
229 313 15.28125
75 82 10.59375
53 69 14.65625
362 370 17.15625
28 63 9.34375
249 364 14.34375
232 293 14.65625
149 156 19.65625
275 392 18.71875
88 188 14.03125
289 349 17.78125
50 163 14.65625
119 276 13.09375
73 125 14.03125
361 367 19.34375
283 327 15.59375
23 59 8.09375
325 331 19.34375
69 167 13.71875
327 384 6.53125
130 138 7.78125
48 90 9.03125
282 317 15.59375
40 58 14.03125
215 267 15.90625
290 312 12.15625
180 186 16.21875
370 393 14.65625
142 162 20.90625
141 190 8.40625
284 389 10.90625
273 325 13.09375
250 289 13.40625
280 324 19.03125
73 191 14.03125
259 265 16.21875
224 239 12.78125
48 320 19.34375
76 288 18.09375
364 372 17.78125
83 118 15.59375
91 319 17.78125
344 363 14.03125
275 383 14.65625
357 361 14.34375
155 197 19.03125
372 382 13.40625
160 187 18.71875
266 366 16.53125
121 146 19.03125
268 366 13.71875
264 345 20.59375
85 190 10.90625
90 150 17.78125
75 233 19.34375
51 71 14.34375
248 254 7.15625
50 317 17.78125
131 135 12.15625
31 151 12.15625
244 253 15.59375
82 120 9.96875
50 165 14.34375
78 90 16.53125
229 362 13.40625
258 314 17.46875
174 184 11.53125
157 187 17.78125
252 346 17.78125
50 73 10.59375
342 371 13.09375
353 392 10.90625
249 362 14.65625
328 368 9.34375
281 391 18.71875
173 183 13.40625
130 141 10.59375
249 272 10.59375
68 146 15.59375
328 347 14.34375
49 114 16.53125
75 348 19.34375
272 390 14.03125
213 246 9.65625
118 323 18.71875
340 389 8.40625
248 269 12.78125
151 179 16.21875
31 164 14.34375
129 167 16.53125
359 386 18.71875
289 390 19.03125
128 153 14.65625
90 247 19.96875
81 94 19.34375
215 222 12.78125
277 289 16.53125
82 94 18.40625
36 68 13.09375
149 276 16.21875
286 374 19.96875
73 146 14.65625
215 239 9.96875
48 289 19.96875
31 165 13.40625
367 389 14.34375
319 354 16.21875
172 177 14.03125
250 256 14.65625
22 34 15.59375
272 345 14.65625
16 90 17.15625
31 80 20.59375
239 257 14.03125
60 66 16.21875
94 225 19.03125
278 318 9.03125
16 68 15.90625
341 392 19.03125
47 57 14.34375
354 396 19.03125
230 364 13.40625
279 321 17.46875
340 377 14.65625
33 94 14.65625
233 313 16.53125
369 389 13.40625
65 146 20.59375
145 164 14.03125
153 188 13.40625
360 387 14.03125
288 313 15.90625
92 274 7.15625
336 352 17.15625
73 187 12.78125
51 146 16.53125
363 382 14.65625
226 266 19.65625
69 125 17.78125
84 150 14.65625
149 171 14.34375
17 29 19.03125
130 164 18.71875
84 139 18.09375
215 269 19.03125
327 383 10.90625
340 392 14.65625
141 193 14.65625
329 340 10.28125
140 188 14.34375
49 55 7.15625
51 57 14.65625
289 346 15.59375
178 184 9.65625
225 314 12.78125
82 148 21.53125
46 115 5.59375
236 293 16.84375
345 370 19.34375
126 321 19.03125
14 47 9.65625
34 114 16.53125
118 249 17.78125
273 291 9.65625
142 193 19.03125
163 171 17.15625
268 315 19.34375
72 115 19.96875
376 386 19.34375
20 38 9.65625
222 258 8.09375
144 164 17.46875
287 363 14.34375
25 66 19.65625
51 123 19.03125
118 231 16.53125
176 184 16.53125
138 192 12.78125
354 384 12.15625
65 166 19.96875
340 395 20.59375
32 317 16.53125
120 247 18.71875
178 185 8.71875
155 185 12.15625
356 386 17.78125
82 192 18.71875
171 194 14.65625
127 146 15.59375
250 345 16.53125
76 184 14.65625
16 40 9.96875
162 168 19.34375
165 173 17.78125
70 127 19.96875
362 372 17.78125
330 334 12.15625
282 350 14.34375
94 249 18.09375
277 283 9.96875
170 190 13.40625
84 128 15.59375
79 119 9.03125
88 274 15.59375
155 188 16.84375
72 160 19.96875
88 164 14.34375
105 110 5.28125
247 252 14.03125
282 382 13.40625
283 387 13.71875
284 377 17.46875
75 276 6.84375
33 312 19.03125
85 315 19.34375
316 362 18.09375
125 140 14.96875
365 371 9.65625
149 274 19.34375
88 153 11.21875
96 316 7.78125
327 352 14.65625
269 326 19.96875
339 377 15.90625
66 149 19.03125
74 92 9.65625
117 163 18.09375
226 256 15.28125
30 114 15.28125
48 53 14.03125
34 61 9.03125
22 93 19.96875
226 291 14.03125
85 290 20.28125
239 292 19.03125
224 265 19.65625
141 178 14.65625
91 284 20.28125
120 229 20.90625
278 352 17.78125
324 339 14.96875
21 58 11.21875
25 115 13.71875
280 361 19.96875
329 337 7.78125
67 145 18.40625
319 350 12.78125
225 267 13.09375
268 342 14.96875
143 192 14.34375
278 319 13.71875
117 320 20.59375
120 155 16.21875
27 65 15.59375
334 373 10.28125
232 266 11.21875
287 352 11.21875
158 162 14.34375
32 148 14.34375
285 380 19.34375
151 276 19.96875
69 116 19.34375
16 70 19.03125
339 387 14.34375
36 116 15.28125
269 343 15.90625
75 291 7.15625
177 187 19.34375
245 289 15.28125
362 373 17.15625
326 330 12.46875
26 68 13.09375
280 293 19.34375
27 57 15.28125
85 192 12.46875
340 384 8.09375
70 144 15.59375
369 391 14.03125
268 344 13.40625
233 260 9.03125
284 391 12.46875
67 164 14.96875
268 292 19.34375
377 389 17.15625
125 185 15.59375
226 259 7.78125
53 147 17.78125
75 287 15.59375
266 363 14.96875
145 162 19.03125
342 360 19.03125
86 181 19.34375
248 346 17.78125
226 264 15.59375
273 283 14.65625
241 258 16.21875
266 362 13.40625
127 173 17.78125
225 313 17.78125
252 266 8.40625
170 192 14.03125
175 186 16.53125
74 82 13.09375
118 285 18.09375
338 376 15.90625
240 258 18.40625
77 318 13.09375
327 354 17.15625
126 195 19.03125
34 123 19.96875
26 115 12.78125
69 145 13.40625
81 162 19.96875
224 314 13.40625
42 59 16.21875
355 363 19.65625
168 190 14.34375
280 384 15.90625
321 344 10.59375
172 194 9.65625
113 232 19.03125
90 147 15.59375
85 180 19.03125
140 178 15.90625
354 373 16.21875
360 389 16.53125
87 175 19.96875
19 68 15.59375
49 147 17.78125
90 191 19.03125
286 388 12.46875
66 87 19.34375
265 286 19.34375
129 186 15.28125
22 115 18.40625
377 384 8.71875
273 281 13.09375
284 344 17.78125
362 389 14.34375
86 317 18.09375
46 90 15.59375
74 84 14.65625
363 394 20.59375
85 178 17.46875
77 348 16.21875
120 151 12.78125
75 228 20.90625
248 322 19.03125
374 385 16.53125
79 120 13.71875
176 195 12.46875
40 93 19.03125
326 345 15.59375
76 229 18.09375
353 371 15.59375
19 65 15.90625
265 348 19.03125
179 191 16.53125
32 79 19.96875
352 387 13.40625
27 92 14.34375
247 253 14.65625
365 372 14.34375
48 319 18.71875
371 393 9.65625
83 183 13.40625
79 153 17.78125
26 293 19.03125
38 53 14.96875
178 190 17.15625
235 315 15.28125
48 54 14.65625
252 265 9.34375
80 122 17.46875
371 378 12.15625
376 384 14.03125
320 328 21.21875
154 172 15.59375
221 314 18.40625
278 290 19.34375
30 163 13.40625
244 315 17.15625
253 262 15.28125
27 67 19.65625
83 151 14.34375
89 277 17.46875
328 366 16.53125
328 346 19.65625
127 131 12.46875
335 371 10.90625
70 150 14.03125
143 172 13.09375
43 54 20.59375
215 243 11.53125
154 195 14.03125
231 278 19.96875
137 153 17.15625
238 312 18.40625
26 114 17.78125
322 328 19.65625
76 124 14.65625
51 93 15.59375
344 361 19.03125
166 172 9.65625
271 359 19.96875
279 352 16.21875
237 252 14.96875
318 353 17.15625
241 259 19.34375
54 63 15.28125
74 287 16.53125
276 290 16.53125
126 172 12.15625
238 256 13.71875
29 116 14.96875
275 323 14.65625
94 235 18.09375
288 362 12.78125
37 63 16.53125
272 386 12.78125
163 190 14.34375
271 314 19.96875
262 269 19.65625
250 322 19.03125
124 317 18.71875
128 144 14.03125
271 277 19.03125
265 362 16.21875
324 365 12.78125
83 194 16.21875
353 394 14.03125
81 125 19.03125
327 343 14.03125
29 274 20.90625
236 263 14.34375
276 324 19.34375
37 64 14.34375
164 195 20.59375
69 123 12.46875
63 70 19.65625
270 389 14.03125
69 93 19.34375
60 116 19.34375
320 383 11.53125
271 344 6.53125
88 273 16.53125
38 54 11.84375
38 115 13.40625
270 292 19.65625
50 74 13.71875
285 388 14.96875
155 189 17.46875
277 290 19.96875
325 371 12.15625
68 90 9.34375
49 95 19.65625
156 164 19.65625
66 167 20.59375
228 315 14.96875
77 320 12.15625
337 365 14.65625
50 293 18.09375
172 179 12.15625
283 351 12.78125
71 190 14.03125
137 150 15.59375
141 185 8.09375
115 320 20.28125
94 270 20.59375
128 155 17.15625
361 392 20.28125
218 264 15.90625
264 365 19.96875
137 168 21.21875
49 146 19.65625
269 349 14.03125
324 363 16.84375
91 272 20.59375
326 372 17.78125
128 164 14.03125
121 270 19.34375
71 93 19.65625
74 162 19.03125
339 378 16.84375
186 197 19.96875
39 60 14.03125
252 345 19.34375
42 60 19.34375
227 250 14.65625
283 393 13.09375
218 267 15.59375
221 292 19.96875
339 374 16.84375
237 314 13.40625
84 186 8.71875
140 179 16.84375
162 193 20.28125
321 352 10.90625
329 367 17.46875
71 293 20.59375
369 375 20.28125
250 292 15.59375
259 315 19.34375
171 192 14.34375
267 289 9.34375
280 347 19.65625
38 94 19.96875
122 272 18.40625
249 273 14.03125
249 289 8.71875
121 276 12.15625
138 166 14.65625
66 151 20.90625
276 389 17.46875
179 185 11.53125
92 388 18.71875
276 355 18.09375
36 293 18.09375
337 380 16.21875
87 291 17.46875
163 173 17.78125
283 322 14.96875
77 91 16.53125
163 174 17.15625
122 145 10.59375
41 59 18.40625
141 195 16.21875
279 317 15.28125
66 163 16.21875
336 353 16.84375
327 363 14.03125
87 180 20.28125
249 265 13.40625
324 384 15.59375
85 181 17.15625
81 148 19.65625
178 186 12.78125
166 173 14.34375
265 345 20.59375
95 235 17.15625
242 253 20.59375
125 164 16.84375
23 43 10.90625
277 321 15.28125
28 51 14.65625
72 78 19.03125
375 394 12.78125
219 237 9.65625
84 194 13.09375
16 44 11.53125
27 60 7.78125
222 242 10.90625
50 90 8.71875
43 115 16.21875
232 273 13.40625
33 75 12.78125
374 391 16.21875
115 287 20.28125
236 262 16.53125
329 349 14.34375
242 314 16.21875
70 90 12.15625
63 91 14.96875
155 174 16.21875
87 189 12.46875
269 292 18.40625
230 278 18.40625
283 362 14.96875
32 157 19.96875
71 273 16.53125
39 57 13.71875
81 185 15.90625
340 394 16.21875
122 153 10.90625
256 262 14.34375
283 385 8.71875
80 118 15.28125
277 386 19.34375
159 163 13.40625
92 286 17.46875
72 145 6.53125
276 383 18.71875
181 191 13.71875
375 384 15.59375
126 320 19.03125
275 350 14.65625
169 178 19.96875
215 289 17.15625
220 257 11.21875
36 294 17.15625
265 366 20.59375
262 290 14.96875
237 253 11.84375
349 395 20.59375
126 132 19.34375
137 154 16.84375
268 361 9.65625
30 319 20.90625
272 278 17.15625
378 390 16.53125
184 196 12.78125
118 232 16.21875
177 185 14.03125
136 172 10.90625
269 289 12.15625
122 321 19.03125
127 144 9.03125
76 154 17.15625
89 163 12.78125
231 356 19.96875
124 161 17.78125
216 227 18.71875
53 66 9.34375
76 151 14.65625
49 115 11.53125
269 324 15.90625
119 154 17.15625
364 374 20.28125
325 394 19.03125
150 388 18.40625
31 79 18.40625
50 66 13.40625
286 376 19.96875
238 259 14.03125
248 265 14.03125
34 274 19.34375
78 84 9.96875
248 314 11.53125
60 114 20.59375
358 362 13.40625
121 314 20.28125
277 325 19.96875
77 190 17.46875
47 115 9.03125
117 295 7.78125
45 57 16.21875
130 168 17.46875
121 318 18.71875
33 123 14.65625
285 381 16.21875
80 153 16.21875
230 281 13.71875
84 123 14.96875
231 350 13.71875
248 345 19.34375
48 123 17.78125
327 360 17.46875
126 274 19.96875
328 385 15.28125
337 391 12.78125
265 363 17.78125
245 312 8.40625
22 42 10.59375
336 350 16.84375
284 380 17.15625
380 390 13.71875
288 294 19.65625
79 188 20.59375
86 184 11.84375
272 355 18.40625
118 229 16.21875
71 317 20.90625
17 21 9.65625
286 346 14.03125
385 396 19.96875
84 188 13.71875
378 384 11.53125
336 367 21.21875
22 47 10.59375
120 387 19.34375
85 276 15.90625
349 381 17.46875
329 347 18.09375
53 146 19.34375
175 192 16.21875
278 387 20.59375
87 147 14.03125
74 125 12.78125
150 182 17.46875
273 316 14.03125
78 187 19.34375
255 264 10.90625
66 164 17.78125
84 152 12.78125
355 385 13.09375
161 166 15.59375
121 312 18.09375
129 166 14.03125
30 291 15.90625
370 391 14.34375
45 116 17.15625
30 275 18.09375
77 274 6.84375
259 313 20.59375
129 144 14.03125
31 163 8.71875
349 360 10.59375
312 317 14.65625
89 272 20.90625
43 60 19.96875
138 181 16.21875
79 91 19.34375
326 343 9.03125
153 161 4.96875
53 67 8.40625
336 349 15.59375
75 234 16.84375
70 93 18.40625
78 288 17.46875
244 256 16.21875
279 386 20.59375
16 37 9.34375
27 93 13.40625
33 74 13.40625
221 260 13.71875
89 95 19.65625
31 82 13.71875
112 117 18.71875
70 125 15.90625
140 175 16.84375
46 113 8.40625
232 274 12.78125
113 320 18.09375
73 157 18.71875
120 281 18.71875
75 325 19.96875
66 146 20.59375
251 345 20.28125
56 65 10.90625
29 68 9.34375
31 273 18.40625
354 379 11.84375
216 220 9.65625
73 288 20.90625
225 251 9.65625
140 193 16.53125
286 379 20.28125
174 192 11.21875
78 91 19.96875
213 244 9.34375
339 392 16.53125
77 350 19.96875
230 362 8.71875
221 246 10.59375
280 351 17.46875
126 171 14.03125
355 362 16.21875
233 322 19.65625
114 119 17.15625
87 177 19.96875
125 166 12.78125
361 369 14.65625
226 292 13.40625
244 258 14.65625
77 125 19.34375
253 261 14.34375
92 234 17.15625
86 182 16.21875
22 48 16.21875
338 380 14.03125
349 355 18.09375
80 187 20.59375
273 279 16.21875
84 163 14.96875
324 369 14.34375
265 350 20.90625
370 378 15.90625
364 370 14.96875
117 293 5.90625
171 179 15.90625
19 35 11.84375
369 394 19.34375
94 246 17.78125
228 267 9.34375
284 379 19.03125
35 275 18.71875
113 118 14.65625
128 173 14.03125
163 274 19.96875
73 321 18.40625
273 324 12.78125
373 391 11.21875
26 52 9.65625
20 29 17.15625
170 176 20.28125
176 185 15.59375
285 383 11.84375
377 385 12.78125
165 175 20.28125
273 292 14.03125
282 351 15.28125
74 190 13.40625
350 372 14.65625
49 66 14.03125
237 293 19.96875
88 114 20.28125
152 174 7.46875
39 113 18.40625
73 143 14.34375
120 316 18.09375
123 151 13.40625
90 114 14.65625
283 377 15.90625
281 351 17.46875
18 23 10.90625
154 159 8.40625
96 231 18.09375
32 151 14.03125
74 270 16.53125
78 122 15.28125
339 375 19.96875
57 63 14.65625
69 162 9.65625
88 314 20.28125
119 229 20.28125
245 314 5.59375
221 241 10.59375
85 194 14.96875
81 319 16.53125
116 232 15.90625
71 143 10.59375
47 293 17.78125
74 230 18.40625
33 315 15.90625
76 275 14.96875
352 358 8.09375
273 389 13.40625
21 36 13.71875
122 344 19.03125
129 147 19.65625
351 373 7.46875
347 392 19.65625
77 273 6.21875
81 152 17.46875
118 284 18.09375
345 363 15.28125
74 276 6.21875
86 189 14.96875
49 274 18.40625
232 312 16.21875
54 62 14.34375
157 161 7.78125
75 96 17.46875
120 280 16.53125
33 317 16.21875
289 313 14.65625
128 161 17.46875
51 147 14.65625
129 174 14.34375
18 33 18.40625
77 284 15.90625
250 346 14.65625
279 288 17.78125
188 274 16.53125
123 231 19.34375
116 228 19.03125
89 290 18.71875
139 181 14.03125
368 377 19.96875
313 318 17.15625
137 151 16.84375
251 269 12.15625
129 184 16.21875
379 384 12.78125
371 379 15.59375
221 247 16.21875
161 188 14.03125
362 374 17.78125
272 342 14.34375
77 156 18.09375
82 319 18.71875
273 361 19.03125
45 59 14.65625
118 270 20.90625
148 193 19.65625
34 63 10.28125
118 227 19.34375
22 61 13.71875
383 395 12.78125
242 259 19.96875
74 117 14.03125
284 393 14.96875
153 159 8.09375
165 171 14.96875
65 276 19.96875
167 173 19.03125
247 276 19.65625
78 126 19.96875
140 194 14.03125
354 380 10.90625
120 232 20.28125
354 377 13.09375
125 170 14.34375
15 25 13.09375
363 380 20.28125
130 144 19.34375
325 370 14.03125
50 320 19.34375
74 186 12.78125
155 180 11.84375
73 114 19.65625
54 67 11.84375
162 170 14.65625
274 295 17.46875
328 343 14.03125
282 393 16.21875
246 314 9.03125
82 153 12.46875
21 55 12.15625
180 185 13.09375
311 316 18.71875
27 44 10.28125
327 372 14.03125
74 79 15.28125
155 178 13.09375
217 232 18.40625
156 186 13.09375
75 362 19.96875
339 393 14.03125
20 28 17.78125
71 320 19.34375
73 79 17.15625
82 152 17.46875
360 384 11.84375
293 319 14.34375
366 372 19.03125
170 195 19.34375
77 184 18.71875
152 162 9.96875
353 358 8.40625
42 115 19.34375
85 145 17.78125
214 224 13.09375
77 291 5.90625
351 361 9.96875
76 230 19.96875
8 12 8.09375
147 388 17.78125
32 295 17.78125
273 385 12.78125
81 186 11.53125
87 191 11.53125
354 389 15.90625
90 125 19.34375
326 377 19.96875
64 162 18.09375
321 360 10.90625
219 227 17.78125
287 313 20.28125
232 322 14.65625
159 188 20.28125
215 236 9.34375
35 291 17.15625
50 143 19.34375
354 393 11.53125
94 316 5.90625
371 377 9.34375
349 377 12.78125
280 385 11.53125
373 382 8.09375
73 156 18.09375
249 294 20.28125
271 293 19.34375
219 228 17.15625
127 178 19.96875
286 390 11.53125
92 229 15.90625
25 63 13.40625
328 373 14.34375
94 120 14.34375
283 353 9.65625
355 393 14.96875
75 285 15.28125
86 247 19.03125
92 276 5.90625
148 160 19.96875
328 365 14.03125
52 70 12.15625
50 95 20.28125
83 152 15.28125
155 181 10.90625
85 319 18.09375
255 267 14.03125
146 164 15.28125
74 93 14.03125
272 313 19.65625
215 265 19.65625
283 390 7.78125
164 181 20.28125
150 196 20.59375
73 285 19.65625
281 389 18.09375
272 361 14.03125
117 319 18.09375
130 148 18.09375
74 316 16.84375
233 361 19.03125
226 243 10.28125
279 289 19.65625
140 176 19.96875
85 272 16.84375
189 349 18.40625
292 311 9.03125
80 89 17.78125
233 262 10.28125
138 183 14.65625
94 284 16.21875
56 68 14.03125
119 275 17.15625
35 274 16.84375
217 222 10.90625
249 314 13.71875
232 271 12.78125
224 262 13.40625
89 247 19.03125
85 249 19.34375
33 113 16.21875
380 389 17.78125
30 318 20.28125
84 154 9.65625
218 234 12.15625
75 248 18.40625
181 190 17.78125
14 45 9.34375
287 354 14.34375
248 292 11.21875
177 196 11.53125
249 346 12.46875
62 117 19.65625
28 317 19.34375
241 314 19.34375
322 350 13.40625
376 395 11.53125
270 342 10.59375
28 291 19.34375
138 191 17.46875
89 289 19.34375
127 138 14.96875
145 321 19.03125
150 174 12.46875
349 373 12.46875
150 156 18.09375
27 52 14.03125
248 294 19.65625
281 350 14.96875
50 115 13.71875
181 198 11.21875
356 389 19.96875
349 371 7.46875
42 57 19.03125
174 183 8.09375
85 293 16.21875
241 256 19.03125
81 316 20.28125
163 175 17.78125
76 318 17.15625
226 251 14.03125
248 259 14.65625
286 360 6.84375
129 146 20.28125
94 236 18.40625
373 384 8.40625
150 178 12.78125
17 28 18.71875
48 285 19.03125
226 316 10.28125
281 352 12.15625
328 345 20.28125
361 391 18.40625
172 180 15.59375
84 191 7.78125
280 387 14.03125
337 382 14.65625
128 194 10.90625
72 94 19.34375
117 273 16.84375
79 88 14.96875
121 162 14.96875
16 66 19.65625
86 274 15.28125
76 233 20.28125
52 146 20.28125
253 266 11.84375
137 187 15.90625
50 147 12.46875
289 324 19.34375
240 256 19.03125
82 151 14.96875
86 290 19.96875
278 287 14.96875
120 284 18.09375
172 178 9.34375
87 273 15.59375
49 60 14.65625
90 288 19.34375
189 346 17.78125
154 180 8.09375
81 128 18.40625
172 195 13.40625
262 314 18.40625
162 192 18.40625
329 372 11.84375
28 95 20.59375
177 182 10.28125
249 345 14.65625
234 313 11.21875
41 57 19.03125
119 234 19.03125
74 286 15.59375
82 190 18.09375
87 275 19.34375
376 381 10.28125
63 115 18.40625
368 374 20.59375
370 379 20.59375
208 212 10.90625
337 393 11.53125
73 162 14.03125
31 275 19.96875
272 356 18.71875
363 379 19.65625
62 89 19.03125
214 315 20.59375
121 232 19.96875
261 316 19.65625
155 194 11.53125
281 382 17.15625
97 113 9.34375
95 117 15.90625
36 276 18.40625
261 288 19.03125
74 80 16.21875
18 60 18.40625
117 280 20.28125
121 286 20.59375
80 90 19.65625
377 386 14.65625
268 322 12.46875
83 116 20.59375
151 173 14.65625
281 289 13.40625
29 315 19.03125
282 315 20.59375
30 317 16.21875
117 234 18.09375
363 389 14.65625
217 228 20.28125
164 190 14.65625
188 272 18.40625
16 26 12.78125
214 228 19.96875
273 347 13.40625
125 131 19.65625
338 377 10.90625
336 379 12.15625
276 314 18.09375
138 194 11.53125
156 194 14.96875
320 361 14.96875
27 117 10.28125
81 188 14.03125
273 278 15.28125
282 288 14.65625
85 317 18.09375
112 116 14.03125
35 114 11.21875
34 162 19.03125
122 161 10.90625
280 327 18.40625
269 345 8.40625
34 275 20.28125
121 249 19.34375
74 229 18.40625
293 318 14.34375
282 316 18.09375
50 284 19.34375
349 354 15.90625
91 288 18.71875
76 234 18.71875
123 166 14.65625
216 244 10.59375
171 180 20.59375
28 93 14.34375
264 362 13.40625
82 183 17.15625
82 194 19.96875
84 179 18.71875
75 277 12.15625
93 112 9.03125
380 397 11.21875
92 227 19.34375
189 270 17.15625
32 318 19.34375
49 93 11.21875
322 365 14.65625
174 185 8.40625
88 155 14.34375
220 235 13.71875
169 175 20.59375
18 29 20.28125
214 263 19.03125
130 171 11.21875
31 123 14.03125
274 355 18.71875
70 146 8.40625
226 265 19.34375
150 172 7.46875
330 347 18.71875
317 355 18.09375
209 213 12.15625
75 387 16.53125
155 190 15.90625
239 255 19.34375
74 149 12.78125
48 288 19.34375
84 178 15.90625
296 312 9.34375
10 14 12.15625
351 374 9.03125
65 163 13.40625
275 385 12.15625
90 94 12.46875
355 378 18.40625
119 231 19.34375
40 59 15.28125
355 391 17.15625
353 379 8.09375
116 246 17.46875
176 186 19.96875
359 390 19.03125
76 190 15.28125
230 322 14.03125
83 89 14.65625
186 274 19.03125
82 90 13.40625
74 144 17.15625
32 313 18.71875
48 77 19.65625
123 193 19.65625
139 178 10.90625
31 146 19.65625
16 27 12.46875
123 143 11.21875
214 235 10.90625
76 286 19.34375
282 377 17.78125
230 345 19.65625
276 390 15.90625
73 284 17.15625
283 378 18.71875
207 211 8.09375
88 315 17.15625
238 258 10.90625
85 291 14.96875
263 361 18.09375
283 376 19.03125
143 190 9.65625
277 323 18.09375
156 192 17.15625
237 312 16.21875
220 254 12.15625
360 391 15.59375
152 175 9.03125
143 161 19.03125
279 385 16.21875
119 320 18.71875
282 395 19.96875
382 397 15.90625
27 66 19.65625
114 231 18.71875
87 155 12.46875
94 233 16.53125
128 179 15.90625
82 276 17.15625
217 259 18.40625
90 123 10.90625
123 287 19.34375
191 274 19.65625
116 236 18.40625
294 316 15.90625
322 392 19.65625
19 91 15.28125
31 114 19.96875
79 90 16.84375
92 284 14.96875
67 147 12.46875
349 374 15.28125
320 390 9.03125
20 57 4.96875
76 186 12.15625
119 277 18.09375
319 355 15.90625
279 382 19.03125
161 185 11.84375
178 187 14.65625
125 272 18.40625
77 115 18.09375
50 146 14.65625
77 264 19.96875
161 191 13.40625
40 51 19.96875
77 364 18.40625
183 198 15.90625
120 314 17.78125
226 315 12.46875
215 266 18.40625
77 281 17.15625
94 119 14.34375
75 156 18.40625
40 56 19.34375
36 93 13.40625
83 178 17.78125
85 162 15.59375
87 272 20.90625
9 13 10.90625
221 262 20.90625
215 241 15.28125
75 113 15.59375
239 258 15.28125
28 115 9.34375
280 315 17.46875
16 59 15.28125
235 295 19.03125
137 180 12.46875
32 297 20.28125
279 351 20.90625
91 285 20.28125
150 161 10.59375
18 91 19.65625
274 312 15.90625
230 352 14.03125
165 276 18.40625
33 72 12.78125
76 153 14.03125
75 390 19.65625
116 285 17.46875
227 294 20.59375
76 189 12.46875
88 162 10.90625
31 78 19.03125
16 42 15.28125
22 63 20.90625
117 232 20.28125
120 318 16.84375
286 354 12.46875
284 361 15.59375
75 115 13.40625
275 389 15.28125
150 155 15.90625
218 290 15.28125
374 395 13.09375
123 160 19.96875
150 175 15.28125
25 114 17.46875
235 292 13.40625
127 195 18.40625
130 166 17.46875
130 173 12.15625
275 352 14.03125
374 383 14.34375
164 180 19.96875
75 318 11.84375
355 395 18.09375
27 116 12.46875
215 226 12.46875
216 231 19.65625
277 353 19.34375
214 223 9.34375
77 235 18.40625
275 388 12.46875
337 390 17.46875
80 183 19.03125
37 293 18.40625
273 348 12.78125
139 176 15.28125
33 96 19.96875
175 184 14.65625
239 250 19.96875
34 293 16.53125
247 322 17.78125
87 320 20.59375
23 42 9.03125
76 285 20.28125
160 191 19.03125
94 123 18.09375
119 319 16.84375
342 386 7.46875
216 266 18.09375
175 196 13.40625
230 344 19.03125
329 343 19.34375
370 377 14.34375
81 123 13.09375
371 394 13.40625
266 346 12.46875
123 348 19.03125
17 45 10.59375
98 231 20.28125
294 318 19.34375
215 225 12.78125
15 116 20.59375
86 275 20.28125
155 179 15.90625
336 386 16.21875
227 314 9.34375
77 385 18.40625
33 319 20.28125
375 385 19.96875
129 183 18.09375
35 318 19.34375
328 383 16.21875
157 190 19.65625
164 174 13.71875
39 59 10.90625
156 163 16.21875
27 94 15.59375
23 53 18.40625
230 277 19.34375
45 53 17.78125
20 39 13.40625
232 295 19.96875
138 190 16.53125
73 389 19.34375
83 196 19.96875
115 319 17.78125
95 119 19.34375
342 389 9.65625
31 145 18.71875
281 390 13.71875
33 316 20.28125
311 315 14.03125
275 362 14.65625
189 319 16.21875
83 117 18.09375
186 276 18.40625
274 314 13.40625
271 291 13.71875
30 314 18.71875
327 393 10.90625
82 191 13.71875
72 92 13.71875
262 361 17.15625
77 227 17.78125
267 316 14.34375
49 117 14.34375
272 389 14.34375
87 388 18.71875
118 156 18.09375
190 196 20.28125
68 117 14.34375
352 359 10.28125
30 273 18.40625
81 116 17.46875
171 178 14.34375
161 192 15.90625
160 166 19.65625
116 320 17.15625
74 231 16.21875
76 163 14.65625
329 365 17.46875
222 252 18.40625
278 317 11.53125
73 387 18.40625
116 233 18.40625
130 190 12.46875
73 190 14.34375
36 96 19.03125
121 191 9.03125
157 184 10.59375
120 288 19.34375
153 191 9.96875
120 156 15.90625
113 230 17.15625
276 322 12.15625
15 36 10.90625
264 290 14.03125
86 272 19.65625
119 232 18.40625
355 389 19.34375
370 376 18.40625
354 378 15.90625
281 315 15.28125
249 342 19.34375
232 362 14.34375
143 187 7.46875
326 337 14.65625
363 373 13.71875
248 316 14.34375
116 287 17.15625
49 113 15.90625
151 197 20.28125
15 24 9.34375
224 313 17.46875
67 165 11.21875
226 293 15.59375
78 274 12.15625
190 272 19.34375
125 192 14.96875
359 365 19.65625
280 322 13.09375
226 261 14.03125
324 391 14.96875
75 385 19.03125
289 293 12.46875
337 389 16.53125
80 152 20.90625
92 231 17.15625
358 387 20.28125
354 386 15.90625
78 124 18.09375
277 350 19.34375
279 384 19.65625
215 258 15.28125
77 123 12.15625
276 312 19.03125
78 318 18.09375
347 360 15.90625
244 252 17.78125
86 162 13.40625
227 292 14.34375
329 370 11.21875
75 275 9.96875
22 45 8.71875
278 289 16.84375
141 388 18.09375
281 393 19.96875
303 307 11.53125
304 307 6.21875
75 95 14.03125
269 344 10.28125
82 316 20.28125
273 343 17.15625
215 251 13.40625
28 276 17.78125
17 32 19.65625
214 259 18.09375
129 194 14.34375
327 378 15.90625
289 322 10.90625
122 289 20.90625
31 153 14.03125
235 312 15.59375
33 163 14.34375
218 262 16.53125
348 374 19.03125
356 395 17.15625
217 290 19.65625
215 260 14.96875
73 324 18.40625
171 177 18.40625
246 262 17.46875
129 178 17.46875
92 232 17.46875
33 318 18.71875
15 64 19.03125
245 292 8.71875
119 274 11.84375
161 193 16.21875
37 315 18.40625
149 322 19.03125
65 91 14.03125
73 319 16.21875
90 143 19.96875
76 248 18.09375
341 394 20.59375
119 323 19.34375
230 313 19.96875
84 177 19.03125
129 138 9.96875
49 275 18.09375
352 390 9.96875
31 312 17.15625
22 62 19.03125
318 352 13.71875
356 363 16.84375
150 276 19.96875
328 393 14.34375
80 185 19.65625
276 289 13.40625
63 162 17.15625
349 375 19.65625
130 186 15.59375
90 146 18.40625
38 113 16.21875
215 227 14.65625
19 38 4.96875
215 249 12.15625
77 191 15.90625
89 319 19.34375
219 238 13.40625
222 241 9.03125
33 291 17.46875
153 160 10.28125
22 54 11.21875
27 62 14.03125
287 361 10.90625
16 35 10.90625
76 231 16.21875
86 315 17.46875
47 63 17.15625
216 245 13.71875
330 336 8.09375
120 320 15.90625
277 383 16.21875
191 272 19.96875
338 393 8.71875
85 320 18.71875
16 52 13.40625
16 67 18.40625
18 38 7.46875
19 63 16.53125
39 62 19.96875
157 196 17.15625
22 60 14.96875
70 145 10.28125
328 382 18.09375
73 286 20.90625
265 365 20.28125
16 28 14.65625
277 322 14.96875
121 319 15.90625
189 286 18.71875
283 361 17.15625
344 360 19.96875
44 92 19.34375
360 390 13.40625
121 284 18.71875
215 234 10.90625
154 197 15.90625
360 369 16.84375
145 274 19.03125
35 316 18.09375
71 388 17.15625
75 229 15.28125
82 116 15.28125
78 123 14.96875
15 60 18.09375
46 93 8.71875
106 110 8.40625
23 41 10.59375
246 292 9.96875
27 115 8.09375
243 291 19.34375
353 396 15.90625
141 194 13.09375
25 113 19.03125
328 377 17.46875
346 360 17.78125
131 137 8.40625
79 118 11.53125
326 394 18.40625
127 193 16.21875
338 375 15.28125
281 388 16.53125
247 294 14.34375
40 53 19.65625
350 396 20.28125
129 189 15.28125
245 303 4.65625
152 178 5.90625
154 173 17.78125
73 318 17.46875
353 377 8.71875
126 273 16.21875
221 259 14.96875
351 376 9.96875
129 191 14.03125
77 349 19.96875
76 274 9.96875
221 244 8.71875
326 392 16.21875
218 237 4.96875
220 225 16.21875
120 319 15.28125
77 90 13.40625
80 92 20.59375
50 123 14.34375
104 108 11.53125
138 180 16.84375
74 288 16.53125
370 380 20.28125
116 294 7.46875
277 387 17.15625
157 164 16.53125
16 61 14.96875
80 151 19.65625
119 153 13.71875
242 258 17.46875
280 382 16.84375
340 393 13.09375
121 274 11.84375
130 143 16.21875
171 193 18.71875
75 321 14.96875
319 361 14.65625
120 162 14.65625
289 345 18.40625
217 237 7.46875
119 249 18.71875
33 320 19.96875
237 313 16.84375
80 186 16.21875
40 57 15.28125
139 196 14.96875
230 354 18.09375
336 378 6.53125
156 196 18.09375
74 314 18.71875
78 154 19.34375
128 181 15.90625
156 190 19.34375
338 395 14.96875
171 181 20.28125
289 362 12.46875
222 240 10.59375
322 359 19.96875
149 175 19.03125
275 293 14.96875
49 294 18.40625
255 266 12.46875
226 262 12.46875
115 229 18.71875
282 353 9.65625
370 392 18.71875
238 252 19.96875
156 179 18.40625
250 262 15.59375
76 182 20.28125
154 178 8.71875
266 364 11.21875
180 191 16.21875
285 361 13.40625
90 290 18.40625
124 318 19.34375
305 309 8.40625
76 268 20.28125
238 261 19.96875
17 46 13.71875
32 291 17.15625
75 344 19.03125
78 184 16.21875
21 26 15.90625
142 195 20.59375
47 294 18.40625
293 322 18.09375
22 50 19.65625
122 274 14.96875
77 362 16.84375
320 360 11.84375
21 37 14.65625
66 166 20.28125
79 191 17.46875
158 193 19.96875
279 291 20.59375
362 376 19.03125
90 321 20.90625
239 256 15.28125
327 380 15.90625
316 361 20.28125
278 390 17.46875
274 294 14.03125
276 388 13.40625
115 273 18.71875
43 59 17.46875
75 114 14.34375
17 67 18.09375
78 188 17.15625
370 394 17.15625
163 276 17.15625
337 379 16.84375
90 163 12.46875
83 154 9.65625
119 272 17.46875
273 293 14.03125
90 113 16.21875
47 93 9.96875
113 287 15.28125
88 312 15.59375
39 53 19.96875
47 315 17.46875
120 388 16.53125
321 355 16.21875
221 249 19.65625
32 322 19.34375
275 381 20.28125
374 394 13.40625
221 261 19.03125
74 94 14.03125
328 363 17.15625
282 361 17.78125
74 325 16.21875
76 94 14.96875
351 377 5.90625
277 385 15.59375
51 63 15.59375
82 184 13.71875
279 350 19.65625
120 285 19.96875
123 270 18.40625
38 114 16.84375
217 314 19.03125
15 29 19.96875
31 155 18.09375
120 272 16.21875
329 369 13.71875
389 395 20.28125
85 247 19.34375
155 187 15.90625
152 177 9.96875
86 319 19.96875
221 253 11.21875
74 349 19.96875
77 113 19.03125
95 246 18.40625
361 384 14.03125
27 63 12.46875
274 313 14.34375
93 231 18.71875
152 196 14.34375
241 313 19.96875
74 346 19.65625
139 180 15.59375
354 394 15.28125
171 195 17.15625
44 116 17.46875
233 312 17.46875
281 383 13.71875
150 273 19.96875
118 246 18.40625
119 318 18.71875
124 272 16.53125
48 284 19.34375
161 190 16.53125
137 179 6.53125
90 293 10.59375
94 283 18.71875
16 50 12.15625
189 340 18.09375
121 317 15.59375
43 57 19.65625
243 315 17.46875
117 281 20.28125
77 189 13.40625
122 156 16.21875
139 194 8.71875
226 314 8.09375
81 183 16.84375
347 359 19.96875
249 291 11.21875
249 322 14.03125
322 342 11.21875
117 162 20.28125
379 390 16.21875
150 176 19.65625
140 177 20.59375
84 293 18.71875
360 392 16.21875
350 379 15.90625
19 44 12.46875
328 390 14.03125
155 195 15.28125
353 372 17.78125
32 273 16.21875
280 353 14.96875
17 60 19.34375
92 247 16.53125
30 274 15.28125
239 252 19.65625
74 145 13.09375
221 250 16.84375
316 360 18.40625
73 316 20.28125
32 281 19.65625
328 388 15.28125
89 273 16.53125
249 271 11.21875
175 195 13.40625
336 377 8.71875
329 389 12.46875
172 196 16.84375
284 382 13.40625
78 186 15.59375
352 378 14.34375
95 249 17.78125
162 185 14.03125
94 289 10.59375
128 178 14.65625
163 177 19.03125
48 95 14.34375
118 320 15.59375
328 337 9.65625
228 361 16.53125
128 196 17.78125
357 392 19.96875
73 312 19.03125
46 114 8.40625
157 192 17.15625
125 319 19.34375
84 274 18.71875
95 315 7.46875
151 196 19.34375
56 67 12.46875
78 185 19.96875
171 197 18.09375
116 230 18.09375
82 231 19.65625
53 63 15.90625
84 162 17.15625
85 183 13.40625
78 151 19.34375
224 312 19.03125
50 294 17.78125
77 386 19.03125
39 114 18.40625
50 92 11.21875
126 276 17.78125
158 185 19.34375
371 395 16.84375
73 295 19.34375
283 326 19.65625
248 312 15.90625
44 115 12.15625
130 170 13.71875
372 381 18.09375
129 175 19.65625
356 391 17.15625
78 94 17.46875
47 317 18.40625
75 94 10.28125
277 384 19.96875
87 292 18.09375
69 275 20.28125
34 315 18.40625
372 380 16.21875
376 383 13.71875
75 283 18.71875
356 383 10.59375
187 276 19.03125
130 185 10.28125
32 292 18.71875
278 291 17.15625
52 162 18.09375
137 178 9.03125
20 65 16.84375
73 390 19.96875
220 236 14.65625
105 108 6.21875
73 323 16.53125
50 72 11.21875
23 54 14.34375
328 374 19.65625
21 46 17.46875
22 43 10.59375
190 320 19.03125
93 286 18.09375
148 274 19.96875
113 272 19.03125
123 318 16.53125
120 231 19.65625
280 393 18.40625
118 245 16.21875
370 396 18.09375
245 313 8.40625
36 113 15.59375
330 371 9.65625
94 291 8.09375
157 172 18.09375
173 182 18.09375
117 272 20.28125
351 395 14.34375
173 181 16.21875
172 181 15.28125
215 242 12.15625
242 256 19.65625
83 162 17.78125
160 165 16.21875
50 117 14.34375
123 294 18.09375
22 51 16.84375
14 24 13.40625
96 272 19.34375
277 293 17.46875
53 93 19.65625
329 342 16.21875
274 293 10.28125
18 36 12.15625
289 312 16.21875
336 384 11.21875
153 179 14.34375
77 325 17.78125
21 35 19.34375
339 376 20.59375
95 248 18.40625
249 316 14.34375
50 318 19.03125
330 350 19.34375
81 194 18.40625
16 25 12.46875
32 275 16.21875
338 394 10.59375
327 377 14.65625
18 115 19.03125
178 191 14.34375
289 342 19.96875
76 232 15.90625
214 257 12.78125
216 259 19.34375
19 27 12.15625
350 395 19.34375
75 290 12.46875
281 380 20.59375
338 379 15.59375
73 315 16.84375
374 392 15.90625
222 262 19.65625
355 394 19.03125
290 295 15.59375
220 245 17.46875
91 96 15.28125
222 253 14.34375
278 288 14.65625
129 164 17.15625
270 356 19.65625
48 291 16.53125
275 313 18.71875
218 243 12.46875
121 155 12.46875
221 242 10.59375
177 184 13.71875
281 392 17.78125
273 344 13.09375
252 292 19.65625
75 284 14.65625
377 390 14.34375
122 276 13.09375
284 381 15.28125
29 162 16.53125
79 92 17.15625
318 361 16.53125
324 330 19.96875
243 314 12.15625
83 274 19.65625
338 378 11.53125
356 393 13.71875
339 394 15.90625
215 224 12.46875
81 276 16.53125
279 322 18.40625
289 361 16.21875
45 115 11.21875
71 157 19.34375
96 286 19.34375
244 314 11.53125
121 315 17.15625
354 391 13.09375
140 195 15.59375
371 380 15.28125
155 186 10.59375
175 193 15.90625
16 43 12.15625
214 232 17.78125
82 117 13.40625
114 235 19.03125
296 300 9.03125
21 57 9.03125
282 379 16.84375
34 113 17.46875
92 123 13.09375
329 385 15.59375
53 62 16.21875
321 354 14.65625
21 60 17.78125
214 290 17.15625
21 48 19.03125
49 280 17.46875
359 364 16.21875
46 317 16.21875
45 93 12.46875
129 179 17.78125
17 25 16.21875
38 55 9.96875
82 189 16.53125
139 195 10.59375
31 315 18.09375
122 320 17.46875
157 194 13.71875
16 49 7.15625
88 293 13.09375
147 273 19.65625
75 270 17.15625
116 249 19.03125
73 292 17.15625
252 262 15.90625
75 249 16.21875
173 192 14.65625
91 289 18.40625
284 354 8.71875
161 170 16.84375
244 292 12.46875
44 315 19.96875
118 275 12.78125
283 394 16.84375
94 287 13.09375
74 318 13.40625
238 313 18.71875
186 323 16.53125
214 234 14.65625
278 353 18.71875
131 172 9.65625
136 173 6.21875
219 256 4.96875
124 385 16.84375
21 47 13.71875
88 291 15.90625
79 89 14.65625
116 272 16.53125
83 180 16.84375
82 89 10.90625
32 319 19.65625
281 288 10.90625
176 192 18.09375
84 127 19.65625
246 313 13.09375
139 179 11.53125
349 376 17.46875
283 379 15.90625
81 320 18.09375
372 391 14.65625
49 96 19.96875
155 192 13.09375
71 274 17.15625
77 321 13.09375
173 197 13.09375
81 232 16.84375
84 195 16.84375
76 317 12.78125
122 155 14.65625
375 391 18.09375
15 58 12.78125
75 282 19.65625
121 161 11.53125
126 271 18.09375
217 235 12.15625
354 385 10.59375
336 380 11.53125
85 274 14.65625
339 380 19.65625
97 101 9.03125
47 94 14.96875
237 254 9.96875
251 361 18.09375
270 360 12.46875
76 114 18.71875
337 376 15.59375
345 361 19.96875
87 295 19.34375
140 181 19.65625
120 324 19.65625
374 381 13.40625
150 177 17.46875
117 245 16.53125
88 322 19.34375
279 387 19.34375
147 161 17.78125
77 389 19.03125
174 194 6.21875
27 317 19.65625
363 376 16.84375
75 317 7.78125
46 316 16.53125
213 223 13.40625
281 317 10.28125
84 180 15.90625
233 311 20.28125
31 291 17.78125
151 180 15.90625
75 320 11.84375
73 92 10.28125
85 182 15.28125
146 162 19.96875
373 393 6.21875
282 388 17.78125
33 280 16.84375
329 384 10.28125
75 288 14.03125
119 290 15.90625
254 267 10.90625
82 193 17.78125
152 194 7.15625
281 316 13.40625
94 322 17.46875
352 374 13.40625
282 383 10.59375
235 313 15.28125
252 261 16.21875
123 291 15.90625
356 371 18.09375
42 114 19.96875
220 234 19.34375
93 272 17.15625
190 276 19.03125
189 317 18.71875
138 175 11.21875
116 292 9.34375
15 91 17.15625
72 325 18.09375
118 274 7.78125
215 263 15.28125
29 276 18.09375
122 284 19.34375
92 293 8.09375
119 247 15.59375
376 385 17.15625
122 157 16.21875
15 35 14.65625
175 182 13.40625
82 118 10.28125
80 123 18.40625
80 188 19.34375
220 247 19.03125
47 95 17.46875
15 33 17.78125
85 155 8.71875
282 391 16.84375
74 191 13.71875
55 68 10.90625
34 112 20.28125
327 395 17.78125
329 381 18.09375
121 321 17.46875
2 6 13.40625
72 291 18.71875
82 181 20.59375
252 269 13.09375
23 56 14.65625
215 291 15.28125
201 205 13.40625
93 315 9.34375
128 137 12.78125
16 51 10.90625
40 113 18.40625
89 274 14.03125
122 280 18.09375
119 273 13.40625
118 226 19.65625
153 175 13.40625
130 182 18.09375
37 93 13.71875
20 66 15.90625
20 37 14.03125
79 154 18.71875
220 256 9.03125
92 282 17.15625
177 186 17.15625
123 326 18.40625
336 351 12.15625
232 361 17.46875
214 236 9.65625
128 174 12.46875
337 378 11.53125
84 276 20.28125
16 64 15.28125
137 185 10.90625
337 374 11.53125
272 291 10.28125
82 115 19.96875
92 230 17.78125
77 280 16.53125
218 226 12.15625
328 372 13.71875
127 322 18.09375
83 184 10.59375
187 323 16.21875
273 390 13.71875
372 396 13.09375
117 161 18.09375
92 283 17.78125
76 321 17.15625
47 114 13.09375
375 381 13.09375
328 378 17.78125
48 318 15.59375
120 279 19.03125
96 115 10.59375
91 290 18.09375
81 154 14.96875
226 313 12.46875
78 234 16.21875
51 276 15.59375
354 395 14.96875
91 274 12.46875
23 63 19.65625
281 314 19.96875
217 234 16.84375
53 70 13.09375
137 181 11.53125
216 224 16.21875
33 162 17.46875
84 291 17.78125
95 322 18.09375
276 292 16.53125
357 384 19.34375
220 259 17.78125
1 5 12.78125
215 250 10.90625
118 316 12.78125
246 293 14.96875
351 393 7.15625
142 388 16.84375
189 341 17.15625
121 280 18.09375
22 49 14.03125
246 294 17.46875
30 277 16.21875
76 273 9.65625
79 184 18.09375
15 47 7.78125
350 376 14.65625
78 230 17.78125
76 269 18.71875
33 275 15.90625
116 231 16.84375
219 236 14.03125
29 293 15.90625
176 182 13.09375
81 248 17.46875
81 231 17.15625
122 275 17.15625
92 280 12.46875
283 383 6.84375
179 190 19.34375
76 316 16.84375
327 336 12.78125
15 37 9.65625
200 204 13.09375
140 197 18.71875
56 66 9.34375
255 265 9.34375
78 229 16.21875
152 197 14.65625
236 292 13.71875
155 196 14.96875
339 396 18.71875
164 177 16.84375
73 317 14.65625
82 162 18.09375
83 192 16.84375
36 114 15.28125
118 272 14.65625
92 287 15.90625
31 277 17.78125
29 312 18.40625
113 273 18.71875
80 319 19.03125
34 69 12.46875
216 236 14.03125
214 246 7.78125
173 193 16.84375
85 275 19.03125
321 356 16.53125
90 162 16.21875
279 316 19.34375
215 248 7.15625
278 383 18.09375
180 198 11.53125
351 396 14.65625
247 312 10.59375
220 246 13.71875
222 255 14.65625
97 231 15.28125
239 312 18.40625
81 291 12.46875
92 245 19.03125
75 269 19.03125
18 35 16.84375
231 362 9.65625
91 318 15.90625
70 274 19.03125
72 318 18.09375
79 123 18.40625
162 194 17.46875
122 273 13.09375
119 162 16.53125
284 392 12.78125
37 114 13.09375
116 243 19.96875
139 162 18.09375
16 92 15.28125
77 277 16.53125
222 250 19.65625
69 157 19.34375
82 182 17.15625
281 361 18.09375
215 313 15.90625
361 383 14.96875
16 54 10.90625
118 234 16.21875
17 36 11.84375
27 114 12.46875
215 253 10.90625
137 152 12.15625
383 397 19.34375
291 322 13.09375
156 195 19.03125
130 152 14.65625
372 392 16.84375
221 248 14.03125
85 321 19.34375
69 274 19.03125
157 185 14.03125
119 271 18.09375
130 183 14.96875
113 228 18.40625
130 189 18.09375
77 250 15.59375
19 28 13.71875
320 354 12.46875
74 321 13.09375
124 386 16.21875
85 295 20.28125
280 352 13.09375
115 280 18.09375
32 315 16.84375
23 51 19.65625
93 320 14.96875
145 161 19.96875
18 37 13.09375
129 173 13.71875
352 389 14.03125
35 277 16.21875
117 275 16.84375
77 228 18.09375
185 197 14.96875
137 186 17.15625
50 274 16.21875
190 274 19.65625
327 373 12.46875
158 194 19.34375
379 397 11.53125
162 184 14.96875
71 322 18.40625
150 157 16.21875
118 294 6.21875
86 155 9.34375
94 271 19.34375
74 249 18.71875
83 291 17.15625
96 284 20.28125
148 275 19.96875
162 182 18.71875
15 59 15.90625
338 361 18.09375
77 283 20.28125
116 229 14.65625
92 292 12.78125
361 368 19.96875
74 275 9.65625
282 389 17.78125
239 313 19.96875
32 163 9.65625
337 375 13.40625
75 347 19.96875
277 316 17.15625
32 280 17.15625
75 268 19.03125
17 37 14.03125
158 191 19.34375
131 151 19.34375
219 265 15.90625
35 317 16.21875
77 288 13.09375
116 322 18.71875
73 296 18.40625
86 289 19.65625
278 315 14.96875
76 284 19.03125
92 271 18.71875
340 373 12.78125
74 247 18.40625
236 313 13.09375
19 66 16.53125
116 226 16.21875
78 92 16.53125
218 265 16.53125
85 193 12.78125
73 281 18.09375
89 276 13.09375
93 291 12.78125
123 293 17.46875
28 113 16.84375
280 383 11.84375
300 304 13.09375
138 179 11.21875
123 317 15.28125
285 354 9.34375
97 272 18.40625
22 56 14.03125
295 314 10.59375
36 313 19.03125
281 381 17.15625
20 47 12.15625
361 393 17.15625
206 210 6.21875
214 258 15.90625
126 131 15.90625
81 153 13.09375
117 317 12.78125
18 58 11.84375
81 181 19.34375
216 235 11.84375
350 374 14.03125
137 164 17.46875
138 177 15.59375
90 285 19.96875
76 277 17.46875
16 114 15.90625
138 176 13.40625
281 353 14.03125
218 227 13.71875
21 45 13.09375
93 227 18.71875
283 389 12.78125
40 114 19.96875
356 373 16.21875
95 317 6.21875
101 105 13.09375
80 117 19.34375
217 236 13.09375
118 388 19.03125
95 99 11.84375
32 296 15.28125
370 395 20.90625
82 272 18.09375
355 392 14.34375
268 356 19.65625
355 380 14.34375
249 360 20.28125
378 389 19.34375
118 318 13.71875
233 268 12.46875
48 113 10.59375
75 324 18.40625
94 319 11.21875
34 276 15.59375
115 285 19.34375
17 59 18.09375
152 198 19.65625
372 379 15.28125
94 232 14.34375
336 385 17.15625
96 317 11.21875
76 320 15.59375
277 291 16.53125
76 344 17.78125
114 230 18.40625
355 377 15.28125
156 178 15.28125
46 291 19.03125
22 41 9.65625
31 313 18.40625
162 169 19.96875
322 390 12.15625
46 94 11.84375
81 184 12.15625
282 394 20.28125
71 280 17.78125
78 276 16.53125
71 161 12.46875
81 270 17.78125
356 384 14.03125
173 180 15.28125
153 178 9.65625
352 375 16.53125
86 291 14.65625
117 276 13.09375
141 174 12.46875
77 316 13.09375
92 249 19.96875
120 293 11.21875
79 116 14.96875
118 313 9.96875
116 289 12.78125
92 322 15.90625
121 292 14.96875
248 295 19.96875
153 190 14.03125
157 174 16.21875
30 315 14.65625
151 177 14.65625
37 115 9.65625
227 313 14.34375
351 397 19.65625
184 198 19.34375
78 117 17.15625
191 197 19.34375
311 317 19.03125
227 312 16.84375
76 267 19.96875
119 322 16.53125
329 382 14.65625
281 354 9.65625
360 366 20.28125
82 154 14.03125
174 197 9.03125
114 317 9.96875
277 315 16.21875
78 268 16.53125
329 351 14.65625
84 184 6.84375
118 290 12.46875
74 386 17.78125
153 176 16.53125
120 317 13.09375
336 395 10.90625
35 293 12.46875
361 381 18.71875
15 26 15.28125
353 397 19.34375
50 291 19.96875
81 314 18.09375
149 277 18.09375
280 380 19.34375
76 249 15.59375
33 293 14.34375
27 276 19.03125
376 394 13.71875
180 190 20.28125
122 158 18.71875
325 330 15.90625
190 321 18.09375
21 59 14.34375
94 290 9.65625
352 377 9.65625
373 396 8.71875
171 196 20.90625
77 233 15.59375
269 361 14.65625
82 249 17.15625
118 295 11.21875
81 321 18.09375
120 297 19.96875
70 275 18.71875
86 157 10.28125
283 324 19.65625
119 245 17.78125
339 361 20.28125
187 273 17.78125
21 44 15.90625
384 396 14.96875
191 325 17.78125
83 195 20.28125
77 93 16.53125
145 275 17.78125
116 291 8.09375
43 93 17.78125
149 160 15.59375
70 162 14.34375
86 314 19.34375
294 317 14.03125
91 317 12.78125
50 315 19.03125
116 245 14.03125
275 354 13.09375
329 388 17.78125
336 363 17.46875
242 292 17.78125
137 177 12.46875
125 274 18.40625
47 275 19.03125
217 245 14.65625
82 155 9.65625
151 175 14.03125
75 319 10.28125
119 317 13.71875
131 143 17.15625
129 195 14.96875
221 255 14.03125
177 195 13.71875
72 293 19.34375
75 230 16.84375
28 114 14.34375
18 46 14.65625
186 271 19.03125
280 391 15.59375
349 356 16.53125
20 33 17.46875
131 188 19.03125
137 196 10.90625
125 193 19.96875
154 198 19.34375
131 141 11.21875
348 359 15.59375
220 244 13.09375
46 318 17.78125
46 104 4.65625
16 115 12.15625
318 354 14.03125
90 284 18.71875
31 274 16.84375
7 11 6.21875
90 315 12.78125
156 193 14.34375
376 382 8.40625
147 280 17.78125
192 323 17.46875
217 257 11.84375
109 113 12.15625
76 155 13.09375
321 357 18.71875
68 275 19.96875
356 362 14.34375
27 315 16.21875
123 191 12.15625
31 162 10.59375
93 234 18.09375
92 285 14.65625
75 246 19.34375
116 244 19.34375
112 118 19.03125
78 275 17.46875
219 246 12.15625
81 346 17.78125
120 274 10.28125
92 272 14.96875
91 293 9.65625
16 34 10.90625
191 276 19.96875
22 52 16.53125
115 317 11.84375
94 234 12.46875
90 320 16.84375
76 346 19.96875
157 186 12.46875
95 225 16.84375
76 270 18.40625
221 240 9.65625
121 389 19.03125
119 155 14.03125
336 382 11.84375
138 196 16.21875
26 294 16.84375
46 315 14.34375
308 312 12.15625
67 276 19.34375
245 293 11.84375
118 281 16.84375
69 277 16.53125
246 312 12.46875
192 197 15.28125
357 390 19.34375
215 256 14.34375
215 314 12.15625
76 246 19.03125
72 317 17.15625
360 380 16.84375
140 162 20.28125
73 291 14.96875
276 291 11.84375
92 275 9.34375
84 125 19.65625
278 322 18.40625
72 385 19.03125
230 361 10.59375
118 319 13.09375
358 392 18.71875
121 156 13.40625
273 313 18.40625
50 161 20.28125
123 347 17.78125
50 281 17.15625
280 392 14.96875
156 181 14.34375
280 381 17.15625
286 355 12.46875
360 385 9.03125
350 375 18.09375
75 316 13.09375
73 289 18.40625
185 198 19.34375
35 292 18.09375
76 291 9.34375
189 272 14.65625
91 281 17.15625
90 314 17.46875
75 389 19.65625
283 391 11.84375
94 228 15.90625
276 313 17.46875
94 292 11.53125
121 289 16.84375
81 192 15.59375
48 273 18.40625
85 294 14.96875
121 275 15.59375
122 389 18.09375
319 356 17.15625
85 289 18.71875
19 67 16.84375
236 314 9.65625
214 225 15.28125
220 243 15.90625
384 397 19.34375
47 274 19.34375
148 161 15.90625
117 278 17.46875
283 382 11.21875
74 273 5.90625
215 233 10.90625
118 314 11.84375
84 157 10.59375
50 275 15.59375
137 182 14.96875
337 395 16.21875
84 190 12.78125
337 361 19.96875
356 380 13.71875
32 293 14.34375
92 315 7.78125
28 292 19.03125
220 258 14.34375
336 394 8.09375
96 319 15.90625
137 183 11.53125
189 274 14.34375
78 348 18.09375
78 233 16.84375
83 190 17.78125
336 376 12.46875
118 271 17.15625
216 314 17.46875
157 163 14.34375
328 336 12.46875
95 118 14.03125
217 267 19.96875
221 251 16.53125
89 318 19.65625
87 161 6.84375
94 247 13.40625
98 319 19.96875
114 232 17.78125
285 356 10.28125
350 356 11.21875
117 274 13.09375
74 312 18.71875
177 183 8.40625
94 231 14.34375
76 347 19.96875
219 232 17.46875
216 258 18.09375
78 116 16.21875
232 311 19.34375
17 35 15.28125
336 381 14.96875
249 292 12.15625
139 197 13.71875
115 289 17.46875
277 356 19.03125
392 397 15.90625
391 396 15.28125
351 360 7.78125
82 290 17.15625
44 93 15.59375
77 114 17.46875
74 114 18.40625
48 293 13.40625
379 389 20.28125
75 227 19.65625
214 244 4.34375
214 226 14.65625
193 198 15.90625
71 275 18.40625
33 313 17.78125
47 113 12.46875
123 286 17.46875
17 91 17.15625
81 182 17.15625
79 316 17.46875
279 353 16.53125
328 332 12.78125
151 157 11.21875
288 355 15.90625
20 27 16.53125
212 217 8.40625
363 377 13.71875
338 396 13.71875
93 293 11.53125
117 291 11.21875
84 183 11.21875
84 192 11.84375
159 187 19.03125
283 356 10.59375
216 264 19.34375
320 355 13.40625
77 116 12.78125
138 162 19.96875
19 25 9.34375
243 292 15.59375
121 153 11.21875
93 230 18.09375
390 396 19.34375
34 277 16.84375
83 189 17.78125
77 92 11.84375
37 95 19.34375
118 322 15.28125
117 247 16.53125
32 294 12.78125
121 272 15.28125
276 294 15.28125
275 390 12.78125
81 193 14.96875
18 68 19.96875
87 156 12.46875
120 291 12.15625
357 393 19.34375
16 57 14.34375
76 191 12.78125
126 390 18.09375
81 275 18.71875
74 295 19.96875
369 376 19.65625
148 322 17.78125
236 294 19.34375
82 317 16.84375
77 266 19.34375
95 231 12.78125
95 284 14.96875
98 102 11.21875
276 315 12.46875
234 312 12.78125
329 375 17.46875
75 231 14.34375
130 176 17.78125
114 320 19.34375
72 321 17.15625
157 193 14.96875
159 193 18.71875
15 27 14.65625
80 154 16.53125
96 273 19.96875
322 360 16.21875
89 314 16.84375
356 392 14.96875
18 55 11.21875
282 392 14.34375
79 94 17.78125
120 157 16.84375
128 195 12.78125
330 342 16.84375
16 41 14.96875
11 15 12.46875
121 295 19.34375
287 360 8.40625
90 312 15.28125
50 93 12.15625
215 240 14.96875
241 312 19.34375
303 309 7.46875
119 288 19.65625
219 226 16.53125
114 287 17.15625
115 288 16.84375
113 289 15.28125
81 269 17.15625
350 377 11.21875
88 313 17.15625
19 48 11.84375
121 313 19.34375
76 280 18.71875
77 390 19.96875
98 113 9.65625
77 226 19.03125
218 228 14.34375
118 247 13.71875
28 274 19.65625
356 385 12.78125
89 156 15.90625
123 325 15.28125
276 316 14.65625
284 355 10.59375
372 394 14.03125
20 58 7.78125
96 112 5.59375
50 273 18.71875
151 176 18.09375
93 232 19.65625
122 271 17.15625
85 343 18.71875
129 137 12.46875
294 298 11.84375
123 315 18.71875
218 266 16.84375
353 374 12.46875
355 390 14.03125
358 386 19.03125
88 161 8.40625
87 271 20.28125
144 284 18.71875
227 311 20.59375
282 356 9.03125
324 392 19.96875
72 285 19.03125
35 113 12.78125
116 247 13.40625
42 113 19.34375
361 371 14.03125
78 157 19.03125
90 272 18.40625
156 191 14.03125
83 157 9.03125
77 117 14.65625
92 316 11.21875
216 234 15.59375
279 381 17.46875
20 44 16.84375
210 214 12.46875
116 290 11.21875
125 321 15.28125
33 112 19.34375
147 275 19.96875
118 280 16.53125
278 293 17.78125
149 159 18.09375
126 322 15.28125
86 271 19.03125
81 317 16.53125
329 368 14.03125
45 95 17.78125
116 319 14.03125
48 96 14.65625
216 290 17.15625
170 177 19.65625
83 193 14.34375
89 278 19.34375
81 290 16.84375
219 243 16.84375
330 387 19.03125
94 230 14.34375
92 319 12.15625
173 195 14.03125
17 65 19.34375
76 281 20.28125
320 352 11.21875
361 382 14.34375
77 95 15.28125
120 295 15.90625
73 388 14.65625
75 161 17.78125
123 285 17.46875
76 319 14.03125
280 388 12.46875
379 391 14.34375
154 175 12.78125
32 274 14.34375
89 157 16.53125
151 178 11.21875
164 178 13.71875
282 380 15.90625
145 320 17.46875
19 29 14.34375
234 295 15.90625
85 156 10.59375
350 358 11.21875
33 295 17.46875
327 394 12.78125
130 169 14.03125
130 174 10.90625
162 172 14.03125
136 140 14.03125
119 289 16.21875
188 275 17.78125
217 254 11.21875
31 293 14.34375
114 272 19.34375
235 311 18.09375
161 186 9.03125
78 316 17.15625
35 96 15.90625
121 344 17.15625
244 294 17.78125
97 316 5.90625
130 192 8.40625
188 321 17.78125
137 195 8.09375
121 291 13.40625
162 183 14.34375
117 277 17.15625
75 323 14.65625
328 394 14.96875
230 355 16.84375
189 385 16.84375
150 160 15.59375
180 192 14.34375
83 273 18.71875
19 57 7.78125
18 47 10.28125
43 94 20.59375
218 247 11.84375
188 280 18.09375
77 246 15.90625
295 317 16.21875
94 285 13.40625
89 317 15.28125
95 293 12.46875
87 322 17.78125
91 280 16.84375
355 361 16.21875
13 18 8.40625
73 313 19.34375
123 161 16.21875
247 295 14.65625
31 156 16.84375
137 194 8.09375
339 395 20.59375
124 274 14.65625
274 360 17.78125
88 292 15.59375
48 316 16.53125
130 142 12.46875
297 301 11.53125
157 181 13.71875
295 311 5.59375
214 233 15.59375
151 159 11.21875
121 278 20.59375
330 340 11.21875
70 280 17.15625
188 320 16.84375
218 224 9.34375
74 385 16.84375
97 114 7.78125
73 320 15.28125
191 273 15.90625
161 167 20.28125
85 271 14.96875
244 313 13.40625
329 373 10.90625
77 272 8.40625
94 294 12.46875
297 312 9.65625
186 388 16.84375
186 273 16.84375
77 286 14.65625
122 324 15.28125
73 274 11.21875
85 277 20.28125
18 25 14.34375
357 380 19.03125
214 220 9.65625
346 359 20.59375
131 164 18.09375
74 389 15.59375
229 361 15.59375
17 115 17.46875
120 315 14.03125
93 287 15.59375
124 391 17.46875
91 315 11.21875
192 344 18.40625
48 317 14.03125
336 393 8.09375
96 320 19.34375
90 317 12.78125
277 354 14.03125
330 363 18.09375
75 272 11.21875
89 291 13.40625
93 284 15.59375
216 241 18.09375
74 282 18.71875
219 257 8.09375
353 361 14.03125
45 315 19.34375
72 286 20.28125
72 274 13.40625
329 376 19.03125
154 162 14.03125
89 315 13.40625
20 40 12.78125
157 183 9.34375
117 229 19.96875
120 271 17.15625
86 273 15.28125
120 275 14.03125
77 287 14.34375
74 285 15.28125
75 271 13.40625
96 118 16.21875
116 288 13.40625
283 380 14.03125
242 293 20.59375
16 94 17.15625
77 234 14.34375
123 272 14.03125
123 386 17.15625
283 392 10.28125
4 8 13.71875
329 341 12.46875
77 290 10.28125
191 345 18.40625
279 383 14.65625
31 292 18.09375
85 292 15.59375
354 361 16.53125
15 21 9.65625
217 243 14.34375
116 281 15.90625
17 42 18.40625
219 245 17.15625
74 294 14.96875
73 276 8.40625
83 181 15.90625
161 194 14.34375
87 276 14.65625
349 359 15.59375
337 394 12.46875
128 197 18.09375
90 318 16.21875
113 285 14.65625
70 273 19.34375
89 312 12.15625
147 160 20.59375
77 231 10.59375
86 293 13.40625
122 387 17.78125
138 195 12.46875
129 133 12.78125
161 181 16.84375
88 276 14.34375
80 182 17.46875
16 53 12.15625
77 347 16.21875
20 25 12.78125
114 315 6.84375
215 252 12.15625
93 283 16.84375
86 312 14.65625
18 93 19.34375
19 39 10.28125
375 395 10.90625
275 360 14.34375
78 284 20.28125
334 340 19.65625
79 288 19.34375
282 381 12.15625
231 361 13.09375
114 233 19.03125
158 181 19.03125
33 292 19.65625
46 274 18.40625
74 269 19.34375
46 95 14.03125
245 294 14.03125
18 44 14.34375
92 294 10.59375
32 276 10.59375
84 193 10.59375
87 294 13.71875
335 372 6.21875
35 276 14.65625
296 313 7.78125
360 379 15.90625
355 379 14.03125
74 390 15.90625
84 272 19.96875
74 344 17.15625
214 245 9.96875
331 340 14.34375
82 275 20.28125
164 173 12.78125
119 293 8.40625
29 313 18.09375
28 112 20.59375
162 171 17.78125
27 96 16.84375
219 224 12.78125
84 292 16.84375
48 315 13.40625
317 360 17.46875
15 45 4.65625
32 162 13.09375
117 296 5.90625
94 229 11.53125
123 292 19.34375
226 295 17.15625
36 112 18.09375
187 322 17.46875
145 391 18.40625
96 232 17.46875
161 180 15.90625
77 248 13.71875
81 189 12.46875
82 315 15.90625
77 319 9.03125
20 46 17.15625
120 312 15.28125
121 387 16.84375
152 161 7.78125
335 339 14.03125
76 387 17.78125
348 358 17.78125
30 162 15.59375
326 331 16.53125
84 181 14.03125
46 293 14.96875
73 293 14.34375
356 390 14.96875
97 291 11.84375
127 137 17.78125
157 191 14.96875
276 295 19.65625
76 247 14.34375
75 245 18.09375
124 275 14.65625
17 40 11.84375
30 293 11.53125
290 311 16.21875
75 293 8.09375
113 288 12.15625
15 46 9.96875
118 289 12.78125
30 316 19.65625
155 162 16.53125
156 162 16.21875
83 182 12.15625
80 184 14.96875
363 372 12.78125
76 156 13.09375
216 239 11.84375
94 318 8.40625
118 288 15.28125
203 207 13.71875
72 284 14.96875
121 294 14.03125
358 364 19.34375
79 229 17.46875
120 276 9.03125
81 387 18.09375
135 141 19.65625
236 312 14.03125
148 280 18.71875
215 293 17.15625
95 273 14.96875
95 291 10.59375
140 196 20.59375
95 320 14.03125
94 320 14.34375
176 196 10.90625
73 283 19.96875
19 46 11.84375
92 288 13.40625
146 390 18.40625
156 180 14.03125
95 318 6.21875
35 294 11.84375
72 319 17.15625
116 227 16.21875
45 114 13.40625
217 226 17.15625
94 245 14.96875
280 355 11.53125
22 53 15.28125
217 246 10.28125
218 245 11.84375
18 27 17.15625
15 34 15.59375
48 290 19.96875
76 323 14.65625
275 355 13.40625
121 293 14.34375
77 230 14.34375
218 256 7.78125
86 180 19.96875
91 276 10.28125
19 55 5.90625
78 155 14.03125
285 379 19.96875
376 396 10.90625
190 273 15.59375
214 267 20.90625
132 141 14.34375
75 247 14.03125
104 110 7.46875
271 360 16.53125
218 261 15.59375
75 388 14.65625
76 272 13.40625
124 321 14.96875
92 320 13.40625
28 315 16.21875
73 322 14.03125
283 355 7.78125
122 323 14.65625
94 272 14.34375
114 228 18.09375
48 275 14.34375
95 236 18.40625
94 274 8.09375
249 361 18.71875
95 286 13.71875
113 319 15.28125
21 34 17.78125
14 59 20.28125
175 197 10.90625
37 113 14.03125
74 272 11.53125
51 277 14.65625
74 290 16.53125
329 391 8.40625
48 274 14.03125
217 224 14.34375
34 313 19.03125
356 382 9.34375
19 64 11.84375
279 390 14.34375
14 26 18.40625
188 276 14.65625
138 197 12.78125
131 142 12.15625
30 278 17.46875
130 179 13.09375
214 243 9.65625
145 387 17.15625
17 68 16.84375
113 229 14.96875
279 391 19.03125
330 341 12.15625
114 273 18.40625
216 291 19.34375
114 319 16.21875
188 326 17.78125
338 360 17.46875
79 117 14.96875
177 197 10.90625
374 396 10.90625
356 381 9.34375
360 393 14.34375
31 276 14.34375
157 182 9.34375
219 239 12.78125
288 356 16.53125
91 112 16.21875
189 275 16.21875
244 293 16.53125
127 387 17.78125
87 157 12.15625
119 294 6.21875
79 319 17.15625
361 370 17.78125
331 371 10.90625
159 165 19.34375
19 62 15.59375
329 378 13.09375
80 274 17.15625
14 36 14.03125
145 273 17.15625
354 374 17.78125
77 267 14.34375
218 238 9.96875
73 275 13.40625
130 178 14.34375
278 316 14.96875
216 267 16.84375
152 160 13.09375
82 232 18.40625
37 294 18.40625
157 180 12.15625
90 280 15.59375
301 305 13.40625
47 276 15.90625
18 54 9.65625
85 273 12.46875
73 280 14.65625
286 356 12.46875
86 322 17.46875
17 92 19.34375
90 292 14.65625
127 132 16.53125
159 191 18.09375
77 229 12.78125
77 268 14.96875
81 156 11.53125
80 191 14.34375
15 68 20.90625
48 295 16.84375
155 175 17.78125
49 276 13.71875
46 275 18.71875
188 284 18.71875
21 64 17.46875
118 292 8.71875
172 197 14.96875
75 279 17.15625
120 278 17.15625
217 225 15.59375
277 390 14.03125
353 359 12.46875
123 319 14.34375
213 235 14.03125
78 250 14.65625
116 234 13.71875
18 26 15.59375
371 396 14.96875
356 379 11.84375
187 388 15.28125
116 314 9.03125
16 55 9.96875
95 234 11.84375
80 291 13.71875
189 321 13.40625
15 61 17.15625
116 275 13.40625
132 172 10.90625
172 198 20.28125
118 276 9.34375
221 252 15.28125
360 388 17.46875
189 386 15.28125
73 161 12.78125
274 296 17.46875
123 385 16.84375
157 179 16.21875
87 296 19.65625
74 232 18.09375
85 157 12.78125
277 392 18.71875
186 322 16.84375
115 315 9.03125
188 344 17.15625
148 276 16.53125
267 361 13.40625
80 192 19.03125
81 272 14.65625
91 247 19.96875
215 254 9.96875
33 281 18.40625
95 283 17.15625
213 224 17.78125
84 273 16.53125
376 391 17.15625
86 292 13.71875
74 283 16.53125
129 181 19.34375
96 117 15.90625
124 347 17.78125
265 361 15.59375
217 292 19.34375
90 316 17.15625
77 387 14.65625
307 311 15.28125
93 285 13.71875
329 377 14.03125
77 317 9.34375
81 289 15.59375
335 340 16.21875
116 313 6.84375
283 388 13.40625
360 370 19.65625
214 254 13.40625
242 313 16.84375
303 312 4.96875
81 347 18.71875
76 315 13.09375
361 379 19.34375
218 263 11.84375
326 336 17.78125
73 294 14.03125
154 160 12.46875
73 272 17.15625
375 392 16.53125
95 112 7.78125
30 312 14.96875
130 177 19.03125
371 397 20.28125
19 93 16.84375
327 396 18.09375
177 192 17.15625
73 273 11.53125
50 162 18.40625
78 193 18.71875
79 320 20.59375
137 184 14.34375
176 193 16.53125
19 33 14.03125
97 289 12.78125
287 355 13.09375
71 276 13.09375
294 311 7.78125
182 198 14.96875
98 232 18.40625
381 397 14.96875
213 225 18.40625
68 276 14.34375
15 48 13.09375
114 236 18.09375
216 238 14.65625
69 276 14.96875
90 296 12.78125
214 247 13.09375
95 245 16.53125
30 276 12.78125
20 35 16.53125
278 355 13.40625
125 385 16.53125
328 380 19.34375
128 388 16.84375
80 231 17.78125
321 359 15.59375
14 25 17.78125
92 97 14.96875
146 388 17.15625
88 157 13.09375
102 106 13.40625
91 273 16.53125
120 277 13.71875
148 323 17.78125
76 388 16.21875
220 233 17.78125
351 359 13.09375
78 192 19.34375
75 294 10.28125
82 314 16.53125
68 162 13.40625
119 315 12.46875
337 396 12.78125
76 161 14.34375
108 112 15.28125
15 44 9.65625
217 253 9.65625
84 156 7.78125
127 325 15.59375
93 322 19.34375
336 383 14.34375
122 277 16.53125
295 316 16.21875
277 388 14.65625
18 64 17.46875
15 55 13.40625
87 160 10.28125
33 297 18.40625
277 391 19.34375
123 391 19.65625
329 379 17.46875
66 162 15.59375
218 232 14.03125
85 161 11.21875
77 96 19.65625
116 278 14.03125
17 27 17.15625
74 319 11.21875
75 280 13.71875
157 162 12.78125
136 150 18.09375
115 279 17.78125
129 193 14.96875
361 373 16.21875
122 160 15.28125
75 292 10.28125
126 326 15.59375
130 180 17.46875
81 161 15.28125
216 263 16.84375
78 191 14.03125
284 356 12.78125
97 286 19.65625
21 40 9.65625
318 355 12.46875
20 50 16.84375
213 258 20.28125
74 274 6.84375
92 296 11.84375
93 317 8.71875
220 239 9.65625
85 323 14.34375
280 360 15.28125
75 232 14.96875
77 270 13.09375
130 184 14.03125
81 274 13.71875
120 273 11.21875
92 290 13.71875
79 315 14.03125
124 284 14.34375
34 294 14.96875
17 64 16.84375
356 361 12.78125
284 360 11.21875
135 170 19.96875
19 115 15.28125
218 314 15.28125
80 317 19.03125
21 62 20.28125
162 180 19.34375
76 245 18.71875
43 114 16.84375
138 193 15.59375
136 141 16.53125
74 284 12.46875
92 318 10.59375
75 315 9.65625
119 291 10.59375
214 239 4.96875
115 293 9.34375
148 320 19.96875
104 113 4.96875
96 101 4.34375
272 360 13.09375
120 313 16.21875
162 174 16.21875
130 191 14.03125
329 374 16.21875
93 289 14.65625
17 39 14.65625
279 315 19.65625
45 94 16.53125
219 234 16.53125
75 97 17.46875
32 279 17.78125
189 345 17.46875
91 277 13.09375
214 260 17.46875
220 263 17.46875
124 327 16.84375
95 274 10.28125
356 378 16.21875
337 392 15.90625
188 390 18.09375
79 156 13.09375
93 274 10.28125
95 272 14.03125
291 296 14.96875
244 312 12.15625
77 278 19.03125
84 189 13.40625
363 374 14.34375
80 290 16.84375
97 273 19.65625
78 189 14.65625
88 156 13.09375
216 243 15.90625
124 320 13.40625
359 385 14.65625
75 281 14.96875
84 294 17.15625
214 291 19.65625
309 313 14.34375
218 254 5.90625
188 343 17.15625
158 164 19.65625
80 314 17.78125
74 293 13.40625
287 356 13.09375
276 293 12.78125
92 279 13.71875
192 322 19.65625
145 322 16.84375
243 313 13.40625
216 226 17.15625
116 274 9.65625
278 354 13.71875
31 157 15.90625
277 389 17.15625
74 313 18.40625
35 315 14.03125
90 291 12.78125
80 116 19.65625
191 387 18.09375
94 273 13.40625
74 296 19.65625
119 156 12.46875
218 292 16.84375
78 321 16.53125
354 392 9.96875
358 390 17.78125
15 92 19.65625
76 290 14.65625
94 314 9.34375
118 279 19.03125
243 293 17.78125
75 112 19.65625
17 44 15.90625
286 359 10.59375
122 388 13.40625
328 392 14.96875
188 342 18.09375
96 235 17.78125
230 356 15.90625
91 291 13.71875
214 314 15.28125
131 166 16.21875
128 323 16.84375
335 369 15.59375
288 361 14.96875
123 344 16.84375
89 162 14.96875
274 311 19.65625
78 290 13.09375
363 375 19.34375
236 295 16.53125
272 357 19.65625
94 282 17.15625
160 186 14.65625
143 387 18.09375
354 359 14.96875
114 291 12.15625
217 263 17.46875
357 383 15.59375
127 323 15.59375
20 42 18.09375
19 50 14.03125
164 175 14.34375
139 161 17.46875
33 273 18.09375
37 313 18.09375
280 389 14.03125
334 369 19.96875
72 390 16.53125
220 261 20.28125
350 357 14.65625
95 247 14.34375
79 276 19.03125
120 322 14.34375
329 383 14.03125
75 273 6.84375
226 294 19.34375
186 324 16.53125
117 289 17.46875
16 58 11.53125
78 319 13.71875
78 267 15.28125
96 274 14.96875
82 274 14.96875
35 107 12.46875
83 293 17.15625
78 190 17.15625
215 257 11.53125
93 319 13.71875
189 327 16.84375
80 272 17.15625
44 94 17.78125
37 96 16.21875
91 275 14.65625
216 312 18.71875
74 280 11.84375
353 375 14.34375
75 295 14.96875
115 281 16.53125
68 277 15.28125
82 273 14.65625
90 112 19.96875
75 289 10.59375
99 103 13.40625
289 311 19.96875
155 193 9.96875
123 321 14.03125
95 233 14.96875
111 115 10.59375
92 289 12.78125
310 317 16.84375
15 22 6.53125
77 269 13.40625
73 279 17.15625
110 114 14.34375
330 369 12.15625
116 318 12.46875
219 242 17.78125
214 221 6.53125
75 314 13.40625
91 279 16.84375
191 271 16.53125
330 365 16.21875
72 289 20.28125
352 376 12.15625
117 314 12.78125
96 247 16.53125
232 360 18.40625
161 171 19.65625
45 113 12.15625
144 387 17.15625
90 313 14.96875
215 255 15.28125
115 274 13.40625
92 313 12.15625
92 314 13.40625
81 273 11.84375
48 294 14.34375
335 349 18.09375
77 94 12.78125
20 45 14.03125
219 241 18.09375
117 312 9.03125
354 375 19.34375
73 158 19.65625
17 26 15.90625
115 291 13.40625
33 274 14.96875
85 387 18.71875
214 248 12.15625
123 274 10.90625
79 155 13.71875
151 158 14.65625
46 294 16.53125
90 274 10.90625
188 273 13.40625
121 323 13.40625
27 95 19.34375
73 159 18.71875
155 176 19.34375
118 161 17.46875
155 160 14.96875
120 289 16.53125
70 276 13.40625
114 289 14.96875
295 300 4.65625
131 170 12.15625
125 386 14.34375
130 175 16.53125
152 157 10.28125
360 378 17.46875
129 197 19.03125
118 291 7.15625
15 115 15.28125
218 249 14.03125
81 247 15.28125
120 292 13.71875
285 355 8.40625
217 248 12.46875
36 295 17.78125
158 184 15.59375
115 316 12.46875
15 40 4.96875
81 190 14.03125
74 343 19.65625
136 170 15.90625
121 157 15.28125
19 59 10.59375
360 372 17.78125
136 187 19.34375
246 295 16.21875
47 96 16.21875
90 276 8.09375
21 52 16.84375
351 356 10.59375
124 326 15.59375
356 375 17.46875
90 319 16.53125
44 114 13.40625
298 302 13.40625
14 22 10.90625
331 386 17.46875
126 343 16.21875
75 322 10.90625
78 156 14.96875
157 176 17.46875
81 315 17.15625
81 249 14.96875
357 363 19.65625
92 317 7.46875
117 315 9.34375
18 45 9.96875
154 176 14.34375
18 49 12.46875
79 317 15.59375
90 271 20.28125
32 158 19.03125
191 388 15.28125
144 325 16.53125
17 61 16.21875
330 349 15.59375
234 306 12.46875
86 156 8.40625
20 43 17.78125
116 280 17.15625
130 194 10.59375
74 347 17.78125
122 322 14.03125
290 304 12.15625
266 361 14.03125
89 292 13.09375
329 390 13.71875
148 273 17.78125
355 360 10.59375
277 355 14.96875
47 277 15.59375
280 390 10.28125
19 58 6.21875
137 176 9.96875
153 177 12.15625
121 277 16.53125
219 244 14.03125
118 278 15.59375
213 221 10.90625
329 380 14.65625
173 196 16.53125
216 247 12.46875
164 176 19.34375
359 384 17.46875
48 280 15.59375
319 360 12.46875
17 58 13.09375
335 386 19.34375
81 191 10.28125
114 280 18.71875
79 267 18.09375
74 291 11.53125
130 181 14.65625
310 314 10.59375
216 257 13.09375
81 313 18.71875
18 57 11.21875
92 273 11.53125
17 113 18.71875
72 161 16.53125
90 281 17.15625
15 49 12.15625
68 278 18.09375
21 56 13.09375
372 395 16.53125
279 392 16.53125
272 358 18.71875
216 225 15.90625
111 118 16.84375
217 244 9.96875
187 324 14.34375
332 338 9.96875
76 289 13.40625
95 232 13.71875
89 316 19.03125
78 246 15.59375
114 290 12.78125
67 162 14.03125
116 279 18.71875
331 349 17.78125
16 56 15.28125
159 184 13.71875
74 387 13.40625
121 273 10.28125
74 281 14.65625
16 95 19.03125
278 356 17.46875
218 258 10.59375
220 251 16.53125
116 316 9.34375
50 280 14.96875
304 317 18.71875
358 383 13.71875
320 356 15.28125
117 288 19.03125
77 232 10.59375
279 388 17.46875
91 105 12.15625
137 175 9.34375
335 381 19.03125
48 281 15.28125
77 346 15.90625
137 191 16.53125
89 293 9.34375
80 193 16.84375
77 289 8.09375
190 347 17.15625
150 158 20.28125
27 293 14.65625
147 276 15.90625
216 260 16.21875
304 310 7.15625
217 256 11.21875
162 179 19.65625
19 37 9.03125
136 169 18.71875
94 288 9.34375
161 179 17.46875
160 194 19.34375
360 371 14.34375
17 48 12.46875
20 52 11.53125
89 313 13.09375
354 390 10.28125
329 393 10.28125
132 187 17.46875
93 280 12.46875
219 249 16.84375
76 324 17.46875
117 318 17.46875
82 247 15.28125
357 385 16.53125
33 294 13.71875
228 360 17.78125
80 315 18.71875
93 288 13.09375
78 320 16.53125
188 271 16.53125
84 344 18.40625
114 288 13.09375
33 279 16.21875
242 312 15.28125
328 396 19.03125
90 277 12.15625
82 289 17.15625
78 289 12.15625
33 276 10.59375
302 306 14.65625
135 172 14.65625
137 190 17.78125
121 160 15.59375
91 313 12.78125
94 226 14.65625
74 320 10.28125
71 277 14.96875
20 64 12.46875
158 186 16.53125
146 280 16.84375
80 232 16.21875
231 357 19.03125
160 185 17.46875
361 378 19.65625
329 334 13.40625
113 316 9.03125
31 294 11.21875
124 325 14.03125
119 314 14.65625
126 323 13.71875
21 51 16.53125
189 276 14.03125
213 236 14.34375
145 283 18.40625
18 39 11.21875
336 390 17.46875
113 280 15.90625
118 312 10.28125
70 160 18.71875
137 197 7.78125
353 360 9.03125
119 316 17.46875
116 273 14.34375
78 291 9.65625
92 277 9.65625
217 238 11.21875
81 292 12.46875
220 255 13.09375
155 191 10.28125
134 139 12.15625
234 311 16.21875
161 189 17.46875
376 392 15.59375
334 371 14.65625
115 318 14.65625
79 157 17.46875
125 275 17.46875
81 345 16.84375
131 150 15.59375
333 338 12.15625
218 257 6.21875
336 374 9.34375
218 236 9.03125
90 275 13.40625
359 393 19.34375
74 323 11.53125
78 270 14.96875
81 312 15.90625
189 390 15.28125
77 388 14.34375
144 273 19.65625
130 135 13.40625
74 289 13.40625
130 137 8.09375
79 275 20.28125
320 359 15.59375
289 360 15.28125
93 273 15.28125
74 292 15.28125
76 271 13.40625
77 314 12.46875
92 281 12.15625
115 275 15.28125
279 389 18.71875
283 360 11.84375
243 295 14.96875
273 360 16.84375
137 192 12.46875
269 359 18.71875
98 274 19.34375
20 26 12.78125
194 199 15.59375
393 398 15.28125
72 387 16.53125
360 383 10.90625
143 273 18.71875
220 250 16.53125
144 320 19.03125
97 319 15.59375
94 275 10.59375
115 276 12.46875
90 161 15.28125
124 273 11.53125
44 96 14.96875
120 296 15.59375
93 282 15.28125
14 37 14.34375
133 139 9.96875
126 387 16.21875
216 232 15.28125
121 343 19.03125
81 155 9.96875
116 317 7.78125
357 362 16.21875
20 48 16.53125
105 118 18.71875
118 277 14.03125
124 283 17.15625
280 354 10.28125
356 377 12.15625
95 230 11.21875
91 278 13.09375
74 324 14.65625
95 228 13.09375
29 294 13.09375
113 317 10.28125
245 302 6.84375
79 246 12.78125
248 311 17.78125
212 237 10.90625
120 161 12.46875
75 312 13.40625
145 276 14.96875
123 275 12.15625
214 238 8.71875
213 238 14.34375
115 277 14.96875
278 388 19.03125
161 173 17.78125
217 247 15.59375
336 375 9.96875
226 312 14.96875
177 193 15.59375
117 290 15.59375
76 278 20.28125
118 315 7.78125
33 296 13.71875
188 325 16.21875
219 247 16.53125
35 314 18.09375
157 175 15.28125
333 340 19.03125
103 107 14.65625
93 292 16.21875
178 198 14.65625
349 357 20.28125
19 56 9.96875
33 160 18.09375
219 263 12.46875
27 113 14.96875
132 150 17.46875
96 318 11.84375
121 347 19.96875
92 98 17.78125
116 277 14.96875
82 291 12.15625
91 316 15.59375
145 323 16.84375
74 315 14.34375
78 317 14.03125
97 232 13.40625
19 40 9.96875
17 23 14.65625
161 184 10.90625
190 271 15.90625
47 278 13.09375
82 271 17.15625
93 316 10.90625
213 239 10.28125
76 293 10.59375
291 297 17.78125
119 295 11.84375
117 292 10.90625
96 288 11.21875
19 52 10.90625
157 178 12.15625
216 222 14.65625
219 225 12.78125
377 397 14.65625
28 293 13.71875
116 312 9.65625
303 308 9.65625
76 314 15.28125
74 342 18.71875
93 294 14.65625
95 226 13.40625
120 294 10.28125
192 198 19.03125
48 313 16.21875
14 40 10.28125
143 388 14.03125
78 314 14.96875
115 234 18.09375
189 342 14.03125
43 113 15.28125
72 275 13.40625
233 304 12.46875
84 323 17.15625
72 272 17.46875
83 292 14.96875
96 225 17.15625
13 38 10.90625
189 347 14.96875
125 273 14.65625
336 389 18.09375
130 196 14.96875
74 317 11.21875
114 247 16.21875
224 304 14.96875
35 112 16.21875
114 229 14.65625
80 190 18.71875
94 227 13.71875
21 54 9.96875
95 319 10.28125
112 319 17.46875
303 316 14.03125
131 187 14.96875
78 231 13.09375
72 281 17.15625
329 395 14.96875
77 344 14.96875
27 294 13.40625
105 111 7.15625
189 284 15.90625
176 197 7.78125
158 163 16.21875
32 277 13.09375
80 189 17.46875
73 271 17.46875
148 389 17.46875
302 316 19.03125
299 303 12.46875
90 273 13.40625
356 374 14.96875
79 290 13.09375
15 39 8.71875
104 109 9.65625
292 297 14.96875
113 293 12.78125
114 285 17.46875
76 294 10.59375
134 141 19.03125
18 48 15.59375
335 368 18.40625
17 33 15.28125
391 397 19.03125
95 292 14.65625
124 344 16.84375
113 274 13.40625
161 172 14.34375
79 274 14.65625
26 295 17.15625
16 113 14.03125
95 275 10.59375
94 312 12.78125
319 357 16.84375
75 297 19.34375
318 356 14.96875
136 171 11.21875
215 292 11.84375
375 396 7.78125
18 34 15.59375
303 310 5.59375
113 315 9.65625
114 316 8.40625
14 58 16.21875
49 277 13.09375
44 113 13.71875
218 239 9.96875
137 193 12.78125
148 388 14.65625
329 336 8.09375
123 282 19.96875
334 384 17.46875
330 385 18.71875
283 381 11.53125
145 284 17.15625
243 312 13.71875
49 112 17.78125
46 276 16.53125
336 391 12.46875
217 249 17.46875
336 392 12.78125
131 185 13.40625
77 245 16.53125
21 41 13.09375
215 294 19.03125
78 245 17.15625
78 232 12.46875
133 142 19.03125
118 273 11.21875
219 251 11.53125
335 383 18.71875
30 313 14.65625
89 295 11.21875
72 389 15.90625
33 277 12.46875
214 313 17.78125
354 360 10.90625
336 396 7.78125
156 161 10.59375
121 296 20.28125
132 140 9.96875
159 186 14.65625
15 113 15.59375
215 312 14.03125
125 320 15.28125
114 274 13.40625
80 273 15.59375
135 152 17.78125
81 323 14.03125
214 312 15.59375
281 356 12.46875
274 303 17.15625
97 317 11.21875
119 157 14.65625
188 277 17.15625
119 312 10.59375
79 231 16.21875
310 316 16.84375
50 276 10.59375
85 344 17.15625
75 278 14.65625
136 184 18.71875
330 386 14.96875
358 363 15.59375
117 313 8.71875
91 294 9.65625
230 360 10.59375
113 275 13.40625
18 50 17.46875
49 279 15.28125
46 103 6.84375
330 335 10.28125
46 277 17.15625
218 255 9.96875
124 281 19.03125
95 290 9.65625
78 248 13.09375
214 222 10.59375
154 161 9.34375
121 324 15.28125
78 387 17.15625
78 315 14.96875
77 249 10.59375
86 313 17.46875
93 98 14.96875
80 248 15.28125
159 164 15.59375
131 186 18.40625
217 233 15.59375
69 158 19.96875
318 360 12.78125
14 39 14.34375
124 280 14.03125
114 234 14.03125
16 93 11.84375
79 244 15.28125
104 117 14.03125
96 291 14.03125
113 318 10.59375
82 323 19.03125
213 257 16.21875
279 356 16.53125
83 322 19.96875
92 295 14.03125
48 276 10.59375
188 323 13.09375
93 318 9.65625
76 322 12.15625
264 361 13.09375
358 385 14.34375
100 104 12.46875
82 157 12.46875
270 359 15.59375
156 175 19.03125
280 356 15.28125
174 198 14.03125
218 251 10.90625
71 160 15.59375
75 313 13.40625
74 271 12.46875
94 280 14.65625
123 342 17.78125
123 284 13.40625
17 49 9.34375
123 343 18.09375
330 384 13.40625
119 292 9.65625
107 111 9.96875
20 62 15.90625
331 377 14.34375
111 117 16.84375
120 158 16.84375
35 313 14.03125
214 253 13.40625
331 339 9.96875
65 162 13.09375
113 247 18.71875
21 61 14.96875
220 253 9.96875
15 23 10.28125
131 168 16.21875
242 295 16.84375
114 318 12.78125
220 260 14.96875
121 271 14.34375
355 376 15.90625
21 53 14.03125
93 290 15.28125
77 247 10.59375
19 45 9.03125
146 276 16.53125
20 54 4.96875
34 296 12.46875
280 359 19.03125
334 351 17.78125
220 240 13.09375
80 269 16.84375
76 312 13.40625
48 279 14.03125
73 277 12.15625
373 397 14.03125
235 305 11.84375
36 106 11.84375
116 276 10.90625
357 382 14.65625
77 345 16.53125
191 323 14.03125
355 374 19.03125
269 360 17.15625
33 161 18.09375
18 61 15.59375
91 292 15.28125
143 322 17.78125
74 322 9.03125
143 389 15.28125
158 183 14.96875
79 189 19.03125
74 279 15.59375
330 373 11.21875
75 104 17.15625
93 276 8.71875
92 312 14.03125
90 294 9.96875
79 269 17.46875
17 55 10.90625
190 342 15.28125
77 315 10.90625
92 311 18.09375
189 280 17.15625
113 291 14.03125
78 269 13.40625
219 261 15.90625
359 383 15.90625
20 59 12.46875
84 182 11.53125
216 248 9.34375
72 273 12.46875
268 360 12.15625
77 292 8.40625
95 289 9.96875
71 159 18.71875
32 278 16.21875
78 272 12.15625
15 54 13.40625
119 313 12.78125
81 293 14.65625
31 161 10.28125
112 289 18.09375
19 47 7.15625
79 291 9.96875
238 311 18.40625
95 285 10.90625
335 370 11.21875
132 174 9.96875
85 322 13.40625
247 311 13.40625
95 287 9.96875
129 196 20.28125
70 277 13.40625
123 320 12.15625
119 161 12.78125
90 311 18.09375
220 252 14.03125
262 360 19.03125
70 279 16.84375
132 178 14.34375
72 320 14.34375
332 341 19.03125
135 185 17.46875
48 112 13.40625
76 157 16.21875
218 244 9.03125
123 271 13.71875
96 290 12.78125
121 322 12.15625
219 258 12.46875
111 116 13.40625
80 247 14.03125
97 233 12.46875
33 278 13.71875
79 273 14.96875
320 357 17.15625
131 174 11.21875
159 181 17.15625
79 215 13.09375
131 173 9.65625
139 198 18.40625
121 158 16.84375
14 35 17.15625
217 260 15.59375
270 358 18.71875
79 250 15.59375
97 320 20.28125
192 343 15.59375
216 254 10.90625
331 373 9.96875
124 390 14.03125
285 360 8.71875
310 315 13.40625
93 247 19.03125
91 312 14.34375
235 303 11.53125
92 278 9.96875
19 41 14.96875
81 157 15.28125
156 177 15.90625
268 357 19.96875
247 296 18.40625
118 296 11.21875
124 387 13.09375
275 356 16.21875
189 271 12.15625
34 295 17.15625
77 271 9.34375
81 388 17.15625
85 388 15.90625
306 310 9.96875
117 316 14.96875
123 273 9.03125
81 294 14.34375
84 271 16.84375
74 161 16.84375
214 241 11.21875
18 59 15.59375
86 294 10.59375
16 278 13.09375
96 233 17.15625
91 295 12.78125
72 283 16.84375
112 291 18.09375
90 295 14.65625
96 289 14.65625
48 97 18.40625
124 276 12.15625
131 152 16.21875
122 159 17.15625
113 290 14.34375
96 315 9.65625
189 325 12.46875
48 312 18.71875
15 114 17.78125
79 232 13.71875
95 280 14.34375
29 161 17.78125
132 180 18.40625
70 278 17.46875
90 279 16.84375
96 287 15.28125
20 60 14.65625
361 372 16.53125
96 275 15.59375
330 351 16.53125
69 161 12.15625
121 320 15.90625
78 347 17.15625
19 26 9.65625
115 294 11.21875
338 397 18.40625
21 49 15.59375
162 173 16.84375
76 295 15.59375
125 271 16.53125
215 304 4.34375
51 278 15.59375
147 277 15.59375
14 20 12.78125
218 246 7.15625
160 184 15.90625
72 276 9.34375
358 380 17.15625
21 42 14.96875
32 159 18.71875
213 290 18.09375
119 303 14.03125
144 391 15.59375
155 161 11.21875
213 234 17.15625
218 240 14.96875
81 160 19.03125
20 36 11.21875
114 292 14.03125
360 373 14.96875
80 157 16.53125
93 279 12.15625
72 324 16.53125
282 360 12.15625
14 91 18.09375
159 182 13.71875
93 313 14.03125
295 315 11.21875
229 357 17.46875
219 259 14.65625
72 388 12.15625
132 152 16.53125
96 230 16.21875
17 56 14.65625
39 112 18.40625
93 295 16.84375
219 253 4.96875
88 294 9.96875
84 161 12.15625
28 313 14.65625
31 295 16.21875
15 42 11.21875
296 317 16.21875
216 255 14.65625
213 222 15.59375
131 136 10.59375
96 116 11.21875
86 161 8.40625
231 358 18.71875
281 355 8.71875
126 388 11.84375
125 276 16.21875
226 309 18.09375
77 276 11.84375
135 173 10.90625
14 23 15.59375
321 358 17.15625
79 292 6.84375
80 289 16.84375
16 105 4.34375
115 290 16.21875
114 293 9.34375
77 324 16.21875
213 219 12.78125
214 242 8.40625
97 118 16.21875
77 323 12.15625
179 199 9.96875
72 322 13.71875
96 280 19.03125
330 367 16.21875
219 235 11.21875
86 160 11.21875
213 243 14.96875
358 381 13.71875
95 227 11.21875
291 311 14.34375
77 342 18.40625
20 34 13.71875
19 61 9.96875
303 317 15.59375
332 369 18.40625
159 194 16.53125
213 226 18.40625
189 320 14.03125
176 198 11.53125
189 323 8.40625
375 397 11.53125
378 398 9.96875
104 318 14.03125
82 156 8.71875
114 226 14.34375
293 310 9.96875
328 395 20.28125
334 339 16.53125
78 346 15.59375
94 111 9.96875
28 294 11.21875
21 43 15.28125
27 313 14.65625
77 294 12.78125
76 313 14.96875
114 275 14.96875
19 51 10.90625
123 283 16.84375
79 270 19.65625
217 258 15.59375
143 276 18.40625
30 158 17.15625
214 293 19.96875
115 313 10.59375
104 111 5.59375
77 293 10.59375
74 278 14.96875
94 99 14.65625
114 227 14.65625
220 241 14.96875
28 314 19.65625
148 277 17.46875
36 104 11.53125
80 292 12.15625
92 112 14.03125
245 311 10.59375
331 379 18.09375
331 351 16.53125
291 298 19.96875
121 388 14.03125
93 275 10.28125
218 225 9.65625
188 387 15.90625
190 387 15.28125
48 292 19.03125
19 54 6.21875
358 393 16.53125
144 276 19.03125
15 94 19.96875
91 111 13.09375
88 295 15.28125
44 95 19.34375
330 372 9.65625
95 314 11.21875
93 278 6.84375
79 234 15.28125
191 344 15.59375
123 390 15.28125
17 34 14.03125
93 312 17.15625
125 327 14.03125
35 278 15.28125
285 359 11.21875
124 388 8.40625
243 294 19.34375
123 281 16.84375
190 325 14.34375
128 324 14.03125
123 388 9.34375
133 141 16.53125
96 292 16.84375
354 376 15.28125
94 276 10.59375
45 96 14.65625
81 343 18.40625
214 249 17.46875
94 313 9.34375
95 276 13.09375
330 377 15.28125
218 260 9.96875
244 295 14.65625
76 292 9.96875
351 357 15.28125
15 43 8.40625
27 110 18.09375
97 230 14.34375
216 256 14.03125
94 281 11.84375
304 316 17.15625
144 280 18.40625
14 55 14.65625
92 99 19.96875
143 323 17.46875
335 351 15.28125
279 354 11.21875
114 314 10.59375
15 50 17.46875
220 242 15.28125
332 340 16.53125
131 178 15.28125
145 390 15.59375
152 158 15.28125
213 245 13.09375
220 248 15.59375
14 33 17.78125
77 343 19.34375
105 117 17.15625
116 295 9.65625
71 278 19.65625
74 277 10.59375
113 292 17.15625
20 55 7.46875
94 279 16.21875
212 218 12.15625
309 315 18.09375
81 295 19.03125
211 216 11.21875
79 272 16.21875
82 293 11.84375
20 41 17.15625
17 57 14.03125
360 376 14.34375
118 303 13.71875
127 388 14.03125
216 292 15.90625
290 310 13.09375
133 170 18.40625
80 293 16.21875
183 199 17.46875
69 160 13.09375
14 44 14.96875
20 49 12.15625
219 233 13.71875
130 195 9.65625
70 161 17.15625
19 49 8.71875
213 260 20.28125
91 314 16.21875
144 322 18.09375
14 27 18.40625
132 142 15.90625
73 278 16.21875
79 314 12.78125
331 341 15.90625
81 271 12.78125
218 250 10.90625
290 296 17.78125
136 178 9.65625
155 177 15.28125
126 389 14.34375
293 298 14.65625
279 355 11.84375
161 174 15.28125
275 359 17.46875
188 389 15.28125
191 322 15.28125
216 233 14.03125
31 296 14.34375
95 282 14.65625
115 278 12.78125
46 96 11.21875
80 155 11.21875
46 112 10.59375
131 176 17.46875
382 398 17.46875
110 116 18.09375
189 344 12.78125
17 93 15.90625
219 240 17.15625
359 371 19.03125
73 160 16.21875
120 159 17.46875
272 359 16.21875
45 103 5.28125
95 312 17.15625
92 297 16.84375
281 360 13.09375
87 159 12.46875
131 190 15.90625
218 253 6.21875
35 312 15.90625
136 152 14.96875
30 295 13.09375
125 284 15.90625
289 303 15.28125
290 309 16.21875
123 276 9.03125
330 375 17.46875
235 309 15.28125
247 302 12.15625
130 193 11.53125
113 234 15.90625
96 285 15.90625
189 326 14.03125
327 335 16.53125
78 273 10.59375
14 46 13.09375
84 322 16.84375
279 357 17.15625
98 230 18.71875
284 359 15.28125
85 324 15.90625
143 390 18.09375
115 247 18.71875
319 358 17.46875
104 317 13.71875
145 388 12.78125
13 19 12.15625
360 381 14.03125
268 359 13.09375
160 172 19.03125
17 54 9.65625
213 232 17.78125
214 292 15.28125
91 97 17.78125
307 312 15.90625
216 253 9.34375
113 294 17.15625
76 296 17.46875
218 248 8.71875
97 275 17.46875
329 394 9.65625
104 118 15.59375
63 161 19.03125
305 315 12.46875
15 93 15.28125
72 280 12.78125
83 294 14.65625
226 311 18.09375
305 316 14.34375
135 140 16.53125
78 293 13.09375
275 358 18.40625
124 342 17.78125
330 368 12.15625
330 382 18.09375
36 110 15.28125
335 382 15.28125
213 254 14.65625
234 296 18.71875
31 297 18.71875
130 197 13.71875
361 376 15.59375
219 248 12.15625
286 358 12.46875
82 322 16.84375
114 294 13.09375
189 322 9.03125
94 277 13.09375
12 17 11.21875
245 295 11.21875
96 229 13.09375
98 289 17.78125
85 160 15.28125
76 160 17.46875
136 183 15.28125
75 296 15.28125
283 359 16.53125
35 97 18.71875
189 343 13.09375
77 322 9.03125
48 106 4.96875
76 159 18.40625
128 136 16.84375
106 116 12.46875
106 117 14.34375
97 274 15.28125
360 382 10.59375
91 110 16.21875
144 388 13.09375
191 342 18.09375
20 51 12.46875
30 159 18.40625
108 113 15.90625
19 53 9.96875
92 291 9.34375
361 377 14.03125
335 377 10.59375
98 291 16.84375
48 277 11.21875
245 308 12.46875
219 254 7.46875
331 384 14.65625
96 234 12.78125
46 109 12.46875
72 323 15.28125
86 295 15.90625
329 396 13.71875
80 158 17.15625
14 49 11.84375
189 273 10.59375
159 185 16.21875
161 182 14.03125
96 282 18.71875
212 246 13.09375
123 389 13.71875
123 324 13.09375
124 271 15.28125
78 247 11.21875
229 358 18.40625
123 289 17.15625
79 233 16.84375
131 169 11.53125
244 302 5.28125
329 392 11.53125
247 305 4.96875
83 295 18.71875
34 278 16.84375
90 297 17.78125
121 159 17.15625
189 387 11.53125
131 183 17.78125
48 103 12.15625
131 171 7.78125
237 311 16.84375
35 295 12.78125
213 248 11.84375
162 178 14.34375
28 312 15.59375
162 177 15.59375
96 236 17.15625
214 240 9.96875
226 305 14.34375
191 343 14.34375
133 172 13.71875
74 388 10.59375
188 388 11.53125
335 384 15.28125
306 314 13.40625
115 292 14.96875
80 156 11.84375
48 314 18.71875
296 314 13.40625
226 303 11.84375
18 53 12.78125
132 185 14.65625
107 115 13.40625
173 198 17.78125
212 244 9.96875
267 359 15.90625
358 371 18.71875
302 312 8.71875
190 322 13.71875
46 278 13.71875
146 277 15.28125
79 245 13.71875
303 311 6.84375
159 172 18.71875
95 313 13.09375
353 376 9.96875
30 294 9.03125
78 345 14.96875
68 160 15.59375
82 161 13.09375
358 384 16.21875
372 397 17.78125
83 161 12.15625
159 180 14.96875
357 381 14.96875
217 240 12.46875
181 199 12.78125
144 390 14.34375
330 389 15.90625
136 179 9.65625
154 177 9.96875
330 374 15.90625
18 41 12.46875
115 314 13.71875
79 289 14.34375
302 315 16.53125
134 174 11.84375
37 295 17.46875
27 106 14.34375
358 379 14.96875
15 56 17.46875
334 372 10.90625
123 280 13.09375
125 322 13.09375
131 175 15.90625
98 316 10.59375
19 34 10.28125
97 116 11.21875
19 42 15.28125
19 36 6.53125
161 183 10.59375
18 40 8.09375
245 304 7.15625
217 239 8.09375
81 324 16.21875
15 41 9.96875
97 115 13.40625
98 114 8.71875
88 160 9.96875
360 374 14.65625
93 314 14.96875
114 281 15.28125
351 358 11.21875
84 160 16.53125
158 182 14.96875
217 252 12.78125
380 398 12.78125
297 313 8.71875
127 133 18.71875
237 309 13.09375
283 358 14.34375
282 358 12.78125
27 112 18.09375
335 378 10.90625
246 311 13.71875
286 357 13.71875
237 303 11.21875
218 252 9.96875
90 159 19.65625
214 255 17.46875
234 309 15.90625
328 333 15.59375
13 45 9.96875
238 310 18.71875
289 358 19.65625
95 294 17.46875
214 256 14.96875
284 357 14.96875
334 378 10.59375
219 250 12.46875
152 159 11.21875
90 278 14.34375
69 159 17.46875
292 309 10.59375
349 358 16.84375
95 229 9.03125
81 344 15.59375
234 308 15.28125
113 227 15.59375
218 241 15.28125
188 322 13.40625
67 160 17.46875
86 158 10.59375
210 215 14.96875
66 160 17.78125
150 159 16.84375
303 315 11.21875
35 110 15.90625
143 277 18.71875
87 158 13.40625
213 255 19.03125
229 360 15.28125
280 358 18.40625
18 51 14.03125
217 242 13.40625
216 249 13.40625
218 233 10.28125
123 387 13.40625
15 57 14.96875
214 251 17.46875
18 52 15.59375
188 324 12.46875
79 308 5.28125
296 315 11.21875
96 276 17.15625
262 359 14.65625
268 358 17.46875
38 112 16.84375
239 311 17.46875
14 56 19.03125
138 198 17.46875
333 373 11.84375
93 296 13.40625
85 158 14.96875
125 280 16.21875
335 376 12.78125
90 322 17.15625
77 295 17.15625
356 376 12.15625
305 313 12.15625
38 110 13.09375
266 359 17.46875
47 112 13.71875
217 250 14.03125
35 109 15.28125
85 159 15.28125
89 161 13.09375
337 397 17.46875
80 312 15.28125
83 159 12.78125
13 47 12.78125
118 317 9.03125
80 313 18.71875
49 278 12.78125
48 296 11.84375
248 303 11.53125
97 318 13.40625
301 306 17.15625
96 281 14.34375
145 280 15.59375
97 292 13.40625
84 324 17.78125
114 245 15.28125
46 313 15.59375
157 177 12.15625
288 360 13.09375
125 283 17.78125
192 324 14.96875
358 382 12.15625
48 110 11.84375
330 370 7.78125
93 110 10.59375
131 192 12.78125
217 251 15.59375
326 332 18.71875
231 360 13.71875
131 184 18.09375
144 389 12.78125
32 160 14.65625
14 21 11.53125
17 52 13.71875
287 359 9.96875
332 371 13.71875
218 235 6.53125
267 360 16.21875
125 387 12.46875
17 50 13.40625
20 61 10.28125
213 220 11.53125
190 388 11.84375
190 343 12.78125
18 43 13.09375
106 114 12.15625
330 383 18.40625
15 52 17.46875
145 389 14.03125
111 275 12.15625
284 358 15.28125
117 297 10.59375
320 358 17.15625
159 183 12.15625
14 34 16.84375
334 382 17.46875
77 312 13.71875
331 375 15.59375
103 116 16.21875
91 103 15.90625
190 344 14.03125
290 308 14.34375
193 199 19.03125
247 309 11.84375
81 322 13.09375
46 105 7.15625
285 357 10.90625
98 317 15.28125
334 377 13.40625
290 302 15.90625
75 303 15.90625
330 391 12.78125
216 251 13.71875
104 112 6.53125
84 159 14.34375
39 111 18.71875
40 112 17.46875
231 359 14.65625
392 398 19.03125
136 185 14.96875
125 391 14.96875
95 281 9.96875
103 113 8.71875
79 248 12.78125
82 313 15.28125
309 314 14.03125
119 296 13.40625
38 104 11.21875
82 295 14.34375
238 302 11.53125
113 281 12.15625
127 389 15.28125
63 160 14.34375
235 304 10.28125
78 342 18.71875
19 43 14.03125
218 242 14.03125
97 247 11.84375
129 134 15.59375
110 115 14.03125
93 281 10.28125
118 297 15.28125
161 177 14.34375
81 159 18.40625
93 111 5.59375
265 360 19.96875
134 172 14.96875
36 105 10.28125
123 279 16.53125
234 310 14.03125
124 322 11.53125
303 313 7.46875
79 158 16.53125
14 57 17.46875
82 292 10.28125
128 135 19.03125
234 304 10.90625
49 104 11.84375
235 310 15.59375
90 160 16.21875
11 16 14.96875
135 179 10.59375
213 256 17.46875
135 183 17.46875
86 159 11.84375
291 304 13.40625
102 107 17.15625
30 311 17.15625
49 111 13.09375
95 288 6.21875
113 276 13.71875
104 116 11.21875
35 111 14.03125
292 302 11.21875
278 357 16.53125
117 311 11.84375
82 294 9.96875
32 161 13.71875
18 56 14.03125
190 326 14.96875
289 359 16.21875
283 357 13.71875
219 260 10.28125
125 325 11.84375
82 312 12.15625
333 371 14.96875
79 271 15.90625
126 324 11.84375
236 308 16.53125
327 334 19.03125
50 279 13.40625
308 313 15.59375
92 105 13.40625
76 310 12.15625
298 312 10.28125
158 180 17.46875
189 277 16.84375
291 302 16.53125
292 310 5.59375
217 255 14.03125
123 323 11.53125
114 278 13.40625
214 250 15.90625
79 313 13.71875
136 180 14.34375
246 305 7.78125
329 335 11.21875
114 279 18.71875
189 389 11.84375
46 111 9.96875
39 103 11.53125
47 106 7.78125
160 182 18.09375
76 158 16.53125
331 369 14.65625
97 287 14.96875
86 296 17.78125
36 111 15.59375
97 285 17.78125
72 278 15.90625
89 294 6.21875
135 178 13.40625
213 233 16.84375
92 103 16.53125
93 103 11.21875
245 310 9.65625
145 277 14.96875
246 303 7.46875
97 293 12.15625
130 136 12.46875
280 357 16.53125
213 247 13.71875
335 379 16.21875
99 113 10.28125
136 177 12.46875
359 381 18.09375
291 310 11.21875
336 397 12.15625
15 51 15.90625
302 313 11.53125
228 359 14.34375
116 311 13.40625
29 160 14.34375
244 303 7.46875
103 108 12.78125
331 382 17.46875
88 296 14.96875
109 114 15.90625
145 279 17.78125
120 160 14.96875
78 344 14.65625
143 324 15.28125
213 241 16.53125
80 249 13.40625
112 315 13.40625
275 357 16.53125
132 176 15.59375
213 314 17.78125
14 48 13.71875
266 360 18.40625
80 345 17.15625
35 105 10.90625
146 279 17.15625
175 198 15.59375
374 397 15.59375
302 307 12.78125
112 316 11.53125
319 359 14.96875
285 358 11.84375
84 158 13.71875
81 158 16.53125
89 303 16.84375
78 388 16.84375
331 378 12.15625
114 313 9.03125
112 317 13.40625
14 115 17.78125
30 161 14.96875
92 111 11.21875
79 293 11.21875
78 294 14.34375
216 252 10.59375
80 344 17.78125
20 56 7.78125
17 53 10.59375
116 296 8.09375
294 299 13.40625
95 277 14.34375
132 183 17.46875
47 104 7.46875
94 278 11.21875
123 277 11.84375
97 315 8.09375
95 278 11.21875
328 335 15.90625
104 114 7.46875
97 288 10.59375
14 42 16.53125
94 293 8.09375
330 380 18.71875
125 342 15.28125
246 304 4.96875
118 311 13.40625
306 313 16.84375
132 179 13.09375
89 296 10.59375
94 296 12.46875
95 100 13.40625
137 198 12.15625
68 161 15.90625
158 178 17.46875
37 109 16.53125
104 288 16.84375
357 379 17.46875
98 287 19.03125
14 54 14.03125
100 105 17.46875
94 311 17.46875
80 323 17.46875
248 310 13.09375
207 212 11.84375
88 297 19.03125
79 294 11.21875
357 377 17.46875
97 229 9.96875
212 223 14.34375
113 226 16.84375
245 309 10.59375
301 310 11.21875
80 271 14.96875
295 303 8.71875
27 312 16.84375
95 279 15.90625
114 276 14.65625
334 393 14.65625
112 293 17.46875
97 276 19.03125
190 323 11.84375
131 181 18.71875
214 252 15.90625
80 322 16.53125
215 311 14.65625
226 310 16.84375
80 294 15.90625
75 311 16.84375
45 104 7.46875
112 274 16.53125
46 110 10.59375
65 159 18.71875
97 290 9.03125
95 295 18.09375
129 136 16.21875
13 25 18.40625
305 310 5.90625
132 184 18.71875
114 312 13.40625
290 303 10.59375
133 140 13.09375
330 393 14.03125
17 51 10.59375
15 53 15.90625
124 389 11.84375
107 114 16.84375
113 277 14.65625
282 359 15.28125
103 114 11.53125
13 24 14.34375
216 250 10.59375
124 279 17.46875
8 13 11.84375
332 339 13.09375
332 372 11.53125
213 253 14.03125
72 271 17.78125
330 378 14.65625
124 277 13.40625
72 279 15.28125
212 224 18.40625
236 309 14.65625
161 175 14.96875
77 313 14.65625
131 194 14.03125
327 333 17.78125
29 295 15.28125
131 179 14.65625
133 173 11.53125
119 297 16.84375
331 391 14.34375
96 294 18.09375
106 111 5.90625
359 382 15.28125
360 377 12.46875
48 278 9.96875
113 313 13.40625
128 134 17.78125
136 197 10.28125
236 303 9.96875
78 323 13.40625
236 302 10.28125
37 103 10.28125
115 245 18.09375
98 318 16.84375
160 183 15.28125
96 104 8.71875
132 170 14.65625
27 111 16.84375
132 169 15.59375
212 234 19.65625
132 190 19.03125
37 104 9.96875
91 104 10.59375
243 311 14.34375
219 255 7.78125
293 309 15.28125
264 358 19.03125
66 161 19.65625
306 312 14.65625
244 311 12.15625
30 296 10.28125
78 322 11.84375
46 314 18.09375
109 116 17.15625
47 105 4.96875
331 383 18.71875
16 112 14.65625
191 324 13.09375
115 312 13.71875
93 277 9.65625
18 42 14.65625
89 311 13.71875
136 181 16.21875
125 390 13.09375
331 389 19.03125
79 323 19.03125
91 296 9.03125
217 241 14.65625
308 315 17.15625
77 296 19.03125
78 292 9.96875
96 226 12.46875
299 304 17.15625
101 106 14.34375
98 103 13.71875
203 208 16.21875
135 171 14.96875
145 324 16.53125
78 312 14.65625
293 303 9.65625
302 308 11.53125
72 277 10.59375
27 295 12.46875
96 228 15.28125
293 302 14.34375
331 368 15.59375
237 302 10.28125
104 290 19.03125
236 311 15.59375
361 374 14.96875
125 388 8.09375
244 308 12.46875
91 303 19.03125
97 112 11.21875
189 324 8.09375
78 271 10.59375
118 301 18.40625
88 159 12.46875
132 192 14.34375
335 380 16.21875
331 374 14.65625
264 360 16.21875
37 110 14.65625
88 158 11.53125
112 288 13.71875
103 109 11.53125
92 310 17.78125
20 53 9.34375
334 370 14.96875
125 323 11.53125
5 10 15.28125
124 278 19.03125
38 103 10.28125
282 357 10.28125
162 175 14.96875
107 116 16.53125
83 160 15.28125
135 194 13.40625
79 247 9.96875
300 305 14.34375
99 318 17.78125
233 305 11.53125
204 209 15.28125
113 314 13.71875
308 314 14.03125
296 311 11.21875
334 394 12.78125
213 242 13.40625
75 310 14.65625
328 334 17.46875
96 245 16.21875
45 109 12.46875
94 110 15.28125
236 304 10.28125
306 315 16.53125
291 309 15.90625
161 178 12.46875
297 302 14.03125
100 317 18.71875
49 110 13.71875
216 240 16.53125
34 106 11.53125
91 311 17.78125
243 303 10.28125
335 393 12.78125
45 112 12.15625
123 278 16.84375
107 113 14.65625
31 160 9.96875
13 35 19.65625
111 291 17.78125
208 213 9.65625
373 398 14.65625
135 177 14.96875
109 115 14.03125
17 41 16.53125
83 158 10.28125
136 192 16.53125
174 199 14.65625
125 344 16.53125
117 303 14.03125
37 105 10.28125
216 242 15.59375
182 199 16.21875
242 311 14.03125
98 290 14.03125
14 43 13.40625
79 322 16.84375
287 358 12.78125
44 112 14.34375
132 173 9.03125
92 303 17.46875
131 191 18.09375
330 390 18.09375
119 298 17.46875
331 372 9.03125
67 161 18.40625
248 309 13.71875
102 111 11.21875
213 250 14.34375
50 277 10.59375
291 303 10.90625
91 297 14.03125
132 191 19.65625
14 51 14.34375
132 175 14.65625
9 14 9.96875
264 359 14.03125
104 291 17.46875
124 324 11.53125
135 180 15.90625
97 117 16.53125
234 303 9.96875
296 316 16.53125
13 58 18.09375
37 112 15.59375
112 290 17.46875
246 308 10.59375
215 308 9.03125
118 299 18.71875
50 278 12.78125
294 303 10.90625
292 304 8.71875
219 252 9.34375
92 110 15.90625
46 295 16.53125
381 398 16.53125
65 160 14.03125
78 343 18.71875
333 339 15.28125
4 9 16.21875
334 379 16.21875
94 103 14.34375
287 357 11.53125
144 277 18.71875
14 50 15.90625
212 257 18.09375
334 396 10.28125
213 249 15.90625
17 43 15.59375
79 249 12.78125
230 359 10.59375
96 102 9.65625
334 376 14.96875
118 310 12.46875
304 313 12.78125
96 111 9.65625
376 397 14.65625
47 109 10.59375
331 393 13.40625
136 194 12.78125
78 249 10.59375
332 377 13.71875
43 112 14.03125
14 52 17.78125
96 278 14.03125
103 317 18.71875
44 104 10.28125
307 315 19.65625
213 251 17.78125
35 104 9.96875
79 295 14.03125
92 104 10.90625
242 303 12.15625
237 308 14.96875
135 197 10.28125
97 228 11.21875
94 104 9.65625
331 390 19.96875
177 198 14.65625
129 135 17.46875
132 181 17.15625
100 316 14.65625
16 109 9.03125
335 391 16.53125
95 104 10.59375
112 318 12.46875
295 310 9.34375
112 275 15.28125
118 302 18.71875
213 240 14.34375
94 295 13.71875
132 197 12.15625
99 317 17.78125
96 293 13.71875
202 207 16.21875
118 304 17.46875
93 105 8.71875
117 299 14.65625
2 7 15.90625
14 41 14.34375
133 174 10.59375
38 109 14.96875
201 206 15.90625
111 317 12.46875
115 295 12.15625
31 158 14.34375
281 359 15.28125
118 298 17.78125
377 398 14.65625
246 310 10.90625
331 380 17.15625
104 316 14.03125
133 178 13.71875
112 276 16.53125
132 171 9.65625
116 303 12.78125
304 312 10.59375
99 104 13.71875
46 97 15.59375
47 111 10.59375
105 317 17.46875
108 116 19.65625
98 288 14.65625
331 396 12.15625
335 396 10.28125
108 114 18.71875
132 194 13.40625
307 313 18.71875
239 310 17.15625
178 199 14.96875
244 310 11.21875
246 302 9.65625
212 238 13.09375
119 311 12.46875
78 295 18.40625
237 304 8.71875
29 296 11.21875
292 298 16.21875
82 160 15.28125
331 370 9.96875
190 324 9.65625
334 380 15.90625
3 8 16.21875
96 314 12.15625
332 373 10.59375
332 370 14.03125
134 140 15.28125
333 372 11.84375
133 171 13.71875
114 277 16.84375
298 303 13.71875
125 389 9.65625
292 303 5.90625
13 39 13.09375
246 309 10.59375
304 315 15.28125
180 199 12.78125
212 243 14.03125
13 55 17.78125
302 314 11.53125
98 229 14.96875
295 301 9.65625
358 377 13.40625
38 105 8.71875
113 245 19.03125
105 113 10.59375
78 324 16.53125
189 388 7.78125
333 384 17.78125
96 227 11.84375
297 303 13.09375
47 103 9.65625
159 178 13.71875
116 302 17.46875
318 359 14.65625
248 308 10.59375
247 303 7.46875
125 277 16.84375
96 277 18.09375
78 313 16.84375
230 357 14.34375
77 311 16.84375
65 161 16.21875
134 173 11.53125
93 106 5.28125
105 116 15.28125
95 107 17.78125
118 305 13.40625
98 104 13.09375
105 114 12.78125
89 297 14.65625
76 311 15.28125
31 159 14.34375
135 195 12.78125
43 104 12.15625
245 296 15.59375
47 110 10.59375
104 315 12.78125
212 233 20.28125
13 34 20.28125
332 374 14.65625
28 295 11.84375
293 304 14.34375
318 358 15.90625
379 398 12.78125
14 93 15.59375
45 111 11.21875
292 305 5.28125
131 197 14.96875
111 293 17.15625
46 312 19.03125
13 44 14.03125
230 358 14.34375
119 160 14.34375
301 309 11.53125
119 159 15.90625
248 304 8.71875
212 221 10.59375
213 292 15.28125
49 109 10.59375
101 107 19.03125
93 99 16.21875
96 279 19.03125
330 396 14.96875
30 297 14.65625
102 110 11.53125
301 312 9.03125
12 18 12.15625
48 104 7.46875
358 374 15.28125
116 310 14.03125
305 311 10.90625
295 309 13.40625
281 358 15.28125
243 308 17.78125
357 376 17.15625
106 317 13.40625
302 310 7.78125
40 111 17.15625
14 53 14.65625
96 110 13.40625
131 196 18.40625
94 310 17.15625
13 22 10.59375
297 311 10.28125
333 377 15.28125
237 310 15.28125
90 289 17.46875
103 115 11.53125
35 297 12.15625
304 311 10.90625
213 252 14.65625
138 199 17.78125
94 105 14.34375
304 314 10.59375
133 175 14.65625
110 317 18.09375
158 177 17.46875
135 192 17.78125
106 112 10.90625
211 217 12.15625
38 111 15.28125
94 303 14.96875
173 199 17.46875
97 281 17.46875
297 315 14.34375
98 116 14.03125
89 159 15.59375
212 254 17.78125
300 306 19.03125
118 309 18.09375
13 37 15.28125
134 185 17.78125
135 181 15.90625
102 116 14.03125
98 234 12.15625
103 315 17.46875
302 311 7.15625
337 398 17.78125
93 104 5.90625
330 395 18.71875
134 178 15.90625
335 394 12.78125
234 305 10.28125
100 106 19.03125
89 158 14.03125
48 105 7.46875
44 109 17.78125
294 302 14.34375
116 304 17.78125
79 312 10.59375
35 106 10.28125
247 304 7.46875
212 236 15.28125
334 391 18.40625
104 293 14.96875
293 305 11.21875
131 193 16.21875
331 394 12.15625
82 159 15.28125
291 307 16.21875
30 160 14.03125
305 312 9.65625
95 103 14.34375
288 357 14.03125
294 306 17.78125
136 195 12.78125
229 359 14.03125
1 6 15.90625
160 178 16.53125
132 195 12.15625
80 295 19.03125
119 310 10.90625
288 358 15.59375
49 105 8.71875
98 112 10.28125
303 314 6.53125
111 318 10.90625
94 106 11.21875
330 394 13.71875
111 315 14.03125
236 310 15.28125
123 322 9.65625
10 15 13.71875
105 112 10.90625
99 316 13.40625
245 301 4.96875
297 314 14.65625
359 377 16.53125
306 311 15.59375
95 111 9.65625
131 195 13.40625
200 205 15.90625
105 115 10.59375
128 133 14.96875
97 245 10.90625
113 278 10.59375
13 49 16.21875
291 308 13.40625
82 296 17.46875
212 219 14.65625
212 248 16.21875
37 111 15.28125
243 309 14.03125
245 297 14.34375
212 235 16.21875
92 108 16.21875
294 309 14.65625
13 36 16.21875
99 114 11.21875
113 295 17.46875
209 214 13.71875
135 175 11.84375
327 332 14.96875
102 109 15.28125
299 305 19.03125
117 298 12.78125
46 102 4.96875
125 326 12.46875
127 324 11.84375
301 308 15.28125
103 112 7.15625
236 305 13.71875
124 323 11.84375
294 310 9.65625
212 239 8.09375
105 315 17.78125
98 115 14.65625
93 100 15.90625
13 20 14.65625
299 312 10.59375
293 299 14.65625
295 302 10.59375
13 40 8.09375
92 109 13.40625
330 392 16.53125
335 374 10.90625
293 306 15.90625
100 113 10.59375
292 299 15.90625
96 312 17.46875
106 113 9.65625
37 106 13.71875
107 112 15.59375
95 110 14.65625
98 315 11.53125
301 315 14.03125
46 98 14.03125
136 176 10.59375
333 370 14.96875
96 107 19.03125
94 100 14.65625
101 108 18.71875
94 102 13.71875
104 115 6.53125
46 107 12.78125
293 301 13.71875
89 310 14.65625
110 315 19.03125
97 102 13.71875
96 103 10.59375
44 110 14.03125
245 306 12.78125
292 307 12.46875
298 304 18.09375
116 309 19.03125
136 175 9.03125
295 306 19.03125
16 111 11.21875
307 314 15.59375
103 111 8.09375
112 314 17.46875
12 38 12.78125
243 301 4.96875
102 113 9.03125
99 105 18.09375
298 313 11.21875
159 177 12.78125
117 304 19.03125
212 245 14.34375
94 107 15.90625
211 237 13.09375
160 175 18.40625
112 278 10.90625
290 305 9.03125
115 311 17.46875
211 246 13.40625
300 307 19.03125
135 176 11.21875
102 108 16.21875
358 376 12.78125
79 311 10.90625
116 297 11.53125
102 316 16.84375
108 115 15.59375
215 310 11.21875
334 374 11.84375
335 375 10.59375
212 222 15.28125
243 310 15.28125
117 301 16.84375
13 46 14.34375
294 304 15.28125
6 11 9.65625
3 9 19.34375
202 208 19.34375
12 47 13.09375
93 108 12.46875
13 23 15.28125
48 111 9.34375
301 307 16.21875
13 48 17.15625
293 307 18.71875
247 310 9.34375
134 171 14.96875
302 309 6.84375
296 301 13.71875
94 108 18.71875
331 395 15.90625
134 176 13.40625
292 308 9.03125
95 105 15.28125
211 219 18.40625
215 309 8.71875
295 305 14.03125
212 247 17.15625
293 308 14.65625
359 374 18.40625
116 305 14.65625
114 295 12.78125
245 307 12.78125
105 316 19.03125
132 196 15.90625
114 311 17.46875
12 20 18.40625
96 313 12.78125
112 313 17.46875
301 311 9.65625
334 375 11.53125
210 216 14.65625
300 309 12.78125
93 109 9.03125
205 210 9.65625
333 374 14.03125
244 304 6.21875
96 106 13.71875
94 297 16.21875
103 316 17.78125
136 193 17.46875
97 234 7.78125
95 102 14.03125
103 110 6.84375
333 375 13.40625
117 302 17.78125
134 179 12.15625
98 293 15.90625
301 313 9.34375
46 108 12.78125
335 392 17.46875
11 17 14.65625
296 303 13.71875
44 111 15.28125
134 175 14.03125
12 24 16.53125
35 296 7.78125
332 375 14.65625
292 306 10.28125
97 104 13.71875
101 110 12.78125
111 278 5.90625
244 305 11.21875
247 308 9.96875
117 300 11.84375
133 176 14.65625
93 107 9.96875
89 160 13.09375
318 357 14.03125
248 305 7.46875
12 39 14.65625
119 158 14.03125
94 109 14.96875
12 23 17.46875
175 199 13.71875
99 116 17.78125
49 106 7.46875
211 223 17.46875
134 181 17.15625
211 238 14.65625
12 45 9.34375
374 398 13.71875
101 316 11.84375
160 177 16.53125
116 301 15.59375
136 196 14.65625
333 378 11.84375
294 301 14.34375
48 109 9.96875
292 301 11.84375
95 108 19.34375
97 314 7.46875
99 315 15.59375
106 315 14.65625
334 395 14.96875
288 359 13.09375
359 376 16.53125
10 16 13.71875
211 244 9.34375
281 357 12.78125
209 215 13.71875
336 398 12.78125
116 298 15.59375
137 199 12.78125
115 296 7.46875
97 103 15.90625
132 193 16.53125
211 243 13.40625
244 309 9.03125
79 310 5.90625
211 235 17.46875
93 102 11.84375
102 112 9.65625
333 380 16.84375
102 114 9.34375
12 44 13.40625
331 392 16.53125
296 302 15.90625
293 300 9.96875
12 36 17.46875
335 395 14.96875
82 158 11.53125
333 391 17.15625
100 315 15.59375
12 37 14.65625
298 315 17.78125
211 236 14.65625
299 313 10.59375
100 114 10.28125
45 110 9.03125
12 19 14.65625
294 307 19.34375
97 313 9.96875
94 101 9.96875
201 207 19.96875
102 315 15.59375
11 19 18.71875
101 113 5.59375
116 299 15.59375
117 310 13.71875
295 304 14.34375
95 101 9.65625
134 197 10.28125
111 316 13.71875
210 218 18.71875
294 300 9.65625
114 296 9.96875
99 288 16.21875
300 312 5.59375
211 218 14.65625
134 192 17.46875
242 309 12.78125
13 21 12.78125
2 8 19.96875
212 220 12.78125
115 297 11.53125
135 196 14.96875
98 105 19.03125
98 226 9.96875
6 12 11.21875
96 105 14.34375
12 22 13.71875
98 314 11.53125
4 10 19.03125
300 310 10.59375
97 227 6.84375
96 109 15.90625
97 278 18.40625
115 298 15.90625
207 213 13.71875
296 304 19.34375
205 211 11.21875
7 12 7.15625
101 111 10.59375
97 106 18.40625
294 308 14.65625
89 298 16.21875
206 211 7.15625
97 226 7.15625
291 305 8.71875
333 396 10.28125
211 221 13.71875
133 197 10.28125
97 105 19.34375
95 109 14.96875
212 292 17.78125
27 296 7.15625
13 54 17.15625
27 297 9.96875
8 14 13.71875
296 305 18.40625
294 305 12.78125
297 304 19.03125
295 308 15.90625
100 116 15.90625
135 193 17.78125
212 253 17.15625
136 198 12.15625
92 106 8.71875
28 296 7.15625
305 314 9.34375
332 396 10.28125
99 115 15.90625
210 237 15.90625
242 304 12.15625
106 115 9.34375
99 314 15.90625
79 296 18.40625
43 110 12.78125
11 38 15.90625
210 246 16.21875
203 209 19.03125
333 393 14.96875
298 314 15.90625
134 194 14.96875
334 392 18.71875
299 315 15.90625
43 109 17.78125
242 308 17.46875
206 213 13.71875
1 7 19.03125
11 47 16.21875
200 206 19.03125
93 101 10.59375
212 241 13.71875
333 394 11.21875
335 397 12.15625
97 111 14.03125
292 300 10.59375
242 310 15.59375
332 395 10.59375
95 106 12.78125
7 14 13.71875
300 313 5.59375
134 195 12.46875
296 310 14.03125
13 42 13.71875
375 398 8.40625
43 111 15.59375
132 198 15.90625
331 397 15.90625
176 199 8.40625
133 185 15.28125
299 311 10.28125
101 109 16.21875
332 394 5.90625
11 18 14.65625
100 112 10.28125
300 308 16.21875
13 51 19.03125
210 217 14.65625
212 242 10.90625
299 310 14.65625
376 398 12.78125
332 384 15.28125
177 199 12.78125
13 43 10.90625
212 250 19.03125
133 196 10.59375
100 111 14.65625
101 114 5.59375
7 13 10.90625
12 46 11.84375
211 245 12.15625
133 179 11.21875
10 17 15.90625
209 216 15.90625
206 212 10.90625
136 199 11.84375
100 110 15.90625
297 310 14.03125
208 214 11.84375
298 311 9.96875
299 309 15.90625
98 111 14.03125
9 15 11.84375
210 221 17.78125
332 378 11.21875
98 227 10.90625
335 398 12.15625
28 297 10.90625
99 112 9.96875
11 22 17.78125
10 38 15.90625
133 195 5.90625
334 397 11.84375
300 311 7.78125
12 40 10.28125
333 395 13.71875
209 237 17.46875
12 21 15.90625
211 220 16.21875
211 239 10.28125
97 110 19.03125
301 314 9.03125
99 111 14.03125
298 310 14.03125
134 196 14.34375
207 214 13.71875
297 309 17.78125
98 313 12.78125
296 309 19.03125
8 15 13.71875
209 246 15.90625
102 115 9.03125
135 198 11.84375
114 297 12.78125
10 18 17.46875
209 217 17.46875
211 247 15.90625
101 112 6.84375
299 314 14.34375
211 248 16.21875
10 47 15.90625
100 115 14.03125
133 192 14.03125
12 48 15.90625
210 244 13.09375
12 49 16.21875
5 11 10.59375
204 210 10.59375
11 45 12.78125
332 391 14.03125
212 240 10.59375
13 41 10.59375
333 397 13.40625
133 194 13.09375
209 244 14.65625
133 198 13.40625
135 199 10.28125
10 45 13.71875
332 397 13.40625
332 393 13.09375
208 215 12.15625
134 198 13.40625
334 398 10.59375
9 16 12.15625
9 17 15.59375
208 216 15.90625
12 43 9.65625
211 242 9.65625
210 239 13.40625
11 40 13.40625
