# Supplementary material for: Improving deep learning protein monomer and complex structure prediction using DeepMSA2 with huge metagenomics data
Source: Nat Methods. 2024 Jan 2;21(2):279–89. doi: 10.1038/s41592-023-02130-4 (PMC10864179; doi:10.1038/s41592-023-02130-4)
Supplement: Supplementary file 16 — Statistical source data and structure coordinate files. [file 41592_2023_2130_MOESM16_ESM.zip › Figure5/Fig5H.MSA.aln]

STTQKTISVSDLPNNCLNASSLKCEIKGISTYNVYYQVENNGVIYSCVSDSAEGLEKCDNSLNLPKRFSKVPVIPITKLDNKRHFSVGTKFFISESLTQDNYPITYNSYPTNGTVCLQTVKLSGDCKITKSNFANPYTVSITSPEKIMGYLIKKPGENVEHKVISFSGSASITFTEEMLDGEHNLLCGDKSAKIPKTNK
--PSSSSPPSSEQLTCKRINSNNCKIVGKTSFNFYYQISDNETTVSCLSSESQDYKSCNPDA--MQEFLSADVLPITTMLNKRVLSVGSKYFILNSADPSSYPVQDHGSVQLGLGNIYNVRLTGGCNITKVSLANPFYITLSSTAKKC-LCCKKIG-SEEVNLMKFSSEKTIELSEDSLDGTHVLLCGDRVSEIPKIDI
--TPTTISVMDLPNPCLNASSLTCSIKGVSTFNVYYQVESNGVIYSCISDTITKLGNCEGSSER--SFETVPVVPITKIDNKRKLSIGTKFYIIESLENYNYPIMYNSRPTNGTVSLQSVKFSGDCKISKTNIVNSYTVSLTTPEKIMGYVVKREGSDMSHSIISFSGSVSLTFTEENMDGKHNLLCGDKSSKVPLVDK
--SSTEAPKLES-FDCSKFDKKQCMIKGLSDFNAHYQIDNGNEIVSCISDSPNIFEICQYEKEK-TKFSKLPVLPVLKLENKRVLEIGTKFFFVDKS---NNPVNPKSGLQSATVSKLSVRLSGDCKINQIMMSSPYQIKVRSEEP-IGYLVKNIKDSKLGKIKTVSGDSTINLSPTELDGNHFFLCGDRSSLITKVDI
--ETTTQSPTLS-LNCDNFEKEHCMIKGVSEFNAHYQIDNGEEIISCISSSSNIFDICQYEREK-TKFKNFPVVPVLKLENKKVLEIGTKFFFVDKS---NNPINPKANLKSPTVARLSVRLSGGLQKNIKCRCHLLIKSNRDQRR-YWSLIKNVKNLNSRASNSFTCDPTLT-SSRRLDANHFSFVGDHLALNCS---
--E----------QNHEPPLPSNCMIVGKSTFNFLATMNEGDDYYTCPSENVTFYKKCKNINLDFNSEITIPVVPVMNVENKRLLEVGSKYFEEKIG---S----------KQHIVLHSVKLSGDCNISQLNSDETFNVNLETTEKLIGVTVKQMG-QLDSKVQSFTGTFQYQLSEDSLDGFHYLICGDKFFHLPNVDN
--TQKTISVLDLPNNCLNASSLKCEIKGISTYNVYYQVENNGVIYSCVSDSAEGLEKCDNSLNK--RFSKVPVIPITKIDNKRHFSVGTKFFISESLTQDNYPITYNSYPTNGTVSLQTVKLSGDCKITKSNFANPYTVSITSPEKIMGYLIKKPGENVEHK-------------------------------------
--TEKAVSIQEVPNNCLNAS-LKCEIKGVSTYNVYYQVENNGVIYSCVSDSADNLGRCDNSQNK--KFPEIPVIPITKLDNKRHFSVGTKFFITENLASSNYPVSYNLHQTEGIVSLQTVKLSGDCKITKSNFANPYTVSITSPEKIMGYIIKRPGEDGEHKVMAFSGSVSITFSEEMLDGNHNLLCGDKSAKIPKTNK
--VTTEIPQTEY-ADCSKFDKNQCMIKGLSDFNAHYQVDNGNEIVSCISDSPNIFEICQYEKEK-TKFNNFPVLPVLKLENKRVLEIGSKFFFVDKS---NNPVNPKSGLMSATVSKLSVRFSGDCKINQIMMSSPYQIKVQSEEP-IGYSIKNVRESKLSKIQTISGDSTINFTPDVLDGNHFLLCGDRSSLITKVDI
--------LQESVFSCDSFTKSSCMIKGVSDFNAHYQIKISDSVFACLTDSEKIFDSCLFDPER-RDFLKMPVVPVLKLENKRVLEVGSKFFFVDSS---NNPILPASSMLKPTISRLSVRLSGDCVISQVSMSTPYMIKIKSNEN-IGFAVKNIRDPQAVNFQTTSGERSVYFKTQELDGNHFFLCGDKSSFIKKVDI
----TPCLPSSE-LSCDSFEKKYCVIKGISDFNAHYQIDNGKEIISCISSSSNIFEICQYDKEK-IKFKNFPVVPVLKLENKKILEIGTKFFFVDKS---NNPINPKVDLKSPTVARLSVRLSGDCKINQVSMSSPYQIKLRSEEN-IGLLIKNIKSSKLESVKSIIGDSTINFKPEELDGHHFLLCGDKSGLIAKVDI
--ETTTQSPTPS-LNCDNFEKKHCMIKGVSEFNAHYQIDNGEEIISCISSSSNIFDICQYERERKTKFKSFPVVPVLKLENKKVLEIGTKFFFVDKS---NNPINPKANLKSPTVARLSVRLSGDCKINQVSMSSPYQIKLRSEEN-IGVLIKNVKNPKSESIKSITGDSTINFKPEELDGNHFLLCGDKSSLIAKVDI
--ETTTQSPTPS-LNCDNFEKKHCMIKGVSEFNAHYQIDNGEEIISCISSSSNIFDICQYERERKTKFKNFPVVPVLKLENKKVLEIGTKFFFVDKS---NNPINPKVNLKSPTVARLTVRLSGDCKINQVSMSSPYQIKLRSEEN-IGVLIKNVKNPKSESIKSITGDSTINFKPEELDGNHFLLCGDKSSLIAKVDI
--ETTTQLPTPS-LNCDNFEKKHCMIKGVSEFNAHYQIDNGEEIISCISSSSNIFDICQYERERKTKFKSFPVVPVLKLENKKVLEIGTKFFFVDKS---NNPINPKVNLKSPTVARLSVRLSGDCKINQVSMSSPYQIKLRSEEN-IGVLIKNVKNPKSESIKSITGDSTINFKPDELDGNHFLLCGDKSSLIAKVDI
--ETTTQSPTPS-LNCDNFEKKHCMIKGVSEFNAHYQIDNGEEIISCISSSSNIFDICQYERERKTKFKSFPVVPVLKLENKKVLEIGTKFFFVDKS---NNPINPKVNLKSPTVARLSVRLSGDCKINQVSMSSPYQIKLRSDEN-IGVLIKNVKNPKSESIKSITGDSTINFKPEELDGNHFLLCGDKSSLIAKVDI
--EVTTQSPVSE-LSCDSFEKKHCMIKGVSDFNAHYQIDNGNEIISCISNSANIFDICQYEKEKKVKFKSFPVVPVLKLENKKVLEIGTKFFFVDKS---NNPINPKVNLKSPTVARLSVRLSGDCKINQVSMSSPYQIKLRSEEN-IGILIKNVKSSKSGNIKSIAGDTTINFKPEELDGNHFLLCGDKSSLIAKVDI
--EVTTQSSVSE-LSCDSFEKRYCMIKGVSDFNAHYQIDNGDEIISCISNSANIFDICQYEKEKKIKFKSFPVVPVLKLENKKVLEIGTKFFFVDKS---NNPINPKVNLKSPTVARLSVRLSGDCKINQVSMSSPYQIKLRSEEN-IGVLVKNVKSSKSGNIKSIAGDTTINFKPEELDGNHFLLCGDKSSLIAKVDI
--EVTTQSSVSK-LNCDSFEKRYCMIKGVSDFNAHYQIDNGGEIISCISNSANIFDICQYEKEKKIKFKSFPVVPVLKLENKKVLEIGTKFFFVDKS---NNPINPKVSLKSPTVARLSVRLSGDCKINQVSMSSPYQIKLRSEEN-IGVLVKNVKSSKSGNIKSIAGDTTINFKPEELDGNHFLLCGDKSSLIAKVDI
--ETTTQPPTQS-LNCDNFEKKHCMIKGVSEFNAHYQIDNGGKIVSCISSSSNIFDICQYEKEKRTKFKSFPVVPVLKLENKKVLEIGTKFFFVDKS---NNPINPKVNLKSPTVARLSVRLSGGCKINQVSMSSPYQIKLRSEEN-IGVLIKNVKNPKSESIKSITGDSTINFKPEELDGNHFLLCGDKSSLIAKVDI
--EVTTQSPVSE-LSCDIFEKRHCMIKGVSDFNAHYQIDNGNEIISCISNSANIFDICQYEKEKKVKFKSFPVVPVLKLENKKVLEIGTKFFFVDKS---NNPINPKVNLKSPTVARLSVRLSGDCKINQVSMSSPYQIKLKSEEN-IGILIKNVKSSKSGNIKSIAGDTTINFKPEELDGNHFLLCGDKSSLIAKVDI
--EVTTQSPVSE-LSCDSFEKRHCMIKGVSDFNAHYQIDNGNEIISCISNSANIFDICQYEKEKKVKFRSFPVVPVLKLENKKVLEIGTKFFFVDKS---NNPINPKVNLKSPTVARLSVRLSGDCKINQVSMSSPYQIKLRSEEN-IGILIKNVKSSKSGNIKSIAGDTTINFKPEELDGNHFLLCGDKSSLIAKVDI
--EVTTQSPVSE-LSCDIFEKRHCMIKGVSDFNAHYQIDNGNEIISCISNSANIFDICQYEKEKKVKFKSFPVVPVLKLENKKVLEIGTKFFFVDKS---NNPINPKVNLKSPTVARLSVRLSGDCKINQVSMSSPYQIKLRSEEN-IGILIKNVKSSKPGNIKSIAGDTTINFKPEELDGNHFLLCGDKSSLIAKVDI
--EDTTQSPVSE-LSCDIFEKRHCMIKGVSDFNAHYQIDNGNEIISCISNSANIFGICQYEKEKKVKFKSFPVVPVLKLENKKVLEVGTKFFFVDKS---NNPINPKVNLKSPTVARLSVRLSGDCKINQVSMSSPYQIKLRSEEN-IGILIKNVKSSKSGNIKSIAGDTTINFKPEELDGNHFLLCGDKSSLIAKVDI
--EITTQSPVSE-LSCDIFEKRHCMIKGVSDFNAHYQIDNGNEIISCISNSANIFDICQYEKEKKVKFKSFPVVPVLKLENKKVLEIGTKFFFVDKS---NNPINPKVNLKSPTVARLSVRLSGDCKINQVSMSSPYQIKLRSEEN-IGILIKNVKSSKSGNIKSIAGDTTINFKPEELDGNHFLLCGDKSSLIAKVDI
--EVTTQSSVSE-LSCDIFEKRHCMIKGVSDFNAHYQIDNGNEIISCISNSANIFDICQYEKEKKIKFKSFPVVPVLKLENKKVLEIGTKFFFVDKS---NNPINPKVNLKSPTVARLSVRLSGDCKINQVSMSSPYQIKLRSEEN-IGILIKNVKSSKSGNIKSIAGDTTINFKPEELDGNHFLLCGDKSSLIAKVDI
--EVTTQSPVSE-LSCDIFEKRHCMIKGVSDFNAHYQIDNGNEIISCISNSANIFDICQYEKEKKVKFKSFPVVPVLKLENKKVLEIGTKFFFVDKS---NNPINPKVNLESPTVARLSVRLSGDCKINQVSMSSPYQIKLRSEEN-IGILIKNVKSSKSGNIKSIAGDTTINFKPEELDGNHFLLCGDKSSLIAKVDI
--EVTTQSPVSE-LSCDIFEKRHCMIKGVSDFNAHYQIDNGNEIISCISNSANIFDICQYEKEKKVKFKSFPVVPVLKLENKKVLEIGTKFFFVDKS---NNPINPKVNLKSPTVARLSVRLSGDCKINQVSMSSPYQIKLRSEEN-IGILIKNVKSSKSGNIKSIAGDTTINFKPEELDGNHFLLCGDKSSLIAKVGI
--EVTTQSPVSE-LSCDSFEKRHCMIKGVSDFNAHYQIDNGNEIISCISNSANIFDICQYEKEKKVKFKSFPVVPVLKLENKKVLEIGTKFFFVDKS---NNPINPKVNLKSPTVARLSVRLSGDCKINQVSMSSPYQIKLRSEEN-IGILIKNVKSSKSGNIKSIAGDTTINFKPEELDGNHFLLCGDKSSPIAKVDI
--EVTTQSPVSE-LSCDIFEKRHCMIKGVSDFNAHYQIDNGNEIISCISNSANIFDICQYEKEKKVKFKSFPVVPVLKLENKKMLEIGTKFFFVDKS---NNPINPKVNLKSPTVARLSVRLSGDCKINQVSMSSPYQIKLRSEEN-IGVLIKNVKSSKSGNIKSIAGDTTINFKPEELDGNHFLLCGDKSSLIAKVDI
-DESTTQSPVLE-LSCDIFEKRHCVIKGVSEFNAHYQIDTGDKIISCISNSANIFDICQYEKEKKIKFKNFPVVPVLKLENKRVLEVGTKFFFVDKS---NNPINPKVDLKSPTVARLSVRLSGDCKINQVSMSSPYQVKLRSEEN-IGLLIKNVKNPKSENIKSITGDSTINFKPEELDGNHFLLCGDKSSLIAKVDI
--EVTTRSPVSE-LSCDIFEKRHCMIKGVSDFNAHYQIDNGNEIVSCISNSANIFDICQYEKEKKVKFKSFPVVPVLKLENKKVLEIGTKFFFVDKS---NNPINPKVNLKSPTVARLSVRLSGDCKINQVSMSSPYQIKLRSEEN-IGILIKNVKSSKSGNIKSIAGDTTINFKPEELDGNHFLLCGDKSSLIAKVDI
--EVTTQSPVSE-LSCDSFEKRHCMIKGVSDFNAHYQIDNGNEIISCISNSANIFDICQYEKEKKVKFKSFPVVPVLKLENKKVLEIGTKFFFVDKS---NNPINPKVNLKSPTVARLSVRLSGDCKINQVSMSSPYQIKLRSEEN-IGILIKNVKSSKSGNIKSIAGDTTINFKPEELDGNHFLLCGDKSSLIAQVDI
--EVTTQSPVSE-LSCDIFEKRHCMIKGVSDFNAHYQIDNGNEIISCISNSANIFDICQYEKEKKVKFKSFPVVPVLKLENKKVLEIGTKFFFVDKS---NNPINPKVNLKSPTVSRLSVRLSGDCKINQVSMSSPYQIKLRSEEN-IGILIKNVKSSKSGNIKSIAGDTTINFKPEELDGNHFLLCGDKSSLIAKVHI
--EVTTQSPVSE-LSCDIFEKRHCMIKGVSDFNAHYQIGNGNEIISCISNSANIFDICQYEKEKKVKFKSFPVVPVLKLENKKVLEIGTKFFFVDKS---NNPINPKVNLKSPTVSRLSVRLSGDCKINQVSMSSPYQIKLRSEEN-IGILIKNVKSSKSGNIKSIAGDTTINFKPEELDGNHFLLCGDKSSLIAKVDI
--EVTTQSPVSE-LSCDIFVKRHCMIKGVSDFNAHYQIDNGNEIISCISNSANIFDICQYEKEKKVKFKSFPVVPVLKLENKKVLEIGTKFFFVDKS---NNPINPKVNLKSPTVARLSVRLSGDCKINQVSMSSPYQIKLRSEEN-IGILIKNVKSSKSSNIKSIAGDTTINFKPEELDGNHFLLCGDKSSLIAKVDI
--EVTTQSPVSE-LSCDSFEKRHCMIKGVSDFNAHYQIDNGNEIISCISNSANIFDICQYEKEKKVKFKSFPVVPVLKLENKKVLEIGTKFFFVDKS---NNPINPKVNLKSPTVARLSVRLSGDCKINQVSMSSPYQIKLRSEEN-IGILIKNVKSSKSGNIKSIARDTTINFKPEELDGNHFLLCGDKSSLIAKVDI
--EVTTQSPVSE-LSCDIFEKRHCMIKGVSDFNAHYQIDDGNEIISCISNSANIFDICQYEKEKKVKFKSFPVVPVLKLENKKVLEIGTKFFFVDKS---NNPINPKVNLKSPTVARLSVRLSGDCKINQVSMSSPYQIKLRSEEN-IGILIKSVKSSKPGNIKSIAGDTTINFKPEELDGNHFLLCGDKSSLIAKVDI
--EVTTQSPVSE-LSCDIFEKRHCMIKGVSDFNAHYQIDDGNEIISCISNSANIFDICQYEKEKKVKFKSFPVVPVLKLENKKVLEIGTKFFFVDKS---SNPINPQVNLKSPTVARLSVRLSGDCKINQVSMSSPYQIKLRSEEN-IGILIKNVKSSKSGNIKSIAGDTTINFKPEELDGNHFLLCGDKSSLIAKVDI
--EVTTQSPVSE-LSCDIFEKRHCMIEGVSDFNAHYQIDNGNEIISCISNSANIFDICQYEKEKKVKFKSFPVVPVLKLENKKVLEIGTKFFFVDKS---NNPINPKVNLKSPTVARLSVRLSGDCKINQVSMSSPYQIKLRSEEN-IGILIKNVKSSKSGNIKSIAGDTTINFKPEELDGNHFLLCGDKSSLIAKVDI
--EVTTQSPVSE-LSCDIFEKRHCMIKGVSDFNAHYQIDDGNEIISCISNSANIFDICQYEKEKKVKFESFPVVPVLKLENKKVLEIGTKFFFVDKS---NNPINPKVNLKSPTVARLSVRLSGDCKINQVSMPSPYQIKLRSEEN-IGILIKNVKSSKSGNIKSIAGDTTINFKPEELDGNHFLLCGDKSSLIAKVDI
--ETTTNLPSSE-LSCDSFEKKYCVIKGVSDFNAHYQIDNGKEIISCISSSSNIFEICQYDKEKKIKFKNFPVVPVLKLENKKILEIGTKFFFVDKS---NNPINPKVDLKSPTVARLSVRLSGDCKINQVSMSSPYQIKLRSEEN-IGLLIKNIKSSKLESVKSIIGDSTINFKPEELDGNHFLLCGDKSSLIAKVDI
--EVTTQSPVSE-LSCDIFEKRHCMIKGVSDFNAHYQIDDGNEIISCISNSANIFDICQYEKEKKVKFKSFPVVPVLKLENKKVLEIGTKFFFVDKS---SNPINPKVNLKSPTVARLSVRLSGDCKINQVSMSPPYQIKLRSEEN-IGILIKNVKSSKSGNIKSIAGDTTINFKPEELDGNHFLLCGDKSSLIAKVDI
--EVTTQSPVSE-LSCDIFEKRHCMIKGVRDFNAHYQIDNGNEIISCISNSANIFDICQYEKEKKVKFKSFPVVPVLKLENKKVLEIGTKFFFVDKS---NNPINPKVNLKSPTVARLSVRLSGDCKINQVSMSSPYQIKLRSEEN-IGILIKNVKSSKSGNIKSIAGDTTINFKPEELDGNHFLLCGDKSSLIAKVDI
--EMTTNLPSSE-LNCDSFEKKYCVIKGVSDFNAHYQIDNGKEIISCISSSSSIFEICQYDKEKKIKFKNFPVVPVLKLENKKILEIGTKFFFVDKS---NNPINPKVDLKSPTVARLSVRLSGDCKINQVSMSSPYQIKLRSEEN-IGLLIKNIKSSKLESVKSIIGDSTINFKPEELDGNHFLLCGDKSSLIAKVDI
--EVTTQSPVSE-LSCDIFEKGHCMIKGVSDFNAHYQIDNGNEIISCISNSANIFDICQYEKEKKVKFKSFPVVPVLKLENKKVLEIGTKFFFVDKS---NNPINPKVNLKSPTVSRLSVRLSGDCKINQVSMSSPYQIKLRSEEN-IGILIKNVKSYKSGNIKSIAGDTTINFKPEELDGNHFILCGDKSSLIAKVDI
--GSTTQSPVLE-LSCDNFEKRHCVIKGVSEFNAHYQIDTGDKIISCINNSANIFDICQYEKEKKIKFKNFPVVPVLKLENKRVLEVGTKFFFVDKS---NNPINPKVDLKSPTVARLSVRLSGDCKINQVSMSSPYQIKLRSEEN-IGLLIKDVKNSKPANIKSITGDSTINFKPEELDGNHFLLCGDKSSLIAKVDI
--ETTTNLPSSE-LSCDSFEKKYCVIKGVSDFNAHYQIDNGKEIISCISSSSNIYEICQYDKVKKIKFKNFPVVPVLKLENKKVLEIGTKFFFVDKS---NNPINPKVDLKSPTVARLSVRLSGDCKINQVSMSSPYQVKLRSEEN-IGLLIKNIKSSKLESVKSIIGDSTINFKPEELDGNHFLLCGDKSSLIAKVDI
--GSTTQSPVLE-LSCDNFEKRHCVIKGVSEFNAHYQIDTGDKIISCISNSANIFDICQYEKEKKIKFKNFPVVPVLKLENKRVLEVGTKFFFVDKS---NNPINPKVDLKSPTVARLSVRLSGDCKINQVSMSYPYQIKLRSEEN-IGLLIKDVKNSKPENIKSITGDSTINFKPEELDGNHFLLCGDKSSLIAKVDI
STTQKTISVSDLPNNCLNASSLKCEIKGISTFNVYYQVENNGVIYSCVSDSAEGLEKCDNSLNLPKRFSKVPVIPITKLDNKRHFSVGTKFFISESLTQDNYPITYNSYPTNGTVSLQTVKLSGDCKITKSNFANPYTVSITSPEKIMGYLVKKPGENVEHKVISFSGSASITFTEEMLDGEHNLLCGDKSAKIPKTNK
---SATDQPSLS-LNCDSFEKKYCIIKGVSDFNAHYQIDSGKEIISCISSSSNIFEICQYDKEKKIKFKNFPVVPVLKLENKKVLEIGTKFFFVDKS---NNPINPKVNLKSPTVARLSVRLSGDCKISQVSMASPYQIKLRSEEN-IGILIKNIKSSKLENIKSIIGDSTINFKPEELDGNHFLLCGDKSSLIAKVDI
--EVTTQSPVSE-LSCDIFEKRHCMIKGVSDFNAHYQIDNGNEIISCISNSANIFDICQYEKEKKVKFKSFPVVPVLKLENKKVLEIGTKLFFVDKS---NNPINPKVNLKSPTVARQSVRLSGDCKINQVSMSSPYQIKLRSEEN-IGILIKNVKSSKSGNIKSIAGDTTINFKPEELDGNHFILCGDKSSLIAKVDI
STTQKTISVLDLPNNCLNASSLKCEIKGISTFNVYYQVENNGVIYSCVSDSAEGLEKCDNSLNLPKRFSKVPVIPITKLDNKRHFSVGTKFFISESLTQDNYPITYNSYPTNGTVSLQTVKLSGDCKITKSNFANPYTVSITSPEKIMGYLVKKPGENAEHKVISFSGSASITFTEEMLDGEHNLLCGDKSAKIPKTNK
--EVTTNLPSSE-LNCDSFEKKYCVIKGVSNFNAHYQIDNGKEIISCISSSSNIFEICQYDKEKKIKFKNFPVVPVLKLENKKILEIGTKFFFVDKS---NNPINPKVDLKSPTVARLSVRLSGDCKINQVSMSSPYQIKLRSEEN-IGILIKNIKSSKLESVKSIIGDSTINFKPEELDGNHFLLCGDKSSLIAKVDI
---SSTEAPKLESFDCSEFDKKKCMIKGLSDFNAHYQIDNGNEIVSCISDSPNIFEICQYEKEKKTKFSKLPVLPVLKLENKRVLEIGTKFFFVDKS---NNPVNPKSGLQSATVSKLSVRLSGDCKINQIMMSSPYQIKVRSEEP-IGYLVKNIKDSKLGKIKTVSGDSTINFSPTELDGNHFLLCGDRSSLITKVDI
--ETTTQSSVPK-LDCDKFEKRYCLIKGVSDFNAHYQLDNGEEIISCISNSASIFEICQYEKEKKTKFKDFPVVPVLKLENKKVLEIGTKFFFVDKS---NNPVNPKVDLKSPTVAKLSVRLSGDCKINQVSMSSPYQIKLRSEEN-IGVLIKNIKDPKSENIRTIAGDSTINFQPEELDGNHFLLCGDKSSLITKVDI
--GSTTQSPVLE-LSCDNFEKRHCVIKGVSEFNAHYQIDTGDKIISCISNSANIFDICQYEKEKKIKFKNFPVVPVLKLENKRVLEVGTKFFFVDKS---NNPINPKVDLKSPTVARLSVRLSGDCKINQVSMSSLYQIKLRSEEN-IGLLIKDVKNSKPENIKSITGDSTINFKPEELDGNHFLLCGDKSSLIAKVDI
STTQKTISVSDLPNNCLNASSLKCEIKGVSTYNVYYQVENNGVIYSCVSDSAEGLEKCDNSLNLPKRFSKVPVIPITKLDNKRHFSVGTKFFISESLTQDNYPITYNSYPTNGTVSLQTVKLSGDCKITKSNFANPYTVSITSPEKIMGYLIKKPGENVEHKVISFSGSASITFTEEMLDGEHNLLCGDKSAKIPKTNK
--EVTTQSPVSE-LSCDIFEKRHCMIKVVSDFNAHYQIDDGNEIISCISNSANIFDICQYEKEKKVKFKNFPVVPVLKLENKKVLEIGTKFFFVDKS---NNPINPKVNLKSPTVARLSVRLSGDCKINQVSMSSPYQIKLRSEEN-IGILIKNVKSSKSGNIKSIAGDTTINFKPEELDGNHFLLCGDKSSLIAKVDI
--EVTTQSPVFE-LSCDSFEKRHCMIKGVSDFIAHYQIDNGNEIISCISNSANIFDICQYEKEKKVKFKSLPVVPVLKLENKKVLEIGTKFFFVDKS---NNPINPKVNLKSPTVARLSVRLSGDCKINQVSMSSPYQIKLRSEEN-IGILIKNVKSSKSGNIKSIAGDTTINFKPEELDGNHFLLCGDKSSLIAKVDI
--EVTTNLPSSE-LNCDSFEKKYCVIKGVSNFNAHYQIDNGKEIISCISSSSNIFEICQYDKEKKIKFKNFPVVPVLKLENKKILEIGTKFFFVDKS---NNPINPKVDLKSPTVARLSVRLSGDCKIDQVSMSSPYQIKLRSEEN-IGLLIKNIKSSKLESVKSIIGDSTINFKPEELDGNHFLLCGDKSSLIAKVDI
STTQKTIPVSDLPNNCLNASSLKCEIKGISTYNVYYQVENNGVIYSCVSDSAEGLEKCDNSLNLPKRFSKVPVIPITKLDNKRHFSVGTKFFISESLTQDNYPITYNSYPTNGTVSLQTVKLSGDCKITKSNFANPYTVSITSPEKIMGYLIKKPGENVEHKVISFSGSASITFTEEMLDGEHNLLCGDKSAKIPKTNK
--EVTTNLPSSE-LNCDSFEKKYCVIKGVSNFNAHYQIDNGKEIISCISSSSNIFEICQYDKEKKIKFKNFPVVPVLKLENKKILEIGTKFFFVDKS---NNPINPKVNLKSPTVARLSVRLSGDCKINQVSMSSPYQIKLRSEEN-IGLLIKNIKSSKLESVKSIIGDSKINFKPEELDGNHFLLCGDKSSLIAKVDI
STTQKTISVSDLPNNCLNASSLKCEIKGISTYNVYYQVENNGVIYSCVSDSAEGLEKCDNSLNLPKRFSKVPVIPITKLDNKRHFSVGTKFFISESLTQDNYPITYNSYPTNGTVSLQTVKLSGDCKITKSNFANPYTVSITSPEKIMGYLIKKPGENVEHKVISFSGSASVTFTEEMLDGEHNLLCGDKSAKIPKTNK
STTQKTISVSDLPNNCLNASSLKCEIKGISTYNVYYQVENNGVIYSCVSDSAEGLEKCDNSLNLPKRFSKVPVIPITKLDNKRHFSVGTKFFISESLSQDNYPITYNSYPTNGTVSLQTVKLSGDCKITKSNFANPYTVSITSPEKIMGYLIKKPGENVEHKVISFSGSASITFTEEMLDGEHNLLCGDKSAKIPKTNK
STTQKTISVLDLPNNCLNASSLKCEIKGISTYNVYYQVENNGVIYSCVSDSAEGLEKCDNSLTLPKRFSKVPVIPITKLDNKRHFSVGTKFFISESLTQDNYPITYNSYPTNGTVSLQTVKLSGDCKITKSNFANPYTVSITSPEKIMGYLVKKPGENVEHKVMSFSGSASITFTEEMLDGEHNLLCGDKSAKIPKTNK
STTQKTISVSDLPNNCLNASSLKCEIKGISTYNVYYQVENNGVIYSCVSDSAEGLEKCDNSLNLPKRFSKIPVIPITKLDNKRHFSVGTKFFISESLTQDNYPITYNSYPTNGTVSLQTVKLSGDCKITKSNFANPYTVSITSPEKIMGYLIKKPGENVEHKVISFSGSASITFTEEMLDGEHNLLCGDKSAKIPKTNK
STTQKTISVLDLPNNCLNASSLKCEIKGISTYNVYYQVENNGVIYSCVSDSAEGLEKCDNSLNLPKRFSKVPVIPITKLDNKRHFSVGTKFFISESLTQDNYPITYNSYPTNGTVSLQTVKLSGDCKITKSNFANPYTVSITSPEKIMGYLIKKPGENVEHKVISFSGSASITFTEEMLDGEHNLLCGDKSAKIPKTNK
STTQKTISVSDLPNNCLNASSLKCEIKGISTYNVYYQVENNGVIYSCVSDSTEGLEKCDNSLNLPKRFSKVPVIPITKLDNKRHFSVGTKFFISESLTQDNYPITYNSYPTNGTVSLQTVKLSGDCKITKSNFANPYTVSITSPEKIMGYLIKKPGENVEHKVISFSGSASITFTEEMLDGEHNLLCGDKSAKIPKTNK
STTQKTISVSDLPNNCLNASSLKCEIKGISTYNVYYQVENNGVIYSCVSDSAEGLEKCDNSLNLPKRFSKVPVIPITKLDNKRHFSVGTKFFISESLTQDNYPITYNSYPTNGTVSLQTVKLSGDCKITKSNFANPYTVSVTSPEKIMGYLIKKPGENVEHKVISFSGSASITFTEEMLDGEHNLLCGDKSAKIPKTNK
STTQKTISVLDLPNNCLNASSLKCEIKGISTYNVYYQVENNGVIYSCVSDSAEGLEKCDNSLNLPKRFSKVPVIPITKLDNKRHFSVGTKFFISESLAQDNYPITYNSYPTNGTVSLQTVKLSGDCKITKLNFANPYTVSITSPEKIMGYLIKKPGENVEHKVISFSGSASITFTEEMLDGEHNLLCGDKSAKIPKTNK
STTQKTISVSDLPNNCLNASSLKCEIKGISTYNVYYQVENNGVIYSCVSDSAEGLEKCDNSLNLPKRFSKVPVIPITKLGNKRHFSVGTKFFISESLTQDNYPITYNSYPTNGTVSLQTVKLSGDCKITKSNFANPYTVSITSPEKIMGYLIKKPGENVEHKVISFSGSASITFTEEMLDGEHNLLCGDKSAKIPKTNK
STTQKTISVLDLPNNCLNASSLKCEIKGISTYNVYYQVENNGVIYSCVSDSAEGLEKCDNSLNLPKRFSKVPVIPITKLDNKRHFSVGTKFFISESLAQDNYPITYNSYPTNGTVSLQTVKLSGDCKITKSNFANPYTVSITSPEKIMGYLVKKPGENVEHKVISFSGSASITFTEEMLDGEHNLLCGDKSAKIPKTNK
STTQKTISVLDLPNNCLNASSLKCEIKGISTYNVYYQVENNGVIYSCVSDSAEGLEKCDNSLNLPKRFSKVPVIPITKLDNKRHFSVGTKFFISESLTQDNYPITYNSYPTNGTVSLQTVKLSGDCKITKSNFANPYTISITSPEKIMGYLVKKPGENVEHKVISFSGSASITFTEEMLDGEHNLLCGDKSAKIPKTNK
-ATQKTISVLDLPNNCLNASSLKCEIKGVSTYNVYYQVENNGVIYSCVSDSAEGLEKCDNSLNLPKRFSKVPVIPITKLDNKRHFSVGTKFFISESLTQDNYPITYNSYPTNGTVSLQTVRLSGDCKITKSNFANPYTVSITSPEKIMGYLIKKPGENVEHKVIAFSGSASITFTEEMLDGEHNLLCGDKSAKIPKANK
STTQKTISVLDLPNNCLNASSLKCEIKGISTYNVYYQVENNGVIYSCVSDSTEGLEKCDNSLNLPKRFSKVPVIPITKLDNKRHFSVGTKFFISESLTQDNYPITYNSYPTNGTVSLQTVKLSGDCKITKSNFANPYTVSITSPEKIMGYLVKKPGENVEHKVISFSGSASITFTEEMLDGEHNLLCGDKSAKIPKTNK
--EVTTQSPVSE-LSCDIFEKRHCMIKGVSDFNAHYQIDNGNEIISCISYSANIFDICQYEKEK-GKFKKLPVVPVLKLESKKVLEIGTKFFFVDKS---NNPINPKVNLKSPTVARLSVRVSGDCKINQVSMSSPYQIKLRSEEN-LGILIKNVKSSKSGNIKSIAGDTTINFKPEELDGNHFLLCGDKSSLIAKVDI
---SSTEAPKLESFDCSKFDKKQCMIKGLSDFNAHYQIDNGNEIVSCISDSPNIFEICQYEKEKKTKFSKLPVLPVLKLENKRVLEIGTKFFFVDKS---NNPVNPKSGLQSATVSKLSVRLSGDCKINQIMMSSPYQIKVRSEEP-IGYLVKNIKDSKLGKIKTVSGDSTINLSPTELDGNHFFLCGDRSSLITKVDI
STTQKTISVSDLPNNCLNASSLKCEIKGISTYNVYYQVENDGVIYSCVSDSAEGLEKCDNSLNLPKRFSKVPVIPITKLDNKRHFSVGTKFFISESLTQDNYPITYNSYPTNGTVSLQTVKLSGDCKITKSNFANPYTVSITSPEKIMGYLIKKPGENVEHKVISFSGSASITFTEEMLDGEHNLLCGDKSAKIPKTNK
STTQKTISVSDLPNNCLNASSLKCEIKGISTYNVYYQVENNGVIYSCVSDSAEGLGKCDNSLNLPKSFSKVPVIPITKLDNKRHFSVGTKFFISESLTQDNYPITYNSYPTNGTVSLQTVKLSGDCKITKSNFANPYTVSITSPEKIMGYLVKKPGENVEHKVISFSGSASITFTEEMLDGEHNLLCGDKSAKIPKTNK
STTEKTISVSDLPNNCLNASSLKCEIKGISTYNVYYQVENNGVIYSCVSDSAEGLEKCDNSLNLPKRFSKVPVIPITKLDNKRHFSVGTKFFISESLTQDNYPITYNSYPTNGTVSLQTVKLSGDCKITKSNFANPYTVSITSPEKIMGYLIKKPGENVEHKVISFSGSASITFTEEMLDGEHNLLCGDKSAKIPKTNK
STTQKTISVSDLPNNCLNASSLKCEIKGISTYNVYYQVENNGVIYSCVSDSAEGLEKCDNSLTLPKRFSKVPVIPITKLDNKRHFSVGTKFFISESLTQDNYPITYNSYPTNGTVSLQTVKLSGDCKITKSNFANPYTVSITSPEKIMGYLIKKPGENVEHKVISFSGSASITFTEEMLDGEHNLLCGDKSAKIPKTNK
STTQKTISVLDLPNNCLNASSLKCEIKGISTYNVYYQVENNGVIYSCVSDSAEGLEKCDNSLNLPKRFSKVPVIPITKLDNKRHFSVGTKFFISESLTKDNYPITYNSYPTNGTVSLQTVKLSGDCKITKSNFANPYTVSITSPEKIMGYLVKKPGENVEHKVMSFSGSASITFTEEMLDGEHNLLCGDKSAKIPKTNK
----TEAPRLDS-FDCMKFEKKQCMIKGLSDFNAHYQIDNGNEIVSCISDSPNIFEICQYEKEKKTKFSKLPVLPVLKLENKRVLEIGSKFFFVDKS---NNPVNPISGLQSATVSKLSVRLSGDCKINQIMMSSPYQIKVQSEEP-IGYLIKNIKDSKLGEIKTVTGDSTINFSPDELDGNHFLLCGDRSSLITKVDI
STTQKTISVLDLPNYCLNASSLKCEIKGISTYNVYYQVENNGVIYSCVSDSVEGLEKCDNSLNLPKRFSKVPVIPITKLDNKRHFSVGTKFFISESLTQDNYPITYNSYPTNGTVSLQTVKLSGDCKITKSNFANPYTVSITSPEKIMGYLVKKPGENVEHKVMSFSGSASITFTEEMLDGEHNLLCGDKSAKIPKTNK
STTQKTISVSDLPNNCLNASSLKCEIKGISTYNVYYQVENNGVIYSCVSDSAEGLEKCDNSLNLPKRFSKVPVIPITKLDNKRHFSVGTKFFISESLTQDNYPITYNSYPTNGTVSLQTVKLSGDCKITKSNFANPYTVSITSPEKIMGYLIKKPGENVEHKVIPFSGSASITFTEEMLDGEHNLLCGDKSAKIPKTNK
STTQKTISVSDLPNNCLNASSLKCEIKGISTYNVYYQVENNGVIYSCVSDSAEGLEKCDNSLNLPKRFSKVPVIPITKLDNKRHFSVGTKFFISESLTQDNYPITYNSYPTNGTVSLQTVKLSGDCKITKSNFANPYTVSITSPEKIMGYLVKKPGENVEYKVMSFSGSASITFTEEMLDGEHNLLCGDKSAKIPKTNK
STMQKTISVSDLPNNCLNASSLKCEIKGISTYNVYYQVENNGVIYSCVSDSAEGLEKCDNSLNLPKRFSKVPVIPITKLDNKRHFSVGTKFFISESLTQDNYPITYNSYPTNGTVSLQTVKLSGDCKITKSNFANPYTVSITSPEKIMGYLIKKPGENVEHKVISFSGSASITFTEEMLDGEHNLLCGDKSAKIPKTNK
STTQKTISVSDLPNNCLNVSSLKCEIKGISTYNVYYQVENNGVIYSCVSDSAEGLEKCDNSLNLPKRFSKVPVIPITKLDNKRHFSVGTKFFISESLTQDNYPITYNSYPTNGTVSLQTVKLSGDCKITKSNFANPYTVSITSPEKIMGYLIKKPGENVEHKVISFSGSASITFTEEMLDGEHNLLCGDKSAKIPKTNK
STTQKTISVSDLPNNCLNASSLKCEIKGISTYNVYYQVENNGVIYSCVSDSAEGLEKCDNSLNLPKRFSKVPVIPITKLDNKRHFSVGTKFFISESLTQDNYPITYNSYPTNGTVSLQTVKLSGDCKITKSNFANPYTVSIASPEKIMGYLIKKPGENVEHKVISFSGSASITFTEEMLDGEHNLLCGDKSAKIPKTNK
--EVTTQSPVSE-LSCDIFEKRHCMIKGVSDFNAHYQIDDGNEIISCISNSANIFDICQYEKEKKIKFKSFPVVPVLKLENKKVLEIGTKFFFVDKS---NNPINPKVNLKSPTVARLSVRLSGDCKINQVSMSSPYQIKLRSEEN-IGILIRNVKSSKSGNIKSIAGDTTINFKPEELDGNLFLLCGDKSSLIAKVDI
--EVTTQSPVSE-LSCDIFEKRHCMIKGVSDFNAHYQIGNGNEIISCISNSVNIFDICQYEKEKKVKFKSFPVVPVLKLENKKVLEIGTKFFFVDKS---NNPINPKVNLKSPTVARLSVRLSGDCKINQVSMSSPYQIKLTSGEN-IGILIKNVKSSKSGNIKSIAVTTTINFKPEELDGNHFLLCGDKSSLIAKVDI
STTQKTISVSDLPNNCLNASSLKCEIKGISTYNVYYQVENNGVIYSCVSDSAEGLEKCDNSLNLPKRFSKVPVIPITKLDNKRHFSVGTKFFISESLTQDNYPITYNSYPTNGTVSLQTVKLSGDCKITKSNFANPYTVSITSPEKIMGYLIKKPGENVEHKVISFSGSASIAFTEEMLDGEHNLLCGDKSAKIPKTNK
STTQKTISVSDLPNNCLNASSLKCEIKGISTYNVYYQVENNGVIYSCVSDSAEGLEKCDNFLNLPKRFSKVPVIPITKLDNKRHFSVGTKFFISESLTQDNYPITYNSYPTNGTVSLQTVKLSGDCKITKSNFANPYTVSITSPEKIMGYLIKKPGENVEHKVISFSGSASITFTEEMLDGEHNLLCGDKSAKIPKTNK
STTQKIISVSDLPNNCLNASSLKCEIKGISTYNVYYQVENNDVIYSCVSDSAEGLEKCDNSLNLPKRFSKVPVIPITKLDNKRHFSVGTKFFISESLTQDNYPITYNSYPTNGTVSLQTVKLSGDCKITKSNFANPYTVSITSPEKIMGYLIKKPGENVEHKVISFSGSASITFTEEMLDGEHNLLCGDKSAKIPKTNK
STTQKIISVSDLPNNCLNASSLKCEIKGISTYNVYYQVENNGVIYSCVSDSAEGLEKCDNSLNLPKRFSKVPVIPITKLDNKRHFSVGTKFFISESLTQDNYPITYNSYPTNGTVSLQTVKLSGDCKITKSNFANPYTVSITSPEKIMGYLIKKPGENAEHKVISFSGSASITFTEEMLDGEHNLLCGDKSAKIPKTNK
STTQKTISVLDLPNNCLNASSLKCEIKGISTYNVYYQVENNGIIYSCVSDSAEGLEKCDNSLNLPKRFSKVPVIPITKLDNKRHFSVGTKFFISESLTQDNYPITYNSYPTNGTVSLQTVKLSGDCKITKSNFANPYTVSITSPEKIMGYLVKKPGENVEHKVISFSGSASITFTEEMLDGEHNLLCGDKSAKIPKTNK
STTQKTISVSDLPNNCLNASSLKCEIKGISTYNVYYQVENNGVIYSCVSDSAEGLEKCDNSLNLPKRFSKVPVIPITKLDNKRHFSVGTKFFISESLTQDNYPITYNSYPTNGTVSLQTVKLSGDCKITKSNFANPYTVGITSPEKIMGYLIKKPGENAEHKVISFSGSASITFTEEMLDGEHNLLCGDKSAKIPKTNK
--EATTNLPSSE-LSCDSFEKKYCVIKGVSDFNAHNQIDNGKEIISCISSSSNIFEICQYDKEKKIKFKNFPVVPVLKLENKKILEIGTKFFFVDKS---NNPINPKVDLKSPTVARLSVRLSGDCKINQVSMSSPYQIKIRSEEN-IGLLIKNIKSSKLESVKSIIGDSTINFKPEELDGNHFLLCGDKSSLIAKVDI
--EASTQPAVSE-LSCDSFEKRHCIIKGVSDFNAHYQIDSGKEIVSCISNSANIFDICQYEKEKKIKFKDFPVVPVLKLENKKVLEIGTKFFFVDKS---SNPINPRVNLKSPTVARLSVRLSGDCKISQISMSSPYQIKLRSEEN-IGVLIKNIKNSKSENIKPIVGDSTINFKPEELDGNHFLLCGDKSSLIAKVDI
-TTQKPISVSDLPNNCLNASSLKCEIKGVSTYNVYYQVENNGVIYSCASDSAEGLEKCDNSLNLPKRFSKVPVIPITKLDNKRHFSVGTKFFISESLTQDNYPITYNSYPTNGTVSLQTVKLSGDCKITKSNFANPYTVSITSPEKIMGYLIKKPGENVEHKVISFSGSASITFTEEMLDGEHNLLCGDKSAKIPKTNK
--EVTTQSPVSE-LSCDIFEKRHCMIKGVSDFNAHYQIDNGNEIISCISNSANIFDICQYEKEKKVKFKSFPVVPVLKLENKKVLEIGTKFFFVDKS---NNPINPKVNLKSHTVARLSVRLSGDCKINQVSMSSPYQIKLRSEEN-IGILIKNVKSSKSGNIKSIAGDTTINFKPEELYGNHFLLCGDKSILIAKVDI
STTQKTITVSDLPNNCLNASSLKCEIKGISTYNVYYQVENNGVLYSCVSDSAEGLEKCDNSLNLPKRFSKVPVIPITKLDNKRHFSVGTKFFISESLTQDNYPITYNSYPTNGTVSLQTVKLSGDCKITKSNFANPYTVSITSPEKIMGYLIKKPGENVEHKVISFSGSASITFTEEMLDGEHNLLCGDKSAKIPKTNK
STTQKTISVLDLPNNCLNASSLKCEIKGISTYNVYYQVENNGVIYSCVSDSVEGLEKCDNSLNLPKRFSKIPVIPITKLDNKRHFSVGTKFFISESLTKDNYPITYNSYPTNGTVSLQTVKLSGDCKITKSNFANPYTVSITSPEKIMGYLVKKPGENVEHKVISFSGSASITFTEEMLDGEHNLLCGDKSAKIPKTNK
--EVTTQSSVSE-LSCDSFEKRYCMIKGVSDFNAHYQIDNGDEIISCISNSANIFDICQYEKEKKIKFKSFPVVPVLKLENKKVLEIGTKFFFVDKS---NNPINPKVDLKSPTVARLSVRLSGDCKINQVSMSSPYQIKLRSEEN-IGVLVKNVKSSKPGNIKYIAGDTTIKFKHEEMDGNHILLCGDKSSLINKVDI
STTQKTISVSDLPNNCLNASLLKCEIKGISTYNVYYQVENNGVIYSCVSDSAEGLEKCDNALNLPKRFSKVPVIPITKLDNKRHFSVGTKFFISESLAQDNYPITYNSYPTNGTVSLQTVKLSGDCKITKSNFANPYTVSITSPEKIMGYLIKKPGESVEHKVISFSGSASITFTEEMLDGEHNLLCGDKSAKIPKTNK
STTQRIISISDLPNNCLNASSLKCEIKGISTYNVYYQVENNGVIYSCVSDSAEGLEKCDNSLNLPKRFSKVPVIPITKLDNKRHFSVGTKFFISESLTQDNYPITYNSYPTNGTVSLQTVKLSGDCKITKSNFANPYTVSITSPEKIMGYLIKKPGENAEHKVISFSGSASITFTEEMLDGEHNLLCGDKSAKIPKTNK
--ETTTNLPSPE-LSCDSFEKKYCVIKGVSDFNAHYQIDSGEGIISCISSFSNIFEICQYDKEKKIKFKNFPVVPVLKLENKKILEIGTKFFFVDKS---NNPISPKVDLKSPTVARLSVRLSGDCKINQVSMSSPYQIKLRSEEN-IGLLIKNIKSSKLENVKSIIGDSTINFKPEELDGNHFLLCGDKSSLIAKVDI
STTKKTISVSDLPNNCLNASSLKCEIKGISTYNVYYQVENNGVIYSCVSDSAEGLEKCDNSLNLPKRFSKVPVIPVTKLDNKRHFSVGTKFFISESLTQDNYPITYNSYPTNGTLSLQTVKLSGDCKITKSNFANPYTVSITSPEKIMGYLIKKPGENVEHKVISFSGSASITFTEEMLDGEHNLLCGDKSAKIPKTNK
STTQKIVSVSDLPNNCLNASSLKCEIKGISTYNVYYQVENNGVIYSCVSDSAEGLEKCDNSLNLPKRFSKVPVIPITKLDNKRHFSVGTKFFISESLTQDNYPITYNSYPTNGTVSLQTVKLSGDCKITKSNFANPYTVSITSPEKIMGYLIKKPGENTEHKVISFSGSASITFTEEMLDGEHNLLCGDKSAKIPKTNK
STTQKTISVSDLPNNCLNASSLKCEIKGISTYNVYYQVENNGVIYSCVSDSAEGLEKCDNSLNLPKRFSIVPVIPITKIDNKRHFSVGTKFFISESLTQDNYPITYNSYPTNGTVSLQTVKLSGDCKITKSNFANPYTVSITSPEKIMGYLIKKPGENVEHKVISFSGSASITFTEEMLDGEHNLLCGDKSAKIPKTNK
STTQKTISVSDLPNNCLNASLLKCEIKGISTYNVYYQVENNGVIYSCVSDSAEGLEKCDNSLNLPKRFSKVPVIPITKLDNKRHFSVGTKFFISESLTQDNYPITYNSYPTNGTVSLQTVKLSGDCKITKSNFANPYTVSITSPEKIMGYLIKKPGGNVEHKVISFSGSASITFTEEMLDGEHNLLCGDKSAKIPKTNK
-TTQKTISVLDLPNNCLNASSLRCEIKGISTYNVYYQVENNGVIYSCVSDSAEGLEKCDNSLNLPKRFSKVPVIPITKLDNKRHFSVGTKFFISESLTQDNYPITYNSYPTNGTVSLQTVKLSGDCKITKSNFANPYTVSITSPEKIMGYLIKKPGENVEHKVISFSGSTSITFTEEMLDGEHNLLCGDKSAKIPKTNK
STTKKTISVSDLPNNCLNASSLKCEIKGISTYNVYYQVENNGVIYSCVSDSAEGLEKCDNSLNLPKRFSKVPVIPVTKLDNKRHFSVGTKFFISESLTQDNYPITYNSYPTNGTVSLQTVKLSGDCKITKSNFANPYTVSITSPEKIMGYLIKKPSENVEHKVISFSGSASITFTEEMLDGEHNLLCGDKSAKIPKTNK
STTQKIISVSDLPNNCLNASSLKCEIKGISTYNVYYQVENNDVIYSCVSDSAEGLEKCDNSLNLPKRFSKVPVIPITKLDNKRHFSVGTKFFISESLIQDNYPITYNSYPTNGTVSLQTVKLSGDCKITKSNFANPYTVSITSPEKIMGYLVKKPGENAEHKVISFSGSASITFTEEMLDGEHNLLCGDKSAKIPKTNK
STTQKTISVSDLPNNCLNASSLKCEIKGVSTYNVYYQVENNGVIYSCVSDSAEGLEKCDNSLNLPKRFSKVPVIPITKLDNKRHFSVGAKFFISESLTQDNYPITYNSYPTNGTVSLQTVKLSGDCKITKSNFANPYTVSITSPEKIMGYLIKKPGENVEHKAISFSGSASITFTEEMLDGEHNLLCGDKSAKIPKTNK
STTQKIISVSDLPNNCLNASSLKCEIKGISTYNVYYQVENNGVIYSCVSDSAEGLEKCDNSLNLPKRFSKVPVIPITKLDNKRHFSVGTKFFISESLTQDNYPITYNSYPTNGTVSLQTVKLSGDCKITKSNFANPYTVSITSPEKIMGYLIKKPGENVERKVISFSGSASITFTEEMLDGEHNLLCGDKSARIPKTNK
--ETTTQSTISE-LSCDNFEKRYCMIKGVSDFNAHYQIDSGKEIVSCISSSANIFDICQYEKEKKMKFKDLPVVPVLKLENKKVLEIGTKFFFVDKS---SNPINPRINLKSPTVARLSVRLSGDCKINQISMSSPYQIKLRSEES-VGVLIRNIKNSKPENVKPIVGDSTINFKPEELDGNHFLLCGDKSSLIAKVDI
-ATQKTISVLDLPNNCLNASSLKCEIKGISTYNVYYQVENNGVIYSCVSDSAEGLEKCDNSLNLPKRFSKVPVIPITKLDNKRHFSVGTKFFISESLTQDNYPITYNSYPTNGTVSLQTVKLSGDCKIAKSNFANPYTVSITSPEKIMGYLIKKPGENVEHKVIAFSGSASITFTEEMLDGEHNLLCGDKSAKIPKTNK
-----TEAPQLDSFDCSRFDKKQCMIKGLSDFNAHYQIDNGNEIVSCISDSPNIFEICQYEKEKKTKFSKLPVLPVLKLENKRVLEIGSKFFFVDKS---NNPVNPKSGLQSATV-KLSVRLSGDCKINQILMSSPYQIKIRSEEP-IGYLVKNVKDSKISKIKTISGDSTINFAPSELDGNHFLLCGDRSSLITKVDI
----TTEIPQTEHADCSKFDKNQCMIKGLSDFNAHYQVDNGNEIVSCISDSPNIFEICQYEKEKKTKFNNFPVLPVLKLENKRVLEIGTKFFFVDKS---NNPVNPKSGLVSATVSKLSVRFSGDCKINQIMMSSPYQIKVQSEEP-IGYSIKNVRESKLSKIQTISGDSTINFTPDVLDGNHFLLCGDRSSLITKVDI
STTQKTISVSDLPNNCLNTSSLKCEIKGISTYNVYYQVENNGVIYSCVSDSAEGLEKCDDSLNLPKRFSKVPVIPITKLDNKRHFSVGAKFFISESLTQDNYPITYNSYPTNGTVSLQTVKLSGDCKITKSNFANPYTVSITSPEKIMGYLIKKPGEDVEHKVISFSGSASITFTEEMLDGEHNLLCGDKSAEIPKTNK
-TTQKTISVLDLPNNCLNASSLKCEIKGISTYNVYYQVENNGVMYSCVSDSAEGLEKCDNSLNLPKRFSKVPVIPITKLDNKRHFSVGTKFFISESLTQDNYPITYNSYPTNGTVSLQTVKLSGDCKITKSNFANPYTVSITSPEKIMGYLIKKPGENVENKVVSFSGSASITFTEEMLDGEHNLLCGDKSAKIPKTNK
STTQKIISVSDLPNNCLNASSLKCEIKGISTYNVYYQVENNGVIYSCVSDSAEGLEKCDNSLNLPKRFSKVPVIPITKLDNKRHFSVGTKFFISESLTQDNYPITYNSYPTNGAVSLQTVKLSGDCKITKSNFANPYTVSITSPEKIMGYLIKKPGENAEHKVISFSGSASITFTEEVLDGEHNLLCGDKSAKIPKTNK
STTQKTISVSDLPNNCLNASSLKCEIKGISTYNVYYQVENNGVIYSCVSDSAEGLEKCDNSLNLPKRFSKVPVIPITKLDNKRHFSVGTKFFISESLTQDNYPITYNSYPTNGTVSLQTVKLSGDCKITESNFANPYTVSITSPEKIMGYLIKKPGENAEHKVISFSGSASITFTEEMLDGEHNPLCGDKSAKIPKTNK
-TTQKTISVLDLPNNCLNASSLKCEIKGISTYNVYYQVENNGVIYSCVSDSAEGLEKCDNSLNLPKRFSKVPIIPITKLDNKRHFSVGTKFFISESLTQDNYPITYNSYPTNGTVSLQTVKLSGDCKITKSNFANPYTVSITSPEEIMGYLIKKPGENVEHKVVSFSGSASITFTEEMLDGEHNLLCGDKSAKIPKTNK
STTQKIISVSDLPNNCLNASSLKCEIKGISTYNVYYQVENNDVIYSCVSDSAEGLEKCDNSLNLSKRFSKVPVIPITKLDNKRHFSVGTKFSISDSLTQDNYPVTYNSYPTNGTVSLQTVKLSGDCKITKSNFANPYTVSITSPEKIMGYLIKKPGENAEHKVISFSGSASITFTEEMLDGEHNLLCGDKSAKIPKTNK
SSTQKTISVFDLPNNCLNASMLKCEIKGISTYNVYYQVENNGVIYSCVSDSTDGLSKCDNSQNLPKKFSEVPVIPITRLDNKRHFSVGTKFFVSESLTHDNYPITYNSYPTNGTVSLQTVKLSGDCKITKSNFANPYTVSITSPEKIMGYLIKKPGEDVEHKVVPFSGSASITFSEEMLDGDHNLLCGDRSAKIPKTNK
-ATQKTISVLDLPNNCLNASSLKCEIKGISTYNVYYQVENNGVIYSCVSDSAEGLEKCDNSLNLPKRFSKVPVIPITKLDNKRHFSVGTKFFISESLTQDNYPITYNSYPTNGTVSLQTVKLSGDCKITKSNFANPHTVSITSPEKIMGYLIKKPGENVEHKVIAFSGSASITFTEEMLDGEHNLLCGDKSAKIPKTNK
SSTQKTISVFDLPNNCLNASMLKCEIKGISTYNVYYQVENNGVIYSCVSDSTDGLSKCDNSQNLPKKFSEVPVIPITRLDNKRHFSVGTKFFVSESLTHDNYPITYNSYPTNGTVSLQTVKLSGDCKITKSNFANPYTVSITSPEKIMGYLIKKPGEDVEHKVVPFSGSTSITFSEEMLDGDHNLLCGDKSAKIPKTNK
-TTQKTISVLDLPNNCLNASSLKCEIKGISTYNVYYQVENNGVIYSCVSDSAEGLEKCDNSLNLPKRFSKVPVIPITKLDKKRHFSVGGKFFISESLTQDNYPITYNSYPTNGTVSLQTVKLSGDCKITKSNFANPYTVSITSPEKIMGYLIKKPGENVEHKVISFSGSASITFTEEMLDGEHNLLCGDKSAKIPKTNK
--GATTIQTPATATDCDAFEKKDCLIKGVSDFNAHYQVDNGEKLIACISSSMKIFDLCQYDKDKKITFLDFPVVPVLKLENKKVLEVGSKYFYVDKS---NHPVNPKSGLKSPTVSKLSVRLSGDCKINQVLLRSPYQVKVKSEEK-IGLIVKNVKDQKSASIKTISGDSVVNFLPEELDGNHFLLCGDKSSLVSKVDI
--EATTQSSASK-LDCDKFEKRYCLIKGVSDFNAHYQLDNGEEIISCISNSASIFEIYQYEKEKKIKFKDFLVVPVLKLENKKVLEVGTKFFFVDKS---NNPVNPKVNLKSPTVSKLSVRLSGDCKINQVSMSTPYQIKLRSEEN-IGVLVKNVKDPKSGNVKTIFGDSTINFQPEELDGNHFLLCGDKSSLIMKVDV
-ATQKTISVLELPNNCLNASSLKCGIKGISTYNVYYQVENNGVIYFCVSDSAEGLEKCDNSLNLPKRFSKVPVIPITKLDNKRHFSVGTKFFISESLTQDNYPITYNSYPTNGTVSLQTVKLSGDCKITKSNFANPYTVSITSPEKIMGYLIKKPGENVEHKVIAFSGSASITFTEEMLDGEHNLLCGDKSAKIPKTNK
-ATQKTISVLDLPNNCLNASSLKCEMKGISTYNVYYQVENNGVIYSCVSDSAEGLEKCDNSLNLPKRFSKVPVIPITKLDNKRHFSVGTKFFISESLTQDNYPITYNSYPTNGTVSLQTVKLSGDCKVTKSNFANPYTVSITSPEKIMGYLIKKPGENVEHKVIAFSGSASITFTEEMLDGEHNLLCGDKSAKIPKTNK
--GSTTMQTATTAADCDIFEKKNCMIKGVSDFNAHYQVDTGEKLLACISSSMKIFDLCQYDKDKKITFLDFPVLPVLKLENKKVLEIGSKYFYVDKS---NNPVNPNSGLKSPTVSKLSVRLSGDCHIDQVLLRSPYQVKVKSEEK-IGLMVKSVKDQKTTPVRVISGDSTVNFLPEELDGNHFLLCGDKSSFVSKVDI
--GSTTMQTATTAADCDIFEKKNCMIKGVSDFNAHYQVDTGEKLLACISSSMEIFDLCQYDKDKKITFLDFPVLPVLKLENKKVLEIGSKYFYVDKS---NNPVNPNSGLKSPTVSKLSVRLSGDCHIDQVLLRSPYQVKVKSEEK-IGLMVKSVKDQKTTLVRVISGDSTVNFLPEELDGNHFLLCGDKSSFVSKVDI
STTQKTISVLDLPNNCLNASSLKCEIKGISTYNVYYQVENNGVIYSCVSDSAEGLEKCDNSLNLPKRFSKVPVITITKLDNKRHFSVGTKFFISESLTQDNCPITYNSYPTNGTVSLQTVKLSGDCKITKSNFANPYTVSITSPEKIMGYLVKKPGENVEHKVISFSGSASITFTEEMLDGEHNLLCGDKSAKIPKTNK
--GSTTIQTPATAASCDAFEKKNCVIKGVSDFNAHYQVDNGEKLVACVSSSMKIFDLCQYDKDKKRTFLDFPVVPVLKLENKRVLEVGSKYFYVNKS---NHPVNPKSGLVSPTVSKLSVRLSGDCKINQVLLSSPYQVKVKSEEK-IGLIVKNVKDQKSASIKTISGDSVVNFQPEELDGSHFLLCGDKSSFISKVDI
--GSTTMQTAATAADCDIFEKKNCMIKGVSDFNAHYQVDTGEKLLACISSSMKIFDLCQYDKDKKITFLDFPVLPVLKLENKKVLEIGSKYFYVDKS---NNPVNPNSGLKNPTVSKLSVRLSGDCHIDQVLLRSPYQVKVKSEEK-IGLMVKSVKDQKTTPVRVIPGDSTVNFLPEELDGNHFLLCGDKSSFVSKVDI
-VTQKTISVLDLPNNCLNASLLKCEIKGVSTYNVYYQVENDGVIYSCVSDTTESLGRCDNSQNLPKKFPEVPVIPITRLDNKRHFSVGTKFFISESLAHGNYPITYNSYPTNGTVSLQTVKLSGDCKITKSNFANPYTVSITSPEKIMGYLIKKPGEDAEHKVIPFSGSTSITFSEEMLDGDHNLLCGDKSAKIPKTNK
-ATQKTISVLDLPNNCLNASSLKCEIKGISTYNVYYQVENNGVIYSSVSDSAEGLEKCDNSLNLPKRFSKVPVIPITKLDNKRHFSVGTNFFIPESLTQDNYPITYNSYPTNGTVSLQTVKLSGDCKITKSNFANPYTVSITSPEKIMGYLIKKPGENVEHKVIAFSGSASITFTEEMLDGEHNLLCGDKSAKIPKTNK
--GSTTMQTAATASDCDIFEKKNCMIKGVSDFNAHYQVDTGEKLLACISSSMKIFDLCQYDKDKKITFLDFPVLPVLKLENKKVLEIGSKYFYVDKS---NNPVNPNSGLKSPTVSKLSVRLSGDCHIDQVLLRSPYQVKVKSEEK-IGLMVKSVKDQKTTPVRVISGDSTVNFLPGELDGNHFLLCGDKSSFVSKVDI
--GSTTMQTATTAADCDIFEKKNCMIKGVSDFNAHYQVDTGEKLLACISSSMKIFDLCQYDKDKKITFLDFPVLPVLKLENKKVLEIGSKYFYVDKS---NNPVNPNSGLKSPTVSKLSVRLSGDCHIDQVLLRSPYQVKVKSEEK-IGLMVKSVKDQKTTPVRVILGDSTVNFLPEELDGNHSLLCGDKSSFVSKVDI
---VTTHSSVLE-LGCDILRKRHCMNKVWSDFNAHYQIDNGNEIISCISNSANIFDICQYEKEKKVKFKSFPVVPVLKLENKKVLEIGTKFFFVDKS---NNPINPKVNLKSPTVARLSVRLSGDCKINQVSMSSPYQIKLRSEEN-IGILIKNVKSSKSGNIKSIAGDTTINFKPEELDGNHFLLCGDKSSLIAKVDI
SSSQRTISVLDLPNNCLNASFLKCEIKGISTFNVYYQVESDGVIYSCVSDSTDGLSRCDNSQNLPKKFSEVPVIPITRLDNKRHFAVGTKFFVSESLFHGNYPITYNSYPTNGTVSLQTVKLSGDCKIAKSNFANPYTVSISSPEKVMGYLIKKPGENAEHKVMSFTGSTSVTFSEEALDGNHNLLCGDKSAKIPKTNK
-ATQKTISVLDLPNNCLNASSLKCEIKGISTYNVYYQVENNGVIYSCVSDSAEGLEKCDNSLNLPKRFSKVPVIPITKLDNKGHFSVGTKFFISESLTQDNYPITYNSYPTNGTVSLQAVKLSGDCKVTKSNFANPYTVSITSPEKIMGYLIKKPGENVEHKVIAFSGSASITFTEEMLDGEHNLLCGDKPAKIPKTNK
--EITAQSPVTE-LSCDFFEKRHCMIRSVSDLHAHNQIDNGNEIISCISNSANIFDICQYENEKKSEFKSFPVVPVLKLENKKVLEIGTKFFFVDKS---NNPINPKVNLKSPTVARLSVRLSGDCKINQVSMSSPYQIKLRSEEN-IGILIKNVKSSKSGNIKSIAGDTTINFEPEELDGNHFLLCGDKSSLIAKVDI
--PSTANSQGIESLSCEDFEKANCIIKGTSDFNAHYQIKSSNSVLACITDSEKIFDACFFDSDKRRTFFKMPVVPVLKLENKRVLEVGSKFFFVDSS---NDPILPKSGMINPTVSRLSVRLSGDCIISQVSMSSPYMIKMKSTEN-IGFAVKNIKDPQAMNFQTVSGDRSVYFKIDELDGNHFFLCGDKSSFIKKVDV
--PSTANTQEIESLSCEDFEKTNCIIKGTSDFNAHYQIKSSNSVLACITDSEKIFDACFFDSDKRRTFLKMPVVPVLKLENKRVLEVGSKFFFVDSS---NDPVLPKSGMINPTVSRLSVRLSGDCTISQVSMSSPYMIKIKSTEN-IGFAVKNIKDPQAMNFQTASGDRSVYFKTDELDGNHFFLCGDKSSFIRKVDV
---STTDRQVVETLSCDDFDKSKCIIKGTSDFNAHYQVKGSDSVIACITDSEKIFDACLFDSDKRRTFLKVPVVPVLKLENKRVLEVGSKFFFVDSS---NDPILPKSGMANPTVSRLSVRLSGDCIINQVSMSSPYMIKIKSTET-IGFAVKNIKNPQAINFQTASGDKSVYFKIDELDGNHFFLCGDKSSFIKKVDV
---EKAVSIPDNPNNCLNAS-LKCEIKGISTYNVYYQVENNGVIYSCVSDSADNLGRCDNSQNLPKKFPEVPVIPITKLDNKRHFSVGTKFFITESLASGNYPISYNSHQTEGIVSLQTVKLSGDCKITKSNFANPYTVSITSPEKIMGYIIKRPGEDGEHKVTAFSGSVSITFSEEMLDGNHNLLCGDKSAKIPKTNK
--SEKAVSVQDIPDNCLNAS-LKCEIKGISTYNVYYQVENNGVIYSCVSDSADNLGRCDNSQNLPKKFPEIPVIPITKLDNKRHFSVGTKFFITESLASGNYPISYNSHQTEGIVSLQTVKLSGDCKITKSNFANPYTVSITSPERIMGYIIKRPGEDGEHKVMAFSGSVSITFSEEMLDGNHNLLCGDKSAKIPKTNK
SSSQRTISVLDLPNNCLNASFLKCEIKGISTFNVYYQVESDGVIYSCVSDSTDGLSRCDNSQNLPKKFSEVPVIPITRLDNKRHFAVGTKFFVSEGLFHGSYPITYNSYPTNGTVSLQTVKLSGDCKIARSNFANPYTVSISSPEKVMGYLIKKPGENAEHKVISFTGSTSVTFSEEALDGNHNLLCGDKSAKIPKTNK
---EKAVSIQEVPNNCLNAS-LKCEIKGVSTYNVYYQVENNGVIYSCVSDSADNLGRCDNSQNLPKKFPEIPVIPITKLDNKRHFSVGTKFFITENPASGNYPVSYNLHQTEGIVSLQTVKLSGDCKITKSNFANPYTVSITSPEKIMGYIIKRPGEDGEHKVMAFSGSVSITFSEEMLDGNHNLLCGDKSAKIPKTNK
--SEKAVSIQDIPNNCLNIS-LKCEVKGISTYNVYYQVENNGVIYSCVSDSADNLGRCDNSQNLPKKFPEIPVIPITKLDNKRHFSVGTKFFITESLASGNYPISYNSHQTEGIVSLQTVKLSGDCKITKSNFANPYTVSITSPEKIMGYIIKRLGEDGEHKVMAFSGSVSITFSEEMLDGNHNLLCGDKSAKIPKTNK
--PSPTNGQVVETLSCDDFDKSKCIIKGTSDFNAHYQVKGSDSVIACITDSEKIFDACLFDSDKRRTFLKVPVVPVLKLENKRVLEIGSKFFFVDSS---NDPILPKSGMTNPTVSRLSVRLSGDCIISQVSMSSLYMIKIKSTET-IGFAVKNIKNPQAIDFQTASGDRSVYFKIDELDGNHFFLCGDKSSFIKKVDI
---EKAVSIQEVPNNCLNAS-LKCEIKGVSTYNVYYQVESNGVIYSCVSDSADNLGRCDNSQNLPKKFPEIPVIPITKLDNKRHFSVGTKFFITENLASGNYPVSYNLHQTEGIVSLQTVKLSGDCKITKSNFANPYTVSITSPEKIMGYIIKRPGEDGEHKVMAFSGSVSITFSEEMLDGNHNLLCGDKSAKIPKTNK
---EKAVSIQEVPNNCLNAS-LKCEIKGVSTYNVYYQVENNGVICSCVSDSADNLGRCDNSQNLPKKFPEIPVIPITKLDNKRHFSVGTKFFITENLASSNYPVSYNLHQTEGIVSLQTVKLSGDCKITKSNFANPYTVSITSPEKIMGYIIKRPGEDGEHKVMAFSGSVSITFSEEMLDGNHNLLCGDKSAKIPKTNK
----KAIFIQEIPNNCLNAS-LKCEIKGISTYNVYYQVENNGVIYSCVSDSADYLGRCDNSQNLPKKFPEIPVIPITKLDNKRHFSVGTKFFITESLASGNYPISYNSHQTEGIVSLQTVKLSGDCKITKSNFANPYTVSITSPEKIMGYIIKRPGEDGEHKVMAFSGSISITFSEEMLDGTHNLLCGDKSAKIPKTNK
--------PQESVFSCDSFTKSSCMIKGVSDFNAHYQIKISDSVFACLTDSEKIFDSCLFDPEKRREFLKMPVVPVLKLENKRVLEVGSKFFFVDSS---NNPILPASGMLKPTISRLSVRLSGDCVISQVSMSTPYMIKIKSNEN-IGFAIKNIRDPQAVNFQTTSGERSVYFKTQELDGNHFFLCGDKSSFIKKVDI
----STNGQVVETLSCDDFDKSKCIIKGTSDSNAHYQVKGSDSVLACITDSEKIFDACLFDSDKRRTFLKVPVVPVLKLENKRVLEIGSKFFFVDSS---NDPILPKSGMTNPTVSRLSVRLSGDCVISQVSMSSPYMIKIKSTET-IGFAVKNIKNPQAMDFQTASGDRSVYFKIDELDGNHFFLCGDKSSFIKKVDV
--EATTIDPAESVFSCDSFTKSSCMIKGVSDFNAHYQIKISDSVFACLTDSEKIFDSCLFDPEKRRDFLKMPVVPVLKLENKRVLEVGSKFFFVDSS---NNPILPASSMLKPTISRLSVRLSGDCVISQVSMSTPYMIKIKSNEN-IGFAVKNIRDPQAVNFQTTSGERSVYFKTQELDGNHFFLCGDKSSFIKKVDI
--------PQKSVFSCDSFTKSSCMIKGVSDFNAHYQIKISDSVFACLTDSEKIFDSCLFDPEKRRDFLTMPVVPVLKLENKRVLEVGSKFFFVDSS---NNPILPASGMLKPTISRLSVRLSGDCVISQVSMSTPYMIKIKSNEN-IGFAVKNIRDPQAVNFQTTSGERSVYFKIQELDGNHFFLCGDKSSFIKKVDI
--SGKAAPVQEIPNNCLNAS-LKCEIKGISTYNVYYQVESNGVIYSCVSDSADNLGRCDNSQNLPKKFPEIPVIPITKLDNKRHFSVGTKFFITESLASGNYLVSYNSHQTEGIVSLQTVKLSGDCKITKSNFANPYTVSITSPERIMGYIIKKPGEDGEHRVMAFSGSVSITFSEEMLDGNHNLLCGDKSAKIPKTNK
SSTPTTISIMDLPNPCLNASSLTCSIKGVSTFNVYYQVESNGVIYSCISDTITKLGNCEGSSELPRSFETVPVVPITKIDNKRKLSIGTKFYIIESLENYNYPIMYNSRPTNGTVSLQSVKFSGDCKISKTNIVNSYTVSLTTPEKIMGYVVKREGSDMSHSIISFSGSVSLTFTEENMDGKHNLLCGDKSSKVPLVDK
SSTPTTISVMDLPNPCLNASSLTCSIKGVSTFNVYYQVESNGVIYSCISDTINKLGNCEGSSELPRSFETVPVVPITKIDNKRKLSIGTKFYIIESLENYNYPIMYNSRPTNGTVSLQSVKFSGDCKISKTNIVNSYTVSLTTPEKIMGYVVKREGSDMSHSIISFSGSVSLTFTEENMDGKHNLLCGDKSSKVPLVDK
SSTPTTISVMDLPNPCLNASSLTCSIKGVSTFNVYYQVESNGVIYSCISDTITKLGNCEGSSELPRSFETVPVVPITKIDNKRKLSIGTKFYIIESLENYNYPIMYNSRPTNGTVSLQSVKFSGDCKISKINIVNSYTVSLTTPEKIMGYVVKREGSDMSHSIISFSGSVSLTFTEENMDGKHNLLCGDKSSKVPLVDK
SSTPTTISVIDLPNPCLNASSLTCSIKGVSTFNVYYQVESNGVIYSCISDTITKLGNCEGSSELPRNFETVPVVPITKIDNKRKLSIGTKFYIIESLENYNYPIMYNSRPTNGTVSLQSVKFSGDCKISKTNIVNSYTVSLTTPEKIMGYVVKREGSDMSHSIISFSGSVSLTFTEENMDGKHNLLCGDKSSKVPLVDK
SSTPTTISVMDLPNPCLNASSLACSIKGVSTFNVYYQVESNGVIYSCISDTITKLGNCEGSSELPRSFETVPVVPITKIDNKRKLSIGTKFYIIESLENYNYPIMYNSRPTNGTISLQSVKFSGDCKISKTNIVNSYTVSLTTPEKIMGYVVKREGSDMSHSIISFSGSVSLTFTEENMDGKHNLLCGDKSSKVPLVDK
SSTPTTISVMDLPNPCLNASSLTCSIKGVSTFNVYYQVESNGVIYSCISDTITKLGNCEGSSELPRSFETVPVVPITKIDNKRKLSIGTKFYIIESLENYNYPIMYNSRPTNGTISLQSVKFSGDCKISKTNIVNSYTVSLTTPEKIMGYVVKREGSDMSHSIISFSGSVSLTFTEENMDGKHNLLCGDKSSKVPLVNK
SSTPTTISVMDLPNPCLNASSLTCSIKGVSTFNVYYQVESNGVIYSCISDTITKLGNCEGSSELPRSFETVPVVPITKIDNKRKLSIGTKFYIIESLENYNYPIMYNSRPTNGTVSLQSVKFSGDCKISKTNIVNSYTVSLTTPEEIMGYVVKREGSDMSHSIISFSGSVSLTFTEENMDGKHNLLCGDKSSKVPLVDK
-TPPTAKPQETDTLSCDSFDKNNCIIKGVSNFNAHYQIKTSNSILSCLTDSEKIFDACLFDQEKRKSFLKMPVVPVLKLENKRVLEIGSKFFFVDSS---NDPILSKTGMSAPTISRLSVRFSGDCVIDQVSMSSPYMIKIKTTEN-IGFSVKNIKDPQYSTFQTVSGDRSVYLKTDELDGNHFFLCGDKSSFIKKVDV
-------------ARCDSFETRYCMIKDVIDFDAHYHIDNGDEIISCAGSSARIFDICHYEKEK-IKFISFPVVPVLKLENKKVLEIGTKFFFVDKS---NNPINPKVNLKSPTVARLSVRLSGDRKINQVSMSSPYQIKLRSEEN-IGVLVKNVKSSKSGNIKSIAGDTTINFKPEELDGNHFLLCGDKSSLIAKVDI
SSTPTTISVMDLPNPCLNASSLTCSIKRVSTFNVYYQVESNGVIYSCISDTITKLGNCEGSSELPRSFETVPVVPITKIDNKRKLSIGTKFYIIESLENYNYPIMYNSRPTNGTVSLQSVKFSGDCKISKTNIVNSYTVSLTTPEKIMGYVVKREGSDMSHSIISFSGSVSLTFTEENMDGKHNLLCGDKSSKVPLVDK
--------RGNFNFSCEGFDKSQCIIKSVSDFNAHYQIRNLRYVLACITDSEKIFDMCLFDSDKRRDFLKVPVVPVLKLENKRVLEVGSKFFFVDSS---NDPVPPNAGMVNATISRLSVRLSGDCVITKVSMSSPYMIKIKTAEN-IGFAVKDVRDSQAADLQTASGDRSVYFKNSELDGNHFFLCGDKSSLISKVDV
--STTTNAPDNVMDICSIFDKKSCMIKGVSNFNAYYQIDDGNTITSCITESSSIFETCLYGKEKKVVFKTYPVAPVMKLQSKKLLEIGTKFFFVDDH---SNPINPASRMVSANVARLSVRLSGDCKINQALMVAPYQVSLKATEN-IGVVVKNIKDLNPSSVREVIGEPTINFKPDELDGNHFLLCGDKSSLISKVNV
--STTTNAPDNVMEICTIFDKKSCMIKGVSNFNAYYQIDDGNTITSCITESSSIFETCLHGKEKKVVFKTYPVAPVMKLQSKKLLEIGTKFFFVDDH---SNPINPASKMVSANVARLSVRLSGDCKINQALMVAPYQVSLKATEN-IGVVVKNIKDLNPSSVREVIGEPTINFRPDELDGNHFLLCGDKSSLISKVNV
--STTTNAPDNVMEICTIFDKKSCMIKGVSNFNAYYQIDDGNTITSCITESSSIFETCLHGKEKKVVFKTYPVAPVMKLQSKKLLEIGTKFFFVDDR---SNPINPASKMVSANVARLSVRLSGDCKINQALMVAPYQVSLKATEN-IGVVVKNIKDLNPSSVREVVGEPTINFKPDELDGNHFLLCGDKSSLISKVNV
-SSTTTNAPDNVMEICSIFDKKSCMIKGVSNFNAYYQIDDGNTITSCITESSSIFETCLYGKEKKVVFKTYPVAPVMKLQSKKLLEIGTKFFFVDDH---SNPINPASKMVSANVARLSVRLSGDCKIDQALMVAPYQVSLKVTEN-IGVVVKNIKDLNPSSVREVVGEPTINFKPDELDGNHFLLCGDKSSLISKVNV
----KIEPGIVKVNYCELAPSLKCEIKGVSTFNVYYQVEHEGTIYSCLSDATDGLMGCEGSENLPKNFLSVPVVPLTRLGNKRLYSVGSKYFLVHEFSGVSYPVSYNSEIRNGTITLQTVRLSGDCKIAKTAYINPYTVSLTSPEQGMGYVIKKPGQDISAKIQTFSGSAQLTFSQDDMDGEHNLLCGDKSSQIPKTNK
--STTTNAPDNVMDICSIFDKKSCMIKGVSNFNAYYQIDDGNTITSCITESSSIFETCLYGKEKKVVFKTYPVAPVMKLQSKKLLEIGTKFFFVDDR---SNPFNPASKMVSANVARLSVRLSGDCKINQALMVAPYQVSLKATEN-IGVVVKNIKDLNPSSVREVVGEPTINFKPDELDGNLFLLCGDKSSLISKVNV
---------SDSSLSCETFNKKDCLIRGVSDFNAHYQISDGSILLACITDSERIFDSCLYEKQKKKDFLKIPVVPVMKITNKRVLEVGTKFYFVDDK---NDPINPRSGISGGIVSKLSVRFSGDCKLEQVSFSSPYSLKIRSSEP-IGYAIKNTKDPKVLEIKTTNGDSSMNLDINQLDGNHFLLCGDKSSYIKKVDV
--------------------------------------DTGEKLLACISSSMKIFDLCQYDKDKKITFLDFPVLPVLKLENKKVLEIGSKYFYVDKS---NNPVNPNSGLKNPTVSKLSVRLSGDCHIDQVLLRSPYQVKVKSEEK-IGLMVKSIKDQKTTPVRVISGDSTVNFLPEELDGNHLLLCGDKSSFVSKVDI
----EAPPPSKVDLSCANINPENCKVVGKTPFNFYYQISDSEETISCLSSKVEDLKACNPQS--MHVFTSAPVLPITTILNKRVLSVGSKYYIQNSIDSSSFPVQDSGNVQLGLVNIYSVRLTGECNITKVSLTNPFFVTLTSSNKETFYSIKKIG-ADDVNLIKFSGEKTVELPSDSVDGNHVLLCGDKVSEIPKIDV
----EASPPSKVDLSCANINPENCKVVGKTPFNFYYQISDSEETISCLSSKVEDLKACNPQS--MHVFTSAPVLPITTILNKRVLSVGSKYYIQNSIDSSSFPVQDSGNVQLGLVNIYSVRLTGECNITKVSLTNPFFVTLTSSNKETFYSIKKIG-ADDVNLIKFSGEKTVELPSDSVDGNHVLLCGDRVSEIPKIDV
----EAPPPSKVDLSCANINPENCKVVGKTPFNFYYQISDSEETISCLSSKVEDLKACNPQS--MHIFTSAPVLPITTILNKRVLSVGSKYYIQNSIDSSSFPVQDSGNVQLGLVNIYSVRLTGECNITKVSLTNPFFVTLTSSNKETFYSIKKIG-ADDVNLIKFSGEKTVELPSDSVDGNHVLLCGDRVSEIPKIDV
-----APPSSKVDLSCANINPENCKVVGKTPFNFYYQISDSEETISCLSSKVEDLKACNPQS--MHVFTSAPVLPITTILNKRVLSVGSKYYIQNSIDSSSFPVQDSGNVQLGLVNIYSVRLTGECNITKVSLTNPFFVTLTSSNKETFYSIKKIG-ADDVNLIKFSGEKTVELPSDSVDGNHVLLCGDRVSEIPKIDV
----EAPPPSKVDLSCAKINPENCKVVGKTPFNFYYQISDSEETISCLSSKVEDLKACNPQS--MHVFTSAPVLPITTILNKRVLSVGSKYYIQNSIDSSSFPVQDSGNVQLGLVNIYSVRLTGECNITKVSLTNPFFVTLTSSNKETFYSIKKIG-ADDVNLIKFSGEKTVELPSDSVDGNHVLLCGDRVSEIPKIDV
-------SAENKQSNCLTFKRKECFIKGKTSFNYYYQVKNKNTLVSCISDDENLLQSCRSKLTK-SNLLNVPVMPITSNFNKRNLEVGQKYFYIGNE-QTKFNLQQGLGMDKGTVQKLSVRFSGDCKIEKVSLAKPYQIKLSTNDSLIGYAIKKIG-STDINIKTFTSNTMVNLVEENLDGNHVLLCGDKQSLIPKVDI
---------------------QDCSYSSKSDFNY--LVDANGSKVPLPTNDIELLKKCGLDD--PEVLLDVPVVPVSSTSLQRKLGVGNKFFLSITSDKSNA---------EYTTKIEKVKLTGDCKITLKKTAPDYILVLETTEPKIGYAFKNSKKPSKPKIFVLKGTQKVKVAPEYLNGDTALICGDTYQLIPKT--
