# Supplementary material for: Improving deep learning protein monomer and complex structure prediction using DeepMSA2 with huge metagenomics data
Source: Nat Methods. 2024 Jan 2;21(2):279–89. doi: 10.1038/s41592-023-02130-4 (PMC10864179; doi:10.1038/s41592-023-02130-4)
Supplement: Supplementary file 16 — Statistical source data and structure coordinate files. [file 41592_2023_2130_MOESM16_ESM.zip › Figure5/readme.txt]

The monomer length of T0988 (Fig3C) and T1038 (Fig3F) are 204 and 199, respectively.

The residue indexes in the *dis file are shifted by add the former copy together, 
i.e., residue 10 of copy-B for T0988 is shifted to 204+10=214, and 
residue 10 of copy-C for T0988 is shifted to 204*2+10=418.
