# Supplementary material for: Improving deep learning protein monomer and complex structure prediction using DeepMSA2 with huge metagenomics data
Source: Nat Methods. 2024 Jan 2;21(2):279–89. doi: 10.1038/s41592-023-02130-4 (PMC10864179; doi:10.1038/s41592-023-02130-4)
Supplement: Supplementary file 17 — Statistical source data and structure coordinate files. [file 41592_2023_2130_MOESM17_ESM.zip]

Archive with 29 entries (28 files):
- Figure6/
- Figure6/Fig6AC.xlsx
- Figure6/Fig6B.H1106.DMFold-Multimer_model.pdb
- Figure6/Fig6B.H1111.DMFold-Multimer_model.pdb
- Figure6/Fig6B.H1114.DMFold-Multimer_model.pdb
- Figure6/Fig6B.H1134.DMFold-Multimer_model.pdb
- Figure6/Fig6B.H1137.DMFold-Multimer_model.pdb
- Figure6/Fig6B.H1140.DMFold-Multimer_model.pdb
- Figure6/Fig6B.H1141.DMFold-Multimer_model.pdb
- Figure6/Fig6B.H1143.DMFold-Multimer_model.pdb
- Figure6/Fig6B.H1144.DMFold-Multimer_model.pdb
- Figure6/Fig6B.H1151.DMFold-Multimer_model.pdb
- Figure6/Fig6B.H1167.DMFold-Multimer_model.pdb
- Figure6/Fig6B.H1168.DMFold-Multimer_model.pdb
- Figure6/Fig6B.H1171.DMFold-Multimer_model.pdb
- Figure6/Fig6B.H1172.DMFold-Multimer_model.pdb
- Figure6/Fig6B.T1109o.DMFold-Multimer_model.pdb
- Figure6/Fig6B.T1110o.DMFold-Multimer_model.pdb
- Figure6/Fig6B.T1113o.DMFold-Multimer_model.pdb
- Figure6/Fig6B.T1123o.DMFold-Multimer_model.pdb
- Figure6/Fig6B.T1124o.DMFold-Multimer_model.pdb
- Figure6/Fig6B.T1127o.DMFold-Multimer_model.pdb
- Figure6/Fig6B.T1132o.DMFold-Multimer_model.pdb
- Figure6/Fig6B.T1153o.DMFold-Multimer_model.pdb
- Figure6/Fig6B.T1170o.DMFold-Multimer_model.pdb
- Figure6/Fig6B.T1173o.DMFold-Multimer_model.pdb
- Figure6/Fig6B.T1178o.DMFold-Multimer_model.pdb
- Figure6/Fig6B.T1179o.DMFold-Multimer_model.pdb
- Figure6/Fig6B.T1181o.DMFold-Multimer_model.pdb
