# Supplementary material for: Improving deep learning protein monomer and complex structure prediction using DeepMSA2 with huge metagenomics data
Source: Nat Methods. 2024 Jan 2;21(2):279–89. doi: 10.1038/s41592-023-02130-4 (PMC10864179; doi:10.1038/s41592-023-02130-4)
Supplement: Supplementary file 17 — Statistical source data and structure coordinate files. [file 41592_2023_2130_MOESM17_ESM.zip › Figure6/Fig6AC.xlsx]

## Sheet: Fig5A.monomer
Target	TM-score
H1106-A	0.75832
H1106-B	0.95097
H1111-A	0.98569
H1111-S	0.88077
H1111-T	0.95108
H1114-A	0.99182
H1114-D	0.98631
H1114-F	0.83219
H1129-A	0.98797
H1129-B	0.85561
H1134-A	0.98597
H1134-B	0.90176
H1135-A	0.94404
H1135-B	0.39432
H1137-A	0.87824
H1137-B	0.89356
H1137-C	0.80088
H1137-D	0.84986
H1137-E	0.91784
H1137-F	0.83382
H1137-G	0.96756
H1137-I	0.97798
H1137-J	0.98177
H1140-A	0.97614
H1140-B	0.90622
H1141-A	0.97779
H1141-B	0.98041
H1142-A	0.97292
H1142-B	0.91809
H1143-A	0.98223
H1143-B	0.97614
H1144-A	0.99408
H1144-B	0.98795
H1151-A	0.90765
H1151-B	0.92199
H1157-A	0.70276
H1157-B	0.91934
H1166-A	0.81601
H1166-B	0.85164
H1166-C	0.9652
H1167-A	0.96893
H1167-B	0.96724
H1167-C	0.97955
H1168-A	0.94186
H1168-B	0.91152
H1171-A	0.90978
H1171-G	0.86379
H1172-A	0.92636
H1172-G	0.84929
T1109o-A	0.94342
T1110o-A	0.9715
T1113o-A	0.9473
T1121o-A	0.5769
T1123o-A	0.86741
T1124o-A	0.91907
T1127o-A	0.95954
T1132o-A	0.986
T1153o-A	0.94807
T1160o-A	0.28374
T1161o-A	0.56254
T1170o-A	0.91014
T1173o-A	0.88519
T1174o-A	0.6665
T1176o-A	0.75981
T1178o-A	0.93606
T1179o-A	0.9144
T1181o-A	0.82255
T1187o-A	0.93668

## Sheet: Fig5A.multimer
Target	TM-score
H1106	0.915
H1111	0.982
H1114	0.908
H1129	0.633
H1134	0.949
H1135	0.693
H1137	0.936
H1140	0.916
H1141	0.949
H1142	0.614
H1143	0.978
H1144	0.991
H1151	0.923
H1157	0.791
H1166	0.734
H1167	0.821
H1168	0.93
H1171	0.928
H1172	0.913
T1109o	0.96
T1110o	0.981
T1113o	0.941
T1121o	0.526
T1123o	0.884
T1124o	0.939
T1127o	0.975
T1132o	0.988
T1153o	0.919
T1160o	0.347
T1161o	0.596
T1170o	0.93
T1173o	0.932
T1174o	0.707
T1176o	0.146
T1178o	0.956
T1179o	0.931
T1181o	0.847
T1187o	0.538

## Sheet: Fig5C
Data could be found in supplementary Table S9.
