# Supplementary material for: Improving deep learning protein monomer and complex structure prediction using DeepMSA2 with huge metagenomics data
Source: Nat Methods. 2024 Jan 2;21(2):279–89. doi: 10.1038/s41592-023-02130-4 (PMC10864179; doi:10.1038/s41592-023-02130-4)
Supplement: Supplementary file 17 — Statistical source data and structure coordinate files. [file 41592_2023_2130_MOESM17_ESM.zip › Figure6/Fig6B.H1106.DMFold-Multimer_model.pdb]

PFRMAT TS
TARGET H1106
MODEL   1
PARENT N/A
ATOM  16804  N   MET A   1     -16.435  51.014  17.157  1.00 24.52           N  
ATOM  16808  CA  MET A   1     -17.144  49.809  17.637  1.00 24.52           C  
ATOM  16810  C   MET A   1     -17.826  49.191  16.440  1.00 24.52           C  
ATOM  16811  CB  MET A   1     -18.191  50.103  18.732  1.00 24.52           C  
ATOM  16814  O   MET A   1     -18.901  49.640  16.061  1.00 24.52           O  
ATOM  16815  CG  MET A   1     -17.655  50.033  20.163  1.00 24.52           C  
ATOM  16818  SD  MET A   1     -18.986  49.855  21.392  1.00 24.52           S  
ATOM  16819  CE  MET A   1     -18.019  50.020  22.917  1.00 24.52           C  
ATOM  16823  N   SER A   2     -17.169  48.215  15.830  1.00 33.21           N  
ATOM  16825  CA  SER A   2     -17.683  47.435  14.706  1.00 33.21           C  
ATOM  16827  C   SER A   2     -18.693  46.428  15.261  1.00 33.21           C  
ATOM  16828  CB  SER A   2     -16.510  46.755  13.975  1.00 33.21           C  
ATOM  16831  O   SER A   2     -18.406  45.245  15.406  1.00 33.21           O  
ATOM  16832  OG  SER A   2     -15.338  47.557  14.059  1.00 33.21           O  
ATOM  16834  N   ARG A   3     -19.833  46.921  15.758  1.00 35.86           N  
ATOM  16836  CA  ARG A   3     -20.860  46.042  16.318  1.00 35.86           C  
ATOM  16838  C   ARG A   3     -21.493  45.294  15.156  1.00 35.86           C  
ATOM  16839  CB  ARG A   3     -21.916  46.819  17.120  1.00 35.86           C  
ATOM  16842  O   ARG A   3     -22.293  45.885  14.444  1.00 35.86           O  
ATOM  16843  CG  ARG A   3     -21.393  47.261  18.488  1.00 35.86           C  
ATOM  16846  CD  ARG A   3     -22.511  47.937  19.289  1.00 35.86           C  
ATOM  16849  NE  ARG A   3     -22.042  48.367  20.621  1.00 35.86           N  
ATOM  16851  NH1 ARG A   3     -24.095  48.908  21.486  1.00 35.86           N  
ATOM  16854  NH2 ARG A   3     -22.266  49.113  22.756  1.00 35.86           N  
ATOM  16857  CZ  ARG A   3     -22.802  48.794  21.612  1.00 35.86           C  
ATOM  16858  N   ILE A   4     -21.154  44.008  15.027  1.00 39.66           N  
ATOM  16860  CA  ILE A   4     -21.786  43.068  14.081  1.00 39.66           C  
ATOM  16862  C   ILE A   4     -23.307  43.201  14.149  1.00 39.66           C  
ATOM  16863  CB  ILE A   4     -21.391  41.612  14.433  1.00 39.66           C  
ATOM  16865  O   ILE A   4     -24.012  43.223  13.144  1.00 39.66           O  
ATOM  16866  CG1 ILE A   4     -19.856  41.430  14.392  1.00 39.66           C  
ATOM  16869  CG2 ILE A   4     -22.095  40.614  13.490  1.00 39.66           C  
ATOM  16873  CD1 ILE A   4     -19.414  40.010  14.753  1.00 39.66           C  
ATOM  16877  N   ILE A   5     -23.817  43.338  15.373  1.00 46.52           N  
ATOM  16879  CA  ILE A   5     -25.217  43.637  15.603  1.00 46.52           C  
ATOM  16881  C   ILE A   5     -25.410  45.126  15.379  1.00 46.52           C  
ATOM  16882  CB  ILE A   5     -25.695  43.108  16.958  1.00 46.52           C  
ATOM  16884  O   ILE A   5     -25.266  45.963  16.279  1.00 46.52           O  
ATOM  16885  CG1 ILE A   5     -25.380  41.593  16.983  1.00 46.52           C  
ATOM  16888  CG2 ILE A   5     -27.203  43.390  17.101  1.00 46.52           C  
ATOM  16892  CD1 ILE A   5     -25.748  40.919  18.285  1.00 46.52           C  
ATOM  16896  N   THR A   6     -25.714  45.430  14.125  1.00 51.04           N  
ATOM  16898  CA  THR A   6     -26.134  46.751  13.700  1.00 51.04           C  
ATOM  16900  C   THR A   6     -27.419  47.142  14.411  1.00 51.04           C  
ATOM  16901  CB  THR A   6     -26.290  46.845  12.177  1.00 51.04           C  
ATOM  16903  O   THR A   6     -28.253  46.317  14.794  1.00 51.04           O  
ATOM  16904  CG2 THR A   6     -24.928  46.838  11.501  1.00 51.04           C  
ATOM  16908  OG1 THR A   6     -27.007  45.761  11.627  1.00 51.04           O  
ATOM  16910  N   ALA A   7     -27.571  48.440  14.637  1.00 58.15           N  
ATOM  16912  CA  ALA A   7     -28.756  48.953  15.286  1.00 58.15           C  
ATOM  16914  C   ALA A   7     -30.010  48.651  14.434  1.00 58.15           C  
ATOM  16915  CB  ALA A   7     -28.534  50.438  15.550  1.00 58.15           C  
ATOM  16919  O   ALA A   7     -29.930  48.659  13.206  1.00 58.15           O  
ATOM  16920  N   PRO A   8     -31.193  48.447  15.046  1.00 70.05           N  
ATOM  16921  CA  PRO A   8     -32.411  47.996  14.354  1.00 70.05           C  
ATOM  16923  C   PRO A   8     -32.979  48.992  13.325  1.00 70.05           C  
ATOM  16924  CB  PRO A   8     -33.414  47.706  15.480  1.00 70.05           C  
ATOM  16927  O   PRO A   8     -34.032  48.744  12.746  1.00 70.05           O  
ATOM  16928  CG  PRO A   8     -32.950  48.609  16.622  1.00 70.05           C  
ATOM  16931  CD  PRO A   8     -31.435  48.577  16.473  1.00 70.05           C  
ATOM  16934  N   HIS A   9     -32.321  50.135  13.140  1.00 78.34           N  
ATOM  16936  CA  HIS A   9     -32.655  51.185  12.183  1.00 78.34           C  
ATOM  16938  C   HIS A   9     -31.696  51.229  10.979  1.00 78.34           C  
ATOM  16939  CB  HIS A   9     -32.716  52.524  12.935  1.00 78.34           C  
ATOM  16942  O   HIS A   9     -31.732  52.191  10.220  1.00 78.34           O  
ATOM  16943  CG  HIS A   9     -31.464  52.864  13.710  1.00 78.34           C  
ATOM  16944  CD2 HIS A   9     -30.369  53.551  13.253  1.00 78.34           C  
ATOM  16946  ND1 HIS A   9     -31.247  52.597  15.043  1.00 78.34           N  
ATOM  16948  CE1 HIS A   9     -30.071  53.146  15.390  1.00 78.34           C  
ATOM  16950  NE2 HIS A   9     -29.489  53.715  14.331  1.00 78.34           N  
ATOM  16951  N   ILE A  10     -30.825  50.227  10.817  1.00 88.21           N  
ATOM  16953  CA  ILE A  10     -29.831  50.152   9.737  1.00 88.21           C  
ATOM  16955  C   ILE A  10     -30.190  48.975   8.828  1.00 88.21           C  
ATOM  16956  CB  ILE A  10     -28.407  50.024  10.328  1.00 88.21           C  
ATOM  16958  O   ILE A  10     -30.351  47.858   9.316  1.00 88.21           O  
ATOM  16959  CG1 ILE A  10     -28.098  51.204  11.283  1.00 88.21           C  
ATOM  16962  CG2 ILE A  10     -27.364  49.938   9.197  1.00 88.21           C  
ATOM  16966  CD1 ILE A  10     -26.741  51.115  11.994  1.00 88.21           C  
ATOM  16970  N   GLY A  11     -30.341  49.208   7.526  1.00 87.55           N  
ATOM  16972  CA  GLY A  11     -30.572  48.160   6.529  1.00 87.55           C  
ATOM  16975  C   GLY A  11     -29.265  47.792   5.840  1.00 87.55           C  
ATOM  16976  O   GLY A  11     -28.652  46.775   6.167  1.00 87.55           O  
ATOM  16977  N   ILE A  12     -28.835  48.666   4.930  1.00 90.40           N  
ATOM  16979  CA  ILE A  12     -27.567  48.597   4.204  1.00 90.40           C  
ATOM  16981  C   ILE A  12     -26.453  49.082   5.133  1.00 90.40           C  
ATOM  16982  CB  ILE A  12     -27.634  49.428   2.898  1.00 90.40           C  
ATOM  16984  O   ILE A  12     -26.438  50.237   5.558  1.00 90.40           O  
ATOM  16985  CG1 ILE A  12     -28.801  48.955   1.999  1.00 90.40           C  
ATOM  16988  CG2 ILE A  12     -26.294  49.330   2.146  1.00 90.40           C  
ATOM  16992  CD1 ILE A  12     -29.012  49.793   0.730  1.00 90.40           C  
ATOM  16996  N   GLU A  13     -25.522  48.192   5.463  1.00 93.97           N  
ATOM  16998  CA  GLU A  13     -24.370  48.519   6.312  1.00 93.97           C  
ATOM  17000  C   GLU A  13     -23.201  49.081   5.493  1.00 93.97           C  
ATOM  17001  CB  GLU A  13     -23.981  47.268   7.110  1.00 93.97           C  
ATOM  17004  O   GLU A  13     -22.506  49.993   5.941  1.00 93.97           O  
ATOM  17005  CG  GLU A  13     -22.833  47.528   8.098  1.00 93.97           C  
ATOM  17008  CD  GLU A  13     -22.571  46.361   9.064  1.00 93.97           C  
ATOM  17009  OE1 GLU A  13     -21.588  46.479   9.832  1.00 93.97           O  
ATOM  17010  OE2 GLU A  13     -23.399  45.420   9.118  1.00 93.97           O  
ATOM  17011  N   LYS A  14     -23.017  48.574   4.269  1.00 93.35           N  
ATOM  17013  CA  LYS A  14     -22.016  49.054   3.312  1.00 93.35           C  
ATOM  17015  C   LYS A  14     -22.595  48.997   1.898  1.00 93.35           C  
ATOM  17016  CB  LYS A  14     -20.729  48.220   3.469  1.00 93.35           C  
ATOM  17019  O   LYS A  14     -23.244  48.017   1.537  1.00 93.35           O  
ATOM  17020  CG  LYS A  14     -19.536  48.832   2.716  1.00 93.35           C  
ATOM  17023  CD  LYS A  14     -18.221  48.070   2.963  1.00 93.35           C  
ATOM  17026  CE  LYS A  14     -17.102  48.731   2.139  1.00 93.35           C  
ATOM  17029  NZ  LYS A  14     -15.790  48.034   2.233  1.00 93.35           N  
ATOM  17033  N   LEU A  15     -22.341  50.049   1.124  1.00 94.80           N  
ATOM  17035  CA  LEU A  15     -22.674  50.153  -0.298  1.00 94.80           C  
ATOM  17037  C   LEU A  15     -21.361  50.291  -1.076  1.00 94.80           C  
ATOM  17038  CB  LEU A  15     -23.659  51.325  -0.484  1.00 94.80           C  
ATOM  17041  O   LEU A  15     -20.476  51.044  -0.662  1.00 94.80           O  
ATOM  17042  CG  LEU A  15     -24.374  51.353  -1.850  1.00 94.80           C  
ATOM  17044  CD1 LEU A  15     -25.732  52.041  -1.701  1.00 94.80           C  
ATOM  17048  CD2 LEU A  15     -23.584  52.121  -2.913  1.00 94.80           C  
ATOM  17052  N   SER A  16     -21.180  49.514  -2.139  1.00 94.89           N  
ATOM  17054  CA  SER A  16     -19.965  49.528  -2.967  1.00 94.89           C  
ATOM  17056  C   SER A  16     -20.316  49.267  -4.436  1.00 94.89           C  
ATOM  17057  CB  SER A  16     -18.945  48.504  -2.437  1.00 94.89           C  
ATOM  17060  O   SER A  16     -21.346  48.658  -4.720  1.00 94.89           O  
ATOM  17061  OG  SER A  16     -18.660  48.794  -1.070  1.00 94.89           O  
ATOM  17063  N   ALA A  17     -19.475  49.736  -5.352  1.00 94.23           N  
ATOM  17065  CA  ALA A  17     -19.571  49.476  -6.788  1.00 94.23           C  
ATOM  17067  C   ALA A  17     -18.263  48.822  -7.250  1.00 94.23           C  
ATOM  17068  CB  ALA A  17     -19.853  50.796  -7.516  1.00 94.23           C  
ATOM  17072  O   ALA A  17     -17.234  49.057  -6.616  1.00 94.23           O  
ATOM  17073  N   ILE A  18     -18.325  47.991  -8.290  1.00 94.53           N  
ATOM  17075  CA  ILE A  18     -17.151  47.408  -8.951  1.00 94.53           C  
ATOM  17077  C   ILE A  18     -17.270  47.680 -10.446  1.00 94.53           C  
ATOM  17078  CB  ILE A  18     -17.018  45.894  -8.666  1.00 94.53           C  
ATOM  17080  O   ILE A  18     -18.248  47.240 -11.058  1.00 94.53           O  
ATOM  17081  CG1 ILE A  18     -16.839  45.649  -7.150  1.00 94.53           C  
ATOM  17084  CG2 ILE A  18     -15.826  45.312  -9.453  1.00 94.53           C  
ATOM  17088  CD1 ILE A  18     -16.630  44.179  -6.765  1.00 94.53           C  
ATOM  17092  N   SER A  19     -16.284  48.372 -11.015  1.00 92.55           N  
ATOM  17094  CA  SER A  19     -16.227  48.612 -12.461  1.00 92.55           C  
ATOM  17096  C   SER A  19     -15.539  47.475 -13.228  1.00 92.55           C  
ATOM  17097  CB  SER A  19     -15.581  49.965 -12.772  1.00 92.55           C  
ATOM  17100  O   SER A  19     -14.777  46.689 -12.666  1.00 92.55           O  
ATOM  17101  OG  SER A  19     -14.177  49.917 -12.596  1.00 92.55           O  
ATOM  17103  N   LEU A  20     -15.752  47.410 -14.542  1.00 90.35           N  
ATOM  17105  CA  LEU A  20     -15.030  46.545 -15.480  1.00 90.35           C  
ATOM  17107  C   LEU A  20     -13.528  46.843 -15.506  1.00 90.35           C  
ATOM  17108  CB  LEU A  20     -15.645  46.721 -16.880  1.00 90.35           C  
ATOM  17111  O   LEU A  20     -12.707  45.932 -15.626  1.00 90.35           O  
ATOM  17112  CG  LEU A  20     -16.667  45.614 -17.196  1.00 90.35           C  
ATOM  17114  CD1 LEU A  20     -17.775  46.133 -18.106  1.00 90.35           C  
ATOM  17118  CD2 LEU A  20     -15.971  44.444 -17.900  1.00 90.35           C  
ATOM  17122  N   GLU A  21     -13.151  48.114 -15.357  1.00 88.90           N  
ATOM  17124  CA  GLU A  21     -11.751  48.501 -15.189  1.00 88.90           C  
ATOM  17126  C   GLU A  21     -11.180  47.949 -13.884  1.00 88.90           C  
ATOM  17127  CB  GLU A  21     -11.579  50.020 -15.215  1.00 88.90           C  
ATOM  17130  O   GLU A  21     -10.052  47.490 -13.879  1.00 88.90           O  
ATOM  17131  CG  GLU A  21     -11.718  50.605 -16.628  1.00 88.90           C  
ATOM  17134  CD  GLU A  21     -11.451  52.120 -16.668  1.00 88.90           C  
ATOM  17135  OE1 GLU A  21     -11.481  52.683 -17.787  1.00 88.90           O  
ATOM  17136  OE2 GLU A  21     -11.216  52.727 -15.596  1.00 88.90           O  
ATOM  17137  N   GLU A  22     -11.941  47.923 -12.790  1.00 87.99           N  
ATOM  17139  CA  GLU A  22     -11.502  47.289 -11.543  1.00 87.99           C  
ATOM  17141  C   GLU A  22     -11.498  45.758 -11.646  1.00 87.99           C  
ATOM  17142  CB  GLU A  22     -12.396  47.741 -10.383  1.00 87.99           C  
ATOM  17145  O   GLU A  22     -10.651  45.112 -11.043  1.00 87.99           O  
ATOM  17146  CG  GLU A  22     -12.127  49.196  -9.965  1.00 87.99           C  
ATOM  17149  CD  GLU A  22     -13.132  49.707  -8.919  1.00 87.99           C  
ATOM  17150  OE1 GLU A  22     -12.770  50.654  -8.180  1.00 87.99           O  
ATOM  17151  OE2 GLU A  22     -14.256  49.158  -8.850  1.00 87.99           O  
ATOM  17152  N   LEU A  23     -12.403  45.162 -12.428  1.00 81.45           N  
ATOM  17154  CA  LEU A  23     -12.408  43.725 -12.728  1.00 81.45           C  
ATOM  17156  C   LEU A  23     -11.173  43.294 -13.530  1.00 81.45           C  
ATOM  17157  CB  LEU A  23     -13.679  43.382 -13.528  1.00 81.45           C  
ATOM  17160  O   LEU A  23     -10.642  42.210 -13.293  1.00 81.45           O  
ATOM  17161  CG  LEU A  23     -14.925  43.124 -12.669  1.00 81.45           C  
ATOM  17163  CD1 LEU A  23     -16.207  43.301 -13.483  1.00 81.45           C  
ATOM  17167  CD2 LEU A  23     -14.898  41.685 -12.145  1.00 81.45           C  
ATOM  17171  N   SER A  24     -10.755  44.113 -14.498  1.00 80.57           N  
ATOM  17173  CA  SER A  24      -9.621  43.834 -15.390  1.00 80.57           C  
ATOM  17175  C   SER A  24      -8.289  44.283 -14.796  1.00 80.57           C  
ATOM  17176  CB  SER A  24      -9.835  44.512 -16.751  1.00 80.57           C  
ATOM  17179  O   SER A  24      -7.291  43.561 -14.824  1.00 80.57           O  
ATOM  17180  OG  SER A  24     -10.093  45.895 -16.616  1.00 80.57           O  
ATOM  17182  N   CYS A  25      -8.262  45.492 -14.248  1.00 84.31           N  
ATOM  17184  CA  CYS A  25      -7.074  46.162 -13.769  1.00 84.31           C  
ATOM  17186  C   CYS A  25      -6.916  45.924 -12.268  1.00 84.31           C  
ATOM  17187  CB  CYS A  25      -7.096  47.633 -14.202  1.00 84.31           C  
ATOM  17190  O   CYS A  25      -7.242  46.742 -11.410  1.00 84.31           O  
ATOM  17191  SG  CYS A  25      -5.405  48.186 -14.552  1.00 84.31           S  
ATOM  17193  N   GLY A  26      -6.296  44.790 -11.967  1.00 79.64           N  
ATOM  17195  CA  GLY A  26      -5.787  44.493 -10.642  1.00 79.64           C  
ATOM  17198  C   GLY A  26      -6.798  43.879  -9.711  1.00 79.64           C  
ATOM  17199  O   GLY A  26      -7.832  43.370 -10.108  1.00 79.64           O  
ATOM  17200  N   LEU A  27      -6.378  43.803  -8.460  1.00 76.29           N  
ATOM  17202  CA  LEU A  27      -7.099  43.074  -7.452  1.00 76.29           C  
ATOM  17204  C   LEU A  27      -8.029  44.051  -6.744  1.00 76.29           C  
ATOM  17205  CB  LEU A  27      -6.069  42.450  -6.501  1.00 76.29           C  
ATOM  17208  O   LEU A  27      -7.543  44.758  -5.853  1.00 76.29           O  
ATOM  17209  CG  LEU A  27      -5.099  41.458  -7.174  1.00 76.29           C  
ATOM  17211  CD1 LEU A  27      -4.217  40.986  -6.068  1.00 76.29           C  
ATOM  17215  CD2 LEU A  27      -5.496  40.161  -7.895  1.00 76.29           C  
ATOM  17219  N   PRO A  28      -9.322  44.143  -7.100  1.00 73.87           N  
ATOM  17220  CA  PRO A  28     -10.245  44.962  -6.347  1.00 73.87           C  
ATOM  17222  C   PRO A  28     -10.218  44.552  -4.873  1.00 73.87           C  
ATOM  17223  CB  PRO A  28     -11.620  44.799  -7.020  1.00 73.87           C  
ATOM  17226  O   PRO A  28      -9.671  43.519  -4.452  1.00 73.87           O  
ATOM  17227  CG  PRO A  28     -11.492  43.517  -7.831  1.00 73.87           C  
ATOM  17230  CD  PRO A  28     -10.021  43.560  -8.226  1.00 73.87           C  
ATOM  17233  N   ASP A  29     -10.835  45.373  -4.027  1.00 81.92           N  
ATOM  17235  CA  ASP A  29     -11.358  44.876  -2.751  1.00 81.92           C  
ATOM  17237  C   ASP A  29     -12.251  43.647  -2.991  1.00 81.92           C  
ATOM  17238  CB  ASP A  29     -12.085  46.018  -2.026  1.00 81.92           C  
ATOM  17241  O   ASP A  29     -12.422  43.210  -4.122  1.00 81.92           O  
ATOM  17242  CG  ASP A  29     -11.155  46.928  -1.212  1.00 81.92           C  
ATOM  17243  OD1 ASP A  29      -9.926  46.673  -1.181  1.00 81.92           O  
ATOM  17244  OD2 ASP A  29     -11.728  47.805  -0.526  1.00 81.92           O  
ATOM  17245  N   ARG A  30     -12.802  43.055  -1.924  1.00 87.52           N  
ATOM  17247  CA  ARG A  30     -13.664  41.854  -1.969  1.00 87.52           C  
ATOM  17249  C   ARG A  30     -14.365  41.693  -3.317  1.00 87.52           C  
ATOM  17250  CB  ARG A  30     -14.751  41.941  -0.908  1.00 87.52           C  
ATOM  17253  O   ARG A  30     -15.250  42.477  -3.659  1.00 87.52           O  
ATOM  17254  CG  ARG A  30     -14.172  41.934   0.498  1.00 87.52           C  
ATOM  17257  CD  ARG A  30     -15.356  41.960   1.448  1.00 87.52           C  
ATOM  17260  NE  ARG A  30     -14.895  42.096   2.833  1.00 87.52           N  
ATOM  17262  NH1 ARG A  30     -15.867  40.198   3.641  1.00 87.52           N  
ATOM  17265  NH2 ARG A  30     -14.684  41.434   5.000  1.00 87.52           N  
ATOM  17268  CZ  ARG A  30     -15.164  41.260   3.808  1.00 87.52           C  
ATOM  17269  N   TYR A  31     -13.901  40.722  -4.081  1.00 85.58           N  
ATOM  17271  CA  TYR A  31     -14.103  40.700  -5.518  1.00 85.58           C  
ATOM  17273  C   TYR A  31     -15.524  40.373  -5.886  1.00 85.58           C  
ATOM  17274  CB  TYR A  31     -13.231  39.627  -6.127  1.00 85.58           C  
ATOM  17277  O   TYR A  31     -16.199  39.605  -5.195  1.00 85.58           O  
ATOM  17278  CG  TYR A  31     -11.824  40.070  -6.345  1.00 85.58           C  
ATOM  17279  CD1 TYR A  31     -11.321  40.134  -7.657  1.00 85.58           C  
ATOM  17281  CD2 TYR A  31     -11.027  40.391  -5.234  1.00 85.58           C  
ATOM  17283  CE1 TYR A  31      -9.953  40.331  -7.837  1.00 85.58           C  
ATOM  17285  CE2 TYR A  31      -9.693  40.696  -5.426  1.00 85.58           C  
ATOM  17287  OH  TYR A  31      -7.886  40.331  -6.731  1.00 85.58           O  
ATOM  17289  CZ  TYR A  31      -9.173  40.547  -6.697  1.00 85.58           C  
ATOM  17290  N   ALA A  32     -15.927  40.936  -7.016  1.00 83.65           N  
ATOM  17292  CA  ALA A  32     -17.041  40.476  -7.815  1.00 83.65           C  
ATOM  17294  C   ALA A  32     -16.918  38.966  -8.054  1.00 83.65           C  
ATOM  17295  CB  ALA A  32     -16.994  41.258  -9.125  1.00 83.65           C  
ATOM  17299  O   ALA A  32     -15.909  38.481  -8.586  1.00 83.65           O  
ATOM  17300  N   LEU A  33     -17.953  38.231  -7.650  1.00 86.24           N  
ATOM  17302  CA  LEU A  33     -18.152  36.884  -8.160  1.00 86.24           C  
ATOM  17304  C   LEU A  33     -18.312  37.001  -9.686  1.00 86.24           C  
ATOM  17305  CB  LEU A  33     -19.385  36.256  -7.489  1.00 86.24           C  
ATOM  17308  O   LEU A  33     -18.949  37.959 -10.141  1.00 86.24           O  
ATOM  17309  CG  LEU A  33     -19.179  35.949  -5.993  1.00 86.24           C  
ATOM  17311  CD1 LEU A  33     -20.520  35.612  -5.353  1.00 86.24           C  
ATOM  17315  CD2 LEU A  33     -18.222  34.774  -5.781  1.00 86.24           C  
ATOM  17319  N   PRO A  34     -17.685  36.114 -10.480  1.00 88.73           N  
ATOM  17320  CA  PRO A  34     -17.985  36.058 -11.903  1.00 88.73           C  
ATOM  17322  C   PRO A  34     -19.489  35.824 -12.117  1.00 88.73           C  
ATOM  17323  CB  PRO A  34     -17.146  34.915 -12.482  1.00 88.73           C  
ATOM  17326  O   PRO A  34     -20.144  35.277 -11.225  1.00 88.73           O  
ATOM  17327  CG  PRO A  34     -16.765  34.061 -11.276  1.00 88.73           C  
ATOM  17330  CD  PRO A  34     -16.859  34.991 -10.069  1.00 88.73           C  
ATOM  17333  N   PRO A  35     -20.027  36.230 -13.277  1.00 83.98           N  
ATOM  17334  CA  PRO A  35     -21.402  35.916 -13.646  1.00 83.98           C  
ATOM  17336  C   PRO A  35     -21.638  34.406 -13.586  1.00 83.98           C  
ATOM  17337  CB  PRO A  35     -21.605  36.463 -15.061  1.00 83.98           C  
ATOM  17340  O   PRO A  35     -20.718  33.613 -13.819  1.00 83.98           O  
ATOM  17341  CG  PRO A  35     -20.188  36.618 -15.615  1.00 83.98           C  
ATOM  17344  CD  PRO A  35     -19.301  36.814 -14.391  1.00 83.98           C  
ATOM  17347  N   ASP A  36     -22.868  33.999 -13.287  1.00 82.50           N  
ATOM  17349  CA  ASP A  36     -23.199  32.580 -13.208  1.00 82.50           C  
ATOM  17351  C   ASP A  36     -22.937  31.864 -14.544  1.00 82.50           C  
ATOM  17352  CB  ASP A  36     -24.654  32.376 -12.770  1.00 82.50           C  
ATOM  17355  O   ASP A  36     -23.011  32.433 -15.632  1.00 82.50           O  
ATOM  17356  CG  ASP A  36     -24.889  32.384 -11.255  1.00 82.50           C  
ATOM  17357  OD1 ASP A  36     -23.920  32.401 -10.467  1.00 82.50           O  
ATOM  17358  OD2 ASP A  36     -26.048  32.108 -10.869  1.00 82.50           O  
ATOM  17359  N   GLY A  37     -22.605  30.575 -14.471  1.00 87.01           N  
ATOM  17361  CA  GLY A  37     -22.194  29.794 -15.642  1.00 87.01           C  
ATOM  17364  C   GLY A  37     -20.699  29.889 -15.935  1.00 87.01           C  
ATOM  17365  O   GLY A  37     -20.123  28.936 -16.470  1.00 87.01           O  
ATOM  17366  N   HIS A  38     -20.053  30.987 -15.531  1.00 86.09           N  
ATOM  17368  CA  HIS A  38     -18.604  31.054 -15.537  1.00 86.09           C  
ATOM  17370  C   HIS A  38     -18.041  30.339 -14.301  1.00 86.09           C  
ATOM  17371  CB  HIS A  38     -18.094  32.488 -15.693  1.00 86.09           C  
ATOM  17374  O   HIS A  38     -18.521  30.549 -13.183  1.00 86.09           O  
ATOM  17375  CG  HIS A  38     -18.281  32.976 -17.103  1.00 86.09           C  
ATOM  17376  CD2 HIS A  38     -19.409  33.542 -17.634  1.00 86.09           C  
ATOM  17378  ND1 HIS A  38     -17.381  32.823 -18.135  1.00 86.09           N  
ATOM  17380  CE1 HIS A  38     -17.942  33.310 -19.253  1.00 86.09           C  
ATOM  17382  NE2 HIS A  38     -19.178  33.758 -18.998  1.00 86.09           N  
ATOM  17383  N   PRO A  39     -17.011  29.495 -14.490  1.00 81.74           N  
ATOM  17384  CA  PRO A  39     -16.175  29.006 -13.407  1.00 81.74           C  
ATOM  17386  C   PRO A  39     -15.847  30.127 -12.426  1.00 81.74           C  
ATOM  17387  CB  PRO A  39     -14.898  28.524 -14.101  1.00 81.74           C  
ATOM  17390  O   PRO A  39     -15.485  31.234 -12.836  1.00 81.74           O  
ATOM  17391  CG  PRO A  39     -15.407  28.027 -15.445  1.00 81.74           C  
ATOM  17394  CD  PRO A  39     -16.465  29.072 -15.770  1.00 81.74           C  
ATOM  17397  N   VAL A  40     -15.932  29.833 -11.131  1.00 84.54           N  
ATOM  17399  CA  VAL A  40     -15.368  30.721 -10.116  1.00 84.54           C  
ATOM  17401  C   VAL A  40     -13.860  30.576 -10.219  1.00 84.54           C  
ATOM  17402  CB  VAL A  40     -15.891  30.414  -8.707  1.00 84.54           C  
ATOM  17404  O   VAL A  40     -13.263  29.750  -9.533  1.00 84.54           O  
ATOM  17405  CG1 VAL A  40     -15.363  31.427  -7.678  1.00 84.54           C  
ATOM  17409  CG2 VAL A  40     -17.416  30.467  -8.683  1.00 84.54           C  
ATOM  17413  N   GLU A  41     -13.258  31.325 -11.140  1.00 88.34           N  
ATOM  17415  CA  GLU A  41     -11.811  31.329 -11.306  1.00 88.34           C  
ATOM  17417  C   GLU A  41     -11.185  31.849 -10.005  1.00 88.34           C  
ATOM  17418  CB  GLU A  41     -11.362  32.161 -12.522  1.00 88.34           C  
ATOM  17421  O   GLU A  41     -11.539  32.951  -9.556  1.00 88.34           O  
ATOM  17422  CG  GLU A  41     -11.586  31.398 -13.839  1.00 88.34           C  
ATOM  17425  CD  GLU A  41     -11.127  32.152 -15.105  1.00 88.34           C  
ATOM  17426  OE1 GLU A  41     -11.123  31.534 -16.193  1.00 88.34           O  
ATOM  17427  OE2 GLU A  41     -10.877  33.385 -15.067  1.00 88.34           O  
ATOM  17428  N   PRO A  42     -10.270  31.079  -9.386  1.00 83.82           N  
ATOM  17429  CA  PRO A  42      -9.455  31.563  -8.285  1.00 83.82           C  
ATOM  17431  C   PRO A  42      -8.840  32.919  -8.638  1.00 83.82           C  
ATOM  17432  CB  PRO A  42      -8.377  30.495  -8.066  1.00 83.82           C  
ATOM  17435  O   PRO A  42      -8.466  33.162  -9.792  1.00 83.82           O  
ATOM  17436  CG  PRO A  42      -9.003  29.219  -8.624  1.00 83.82           C  
ATOM  17439  CD  PRO A  42      -9.873  29.732  -9.763  1.00 83.82           C  
ATOM  17442  N   HIS A  43      -8.679  33.799  -7.647  1.00 82.39           N  
ATOM  17444  CA  HIS A  43      -8.105  35.128  -7.876  1.00 82.39           C  
ATOM  17446  C   HIS A  43      -6.725  35.045  -8.529  1.00 82.39           C  
ATOM  17447  CB  HIS A  43      -8.021  35.895  -6.550  1.00 82.39           C  
ATOM  17450  O   HIS A  43      -6.352  35.930  -9.298  1.00 82.39           O  
ATOM  17451  CG  HIS A  43      -9.379  36.202  -5.988  1.00 82.39           C  
ATOM  17452  CD2 HIS A  43      -9.949  35.671  -4.861  1.00 82.39           C  
ATOM  17454  ND1 HIS A  43     -10.340  36.952  -6.613  1.00 82.39           N  
ATOM  17456  CE1 HIS A  43     -11.475  36.817  -5.916  1.00 82.39           C  
ATOM  17458  NE2 HIS A  43     -11.279  36.104  -4.800  1.00 82.39           N  
ATOM  17459  N   LEU A  44      -5.985  33.968  -8.255  1.00 86.79           N  
ATOM  17461  CA  LEU A  44      -4.689  33.732  -8.868  1.00 86.79           C  
ATOM  17463  C   LEU A  44      -4.758  33.374 -10.362  1.00 86.79           C  
ATOM  17464  CB  LEU A  44      -3.971  32.645  -8.055  1.00 86.79           C  
ATOM  17467  O   LEU A  44      -3.929  33.854 -11.130  1.00 86.79           O  
ATOM  17468  CG  LEU A  44      -2.519  32.434  -8.512  1.00 86.79           C  
ATOM  17470  CD1 LEU A  44      -1.665  33.676  -8.244  1.00 86.79           C  
ATOM  17474  CD2 LEU A  44      -1.935  31.233  -7.771  1.00 86.79           C  
ATOM  17478  N   GLU A  45      -5.728  32.567 -10.797  1.00 91.29           N  
ATOM  17480  CA  GLU A  45      -5.851  32.183 -12.216  1.00 91.29           C  
ATOM  17482  C   GLU A  45      -6.220  33.386 -13.095  1.00 91.29           C  
ATOM  17483  CB  GLU A  45      -6.873  31.047 -12.393  1.00 91.29           C  
ATOM  17486  O   GLU A  45      -5.784  33.470 -14.241  1.00 91.29           O  
ATOM  17487  CG  GLU A  45      -6.348  29.710 -11.839  1.00 91.29           C  
ATOM  17490  CD  GLU A  45      -7.265  28.507 -12.127  1.00 91.29           C  
ATOM  17491  OE1 GLU A  45      -6.853  27.379 -11.765  1.00 91.29           O  
ATOM  17492  OE2 GLU A  45      -8.373  28.704 -12.674  1.00 91.29           O  
ATOM  17493  N   ARG A  46      -6.929  34.372 -12.531  1.00 89.93           N  
ATOM  17495  CA  ARG A  46      -7.209  35.653 -13.198  1.00 89.93           C  
ATOM  17497  C   ARG A  46      -5.960  36.501 -13.451  1.00 89.93           C  
ATOM  17498  CB  ARG A  46      -8.227  36.457 -12.380  1.00 89.93           C  
ATOM  17501  O   ARG A  46      -5.959  37.278 -14.399  1.00 89.93           O  
ATOM  17502  CG  ARG A  46      -9.644  35.886 -12.504  1.00 89.93           C  
ATOM  17505  CD  ARG A  46     -10.619  36.741 -11.687  1.00 89.93           C  
ATOM  17508  NE  ARG A  46     -12.013  36.497 -12.095  1.00 89.93           N  
ATOM  17510  NH1 ARG A  46     -13.077  37.578 -10.358  1.00 89.93           N  
ATOM  17513  NH2 ARG A  46     -14.273  36.748 -12.032  1.00 89.93           N  
ATOM  17516  CZ  ARG A  46     -13.106  36.937 -11.495  1.00 89.93           C  
ATOM  17517  N   LEU A  47      -4.920  36.374 -12.621  1.00 91.87           N  
ATOM  17519  CA  LEU A  47      -3.655  37.098 -12.811  1.00 91.87           C  
ATOM  17521  C   LEU A  47      -2.781  36.493 -13.911  1.00 91.87           C  
ATOM  17522  CB  LEU A  47      -2.846  37.126 -11.501  1.00 91.87           C  
ATOM  17525  O   LEU A  47      -2.002  37.216 -14.525  1.00 91.87           O  
ATOM  17526  CG  LEU A  47      -3.341  38.099 -10.423  1.00 91.87           C  
ATOM  17528  CD1 LEU A  47      -2.389  38.002  -9.224  1.00 91.87           C  
ATOM  17532  CD2 LEU A  47      -3.345  39.544 -10.943  1.00 91.87           C  
ATOM  17536  N   TYR A  48      -2.896  35.184 -14.129  1.00 86.28           N  
ATOM  17538  CA  TYR A  48      -2.058  34.436 -15.063  1.00 86.28           C  
ATOM  17540  C   TYR A  48      -2.912  33.494 -15.911  1.00 86.28           C  
ATOM  17541  CB  TYR A  48      -0.982  33.684 -14.279  1.00 86.28           C  
ATOM  17544  O   TYR A  48      -2.827  32.265 -15.743  1.00 86.28           O  
ATOM  17545  CG  TYR A  48      -0.124  34.573 -13.410  1.00 86.28           C  
ATOM  17546  CD1 TYR A  48       0.845  35.417 -13.988  1.00 86.28           C  
ATOM  17548  CD2 TYR A  48      -0.317  34.560 -12.018  1.00 86.28           C  
ATOM  17550  CE1 TYR A  48       1.639  36.240 -13.167  1.00 86.28           C  
ATOM  17552  CE2 TYR A  48       0.463  35.391 -11.198  1.00 86.28           C  
ATOM  17554  OH  TYR A  48       2.184  37.021 -10.965  1.00 86.28           O  
ATOM  17556  CZ  TYR A  48       1.438  36.230 -11.772  1.00 86.28           C  
ATOM  17557  N   PRO A  49      -3.751  34.048 -16.804  1.00 88.97           N  
ATOM  17558  CA  PRO A  49      -4.485  33.226 -17.738  1.00 88.97           C  
ATOM  17560  C   PRO A  49      -3.528  32.308 -18.514  1.00 88.97           C  
ATOM  17561  CB  PRO A  49      -5.319  34.162 -18.615  1.00 88.97           C  
ATOM  17564  O   PRO A  49      -2.318  32.511 -18.629  1.00 88.97           O  
ATOM  17565  CG  PRO A  49      -4.969  35.589 -18.188  1.00 88.97           C  
ATOM  17568  CD  PRO A  49      -3.942  35.468 -17.065  1.00 88.97           C  
ATOM  17571  N   THR A  50      -4.052  31.160 -18.930  1.00 86.67           N  
ATOM  17573  CA  THR A  50      -3.273  30.188 -19.693  1.00 86.67           C  
ATOM  17575  C   THR A  50      -3.993  29.895 -20.995  1.00 86.67           C  
ATOM  17576  CB  THR A  50      -2.987  28.927 -18.864  1.00 86.67           C  
ATOM  17578  O   THR A  50      -5.199  29.637 -20.991  1.00 86.67           O  
ATOM  17579  CG2 THR A  50      -2.161  27.895 -19.633  1.00 86.67           C  
ATOM  17583  OG1 THR A  50      -2.215  29.263 -17.725  1.00 86.67           O  
ATOM  17585  N   ALA A  51      -3.229  29.889 -22.091  1.00 86.79           N  
ATOM  17587  CA  ALA A  51      -3.648  29.577 -23.450  1.00 86.79           C  
ATOM  17589  C   ALA A  51      -4.955  30.276 -23.864  1.00 86.79           C  
ATOM  17590  CB  ALA A  51      -3.658  28.055 -23.640  1.00 86.79           C  
ATOM  17594  O   ALA A  51      -6.029  29.663 -23.891  1.00 86.79           O  
ATOM  17595  N   GLN A  52      -4.855  31.555 -24.230  1.00 89.42           N  
ATOM  17597  CA  GLN A  52      -5.959  32.370 -24.738  1.00 89.42           C  
ATOM  17599  C   GLN A  52      -6.721  31.687 -25.892  1.00 89.42           C  
ATOM  17600  CB  GLN A  52      -5.383  33.734 -25.155  1.00 89.42           C  
ATOM  17603  O   GLN A  52      -7.946  31.800 -25.975  1.00 89.42           O  
ATOM  17604  CG  GLN A  52      -6.455  34.832 -25.220  1.00 89.42           C  
ATOM  17607  CD  GLN A  52      -5.859  36.234 -25.361  1.00 89.42           C  
ATOM  17608  NE2 GLN A  52      -6.620  37.271 -25.084  1.00 89.42           N  
ATOM  17611  OE1 GLN A  52      -4.717  36.443 -25.714  1.00 89.42           O  
ATOM  17612  N   SER A  53      -6.038  30.897 -26.728  1.00 88.02           N  
ATOM  17614  CA  SER A  53      -6.629  30.071 -27.786  1.00 88.02           C  
ATOM  17616  C   SER A  53      -7.536  28.965 -27.230  1.00 88.02           C  
ATOM  17617  CB  SER A  53      -5.512  29.473 -28.659  1.00 88.02           C  
ATOM  17620  O   SER A  53      -8.653  28.766 -27.713  1.00 88.02           O  
ATOM  17621  OG  SER A  53      -4.812  28.423 -28.007  1.00 88.02           O  
ATOM  17623  N   LYS A  54      -7.101  28.273 -26.168  1.00 90.67           N  
ATOM  17625  CA  LYS A  54      -7.875  27.227 -25.489  1.00 90.67           C  
ATOM  17627  C   LYS A  54      -9.055  27.847 -24.741  1.00 90.67           C  
ATOM  17628  CB  LYS A  54      -6.943  26.399 -24.585  1.00 90.67           C  
ATOM  17631  O   LYS A  54     -10.168  27.346 -24.878  1.00 90.67           O  
ATOM  17632  CG  LYS A  54      -7.619  25.117 -24.072  1.00 90.67           C  
ATOM  17635  CD  LYS A  54      -6.683  24.250 -23.209  1.00 90.67           C  
ATOM  17638  CE  LYS A  54      -7.397  22.969 -22.738  1.00 90.67           C  
ATOM  17641  NZ  LYS A  54      -6.563  22.145 -21.825  1.00 90.67           N  
ATOM  17645  N   ARG A  55      -8.843  28.962 -24.033  1.00 89.36           N  
ATOM  17647  CA  ARG A  55      -9.910  29.729 -23.365  1.00 89.36           C  
ATOM  17649  C   ARG A  55     -10.973  30.191 -24.363  1.00 89.36           C  
ATOM  17650  CB  ARG A  55      -9.288  30.898 -22.584  1.00 89.36           C  
ATOM  17653  O   ARG A  55     -12.145  29.905 -24.165  1.00 89.36           O  
ATOM  17654  CG  ARG A  55     -10.318  31.595 -21.681  1.00 89.36           C  
ATOM  17657  CD  ARG A  55      -9.658  32.685 -20.827  1.00 89.36           C  
ATOM  17660  NE  ARG A  55     -10.630  33.285 -19.891  1.00 89.36           N  
ATOM  17662  NH1 ARG A  55      -9.144  34.075 -18.316  1.00 89.36           N  
ATOM  17665  NH2 ARG A  55     -11.300  34.029 -17.842  1.00 89.36           N  
ATOM  17668  CZ  ARG A  55     -10.356  33.800 -18.702  1.00 89.36           C  
ATOM  17669  N   SER A  56     -10.559  30.745 -25.503  1.00 91.03           N  
ATOM  17671  CA  SER A  56     -11.475  31.192 -26.563  1.00 91.03           C  
ATOM  17673  C   SER A  56     -12.315  30.053 -27.153  1.00 91.03           C  
ATOM  17674  CB  SER A  56     -10.694  31.854 -27.703  1.00 91.03           C  
ATOM  17677  O   SER A  56     -13.484  30.254 -27.482  1.00 91.03           O  
ATOM  17678  OG  SER A  56     -10.009  33.008 -27.263  1.00 91.03           O  
ATOM  17680  N   LEU A  57     -11.753  28.843 -27.286  1.00 90.63           N  
ATOM  17682  CA  LEU A  57     -12.521  27.663 -27.707  1.00 90.63           C  
ATOM  17684  C   LEU A  57     -13.566  27.266 -26.663  1.00 90.63           C  
ATOM  17685  CB  LEU A  57     -11.579  26.474 -27.955  1.00 90.63           C  
ATOM  17688  O   LEU A  57     -14.685  26.892 -27.023  1.00 90.63           O  
ATOM  17689  CG  LEU A  57     -10.724  26.590 -29.223  1.00 90.63           C  
ATOM  17691  CD1 LEU A  57      -9.702  25.455 -29.245  1.00 90.63           C  
ATOM  17695  CD2 LEU A  57     -11.565  26.493 -30.496  1.00 90.63           C  
ATOM  17699  N   TRP A  58     -13.208  27.345 -25.384  1.00 90.87           N  
ATOM  17701  CA  TRP A  58     -14.128  27.047 -24.298  1.00 90.87           C  
ATOM  17703  C   TRP A  58     -15.247  28.072 -24.192  1.00 90.87           C  
ATOM  17704  CB  TRP A  58     -13.366  26.924 -22.984  1.00 90.87           C  
ATOM  17707  O   TRP A  58     -16.404  27.673 -24.136  1.00 90.87           O  
ATOM  17708  CG  TRP A  58     -12.451  25.745 -22.906  1.00 90.87           C  
ATOM  17709  CD1 TRP A  58     -11.145  25.769 -22.574  1.00 90.87           C  
ATOM  17711  CD2 TRP A  58     -12.785  24.341 -23.078  1.00 90.87           C  
ATOM  17712  CE2 TRP A  58     -11.624  23.552 -22.839  1.00 90.87           C  
ATOM  17713  CE3 TRP A  58     -13.976  23.656 -23.355  1.00 90.87           C  
ATOM  17715  NE1 TRP A  58     -10.654  24.480 -22.537  1.00 90.87           N  
ATOM  17717  CH2 TRP A  58     -12.864  21.496 -23.130  1.00 90.87           C  
ATOM  17719  CZ2 TRP A  58     -11.644  22.148 -22.884  1.00 90.87           C  
ATOM  17721  CZ3 TRP A  58     -14.025  22.260 -23.354  1.00 90.87           C  
ATOM  17723  N   ASP A  59     -14.930  29.361 -24.261  1.00 90.82           N  
ATOM  17725  CA  ASP A  59     -15.921  30.439 -24.248  1.00 90.82           C  
ATOM  17727  C   ASP A  59     -16.875  30.320 -25.448  1.00 90.82           C  
ATOM  17728  CB  ASP A  59     -15.197  31.795 -24.249  1.00 90.82           C  
ATOM  17731  O   ASP A  59     -18.086  30.490 -25.318  1.00 90.82           O  
ATOM  17732  CG  ASP A  59     -14.358  32.050 -22.988  1.00 90.82           C  
ATOM  17733  OD1 ASP A  59     -14.658  31.442 -21.935  1.00 90.82           O  
ATOM  17734  OD2 ASP A  59     -13.403  32.851 -23.093  1.00 90.82           O  
ATOM  17735  N   PHE A  60     -16.357  29.925 -26.617  1.00 90.79           N  
ATOM  17737  CA  PHE A  60     -17.172  29.664 -27.804  1.00 90.79           C  
ATOM  17739  C   PHE A  60     -18.142  28.485 -27.629  1.00 90.79           C  
ATOM  17740  CB  PHE A  60     -16.249  29.414 -29.002  1.00 90.79           C  
ATOM  17743  O   PHE A  60     -19.291  28.551 -28.091  1.00 90.79           O  
ATOM  17744  CG  PHE A  60     -16.986  28.920 -30.228  1.00 90.79           C  
ATOM  17745  CD1 PHE A  60     -16.976  27.550 -30.550  1.00 90.79           C  
ATOM  17747  CD2 PHE A  60     -17.722  29.823 -31.015  1.00 90.79           C  
ATOM  17749  CE1 PHE A  60     -17.675  27.087 -31.676  1.00 90.79           C  
ATOM  17751  CE2 PHE A  60     -18.409  29.364 -32.151  1.00 90.79           C  
ATOM  17753  CZ  PHE A  60     -18.374  27.998 -32.483  1.00 90.79           C  
ATOM  17755  N   ALA A  61     -17.675  27.395 -27.015  1.00 91.14           N  
ATOM  17757  CA  ALA A  61     -18.479  26.202 -26.771  1.00 91.14           C  
ATOM  17759  C   ALA A  61     -19.428  26.353 -25.581  1.00 91.14           C  
ATOM  17760  CB  ALA A  61     -17.548  25.007 -26.571  1.00 91.14           C  
ATOM  17764  O   ALA A  61     -20.447  25.660 -25.558  1.00 91.14           O  
ATOM  17765  N   SER A  62     -19.107  27.243 -24.640  1.00 90.54           N  
ATOM  17767  CA  SER A  62     -19.875  27.459 -23.423  1.00 90.54           C  
ATOM  17769  C   SER A  62     -21.342  27.748 -23.758  1.00 90.54           C  
ATOM  17770  CB  SER A  62     -19.299  28.604 -22.590  1.00 90.54           C  
ATOM  17773  O   SER A  62     -21.648  28.597 -24.611  1.00 90.54           O  
ATOM  17774  OG  SER A  62     -19.990  28.637 -21.356  1.00 90.54           O  
ATOM  17776  N   PRO A  63     -22.288  27.038 -23.124  1.00 92.38           N  
ATOM  17777  CA  PRO A  63     -23.689  27.408 -23.178  1.00 92.38           C  
ATOM  17779  C   PRO A  63     -23.858  28.808 -22.571  1.00 92.38           C  
ATOM  17780  CB  PRO A  63     -24.429  26.311 -22.402  1.00 92.38           C  
ATOM  17783  O   PRO A  63     -23.801  28.975 -21.362  1.00 92.38           O  
ATOM  17784  CG  PRO A  63     -23.451  25.132 -22.394  1.00 92.38           C  
ATOM  17787  CD  PRO A  63     -22.098  25.823 -22.352  1.00 92.38           C  
ATOM  17790  N   GLY A  64     -24.059  29.827 -23.410  1.00 94.52           N  
ATOM  17792  CA  GLY A  64     -24.206  31.229 -22.982  1.00 94.52           C  
ATOM  17795  C   GLY A  64     -25.517  31.551 -22.254  1.00 94.52           C  
ATOM  17796  O   GLY A  64     -26.002  32.670 -22.346  1.00 94.52           O  
ATOM  17797  N   TYR A  65     -26.146  30.559 -21.627  1.00 95.08           N  
ATOM  17799  CA  TYR A  65     -27.325  30.727 -20.793  1.00 95.08           C  
ATOM  17801  C   TYR A  65     -27.271  29.726 -19.647  1.00 95.08           C  
ATOM  17802  CB  TYR A  65     -28.618  30.568 -21.606  1.00 95.08           C  
ATOM  17805  O   TYR A  65     -26.798  28.595 -19.797  1.00 95.08           O  
ATOM  17806  CG  TYR A  65     -28.813  29.212 -22.263  1.00 95.08           C  
ATOM  17807  CD1 TYR A  65     -28.359  28.997 -23.578  1.00 95.08           C  
ATOM  17809  CD2 TYR A  65     -29.450  28.171 -21.561  1.00 95.08           C  
ATOM  17811  CE1 TYR A  65     -28.557  27.748 -24.202  1.00 95.08           C  
ATOM  17813  CE2 TYR A  65     -29.634  26.919 -22.172  1.00 95.08           C  
ATOM  17815  OH  TYR A  65     -29.436  25.518 -24.112  1.00 95.08           O  
ATOM  17817  CZ  TYR A  65     -29.205  26.709 -23.497  1.00 95.08           C  
ATOM  17818  N   THR A  66     -27.794  30.128 -18.502  1.00 95.30           N  
ATOM  17820  CA  THR A  66     -27.784  29.294 -17.312  1.00 95.30           C  
ATOM  17822  C   THR A  66     -28.889  28.247 -17.375  1.00 95.30           C  
ATOM  17823  CB  THR A  66     -27.873  30.134 -16.035  1.00 95.30           C  
ATOM  17825  O   THR A  66     -30.013  28.483 -17.818  1.00 95.30           O  
ATOM  17826  CG2 THR A  66     -26.727  29.864 -15.083  1.00 95.30           C  
ATOM  17830  OG1 THR A  66     -27.855  31.514 -16.311  1.00 95.30           O  
ATOM  17832  N   PHE A  67     -28.586  27.050 -16.887  1.00 96.41           N  
ATOM  17834  CA  PHE A  67     -29.514  25.922 -16.891  1.00 96.41           C  
ATOM  17836  C   PHE A  67     -30.462  25.959 -15.687  1.00 96.41           C  
ATOM  17837  CB  PHE A  67     -28.712  24.623 -16.988  1.00 96.41           C  
ATOM  17840  O   PHE A  67     -30.647  24.945 -15.020  1.00 96.41           O  
ATOM  17841  CG  PHE A  67     -27.919  24.511 -18.268  1.00 96.41           C  
ATOM  17842  CD1 PHE A  67     -28.560  24.069 -19.436  1.00 96.41           C  
ATOM  17844  CD2 PHE A  67     -26.557  24.858 -18.302  1.00 96.41           C  
ATOM  17846  CE1 PHE A  67     -27.836  23.924 -20.630  1.00 96.41           C  
ATOM  17848  CE2 PHE A  67     -25.830  24.710 -19.493  1.00 96.41           C  
ATOM  17850  CZ  PHE A  67     -26.466  24.227 -20.651  1.00 96.41           C  
ATOM  17852  N   HIS A  68     -31.045  27.119 -15.367  1.00 94.98           N  
ATOM  17854  CA  HIS A  68     -31.760  27.385 -14.109  1.00 94.98           C  
ATOM  17856  C   HIS A  68     -32.811  26.324 -13.746  1.00 94.98           C  
ATOM  17857  CB  HIS A  68     -32.423  28.756 -14.216  1.00 94.98           C  
ATOM  17860  O   HIS A  68     -32.893  25.903 -12.593  1.00 94.98           O  
ATOM  17861  CG  HIS A  68     -31.454  29.905 -14.379  1.00 94.98           C  
ATOM  17862  CD2 HIS A  68     -31.084  30.491 -15.558  1.00 94.98           C  
ATOM  17864  ND1 HIS A  68     -31.136  30.804 -13.384  1.00 94.98           N  
ATOM  17866  CE1 HIS A  68     -30.406  31.791 -13.935  1.00 94.98           C  
ATOM  17868  NE2 HIS A  68     -30.384  31.656 -15.258  1.00 94.98           N  
ATOM  17869  N   GLY A  69     -33.546  25.805 -14.737  1.00 94.28           N  
ATOM  17871  CA  GLY A  69     -34.528  24.730 -14.553  1.00 94.28           C  
ATOM  17874  C   GLY A  69     -33.955  23.366 -14.137  1.00 94.28           C  
ATOM  17875  O   GLY A  69     -34.730  22.448 -13.888  1.00 94.28           O  
ATOM  17876  N   LEU A  70     -32.627  23.226 -14.080  1.00 93.56           N  
ATOM  17878  CA  LEU A  70     -31.882  22.017 -13.719  1.00 93.56           C  
ATOM  17880  C   LEU A  70     -30.969  22.224 -12.495  1.00 93.56           C  
ATOM  17881  CB  LEU A  70     -31.063  21.545 -14.940  1.00 93.56           C  
ATOM  17884  O   LEU A  70     -30.234  21.307 -12.134  1.00 93.56           O  
ATOM  17885  CG  LEU A  70     -31.884  21.217 -16.199  1.00 93.56           C  
ATOM  17887  CD1 LEU A  70     -30.955  20.816 -17.345  1.00 93.56           C  
ATOM  17891  CD2 LEU A  70     -32.849  20.055 -15.958  1.00 93.56           C  
ATOM  17895  N   HIS A  71     -31.005  23.397 -11.844  1.00 90.90           N  
ATOM  17897  CA  HIS A  71     -30.127  23.690 -10.700  1.00 90.90           C  
ATOM  17899  C   HIS A  71     -30.473  22.893  -9.442  1.00 90.90           C  
ATOM  17900  CB  HIS A  71     -30.131  25.196 -10.381  1.00 90.90           C  
ATOM  17903  O   HIS A  71     -29.593  22.646  -8.618  1.00 90.90           O  
ATOM  17904  CG  HIS A  71     -29.007  25.909 -11.076  1.00 90.90           C  
ATOM  17905  CD2 HIS A  71     -28.846  26.014 -12.425  1.00 90.90           C  
ATOM  17907  ND1 HIS A  71     -27.854  26.394 -10.502  1.00 90.90           N  
ATOM  17909  CE1 HIS A  71     -27.024  26.777 -11.485  1.00 90.90           C  
ATOM  17911  NE2 HIS A  71     -27.599  26.585 -12.687  1.00 90.90           N  
ATOM  17912  N   ARG A  72     -31.739  22.496  -9.268  1.00 92.36           N  
ATOM  17914  CA  ARG A  72     -32.167  21.696  -8.116  1.00 92.36           C  
ATOM  17916  C   ARG A  72     -31.968  20.214  -8.401  1.00 92.36           C  
ATOM  17917  CB  ARG A  72     -33.623  21.993  -7.748  1.00 92.36           C  
ATOM  17920  O   ARG A  72     -32.404  19.710  -9.436  1.00 92.36           O  
ATOM  17921  CG  ARG A  72     -33.820  23.451  -7.327  1.00 92.36           C  
ATOM  17924  CD  ARG A  72     -35.248  23.663  -6.831  1.00 92.36           C  
ATOM  17927  NE  ARG A  72     -35.430  25.061  -6.406  1.00 92.36           N  
ATOM  17929  NH1 ARG A  72     -37.430  25.442  -7.457  1.00 92.36           N  
ATOM  17932  NH2 ARG A  72     -36.388  27.116  -6.419  1.00 92.36           N  
ATOM  17935  CZ  ARG A  72     -36.416  25.859  -6.752  1.00 92.36           C  
ATOM  17936  N   ALA A  73     -31.399  19.497  -7.435  1.00 92.19           N  
ATOM  17938  CA  ALA A  73     -31.123  18.065  -7.555  1.00 92.19           C  
ATOM  17940  C   ALA A  73     -32.370  17.227  -7.917  1.00 92.19           C  
ATOM  17941  CB  ALA A  73     -30.496  17.603  -6.234  1.00 92.19           C  
ATOM  17945  O   ALA A  73     -32.280  16.299  -8.720  1.00 92.19           O  
ATOM  17946  N   GLN A  74     -33.549  17.565  -7.375  1.00 93.07           N  
ATOM  17948  CA  GLN A  74     -34.789  16.837  -7.672  1.00 93.07           C  
ATOM  17950  C   GLN A  74     -35.263  17.041  -9.119  1.00 93.07           C  
ATOM  17951  CB  GLN A  74     -35.875  17.252  -6.670  1.00 93.07           C  
ATOM  17954  O   GLN A  74     -35.661  16.073  -9.772  1.00 93.07           O  
ATOM  17955  CG  GLN A  74     -37.119  16.350  -6.761  1.00 93.07           C  
ATOM  17958  CD  GLN A  74     -38.173  16.701  -5.716  1.00 93.07           C  
ATOM  17959  NE2 GLN A  74     -39.115  15.825  -5.444  1.00 93.07           N  
ATOM  17962  OE1 GLN A  74     -38.173  17.760  -5.120  1.00 93.07           O  
ATOM  17963  N   ASP A  75     -35.180  18.272  -9.632  1.00 93.12           N  
ATOM  17965  CA  ASP A  75     -35.517  18.586 -11.024  1.00 93.12           C  
ATOM  17967  C   ASP A  75     -34.562  17.865 -11.981  1.00 93.12           C  
ATOM  17968  CB  ASP A  75     -35.471  20.107 -11.258  1.00 93.12           C  
ATOM  17971  O   ASP A  75     -35.003  17.214 -12.929  1.00 93.12           O  
ATOM  17972  CG  ASP A  75     -36.630  20.851 -10.587  1.00 93.12           C  
ATOM  17973  OD1 ASP A  75     -37.779  20.388 -10.770  1.00 93.12           O  
ATOM  17974  OD2 ASP A  75     -36.370  21.889  -9.934  1.00 93.12           O  
ATOM  17975  N   TYR A  76     -33.260  17.887 -11.677  1.00 93.21           N  
ATOM  17977  CA  TYR A  76     -32.253  17.185 -12.465  1.00 93.21           C  
ATOM  17979  C   TYR A  76     -32.496  15.673 -12.519  1.00 93.21           C  
ATOM  17980  CB  TYR A  76     -30.869  17.482 -11.890  1.00 93.21           C  
ATOM  17983  O   TYR A  76     -32.488  15.082 -13.599  1.00 93.21           O  
ATOM  17984  CG  TYR A  76     -29.768  16.856 -12.714  1.00 93.21           C  
ATOM  17985  CD1 TYR A  76     -29.301  15.561 -12.412  1.00 93.21           C  
ATOM  17987  CD2 TYR A  76     -29.171  17.602 -13.749  1.00 93.21           C  
ATOM  17989  CE1 TYR A  76     -28.227  15.019 -13.138  1.00 93.21           C  
ATOM  17991  CE2 TYR A  76     -28.090  17.065 -14.472  1.00 93.21           C  
ATOM  17993  OH  TYR A  76     -26.559  15.261 -14.829  1.00 93.21           O  
ATOM  17995  CZ  TYR A  76     -27.619  15.773 -14.162  1.00 93.21           C  
ATOM  17996  N   ARG A  77     -32.761  15.035 -11.372  1.00 92.93           N  
ATOM  17998  CA  ARG A  77     -33.010  13.587 -11.300  1.00 92.93           C  
ATOM  18000  C   ARG A  77     -34.278  13.185 -12.052  1.00 92.93           C  
ATOM  18001  CB  ARG A  77     -33.056  13.168  -9.827  1.00 92.93           C  
ATOM  18004  O   ARG A  77     -34.287  12.185 -12.765  1.00 92.93           O  
ATOM  18005  CG  ARG A  77     -33.138  11.640  -9.659  1.00 92.93           C  
ATOM  18008  CD  ARG A  77     -33.054  11.247  -8.180  1.00 92.93           C  
ATOM  18011  NE  ARG A  77     -31.720  11.553  -7.656  1.00 92.93           N  
ATOM  18013  NH1 ARG A  77     -32.208  12.699  -5.724  1.00 92.93           N  
ATOM  18016  NH2 ARG A  77     -30.110  12.605  -6.526  1.00 92.93           N  
ATOM  18019  CZ  ARG A  77     -31.364  12.295  -6.636  1.00 92.93           C  
ATOM  18020  N   ARG A  78     -35.338  13.992 -11.950  1.00 93.46           N  
ATOM  18022  CA  ARG A  78     -36.583  13.761 -12.695  1.00 93.46           C  
ATOM  18024  C   ARG A  78     -36.365  13.866 -14.206  1.00 93.46           C  
ATOM  18025  CB  ARG A  78     -37.637  14.751 -12.191  1.00 93.46           C  
ATOM  18028  O   ARG A  78     -36.910  13.054 -14.960  1.00 93.46           O  
ATOM  18029  CG  ARG A  78     -39.009  14.473 -12.808  1.00 93.46           C  
ATOM  18032  CD  ARG A  78     -40.025  15.471 -12.252  1.00 93.46           C  
ATOM  18035  NE  ARG A  78     -41.349  15.275 -12.866  1.00 93.46           N  
ATOM  18037  NH1 ARG A  78     -42.377  17.039 -11.823  1.00 93.46           N  
ATOM  18040  NH2 ARG A  78     -43.534  15.774 -13.255  1.00 93.46           N  
ATOM  18043  CZ  ARG A  78     -42.410  16.029 -12.646  1.00 93.46           C  
ATOM  18044  N   GLU A  79     -35.574  14.833 -14.661  1.00 93.60           N  
ATOM  18046  CA  GLU A  79     -35.221  14.953 -16.079  1.00 93.60           C  
ATOM  18048  C   GLU A  79     -34.335  13.793 -16.549  1.00 93.60           C  
ATOM  18049  CB  GLU A  79     -34.580  16.316 -16.369  1.00 93.60           C  
ATOM  18052  O   GLU A  79     -34.619  13.219 -17.599  1.00 93.60           O  
ATOM  18053  CG  GLU A  79     -35.604  17.461 -16.302  1.00 93.60           C  
ATOM  18056  CD  GLU A  79     -36.764  17.344 -17.308  1.00 93.60           C  
ATOM  18057  OE1 GLU A  79     -37.874  17.817 -16.966  1.00 93.60           O  
ATOM  18058  OE2 GLU A  79     -36.557  16.835 -18.434  1.00 93.60           O  
ATOM  18059  N   LEU A  80     -33.353  13.360 -15.748  1.00 92.21           N  
ATOM  18061  CA  LEU A  80     -32.539  12.175 -16.043  1.00 92.21           C  
ATOM  18063  C   LEU A  80     -33.416  10.931 -16.250  1.00 92.21           C  
ATOM  18064  CB  LEU A  80     -31.512  11.965 -14.911  1.00 92.21           C  
ATOM  18067  O   LEU A  80     -33.308  10.261 -17.278  1.00 92.21           O  
ATOM  18068  CG  LEU A  80     -30.623  10.714 -15.065  1.00 92.21           C  
ATOM  18070  CD1 LEU A  80     -29.815  10.697 -16.365  1.00 92.21           C  
ATOM  18074  CD2 LEU A  80     -29.635  10.640 -13.902  1.00 92.21           C  
ATOM  18078  N   ASP A  81     -34.324  10.649 -15.313  1.00 90.06           N  
ATOM  18080  CA  ASP A  81     -35.197   9.472 -15.352  1.00 90.06           C  
ATOM  18082  C   ASP A  81     -36.149   9.488 -16.558  1.00 90.06           C  
ATOM  18083  CB  ASP A  81     -36.026   9.411 -14.054  1.00 90.06           C  
ATOM  18086  O   ASP A  81     -36.314   8.479 -17.261  1.00 90.06           O  
ATOM  18087  CG  ASP A  81     -35.251   8.960 -12.812  1.00 90.06           C  
ATOM  18088  OD1 ASP A  81     -34.090   8.517 -12.952  1.00 90.06           O  
ATOM  18089  OD2 ASP A  81     -35.879   8.914 -11.735  1.00 90.06           O  
ATOM  18090  N   THR A  82     -36.785  10.636 -16.812  1.00 91.18           N  
ATOM  18092  CA  THR A  82     -37.758  10.780 -17.905  1.00 91.18           C  
ATOM  18094  C   THR A  82     -37.085  10.742 -19.272  1.00 91.18           C  
ATOM  18095  CB  THR A  82     -38.603  12.055 -17.781  1.00 91.18           C  
ATOM  18097  O   THR A  82     -37.584  10.067 -20.178  1.00 91.18           O  
ATOM  18098  CG2 THR A  82     -39.547  12.030 -16.581  1.00 91.18           C  
ATOM  18102  OG1 THR A  82     -37.810  13.204 -17.686  1.00 91.18           O  
ATOM  18104  N   LEU A  83     -35.934  11.400 -19.424  1.00 95.37           N  
ATOM  18106  CA  LEU A  83     -35.178  11.412 -20.667  1.00 95.37           C  
ATOM  18108  C   LEU A  83     -34.574  10.038 -20.975  1.00 95.37           C  
ATOM  18109  CB  LEU A  83     -34.098  12.496 -20.572  1.00 95.37           C  
ATOM  18112  O   LEU A  83     -34.715   9.555 -22.097  1.00 95.37           O  
ATOM  18113  CG  LEU A  83     -33.248  12.626 -21.842  1.00 95.37           C  
ATOM  18115  CD1 LEU A  83     -34.063  13.073 -23.058  1.00 95.37           C  
ATOM  18119  CD2 LEU A  83     -32.145  13.637 -21.582  1.00 95.37           C  
ATOM  18123  N   GLN A  84     -33.959   9.374 -19.993  1.00 95.67           N  
ATOM  18125  CA  GLN A  84     -33.388   8.034 -20.171  1.00 95.67           C  
ATOM  18127  C   GLN A  84     -34.464   7.038 -20.641  1.00 95.67           C  
ATOM  18128  CB  GLN A  84     -32.708   7.621 -18.850  1.00 95.67           C  
ATOM  18131  O   GLN A  84     -34.259   6.307 -21.620  1.00 95.67           O  
ATOM  18132  CG  GLN A  84     -31.850   6.350 -18.925  1.00 95.67           C  
ATOM  18135  CD  GLN A  84     -32.646   5.056 -19.047  1.00 95.67           C  
ATOM  18136  NE2 GLN A  84     -32.119   4.087 -19.760  1.00 95.67           N  
ATOM  18139  OE1 GLN A  84     -33.748   4.897 -18.547  1.00 95.67           O  
ATOM  18140  N   SER A  85     -35.648   7.076 -20.021  1.00 94.78           N  
ATOM  18142  CA  SER A  85     -36.793   6.233 -20.398  1.00 94.78           C  
ATOM  18144  C   SER A  85     -37.291   6.534 -21.819  1.00 94.78           C  
ATOM  18145  CB  SER A  85     -37.946   6.442 -19.410  1.00 94.78           C  
ATOM  18148  O   SER A  85     -37.596   5.619 -22.591  1.00 94.78           O  
ATOM  18149  OG  SER A  85     -37.564   6.118 -18.089  1.00 94.78           O  
ATOM  18151  N   LEU A  86     -37.341   7.816 -22.195  1.00 92.99           N  
ATOM  18153  CA  LEU A  86     -37.764   8.258 -23.524  1.00 92.99           C  
ATOM  18155  C   LEU A  86     -36.793   7.786 -24.616  1.00 92.99           C  
ATOM  18156  CB  LEU A  86     -37.906   9.791 -23.501  1.00 92.99           C  
ATOM  18159  O   LEU A  86     -37.225   7.199 -25.610  1.00 92.99           O  
ATOM  18160  CG  LEU A  86     -38.359  10.420 -24.830  1.00 92.99           C  
ATOM  18162  CD1 LEU A  86     -39.759   9.953 -25.238  1.00 92.99           C  
ATOM  18166  CD2 LEU A  86     -38.378  11.940 -24.680  1.00 92.99           C  
ATOM  18170  N   LEU A  87     -35.488   7.995 -24.422  1.00 88.29           N  
ATOM  18172  CA  LEU A  87     -34.460   7.638 -25.406  1.00 88.29           C  
ATOM  18174  C   LEU A  87     -34.362   6.123 -25.623  1.00 88.29           C  
ATOM  18175  CB  LEU A  87     -33.104   8.226 -24.980  1.00 88.29           C  
ATOM  18178  O   LEU A  87     -34.188   5.678 -26.757  1.00 88.29           O  
ATOM  18179  CG  LEU A  87     -33.019   9.764 -24.982  1.00 88.29           C  
ATOM  18181  CD1 LEU A  87     -31.590  10.186 -24.650  1.00 88.29           C  
ATOM  18185  CD2 LEU A  87     -33.406  10.369 -26.331  1.00 88.29           C  
ATOM  18189  N   THR A  88     -34.593   5.329 -24.573  1.00 84.29           N  
ATOM  18191  CA  THR A  88     -34.620   3.855 -24.647  1.00 84.29           C  
ATOM  18193  C   THR A  88     -35.712   3.326 -25.595  1.00 84.29           C  
ATOM  18194  CB  THR A  88     -34.797   3.257 -23.239  1.00 84.29           C  
ATOM  18196  O   THR A  88     -35.601   2.219 -26.119  1.00 84.29           O  
ATOM  18197  CG2 THR A  88     -34.662   1.733 -23.213  1.00 84.29           C  
ATOM  18201  OG1 THR A  88     -33.792   3.724 -22.369  1.00 84.29           O  
ATOM  18203  N   THR A  89     -36.760   4.114 -25.877  1.00 82.37           N  
ATOM  18205  CA  THR A  89     -37.845   3.730 -26.804  1.00 82.37           C  
ATOM  18207  C   THR A  89     -37.423   3.824 -28.283  1.00 82.37           C  
ATOM  18208  CB  THR A  89     -39.102   4.577 -26.527  1.00 82.37           C  
ATOM  18210  O   THR A  89     -38.110   3.311 -29.173  1.00 82.37           O  
ATOM  18211  CG2 THR A  89     -40.351   4.102 -27.278  1.00 82.37           C  
ATOM  18215  OG1 THR A  89     -39.448   4.507 -25.161  1.00 82.37           O  
ATOM  18217  N   SER A  90     -36.296   4.478 -28.575  1.00 84.38           N  
ATOM  18219  CA  SER A  90     -35.794   4.655 -29.937  1.00 84.38           C  
ATOM  18221  C   SER A  90     -35.074   3.417 -30.481  1.00 84.38           C  
ATOM  18222  CB  SER A  90     -34.855   5.854 -29.994  1.00 84.38           C  
ATOM  18225  O   SER A  90     -34.432   2.657 -29.757  1.00 84.38           O  
ATOM  18226  OG  SER A  90     -34.570   6.141 -31.350  1.00 84.38           O  
ATOM  18228  N   GLN A  91     -35.135   3.250 -31.804  1.00 83.35           N  
ATOM  18230  CA  GLN A  91     -34.316   2.277 -32.535  1.00 83.35           C  
ATOM  18232  C   GLN A  91     -33.074   2.904 -33.195  1.00 83.35           C  
ATOM  18233  CB  GLN A  91     -35.179   1.513 -33.554  1.00 83.35           C  
ATOM  18236  O   GLN A  91     -32.307   2.180 -33.822  1.00 83.35           O  
ATOM  18237  CG  GLN A  91     -36.266   0.667 -32.875  1.00 83.35           C  
ATOM  18240  CD  GLN A  91     -36.953  -0.313 -33.825  1.00 83.35           C  
ATOM  18241  NE2 GLN A  91     -37.827  -1.153 -33.318  1.00 83.35           N  
ATOM  18244  OE1 GLN A  91     -36.747  -0.351 -35.026  1.00 83.35           O  
ATOM  18245  N   SER A  92     -32.868   4.224 -33.084  1.00 86.84           N  
ATOM  18247  CA  SER A  92     -31.644   4.879 -33.582  1.00 86.84           C  
ATOM  18249  C   SER A  92     -30.453   4.527 -32.692  1.00 86.84           C  
ATOM  18250  CB  SER A  92     -31.824   6.401 -33.729  1.00 86.84           C  
ATOM  18253  O   SER A  92     -30.563   4.530 -31.465  1.00 86.84           O  
ATOM  18254  OG  SER A  92     -30.684   7.157 -33.363  1.00 86.84           O  
ATOM  18256  N   SER A  93     -29.309   4.252 -33.320  1.00 89.92           N  
ATOM  18258  CA  SER A  93     -28.055   3.918 -32.641  1.00 89.92           C  
ATOM  18260  C   SER A  93     -27.546   5.047 -31.751  1.00 89.92           C  
ATOM  18261  CB  SER A  93     -26.978   3.567 -33.678  1.00 89.92           C  
ATOM  18264  O   SER A  93     -27.107   4.794 -30.635  1.00 89.92           O  
ATOM  18265  OG  SER A  93     -27.093   4.322 -34.878  1.00 89.92           O  
ATOM  18267  N   GLU A  94     -27.645   6.291 -32.216  1.00 87.77           N  
ATOM  18269  CA  GLU A  94     -27.209   7.491 -31.498  1.00 87.77           C  
ATOM  18271  C   GLU A  94     -28.022   7.673 -30.213  1.00 87.77           C  
ATOM  18272  CB  GLU A  94     -27.372   8.734 -32.398  1.00 87.77           C  
ATOM  18275  O   GLU A  94     -27.473   7.904 -29.136  1.00 87.77           O  
ATOM  18276  CG  GLU A  94     -26.586   8.703 -33.724  1.00 87.77           C  
ATOM  18279  CD  GLU A  94     -27.185   7.806 -34.828  1.00 87.77           C  
ATOM  18280  OE1 GLU A  94     -26.455   7.530 -35.802  1.00 87.77           O  
ATOM  18281  OE2 GLU A  94     -28.328   7.293 -34.678  1.00 87.77           O  
ATOM  18282  N   LEU A  95     -29.343   7.485 -30.308  1.00 88.04           N  
ATOM  18284  CA  LEU A  95     -30.245   7.608 -29.164  1.00 88.04           C  
ATOM  18286  C   LEU A  95     -30.085   6.446 -28.178  1.00 88.04           C  
ATOM  18287  CB  LEU A  95     -31.693   7.764 -29.666  1.00 88.04           C  
ATOM  18290  O   LEU A  95     -30.181   6.661 -26.970  1.00 88.04           O  
ATOM  18291  CG  LEU A  95     -31.906   8.988 -30.582  1.00 88.04           C  
ATOM  18293  CD1 LEU A  95     -33.379   9.148 -30.959  1.00 88.04           C  
ATOM  18297  CD2 LEU A  95     -31.437  10.296 -29.957  1.00 88.04           C  
ATOM  18301  N   GLN A  96     -29.785   5.238 -28.662  1.00 88.66           N  
ATOM  18303  CA  GLN A  96     -29.471   4.096 -27.799  1.00 88.66           C  
ATOM  18305  C   GLN A  96     -28.138   4.268 -27.062  1.00 88.66           C  
ATOM  18306  CB  GLN A  96     -29.469   2.799 -28.617  1.00 88.66           C  
ATOM  18309  O   GLN A  96     -28.059   3.931 -25.882  1.00 88.66           O  
ATOM  18310  CG  GLN A  96     -30.901   2.358 -28.936  1.00 88.66           C  
ATOM  18313  CD  GLN A  96     -30.979   1.033 -29.682  1.00 88.66           C  
ATOM  18314  NE2 GLN A  96     -32.180   0.560 -29.931  1.00 88.66           N  
ATOM  18317  OE1 GLN A  96     -30.005   0.390 -30.040  1.00 88.66           O  
ATOM  18318  N   ALA A  97     -27.115   4.829 -27.713  1.00 88.70           N  
ATOM  18320  CA  ALA A  97     -25.833   5.114 -27.073  1.00 88.70           C  
ATOM  18322  C   ALA A  97     -25.986   6.141 -25.939  1.00 88.70           C  
ATOM  18323  CB  ALA A  97     -24.841   5.576 -28.146  1.00 88.70           C  
ATOM  18327  O   ALA A  97     -25.493   5.919 -24.832  1.00 88.70           O  
ATOM  18328  N   ALA A  98     -26.742   7.220 -26.172  1.00 93.90           N  
ATOM  18330  CA  ALA A  98     -27.057   8.189 -25.125  1.00 93.90           C  
ATOM  18332  C   ALA A  98     -27.903   7.573 -23.999  1.00 93.90           C  
ATOM  18333  CB  ALA A  98     -27.740   9.398 -25.764  1.00 93.90           C  
ATOM  18337  O   ALA A  98     -27.606   7.791 -22.827  1.00 93.90           O  
ATOM  18338  N   ALA A  99     -28.909   6.751 -24.324  1.00 95.61           N  
ATOM  18340  CA  ALA A  99     -29.720   6.060 -23.319  1.00 95.61           C  
ATOM  18342  C   ALA A  99     -28.887   5.132 -22.418  1.00 95.61           C  
ATOM  18343  CB  ALA A  99     -30.828   5.269 -24.023  1.00 95.61           C  
ATOM  18347  O   ALA A  99     -29.167   5.038 -21.223  1.00 95.61           O  
ATOM  18348  N   ALA A 100     -27.867   4.469 -22.974  1.00 95.64           N  
ATOM  18350  CA  ALA A 100     -26.936   3.636 -22.216  1.00 95.64           C  
ATOM  18352  C   ALA A 100     -26.031   4.475 -21.300  1.00 95.64           C  
ATOM  18353  CB  ALA A 100     -26.123   2.787 -23.200  1.00 95.64           C  
ATOM  18357  O   ALA A 100     -25.871   4.133 -20.130  1.00 95.64           O  
ATOM  18358  N   LEU A 101     -25.501   5.601 -21.793  1.00 95.06           N  
ATOM  18360  CA  LEU A 101     -24.667   6.501 -20.991  1.00 95.06           C  
ATOM  18362  C   LEU A 101     -25.450   7.097 -19.808  1.00 95.06           C  
ATOM  18363  CB  LEU A 101     -24.101   7.609 -21.898  1.00 95.06           C  
ATOM  18366  O   LEU A 101     -24.991   7.053 -18.668  1.00 95.06           O  
ATOM  18367  CG  LEU A 101     -22.868   8.277 -21.259  1.00 95.06           C  
ATOM  18369  CD1 LEU A 101     -21.589   7.538 -21.656  1.00 95.06           C  
ATOM  18373  CD2 LEU A 101     -22.744   9.730 -21.701  1.00 95.06           C  
ATOM  18377  N   LEU A 102     -26.670   7.583 -20.068  1.00 92.03           N  
ATOM  18379  CA  LEU A 102     -27.569   8.098 -19.031  1.00 92.03           C  
ATOM  18381  C   LEU A 102     -27.990   7.005 -18.042  1.00 92.03           C  
ATOM  18382  CB  LEU A 102     -28.817   8.717 -19.684  1.00 92.03           C  
ATOM  18385  O   LEU A 102     -28.202   7.295 -16.868  1.00 92.03           O  
ATOM  18386  CG  LEU A 102     -28.572   9.986 -20.521  1.00 92.03           C  
ATOM  18388  CD1 LEU A 102     -29.918  10.481 -21.057  1.00 92.03           C  
ATOM  18392  CD2 LEU A 102     -27.916  11.110 -19.726  1.00 92.03           C  
ATOM  18396  N   LYS A 103     -28.094   5.746 -18.491  1.00 87.78           N  
ATOM  18398  CA  LYS A 103     -28.420   4.625 -17.606  1.00 87.78           C  
ATOM  18400  C   LYS A 103     -27.313   4.364 -16.587  1.00 87.78           C  
ATOM  18401  CB  LYS A 103     -28.757   3.363 -18.422  1.00 87.78           C  
ATOM  18404  O   LYS A 103     -27.622   4.217 -15.409  1.00 87.78           O  
ATOM  18405  CG  LYS A 103     -29.182   2.161 -17.564  1.00 87.78           C  
ATOM  18408  CD  LYS A 103     -30.341   2.522 -16.631  1.00 87.78           C  
ATOM  18411  CE  LYS A 103     -30.731   1.356 -15.738  1.00 87.78           C  
ATOM  18414  NZ  LYS A 103     -31.276   1.908 -14.483  1.00 87.78           N  
ATOM  18418  N   CYS A 104     -26.051   4.370 -17.019  1.00 85.55           N  
ATOM  18420  CA  CYS A 104     -24.914   4.251 -16.103  1.00 85.55           C  
ATOM  18422  C   CYS A 104     -24.924   5.377 -15.061  1.00 85.55           C  
ATOM  18423  CB  CYS A 104     -23.604   4.263 -16.902  1.00 85.55           C  
ATOM  18426  O   CYS A 104     -24.841   5.109 -13.867  1.00 85.55           O  
ATOM  18427  SG  CYS A 104     -23.487   2.793 -17.963  1.00 85.55           S  
ATOM  18429  N   GLN A 105     -25.136   6.621 -15.501  1.00 85.39           N  
ATOM  18431  CA  GLN A 105     -25.215   7.768 -14.597  1.00 85.39           C  
ATOM  18433  C   GLN A 105     -26.377   7.651 -13.592  1.00 85.39           C  
ATOM  18434  CB  GLN A 105     -25.330   9.037 -15.450  1.00 85.39           C  
ATOM  18437  O   GLN A 105     -26.220   7.993 -12.423  1.00 85.39           O  
ATOM  18438  CG  GLN A 105     -25.138  10.289 -14.593  1.00 85.39           C  
ATOM  18441  CD  GLN A 105     -25.348  11.570 -15.383  1.00 85.39           C  
ATOM  18442  NE2 GLN A 105     -25.826  12.591 -14.718  1.00 85.39           N  
ATOM  18445  OE1 GLN A 105     -25.091  11.679 -16.572  1.00 85.39           O  
ATOM  18446  N   GLN A 106     -27.535   7.141 -14.027  1.00 86.04           N  
ATOM  18448  CA  GLN A 106     -28.696   6.899 -13.164  1.00 86.04           C  
ATOM  18450  C   GLN A 106     -28.417   5.821 -12.105  1.00 86.04           C  
ATOM  18451  CB  GLN A 106     -29.884   6.484 -14.052  1.00 86.04           C  
ATOM  18454  O   GLN A 106     -28.861   5.946 -10.963  1.00 86.04           O  
ATOM  18455  CG  GLN A 106     -31.217   6.413 -13.293  1.00 86.04           C  
ATOM  18458  CD  GLN A 106     -32.313   5.703 -14.087  1.00 86.04           C  
ATOM  18459  NE2 GLN A 106     -33.551   6.097 -13.946  1.00 86.04           N  
ATOM  18462  OE1 GLN A 106     -32.113   4.709 -14.777  1.00 86.04           O  
ATOM  18463  N   ASP A 107     -27.713   4.749 -12.472  1.00 81.65           N  
ATOM  18465  CA  ASP A 107     -27.384   3.665 -11.544  1.00 81.65           C  
ATOM  18467  C   ASP A 107     -26.379   4.129 -10.477  1.00 81.65           C  
ATOM  18468  CB  ASP A 107     -26.906   2.429 -12.330  1.00 81.65           C  
ATOM  18471  O   ASP A 107     -26.550   3.811  -9.297  1.00 81.65           O  
ATOM  18472  CG  ASP A 107     -28.037   1.748 -13.122  1.00 81.65           C  
ATOM  18473  OD1 ASP A 107     -29.233   1.882 -12.744  1.00 81.65           O  
ATOM  18474  OD2 ASP A 107     -27.762   1.033 -14.111  1.00 81.65           O  
ATOM  18475  N   ASP A 108     -25.406   4.956 -10.862  1.00 72.32           N  
ATOM  18477  CA  ASP A 108     -24.454   5.554  -9.927  1.00 72.32           C  
ATOM  18479  C   ASP A 108     -25.107   6.611  -9.012  1.00 72.32           C  
ATOM  18480  CB  ASP A 108     -23.274   6.149 -10.706  1.00 72.32           C  
ATOM  18483  O   ASP A 108     -24.845   6.619  -7.807  1.00 72.32           O  
ATOM  18484  CG  ASP A 108     -22.327   5.124 -11.343  1.00 72.32           C  
ATOM  18485  OD1 ASP A 108     -22.231   3.988 -10.820  1.00 72.32           O  
ATOM  18486  OD2 ASP A 108     -21.622   5.513 -12.302  1.00 72.32           O  
ATOM  18487  N   ASP A 109     -26.010   7.460  -9.530  1.00 66.88           N  
ATOM  18489  CA  ASP A 109     -26.765   8.425  -8.707  1.00 66.88           C  
ATOM  18491  C   ASP A 109     -27.656   7.709  -7.681  1.00 66.88           C  
ATOM  18492  CB  ASP A 109     -27.588   9.378  -9.592  1.00 66.88           C  
ATOM  18495  O   ASP A 109     -27.697   8.102  -6.516  1.00 66.88           O  
ATOM  18496  CG  ASP A 109     -28.514  10.301  -8.773  1.00 66.88           C  
ATOM  18497  OD1 ASP A 109     -28.051  11.185  -8.017  1.00 66.88           O  
ATOM  18498  OD2 ASP A 109     -29.747  10.128  -8.870  1.00 66.88           O  
ATOM  18499  N   ARG A 110     -28.301   6.593  -8.051  1.00 72.39           N  
ATOM  18501  CA  ARG A 110     -29.058   5.772  -7.088  1.00 72.39           C  
ATOM  18503  C   ARG A 110     -28.177   5.266  -5.954  1.00 72.39           C  
ATOM  18504  CB  ARG A 110     -29.708   4.582  -7.795  1.00 72.39           C  
ATOM  18507  O   ARG A 110     -28.592   5.298  -4.797  1.00 72.39           O  
ATOM  18508  CG  ARG A 110     -30.956   5.010  -8.561  1.00 72.39           C  
ATOM  18511  CD  ARG A 110     -31.489   3.811  -9.339  1.00 72.39           C  
ATOM  18514  NE  ARG A 110     -32.671   4.194 -10.125  1.00 72.39           N  
ATOM  18516  NH1 ARG A 110     -33.468   2.084 -10.512  1.00 72.39           N  
ATOM  18519  NH2 ARG A 110     -34.548   3.867 -11.348  1.00 72.39           N  
ATOM  18522  CZ  ARG A 110     -33.557   3.381 -10.656  1.00 72.39           C  
ATOM  18523  N   LEU A 111     -26.972   4.805  -6.275  1.00 80.87           N  
ATOM  18525  CA  LEU A 111     -26.011   4.307  -5.292  1.00 80.87           C  
ATOM  18527  C   LEU A 111     -25.565   5.423  -4.342  1.00 80.87           C  
ATOM  18528  CB  LEU A 111     -24.841   3.674  -6.065  1.00 80.87           C  
ATOM  18531  O   LEU A 111     -25.540   5.240  -3.126  1.00 80.87           O  
ATOM  18532  CG  LEU A 111     -24.450   2.290  -5.528  1.00 80.87           C  
ATOM  18534  CD1 LEU A 111     -23.907   1.451  -6.679  1.00 80.87           C  
ATOM  18538  CD2 LEU A 111     -23.399   2.391  -4.424  1.00 80.87           C  
ATOM  18542  N   LEU A 112     -25.312   6.607  -4.887  1.00 89.39           N  
ATOM  18544  CA  LEU A 112     -24.972   7.797  -4.123  1.00 89.39           C  
ATOM  18546  C   LEU A 112     -26.105   8.240  -3.189  1.00 89.39           C  
ATOM  18547  CB  LEU A 112     -24.624   8.875  -5.145  1.00 89.39           C  
ATOM  18550  O   LEU A 112     -25.856   8.516  -2.019  1.00 89.39           O  
ATOM  18551  CG  LEU A 112     -24.220  10.215  -4.535  1.00 89.39           C  
ATOM  18553  CD1 LEU A 112     -22.928  10.121  -3.726  1.00 89.39           C  
ATOM  18557  CD2 LEU A 112     -24.014  11.153  -5.705  1.00 89.39           C  
ATOM  18561  N   GLN A 113     -27.351   8.262  -3.668  1.00 92.94           N  
ATOM  18563  CA  GLN A 113     -28.511   8.591  -2.835  1.00 92.94           C  
ATOM  18565  C   GLN A 113     -28.719   7.571  -1.715  1.00 92.94           C  
ATOM  18566  CB  GLN A 113     -29.781   8.683  -3.692  1.00 92.94           C  
ATOM  18569  O   GLN A 113     -29.052   7.953  -0.594  1.00 92.94           O  
ATOM  18570  CG  GLN A 113     -29.792   9.887  -4.643  1.00 92.94           C  
ATOM  18573  CD  GLN A 113     -29.539  11.203  -3.921  1.00 92.94           C  
ATOM  18574  NE2 GLN A 113     -28.476  11.909  -4.241  1.00 92.94           N  
ATOM  18577  OE1 GLN A 113     -30.306  11.637  -3.081  1.00 92.94           O  
ATOM  18578  N   ILE A 114     -28.478   6.283  -1.984  1.00 96.42           N  
ATOM  18580  CA  ILE A 114     -28.489   5.247  -0.946  1.00 96.42           C  
ATOM  18582  C   ILE A 114     -27.456   5.577   0.134  1.00 96.42           C  
ATOM  18583  CB  ILE A 114     -28.274   3.847  -1.567  1.00 96.42           C  
ATOM  18585  O   ILE A 114     -27.801   5.586   1.313  1.00 96.42           O  
ATOM  18586  CG1 ILE A 114     -29.548   3.409  -2.322  1.00 96.42           C  
ATOM  18589  CG2 ILE A 114     -27.897   2.808  -0.492  1.00 96.42           C  
ATOM  18593  CD1 ILE A 114     -29.327   2.226  -3.274  1.00 96.42           C  
ATOM  18597  N   ILE A 115     -26.218   5.899  -0.252  1.00 96.94           N  
ATOM  18599  CA  ILE A 115     -25.150   6.230   0.699  1.00 96.94           C  
ATOM  18601  C   ILE A 115     -25.502   7.488   1.502  1.00 96.94           C  
ATOM  18602  CB  ILE A 115     -23.790   6.346  -0.027  1.00 96.94           C  
ATOM  18604  O   ILE A 115     -25.443   7.461   2.728  1.00 96.94           O  
ATOM  18605  CG1 ILE A 115     -23.367   4.969  -0.593  1.00 96.94           C  
ATOM  18608  CG2 ILE A 115     -22.711   6.869   0.938  1.00 96.94           C  
ATOM  18612  CD1 ILE A 115     -22.213   5.044  -1.601  1.00 96.94           C  
ATOM  18616  N   LEU A 116     -25.935   8.569   0.847  1.00 96.46           N  
ATOM  18618  CA  LEU A 116     -26.301   9.820   1.522  1.00 96.46           C  
ATOM  18620  C   LEU A 116     -27.461   9.630   2.508  1.00 96.46           C  
ATOM  18621  CB  LEU A 116     -26.649  10.887   0.469  1.00 96.46           C  
ATOM  18624  O   LEU A 116     -27.422  10.175   3.612  1.00 96.46           O  
ATOM  18625  CG  LEU A 116     -25.443  11.401  -0.338  1.00 96.46           C  
ATOM  18627  CD1 LEU A 116     -25.933  12.335  -1.443  1.00 96.46           C  
ATOM  18631  CD2 LEU A 116     -24.450  12.168   0.536  1.00 96.46           C  
ATOM  18635  N   ASN A 117     -28.454   8.808   2.160  1.00 95.25           N  
ATOM  18637  CA  ASN A 117     -29.584   8.522   3.039  1.00 95.25           C  
ATOM  18639  C   ASN A 117     -29.202   7.721   4.288  1.00 95.25           C  
ATOM  18640  CB  ASN A 117     -30.700   7.837   2.237  1.00 95.25           C  
ATOM  18643  O   ASN A 117     -29.823   7.891   5.337  1.00 95.25           O  
ATOM  18644  CG  ASN A 117     -31.484   8.821   1.387  1.00 95.25           C  
ATOM  18645  ND2 ASN A 117     -32.057   8.369   0.298  1.00 95.25           N  
ATOM  18648  OD1 ASN A 117     -31.640   9.988   1.720  1.00 95.25           O  
ATOM  18649  N   LEU A 118     -28.163   6.886   4.209  1.00 95.37           N  
ATOM  18651  CA  LEU A 118     -27.629   6.168   5.369  1.00 95.37           C  
ATOM  18653  C   LEU A 118     -26.884   7.094   6.350  1.00 95.37           C  
ATOM  18654  CB  LEU A 118     -26.716   5.030   4.875  1.00 95.37           C  
ATOM  18657  O   LEU A 118     -26.652   6.708   7.496  1.00 95.37           O  
ATOM  18658  CG  LEU A 118     -27.450   3.895   4.134  1.00 95.37           C  
ATOM  18660  CD1 LEU A 118     -26.431   2.981   3.449  1.00 95.37           C  
ATOM  18664  CD2 LEU A 118     -28.300   3.047   5.081  1.00 95.37           C  
ATOM  18668  N   LEU A 119     -26.514   8.306   5.921  1.00 95.86           N  
ATOM  18670  CA  LEU A 119     -25.640   9.230   6.651  1.00 95.86           C  
ATOM  18672  C   LEU A 119     -26.384  10.395   7.337  1.00 95.86           C  
ATOM  18673  CB  LEU A 119     -24.527   9.707   5.695  1.00 95.86           C  
ATOM  18676  O   LEU A 119     -25.742  11.317   7.850  1.00 95.86           O  
ATOM  18677  CG  LEU A 119     -23.575   8.593   5.213  1.00 95.86           C  
ATOM  18679  CD1 LEU A 119     -22.666   9.146   4.115  1.00 95.86           C  
ATOM  18683  CD2 LEU A 119     -22.728   8.020   6.353  1.00 95.86           C  
ATOM  18687  N   HIS A 120     -27.722  10.373   7.401  1.00 95.26           N  
ATOM  18689  CA  HIS A 120     -28.517  11.469   7.978  1.00 95.26           C  
ATOM  18691  C   HIS A 120     -28.374  11.584   9.505  1.00 95.26           C  
ATOM  18692  CB  HIS A 120     -29.989  11.358   7.553  1.00 95.26           C  
ATOM  18695  O   HIS A 120     -29.124  10.985  10.282  1.00 95.26           O  
ATOM  18696  CG  HIS A 120     -30.227  11.773   6.124  1.00 95.26           C  
ATOM  18697  CD2 HIS A 120     -30.848  11.019   5.177  1.00 95.26           C  
ATOM  18699  ND1 HIS A 120     -29.861  13.001   5.565  1.00 95.26           N  
ATOM  18700  CE1 HIS A 120     -30.251  12.938   4.280  1.00 95.26           C  
ATOM  18702  NE2 HIS A 120     -30.847  11.762   4.018  1.00 95.26           N  
ATOM  18704  N   LYS A 121     -27.426  12.420   9.947  1.00 94.31           N  
ATOM  18706  CA  LYS A 121     -27.292  12.871  11.344  1.00 94.31           C  
ATOM  18708  C   LYS A 121     -28.498  13.723  11.753  1.00 94.31           C  
ATOM  18709  CB  LYS A 121     -25.967  13.639  11.506  1.00 94.31           C  
ATOM  18712  O   LYS A 121     -28.889  14.617  10.999  1.00 94.31           O  
ATOM  18713  CG  LYS A 121     -25.723  14.078  12.959  1.00 94.31           C  
ATOM  18716  CD  LYS A 121     -24.449  14.921  13.104  1.00 94.31           C  
ATOM  18719  CE  LYS A 121     -24.405  15.492  14.527  1.00 94.31           C  
ATOM  18722  NZ  LYS A 121     -23.281  16.440  14.730  1.00 94.31           N  
ATOM  18726  N   VAL A 122     -29.051  13.489  12.948  1.00 91.91           N  
ATOM  18728  CA  VAL A 122     -30.286  14.126  13.457  1.00 91.91           C  
ATOM  18730  C   VAL A 122     -30.039  15.278  14.433  1.00 91.91           C  
ATOM  18731  CB  VAL A 122     -31.246  13.029  13.949  1.00 91.91           C  
ATOM  18733  O   VAL A 122     -29.088  15.257  15.245  1.00 91.91           O  
ATOM  18734  CG1 VAL A 122     -32.534  13.566  14.554  1.00 91.91           C  
ATOM  18738  CG2 VAL A 122     -31.656  12.195  12.721  1.00 91.91           C  
ATOM  18742  OXT VAL A 122     -30.800  16.269  14.317  1.00 91.91           O  
TER
ATOM  18743  N   MET B   1     -41.629   5.799 -34.095  1.00 24.52           N  
ATOM  18747  CA  MET B   1     -42.241   6.917 -33.347  1.00 24.52           C  
ATOM  18749  C   MET B   1     -41.335   8.118 -33.521  1.00 24.52           C  
ATOM  18750  CB  MET B   1     -42.352   6.613 -31.845  1.00 24.52           C  
ATOM  18753  O   MET B   1     -40.134   7.926 -33.397  1.00 24.52           O  
ATOM  18754  CG  MET B   1     -43.520   5.705 -31.454  1.00 24.52           C  
ATOM  18757  SD  MET B   1     -43.808   5.783 -29.669  1.00 24.52           S  
ATOM  18758  CE  MET B   1     -45.140   4.580 -29.447  1.00 24.52           C  
ATOM  18762  N   ASN B   2     -41.868   9.303 -33.828  1.00 33.21           N  
ATOM  18764  CA  ASN B   2     -41.061  10.527 -33.786  1.00 33.21           C  
ATOM  18766  C   ASN B   2     -40.981  10.992 -32.332  1.00 33.21           C  
ATOM  18767  CB  ASN B   2     -41.651  11.612 -34.712  1.00 33.21           C  
ATOM  18770  O   ASN B   2     -42.016  11.258 -31.726  1.00 33.21           O  
ATOM  18771  CG  ASN B   2     -41.163  11.506 -36.146  1.00 33.21           C  
ATOM  18772  ND2 ASN B   2     -41.658  12.336 -37.031  1.00 33.21           N  
ATOM  18775  OD1 ASN B   2     -40.353  10.671 -36.501  1.00 33.21           O  
ATOM  18776  N   ILE B   3     -39.769  11.021 -31.779  1.00 35.86           N  
ATOM  18778  CA  ILE B   3     -39.497  11.580 -30.455  1.00 35.86           C  
ATOM  18780  C   ILE B   3     -39.337  13.089 -30.630  1.00 35.86           C  
ATOM  18781  CB  ILE B   3     -38.248  10.917 -29.823  1.00 35.86           C  
ATOM  18783  O   ILE B   3     -38.562  13.528 -31.476  1.00 35.86           O  
ATOM  18784  CG1 ILE B   3     -38.521   9.416 -29.562  1.00 35.86           C  
ATOM  18787  CG2 ILE B   3     -37.837  11.635 -28.524  1.00 35.86           C  
ATOM  18791  CD1 ILE B   3     -37.299   8.628 -29.072  1.00 35.86           C  
ATOM  18795  N   THR B   4     -40.054  13.867 -29.826  1.00 39.66           N  
ATOM  18797  CA  THR B   4     -39.887  15.320 -29.745  1.00 39.66           C  
ATOM  18799  C   THR B   4     -39.496  15.657 -28.315  1.00 39.66           C  
ATOM  18800  CB  THR B   4     -41.167  16.069 -30.145  1.00 39.66           C  
ATOM  18802  O   THR B   4     -40.237  15.319 -27.393  1.00 39.66           O  
ATOM  18803  CG2 THR B   4     -40.912  17.566 -30.314  1.00 39.66           C  
ATOM  18807  OG1 THR B   4     -41.666  15.612 -31.383  1.00 39.66           O  
ATOM  18809  N   LEU B   5     -38.335  16.285 -28.127  1.00 46.52           N  
ATOM  18811  CA  LEU B   5     -37.849  16.680 -26.804  1.00 46.52           C  
ATOM  18813  C   LEU B   5     -38.442  18.020 -26.376  1.00 46.52           C  
ATOM  18814  CB  LEU B   5     -36.314  16.762 -26.792  1.00 46.52           C  
ATOM  18817  O   LEU B   5     -38.536  18.952 -27.180  1.00 46.52           O  
ATOM  18818  CG  LEU B   5     -35.574  15.448 -27.071  1.00 46.52           C  
ATOM  18820  CD1 LEU B   5     -34.072  15.692 -26.932  1.00 46.52           C  
ATOM  18824  CD2 LEU B   5     -35.979  14.314 -26.130  1.00 46.52           C  
ATOM  18828  N   THR B   6     -38.771  18.143 -25.093  1.00 51.04           N  
ATOM  18830  CA  THR B   6     -39.058  19.451 -24.488  1.00 51.04           C  
ATOM  18832  C   THR B   6     -37.799  20.324 -24.484  1.00 51.04           C  
ATOM  18833  CB  THR B   6     -39.613  19.312 -23.060  1.00 51.04           C  
ATOM  18835  O   THR B   6     -36.682  19.820 -24.618  1.00 51.04           O  
ATOM  18836  CG2 THR B   6     -40.825  18.384 -22.989  1.00 51.04           C  
ATOM  18840  OG1 THR B   6     -38.613  18.828 -22.200  1.00 51.04           O  
ATOM  18842  N   LYS B   7     -37.952  21.643 -24.306  1.00 58.15           N  
ATOM  18844  CA  LYS B   7     -36.802  22.555 -24.183  1.00 58.15           C  
ATOM  18846  C   LYS B   7     -35.859  22.107 -23.054  1.00 58.15           C  
ATOM  18847  CB  LYS B   7     -37.296  23.999 -23.975  1.00 58.15           C  
ATOM  18850  O   LYS B   7     -34.665  21.969 -23.280  1.00 58.15           O  
ATOM  18851  CG  LYS B   7     -36.151  25.010 -24.150  1.00 58.15           C  
ATOM  18854  CD  LYS B   7     -36.541  26.417 -23.676  1.00 58.15           C  
ATOM  18857  CE  LYS B   7     -35.349  27.364 -23.877  1.00 58.15           C  
ATOM  18860  NZ  LYS B   7     -35.317  28.462 -22.884  1.00 58.15           N  
ATOM  18864  N   ARG B   8     -36.420  21.751 -21.893  1.00 70.05           N  
ATOM  18866  CA  ARG B   8     -35.672  21.277 -20.718  1.00 70.05           C  
ATOM  18868  C   ARG B   8     -34.905  19.973 -20.979  1.00 70.05           C  
ATOM  18869  CB  ARG B   8     -36.648  21.147 -19.539  1.00 70.05           C  
ATOM  18872  O   ARG B   8     -33.767  19.834 -20.552  1.00 70.05           O  
ATOM  18873  CG  ARG B   8     -35.908  20.958 -18.208  1.00 70.05           C  
ATOM  18876  CD  ARG B   8     -36.883  20.857 -17.032  1.00 70.05           C  
ATOM  18879  NE  ARG B   8     -37.520  22.143 -16.687  1.00 70.05           N  
ATOM  18881  NH1 ARG B   8     -38.579  21.360 -14.808  1.00 70.05           N  
ATOM  18884  NH2 ARG B   8     -38.760  23.520 -15.354  1.00 70.05           N  
ATOM  18887  CZ  ARG B   8     -38.283  22.335 -15.623  1.00 70.05           C  
ATOM  18888  N   GLN B   9     -35.481  19.047 -21.746  1.00 78.34           N  
ATOM  18890  CA  GLN B   9     -34.795  17.814 -22.152  1.00 78.34           C  
ATOM  18892  C   GLN B   9     -33.635  18.074 -23.126  1.00 78.34           C  
ATOM  18893  CB  GLN B   9     -35.814  16.872 -22.798  1.00 78.34           C  
ATOM  18896  O   GLN B   9     -32.621  17.378 -23.077  1.00 78.34           O  
ATOM  18897  CG  GLN B   9     -36.710  16.204 -21.751  1.00 78.34           C  
ATOM  18900  CD  GLN B   9     -37.863  15.423 -22.367  1.00 78.34           C  
ATOM  18901  NE2 GLN B   9     -38.459  14.534 -21.604  1.00 78.34           N  
ATOM  18904  OE1 GLN B   9     -38.263  15.602 -23.513  1.00 78.34           O  
ATOM  18905  N   GLN B  10     -33.761  19.074 -24.007  1.00 88.21           N  
ATOM  18907  CA  GLN B  10     -32.665  19.500 -24.887  1.00 88.21           C  
ATOM  18909  C   GLN B  10     -31.535  20.157 -24.084  1.00 88.21           C  
ATOM  18910  CB  GLN B  10     -33.183  20.461 -25.972  1.00 88.21           C  
ATOM  18913  O   GLN B  10     -30.367  19.819 -24.273  1.00 88.21           O  
ATOM  18914  CG  GLN B  10     -34.139  19.770 -26.950  1.00 88.21           C  
ATOM  18917  CD  GLN B  10     -34.726  20.737 -27.971  1.00 88.21           C  
ATOM  18918  NE2 GLN B  10     -36.032  20.761 -28.146  1.00 88.21           N  
ATOM  18921  OE1 GLN B  10     -34.031  21.457 -28.671  1.00 88.21           O  
ATOM  18922  N   GLU B  11     -31.895  21.037 -23.148  1.00 87.55           N  
ATOM  18924  CA  GLU B  11     -30.981  21.682 -22.201  1.00 87.55           C  
ATOM  18926  C   GLU B  11     -30.235  20.649 -21.343  1.00 87.55           C  
ATOM  18927  CB  GLU B  11     -31.793  22.648 -21.321  1.00 87.55           C  
ATOM  18930  O   GLU B  11     -29.023  20.755 -21.175  1.00 87.55           O  
ATOM  18931  CG  GLU B  11     -32.227  23.922 -22.072  1.00 87.55           C  
ATOM  18934  CD  GLU B  11     -33.225  24.806 -21.293  1.00 87.55           C  
ATOM  18935  OE1 GLU B  11     -33.654  25.848 -21.855  1.00 87.55           O  
ATOM  18936  OE2 GLU B  11     -33.664  24.396 -20.194  1.00 87.55           O  
ATOM  18937  N   PHE B  12     -30.915  19.593 -20.885  1.00 90.40           N  
ATOM  18939  CA  PHE B  12     -30.296  18.508 -20.122  1.00 90.40           C  
ATOM  18941  C   PHE B  12     -29.218  17.763 -20.924  1.00 90.40           C  
ATOM  18942  CB  PHE B  12     -31.390  17.544 -19.641  1.00 90.40           C  
ATOM  18945  O   PHE B  12     -28.134  17.494 -20.400  1.00 90.40           O  
ATOM  18946  CG  PHE B  12     -30.877  16.463 -18.711  1.00 90.40           C  
ATOM  18947  CD1 PHE B  12     -30.264  15.306 -19.230  1.00 90.40           C  
ATOM  18949  CD2 PHE B  12     -30.988  16.624 -17.319  1.00 90.40           C  
ATOM  18951  CE1 PHE B  12     -29.755  14.325 -18.363  1.00 90.40           C  
ATOM  18953  CE2 PHE B  12     -30.477  15.644 -16.451  1.00 90.40           C  
ATOM  18955  CZ  PHE B  12     -29.844  14.505 -16.973  1.00 90.40           C  
ATOM  18957  N   LEU B  13     -29.489  17.432 -22.196  1.00 93.97           N  
ATOM  18959  CA  LEU B  13     -28.495  16.794 -23.069  1.00 93.97           C  
ATOM  18961  C   LEU B  13     -27.305  17.716 -23.343  1.00 93.97           C  
ATOM  18962  CB  LEU B  13     -29.126  16.369 -24.407  1.00 93.97           C  
ATOM  18965  O   LEU B  13     -26.166  17.251 -23.308  1.00 93.97           O  
ATOM  18966  CG  LEU B  13     -30.016  15.121 -24.337  1.00 93.97           C  
ATOM  18968  CD1 LEU B  13     -30.666  14.871 -25.699  1.00 93.97           C  
ATOM  18972  CD2 LEU B  13     -29.216  13.866 -23.966  1.00 93.97           C  
ATOM  18976  N   LEU B  14     -27.559  19.006 -23.591  1.00 93.35           N  
ATOM  18978  CA  LEU B  14     -26.505  19.996 -23.808  1.00 93.35           C  
ATOM  18980  C   LEU B  14     -25.599  20.113 -22.580  1.00 93.35           C  
ATOM  18981  CB  LEU B  14     -27.132  21.360 -24.154  1.00 93.35           C  
ATOM  18984  O   LEU B  14     -24.384  19.990 -22.708  1.00 93.35           O  
ATOM  18985  CG  LEU B  14     -26.078  22.466 -24.374  1.00 93.35           C  
ATOM  18987  CD1 LEU B  14     -25.254  22.207 -25.633  1.00 93.35           C  
ATOM  18991  CD2 LEU B  14     -26.761  23.820 -24.520  1.00 93.35           C  
ATOM  18995  N   LEU B  15     -26.196  20.303 -21.402  1.00 94.80           N  
ATOM  18997  CA  LEU B  15     -25.492  20.446 -20.134  1.00 94.80           C  
ATOM  18999  C   LEU B  15     -24.620  19.226 -19.833  1.00 94.80           C  
ATOM  19000  CB  LEU B  15     -26.548  20.668 -19.044  1.00 94.80           C  
ATOM  19003  O   LEU B  15     -23.442  19.370 -19.517  1.00 94.80           O  
ATOM  19004  CG  LEU B  15     -26.012  20.645 -17.605  1.00 94.80           C  
ATOM  19006  CD1 LEU B  15     -24.936  21.702 -17.359  1.00 94.80           C  
ATOM  19010  CD2 LEU B  15     -27.202  20.867 -16.676  1.00 94.80           C  
ATOM  19014  N   ASN B  16     -25.164  18.014 -19.967  1.00 94.89           N  
ATOM  19016  CA  ASN B  16     -24.378  16.807 -19.719  1.00 94.89           C  
ATOM  19018  C   ASN B  16     -23.271  16.620 -20.764  1.00 94.89           C  
ATOM  19019  CB  ASN B  16     -25.291  15.581 -19.631  1.00 94.89           C  
ATOM  19022  O   ASN B  16     -22.170  16.218 -20.401  1.00 94.89           O  
ATOM  19023  CG  ASN B  16     -25.969  15.488 -18.285  1.00 94.89           C  
ATOM  19024  ND2 ASN B  16     -27.171  15.993 -18.157  1.00 94.89           N  
ATOM  19027  OD1 ASN B  16     -25.402  14.985 -17.332  1.00 94.89           O  
ATOM  19028  N   GLY B  17     -23.526  16.940 -22.036  1.00 94.23           N  
ATOM  19030  CA  GLY B  17     -22.493  16.927 -23.073  1.00 94.23           C  
ATOM  19033  C   GLY B  17     -21.351  17.897 -22.763  1.00 94.23           C  
ATOM  19034  O   GLY B  17     -20.184  17.526 -22.869  1.00 94.23           O  
ATOM  19035  N   TRP B  18     -21.687  19.108 -22.313  1.00 94.53           N  
ATOM  19037  CA  TRP B  18     -20.726  20.125 -21.892  1.00 94.53           C  
ATOM  19039  C   TRP B  18     -19.901  19.678 -20.681  1.00 94.53           C  
ATOM  19040  CB  TRP B  18     -21.479  21.428 -21.608  1.00 94.53           C  
ATOM  19043  O   TRP B  18     -18.675  19.706 -20.738  1.00 94.53           O  
ATOM  19044  CG  TRP B  18     -20.623  22.524 -21.066  1.00 94.53           C  
ATOM  19045  CD1 TRP B  18     -20.780  23.131 -19.868  1.00 94.53           C  
ATOM  19047  CD2 TRP B  18     -19.447  23.136 -21.677  1.00 94.53           C  
ATOM  19048  CE2 TRP B  18     -18.969  24.153 -20.800  1.00 94.53           C  
ATOM  19049  CE3 TRP B  18     -18.743  22.943 -22.886  1.00 94.53           C  
ATOM  19051  NE1 TRP B  18     -19.808  24.097 -19.711  1.00 94.53           N  
ATOM  19053  CH2 TRP B  18     -17.208  24.760 -22.331  1.00 94.53           C  
ATOM  19055  CZ2 TRP B  18     -17.878  24.966 -21.120  1.00 94.53           C  
ATOM  19057  CZ3 TRP B  18     -17.626  23.737 -23.203  1.00 94.53           C  
ATOM  19059  N   LEU B  19     -20.542  19.172 -19.627  1.00 92.55           N  
ATOM  19061  CA  LEU B  19     -19.847  18.700 -18.425  1.00 92.55           C  
ATOM  19063  C   LEU B  19     -18.874  17.553 -18.724  1.00 92.55           C  
ATOM  19064  CB  LEU B  19     -20.879  18.235 -17.392  1.00 92.55           C  
ATOM  19067  O   LEU B  19     -17.732  17.574 -18.264  1.00 92.55           O  
ATOM  19068  CG  LEU B  19     -21.666  19.368 -16.719  1.00 92.55           C  
ATOM  19070  CD1 LEU B  19     -22.855  18.760 -15.980  1.00 92.55           C  
ATOM  19074  CD2 LEU B  19     -20.808  20.141 -15.717  1.00 92.55           C  
ATOM  19078  N   GLN B  20     -19.295  16.573 -19.531  1.00 90.35           N  
ATOM  19080  CA  GLN B  20     -18.422  15.468 -19.941  1.00 90.35           C  
ATOM  19082  C   GLN B  20     -17.204  15.984 -20.713  1.00 90.35           C  
ATOM  19083  CB  GLN B  20     -19.206  14.457 -20.795  1.00 90.35           C  
ATOM  19086  O   GLN B  20     -16.092  15.510 -20.491  1.00 90.35           O  
ATOM  19087  CG  GLN B  20     -20.263  13.679 -19.994  1.00 90.35           C  
ATOM  19090  CD  GLN B  20     -19.696  12.738 -18.937  1.00 90.35           C  
ATOM  19091  NE2 GLN B  20     -20.400  12.536 -17.845  1.00 90.35           N  
ATOM  19094  OE1 GLN B  20     -18.645  12.134 -19.083  1.00 90.35           O  
ATOM  19095  N   LEU B  21     -17.394  16.988 -21.575  1.00 88.90           N  
ATOM  19097  CA  LEU B  21     -16.305  17.612 -22.315  1.00 88.90           C  
ATOM  19099  C   LEU B  21     -15.327  18.344 -21.380  1.00 88.90           C  
ATOM  19100  CB  LEU B  21     -16.909  18.544 -23.377  1.00 88.90           C  
ATOM  19103  O   LEU B  21     -14.118  18.164 -21.509  1.00 88.90           O  
ATOM  19104  CG  LEU B  21     -15.851  19.257 -24.222  1.00 88.90           C  
ATOM  19106  CD1 LEU B  21     -14.976  18.284 -25.008  1.00 88.90           C  
ATOM  19110  CD2 LEU B  21     -16.534  20.238 -25.176  1.00 88.90           C  
ATOM  19114  N   GLN B  22     -15.836  19.115 -20.416  1.00 87.99           N  
ATOM  19116  CA  GLN B  22     -15.002  19.834 -19.450  1.00 87.99           C  
ATOM  19118  C   GLN B  22     -14.177  18.900 -18.561  1.00 87.99           C  
ATOM  19119  CB  GLN B  22     -15.864  20.729 -18.557  1.00 87.99           C  
ATOM  19122  O   GLN B  22     -13.075  19.284 -18.172  1.00 87.99           O  
ATOM  19123  CG  GLN B  22     -16.472  21.912 -19.314  1.00 87.99           C  
ATOM  19126  CD  GLN B  22     -17.027  22.935 -18.336  1.00 87.99           C  
ATOM  19127  NE2 GLN B  22     -16.532  24.151 -18.376  1.00 87.99           N  
ATOM  19130  OE1 GLN B  22     -17.869  22.646 -17.498  1.00 87.99           O  
ATOM  19131  N   CYS B  23     -14.689  17.693 -18.288  1.00 81.45           N  
ATOM  19133  CA  CYS B  23     -14.032  16.639 -17.505  1.00 81.45           C  
ATOM  19135  C   CYS B  23     -13.104  15.733 -18.341  1.00 81.45           C  
ATOM  19136  CB  CYS B  23     -15.097  15.801 -16.781  1.00 81.45           C  
ATOM  19139  O   CYS B  23     -12.689  14.683 -17.860  1.00 81.45           O  
ATOM  19140  SG  CYS B  23     -16.070  16.833 -15.655  1.00 81.45           S  
ATOM  19142  N   GLY B  24     -12.816  16.082 -19.601  1.00 80.57           N  
ATOM  19144  CA  GLY B  24     -11.912  15.323 -20.477  1.00 80.57           C  
ATOM  19147  C   GLY B  24     -12.540  14.122 -21.201  1.00 80.57           C  
ATOM  19148  O   GLY B  24     -11.881  13.481 -22.017  1.00 80.57           O  
ATOM  19149  N   HIS B  25     -13.829  13.834 -20.998  1.00 84.31           N  
ATOM  19151  CA  HIS B  25     -14.536  12.709 -21.630  1.00 84.31           C  
ATOM  19153  C   HIS B  25     -15.161  13.101 -22.977  1.00 84.31           C  
ATOM  19154  CB  HIS B  25     -15.551  12.098 -20.656  1.00 84.31           C  
ATOM  19157  O   HIS B  25     -16.376  13.008 -23.180  1.00 84.31           O  
ATOM  19158  CG  HIS B  25     -14.910  11.490 -19.439  1.00 84.31           C  
ATOM  19159  CD2 HIS B  25     -14.897  12.030 -18.188  1.00 84.31           C  
ATOM  19161  ND1 HIS B  25     -14.126  10.336 -19.450  1.00 84.31           N  
ATOM  19162  CE1 HIS B  25     -13.606  10.245 -18.216  1.00 84.31           C  
ATOM  19164  NE2 HIS B  25     -14.068  11.232 -17.431  1.00 84.31           N  
ATOM  19166  N   ALA B  26     -14.326  13.526 -23.931  1.00 79.64           N  
ATOM  19168  CA  ALA B  26     -14.772  14.033 -25.234  1.00 79.64           C  
ATOM  19170  C   ALA B  26     -15.624  13.025 -26.038  1.00 79.64           C  
ATOM  19171  CB  ALA B  26     -13.536  14.476 -26.026  1.00 79.64           C  
ATOM  19175  O   ALA B  26     -16.567  13.419 -26.728  1.00 79.64           O  
ATOM  19176  N   GLU B  27     -15.350  11.719 -25.925  1.00 76.29           N  
ATOM  19178  CA  GLU B  27     -16.160  10.669 -26.562  1.00 76.29           C  
ATOM  19180  C   GLU B  27     -17.585  10.619 -25.986  1.00 76.29           C  
ATOM  19181  CB  GLU B  27     -15.454   9.312 -26.407  1.00 76.29           C  
ATOM  19184  O   GLU B  27     -18.564  10.606 -26.735  1.00 76.29           O  
ATOM  19185  CG  GLU B  27     -16.181   8.201 -27.186  1.00 76.29           C  
ATOM  19188  CD  GLU B  27     -15.526   6.817 -27.061  1.00 76.29           C  
ATOM  19189  OE1 GLU B  27     -16.005   5.904 -27.771  1.00 76.29           O  
ATOM  19190  OE2 GLU B  27     -14.579   6.672 -26.259  1.00 76.29           O  
ATOM  19191  N   ARG B  28     -17.717  10.671 -24.653  1.00 73.87           N  
ATOM  19193  CA  ARG B  28     -19.017  10.679 -23.966  1.00 73.87           C  
ATOM  19195  C   ARG B  28     -19.806  11.946 -24.287  1.00 73.87           C  
ATOM  19196  CB  ARG B  28     -18.825  10.547 -22.448  1.00 73.87           C  
ATOM  19199  O   ARG B  28     -21.010  11.872 -24.528  1.00 73.87           O  
ATOM  19200  CG  ARG B  28     -18.138   9.240 -22.030  1.00 73.87           C  
ATOM  19203  CD  ARG B  28     -18.062   9.178 -20.502  1.00 73.87           C  
ATOM  19206  NE  ARG B  28     -17.366   7.973 -20.020  1.00 73.87           N  
ATOM  19208  NH1 ARG B  28     -17.504   8.515 -17.798  1.00 73.87           N  
ATOM  19211  NH2 ARG B  28     -16.543   6.600 -18.388  1.00 73.87           N  
ATOM  19214  CZ  ARG B  28     -17.138   7.701 -18.746  1.00 73.87           C  
ATOM  19215  N   ALA B  29     -19.121  13.088 -24.363  1.00 81.92           N  
ATOM  19217  CA  ALA B  29     -19.714  14.342 -24.811  1.00 81.92           C  
ATOM  19219  C   ALA B  29     -20.289  14.220 -26.231  1.00 81.92           C  
ATOM  19220  CB  ALA B  29     -18.655  15.443 -24.730  1.00 81.92           C  
ATOM  19224  O   ALA B  29     -21.442  14.589 -26.459  1.00 81.92           O  
ATOM  19225  N   CYS B  30     -19.533  13.639 -27.173  1.00 87.52           N  
ATOM  19227  CA  CYS B  30     -20.003  13.417 -28.542  1.00 87.52           C  
ATOM  19229  C   CYS B  30     -21.270  12.550 -28.582  1.00 87.52           C  
ATOM  19230  CB  CYS B  30     -18.901  12.782 -29.403  1.00 87.52           C  
ATOM  19233  O   CYS B  30     -22.192  12.890 -29.314  1.00 87.52           O  
ATOM  19234  SG  CYS B  30     -17.557  13.957 -29.731  1.00 87.52           S  
ATOM  19236  N   ILE B  31     -21.357  11.484 -27.777  1.00 85.58           N  
ATOM  19238  CA  ILE B  31     -22.545  10.611 -27.715  1.00 85.58           C  
ATOM  19240  C   ILE B  31     -23.806  11.405 -27.332  1.00 85.58           C  
ATOM  19241  CB  ILE B  31     -22.290   9.432 -26.741  1.00 85.58           C  
ATOM  19243  O   ILE B  31     -24.841  11.292 -27.991  1.00 85.58           O  
ATOM  19244  CG1 ILE B  31     -21.242   8.465 -27.338  1.00 85.58           C  
ATOM  19247  CG2 ILE B  31     -23.592   8.673 -26.418  1.00 85.58           C  
ATOM  19251  CD1 ILE B  31     -20.709   7.425 -26.342  1.00 85.58           C  
ATOM  19255  N   LEU B  32     -23.727  12.227 -26.283  1.00 83.65           N  
ATOM  19257  CA  LEU B  32     -24.867  13.016 -25.801  1.00 83.65           C  
ATOM  19259  C   LEU B  32     -25.272  14.118 -26.789  1.00 83.65           C  
ATOM  19260  CB  LEU B  32     -24.504  13.618 -24.435  1.00 83.65           C  
ATOM  19263  O   LEU B  32     -26.461  14.337 -27.036  1.00 83.65           O  
ATOM  19264  CG  LEU B  32     -24.362  12.582 -23.307  1.00 83.65           C  
ATOM  19266  CD1 LEU B  32     -23.791  13.289 -22.083  1.00 83.65           C  
ATOM  19270  CD2 LEU B  32     -25.713  11.959 -22.935  1.00 83.65           C  
ATOM  19274  N   LEU B  33     -24.288  14.786 -27.391  1.00 86.24           N  
ATOM  19276  CA  LEU B  33     -24.515  15.862 -28.355  1.00 86.24           C  
ATOM  19278  C   LEU B  33     -25.018  15.326 -29.710  1.00 86.24           C  
ATOM  19279  CB  LEU B  33     -23.220  16.682 -28.486  1.00 86.24           C  
ATOM  19282  O   LEU B  33     -25.875  15.951 -30.332  1.00 86.24           O  
ATOM  19283  CG  LEU B  33     -22.805  17.406 -27.185  1.00 86.24           C  
ATOM  19285  CD1 LEU B  33     -21.363  17.890 -27.292  1.00 86.24           C  
ATOM  19289  CD2 LEU B  33     -23.691  18.619 -26.890  1.00 86.24           C  
ATOM  19293  N   ASP B  34     -24.565  14.145 -30.144  1.00 88.73           N  
ATOM  19295  CA  ASP B  34     -25.072  13.448 -31.336  1.00 88.73           C  
ATOM  19297  C   ASP B  34     -26.552  13.072 -31.169  1.00 88.73           C  
ATOM  19298  CB  ASP B  34     -24.230  12.180 -31.631  1.00 88.73           C  
ATOM  19301  O   ASP B  34     -27.348  13.218 -32.103  1.00 88.73           O  
ATOM  19302  CG  ASP B  34     -22.875  12.454 -32.312  1.00 88.73           C  
ATOM  19303  OD1 ASP B  34     -22.602  13.619 -32.661  1.00 88.73           O  
ATOM  19304  OD2 ASP B  34     -22.132  11.523 -32.695  1.00 88.73           O  
ATOM  19305  N   ALA B  35     -26.953  12.649 -29.967  1.00 83.98           N  
ATOM  19307  CA  ALA B  35     -28.351  12.377 -29.648  1.00 83.98           C  
ATOM  19309  C   ALA B  35     -29.218  13.647 -29.687  1.00 83.98           C  
ATOM  19310  CB  ALA B  35     -28.409  11.674 -28.293  1.00 83.98           C  
ATOM  19314  O   ALA B  35     -30.299  13.632 -30.281  1.00 83.98           O  
ATOM  19315  N   LEU B  36     -28.726  14.761 -29.130  1.00 82.50           N  
ATOM  19317  CA  LEU B  36     -29.404  16.059 -29.208  1.00 82.50           C  
ATOM  19319  C   LEU B  36     -29.615  16.494 -30.667  1.00 82.50           C  
ATOM  19320  CB  LEU B  36     -28.594  17.097 -28.407  1.00 82.50           C  
ATOM  19323  O   LEU B  36     -30.728  16.859 -31.041  1.00 82.50           O  
ATOM  19324  CG  LEU B  36     -29.134  18.539 -28.472  1.00 82.50           C  
ATOM  19326  CD1 LEU B  36     -30.567  18.652 -27.954  1.00 82.50           C  
ATOM  19330  CD2 LEU B  36     -28.245  19.451 -27.626  1.00 82.50           C  
ATOM  19334  N   LEU B  37     -28.581  16.402 -31.506  1.00 87.01           N  
ATOM  19336  CA  LEU B  37     -28.636  16.846 -32.905  1.00 87.01           C  
ATOM  19338  C   LEU B  37     -29.389  15.890 -33.834  1.00 87.01           C  
ATOM  19339  CB  LEU B  37     -27.214  17.080 -33.423  1.00 87.01           C  
ATOM  19342  O   LEU B  37     -29.857  16.308 -34.889  1.00 87.01           O  
ATOM  19343  CG  LEU B  37     -26.477  18.235 -32.727  1.00 87.01           C  
ATOM  19345  CD1 LEU B  37     -25.059  18.287 -33.279  1.00 87.01           C  
ATOM  19349  CD2 LEU B  37     -27.139  19.591 -32.960  1.00 87.01           C  
ATOM  19353  N   THR B  38     -29.552  14.624 -33.452  1.00 86.09           N  
ATOM  19355  CA  THR B  38     -30.425  13.686 -34.173  1.00 86.09           C  
ATOM  19357  C   THR B  38     -31.899  14.085 -34.021  1.00 86.09           C  
ATOM  19358  CB  THR B  38     -30.187  12.254 -33.663  1.00 86.09           C  
ATOM  19360  O   THR B  38     -32.688  13.912 -34.950  1.00 86.09           O  
ATOM  19361  CG2 THR B  38     -31.129  11.220 -34.282  1.00 86.09           C  
ATOM  19365  OG1 THR B  38     -28.871  11.841 -33.951  1.00 86.09           O  
ATOM  19367  N   LEU B  39     -32.275  14.640 -32.864  1.00 81.74           N  
ATOM  19369  CA  LEU B  39     -33.646  15.066 -32.556  1.00 81.74           C  
ATOM  19371  C   LEU B  39     -33.904  16.541 -32.896  1.00 81.74           C  
ATOM  19372  CB  LEU B  39     -33.928  14.748 -31.076  1.00 81.74           C  
ATOM  19375  O   LEU B  39     -35.021  16.886 -33.276  1.00 81.74           O  
ATOM  19376  CG  LEU B  39     -33.938  13.234 -30.788  1.00 81.74           C  
ATOM  19378  CD1 LEU B  39     -34.003  12.952 -29.292  1.00 81.74           C  
ATOM  19382  CD2 LEU B  39     -35.134  12.542 -31.442  1.00 81.74           C  
ATOM  19386  N   ASN B  40     -32.883  17.396 -32.801  1.00 84.54           N  
ATOM  19388  CA  ASN B  40     -32.929  18.796 -33.218  1.00 84.54           C  
ATOM  19390  C   ASN B  40     -31.664  19.185 -34.017  1.00 84.54           C  
ATOM  19391  CB  ASN B  40     -33.161  19.688 -31.986  1.00 84.54           C  
ATOM  19394  O   ASN B  40     -30.721  19.752 -33.455  1.00 84.54           O  
ATOM  19395  CG  ASN B  40     -33.382  21.138 -32.383  1.00 84.54           C  
ATOM  19396  ND2 ASN B  40     -33.593  22.016 -31.434  1.00 84.54           N  
ATOM  19399  OD1 ASN B  40     -33.386  21.503 -33.549  1.00 84.54           O  
ATOM  19400  N   PRO B  41     -31.635  18.915 -35.337  1.00 88.34           N  
ATOM  19401  CA  PRO B  41     -30.460  19.157 -36.172  1.00 88.34           C  
ATOM  19403  C   PRO B  41     -30.013  20.616 -36.263  1.00 88.34           C  
ATOM  19404  CB  PRO B  41     -30.819  18.616 -37.561  1.00 88.34           C  
ATOM  19407  O   PRO B  41     -28.873  20.855 -36.643  1.00 88.34           O  
ATOM  19408  CG  PRO B  41     -31.895  17.571 -37.280  1.00 88.34           C  
ATOM  19411  CD  PRO B  41     -32.634  18.159 -36.083  1.00 88.34           C  
ATOM  19414  N   GLU B  42     -30.853  21.601 -35.945  1.00 83.82           N  
ATOM  19416  CA  GLU B  42     -30.503  23.030 -36.047  1.00 83.82           C  
ATOM  19418  C   GLU B  42     -30.151  23.658 -34.688  1.00 83.82           C  
ATOM  19419  CB  GLU B  42     -31.585  23.800 -36.820  1.00 83.82           C  
ATOM  19422  O   GLU B  42     -30.017  24.873 -34.564  1.00 83.82           O  
ATOM  19423  CG  GLU B  42     -31.699  23.278 -38.263  1.00 83.82           C  
ATOM  19426  CD  GLU B  42     -32.505  24.195 -39.195  1.00 83.82           C  
ATOM  19427  OE1 GLU B  42     -32.349  24.013 -40.425  1.00 83.82           O  
ATOM  19428  OE2 GLU B  42     -33.311  25.010 -38.692  1.00 83.82           O  
ATOM  19429  N   HIS B  43     -29.953  22.841 -33.648  1.00 82.39           N  
ATOM  19431  CA  HIS B  43     -29.628  23.331 -32.312  1.00 82.39           C  
ATOM  19433  C   HIS B  43     -28.199  23.911 -32.222  1.00 82.39           C  
ATOM  19434  CB  HIS B  43     -29.880  22.210 -31.299  1.00 82.39           C  
ATOM  19437  O   HIS B  43     -27.224  23.190 -31.986  1.00 82.39           O  
ATOM  19438  CG  HIS B  43     -29.823  22.719 -29.891  1.00 82.39           C  
ATOM  19439  CD2 HIS B  43     -30.861  23.207 -29.144  1.00 82.39           C  
ATOM  19441  ND1 HIS B  43     -28.690  22.815 -29.127  1.00 82.39           N  
ATOM  19443  CE1 HIS B  43     -29.030  23.353 -27.949  1.00 82.39           C  
ATOM  19445  NE2 HIS B  43     -30.340  23.619 -27.916  1.00 82.39           N  
ATOM  19446  N   LEU B  44     -28.075  25.234 -32.367  1.00 86.79           N  
ATOM  19448  CA  LEU B  44     -26.792  25.944 -32.491  1.00 86.79           C  
ATOM  19450  C   LEU B  44     -25.823  25.713 -31.323  1.00 86.79           C  
ATOM  19451  CB  LEU B  44     -27.055  27.453 -32.663  1.00 86.79           C  
ATOM  19454  O   LEU B  44     -24.662  25.383 -31.554  1.00 86.79           O  
ATOM  19455  CG  LEU B  44     -27.731  27.853 -33.989  1.00 86.79           C  
ATOM  19457  CD1 LEU B  44     -28.034  29.350 -33.969  1.00 86.79           C  
ATOM  19461  CD2 LEU B  44     -26.843  27.553 -35.198  1.00 86.79           C  
ATOM  19465  N   ALA B  45     -26.270  25.839 -30.069  1.00 91.29           N  
ATOM  19467  CA  ALA B  45     -25.395  25.623 -28.908  1.00 91.29           C  
ATOM  19469  C   ALA B  45     -24.858  24.178 -28.849  1.00 91.29           C  
ATOM  19470  CB  ALA B  45     -26.160  26.003 -27.635  1.00 91.29           C  
ATOM  19474  O   ALA B  45     -23.691  23.951 -28.547  1.00 91.29           O  
ATOM  19475  N   GLY B  46     -25.689  23.210 -29.246  1.00 89.93           N  
ATOM  19477  CA  GLY B  46     -25.307  21.796 -29.322  1.00 89.93           C  
ATOM  19480  C   GLY B  46     -24.254  21.538 -30.397  1.00 89.93           C  
ATOM  19481  O   GLY B  46     -23.309  20.791 -30.160  1.00 89.93           O  
ATOM  19482  N   ARG B  47     -24.368  22.208 -31.551  1.00 91.87           N  
ATOM  19484  CA  ARG B  47     -23.360  22.142 -32.619  1.00 91.87           C  
ATOM  19486  C   ARG B  47     -22.027  22.760 -32.211  1.00 91.87           C  
ATOM  19487  CB  ARG B  47     -23.884  22.797 -33.899  1.00 91.87           C  
ATOM  19490  O   ARG B  47     -20.993  22.159 -32.482  1.00 91.87           O  
ATOM  19491  CG  ARG B  47     -24.978  21.942 -34.538  1.00 91.87           C  
ATOM  19494  CD  ARG B  47     -25.315  22.503 -35.908  1.00 91.87           C  
ATOM  19497  NE  ARG B  47     -26.215  21.614 -36.651  1.00 91.87           N  
ATOM  19499  NH1 ARG B  47     -24.648  20.438 -37.861  1.00 91.87           N  
ATOM  19502  NH2 ARG B  47     -26.809  20.152 -38.263  1.00 91.87           N  
ATOM  19505  CZ  ARG B  47     -25.878  20.751 -37.586  1.00 91.87           C  
ATOM  19506  N   ARG B  48     -22.036  23.899 -31.510  1.00 86.28           N  
ATOM  19508  CA  ARG B  48     -20.811  24.533 -30.985  1.00 86.28           C  
ATOM  19510  C   ARG B  48     -20.089  23.636 -29.976  1.00 86.28           C  
ATOM  19511  CB  ARG B  48     -21.121  25.905 -30.369  1.00 86.28           C  
ATOM  19514  O   ARG B  48     -18.911  23.341 -30.163  1.00 86.28           O  
ATOM  19515  CG  ARG B  48     -21.552  26.931 -31.427  1.00 86.28           C  
ATOM  19518  CD  ARG B  48     -21.626  28.342 -30.836  1.00 86.28           C  
ATOM  19521  NE  ARG B  48     -22.802  28.531 -29.959  1.00 86.28           N  
ATOM  19523  NH1 ARG B  48     -21.814  29.920 -28.409  1.00 86.28           N  
ATOM  19526  NH2 ARG B  48     -24.007  29.596 -28.337  1.00 86.28           N  
ATOM  19529  CZ  ARG B  48     -22.865  29.342 -28.913  1.00 86.28           C  
ATOM  19530  N   CYS B  49     -20.814  23.120 -28.979  1.00 88.97           N  
ATOM  19532  CA  CYS B  49     -20.289  22.131 -28.030  1.00 88.97           C  
ATOM  19534  C   CYS B  49     -19.728  20.893 -28.749  1.00 88.97           C  
ATOM  19535  CB  CYS B  49     -21.418  21.716 -27.075  1.00 88.97           C  
ATOM  19538  O   CYS B  49     -18.630  20.431 -28.432  1.00 88.97           O  
ATOM  19539  SG  CYS B  49     -21.524  22.799 -25.628  1.00 88.97           S  
ATOM  19541  N   ARG B  50     -20.448  20.363 -29.748  1.00 86.67           N  
ATOM  19543  CA  ARG B  50     -20.017  19.175 -30.498  1.00 86.67           C  
ATOM  19545  C   ARG B  50     -18.754  19.437 -31.299  1.00 86.67           C  
ATOM  19546  CB  ARG B  50     -21.143  18.701 -31.415  1.00 86.67           C  
ATOM  19549  O   ARG B  50     -17.888  18.574 -31.330  1.00 86.67           O  
ATOM  19550  CG  ARG B  50     -20.755  17.422 -32.170  1.00 86.67           C  
ATOM  19553  CD  ARG B  50     -21.905  17.066 -33.093  1.00 86.67           C  
ATOM  19556  NE  ARG B  50     -21.665  15.811 -33.800  1.00 86.67           N  
ATOM  19558  NH1 ARG B  50     -22.520  16.339 -35.887  1.00 86.67           N  
ATOM  19561  NH2 ARG B  50     -22.267  14.218 -35.259  1.00 86.67           N  
ATOM  19564  CZ  ARG B  50     -22.137  15.484 -34.982  1.00 86.67           C  
ATOM  19565  N   LEU B  51     -18.635  20.598 -31.934  1.00 86.79           N  
ATOM  19567  CA  LEU B  51     -17.442  20.970 -32.685  1.00 86.79           C  
ATOM  19569  C   LEU B  51     -16.201  20.933 -31.786  1.00 86.79           C  
ATOM  19570  CB  LEU B  51     -17.683  22.342 -33.331  1.00 86.79           C  
ATOM  19573  O   LEU B  51     -15.225  20.264 -32.123  1.00 86.79           O  
ATOM  19574  CG  LEU B  51     -16.467  22.950 -34.051  1.00 86.79           C  
ATOM  19576  CD1 LEU B  51     -15.820  22.000 -35.058  1.00 86.79           C  
ATOM  19580  CD2 LEU B  51     -16.945  24.175 -34.827  1.00 86.79           C  
ATOM  19584  N   VAL B  52     -16.260  21.550 -30.605  1.00 89.42           N  
ATOM  19586  CA  VAL B  52     -15.134  21.521 -29.660  1.00 89.42           C  
ATOM  19588  C   VAL B  52     -14.910  20.119 -29.079  1.00 89.42           C  
ATOM  19589  CB  VAL B  52     -15.287  22.618 -28.590  1.00 89.42           C  
ATOM  19591  O   VAL B  52     -13.760  19.714 -28.914  1.00 89.42           O  
ATOM  19592  CG1 VAL B  52     -14.144  22.607 -27.569  1.00 89.42           C  
ATOM  19596  CG2 VAL B  52     -15.267  23.986 -29.292  1.00 89.42           C  
ATOM  19600  N   ALA B  53     -15.959  19.319 -28.870  1.00 88.02           N  
ATOM  19602  CA  ALA B  53     -15.806  17.914 -28.487  1.00 88.02           C  
ATOM  19604  C   ALA B  53     -15.106  17.070 -29.568  1.00 88.02           C  
ATOM  19605  CB  ALA B  53     -17.176  17.335 -28.110  1.00 88.02           C  
ATOM  19609  O   ALA B  53     -14.215  16.285 -29.251  1.00 88.02           O  
ATOM  19610  N   LEU B  54     -15.447  17.264 -30.846  1.00 90.67           N  
ATOM  19612  CA  LEU B  54     -14.793  16.593 -31.974  1.00 90.67           C  
ATOM  19614  C   LEU B  54     -13.318  16.989 -32.088  1.00 90.67           C  
ATOM  19615  CB  LEU B  54     -15.531  16.930 -33.285  1.00 90.67           C  
ATOM  19618  O   LEU B  54     -12.482  16.124 -32.348  1.00 90.67           O  
ATOM  19619  CG  LEU B  54     -16.920  16.288 -33.440  1.00 90.67           C  
ATOM  19621  CD1 LEU B  54     -17.630  16.910 -34.647  1.00 90.67           C  
ATOM  19625  CD2 LEU B  54     -16.842  14.778 -33.664  1.00 90.67           C  
ATOM  19629  N   LEU B  55     -12.995  18.270 -31.862  1.00 89.36           N  
ATOM  19631  CA  LEU B  55     -11.614  18.759 -31.824  1.00 89.36           C  
ATOM  19633  C   LEU B  55     -10.812  18.099 -30.692  1.00 89.36           C  
ATOM  19634  CB  LEU B  55     -11.598  20.294 -31.683  1.00 89.36           C  
ATOM  19637  O   LEU B  55      -9.705  17.630 -30.936  1.00 89.36           O  
ATOM  19638  CG  LEU B  55     -12.068  21.076 -32.924  1.00 89.36           C  
ATOM  19640  CD1 LEU B  55     -12.134  22.571 -32.605  1.00 89.36           C  
ATOM  19644  CD2 LEU B  55     -11.122  20.888 -34.108  1.00 89.36           C  
ATOM  19648  N   ASN B  56     -11.377  18.004 -29.484  1.00 91.03           N  
ATOM  19650  CA  ASN B  56     -10.727  17.339 -28.344  1.00 91.03           C  
ATOM  19652  C   ASN B  56     -10.632  15.812 -28.514  1.00 91.03           C  
ATOM  19653  CB  ASN B  56     -11.456  17.713 -27.044  1.00 91.03           C  
ATOM  19656  O   ASN B  56      -9.749  15.185 -27.942  1.00 91.03           O  
ATOM  19657  CG  ASN B  56     -11.088  19.103 -26.560  1.00 91.03           C  
ATOM  19658  ND2 ASN B  56     -11.891  20.100 -26.837  1.00 91.03           N  
ATOM  19661  OD1 ASN B  56     -10.058  19.324 -25.951  1.00 91.03           O  
ATOM  19662  N   ASN B  57     -11.496  15.212 -29.336  1.00 90.63           N  
ATOM  19664  CA  ASN B  57     -11.424  13.796 -29.703  1.00 90.63           C  
ATOM  19666  C   ASN B  57     -10.567  13.535 -30.964  1.00 90.63           C  
ATOM  19667  CB  ASN B  57     -12.860  13.250 -29.814  1.00 90.63           C  
ATOM  19670  O   ASN B  57     -10.672  12.471 -31.574  1.00 90.63           O  
ATOM  19671  CG  ASN B  57     -12.926  11.737 -29.716  1.00 90.63           C  
ATOM  19672  ND2 ASN B  57     -14.005  11.139 -30.166  1.00 90.63           N  
ATOM  19675  OD1 ASN B  57     -12.063  11.063 -29.189  1.00 90.63           O  
ATOM  19676  N   ASN B  58      -9.758  14.510 -31.404  1.00 90.87           N  
ATOM  19678  CA  ASN B  58      -8.883  14.428 -32.584  1.00 90.87           C  
ATOM  19680  C   ASN B  58      -9.600  14.042 -33.901  1.00 90.87           C  
ATOM  19681  CB  ASN B  58      -7.658  13.551 -32.260  1.00 90.87           C  
ATOM  19684  O   ASN B  58      -8.989  13.491 -34.817  1.00 90.87           O  
ATOM  19685  CG  ASN B  58      -6.840  14.107 -31.110  1.00 90.87           C  
ATOM  19686  ND2 ASN B  58      -6.583  13.328 -30.086  1.00 90.87           N  
ATOM  19689  OD1 ASN B  58      -6.428  15.253 -31.121  1.00 90.87           O  
ATOM  19690  N   GLN B  59     -10.900  14.338 -34.038  1.00 90.82           N  
ATOM  19692  CA  GLN B  59     -11.695  14.020 -35.235  1.00 90.82           C  
ATOM  19694  C   GLN B  59     -11.713  15.185 -36.241  1.00 90.82           C  
ATOM  19695  CB  GLN B  59     -13.110  13.537 -34.857  1.00 90.82           C  
ATOM  19698  O   GLN B  59     -12.772  15.747 -36.538  1.00 90.82           O  
ATOM  19699  CG  GLN B  59     -13.080  12.251 -34.021  1.00 90.82           C  
ATOM  19702  CD  GLN B  59     -14.413  11.511 -33.941  1.00 90.82           C  
ATOM  19703  NE2 GLN B  59     -14.413  10.331 -33.365  1.00 90.82           N  
ATOM  19706  OE1 GLN B  59     -15.467  11.930 -34.401  1.00 90.82           O  
ATOM  19707  N   GLY B  60     -10.543  15.533 -36.787  1.00 90.79           N  
ATOM  19709  CA  GLY B  60     -10.344  16.706 -37.653  1.00 90.79           C  
ATOM  19712  C   GLY B  60     -11.284  16.788 -38.868  1.00 90.79           C  
ATOM  19713  O   GLY B  60     -11.901  17.828 -39.094  1.00 90.79           O  
ATOM  19714  N   GLU B  61     -11.501  15.694 -39.610  1.00 91.14           N  
ATOM  19716  CA  GLU B  61     -12.397  15.696 -40.786  1.00 91.14           C  
ATOM  19718  C   GLU B  61     -13.867  15.985 -40.434  1.00 91.14           C  
ATOM  19719  CB  GLU B  61     -12.386  14.335 -41.494  1.00 91.14           C  
ATOM  19722  O   GLU B  61     -14.580  16.656 -41.186  1.00 91.14           O  
ATOM  19723  CG  GLU B  61     -11.078  13.952 -42.201  1.00 91.14           C  
ATOM  19726  CD  GLU B  61     -11.253  12.698 -43.085  1.00 91.14           C  
ATOM  19727  OE1 GLU B  61     -10.269  12.301 -43.745  1.00 91.14           O  
ATOM  19728  OE2 GLU B  61     -12.387  12.154 -43.140  1.00 91.14           O  
ATOM  19729  N   ARG B  62     -14.353  15.453 -39.301  1.00 90.54           N  
ATOM  19731  CA  ARG B  62     -15.727  15.709 -38.834  1.00 90.54           C  
ATOM  19733  C   ARG B  62     -15.848  17.128 -38.292  1.00 90.54           C  
ATOM  19734  CB  ARG B  62     -16.175  14.676 -37.784  1.00 90.54           C  
ATOM  19737  O   ARG B  62     -16.848  17.784 -38.580  1.00 90.54           O  
ATOM  19738  CG  ARG B  62     -16.493  13.307 -38.404  1.00 90.54           C  
ATOM  19741  CD  ARG B  62     -16.931  12.279 -37.349  1.00 90.54           C  
ATOM  19744  NE  ARG B  62     -18.255  12.564 -36.740  1.00 90.54           N  
ATOM  19746  NH1 ARG B  62     -18.108  11.076 -34.994  1.00 90.54           N  
ATOM  19749  NH2 ARG B  62     -20.016  12.157 -35.316  1.00 90.54           N  
ATOM  19752  CZ  ARG B  62     -18.787  11.931 -35.698  1.00 90.54           C  
ATOM  19753  N   ALA B  63     -14.835  17.599 -37.568  1.00 92.38           N  
ATOM  19755  CA  ALA B  63     -14.774  18.963 -37.060  1.00 92.38           C  
ATOM  19757  C   ALA B  63     -14.766  19.998 -38.197  1.00 92.38           C  
ATOM  19758  CB  ALA B  63     -13.542  19.090 -36.158  1.00 92.38           C  
ATOM  19762  O   ALA B  63     -15.510  20.969 -38.130  1.00 92.38           O  
ATOM  19763  N   GLU B  64     -14.018  19.768 -39.282  1.00 94.52           N  
ATOM  19765  CA  GLU B  64     -13.982  20.686 -40.429  1.00 94.52           C  
ATOM  19767  C   GLU B  64     -15.360  20.822 -41.096  1.00 94.52           C  
ATOM  19768  CB  GLU B  64     -12.896  20.235 -41.426  1.00 94.52           C  
ATOM  19771  O   GLU B  64     -15.806  21.936 -41.377  1.00 94.52           O  
ATOM  19772  CG  GLU B  64     -12.853  21.150 -42.662  1.00 94.52           C  
ATOM  19775  CD  GLU B  64     -11.615  20.979 -43.556  1.00 94.52           C  
ATOM  19776  OE1 GLU B  64     -11.424  21.871 -44.423  1.00 94.52           O  
ATOM  19777  OE2 GLU B  64     -10.882  19.979 -43.388  1.00 94.52           O  
ATOM  19778  N   LYS B  65     -16.083  19.709 -41.284  1.00 95.08           N  
ATOM  19780  CA  LYS B  65     -17.450  19.736 -41.836  1.00 95.08           C  
ATOM  19782  C   LYS B  65     -18.428  20.484 -40.928  1.00 95.08           C  
ATOM  19783  CB  LYS B  65     -17.952  18.307 -42.084  1.00 95.08           C  
ATOM  19786  O   LYS B  65     -19.272  21.229 -41.423  1.00 95.08           O  
ATOM  19787  CG  LYS B  65     -17.217  17.639 -43.249  1.00 95.08           C  
ATOM  19790  CD  LYS B  65     -17.661  16.180 -43.405  1.00 95.08           C  
ATOM  19793  CE  LYS B  65     -16.794  15.526 -44.483  1.00 95.08           C  
ATOM  19796  NZ  LYS B  65     -16.991  14.059 -44.539  1.00 95.08           N  
ATOM  19800  N   GLU B  66     -18.327  20.285 -39.616  1.00 95.30           N  
ATOM  19802  CA  GLU B  66     -19.188  20.953 -38.632  1.00 95.30           C  
ATOM  19804  C   GLU B  66     -18.877  22.461 -38.551  1.00 95.30           C  
ATOM  19805  CB  GLU B  66     -19.025  20.236 -37.279  1.00 95.30           C  
ATOM  19808  O   GLU B  66     -19.799  23.277 -38.547  1.00 95.30           O  
ATOM  19809  CG  GLU B  66     -20.097  20.583 -36.233  1.00 95.30           C  
ATOM  19812  CD  GLU B  66     -21.473  19.953 -36.514  1.00 95.30           C  
ATOM  19813  OE1 GLU B  66     -22.499  20.626 -36.267  1.00 95.30           O  
ATOM  19814  OE2 GLU B  66     -21.557  18.770 -36.931  1.00 95.30           O  
ATOM  19815  N   ALA B  67     -17.597  22.848 -38.594  1.00 96.41           N  
ATOM  19817  CA  ALA B  67     -17.175  24.246 -38.640  1.00 96.41           C  
ATOM  19819  C   ALA B  67     -17.667  24.950 -39.916  1.00 96.41           C  
ATOM  19820  CB  ALA B  67     -15.648  24.311 -38.510  1.00 96.41           C  
ATOM  19824  O   ALA B  67     -18.234  26.034 -39.835  1.00 96.41           O  
ATOM  19825  N   GLN B  68     -17.543  24.316 -41.089  1.00 94.98           N  
ATOM  19827  CA  GLN B  68     -18.065  24.858 -42.353  1.00 94.98           C  
ATOM  19829  C   GLN B  68     -19.585  25.065 -42.314  1.00 94.98           C  
ATOM  19830  CB  GLN B  68     -17.714  23.907 -43.505  1.00 94.98           C  
ATOM  19833  O   GLN B  68     -20.090  26.064 -42.830  1.00 94.98           O  
ATOM  19834  CG  GLN B  68     -16.228  23.963 -43.889  1.00 94.98           C  
ATOM  19837  CD  GLN B  68     -15.830  22.872 -44.880  1.00 94.98           C  
ATOM  19838  NE2 GLN B  68     -14.561  22.772 -45.213  1.00 94.98           N  
ATOM  19841  OE1 GLN B  68     -16.632  22.095 -45.385  1.00 94.98           O  
ATOM  19842  N   TRP B  69     -20.321  24.147 -41.681  1.00 94.28           N  
ATOM  19844  CA  TRP B  69     -21.763  24.295 -41.493  1.00 94.28           C  
ATOM  19846  C   TRP B  69     -22.093  25.510 -40.616  1.00 94.28           C  
ATOM  19847  CB  TRP B  69     -22.348  23.000 -40.918  1.00 94.28           C  
ATOM  19850  O   TRP B  69     -22.963  26.302 -40.983  1.00 94.28           O  
ATOM  19851  CG  TRP B  69     -23.843  22.971 -40.843  1.00 94.28           C  
ATOM  19852  CD1 TRP B  69     -24.670  22.437 -41.771  1.00 94.28           C  
ATOM  19854  CD2 TRP B  69     -24.714  23.555 -39.825  1.00 94.28           C  
ATOM  19855  CE2 TRP B  69     -26.068  23.283 -40.179  1.00 94.28           C  
ATOM  19856  CE3 TRP B  69     -24.501  24.319 -38.658  1.00 94.28           C  
ATOM  19858  NE1 TRP B  69     -25.984  22.614 -41.380  1.00 94.28           N  
ATOM  19860  CH2 TRP B  69     -26.906  24.522 -38.281  1.00 94.28           C  
ATOM  19862  CZ2 TRP B  69     -27.154  23.719 -39.406  1.00 94.28           C  
ATOM  19864  CZ3 TRP B  69     -25.584  24.834 -37.922  1.00 94.28           C  
ATOM  19866  N   LEU B  70     -21.376  25.704 -39.505  1.00 93.56           N  
ATOM  19868  CA  LEU B  70     -21.573  26.855 -38.618  1.00 93.56           C  
ATOM  19870  C   LEU B  70     -21.185  28.181 -39.287  1.00 93.56           C  
ATOM  19871  CB  LEU B  70     -20.801  26.641 -37.306  1.00 93.56           C  
ATOM  19874  O   LEU B  70     -21.948  29.136 -39.184  1.00 93.56           O  
ATOM  19875  CG  LEU B  70     -21.473  25.663 -36.325  1.00 93.56           C  
ATOM  19877  CD1 LEU B  70     -20.504  25.309 -35.201  1.00 93.56           C  
ATOM  19881  CD2 LEU B  70     -22.720  26.269 -35.672  1.00 93.56           C  
ATOM  19885  N   ILE B  71     -20.089  28.222 -40.055  1.00 90.90           N  
ATOM  19887  CA  ILE B  71     -19.703  29.398 -40.860  1.00 90.90           C  
ATOM  19889  C   ILE B  71     -20.796  29.740 -41.876  1.00 90.90           C  
ATOM  19890  CB  ILE B  71     -18.345  29.167 -41.569  1.00 90.90           C  
ATOM  19892  O   ILE B  71     -21.078  30.909 -42.093  1.00 90.90           O  
ATOM  19893  CG1 ILE B  71     -17.210  29.100 -40.527  1.00 90.90           C  
ATOM  19896  CG2 ILE B  71     -18.028  30.278 -42.592  1.00 90.90           C  
ATOM  19900  CD1 ILE B  71     -15.857  28.642 -41.074  1.00 90.90           C  
ATOM  19904  N   SER B  72     -21.444  28.744 -42.492  1.00 92.36           N  
ATOM  19906  CA  SER B  72     -22.541  29.010 -43.435  1.00 92.36           C  
ATOM  19908  C   SER B  72     -23.786  29.621 -42.776  1.00 92.36           C  
ATOM  19909  CB  SER B  72     -22.896  27.749 -44.231  1.00 92.36           C  
ATOM  19912  O   SER B  72     -24.547  30.301 -43.460  1.00 92.36           O  
ATOM  19913  OG  SER B  72     -23.632  26.795 -43.489  1.00 92.36           O  
ATOM  19915  N   HIS B  73     -23.981  29.396 -41.471  1.00 92.19           N  
ATOM  19917  CA  HIS B  73     -25.075  29.985 -40.692  1.00 92.19           C  
ATOM  19919  C   HIS B  73     -24.715  31.367 -40.153  1.00 92.19           C  
ATOM  19920  CB  HIS B  73     -25.465  29.051 -39.536  1.00 92.19           C  
ATOM  19923  O   HIS B  73     -25.536  32.277 -40.220  1.00 92.19           O  
ATOM  19924  CG  HIS B  73     -26.332  27.919 -40.003  1.00 92.19           C  
ATOM  19925  CD2 HIS B  73     -27.687  27.815 -39.838  1.00 92.19           C  
ATOM  19927  ND1 HIS B  73     -25.933  26.879 -40.802  1.00 92.19           N  
ATOM  19929  CE1 HIS B  73     -27.027  26.185 -41.142  1.00 92.19           C  
ATOM  19931  NE2 HIS B  73     -28.121  26.702 -40.564  1.00 92.19           N  
ATOM  19932  N   ASP B  74     -23.495  31.520 -39.639  1.00 93.07           N  
ATOM  19934  CA  ASP B  74     -22.979  32.780 -39.120  1.00 93.07           C  
ATOM  19936  C   ASP B  74     -21.492  32.959 -39.486  1.00 93.07           C  
ATOM  19937  CB  ASP B  74     -23.225  32.855 -37.611  1.00 93.07           C  
ATOM  19940  O   ASP B  74     -20.595  32.530 -38.745  1.00 93.07           O  
ATOM  19941  CG  ASP B  74     -22.901  34.244 -37.058  1.00 93.07           C  
ATOM  19942  OD1 ASP B  74     -22.399  35.097 -37.834  1.00 93.07           O  
ATOM  19943  OD2 ASP B  74     -23.157  34.418 -35.851  1.00 93.07           O  
ATOM  19944  N   PRO B  75     -21.210  33.584 -40.645  1.00 93.12           N  
ATOM  19945  CA  PRO B  75     -19.846  33.846 -41.090  1.00 93.12           C  
ATOM  19947  C   PRO B  75     -19.107  34.881 -40.234  1.00 93.12           C  
ATOM  19948  CB  PRO B  75     -19.964  34.348 -42.535  1.00 93.12           C  
ATOM  19951  O   PRO B  75     -17.882  34.959 -40.334  1.00 93.12           O  
ATOM  19952  CG  PRO B  75     -21.373  33.970 -42.985  1.00 93.12           C  
ATOM  19955  CD  PRO B  75     -22.167  33.935 -41.684  1.00 93.12           C  
ATOM  19958  N   LEU B  76     -19.827  35.688 -39.446  1.00 93.21           N  
ATOM  19960  CA  LEU B  76     -19.262  36.789 -38.659  1.00 93.21           C  
ATOM  19962  C   LEU B  76     -18.844  36.347 -37.254  1.00 93.21           C  
ATOM  19963  CB  LEU B  76     -20.274  37.947 -38.600  1.00 93.21           C  
ATOM  19966  O   LEU B  76     -18.068  37.038 -36.596  1.00 93.21           O  
ATOM  19967  CG  LEU B  76     -20.603  38.580 -39.963  1.00 93.21           C  
ATOM  19969  CD1 LEU B  76     -21.664  39.667 -39.788  1.00 93.21           C  
ATOM  19973  CD2 LEU B  76     -19.377  39.214 -40.628  1.00 93.21           C  
ATOM  19977  N   GLN B  77     -19.289  35.172 -36.807  1.00 92.93           N  
ATOM  19979  CA  GLN B  77     -18.866  34.624 -35.528  1.00 92.93           C  
ATOM  19981  C   GLN B  77     -17.422  34.114 -35.593  1.00 92.93           C  
ATOM  19982  CB  GLN B  77     -19.871  33.560 -35.074  1.00 92.93           C  
ATOM  19985  O   GLN B  77     -17.143  33.022 -36.102  1.00 92.93           O  
ATOM  19986  CG  GLN B  77     -19.564  32.910 -33.714  1.00 92.93           C  
ATOM  19989  CD  GLN B  77     -19.653  33.876 -32.532  1.00 92.93           C  
ATOM  19990  NE2 GLN B  77     -19.633  33.387 -31.313  1.00 92.93           N  
ATOM  19993  OE1 GLN B  77     -19.692  35.083 -32.653  1.00 92.93           O  
ATOM  19994  N   ALA B  78     -16.500  34.880 -35.009  1.00 93.46           N  
ATOM  19996  CA  ALA B  78     -15.061  34.612 -35.037  1.00 93.46           C  
ATOM  19998  C   ALA B  78     -14.708  33.185 -34.562  1.00 93.46           C  
ATOM  19999  CB  ALA B  78     -14.375  35.700 -34.197  1.00 93.46           C  
ATOM  20003  O   ALA B  78     -13.912  32.492 -35.198  1.00 93.46           O  
ATOM  20004  N   GLY B  79     -15.356  32.685 -33.502  1.00 93.60           N  
ATOM  20006  CA  GLY B  79     -15.088  31.346 -32.957  1.00 93.60           C  
ATOM  20009  C   GLY B  79     -15.284  30.191 -33.954  1.00 93.60           C  
ATOM  20010  O   GLY B  79     -14.587  29.179 -33.858  1.00 93.60           O  
ATOM  20011  N   ASN B  80     -16.144  30.357 -34.968  1.00 92.21           N  
ATOM  20013  CA  ASN B  80     -16.302  29.370 -36.041  1.00 92.21           C  
ATOM  20015  C   ASN B  80     -15.008  29.216 -36.860  1.00 92.21           C  
ATOM  20016  CB  ASN B  80     -17.462  29.795 -36.959  1.00 92.21           C  
ATOM  20019  O   ASN B  80     -14.618  28.102 -37.219  1.00 92.21           O  
ATOM  20020  CG  ASN B  80     -18.840  29.723 -36.334  1.00 92.21           C  
ATOM  20021  ND2 ASN B  80     -19.810  30.427 -36.868  1.00 92.21           N  
ATOM  20024  OD1 ASN B  80     -19.088  28.983 -35.397  1.00 92.21           O  
ATOM  20025  N   TRP B  81     -14.318  30.329 -37.116  1.00 90.06           N  
ATOM  20027  CA  TRP B  81     -13.063  30.378 -37.864  1.00 90.06           C  
ATOM  20029  C   TRP B  81     -11.880  29.856 -37.052  1.00 90.06           C  
ATOM  20030  CB  TRP B  81     -12.824  31.810 -38.342  1.00 90.06           C  
ATOM  20033  O   TRP B  81     -11.055  29.116 -37.589  1.00 90.06           O  
ATOM  20034  CG  TRP B  81     -13.827  32.269 -39.347  1.00 90.06           C  
ATOM  20035  CD1 TRP B  81     -14.962  32.960 -39.095  1.00 90.06           C  
ATOM  20037  CD2 TRP B  81     -13.803  32.042 -40.786  1.00 90.06           C  
ATOM  20038  CE2 TRP B  81     -14.961  32.647 -41.355  1.00 90.06           C  
ATOM  20039  CE3 TRP B  81     -12.900  31.402 -41.661  1.00 90.06           C  
ATOM  20041  NE1 TRP B  81     -15.628  33.198 -40.280  1.00 90.06           N  
ATOM  20043  CH2 TRP B  81     -14.278  32.002 -43.585  1.00 90.06           C  
ATOM  20045  CZ2 TRP B  81     -15.203  32.634 -42.735  1.00 90.06           C  
ATOM  20047  CZ3 TRP B  81     -13.134  31.382 -43.049  1.00 90.06           C  
ATOM  20049  N   LEU B  82     -11.844  30.140 -35.745  1.00 91.18           N  
ATOM  20051  CA  LEU B  82     -10.868  29.542 -34.829  1.00 91.18           C  
ATOM  20053  C   LEU B  82     -10.984  28.010 -34.820  1.00 91.18           C  
ATOM  20054  CB  LEU B  82     -11.078  30.130 -33.422  1.00 91.18           C  
ATOM  20057  O   LEU B  82      -9.988  27.296 -34.954  1.00 91.18           O  
ATOM  20058  CG  LEU B  82     -10.115  29.581 -32.353  1.00 91.18           C  
ATOM  20060  CD1 LEU B  82      -8.655  29.885 -32.683  1.00 91.18           C  
ATOM  20064  CD2 LEU B  82     -10.450  30.189 -30.993  1.00 91.18           C  
ATOM  20068  N   CYS B  83     -12.212  27.491 -34.729  1.00 95.37           N  
ATOM  20070  CA  CYS B  83     -12.456  26.052 -34.774  1.00 95.37           C  
ATOM  20072  C   CYS B  83     -12.097  25.439 -36.137  1.00 95.37           C  
ATOM  20073  CB  CYS B  83     -13.920  25.764 -34.443  1.00 95.37           C  
ATOM  20076  O   CYS B  83     -11.519  24.351 -36.174  1.00 95.37           O  
ATOM  20077  SG  CYS B  83     -14.315  26.177 -32.725  1.00 95.37           S  
ATOM  20079  N   LEU B  84     -12.402  26.124 -37.251  1.00 95.67           N  
ATOM  20081  CA  LEU B  84     -12.009  25.678 -38.592  1.00 95.67           C  
ATOM  20083  C   LEU B  84     -10.485  25.594 -38.720  1.00 95.67           C  
ATOM  20084  CB  LEU B  84     -12.594  26.618 -39.663  1.00 95.67           C  
ATOM  20087  O   LEU B  84      -9.974  24.596 -39.225  1.00 95.67           O  
ATOM  20088  CG  LEU B  84     -12.204  26.221 -41.104  1.00 95.67           C  
ATOM  20090  CD1 LEU B  84     -12.766  24.851 -41.489  1.00 95.67           C  
ATOM  20094  CD2 LEU B  84     -12.721  27.242 -42.115  1.00 95.67           C  
ATOM  20098  N   SER B  85      -9.771  26.606 -38.223  1.00 94.78           N  
ATOM  20100  CA  SER B  85      -8.310  26.626 -38.211  1.00 94.78           C  
ATOM  20102  C   SER B  85      -7.746  25.411 -37.475  1.00 94.78           C  
ATOM  20103  CB  SER B  85      -7.812  27.921 -37.568  1.00 94.78           C  
ATOM  20106  O   SER B  85      -6.943  24.663 -38.036  1.00 94.78           O  
ATOM  20107  OG  SER B  85      -6.407  27.926 -37.589  1.00 94.78           O  
ATOM  20109  N   ARG B  86      -8.245  25.130 -36.263  1.00 92.99           N  
ATOM  20111  CA  ARG B  86      -7.799  23.972 -35.477  1.00 92.99           C  
ATOM  20113  C   ARG B  86      -8.147  22.638 -36.142  1.00 92.99           C  
ATOM  20114  CB  ARG B  86      -8.353  24.089 -34.050  1.00 92.99           C  
ATOM  20117  O   ARG B  86      -7.329  21.721 -36.121  1.00 92.99           O  
ATOM  20118  CG  ARG B  86      -7.615  23.140 -33.094  1.00 92.99           C  
ATOM  20121  CD  ARG B  86      -7.897  23.523 -31.640  1.00 92.99           C  
ATOM  20124  NE  ARG B  86      -7.146  22.673 -30.694  1.00 92.99           N  
ATOM  20126  NH1 ARG B  86      -5.374  24.095 -30.257  1.00 92.99           N  
ATOM  20129  NH2 ARG B  86      -5.485  22.116 -29.245  1.00 92.99           N  
ATOM  20132  CZ  ARG B  86      -6.012  22.969 -30.077  1.00 92.99           C  
ATOM  20133  N   ALA B  87      -9.315  22.526 -36.776  1.00 88.29           N  
ATOM  20135  CA  ALA B  87      -9.699  21.330 -37.526  1.00 88.29           C  
ATOM  20137  C   ALA B  87      -8.769  21.077 -38.726  1.00 88.29           C  
ATOM  20138  CB  ALA B  87     -11.157  21.468 -37.983  1.00 88.29           C  
ATOM  20142  O   ALA B  87      -8.307  19.956 -38.928  1.00 88.29           O  
ATOM  20143  N   GLN B  88      -8.448  22.120 -39.496  1.00 84.29           N  
ATOM  20145  CA  GLN B  88      -7.549  22.026 -40.649  1.00 84.29           C  
ATOM  20147  C   GLN B  88      -6.106  21.746 -40.235  1.00 84.29           C  
ATOM  20148  CB  GLN B  88      -7.633  23.319 -41.464  1.00 84.29           C  
ATOM  20151  O   GLN B  88      -5.413  20.983 -40.910  1.00 84.29           O  
ATOM  20152  CG  GLN B  88      -8.965  23.359 -42.217  1.00 84.29           C  
ATOM  20155  CD  GLN B  88      -9.186  24.654 -42.975  1.00 84.29           C  
ATOM  20156  NE2 GLN B  88     -10.041  24.617 -43.974  1.00 84.29           N  
ATOM  20159  OE1 GLN B  88      -8.620  25.699 -42.704  1.00 84.29           O  
ATOM  20160  N   GLN B  89      -5.671  22.291 -39.097  1.00 82.37           N  
ATOM  20162  CA  GLN B  89      -4.381  21.959 -38.510  1.00 82.37           C  
ATOM  20164  C   GLN B  89      -4.301  20.473 -38.134  1.00 82.37           C  
ATOM  20165  CB  GLN B  89      -4.126  22.865 -37.303  1.00 82.37           C  
ATOM  20168  O   GLN B  89      -3.321  19.819 -38.485  1.00 82.37           O  
ATOM  20169  CG  GLN B  89      -2.734  22.600 -36.724  1.00 82.37           C  
ATOM  20172  CD  GLN B  89      -2.357  23.556 -35.608  1.00 82.37           C  
ATOM  20173  NE2 GLN B  89      -1.089  23.599 -35.279  1.00 82.37           N  
ATOM  20176  OE1 GLN B  89      -3.170  24.254 -35.023  1.00 82.37           O  
ATOM  20177  N   LEU B  90      -5.342  19.919 -37.495  1.00 84.38           N  
ATOM  20179  CA  LEU B  90      -5.427  18.482 -37.197  1.00 84.38           C  
ATOM  20181  C   LEU B  90      -5.402  17.614 -38.469  1.00 84.38           C  
ATOM  20182  CB  LEU B  90      -6.700  18.188 -36.378  1.00 84.38           C  
ATOM  20185  O   LEU B  90      -4.860  16.513 -38.441  1.00 84.38           O  
ATOM  20186  CG  LEU B  90      -6.671  18.653 -34.911  1.00 84.38           C  
ATOM  20188  CD1 LEU B  90      -8.059  18.450 -34.295  1.00 84.38           C  
ATOM  20192  CD2 LEU B  90      -5.658  17.871 -34.075  1.00 84.38           C  
ATOM  20196  N   ASN B  91      -5.941  18.115 -39.586  1.00 83.35           N  
ATOM  20198  CA  ASN B  91      -5.917  17.433 -40.887  1.00 83.35           C  
ATOM  20200  C   ASN B  91      -4.575  17.580 -41.642  1.00 83.35           C  
ATOM  20201  CB  ASN B  91      -7.116  17.919 -41.732  1.00 83.35           C  
ATOM  20204  O   ASN B  91      -4.393  16.945 -42.679  1.00 83.35           O  
ATOM  20205  CG  ASN B  91      -8.470  17.520 -41.162  1.00 83.35           C  
ATOM  20206  ND2 ASN B  91      -9.544  18.174 -41.546  1.00 83.35           N  
ATOM  20209  OD1 ASN B  91      -8.603  16.597 -40.370  1.00 83.35           O  
ATOM  20210  N   GLY B  92      -3.632  18.392 -41.147  1.00 86.84           N  
ATOM  20212  CA  GLY B  92      -2.330  18.649 -41.781  1.00 86.84           C  
ATOM  20215  C   GLY B  92      -2.319  19.771 -42.831  1.00 86.84           C  
ATOM  20216  O   GLY B  92      -1.269  20.055 -43.409  1.00 86.84           O  
ATOM  20217  N   ASP B  93      -3.443  20.456 -43.053  1.00 89.92           N  
ATOM  20219  CA  ASP B  93      -3.600  21.533 -44.041  1.00 89.92           C  
ATOM  20221  C   ASP B  93      -3.178  22.905 -43.462  1.00 89.92           C  
ATOM  20222  CB  ASP B  93      -5.049  21.553 -44.577  1.00 89.92           C  
ATOM  20225  O   ASP B  93      -3.989  23.827 -43.325  1.00 89.92           O  
ATOM  20226  CG  ASP B  93      -5.402  20.507 -45.640  1.00 89.92           C  
ATOM  20227  OD1 ASP B  93      -4.496  19.853 -46.195  1.00 89.92           O  
ATOM  20228  OD2 ASP B  93      -6.588  20.509 -46.056  1.00 89.92           O  
ATOM  20229  N   LEU B  94      -1.893  23.065 -43.121  1.00 87.77           N  
ATOM  20231  CA  LEU B  94      -1.376  24.248 -42.405  1.00 87.77           C  
ATOM  20233  C   LEU B  94      -1.649  25.590 -43.105  1.00 87.77           C  
ATOM  20234  CB  LEU B  94       0.139  24.103 -42.173  1.00 87.77           C  
ATOM  20237  O   LEU B  94      -1.962  26.572 -42.436  1.00 87.77           O  
ATOM  20238  CG  LEU B  94       0.555  22.969 -41.220  1.00 87.77           C  
ATOM  20240  CD1 LEU B  94       2.081  22.935 -41.123  1.00 87.77           C  
ATOM  20244  CD2 LEU B  94      -0.012  23.156 -39.812  1.00 87.77           C  
ATOM  20248  N   ASP B  95      -1.560  25.653 -44.437  1.00 88.04           N  
ATOM  20250  CA  ASP B  95      -1.812  26.898 -45.178  1.00 88.04           C  
ATOM  20252  C   ASP B  95      -3.278  27.342 -45.064  1.00 88.04           C  
ATOM  20253  CB  ASP B  95      -1.431  26.729 -46.656  1.00 88.04           C  
ATOM  20256  O   ASP B  95      -3.556  28.529 -44.876  1.00 88.04           O  
ATOM  20257  CG  ASP B  95       0.079  26.604 -46.888  1.00 88.04           C  
ATOM  20258  OD1 ASP B  95       0.850  27.277 -46.164  1.00 88.04           O  
ATOM  20259  OD2 ASP B  95       0.443  25.844 -47.813  1.00 88.04           O  
ATOM  20260  N   LYS B  96      -4.225  26.392 -45.118  1.00 88.66           N  
ATOM  20262  CA  LYS B  96      -5.649  26.692 -44.905  1.00 88.66           C  
ATOM  20264  C   LYS B  96      -5.900  27.095 -43.454  1.00 88.66           C  
ATOM  20265  CB  LYS B  96      -6.545  25.502 -45.254  1.00 88.66           C  
ATOM  20268  O   LYS B  96      -6.579  28.090 -43.217  1.00 88.66           O  
ATOM  20269  CG  LYS B  96      -6.485  25.030 -46.710  1.00 88.66           C  
ATOM  20272  CD  LYS B  96      -7.504  23.893 -46.848  1.00 88.66           C  
ATOM  20275  CE  LYS B  96      -7.403  23.157 -48.181  1.00 88.66           C  
ATOM  20278  NZ  LYS B  96      -7.979  21.801 -48.015  1.00 88.66           N  
ATOM  20282  N   ALA B  97      -5.282  26.383 -42.508  1.00 88.70           N  
ATOM  20284  CA  ALA B  97      -5.400  26.679 -41.086  1.00 88.70           C  
ATOM  20286  C   ALA B  97      -4.909  28.097 -40.748  1.00 88.70           C  
ATOM  20287  CB  ALA B  97      -4.637  25.607 -40.299  1.00 88.70           C  
ATOM  20291  O   ALA B  97      -5.587  28.815 -40.011  1.00 88.70           O  
ATOM  20292  N   ARG B  98      -3.781  28.538 -41.326  1.00 93.90           N  
ATOM  20294  CA  ARG B  98      -3.263  29.914 -41.187  1.00 93.90           C  
ATOM  20296  C   ARG B  98      -4.230  30.946 -41.742  1.00 93.90           C  
ATOM  20297  CB  ARG B  98      -1.923  30.059 -41.919  1.00 93.90           C  
ATOM  20300  O   ARG B  98      -4.478  31.954 -41.092  1.00 93.90           O  
ATOM  20301  CG  ARG B  98      -0.775  29.442 -41.129  1.00 93.90           C  
ATOM  20304  CD  ARG B  98       0.507  29.487 -41.963  1.00 93.90           C  
ATOM  20307  NE  ARG B  98       1.598  28.833 -41.235  1.00 93.90           N  
ATOM  20309  NH1 ARG B  98       3.137  28.689 -42.911  1.00 93.90           N  
ATOM  20312  NH2 ARG B  98       3.600  27.854 -40.875  1.00 93.90           N  
ATOM  20315  CZ  ARG B  98       2.776  28.466 -41.679  1.00 93.90           C  
ATOM  20316  N   HIS B  99      -4.790  30.684 -42.921  1.00 95.61           N  
ATOM  20318  CA  HIS B  99      -5.757  31.589 -43.534  1.00 95.61           C  
ATOM  20320  C   HIS B  99      -7.036  31.712 -42.687  1.00 95.61           C  
ATOM  20321  CB  HIS B  99      -6.044  31.110 -44.961  1.00 95.61           C  
ATOM  20324  O   HIS B  99      -7.521  32.819 -42.466  1.00 95.61           O  
ATOM  20325  CG  HIS B  99      -6.702  32.167 -45.805  1.00 95.61           C  
ATOM  20326  CD2 HIS B  99      -7.954  32.121 -46.354  1.00 95.61           C  
ATOM  20328  ND1 HIS B  99      -6.146  33.374 -46.158  1.00 95.61           N  
ATOM  20330  CE1 HIS B  99      -7.044  34.039 -46.903  1.00 95.61           C  
ATOM  20332  NE2 HIS B  99      -8.151  33.302 -47.078  1.00 95.61           N  
ATOM  20333  N   ALA B 100      -7.536  30.598 -42.140  1.00 95.64           N  
ATOM  20335  CA  ALA B 100      -8.678  30.598 -41.225  1.00 95.64           C  
ATOM  20337  C   ALA B 100      -8.376  31.320 -39.898  1.00 95.64           C  
ATOM  20338  CB  ALA B 100      -9.119  29.146 -40.998  1.00 95.64           C  
ATOM  20342  O   ALA B 100      -9.235  32.041 -39.394  1.00 95.64           O  
ATOM  20343  N   TYR B 101      -7.162  31.179 -39.349  1.00 95.06           N  
ATOM  20345  CA  TYR B 101      -6.754  31.895 -38.133  1.00 95.06           C  
ATOM  20347  C   TYR B 101      -6.612  33.401 -38.369  1.00 95.06           C  
ATOM  20348  CB  TYR B 101      -5.437  31.331 -37.588  1.00 95.06           C  
ATOM  20351  O   TYR B 101      -7.032  34.200 -37.541  1.00 95.06           O  
ATOM  20352  CG  TYR B 101      -5.137  31.802 -36.176  1.00 95.06           C  
ATOM  20353  CD1 TYR B 101      -4.208  32.836 -35.945  1.00 95.06           C  
ATOM  20355  CD2 TYR B 101      -5.824  31.224 -35.091  1.00 95.06           C  
ATOM  20357  CE1 TYR B 101      -3.956  33.283 -34.630  1.00 95.06           C  
ATOM  20359  CE2 TYR B 101      -5.584  31.683 -33.782  1.00 95.06           C  
ATOM  20361  OH  TYR B 101      -4.411  33.102 -32.264  1.00 95.06           O  
ATOM  20363  CZ  TYR B 101      -4.651  32.715 -33.546  1.00 95.06           C  
ATOM  20364  N   GLN B 102      -6.080  33.806 -39.526  1.00 92.03           N  
ATOM  20366  CA  GLN B 102      -6.015  35.216 -39.898  1.00 92.03           C  
ATOM  20368  C   GLN B 102      -7.421  35.828 -39.984  1.00 92.03           C  
ATOM  20369  CB  GLN B 102      -5.247  35.352 -41.218  1.00 92.03           C  
ATOM  20372  O   GLN B 102      -7.657  36.896 -39.429  1.00 92.03           O  
ATOM  20373  CG  GLN B 102      -4.999  36.829 -41.538  1.00 92.03           C  
ATOM  20376  CD  GLN B 102      -4.344  37.058 -42.890  1.00 92.03           C  
ATOM  20377  NE2 GLN B 102      -4.537  38.231 -43.446  1.00 92.03           N  
ATOM  20380  OE1 GLN B 102      -3.675  36.211 -43.474  1.00 92.03           O  
ATOM  20381  N   HIS B 103      -8.374  35.118 -40.596  1.00 87.78           N  
ATOM  20383  CA  HIS B 103      -9.768  35.564 -40.649  1.00 87.78           C  
ATOM  20385  C   HIS B 103     -10.416  35.642 -39.252  1.00 87.78           C  
ATOM  20386  CB  HIS B 103     -10.545  34.619 -41.570  1.00 87.78           C  
ATOM  20389  O   HIS B 103     -11.248  36.512 -39.001  1.00 87.78           O  
ATOM  20390  CG  HIS B 103     -11.889  35.165 -41.975  1.00 87.78           C  
ATOM  20391  CD2 HIS B 103     -12.200  35.746 -43.174  1.00 87.78           C  
ATOM  20393  ND1 HIS B 103     -13.029  35.198 -41.208  1.00 87.78           N  
ATOM  20395  CE1 HIS B 103     -14.004  35.763 -41.936  1.00 87.78           C  
ATOM  20397  NE2 HIS B 103     -13.555  36.096 -43.156  1.00 87.78           N  
ATOM  20398  N   TYR B 104     -10.041  34.753 -38.325  1.00 85.55           N  
ATOM  20400  CA  TYR B 104     -10.460  34.838 -36.922  1.00 85.55           C  
ATOM  20402  C   TYR B 104      -9.987  36.143 -36.258  1.00 85.55           C  
ATOM  20403  CB  TYR B 104      -9.980  33.595 -36.151  1.00 85.55           C  
ATOM  20406  O   TYR B 104     -10.802  36.816 -35.627  1.00 85.55           O  
ATOM  20407  CG  TYR B 104      -9.956  33.760 -34.644  1.00 85.55           C  
ATOM  20408  CD1 TYR B 104      -8.740  33.887 -33.944  1.00 85.55           C  
ATOM  20410  CD2 TYR B 104     -11.170  33.840 -33.946  1.00 85.55           C  
ATOM  20412  CE1 TYR B 104      -8.752  34.077 -32.548  1.00 85.55           C  
ATOM  20414  CE2 TYR B 104     -11.193  34.013 -32.551  1.00 85.55           C  
ATOM  20416  OH  TYR B 104      -9.987  34.298 -30.499  1.00 85.55           O  
ATOM  20418  CZ  TYR B 104      -9.976  34.135 -31.848  1.00 85.55           C  
ATOM  20419  N   LEU B 105      -8.717  36.521 -36.441  1.00 85.39           N  
ATOM  20421  CA  LEU B 105      -8.159  37.765 -35.896  1.00 85.39           C  
ATOM  20423  C   LEU B 105      -8.824  39.006 -36.513  1.00 85.39           C  
ATOM  20424  CB  LEU B 105      -6.638  37.803 -36.122  1.00 85.39           C  
ATOM  20427  O   LEU B 105      -9.255  39.889 -35.782  1.00 85.39           O  
ATOM  20428  CG  LEU B 105      -5.829  36.720 -35.386  1.00 85.39           C  
ATOM  20430  CD1 LEU B 105      -4.374  36.798 -35.852  1.00 85.39           C  
ATOM  20434  CD2 LEU B 105      -5.872  36.876 -33.866  1.00 85.39           C  
ATOM  20438  N   GLU B 106      -8.999  39.030 -37.839  1.00 86.04           N  
ATOM  20440  CA  GLU B 106      -9.641  40.146 -38.554  1.00 86.04           C  
ATOM  20442  C   GLU B 106     -11.073  40.418 -38.059  1.00 86.04           C  
ATOM  20443  CB  GLU B 106      -9.669  39.846 -40.069  1.00 86.04           C  
ATOM  20446  O   GLU B 106     -11.476  41.576 -37.924  1.00 86.04           O  
ATOM  20447  CG  GLU B 106      -8.289  39.963 -40.745  1.00 86.04           C  
ATOM  20450  CD  GLU B 106      -8.255  39.482 -42.213  1.00 86.04           C  
ATOM  20451  OE1 GLU B 106      -7.125  39.338 -42.756  1.00 86.04           O  
ATOM  20452  OE2 GLU B 106      -9.331  39.268 -42.819  1.00 86.04           O  
ATOM  20453  N   LEU B 107     -11.844  39.361 -37.767  1.00 81.65           N  
ATOM  20455  CA  LEU B 107     -13.187  39.486 -37.193  1.00 81.65           C  
ATOM  20457  C   LEU B 107     -13.159  39.960 -35.737  1.00 81.65           C  
ATOM  20458  CB  LEU B 107     -13.914  38.133 -37.266  1.00 81.65           C  
ATOM  20461  O   LEU B 107     -14.036  40.719 -35.328  1.00 81.65           O  
ATOM  20462  CG  LEU B 107     -14.404  37.720 -38.663  1.00 81.65           C  
ATOM  20464  CD1 LEU B 107     -14.991  36.312 -38.546  1.00 81.65           C  
ATOM  20468  CD2 LEU B 107     -15.493  38.649 -39.205  1.00 81.65           C  
ATOM  20472  N   LYS B 108     -12.180  39.512 -34.947  1.00 72.32           N  
ATOM  20474  CA  LYS B 108     -12.073  39.887 -33.537  1.00 72.32           C  
ATOM  20476  C   LYS B 108     -11.680  41.361 -33.377  1.00 72.32           C  
ATOM  20477  CB  LYS B 108     -11.138  38.903 -32.827  1.00 72.32           C  
ATOM  20480  O   LYS B 108     -12.349  42.067 -32.631  1.00 72.32           O  
ATOM  20481  CG  LYS B 108     -11.247  39.060 -31.307  1.00 72.32           C  
ATOM  20484  CD  LYS B 108     -10.550  37.908 -30.585  1.00 72.32           C  
ATOM  20487  CE  LYS B 108     -10.415  38.276 -29.100  1.00 72.32           C  
ATOM  20490  NZ  LYS B 108      -9.575  37.307 -28.358  1.00 72.32           N  
ATOM  20494  N   ASP B 109     -10.731  41.847 -34.180  1.00 66.88           N  
ATOM  20496  CA  ASP B 109     -10.345  43.267 -34.234  1.00 66.88           C  
ATOM  20498  C   ASP B 109     -11.517  44.177 -34.650  1.00 66.88           C  
ATOM  20499  CB  ASP B 109      -9.207  43.457 -35.257  1.00 66.88           C  
ATOM  20502  O   ASP B 109     -11.675  45.292 -34.144  1.00 66.88           O  
ATOM  20503  CG  ASP B 109      -7.828  42.945 -34.828  1.00 66.88           C  
ATOM  20504  OD1 ASP B 109      -7.670  42.510 -33.667  1.00 66.88           O  
ATOM  20505  OD2 ASP B 109      -6.921  43.019 -35.693  1.00 66.88           O  
ATOM  20506  N   HIS B 110     -12.364  43.708 -35.578  1.00 72.39           N  
ATOM  20508  CA  HIS B 110     -13.565  44.443 -35.989  1.00 72.39           C  
ATOM  20510  C   HIS B 110     -14.607  44.536 -34.871  1.00 72.39           C  
ATOM  20511  CB  HIS B 110     -14.198  43.804 -37.237  1.00 72.39           C  
ATOM  20514  O   HIS B 110     -15.267  45.563 -34.755  1.00 72.39           O  
ATOM  20515  CG  HIS B 110     -14.121  44.705 -38.441  1.00 72.39           C  
ATOM  20516  CD2 HIS B 110     -15.117  45.488 -38.960  1.00 72.39           C  
ATOM  20518  ND1 HIS B 110     -12.997  44.920 -39.194  1.00 72.39           N  
ATOM  20520  CE1 HIS B 110     -13.307  45.808 -40.152  1.00 72.39           C  
ATOM  20522  NE2 HIS B 110     -14.597  46.174 -40.068  1.00 72.39           N  
ATOM  20523  N   ASN B 111     -14.758  43.478 -34.073  1.00 80.87           N  
ATOM  20525  CA  ASN B 111     -15.720  43.440 -32.972  1.00 80.87           C  
ATOM  20527  C   ASN B 111     -15.255  44.246 -31.747  1.00 80.87           C  
ATOM  20528  CB  ASN B 111     -15.989  41.973 -32.600  1.00 80.87           C  
ATOM  20531  O   ASN B 111     -16.099  44.712 -30.988  1.00 80.87           O  
ATOM  20532  CG  ASN B 111     -16.801  41.203 -33.631  1.00 80.87           C  
ATOM  20533  ND2 ASN B 111     -16.861  39.899 -33.491  1.00 80.87           N  
ATOM  20536  OD1 ASN B 111     -17.426  41.729 -34.538  1.00 80.87           O  
ATOM  20537  N   GLU B 112     -13.944  44.405 -31.549  1.00 89.39           N  
ATOM  20539  CA  GLU B 112     -13.362  45.208 -30.458  1.00 89.39           C  
ATOM  20541  C   GLU B 112     -13.233  46.706 -30.807  1.00 89.39           C  
ATOM  20542  CB  GLU B 112     -12.002  44.604 -30.050  1.00 89.39           C  
ATOM  20545  O   GLU B 112     -13.038  47.532 -29.914  1.00 89.39           O  
ATOM  20546  CG  GLU B 112     -12.151  43.279 -29.274  1.00 89.39           C  
ATOM  20549  CD  GLU B 112     -10.816  42.582 -28.935  1.00 89.39           C  
ATOM  20550  OE1 GLU B 112     -10.871  41.412 -28.470  1.00 89.39           O  
ATOM  20551  OE2 GLU B 112      -9.741  43.180 -29.156  1.00 89.39           O  
ATOM  20552  N   SER B 113     -13.359  47.087 -32.085  1.00 92.94           N  
ATOM  20554  CA  SER B 113     -13.325  48.496 -32.504  1.00 92.94           C  
ATOM  20556  C   SER B 113     -14.612  49.240 -32.092  1.00 92.94           C  
ATOM  20557  CB  SER B 113     -13.122  48.615 -34.014  1.00 92.94           C  
ATOM  20560  O   SER B 113     -15.700  48.765 -32.421  1.00 92.94           O  
ATOM  20561  OG  SER B 113     -11.820  48.184 -34.378  1.00 92.94           O  
ATOM  20563  N   PRO B 114     -14.510  50.401 -31.413  1.00 96.42           N  
ATOM  20564  CA  PRO B 114     -15.663  51.159 -30.921  1.00 96.42           C  
ATOM  20566  C   PRO B 114     -16.496  51.839 -32.017  1.00 96.42           C  
ATOM  20567  CB  PRO B 114     -15.094  52.175 -29.925  1.00 96.42           C  
ATOM  20570  O   PRO B 114     -15.929  52.248 -33.059  1.00 96.42           O  
ATOM  20571  CG  PRO B 114     -13.670  52.399 -30.427  1.00 96.42           C  
ATOM  20574  CD  PRO B 114     -13.275  51.035 -30.985  1.00 96.42           C  
ATOM  20577  OXT PRO B 114     -17.696  52.043 -31.729  1.00 96.42           O  
TER
END
