# Supplementary material for: Improving deep learning protein monomer and complex structure prediction using DeepMSA2 with huge metagenomics data
Source: Nat Methods. 2024 Jan 2;21(2):279–89. doi: 10.1038/s41592-023-02130-4 (PMC10864179; doi:10.1038/s41592-023-02130-4)
Supplement: Supplementary file 17 — Statistical source data and structure coordinate files. [file 41592_2023_2130_MOESM17_ESM.zip › Figure6/Fig6B.H1111.DMFold-Multimer_model.pdb]

PFRMAT TS
TARGET H1111
MODEL   1
PARENT N/A
ATOM      1  N   MET A   1     -61.252 -32.495  43.773  1.00 40.70           N  
ATOM      5  CA  MET A   1     -59.802 -32.208  43.811  1.00 40.70           C  
ATOM      7  C   MET A   1     -59.080 -33.377  43.175  1.00 40.70           C  
ATOM      8  CB  MET A   1     -59.268 -32.070  45.249  1.00 40.70           C  
ATOM     11  O   MET A   1     -59.236 -34.480  43.682  1.00 40.70           O  
ATOM     12  CG  MET A   1     -59.706 -30.811  45.998  1.00 40.70           C  
ATOM     15  SD  MET A   1     -59.121 -30.817  47.717  1.00 40.70           S  
ATOM     16  CE  MET A   1     -59.568 -29.125  48.197  1.00 40.70           C  
ATOM     20  N   SER A   2     -58.293 -33.151  42.127  1.00 50.36           N  
ATOM     22  CA  SER A   2     -57.352 -34.153  41.610  1.00 50.36           C  
ATOM     24  C   SER A   2     -56.088 -34.126  42.466  1.00 50.36           C  
ATOM     25  CB  SER A   2     -57.029 -33.893  40.132  1.00 50.36           C  
ATOM     28  O   SER A   2     -55.033 -33.711  41.998  1.00 50.36           O  
ATOM     29  OG  SER A   2     -58.229 -33.708  39.403  1.00 50.36           O  
ATOM     31  N   ARG A   3     -56.202 -34.459  43.761  1.00 56.57           N  
ATOM     33  CA  ARG A   3     -54.991 -34.579  44.577  1.00 56.57           C  
ATOM     35  C   ARG A   3     -54.188 -35.716  43.953  1.00 56.57           C  
ATOM     36  CB  ARG A   3     -55.265 -34.867  46.067  1.00 56.57           C  
ATOM     39  O   ARG A   3     -54.713 -36.822  43.883  1.00 56.57           O  
ATOM     40  CG  ARG A   3     -56.192 -33.890  46.800  1.00 56.57           C  
ATOM     43  CD  ARG A   3     -56.271 -34.278  48.284  1.00 56.57           C  
ATOM     46  NE  ARG A   3     -57.039 -33.298  49.078  1.00 56.57           N  
ATOM     48  NH1 ARG A   3     -56.619 -34.223  51.139  1.00 56.57           N  
ATOM     51  NH2 ARG A   3     -57.741 -32.296  50.996  1.00 56.57           N  
ATOM     54  CZ  ARG A   3     -57.132 -33.281  50.397  1.00 56.57           C  
ATOM     55  N   ILE A   4     -52.941 -35.464  43.548  1.00 63.14           N  
ATOM     57  CA  ILE A   4     -51.986 -36.568  43.374  1.00 63.14           C  
ATOM     59  C   ILE A   4     -52.044 -37.371  44.669  1.00 63.14           C  
ATOM     60  CB  ILE A   4     -50.555 -36.069  43.073  1.00 63.14           C  
ATOM     62  O   ILE A   4     -52.340 -38.553  44.632  1.00 63.14           O  
ATOM     63  CG1 ILE A   4     -50.560 -35.217  41.784  1.00 63.14           C  
ATOM     66  CG2 ILE A   4     -49.591 -37.267  42.956  1.00 63.14           C  
ATOM     70  CD1 ILE A   4     -49.183 -34.664  41.411  1.00 63.14           C  
ATOM     74  N   ILE A   5     -51.963 -36.656  45.801  1.00 62.30           N  
ATOM     76  CA  ILE A   5     -52.024 -37.163  47.171  1.00 62.30           C  
ATOM     78  C   ILE A   5     -53.450 -37.317  47.697  1.00 62.30           C  
ATOM     79  CB  ILE A   5     -51.054 -36.418  48.087  1.00 62.30           C  
ATOM     81  O   ILE A   5     -53.995 -36.565  48.511  1.00 62.30           O  
ATOM     82  CG1 ILE A   5     -49.694 -36.315  47.350  1.00 62.30           C  
ATOM     85  CG2 ILE A   5     -50.991 -37.191  49.411  1.00 62.30           C  
ATOM     89  CD1 ILE A   5     -48.556 -35.775  48.189  1.00 62.30           C  
ATOM     93  N   THR A   6     -54.077 -38.326  47.134  1.00 58.46           N  
ATOM     95  CA  THR A   6     -55.330 -38.945  47.548  1.00 58.46           C  
ATOM     97  C   THR A   6     -55.101 -39.893  48.767  1.00 58.46           C  
ATOM     98  CB  THR A   6     -55.904 -39.603  46.289  1.00 58.46           C  
ATOM    100  O   THR A   6     -53.992 -39.942  49.303  1.00 58.46           O  
ATOM    101  CG2 THR A   6     -56.756 -38.707  45.394  1.00 58.46           C  
ATOM    105  OG1 THR A   6     -54.864 -40.121  45.475  1.00 58.46           O  
ATOM    107  N   ALA A   7     -56.139 -40.570  49.293  1.00 64.25           N  
ATOM    109  CA  ALA A   7     -56.132 -41.188  50.639  1.00 64.25           C  
ATOM    111  C   ALA A   7     -55.503 -42.631  50.751  1.00 64.25           C  
ATOM    112  CB  ALA A   7     -57.518 -40.914  51.260  1.00 64.25           C  
ATOM    116  O   ALA A   7     -54.639 -42.916  49.922  1.00 64.25           O  
ATOM    117  N   PRO A   8     -55.778 -43.506  51.764  1.00 64.71           N  
ATOM    118  CA  PRO A   8     -54.982 -44.725  52.020  1.00 64.71           C  
ATOM    120  C   PRO A   8     -55.658 -46.100  51.772  1.00 64.71           C  
ATOM    121  CB  PRO A   8     -54.677 -44.614  53.519  1.00 64.71           C  
ATOM    124  O   PRO A   8     -55.060 -47.108  52.142  1.00 64.71           O  
ATOM    125  CG  PRO A   8     -56.008 -44.132  54.086  1.00 64.71           C  
ATOM    128  CD  PRO A   8     -56.577 -43.257  52.965  1.00 64.71           C  
ATOM    131  N   HIS A   9     -56.923 -46.193  51.332  1.00 64.70           N  
ATOM    133  CA  HIS A   9     -57.795 -47.309  51.771  1.00 64.70           C  
ATOM    135  C   HIS A   9     -58.245 -48.371  50.736  1.00 64.70           C  
ATOM    136  CB  HIS A   9     -58.939 -46.775  52.681  1.00 64.70           C  
ATOM    139  O   HIS A   9     -59.097 -49.190  51.089  1.00 64.70           O  
ATOM    140  CG  HIS A   9     -60.008 -45.843  52.129  1.00 64.70           C  
ATOM    141  CD2 HIS A   9     -61.359 -46.070  52.132  1.00 64.70           C  
ATOM    143  ND1 HIS A   9     -59.853 -44.526  51.766  1.00 64.70           N  
ATOM    145  CE1 HIS A   9     -61.057 -43.999  51.504  1.00 64.70           C  
ATOM    147  NE2 HIS A   9     -62.023 -44.899  51.741  1.00 64.70           N  
ATOM    148  N   ILE A  10     -57.806 -48.338  49.462  1.00 68.20           N  
ATOM    150  CA  ILE A  10     -58.595 -48.856  48.308  1.00 68.20           C  
ATOM    152  C   ILE A  10     -57.679 -48.973  46.997  1.00 68.20           C  
ATOM    153  CB  ILE A  10     -59.800 -47.843  48.361  1.00 68.20           C  
ATOM    155  O   ILE A  10     -56.707 -48.214  46.997  1.00 68.20           O  
ATOM    156  CG1 ILE A  10     -61.193 -48.390  48.073  1.00 68.20           C  
ATOM    159  CG2 ILE A  10     -59.464 -46.372  48.038  1.00 68.20           C  
ATOM    163  CD1 ILE A  10     -62.287 -47.343  48.382  1.00 68.20           C  
ATOM    167  N   GLY A  11     -57.830 -49.864  45.935  1.00 70.78           N  
ATOM    169  CA  GLY A  11     -56.686 -50.200  44.943  1.00 70.78           C  
ATOM    172  C   GLY A  11     -56.590 -50.601  43.366  1.00 70.78           C  
ATOM    173  O   GLY A  11     -55.508 -51.071  43.052  1.00 70.78           O  
ATOM    174  N   ILE A  12     -57.473 -50.448  42.321  1.00 73.86           N  
ATOM    176  CA  ILE A  12     -57.187 -50.513  40.786  1.00 73.86           C  
ATOM    178  C   ILE A  12     -57.556 -49.235  39.895  1.00 73.86           C  
ATOM    179  CB  ILE A  12     -57.997 -51.684  40.133  1.00 73.86           C  
ATOM    181  O   ILE A  12     -58.691 -49.171  39.414  1.00 73.86           O  
ATOM    182  CG1 ILE A  12     -57.804 -53.046  40.800  1.00 73.86           C  
ATOM    185  CG2 ILE A  12     -57.855 -51.863  38.602  1.00 73.86           C  
ATOM    189  CD1 ILE A  12     -58.698 -54.142  40.195  1.00 73.86           C  
ATOM    193  N   GLU A  13     -56.785 -48.126  39.739  1.00 73.26           N  
ATOM    195  CA  GLU A  13     -57.430 -46.769  39.622  1.00 73.26           C  
ATOM    197  C   GLU A  13     -58.272 -46.522  38.381  1.00 73.26           C  
ATOM    198  CB  GLU A  13     -56.535 -45.515  39.857  1.00 73.26           C  
ATOM    201  O   GLU A  13     -59.509 -46.565  38.417  1.00 73.26           O  
ATOM    202  CG  GLU A  13     -57.464 -44.272  39.975  1.00 73.26           C  
ATOM    205  CD  GLU A  13     -56.807 -42.913  39.731  1.00 73.26           C  
ATOM    206  OE1 GLU A  13     -57.344 -42.196  38.852  1.00 73.26           O  
ATOM    207  OE2 GLU A  13     -55.830 -42.580  40.426  1.00 73.26           O  
ATOM    208  N   LYS A  14     -57.608 -46.065  37.319  1.00 72.48           N  
ATOM    210  CA  LYS A  14     -58.292 -45.821  36.067  1.00 72.48           C  
ATOM    212  C   LYS A  14     -58.264 -47.157  35.362  1.00 72.48           C  
ATOM    213  CB  LYS A  14     -57.718 -44.644  35.260  1.00 72.48           C  
ATOM    216  O   LYS A  14     -57.504 -47.316  34.411  1.00 72.48           O  
ATOM    217  CG  LYS A  14     -58.669 -44.323  34.087  1.00 72.48           C  
ATOM    220  CD  LYS A  14     -57.955 -43.729  32.863  1.00 72.48           C  
ATOM    223  CE  LYS A  14     -58.929 -43.701  31.672  1.00 72.48           C  
ATOM    226  NZ  LYS A  14     -58.243 -43.625  30.355  1.00 72.48           N  
ATOM    230  N   LEU A  15     -59.104 -48.068  35.848  1.00 68.96           N  
ATOM    232  CA  LEU A  15     -59.496 -49.252  35.108  1.00 68.96           C  
ATOM    234  C   LEU A  15     -59.953 -48.784  33.724  1.00 68.96           C  
ATOM    235  CB  LEU A  15     -60.537 -50.038  35.924  1.00 68.96           C  
ATOM    238  O   LEU A  15     -60.824 -47.920  33.587  1.00 68.96           O  
ATOM    239  CG  LEU A  15     -60.619 -51.534  35.562  1.00 68.96           C  
ATOM    241  CD1 LEU A  15     -61.514 -52.238  36.581  1.00 68.96           C  
ATOM    245  CD2 LEU A  15     -61.207 -51.779  34.171  1.00 68.96           C  
ATOM    249  N   SER A  16     -59.231 -49.268  32.721  1.00 71.21           N  
ATOM    251  CA  SER A  16     -59.416 -49.021  31.294  1.00 71.21           C  
ATOM    253  C   SER A  16     -59.124 -50.332  30.559  1.00 71.21           C  
ATOM    254  CB  SER A  16     -58.462 -47.934  30.770  1.00 71.21           C  
ATOM    257  O   SER A  16     -58.578 -51.256  31.163  1.00 71.21           O  
ATOM    258  OG  SER A  16     -58.337 -46.830  31.659  1.00 71.21           O  
ATOM    260  N   ALA A  17     -59.453 -50.362  29.276  1.00 71.78           N  
ATOM    262  CA  ALA A  17     -59.095 -51.396  28.313  1.00 71.78           C  
ATOM    264  C   ALA A  17     -58.640 -50.689  27.016  1.00 71.78           C  
ATOM    265  CB  ALA A  17     -60.322 -52.298  28.137  1.00 71.78           C  
ATOM    269  O   ALA A  17     -58.860 -49.474  26.899  1.00 71.78           O  
ATOM    270  N   ILE A  18     -57.983 -51.399  26.097  1.00 68.35           N  
ATOM    272  CA  ILE A  18     -57.493 -50.878  24.807  1.00 68.35           C  
ATOM    274  C   ILE A  18     -57.603 -51.995  23.765  1.00 68.35           C  
ATOM    275  CB  ILE A  18     -56.039 -50.332  24.891  1.00 68.35           C  
ATOM    277  O   ILE A  18     -56.763 -52.899  23.718  1.00 68.35           O  
ATOM    278  CG1 ILE A  18     -55.937 -49.158  25.894  1.00 68.35           C  
ATOM    281  CG2 ILE A  18     -55.559 -49.871  23.496  1.00 68.35           C  
ATOM    285  CD1 ILE A  18     -54.556 -48.506  26.022  1.00 68.35           C  
ATOM    289  N   SER A  19     -58.627 -51.903  22.918  1.00 70.26           N  
ATOM    291  CA  SER A  19     -58.959 -52.923  21.917  1.00 70.26           C  
ATOM    293  C   SER A  19     -57.957 -53.033  20.768  1.00 70.26           C  
ATOM    294  CB  SER A  19     -60.409 -52.787  21.456  1.00 70.26           C  
ATOM    297  O   SER A  19     -57.280 -52.070  20.415  1.00 70.26           O  
ATOM    298  OG  SER A  19     -60.631 -51.533  20.866  1.00 70.26           O  
ATOM    300  N   LEU A  20     -57.907 -54.201  20.114  1.00 68.13           N  
ATOM    302  CA  LEU A  20     -57.244 -54.348  18.810  1.00 68.13           C  
ATOM    304  C   LEU A  20     -57.875 -53.427  17.746  1.00 68.13           C  
ATOM    305  CB  LEU A  20     -57.259 -55.828  18.376  1.00 68.13           C  
ATOM    308  O   LEU A  20     -57.171 -52.936  16.863  1.00 68.13           O  
ATOM    309  CG  LEU A  20     -56.048 -56.623  18.906  1.00 68.13           C  
ATOM    311  CD1 LEU A  20     -56.304 -58.124  18.777  1.00 68.13           C  
ATOM    315  CD2 LEU A  20     -54.773 -56.298  18.119  1.00 68.13           C  
ATOM    319  N   GLU A  21     -59.173 -53.119  17.865  1.00 69.71           N  
ATOM    321  CA  GLU A  21     -59.834 -52.075  17.067  1.00 69.71           C  
ATOM    323  C   GLU A  21     -59.331 -50.664  17.426  1.00 69.71           C  
ATOM    324  CB  GLU A  21     -61.369 -52.148  17.209  1.00 69.71           C  
ATOM    327  O   GLU A  21     -59.136 -49.853  16.529  1.00 69.71           O  
ATOM    328  CG  GLU A  21     -61.989 -53.407  16.573  1.00 69.71           C  
ATOM    331  CD  GLU A  21     -63.534 -53.379  16.499  1.00 69.71           C  
ATOM    332  OE1 GLU A  21     -64.097 -54.269  15.820  1.00 69.71           O  
ATOM    333  OE2 GLU A  21     -64.167 -52.485  17.110  1.00 69.71           O  
ATOM    334  N   GLU A  22     -59.046 -50.348  18.692  1.00 68.88           N  
ATOM    336  CA  GLU A  22     -58.479 -49.048  19.097  1.00 68.88           C  
ATOM    338  C   GLU A  22     -56.976 -48.916  18.789  1.00 68.88           C  
ATOM    339  CB  GLU A  22     -58.764 -48.791  20.585  1.00 68.88           C  
ATOM    342  O   GLU A  22     -56.526 -47.822  18.453  1.00 68.88           O  
ATOM    343  CG  GLU A  22     -60.223 -48.354  20.817  1.00 68.88           C  
ATOM    346  CD  GLU A  22     -60.675 -48.546  22.273  1.00 68.88           C  
ATOM    347  OE1 GLU A  22     -61.236 -47.584  22.852  1.00 68.88           O  
ATOM    348  OE2 GLU A  22     -60.502 -49.683  22.776  1.00 68.88           O  
ATOM    349  N   LEU A  23     -56.213 -50.014  18.837  1.00 65.68           N  
ATOM    351  CA  LEU A  23     -54.815 -50.089  18.390  1.00 65.68           C  
ATOM    353  C   LEU A  23     -54.661 -49.824  16.886  1.00 65.68           C  
ATOM    354  CB  LEU A  23     -54.256 -51.498  18.688  1.00 65.68           C  
ATOM    357  O   LEU A  23     -53.668 -49.226  16.475  1.00 65.68           O  
ATOM    358  CG  LEU A  23     -53.560 -51.682  20.045  1.00 65.68           C  
ATOM    360  CD1 LEU A  23     -53.209 -53.158  20.212  1.00 65.68           C  
ATOM    364  CD2 LEU A  23     -52.254 -50.881  20.118  1.00 65.68           C  
ATOM    368  N   SER A  24     -55.612 -50.299  16.074  1.00 64.19           N  
ATOM    370  CA  SER A  24     -55.554 -50.238  14.606  1.00 64.19           C  
ATOM    372  C   SER A  24     -56.339 -49.063  14.019  1.00 64.19           C  
ATOM    373  CB  SER A  24     -56.026 -51.562  14.000  1.00 64.19           C  
ATOM    376  O   SER A  24     -55.830 -48.354  13.154  1.00 64.19           O  
ATOM    377  OG  SER A  24     -57.343 -51.869  14.415  1.00 64.19           O  
ATOM    379  N   CYS A  25     -57.540 -48.765  14.524  1.00 65.90           N  
ATOM    381  CA  CYS A  25     -58.387 -47.654  14.068  1.00 65.90           C  
ATOM    383  C   CYS A  25     -57.947 -46.285  14.645  1.00 65.90           C  
ATOM    384  CB  CYS A  25     -59.865 -48.019  14.271  1.00 65.90           C  
ATOM    387  O   CYS A  25     -58.741 -45.350  14.847  1.00 65.90           O  
ATOM    388  SG  CYS A  25     -60.903 -46.948  13.238  1.00 65.90           S  
ATOM    390  N   GLY A  26     -56.640 -46.139  14.857  1.00 71.03           N  
ATOM    392  CA  GLY A  26     -55.955 -44.900  15.172  1.00 71.03           C  
ATOM    395  C   GLY A  26     -55.593 -44.734  16.642  1.00 71.03           C  
ATOM    396  O   GLY A  26     -54.483 -45.070  17.043  1.00 71.03           O  
ATOM    397  N   LEU A  27     -56.441 -44.007  17.374  1.00 77.49           N  
ATOM    399  CA  LEU A  27     -55.983 -43.099  18.431  1.00 77.49           C  
ATOM    401  C   LEU A  27     -56.709 -43.284  19.765  1.00 77.49           C  
ATOM    402  CB  LEU A  27     -56.016 -41.653  17.897  1.00 77.49           C  
ATOM    405  O   LEU A  27     -57.679 -42.571  20.045  1.00 77.49           O  
ATOM    406  CG  LEU A  27     -54.616 -41.094  17.634  1.00 77.49           C  
ATOM    408  CD1 LEU A  27     -53.920 -40.732  18.943  1.00 77.49           C  
ATOM    412  CD2 LEU A  27     -53.749 -42.028  16.786  1.00 77.49           C  
ATOM    416  N   PRO A  28     -56.231 -44.218  20.602  1.00 76.78           N  
ATOM    417  CA  PRO A  28     -56.724 -44.370  21.956  1.00 76.78           C  
ATOM    419  C   PRO A  28     -56.241 -43.232  22.869  1.00 76.78           C  
ATOM    420  CB  PRO A  28     -56.217 -45.746  22.404  1.00 76.78           C  
ATOM    423  O   PRO A  28     -55.321 -42.465  22.575  1.00 76.78           O  
ATOM    424  CG  PRO A  28     -54.888 -45.886  21.669  1.00 76.78           C  
ATOM    427  CD  PRO A  28     -55.162 -45.179  20.344  1.00 76.78           C  
ATOM    430  N   ASP A  29     -56.859 -43.173  24.044  1.00 75.39           N  
ATOM    432  CA  ASP A  29     -56.263 -42.564  25.235  1.00 75.39           C  
ATOM    434  C   ASP A  29     -54.948 -43.311  25.567  1.00 75.39           C  
ATOM    435  CB  ASP A  29     -57.307 -42.708  26.370  1.00 75.39           C  
ATOM    438  O   ASP A  29     -54.910 -44.521  25.376  1.00 75.39           O  
ATOM    439  CG  ASP A  29     -57.422 -41.526  27.335  1.00 75.39           C  
ATOM    440  OD1 ASP A  29     -57.193 -40.372  26.916  1.00 75.39           O  
ATOM    441  OD2 ASP A  29     -57.767 -41.783  28.519  1.00 75.39           O  
ATOM    442  N   ARG A  30     -53.902 -42.631  26.078  1.00 73.21           N  
ATOM    444  CA  ARG A  30     -52.633 -43.210  26.617  1.00 73.21           C  
ATOM    446  C   ARG A  30     -52.332 -44.658  26.173  1.00 73.21           C  
ATOM    447  CB  ARG A  30     -52.660 -43.221  28.147  1.00 73.21           C  
ATOM    450  O   ARG A  30     -52.639 -45.600  26.905  1.00 73.21           O  
ATOM    451  CG  ARG A  30     -52.780 -41.870  28.838  1.00 73.21           C  
ATOM    454  CD  ARG A  30     -52.803 -42.215  30.328  1.00 73.21           C  
ATOM    457  NE  ARG A  30     -53.175 -41.068  31.153  1.00 73.21           N  
ATOM    459  NH1 ARG A  30     -51.083 -40.124  31.305  1.00 73.21           N  
ATOM    462  NH2 ARG A  30     -52.780 -39.210  32.371  1.00 73.21           N  
ATOM    465  CZ  ARG A  30     -52.345 -40.151  31.590  1.00 73.21           C  
ATOM    466  N   TYR A  31     -51.758 -44.797  24.983  1.00 72.84           N  
ATOM    468  CA  TYR A  31     -51.619 -46.064  24.266  1.00 72.84           C  
ATOM    470  C   TYR A  31     -51.105 -47.251  25.082  1.00 72.84           C  
ATOM    471  CB  TYR A  31     -50.615 -45.886  23.127  1.00 72.84           C  
ATOM    474  O   TYR A  31     -50.200 -47.123  25.906  1.00 72.84           O  
ATOM    475  CG  TYR A  31     -51.045 -44.993  21.994  1.00 72.84           C  
ATOM    476  CD1 TYR A  31     -51.441 -45.572  20.773  1.00 72.84           C  
ATOM    478  CD2 TYR A  31     -50.909 -43.597  22.117  1.00 72.84           C  
ATOM    480  CE1 TYR A  31     -51.611 -44.760  19.639  1.00 72.84           C  
ATOM    482  CE2 TYR A  31     -51.104 -42.781  20.994  1.00 72.84           C  
ATOM    484  OH  TYR A  31     -51.390 -42.596  18.652  1.00 72.84           O  
ATOM    486  CZ  TYR A  31     -51.401 -43.371  19.753  1.00 72.84           C  
ATOM    487  N   ALA A  32     -51.556 -48.434  24.662  1.00 77.29           N  
ATOM    489  CA  ALA A  32     -50.801 -49.658  24.844  1.00 77.29           C  
ATOM    491  C   ALA A  32     -49.417 -49.523  24.177  1.00 77.29           C  
ATOM    492  CB  ALA A  32     -51.608 -50.834  24.282  1.00 77.29           C  
ATOM    496  O   ALA A  32     -49.275 -49.294  22.962  1.00 77.29           O  
ATOM    497  N   LEU A  33     -48.395 -49.676  25.016  1.00 76.57           N  
ATOM    499  CA  LEU A  33     -47.020 -49.950  24.618  1.00 76.57           C  
ATOM    501  C   LEU A  33     -47.006 -51.229  23.751  1.00 76.57           C  
ATOM    502  CB  LEU A  33     -46.194 -50.142  25.905  1.00 76.57           C  
ATOM    505  O   LEU A  33     -47.849 -52.101  23.964  1.00 76.57           O  
ATOM    506  CG  LEU A  33     -46.187 -48.926  26.861  1.00 76.57           C  
ATOM    508  CD1 LEU A  33     -45.745 -49.385  28.247  1.00 76.57           C  
ATOM    512  CD2 LEU A  33     -45.271 -47.794  26.397  1.00 76.57           C  
ATOM    516  N   PRO A  34     -46.109 -51.369  22.760  1.00 77.70           N  
ATOM    517  CA  PRO A  34     -46.012 -52.619  22.013  1.00 77.70           C  
ATOM    519  C   PRO A  34     -45.624 -53.807  22.922  1.00 77.70           C  
ATOM    520  CB  PRO A  34     -44.976 -52.382  20.910  1.00 77.70           C  
ATOM    523  O   PRO A  34     -44.982 -53.601  23.963  1.00 77.70           O  
ATOM    524  CG  PRO A  34     -44.156 -51.194  21.406  1.00 77.70           C  
ATOM    527  CD  PRO A  34     -45.075 -50.428  22.359  1.00 77.70           C  
ATOM    530  N   PRO A  35     -45.971 -55.047  22.519  1.00 79.09           N  
ATOM    531  CA  PRO A  35     -45.397 -56.248  23.121  1.00 79.09           C  
ATOM    533  C   PRO A  35     -43.869 -56.230  22.987  1.00 79.09           C  
ATOM    534  CB  PRO A  35     -46.032 -57.431  22.384  1.00 79.09           C  
ATOM    537  O   PRO A  35     -43.317 -55.601  22.082  1.00 79.09           O  
ATOM    538  CG  PRO A  35     -46.348 -56.851  21.007  1.00 79.09           C  
ATOM    541  CD  PRO A  35     -46.736 -55.409  21.330  1.00 79.09           C  
ATOM    544  N   ASP A  36     -43.173 -56.881  23.915  1.00 83.35           N  
ATOM    546  CA  ASP A  36     -41.720 -56.741  24.032  1.00 83.35           C  
ATOM    548  C   ASP A  36     -40.949 -57.329  22.841  1.00 83.35           C  
ATOM    549  CB  ASP A  36     -41.240 -57.338  25.362  1.00 83.35           C  
ATOM    552  O   ASP A  36     -41.434 -58.197  22.115  1.00 83.35           O  
ATOM    553  CG  ASP A  36     -40.226 -56.444  26.087  1.00 83.35           C  
ATOM    554  OD1 ASP A  36     -40.448 -55.208  26.112  1.00 83.35           O  
ATOM    555  OD2 ASP A  36     -39.347 -56.993  26.776  1.00 83.35           O  
ATOM    556  N   GLY A  37     -39.732 -56.834  22.609  1.00 83.46           N  
ATOM    558  CA  GLY A  37     -38.916 -57.215  21.453  1.00 83.46           C  
ATOM    561  C   GLY A  37     -39.351 -56.579  20.123  1.00 83.46           C  
ATOM    562  O   GLY A  37     -38.498 -56.389  19.253  1.00 83.46           O  
ATOM    563  N   HIS A  38     -40.614 -56.162  19.971  1.00 82.56           N  
ATOM    565  CA  HIS A  38     -40.966 -55.185  18.938  1.00 82.56           C  
ATOM    567  C   HIS A  38     -40.360 -53.817  19.292  1.00 82.56           C  
ATOM    568  CB  HIS A  38     -42.483 -55.085  18.727  1.00 82.56           C  
ATOM    571  O   HIS A  38     -40.294 -53.458  20.471  1.00 82.56           O  
ATOM    572  CG  HIS A  38     -43.037 -56.249  17.950  1.00 82.56           C  
ATOM    573  CD2 HIS A  38     -43.337 -57.490  18.444  1.00 82.56           C  
ATOM    575  ND1 HIS A  38     -43.255 -56.289  16.589  1.00 82.56           N  
ATOM    577  CE1 HIS A  38     -43.676 -57.523  16.271  1.00 82.56           C  
ATOM    579  NE2 HIS A  38     -43.741 -58.291  17.370  1.00 82.56           N  
ATOM    580  N   PRO A  39     -39.925 -53.020  18.297  1.00 79.58           N  
ATOM    581  CA  PRO A  39     -39.541 -51.639  18.543  1.00 79.58           C  
ATOM    583  C   PRO A  39     -40.681 -50.865  19.205  1.00 79.58           C  
ATOM    584  CB  PRO A  39     -39.195 -51.046  17.170  1.00 79.58           C  
ATOM    587  O   PRO A  39     -41.853 -51.065  18.869  1.00 79.58           O  
ATOM    588  CG  PRO A  39     -38.846 -52.274  16.328  1.00 79.58           C  
ATOM    591  CD  PRO A  39     -39.779 -53.345  16.888  1.00 79.58           C  
ATOM    594  N   VAL A  40     -40.332 -49.911  20.069  1.00 77.68           N  
ATOM    596  CA  VAL A  40     -41.243 -48.838  20.486  1.00 77.68           C  
ATOM    598  C   VAL A  40     -41.479 -47.924  19.289  1.00 77.68           C  
ATOM    599  CB  VAL A  40     -40.724 -48.089  21.727  1.00 77.68           C  
ATOM    601  O   VAL A  40     -40.902 -46.844  19.198  1.00 77.68           O  
ATOM    602  CG1 VAL A  40     -41.744 -47.061  22.245  1.00 77.68           C  
ATOM    606  CG2 VAL A  40     -40.498 -49.073  22.875  1.00 77.68           C  
ATOM    610  N   GLU A  41     -42.282 -48.401  18.331  1.00 74.78           N  
ATOM    612  CA  GLU A  41     -42.717 -47.622  17.178  1.00 74.78           C  
ATOM    614  C   GLU A  41     -43.395 -46.361  17.698  1.00 74.78           C  
ATOM    615  CB  GLU A  41     -43.697 -48.385  16.278  1.00 74.78           C  
ATOM    618  O   GLU A  41     -44.453 -46.460  18.343  1.00 74.78           O  
ATOM    619  CG  GLU A  41     -42.999 -49.483  15.471  1.00 74.78           C  
ATOM    622  CD  GLU A  41     -43.891 -49.998  14.337  1.00 74.78           C  
ATOM    623  OE1 GLU A  41     -43.357 -50.289  13.244  1.00 74.78           O  
ATOM    624  OE2 GLU A  41     -45.120 -50.159  14.533  1.00 74.78           O  
ATOM    625  N   PRO A  42     -42.806 -45.184  17.440  1.00 77.90           N  
ATOM    626  CA  PRO A  42     -43.406 -43.937  17.849  1.00 77.90           C  
ATOM    628  C   PRO A  42     -44.830 -43.858  17.311  1.00 77.90           C  
ATOM    629  CB  PRO A  42     -42.496 -42.870  17.261  1.00 77.90           C  
ATOM    632  O   PRO A  42     -45.094 -44.267  16.179  1.00 77.90           O  
ATOM    633  CG  PRO A  42     -41.129 -43.535  17.208  1.00 77.90           C  
ATOM    636  CD  PRO A  42     -41.528 -44.938  16.779  1.00 77.90           C  
ATOM    639  N   HIS A  43     -45.758 -43.310  18.096  1.00 80.70           N  
ATOM    641  CA  HIS A  43     -47.195 -43.288  17.770  1.00 80.70           C  
ATOM    643  C   HIS A  43     -47.518 -42.723  16.368  1.00 80.70           C  
ATOM    644  CB  HIS A  43     -47.874 -42.430  18.834  1.00 80.70           C  
ATOM    647  O   HIS A  43     -48.561 -43.004  15.784  1.00 80.70           O  
ATOM    648  CG  HIS A  43     -47.747 -42.925  20.250  1.00 80.70           C  
ATOM    649  CD2 HIS A  43     -47.743 -42.141  21.369  1.00 80.70           C  
ATOM    651  ND1 HIS A  43     -47.649 -44.230  20.672  1.00 80.70           N  
ATOM    653  CE1 HIS A  43     -47.590 -44.225  22.015  1.00 80.70           C  
ATOM    655  NE2 HIS A  43     -47.666 -42.972  22.488  1.00 80.70           N  
ATOM    656  N   LEU A  44     -46.583 -41.933  15.851  1.00 80.15           N  
ATOM    658  CA  LEU A  44     -46.493 -41.367  14.520  1.00 80.15           C  
ATOM    660  C   LEU A  44     -46.269 -42.387  13.383  1.00 80.15           C  
ATOM    661  CB  LEU A  44     -45.288 -40.424  14.633  1.00 80.15           C  
ATOM    664  O   LEU A  44     -47.023 -42.413  12.414  1.00 80.15           O  
ATOM    665  CG  LEU A  44     -45.251 -39.412  13.502  1.00 80.15           C  
ATOM    667  CD1 LEU A  44     -46.432 -38.458  13.662  1.00 80.15           C  
ATOM    671  CD2 LEU A  44     -43.907 -38.698  13.510  1.00 80.15           C  
ATOM    675  N   GLU A  45     -45.254 -43.244  13.528  1.00 78.77           N  
ATOM    677  CA  GLU A  45     -44.866 -44.291  12.565  1.00 78.77           C  
ATOM    679  C   GLU A  45     -45.901 -45.427  12.536  1.00 78.77           C  
ATOM    680  CB  GLU A  45     -43.467 -44.827  12.940  1.00 78.77           C  
ATOM    683  O   GLU A  45     -46.013 -46.150  11.554  1.00 78.77           O  
ATOM    684  CG  GLU A  45     -42.352 -43.827  12.589  1.00 78.77           C  
ATOM    687  CD  GLU A  45     -41.018 -44.121  13.296  1.00 78.77           C  
ATOM    688  OE1 GLU A  45     -40.519 -43.166  13.940  1.00 78.77           O  
ATOM    689  OE2 GLU A  45     -40.512 -45.265  13.251  1.00 78.77           O  
ATOM    690  N   ARG A  46     -46.728 -45.551  13.583  1.00 76.83           N  
ATOM    692  CA  ARG A  46     -47.892 -46.454  13.587  1.00 76.83           C  
ATOM    694  C   ARG A  46     -49.003 -46.024  12.628  1.00 76.83           C  
ATOM    695  CB  ARG A  46     -48.461 -46.586  15.004  1.00 76.83           C  
ATOM    698  O   ARG A  46     -49.685 -46.882  12.080  1.00 76.83           O  
ATOM    699  CG  ARG A  46     -47.564 -47.429  15.917  1.00 76.83           C  
ATOM    702  CD  ARG A  46     -48.264 -47.632  17.267  1.00 76.83           C  
ATOM    705  NE  ARG A  46     -47.598 -48.679  18.059  1.00 76.83           N  
ATOM    707  NH1 ARG A  46     -48.903 -48.577  19.966  1.00 76.83           N  
ATOM    710  NH2 ARG A  46     -47.320 -50.116  19.796  1.00 76.83           N  
ATOM    713  CZ  ARG A  46     -47.943 -49.111  19.261  1.00 76.83           C  
ATOM    714  N   LEU A  47     -49.215 -44.721  12.441  1.00 80.49           N  
ATOM    716  CA  LEU A  47     -50.238 -44.217  11.516  1.00 80.49           C  
ATOM    718  C   LEU A  47     -49.758 -44.254  10.069  1.00 80.49           C  
ATOM    719  CB  LEU A  47     -50.596 -42.783  11.898  1.00 80.49           C  
ATOM    722  O   LEU A  47     -50.527 -44.545   9.147  1.00 80.49           O  
ATOM    723  CG  LEU A  47     -51.349 -42.655  13.222  1.00 80.49           C  
ATOM    725  CD1 LEU A  47     -51.429 -41.173  13.555  1.00 80.49           C  
ATOM    729  CD2 LEU A  47     -52.769 -43.207  13.102  1.00 80.49           C  
ATOM    733  N   TYR A  48     -48.464 -43.993   9.896  1.00 78.37           N  
ATOM    735  CA  TYR A  48     -47.779 -44.054   8.619  1.00 78.37           C  
ATOM    737  C   TYR A  48     -46.601 -45.010   8.765  1.00 78.37           C  
ATOM    738  CB  TYR A  48     -47.417 -42.638   8.148  1.00 78.37           C  
ATOM    741  O   TYR A  48     -45.474 -44.551   8.980  1.00 78.37           O  
ATOM    742  CG  TYR A  48     -48.517 -41.658   8.454  1.00 78.37           C  
ATOM    743  CD1 TYR A  48     -49.776 -41.891   7.885  1.00 78.37           C  
ATOM    745  CD2 TYR A  48     -48.372 -40.754   9.515  1.00 78.37           C  
ATOM    747  CE1 TYR A  48     -50.923 -41.314   8.450  1.00 78.37           C  
ATOM    749  CE2 TYR A  48     -49.509 -40.108  10.021  1.00 78.37           C  
ATOM    751  OH  TYR A  48     -51.899 -39.848  10.055  1.00 78.37           O  
ATOM    753  CZ  TYR A  48     -50.789 -40.410   9.515  1.00 78.37           C  
ATOM    754  N   PRO A  49     -46.870 -46.329   8.648  1.00 78.87           N  
ATOM    755  CA  PRO A  49     -45.841 -47.339   8.435  1.00 78.87           C  
ATOM    757  C   PRO A  49     -44.871 -46.906   7.330  1.00 78.87           C  
ATOM    758  CB  PRO A  49     -46.613 -48.614   8.082  1.00 78.87           C  
ATOM    761  O   PRO A  49     -45.140 -45.948   6.600  1.00 78.87           O  
ATOM    762  CG  PRO A  49     -47.929 -48.449   8.829  1.00 78.87           C  
ATOM    765  CD  PRO A  49     -48.187 -46.959   8.646  1.00 78.87           C  
ATOM    768  N   THR A  50     -43.696 -47.524   7.223  1.00 75.93           N  
ATOM    770  CA  THR A  50     -42.807 -47.228   6.088  1.00 75.93           C  
ATOM    772  C   THR A  50     -42.081 -48.475   5.598  1.00 75.93           C  
ATOM    773  CB  THR A  50     -41.872 -46.035   6.326  1.00 75.93           C  
ATOM    775  O   THR A  50     -41.053 -48.882   6.147  1.00 75.93           O  
ATOM    776  CG2 THR A  50     -41.434 -45.431   4.990  1.00 75.93           C  
ATOM    780  OG1 THR A  50     -42.554 -44.992   6.980  1.00 75.93           O  
ATOM    782  N   ALA A  51     -42.606 -48.986   4.484  1.00 81.07           N  
ATOM    784  CA  ALA A  51     -42.216 -50.135   3.691  1.00 81.07           C  
ATOM    786  C   ALA A  51     -42.635 -51.514   4.304  1.00 81.07           C  
ATOM    787  CB  ALA A  51     -40.724 -49.895   3.373  1.00 81.07           C  
ATOM    791  O   ALA A  51     -41.912 -52.081   5.113  1.00 81.07           O  
ATOM    792  N   GLN A  52     -43.714 -52.163   3.820  1.00 84.30           N  
ATOM    794  CA  GLN A  52     -44.396 -53.320   4.449  1.00 84.30           C  
ATOM    796  C   GLN A  52     -43.928 -54.699   3.976  1.00 84.30           C  
ATOM    797  CB  GLN A  52     -45.928 -53.193   4.352  1.00 84.30           C  
ATOM    800  O   GLN A  52     -44.045 -55.633   4.759  1.00 84.30           O  
ATOM    801  CG  GLN A  52     -46.837 -54.276   4.976  1.00 84.30           C  
ATOM    804  CD  GLN A  52     -48.330 -53.984   4.764  1.00 84.30           C  
ATOM    805  NE2 GLN A  52     -49.220 -54.928   4.985  1.00 84.30           N  
ATOM    808  OE1 GLN A  52     -48.744 -52.893   4.412  1.00 84.30           O  
ATOM    809  N   SER A  53     -43.287 -54.869   2.812  1.00 86.08           N  
ATOM    811  CA  SER A  53     -42.381 -56.026   2.645  1.00 86.08           C  
ATOM    813  C   SER A  53     -41.095 -55.863   3.446  1.00 86.08           C  
ATOM    814  CB  SER A  53     -42.031 -56.429   1.210  1.00 86.08           C  
ATOM    817  O   SER A  53     -40.574 -56.861   3.911  1.00 86.08           O  
ATOM    818  OG  SER A  53     -40.913 -55.745   0.668  1.00 86.08           O  
ATOM    820  N   LYS A  54     -40.593 -54.644   3.694  1.00 89.27           N  
ATOM    822  CA  LYS A  54     -39.443 -54.418   4.592  1.00 89.27           C  
ATOM    824  C   LYS A  54     -39.845 -54.785   6.017  1.00 89.27           C  
ATOM    825  CB  LYS A  54     -38.954 -52.964   4.507  1.00 89.27           C  
ATOM    828  O   LYS A  54     -39.138 -55.555   6.649  1.00 89.27           O  
ATOM    829  CG  LYS A  54     -37.461 -52.751   4.782  1.00 89.27           C  
ATOM    832  CD  LYS A  54     -37.211 -51.238   4.696  1.00 89.27           C  
ATOM    835  CE  LYS A  54     -35.766 -50.786   4.922  1.00 89.27           C  
ATOM    838  NZ  LYS A  54     -35.705 -49.301   4.932  1.00 89.27           N  
ATOM    842  N   ARG A  55     -41.025 -54.327   6.451  1.00 88.81           N  
ATOM    844  CA  ARG A  55     -41.703 -54.712   7.692  1.00 88.81           C  
ATOM    846  C   ARG A  55     -41.925 -56.223   7.738  1.00 88.81           C  
ATOM    847  CB  ARG A  55     -43.003 -53.899   7.839  1.00 88.81           C  
ATOM    850  O   ARG A  55     -41.333 -56.862   8.584  1.00 88.81           O  
ATOM    851  CG  ARG A  55     -43.467 -53.786   9.290  1.00 88.81           C  
ATOM    854  CD  ARG A  55     -44.769 -52.983   9.380  1.00 88.81           C  
ATOM    857  NE  ARG A  55     -45.285 -53.012  10.758  1.00 88.81           N  
ATOM    859  NH1 ARG A  55     -45.088 -50.767  11.270  1.00 88.81           N  
ATOM    862  NH2 ARG A  55     -45.819 -52.169  12.798  1.00 88.81           N  
ATOM    865  CZ  ARG A  55     -45.402 -51.987  11.583  1.00 88.81           C  
ATOM    866  N   SER A  56     -42.584 -56.826   6.746  1.00 89.76           N  
ATOM    868  CA  SER A  56     -42.797 -58.283   6.670  1.00 89.76           C  
ATOM    870  C   SER A  56     -41.493 -59.091   6.623  1.00 89.76           C  
ATOM    871  CB  SER A  56     -43.640 -58.682   5.450  1.00 89.76           C  
ATOM    874  O   SER A  56     -41.459 -60.192   7.157  1.00 89.76           O  
ATOM    875  OG  SER A  56     -44.919 -58.080   5.453  1.00 89.76           O  
ATOM    877  N   LEU A  57     -40.409 -58.575   6.031  1.00 91.38           N  
ATOM    879  CA  LEU A  57     -39.069 -59.177   6.054  1.00 91.38           C  
ATOM    881  C   LEU A  57     -38.406 -59.024   7.428  1.00 91.38           C  
ATOM    882  CB  LEU A  57     -38.165 -58.544   4.974  1.00 91.38           C  
ATOM    885  O   LEU A  57     -37.707 -59.941   7.851  1.00 91.38           O  
ATOM    886  CG  LEU A  57     -38.472 -58.994   3.534  1.00 91.38           C  
ATOM    888  CD1 LEU A  57     -37.864 -58.025   2.520  1.00 91.38           C  
ATOM    892  CD2 LEU A  57     -37.914 -60.384   3.238  1.00 91.38           C  
ATOM    896  N   TRP A  58     -38.613 -57.906   8.127  1.00 89.67           N  
ATOM    898  CA  TRP A  58     -38.176 -57.714   9.511  1.00 89.67           C  
ATOM    900  C   TRP A  58     -38.967 -58.603  10.467  1.00 89.67           C  
ATOM    901  CB  TRP A  58     -38.276 -56.242   9.933  1.00 89.67           C  
ATOM    904  O   TRP A  58     -38.347 -59.331  11.226  1.00 89.67           O  
ATOM    905  CG  TRP A  58     -37.441 -55.218   9.214  1.00 89.67           C  
ATOM    906  CD1 TRP A  58     -37.704 -53.894   9.258  1.00 89.67           C  
ATOM    908  CD2 TRP A  58     -36.249 -55.354   8.369  1.00 89.67           C  
ATOM    909  CE2 TRP A  58     -35.832 -54.044   7.972  1.00 89.67           C  
ATOM    910  CE3 TRP A  58     -35.471 -56.430   7.882  1.00 89.67           C  
ATOM    912  NE1 TRP A  58     -36.754 -53.197   8.544  1.00 89.67           N  
ATOM    914  CH2 TRP A  58     -33.979 -54.904   6.681  1.00 89.67           C  
ATOM    916  CZ2 TRP A  58     -34.709 -53.812   7.163  1.00 89.67           C  
ATOM    918  CZ3 TRP A  58     -34.371 -56.203   7.035  1.00 89.67           C  
ATOM    920  N   ASP A  59     -40.294 -58.627  10.384  1.00 88.95           N  
ATOM    922  CA  ASP A  59     -41.186 -59.464  11.190  1.00 88.95           C  
ATOM    924  C   ASP A  59     -40.904 -60.956  10.934  1.00 88.95           C  
ATOM    925  CB  ASP A  59     -42.652 -59.111  10.868  1.00 88.95           C  
ATOM    928  O   ASP A  59     -40.759 -61.741  11.871  1.00 88.95           O  
ATOM    929  CG  ASP A  59     -43.037 -57.652  11.168  1.00 88.95           C  
ATOM    930  OD1 ASP A  59     -42.491 -57.079  12.139  1.00 88.95           O  
ATOM    931  OD2 ASP A  59     -43.894 -57.125  10.426  1.00 88.95           O  
ATOM    932  N   PHE A  60     -40.701 -61.350   9.670  1.00 89.45           N  
ATOM    934  CA  PHE A  60     -40.255 -62.698   9.304  1.00 89.45           C  
ATOM    936  C   PHE A  60     -38.842 -63.019   9.805  1.00 89.45           C  
ATOM    937  CB  PHE A  60     -40.307 -62.878   7.782  1.00 89.45           C  
ATOM    940  O   PHE A  60     -38.588 -64.154  10.204  1.00 89.45           O  
ATOM    941  CG  PHE A  60     -39.658 -64.161   7.308  1.00 89.45           C  
ATOM    942  CD1 PHE A  60     -38.334 -64.131   6.827  1.00 89.45           C  
ATOM    944  CD2 PHE A  60     -40.340 -65.385   7.417  1.00 89.45           C  
ATOM    946  CE1 PHE A  60     -37.699 -65.321   6.439  1.00 89.45           C  
ATOM    948  CE2 PHE A  60     -39.710 -66.573   7.013  1.00 89.45           C  
ATOM    950  CZ  PHE A  60     -38.394 -66.538   6.517  1.00 89.45           C  
ATOM    952  N   ALA A  61     -37.903 -62.074   9.790  1.00 87.11           N  
ATOM    954  CA  ALA A  61     -36.559 -62.288  10.329  1.00 87.11           C  
ATOM    956  C   ALA A  61     -36.502 -62.181  11.860  1.00 87.11           C  
ATOM    957  CB  ALA A  61     -35.597 -61.309   9.662  1.00 87.11           C  
ATOM    961  O   ALA A  61     -35.527 -62.647  12.451  1.00 87.11           O  
ATOM    962  N   SER A  62     -37.527 -61.605  12.490  1.00 86.14           N  
ATOM    964  CA  SER A  62     -37.540 -61.283  13.909  1.00 86.14           C  
ATOM    966  C   SER A  62     -37.466 -62.550  14.769  1.00 86.14           C  
ATOM    967  CB  SER A  62     -38.779 -60.464  14.285  1.00 86.14           C  
ATOM    970  O   SER A  62     -38.183 -63.539  14.519  1.00 86.14           O  
ATOM    971  OG  SER A  62     -38.626 -59.993  15.608  1.00 86.14           O  
ATOM    973  N   PRO A  63     -36.622 -62.552  15.813  1.00 82.83           N  
ATOM    974  CA  PRO A  63     -36.731 -63.482  16.921  1.00 82.83           C  
ATOM    976  C   PRO A  63     -38.056 -63.248  17.661  1.00 82.83           C  
ATOM    977  CB  PRO A  63     -35.487 -63.238  17.789  1.00 82.83           C  
ATOM    980  O   PRO A  63     -38.146 -62.432  18.570  1.00 82.83           O  
ATOM    981  CG  PRO A  63     -34.515 -62.514  16.854  1.00 82.83           C  
ATOM    984  CD  PRO A  63     -35.458 -61.704  15.979  1.00 82.83           C  
ATOM    987  N   GLY A  64     -39.097 -63.983  17.260  1.00 83.56           N  
ATOM    989  CA  GLY A  64     -40.428 -63.984  17.887  1.00 83.56           C  
ATOM    992  C   GLY A  64     -40.464 -64.653  19.267  1.00 83.56           C  
ATOM    993  O   GLY A  64     -41.309 -65.506  19.512  1.00 83.56           O  
ATOM    994  N   TYR A  65     -39.488 -64.336  20.116  1.00 80.64           N  
ATOM    996  CA  TYR A  65     -39.429 -64.637  21.541  1.00 80.64           C  
ATOM    998  C   TYR A  65     -38.428 -63.675  22.195  1.00 80.64           C  
ATOM    999  CB  TYR A  65     -39.032 -66.103  21.792  1.00 80.64           C  
ATOM   1002  O   TYR A  65     -37.330 -63.455  21.677  1.00 80.64           O  
ATOM   1003  CG  TYR A  65     -37.641 -66.518  21.335  1.00 80.64           C  
ATOM   1004  CD1 TYR A  65     -37.433 -67.004  20.028  1.00 80.64           C  
ATOM   1006  CD2 TYR A  65     -36.562 -66.448  22.237  1.00 80.64           C  
ATOM   1008  CE1 TYR A  65     -36.149 -67.427  19.627  1.00 80.64           C  
ATOM   1010  CE2 TYR A  65     -35.281 -66.875  21.845  1.00 80.64           C  
ATOM   1012  OH  TYR A  65     -33.849 -67.835  20.181  1.00 80.64           O  
ATOM   1014  CZ  TYR A  65     -35.075 -67.373  20.541  1.00 80.64           C  
ATOM   1015  N   THR A  66     -38.773 -63.109  23.347  1.00 83.79           N  
ATOM   1017  CA  THR A  66     -37.852 -62.259  24.104  1.00 83.79           C  
ATOM   1019  C   THR A  66     -36.731 -63.091  24.723  1.00 83.79           C  
ATOM   1020  CB  THR A  66     -38.554 -61.417  25.182  1.00 83.79           C  
ATOM   1022  O   THR A  66     -36.932 -64.178  25.263  1.00 83.79           O  
ATOM   1023  CG2 THR A  66     -38.439 -59.927  24.877  1.00 83.79           C  
ATOM   1027  OG1 THR A  66     -39.922 -61.736  25.274  1.00 83.79           O  
ATOM   1029  N   PHE A  67     -35.514 -62.562  24.679  1.00 83.57           N  
ATOM   1031  CA  PHE A  67     -34.277 -63.265  25.030  1.00 83.57           C  
ATOM   1033  C   PHE A  67     -34.020 -63.411  26.549  1.00 83.57           C  
ATOM   1034  CB  PHE A  67     -33.133 -62.560  24.284  1.00 83.57           C  
ATOM   1037  O   PHE A  67     -32.859 -63.455  26.953  1.00 83.57           O  
ATOM   1038  CG  PHE A  67     -33.149 -62.779  22.788  1.00 83.57           C  
ATOM   1039  CD1 PHE A  67     -32.509 -63.915  22.270  1.00 83.57           C  
ATOM   1041  CD2 PHE A  67     -33.765 -61.863  21.914  1.00 83.57           C  
ATOM   1043  CE1 PHE A  67     -32.431 -64.119  20.885  1.00 83.57           C  
ATOM   1045  CE2 PHE A  67     -33.676 -62.058  20.524  1.00 83.57           C  
ATOM   1047  CZ  PHE A  67     -32.990 -63.174  20.011  1.00 83.57           C  
ATOM   1049  N   HIS A  68     -35.077 -63.473  27.378  1.00 82.79           N  
ATOM   1051  CA  HIS A  68     -35.150 -63.020  28.786  1.00 82.79           C  
ATOM   1053  C   HIS A  68     -33.953 -63.310  29.715  1.00 82.79           C  
ATOM   1054  CB  HIS A  68     -36.425 -63.569  29.441  1.00 82.79           C  
ATOM   1057  O   HIS A  68     -33.658 -62.513  30.605  1.00 82.79           O  
ATOM   1058  CG  HIS A  68     -37.707 -63.014  28.874  1.00 82.79           C  
ATOM   1059  CD2 HIS A  68     -38.587 -63.684  28.068  1.00 82.79           C  
ATOM   1061  ND1 HIS A  68     -38.271 -61.785  29.156  1.00 82.79           N  
ATOM   1063  CE1 HIS A  68     -39.467 -61.725  28.545  1.00 82.79           C  
ATOM   1065  NE2 HIS A  68     -39.690 -62.856  27.859  1.00 82.79           N  
ATOM   1066  N   GLY A  69     -33.235 -64.416  29.509  1.00 87.26           N  
ATOM   1068  CA  GLY A  69     -31.997 -64.739  30.224  1.00 87.26           C  
ATOM   1071  C   GLY A  69     -30.799 -63.830  29.909  1.00 87.26           C  
ATOM   1072  O   GLY A  69     -29.691 -64.149  30.332  1.00 87.26           O  
ATOM   1073  N   LEU A  70     -30.987 -62.741  29.159  1.00 90.43           N  
ATOM   1075  CA  LEU A  70     -29.951 -61.774  28.812  1.00 90.43           C  
ATOM   1077  C   LEU A  70     -30.280 -60.341  29.279  1.00 90.43           C  
ATOM   1078  CB  LEU A  70     -29.644 -61.883  27.297  1.00 90.43           C  
ATOM   1081  O   LEU A  70     -29.468 -59.469  29.025  1.00 90.43           O  
ATOM   1082  CG  LEU A  70     -29.023 -63.230  26.863  1.00 90.43           C  
ATOM   1084  CD1 LEU A  70     -28.858 -63.302  25.344  1.00 90.43           C  
ATOM   1088  CD2 LEU A  70     -27.630 -63.449  27.457  1.00 90.43           C  
ATOM   1092  N   HIS A  71     -31.386 -60.068  29.992  1.00 87.39           N  
ATOM   1094  CA  HIS A  71     -31.873 -58.712  30.356  1.00 87.39           C  
ATOM   1096  C   HIS A  71     -31.021 -57.924  31.381  1.00 87.39           C  
ATOM   1097  CB  HIS A  71     -33.356 -58.773  30.816  1.00 87.39           C  
ATOM   1100  O   HIS A  71     -31.479 -56.907  31.895  1.00 87.39           O  
ATOM   1101  CG  HIS A  71     -34.388 -58.307  29.814  1.00 87.39           C  
ATOM   1102  CD2 HIS A  71     -35.382 -59.095  29.316  1.00 87.39           C  
ATOM   1104  ND1 HIS A  71     -34.639 -57.028  29.353  1.00 87.39           N  
ATOM   1106  CE1 HIS A  71     -35.719 -57.073  28.545  1.00 87.39           C  
ATOM   1108  NE2 HIS A  71     -36.177 -58.334  28.464  1.00 87.39           N  
ATOM   1109  N   ARG A  72     -29.807 -58.356  31.744  1.00 89.58           N  
ATOM   1111  CA  ARG A  72     -29.007 -57.716  32.811  1.00 89.58           C  
ATOM   1113  C   ARG A  72     -27.526 -57.601  32.446  1.00 89.58           C  
ATOM   1114  CB  ARG A  72     -29.176 -58.523  34.115  1.00 89.58           C  
ATOM   1117  O   ARG A  72     -26.947 -58.612  32.060  1.00 89.58           O  
ATOM   1118  CG  ARG A  72     -30.604 -58.526  34.700  1.00 89.58           C  
ATOM   1121  CD  ARG A  72     -30.694 -59.504  35.883  1.00 89.58           C  
ATOM   1124  NE  ARG A  72     -31.991 -59.430  36.597  1.00 89.58           N  
ATOM   1126  NH1 ARG A  72     -31.983 -61.545  37.520  1.00 89.58           N  
ATOM   1129  NH2 ARG A  72     -33.555 -60.127  38.129  1.00 89.58           N  
ATOM   1132  CZ  ARG A  72     -32.503 -60.358  37.396  1.00 89.58           C  
ATOM   1133  N   ALA A  73     -26.931 -56.416  32.673  1.00 88.30           N  
ATOM   1135  CA  ALA A  73     -25.520 -56.008  32.436  1.00 88.30           C  
ATOM   1137  C   ALA A  73     -24.460 -57.101  32.652  1.00 88.30           C  
ATOM   1138  CB  ALA A  73     -25.163 -54.838  33.365  1.00 88.30           C  
ATOM   1142  O   ALA A  73     -23.415 -57.128  32.001  1.00 88.30           O  
ATOM   1143  N   GLN A  74     -24.699 -57.947  33.648  1.00 90.65           N  
ATOM   1145  CA  GLN A  74     -23.782 -58.969  34.125  1.00 90.65           C  
ATOM   1147  C   GLN A  74     -23.983 -60.309  33.396  1.00 90.65           C  
ATOM   1148  CB  GLN A  74     -24.014 -59.066  35.639  1.00 90.65           C  
ATOM   1151  O   GLN A  74     -22.998 -60.966  33.064  1.00 90.65           O  
ATOM   1152  CG  GLN A  74     -22.823 -59.622  36.428  1.00 90.65           C  
ATOM   1155  CD  GLN A  74     -23.107 -59.596  37.930  1.00 90.65           C  
ATOM   1156  NE2 GLN A  74     -22.102 -59.549  38.774  1.00 90.65           N  
ATOM   1159  OE1 GLN A  74     -24.242 -59.629  38.367  1.00 90.65           O  
ATOM   1160  N   ASP A  75     -25.230 -60.690  33.087  1.00 91.74           N  
ATOM   1162  CA  ASP A  75     -25.574 -61.938  32.389  1.00 91.74           C  
ATOM   1164  C   ASP A  75     -24.994 -61.958  30.970  1.00 91.74           C  
ATOM   1165  CB  ASP A  75     -27.102 -62.131  32.332  1.00 91.74           C  
ATOM   1168  O   ASP A  75     -24.269 -62.884  30.608  1.00 91.74           O  
ATOM   1169  CG  ASP A  75     -27.677 -62.738  33.614  1.00 91.74           C  
ATOM   1170  OD1 ASP A  75     -27.455 -63.958  33.813  1.00 91.74           O  
ATOM   1171  OD2 ASP A  75     -28.353 -62.002  34.365  1.00 91.74           O  
ATOM   1172  N   TYR A  76     -25.244 -60.919  30.170  1.00 91.23           N  
ATOM   1174  CA  TYR A  76     -24.729 -60.864  28.801  1.00 91.23           C  
ATOM   1176  C   TYR A  76     -23.216 -60.661  28.754  1.00 91.23           C  
ATOM   1177  CB  TYR A  76     -25.385 -59.710  28.073  1.00 91.23           C  
ATOM   1180  O   TYR A  76     -22.563 -61.273  27.919  1.00 91.23           O  
ATOM   1181  CG  TYR A  76     -24.952 -59.477  26.651  1.00 91.23           C  
ATOM   1182  CD1 TYR A  76     -23.873 -58.605  26.389  1.00 91.23           C  
ATOM   1184  CD2 TYR A  76     -25.667 -60.067  25.599  1.00 91.23           C  
ATOM   1186  CE1 TYR A  76     -23.517 -58.310  25.066  1.00 91.23           C  
ATOM   1188  CE2 TYR A  76     -25.292 -59.798  24.274  1.00 91.23           C  
ATOM   1190  OH  TYR A  76     -23.890 -58.607  22.740  1.00 91.23           O  
ATOM   1192  CZ  TYR A  76     -24.232 -58.905  24.010  1.00 91.23           C  
ATOM   1193  N   ARG A  77     -22.626 -59.840  29.638  1.00 90.97           N  
ATOM   1195  CA  ARG A  77     -21.160 -59.677  29.700  1.00 90.97           C  
ATOM   1197  C   ARG A  77     -20.471 -61.008  30.013  1.00 90.97           C  
ATOM   1198  CB  ARG A  77     -20.814 -58.582  30.718  1.00 90.97           C  
ATOM   1201  O   ARG A  77     -19.445 -61.330  29.419  1.00 90.97           O  
ATOM   1202  CG  ARG A  77     -19.298 -58.328  30.827  1.00 90.97           C  
ATOM   1205  CD  ARG A  77     -18.997 -57.108  31.707  1.00 90.97           C  
ATOM   1208  NE  ARG A  77     -19.462 -55.882  31.046  1.00 90.97           N  
ATOM   1210  NH1 ARG A  77     -20.770 -54.929  32.675  1.00 90.97           N  
ATOM   1213  NH2 ARG A  77     -20.812 -54.137  30.596  1.00 90.97           N  
ATOM   1216  CZ  ARG A  77     -20.348 -54.998  31.444  1.00 90.97           C  
ATOM   1217  N   ARG A  78     -21.075 -61.818  30.886  1.00 92.70           N  
ATOM   1219  CA  ARG A  78     -20.637 -63.185  31.196  1.00 92.70           C  
ATOM   1221  C   ARG A  78     -20.804 -64.137  30.008  1.00 92.70           C  
ATOM   1222  CB  ARG A  78     -21.420 -63.631  32.436  1.00 92.70           C  
ATOM   1225  O   ARG A  78     -19.899 -64.928  29.741  1.00 92.70           O  
ATOM   1226  CG  ARG A  78     -21.050 -65.016  32.963  1.00 92.70           C  
ATOM   1229  CD  ARG A  78     -21.950 -65.299  34.169  1.00 92.70           C  
ATOM   1232  NE  ARG A  78     -21.598 -66.561  34.839  1.00 92.70           N  
ATOM   1234  NH1 ARG A  78     -23.099 -66.369  36.567  1.00 92.70           N  
ATOM   1237  NH2 ARG A  78     -21.694 -68.097  36.516  1.00 92.70           N  
ATOM   1240  CZ  ARG A  78     -22.132 -67.001  35.964  1.00 92.70           C  
ATOM   1241  N   GLU A  79     -21.910 -64.060  29.269  1.00 93.01           N  
ATOM   1243  CA  GLU A  79     -22.095 -64.841  28.035  1.00 93.01           C  
ATOM   1245  C   GLU A  79     -21.133 -64.400  26.919  1.00 93.01           C  
ATOM   1246  CB  GLU A  79     -23.554 -64.788  27.566  1.00 93.01           C  
ATOM   1249  O   GLU A  79     -20.548 -65.256  26.266  1.00 93.01           O  
ATOM   1250  CG  GLU A  79     -24.513 -65.565  28.480  1.00 93.01           C  
ATOM   1253  CD  GLU A  79     -24.222 -67.071  28.574  1.00 93.01           C  
ATOM   1254  OE1 GLU A  79     -24.356 -67.621  29.690  1.00 93.01           O  
ATOM   1255  OE2 GLU A  79     -23.921 -67.692  27.532  1.00 93.01           O  
ATOM   1256  N   LEU A  80     -20.868 -63.099  26.759  1.00 92.41           N  
ATOM   1258  CA  LEU A  80     -19.871 -62.551  25.835  1.00 92.41           C  
ATOM   1260  C   LEU A  80     -18.475 -63.098  26.151  1.00 92.41           C  
ATOM   1261  CB  LEU A  80     -19.910 -61.009  25.905  1.00 92.41           C  
ATOM   1264  O   LEU A  80     -17.843 -63.698  25.281  1.00 92.41           O  
ATOM   1265  CG  LEU A  80     -18.823 -60.277  25.091  1.00 92.41           C  
ATOM   1267  CD1 LEU A  80     -18.823 -60.639  23.604  1.00 92.41           C  
ATOM   1271  CD2 LEU A  80     -19.033 -58.768  25.222  1.00 92.41           C  
ATOM   1275  N   ASP A  81     -18.008 -62.949  27.394  1.00 92.97           N  
ATOM   1277  CA  ASP A  81     -16.673 -63.397  27.807  1.00 92.97           C  
ATOM   1279  C   ASP A  81     -16.510 -64.922  27.674  1.00 92.97           C  
ATOM   1280  CB  ASP A  81     -16.362 -62.907  29.244  1.00 92.97           C  
ATOM   1283  O   ASP A  81     -15.470 -65.399  27.198  1.00 92.97           O  
ATOM   1284  CG  ASP A  81     -15.715 -61.509  29.285  1.00 92.97           C  
ATOM   1285  OD1 ASP A  81     -15.913 -60.732  28.329  1.00 92.97           O  
ATOM   1286  OD2 ASP A  81     -14.856 -61.247  30.160  1.00 92.97           O  
ATOM   1287  N   THR A  82     -17.534 -65.705  28.032  1.00 94.39           N  
ATOM   1289  CA  THR A  82     -17.482 -67.174  27.929  1.00 94.39           C  
ATOM   1291  C   THR A  82     -17.624 -67.679  26.491  1.00 94.39           C  
ATOM   1292  CB  THR A  82     -18.500 -67.876  28.838  1.00 94.39           C  
ATOM   1294  O   THR A  82     -16.876 -68.578  26.096  1.00 94.39           O  
ATOM   1295  CG2 THR A  82     -18.198 -67.679  30.324  1.00 94.39           C  
ATOM   1299  OG1 THR A  82     -19.810 -67.439  28.600  1.00 94.39           O  
ATOM   1301  N   LEU A  83     -18.503 -67.090  25.675  1.00 94.22           N  
ATOM   1303  CA  LEU A  83     -18.686 -67.455  24.269  1.00 94.22           C  
ATOM   1305  C   LEU A  83     -17.480 -67.050  23.415  1.00 94.22           C  
ATOM   1306  CB  LEU A  83     -19.978 -66.810  23.745  1.00 94.22           C  
ATOM   1309  O   LEU A  83     -17.011 -67.862  22.618  1.00 94.22           O  
ATOM   1310  CG  LEU A  83     -20.298 -67.137  22.279  1.00 94.22           C  
ATOM   1312  CD1 LEU A  83     -20.615 -68.618  22.055  1.00 94.22           C  
ATOM   1316  CD2 LEU A  83     -21.498 -66.313  21.842  1.00 94.22           C  
ATOM   1320  N   GLN A  84     -16.936 -65.843  23.597  1.00 94.46           N  
ATOM   1322  CA  GLN A  84     -15.727 -65.389  22.901  1.00 94.46           C  
ATOM   1324  C   GLN A  84     -14.565 -66.361  23.185  1.00 94.46           C  
ATOM   1325  CB  GLN A  84     -15.428 -63.932  23.321  1.00 94.46           C  
ATOM   1328  O   GLN A  84     -13.912 -66.843  22.251  1.00 94.46           O  
ATOM   1329  CG  GLN A  84     -14.425 -63.173  22.438  1.00 94.46           C  
ATOM   1332  CD  GLN A  84     -13.026 -63.773  22.431  1.00 94.46           C  
ATOM   1333  NE2 GLN A  84     -12.428 -63.934  21.274  1.00 94.46           N  
ATOM   1336  OE1 GLN A  84     -12.460 -64.144  23.445  1.00 94.46           O  
ATOM   1337  N   SER A  85     -14.380 -66.746  24.454  1.00 93.90           N  
ATOM   1339  CA  SER A  85     -13.376 -67.736  24.875  1.00 93.90           C  
ATOM   1341  C   SER A  85     -13.614 -69.124  24.255  1.00 93.90           C  
ATOM   1342  CB  SER A  85     -13.375 -67.863  26.404  1.00 93.90           C  
ATOM   1345  O   SER A  85     -12.678 -69.771  23.774  1.00 93.90           O  
ATOM   1346  OG  SER A  85     -13.068 -66.630  27.022  1.00 93.90           O  
ATOM   1348  N   LEU A  86     -14.870 -69.581  24.221  1.00 95.36           N  
ATOM   1350  CA  LEU A  86     -15.258 -70.878  23.663  1.00 95.36           C  
ATOM   1352  C   LEU A  86     -15.025 -70.946  22.146  1.00 95.36           C  
ATOM   1353  CB  LEU A  86     -16.727 -71.145  24.047  1.00 95.36           C  
ATOM   1356  O   LEU A  86     -14.397 -71.890  21.662  1.00 95.36           O  
ATOM   1357  CG  LEU A  86     -17.320 -72.472  23.539  1.00 95.36           C  
ATOM   1359  CD1 LEU A  86     -16.536 -73.692  24.032  1.00 95.36           C  
ATOM   1363  CD2 LEU A  86     -18.761 -72.595  24.034  1.00 95.36           C  
ATOM   1367  N   LEU A  87     -15.465 -69.934  21.393  1.00 95.13           N  
ATOM   1369  CA  LEU A  87     -15.296 -69.880  19.936  1.00 95.13           C  
ATOM   1371  C   LEU A  87     -13.821 -69.730  19.528  1.00 95.13           C  
ATOM   1372  CB  LEU A  87     -16.170 -68.754  19.351  1.00 95.13           C  
ATOM   1375  O   LEU A  87     -13.398 -70.349  18.551  1.00 95.13           O  
ATOM   1376  CG  LEU A  87     -17.693 -68.935  19.508  1.00 95.13           C  
ATOM   1378  CD1 LEU A  87     -18.411 -67.806  18.769  1.00 95.13           C  
ATOM   1382  CD2 LEU A  87     -18.184 -70.268  18.946  1.00 95.13           C  
ATOM   1386  N   THR A  88     -13.009 -69.024  20.325  1.00 93.00           N  
ATOM   1388  CA  THR A  88     -11.544 -68.918  20.136  1.00 93.00           C  
ATOM   1390  C   THR A  88     -10.833 -70.281  20.203  1.00 93.00           C  
ATOM   1391  CB  THR A  88     -10.936 -67.950  21.171  1.00 93.00           C  
ATOM   1393  O   THR A  88      -9.751 -70.447  19.644  1.00 93.00           O  
ATOM   1394  CG2 THR A  88      -9.436 -67.707  21.002  1.00 93.00           C  
ATOM   1398  OG1 THR A  88     -11.517 -66.679  21.028  1.00 93.00           O  
ATOM   1400  N   THR A  89     -11.450 -71.298  20.817  1.00 93.96           N  
ATOM   1402  CA  THR A  89     -10.916 -72.676  20.871  1.00 93.96           C  
ATOM   1404  C   THR A  89     -11.134 -73.458  19.555  1.00 93.96           C  
ATOM   1405  CB  THR A  89     -11.496 -73.404  22.102  1.00 93.96           C  
ATOM   1407  O   THR A  89     -10.657 -74.587  19.401  1.00 93.96           O  
ATOM   1408  CG2 THR A  89     -10.864 -74.767  22.402  1.00 93.96           C  
ATOM   1412  OG1 THR A  89     -11.260 -72.642  23.268  1.00 93.96           O  
ATOM   1414  N   SER A  90     -11.847 -72.885  18.578  1.00 91.42           N  
ATOM   1416  CA  SER A  90     -12.145 -73.520  17.287  1.00 91.42           C  
ATOM   1418  C   SER A  90     -11.010 -73.414  16.256  1.00 91.42           C  
ATOM   1419  CB  SER A  90     -13.438 -72.940  16.709  1.00 91.42           C  
ATOM   1422  O   SER A  90     -10.151 -72.536  16.311  1.00 91.42           O  
ATOM   1423  OG  SER A  90     -13.876 -73.757  15.634  1.00 91.42           O  
ATOM   1425  N   GLN A  91     -11.047 -74.308  15.263  1.00 91.31           N  
ATOM   1427  CA  GLN A  91     -10.227 -74.262  14.041  1.00 91.31           C  
ATOM   1429  C   GLN A  91     -11.069 -74.092  12.760  1.00 91.31           C  
ATOM   1430  CB  GLN A  91      -9.294 -75.487  13.973  1.00 91.31           C  
ATOM   1433  O   GLN A  91     -10.532 -74.217  11.662  1.00 91.31           O  
ATOM   1434  CG  GLN A  91      -8.223 -75.453  15.073  1.00 91.31           C  
ATOM   1437  CD  GLN A  91      -7.185 -76.568  14.955  1.00 91.31           C  
ATOM   1438  NE2 GLN A  91      -6.098 -76.474  15.688  1.00 91.31           N  
ATOM   1441  OE1 GLN A  91      -7.317 -77.549  14.242  1.00 91.31           O  
ATOM   1442  N   SER A  92     -12.375 -73.825  12.881  1.00 95.45           N  
ATOM   1444  CA  SER A  92     -13.225 -73.443  11.743  1.00 95.45           C  
ATOM   1446  C   SER A  92     -13.122 -71.935  11.485  1.00 95.45           C  
ATOM   1447  CB  SER A  92     -14.671 -73.939  11.933  1.00 95.45           C  
ATOM   1450  O   SER A  92     -13.042 -71.140  12.425  1.00 95.45           O  
ATOM   1451  OG  SER A  92     -15.618 -72.897  11.949  1.00 95.45           O  
ATOM   1453  N   SER A  93     -13.132 -71.547  10.211  1.00 94.54           N  
ATOM   1455  CA  SER A  93     -13.037 -70.157   9.745  1.00 94.54           C  
ATOM   1457  C   SER A  93     -14.197 -69.290  10.241  1.00 94.54           C  
ATOM   1458  CB  SER A  93     -12.991 -70.126   8.202  1.00 94.54           C  
ATOM   1461  O   SER A  93     -14.006 -68.140  10.621  1.00 94.54           O  
ATOM   1462  OG  SER A  93     -13.376 -71.354   7.591  1.00 94.54           O  
ATOM   1464  N   GLU A  94     -15.389 -69.872  10.285  1.00 96.14           N  
ATOM   1466  CA  GLU A  94     -16.664 -69.235  10.625  1.00 96.14           C  
ATOM   1468  C   GLU A  94     -16.680 -68.884  12.118  1.00 96.14           C  
ATOM   1469  CB  GLU A  94     -17.832 -70.193  10.280  1.00 96.14           C  
ATOM   1472  O   GLU A  94     -16.970 -67.756  12.517  1.00 96.14           O  
ATOM   1473  CG  GLU A  94     -17.832 -70.782   8.849  1.00 96.14           C  
ATOM   1476  CD  GLU A  94     -16.638 -71.717   8.564  1.00 96.14           C  
ATOM   1477  OE1 GLU A  94     -15.980 -71.546   7.515  1.00 96.14           O  
ATOM   1478  OE2 GLU A  94     -16.220 -72.471   9.478  1.00 96.14           O  
ATOM   1479  N   LEU A  95     -16.264 -69.846  12.946  1.00 95.93           N  
ATOM   1481  CA  LEU A  95     -16.191 -69.694  14.395  1.00 95.93           C  
ATOM   1483  C   LEU A  95     -15.030 -68.783  14.818  1.00 95.93           C  
ATOM   1484  CB  LEU A  95     -16.126 -71.095  15.031  1.00 95.93           C  
ATOM   1487  O   LEU A  95     -15.173 -68.044  15.789  1.00 95.93           O  
ATOM   1488  CG  LEU A  95     -17.324 -72.007  14.679  1.00 95.93           C  
ATOM   1490  CD1 LEU A  95     -17.183 -73.375  15.348  1.00 95.93           C  
ATOM   1494  CD2 LEU A  95     -18.665 -71.413  15.078  1.00 95.93           C  
ATOM   1498  N   GLN A  96     -13.918 -68.762  14.074  1.00 94.58           N  
ATOM   1500  CA  GLN A  96     -12.837 -67.794  14.292  1.00 94.58           C  
ATOM   1502  C   GLN A  96     -13.224 -66.368  13.867  1.00 94.58           C  
ATOM   1503  CB  GLN A  96     -11.552 -68.257  13.590  1.00 94.58           C  
ATOM   1506  O   GLN A  96     -12.871 -65.420  14.568  1.00 94.58           O  
ATOM   1507  CG  GLN A  96     -10.901 -69.428  14.347  1.00 94.58           C  
ATOM   1510  CD  GLN A  96      -9.577 -69.889  13.743  1.00 94.58           C  
ATOM   1511  NE2 GLN A  96      -8.922 -70.847  14.358  1.00 94.58           N  
ATOM   1514  OE1 GLN A  96      -9.082 -69.411  12.737  1.00 94.58           O  
ATOM   1515  N   ALA A  97     -13.990 -66.195  12.784  1.00 95.41           N  
ATOM   1517  CA  ALA A  97     -14.508 -64.885  12.381  1.00 95.41           C  
ATOM   1519  C   ALA A  97     -15.472 -64.308  13.434  1.00 95.41           C  
ATOM   1520  CB  ALA A  97     -15.160 -65.015  10.999  1.00 95.41           C  
ATOM   1524  O   ALA A  97     -15.330 -63.149  13.828  1.00 95.41           O  
ATOM   1525  N   ALA A  98     -16.389 -65.124  13.967  1.00 95.88           N  
ATOM   1527  CA  ALA A  98     -17.255 -64.713  15.073  1.00 95.88           C  
ATOM   1529  C   ALA A  98     -16.468 -64.457  16.371  1.00 95.88           C  
ATOM   1530  CB  ALA A  98     -18.352 -65.762  15.256  1.00 95.88           C  
ATOM   1534  O   ALA A  98     -16.711 -63.452  17.035  1.00 95.88           O  
ATOM   1535  N   ALA A  99     -15.477 -65.291  16.710  1.00 95.90           N  
ATOM   1537  CA  ALA A  99     -14.605 -65.058  17.864  1.00 95.90           C  
ATOM   1539  C   ALA A  99     -13.820 -63.738  17.761  1.00 95.90           C  
ATOM   1540  CB  ALA A  99     -13.638 -66.237  18.013  1.00 95.90           C  
ATOM   1544  O   ALA A  99     -13.608 -63.082  18.781  1.00 95.90           O  
ATOM   1545  N   ALA A 100     -13.410 -63.336  16.553  1.00 95.42           N  
ATOM   1547  CA  ALA A 100     -12.756 -62.055  16.301  1.00 95.42           C  
ATOM   1549  C   ALA A 100     -13.735 -60.874  16.419  1.00 95.42           C  
ATOM   1550  CB  ALA A 100     -12.081 -62.105  14.926  1.00 95.42           C  
ATOM   1554  O   ALA A 100     -13.412 -59.890  17.082  1.00 95.42           O  
ATOM   1555  N   LEU A 101     -14.947 -60.982  15.861  1.00 96.22           N  
ATOM   1557  CA  LEU A 101     -15.969 -59.937  15.981  1.00 96.22           C  
ATOM   1559  C   LEU A 101     -16.366 -59.711  17.452  1.00 96.22           C  
ATOM   1560  CB  LEU A 101     -17.179 -60.309  15.104  1.00 96.22           C  
ATOM   1563  O   LEU A 101     -16.317 -58.584  17.940  1.00 96.22           O  
ATOM   1564  CG  LEU A 101     -18.132 -59.118  14.885  1.00 96.22           C  
ATOM   1566  CD1 LEU A 101     -17.580 -58.139  13.848  1.00 96.22           C  
ATOM   1570  CD2 LEU A 101     -19.483 -59.618  14.389  1.00 96.22           C  
ATOM   1574  N   LEU A 102     -16.632 -60.793  18.192  1.00 94.94           N  
ATOM   1576  CA  LEU A 102     -16.907 -60.747  19.632  1.00 94.94           C  
ATOM   1578  C   LEU A 102     -15.693 -60.288  20.465  1.00 94.94           C  
ATOM   1579  CB  LEU A 102     -17.413 -62.121  20.113  1.00 94.94           C  
ATOM   1582  O   LEU A 102     -15.863 -59.876  21.610  1.00 94.94           O  
ATOM   1583  CG  LEU A 102     -18.771 -62.577  19.540  1.00 94.94           C  
ATOM   1585  CD1 LEU A 102     -19.138 -63.926  20.161  1.00 94.94           C  
ATOM   1589  CD2 LEU A 102     -19.906 -61.594  19.817  1.00 94.94           C  
ATOM   1593  N   LYS A 103     -14.468 -60.308  19.921  1.00 95.12           N  
ATOM   1595  CA  LYS A 103     -13.280 -59.736  20.579  1.00 95.12           C  
ATOM   1597  C   LYS A 103     -13.162 -58.229  20.349  1.00 95.12           C  
ATOM   1598  CB  LYS A 103     -12.018 -60.488  20.128  1.00 95.12           C  
ATOM   1601  O   LYS A 103     -12.906 -57.488  21.298  1.00 95.12           O  
ATOM   1602  CG  LYS A 103     -10.746 -60.120  20.901  1.00 95.12           C  
ATOM   1605  CD  LYS A 103     -10.942 -60.187  22.421  1.00 95.12           C  
ATOM   1608  CE  LYS A 103      -9.598 -60.142  23.142  1.00 95.12           C  
ATOM   1611  NZ  LYS A 103      -9.800 -59.740  24.546  1.00 95.12           N  
ATOM   1615  N   CYS A 104     -13.424 -57.777  19.120  1.00 95.97           N  
ATOM   1617  CA  CYS A 104     -13.593 -56.358  18.802  1.00 95.97           C  
ATOM   1619  C   CYS A 104     -14.708 -55.719  19.641  1.00 95.97           C  
ATOM   1620  CB  CYS A 104     -13.878 -56.196  17.305  1.00 95.97           C  
ATOM   1623  O   CYS A 104     -14.588 -54.545  19.968  1.00 95.97           O  
ATOM   1624  SG  CYS A 104     -12.398 -56.642  16.351  1.00 95.97           S  
ATOM   1626  N   GLN A 105     -15.706 -56.504  20.050  1.00 93.84           N  
ATOM   1628  CA  GLN A 105     -16.728 -56.156  21.035  1.00 93.84           C  
ATOM   1630  C   GLN A 105     -16.212 -56.206  22.493  1.00 93.84           C  
ATOM   1631  CB  GLN A 105     -17.893 -57.122  20.773  1.00 93.84           C  
ATOM   1634  O   GLN A 105     -16.294 -55.222  23.222  1.00 93.84           O  
ATOM   1635  CG  GLN A 105     -19.136 -56.930  21.640  1.00 93.84           C  
ATOM   1638  CD  GLN A 105     -20.273 -57.842  21.201  1.00 93.84           C  
ATOM   1639  NE2 GLN A 105     -21.082 -58.309  22.120  1.00 93.84           N  
ATOM   1642  OE1 GLN A 105     -20.465 -58.139  20.034  1.00 93.84           O  
ATOM   1643  N   GLN A 106     -15.635 -57.324  22.945  1.00 92.77           N  
ATOM   1645  CA  GLN A 106     -15.250 -57.521  24.354  1.00 92.77           C  
ATOM   1647  C   GLN A 106     -14.355 -56.410  24.926  1.00 92.77           C  
ATOM   1648  CB  GLN A 106     -14.561 -58.886  24.499  1.00 92.77           C  
ATOM   1651  O   GLN A 106     -14.665 -55.854  25.978  1.00 92.77           O  
ATOM   1652  CG  GLN A 106     -14.073 -59.142  25.933  1.00 92.77           C  
ATOM   1655  CD  GLN A 106     -13.296 -60.445  26.036  1.00 92.77           C  
ATOM   1656  NE2 GLN A 106     -13.777 -61.414  26.764  1.00 92.77           N  
ATOM   1659  OE1 GLN A 106     -12.208 -60.599  25.497  1.00 92.77           O  
ATOM   1660  N   ASP A 107     -13.236 -56.074  24.274  1.00 94.07           N  
ATOM   1662  CA  ASP A 107     -12.318 -55.062  24.833  1.00 94.07           C  
ATOM   1664  C   ASP A 107     -12.811 -53.621  24.642  1.00 94.07           C  
ATOM   1665  CB  ASP A 107     -10.877 -55.240  24.338  1.00 94.07           C  
ATOM   1668  O   ASP A 107     -12.067 -52.682  24.910  1.00 94.07           O  
ATOM   1669  CG  ASP A 107     -10.338 -56.647  24.552  1.00 94.07           C  
ATOM   1670  OD1 ASP A 107     -10.370 -57.197  25.682  1.00 94.07           O  
ATOM   1671  OD2 ASP A 107      -9.880 -57.244  23.558  1.00 94.07           O  
ATOM   1672  N   ASP A 108     -14.024 -53.455  24.122  1.00 94.62           N  
ATOM   1674  CA  ASP A 108     -14.670 -52.184  23.818  1.00 94.62           C  
ATOM   1676  C   ASP A 108     -15.681 -51.846  24.912  1.00 94.62           C  
ATOM   1677  CB  ASP A 108     -15.357 -52.342  22.454  1.00 94.62           C  
ATOM   1680  O   ASP A 108     -15.606 -50.804  25.555  1.00 94.62           O  
ATOM   1681  CG  ASP A 108     -15.528 -51.049  21.694  1.00 94.62           C  
ATOM   1682  OD1 ASP A 108     -15.157 -50.009  22.267  1.00 94.62           O  
ATOM   1683  OD2 ASP A 108     -15.940 -51.135  20.513  1.00 94.62           O  
ATOM   1684  N   ASP A 109     -16.530 -52.820  25.255  1.00 91.44           N  
ATOM   1686  CA  ASP A 109     -17.393 -52.758  26.436  1.00 91.44           C  
ATOM   1688  C   ASP A 109     -16.550 -52.539  27.703  1.00 91.44           C  
ATOM   1689  CB  ASP A 109     -18.229 -54.041  26.507  1.00 91.44           C  
ATOM   1692  O   ASP A 109     -16.915 -51.735  28.553  1.00 91.44           O  
ATOM   1693  CG  ASP A 109     -18.959 -54.172  27.841  1.00 91.44           C  
ATOM   1694  OD1 ASP A 109     -19.873 -53.371  28.143  1.00 91.44           O  
ATOM   1695  OD2 ASP A 109     -18.600 -55.080  28.617  1.00 91.44           O  
ATOM   1696  N   ARG A 110     -15.350 -53.132  27.781  1.00 91.73           N  
ATOM   1698  CA  ARG A 110     -14.365 -52.830  28.838  1.00 91.73           C  
ATOM   1700  C   ARG A 110     -13.957 -51.355  28.884  1.00 91.73           C  
ATOM   1701  CB  ARG A 110     -13.128 -53.724  28.663  1.00 91.73           C  
ATOM   1704  O   ARG A 110     -13.796 -50.817  29.976  1.00 91.73           O  
ATOM   1705  CG  ARG A 110     -13.456 -55.174  29.037  1.00 91.73           C  
ATOM   1708  CD  ARG A 110     -12.277 -56.114  28.776  1.00 91.73           C  
ATOM   1711  NE  ARG A 110     -12.646 -57.497  29.119  1.00 91.73           N  
ATOM   1713  NH1 ARG A 110     -10.889 -58.584  28.111  1.00 91.73           N  
ATOM   1716  NH2 ARG A 110     -12.402 -59.748  29.277  1.00 91.73           N  
ATOM   1719  CZ  ARG A 110     -11.972 -58.593  28.843  1.00 91.73           C  
ATOM   1720  N   LEU A 111     -13.813 -50.696  27.735  1.00 94.40           N  
ATOM   1722  CA  LEU A 111     -13.458 -49.278  27.625  1.00 94.40           C  
ATOM   1724  C   LEU A 111     -14.642 -48.388  28.053  1.00 94.40           C  
ATOM   1725  CB  LEU A 111     -12.957 -49.034  26.186  1.00 94.40           C  
ATOM   1728  O   LEU A 111     -14.476 -47.483  28.871  1.00 94.40           O  
ATOM   1729  CG  LEU A 111     -11.913 -47.912  26.055  1.00 94.40           C  
ATOM   1731  CD1 LEU A 111     -11.219 -48.018  24.700  1.00 94.40           C  
ATOM   1735  CD2 LEU A 111     -12.522 -46.519  26.166  1.00 94.40           C  
ATOM   1739  N   LEU A 112     -15.861 -48.738  27.635  1.00 93.53           N  
ATOM   1741  CA  LEU A 112     -17.097 -48.135  28.146  1.00 93.53           C  
ATOM   1743  C   LEU A 112     -17.255 -48.319  29.668  1.00 93.53           C  
ATOM   1744  CB  LEU A 112     -18.278 -48.680  27.318  1.00 93.53           C  
ATOM   1747  O   LEU A 112     -17.583 -47.357  30.359  1.00 93.53           O  
ATOM   1748  CG  LEU A 112     -19.664 -48.540  27.974  1.00 93.53           C  
ATOM   1750  CD1 LEU A 112     -20.783 -48.219  26.992  1.00 93.53           C  
ATOM   1754  CD2 LEU A 112     -20.066 -49.865  28.613  1.00 93.53           C  
ATOM   1758  N   GLN A 113     -16.993 -49.508  30.221  1.00 91.22           N  
ATOM   1760  CA  GLN A 113     -17.075 -49.759  31.667  1.00 91.22           C  
ATOM   1762  C   GLN A 113     -15.992 -48.982  32.434  1.00 91.22           C  
ATOM   1763  CB  GLN A 113     -16.996 -51.266  31.979  1.00 91.22           C  
ATOM   1766  O   GLN A 113     -16.241 -48.515  33.546  1.00 91.22           O  
ATOM   1767  CG  GLN A 113     -18.218 -52.098  31.543  1.00 91.22           C  
ATOM   1770  CD  GLN A 113     -19.540 -51.652  32.160  1.00 91.22           C  
ATOM   1771  NE2 GLN A 113     -20.535 -51.320  31.367  1.00 91.22           N  
ATOM   1774  OE1 GLN A 113     -19.731 -51.624  33.361  1.00 91.22           O  
ATOM   1775  N   ILE A 114     -14.812 -48.781  31.840  1.00 93.88           N  
ATOM   1777  CA  ILE A 114     -13.761 -47.907  32.378  1.00 93.88           C  
ATOM   1779  C   ILE A 114     -14.259 -46.459  32.507  1.00 93.88           C  
ATOM   1780  CB  ILE A 114     -12.480 -48.052  31.514  1.00 93.88           C  
ATOM   1782  O   ILE A 114     -14.129 -45.868  33.582  1.00 93.88           O  
ATOM   1783  CG1 ILE A 114     -11.716 -49.324  31.944  1.00 93.88           C  
ATOM   1786  CG2 ILE A 114     -11.582 -46.804  31.577  1.00 93.88           C  
ATOM   1790  CD1 ILE A 114     -10.671 -49.804  30.927  1.00 93.88           C  
ATOM   1794  N   ILE A 115     -14.862 -45.889  31.456  1.00 95.23           N  
ATOM   1796  CA  ILE A 115     -15.296 -44.482  31.474  1.00 95.23           C  
ATOM   1798  C   ILE A 115     -16.582 -44.300  32.304  1.00 95.23           C  
ATOM   1799  CB  ILE A 115     -15.384 -43.894  30.044  1.00 95.23           C  
ATOM   1801  O   ILE A 115     -16.698 -43.322  33.042  1.00 95.23           O  
ATOM   1802  CG1 ILE A 115     -14.055 -44.055  29.262  1.00 95.23           C  
ATOM   1805  CG2 ILE A 115     -15.704 -42.390  30.159  1.00 95.23           C  
ATOM   1809  CD1 ILE A 115     -14.171 -43.777  27.757  1.00 95.23           C  
ATOM   1813  N   LEU A 116     -17.502 -45.276  32.302  1.00 93.50           N  
ATOM   1815  CA  LEU A 116     -18.622 -45.360  33.252  1.00 93.50           C  
ATOM   1817  C   LEU A 116     -18.142 -45.235  34.705  1.00 93.50           C  
ATOM   1818  CB  LEU A 116     -19.349 -46.710  33.083  1.00 93.50           C  
ATOM   1821  O   LEU A 116     -18.622 -44.371  35.440  1.00 93.50           O  
ATOM   1822  CG  LEU A 116     -20.462 -46.715  32.027  1.00 93.50           C  
ATOM   1824  CD1 LEU A 116     -20.869 -48.143  31.687  1.00 93.50           C  
ATOM   1828  CD2 LEU A 116     -21.708 -46.011  32.564  1.00 93.50           C  
ATOM   1832  N   ASN A 117     -17.174 -46.068  35.103  1.00 93.45           N  
ATOM   1834  CA  ASN A 117     -16.705 -46.133  36.487  1.00 93.45           C  
ATOM   1836  C   ASN A 117     -15.917 -44.890  36.932  1.00 93.45           C  
ATOM   1837  CB  ASN A 117     -15.933 -47.446  36.697  1.00 93.45           C  
ATOM   1840  O   ASN A 117     -15.921 -44.560  38.118  1.00 93.45           O  
ATOM   1841  CG  ASN A 117     -16.867 -48.641  36.819  1.00 93.45           C  
ATOM   1842  ND2 ASN A 117     -16.593 -49.726  36.139  1.00 93.45           N  
ATOM   1845  OD1 ASN A 117     -17.857 -48.614  37.532  1.00 93.45           O  
ATOM   1846  N   LEU A 118     -15.309 -44.153  35.998  1.00 94.89           N  
ATOM   1848  CA  LEU A 118     -14.681 -42.851  36.260  1.00 94.89           C  
ATOM   1850  C   LEU A 118     -15.685 -41.722  36.560  1.00 94.89           C  
ATOM   1851  CB  LEU A 118     -13.810 -42.483  35.043  1.00 94.89           C  
ATOM   1854  O   LEU A 118     -15.293 -40.694  37.114  1.00 94.89           O  
ATOM   1855  CG  LEU A 118     -12.440 -43.181  35.034  1.00 94.89           C  
ATOM   1857  CD1 LEU A 118     -11.783 -43.047  33.660  1.00 94.89           C  
ATOM   1861  CD2 LEU A 118     -11.499 -42.548  36.068  1.00 94.89           C  
ATOM   1865  N   LEU A 119     -16.960 -41.891  36.198  1.00 93.89           N  
ATOM   1867  CA  LEU A 119     -17.963 -40.818  36.142  1.00 93.89           C  
ATOM   1869  C   LEU A 119     -19.118 -40.978  37.150  1.00 93.89           C  
ATOM   1870  CB  LEU A 119     -18.441 -40.703  34.684  1.00 93.89           C  
ATOM   1873  O   LEU A 119     -20.115 -40.255  37.084  1.00 93.89           O  
ATOM   1874  CG  LEU A 119     -17.405 -40.122  33.700  1.00 93.89           C  
ATOM   1876  CD1 LEU A 119     -17.937 -40.199  32.270  1.00 93.89           C  
ATOM   1880  CD2 LEU A 119     -17.103 -38.649  33.991  1.00 93.89           C  
ATOM   1884  N   HIS A 120     -18.992 -41.883  38.124  1.00 88.32           N  
ATOM   1886  CA  HIS A 120     -19.978 -42.035  39.197  1.00 88.32           C  
ATOM   1888  C   HIS A 120     -20.039 -40.784  40.103  1.00 88.32           C  
ATOM   1889  CB  HIS A 120     -19.654 -43.295  40.020  1.00 88.32           C  
ATOM   1892  O   HIS A 120     -19.200 -40.627  40.997  1.00 88.32           O  
ATOM   1893  CG  HIS A 120     -19.888 -44.604  39.317  1.00 88.32           C  
ATOM   1894  CD2 HIS A 120     -18.989 -45.622  39.209  1.00 88.32           C  
ATOM   1896  ND1 HIS A 120     -21.111 -45.014  38.790  1.00 88.32           N  
ATOM   1897  CE1 HIS A 120     -20.917 -46.274  38.362  1.00 88.32           C  
ATOM   1899  NE2 HIS A 120     -19.651 -46.662  38.596  1.00 88.32           N  
ATOM   1901  N   LYS A 121     -21.084 -39.949  39.978  1.00 71.58           N  
ATOM   1903  CA  LYS A 121     -21.525 -38.989  41.027  1.00 71.58           C  
ATOM   1905  C   LYS A 121     -21.948 -39.735  42.298  1.00 71.58           C  
ATOM   1906  CB  LYS A 121     -22.666 -38.086  40.498  1.00 71.58           C  
ATOM   1909  O   LYS A 121     -22.305 -40.911  42.230  1.00 71.58           O  
ATOM   1910  CG  LYS A 121     -23.454 -37.345  41.606  1.00 71.58           C  
ATOM   1913  CD  LYS A 121     -24.487 -36.355  41.064  1.00 71.58           C  
ATOM   1916  CE  LYS A 121     -25.489 -35.902  42.142  1.00 71.58           C  
ATOM   1919  NZ  LYS A 121     -26.757 -35.398  41.541  1.00 71.58           N  
ATOM   1923  N   VAL A 122     -21.844 -39.091  43.464  1.00 58.55           N  
ATOM   1925  CA  VAL A 122     -22.366 -39.596  44.750  1.00 58.55           C  
ATOM   1927  C   VAL A 122     -23.744 -39.022  45.062  1.00 58.55           C  
ATOM   1928  CB  VAL A 122     -21.373 -39.371  45.897  1.00 58.55           C  
ATOM   1930  O   VAL A 122     -23.984 -37.796  44.961  1.00 58.55           O  
ATOM   1931  CG1 VAL A 122     -21.866 -40.093  47.157  1.00 58.55           C  
ATOM   1935  CG2 VAL A 122     -19.994 -39.942  45.547  1.00 58.55           C  
ATOM   1939  OXT VAL A 122     -24.597 -39.842  45.445  1.00 58.55           O  
TER
ATOM   1940  N   MET B   1     -12.081 -79.983  18.846  1.00 52.86           N  
ATOM   1944  CA  MET B   1     -13.117 -80.594  19.716  1.00 52.86           C  
ATOM   1946  C   MET B   1     -14.462 -80.388  19.041  1.00 52.86           C  
ATOM   1947  CB  MET B   1     -13.131 -79.929  21.103  1.00 52.86           C  
ATOM   1950  O   MET B   1     -14.535 -79.496  18.202  1.00 52.86           O  
ATOM   1951  CG  MET B   1     -11.838 -80.165  21.893  1.00 52.86           C  
ATOM   1954  SD  MET B   1     -11.772 -79.191  23.414  1.00 52.86           S  
ATOM   1955  CE  MET B   1     -10.185 -79.726  24.105  1.00 52.86           C  
ATOM   1959  N   ASN B   2     -15.505 -81.140  19.396  1.00 70.95           N  
ATOM   1961  CA  ASN B   2     -16.863 -80.675  19.108  1.00 70.95           C  
ATOM   1963  C   ASN B   2     -17.200 -79.604  20.150  1.00 70.95           C  
ATOM   1964  CB  ASN B   2     -17.877 -81.833  19.117  1.00 70.95           C  
ATOM   1967  O   ASN B   2     -17.016 -79.845  21.342  1.00 70.95           O  
ATOM   1968  CG  ASN B   2     -17.754 -82.763  17.921  1.00 70.95           C  
ATOM   1969  ND2 ASN B   2     -18.806 -83.473  17.590  1.00 70.95           N  
ATOM   1972  OD1 ASN B   2     -16.720 -82.882  17.284  1.00 70.95           O  
ATOM   1973  N   ILE B   3     -17.637 -78.433  19.696  1.00 81.79           N  
ATOM   1975  CA  ILE B   3     -18.241 -77.411  20.553  1.00 81.79           C  
ATOM   1977  C   ILE B   3     -19.748 -77.686  20.579  1.00 81.79           C  
ATOM   1978  CB  ILE B   3     -17.859 -75.993  20.056  1.00 81.79           C  
ATOM   1980  O   ILE B   3     -20.323 -78.132  19.586  1.00 81.79           O  
ATOM   1981  CG1 ILE B   3     -16.345 -75.750  20.281  1.00 81.79           C  
ATOM   1984  CG2 ILE B   3     -18.693 -74.896  20.744  1.00 81.79           C  
ATOM   1988  CD1 ILE B   3     -15.798 -74.473  19.628  1.00 81.79           C  
ATOM   1992  N   THR B   4     -20.390 -77.450  21.716  1.00 86.47           N  
ATOM   1994  CA  THR B   4     -21.847 -77.524  21.861  1.00 86.47           C  
ATOM   1996  C   THR B   4     -22.265 -76.338  22.712  1.00 86.47           C  
ATOM   1997  CB  THR B   4     -22.282 -78.858  22.487  1.00 86.47           C  
ATOM   1999  O   THR B   4     -21.767 -76.182  23.824  1.00 86.47           O  
ATOM   2000  CG2 THR B   4     -23.800 -79.018  22.514  1.00 86.47           C  
ATOM   2004  OG1 THR B   4     -21.765 -79.920  21.710  1.00 86.47           O  
ATOM   2006  N   LEU B   5     -23.106 -75.473  22.151  1.00 86.97           N  
ATOM   2008  CA  LEU B   5     -23.540 -74.235  22.795  1.00 86.97           C  
ATOM   2010  C   LEU B   5     -24.746 -74.493  23.701  1.00 86.97           C  
ATOM   2011  CB  LEU B   5     -23.893 -73.196  21.717  1.00 86.97           C  
ATOM   2014  O   LEU B   5     -25.638 -75.269  23.344  1.00 86.97           O  
ATOM   2015  CG  LEU B   5     -22.752 -72.759  20.785  1.00 86.97           C  
ATOM   2017  CD1 LEU B   5     -23.257 -71.649  19.866  1.00 86.97           C  
ATOM   2021  CD2 LEU B   5     -21.519 -72.250  21.531  1.00 86.97           C  
ATOM   2025  N   THR B   6     -24.820 -73.793  24.832  1.00 93.64           N  
ATOM   2027  CA  THR B   6     -26.054 -73.733  25.636  1.00 93.64           C  
ATOM   2029  C   THR B   6     -27.187 -73.056  24.847  1.00 93.64           C  
ATOM   2030  CB  THR B   6     -25.834 -73.007  26.976  1.00 93.64           C  
ATOM   2032  O   THR B   6     -26.943 -72.412  23.823  1.00 93.64           O  
ATOM   2033  CG2 THR B   6     -24.627 -73.521  27.760  1.00 93.64           C  
ATOM   2037  OG1 THR B   6     -25.660 -71.632  26.751  1.00 93.64           O  
ATOM   2039  N   LYS B   7     -28.439 -73.159  25.324  1.00 93.50           N  
ATOM   2041  CA  LYS B   7     -29.569 -72.394  24.762  1.00 93.50           C  
ATOM   2043  C   LYS B   7     -29.261 -70.888  24.785  1.00 93.50           C  
ATOM   2044  CB  LYS B   7     -30.871 -72.767  25.501  1.00 93.50           C  
ATOM   2047  O   LYS B   7     -29.277 -70.260  23.732  1.00 93.50           O  
ATOM   2048  CG  LYS B   7     -32.134 -72.119  24.900  1.00 93.50           C  
ATOM   2051  CD  LYS B   7     -33.408 -72.650  25.584  1.00 93.50           C  
ATOM   2054  CE  LYS B   7     -34.712 -72.042  25.038  1.00 93.50           C  
ATOM   2057  NZ  LYS B   7     -34.970 -70.674  25.554  1.00 93.50           N  
ATOM   2061  N   ARG B   8     -28.806 -70.376  25.938  1.00 96.15           N  
ATOM   2063  CA  ARG B   8     -28.405 -68.973  26.142  1.00 96.15           C  
ATOM   2065  C   ARG B   8     -27.275 -68.512  25.204  1.00 96.15           C  
ATOM   2066  CB  ARG B   8     -28.071 -68.753  27.629  1.00 96.15           C  
ATOM   2069  O   ARG B   8     -27.313 -67.387  24.726  1.00 96.15           O  
ATOM   2070  CG  ARG B   8     -28.063 -67.260  27.992  1.00 96.15           C  
ATOM   2073  CD  ARG B   8     -27.612 -67.006  29.435  1.00 96.15           C  
ATOM   2076  NE  ARG B   8     -28.676 -67.153  30.454  1.00 96.15           N  
ATOM   2078  NH1 ARG B   8     -27.512 -66.029  32.074  1.00 96.15           N  
ATOM   2081  NH2 ARG B   8     -29.610 -66.603  32.486  1.00 96.15           N  
ATOM   2084  CZ  ARG B   8     -28.603 -66.601  31.658  1.00 96.15           C  
ATOM   2085  N   GLN B   9     -26.324 -69.381  24.853  1.00 96.54           N  
ATOM   2087  CA  GLN B   9     -25.252 -69.065  23.892  1.00 96.54           C  
ATOM   2089  C   GLN B   9     -25.723 -69.053  22.427  1.00 96.54           C  
ATOM   2090  CB  GLN B   9     -24.113 -70.075  24.063  1.00 96.54           C  
ATOM   2093  O   GLN B   9     -25.223 -68.266  21.622  1.00 96.54           O  
ATOM   2094  CG  GLN B   9     -23.314 -69.789  25.337  1.00 96.54           C  
ATOM   2097  CD  GLN B   9     -22.289 -70.855  25.681  1.00 96.54           C  
ATOM   2098  NE2 GLN B   9     -21.398 -70.553  26.599  1.00 96.54           N  
ATOM   2101  OE1 GLN B   9     -22.286 -71.970  25.170  1.00 96.54           O  
ATOM   2102  N   GLN B  10     -26.687 -69.902  22.064  1.00 97.31           N  
ATOM   2104  CA  GLN B  10     -27.328 -69.864  20.738  1.00 97.31           C  
ATOM   2106  C   GLN B  10     -28.218 -68.626  20.598  1.00 97.31           C  
ATOM   2107  CB  GLN B  10     -28.140 -71.148  20.508  1.00 97.31           C  
ATOM   2110  O   GLN B  10     -28.178 -67.941  19.578  1.00 97.31           O  
ATOM   2111  CG  GLN B  10     -27.213 -72.360  20.373  1.00 97.31           C  
ATOM   2114  CD  GLN B  10     -27.975 -73.674  20.301  1.00 97.31           C  
ATOM   2115  NE2 GLN B  10     -27.853 -74.531  21.292  1.00 97.31           N  
ATOM   2118  OE1 GLN B  10     -28.667 -73.973  19.341  1.00 97.31           O  
ATOM   2119  N   GLU B  11     -28.954 -68.306  21.661  1.00 97.37           N  
ATOM   2121  CA  GLU B  11     -29.725 -67.077  21.832  1.00 97.37           C  
ATOM   2123  C   GLU B  11     -28.836 -65.839  21.747  1.00 97.37           C  
ATOM   2124  CB  GLU B  11     -30.442 -67.155  23.186  1.00 97.37           C  
ATOM   2127  O   GLU B  11     -29.155 -64.932  20.989  1.00 97.37           O  
ATOM   2128  CG  GLU B  11     -31.649 -68.091  23.074  1.00 97.37           C  
ATOM   2131  CD  GLU B  11     -32.303 -68.438  24.414  1.00 97.37           C  
ATOM   2132  OE1 GLU B  11     -33.491 -68.824  24.368  1.00 97.37           O  
ATOM   2133  OE2 GLU B  11     -31.630 -68.456  25.468  1.00 97.37           O  
ATOM   2134  N   PHE B  12     -27.682 -65.830  22.418  1.00 97.94           N  
ATOM   2136  CA  PHE B  12     -26.691 -64.760  22.319  1.00 97.94           C  
ATOM   2138  C   PHE B  12     -26.227 -64.558  20.870  1.00 97.94           C  
ATOM   2139  CB  PHE B  12     -25.512 -65.068  23.257  1.00 97.94           C  
ATOM   2142  O   PHE B  12     -26.222 -63.424  20.403  1.00 97.94           O  
ATOM   2143  CG  PHE B  12     -24.468 -63.970  23.360  1.00 97.94           C  
ATOM   2144  CD1 PHE B  12     -23.557 -63.749  22.309  1.00 97.94           C  
ATOM   2146  CD2 PHE B  12     -24.388 -63.182  24.523  1.00 97.94           C  
ATOM   2148  CE1 PHE B  12     -22.606 -62.719  22.398  1.00 97.94           C  
ATOM   2150  CE2 PHE B  12     -23.415 -62.175  24.621  1.00 97.94           C  
ATOM   2152  CZ  PHE B  12     -22.553 -61.917  23.545  1.00 97.94           C  
ATOM   2154  N   LEU B  13     -25.873 -65.616  20.127  1.00 98.31           N  
ATOM   2156  CA  LEU B  13     -25.476 -65.478  18.716  1.00 98.31           C  
ATOM   2158  C   LEU B  13     -26.630 -65.030  17.811  1.00 98.31           C  
ATOM   2159  CB  LEU B  13     -24.892 -66.792  18.175  1.00 98.31           C  
ATOM   2162  O   LEU B  13     -26.402 -64.206  16.924  1.00 98.31           O  
ATOM   2163  CG  LEU B  13     -23.466 -67.122  18.635  1.00 98.31           C  
ATOM   2165  CD1 LEU B  13     -23.052 -68.481  18.068  1.00 98.31           C  
ATOM   2169  CD2 LEU B  13     -22.442 -66.091  18.143  1.00 98.31           C  
ATOM   2173  N   LEU B  14     -27.850 -65.535  18.030  1.00 98.59           N  
ATOM   2175  CA  LEU B  14     -29.037 -65.101  17.289  1.00 98.59           C  
ATOM   2177  C   LEU B  14     -29.297 -63.615  17.528  1.00 98.59           C  
ATOM   2178  CB  LEU B  14     -30.270 -65.924  17.711  1.00 98.59           C  
ATOM   2181  O   LEU B  14     -29.477 -62.873  16.574  1.00 98.59           O  
ATOM   2182  CG  LEU B  14     -31.549 -65.515  16.945  1.00 98.59           C  
ATOM   2184  CD1 LEU B  14     -31.464 -65.951  15.487  1.00 98.59           C  
ATOM   2188  CD2 LEU B  14     -32.795 -66.154  17.548  1.00 98.59           C  
ATOM   2192  N   LEU B  15     -29.286 -63.198  18.791  1.00 98.45           N  
ATOM   2194  CA  LEU B  15     -29.511 -61.834  19.241  1.00 98.45           C  
ATOM   2196  C   LEU B  15     -28.413 -60.894  18.754  1.00 98.45           C  
ATOM   2197  CB  LEU B  15     -29.574 -61.872  20.771  1.00 98.45           C  
ATOM   2200  O   LEU B  15     -28.724 -59.845  18.212  1.00 98.45           O  
ATOM   2201  CG  LEU B  15     -29.712 -60.518  21.467  1.00 98.45           C  
ATOM   2203  CD1 LEU B  15     -30.935 -59.717  21.028  1.00 98.45           C  
ATOM   2207  CD2 LEU B  15     -29.800 -60.803  22.966  1.00 98.45           C  
ATOM   2211  N   ASN B  16     -27.141 -61.277  18.873  1.00 98.39           N  
ATOM   2213  CA  ASN B  16     -26.045 -60.471  18.345  1.00 98.39           C  
ATOM   2215  C   ASN B  16     -26.185 -60.343  16.827  1.00 98.39           C  
ATOM   2216  CB  ASN B  16     -24.667 -61.027  18.752  1.00 98.39           C  
ATOM   2219  O   ASN B  16     -26.090 -59.231  16.321  1.00 98.39           O  
ATOM   2220  CG  ASN B  16     -24.216 -60.654  20.152  1.00 98.39           C  
ATOM   2221  ND2 ASN B  16     -24.882 -61.117  21.177  1.00 98.39           N  
ATOM   2224  OD1 ASN B  16     -23.210 -59.997  20.344  1.00 98.39           O  
ATOM   2225  N   GLY B  17     -26.498 -61.434  16.121  1.00 98.60           N  
ATOM   2227  CA  GLY B  17     -26.823 -61.418  14.696  1.00 98.60           C  
ATOM   2230  C   GLY B  17     -28.017 -60.515  14.369  1.00 98.60           C  
ATOM   2231  O   GLY B  17     -27.910 -59.704  13.462  1.00 98.60           O  
ATOM   2232  N   TRP B  18     -29.111 -60.588  15.131  1.00 98.45           N  
ATOM   2234  CA  TRP B  18     -30.330 -59.782  14.963  1.00 98.45           C  
ATOM   2236  C   TRP B  18     -30.134 -58.292  15.307  1.00 98.45           C  
ATOM   2237  CB  TRP B  18     -31.489 -60.359  15.775  1.00 98.45           C  
ATOM   2240  O   TRP B  18     -30.735 -57.410  14.699  1.00 98.45           O  
ATOM   2241  CG  TRP B  18     -32.748 -59.547  15.663  1.00 98.45           C  
ATOM   2242  CD1 TRP B  18     -33.325 -58.867  16.679  1.00 98.45           C  
ATOM   2244  CD2 TRP B  18     -33.557 -59.236  14.478  1.00 98.45           C  
ATOM   2245  CE2 TRP B  18     -34.612 -58.356  14.866  1.00 98.45           C  
ATOM   2246  CE3 TRP B  18     -33.517 -59.613  13.119  1.00 98.45           C  
ATOM   2248  NE1 TRP B  18     -34.437 -58.190  16.220  1.00 98.45           N  
ATOM   2250  CH2 TRP B  18     -35.472 -58.231  12.610  1.00 98.45           C  
ATOM   2252  CZ2 TRP B  18     -35.566 -57.868  13.961  1.00 98.45           C  
ATOM   2254  CZ3 TRP B  18     -34.444 -59.093  12.193  1.00 98.45           C  
ATOM   2256  N   LEU B  19     -29.245 -57.983  16.247  1.00 98.62           N  
ATOM   2258  CA  LEU B  19     -28.831 -56.610  16.556  1.00 98.62           C  
ATOM   2260  C   LEU B  19     -27.785 -56.080  15.580  1.00 98.62           C  
ATOM   2261  CB  LEU B  19     -28.347 -56.530  17.995  1.00 98.62           C  
ATOM   2264  O   LEU B  19     -27.550 -54.879  15.467  1.00 98.62           O  
ATOM   2265  CG  LEU B  19     -29.471 -56.763  19.008  1.00 98.62           C  
ATOM   2267  CD1 LEU B  19     -28.825 -56.787  20.375  1.00 98.62           C  
ATOM   2271  CD2 LEU B  19     -30.568 -55.698  19.007  1.00 98.62           C  
ATOM   2275  N   GLN B  20     -27.227 -57.003  14.807  1.00 98.66           N  
ATOM   2277  CA  GLN B  20     -26.605 -56.760  13.531  1.00 98.66           C  
ATOM   2279  C   GLN B  20     -27.713 -56.855  12.390  1.00 98.66           C  
ATOM   2280  CB  GLN B  20     -25.277 -57.620  13.476  1.00 98.66           C  
ATOM   2283  O   GLN B  20     -27.343 -57.125  11.250  1.00 98.66           O  
ATOM   2284  CG  GLN B  20     -24.301 -57.479  14.714  1.00 98.66           C  
ATOM   2287  CD  GLN B  20     -22.842 -56.959  14.656  1.00 98.66           C  
ATOM   2288  NE2 GLN B  20     -22.094 -57.108  15.731  1.00 98.66           N  
ATOM   2291  OE1 GLN B  20     -22.297 -56.411  13.720  1.00 98.66           O  
ATOM   2292  N   LEU B  21     -29.050 -56.589  12.638  1.00 97.94           N  
ATOM   2294  CA  LEU B  21     -30.246 -56.643  11.685  1.00 97.94           C  
ATOM   2296  C   LEU B  21     -31.443 -55.518  11.622  1.00 97.94           C  
ATOM   2297  CB  LEU B  21     -30.776 -58.105  11.673  1.00 97.94           C  
ATOM   2300  O   LEU B  21     -32.546 -55.883  11.232  1.00 97.94           O  
ATOM   2301  CG  LEU B  21     -30.424 -59.018  10.471  1.00 97.94           C  
ATOM   2303  CD1 LEU B  21     -29.251 -59.937  10.751  1.00 97.94           C  
ATOM   2307  CD2 LEU B  21     -31.565 -59.959  10.062  1.00 97.94           C  
ATOM   2311  N   GLN B  22     -31.270 -54.167  11.862  1.00 97.94           N  
ATOM   2313  CA  GLN B  22     -31.692 -52.801  11.198  1.00 97.94           C  
ATOM   2315  C   GLN B  22     -30.691 -51.448  11.143  1.00 97.94           C  
ATOM   2316  CB  GLN B  22     -33.044 -52.374  11.862  1.00 97.94           C  
ATOM   2319  O   GLN B  22     -31.079 -50.529  11.855  1.00 97.94           O  
ATOM   2320  CG  GLN B  22     -34.082 -53.471  12.165  1.00 97.94           C  
ATOM   2323  CD  GLN B  22     -35.343 -52.944  12.843  1.00 97.94           C  
ATOM   2324  NE2 GLN B  22     -36.232 -53.827  13.241  1.00 97.94           N  
ATOM   2327  OE1 GLN B  22     -35.534 -51.754  13.049  1.00 97.94           O  
ATOM   2328  N   CYS B  23     -29.566 -51.087  10.370  1.00 98.17           N  
ATOM   2330  CA  CYS B  23     -28.076 -50.882  10.804  1.00 98.17           C  
ATOM   2332  C   CYS B  23     -26.790 -50.267   9.987  1.00 98.17           C  
ATOM   2333  CB  CYS B  23     -28.052 -50.275  12.199  1.00 98.17           C  
ATOM   2336  O   CYS B  23     -26.074 -49.477  10.602  1.00 98.17           O  
ATOM   2337  SG  CYS B  23     -26.736 -51.041  13.200  1.00 98.17           S  
ATOM   2339  N   GLY B  24     -26.291 -50.637   8.753  1.00 97.62           N  
ATOM   2341  CA  GLY B  24     -24.898 -50.335   8.167  1.00 97.62           C  
ATOM   2344  C   GLY B  24     -24.101 -51.386   7.297  1.00 97.62           C  
ATOM   2345  O   GLY B  24     -24.341 -51.368   6.103  1.00 97.62           O  
ATOM   2346  N   HIS B  25     -23.275 -52.354   7.800  1.00 98.41           N  
ATOM   2348  CA  HIS B  25     -22.601 -53.545   7.109  1.00 98.41           C  
ATOM   2350  C   HIS B  25     -23.080 -55.067   7.373  1.00 98.41           C  
ATOM   2351  CB  HIS B  25     -21.101 -53.542   7.521  1.00 98.41           C  
ATOM   2354  O   HIS B  25     -22.509 -55.739   8.239  1.00 98.41           O  
ATOM   2355  CG  HIS B  25     -20.306 -52.266   7.564  1.00 98.41           C  
ATOM   2356  CD2 HIS B  25     -20.199 -51.460   8.661  1.00 98.41           C  
ATOM   2358  ND1 HIS B  25     -19.309 -51.913   6.657  1.00 98.41           N  
ATOM   2360  CE1 HIS B  25     -17.852 -50.337   6.719  1.00 98.41           C  
ATOM   2362  NE2 HIS B  25     -18.886 -49.814   8.988  1.00 98.41           N  
ATOM   2363  N   ALA B  26     -24.064 -55.702   6.692  1.00 98.38           N  
ATOM   2365  CA  ALA B  26     -24.715 -57.009   7.075  1.00 98.38           C  
ATOM   2367  C   ALA B  26     -23.822 -58.246   7.041  1.00 98.38           C  
ATOM   2368  CB  ALA B  26     -25.985 -57.280   6.247  1.00 98.38           C  
ATOM   2372  O   ALA B  26     -24.152 -59.299   7.589  1.00 98.38           O  
ATOM   2373  N   GLU B  27     -22.647 -58.092   6.460  1.00 98.42           N  
ATOM   2375  CA  GLU B  27     -21.509 -58.977   6.635  1.00 98.42           C  
ATOM   2377  C   GLU B  27     -21.276 -59.390   8.101  1.00 98.42           C  
ATOM   2378  CB  GLU B  27     -20.321 -58.205   6.066  1.00 98.42           C  
ATOM   2381  O   GLU B  27     -21.082 -60.577   8.367  1.00 98.42           O  
ATOM   2382  CG  GLU B  27     -19.029 -59.017   6.085  1.00 98.42           C  
ATOM   2385  CD  GLU B  27     -17.919 -58.283   5.328  1.00 98.42           C  
ATOM   2386  OE1 GLU B  27     -17.176 -58.979   4.602  1.00 98.42           O  
ATOM   2387  OE2 GLU B  27     -17.832 -57.044   5.479  1.00 98.42           O  
ATOM   2388  N   ARG B  28     -21.369 -58.462   9.066  1.00 98.52           N  
ATOM   2390  CA  ARG B  28     -21.126 -58.778  10.488  1.00 98.52           C  
ATOM   2392  C   ARG B  28     -22.176 -59.722  11.081  1.00 98.52           C  
ATOM   2393  CB  ARG B  28     -21.039 -57.499  11.322  1.00 98.52           C  
ATOM   2396  O   ARG B  28     -21.829 -60.631  11.835  1.00 98.52           O  
ATOM   2397  CG  ARG B  28     -19.912 -56.544  10.920  1.00 98.52           C  
ATOM   2400  CD  ARG B  28     -19.808 -55.362  11.895  1.00 98.52           C  
ATOM   2403  NE  ARG B  28     -18.892 -54.349  11.353  1.00 98.52           N  
ATOM   2405  NH1 ARG B  28     -18.765 -52.880  13.139  1.00 98.52           N  
ATOM   2408  NH2 ARG B  28     -18.021 -52.296  11.132  1.00 98.52           N  
ATOM   2411  CZ  ARG B  28     -18.567 -53.192  11.893  1.00 98.52           C  
ATOM   2412  N   ALA B  29     -23.442 -59.575  10.689  1.00 98.70           N  
ATOM   2414  CA  ALA B  29     -24.485 -60.529  11.053  1.00 98.70           C  
ATOM   2416  C   ALA B  29     -24.311 -61.871  10.352  1.00 98.70           C  
ATOM   2417  CB  ALA B  29     -25.842 -59.959  10.690  1.00 98.70           C  
ATOM   2421  O   ALA B  29     -24.445 -62.909  10.997  1.00 98.70           O  
ATOM   2422  N   CYS B  30     -23.966 -61.869   9.060  1.00 98.62           N  
ATOM   2424  CA  CYS B  30     -23.646 -63.099   8.338  1.00 98.62           C  
ATOM   2426  C   CYS B  30     -22.534 -63.885   9.051  1.00 98.62           C  
ATOM   2427  CB  CYS B  30     -23.252 -62.783   6.889  1.00 98.62           C  
ATOM   2430  O   CYS B  30     -22.655 -65.096   9.162  1.00 98.62           O  
ATOM   2431  SG  CYS B  30     -24.692 -62.220   5.934  1.00 98.62           S  
ATOM   2433  N   ILE B  31     -21.507 -63.225   9.598  1.00 98.48           N  
ATOM   2435  CA  ILE B  31     -20.443 -63.874  10.386  1.00 98.48           C  
ATOM   2437  C   ILE B  31     -21.004 -64.565  11.644  1.00 98.48           C  
ATOM   2438  CB  ILE B  31     -19.334 -62.841  10.709  1.00 98.48           C  
ATOM   2440  O   ILE B  31     -20.713 -65.738  11.887  1.00 98.48           O  
ATOM   2441  CG1 ILE B  31     -18.533 -62.514   9.426  1.00 98.48           C  
ATOM   2444  CG2 ILE B  31     -18.389 -63.337  11.817  1.00 98.48           C  
ATOM   2448  CD1 ILE B  31     -17.673 -61.247   9.532  1.00 98.48           C  
ATOM   2452  N   LEU B  32     -21.829 -63.873  12.435  1.00 98.51           N  
ATOM   2454  CA  LEU B  32     -22.405 -64.411  13.678  1.00 98.51           C  
ATOM   2456  C   LEU B  32     -23.427 -65.533  13.426  1.00 98.51           C  
ATOM   2457  CB  LEU B  32     -23.063 -63.254  14.447  1.00 98.51           C  
ATOM   2460  O   LEU B  32     -23.463 -66.527  14.154  1.00 98.51           O  
ATOM   2461  CG  LEU B  32     -22.053 -62.242  15.018  1.00 98.51           C  
ATOM   2463  CD1 LEU B  32     -22.799 -60.964  15.381  1.00 98.51           C  
ATOM   2467  CD2 LEU B  32     -21.347 -62.783  16.266  1.00 98.51           C  
ATOM   2471  N   LEU B  33     -24.233 -65.397  12.373  1.00 98.65           N  
ATOM   2473  CA  LEU B  33     -25.271 -66.358  12.000  1.00 98.65           C  
ATOM   2475  C   LEU B  33     -24.680 -67.576  11.268  1.00 98.65           C  
ATOM   2476  CB  LEU B  33     -26.353 -65.624  11.185  1.00 98.65           C  
ATOM   2479  O   LEU B  33     -25.134 -68.697  11.500  1.00 98.65           O  
ATOM   2480  CG  LEU B  33     -27.097 -64.530  11.988  1.00 98.65           C  
ATOM   2482  CD1 LEU B  33     -27.914 -63.652  11.045  1.00 98.65           C  
ATOM   2486  CD2 LEU B  33     -28.053 -65.124  13.028  1.00 98.65           C  
ATOM   2490  N   ASP B  34     -23.620 -67.405  10.470  1.00 98.31           N  
ATOM   2492  CA  ASP B  34     -22.848 -68.522   9.907  1.00 98.31           C  
ATOM   2494  C   ASP B  34     -22.151 -69.318  11.026  1.00 98.31           C  
ATOM   2495  CB  ASP B  34     -21.835 -68.041   8.835  1.00 98.31           C  
ATOM   2498  O   ASP B  34     -22.141 -70.549  10.981  1.00 98.31           O  
ATOM   2499  CG  ASP B  34     -22.468 -67.669   7.478  1.00 98.31           C  
ATOM   2500  OD1 ASP B  34     -23.712 -67.655   7.357  1.00 98.31           O  
ATOM   2501  OD2 ASP B  34     -21.775 -67.598   6.435  1.00 98.31           O  
ATOM   2502  N   ALA B  35     -21.651 -68.654  12.076  1.00 97.41           N  
ATOM   2504  CA  ALA B  35     -21.113 -69.319  13.264  1.00 97.41           C  
ATOM   2506  C   ALA B  35     -22.186 -70.101  14.051  1.00 97.41           C  
ATOM   2507  CB  ALA B  35     -20.415 -68.267  14.131  1.00 97.41           C  
ATOM   2511  O   ALA B  35     -21.964 -71.264  14.401  1.00 97.41           O  
ATOM   2512  N   LEU B  36     -23.367 -69.512  14.270  1.00 98.08           N  
ATOM   2514  CA  LEU B  36     -24.505 -70.187  14.910  1.00 98.08           C  
ATOM   2516  C   LEU B  36     -24.920 -71.448  14.138  1.00 98.08           C  
ATOM   2517  CB  LEU B  36     -25.661 -69.176  15.029  1.00 98.08           C  
ATOM   2520  O   LEU B  36     -25.016 -72.527  14.722  1.00 98.08           O  
ATOM   2521  CG  LEU B  36     -26.972 -69.713  15.632  1.00 98.08           C  
ATOM   2523  CD1 LEU B  36     -26.787 -70.376  16.997  1.00 98.08           C  
ATOM   2527  CD2 LEU B  36     -27.944 -68.543  15.792  1.00 98.08           C  
ATOM   2531  N   LEU B  37     -25.094 -71.339  12.819  1.00 97.89           N  
ATOM   2533  CA  LEU B  37     -25.512 -72.455  11.962  1.00 97.89           C  
ATOM   2535  C   LEU B  37     -24.400 -73.485  11.704  1.00 97.89           C  
ATOM   2536  CB  LEU B  37     -26.094 -71.891  10.655  1.00 97.89           C  
ATOM   2539  O   LEU B  37     -24.695 -74.617  11.328  1.00 97.89           O  
ATOM   2540  CG  LEU B  37     -27.368 -71.043  10.852  1.00 97.89           C  
ATOM   2542  CD1 LEU B  37     -27.757 -70.403   9.522  1.00 97.89           C  
ATOM   2546  CD2 LEU B  37     -28.549 -71.865  11.364  1.00 97.89           C  
ATOM   2550  N   THR B  38     -23.134 -73.142  11.960  1.00 96.53           N  
ATOM   2552  CA  THR B  38     -22.018 -74.107  11.988  1.00 96.53           C  
ATOM   2554  C   THR B  38     -22.090 -75.029  13.215  1.00 96.53           C  
ATOM   2555  CB  THR B  38     -20.669 -73.367  11.924  1.00 96.53           C  
ATOM   2557  O   THR B  38     -21.592 -76.153  13.164  1.00 96.53           O  
ATOM   2558  CG2 THR B  38     -19.436 -74.269  11.978  1.00 96.53           C  
ATOM   2562  OG1 THR B  38     -20.577 -72.686  10.696  1.00 96.53           O  
ATOM   2564  N   LEU B  39     -22.728 -74.586  14.308  1.00 95.55           N  
ATOM   2566  CA  LEU B  39     -22.859 -75.346  15.561  1.00 95.55           C  
ATOM   2568  C   LEU B  39     -24.264 -75.929  15.787  1.00 95.55           C  
ATOM   2569  CB  LEU B  39     -22.388 -74.457  16.728  1.00 95.55           C  
ATOM   2572  O   LEU B  39     -24.378 -76.987  16.403  1.00 95.55           O  
ATOM   2573  CG  LEU B  39     -20.874 -74.169  16.686  1.00 95.55           C  
ATOM   2575  CD1 LEU B  39     -20.488 -73.124  17.729  1.00 95.55           C  
ATOM   2579  CD2 LEU B  39     -20.039 -75.423  16.962  1.00 95.55           C  
ATOM   2583  N   ASN B  40     -25.312 -75.301  15.248  1.00 95.98           N  
ATOM   2585  CA  ASN B  40     -26.663 -75.858  15.156  1.00 95.98           C  
ATOM   2587  C   ASN B  40     -27.254 -75.624  13.745  1.00 95.98           C  
ATOM   2588  CB  ASN B  40     -27.538 -75.280  16.283  1.00 95.98           C  
ATOM   2591  O   ASN B  40     -27.932 -74.618  13.516  1.00 95.98           O  
ATOM   2592  CG  ASN B  40     -28.929 -75.898  16.299  1.00 95.98           C  
ATOM   2593  ND2 ASN B  40     -29.739 -75.563  17.272  1.00 95.98           N  
ATOM   2596  OD1 ASN B  40     -29.308 -76.686  15.445  1.00 95.98           O  
ATOM   2597  N   PRO B  41     -27.029 -76.547  12.787  1.00 96.24           N  
ATOM   2598  CA  PRO B  41     -27.472 -76.388  11.398  1.00 96.24           C  
ATOM   2600  C   PRO B  41     -28.990 -76.327  11.178  1.00 96.24           C  
ATOM   2601  CB  PRO B  41     -26.866 -77.572  10.636  1.00 96.24           C  
ATOM   2604  O   PRO B  41     -29.415 -75.955  10.084  1.00 96.24           O  
ATOM   2605  CG  PRO B  41     -25.644 -77.954  11.466  1.00 96.24           C  
ATOM   2608  CD  PRO B  41     -26.119 -77.681  12.889  1.00 96.24           C  
ATOM   2611  N   GLU B  42     -29.815 -76.681  12.163  1.00 95.78           N  
ATOM   2613  CA  GLU B  42     -31.284 -76.727  12.043  1.00 95.78           C  
ATOM   2615  C   GLU B  42     -31.972 -75.597  12.839  1.00 95.78           C  
ATOM   2616  CB  GLU B  42     -31.788 -78.152  12.358  1.00 95.78           C  
ATOM   2619  O   GLU B  42     -33.194 -75.561  12.967  1.00 95.78           O  
ATOM   2620  CG  GLU B  42     -31.277 -79.141  11.286  1.00 95.78           C  
ATOM   2623  CD  GLU B  42     -31.688 -80.610  11.484  1.00 95.78           C  
ATOM   2624  OE1 GLU B  42     -31.369 -81.402  10.565  1.00 95.78           O  
ATOM   2625  OE2 GLU B  42     -32.249 -80.951  12.548  1.00 95.78           O  
ATOM   2626  N   HIS B  43     -31.201 -74.616  13.329  1.00 96.82           N  
ATOM   2628  CA  HIS B  43     -31.704 -73.477  14.099  1.00 96.82           C  
ATOM   2630  C   HIS B  43     -32.537 -72.496  13.243  1.00 96.82           C  
ATOM   2631  CB  HIS B  43     -30.523 -72.794  14.802  1.00 96.82           C  
ATOM   2634  O   HIS B  43     -32.021 -71.514  12.700  1.00 96.82           O  
ATOM   2635  CG  HIS B  43     -30.970 -71.825  15.860  1.00 96.82           C  
ATOM   2636  CD2 HIS B  43     -31.471 -72.149  17.092  1.00 96.82           C  
ATOM   2638  ND1 HIS B  43     -30.945 -70.453  15.778  1.00 96.82           N  
ATOM   2640  CE1 HIS B  43     -31.412 -69.962  16.939  1.00 96.82           C  
ATOM   2642  NE2 HIS B  43     -31.757 -70.960  17.761  1.00 96.82           N  
ATOM   2643  N   LEU B  44     -33.845 -72.760  13.135  1.00 96.69           N  
ATOM   2645  CA  LEU B  44     -34.780 -72.072  12.231  1.00 96.69           C  
ATOM   2647  C   LEU B  44     -34.755 -70.540  12.341  1.00 96.69           C  
ATOM   2648  CB  LEU B  44     -36.215 -72.585  12.480  1.00 96.69           C  
ATOM   2651  O   LEU B  44     -34.672 -69.865  11.317  1.00 96.69           O  
ATOM   2652  CG  LEU B  44     -36.454 -74.081  12.197  1.00 96.69           C  
ATOM   2654  CD1 LEU B  44     -37.913 -74.423  12.497  1.00 96.69           C  
ATOM   2658  CD2 LEU B  44     -36.158 -74.448  10.741  1.00 96.69           C  
ATOM   2662  N   ALA B  45     -34.776 -69.975  13.554  1.00 97.28           N  
ATOM   2664  CA  ALA B  45     -34.708 -68.522  13.741  1.00 97.28           C  
ATOM   2666  C   ALA B  45     -33.388 -67.938  13.201  1.00 97.28           C  
ATOM   2667  CB  ALA B  45     -34.912 -68.203  15.226  1.00 97.28           C  
ATOM   2671  O   ALA B  45     -33.394 -66.924  12.508  1.00 97.28           O  
ATOM   2672  N   GLY B  46     -32.270 -68.644  13.411  1.00 98.31           N  
ATOM   2674  CA  GLY B  46     -30.967 -68.270  12.853  1.00 98.31           C  
ATOM   2677  C   GLY B  46     -30.969 -68.257  11.325  1.00 98.31           C  
ATOM   2678  O   GLY B  46     -30.402 -67.346  10.727  1.00 98.31           O  
ATOM   2679  N   ARG B  47     -31.663 -69.208  10.689  1.00 98.52           N  
ATOM   2681  CA  ARG B  47     -31.842 -69.237   9.228  1.00 98.52           C  
ATOM   2683  C   ARG B  47     -32.754 -68.124   8.714  1.00 98.52           C  
ATOM   2684  CB  ARG B  47     -32.342 -70.611   8.773  1.00 98.52           C  
ATOM   2687  O   ARG B  47     -32.419 -67.532   7.691  1.00 98.52           O  
ATOM   2688  CG  ARG B  47     -31.260 -71.679   8.957  1.00 98.52           C  
ATOM   2691  CD  ARG B  47     -31.753 -73.005   8.397  1.00 98.52           C  
ATOM   2694  NE  ARG B  47     -30.692 -74.026   8.364  1.00 98.52           N  
ATOM   2696  NH1 ARG B  47     -30.082 -73.836   6.147  1.00 98.52           N  
ATOM   2699  NH2 ARG B  47     -29.343 -75.533   7.367  1.00 98.52           N  
ATOM   2702  CZ  ARG B  47     -30.054 -74.449   7.292  1.00 98.52           C  
ATOM   2703  N   ARG B  48     -33.838 -67.779   9.427  1.00 98.05           N  
ATOM   2705  CA  ARG B  48     -34.700 -66.627   9.084  1.00 98.05           C  
ATOM   2707  C   ARG B  48     -33.914 -65.311   9.116  1.00 98.05           C  
ATOM   2708  CB  ARG B  48     -35.958 -66.565   9.978  1.00 98.05           C  
ATOM   2711  O   ARG B  48     -33.891 -64.604   8.108  1.00 98.05           O  
ATOM   2712  CG  ARG B  48     -36.946 -67.710   9.690  1.00 98.05           C  
ATOM   2715  CD  ARG B  48     -38.353 -67.493  10.280  1.00 98.05           C  
ATOM   2718  NE  ARG B  48     -38.442 -67.724  11.743  1.00 98.05           N  
ATOM   2720  NH1 ARG B  48     -38.690 -65.551  12.519  1.00 98.05           N  
ATOM   2723  NH2 ARG B  48     -38.879 -67.228  13.927  1.00 98.05           N  
ATOM   2726  CZ  ARG B  48     -38.664 -66.833  12.705  1.00 98.05           C  
ATOM   2727  N   CYS B  49     -33.167 -65.044  10.194  1.00 98.33           N  
ATOM   2729  CA  CYS B  49     -32.254 -63.897  10.248  1.00 98.33           C  
ATOM   2731  C   CYS B  49     -31.206 -63.952   9.121  1.00 98.33           C  
ATOM   2732  CB  CYS B  49     -31.544 -63.827  11.610  1.00 98.33           C  
ATOM   2735  O   CYS B  49     -30.998 -62.960   8.426  1.00 98.33           O  
ATOM   2736  SG  CYS B  49     -32.691 -63.700  13.010  1.00 98.33           S  
ATOM   2738  N   ARG B  50     -30.562 -65.109   8.894  1.00 98.63           N  
ATOM   2740  CA  ARG B  50     -29.491 -65.265   7.890  1.00 98.63           C  
ATOM   2742  C   ARG B  50     -29.983 -65.016   6.467  1.00 98.63           C  
ATOM   2743  CB  ARG B  50     -28.881 -66.671   7.988  1.00 98.63           C  
ATOM   2746  O   ARG B  50     -29.284 -64.370   5.695  1.00 98.63           O  
ATOM   2747  CG  ARG B  50     -27.559 -66.808   7.217  1.00 98.63           C  
ATOM   2750  CD  ARG B  50     -27.448 -68.187   6.557  1.00 98.63           C  
ATOM   2753  NE  ARG B  50     -26.042 -68.502   6.274  1.00 98.63           N  
ATOM   2755  NH1 ARG B  50     -26.282 -70.579   5.306  1.00 98.63           N  
ATOM   2758  NH2 ARG B  50     -24.263 -69.778   5.772  1.00 98.63           N  
ATOM   2761  CZ  ARG B  50     -25.552 -69.618   5.785  1.00 98.63           C  
ATOM   2762  N   LEU B  51     -31.170 -65.502   6.112  1.00 98.73           N  
ATOM   2764  CA  LEU B  51     -31.771 -65.282   4.797  1.00 98.73           C  
ATOM   2766  C   LEU B  51     -31.930 -63.783   4.520  1.00 98.73           C  
ATOM   2767  CB  LEU B  51     -33.099 -66.059   4.755  1.00 98.73           C  
ATOM   2770  O   LEU B  51     -31.474 -63.289   3.489  1.00 98.73           O  
ATOM   2771  CG  LEU B  51     -33.971 -65.851   3.504  1.00 98.73           C  
ATOM   2773  CD1 LEU B  51     -33.205 -65.955   2.186  1.00 98.73           C  
ATOM   2777  CD2 LEU B  51     -35.037 -66.945   3.492  1.00 98.73           C  
ATOM   2781  N   VAL B  52     -32.475 -63.036   5.478  1.00 98.48           N  
ATOM   2783  CA  VAL B  52     -32.646 -61.585   5.342  1.00 98.48           C  
ATOM   2785  C   VAL B  52     -31.311 -60.824   5.437  1.00 98.48           C  
ATOM   2786  CB  VAL B  52     -33.748 -61.113   6.305  1.00 98.48           C  
ATOM   2788  O   VAL B  52     -31.132 -59.837   4.723  1.00 98.48           O  
ATOM   2789  CG1 VAL B  52     -33.928 -59.600   6.274  1.00 98.48           C  
ATOM   2793  CG2 VAL B  52     -35.084 -61.753   5.888  1.00 98.48           C  
ATOM   2797  N   ALA B  53     -30.321 -61.323   6.184  1.00 98.64           N  
ATOM   2799  CA  ALA B  53     -28.945 -60.806   6.161  1.00 98.64           C  
ATOM   2801  C   ALA B  53     -28.299 -60.945   4.767  1.00 98.64           C  
ATOM   2802  CB  ALA B  53     -28.109 -61.558   7.206  1.00 98.64           C  
ATOM   2806  O   ALA B  53     -27.695 -60.007   4.247  1.00 98.64           O  
ATOM   2807  N   LEU B  54     -28.464 -62.108   4.128  1.00 98.83           N  
ATOM   2809  CA  LEU B  54     -27.960 -62.383   2.780  1.00 98.83           C  
ATOM   2811  C   LEU B  54     -28.667 -61.523   1.723  1.00 98.83           C  
ATOM   2812  CB  LEU B  54     -28.115 -63.884   2.468  1.00 98.83           C  
ATOM   2815  O   LEU B  54     -28.015 -61.106   0.768  1.00 98.83           O  
ATOM   2816  CG  LEU B  54     -27.187 -64.798   3.289  1.00 98.83           C  
ATOM   2818  CD1 LEU B  54     -27.653 -66.250   3.160  1.00 98.83           C  
ATOM   2822  CD2 LEU B  54     -25.732 -64.712   2.823  1.00 98.83           C  
ATOM   2826  N   LEU B  55     -29.957 -61.220   1.900  1.00 98.76           N  
ATOM   2828  CA  LEU B  55     -30.701 -60.299   1.034  1.00 98.76           C  
ATOM   2830  C   LEU B  55     -30.183 -58.854   1.144  1.00 98.76           C  
ATOM   2831  CB  LEU B  55     -32.208 -60.384   1.352  1.00 98.76           C  
ATOM   2834  O   LEU B  55     -29.931 -58.234   0.113  1.00 98.76           O  
ATOM   2835  CG  LEU B  55     -32.880 -61.688   0.882  1.00 98.76           C  
ATOM   2837  CD1 LEU B  55     -34.303 -61.800   1.430  1.00 98.76           C  
ATOM   2841  CD2 LEU B  55     -32.950 -61.761  -0.643  1.00 98.76           C  
ATOM   2845  N   ASN B  56     -29.963 -58.331   2.356  1.00 98.29           N  
ATOM   2847  CA  ASN B  56     -29.434 -56.971   2.552  1.00 98.29           C  
ATOM   2849  C   ASN B  56     -27.956 -56.844   2.133  1.00 98.29           C  
ATOM   2850  CB  ASN B  56     -29.687 -56.519   4.001  1.00 98.29           C  
ATOM   2853  O   ASN B  56     -27.550 -55.820   1.590  1.00 98.29           O  
ATOM   2854  CG  ASN B  56     -31.151 -56.186   4.217  1.00 98.29           C  
ATOM   2855  ND2 ASN B  56     -31.943 -57.113   4.696  1.00 98.29           N  
ATOM   2858  OD1 ASN B  56     -31.634 -55.121   3.875  1.00 98.29           O  
ATOM   2859  N   ASN B  57     -27.177 -57.922   2.255  1.00 98.29           N  
ATOM   2861  CA  ASN B  57     -25.815 -58.030   1.717  1.00 98.29           C  
ATOM   2863  C   ASN B  57     -25.785 -58.404   0.207  1.00 98.29           C  
ATOM   2864  CB  ASN B  57     -25.036 -58.986   2.643  1.00 98.29           C  
ATOM   2867  O   ASN B  57     -24.752 -58.806  -0.322  1.00 98.29           O  
ATOM   2868  CG  ASN B  57     -23.525 -58.845   2.595  1.00 98.29           C  
ATOM   2869  ND2 ASN B  57     -22.830 -59.535   3.467  1.00 98.29           N  
ATOM   2872  OD1 ASN B  57     -22.925 -58.131   1.818  1.00 98.29           O  
ATOM   2873  N   ASN B  58     -26.919 -58.306  -0.503  1.00 98.25           N  
ATOM   2875  CA  ASN B  58     -27.077 -58.556  -1.949  1.00 98.25           C  
ATOM   2877  C   ASN B  58     -26.631 -59.953  -2.452  1.00 98.25           C  
ATOM   2878  CB  ASN B  58     -26.470 -57.386  -2.749  1.00 98.25           C  
ATOM   2881  O   ASN B  58     -26.440 -60.164  -3.650  1.00 98.25           O  
ATOM   2882  CG  ASN B  58     -27.181 -56.074  -2.478  1.00 98.25           C  
ATOM   2883  ND2 ASN B  58     -26.666 -55.249  -1.598  1.00 98.25           N  
ATOM   2886  OD1 ASN B  58     -28.223 -55.793  -3.041  1.00 98.25           O  
ATOM   2887  N   GLN B  59     -26.499 -60.949  -1.571  1.00 98.60           N  
ATOM   2889  CA  GLN B  59     -26.008 -62.297  -1.892  1.00 98.60           C  
ATOM   2891  C   GLN B  59     -27.142 -63.211  -2.394  1.00 98.60           C  
ATOM   2892  CB  GLN B  59     -25.200 -62.896  -0.715  1.00 98.60           C  
ATOM   2895  O   GLN B  59     -27.369 -64.294  -1.846  1.00 98.60           O  
ATOM   2896  CG  GLN B  59     -24.104 -61.933  -0.225  1.00 98.60           C  
ATOM   2899  CD  GLN B  59     -22.984 -62.536   0.618  1.00 98.60           C  
ATOM   2900  NE2 GLN B  59     -22.054 -61.711   1.045  1.00 98.60           N  
ATOM   2903  OE1 GLN B  59     -22.903 -63.725   0.911  1.00 98.60           O  
ATOM   2904  N   GLY B  60     -27.853 -62.783  -3.446  1.00 98.72           N  
ATOM   2906  CA  GLY B  60     -29.041 -63.454  -4.001  1.00 98.72           C  
ATOM   2909  C   GLY B  60     -28.853 -64.953  -4.277  1.00 98.72           C  
ATOM   2910  O   GLY B  60     -29.723 -65.764  -3.961  1.00 98.72           O  
ATOM   2911  N   GLU B  61     -27.673 -65.361  -4.755  1.00 98.74           N  
ATOM   2913  CA  GLU B  61     -27.347 -66.770  -5.012  1.00 98.74           C  
ATOM   2915  C   GLU B  61     -27.254 -67.623  -3.732  1.00 98.74           C  
ATOM   2916  CB  GLU B  61     -26.022 -66.877  -5.797  1.00 98.74           C  
ATOM   2919  O   GLU B  61     -27.438 -68.840  -3.798  1.00 98.74           O  
ATOM   2920  CG  GLU B  61     -26.203 -67.413  -7.229  1.00 98.74           C  
ATOM   2923  CD  GLU B  61     -25.000 -68.264  -7.657  1.00 98.74           C  
ATOM   2924  OE1 GLU B  61     -24.212 -67.829  -8.520  1.00 98.74           O  
ATOM   2925  OE2 GLU B  61     -24.877 -69.380  -7.087  1.00 98.74           O  
ATOM   2926  N   ARG B  62     -26.949 -67.035  -2.567  1.00 98.64           N  
ATOM   2928  CA  ARG B  62     -27.012 -67.727  -1.263  1.00 98.64           C  
ATOM   2930  C   ARG B  62     -28.417 -67.633  -0.673  1.00 98.64           C  
ATOM   2931  CB  ARG B  62     -25.975 -67.163  -0.278  1.00 98.64           C  
ATOM   2934  O   ARG B  62     -28.914 -68.637  -0.170  1.00 98.64           O  
ATOM   2935  CG  ARG B  62     -24.524 -67.540  -0.614  1.00 98.64           C  
ATOM   2938  CD  ARG B  62     -23.536 -66.870   0.355  1.00 98.64           C  
ATOM   2941  NE  ARG B  62     -23.550 -67.439   1.724  1.00 98.64           N  
ATOM   2943  NH1 ARG B  62     -22.242 -65.839   2.752  1.00 98.64           N  
ATOM   2946  NH2 ARG B  62     -22.880 -67.637   3.895  1.00 98.64           N  
ATOM   2949  CZ  ARG B  62     -22.890 -66.967   2.777  1.00 98.64           C  
ATOM   2950  N   ALA B  63     -29.058 -66.469  -0.785  1.00 98.85           N  
ATOM   2952  CA  ALA B  63     -30.417 -66.243  -0.305  1.00 98.85           C  
ATOM   2954  C   ALA B  63     -31.432 -67.196  -0.964  1.00 98.85           C  
ATOM   2955  CB  ALA B  63     -30.766 -64.767  -0.530  1.00 98.85           C  
ATOM   2959  O   ALA B  63     -32.233 -67.797  -0.260  1.00 98.85           O  
ATOM   2960  N   GLU B  64     -31.357 -67.440  -2.279  1.00 98.83           N  
ATOM   2962  CA  GLU B  64     -32.284 -68.362  -2.961  1.00 98.83           C  
ATOM   2964  C   GLU B  64     -32.134 -69.802  -2.438  1.00 98.83           C  
ATOM   2965  CB  GLU B  64     -32.098 -68.264  -4.492  1.00 98.83           C  
ATOM   2968  O   GLU B  64     -33.128 -70.495  -2.235  1.00 98.83           O  
ATOM   2969  CG  GLU B  64     -32.920 -69.328  -5.244  1.00 98.83           C  
ATOM   2972  CD  GLU B  64     -33.074 -69.112  -6.759  1.00 98.83           C  
ATOM   2973  OE1 GLU B  64     -33.954 -69.796  -7.344  1.00 98.83           O  
ATOM   2974  OE2 GLU B  64     -32.338 -68.282  -7.341  1.00 98.83           O  
ATOM   2975  N   LYS B  65     -30.903 -70.237  -2.145  1.00 98.52           N  
ATOM   2977  CA  LYS B  65     -30.619 -71.583  -1.618  1.00 98.52           C  
ATOM   2979  C   LYS B  65     -31.067 -71.736  -0.155  1.00 98.52           C  
ATOM   2980  CB  LYS B  65     -29.125 -71.907  -1.808  1.00 98.52           C  
ATOM   2983  O   LYS B  65     -31.533 -72.805   0.229  1.00 98.52           O  
ATOM   2984  CG  LYS B  65     -28.710 -71.908  -3.293  1.00 98.52           C  
ATOM   2987  CD  LYS B  65     -27.208 -72.172  -3.479  1.00 98.52           C  
ATOM   2990  CE  LYS B  65     -26.782 -71.979  -4.948  1.00 98.52           C  
ATOM   2993  NZ  LYS B  65     -26.006 -70.732  -5.136  1.00 98.52           N  
ATOM   2997  N   GLU B  66     -30.960 -70.676   0.646  1.00 98.62           N  
ATOM   2999  CA  GLU B  66     -31.454 -70.627   2.030  1.00 98.62           C  
ATOM   3001  C   GLU B  66     -32.997 -70.574   2.079  1.00 98.62           C  
ATOM   3002  CB  GLU B  66     -30.794 -69.422   2.729  1.00 98.62           C  
ATOM   3005  O   GLU B  66     -33.616 -71.316   2.839  1.00 98.62           O  
ATOM   3006  CG  GLU B  66     -30.971 -69.378   4.255  1.00 98.62           C  
ATOM   3009  CD  GLU B  66     -30.151 -70.460   4.969  1.00 98.62           C  
ATOM   3010  OE1 GLU B  66     -30.734 -71.270   5.717  1.00 98.62           O  
ATOM   3011  OE2 GLU B  66     -28.912 -70.502   4.775  1.00 98.62           O  
ATOM   3012  N   ALA B  67     -33.630 -69.789   1.198  1.00 98.75           N  
ATOM   3014  CA  ALA B  67     -35.085 -69.737   1.047  1.00 98.75           C  
ATOM   3016  C   ALA B  67     -35.663 -71.087   0.590  1.00 98.75           C  
ATOM   3017  CB  ALA B  67     -35.445 -68.613   0.068  1.00 98.75           C  
ATOM   3021  O   ALA B  67     -36.612 -71.580   1.192  1.00 98.75           O  
ATOM   3022  N   GLN B  68     -35.055 -71.739  -0.407  1.00 98.60           N  
ATOM   3024  CA  GLN B  68     -35.451 -73.088  -0.837  1.00 98.60           C  
ATOM   3026  C   GLN B  68     -35.322 -74.125   0.292  1.00 98.60           C  
ATOM   3027  CB  GLN B  68     -34.608 -73.512  -2.053  1.00 98.60           C  
ATOM   3030  O   GLN B  68     -36.173 -75.009   0.407  1.00 98.60           O  
ATOM   3031  CG  GLN B  68     -35.037 -72.796  -3.346  1.00 98.60           C  
ATOM   3034  CD  GLN B  68     -34.080 -73.035  -4.515  1.00 98.60           C  
ATOM   3035  NE2 GLN B  68     -34.226 -72.300  -5.595  1.00 98.60           N  
ATOM   3038  OE1 GLN B  68     -33.200 -73.884  -4.503  1.00 98.60           O  
ATOM   3039  N   TRP B  69     -34.306 -74.011   1.159  1.00 98.32           N  
ATOM   3041  CA  TRP B  69     -34.177 -74.872   2.342  1.00 98.32           C  
ATOM   3043  C   TRP B  69     -35.319 -74.632   3.340  1.00 98.32           C  
ATOM   3044  CB  TRP B  69     -32.798 -74.676   2.991  1.00 98.32           C  
ATOM   3047  O   TRP B  69     -35.918 -75.602   3.811  1.00 98.32           O  
ATOM   3048  CG  TRP B  69     -32.463 -75.642   4.093  1.00 98.32           C  
ATOM   3049  CD1 TRP B  69     -31.723 -76.766   3.953  1.00 98.32           C  
ATOM   3051  CD2 TRP B  69     -32.887 -75.623   5.494  1.00 98.32           C  
ATOM   3052  CE2 TRP B  69     -32.326 -76.759   6.154  1.00 98.32           C  
ATOM   3053  CE3 TRP B  69     -33.714 -74.784   6.271  1.00 98.32           C  
ATOM   3055  NE1 TRP B  69     -31.633 -77.422   5.167  1.00 98.32           N  
ATOM   3057  CH2 TRP B  69     -33.421 -76.206   8.239  1.00 98.32           C  
ATOM   3059  CZ2 TRP B  69     -32.560 -77.042   7.508  1.00 98.32           C  
ATOM   3061  CZ3 TRP B  69     -34.002 -75.088   7.616  1.00 98.32           C  
ATOM   3063  N   LEU B  70     -35.673 -73.372   3.618  1.00 98.44           N  
ATOM   3065  CA  LEU B  70     -36.773 -73.031   4.529  1.00 98.44           C  
ATOM   3067  C   LEU B  70     -38.145 -73.446   3.973  1.00 98.44           C  
ATOM   3068  CB  LEU B  70     -36.706 -71.537   4.890  1.00 98.44           C  
ATOM   3071  O   LEU B  70     -38.900 -74.081   4.703  1.00 98.44           O  
ATOM   3072  CG  LEU B  70     -35.622 -71.196   5.934  1.00 98.44           C  
ATOM   3074  CD1 LEU B  70     -35.421 -69.687   6.019  1.00 98.44           C  
ATOM   3078  CD2 LEU B  70     -36.002 -71.680   7.338  1.00 98.44           C  
ATOM   3082  N   ILE B  71     -38.425 -73.227   2.682  1.00 98.22           N  
ATOM   3084  CA  ILE B  71     -39.643 -73.728   2.006  1.00 98.22           C  
ATOM   3086  C   ILE B  71     -39.733 -75.262   2.086  1.00 98.22           C  
ATOM   3087  CB  ILE B  71     -39.703 -73.231   0.536  1.00 98.22           C  
ATOM   3089  O   ILE B  71     -40.825 -75.810   2.201  1.00 98.22           O  
ATOM   3090  CG1 ILE B  71     -39.874 -71.697   0.502  1.00 98.22           C  
ATOM   3093  CG2 ILE B  71     -40.852 -73.885  -0.259  1.00 98.22           C  
ATOM   3097  CD1 ILE B  71     -39.726 -71.055  -0.878  1.00 98.22           C  
ATOM   3101  N   SER B  72     -38.602 -75.979   2.065  1.00 97.69           N  
ATOM   3103  CA  SER B  72     -38.602 -77.445   2.209  1.00 97.69           C  
ATOM   3105  C   SER B  72     -38.880 -77.953   3.635  1.00 97.69           C  
ATOM   3106  CB  SER B  72     -37.326 -78.058   1.623  1.00 97.69           C  
ATOM   3109  O   SER B  72     -39.153 -79.142   3.797  1.00 97.69           O  
ATOM   3110  OG  SER B  72     -36.185 -77.881   2.441  1.00 97.69           O  
ATOM   3112  N   HIS B  73     -38.841 -77.074   4.644  1.00 96.04           N  
ATOM   3114  CA  HIS B  73     -39.237 -77.374   6.028  1.00 96.04           C  
ATOM   3116  C   HIS B  73     -40.651 -76.871   6.334  1.00 96.04           C  
ATOM   3117  CB  HIS B  73     -38.218 -76.775   7.009  1.00 96.04           C  
ATOM   3120  O   HIS B  73     -41.434 -77.593   6.945  1.00 96.04           O  
ATOM   3121  CG  HIS B  73     -36.924 -77.541   7.001  1.00 96.04           C  
ATOM   3122  CD2 HIS B  73     -36.538 -78.497   7.903  1.00 96.04           C  
ATOM   3124  ND1 HIS B  73     -35.991 -77.529   5.995  1.00 96.04           N  
ATOM   3126  CE1 HIS B  73     -35.083 -78.478   6.265  1.00 96.04           C  
ATOM   3128  NE2 HIS B  73     -35.362 -79.088   7.427  1.00 96.04           N  
ATOM   3129  N   ASP B  74     -40.984 -75.666   5.869  1.00 95.65           N  
ATOM   3131  CA  ASP B  74     -42.313 -75.072   5.975  1.00 95.65           C  
ATOM   3133  C   ASP B  74     -42.720 -74.408   4.640  1.00 95.65           C  
ATOM   3134  CB  ASP B  74     -42.345 -74.094   7.156  1.00 95.65           C  
ATOM   3137  O   ASP B  74     -42.316 -73.274   4.351  1.00 95.65           O  
ATOM   3138  CG  ASP B  74     -43.770 -73.641   7.481  1.00 95.65           C  
ATOM   3139  OD1 ASP B  74     -44.650 -73.757   6.594  1.00 95.65           O  
ATOM   3140  OD2 ASP B  74     -43.958 -73.161   8.616  1.00 95.65           O  
ATOM   3141  N   PRO B  75     -43.523 -75.100   3.809  1.00 95.67           N  
ATOM   3142  CA  PRO B  75     -44.061 -74.541   2.571  1.00 95.67           C  
ATOM   3144  C   PRO B  75     -45.190 -73.521   2.779  1.00 95.67           C  
ATOM   3145  CB  PRO B  75     -44.578 -75.738   1.760  1.00 95.67           C  
ATOM   3148  O   PRO B  75     -45.562 -72.853   1.814  1.00 95.67           O  
ATOM   3149  CG  PRO B  75     -43.966 -76.970   2.427  1.00 95.67           C  
ATOM   3152  CD  PRO B  75     -43.800 -76.527   3.875  1.00 95.67           C  
ATOM   3155  N   LEU B  76     -45.769 -73.432   3.983  1.00 95.23           N  
ATOM   3157  CA  LEU B  76     -46.955 -72.622   4.294  1.00 95.23           C  
ATOM   3159  C   LEU B  76     -46.597 -71.280   4.945  1.00 95.23           C  
ATOM   3160  CB  LEU B  76     -47.902 -73.426   5.206  1.00 95.23           C  
ATOM   3163  O   LEU B  76     -47.365 -70.325   4.827  1.00 95.23           O  
ATOM   3164  CG  LEU B  76     -48.419 -74.751   4.619  1.00 95.23           C  
ATOM   3166  CD1 LEU B  76     -49.318 -75.454   5.638  1.00 95.23           C  
ATOM   3170  CD2 LEU B  76     -49.227 -74.551   3.333  1.00 95.23           C  
ATOM   3174  N   GLN B  77     -45.430 -71.177   5.586  1.00 95.01           N  
ATOM   3176  CA  GLN B  77     -44.924 -69.918   6.127  1.00 95.01           C  
ATOM   3178  C   GLN B  77     -44.640 -68.917   4.997  1.00 95.01           C  
ATOM   3179  CB  GLN B  77     -43.718 -70.181   7.044  1.00 95.01           C  
ATOM   3182  O   GLN B  77     -43.609 -68.964   4.319  1.00 95.01           O  
ATOM   3183  CG  GLN B  77     -42.952 -68.937   7.536  1.00 95.01           C  
ATOM   3186  CD  GLN B  77     -43.804 -67.907   8.280  1.00 95.01           C  
ATOM   3187  NE2 GLN B  77     -43.323 -67.340   9.363  1.00 95.01           N  
ATOM   3190  OE1 GLN B  77     -44.883 -67.525   7.869  1.00 95.01           O  
ATOM   3191  N   ALA B  78     -45.573 -67.984   4.815  1.00 96.23           N  
ATOM   3193  CA  ALA B  78     -45.654 -67.066   3.685  1.00 96.23           C  
ATOM   3195  C   ALA B  78     -44.351 -66.260   3.472  1.00 96.23           C  
ATOM   3196  CB  ALA B  78     -46.897 -66.195   3.941  1.00 96.23           C  
ATOM   3200  O   ALA B  78     -43.873 -66.135   2.343  1.00 96.23           O  
ATOM   3201  N   GLY B  79     -43.700 -65.812   4.553  1.00 96.46           N  
ATOM   3203  CA  GLY B  79     -42.440 -65.057   4.491  1.00 96.46           C  
ATOM   3206  C   GLY B  79     -41.265 -65.797   3.824  1.00 96.46           C  
ATOM   3207  O   GLY B  79     -40.383 -65.154   3.253  1.00 96.46           O  
ATOM   3208  N   ASN B  80     -41.281 -67.138   3.784  1.00 97.75           N  
ATOM   3210  CA  ASN B  80     -40.285 -67.917   3.039  1.00 97.75           C  
ATOM   3212  C   ASN B  80     -40.353 -67.623   1.523  1.00 97.75           C  
ATOM   3213  CB  ASN B  80     -40.509 -69.422   3.297  1.00 97.75           C  
ATOM   3216  O   ASN B  80     -39.322 -67.546   0.849  1.00 97.75           O  
ATOM   3217  CG  ASN B  80     -40.187 -69.912   4.698  1.00 97.75           C  
ATOM   3218  ND2 ASN B  80     -40.686 -71.056   5.094  1.00 97.75           N  
ATOM   3221  OD1 ASN B  80     -39.417 -69.322   5.437  1.00 97.75           O  
ATOM   3222  N   TRP B  81     -41.565 -67.425   0.993  1.00 98.42           N  
ATOM   3224  CA  TRP B  81     -41.829 -67.140  -0.421  1.00 98.42           C  
ATOM   3226  C   TRP B  81     -41.538 -65.682  -0.790  1.00 98.42           C  
ATOM   3227  CB  TRP B  81     -43.275 -67.524  -0.739  1.00 98.42           C  
ATOM   3230  O   TRP B  81     -40.978 -65.426  -1.859  1.00 98.42           O  
ATOM   3231  CG  TRP B  81     -43.551 -68.988  -0.650  1.00 98.42           C  
ATOM   3232  CD1 TRP B  81     -44.033 -69.649   0.428  1.00 98.42           C  
ATOM   3234  CD2 TRP B  81     -43.358 -69.998  -1.684  1.00 98.42           C  
ATOM   3235  CE2 TRP B  81     -43.770 -71.260  -1.167  1.00 98.42           C  
ATOM   3236  CE3 TRP B  81     -42.888 -69.965  -3.015  1.00 98.42           C  
ATOM   3238  NE1 TRP B  81     -44.179 -70.987   0.121  1.00 98.42           N  
ATOM   3240  CH2 TRP B  81     -43.269 -72.365  -3.262  1.00 98.42           C  
ATOM   3242  CZ2 TRP B  81     -43.732 -72.431  -1.936  1.00 98.42           C  
ATOM   3244  CZ3 TRP B  81     -42.843 -71.135  -3.798  1.00 98.42           C  
ATOM   3246  N   LEU B  82     -41.811 -64.748   0.128  1.00 98.48           N  
ATOM   3248  CA  LEU B  82     -41.372 -63.353   0.032  1.00 98.48           C  
ATOM   3250  C   LEU B  82     -39.846 -63.276  -0.153  1.00 98.48           C  
ATOM   3251  CB  LEU B  82     -41.842 -62.608   1.300  1.00 98.48           C  
ATOM   3254  O   LEU B  82     -39.349 -62.740  -1.147  1.00 98.48           O  
ATOM   3255  CG  LEU B  82     -41.349 -61.156   1.428  1.00 98.48           C  
ATOM   3257  CD1 LEU B  82     -41.737 -60.319   0.221  1.00 98.48           C  
ATOM   3261  CD2 LEU B  82     -41.921 -60.508   2.688  1.00 98.48           C  
ATOM   3265  N   CYS B  83     -39.092 -63.909   0.751  1.00 98.63           N  
ATOM   3267  CA  CYS B  83     -37.636 -63.965   0.653  1.00 98.63           C  
ATOM   3269  C   CYS B  83     -37.138 -64.672  -0.618  1.00 98.63           C  
ATOM   3270  CB  CYS B  83     -37.073 -64.673   1.883  1.00 98.63           C  
ATOM   3273  O   CYS B  83     -36.136 -64.237  -1.192  1.00 98.63           O  
ATOM   3274  SG  CYS B  83     -37.305 -63.702   3.391  1.00 98.63           S  
ATOM   3276  N   LEU B  84     -37.817 -65.733  -1.081  1.00 98.82           N  
ATOM   3278  CA  LEU B  84     -37.474 -66.402  -2.341  1.00 98.82           C  
ATOM   3280  C   LEU B  84     -37.613 -65.452  -3.535  1.00 98.82           C  
ATOM   3281  CB  LEU B  84     -38.332 -67.668  -2.544  1.00 98.82           C  
ATOM   3284  O   LEU B  84     -36.704 -65.407  -4.366  1.00 98.82           O  
ATOM   3285  CG  LEU B  84     -38.023 -68.404  -3.867  1.00 98.82           C  
ATOM   3287  CD1 LEU B  84     -36.593 -68.954  -3.895  1.00 98.82           C  
ATOM   3291  CD2 LEU B  84     -38.976 -69.576  -4.091  1.00 98.82           C  
ATOM   3295  N   SER B  85     -38.698 -64.674  -3.604  1.00 98.82           N  
ATOM   3297  CA  SER B  85     -38.894 -63.672  -4.657  1.00 98.82           C  
ATOM   3299  C   SER B  85     -37.751 -62.658  -4.672  1.00 98.82           C  
ATOM   3300  CB  SER B  85     -40.237 -62.961  -4.479  1.00 98.82           C  
ATOM   3303  O   SER B  85     -37.074 -62.503  -5.691  1.00 98.82           O  
ATOM   3304  OG  SER B  85     -40.378 -61.965  -5.473  1.00 98.82           O  
ATOM   3306  N   ARG B  86     -37.465 -62.022  -3.526  1.00 98.79           N  
ATOM   3308  CA  ARG B  86     -36.378 -61.034  -3.408  1.00 98.79           C  
ATOM   3310  C   ARG B  86     -35.023 -61.622  -3.817  1.00 98.79           C  
ATOM   3311  CB  ARG B  86     -36.350 -60.479  -1.971  1.00 98.79           C  
ATOM   3314  O   ARG B  86     -34.246 -60.954  -4.497  1.00 98.79           O  
ATOM   3315  CG  ARG B  86     -35.904 -59.005  -1.924  1.00 98.79           C  
ATOM   3318  CD  ARG B  86     -36.025 -58.436  -0.502  1.00 98.79           C  
ATOM   3321  NE  ARG B  86     -35.604 -57.022  -0.385  1.00 98.79           N  
ATOM   3323  NH1 ARG B  86     -37.675 -55.980  -0.493  1.00 98.79           N  
ATOM   3326  NH2 ARG B  86     -35.872 -54.782  -0.071  1.00 98.79           N  
ATOM   3329  CZ  ARG B  86     -36.389 -55.953  -0.322  1.00 98.79           C  
ATOM   3330  N   ALA B  87     -34.756 -62.880  -3.460  1.00 98.86           N  
ATOM   3332  CA  ALA B  87     -33.518 -63.578  -3.798  1.00 98.86           C  
ATOM   3334  C   ALA B  87     -33.392 -63.899  -5.296  1.00 98.86           C  
ATOM   3335  CB  ALA B  87     -33.431 -64.858  -2.968  1.00 98.86           C  
ATOM   3339  O   ALA B  87     -32.397 -63.531  -5.920  1.00 98.86           O  
ATOM   3340  N   GLN B  88     -34.409 -64.539  -5.884  1.00 98.83           N  
ATOM   3342  CA  GLN B  88     -34.454 -64.875  -7.316  1.00 98.83           C  
ATOM   3344  C   GLN B  88     -34.314 -63.650  -8.207  1.00 98.83           C  
ATOM   3345  CB  GLN B  88     -35.793 -65.563  -7.630  1.00 98.83           C  
ATOM   3348  O   GLN B  88     -33.839 -63.731  -9.338  1.00 98.83           O  
ATOM   3349  CG  GLN B  88     -35.665 -67.030  -7.237  1.00 98.83           C  
ATOM   3352  CD  GLN B  88     -36.903 -67.869  -7.487  1.00 98.83           C  
ATOM   3353  NE2 GLN B  88     -36.721 -69.166  -7.597  1.00 98.83           N  
ATOM   3356  OE1 GLN B  88     -38.025 -67.407  -7.606  1.00 98.83           O  
ATOM   3357  N   GLN B  89     -34.706 -62.497  -7.689  1.00 98.76           N  
ATOM   3359  CA  GLN B  89     -34.779 -61.286  -8.467  1.00 98.76           C  
ATOM   3361  C   GLN B  89     -33.584 -60.350  -8.270  1.00 98.76           C  
ATOM   3362  CB  GLN B  89     -36.135 -60.705  -8.152  1.00 98.76           C  
ATOM   3365  O   GLN B  89     -33.219 -59.659  -9.218  1.00 98.76           O  
ATOM   3366  CG  GLN B  89     -36.583 -59.815  -9.286  1.00 98.76           C  
ATOM   3369  CD  GLN B  89     -37.972 -59.292  -9.026  1.00 98.76           C  
ATOM   3370  NE2 GLN B  89     -38.517 -58.584  -9.976  1.00 98.76           N  
ATOM   3373  OE1 GLN B  89     -38.577 -59.473  -7.986  1.00 98.76           O  
ATOM   3374  N   LEU B  90     -32.875 -60.442  -7.138  1.00 98.66           N  
ATOM   3376  CA  LEU B  90     -31.454 -60.075  -7.074  1.00 98.66           C  
ATOM   3378  C   LEU B  90     -30.622 -60.914  -8.070  1.00 98.66           C  
ATOM   3379  CB  LEU B  90     -30.937 -60.261  -5.634  1.00 98.66           C  
ATOM   3382  O   LEU B  90     -29.680 -60.395  -8.661  1.00 98.66           O  
ATOM   3383  CG  LEU B  90     -31.408 -59.188  -4.632  1.00 98.66           C  
ATOM   3385  CD1 LEU B  90     -31.112 -59.660  -3.207  1.00 98.66           C  
ATOM   3389  CD2 LEU B  90     -30.695 -57.852  -4.844  1.00 98.66           C  
ATOM   3393  N   ASN B  91     -31.017 -62.169  -8.332  1.00 98.59           N  
ATOM   3395  CA  ASN B  91     -30.433 -63.013  -9.390  1.00 98.59           C  
ATOM   3397  C   ASN B  91     -30.945 -62.667 -10.812  1.00 98.59           C  
ATOM   3398  CB  ASN B  91     -30.623 -64.513  -9.047  1.00 98.59           C  
ATOM   3401  O   ASN B  91     -30.468 -63.238 -11.791  1.00 98.59           O  
ATOM   3402  CG  ASN B  91     -30.064 -64.924  -7.694  1.00 98.59           C  
ATOM   3403  ND2 ASN B  91     -30.554 -65.986  -7.089  1.00 98.59           N  
ATOM   3406  OD1 ASN B  91     -29.157 -64.307  -7.156  1.00 98.59           O  
ATOM   3407  N   GLY B  92     -31.893 -61.728 -10.952  1.00 98.42           N  
ATOM   3409  CA  GLY B  92     -32.441 -61.258 -12.232  1.00 98.42           C  
ATOM   3412  C   GLY B  92     -33.584 -62.091 -12.837  1.00 98.42           C  
ATOM   3413  O   GLY B  92     -34.135 -61.692 -13.863  1.00 98.42           O  
ATOM   3414  N   ASP B  93     -33.993 -63.201 -12.216  1.00 98.51           N  
ATOM   3416  CA  ASP B  93     -35.060 -64.089 -12.704  1.00 98.51           C  
ATOM   3418  C   ASP B  93     -36.468 -63.526 -12.404  1.00 98.51           C  
ATOM   3419  CB  ASP B  93     -34.879 -65.511 -12.143  1.00 98.51           C  
ATOM   3422  O   ASP B  93     -37.240 -64.101 -11.630  1.00 98.51           O  
ATOM   3423  CG  ASP B  93     -33.857 -66.372 -12.881  1.00 98.51           C  
ATOM   3424  OD1 ASP B  93     -33.972 -66.494 -14.119  1.00 98.51           O  
ATOM   3425  OD2 ASP B  93     -33.110 -67.109 -12.198  1.00 98.51           O  
ATOM   3426  N   LEU B  94     -36.811 -62.396 -13.042  1.00 98.50           N  
ATOM   3428  CA  LEU B  94     -38.084 -61.677 -12.865  1.00 98.50           C  
ATOM   3430  C   LEU B  94     -39.299 -62.621 -12.855  1.00 98.50           C  
ATOM   3431  CB  LEU B  94     -38.276 -60.626 -13.983  1.00 98.50           C  
ATOM   3434  O   LEU B  94     -40.098 -62.578 -11.929  1.00 98.50           O  
ATOM   3435  CG  LEU B  94     -37.225 -59.504 -14.099  1.00 98.50           C  
ATOM   3437  CD1 LEU B  94     -37.584 -58.590 -15.273  1.00 98.50           C  
ATOM   3441  CD2 LEU B  94     -37.154 -58.618 -12.860  1.00 98.50           C  
ATOM   3445  N   ASP B  95     -39.428 -63.509 -13.845  1.00 98.63           N  
ATOM   3447  CA  ASP B  95     -40.612 -64.368 -13.987  1.00 98.63           C  
ATOM   3449  C   ASP B  95     -40.682 -65.532 -12.979  1.00 98.63           C  
ATOM   3450  CB  ASP B  95     -40.752 -64.842 -15.442  1.00 98.63           C  
ATOM   3453  O   ASP B  95     -41.774 -66.040 -12.724  1.00 98.63           O  
ATOM   3454  CG  ASP B  95     -40.948 -63.692 -16.445  1.00 98.63           C  
ATOM   3455  OD1 ASP B  95     -41.704 -62.735 -16.142  1.00 98.63           O  
ATOM   3456  OD2 ASP B  95     -40.329 -63.765 -17.528  1.00 98.63           O  
ATOM   3457  N   LYS B  96     -39.565 -65.927 -12.344  1.00 98.70           N  
ATOM   3459  CA  LYS B  96     -39.610 -66.861 -11.200  1.00 98.70           C  
ATOM   3461  C   LYS B  96     -40.078 -66.141  -9.943  1.00 98.70           C  
ATOM   3462  CB  LYS B  96     -38.248 -67.469 -10.873  1.00 98.70           C  
ATOM   3465  O   LYS B  96     -41.003 -66.602  -9.281  1.00 98.70           O  
ATOM   3466  CG  LYS B  96     -37.560 -68.320 -11.943  1.00 98.70           C  
ATOM   3469  CD  LYS B  96     -36.262 -68.811 -11.281  1.00 98.70           C  
ATOM   3472  CE  LYS B  96     -35.285 -69.482 -12.238  1.00 98.70           C  
ATOM   3475  NZ  LYS B  96     -33.948 -69.543 -11.598  1.00 98.70           N  
ATOM   3479  N   ALA B  97     -39.472 -64.987  -9.672  1.00 98.79           N  
ATOM   3481  CA  ALA B  97     -39.831 -64.131  -8.554  1.00 98.79           C  
ATOM   3483  C   ALA B  97     -41.302 -63.715  -8.626  1.00 98.79           C  
ATOM   3484  CB  ALA B  97     -38.892 -62.938  -8.589  1.00 98.79           C  
ATOM   3488  O   ALA B  97     -41.987 -63.699  -7.609  1.00 98.79           O  
ATOM   3489  N   ARG B  98     -41.829 -63.524  -9.845  1.00 98.71           N  
ATOM   3491  CA  ARG B  98     -43.261 -63.329 -10.074  1.00 98.71           C  
ATOM   3493  C   ARG B  98     -44.127 -64.435  -9.507  1.00 98.71           C  
ATOM   3494  CB  ARG B  98     -43.570 -63.085 -11.564  1.00 98.71           C  
ATOM   3497  O   ARG B  98     -45.079 -64.172  -8.777  1.00 98.71           O  
ATOM   3498  CG  ARG B  98     -43.180 -61.679 -12.025  1.00 98.71           C  
ATOM   3501  CD  ARG B  98     -43.211 -61.476 -13.534  1.00 98.71           C  
ATOM   3504  NE  ARG B  98     -43.142 -60.039 -13.808  1.00 98.71           N  
ATOM   3506  NH1 ARG B  98     -42.474 -60.092 -16.002  1.00 98.71           N  
ATOM   3509  NH2 ARG B  98     -42.852 -58.137 -14.964  1.00 98.71           N  
ATOM   3512  CZ  ARG B  98     -42.824 -59.440 -14.929  1.00 98.71           C  
ATOM   3513  N   HIS B  99     -43.770 -65.675  -9.803  1.00 98.54           N  
ATOM   3515  CA  HIS B  99     -44.515 -66.822  -9.314  1.00 98.54           C  
ATOM   3517  C   HIS B  99     -44.318 -67.041  -7.803  1.00 98.54           C  
ATOM   3518  CB  HIS B  99     -44.115 -68.033 -10.159  1.00 98.54           C  
ATOM   3521  O   HIS B  99     -45.281 -67.350  -7.107  1.00 98.54           O  
ATOM   3522  CG  HIS B  99     -45.089 -69.175 -10.075  1.00 98.54           C  
ATOM   3523  CD2 HIS B  99     -44.786 -70.499 -10.232  1.00 98.54           C  
ATOM   3525  ND1 HIS B  99     -46.450 -69.092  -9.878  1.00 98.54           N  
ATOM   3527  CE1 HIS B  99     -46.948 -70.338  -9.904  1.00 98.54           C  
ATOM   3529  NE2 HIS B  99     -45.972 -71.232 -10.140  1.00 98.54           N  
ATOM   3530  N   ALA B 100     -43.106 -66.813  -7.280  1.00 98.64           N  
ATOM   3532  CA  ALA B 100     -42.818 -66.895  -5.847  1.00 98.64           C  
ATOM   3534  C   ALA B 100     -43.600 -65.848  -5.035  1.00 98.64           C  
ATOM   3535  CB  ALA B 100     -41.305 -66.751  -5.639  1.00 98.64           C  
ATOM   3539  O   ALA B 100     -44.185 -66.182  -4.009  1.00 98.64           O  
ATOM   3540  N   TYR B 101     -43.682 -64.605  -5.515  1.00 98.56           N  
ATOM   3542  CA  TYR B 101     -44.448 -63.556  -4.845  1.00 98.56           C  
ATOM   3544  C   TYR B 101     -45.963 -63.776  -4.979  1.00 98.56           C  
ATOM   3545  CB  TYR B 101     -44.005 -62.177  -5.346  1.00 98.56           C  
ATOM   3548  O   TYR B 101     -46.692 -63.513  -4.028  1.00 98.56           O  
ATOM   3549  CG  TYR B 101     -44.127 -61.106  -4.280  1.00 98.56           C  
ATOM   3550  CD1 TYR B 101     -45.391 -60.602  -3.940  1.00 98.56           C  
ATOM   3552  CD2 TYR B 101     -42.985 -60.604  -3.626  1.00 98.56           C  
ATOM   3554  CE1 TYR B 101     -45.480 -59.597  -2.966  1.00 98.56           C  
ATOM   3556  CE2 TYR B 101     -43.098 -59.611  -2.635  1.00 98.56           C  
ATOM   3558  OH  TYR B 101     -44.519 -58.221  -1.281  1.00 98.56           O  
ATOM   3560  CZ  TYR B 101     -44.363 -59.128  -2.277  1.00 98.56           C  
ATOM   3561  N   GLN B 102     -46.444 -64.349  -6.093  1.00 98.20           N  
ATOM   3563  CA  GLN B 102     -47.835 -64.819  -6.203  1.00 98.20           C  
ATOM   3565  C   GLN B 102     -48.154 -65.973  -5.224  1.00 98.20           C  
ATOM   3566  CB  GLN B 102     -48.165 -65.191  -7.658  1.00 98.20           C  
ATOM   3569  O   GLN B 102     -49.288 -66.106  -4.775  1.00 98.20           O  
ATOM   3570  CG  GLN B 102     -49.688 -65.227  -7.876  1.00 98.20           C  
ATOM   3573  CD  GLN B 102     -50.092 -65.822  -9.220  1.00 98.20           C  
ATOM   3574  NE2 GLN B 102     -51.076 -66.688  -9.244  1.00 98.20           N  
ATOM   3577  OE1 GLN B 102     -49.537 -65.528 -10.272  1.00 98.20           O  
ATOM   3578  N   HIS B 103     -47.163 -66.770  -4.822  1.00 97.87           N  
ATOM   3580  CA  HIS B 103     -47.348 -67.798  -3.793  1.00 97.87           C  
ATOM   3582  C   HIS B 103     -47.268 -67.233  -2.358  1.00 97.87           C  
ATOM   3583  CB  HIS B 103     -46.333 -68.919  -4.041  1.00 97.87           C  
ATOM   3586  O   HIS B 103     -47.927 -67.754  -1.461  1.00 97.87           O  
ATOM   3587  CG  HIS B 103     -46.695 -70.217  -3.366  1.00 97.87           C  
ATOM   3588  CD2 HIS B 103     -46.763 -71.450  -3.956  1.00 97.87           C  
ATOM   3590  ND1 HIS B 103     -47.046 -70.388  -2.049  1.00 97.87           N  
ATOM   3592  CE1 HIS B 103     -47.307 -71.688  -1.849  1.00 97.87           C  
ATOM   3594  NE2 HIS B 103     -47.143 -72.386  -2.987  1.00 97.87           N  
ATOM   3595  N   TYR B 104     -46.498 -66.162  -2.125  1.00 97.86           N  
ATOM   3597  CA  TYR B 104     -46.532 -65.404  -0.862  1.00 97.86           C  
ATOM   3599  C   TYR B 104     -47.939 -64.827  -0.612  1.00 97.86           C  
ATOM   3600  CB  TYR B 104     -45.456 -64.300  -0.912  1.00 97.86           C  
ATOM   3603  O   TYR B 104     -48.532 -65.065   0.438  1.00 97.86           O  
ATOM   3604  CG  TYR B 104     -45.487 -63.287   0.218  1.00 97.86           C  
ATOM   3605  CD1 TYR B 104     -45.281 -61.917  -0.038  1.00 97.86           C  
ATOM   3607  CD2 TYR B 104     -45.716 -63.713   1.535  1.00 97.86           C  
ATOM   3609  CE1 TYR B 104     -45.314 -60.989   1.021  1.00 97.86           C  
ATOM   3611  CE2 TYR B 104     -45.772 -62.790   2.594  1.00 97.86           C  
ATOM   3613  OH  TYR B 104     -45.629 -60.538   3.369  1.00 97.86           O  
ATOM   3615  CZ  TYR B 104     -45.584 -61.420   2.336  1.00 97.86           C  
ATOM   3616  N   LEU B 105     -48.471 -64.177  -1.650  1.00 97.22           N  
ATOM   3618  CA  LEU B 105     -49.859 -63.757  -1.858  1.00 97.22           C  
ATOM   3620  C   LEU B 105     -50.898 -64.794  -1.403  1.00 97.22           C  
ATOM   3621  CB  LEU B 105     -49.987 -63.491  -3.381  1.00 97.22           C  
ATOM   3624  O   LEU B 105     -51.601 -64.602  -0.416  1.00 97.22           O  
ATOM   3625  CG  LEU B 105     -50.058 -62.026  -3.755  1.00 97.22           C  
ATOM   3627  CD1 LEU B 105     -49.637 -61.728  -5.197  1.00 97.22           C  
ATOM   3631  CD2 LEU B 105     -51.499 -61.596  -3.579  1.00 97.22           C  
ATOM   3635  N   GLU B 106     -50.974 -65.920  -2.116  1.00 96.67           N  
ATOM   3637  CA  GLU B 106     -52.052 -66.911  -1.973  1.00 96.67           C  
ATOM   3639  C   GLU B 106     -52.053 -67.621  -0.602  1.00 96.67           C  
ATOM   3640  CB  GLU B 106     -51.938 -67.914  -3.142  1.00 96.67           C  
ATOM   3643  O   GLU B 106     -53.075 -68.182  -0.192  1.00 96.67           O  
ATOM   3644  CG  GLU B 106     -52.353 -67.294  -4.495  1.00 96.67           C  
ATOM   3647  CD  GLU B 106     -51.987 -68.138  -5.736  1.00 96.67           C  
ATOM   3648  OE1 GLU B 106     -52.104 -67.597  -6.866  1.00 96.67           O  
ATOM   3649  OE2 GLU B 106     -51.626 -69.329  -5.600  1.00 96.67           O  
ATOM   3650  N   LEU B 107     -50.923 -67.571   0.121  1.00 96.21           N  
ATOM   3652  CA  LEU B 107     -50.787 -68.036   1.504  1.00 96.21           C  
ATOM   3654  C   LEU B 107     -51.269 -67.010   2.536  1.00 96.21           C  
ATOM   3655  CB  LEU B 107     -49.314 -68.379   1.781  1.00 96.21           C  
ATOM   3658  O   LEU B 107     -51.834 -67.407   3.553  1.00 96.21           O  
ATOM   3659  CG  LEU B 107     -48.809 -69.660   1.100  1.00 96.21           C  
ATOM   3661  CD1 LEU B 107     -47.294 -69.745   1.284  1.00 96.21           C  
ATOM   3665  CD2 LEU B 107     -49.437 -70.921   1.696  1.00 96.21           C  
ATOM   3669  N   LYS B 108     -51.048 -65.710   2.313  1.00 92.91           N  
ATOM   3671  CA  LYS B 108     -51.475 -64.664   3.253  1.00 92.91           C  
ATOM   3673  C   LYS B 108     -53.006 -64.561   3.291  1.00 92.91           C  
ATOM   3674  CB  LYS B 108     -50.796 -63.342   2.884  1.00 92.91           C  
ATOM   3677  O   LYS B 108     -53.565 -64.654   4.380  1.00 92.91           O  
ATOM   3678  CG  LYS B 108     -51.007 -62.247   3.939  1.00 92.91           C  
ATOM   3681  CD  LYS B 108     -49.948 -62.215   5.058  1.00 92.91           C  
ATOM   3684  CE  LYS B 108     -50.450 -61.175   6.068  1.00 92.91           C  
ATOM   3687  NZ  LYS B 108     -49.431 -60.321   6.722  1.00 92.91           N  
ATOM   3691  N   ASP B 109     -53.668 -64.545   2.129  1.00 90.51           N  
ATOM   3693  CA  ASP B 109     -55.138 -64.627   1.997  1.00 90.51           C  
ATOM   3695  C   ASP B 109     -55.741 -65.785   2.808  1.00 90.51           C  
ATOM   3696  CB  ASP B 109     -55.520 -64.879   0.522  1.00 90.51           C  
ATOM   3699  O   ASP B 109     -56.773 -65.638   3.462  1.00 90.51           O  
ATOM   3700  CG  ASP B 109     -55.560 -63.634  -0.362  1.00 90.51           C  
ATOM   3701  OD1 ASP B 109     -54.889 -62.648  -0.012  1.00 90.51           O  
ATOM   3702  OD2 ASP B 109     -56.257 -63.686  -1.405  1.00 90.51           O  
ATOM   3703  N   HIS B 110     -55.092 -66.955   2.775  1.00 84.19           N  
ATOM   3705  CA  HIS B 110     -55.535 -68.142   3.512  1.00 84.19           C  
ATOM   3707  C   HIS B 110     -55.356 -68.025   5.027  1.00 84.19           C  
ATOM   3708  CB  HIS B 110     -54.795 -69.385   2.995  1.00 84.19           C  
ATOM   3711  O   HIS B 110     -56.115 -68.647   5.764  1.00 84.19           O  
ATOM   3712  CG  HIS B 110     -55.571 -70.110   1.935  1.00 84.19           C  
ATOM   3713  CD2 HIS B 110     -56.480 -71.114   2.135  1.00 84.19           C  
ATOM   3715  ND1 HIS B 110     -55.526 -69.856   0.588  1.00 84.19           N  
ATOM   3717  CE1 HIS B 110     -56.395 -70.686  -0.011  1.00 84.19           C  
ATOM   3719  NE2 HIS B 110     -56.994 -71.492   0.885  1.00 84.19           N  
ATOM   3720  N   ASN B 111     -54.371 -67.252   5.488  1.00 75.16           N  
ATOM   3722  CA  ASN B 111     -54.084 -67.057   6.908  1.00 75.16           C  
ATOM   3724  C   ASN B 111     -54.913 -65.916   7.528  1.00 75.16           C  
ATOM   3725  CB  ASN B 111     -52.573 -66.824   7.067  1.00 75.16           C  
ATOM   3728  O   ASN B 111     -55.103 -65.904   8.741  1.00 75.16           O  
ATOM   3729  CG  ASN B 111     -51.716 -68.037   6.730  1.00 75.16           C  
ATOM   3730  ND2 ASN B 111     -50.454 -67.824   6.433  1.00 75.16           N  
ATOM   3733  OD1 ASN B 111     -52.123 -69.186   6.770  1.00 75.16           O  
ATOM   3734  N   GLU B 112     -55.410 -64.979   6.715  1.00 64.81           N  
ATOM   3736  CA  GLU B 112     -56.300 -63.883   7.141  1.00 64.81           C  
ATOM   3738  C   GLU B 112     -57.800 -64.204   6.939  1.00 64.81           C  
ATOM   3739  CB  GLU B 112     -55.861 -62.567   6.462  1.00 64.81           C  
ATOM   3742  O   GLU B 112     -58.668 -63.445   7.369  1.00 64.81           O  
ATOM   3743  CG  GLU B 112     -54.451 -62.153   6.933  1.00 64.81           C  
ATOM   3746  CD  GLU B 112     -53.954 -60.793   6.416  1.00 64.81           C  
ATOM   3747  OE1 GLU B 112     -52.897 -60.354   6.932  1.00 64.81           O  
ATOM   3748  OE2 GLU B 112     -54.562 -60.213   5.498  1.00 64.81           O  
ATOM   3749  N   SER B 113     -58.123 -65.355   6.334  1.00 52.11           N  
ATOM   3751  CA  SER B 113     -59.497 -65.858   6.176  1.00 52.11           C  
ATOM   3753  C   SER B 113     -60.022 -66.563   7.449  1.00 52.11           C  
ATOM   3754  CB  SER B 113     -59.574 -66.843   5.007  1.00 52.11           C  
ATOM   3757  O   SER B 113     -59.359 -67.487   7.923  1.00 52.11           O  
ATOM   3758  OG  SER B 113     -59.405 -66.182   3.767  1.00 52.11           O  
ATOM   3760  N   PRO B 114     -61.212 -66.196   7.976  1.00 44.95           N  
ATOM   3761  CA  PRO B 114     -61.812 -66.784   9.187  1.00 44.95           C  
ATOM   3763  C   PRO B 114     -62.699 -68.027   8.951  1.00 44.95           C  
ATOM   3764  CB  PRO B 114     -62.621 -65.635   9.797  1.00 44.95           C  
ATOM   3767  O   PRO B 114     -63.297 -68.152   7.854  1.00 44.95           O  
ATOM   3768  CG  PRO B 114     -63.147 -64.914   8.556  1.00 44.95           C  
ATOM   3771  CD  PRO B 114     -61.984 -65.028   7.572  1.00 44.95           C  
ATOM   3774  OXT PRO B 114     -62.859 -68.804   9.921  1.00 44.95           O  
TER
ATOM   3775  N   MET C   1    -109.940 -23.664  -4.370  1.00 68.67           N  
ATOM   3779  CA  MET C   1    -109.299 -22.353  -4.125  1.00 68.67           C  
ATOM   3781  C   MET C   1    -108.094 -22.258  -5.035  1.00 68.67           C  
ATOM   3782  CB  MET C   1    -108.845 -22.193  -2.664  1.00 68.67           C  
ATOM   3785  O   MET C   1    -107.425 -23.274  -5.205  1.00 68.67           O  
ATOM   3786  CG  MET C   1    -110.005 -21.961  -1.688  1.00 68.67           C  
ATOM   3789  SD  MET C   1    -111.229 -23.299  -1.568  1.00 68.67           S  
ATOM   3790  CE  MET C   1    -112.159 -22.713  -0.122  1.00 68.67           C  
ATOM   3794  N   ASN C   2    -107.829 -21.091  -5.613  1.00 83.21           N  
ATOM   3796  CA  ASN C   2    -106.581 -20.827  -6.325  1.00 83.21           C  
ATOM   3798  C   ASN C   2    -105.463 -20.500  -5.315  1.00 83.21           C  
ATOM   3799  CB  ASN C   2    -106.811 -19.678  -7.334  1.00 83.21           C  
ATOM   3802  O   ASN C   2    -105.745 -19.946  -4.250  1.00 83.21           O  
ATOM   3803  CG  ASN C   2    -106.838 -20.113  -8.785  1.00 83.21           C  
ATOM   3804  ND2 ASN C   2    -107.351 -19.278  -9.655  1.00 83.21           N  
ATOM   3807  OD1 ASN C   2    -106.380 -21.177  -9.163  1.00 83.21           O  
ATOM   3808  N   PRO C   3    -104.185 -20.792  -5.624  1.00 81.92           N  
ATOM   3809  CA  PRO C   3    -103.073 -20.453  -4.733  1.00 81.92           C  
ATOM   3811  C   PRO C   3    -102.896 -18.933  -4.563  1.00 81.92           C  
ATOM   3812  CB  PRO C   3    -101.845 -21.135  -5.347  1.00 81.92           C  
ATOM   3815  O   PRO C   3    -102.551 -18.480  -3.475  1.00 81.92           O  
ATOM   3816  CG  PRO C   3    -102.193 -21.260  -6.831  1.00 81.92           C  
ATOM   3819  CD  PRO C   3    -103.705 -21.471  -6.820  1.00 81.92           C  
ATOM   3822  N   HIS C   4    -103.219 -18.134  -5.588  1.00 82.66           N  
ATOM   3824  CA  HIS C   4    -103.228 -16.668  -5.489  1.00 82.66           C  
ATOM   3826  C   HIS C   4    -104.222 -16.131  -4.442  1.00 82.66           C  
ATOM   3827  CB  HIS C   4    -103.515 -16.052  -6.870  1.00 82.66           C  
ATOM   3830  O   HIS C   4    -103.912 -15.155  -3.757  1.00 82.66           O  
ATOM   3831  CG  HIS C   4    -102.267 -15.709  -7.642  1.00 82.66           C  
ATOM   3832  CD2 HIS C   4    -101.947 -16.106  -8.913  1.00 82.66           C  
ATOM   3834  ND1 HIS C   4    -101.252 -14.882  -7.210  1.00 82.66           N  
ATOM   3836  CE1 HIS C   4    -100.340 -14.794  -8.193  1.00 82.66           C  
ATOM   3838  NE2 HIS C   4    -100.726 -15.517  -9.254  1.00 82.66           N  
ATOM   3839  N   ASP C   5    -105.378 -16.781  -4.264  1.00 85.44           N  
ATOM   3841  CA  ASP C   5    -106.384 -16.382  -3.269  1.00 85.44           C  
ATOM   3843  C   ASP C   5    -105.826 -16.527  -1.835  1.00 85.44           C  
ATOM   3844  CB  ASP C   5    -107.665 -17.241  -3.393  1.00 85.44           C  
ATOM   3847  O   ASP C   5    -106.114 -15.724  -0.945  1.00 85.44           O  
ATOM   3848  CG  ASP C   5    -108.195 -17.539  -4.806  1.00 85.44           C  
ATOM   3849  OD1 ASP C   5    -107.880 -16.794  -5.758  1.00 85.44           O  
ATOM   3850  OD2 ASP C   5    -108.884 -18.585  -4.934  1.00 85.44           O  
ATOM   3851  N   LEU C   6    -104.991 -17.552  -1.618  1.00 83.51           N  
ATOM   3853  CA  LEU C   6    -104.359 -17.859  -0.332  1.00 83.51           C  
ATOM   3855  C   LEU C   6    -103.215 -16.895   0.010  1.00 83.51           C  
ATOM   3856  CB  LEU C   6    -103.876 -19.321  -0.343  1.00 83.51           C  
ATOM   3859  O   LEU C   6    -103.069 -16.522   1.175  1.00 83.51           O  
ATOM   3860  CG  LEU C   6    -105.015 -20.341  -0.173  1.00 83.51           C  
ATOM   3862  CD1 LEU C   6    -104.549 -21.734  -0.600  1.00 83.51           C  
ATOM   3866  CD2 LEU C   6    -105.474 -20.427   1.286  1.00 83.51           C  
ATOM   3870  N   GLU C   7    -102.437 -16.432  -0.975  1.00 87.35           N  
ATOM   3872  CA  GLU C   7    -101.474 -15.344  -0.740  1.00 87.35           C  
ATOM   3874  C   GLU C   7    -102.163 -14.063  -0.265  1.00 87.35           C  
ATOM   3875  CB  GLU C   7    -100.717 -14.956  -2.008  1.00 87.35           C  
ATOM   3878  O   GLU C   7    -101.652 -13.373   0.618  1.00 87.35           O  
ATOM   3879  CG  GLU C   7     -99.602 -15.912  -2.435  1.00 87.35           C  
ATOM   3882  CD  GLU C   7     -98.662 -15.232  -3.447  1.00 87.35           C  
ATOM   3883  OE1 GLU C   7     -98.945 -14.068  -3.840  1.00 87.35           O  
ATOM   3884  OE2 GLU C   7     -97.641 -15.854  -3.791  1.00 87.35           O  
ATOM   3885  N   TRP C   8    -103.313 -13.731  -0.854  1.00 84.45           N  
ATOM   3887  CA  TRP C   8    -104.065 -12.530  -0.500  1.00 84.45           C  
ATOM   3889  C   TRP C   8    -104.601 -12.609   0.936  1.00 84.45           C  
ATOM   3890  CB  TRP C   8    -105.166 -12.324  -1.542  1.00 84.45           C  
ATOM   3893  O   TRP C   8    -104.447 -11.656   1.700  1.00 84.45           O  
ATOM   3894  CG  TRP C   8    -105.920 -11.041  -1.418  1.00 84.45           C  
ATOM   3895  CD1 TRP C   8    -105.493  -9.833  -1.850  1.00 84.45           C  
ATOM   3897  CD2 TRP C   8    -107.247 -10.820  -0.851  1.00 84.45           C  
ATOM   3898  CE2 TRP C   8    -107.573  -9.437  -0.996  1.00 84.45           C  
ATOM   3899  CE3 TRP C   8    -108.217 -11.650  -0.249  1.00 84.45           C  
ATOM   3901  NE1 TRP C   8    -106.462  -8.881  -1.595  1.00 84.45           N  
ATOM   3903  CH2 TRP C   8    -109.749  -9.761   0.013  1.00 84.45           C  
ATOM   3905  CZ2 TRP C   8    -108.802  -8.906  -0.578  1.00 84.45           C  
ATOM   3907  CZ3 TRP C   8    -109.454 -11.127   0.180  1.00 84.45           C  
ATOM   3909  N   LEU C   9    -105.117 -13.774   1.345  1.00 81.10           N  
ATOM   3911  CA  LEU C   9    -105.502 -14.052   2.735  1.00 81.10           C  
ATOM   3913  C   LEU C   9    -104.322 -13.918   3.716  1.00 81.10           C  
ATOM   3914  CB  LEU C   9    -106.134 -15.455   2.808  1.00 81.10           C  
ATOM   3917  O   LEU C   9    -104.467 -13.263   4.749  1.00 81.10           O  
ATOM   3918  CG  LEU C   9    -107.617 -15.467   2.399  1.00 81.10           C  
ATOM   3920  CD1 LEU C   9    -108.066 -16.889   2.062  1.00 81.10           C  
ATOM   3924  CD2 LEU C   9    -108.505 -14.948   3.536  1.00 81.10           C  
ATOM   3928  N   ASN C  10    -103.143 -14.459   3.383  1.00 83.70           N  
ATOM   3930  CA  ASN C  10    -101.941 -14.294   4.213  1.00 83.70           C  
ATOM   3932  C   ASN C  10    -101.543 -12.813   4.359  1.00 83.70           C  
ATOM   3933  CB  ASN C  10    -100.785 -15.132   3.633  1.00 83.70           C  
ATOM   3936  O   ASN C  10    -101.331 -12.347   5.478  1.00 83.70           O  
ATOM   3937  CG  ASN C  10    -100.844 -16.607   3.993  1.00 83.70           C  
ATOM   3938  ND2 ASN C  10    -100.182 -17.447   3.232  1.00 83.70           N  
ATOM   3941  OD1 ASN C  10    -101.427 -17.035   4.974  1.00 83.70           O  
ATOM   3942  N   ARG C  11    -101.531 -12.046   3.258  1.00 86.23           N  
ATOM   3944  CA  ARG C  11    -101.217 -10.601   3.275  1.00 86.23           C  
ATOM   3946  C   ARG C  11    -102.237  -9.755   4.050  1.00 86.23           C  
ATOM   3947  CB  ARG C  11    -101.074 -10.070   1.840  1.00 86.23           C  
ATOM   3950  O   ARG C  11    -101.907  -8.645   4.459  1.00 86.23           O  
ATOM   3951  CG  ARG C  11     -99.800 -10.565   1.136  1.00 86.23           C  
ATOM   3954  CD  ARG C  11     -99.631  -9.870  -0.228  1.00 86.23           C  
ATOM   3957  NE  ARG C  11     -99.466 -10.818  -1.351  1.00 86.23           N  
ATOM   3959  NH1 ARG C  11     -99.032  -9.251  -2.966  1.00 86.23           N  
ATOM   3962  NH2 ARG C  11     -99.025 -11.390  -3.534  1.00 86.23           N  
ATOM   3965  CZ  ARG C  11     -99.180 -10.497  -2.602  1.00 86.23           C  
ATOM   3966  N   ILE C  12    -103.459 -10.247   4.269  1.00 81.66           N  
ATOM   3968  CA  ILE C  12    -104.424  -9.625   5.191  1.00 81.66           C  
ATOM   3970  C   ILE C  12    -104.071  -9.970   6.642  1.00 81.66           C  
ATOM   3971  CB  ILE C  12    -105.874 -10.011   4.816  1.00 81.66           C  
ATOM   3973  O   ILE C  12    -104.000  -9.067   7.474  1.00 81.66           O  
ATOM   3974  CG1 ILE C  12    -106.248  -9.360   3.467  1.00 81.66           C  
ATOM   3977  CG2 ILE C  12    -106.877  -9.570   5.901  1.00 81.66           C  
ATOM   3981  CD1 ILE C  12    -107.522  -9.938   2.846  1.00 81.66           C  
ATOM   3985  N   GLY C  13    -103.793 -11.244   6.942  1.00 79.54           N  
ATOM   3987  CA  GLY C  13    -103.437 -11.710   8.290  1.00 79.54           C  
ATOM   3990  C   GLY C  13    -102.150 -11.094   8.859  1.00 79.54           C  
ATOM   3991  O   GLY C  13    -102.022 -10.933  10.073  1.00 79.54           O  
ATOM   3992  N   GLU C  14    -101.214 -10.685   8.001  1.00 86.92           N  
ATOM   3994  CA  GLU C  14    -100.016  -9.938   8.409  1.00 86.92           C  
ATOM   3996  C   GLU C  14    -100.331  -8.512   8.899  1.00 86.92           C  
ATOM   3997  CB  GLU C  14     -99.002  -9.929   7.251  1.00 86.92           C  
ATOM   4000  O   GLU C  14     -99.604  -7.980   9.738  1.00 86.92           O  
ATOM   4001  CG  GLU C  14     -98.355 -11.318   7.098  1.00 86.92           C  
ATOM   4004  CD  GLU C  14     -97.372 -11.438   5.923  1.00 86.92           C  
ATOM   4005  OE1 GLU C  14     -97.448 -10.609   4.986  1.00 86.92           O  
ATOM   4006  OE2 GLU C  14     -96.574 -12.405   5.968  1.00 86.92           O  
ATOM   4007  N   ARG C  15    -101.443  -7.898   8.465  1.00 88.69           N  
ATOM   4009  CA  ARG C  15    -101.826  -6.507   8.791  1.00 88.69           C  
ATOM   4011  C   ARG C  15    -102.713  -6.433  10.039  1.00 88.69           C  
ATOM   4012  CB  ARG C  15    -102.428  -5.814   7.558  1.00 88.69           C  
ATOM   4015  O   ARG C  15    -103.806  -5.863  10.024  1.00 88.69           O  
ATOM   4016  CG  ARG C  15    -101.446  -5.824   6.375  1.00 88.69           C  
ATOM   4019  CD  ARG C  15    -101.997  -5.064   5.166  1.00 88.69           C  
ATOM   4022  NE  ARG C  15    -101.820  -3.605   5.317  1.00 88.69           N  
ATOM   4024  NH1 ARG C  15    -103.422  -2.915   3.827  1.00 88.69           N  
ATOM   4027  NH2 ARG C  15    -102.125  -1.403   4.836  1.00 88.69           N  
ATOM   4030  CZ  ARG C  15    -102.453  -2.653   4.660  1.00 88.69           C  
ATOM   4031  N   LYS C  16    -102.210  -7.021  11.126  1.00 88.05           N  
ATOM   4033  CA  LYS C  16    -102.890  -7.256  12.417  1.00 88.05           C  
ATOM   4035  C   LYS C  16    -103.590  -6.011  12.979  1.00 88.05           C  
ATOM   4036  CB  LYS C  16    -101.850  -7.792  13.420  1.00 88.05           C  
ATOM   4039  O   LYS C  16    -104.726  -6.097  13.440  1.00 88.05           O  
ATOM   4040  CG  LYS C  16    -101.198  -9.096  12.924  1.00 88.05           C  
ATOM   4043  CD  LYS C  16    -100.074  -9.579  13.843  1.00 88.05           C  
ATOM   4046  CE  LYS C  16     -99.368 -10.751  13.156  1.00 88.05           C  
ATOM   4049  NZ  LYS C  16     -98.328 -11.353  14.021  1.00 88.05           N  
ATOM   4053  N   ASP C  17    -102.957  -4.849  12.858  1.00 89.17           N  
ATOM   4055  CA  ASP C  17    -103.460  -3.570  13.381  1.00 89.17           C  
ATOM   4057  C   ASP C  17    -104.782  -3.144  12.716  1.00 89.17           C  
ATOM   4058  CB  ASP C  17    -102.394  -2.477  13.174  1.00 89.17           C  
ATOM   4061  O   ASP C  17    -105.664  -2.575  13.359  1.00 89.17           O  
ATOM   4062  CG  ASP C  17    -100.966  -2.974  13.421  1.00 89.17           C  
ATOM   4063  OD1 ASP C  17    -100.767  -3.707  14.415  1.00 89.17           O  
ATOM   4064  OD2 ASP C  17    -100.127  -2.733  12.528  1.00 89.17           O  
ATOM   4065  N   ILE C  18    -104.960  -3.482  11.432  1.00 90.12           N  
ATOM   4067  CA  ILE C  18    -106.192  -3.200  10.682  1.00 90.12           C  
ATOM   4069  C   ILE C  18    -107.329  -4.095  11.173  1.00 90.12           C  
ATOM   4070  CB  ILE C  18    -105.964  -3.344   9.158  1.00 90.12           C  
ATOM   4072  O   ILE C  18    -108.453  -3.621  11.320  1.00 90.12           O  
ATOM   4073  CG1 ILE C  18    -104.857  -2.361   8.716  1.00 90.12           C  
ATOM   4076  CG2 ILE C  18    -107.270  -3.095   8.374  1.00 90.12           C  
ATOM   4080  CD1 ILE C  18    -104.568  -2.347   7.214  1.00 90.12           C  
ATOM   4084  N   MET C  19    -107.049  -5.366  11.480  1.00 90.64           N  
ATOM   4086  CA  MET C  19    -108.046  -6.278  12.048  1.00 90.64           C  
ATOM   4088  C   MET C  19    -108.551  -5.767  13.406  1.00 90.64           C  
ATOM   4089  CB  MET C  19    -107.447  -7.689  12.142  1.00 90.64           C  
ATOM   4092  O   MET C  19    -109.758  -5.778  13.651  1.00 90.64           O  
ATOM   4093  CG  MET C  19    -108.463  -8.721  12.635  1.00 90.64           C  
ATOM   4096  SD  MET C  19    -107.796 -10.405  12.688  1.00 90.64           S  
ATOM   4097  CE  MET C  19    -109.185 -11.253  13.484  1.00 90.64           C  
ATOM   4101  N   LEU C  20    -107.654  -5.247  14.252  1.00 92.19           N  
ATOM   4103  CA  LEU C  20    -108.016  -4.635  15.532  1.00 92.19           C  
ATOM   4105  C   LEU C  20    -108.845  -3.349  15.351  1.00 92.19           C  
ATOM   4106  CB  LEU C  20    -106.726  -4.395  16.338  1.00 92.19           C  
ATOM   4109  O   LEU C  20    -109.875  -3.184  16.007  1.00 92.19           O  
ATOM   4110  CG  LEU C  20    -106.957  -3.775  17.729  1.00 92.19           C  
ATOM   4112  CD1 LEU C  20    -107.840  -4.649  18.617  1.00 92.19           C  
ATOM   4116  CD2 LEU C  20    -105.617  -3.581  18.438  1.00 92.19           C  
ATOM   4120  N   ALA C  21    -108.444  -2.465  14.433  1.00 92.90           N  
ATOM   4122  CA  ALA C  21    -109.174  -1.230  14.141  1.00 92.90           C  
ATOM   4124  C   ALA C  21    -110.585  -1.493  13.577  1.00 92.90           C  
ATOM   4125  CB  ALA C  21    -108.327  -0.388  13.180  1.00 92.90           C  
ATOM   4129  O   ALA C  21    -111.549  -0.850  13.994  1.00 92.90           O  
ATOM   4130  N   VAL C  22    -110.728  -2.467  12.671  1.00 94.36           N  
ATOM   4132  CA  VAL C  22    -112.028  -2.881  12.111  1.00 94.36           C  
ATOM   4134  C   VAL C  22    -112.922  -3.503  13.187  1.00 94.36           C  
ATOM   4135  CB  VAL C  22    -111.825  -3.835  10.913  1.00 94.36           C  
ATOM   4137  O   VAL C  22    -114.109  -3.181  13.238  1.00 94.36           O  
ATOM   4138  CG1 VAL C  22    -113.124  -4.500  10.438  1.00 94.36           C  
ATOM   4142  CG2 VAL C  22    -111.258  -3.064   9.711  1.00 94.36           C  
ATOM   4146  N   LEU C  23    -112.368  -4.332  14.082  1.00 94.82           N  
ATOM   4148  CA  LEU C  23    -113.114  -4.909  15.204  1.00 94.82           C  
ATOM   4150  C   LEU C  23    -113.663  -3.813  16.131  1.00 94.82           C  
ATOM   4151  CB  LEU C  23    -112.208  -5.909  15.948  1.00 94.82           C  
ATOM   4154  O   LEU C  23    -114.860  -3.800  16.413  1.00 94.82           O  
ATOM   4155  CG  LEU C  23    -112.872  -6.606  17.153  1.00 94.82           C  
ATOM   4157  CD1 LEU C  23    -114.074  -7.458  16.742  1.00 94.82           C  
ATOM   4161  CD2 LEU C  23    -111.853  -7.514  17.841  1.00 94.82           C  
ATOM   4165  N   LEU C  24    -112.823  -2.861  16.550  1.00 95.73           N  
ATOM   4167  CA  LEU C  24    -113.239  -1.742  17.407  1.00 95.73           C  
ATOM   4169  C   LEU C  24    -114.274  -0.827  16.731  1.00 95.73           C  
ATOM   4170  CB  LEU C  24    -111.994  -0.945  17.835  1.00 95.73           C  
ATOM   4173  O   LEU C  24    -115.176  -0.326  17.399  1.00 95.73           O  
ATOM   4174  CG  LEU C  24    -111.107  -1.662  18.871  1.00 95.73           C  
ATOM   4176  CD1 LEU C  24    -109.811  -0.875  19.065  1.00 95.73           C  
ATOM   4180  CD2 LEU C  24    -111.802  -1.782  20.233  1.00 95.73           C  
ATOM   4184  N   LEU C  25    -114.208  -0.643  15.411  1.00 96.06           N  
ATOM   4186  CA  LEU C  25    -115.226   0.116  14.681  1.00 96.06           C  
ATOM   4188  C   LEU C  25    -116.567  -0.643  14.605  1.00 96.06           C  
ATOM   4189  CB  LEU C  25    -114.662   0.478  13.297  1.00 96.06           C  
ATOM   4192  O   LEU C  25    -117.629  -0.037  14.755  1.00 96.06           O  
ATOM   4193  CG  LEU C  25    -115.485   1.551  12.564  1.00 96.06           C  
ATOM   4195  CD1 LEU C  25    -115.364   2.932  13.215  1.00 96.06           C  
ATOM   4199  CD2 LEU C  25    -115.005   1.668  11.117  1.00 96.06           C  
ATOM   4203  N   ALA C  26    -116.534  -1.970  14.441  1.00 96.49           N  
ATOM   4205  CA  ALA C  26    -117.732  -2.814  14.455  1.00 96.49           C  
ATOM   4207  C   ALA C  26    -118.463  -2.777  15.813  1.00 96.49           C  
ATOM   4208  CB  ALA C  26    -117.340  -4.241  14.051  1.00 96.49           C  
ATOM   4212  O   ALA C  26    -119.694  -2.751  15.837  1.00 96.49           O  
ATOM   4213  N   VAL C  27    -117.728  -2.686  16.929  1.00 96.27           N  
ATOM   4215  CA  VAL C  27    -118.288  -2.458  18.278  1.00 96.27           C  
ATOM   4217  C   VAL C  27    -119.157  -1.196  18.322  1.00 96.27           C  
ATOM   4218  CB  VAL C  27    -117.154  -2.381  19.323  1.00 96.27           C  
ATOM   4220  O   VAL C  27    -120.285  -1.238  18.813  1.00 96.27           O  
ATOM   4221  CG1 VAL C  27    -117.602  -1.962  20.723  1.00 96.27           C  
ATOM   4225  CG2 VAL C  27    -116.468  -3.741  19.469  1.00 96.27           C  
ATOM   4229  N   VAL C  28    -118.673  -0.081  17.765  1.00 94.74           N  
ATOM   4231  CA  VAL C  28    -119.430   1.183  17.732  1.00 94.74           C  
ATOM   4233  C   VAL C  28    -120.688   1.050  16.868  1.00 94.74           C  
ATOM   4234  CB  VAL C  28    -118.542   2.356  17.267  1.00 94.74           C  
ATOM   4236  O   VAL C  28    -121.763   1.485  17.284  1.00 94.74           O  
ATOM   4237  CG1 VAL C  28    -119.313   3.683  17.247  1.00 94.74           C  
ATOM   4241  CG2 VAL C  28    -117.343   2.542  18.208  1.00 94.74           C  
ATOM   4245  N   PHE C  29    -120.596   0.400  15.704  1.00 96.84           N  
ATOM   4247  CA  PHE C  29    -121.762   0.184  14.841  1.00 96.84           C  
ATOM   4249  C   PHE C  29    -122.832  -0.712  15.481  1.00 96.84           C  
ATOM   4250  CB  PHE C  29    -121.328  -0.363  13.474  1.00 96.84           C  
ATOM   4253  O   PHE C  29    -124.012  -0.384  15.359  1.00 96.84           O  
ATOM   4254  CG  PHE C  29    -120.728   0.677  12.545  1.00 96.84           C  
ATOM   4255  CD1 PHE C  29    -121.487   1.803  12.166  1.00 96.84           C  
ATOM   4257  CD2 PHE C  29    -119.434   0.506  12.020  1.00 96.84           C  
ATOM   4259  CE1 PHE C  29    -120.952   2.755  11.282  1.00 96.84           C  
ATOM   4261  CE2 PHE C  29    -118.906   1.449  11.120  1.00 96.84           C  
ATOM   4263  CZ  PHE C  29    -119.660   2.579  10.757  1.00 96.84           C  
ATOM   4265  N   MET C  30    -122.450  -1.774  16.198  1.00 95.56           N  
ATOM   4267  CA  MET C  30    -123.384  -2.640  16.939  1.00 95.56           C  
ATOM   4269  C   MET C  30    -124.192  -1.862  17.992  1.00 95.56           C  
ATOM   4270  CB  MET C  30    -122.600  -3.781  17.609  1.00 95.56           C  
ATOM   4273  O   MET C  30    -125.411  -1.993  18.068  1.00 95.56           O  
ATOM   4274  CG  MET C  30    -122.233  -4.896  16.630  1.00 95.56           C  
ATOM   4277  SD  MET C  30    -121.576  -6.412  17.379  1.00 95.56           S  
ATOM   4278  CE  MET C  30    -120.040  -5.821  18.123  1.00 95.56           C  
ATOM   4282  N   MET C  31    -123.551  -0.973  18.758  1.00 94.45           N  
ATOM   4284  CA  MET C  31    -124.266  -0.168  19.760  1.00 94.45           C  
ATOM   4286  C   MET C  31    -125.270   0.821  19.147  1.00 94.45           C  
ATOM   4287  CB  MET C  31    -123.270   0.592  20.642  1.00 94.45           C  
ATOM   4290  O   MET C  31    -126.249   1.180  19.801  1.00 94.45           O  
ATOM   4291  CG  MET C  31    -122.495  -0.365  21.549  1.00 94.45           C  
ATOM   4294  SD  MET C  31    -121.390   0.431  22.743  1.00 94.45           S  
ATOM   4295  CE  MET C  31    -120.185   1.179  21.616  1.00 94.45           C  
ATOM   4299  N   VAL C  32    -125.056   1.268  17.904  1.00 94.99           N  
ATOM   4301  CA  VAL C  32    -125.853   2.332  17.266  1.00 94.99           C  
ATOM   4303  C   VAL C  32    -126.924   1.787  16.318  1.00 94.99           C  
ATOM   4304  CB  VAL C  32    -124.929   3.350  16.567  1.00 94.99           C  
ATOM   4306  O   VAL C  32    -128.068   2.248  16.379  1.00 94.99           O  
ATOM   4307  CG1 VAL C  32    -125.718   4.448  15.839  1.00 94.99           C  
ATOM   4311  CG2 VAL C  32    -124.023   4.054  17.588  1.00 94.99           C  
ATOM   4315  N   LEU C  33    -126.616   0.800  15.476  1.00 96.02           N  
ATOM   4317  CA  LEU C  33    -127.497   0.324  14.402  1.00 96.02           C  
ATOM   4319  C   LEU C  33    -128.317  -0.916  14.815  1.00 96.02           C  
ATOM   4320  CB  LEU C  33    -126.662   0.034  13.141  1.00 96.02           C  
ATOM   4323  O   LEU C  33    -127.793  -1.801  15.484  1.00 96.02           O  
ATOM   4324  CG  LEU C  33    -125.886   1.241  12.574  1.00 96.02           C  
ATOM   4326  CD1 LEU C  33    -125.075   0.803  11.354  1.00 96.02           C  
ATOM   4330  CD2 LEU C  33    -126.813   2.380  12.140  1.00 96.02           C  
ATOM   4334  N   PRO C  34    -129.596  -1.033  14.406  1.00 94.37           N  
ATOM   4335  CA  PRO C  34    -130.346  -2.274  14.568  1.00 94.37           C  
ATOM   4337  C   PRO C  34    -129.831  -3.317  13.564  1.00 94.37           C  
ATOM   4338  CB  PRO C  34    -131.808  -1.890  14.325  1.00 94.37           C  
ATOM   4341  O   PRO C  34    -130.010  -3.158  12.357  1.00 94.37           O  
ATOM   4342  CG  PRO C  34    -131.716  -0.728  13.332  1.00 94.37           C  
ATOM   4345  CD  PRO C  34    -130.383  -0.051  13.670  1.00 94.37           C  
ATOM   4348  N   LEU C  35    -129.181  -4.375  14.052  1.00 95.89           N  
ATOM   4350  CA  LEU C  35    -128.683  -5.454  13.197  1.00 95.89           C  
ATOM   4352  C   LEU C  35    -129.771  -6.497  12.889  1.00 95.89           C  
ATOM   4353  CB  LEU C  35    -127.452  -6.120  13.830  1.00 95.89           C  
ATOM   4356  O   LEU C  35    -130.564  -6.824  13.772  1.00 95.89           O  
ATOM   4357  CG  LEU C  35    -126.193  -5.237  13.927  1.00 95.89           C  
ATOM   4359  CD1 LEU C  35    -125.031  -6.111  14.387  1.00 95.89           C  
ATOM   4363  CD2 LEU C  35    -125.792  -4.607  12.589  1.00 95.89           C  
ATOM   4367  N   PRO C  36    -129.801  -7.066  11.667  1.00 96.32           N  
ATOM   4368  CA  PRO C  36    -130.696  -8.172  11.346  1.00 96.32           C  
ATOM   4370  C   PRO C  36    -130.272  -9.451  12.098  1.00 96.32           C  
ATOM   4371  CB  PRO C  36    -130.617  -8.325   9.825  1.00 96.32           C  
ATOM   4374  O   PRO C  36    -129.071  -9.687  12.266  1.00 96.32           O  
ATOM   4375  CG  PRO C  36    -129.200  -7.856   9.501  1.00 96.32           C  
ATOM   4378  CD  PRO C  36    -128.946  -6.754  10.529  1.00 96.32           C  
ATOM   4381  N   PRO C  37    -131.221 -10.318  12.505  1.00 95.24           N  
ATOM   4382  CA  PRO C  37    -130.948 -11.430  13.422  1.00 95.24           C  
ATOM   4384  C   PRO C  37    -129.904 -12.423  12.890  1.00 95.24           C  
ATOM   4385  CB  PRO C  37    -132.307 -12.087  13.699  1.00 95.24           C  
ATOM   4388  O   PRO C  37    -129.042 -12.866  13.640  1.00 95.24           O  
ATOM   4389  CG  PRO C  37    -133.208 -11.619  12.556  1.00 95.24           C  
ATOM   4392  CD  PRO C  37    -132.642 -10.248  12.197  1.00 95.24           C  
ATOM   4395  N   LEU C  38    -129.880 -12.679  11.577  1.00 96.30           N  
ATOM   4397  CA  LEU C  38    -128.899 -13.580  10.956  1.00 96.30           C  
ATOM   4399  C   LEU C  38    -127.448 -13.057  11.035  1.00 96.30           C  
ATOM   4400  CB  LEU C  38    -129.371 -13.865   9.517  1.00 96.30           C  
ATOM   4403  O   LEU C  38    -126.510 -13.847  11.008  1.00 96.30           O  
ATOM   4404  CG  LEU C  38    -128.656 -15.062   8.851  1.00 96.30           C  
ATOM   4406  CD1 LEU C  38    -129.662 -15.899   8.058  1.00 96.30           C  
ATOM   4410  CD2 LEU C  38    -127.567 -14.609   7.874  1.00 96.30           C  
ATOM   4414  N   VAL C  39    -127.244 -11.740  11.172  1.00 96.93           N  
ATOM   4416  CA  VAL C  39    -125.917 -11.146  11.429  1.00 96.93           C  
ATOM   4418  C   VAL C  39    -125.580 -11.188  12.922  1.00 96.93           C  
ATOM   4419  CB  VAL C  39    -125.831  -9.719  10.847  1.00 96.93           C  
ATOM   4421  O   VAL C  39    -124.420 -11.409  13.269  1.00 96.93           O  
ATOM   4422  CG1 VAL C  39    -124.526  -8.996  11.197  1.00 96.93           C  
ATOM   4426  CG2 VAL C  39    -125.919  -9.764   9.314  1.00 96.93           C  
ATOM   4430  N   LEU C  40    -126.574 -11.051  13.808  1.00 96.46           N  
ATOM   4432  CA  LEU C  40    -126.379 -11.233  15.250  1.00 96.46           C  
ATOM   4434  C   LEU C  40    -125.947 -12.661  15.584  1.00 96.46           C  
ATOM   4435  CB  LEU C  40    -127.646 -10.837  16.034  1.00 96.46           C  
ATOM   4438  O   LEU C  40    -124.943 -12.823  16.272  1.00 96.46           O  
ATOM   4439  CG  LEU C  40    -127.916  -9.326  16.047  1.00 96.46           C  
ATOM   4441  CD1 LEU C  40    -129.276  -9.031  16.675  1.00 96.46           C  
ATOM   4445  CD2 LEU C  40    -126.860  -8.573  16.858  1.00 96.46           C  
ATOM   4449  N   ASP C  41    -126.611 -13.683  15.040  1.00 96.73           N  
ATOM   4451  CA  ASP C  41    -126.234 -15.088  15.259  1.00 96.73           C  
ATOM   4453  C   ASP C  41    -124.771 -15.371  14.837  1.00 96.73           C  
ATOM   4454  CB  ASP C  41    -127.217 -16.012  14.512  1.00 96.73           C  
ATOM   4457  O   ASP C  41    -124.048 -16.099  15.522  1.00 96.73           O  
ATOM   4458  CG  ASP C  41    -128.593 -16.162  15.187  1.00 96.73           C  
ATOM   4459  OD1 ASP C  41    -128.644 -16.253  16.435  1.00 96.73           O  
ATOM   4460  OD2 ASP C  41    -129.606 -16.275  14.463  1.00 96.73           O  
ATOM   4461  N   ILE C  42    -124.283 -14.742  13.758  1.00 96.40           N  
ATOM   4463  CA  ILE C  42    -122.875 -14.842  13.327  1.00 96.40           C  
ATOM   4465  C   ILE C  42    -121.931 -14.160  14.329  1.00 96.40           C  
ATOM   4466  CB  ILE C  42    -122.704 -14.297  11.886  1.00 96.40           C  
ATOM   4468  O   ILE C  42    -120.935 -14.757  14.744  1.00 96.40           O  
ATOM   4469  CG1 ILE C  42    -123.460 -15.195  10.877  1.00 96.40           C  
ATOM   4472  CG2 ILE C  42    -121.214 -14.210  11.490  1.00 96.40           C  
ATOM   4476  CD1 ILE C  42    -123.617 -14.574   9.481  1.00 96.40           C  
ATOM   4480  N   LEU C  43    -122.224 -12.925  14.741  1.00 97.30           N  
ATOM   4482  CA  LEU C  43    -121.363 -12.158  15.652  1.00 97.30           C  
ATOM   4484  C   LEU C  43    -121.339 -12.752  17.075  1.00 97.30           C  
ATOM   4485  CB  LEU C  43    -121.823 -10.691  15.650  1.00 97.30           C  
ATOM   4488  O   LEU C  43    -120.292 -12.760  17.724  1.00 97.30           O  
ATOM   4489  CG  LEU C  43    -121.616  -9.949  14.317  1.00 97.30           C  
ATOM   4491  CD1 LEU C  43    -122.426  -8.655  14.318  1.00 97.30           C  
ATOM   4495  CD2 LEU C  43    -120.145  -9.588  14.094  1.00 97.30           C  
ATOM   4499  N   ILE C  44    -122.455 -13.326  17.534  1.00 96.30           N  
ATOM   4501  CA  ILE C  44    -122.550 -14.085  18.790  1.00 96.30           C  
ATOM   4503  C   ILE C  44    -121.654 -15.332  18.735  1.00 96.30           C  
ATOM   4504  CB  ILE C  44    -124.031 -14.439  19.073  1.00 96.30           C  
ATOM   4506  O   ILE C  44    -120.878 -15.574  19.663  1.00 96.30           O  
ATOM   4507  CG1 ILE C  44    -124.828 -13.166  19.449  1.00 96.30           C  
ATOM   4510  CG2 ILE C  44    -124.134 -15.492  20.192  1.00 96.30           C  
ATOM   4514  CD1 ILE C  44    -126.352 -13.345  19.369  1.00 96.30           C  
ATOM   4518  N   ALA C  45    -121.692 -16.093  17.638  1.00 94.48           N  
ATOM   4520  CA  ALA C  45    -120.825 -17.258  17.460  1.00 94.48           C  
ATOM   4522  C   ALA C  45    -119.327 -16.874  17.400  1.00 94.48           C  
ATOM   4523  CB  ALA C  45    -121.305 -18.023  16.223  1.00 94.48           C  
ATOM   4527  O   ALA C  45    -118.476 -17.606  17.918  1.00 94.48           O  
ATOM   4528  N   VAL C  46    -118.991 -15.691  16.870  1.00 96.02           N  
ATOM   4530  CA  VAL C  46    -117.633 -15.112  16.942  1.00 96.02           C  
ATOM   4532  C   VAL C  46    -117.239 -14.741  18.384  1.00 96.02           C  
ATOM   4533  CB  VAL C  46    -117.498 -13.918  15.972  1.00 96.02           C  
ATOM   4535  O   VAL C  46    -116.106 -15.006  18.783  1.00 96.02           O  
ATOM   4536  CG1 VAL C  46    -116.194 -13.129  16.157  1.00 96.02           C  
ATOM   4540  CG2 VAL C  46    -117.521 -14.406  14.517  1.00 96.02           C  
ATOM   4544  N   ASN C  47    -118.149 -14.208  19.207  1.00 96.22           N  
ATOM   4546  CA  ASN C  47    -117.866 -13.897  20.621  1.00 96.22           C  
ATOM   4548  C   ASN C  47    -117.545 -15.163  21.442  1.00 96.22           C  
ATOM   4549  CB  ASN C  47    -119.073 -13.142  21.211  1.00 96.22           C  
ATOM   4552  O   ASN C  47    -116.568 -15.207  22.199  1.00 96.22           O  
ATOM   4553  CG  ASN C  47    -118.778 -12.476  22.547  1.00 96.22           C  
ATOM   4554  ND2 ASN C  47    -119.796 -12.150  23.307  1.00 96.22           N  
ATOM   4557  OD1 ASN C  47    -117.649 -12.225  22.925  1.00 96.22           O  
ATOM   4558  N   MET C  48    -118.332 -16.224  21.230  1.00 95.50           N  
ATOM   4560  CA  MET C  48    -118.078 -17.558  21.790  1.00 95.50           C  
ATOM   4562  C   MET C  48    -116.716 -18.104  21.328  1.00 95.50           C  
ATOM   4563  CB  MET C  48    -119.212 -18.512  21.374  1.00 95.50           C  
ATOM   4566  O   MET C  48    -115.926 -18.569  22.149  1.00 95.50           O  
ATOM   4567  CG  MET C  48    -120.562 -18.174  22.023  1.00 95.50           C  
ATOM   4570  SD  MET C  48    -120.685 -18.527  23.800  1.00 95.50           S  
ATOM   4571  CE  MET C  48    -120.762 -20.338  23.777  1.00 95.50           C  
ATOM   4575  N   THR C  49    -116.406 -17.975  20.032  1.00 94.26           N  
ATOM   4577  CA  THR C  49    -115.126 -18.389  19.425  1.00 94.26           C  
ATOM   4579  C   THR C  49    -113.920 -17.735  20.094  1.00 94.26           C  
ATOM   4580  CB  THR C  49    -115.119 -18.072  17.917  1.00 94.26           C  
ATOM   4582  O   THR C  49    -113.007 -18.436  20.532  1.00 94.26           O  
ATOM   4583  CG2 THR C  49    -113.771 -18.315  17.240  1.00 94.26           C  
ATOM   4587  OG1 THR C  49    -116.094 -18.831  17.245  1.00 94.26           O  
ATOM   4589  N   ILE C  50    -113.914 -16.404  20.213  1.00 96.03           N  
ATOM   4591  CA  ILE C  50    -112.793 -15.656  20.805  1.00 96.03           C  
ATOM   4593  C   ILE C  50    -112.585 -16.069  22.269  1.00 96.03           C  
ATOM   4594  CB  ILE C  50    -113.039 -14.136  20.653  1.00 96.03           C  
ATOM   4596  O   ILE C  50    -111.456 -16.311  22.691  1.00 96.03           O  
ATOM   4597  CG1 ILE C  50    -112.993 -13.726  19.160  1.00 96.03           C  
ATOM   4600  CG2 ILE C  50    -111.998 -13.324  21.446  1.00 96.03           C  
ATOM   4604  CD1 ILE C  50    -113.591 -12.339  18.879  1.00 96.03           C  
ATOM   4608  N   SER C  51    -113.676 -16.214  23.024  1.00 96.36           N  
ATOM   4610  CA  SER C  51    -113.630 -16.573  24.447  1.00 96.36           C  
ATOM   4612  C   SER C  51    -113.086 -17.991  24.682  1.00 96.36           C  
ATOM   4613  CB  SER C  51    -115.024 -16.428  25.062  1.00 96.36           C  
ATOM   4616  O   SER C  51    -112.341 -18.212  25.635  1.00 96.36           O  
ATOM   4617  OG  SER C  51    -115.546 -15.132  24.821  1.00 96.36           O  
ATOM   4619  N   VAL C  52    -113.395 -18.938  23.789  1.00 94.51           N  
ATOM   4621  CA  VAL C  52    -112.835 -20.301  23.811  1.00 94.51           C  
ATOM   4623  C   VAL C  52    -111.341 -20.308  23.473  1.00 94.51           C  
ATOM   4624  CB  VAL C  52    -113.637 -21.216  22.860  1.00 94.51           C  
ATOM   4626  O   VAL C  52    -110.566 -20.969  24.165  1.00 94.51           O  
ATOM   4627  CG1 VAL C  52    -112.914 -22.525  22.529  1.00 94.51           C  
ATOM   4631  CG2 VAL C  52    -114.992 -21.573  23.488  1.00 94.51           C  
ATOM   4635  N   VAL C  53    -110.910 -19.569  22.443  1.00 94.06           N  
ATOM   4637  CA  VAL C  53    -109.490 -19.511  22.044  1.00 94.06           C  
ATOM   4639  C   VAL C  53    -108.626 -18.887  23.146  1.00 94.06           C  
ATOM   4640  CB  VAL C  53    -109.327 -18.778  20.696  1.00 94.06           C  
ATOM   4642  O   VAL C  53    -107.544 -19.399  23.430  1.00 94.06           O  
ATOM   4643  CG1 VAL C  53    -107.862 -18.512  20.326  1.00 94.06           C  
ATOM   4647  CG2 VAL C  53    -109.930 -19.616  19.558  1.00 94.06           C  
ATOM   4651  N   LEU C  54    -109.115 -17.838  23.818  1.00 95.84           N  
ATOM   4653  CA  LEU C  54    -108.407 -17.214  24.941  1.00 95.84           C  
ATOM   4655  C   LEU C  54    -108.221 -18.169  26.130  1.00 95.84           C  
ATOM   4656  CB  LEU C  54    -109.141 -15.929  25.359  1.00 95.84           C  
ATOM   4659  O   LEU C  54    -107.118 -18.232  26.673  1.00 95.84           O  
ATOM   4660  CG  LEU C  54    -108.960 -14.755  24.382  1.00 95.84           C  
ATOM   4662  CD1 LEU C  54    -109.846 -13.592  24.823  1.00 95.84           C  
ATOM   4666  CD2 LEU C  54    -107.519 -14.239  24.331  1.00 95.84           C  
ATOM   4670  N   LEU C  55    -109.239 -18.966  26.480  1.00 94.78           N  
ATOM   4672  CA  LEU C  55    -109.121 -19.961  27.554  1.00 94.78           C  
ATOM   4674  C   LEU C  55    -108.017 -20.989  27.262  1.00 94.78           C  
ATOM   4675  CB  LEU C  55    -110.483 -20.647  27.774  1.00 94.78           C  
ATOM   4678  O   LEU C  55    -107.268 -21.361  28.163  1.00 94.78           O  
ATOM   4679  CG  LEU C  55    -110.473 -21.664  28.934  1.00 94.78           C  
ATOM   4681  CD1 LEU C  55    -110.288 -20.984  30.292  1.00 94.78           C  
ATOM   4685  CD2 LEU C  55    -111.782 -22.450  28.973  1.00 94.78           C  
ATOM   4689  N   MET C  56    -107.889 -21.427  26.005  1.00 92.74           N  
ATOM   4691  CA  MET C  56    -106.841 -22.373  25.612  1.00 92.74           C  
ATOM   4693  C   MET C  56    -105.435 -21.759  25.712  1.00 92.74           C  
ATOM   4694  CB  MET C  56    -107.107 -22.911  24.199  1.00 92.74           C  
ATOM   4697  O   MET C  56    -104.499 -22.463  26.079  1.00 92.74           O  
ATOM   4698  CG  MET C  56    -108.406 -23.708  24.040  1.00 92.74           C  
ATOM   4701  SD  MET C  56    -108.561 -25.191  25.075  1.00 92.74           S  
ATOM   4702  CE  MET C  56    -109.508 -24.531  26.475  1.00 92.74           C  
ATOM   4706  N   ILE C  57    -105.279 -20.458  25.446  1.00 93.03           N  
ATOM   4708  CA  ILE C  57    -103.984 -19.762  25.554  1.00 93.03           C  
ATOM   4710  C   ILE C  57    -103.500 -19.696  27.011  1.00 93.03           C  
ATOM   4711  CB  ILE C  57    -104.073 -18.371  24.879  1.00 93.03           C  
ATOM   4713  O   ILE C  57    -102.338 -19.989  27.296  1.00 93.03           O  
ATOM   4714  CG1 ILE C  57    -104.166 -18.555  23.346  1.00 93.03           C  
ATOM   4717  CG2 ILE C  57    -102.884 -17.457  25.238  1.00 93.03           C  
ATOM   4721  CD1 ILE C  57    -104.623 -17.298  22.600  1.00 93.03           C  
ATOM   4725  N   ALA C  58    -104.393 -19.389  27.959  1.00 92.49           N  
ATOM   4727  CA  ALA C  58    -104.044 -19.335  29.386  1.00 92.49           C  
ATOM   4729  C   ALA C  58    -103.585 -20.687  29.966  1.00 92.49           C  
ATOM   4730  CB  ALA C  58    -105.241 -18.785  30.162  1.00 92.49           C  
ATOM   4734  O   ALA C  58    -102.820 -20.705  30.930  1.00 92.49           O  
ATOM   4735  N   ILE C  59    -104.009 -21.809  29.375  1.00 89.04           N  
ATOM   4737  CA  ILE C  59    -103.562 -23.159  29.762  1.00 89.04           C  
ATOM   4739  C   ILE C  59    -102.140 -23.459  29.241  1.00 89.04           C  
ATOM   4740  CB  ILE C  59    -104.619 -24.202  29.306  1.00 89.04           C  
ATOM   4742  O   ILE C  59    -101.425 -24.237  29.866  1.00 89.04           O  
ATOM   4743  CG1 ILE C  59    -105.947 -23.995  30.077  1.00 89.04           C  
ATOM   4746  CG2 ILE C  59    -104.133 -25.653  29.491  1.00 89.04           C  
ATOM   4750  CD1 ILE C  59    -107.140 -24.769  29.498  1.00 89.04           C  
ATOM   4754  N   TYR C  60    -101.713 -22.841  28.128  1.00 88.47           N  
ATOM   4756  CA  TYR C  60    -100.474 -23.193  27.411  1.00 88.47           C  
ATOM   4758  C   TYR C  60     -99.278 -22.242  27.598  1.00 88.47           C  
ATOM   4759  CB  TYR C  60    -100.791 -23.404  25.918  1.00 88.47           C  
ATOM   4762  O   TYR C  60     -98.171 -22.601  27.196  1.00 88.47           O  
ATOM   4763  CG  TYR C  60    -101.267 -24.807  25.588  1.00 88.47           C  
ATOM   4764  CD1 TYR C  60    -100.409 -25.896  25.835  1.00 88.47           C  
ATOM   4766  CD2 TYR C  60    -102.553 -25.035  25.061  1.00 88.47           C  
ATOM   4768  CE1 TYR C  60    -100.849 -27.210  25.605  1.00 88.47           C  
ATOM   4770  CE2 TYR C  60    -102.992 -26.351  24.813  1.00 88.47           C  
ATOM   4772  OH  TYR C  60    -102.571 -28.723  24.934  1.00 88.47           O  
ATOM   4774  CZ  TYR C  60    -102.146 -27.444  25.103  1.00 88.47           C  
ATOM   4775  N   ILE C  61     -99.450 -21.054  28.190  1.00 90.18           N  
ATOM   4777  CA  ILE C  61     -98.311 -20.217  28.626  1.00 90.18           C  
ATOM   4779  C   ILE C  61     -97.553 -20.857  29.806  1.00 90.18           C  
ATOM   4780  CB  ILE C  61     -98.757 -18.780  28.989  1.00 90.18           C  
ATOM   4782  O   ILE C  61     -98.118 -21.684  30.526  1.00 90.18           O  
ATOM   4783  CG1 ILE C  61     -99.825 -18.758  30.107  1.00 90.18           C  
ATOM   4786  CG2 ILE C  61     -99.228 -18.025  27.737  1.00 90.18           C  
ATOM   4790  CD1 ILE C  61    -100.086 -17.357  30.670  1.00 90.18           C  
ATOM   4794  N   ASN C  62     -96.311 -20.426  30.057  1.00 88.00           N  
ATOM   4796  CA  ASN C  62     -95.533 -20.796  31.249  1.00 88.00           C  
ATOM   4798  C   ASN C  62     -95.366 -19.676  32.285  1.00 88.00           C  
ATOM   4799  CB  ASN C  62     -94.210 -21.462  30.837  1.00 88.00           C  
ATOM   4802  O   ASN C  62     -95.522 -19.946  33.470  1.00 88.00           O  
ATOM   4803  CG  ASN C  62     -94.394 -22.921  30.447  1.00 88.00           C  
ATOM   4804  ND2 ASN C  62     -93.533 -23.448  29.611  1.00 88.00           N  
ATOM   4807  OD1 ASN C  62     -95.290 -23.618  30.902  1.00 88.00           O  
ATOM   4808  N   SER C  63     -95.148 -18.431  31.856  1.00 90.07           N  
ATOM   4810  CA  SER C  63     -95.093 -17.241  32.725  1.00 90.07           C  
ATOM   4812  C   SER C  63     -96.071 -16.170  32.215  1.00 90.07           C  
ATOM   4813  CB  SER C  63     -93.656 -16.700  32.785  1.00 90.07           C  
ATOM   4816  O   SER C  63     -96.267 -16.087  30.998  1.00 90.07           O  
ATOM   4817  OG  SER C  63     -93.630 -15.378  33.285  1.00 90.07           O  
ATOM   4819  N   PRO C  64     -96.668 -15.323  33.081  1.00 91.44           N  
ATOM   4820  CA  PRO C  64     -97.534 -14.220  32.655  1.00 91.44           C  
ATOM   4822  C   PRO C  64     -96.897 -13.263  31.633  1.00 91.44           C  
ATOM   4823  CB  PRO C  64     -97.927 -13.492  33.946  1.00 91.44           C  
ATOM   4826  O   PRO C  64     -97.610 -12.742  30.775  1.00 91.44           O  
ATOM   4827  CG  PRO C  64     -97.867 -14.601  34.994  1.00 91.44           C  
ATOM   4830  CD  PRO C  64     -96.660 -15.414  34.538  1.00 91.44           C  
ATOM   4833  N   LEU C  65     -95.566 -13.087  31.635  1.00 92.55           N  
ATOM   4835  CA  LEU C  65     -94.863 -12.265  30.634  1.00 92.55           C  
ATOM   4837  C   LEU C  65     -95.051 -12.800  29.201  1.00 92.55           C  
ATOM   4838  CB  LEU C  65     -93.358 -12.161  30.958  1.00 92.55           C  
ATOM   4841  O   LEU C  65     -95.096 -12.017  28.252  1.00 92.55           O  
ATOM   4842  CG  LEU C  65     -92.989 -11.229  32.131  1.00 92.55           C  
ATOM   4844  CD1 LEU C  65     -93.263 -11.872  33.490  1.00 92.55           C  
ATOM   4848  CD2 LEU C  65     -91.500 -10.886  32.065  1.00 92.55           C  
ATOM   4852  N   GLN C  66     -95.259 -14.111  29.034  1.00 93.19           N  
ATOM   4854  CA  GLN C  66     -95.542 -14.734  27.734  1.00 93.19           C  
ATOM   4856  C   GLN C  66     -96.943 -14.399  27.188  1.00 93.19           C  
ATOM   4857  CB  GLN C  66     -95.349 -16.257  27.811  1.00 93.19           C  
ATOM   4860  O   GLN C  66     -97.255 -14.759  26.054  1.00 93.19           O  
ATOM   4861  CG  GLN C  66     -93.935 -16.681  28.246  1.00 93.19           C  
ATOM   4864  CD  GLN C  66     -93.782 -18.198  28.331  1.00 93.19           C  
ATOM   4865  NE2 GLN C  66     -92.590 -18.696  28.568  1.00 93.19           N  
ATOM   4868  OE1 GLN C  66     -94.734 -18.961  28.234  1.00 93.19           O  
ATOM   4869  N   PHE C  67     -97.781 -13.696  27.961  1.00 93.30           N  
ATOM   4871  CA  PHE C  67     -98.965 -12.993  27.462  1.00 93.30           C  
ATOM   4873  C   PHE C  67     -99.023 -11.547  27.993  1.00 93.30           C  
ATOM   4874  CB  PHE C  67    -100.248 -13.812  27.699  1.00 93.30           C  
ATOM   4877  O   PHE C  67    -100.083 -11.053  28.379  1.00 93.30           O  
ATOM   4878  CG  PHE C  67    -101.449 -13.518  26.799  1.00 93.30           C  
ATOM   4879  CD1 PHE C  67    -101.451 -12.488  25.831  1.00 93.30           C  
ATOM   4881  CD2 PHE C  67    -102.590 -14.332  26.920  1.00 93.30           C  
ATOM   4883  CE1 PHE C  67    -102.560 -12.296  24.987  1.00 93.30           C  
ATOM   4885  CE2 PHE C  67    -103.702 -14.143  26.079  1.00 93.30           C  
ATOM   4887  CZ  PHE C  67    -103.686 -13.128  25.105  1.00 93.30           C  
ATOM   4889  N   SER C  68     -97.880 -10.851  27.967  1.00 93.39           N  
ATOM   4891  CA  SER C  68     -97.708  -9.420  28.290  1.00 93.39           C  
ATOM   4893  C   SER C  68     -98.804  -8.497  27.722  1.00 93.39           C  
ATOM   4894  CB  SER C  68     -96.343  -8.971  27.742  1.00 93.39           C  
ATOM   4897  O   SER C  68     -99.160  -7.489  28.329  1.00 93.39           O  
ATOM   4898  OG  SER C  68     -96.233  -9.290  26.358  1.00 93.39           O  
ATOM   4900  N   ALA C  69     -99.387  -8.861  26.579  1.00 95.25           N  
ATOM   4902  CA  ALA C  69    -100.452  -8.128  25.904  1.00 95.25           C  
ATOM   4904  C   ALA C  69    -101.867  -8.259  26.508  1.00 95.25           C  
ATOM   4905  CB  ALA C  69    -100.469  -8.669  24.482  1.00 95.25           C  
ATOM   4909  O   ALA C  69    -102.769  -7.495  26.140  1.00 95.25           O  
ATOM   4910  N   PHE C  70    -102.106  -9.243  27.378  1.00 96.58           N  
ATOM   4912  CA  PHE C  70    -103.444  -9.644  27.826  1.00 96.58           C  
ATOM   4914  C   PHE C  70    -104.318  -8.512  28.418  1.00 96.58           C  
ATOM   4915  CB  PHE C  70    -103.299 -10.829  28.788  1.00 96.58           C  
ATOM   4918  O   PHE C  70    -105.503  -8.465  28.067  1.00 96.58           O  
ATOM   4919  CG  PHE C  70    -104.609 -11.392  29.294  1.00 96.58           C  
ATOM   4920  CD1 PHE C  70    -105.405 -12.197  28.462  1.00 96.58           C  
ATOM   4922  CD2 PHE C  70    -105.017 -11.134  30.611  1.00 96.58           C  
ATOM   4924  CE1 PHE C  70    -106.587 -12.776  28.958  1.00 96.58           C  
ATOM   4926  CE2 PHE C  70    -106.188 -11.726  31.117  1.00 96.58           C  
ATOM   4928  CZ  PHE C  70    -106.971 -12.552  30.291  1.00 96.58           C  
ATOM   4930  N   PRO C  71    -103.792  -7.548  29.207  1.00 96.49           N  
ATOM   4931  CA  PRO C  71    -104.566  -6.404  29.709  1.00 96.49           C  
ATOM   4933  C   PRO C  71    -105.295  -5.600  28.618  1.00 96.49           C  
ATOM   4934  CB  PRO C  71    -103.539  -5.533  30.448  1.00 96.49           C  
ATOM   4937  O   PRO C  71    -106.437  -5.179  28.812  1.00 96.49           O  
ATOM   4938  CG  PRO C  71    -102.528  -6.553  30.960  1.00 96.49           C  
ATOM   4941  CD  PRO C  71    -102.459  -7.535  29.801  1.00 96.49           C  
ATOM   4944  N   ALA C  72    -104.681  -5.430  27.441  1.00 96.04           N  
ATOM   4946  CA  ALA C  72    -105.303  -4.745  26.306  1.00 96.04           C  
ATOM   4948  C   ALA C  72    -106.348  -5.628  25.596  1.00 96.04           C  
ATOM   4949  CB  ALA C  72    -104.193  -4.289  25.350  1.00 96.04           C  
ATOM   4953  O   ALA C  72    -107.400  -5.141  25.175  1.00 96.04           O  
ATOM   4954  N   VAL C  73    -106.096  -6.938  25.501  1.00 96.58           N  
ATOM   4956  CA  VAL C  73    -107.023  -7.914  24.897  1.00 96.58           C  
ATOM   4958  C   VAL C  73    -108.314  -8.047  25.719  1.00 96.58           C  
ATOM   4959  CB  VAL C  73    -106.328  -9.281  24.716  1.00 96.58           C  
ATOM   4961  O   VAL C  73    -109.402  -8.133  25.139  1.00 96.58           O  
ATOM   4962  CG1 VAL C  73    -107.254 -10.313  24.062  1.00 96.58           C  
ATOM   4966  CG2 VAL C  73    -105.085  -9.161  23.822  1.00 96.58           C  
ATOM   4970  N   LEU C  74    -108.227  -7.984  27.054  1.00 96.31           N  
ATOM   4972  CA  LEU C  74    -109.391  -7.928  27.948  1.00 96.31           C  
ATOM   4974  C   LEU C  74    -110.312  -6.740  27.638  1.00 96.31           C  
ATOM   4975  CB  LEU C  74    -108.929  -7.835  29.416  1.00 96.31           C  
ATOM   4978  O   LEU C  74    -111.527  -6.919  27.538  1.00 96.31           O  
ATOM   4979  CG  LEU C  74    -108.488  -9.150  30.081  1.00 96.31           C  
ATOM   4981  CD1 LEU C  74    -108.122  -8.849  31.536  1.00 96.31           C  
ATOM   4985  CD2 LEU C  74    -109.610 -10.190  30.078  1.00 96.31           C  
ATOM   4989  N   LEU C  75    -109.756  -5.538  27.450  1.00 96.01           N  
ATOM   4991  CA  LEU C  75    -110.546  -4.344  27.129  1.00 96.01           C  
ATOM   4993  C   LEU C  75    -111.302  -4.511  25.799  1.00 96.01           C  
ATOM   4994  CB  LEU C  75    -109.610  -3.119  27.123  1.00 96.01           C  
ATOM   4997  O   LEU C  75    -112.516  -4.308  25.745  1.00 96.01           O  
ATOM   4998  CG  LEU C  75    -110.293  -1.794  26.736  1.00 96.01           C  
ATOM   5000  CD1 LEU C  75    -111.427  -1.418  27.692  1.00 96.01           C  
ATOM   5004  CD2 LEU C  75    -109.263  -0.666  26.742  1.00 96.01           C  
ATOM   5008  N   VAL C  76    -110.603  -4.932  24.741  1.00 96.51           N  
ATOM   5010  CA  VAL C  76    -111.170  -5.088  23.386  1.00 96.51           C  
ATOM   5012  C   VAL C  76    -112.301  -6.125  23.361  1.00 96.51           C  
ATOM   5013  CB  VAL C  76    -110.052  -5.478  22.397  1.00 96.51           C  
ATOM   5015  O   VAL C  76    -113.353  -5.887  22.767  1.00 96.51           O  
ATOM   5016  CG1 VAL C  76    -110.574  -5.749  20.980  1.00 96.51           C  
ATOM   5020  CG2 VAL C  76    -108.990  -4.376  22.287  1.00 96.51           C  
ATOM   5024  N   THR C  77    -112.114  -7.263  24.031  1.00 96.91           N  
ATOM   5026  CA  THR C  77    -113.119  -8.340  24.080  1.00 96.91           C  
ATOM   5028  C   THR C  77    -114.319  -8.005  24.966  1.00 96.91           C  
ATOM   5029  CB  THR C  77    -112.496  -9.669  24.524  1.00 96.91           C  
ATOM   5031  O   THR C  77    -115.450  -8.334  24.606  1.00 96.91           O  
ATOM   5032  CG2 THR C  77    -111.550 -10.218  23.463  1.00 96.91           C  
ATOM   5036  OG1 THR C  77    -111.754  -9.532  25.711  1.00 96.91           O  
ATOM   5038  N   THR C  78    -114.112  -7.282  26.069  1.00 96.54           N  
ATOM   5040  CA  THR C  78    -115.206  -6.785  26.923  1.00 96.54           C  
ATOM   5042  C   THR C  78    -116.093  -5.796  26.160  1.00 96.54           C  
ATOM   5043  CB  THR C  78    -114.653  -6.138  28.202  1.00 96.54           C  
ATOM   5045  O   THR C  78    -117.318  -5.920  26.167  1.00 96.54           O  
ATOM   5046  CG2 THR C  78    -115.762  -5.711  29.157  1.00 96.54           C  
ATOM   5050  OG1 THR C  78    -113.852  -7.066  28.898  1.00 96.54           O  
ATOM   5052  N   LEU C  79    -115.486  -4.867  25.411  1.00 96.45           N  
ATOM   5054  CA  LEU C  79    -116.212  -3.936  24.542  1.00 96.45           C  
ATOM   5056  C   LEU C  79    -117.067  -4.669  23.488  1.00 96.45           C  
ATOM   5057  CB  LEU C  79    -115.193  -2.987  23.882  1.00 96.45           C  
ATOM   5060  O   LEU C  79    -118.221  -4.298  23.268  1.00 96.45           O  
ATOM   5061  CG  LEU C  79    -114.598  -1.914  24.814  1.00 96.45           C  
ATOM   5063  CD1 LEU C  79    -113.454  -1.197  24.094  1.00 96.45           C  
ATOM   5067  CD2 LEU C  79    -115.636  -0.864  25.217  1.00 96.45           C  
ATOM   5071  N   PHE C  80    -116.542  -5.740  22.881  1.00 97.64           N  
ATOM   5073  CA  PHE C  80    -117.268  -6.548  21.893  1.00 97.64           C  
ATOM   5075  C   PHE C  80    -118.522  -7.232  22.468  1.00 97.64           C  
ATOM   5076  CB  PHE C  80    -116.286  -7.539  21.246  1.00 97.64           C  
ATOM   5079  O   PHE C  80    -119.588  -7.182  21.848  1.00 97.64           O  
ATOM   5080  CG  PHE C  80    -116.847  -8.323  20.073  1.00 97.64           C  
ATOM   5081  CD1 PHE C  80    -117.092  -7.676  18.846  1.00 97.64           C  
ATOM   5083  CD2 PHE C  80    -117.105  -9.703  20.194  1.00 97.64           C  
ATOM   5085  CE1 PHE C  80    -117.621  -8.393  17.757  1.00 97.64           C  
ATOM   5087  CE2 PHE C  80    -117.615 -10.420  19.096  1.00 97.64           C  
ATOM   5089  CZ  PHE C  80    -117.887  -9.767  17.884  1.00 97.64           C  
ATOM   5091  N   ARG C  81    -118.438  -7.792  23.682  1.00 97.24           N  
ATOM   5093  CA  ARG C  81    -119.583  -8.393  24.394  1.00 97.24           C  
ATOM   5095  C   ARG C  81    -120.677  -7.379  24.730  1.00 97.24           C  
ATOM   5096  CB  ARG C  81    -119.062  -9.058  25.676  1.00 97.24           C  
ATOM   5099  O   ARG C  81    -121.860  -7.653  24.507  1.00 97.24           O  
ATOM   5100  CG  ARG C  81    -120.178  -9.664  26.553  1.00 97.24           C  
ATOM   5103  CD  ARG C  81    -119.598 -10.212  27.856  1.00 97.24           C  
ATOM   5106  NE  ARG C  81    -118.627 -11.285  27.575  1.00 97.24           N  
ATOM   5108  NH1 ARG C  81    -116.760 -10.354  28.543  1.00 97.24           N  
ATOM   5111  NH2 ARG C  81    -116.542 -12.083  27.166  1.00 97.24           N  
ATOM   5114  CZ  ARG C  81    -117.323 -11.230  27.764  1.00 97.24           C  
ATOM   5115  N   LEU C  82    -120.299  -6.222  25.269  1.00 96.74           N  
ATOM   5117  CA  LEU C  82    -121.262  -5.197  25.682  1.00 96.74           C  
ATOM   5119  C   LEU C  82    -122.037  -4.644  24.477  1.00 96.74           C  
ATOM   5120  CB  LEU C  82    -120.522  -4.093  26.457  1.00 96.74           C  
ATOM   5123  O   LEU C  82    -123.256  -4.496  24.539  1.00 96.74           O  
ATOM   5124  CG  LEU C  82    -120.031  -4.533  27.852  1.00 96.74           C  
ATOM   5126  CD1 LEU C  82    -119.124  -3.447  28.433  1.00 96.74           C  
ATOM   5130  CD2 LEU C  82    -121.194  -4.753  28.824  1.00 96.74           C  
ATOM   5134  N   ALA C  83    -121.360  -4.428  23.347  1.00 97.35           N  
ATOM   5136  CA  ALA C  83    -122.003  -3.970  22.120  1.00 97.35           C  
ATOM   5138  C   ALA C  83    -122.978  -4.995  21.508  1.00 97.35           C  
ATOM   5139  CB  ALA C  83    -120.897  -3.575  21.149  1.00 97.35           C  
ATOM   5143  O   ALA C  83    -124.037  -4.608  21.005  1.00 97.35           O  
ATOM   5144  N   LEU C  84    -122.672  -6.295  21.606  1.00 97.70           N  
ATOM   5146  CA  LEU C  84    -123.625  -7.353  21.259  1.00 97.70           C  
ATOM   5148  C   LEU C  84    -124.879  -7.300  22.140  1.00 97.70           C  
ATOM   5149  CB  LEU C  84    -122.942  -8.729  21.351  1.00 97.70           C  
ATOM   5152  O   LEU C  84    -125.979  -7.273  21.596  1.00 97.70           O  
ATOM   5153  CG  LEU C  84    -122.193  -9.115  20.068  1.00 97.70           C  
ATOM   5155  CD1 LEU C  84    -121.377 -10.382  20.317  1.00 97.70           C  
ATOM   5159  CD2 LEU C  84    -123.177  -9.398  18.930  1.00 97.70           C  
ATOM   5163  N   SER C  85    -124.707  -7.178  23.459  1.00 97.17           N  
ATOM   5165  CA  SER C  85    -125.807  -7.124  24.442  1.00 97.17           C  
ATOM   5167  C   SER C  85    -126.762  -5.939  24.201  1.00 97.17           C  
ATOM   5168  CB  SER C  85    -125.237  -7.046  25.867  1.00 97.17           C  
ATOM   5171  O   SER C  85    -127.977  -6.045  24.358  1.00 97.17           O  
ATOM   5172  OG  SER C  85    -124.233  -8.025  26.095  1.00 97.17           O  
ATOM   5174  N   VAL C  86    -126.234  -4.795  23.747  1.00 97.01           N  
ATOM   5176  CA  VAL C  86    -127.041  -3.631  23.323  1.00 97.01           C  
ATOM   5178  C   VAL C  86    -127.831  -3.915  22.035  1.00 97.01           C  
ATOM   5179  CB  VAL C  86    -126.131  -2.392  23.165  1.00 97.01           C  
ATOM   5181  O   VAL C  86    -128.938  -3.398  21.852  1.00 97.01           O  
ATOM   5182  CG1 VAL C  86    -126.841  -1.181  22.538  1.00 97.01           C  
ATOM   5186  CG2 VAL C  86    -125.596  -1.934  24.528  1.00 97.01           C  
ATOM   5190  N   SER C  87    -127.290  -4.740  21.136  1.00 97.32           N  
ATOM   5192  CA  SER C  87    -127.929  -5.088  19.859  1.00 97.32           C  
ATOM   5194  C   SER C  87    -129.066  -6.104  20.037  1.00 97.32           C  
ATOM   5195  CB  SER C  87    -126.908  -5.663  18.876  1.00 97.32           C  
ATOM   5198  O   SER C  87    -130.141  -5.938  19.458  1.00 97.32           O  
ATOM   5199  OG  SER C  87    -125.760  -4.857  18.727  1.00 97.32           O  
ATOM   5201  N   THR C  88    -128.850  -7.129  20.860  1.00 97.17           N  
ATOM   5203  CA  THR C  88    -129.828  -8.176  21.204  1.00 97.17           C  
ATOM   5205  C   THR C  88    -130.987  -7.618  22.024  1.00 97.17           C  
ATOM   5206  CB  THR C  88    -129.150  -9.312  21.981  1.00 97.17           C  
ATOM   5208  O   THR C  88    -132.135  -7.749  21.600  1.00 97.17           O  
ATOM   5209  CG2 THR C  88    -128.324 -10.218  21.072  1.00 97.17           C  
ATOM   5213  OG1 THR C  88    -128.260  -8.738  22.896  1.00 97.17           O  
ATOM   5215  N   THR C  89    -130.724  -6.892  23.117  1.00 97.26           N  
ATOM   5217  CA  THR C  89    -131.772  -6.239  23.929  1.00 97.26           C  
ATOM   5219  C   THR C  89    -132.681  -5.330  23.081  1.00 97.26           C  
ATOM   5220  CB  THR C  89    -131.123  -5.481  25.104  1.00 97.26           C  
ATOM   5222  O   THR C  89    -133.902  -5.329  23.254  1.00 97.26           O  
ATOM   5223  CG2 THR C  89    -132.024  -4.425  25.752  1.00 97.26           C  
ATOM   5227  OG1 THR C  89    -130.793  -6.377  26.144  1.00 97.26           O  
ATOM   5229  N   ARG C  90    -132.134  -4.610  22.088  1.00 96.86           N  
ATOM   5231  CA  ARG C  90    -132.928  -3.799  21.142  1.00 96.86           C  
ATOM   5233  C   ARG C  90    -133.895  -4.642  20.301  1.00 96.86           C  
ATOM   5234  CB  ARG C  90    -131.957  -3.021  20.243  1.00 96.86           C  
ATOM   5237  O   ARG C  90    -135.049  -4.252  20.122  1.00 96.86           O  
ATOM   5238  CG  ARG C  90    -132.663  -2.038  19.297  1.00 96.86           C  
ATOM   5241  CD  ARG C  90    -131.728  -1.582  18.174  1.00 96.86           C  
ATOM   5244  NE  ARG C  90    -130.491  -0.973  18.693  1.00 96.86           N  
ATOM   5246  NH1 ARG C  90    -130.253   0.705  17.139  1.00 96.86           N  
ATOM   5249  NH2 ARG C  90    -128.771   0.508  18.763  1.00 96.86           N  
ATOM   5252  CZ  ARG C  90    -129.849   0.066  18.198  1.00 96.86           C  
ATOM   5253  N   MET C  91    -133.420  -5.769  19.773  1.00 96.36           N  
ATOM   5255  CA  MET C  91    -134.217  -6.701  18.967  1.00 96.36           C  
ATOM   5257  C   MET C  91    -135.346  -7.334  19.797  1.00 96.36           C  
ATOM   5258  CB  MET C  91    -133.275  -7.749  18.353  1.00 96.36           C  
ATOM   5261  O   MET C  91    -136.505  -7.297  19.375  1.00 96.36           O  
ATOM   5262  CG  MET C  91    -132.569  -7.226  17.099  1.00 96.36           C  
ATOM   5265  SD  MET C  91    -133.644  -6.994  15.652  1.00 96.36           S  
ATOM   5266  CE  MET C  91    -134.087  -8.725  15.312  1.00 96.36           C  
ATOM   5270  N   ILE C  92    -135.035  -7.768  21.026  1.00 96.97           N  
ATOM   5272  CA  ILE C  92    -136.007  -8.283  22.004  1.00 96.97           C  
ATOM   5274  C   ILE C  92    -137.143  -7.283  22.225  1.00 96.97           C  
ATOM   5275  CB  ILE C  92    -135.305  -8.638  23.341  1.00 96.97           C  
ATOM   5277  O   ILE C  92    -138.308  -7.629  22.035  1.00 96.97           O  
ATOM   5278  CG1 ILE C  92    -134.349  -9.820  23.096  1.00 96.97           C  
ATOM   5281  CG2 ILE C  92    -136.327  -8.959  24.452  1.00 96.97           C  
ATOM   5285  CD1 ILE C  92    -133.489 -10.234  24.287  1.00 96.97           C  
ATOM   5289  N   LEU C  93    -136.822  -6.037  22.586  1.00 96.63           N  
ATOM   5291  CA  LEU C  93    -137.825  -5.033  22.948  1.00 96.63           C  
ATOM   5293  C   LEU C  93    -138.751  -4.677  21.774  1.00 96.63           C  
ATOM   5294  CB  LEU C  93    -137.118  -3.805  23.547  1.00 96.63           C  
ATOM   5297  O   LEU C  93    -139.975  -4.669  21.939  1.00 96.63           O  
ATOM   5298  CG  LEU C  93    -136.503  -4.075  24.938  1.00 96.63           C  
ATOM   5300  CD1 LEU C  93    -135.639  -2.886  25.354  1.00 96.63           C  
ATOM   5304  CD2 LEU C  93    -137.567  -4.278  26.019  1.00 96.63           C  
ATOM   5308  N   LEU C  94    -138.185  -4.437  20.586  1.00 96.45           N  
ATOM   5310  CA  LEU C  94    -138.945  -4.059  19.390  1.00 96.45           C  
ATOM   5312  C   LEU C  94    -139.731  -5.246  18.809  1.00 96.45           C  
ATOM   5313  CB  LEU C  94    -137.989  -3.454  18.339  1.00 96.45           C  
ATOM   5316  O   LEU C  94    -140.963  -5.222  18.725  1.00 96.45           O  
ATOM   5317  CG  LEU C  94    -137.332  -2.117  18.732  1.00 96.45           C  
ATOM   5319  CD1 LEU C  94    -136.320  -1.710  17.657  1.00 96.45           C  
ATOM   5323  CD2 LEU C  94    -138.353  -0.984  18.866  1.00 96.45           C  
ATOM   5327  N   GLN C  95    -139.028  -6.302  18.403  1.00 95.33           N  
ATOM   5329  CA  GLN C  95    -139.603  -7.372  17.586  1.00 95.33           C  
ATOM   5331  C   GLN C  95    -140.180  -8.502  18.448  1.00 95.33           C  
ATOM   5332  CB  GLN C  95    -138.567  -7.849  16.547  1.00 95.33           C  
ATOM   5335  O   GLN C  95    -141.239  -9.029  18.115  1.00 95.33           O  
ATOM   5336  CG  GLN C  95    -138.119  -6.677  15.647  1.00 95.33           C  
ATOM   5339  CD  GLN C  95    -137.233  -7.067  14.467  1.00 95.33           C  
ATOM   5340  NE2 GLN C  95    -136.584  -6.112  13.837  1.00 95.33           N  
ATOM   5343  OE1 GLN C  95    -137.114  -8.203  14.059  1.00 95.33           O  
ATOM   5344  N   ALA C  96    -139.592  -8.766  19.620  1.00 95.94           N  
ATOM   5346  CA  ALA C  96    -139.727 -10.024  20.370  1.00 95.94           C  
ATOM   5348  C   ALA C  96    -139.172 -11.253  19.608  1.00 95.94           C  
ATOM   5349  CB  ALA C  96    -141.129 -10.182  20.984  1.00 95.94           C  
ATOM   5353  O   ALA C  96    -139.608 -12.381  19.812  1.00 95.94           O  
ATOM   5354  N   ASP C  97    -138.168 -11.002  18.765  1.00 94.74           N  
ATOM   5356  CA  ASP C  97    -137.231 -11.966  18.180  1.00 94.74           C  
ATOM   5358  C   ASP C  97    -135.821 -11.374  18.356  1.00 94.74           C  
ATOM   5359  CB  ASP C  97    -137.579 -12.224  16.700  1.00 94.74           C  
ATOM   5362  O   ASP C  97    -135.669 -10.153  18.416  1.00 94.74           O  
ATOM   5363  CG  ASP C  97    -136.615 -13.179  15.968  1.00 94.74           C  
ATOM   5364  OD1 ASP C  97    -135.825 -13.884  16.643  1.00 94.74           O  
ATOM   5365  OD2 ASP C  97    -136.645 -13.175  14.720  1.00 94.74           O  
ATOM   5366  N   ALA C  98    -134.804 -12.220  18.487  1.00 92.86           N  
ATOM   5368  CA  ALA C  98    -133.409 -11.840  18.700  1.00 92.86           C  
ATOM   5370  C   ALA C  98    -132.398 -12.805  18.045  1.00 92.86           C  
ATOM   5371  CB  ALA C  98    -133.196 -11.685  20.208  1.00 92.86           C  
ATOM   5375  O   ALA C  98    -131.215 -12.768  18.384  1.00 92.86           O  
ATOM   5376  N   GLY C  99    -132.843 -13.645  17.102  1.00 95.04           N  
ATOM   5378  CA  GLY C  99    -132.001 -14.648  16.445  1.00 95.04           C  
ATOM   5381  C   GLY C  99    -132.090 -16.037  17.083  1.00 95.04           C  
ATOM   5382  O   GLY C  99    -132.567 -16.220  18.211  1.00 95.04           O  
ATOM   5383  N   GLN C 100    -131.637 -17.040  16.332  1.00 96.23           N  
ATOM   5385  CA  GLN C 100    -131.794 -18.453  16.683  1.00 96.23           C  
ATOM   5387  C   GLN C 100    -130.982 -18.837  17.923  1.00 96.23           C  
ATOM   5388  CB  GLN C 100    -131.406 -19.340  15.489  1.00 96.23           C  
ATOM   5391  O   GLN C 100    -131.447 -19.655  18.721  1.00 96.23           O  
ATOM   5392  CG  GLN C 100    -132.384 -19.171  14.316  1.00 96.23           C  
ATOM   5395  CD  GLN C 100    -132.140 -20.146  13.168  1.00 96.23           C  
ATOM   5396  NE2 GLN C 100    -133.107 -20.317  12.291  1.00 96.23           N  
ATOM   5399  OE1 GLN C 100    -131.105 -20.770  13.011  1.00 96.23           O  
ATOM   5400  N   ILE C 101    -129.808 -18.232  18.132  1.00 94.96           N  
ATOM   5402  CA  ILE C 101    -128.958 -18.526  19.291  1.00 94.96           C  
ATOM   5404  C   ILE C 101    -129.611 -18.008  20.579  1.00 94.96           C  
ATOM   5405  CB  ILE C 101    -127.525 -17.986  19.074  1.00 94.96           C  
ATOM   5407  O   ILE C 101    -129.738 -18.771  21.538  1.00 94.96           O  
ATOM   5408  CG1 ILE C 101    -126.859 -18.693  17.874  1.00 94.96           C  
ATOM   5411  CG2 ILE C 101    -126.689 -18.213  20.343  1.00 94.96           C  
ATOM   5415  CD1 ILE C 101    -125.462 -18.166  17.526  1.00 94.96           C  
ATOM   5419  N   VAL C 102    -130.089 -16.756  20.596  1.00 96.94           N  
ATOM   5421  CA  VAL C 102    -130.768 -16.163  21.766  1.00 96.94           C  
ATOM   5423  C   VAL C 102    -132.029 -16.955  22.119  1.00 96.94           C  
ATOM   5424  CB  VAL C 102    -131.111 -14.676  21.524  1.00 96.94           C  
ATOM   5426  O   VAL C 102    -132.211 -17.345  23.274  1.00 96.94           O  
ATOM   5427  CG1 VAL C 102    -131.929 -14.080  22.677  1.00 96.94           C  
ATOM   5431  CG2 VAL C 102    -129.840 -13.831  21.381  1.00 96.94           C  
ATOM   5435  N   TYR C 103    -132.868 -17.265  21.123  1.00 96.14           N  
ATOM   5437  CA  TYR C 103    -134.074 -18.069  21.329  1.00 96.14           C  
ATOM   5439  C   TYR C 103    -133.749 -19.477  21.857  1.00 96.14           C  
ATOM   5440  CB  TYR C 103    -134.860 -18.123  20.011  1.00 96.14           C  
ATOM   5443  O   TYR C 103    -134.413 -19.960  22.776  1.00 96.14           O  
ATOM   5444  CG  TYR C 103    -136.173 -18.879  20.097  1.00 96.14           C  
ATOM   5445  CD1 TYR C 103    -137.286 -18.290  20.731  1.00 96.14           C  
ATOM   5447  CD2 TYR C 103    -136.287 -20.167  19.535  1.00 96.14           C  
ATOM   5449  CE1 TYR C 103    -138.511 -18.982  20.798  1.00 96.14           C  
ATOM   5451  CE2 TYR C 103    -137.511 -20.860  19.594  1.00 96.14           C  
ATOM   5453  OH  TYR C 103    -139.804 -20.936  20.312  1.00 96.14           O  
ATOM   5455  CZ  TYR C 103    -138.628 -20.265  20.223  1.00 96.14           C  
ATOM   5456  N   THR C 104    -132.706 -20.131  21.339  1.00 95.38           N  
ATOM   5458  CA  THR C 104    -132.329 -21.487  21.768  1.00 95.38           C  
ATOM   5460  C   THR C 104    -131.755 -21.509  23.189  1.00 95.38           C  
ATOM   5461  CB  THR C 104    -131.381 -22.142  20.757  1.00 95.38           C  
ATOM   5463  O   THR C 104    -132.199 -22.320  24.003  1.00 95.38           O  
ATOM   5464  CG2 THR C 104    -131.045 -23.578  21.142  1.00 95.38           C  
ATOM   5468  OG1 THR C 104    -132.023 -22.209  19.508  1.00 95.38           O  
ATOM   5470  N   PHE C 105    -130.852 -20.583  23.544  1.00 92.78           N  
ATOM   5472  CA  PHE C 105    -130.379 -20.425  24.928  1.00 92.78           C  
ATOM   5474  C   PHE C 105    -131.535 -20.154  25.901  1.00 92.78           C  
ATOM   5475  CB  PHE C 105    -129.372 -19.269  25.027  1.00 92.78           C  
ATOM   5478  O   PHE C 105    -131.610 -20.791  26.954  1.00 92.78           O  
ATOM   5479  CG  PHE C 105    -127.911 -19.631  24.840  1.00 92.78           C  
ATOM   5480  CD1 PHE C 105    -127.232 -20.371  25.826  1.00 92.78           C  
ATOM   5482  CD2 PHE C 105    -127.193 -19.122  23.746  1.00 92.78           C  
ATOM   5484  CE1 PHE C 105    -125.842 -20.572  25.726  1.00 92.78           C  
ATOM   5486  CE2 PHE C 105    -125.805 -19.320  23.644  1.00 92.78           C  
ATOM   5488  CZ  PHE C 105    -125.126 -20.038  24.641  1.00 92.78           C  
ATOM   5490  N   GLY C 106    -132.450 -19.246  25.536  1.00 94.36           N  
ATOM   5492  CA  GLY C 106    -133.625 -18.913  26.339  1.00 94.36           C  
ATOM   5495  C   GLY C 106    -134.488 -20.143  26.616  1.00 94.36           C  
ATOM   5496  O   GLY C 106    -134.769 -20.453  27.771  1.00 94.36           O  
ATOM   5497  N   ASN C 107    -134.838 -20.909  25.579  1.00 94.64           N  
ATOM   5499  CA  ASN C 107    -135.628 -22.133  25.735  1.00 94.64           C  
ATOM   5501  C   ASN C 107    -134.909 -23.221  26.551  1.00 94.64           C  
ATOM   5502  CB  ASN C 107    -136.050 -22.655  24.355  1.00 94.64           C  
ATOM   5505  O   ASN C 107    -135.550 -23.864  27.382  1.00 94.64           O  
ATOM   5506  CG  ASN C 107    -137.210 -21.857  23.796  1.00 94.64           C  
ATOM   5507  ND2 ASN C 107    -136.982 -21.031  22.814  1.00 94.64           N  
ATOM   5510  OD1 ASN C 107    -138.332 -21.954  24.259  1.00 94.64           O  
ATOM   5511  N   PHE C 108    -133.598 -23.419  26.375  1.00 92.85           N  
ATOM   5513  CA  PHE C 108    -132.851 -24.427  27.138  1.00 92.85           C  
ATOM   5515  C   PHE C 108    -132.740 -24.104  28.629  1.00 92.85           C  
ATOM   5516  CB  PHE C 108    -131.449 -24.617  26.539  1.00 92.85           C  
ATOM   5519  O   PHE C 108    -132.880 -25.013  29.452  1.00 92.85           O  
ATOM   5520  CG  PHE C 108    -131.350 -25.344  25.208  1.00 92.85           C  
ATOM   5521  CD1 PHE C 108    -132.371 -26.197  24.733  1.00 92.85           C  
ATOM   5523  CD2 PHE C 108    -130.162 -25.211  24.467  1.00 92.85           C  
ATOM   5525  CE1 PHE C 108    -132.196 -26.912  23.537  1.00 92.85           C  
ATOM   5527  CE2 PHE C 108    -129.988 -25.930  23.273  1.00 92.85           C  
ATOM   5529  CZ  PHE C 108    -131.002 -26.785  22.814  1.00 92.85           C  
ATOM   5531  N   VAL C 109    -132.509 -22.839  28.992  1.00 92.08           N  
ATOM   5533  CA  VAL C 109    -132.405 -22.423  30.401  1.00 92.08           C  
ATOM   5535  C   VAL C 109    -133.775 -22.317  31.068  1.00 92.08           C  
ATOM   5536  CB  VAL C 109    -131.569 -21.136  30.525  1.00 92.08           C  
ATOM   5538  O   VAL C 109    -133.920 -22.727  32.214  1.00 92.08           O  
ATOM   5539  CG1 VAL C 109    -131.604 -20.537  31.934  1.00 92.08           C  
ATOM   5543  CG2 VAL C 109    -130.111 -21.485  30.200  1.00 92.08           C  
ATOM   5547  N   VAL C 110    -134.800 -21.848  30.353  1.00 93.25           N  
ATOM   5549  CA  VAL C 110    -136.174 -21.776  30.879  1.00 93.25           C  
ATOM   5551  C   VAL C 110    -136.828 -23.164  30.956  1.00 93.25           C  
ATOM   5552  CB  VAL C 110    -137.005 -20.786  30.036  1.00 93.25           C  
ATOM   5554  O   VAL C 110    -137.679 -23.396  31.811  1.00 93.25           O  
ATOM   5555  CG1 VAL C 110    -138.451 -20.684  30.521  1.00 93.25           C  
ATOM   5559  CG2 VAL C 110    -136.435 -19.356  30.087  1.00 93.25           C  
ATOM   5563  N   GLY C 111    -136.463 -24.103  30.076  1.00 88.95           N  
ATOM   5565  CA  GLY C 111    -136.951 -25.489  30.099  1.00 88.95           C  
ATOM   5568  C   GLY C 111    -138.472 -25.638  29.944  1.00 88.95           C  
ATOM   5569  O   GLY C 111    -139.038 -26.636  30.380  1.00 88.95           O  
ATOM   5570  N   GLY C 112    -139.142 -24.629  29.376  1.00 90.01           N  
ATOM   5572  CA  GLY C 112    -140.603 -24.536  29.281  1.00 90.01           C  
ATOM   5575  C   GLY C 112    -141.302 -23.832  30.455  1.00 90.01           C  
ATOM   5576  O   GLY C 112    -142.497 -23.568  30.356  1.00 90.01           O  
ATOM   5577  N   ASN C 113    -140.595 -23.466  31.534  1.00 92.35           N  
ATOM   5579  CA  ASN C 113    -141.182 -22.820  32.713  1.00 92.35           C  
ATOM   5581  C   ASN C 113    -140.451 -21.526  33.108  1.00 92.35           C  
ATOM   5582  CB  ASN C 113    -141.193 -23.840  33.854  1.00 92.35           C  
ATOM   5585  O   ASN C 113    -139.353 -21.552  33.662  1.00 92.35           O  
ATOM   5586  CG  ASN C 113    -141.882 -23.335  35.108  1.00 92.35           C  
ATOM   5587  ND2 ASN C 113    -142.057 -24.215  36.059  1.00 92.35           N  
ATOM   5590  OD1 ASN C 113    -142.283 -22.184  35.246  1.00 92.35           O  
ATOM   5591  N   PHE C 114    -141.107 -20.386  32.879  1.00 91.93           N  
ATOM   5593  CA  PHE C 114    -140.586 -19.035  33.129  1.00 91.93           C  
ATOM   5595  C   PHE C 114    -139.887 -18.853  34.493  1.00 91.93           C  
ATOM   5596  CB  PHE C 114    -141.760 -18.055  32.961  1.00 91.93           C  
ATOM   5599  O   PHE C 114    -138.801 -18.272  34.543  1.00 91.93           O  
ATOM   5600  CG  PHE C 114    -141.575 -16.729  33.666  1.00 91.93           C  
ATOM   5601  CD1 PHE C 114    -140.503 -15.891  33.315  1.00 91.93           C  
ATOM   5603  CD2 PHE C 114    -142.416 -16.382  34.740  1.00 91.93           C  
ATOM   5605  CE1 PHE C 114    -140.264 -14.724  34.055  1.00 91.93           C  
ATOM   5607  CE2 PHE C 114    -142.175 -15.210  35.475  1.00 91.93           C  
ATOM   5609  CZ  PHE C 114    -141.093 -14.384  35.136  1.00 91.93           C  
ATOM   5611  N   ILE C 115    -140.463 -19.381  35.581  1.00 92.79           N  
ATOM   5613  CA  ILE C 115    -139.910 -19.220  36.939  1.00 92.79           C  
ATOM   5615  C   ILE C 115    -138.514 -19.854  37.032  1.00 92.79           C  
ATOM   5616  CB  ILE C 115    -140.886 -19.804  37.994  1.00 92.79           C  
ATOM   5618  O   ILE C 115    -137.603 -19.272  37.618  1.00 92.79           O  
ATOM   5619  CG1 ILE C 115    -142.236 -19.045  37.949  1.00 92.79           C  
ATOM   5622  CG2 ILE C 115    -140.276 -19.739  39.410  1.00 92.79           C  
ATOM   5626  CD1 ILE C 115    -143.326 -19.634  38.854  1.00 92.79           C  
ATOM   5630  N   VAL C 116    -138.320 -21.011  36.393  1.00 90.10           N  
ATOM   5632  CA  VAL C 116    -137.042 -21.739  36.380  1.00 90.10           C  
ATOM   5634  C   VAL C 116    -135.962 -20.954  35.643  1.00 90.10           C  
ATOM   5635  CB  VAL C 116    -137.218 -23.136  35.755  1.00 90.10           C  
ATOM   5637  O   VAL C 116    -134.835 -20.859  36.126  1.00 90.10           O  
ATOM   5638  CG1 VAL C 116    -135.930 -23.946  35.883  1.00 90.10           C  
ATOM   5642  CG2 VAL C 116    -138.358 -23.869  36.464  1.00 90.10           C  
ATOM   5646  N   GLY C 117    -136.326 -20.325  34.522  1.00 91.21           N  
ATOM   5648  CA  GLY C 117    -135.415 -19.482  33.751  1.00 91.21           C  
ATOM   5651  C   GLY C 117    -134.862 -18.304  34.554  1.00 91.21           C  
ATOM   5652  O   GLY C 117    -133.654 -18.071  34.527  1.00 91.21           O  
ATOM   5653  N   ILE C 118    -135.712 -17.606  35.320  1.00 91.91           N  
ATOM   5655  CA  ILE C 118    -135.259 -16.534  36.224  1.00 91.91           C  
ATOM   5657  C   ILE C 118    -134.331 -17.079  37.315  1.00 91.91           C  
ATOM   5658  CB  ILE C 118    -136.457 -15.732  36.800  1.00 91.91           C  
ATOM   5660  O   ILE C 118    -133.270 -16.497  37.545  1.00 91.91           O  
ATOM   5661  CG1 ILE C 118    -136.921 -14.714  35.729  1.00 91.91           C  
ATOM   5664  CG2 ILE C 118    -136.116 -15.025  38.132  1.00 91.91           C  
ATOM   5668  CD1 ILE C 118    -137.917 -13.651  36.217  1.00 91.91           C  
ATOM   5672  N   VAL C 119    -134.697 -18.183  37.977  1.00 93.80           N  
ATOM   5674  CA  VAL C 119    -133.897 -18.740  39.083  1.00 93.80           C  
ATOM   5676  C   VAL C 119    -132.500 -19.147  38.612  1.00 93.80           C  
ATOM   5677  CB  VAL C 119    -134.632 -19.910  39.770  1.00 93.80           C  
ATOM   5679  O   VAL C 119    -131.509 -18.750  39.225  1.00 93.80           O  
ATOM   5680  CG1 VAL C 119    -133.720 -20.658  40.753  1.00 93.80           C  
ATOM   5684  CG2 VAL C 119    -135.863 -19.392  40.530  1.00 93.80           C  
ATOM   5688  N   ILE C 120    -132.395 -19.871  37.496  1.00 90.95           N  
ATOM   5690  CA  ILE C 120    -131.101 -20.312  36.957  1.00 90.95           C  
ATOM   5692  C   ILE C 120    -130.252 -19.123  36.505  1.00 90.95           C  
ATOM   5693  CB  ILE C 120    -131.322 -21.313  35.810  1.00 90.95           C  
ATOM   5695  O   ILE C 120    -129.063 -19.067  36.821  1.00 90.95           O  
ATOM   5696  CG1 ILE C 120    -131.901 -22.615  36.395  1.00 90.95           C  
ATOM   5699  CG2 ILE C 120    -130.007 -21.586  35.052  1.00 90.95           C  
ATOM   5703  CD1 ILE C 120    -132.448 -23.518  35.299  1.00 90.95           C  
ATOM   5707  N   PHE C 121    -130.853 -18.156  35.807  1.00 92.91           N  
ATOM   5709  CA  PHE C 121    -130.125 -16.979  35.342  1.00 92.91           C  
ATOM   5711  C   PHE C 121    -129.547 -16.149  36.504  1.00 92.91           C  
ATOM   5712  CB  PHE C 121    -131.043 -16.132  34.453  1.00 92.91           C  
ATOM   5715  O   PHE C 121    -128.395 -15.700  36.442  1.00 92.91           O  
ATOM   5716  CG  PHE C 121    -130.310 -14.899  33.987  1.00 92.91           C  
ATOM   5717  CD1 PHE C 121    -129.284 -15.033  33.033  1.00 92.91           C  
ATOM   5719  CD2 PHE C 121    -130.489 -13.681  34.668  1.00 92.91           C  
ATOM   5721  CE1 PHE C 121    -128.405 -13.964  32.801  1.00 92.91           C  
ATOM   5723  CE2 PHE C 121    -129.613 -12.609  34.425  1.00 92.91           C  
ATOM   5725  CZ  PHE C 121    -128.566 -12.757  33.498  1.00 92.91           C  
ATOM   5727  N   LEU C 122    -130.317 -15.989  37.589  1.00 92.65           N  
ATOM   5729  CA  LEU C 122    -129.847 -15.343  38.816  1.00 92.65           C  
ATOM   5731  C   LEU C 122    -128.652 -16.089  39.421  1.00 92.65           C  
ATOM   5732  CB  LEU C 122    -131.004 -15.244  39.830  1.00 92.65           C  
ATOM   5735  O   LEU C 122    -127.650 -15.451  39.744  1.00 92.65           O  
ATOM   5736  CG  LEU C 122    -132.018 -14.126  39.527  1.00 92.65           C  
ATOM   5738  CD1 LEU C 122    -133.248 -14.295  40.421  1.00 92.65           C  
ATOM   5742  CD2 LEU C 122    -131.431 -12.737  39.798  1.00 92.65           C  
ATOM   5746  N   ILE C 123    -128.718 -17.419  39.529  1.00 93.92           N  
ATOM   5748  CA  ILE C 123    -127.634 -18.235  40.099  1.00 93.92           C  
ATOM   5750  C   ILE C 123    -126.336 -18.077  39.295  1.00 93.92           C  
ATOM   5751  CB  ILE C 123    -128.073 -19.713  40.226  1.00 93.92           C  
ATOM   5753  O   ILE C 123    -125.299 -17.757  39.879  1.00 93.92           O  
ATOM   5754  CG1 ILE C 123    -129.174 -19.838  41.308  1.00 93.92           C  
ATOM   5757  CG2 ILE C 123    -126.867 -20.607  40.575  1.00 93.92           C  
ATOM   5761  CD1 ILE C 123    -129.922 -21.177  41.275  1.00 93.92           C  
ATOM   5765  N   ILE C 124    -126.388 -18.238  37.967  1.00 91.91           N  
ATOM   5767  CA  ILE C 124    -125.208 -18.129  37.086  1.00 91.91           C  
ATOM   5769  C   ILE C 124    -124.554 -16.745  37.223  1.00 91.91           C  
ATOM   5770  CB  ILE C 124    -125.611 -18.444  35.622  1.00 91.91           C  
ATOM   5772  O   ILE C 124    -123.337 -16.637  37.395  1.00 91.91           O  
ATOM   5773  CG1 ILE C 124    -126.037 -19.928  35.490  1.00 91.91           C  
ATOM   5776  CG2 ILE C 124    -124.464 -18.140  34.636  1.00 91.91           C  
ATOM   5780  CD1 ILE C 124    -126.704 -20.258  34.149  1.00 91.91           C  
ATOM   5784  N   THR C 125    -125.362 -15.682  37.223  1.00 91.06           N  
ATOM   5786  CA  THR C 125    -124.869 -14.301  37.334  1.00 91.06           C  
ATOM   5788  C   THR C 125    -124.237 -14.016  38.704  1.00 91.06           C  
ATOM   5789  CB  THR C 125    -126.006 -13.311  37.049  1.00 91.06           C  
ATOM   5791  O   THR C 125    -123.189 -13.369  38.786  1.00 91.06           O  
ATOM   5792  CG2 THR C 125    -125.519 -11.865  37.038  1.00 91.06           C  
ATOM   5796  OG1 THR C 125    -126.551 -13.545  35.771  1.00 91.06           O  
ATOM   5798  N   ILE C 126    -124.832 -14.525  39.789  1.00 92.81           N  
ATOM   5800  CA  ILE C 126    -124.308 -14.369  41.156  1.00 92.81           C  
ATOM   5802  C   ILE C 126    -122.979 -15.122  41.321  1.00 92.81           C  
ATOM   5803  CB  ILE C 126    -125.388 -14.799  42.180  1.00 92.81           C  
ATOM   5805  O   ILE C 126    -122.041 -14.568  41.901  1.00 92.81           O  
ATOM   5806  CG1 ILE C 126    -126.522 -13.744  42.193  1.00 92.81           C  
ATOM   5809  CG2 ILE C 126    -124.816 -14.961  43.602  1.00 92.81           C  
ATOM   5813  CD1 ILE C 126    -127.790 -14.196  42.926  1.00 92.81           C  
ATOM   5817  N   VAL C 127    -122.869 -16.337  40.769  1.00 92.91           N  
ATOM   5819  CA  VAL C 127    -121.634 -17.143  40.766  1.00 92.91           C  
ATOM   5821  C   VAL C 127    -120.483 -16.402  40.086  1.00 92.91           C  
ATOM   5822  CB  VAL C 127    -121.898 -18.517  40.107  1.00 92.91           C  
ATOM   5824  O   VAL C 127    -119.407 -16.263  40.674  1.00 92.91           O  
ATOM   5825  CG1 VAL C 127    -120.628 -19.211  39.590  1.00 92.91           C  
ATOM   5829  CG2 VAL C 127    -122.588 -19.433  41.124  1.00 92.91           C  
ATOM   5833  N   GLN C 128    -120.709 -15.872  38.881  1.00 92.41           N  
ATOM   5835  CA  GLN C 128    -119.676 -15.166  38.122  1.00 92.41           C  
ATOM   5837  C   GLN C 128    -119.104 -13.974  38.905  1.00 92.41           C  
ATOM   5838  CB  GLN C 128    -120.280 -14.745  36.776  1.00 92.41           C  
ATOM   5841  O   GLN C 128    -117.885 -13.836  39.021  1.00 92.41           O  
ATOM   5842  CG  GLN C 128    -119.266 -14.097  35.823  1.00 92.41           C  
ATOM   5845  CD  GLN C 128    -119.938 -13.774  34.495  1.00 92.41           C  
ATOM   5846  NE2 GLN C 128    -119.949 -12.530  34.077  1.00 92.41           N  
ATOM   5849  OE1 GLN C 128    -120.508 -14.631  33.846  1.00 92.41           O  
ATOM   5850  N   PHE C 129    -119.971 -13.146  39.496  1.00 91.86           N  
ATOM   5852  CA  PHE C 129    -119.553 -11.940  40.212  1.00 91.86           C  
ATOM   5854  C   PHE C 129    -118.947 -12.210  41.601  1.00 91.86           C  
ATOM   5855  CB  PHE C 129    -120.744 -10.978  40.308  1.00 91.86           C  
ATOM   5858  O   PHE C 129    -117.895 -11.650  41.925  1.00 91.86           O  
ATOM   5859  CG  PHE C 129    -120.433  -9.719  41.094  1.00 91.86           C  
ATOM   5860  CD1 PHE C 129    -119.516  -8.782  40.585  1.00 91.86           C  
ATOM   5862  CD2 PHE C 129    -121.034  -9.496  42.349  1.00 91.86           C  
ATOM   5864  CE1 PHE C 129    -119.200  -7.629  41.325  1.00 91.86           C  
ATOM   5866  CE2 PHE C 129    -120.728  -8.336  43.084  1.00 91.86           C  
ATOM   5868  CZ  PHE C 129    -119.813  -7.399  42.569  1.00 91.86           C  
ATOM   5870  N   LEU C 130    -119.598 -13.025  42.443  1.00 92.75           N  
ATOM   5872  CA  LEU C 130    -119.161 -13.223  43.832  1.00 92.75           C  
ATOM   5874  C   LEU C 130    -117.988 -14.192  43.974  1.00 92.75           C  
ATOM   5875  CB  LEU C 130    -120.325 -13.694  44.726  1.00 92.75           C  
ATOM   5878  O   LEU C 130    -117.203 -14.019  44.908  1.00 92.75           O  
ATOM   5879  CG  LEU C 130    -121.396 -12.639  45.050  1.00 92.75           C  
ATOM   5881  CD1 LEU C 130    -122.393 -13.236  46.045  1.00 92.75           C  
ATOM   5885  CD2 LEU C 130    -120.812 -11.374  45.697  1.00 92.75           C  
ATOM   5889  N   VAL C 131    -117.873 -15.184  43.088  1.00 93.09           N  
ATOM   5891  CA  VAL C 131    -116.850 -16.233  43.182  1.00 93.09           C  
ATOM   5893  C   VAL C 131    -115.660 -15.900  42.292  1.00 93.09           C  
ATOM   5894  CB  VAL C 131    -117.424 -17.636  42.877  1.00 93.09           C  
ATOM   5896  O   VAL C 131    -114.566 -15.649  42.790  1.00 93.09           O  
ATOM   5897  CG1 VAL C 131    -116.434 -18.721  43.306  1.00 93.09           C  
ATOM   5901  CG2 VAL C 131    -118.760 -17.881  43.591  1.00 93.09           C  
ATOM   5905  N   ILE C 132    -115.874 -15.865  40.975  1.00 92.74           N  
ATOM   5907  CA  ILE C 132    -114.779 -15.866  39.998  1.00 92.74           C  
ATOM   5909  C   ILE C 132    -114.160 -14.475  39.890  1.00 92.74           C  
ATOM   5910  CB  ILE C 132    -115.251 -16.415  38.634  1.00 92.74           C  
ATOM   5912  O   ILE C 132    -112.984 -14.301  40.199  1.00 92.74           O  
ATOM   5913  CG1 ILE C 132    -115.834 -17.841  38.784  1.00 92.74           C  
ATOM   5916  CG2 ILE C 132    -114.090 -16.431  37.620  1.00 92.74           C  
ATOM   5920  CD1 ILE C 132    -116.710 -18.227  37.595  1.00 92.74           C  
ATOM   5924  N   THR C 133    -114.941 -13.460  39.511  1.00 92.45           N  
ATOM   5926  CA  THR C 133    -114.380 -12.134  39.217  1.00 92.45           C  
ATOM   5928  C   THR C 133    -113.754 -11.476  40.450  1.00 92.45           C  
ATOM   5929  CB  THR C 133    -115.435 -11.226  38.573  1.00 92.45           C  
ATOM   5931  O   THR C 133    -112.694 -10.864  40.337  1.00 92.45           O  
ATOM   5932  CG2 THR C 133    -114.829  -9.934  38.041  1.00 92.45           C  
ATOM   5936  OG1 THR C 133    -116.006 -11.868  37.458  1.00 92.45           O  
ATOM   5938  N   LYS C 134    -114.346 -11.654  41.642  1.00 93.92           N  
ATOM   5940  CA  LYS C 134    -113.757 -11.193  42.915  1.00 93.92           C  
ATOM   5942  C   LYS C 134    -112.533 -11.992  43.372  1.00 93.92           C  
ATOM   5943  CB  LYS C 134    -114.814 -11.209  44.026  1.00 93.92           C  
ATOM   5946  O   LYS C 134    -111.661 -11.412  44.013  1.00 93.92           O  
ATOM   5947  CG  LYS C 134    -115.596  -9.893  44.078  1.00 93.92           C  
ATOM   5950  CD  LYS C 134    -116.455  -9.869  45.345  1.00 93.92           C  
ATOM   5953  CE  LYS C 134    -117.115  -8.500  45.497  1.00 93.92           C  
ATOM   5956  NZ  LYS C 134    -117.843  -8.412  46.784  1.00 93.92           N  
ATOM   5960  N   GLY C 135    -112.460 -13.292  43.080  1.00 93.63           N  
ATOM   5962  CA  GLY C 135    -111.279 -14.099  43.393  1.00 93.63           C  
ATOM   5965  C   GLY C 135    -110.089 -13.707  42.519  1.00 93.63           C  
ATOM   5966  O   GLY C 135    -109.039 -13.339  43.046  1.00 93.63           O  
ATOM   5967  N   SER C 136    -110.281 -13.661  41.197  1.00 92.50           N  
ATOM   5969  CA  SER C 136    -109.242 -13.260  40.238  1.00 92.50           C  
ATOM   5971  C   SER C 136    -108.751 -11.821  40.464  1.00 92.50           C  
ATOM   5972  CB  SER C 136    -109.759 -13.414  38.802  1.00 92.50           C  
ATOM   5975  O   SER C 136    -107.557 -11.562  40.335  1.00 92.50           O  
ATOM   5976  OG  SER C 136    -110.206 -14.737  38.558  1.00 92.50           O  
ATOM   5978  N   GLU C 137    -109.636 -10.894  40.861  1.00 95.41           N  
ATOM   5980  CA  GLU C 137    -109.254  -9.528  41.261  1.00 95.41           C  
ATOM   5982  C   GLU C 137    -108.289  -9.535  42.459  1.00 95.41           C  
ATOM   5983  CB  GLU C 137    -110.529  -8.715  41.574  1.00 95.41           C  
ATOM   5986  O   GLU C 137    -107.284  -8.830  42.434  1.00 95.41           O  
ATOM   5987  CG  GLU C 137    -110.268  -7.261  42.016  1.00 95.41           C  
ATOM   5990  CD  GLU C 137    -111.554  -6.504  42.389  1.00 95.41           C  
ATOM   5991  OE1 GLU C 137    -112.506  -7.092  42.965  1.00 95.41           O  
ATOM   5992  OE2 GLU C 137    -111.660  -5.278  42.131  1.00 95.41           O  
ATOM   5993  N   ARG C 138    -108.551 -10.356  43.488  1.00 96.05           N  
ATOM   5995  CA  ARG C 138    -107.691 -10.411  44.679  1.00 96.05           C  
ATOM   5997  C   ARG C 138    -106.338 -11.064  44.400  1.00 96.05           C  
ATOM   5998  CB  ARG C 138    -108.428 -11.091  45.846  1.00 96.05           C  
ATOM   6001  O   ARG C 138    -105.344 -10.580  44.929  1.00 96.05           O  
ATOM   6002  CG  ARG C 138    -107.580 -11.176  47.131  1.00 96.05           C  
ATOM   6005  CD  ARG C 138    -107.138  -9.820  47.690  1.00 96.05           C  
ATOM   6008  NE  ARG C 138    -106.215  -9.985  48.830  1.00 96.05           N  
ATOM   6010  NH1 ARG C 138    -105.599  -7.772  49.017  1.00 96.05           N  
ATOM   6013  NH2 ARG C 138    -104.605  -9.318  50.262  1.00 96.05           N  
ATOM   6016  CZ  ARG C 138    -105.487  -9.022  49.358  1.00 96.05           C  
ATOM   6017  N   VAL C 139    -106.282 -12.130  43.595  1.00 94.27           N  
ATOM   6019  CA  VAL C 139    -104.994 -12.742  43.209  1.00 94.27           C  
ATOM   6021  C   VAL C 139    -104.131 -11.707  42.469  1.00 94.27           C  
ATOM   6022  CB  VAL C 139    -105.175 -14.010  42.349  1.00 94.27           C  
ATOM   6024  O   VAL C 139    -102.977 -11.512  42.839  1.00 94.27           O  
ATOM   6025  CG1 VAL C 139    -103.819 -14.652  42.030  1.00 94.27           C  
ATOM   6029  CG2 VAL C 139    -106.016 -15.114  43.009  1.00 94.27           C  
ATOM   6033  N   ALA C 140    -104.706 -10.980  41.501  1.00 94.67           N  
ATOM   6035  CA  ALA C 140    -103.998  -9.935  40.758  1.00 94.67           C  
ATOM   6037  C   ALA C 140    -103.445  -8.821  41.671  1.00 94.67           C  
ATOM   6038  CB  ALA C 140    -104.950  -9.361  39.699  1.00 94.67           C  
ATOM   6042  O   ALA C 140    -102.282  -8.444  41.537  1.00 94.67           O  
ATOM   6043  N   GLU C 141    -104.248  -8.334  42.626  1.00 96.86           N  
ATOM   6045  CA  GLU C 141    -103.844  -7.299  43.592  1.00 96.86           C  
ATOM   6047  C   GLU C 141    -102.633  -7.725  44.445  1.00 96.86           C  
ATOM   6048  CB  GLU C 141    -105.040  -6.986  44.516  1.00 96.86           C  
ATOM   6051  O   GLU C 141    -101.754  -6.906  44.725  1.00 96.86           O  
ATOM   6052  CG  GLU C 141    -104.843  -5.719  45.374  1.00 96.86           C  
ATOM   6055  CD  GLU C 141    -105.709  -5.668  46.647  1.00 96.86           C  
ATOM   6056  OE1 GLU C 141    -106.615  -6.511  46.849  1.00 96.86           O  
ATOM   6057  OE2 GLU C 141    -105.392  -4.822  47.523  1.00 96.86           O  
ATOM   6058  N   VAL C 142    -102.581  -8.993  44.875  1.00 96.23           N  
ATOM   6060  CA  VAL C 142    -101.492  -9.503  45.724  1.00 96.23           C  
ATOM   6062  C   VAL C 142    -100.225  -9.740  44.908  1.00 96.23           C  
ATOM   6063  CB  VAL C 142    -101.908 -10.757  46.519  1.00 96.23           C  
ATOM   6065  O   VAL C 142     -99.176  -9.222  45.292  1.00 96.23           O  
ATOM   6066  CG1 VAL C 142    -100.759 -11.267  47.397  1.00 96.23           C  
ATOM   6070  CG2 VAL C 142    -103.061 -10.425  47.474  1.00 96.23           C  
ATOM   6074  N   SER C 143    -100.315 -10.424  43.762  1.00 94.12           N  
ATOM   6076  CA  SER C 143     -99.154 -10.669  42.891  1.00 94.12           C  
ATOM   6078  C   SER C 143     -98.503  -9.363  42.412  1.00 94.12           C  
ATOM   6079  CB  SER C 143     -99.552 -11.528  41.683  1.00 94.12           C  
ATOM   6082  O   SER C 143     -97.280  -9.273  42.357  1.00 94.12           O  
ATOM   6083  OG  SER C 143    -100.135 -12.748  42.107  1.00 94.12           O  
ATOM   6085  N   ALA C 144     -99.299  -8.317  42.149  1.00 95.74           N  
ATOM   6087  CA  ALA C 144     -98.790  -6.994  41.784  1.00 95.74           C  
ATOM   6089  C   ALA C 144     -97.961  -6.329  42.892  1.00 95.74           C  
ATOM   6090  CB  ALA C 144     -99.975  -6.117  41.365  1.00 95.74           C  
ATOM   6094  O   ALA C 144     -96.910  -5.761  42.599  1.00 95.74           O  
ATOM   6095  N   ARG C 145     -98.393  -6.416  44.159  1.00 96.96           N  
ATOM   6097  CA  ARG C 145     -97.608  -5.879  45.284  1.00 96.96           C  
ATOM   6099  C   ARG C 145     -96.375  -6.723  45.563  1.00 96.96           C  
ATOM   6100  CB  ARG C 145     -98.458  -5.690  46.545  1.00 96.96           C  
ATOM   6103  O   ARG C 145     -95.289  -6.174  45.602  1.00 96.96           O  
ATOM   6104  CG  ARG C 145     -99.470  -4.560  46.334  1.00 96.96           C  
ATOM   6107  CD  ARG C 145    -100.135  -4.161  47.652  1.00 96.96           C  
ATOM   6110  NE  ARG C 145    -101.267  -3.250  47.385  1.00 96.96           N  
ATOM   6112  NH1 ARG C 145    -102.901  -4.372  48.547  1.00 96.96           N  
ATOM   6115  NH2 ARG C 145    -103.497  -2.846  47.089  1.00 96.96           N  
ATOM   6118  CZ  ARG C 145    -102.531  -3.476  47.685  1.00 96.96           C  
ATOM   6119  N   PHE C 146     -96.507  -8.047  45.627  1.00 95.53           N  
ATOM   6121  CA  PHE C 146     -95.372  -8.939  45.898  1.00 95.53           C  
ATOM   6123  C   PHE C 146     -94.270  -8.810  44.827  1.00 95.53           C  
ATOM   6124  CB  PHE C 146     -95.876 -10.386  46.042  1.00 95.53           C  
ATOM   6127  O   PHE C 146     -93.091  -8.820  45.166  1.00 95.53           O  
ATOM   6128  CG  PHE C 146     -96.423 -10.757  47.417  1.00 95.53           C  
ATOM   6129  CD1 PHE C 146     -97.401  -9.970  48.060  1.00 95.53           C  
ATOM   6131  CD2 PHE C 146     -95.931 -11.904  48.074  1.00 95.53           C  
ATOM   6133  CE1 PHE C 146     -97.857 -10.306  49.348  1.00 95.53           C  
ATOM   6135  CE2 PHE C 146     -96.391 -12.245  49.357  1.00 95.53           C  
ATOM   6137  CZ  PHE C 146     -97.348 -11.442  49.997  1.00 95.53           C  
ATOM   6139  N   SER C 147     -94.628  -8.610  43.552  1.00 94.17           N  
ATOM   6141  CA  SER C 147     -93.658  -8.345  42.475  1.00 94.17           C  
ATOM   6143  C   SER C 147     -92.967  -6.974  42.597  1.00 94.17           C  
ATOM   6144  CB  SER C 147     -94.372  -8.474  41.125  1.00 94.17           C  
ATOM   6147  O   SER C 147     -91.778  -6.860  42.303  1.00 94.17           O  
ATOM   6148  OG  SER C 147     -93.480  -8.268  40.049  1.00 94.17           O  
ATOM   6150  N   LEU C 148     -93.680  -5.937  43.055  1.00 96.42           N  
ATOM   6152  CA  LEU C 148     -93.112  -4.608  43.311  1.00 96.42           C  
ATOM   6154  C   LEU C 148     -92.206  -4.603  44.553  1.00 96.42           C  
ATOM   6155  CB  LEU C 148     -94.271  -3.601  43.457  1.00 96.42           C  
ATOM   6158  O   LEU C 148     -91.055  -4.178  44.480  1.00 96.42           O  
ATOM   6159  CG  LEU C 148     -93.816  -2.140  43.639  1.00 96.42           C  
ATOM   6161  CD1 LEU C 148     -93.244  -1.564  42.340  1.00 96.42           C  
ATOM   6165  CD2 LEU C 148     -95.007  -1.276  44.058  1.00 96.42           C  
ATOM   6169  N   ASP C 149     -92.718  -5.100  45.676  1.00 97.45           N  
ATOM   6171  CA  ASP C 149     -92.075  -5.044  46.991  1.00 97.45           C  
ATOM   6173  C   ASP C 149     -90.819  -5.940  47.048  1.00 97.45           C  
ATOM   6174  CB  ASP C 149     -93.115  -5.406  48.077  1.00 97.45           C  
ATOM   6177  O   ASP C 149     -89.860  -5.619  47.749  1.00 97.45           O  
ATOM   6178  CG  ASP C 149     -94.336  -4.460  48.143  1.00 97.45           C  
ATOM   6179  OD1 ASP C 149     -94.193  -3.262  47.802  1.00 97.45           O  
ATOM   6180  OD2 ASP C 149     -95.429  -4.929  48.543  1.00 97.45           O  
ATOM   6181  N   ALA C 150     -90.765  -7.012  46.244  1.00 95.41           N  
ATOM   6183  CA  ALA C 150     -89.581  -7.864  46.100  1.00 95.41           C  
ATOM   6185  C   ALA C 150     -88.471  -7.281  45.197  1.00 95.41           C  
ATOM   6186  CB  ALA C 150     -90.024  -9.247  45.607  1.00 95.41           C  
ATOM   6190  O   ALA C 150     -87.348  -7.798  45.234  1.00 95.41           O  
ATOM   6191  N   MET C 151     -88.724  -6.224  44.402  1.00 96.81           N  
ATOM   6193  CA  MET C 151     -87.720  -5.661  43.475  1.00 96.81           C  
ATOM   6195  C   MET C 151     -86.348  -5.401  44.126  1.00 96.81           C  
ATOM   6196  CB  MET C 151     -88.174  -4.346  42.812  1.00 96.81           C  
ATOM   6199  O   MET C 151     -85.351  -5.835  43.544  1.00 96.81           O  
ATOM   6200  CG  MET C 151     -88.948  -4.486  41.502  1.00 96.81           C  
ATOM   6203  SD  MET C 151     -88.552  -3.107  40.382  1.00 96.81           S  
ATOM   6204  CE  MET C 151     -89.783  -3.364  39.090  1.00 96.81           C  
ATOM   6208  N   PRO C 152     -86.238  -4.735  45.298  1.00 97.62           N  
ATOM   6209  CA  PRO C 152     -84.935  -4.410  45.881  1.00 97.62           C  
ATOM   6211  C   PRO C 152     -84.125  -5.658  46.248  1.00 97.62           C  
ATOM   6212  CB  PRO C 152     -85.231  -3.541  47.112  1.00 97.62           C  
ATOM   6215  O   PRO C 152     -82.911  -5.672  46.057  1.00 97.62           O  
ATOM   6216  CG  PRO C 152     -86.623  -2.974  46.832  1.00 97.62           C  
ATOM   6219  CD  PRO C 152     -87.292  -4.132  46.103  1.00 97.62           C  
ATOM   6222  N   GLY C 153     -84.795  -6.721  46.709  1.00 97.13           N  
ATOM   6224  CA  GLY C 153     -84.164  -8.002  47.031  1.00 97.13           C  
ATOM   6227  C   GLY C 153     -83.648  -8.726  45.786  1.00 97.13           C  
ATOM   6228  O   GLY C 153     -82.484  -9.124  45.750  1.00 97.13           O  
ATOM   6229  N   LYS C 154     -84.469  -8.825  44.727  1.00 96.48           N  
ATOM   6231  CA  LYS C 154     -84.037  -9.438  43.454  1.00 96.48           C  
ATOM   6233  C   LYS C 154     -82.856  -8.677  42.826  1.00 96.48           C  
ATOM   6234  CB  LYS C 154     -85.197  -9.538  42.447  1.00 96.48           C  
ATOM   6237  O   LYS C 154     -81.920  -9.298  42.327  1.00 96.48           O  
ATOM   6238  CG  LYS C 154     -86.440 -10.340  42.884  1.00 96.48           C  
ATOM   6241  CD  LYS C 154     -87.326 -10.633  41.655  1.00 96.48           C  
ATOM   6244  CE  LYS C 154     -88.717 -11.169  42.020  1.00 96.48           C  
ATOM   6247  NZ  LYS C 154     -89.369 -11.882  40.886  1.00 96.48           N  
ATOM   6251  N   GLN C 155     -82.870  -7.342  42.885  1.00 97.95           N  
ATOM   6253  CA  GLN C 155     -81.763  -6.498  42.411  1.00 97.95           C  
ATOM   6255  C   GLN C 155     -80.490  -6.707  43.251  1.00 97.95           C  
ATOM   6256  CB  GLN C 155     -82.192  -5.020  42.407  1.00 97.95           C  
ATOM   6259  O   GLN C 155     -79.419  -6.878  42.677  1.00 97.95           O  
ATOM   6260  CG  GLN C 155     -83.297  -4.693  41.381  1.00 97.95           C  
ATOM   6263  CD  GLN C 155     -82.834  -4.565  39.932  1.00 97.95           C  
ATOM   6264  NE2 GLN C 155     -83.731  -4.726  38.982  1.00 97.95           N  
ATOM   6267  OE1 GLN C 155     -81.692  -4.282  39.613  1.00 97.95           O  
ATOM   6268  N   MET C 156     -80.590  -6.782  44.586  1.00 98.01           N  
ATOM   6270  CA  MET C 156     -79.433  -7.087  45.442  1.00 98.01           C  
ATOM   6272  C   MET C 156     -78.837  -8.477  45.185  1.00 98.01           C  
ATOM   6273  CB  MET C 156     -79.768  -6.915  46.932  1.00 98.01           C  
ATOM   6276  O   MET C 156     -77.614  -8.587  45.191  1.00 98.01           O  
ATOM   6277  CG  MET C 156     -79.614  -5.455  47.369  1.00 98.01           C  
ATOM   6280  SD  MET C 156     -79.697  -5.211  49.165  1.00 98.01           S  
ATOM   6281  CE  MET C 156     -79.000  -3.544  49.280  1.00 98.01           C  
ATOM   6285  N   SER C 157     -79.648  -9.505  44.885  1.00 97.50           N  
ATOM   6287  CA  SER C 157     -79.116 -10.811  44.451  1.00 97.50           C  
ATOM   6289  C   SER C 157     -78.245 -10.652  43.207  1.00 97.50           C  
ATOM   6290  CB  SER C 157     -80.230 -11.823  44.155  1.00 97.50           C  
ATOM   6293  O   SER C 157     -77.092 -11.062  43.225  1.00 97.50           O  
ATOM   6294  OG  SER C 157     -79.698 -13.109  43.855  1.00 97.50           O  
ATOM   6296  N   ILE C 158     -78.757  -9.998  42.159  1.00 97.61           N  
ATOM   6298  CA  ILE C 158     -78.027  -9.784  40.898  1.00 97.61           C  
ATOM   6300  C   ILE C 158     -76.723  -9.004  41.128  1.00 97.61           C  
ATOM   6301  CB  ILE C 158     -78.955  -9.073  39.884  1.00 97.61           C  
ATOM   6303  O   ILE C 158     -75.685  -9.344  40.561  1.00 97.61           O  
ATOM   6304  CG1 ILE C 158     -80.113 -10.010  39.473  1.00 97.61           C  
ATOM   6307  CG2 ILE C 158     -78.187  -8.615  38.631  1.00 97.61           C  
ATOM   6311  CD1 ILE C 158     -81.252  -9.289  38.746  1.00 97.61           C  
ATOM   6315  N   ASP C 159     -76.752  -7.977  41.975  1.00 98.25           N  
ATOM   6317  CA  ASP C 159     -75.580  -7.153  42.285  1.00 98.25           C  
ATOM   6319  C   ASP C 159     -74.554  -7.898  43.159  1.00 98.25           C  
ATOM   6320  CB  ASP C 159     -76.045  -5.847  42.953  1.00 98.25           C  
ATOM   6323  O   ASP C 159     -73.349  -7.655  43.047  1.00 98.25           O  
ATOM   6324  CG  ASP C 159     -76.704  -4.860  41.978  1.00 98.25           C  
ATOM   6325  OD1 ASP C 159     -77.201  -5.280  40.906  1.00 98.25           O  
ATOM   6326  OD2 ASP C 159     -76.637  -3.641  42.249  1.00 98.25           O  
ATOM   6327  N   GLY C 160     -75.007  -8.827  44.005  1.00 97.39           N  
ATOM   6329  CA  GLY C 160     -74.164  -9.771  44.738  1.00 97.39           C  
ATOM   6332  C   GLY C 160     -73.524 -10.807  43.815  1.00 97.39           C  
ATOM   6333  O   GLY C 160     -72.305 -10.954  43.819  1.00 97.39           O  
ATOM   6334  N   ASP C 161     -74.329 -11.454  42.973  1.00 97.74           N  
ATOM   6336  CA  ASP C 161     -73.920 -12.509  42.038  1.00 97.74           C  
ATOM   6338  C   ASP C 161     -72.928 -11.987  40.988  1.00 97.74           C  
ATOM   6339  CB  ASP C 161     -75.179 -13.102  41.369  1.00 97.74           C  
ATOM   6342  O   ASP C 161     -71.920 -12.635  40.706  1.00 97.74           O  
ATOM   6343  CG  ASP C 161     -76.100 -13.834  42.356  1.00 97.74           C  
ATOM   6344  OD1 ASP C 161     -75.567 -14.365  43.356  1.00 97.74           O  
ATOM   6345  OD2 ASP C 161     -77.339 -13.852  42.142  1.00 97.74           O  
ATOM   6346  N   MET C 162     -73.142 -10.773  40.467  1.00 97.73           N  
ATOM   6348  CA  MET C 162     -72.183 -10.103  39.581  1.00 97.73           C  
ATOM   6350  C   MET C 162     -70.864  -9.804  40.312  1.00 97.73           C  
ATOM   6351  CB  MET C 162     -72.809  -8.806  39.044  1.00 97.73           C  
ATOM   6354  O   MET C 162     -69.785 -10.013  39.760  1.00 97.73           O  
ATOM   6355  CG  MET C 162     -71.914  -8.093  38.017  1.00 97.73           C  
ATOM   6358  SD  MET C 162     -72.325  -6.347  37.712  1.00 97.73           S  
ATOM   6359  CE  MET C 162     -73.977  -6.532  37.010  1.00 97.73           C  
ATOM   6363  N   ARG C 163     -70.922  -9.334  41.567  1.00 97.30           N  
ATOM   6365  CA  ARG C 163     -69.722  -9.028  42.370  1.00 97.30           C  
ATOM   6367  C   ARG C 163     -68.963 -10.270  42.842  1.00 97.30           C  
ATOM   6368  CB  ARG C 163     -70.101  -8.150  43.567  1.00 97.30           C  
ATOM   6371  O   ARG C 163     -67.779 -10.150  43.146  1.00 97.30           O  
ATOM   6372  CG  ARG C 163     -70.311  -6.686  43.150  1.00 97.30           C  
ATOM   6375  CD  ARG C 163     -70.808  -5.830  44.322  1.00 97.30           C  
ATOM   6378  NE  ARG C 163     -69.875  -5.884  45.472  1.00 97.30           N  
ATOM   6380  NH1 ARG C 163     -71.256  -6.954  46.968  1.00 97.30           N  
ATOM   6383  NH2 ARG C 163     -69.121  -6.593  47.498  1.00 97.30           N  
ATOM   6386  CZ  ARG C 163     -70.093  -6.469  46.637  1.00 97.30           C  
ATOM   6387  N   ALA C 164     -69.621 -11.424  42.898  1.00 96.89           N  
ATOM   6389  CA  ALA C 164     -69.010 -12.727  43.144  1.00 96.89           C  
ATOM   6391  C   ALA C 164     -68.562 -13.443  41.848  1.00 96.89           C  
ATOM   6392  CB  ALA C 164     -69.989 -13.547  43.997  1.00 96.89           C  
ATOM   6396  O   ALA C 164     -67.968 -14.513  41.928  1.00 96.89           O  
ATOM   6397  N   GLY C 165     -68.805 -12.860  40.664  1.00 95.76           N  
ATOM   6399  CA  GLY C 165     -68.391 -13.421  39.370  1.00 95.76           C  
ATOM   6402  C   GLY C 165     -69.240 -14.598  38.873  1.00 95.76           C  
ATOM   6403  O   GLY C 165     -68.806 -15.326  37.986  1.00 95.76           O  
ATOM   6404  N   VAL C 166     -70.435 -14.795  39.440  1.00 97.05           N  
ATOM   6406  CA  VAL C 166     -71.336 -15.933  39.158  1.00 97.05           C  
ATOM   6408  C   VAL C 166     -72.119 -15.738  37.863  1.00 97.05           C  
ATOM   6409  CB  VAL C 166     -72.360 -16.119  40.297  1.00 97.05           C  
ATOM   6411  O   VAL C 166     -72.439 -16.701  37.173  1.00 97.05           O  
ATOM   6412  CG1 VAL C 166     -73.005 -17.511  40.268  1.00 97.05           C  
ATOM   6416  CG2 VAL C 166     -71.733 -15.922  41.673  1.00 97.05           C  
ATOM   6420  N   ILE C 167     -72.449 -14.481  37.561  1.00 97.25           N  
ATOM   6422  CA  ILE C 167     -73.189 -14.065  36.370  1.00 97.25           C  
ATOM   6424  C   ILE C 167     -72.413 -12.973  35.645  1.00 97.25           C  
ATOM   6425  CB  ILE C 167     -74.630 -13.615  36.706  1.00 97.25           C  
ATOM   6427  O   ILE C 167     -71.810 -12.096  36.272  1.00 97.25           O  
ATOM   6428  CG1 ILE C 167     -74.677 -12.376  37.630  1.00 97.25           C  
ATOM   6431  CG2 ILE C 167     -75.416 -14.793  37.305  1.00 97.25           C  
ATOM   6435  CD1 ILE C 167     -76.087 -11.875  37.948  1.00 97.25           C  
ATOM   6439  N   ASP C 168     -72.461 -12.997  34.316  1.00 97.67           N  
ATOM   6441  CA  ASP C 168     -71.891 -11.927  33.504  1.00 97.67           C  
ATOM   6443  C   ASP C 168     -72.741 -10.641  33.584  1.00 97.67           C  
ATOM   6444  CB  ASP C 168     -71.674 -12.407  32.060  1.00 97.67           C  
ATOM   6447  O   ASP C 168     -73.946 -10.654  33.854  1.00 97.67           O  
ATOM   6448  CG  ASP C 168     -71.172 -11.262  31.178  1.00 97.67           C  
ATOM   6449  OD1 ASP C 168     -70.165 -10.620  31.548  1.00 97.67           O  
ATOM   6450  OD2 ASP C 168     -71.911 -10.873  30.247  1.00 97.67           O  
ATOM   6451  N   VAL C 169     -72.112  -9.505  33.280  1.00 97.81           N  
ATOM   6453  CA  VAL C 169     -72.737  -8.179  33.218  1.00 97.81           C  
ATOM   6455  C   VAL C 169     -73.918  -8.143  32.231  1.00 97.81           C  
ATOM   6456  CB  VAL C 169     -71.674  -7.120  32.850  1.00 97.81           C  
ATOM   6458  O   VAL C 169     -74.888  -7.414  32.469  1.00 97.81           O  
ATOM   6459  CG1 VAL C 169     -72.238  -5.694  32.932  1.00 97.81           C  
ATOM   6463  CG2 VAL C 169     -70.460  -7.174  33.791  1.00 97.81           C  
ATOM   6467  N   ASN C 170     -73.891  -8.935  31.151  1.00 98.02           N  
ATOM   6469  CA  ASN C 170     -75.012  -9.037  30.213  1.00 98.02           C  
ATOM   6471  C   ASN C 170     -76.182  -9.847  30.786  1.00 98.02           C  
ATOM   6472  CB  ASN C 170     -74.537  -9.612  28.870  1.00 98.02           C  
ATOM   6475  O   ASN C 170     -77.326  -9.410  30.667  1.00 98.02           O  
ATOM   6476  CG  ASN C 170     -73.531  -8.706  28.187  1.00 98.02           C  
ATOM   6477  ND2 ASN C 170     -72.264  -9.026  28.264  1.00 98.02           N  
ATOM   6480  OD1 ASN C 170     -73.879  -7.685  27.607  1.00 98.02           O  
ATOM   6481  N   GLU C 171     -75.919 -10.969  31.461  1.00 96.70           N  
ATOM   6483  CA  GLU C 171     -76.968 -11.773  32.100  1.00 96.70           C  
ATOM   6485  C   GLU C 171     -77.635 -10.991  33.241  1.00 96.70           C  
ATOM   6486  CB  GLU C 171     -76.377 -13.090  32.618  1.00 96.70           C  
ATOM   6489  O   GLU C 171     -78.861 -10.930  33.331  1.00 96.70           O  
ATOM   6490  CG  GLU C 171     -77.508 -14.030  33.060  1.00 96.70           C  
ATOM   6493  CD  GLU C 171     -77.030 -15.292  33.779  1.00 96.70           C  
ATOM   6494  OE1 GLU C 171     -75.807 -15.524  33.873  1.00 96.70           O  
ATOM   6495  OE2 GLU C 171     -77.923 -15.979  34.328  1.00 96.70           O  
ATOM   6496  N   ALA C 172     -76.840 -10.294  34.057  1.00 97.29           N  
ATOM   6498  CA  ALA C 172     -77.348  -9.369  35.062  1.00 97.29           C  
ATOM   6500  C   ALA C 172     -78.288  -8.317  34.446  1.00 97.29           C  
ATOM   6501  CB  ALA C 172     -76.144  -8.710  35.734  1.00 97.29           C  
ATOM   6505  O   ALA C 172     -79.360  -8.044  34.990  1.00 97.29           O  
ATOM   6506  N   ARG C 173     -77.937  -7.748  33.285  1.00 97.83           N  
ATOM   6508  CA  ARG C 173     -78.790  -6.789  32.567  1.00 97.83           C  
ATOM   6510  C   ARG C 173     -80.107  -7.414  32.094  1.00 97.83           C  
ATOM   6511  CB  ARG C 173     -77.989  -6.182  31.406  1.00 97.83           C  
ATOM   6514  O   ARG C 173     -81.140  -6.750  32.195  1.00 97.83           O  
ATOM   6515  CG  ARG C 173     -78.783  -5.119  30.642  1.00 97.83           C  
ATOM   6518  CD  ARG C 173     -77.969  -4.630  29.447  1.00 97.83           C  
ATOM   6521  NE  ARG C 173     -78.740  -3.653  28.657  1.00 97.83           N  
ATOM   6523  NH1 ARG C 173     -77.413  -3.697  26.789  1.00 97.83           N  
ATOM   6526  NH2 ARG C 173     -79.239  -2.407  26.825  1.00 97.83           N  
ATOM   6529  CZ  ARG C 173     -78.459  -3.258  27.432  1.00 97.83           C  
ATOM   6530  N   GLU C 174     -80.086  -8.648  31.595  1.00 97.29           N  
ATOM   6532  CA  GLU C 174     -81.295  -9.359  31.163  1.00 97.29           C  
ATOM   6534  C   GLU C 174     -82.204  -9.696  32.353  1.00 97.29           C  
ATOM   6535  CB  GLU C 174     -80.904 -10.589  30.327  1.00 97.29           C  
ATOM   6538  O   GLU C 174     -83.373  -9.301  32.353  1.00 97.29           O  
ATOM   6539  CG  GLU C 174     -82.138 -11.290  29.732  1.00 97.29           C  
ATOM   6542  CD  GLU C 174     -81.806 -12.219  28.550  1.00 97.29           C  
ATOM   6543  OE1 GLU C 174     -80.630 -12.625  28.422  1.00 97.29           O  
ATOM   6544  OE2 GLU C 174     -82.736 -12.465  27.746  1.00 97.29           O  
ATOM   6545  N   ARG C 175     -81.656 -10.283  33.427  1.00 95.76           N  
ATOM   6547  CA  ARG C 175     -82.391 -10.555  34.676  1.00 95.76           C  
ATOM   6549  C   ARG C 175     -83.038  -9.280  35.243  1.00 95.76           C  
ATOM   6550  CB  ARG C 175     -81.464 -11.223  35.711  1.00 95.76           C  
ATOM   6553  O   ARG C 175     -84.231  -9.291  35.553  1.00 95.76           O  
ATOM   6554  CG  ARG C 175     -80.996 -12.653  35.365  1.00 95.76           C  
ATOM   6557  CD  ARG C 175     -80.133 -13.183  36.524  1.00 95.76           C  
ATOM   6560  NE  ARG C 175     -79.563 -14.530  36.296  1.00 95.76           N  
ATOM   6562  NH1 ARG C 175     -79.276 -15.120  38.509  1.00 95.76           N  
ATOM   6565  NH2 ARG C 175     -78.423 -16.397  36.908  1.00 95.76           N  
ATOM   6568  CZ  ARG C 175     -79.110 -15.346  37.234  1.00 95.76           C  
ATOM   6569  N   ARG C 176     -82.311  -8.152  35.301  1.00 97.64           N  
ATOM   6571  CA  ARG C 176     -82.870  -6.848  35.731  1.00 97.64           C  
ATOM   6573  C   ARG C 176     -84.033  -6.383  34.843  1.00 97.64           C  
ATOM   6574  CB  ARG C 176     -81.786  -5.756  35.775  1.00 97.64           C  
ATOM   6577  O   ARG C 176     -85.031  -5.898  35.373  1.00 97.64           O  
ATOM   6578  CG  ARG C 176     -80.784  -5.874  36.939  1.00 97.64           C  
ATOM   6581  CD  ARG C 176     -79.904  -4.614  36.963  1.00 97.64           C  
ATOM   6584  NE  ARG C 176     -78.738  -4.706  37.869  1.00 97.64           N  
ATOM   6586  NH1 ARG C 176     -77.321  -3.357  36.656  1.00 97.64           N  
ATOM   6589  NH2 ARG C 176     -76.609  -4.236  38.545  1.00 97.64           N  
ATOM   6592  CZ  ARG C 176     -77.571  -4.109  37.693  1.00 97.64           C  
ATOM   6593  N   ALA C 177     -83.929  -6.538  33.522  1.00 97.27           N  
ATOM   6595  CA  ALA C 177     -84.983  -6.141  32.585  1.00 97.27           C  
ATOM   6597  C   ALA C 177     -86.241  -7.025  32.695  1.00 97.27           C  
ATOM   6598  CB  ALA C 177     -84.405  -6.157  31.164  1.00 97.27           C  
ATOM   6602  O   ALA C 177     -87.357  -6.525  32.539  1.00 97.27           O  
ATOM   6603  N   THR C 178     -86.085  -8.317  32.991  1.00 95.26           N  
ATOM   6605  CA  THR C 178     -87.206  -9.237  33.242  1.00 95.26           C  
ATOM   6607  C   THR C 178     -87.957  -8.869  34.524  1.00 95.26           C  
ATOM   6608  CB  THR C 178     -86.704 -10.688  33.256  1.00 95.26           C  
ATOM   6610  O   THR C 178     -89.186  -8.814  34.504  1.00 95.26           O  
ATOM   6611  CG2 THR C 178     -87.798 -11.720  33.516  1.00 95.26           C  
ATOM   6615  OG1 THR C 178     -86.202 -10.956  31.969  1.00 95.26           O  
ATOM   6617  N   ILE C 179     -87.248  -8.509  35.601  1.00 95.01           N  
ATOM   6619  CA  ILE C 179     -87.854  -8.031  36.862  1.00 95.01           C  
ATOM   6621  C   ILE C 179     -88.684  -6.756  36.638  1.00 95.01           C  
ATOM   6622  CB  ILE C 179     -86.747  -7.807  37.920  1.00 95.01           C  
ATOM   6624  O   ILE C 179     -89.809  -6.647  37.130  1.00 95.01           O  
ATOM   6625  CG1 ILE C 179     -86.086  -9.149  38.302  1.00 95.01           C  
ATOM   6628  CG2 ILE C 179     -87.295  -7.115  39.186  1.00 95.01           C  
ATOM   6632  CD1 ILE C 179     -84.712  -8.971  38.955  1.00 95.01           C  
ATOM   6636  N   GLU C 180     -88.163  -5.799  35.862  1.00 96.78           N  
ATOM   6638  CA  GLU C 180     -88.886  -4.561  35.541  1.00 96.78           C  
ATOM   6640  C   GLU C 180     -90.181  -4.841  34.753  1.00 96.78           C  
ATOM   6641  CB  GLU C 180     -87.939  -3.607  34.790  1.00 96.78           C  
ATOM   6644  O   GLU C 180     -91.237  -4.274  35.055  1.00 96.78           O  
ATOM   6645  CG  GLU C 180     -88.531  -2.192  34.696  1.00 96.78           C  
ATOM   6648  CD  GLU C 180     -87.640  -1.176  33.961  1.00 96.78           C  
ATOM   6649  OE1 GLU C 180     -86.593  -1.569  33.396  1.00 96.78           O  
ATOM   6650  OE2 GLU C 180     -88.058   0.005  33.934  1.00 96.78           O  
ATOM   6651  N   LYS C 181     -90.130  -5.771  33.791  1.00 95.75           N  
ATOM   6653  CA  LYS C 181     -91.290  -6.191  32.983  1.00 95.75           C  
ATOM   6655  C   LYS C 181     -92.314  -6.996  33.783  1.00 95.75           C  
ATOM   6656  CB  LYS C 181     -90.801  -6.997  31.772  1.00 95.75           C  
ATOM   6659  O   LYS C 181     -93.510  -6.804  33.570  1.00 95.75           O  
ATOM   6660  CG  LYS C 181     -90.054  -6.109  30.767  1.00 95.75           C  
ATOM   6663  CD  LYS C 181     -89.252  -6.970  29.790  1.00 95.75           C  
ATOM   6666  CE  LYS C 181     -88.289  -6.090  28.993  1.00 95.75           C  
ATOM   6669  NZ  LYS C 181     -87.393  -6.940  28.184  1.00 95.75           N  
ATOM   6673  N   GLU C 182     -91.879  -7.857  34.705  1.00 94.46           N  
ATOM   6675  CA  GLU C 182     -92.764  -8.632  35.584  1.00 94.46           C  
ATOM   6677  C   GLU C 182     -93.636  -7.699  36.438  1.00 94.46           C  
ATOM   6678  CB  GLU C 182     -91.925  -9.605  36.445  1.00 94.46           C  
ATOM   6681  O   GLU C 182     -94.866  -7.810  36.429  1.00 94.46           O  
ATOM   6682  CG  GLU C 182     -92.811 -10.560  37.261  1.00 94.46           C  
ATOM   6685  CD  GLU C 182     -92.028 -11.649  38.017  1.00 94.46           C  
ATOM   6686  OE1 GLU C 182     -91.168 -11.283  38.861  1.00 94.46           O  
ATOM   6687  OE2 GLU C 182     -92.349 -12.844  37.800  1.00 94.46           O  
ATOM   6688  N   SER C 183     -93.015  -6.704  37.076  1.00 95.28           N  
ATOM   6690  CA  SER C 183     -93.719  -5.730  37.914  1.00 95.28           C  
ATOM   6692  C   SER C 183     -94.691  -4.854  37.110  1.00 95.28           C  
ATOM   6693  CB  SER C 183     -92.683  -4.883  38.648  1.00 95.28           C  
ATOM   6696  O   SER C 183     -95.844  -4.673  37.516  1.00 95.28           O  
ATOM   6697  OG  SER C 183     -93.292  -4.095  39.649  1.00 95.28           O  
ATOM   6699  N   GLN C 184     -94.290  -4.380  35.921  1.00 96.76           N  
ATOM   6701  CA  GLN C 184     -95.191  -3.639  35.026  1.00 96.76           C  
ATOM   6703  C   GLN C 184     -96.373  -4.501  34.545  1.00 96.76           C  
ATOM   6704  CB  GLN C 184     -94.415  -3.067  33.826  1.00 96.76           C  
ATOM   6707  O   GLN C 184     -97.506  -4.009  34.488  1.00 96.76           O  
ATOM   6708  CG  GLN C 184     -93.492  -1.894  34.203  1.00 96.76           C  
ATOM   6711  CD  GLN C 184     -92.792  -1.264  32.997  1.00 96.76           C  
ATOM   6712  NE2 GLN C 184     -91.622  -0.689  33.176  1.00 96.76           N  
ATOM   6715  OE1 GLN C 184     -93.301  -1.235  31.887  1.00 96.76           O  
ATOM   6716  N   MET C 185     -96.147  -5.788  34.245  1.00 95.35           N  
ATOM   6718  CA  MET C 185     -97.201  -6.716  33.826  1.00 95.35           C  
ATOM   6720  C   MET C 185     -98.244  -6.881  34.936  1.00 95.35           C  
ATOM   6721  CB  MET C 185     -96.597  -8.058  33.368  1.00 95.35           C  
ATOM   6724  O   MET C 185     -99.409  -6.529  34.719  1.00 95.35           O  
ATOM   6725  CG  MET C 185     -97.618  -8.979  32.680  1.00 95.35           C  
ATOM   6728  SD  MET C 185     -98.830  -9.800  33.759  1.00 95.35           S  
ATOM   6729  CE  MET C 185     -99.896 -10.557  32.506  1.00 95.35           C  
ATOM   6733  N   PHE C 186     -97.846  -7.319  36.135  1.00 95.40           N  
ATOM   6735  CA  PHE C 186     -98.799  -7.529  37.231  1.00 95.40           C  
ATOM   6737  C   PHE C 186     -99.486  -6.223  37.671  1.00 95.40           C  
ATOM   6738  CB  PHE C 186     -98.123  -8.221  38.418  1.00 95.40           C  
ATOM   6741  O   PHE C 186    -100.699  -6.224  37.903  1.00 95.40           O  
ATOM   6742  CG  PHE C 186     -97.795  -9.692  38.238  1.00 95.40           C  
ATOM   6743  CD1 PHE C 186     -98.839 -10.637  38.184  1.00 95.40           C  
ATOM   6745  CD2 PHE C 186     -96.458 -10.133  38.226  1.00 95.40           C  
ATOM   6747  CE1 PHE C 186     -98.549 -12.014  38.121  1.00 95.40           C  
ATOM   6749  CE2 PHE C 186     -96.168 -11.507  38.167  1.00 95.40           C  
ATOM   6751  CZ  PHE C 186     -97.211 -12.447  38.123  1.00 95.40           C  
ATOM   6753  N   GLY C 187     -98.772  -5.091  37.697  1.00 96.26           N  
ATOM   6755  CA  GLY C 187     -99.362  -3.777  37.980  1.00 96.26           C  
ATOM   6758  C   GLY C 187    -100.460  -3.378  36.984  1.00 96.26           C  
ATOM   6759  O   GLY C 187    -101.522  -2.893  37.379  1.00 96.26           O  
ATOM   6760  N   SER C 188    -100.260  -3.648  35.688  1.00 96.70           N  
ATOM   6762  CA  SER C 188    -101.294  -3.424  34.665  1.00 96.70           C  
ATOM   6764  C   SER C 188    -102.470  -4.414  34.760  1.00 96.70           C  
ATOM   6765  CB  SER C 188    -100.655  -3.435  33.272  1.00 96.70           C  
ATOM   6768  O   SER C 188    -103.608  -4.065  34.431  1.00 96.70           O  
ATOM   6769  OG  SER C 188    -100.328  -4.738  32.846  1.00 96.70           O  
ATOM   6771  N   MET C 189    -102.219  -5.626  35.267  1.00 95.86           N  
ATOM   6773  CA  MET C 189    -103.203  -6.701  35.419  1.00 95.86           C  
ATOM   6775  C   MET C 189    -104.227  -6.415  36.530  1.00 95.86           C  
ATOM   6776  CB  MET C 189    -102.442  -8.011  35.669  1.00 95.86           C  
ATOM   6779  O   MET C 189    -105.428  -6.599  36.308  1.00 95.86           O  
ATOM   6780  CG  MET C 189    -103.295  -9.268  35.509  1.00 95.86           C  
ATOM   6783  SD  MET C 189    -103.803  -9.637  33.809  1.00 95.86           S  
ATOM   6784  CE  MET C 189    -104.059 -11.424  33.983  1.00 95.86           C  
ATOM   6788  N   ASP C 190    -103.797  -5.891  37.687  1.00 96.90           N  
ATOM   6790  CA  ASP C 190    -104.719  -5.419  38.739  1.00 96.90           C  
ATOM   6792  C   ASP C 190    -105.646  -4.305  38.214  1.00 96.90           C  
ATOM   6793  CB  ASP C 190    -103.944  -4.931  39.978  1.00 96.90           C  
ATOM   6796  O   ASP C 190    -106.847  -4.293  38.499  1.00 96.90           O  
ATOM   6797  CG  ASP C 190    -104.908  -4.329  41.009  1.00 96.90           C  
ATOM   6798  OD1 ASP C 190    -105.897  -5.006  41.368  1.00 96.90           O  
ATOM   6799  OD2 ASP C 190    -104.829  -3.118  41.316  1.00 96.90           O  
ATOM   6800  N   GLY C 191    -105.117  -3.398  37.385  1.00 95.80           N  
ATOM   6802  CA  GLY C 191    -105.917  -2.402  36.673  1.00 95.80           C  
ATOM   6805  C   GLY C 191    -106.965  -3.042  35.755  1.00 95.80           C  
ATOM   6806  O   GLY C 191    -108.155  -2.728  35.850  1.00 95.80           O  
ATOM   6807  N   ALA C 192    -106.548  -3.983  34.904  1.00 95.14           N  
ATOM   6809  CA  ALA C 192    -107.414  -4.621  33.913  1.00 95.14           C  
ATOM   6811  C   ALA C 192    -108.545  -5.472  34.520  1.00 95.14           C  
ATOM   6812  CB  ALA C 192    -106.537  -5.441  32.965  1.00 95.14           C  
ATOM   6816  O   ALA C 192    -109.644  -5.520  33.958  1.00 95.14           O  
ATOM   6817  N   MET C 193    -108.343  -6.078  35.696  1.00 94.49           N  
ATOM   6819  CA  MET C 193    -109.391  -6.848  36.385  1.00 94.49           C  
ATOM   6821  C   MET C 193    -110.640  -6.014  36.728  1.00 94.49           C  
ATOM   6822  CB  MET C 193    -108.817  -7.521  37.644  1.00 94.49           C  
ATOM   6825  O   MET C 193    -111.745  -6.567  36.810  1.00 94.49           O  
ATOM   6826  CG  MET C 193    -108.031  -8.802  37.327  1.00 94.49           C  
ATOM   6829  SD  MET C 193    -108.909 -10.088  36.378  1.00 94.49           S  
ATOM   6830  CE  MET C 193    -110.467 -10.236  37.294  1.00 94.49           C  
ATOM   6834  N   LYS C 194    -110.524  -4.682  36.841  1.00 95.21           N  
ATOM   6836  CA  LYS C 194    -111.688  -3.803  37.048  1.00 95.21           C  
ATOM   6838  C   LYS C 194    -112.622  -3.765  35.825  1.00 95.21           C  
ATOM   6839  CB  LYS C 194    -111.259  -2.388  37.492  1.00 95.21           C  
ATOM   6842  O   LYS C 194    -113.824  -3.591  36.020  1.00 95.21           O  
ATOM   6843  CG  LYS C 194    -110.833  -2.275  38.973  1.00 95.21           C  
ATOM   6846  CD  LYS C 194    -109.432  -2.825  39.281  1.00 95.21           C  
ATOM   6849  CE  LYS C 194    -109.035  -2.624  40.751  1.00 95.21           C  
ATOM   6852  NZ  LYS C 194    -107.629  -3.037  40.992  1.00 95.21           N  
ATOM   6856  N   PHE C 195    -112.136  -4.008  34.600  1.00 94.45           N  
ATOM   6858  CA  PHE C 195    -113.001  -4.117  33.412  1.00 94.45           C  
ATOM   6860  C   PHE C 195    -113.927  -5.341  33.498  1.00 94.45           C  
ATOM   6861  CB  PHE C 195    -112.169  -4.168  32.118  1.00 94.45           C  
ATOM   6864  O   PHE C 195    -115.139  -5.207  33.330  1.00 94.45           O  
ATOM   6865  CG  PHE C 195    -111.290  -2.960  31.841  1.00 94.45           C  
ATOM   6866  CD1 PHE C 195    -111.842  -1.663  31.818  1.00 94.45           C  
ATOM   6868  CD2 PHE C 195    -109.921  -3.134  31.561  1.00 94.45           C  
ATOM   6870  CE1 PHE C 195    -111.025  -0.550  31.545  1.00 94.45           C  
ATOM   6872  CE2 PHE C 195    -109.104  -2.022  31.288  1.00 94.45           C  
ATOM   6874  CZ  PHE C 195    -109.655  -0.730  31.284  1.00 94.45           C  
ATOM   6876  N   VAL C 196    -113.380  -6.509  33.856  1.00 93.75           N  
ATOM   6878  CA  VAL C 196    -114.137  -7.770  34.018  1.00 93.75           C  
ATOM   6880  C   VAL C 196    -115.189  -7.648  35.133  1.00 93.75           C  
ATOM   6881  CB  VAL C 196    -113.173  -8.944  34.317  1.00 93.75           C  
ATOM   6883  O   VAL C 196    -116.300  -8.171  35.034  1.00 93.75           O  
ATOM   6884  CG1 VAL C 196    -113.893 -10.297  34.276  1.00 93.75           C  
ATOM   6888  CG2 VAL C 196    -112.010  -9.016  33.315  1.00 93.75           C  
ATOM   6892  N   LYS C 197    -114.861  -6.905  36.195  1.00 93.50           N  
ATOM   6894  CA  LYS C 197    -115.775  -6.579  37.300  1.00 93.50           C  
ATOM   6896  C   LYS C 197    -116.892  -5.617  36.891  1.00 93.50           C  
ATOM   6897  CB  LYS C 197    -114.910  -6.050  38.445  1.00 93.50           C  
ATOM   6900  O   LYS C 197    -118.020  -5.791  37.349  1.00 93.50           O  
ATOM   6901  CG  LYS C 197    -115.675  -5.795  39.749  1.00 93.50           C  
ATOM   6904  CD  LYS C 197    -114.621  -5.549  40.828  1.00 93.50           C  
ATOM   6907  CE  LYS C 197    -115.194  -5.059  42.156  1.00 93.50           C  
ATOM   6910  NZ  LYS C 197    -114.088  -4.966  43.135  1.00 93.50           N  
ATOM   6914  N   GLY C 198    -116.603  -4.651  36.020  1.00 94.24           N  
ATOM   6916  CA  GLY C 198    -117.606  -3.771  35.419  1.00 94.24           C  
ATOM   6919  C   GLY C 198    -118.597  -4.535  34.535  1.00 94.24           C  
ATOM   6920  O   GLY C 198    -119.802  -4.374  34.706  1.00 94.24           O  
ATOM   6921  N   ASP C 199    -118.095  -5.412  33.663  1.00 94.83           N  
ATOM   6923  CA  ASP C 199    -118.886  -6.259  32.753  1.00 94.83           C  
ATOM   6925  C   ASP C 199    -119.912  -7.125  33.506  1.00 94.83           C  
ATOM   6926  CB  ASP C 199    -117.889  -7.118  31.956  1.00 94.83           C  
ATOM   6929  O   ASP C 199    -121.113  -7.067  33.239  1.00 94.83           O  
ATOM   6930  CG  ASP C 199    -118.501  -7.907  30.793  1.00 94.83           C  
ATOM   6931  OD1 ASP C 199    -119.371  -7.358  30.088  1.00 94.83           O  
ATOM   6932  OD2 ASP C 199    -118.025  -9.040  30.548  1.00 94.83           O  
ATOM   6933  N   ALA C 200    -119.461  -7.843  34.545  1.00 92.10           N  
ATOM   6935  CA  ALA C 200    -120.327  -8.700  35.360  1.00 92.10           C  
ATOM   6937  C   ALA C 200    -121.461  -7.932  36.077  1.00 92.10           C  
ATOM   6938  CB  ALA C 200    -119.437  -9.453  36.358  1.00 92.10           C  
ATOM   6942  O   ALA C 200    -122.566  -8.460  36.219  1.00 92.10           O  
ATOM   6943  N   ILE C 201    -121.212  -6.689  36.513  1.00 93.11           N  
ATOM   6945  CA  ILE C 201    -122.236  -5.822  37.125  1.00 93.11           C  
ATOM   6947  C   ILE C 201    -123.181  -5.260  36.051  1.00 93.11           C  
ATOM   6948  CB  ILE C 201    -121.573  -4.697  37.960  1.00 93.11           C  
ATOM   6950  O   ILE C 201    -124.397  -5.244  36.251  1.00 93.11           O  
ATOM   6951  CG1 ILE C 201    -120.791  -5.283  39.160  1.00 93.11           C  
ATOM   6954  CG2 ILE C 201    -122.625  -3.691  38.472  1.00 93.11           C  
ATOM   6958  CD1 ILE C 201    -119.881  -4.262  39.860  1.00 93.11           C  
ATOM   6962  N   ALA C 202    -122.642  -4.820  34.910  1.00 94.95           N  
ATOM   6964  CA  ALA C 202    -123.420  -4.257  33.809  1.00 94.95           C  
ATOM   6966  C   ALA C 202    -124.436  -5.268  33.253  1.00 94.95           C  
ATOM   6967  CB  ALA C 202    -122.454  -3.760  32.726  1.00 94.95           C  
ATOM   6971  O   ALA C 202    -125.604  -4.917  33.085  1.00 94.95           O  
ATOM   6972  N   GLY C 203    -124.029  -6.529  33.061  1.00 92.90           N  
ATOM   6974  CA  GLY C 203    -124.918  -7.606  32.614  1.00 92.90           C  
ATOM   6977  C   GLY C 203    -126.156  -7.767  33.506  1.00 92.90           C  
ATOM   6978  O   GLY C 203    -127.279  -7.771  33.004  1.00 92.90           O  
ATOM   6979  N   LEU C 204    -125.986  -7.804  34.834  1.00 92.46           N  
ATOM   6981  CA  LEU C 204    -127.110  -7.933  35.775  1.00 92.46           C  
ATOM   6983  C   LEU C 204    -128.112  -6.768  35.657  1.00 92.46           C  
ATOM   6984  CB  LEU C 204    -126.541  -8.098  37.200  1.00 92.46           C  
ATOM   6987  O   LEU C 204    -129.324  -6.984  35.725  1.00 92.46           O  
ATOM   6988  CG  LEU C 204    -127.611  -8.385  38.279  1.00 92.46           C  
ATOM   6990  CD1 LEU C 204    -127.035  -9.253  39.401  1.00 92.46           C  
ATOM   6994  CD2 LEU C 204    -128.126  -7.108  38.949  1.00 92.46           C  
ATOM   6998  N   ILE C 205    -127.621  -5.542  35.443  1.00 95.69           N  
ATOM   7000  CA  ILE C 205    -128.467  -4.350  35.271  1.00 95.69           C  
ATOM   7002  C   ILE C 205    -129.226  -4.401  33.934  1.00 95.69           C  
ATOM   7003  CB  ILE C 205    -127.620  -3.061  35.425  1.00 95.69           C  
ATOM   7005  O   ILE C 205    -130.414  -4.074  33.901  1.00 95.69           O  
ATOM   7006  CG1 ILE C 205    -127.033  -2.974  36.857  1.00 95.69           C  
ATOM   7009  CG2 ILE C 205    -128.459  -1.802  35.123  1.00 95.69           C  
ATOM   7013  CD1 ILE C 205    -125.993  -1.862  37.047  1.00 95.69           C  
ATOM   7017  N   ILE C 206    -128.578  -4.847  32.850  1.00 95.70           N  
ATOM   7019  CA  ILE C 206    -129.197  -4.966  31.518  1.00 95.70           C  
ATOM   7021  C   ILE C 206    -130.419  -5.893  31.565  1.00 95.70           C  
ATOM   7022  CB  ILE C 206    -128.147  -5.406  30.464  1.00 95.70           C  
ATOM   7024  O   ILE C 206    -131.488  -5.499  31.096  1.00 95.70           O  
ATOM   7025  CG1 ILE C 206    -127.149  -4.252  30.204  1.00 95.70           C  
ATOM   7028  CG2 ILE C 206    -128.806  -5.828  29.135  1.00 95.70           C  
ATOM   7032  CD1 ILE C 206    -125.863  -4.688  29.487  1.00 95.70           C  
ATOM   7036  N   ILE C 207    -130.316  -7.070  32.197  1.00 93.64           N  
ATOM   7038  CA  ILE C 207    -131.446  -8.011  32.297  1.00 93.64           C  
ATOM   7040  C   ILE C 207    -132.608  -7.406  33.096  1.00 93.64           C  
ATOM   7041  CB  ILE C 207    -130.991  -9.390  32.846  1.00 93.64           C  
ATOM   7043  O   ILE C 207    -133.759  -7.505  32.667  1.00 93.64           O  
ATOM   7044  CG1 ILE C 207    -130.338 -10.242  31.730  1.00 93.64           C  
ATOM   7047  CG2 ILE C 207    -132.170 -10.192  33.440  1.00 93.64           C  
ATOM   7051  CD1 ILE C 207    -128.892  -9.861  31.409  1.00 93.64           C  
ATOM   7055  N   PHE C 208    -132.330  -6.739  34.223  1.00 95.15           N  
ATOM   7057  CA  PHE C 208    -133.374  -6.117  35.044  1.00 95.15           C  
ATOM   7059  C   PHE C 208    -134.165  -5.050  34.265  1.00 95.15           C  
ATOM   7060  CB  PHE C 208    -132.736  -5.530  36.311  1.00 95.15           C  
ATOM   7063  O   PHE C 208    -135.397  -5.031  34.307  1.00 95.15           O  
ATOM   7064  CG  PHE C 208    -133.741  -4.896  37.255  1.00 95.15           C  
ATOM   7065  CD1 PHE C 208    -134.493  -5.703  38.129  1.00 95.15           C  
ATOM   7067  CD2 PHE C 208    -133.955  -3.504  37.233  1.00 95.15           C  
ATOM   7069  CE1 PHE C 208    -135.453  -5.123  38.978  1.00 95.15           C  
ATOM   7071  CE2 PHE C 208    -134.916  -2.923  38.081  1.00 95.15           C  
ATOM   7073  CZ  PHE C 208    -135.665  -3.733  38.954  1.00 95.15           C  
ATOM   7075  N   VAL C 209    -133.470  -4.196  33.508  1.00 96.43           N  
ATOM   7077  CA  VAL C 209    -134.101  -3.149  32.686  1.00 96.43           C  
ATOM   7079  C   VAL C 209    -134.835  -3.741  31.476  1.00 96.43           C  
ATOM   7080  CB  VAL C 209    -133.061  -2.089  32.270  1.00 96.43           C  
ATOM   7082  O   VAL C 209    -135.933  -3.285  31.158  1.00 96.43           O  
ATOM   7083  CG1 VAL C 209    -133.651  -1.014  31.347  1.00 96.43           C  
ATOM   7087  CG2 VAL C 209    -132.506  -1.358  33.504  1.00 96.43           C  
ATOM   7091  N   ASN C 210    -134.279  -4.768  30.824  1.00 96.44           N  
ATOM   7093  CA  ASN C 210    -134.885  -5.400  29.647  1.00 96.44           C  
ATOM   7095  C   ASN C 210    -136.194  -6.139  30.001  1.00 96.44           C  
ATOM   7096  CB  ASN C 210    -133.816  -6.267  28.951  1.00 96.44           C  
ATOM   7099  O   ASN C 210    -137.207  -5.911  29.339  1.00 96.44           O  
ATOM   7100  CG  ASN C 210    -134.241  -6.845  27.606  1.00 96.44           C  
ATOM   7101  ND2 ASN C 210    -133.391  -7.610  26.966  1.00 96.44           N  
ATOM   7104  OD1 ASN C 210    -135.307  -6.579  27.078  1.00 96.44           O  
ATOM   7105  N   ILE C 211    -136.253  -6.896  31.110  1.00 95.00           N  
ATOM   7107  CA  ILE C 211    -137.519  -7.500  31.587  1.00 95.00           C  
ATOM   7109  C   ILE C 211    -138.565  -6.408  31.876  1.00 95.00           C  
ATOM   7110  CB  ILE C 211    -137.298  -8.422  32.817  1.00 95.00           C  
ATOM   7112  O   ILE C 211    -139.703  -6.507  31.409  1.00 95.00           O  
ATOM   7113  CG1 ILE C 211    -136.440  -9.650  32.437  1.00 95.00           C  
ATOM   7116  CG2 ILE C 211    -138.635  -8.890  33.446  1.00 95.00           C  
ATOM   7120  CD1 ILE C 211    -135.964 -10.490  33.633  1.00 95.00           C  
ATOM   7124  N   LEU C 212    -138.193  -5.342  32.593  1.00 97.03           N  
ATOM   7126  CA  LEU C 212    -139.127  -4.273  32.967  1.00 97.03           C  
ATOM   7128  C   LEU C 212    -139.674  -3.515  31.739  1.00 97.03           C  
ATOM   7129  CB  LEU C 212    -138.409  -3.343  33.965  1.00 97.03           C  
ATOM   7132  O   LEU C 212    -140.877  -3.247  31.649  1.00 97.03           O  
ATOM   7133  CG  LEU C 212    -139.343  -2.376  34.716  1.00 97.03           C  
ATOM   7135  CD1 LEU C 212    -140.246  -3.109  35.712  1.00 97.03           C  
ATOM   7139  CD2 LEU C 212    -138.507  -1.365  35.503  1.00 97.03           C  
ATOM   7143  N   GLY C 213    -138.811  -3.218  30.763  1.00 97.15           N  
ATOM   7145  CA  GLY C 213    -139.202  -2.618  29.483  1.00 97.15           C  
ATOM   7148  C   GLY C 213    -140.070  -3.552  28.636  1.00 97.15           C  
ATOM   7149  O   GLY C 213    -141.103  -3.129  28.116  1.00 97.15           O  
ATOM   7150  N   GLY C 214    -139.701  -4.830  28.554  1.00 96.61           N  
ATOM   7152  CA  GLY C 214    -140.409  -5.852  27.789  1.00 96.61           C  
ATOM   7155  C   GLY C 214    -141.829  -6.098  28.287  1.00 96.61           C  
ATOM   7156  O   GLY C 214    -142.774  -6.026  27.503  1.00 96.61           O  
ATOM   7157  N   VAL C 215    -142.012  -6.278  29.601  1.00 96.51           N  
ATOM   7159  CA  VAL C 215    -143.346  -6.380  30.228  1.00 96.51           C  
ATOM   7161  C   VAL C 215    -144.189  -5.144  29.915  1.00 96.51           C  
ATOM   7162  CB  VAL C 215    -143.217  -6.569  31.753  1.00 96.51           C  
ATOM   7164  O   VAL C 215    -145.355  -5.272  29.537  1.00 96.51           O  
ATOM   7165  CG1 VAL C 215    -144.566  -6.494  32.485  1.00 96.51           C  
ATOM   7169  CG2 VAL C 215    -142.626  -7.943  32.074  1.00 96.51           C  
ATOM   7173  N   THR C 216    -143.596  -3.950  30.010  1.00 97.68           N  
ATOM   7175  CA  THR C 216    -144.294  -2.689  29.722  1.00 97.68           C  
ATOM   7177  C   THR C 216    -144.770  -2.631  28.267  1.00 97.68           C  
ATOM   7178  CB  THR C 216    -143.416  -1.475  30.071  1.00 97.68           C  
ATOM   7180  O   THR C 216    -145.941  -2.335  28.024  1.00 97.68           O  
ATOM   7181  CG2 THR C 216    -144.169  -0.153  29.915  1.00 97.68           C  
ATOM   7185  OG1 THR C 216    -143.019  -1.537  31.422  1.00 97.68           O  
ATOM   7187  N   ILE C 217    -143.918  -2.965  27.290  1.00 97.10           N  
ATOM   7189  CA  ILE C 217    -144.276  -2.998  25.857  1.00 97.10           C  
ATOM   7191  C   ILE C 217    -145.314  -4.094  25.568  1.00 97.10           C  
ATOM   7192  CB  ILE C 217    -143.001  -3.170  24.993  1.00 97.10           C  
ATOM   7194  O   ILE C 217    -146.301  -3.839  24.874  1.00 97.10           O  
ATOM   7195  CG1 ILE C 217    -142.109  -1.910  25.106  1.00 97.10           C  
ATOM   7198  CG2 ILE C 217    -143.337  -3.436  23.511  1.00 97.10           C  
ATOM   7202  CD1 ILE C 217    -140.709  -2.086  24.502  1.00 97.10           C  
ATOM   7206  N   GLY C 218    -145.132  -5.296  26.121  1.00 96.80           N  
ATOM   7208  CA  GLY C 218    -146.039  -6.426  25.930  1.00 96.80           C  
ATOM   7211  C   GLY C 218    -147.470  -6.110  26.365  1.00 96.80           C  
ATOM   7212  O   GLY C 218    -148.398  -6.300  25.581  1.00 96.80           O  
ATOM   7213  N   VAL C 219    -147.634  -5.556  27.570  1.00 97.62           N  
ATOM   7215  CA  VAL C 219    -148.951  -5.215  28.135  1.00 97.62           C  
ATOM   7217  C   VAL C 219    -149.550  -3.958  27.498  1.00 97.62           C  
ATOM   7218  CB  VAL C 219    -148.857  -5.073  29.670  1.00 97.62           C  
ATOM   7220  O   VAL C 219    -150.736  -3.948  27.181  1.00 97.62           O  
ATOM   7221  CG1 VAL C 219    -150.186  -4.661  30.318  1.00 97.62           C  
ATOM   7225  CG2 VAL C 219    -148.454  -6.408  30.303  1.00 97.62           C  
ATOM   7229  N   THR C 220    -148.766  -2.891  27.294  1.00 97.82           N  
ATOM   7231  CA  THR C 220    -149.323  -1.585  26.874  1.00 97.82           C  
ATOM   7233  C   THR C 220    -149.386  -1.365  25.362  1.00 97.82           C  
ATOM   7234  CB  THR C 220    -148.612  -0.389  27.526  1.00 97.82           C  
ATOM   7236  O   THR C 220    -150.206  -0.567  24.918  1.00 97.82           O  
ATOM   7237  CG2 THR C 220    -148.601  -0.460  29.054  1.00 97.82           C  
ATOM   7241  OG1 THR C 220    -147.279  -0.270  27.091  1.00 97.82           O  
ATOM   7243  N   GLN C 221    -148.551  -2.047  24.567  1.00 97.06           N  
ATOM   7245  CA  GLN C 221    -148.449  -1.827  23.114  1.00 97.06           C  
ATOM   7247  C   GLN C 221    -148.844  -3.057  22.294  1.00 97.06           C  
ATOM   7248  CB  GLN C 221    -147.030  -1.379  22.725  1.00 97.06           C  
ATOM   7251  O   GLN C 221    -149.552  -2.917  21.300  1.00 97.06           O  
ATOM   7252  CG  GLN C 221    -146.542  -0.138  23.488  1.00 97.06           C  
ATOM   7255  CD  GLN C 221    -145.156   0.325  23.053  1.00 97.06           C  
ATOM   7256  NE2 GLN C 221    -144.571   1.266  23.758  1.00 97.06           N  
ATOM   7259  OE1 GLN C 221    -144.564  -0.136  22.092  1.00 97.06           O  
ATOM   7260  N   LYS C 222    -148.414  -4.262  22.699  1.00 95.47           N  
ATOM   7262  CA  LYS C 222    -148.789  -5.522  22.021  1.00 95.47           C  
ATOM   7264  C   LYS C 222    -150.100  -6.133  22.547  1.00 95.47           C  
ATOM   7265  CB  LYS C 222    -147.608  -6.517  22.003  1.00 95.47           C  
ATOM   7268  O   LYS C 222    -150.593  -7.082  21.949  1.00 95.47           O  
ATOM   7269  CG  LYS C 222    -146.432  -6.000  21.149  1.00 95.47           C  
ATOM   7272  CD  LYS C 222    -145.275  -7.009  20.991  1.00 95.47           C  
ATOM   7275  CE  LYS C 222    -144.180  -6.384  20.105  1.00 95.47           C  
ATOM   7278  NZ  LYS C 222    -142.938  -7.200  20.006  1.00 95.47           N  
ATOM   7282  N   GLY C 223    -150.681  -5.577  23.616  1.00 96.47           N  
ATOM   7284  CA  GLY C 223    -151.983  -5.985  24.164  1.00 96.47           C  
ATOM   7287  C   GLY C 223    -152.008  -7.376  24.809  1.00 96.47           C  
ATOM   7288  O   GLY C 223    -153.081  -7.953  24.961  1.00 96.47           O  
ATOM   7289  N   LEU C 224    -150.839  -7.919  25.160  1.00 96.59           N  
ATOM   7291  CA  LEU C 224    -150.685  -9.243  25.768  1.00 96.59           C  
ATOM   7293  C   LEU C 224    -151.111  -9.224  27.241  1.00 96.59           C  
ATOM   7294  CB  LEU C 224    -149.217  -9.697  25.643  1.00 96.59           C  
ATOM   7297  O   LEU C 224    -150.962  -8.204  27.925  1.00 96.59           O  
ATOM   7298  CG  LEU C 224    -148.652  -9.741  24.212  1.00 96.59           C  
ATOM   7300  CD1 LEU C 224    -147.171 -10.123  24.261  1.00 96.59           C  
ATOM   7304  CD2 LEU C 224    -149.387 -10.746  23.327  1.00 96.59           C  
ATOM   7308  N   ALA C 225    -151.561 -10.360  27.778  1.00 97.14           N  
ATOM   7310  CA  ALA C 225    -151.778 -10.470  29.216  1.00 97.14           C  
ATOM   7312  C   ALA C 225    -150.445 -10.314  29.971  1.00 97.14           C  
ATOM   7313  CB  ALA C 225    -152.478 -11.794  29.536  1.00 97.14           C  
ATOM   7317  O   ALA C 225    -149.390 -10.733  29.495  1.00 97.14           O  
ATOM   7318  N   ALA C 226    -150.477  -9.757  31.186  1.00 96.72           N  
ATOM   7320  CA  ALA C 226    -149.254  -9.491  31.954  1.00 96.72           C  
ATOM   7322  C   ALA C 226    -148.398 -10.748  32.202  1.00 96.72           C  
ATOM   7323  CB  ALA C 226    -149.641  -8.789  33.261  1.00 96.72           C  
ATOM   7327  O   ALA C 226    -147.173 -10.659  32.184  1.00 96.72           O  
ATOM   7328  N   ALA C 227    -149.028 -11.918  32.363  1.00 95.74           N  
ATOM   7330  CA  ALA C 227    -148.331 -13.198  32.477  1.00 95.74           C  
ATOM   7332  C   ALA C 227    -147.654 -13.630  31.159  1.00 95.74           C  
ATOM   7333  CB  ALA C 227    -149.338 -14.246  32.969  1.00 95.74           C  
ATOM   7337  O   ALA C 227    -146.505 -14.060  31.181  1.00 95.74           O  
ATOM   7338  N   GLU C 228    -148.327 -13.463  30.016  1.00 96.22           N  
ATOM   7340  CA  GLU C 228    -147.789 -13.794  28.686  1.00 96.22           C  
ATOM   7342  C   GLU C 228    -146.631 -12.865  28.307  1.00 96.22           C  
ATOM   7343  CB  GLU C 228    -148.887 -13.649  27.621  1.00 96.22           C  
ATOM   7346  O   GLU C 228    -145.590 -13.324  27.843  1.00 96.22           O  
ATOM   7347  CG  GLU C 228    -150.084 -14.591  27.820  1.00 96.22           C  
ATOM   7350  CD  GLU C 228    -151.219 -14.264  26.836  1.00 96.22           C  
ATOM   7351  OE1 GLU C 228    -151.501 -13.053  26.656  1.00 96.22           O  
ATOM   7352  OE2 GLU C 228    -151.816 -15.225  26.306  1.00 96.22           O  
ATOM   7353  N   ALA C 229    -146.781 -11.561  28.562  1.00 96.26           N  
ATOM   7355  CA  ALA C 229    -145.731 -10.567  28.363  1.00 96.26           C  
ATOM   7357  C   ALA C 229    -144.499 -10.879  29.228  1.00 96.26           C  
ATOM   7358  CB  ALA C 229    -146.305  -9.180  28.682  1.00 96.26           C  
ATOM   7362  O   ALA C 229    -143.378 -10.895  28.720  1.00 96.26           O  
ATOM   7363  N   LEU C 230    -144.706 -11.175  30.517  1.00 95.97           N  
ATOM   7365  CA  LEU C 230    -143.640 -11.550  31.444  1.00 95.97           C  
ATOM   7367  C   LEU C 230    -142.931 -12.838  31.005  1.00 95.97           C  
ATOM   7368  CB  LEU C 230    -144.251 -11.651  32.854  1.00 95.97           C  
ATOM   7371  O   LEU C 230    -141.701 -12.873  31.007  1.00 95.97           O  
ATOM   7372  CG  LEU C 230    -143.244 -11.934  33.980  1.00 95.97           C  
ATOM   7374  CD1 LEU C 230    -142.309 -10.752  34.239  1.00 95.97           C  
ATOM   7378  CD2 LEU C 230    -144.002 -12.222  35.277  1.00 95.97           C  
ATOM   7382  N   GLN C 231    -143.671 -13.859  30.566  1.00 95.17           N  
ATOM   7384  CA  GLN C 231    -143.107 -15.108  30.055  1.00 95.17           C  
ATOM   7386  C   GLN C 231    -142.297 -14.888  28.767  1.00 95.17           C  
ATOM   7387  CB  GLN C 231    -144.247 -16.129  29.883  1.00 95.17           C  
ATOM   7390  O   GLN C 231    -141.123 -15.256  28.724  1.00 95.17           O  
ATOM   7391  CG  GLN C 231    -143.779 -17.485  29.330  1.00 95.17           C  
ATOM   7394  CD  GLN C 231    -144.829 -18.587  29.472  1.00 95.17           C  
ATOM   7395  NE2 GLN C 231    -144.457 -19.836  29.298  1.00 95.17           N  
ATOM   7398  OE1 GLN C 231    -145.991 -18.365  29.755  1.00 95.17           O  
ATOM   7399  N   LEU C 232    -142.882 -14.254  27.745  1.00 95.80           N  
ATOM   7401  CA  LEU C 232    -142.249 -14.034  26.438  1.00 95.80           C  
ATOM   7403  C   LEU C 232    -140.963 -13.207  26.554  1.00 95.80           C  
ATOM   7404  CB  LEU C 232    -143.271 -13.351  25.503  1.00 95.80           C  
ATOM   7407  O   LEU C 232    -139.894 -13.653  26.133  1.00 95.80           O  
ATOM   7408  CG  LEU C 232    -142.718 -12.942  24.122  1.00 95.80           C  
ATOM   7410  CD1 LEU C 232    -142.228 -14.140  23.308  1.00 95.80           C  
ATOM   7414  CD2 LEU C 232    -143.812 -12.227  23.328  1.00 95.80           C  
ATOM   7418  N   TYR C 233    -141.053 -12.013  27.146  1.00 96.11           N  
ATOM   7420  CA  TYR C 233    -139.912 -11.104  27.216  1.00 96.11           C  
ATOM   7422  C   TYR C 233    -138.805 -11.635  28.135  1.00 96.11           C  
ATOM   7423  CB  TYR C 233    -140.383  -9.696  27.599  1.00 96.11           C  
ATOM   7426  O   TYR C 233    -137.629 -11.388  27.864  1.00 96.11           O  
ATOM   7427  CG  TYR C 233    -140.947  -8.928  26.415  1.00 96.11           C  
ATOM   7428  CD1 TYR C 233    -140.055  -8.243  25.572  1.00 96.11           C  
ATOM   7430  CD2 TYR C 233    -142.330  -8.901  26.132  1.00 96.11           C  
ATOM   7432  CE1 TYR C 233    -140.540  -7.511  24.475  1.00 96.11           C  
ATOM   7434  CE2 TYR C 233    -142.817  -8.180  25.018  1.00 96.11           C  
ATOM   7436  OH  TYR C 233    -142.341  -6.738  23.124  1.00 96.11           O  
ATOM   7438  CZ  TYR C 233    -141.917  -7.469  24.194  1.00 96.11           C  
ATOM   7439  N   SER C 234    -139.135 -12.427  29.160  1.00 95.35           N  
ATOM   7441  CA  SER C 234    -138.118 -13.040  30.022  1.00 95.35           C  
ATOM   7443  C   SER C 234    -137.441 -14.259  29.397  1.00 95.35           C  
ATOM   7444  CB  SER C 234    -138.685 -13.424  31.379  1.00 95.35           C  
ATOM   7447  O   SER C 234    -136.247 -14.425  29.620  1.00 95.35           O  
ATOM   7448  OG  SER C 234    -139.295 -12.306  31.990  1.00 95.35           O  
ATOM   7450  N   ILE C 235    -138.126 -15.076  28.582  1.00 95.87           N  
ATOM   7452  CA  ILE C 235    -137.467 -16.154  27.813  1.00 95.87           C  
ATOM   7454  C   ILE C 235    -136.381 -15.562  26.908  1.00 95.87           C  
ATOM   7455  CB  ILE C 235    -138.499 -16.973  26.994  1.00 95.87           C  
ATOM   7457  O   ILE C 235    -135.242 -16.028  26.907  1.00 95.87           O  
ATOM   7458  CG1 ILE C 235    -139.355 -17.855  27.927  1.00 95.87           C  
ATOM   7461  CG2 ILE C 235    -137.816 -17.881  25.948  1.00 95.87           C  
ATOM   7465  CD1 ILE C 235    -140.684 -18.312  27.309  1.00 95.87           C  
ATOM   7469  N   LEU C 236    -136.728 -14.494  26.189  1.00 97.09           N  
ATOM   7471  CA  LEU C 236    -135.810 -13.778  25.308  1.00 97.09           C  
ATOM   7473  C   LEU C 236    -134.661 -13.119  26.091  1.00 97.09           C  
ATOM   7474  CB  LEU C 236    -136.628 -12.744  24.521  1.00 97.09           C  
ATOM   7477  O   LEU C 236    -133.498 -13.276  25.726  1.00 97.09           O  
ATOM   7478  CG  LEU C 236    -137.653 -13.341  23.538  1.00 97.09           C  
ATOM   7480  CD1 LEU C 236    -138.577 -12.232  23.042  1.00 97.09           C  
ATOM   7484  CD2 LEU C 236    -136.975 -13.986  22.326  1.00 97.09           C  
ATOM   7488  N   THR C 237    -134.969 -12.430  27.195  1.00 96.35           N  
ATOM   7490  CA  THR C 237    -133.964 -11.721  28.011  1.00 96.35           C  
ATOM   7492  C   THR C 237    -133.011 -12.676  28.736  1.00 96.35           C  
ATOM   7493  CB  THR C 237    -134.635 -10.783  29.026  1.00 96.35           C  
ATOM   7495  O   THR C 237    -131.820 -12.393  28.836  1.00 96.35           O  
ATOM   7496  CG2 THR C 237    -133.606  -9.962  29.792  1.00 96.35           C  
ATOM   7500  OG1 THR C 237    -135.483  -9.859  28.392  1.00 96.35           O  
ATOM   7502  N   VAL C 238    -133.486 -13.835  29.204  1.00 95.81           N  
ATOM   7504  CA  VAL C 238    -132.616 -14.888  29.758  1.00 95.81           C  
ATOM   7506  C   VAL C 238    -131.714 -15.472  28.666  1.00 95.81           C  
ATOM   7507  CB  VAL C 238    -133.451 -15.970  30.477  1.00 95.81           C  
ATOM   7509  O   VAL C 238    -130.540 -15.721  28.929  1.00 95.81           O  
ATOM   7510  CG1 VAL C 238    -132.648 -17.233  30.809  1.00 95.81           C  
ATOM   7514  CG2 VAL C 238    -134.004 -15.414  31.798  1.00 95.81           C  
ATOM   7518  N   GLY C 239    -132.206 -15.620  27.431  1.00 96.14           N  
ATOM   7520  CA  GLY C 239    -131.378 -16.006  26.283  1.00 96.14           C  
ATOM   7523  C   GLY C 239    -130.227 -15.030  26.007  1.00 96.14           C  
ATOM   7524  O   GLY C 239    -129.086 -15.460  25.839  1.00 96.14           O  
ATOM   7525  N   ASP C 240    -130.505 -13.725  26.029  1.00 97.01           N  
ATOM   7527  CA  ASP C 240    -129.517 -12.639  25.881  1.00 97.01           C  
ATOM   7529  C   ASP C 240    -128.498 -12.631  27.036  1.00 97.01           C  
ATOM   7530  CB  ASP C 240    -130.307 -11.319  25.807  1.00 97.01           C  
ATOM   7533  O   ASP C 240    -127.280 -12.565  26.838  1.00 97.01           O  
ATOM   7534  CG  ASP C 240    -129.481 -10.077  25.477  1.00 97.01           C  
ATOM   7535  OD1 ASP C 240    -128.352 -10.239  24.968  1.00 97.01           O  
ATOM   7536  OD2 ASP C 240    -130.026  -8.957  25.619  1.00 97.01           O  
ATOM   7537  N   GLY C 241    -128.989 -12.831  28.260  1.00 95.44           N  
ATOM   7539  CA  GLY C 241    -128.154 -13.027  29.439  1.00 95.44           C  
ATOM   7542  C   GLY C 241    -127.203 -14.219  29.314  1.00 95.44           C  
ATOM   7543  O   GLY C 241    -126.037 -14.107  29.673  1.00 95.44           O  
ATOM   7544  N   MET C 242    -127.632 -15.345  28.747  1.00 93.62           N  
ATOM   7546  CA  MET C 242    -126.731 -16.484  28.521  1.00 93.62           C  
ATOM   7548  C   MET C 242    -125.709 -16.216  27.407  1.00 93.62           C  
ATOM   7549  CB  MET C 242    -127.552 -17.735  28.208  1.00 93.62           C  
ATOM   7552  O   MET C 242    -124.535 -16.561  27.557  1.00 93.62           O  
ATOM   7553  CG  MET C 242    -128.371 -18.215  29.409  1.00 93.62           C  
ATOM   7556  SD  MET C 242    -127.434 -18.677  30.898  1.00 93.62           S  
ATOM   7557  CE  MET C 242    -126.488 -20.090  30.275  1.00 93.62           C  
ATOM   7561  N   VAL C 243    -126.133 -15.559  26.323  1.00 95.61           N  
ATOM   7563  CA  VAL C 243    -125.280 -15.154  25.189  1.00 95.61           C  
ATOM   7565  C   VAL C 243    -124.157 -14.200  25.608  1.00 95.61           C  
ATOM   7566  CB  VAL C 243    -126.175 -14.534  24.090  1.00 95.61           C  
ATOM   7568  O   VAL C 243    -123.058 -14.262  25.052  1.00 95.61           O  
ATOM   7569  CG1 VAL C 243    -125.451 -13.595  23.120  1.00 95.61           C  
ATOM   7573  CG2 VAL C 243    -126.809 -15.666  23.274  1.00 95.61           C  
ATOM   7577  N   SER C 244    -124.404 -13.337  26.592  1.00 95.12           N  
ATOM   7579  CA  SER C 244    -123.408 -12.413  27.145  1.00 95.12           C  
ATOM   7581  C   SER C 244    -122.555 -13.056  28.250  1.00 95.12           C  
ATOM   7582  CB  SER C 244    -124.099 -11.125  27.614  1.00 95.12           C  
ATOM   7585  O   SER C 244    -121.321 -12.988  28.182  1.00 95.12           O  
ATOM   7586  OG  SER C 244    -125.215 -11.407  28.436  1.00 95.12           O  
ATOM   7588  N   GLN C 245    -123.178 -13.728  29.227  1.00 94.30           N  
ATOM   7590  CA  GLN C 245    -122.485 -14.241  30.416  1.00 94.30           C  
ATOM   7592  C   GLN C 245    -121.606 -15.472  30.142  1.00 94.30           C  
ATOM   7593  CB  GLN C 245    -123.479 -14.540  31.553  1.00 94.30           C  
ATOM   7596  O   GLN C 245    -120.538 -15.577  30.735  1.00 94.30           O  
ATOM   7597  CG  GLN C 245    -124.284 -13.334  32.079  1.00 94.30           C  
ATOM   7600  CD  GLN C 245    -123.494 -12.307  32.882  1.00 94.30           C  
ATOM   7601  NE2 GLN C 245    -124.127 -11.644  33.824  1.00 94.30           N  
ATOM   7604  OE1 GLN C 245    -122.322 -12.040  32.675  1.00 94.30           O  
ATOM   7605  N   VAL C 246    -121.962 -16.384  29.225  1.00 92.95           N  
ATOM   7607  CA  VAL C 246    -121.106 -17.562  28.946  1.00 92.95           C  
ATOM   7609  C   VAL C 246    -119.717 -17.152  28.405  1.00 92.95           C  
ATOM   7610  CB  VAL C 246    -121.833 -18.610  28.078  1.00 92.95           C  
ATOM   7612  O   VAL C 246    -118.710 -17.613  28.951  1.00 92.95           O  
ATOM   7613  CG1 VAL C 246    -120.885 -19.716  27.598  1.00 92.95           C  
ATOM   7617  CG2 VAL C 246    -122.960 -19.275  28.879  1.00 92.95           C  
ATOM   7621  N   PRO C 247    -119.608 -16.229  27.427  1.00 95.34           N  
ATOM   7622  CA  PRO C 247    -118.343 -15.576  27.086  1.00 95.34           C  
ATOM   7624  C   PRO C 247    -117.656 -14.861  28.262  1.00 95.34           C  
ATOM   7625  CB  PRO C 247    -118.714 -14.583  25.975  1.00 95.34           C  
ATOM   7628  O   PRO C 247    -116.431 -14.916  28.373  1.00 95.34           O  
ATOM   7629  CG  PRO C 247    -119.863 -15.277  25.264  1.00 95.34           C  
ATOM   7632  CD  PRO C 247    -120.623 -15.884  26.439  1.00 95.34           C  
ATOM   7635  N   ALA C 248    -118.406 -14.167  29.127  1.00 94.45           N  
ATOM   7637  CA  ALA C 248    -117.837 -13.409  30.249  1.00 94.45           C  
ATOM   7639  C   ALA C 248    -117.174 -14.327  31.281  1.00 94.45           C  
ATOM   7640  CB  ALA C 248    -118.927 -12.541  30.885  1.00 94.45           C  
ATOM   7644  O   ALA C 248    -116.040 -14.079  31.695  1.00 94.45           O  
ATOM   7645  N   LEU C 249    -117.839 -15.433  31.612  1.00 94.10           N  
ATOM   7647  CA  LEU C 249    -117.319 -16.497  32.456  1.00 94.10           C  
ATOM   7649  C   LEU C 249    -116.005 -17.065  31.898  1.00 94.10           C  
ATOM   7650  CB  LEU C 249    -118.399 -17.585  32.549  1.00 94.10           C  
ATOM   7653  O   LEU C 249    -115.010 -17.114  32.616  1.00 94.10           O  
ATOM   7654  CG  LEU C 249    -118.136 -18.541  33.718  1.00 94.10           C  
ATOM   7656  CD1 LEU C 249    -118.807 -18.029  34.990  1.00 94.10           C  
ATOM   7660  CD2 LEU C 249    -118.693 -19.923  33.414  1.00 94.10           C  
ATOM   7664  N   LEU C 250    -115.973 -17.432  30.611  1.00 95.25           N  
ATOM   7666  CA  LEU C 250    -114.777 -17.969  29.947  1.00 95.25           C  
ATOM   7668  C   LEU C 250    -113.576 -17.012  30.046  1.00 95.25           C  
ATOM   7669  CB  LEU C 250    -115.114 -18.268  28.474  1.00 95.25           C  
ATOM   7672  O   LEU C 250    -112.472 -17.440  30.393  1.00 95.25           O  
ATOM   7673  CG  LEU C 250    -115.941 -19.547  28.240  1.00 95.25           C  
ATOM   7675  CD1 LEU C 250    -116.417 -19.590  26.787  1.00 95.25           C  
ATOM   7679  CD2 LEU C 250    -115.106 -20.802  28.493  1.00 95.25           C  
ATOM   7683  N   ILE C 251    -113.782 -15.713  29.808  1.00 95.34           N  
ATOM   7685  CA  ILE C 251    -112.711 -14.708  29.914  1.00 95.34           C  
ATOM   7687  C   ILE C 251    -112.306 -14.449  31.380  1.00 95.34           C  
ATOM   7688  CB  ILE C 251    -113.086 -13.432  29.119  1.00 95.34           C  
ATOM   7690  O   ILE C 251    -111.117 -14.300  31.663  1.00 95.34           O  
ATOM   7691  CG1 ILE C 251    -113.183 -13.789  27.611  1.00 95.34           C  
ATOM   7694  CG2 ILE C 251    -112.057 -12.314  29.357  1.00 95.34           C  
ATOM   7698  CD1 ILE C 251    -113.231 -12.607  26.633  1.00 95.34           C  
ATOM   7702  N   ALA C 252    -113.241 -14.478  32.335  1.00 93.27           N  
ATOM   7704  CA  ALA C 252    -112.928 -14.343  33.763  1.00 93.27           C  
ATOM   7706  C   ALA C 252    -112.117 -15.537  34.313  1.00 93.27           C  
ATOM   7707  CB  ALA C 252    -114.242 -14.137  34.528  1.00 93.27           C  
ATOM   7711  O   ALA C 252    -111.207 -15.341  35.123  1.00 93.27           O  
ATOM   7712  N   ILE C 253    -112.396 -16.758  33.834  1.00 93.94           N  
ATOM   7714  CA  ILE C 253    -111.599 -17.965  34.119  1.00 93.94           C  
ATOM   7716  C   ILE C 253    -110.207 -17.839  33.489  1.00 93.94           C  
ATOM   7717  CB  ILE C 253    -112.326 -19.235  33.614  1.00 93.94           C  
ATOM   7719  O   ILE C 253    -109.212 -18.100  34.161  1.00 93.94           O  
ATOM   7720  CG1 ILE C 253    -113.671 -19.448  34.346  1.00 93.94           C  
ATOM   7723  CG2 ILE C 253    -111.443 -20.488  33.802  1.00 93.94           C  
ATOM   7727  CD1 ILE C 253    -114.617 -20.404  33.604  1.00 93.94           C  
ATOM   7731  N   THR C 254    -110.131 -17.384  32.232  1.00 94.70           N  
ATOM   7733  CA  THR C 254    -108.863 -17.137  31.517  1.00 94.70           C  
ATOM   7735  C   THR C 254    -107.951 -16.211  32.325  1.00 94.70           C  
ATOM   7736  CB  THR C 254    -109.117 -16.513  30.133  1.00 94.70           C  
ATOM   7738  O   THR C 254    -106.801 -16.554  32.585  1.00 94.70           O  
ATOM   7739  CG2 THR C 254    -107.840 -16.351  29.317  1.00 94.70           C  
ATOM   7743  OG1 THR C 254    -109.974 -17.316  29.354  1.00 94.70           O  
ATOM   7745  N   ALA C 255    -108.474 -15.066  32.779  1.00 94.18           N  
ATOM   7747  CA  ALA C 255    -107.721 -14.123  33.606  1.00 94.18           C  
ATOM   7749  C   ALA C 255    -107.286 -14.739  34.948  1.00 94.18           C  
ATOM   7750  CB  ALA C 255    -108.581 -12.870  33.812  1.00 94.18           C  
ATOM   7754  O   ALA C 255    -106.146 -14.543  35.361  1.00 94.18           O  
ATOM   7755  N   GLY C 256    -108.169 -15.516  35.591  1.00 93.02           N  
ATOM   7757  CA  GLY C 256    -107.884 -16.213  36.848  1.00 93.02           C  
ATOM   7760  C   GLY C 256    -106.709 -17.187  36.749  1.00 93.02           C  
ATOM   7761  O   GLY C 256    -105.810 -17.130  37.583  1.00 93.02           O  
ATOM   7762  N   ILE C 257    -106.669 -18.017  35.699  1.00 92.85           N  
ATOM   7764  CA  ILE C 257    -105.576 -18.978  35.470  1.00 92.85           C  
ATOM   7766  C   ILE C 257    -104.229 -18.254  35.311  1.00 92.85           C  
ATOM   7767  CB  ILE C 257    -105.909 -19.902  34.270  1.00 92.85           C  
ATOM   7769  O   ILE C 257    -103.249 -18.669  35.931  1.00 92.85           O  
ATOM   7770  CG1 ILE C 257    -107.084 -20.839  34.650  1.00 92.85           C  
ATOM   7773  CG2 ILE C 257    -104.689 -20.737  33.830  1.00 92.85           C  
ATOM   7777  CD1 ILE C 257    -107.623 -21.696  33.495  1.00 92.85           C  
ATOM   7781  N   ILE C 258    -104.187 -17.152  34.547  1.00 93.51           N  
ATOM   7783  CA  ILE C 258    -102.954 -16.382  34.304  1.00 93.51           C  
ATOM   7785  C   ILE C 258    -102.379 -15.823  35.617  1.00 93.51           C  
ATOM   7786  CB  ILE C 258    -103.187 -15.267  33.248  1.00 93.51           C  
ATOM   7788  O   ILE C 258    -101.182 -15.959  35.850  1.00 93.51           O  
ATOM   7789  CG1 ILE C 258    -103.560 -15.883  31.877  1.00 93.51           C  
ATOM   7792  CG2 ILE C 258    -101.940 -14.373  33.086  1.00 93.51           C  
ATOM   7796  CD1 ILE C 258    -104.077 -14.875  30.842  1.00 93.51           C  
ATOM   7800  N   VAL C 259    -103.202 -15.233  36.494  1.00 91.68           N  
ATOM   7802  CA  VAL C 259    -102.704 -14.612  37.743  1.00 91.68           C  
ATOM   7804  C   VAL C 259    -102.362 -15.611  38.850  1.00 91.68           C  
ATOM   7805  CB  VAL C 259    -103.637 -13.513  38.284  1.00 91.68           C  
ATOM   7807  O   VAL C 259    -101.579 -15.280  39.733  1.00 91.68           O  
ATOM   7808  CG1 VAL C 259    -103.771 -12.394  37.253  1.00 91.68           C  
ATOM   7812  CG2 VAL C 259    -105.039 -14.010  38.651  1.00 91.68           C  
ATOM   7816  N   THR C 260    -102.902 -16.834  38.802  1.00 90.37           N  
ATOM   7818  CA  THR C 260    -102.530 -17.925  39.728  1.00 90.37           C  
ATOM   7820  C   THR C 260    -101.233 -18.654  39.351  1.00 90.37           C  
ATOM   7821  CB  THR C 260    -103.668 -18.945  39.912  1.00 90.37           C  
ATOM   7823  O   THR C 260    -100.881 -19.637  40.001  1.00 90.37           O  
ATOM   7824  CG2 THR C 260    -104.849 -18.354  40.684  1.00 90.37           C  
ATOM   7828  OG1 THR C 260    -104.159 -19.442  38.682  1.00 90.37           O  
ATOM   7830  N   ARG C 261    -100.528 -18.226  38.294  1.00 86.93           N  
ATOM   7832  CA  ARG C 261     -99.287 -18.858  37.836  1.00 86.93           C  
ATOM   7834  C   ARG C 261     -98.070 -18.266  38.553  1.00 86.93           C  
ATOM   7835  CB  ARG C 261     -99.186 -18.709  36.304  1.00 86.93           C  
ATOM   7838  O   ARG C 261     -97.757 -17.098  38.355  1.00 86.93           O  
ATOM   7839  CG  ARG C 261     -98.096 -19.577  35.654  1.00 86.93           C  
ATOM   7842  CD  ARG C 261     -98.360 -21.072  35.902  1.00 86.93           C  
ATOM   7845  NE  ARG C 261     -97.627 -21.948  34.973  1.00 86.93           N  
ATOM   7847  NH1 ARG C 261     -98.968 -21.653  33.132  1.00 86.93           N  
ATOM   7850  NH2 ARG C 261     -97.325 -23.139  33.051  1.00 86.93           N  
ATOM   7853  CZ  ARG C 261     -97.973 -22.240  33.733  1.00 86.93           C  
ATOM   7854  N   VAL C 262     -97.374 -19.093  39.333  1.00 66.44           N  
ATOM   7856  CA  VAL C 262     -96.029 -18.796  39.866  1.00 66.44           C  
ATOM   7858  C   VAL C 262     -95.015 -18.804  38.711  1.00 66.44           C  
ATOM   7859  CB  VAL C 262     -95.657 -19.813  40.969  1.00 66.44           C  
ATOM   7861  O   VAL C 262     -95.081 -19.689  37.853  1.00 66.44           O  
ATOM   7862  CG1 VAL C 262     -94.246 -19.613  41.528  1.00 66.44           C  
ATOM   7866  CG2 VAL C 262     -96.639 -19.726  42.151  1.00 66.44           C  
ATOM   7870  N   SER C 263     -94.111 -17.821  38.671  1.00 61.69           N  
ATOM   7872  CA  SER C 263     -93.083 -17.678  37.627  1.00 61.69           C  
ATOM   7874  C   SER C 263     -91.932 -18.687  37.788  1.00 61.69           C  
ATOM   7875  CB  SER C 263     -92.505 -16.250  37.626  1.00 61.69           C  
ATOM   7878  O   SER C 263     -91.550 -19.050  38.898  1.00 61.69           O  
ATOM   7879  OG  SER C 263     -93.397 -15.295  37.076  1.00 61.69           O  
ATOM   7881  N   SER C 264     -91.325 -19.082  36.665  1.00 63.79           N  
ATOM   7883  CA  SER C 264     -90.038 -19.794  36.574  1.00 63.79           C  
ATOM   7885  C   SER C 264     -89.094 -19.023  35.642  1.00 63.79           C  
ATOM   7886  CB  SER C 264     -90.252 -21.231  36.077  1.00 63.79           C  
ATOM   7889  O   SER C 264     -89.585 -18.389  34.708  1.00 63.79           O  
ATOM   7890  OG  SER C 264     -90.884 -21.253  34.806  1.00 63.79           O  
ATOM   7892  N   GLU C 265     -87.772 -19.083  35.864  1.00 68.12           N  
ATOM   7894  CA  GLU C 265     -86.785 -18.161  35.251  1.00 68.12           C  
ATOM   7896  C   GLU C 265     -86.756 -18.142  33.702  1.00 68.12           C  
ATOM   7897  CB  GLU C 265     -85.361 -18.422  35.808  1.00 68.12           C  
ATOM   7900  O   GLU C 265     -86.396 -17.115  33.133  1.00 68.12           O  
ATOM   7901  CG  GLU C 265     -85.205 -18.135  37.316  1.00 68.12           C  
ATOM   7904  CD  GLU C 265     -83.732 -18.096  37.796  1.00 68.12           C  
ATOM   7905  OE1 GLU C 265     -82.939 -19.003  37.450  1.00 68.12           O  
ATOM   7906  OE2 GLU C 265     -83.375 -17.169  38.554  1.00 68.12           O  
ATOM   7907  N   ASP C 266     -87.201 -19.203  33.011  1.00 71.77           N  
ATOM   7909  CA  ASP C 266     -87.223 -19.342  31.533  1.00 71.77           C  
ATOM   7911  C   ASP C 266     -88.224 -18.409  30.785  1.00 71.77           C  
ATOM   7912  CB  ASP C 266     -87.471 -20.815  31.147  1.00 71.77           C  
ATOM   7915  O   ASP C 266     -88.830 -18.773  29.768  1.00 71.77           O  
ATOM   7916  CG  ASP C 266     -86.392 -21.798  31.603  1.00 71.77           C  
ATOM   7917  OD1 ASP C 266     -85.200 -21.442  31.520  1.00 71.77           O  
ATOM   7918  OD2 ASP C 266     -86.798 -22.920  31.984  1.00 71.77           O  
ATOM   7919  N   SER C 267     -88.462 -17.189  31.274  1.00 71.73           N  
ATOM   7921  CA  SER C 267     -89.343 -16.197  30.647  1.00 71.73           C  
ATOM   7923  C   SER C 267     -88.585 -15.288  29.669  1.00 71.73           C  
ATOM   7924  CB  SER C 267     -90.111 -15.405  31.714  1.00 71.73           C  
ATOM   7927  O   SER C 267     -88.144 -14.199  30.035  1.00 71.73           O  
ATOM   7928  OG  SER C 267     -89.253 -14.637  32.525  1.00 71.73           O  
ATOM   7930  N   SER C 268     -88.464 -15.719  28.410  1.00 77.65           N  
ATOM   7932  CA  SER C 268     -87.845 -14.928  27.333  1.00 77.65           C  
ATOM   7934  C   SER C 268     -88.650 -13.674  26.928  1.00 77.65           C  
ATOM   7935  CB  SER C 268     -87.535 -15.830  26.132  1.00 77.65           C  
ATOM   7938  O   SER C 268     -89.840 -13.536  27.227  1.00 77.65           O  
ATOM   7939  OG  SER C 268     -88.697 -16.464  25.624  1.00 77.65           O  
ATOM   7941  N   ASP C 269     -87.983 -12.728  26.254  1.00 80.19           N  
ATOM   7943  CA  ASP C 269     -88.453 -11.345  26.068  1.00 80.19           C  
ATOM   7945  C   ASP C 269     -89.560 -11.156  24.999  1.00 80.19           C  
ATOM   7946  CB  ASP C 269     -87.234 -10.436  25.817  1.00 80.19           C  
ATOM   7949  O   ASP C 269     -89.317 -10.759  23.854  1.00 80.19           O  
ATOM   7950  CG  ASP C 269     -87.566  -8.950  25.986  1.00 80.19           C  
ATOM   7951  OD1 ASP C 269     -88.683  -8.608  26.444  1.00 80.19           O  
ATOM   7952  OD2 ASP C 269     -86.669  -8.092  25.836  1.00 80.19           O  
ATOM   7953  N   LEU C 270     -90.811 -11.438  25.372  1.00 79.22           N  
ATOM   7955  CA  LEU C 270     -91.989 -11.388  24.491  1.00 79.22           C  
ATOM   7957  C   LEU C 270     -92.703 -10.012  24.502  1.00 79.22           C  
ATOM   7958  CB  LEU C 270     -92.913 -12.585  24.810  1.00 79.22           C  
ATOM   7961  O   LEU C 270     -93.810  -9.855  25.028  1.00 79.22           O  
ATOM   7962  CG  LEU C 270     -92.584 -13.865  24.013  1.00 79.22           C  
ATOM   7964  CD1 LEU C 270     -91.248 -14.510  24.373  1.00 79.22           C  
ATOM   7968  CD2 LEU C 270     -93.671 -14.915  24.251  1.00 79.22           C  
ATOM   7972  N   GLY C 271     -92.073  -8.996  23.898  1.00 81.72           N  
ATOM   7974  CA  GLY C 271     -92.602  -7.616  23.831  1.00 81.72           C  
ATOM   7977  C   GLY C 271     -93.325  -7.202  22.532  1.00 81.72           C  
ATOM   7978  O   GLY C 271     -94.145  -6.286  22.528  1.00 81.72           O  
ATOM   7979  N   SER C 272     -93.068  -7.867  21.408  1.00 83.75           N  
ATOM   7981  CA  SER C 272     -93.514  -7.472  20.053  1.00 83.75           C  
ATOM   7983  C   SER C 272     -94.910  -7.991  19.641  1.00 83.75           C  
ATOM   7984  CB  SER C 272     -92.426  -7.879  19.059  1.00 83.75           C  
ATOM   7987  O   SER C 272     -95.148  -8.348  18.481  1.00 83.75           O  
ATOM   7988  OG  SER C 272     -92.168  -9.272  19.090  1.00 83.75           O  
ATOM   7990  N   ASP C 273     -95.807  -8.171  20.613  1.00 83.27           N  
ATOM   7992  CA  ASP C 273     -96.243  -9.555  20.809  1.00 83.27           C  
ATOM   7994  C   ASP C 273     -97.742  -9.885  20.816  1.00 83.27           C  
ATOM   7995  CB  ASP C 273     -95.529 -10.112  22.046  1.00 83.27           C  
ATOM   7998  O   ASP C 273     -98.054 -11.059  20.649  1.00 83.27           O  
ATOM   7999  CG  ASP C 273     -94.416 -11.065  21.613  1.00 83.27           C  
ATOM   8000  OD1 ASP C 273     -93.492 -10.590  20.908  1.00 83.27           O  
ATOM   8001  OD2 ASP C 273     -94.562 -12.276  21.858  1.00 83.27           O  
ATOM   8002  N   ILE C 274     -98.678  -8.927  20.890  1.00 84.44           N  
ATOM   8004  CA  ILE C 274    -100.132  -9.223  21.030  1.00 84.44           C  
ATOM   8006  C   ILE C 274    -100.618 -10.289  20.031  1.00 84.44           C  
ATOM   8007  CB  ILE C 274    -101.009  -7.949  20.869  1.00 84.44           C  
ATOM   8009  O   ILE C 274    -101.177 -11.323  20.392  1.00 84.44           O  
ATOM   8010  CG1 ILE C 274    -100.412  -6.708  21.584  1.00 84.44           C  
ATOM   8013  CG2 ILE C 274    -102.470  -8.278  21.254  1.00 84.44           C  
ATOM   8017  CD1 ILE C 274    -101.400  -5.588  21.939  1.00 84.44           C  
ATOM   8021  N   GLY C 275    -100.360 -10.043  18.745  1.00 87.28           N  
ATOM   8023  CA  GLY C 275    -100.686 -10.960  17.657  1.00 87.28           C  
ATOM   8026  C   GLY C 275     -99.537 -11.893  17.259  1.00 87.28           C  
ATOM   8027  O   GLY C 275     -99.609 -12.496  16.187  1.00 87.28           O  
ATOM   8028  N   LYS C 276     -98.452 -11.976  18.039  1.00 88.42           N  
ATOM   8030  CA  LYS C 276     -97.497 -13.095  17.987  1.00 88.42           C  
ATOM   8032  C   LYS C 276     -97.900 -14.178  18.985  1.00 88.42           C  
ATOM   8033  CB  LYS C 276     -96.048 -12.670  18.268  1.00 88.42           C  
ATOM   8036  O   LYS C 276     -98.019 -15.313  18.561  1.00 88.42           O  
ATOM   8037  CG  LYS C 276     -95.390 -11.815  17.173  1.00 88.42           C  
ATOM   8040  CD  LYS C 276     -93.888 -11.725  17.484  1.00 88.42           C  
ATOM   8043  CE  LYS C 276     -93.097 -10.867  16.493  1.00 88.42           C  
ATOM   8046  NZ  LYS C 276     -91.667 -10.823  16.890  1.00 88.42           N  
ATOM   8050  N   GLN C 277     -98.207 -13.838  20.235  1.00 85.44           N  
ATOM   8052  CA  GLN C 277     -98.540 -14.774  21.320  1.00 85.44           C  
ATOM   8054  C   GLN C 277     -99.722 -15.692  20.957  1.00 85.44           C  
ATOM   8055  CB  GLN C 277     -98.804 -13.953  22.600  1.00 85.44           C  
ATOM   8058  O   GLN C 277     -99.587 -16.914  20.984  1.00 85.44           O  
ATOM   8059  CG  GLN C 277     -97.493 -13.344  23.135  1.00 85.44           C  
ATOM   8062  CD  GLN C 277     -97.655 -12.208  24.149  1.00 85.44           C  
ATOM   8063  NE2 GLN C 277     -96.619 -11.879  24.888  1.00 85.44           N  
ATOM   8066  OE1 GLN C 277     -98.680 -11.549  24.253  1.00 85.44           O  
ATOM   8067  N   VAL C 278    -100.830 -15.118  20.468  1.00 85.42           N  
ATOM   8069  CA  VAL C 278    -102.002 -15.869  19.955  1.00 85.42           C  
ATOM   8071  C   VAL C 278    -101.640 -16.818  18.796  1.00 85.42           C  
ATOM   8072  CB  VAL C 278    -103.094 -14.871  19.497  1.00 85.42           C  
ATOM   8074  O   VAL C 278    -102.257 -17.866  18.628  1.00 85.42           O  
ATOM   8075  CG1 VAL C 278    -104.340 -15.544  18.903  1.00 85.42           C  
ATOM   8079  CG2 VAL C 278    -103.573 -13.976  20.650  1.00 85.42           C  
ATOM   8083  N   VAL C 279    -100.635 -16.457  17.993  1.00 90.60           N  
ATOM   8085  CA  VAL C 279    -100.183 -17.183  16.791  1.00 90.60           C  
ATOM   8087  C   VAL C 279     -99.087 -18.215  17.112  1.00 90.60           C  
ATOM   8088  CB  VAL C 279     -99.737 -16.144  15.735  1.00 90.60           C  
ATOM   8090  O   VAL C 279     -98.972 -19.217  16.413  1.00 90.60           O  
ATOM   8091  CG1 VAL C 279     -98.968 -16.704  14.534  1.00 90.60           C  
ATOM   8095  CG2 VAL C 279    -100.962 -15.391  15.190  1.00 90.60           C  
ATOM   8099  N   ALA C 280     -98.315 -18.002  18.179  1.00 89.53           N  
ATOM   8101  CA  ALA C 280     -97.216 -18.851  18.642  1.00 89.53           C  
ATOM   8103  C   ALA C 280     -97.689 -20.096  19.417  1.00 89.53           C  
ATOM   8104  CB  ALA C 280     -96.284 -17.979  19.497  1.00 89.53           C  
ATOM   8108  O   ALA C 280     -96.884 -20.969  19.739  1.00 89.53           O  
ATOM   8109  N   GLN C 281     -98.994 -20.191  19.700  1.00 90.16           N  
ATOM   8111  CA  GLN C 281     -99.632 -21.330  20.361  1.00 90.16           C  
ATOM   8113  C   GLN C 281    -100.649 -22.041  19.440  1.00 90.16           C  
ATOM   8114  CB  GLN C 281    -100.251 -20.871  21.688  1.00 90.16           C  
ATOM   8117  O   GLN C 281    -101.839 -22.116  19.755  1.00 90.16           O  
ATOM   8118  CG  GLN C 281     -99.201 -20.367  22.691  1.00 90.16           C  
ATOM   8121  CD  GLN C 281     -99.803 -20.156  24.073  1.00 90.16           C  
ATOM   8122  NE2 GLN C 281     -98.999 -19.984  25.095  1.00 90.16           N  
ATOM   8125  OE1 GLN C 281    -101.004 -20.178  24.264  1.00 90.16           O  
ATOM   8126  N   PRO C 282    -100.224 -22.636  18.306  1.00 92.13           N  
ATOM   8127  CA  PRO C 282    -101.133 -23.301  17.366  1.00 92.13           C  
ATOM   8129  C   PRO C 282    -101.915 -24.470  17.983  1.00 92.13           C  
ATOM   8130  CB  PRO C 282    -100.237 -23.793  16.233  1.00 92.13           C  
ATOM   8133  O   PRO C 282    -103.033 -24.765  17.552  1.00 92.13           O  
ATOM   8134  CG  PRO C 282     -98.856 -23.931  16.867  1.00 92.13           C  
ATOM   8137  CD  PRO C 282     -98.845 -22.778  17.863  1.00 92.13           C  
ATOM   8140  N   LYS C 283    -101.365 -25.103  19.033  1.00 92.54           N  
ATOM   8142  CA  LYS C 283    -102.041 -26.134  19.841  1.00 92.54           C  
ATOM   8144  C   LYS C 283    -103.367 -25.619  20.425  1.00 92.54           C  
ATOM   8145  CB  LYS C 283    -101.101 -26.626  20.963  1.00 92.54           C  
ATOM   8148  O   LYS C 283    -104.364 -26.337  20.379  1.00 92.54           O  
ATOM   8149  CG  LYS C 283     -99.842 -27.351  20.440  1.00 92.54           C  
ATOM   8152  CD  LYS C 283     -98.914 -27.782  21.591  1.00 92.54           C  
ATOM   8155  CE  LYS C 283     -97.641 -28.462  21.053  1.00 92.54           C  
ATOM   8158  NZ  LYS C 283     -96.654 -28.744  22.131  1.00 92.54           N  
ATOM   8162  N   ALA C 284    -103.404 -24.365  20.887  1.00 90.38           N  
ATOM   8164  CA  ALA C 284    -104.601 -23.729  21.435  1.00 90.38           C  
ATOM   8166  C   ALA C 284    -105.691 -23.526  20.365  1.00 90.38           C  
ATOM   8167  CB  ALA C 284    -104.184 -22.403  22.091  1.00 90.38           C  
ATOM   8171  O   ALA C 284    -106.859 -23.841  20.599  1.00 90.38           O  
ATOM   8172  N   MET C 285    -105.313 -23.077  19.160  1.00 92.30           N  
ATOM   8174  CA  MET C 285    -106.249 -22.914  18.038  1.00 92.30           C  
ATOM   8176  C   MET C 285    -106.828 -24.252  17.555  1.00 92.30           C  
ATOM   8177  CB  MET C 285    -105.567 -22.204  16.864  1.00 92.30           C  
ATOM   8180  O   MET C 285    -108.033 -24.349  17.329  1.00 92.30           O  
ATOM   8181  CG  MET C 285    -105.289 -20.724  17.137  1.00 92.30           C  
ATOM   8184  SD  MET C 285    -104.687 -19.814  15.686  1.00 92.30           S  
ATOM   8185  CE  MET C 285    -106.178 -19.762  14.653  1.00 92.30           C  
ATOM   8189  N   LEU C 286    -106.000 -25.296  17.436  1.00 95.98           N  
ATOM   8191  CA  LEU C 286    -106.453 -26.633  17.031  1.00 95.98           C  
ATOM   8193  C   LEU C 286    -107.533 -27.191  17.972  1.00 95.98           C  
ATOM   8194  CB  LEU C 286    -105.231 -27.571  16.951  1.00 95.98           C  
ATOM   8197  O   LEU C 286    -108.549 -27.702  17.500  1.00 95.98           O  
ATOM   8198  CG  LEU C 286    -104.606 -27.590  15.545  1.00 95.98           C  
ATOM   8200  CD1 LEU C 286    -103.156 -28.066  15.599  1.00 95.98           C  
ATOM   8204  CD2 LEU C 286    -105.384 -28.528  14.618  1.00 95.98           C  
ATOM   8208  N   ILE C 287    -107.354 -27.042  19.287  1.00 93.97           N  
ATOM   8210  CA  ILE C 287    -108.347 -27.473  20.284  1.00 93.97           C  
ATOM   8212  C   ILE C 287    -109.595 -26.575  20.230  1.00 93.97           C  
ATOM   8213  CB  ILE C 287    -107.692 -27.550  21.683  1.00 93.97           C  
ATOM   8215  O   ILE C 287    -110.715 -27.089  20.212  1.00 93.97           O  
ATOM   8216  CG1 ILE C 287    -106.592 -28.642  21.695  1.00 93.97           C  
ATOM   8219  CG2 ILE C 287    -108.742 -27.862  22.765  1.00 93.97           C  
ATOM   8223  CD1 ILE C 287    -105.655 -28.565  22.905  1.00 93.97           C  
ATOM   8227  N   GLY C 288    -109.431 -25.253  20.100  1.00 91.57           N  
ATOM   8229  CA  GLY C 288    -110.546 -24.310  19.943  1.00 91.57           C  
ATOM   8232  C   GLY C 288    -111.455 -24.618  18.742  1.00 91.57           C  
ATOM   8233  O   GLY C 288    -112.678 -24.523  18.857  1.00 91.57           O  
ATOM   8234  N   GLY C 289    -110.887 -25.068  17.618  1.00 95.08           N  
ATOM   8236  CA  GLY C 289    -111.654 -25.515  16.448  1.00 95.08           C  
ATOM   8239  C   GLY C 289    -112.539 -26.738  16.727  1.00 95.08           C  
ATOM   8240  O   GLY C 289    -113.694 -26.772  16.304  1.00 95.08           O  
ATOM   8241  N   VAL C 290    -112.044 -27.715  17.497  1.00 96.83           N  
ATOM   8243  CA  VAL C 290    -112.825 -28.901  17.907  1.00 96.83           C  
ATOM   8245  C   VAL C 290    -113.956 -28.522  18.869  1.00 96.83           C  
ATOM   8246  CB  VAL C 290    -111.909 -29.979  18.526  1.00 96.83           C  
ATOM   8248  O   VAL C 290    -115.068 -29.037  18.749  1.00 96.83           O  
ATOM   8249  CG1 VAL C 290    -112.692 -31.210  19.007  1.00 96.83           C  
ATOM   8253  CG2 VAL C 290    -110.876 -30.475  17.504  1.00 96.83           C  
ATOM   8257  N   LEU C 291    -113.712 -27.579  19.783  1.00 94.16           N  
ATOM   8259  CA  LEU C 291    -114.736 -27.060  20.698  1.00 94.16           C  
ATOM   8261  C   LEU C 291    -115.904 -26.400  19.946  1.00 94.16           C  
ATOM   8262  CB  LEU C 291    -114.071 -26.086  21.693  1.00 94.16           C  
ATOM   8265  O   LEU C 291    -117.065 -26.623  20.289  1.00 94.16           O  
ATOM   8266  CG  LEU C 291    -113.705 -26.752  23.026  1.00 94.16           C  
ATOM   8268  CD1 LEU C 291    -112.728 -27.923  22.905  1.00 94.16           C  
ATOM   8272  CD2 LEU C 291    -113.100 -25.742  23.998  1.00 94.16           C  
ATOM   8276  N   LEU C 292    -115.616 -25.641  18.885  1.00 94.97           N  
ATOM   8278  CA  LEU C 292    -116.640 -25.018  18.039  1.00 94.97           C  
ATOM   8280  C   LEU C 292    -117.467 -26.035  17.246  1.00 94.97           C  
ATOM   8281  CB  LEU C 292    -115.960 -24.020  17.094  1.00 94.97           C  
ATOM   8284  O   LEU C 292    -118.665 -25.823  17.058  1.00 94.97           O  
ATOM   8285  CG  LEU C 292    -115.456 -22.771  17.827  1.00 94.97           C  
ATOM   8287  CD1 LEU C 292    -114.510 -22.004  16.911  1.00 94.97           C  
ATOM   8291  CD2 LEU C 292    -116.623 -21.868  18.235  1.00 94.97           C  
ATOM   8295  N   LEU C 293    -116.861 -27.156  16.844  1.00 97.42           N  
ATOM   8297  CA  LEU C 293    -117.591 -28.265  16.233  1.00 97.42           C  
ATOM   8299  C   LEU C 293    -118.643 -28.830  17.202  1.00 97.42           C  
ATOM   8300  CB  LEU C 293    -116.593 -29.348  15.782  1.00 97.42           C  
ATOM   8303  O   LEU C 293    -119.780 -29.057  16.795  1.00 97.42           O  
ATOM   8304  CG  LEU C 293    -117.206 -30.346  14.781  1.00 97.42           C  
ATOM   8306  CD1 LEU C 293    -117.272 -29.746  13.373  1.00 97.42           C  
ATOM   8310  CD2 LEU C 293    -116.360 -31.616  14.717  1.00 97.42           C  
ATOM   8314  N   LEU C 294    -118.301 -28.981  18.490  1.00 96.05           N  
ATOM   8316  CA  LEU C 294    -119.248 -29.419  19.523  1.00 96.05           C  
ATOM   8318  C   LEU C 294    -120.427 -28.450  19.688  1.00 96.05           C  
ATOM   8319  CB  LEU C 294    -118.529 -29.649  20.871  1.00 96.05           C  
ATOM   8322  O   LEU C 294    -121.566 -28.906  19.744  1.00 96.05           O  
ATOM   8323  CG  LEU C 294    -118.426 -31.138  21.243  1.00 96.05           C  
ATOM   8325  CD1 LEU C 294    -117.384 -31.857  20.385  1.00 96.05           C  
ATOM   8329  CD2 LEU C 294    -118.039 -31.293  22.712  1.00 96.05           C  
ATOM   8333  N   PHE C 295    -120.188 -27.132  19.703  1.00 91.25           N  
ATOM   8335  CA  PHE C 295    -121.277 -26.142  19.743  1.00 91.25           C  
ATOM   8337  C   PHE C 295    -122.199 -26.225  18.515  1.00 91.25           C  
ATOM   8338  CB  PHE C 295    -120.713 -24.720  19.895  1.00 91.25           C  
ATOM   8341  O   PHE C 295    -123.410 -26.072  18.653  1.00 91.25           O  
ATOM   8342  CG  PHE C 295    -120.317 -24.348  21.311  1.00 91.25           C  
ATOM   8343  CD1 PHE C 295    -121.315 -24.051  22.259  1.00 91.25           C  
ATOM   8345  CD2 PHE C 295    -118.962 -24.283  21.686  1.00 91.25           C  
ATOM   8347  CE1 PHE C 295    -120.959 -23.706  23.577  1.00 91.25           C  
ATOM   8349  CE2 PHE C 295    -118.606 -23.948  23.005  1.00 91.25           C  
ATOM   8351  CZ  PHE C 295    -119.605 -23.664  23.952  1.00 91.25           C  
ATOM   8353  N   GLY C 296    -121.657 -26.513  17.326  1.00 92.68           N  
ATOM   8355  CA  GLY C 296    -122.449 -26.682  16.102  1.00 92.68           C  
ATOM   8358  C   GLY C 296    -123.340 -27.931  16.077  1.00 92.68           C  
ATOM   8359  O   GLY C 296    -124.312 -27.956  15.321  1.00 92.68           O  
ATOM   8360  N   LEU C 297    -123.038 -28.942  16.897  1.00 95.17           N  
ATOM   8362  CA  LEU C 297    -123.819 -30.181  17.027  1.00 95.17           C  
ATOM   8364  C   LEU C 297    -124.996 -30.067  18.015  1.00 95.17           C  
ATOM   8365  CB  LEU C 297    -122.867 -31.331  17.420  1.00 95.17           C  
ATOM   8368  O   LEU C 297    -125.797 -30.996  18.118  1.00 95.17           O  
ATOM   8369  CG  LEU C 297    -121.855 -31.732  16.330  1.00 95.17           C  
ATOM   8371  CD1 LEU C 297    -120.815 -32.690  16.917  1.00 95.17           C  
ATOM   8375  CD2 LEU C 297    -122.526 -32.428  15.143  1.00 95.17           C  
ATOM   8379  N   ILE C 298    -125.123 -28.948  18.738  1.00 92.72           N  
ATOM   8381  CA  ILE C 298    -126.237 -28.708  19.663  1.00 92.72           C  
ATOM   8383  C   ILE C 298    -127.492 -28.326  18.853  1.00 92.72           C  
ATOM   8384  CB  ILE C 298    -125.854 -27.639  20.712  1.00 92.72           C  
ATOM   8386  O   ILE C 298    -127.431 -27.398  18.043  1.00 92.72           O  
ATOM   8387  CG1 ILE C 298    -124.647 -28.133  21.543  1.00 92.72           C  
ATOM   8390  CG2 ILE C 298    -127.037 -27.317  21.643  1.00 92.72           C  
ATOM   8394  CD1 ILE C 298    -124.109 -27.120  22.555  1.00 92.72           C  
ATOM   8398  N   PRO C 299    -128.648 -28.990  19.049  1.00 91.14           N  
ATOM   8399  CA  PRO C 299    -129.859 -28.677  18.293  1.00 91.14           C  
ATOM   8401  C   PRO C 299    -130.325 -27.234  18.538  1.00 91.14           C  
ATOM   8402  CB  PRO C 299    -130.898 -29.720  18.722  1.00 91.14           C  
ATOM   8405  O   PRO C 299    -130.239 -26.720  19.648  1.00 91.14           O  
ATOM   8406  CG  PRO C 299    -130.424 -30.160  20.107  1.00 91.14           C  
ATOM   8409  CD  PRO C 299    -128.903 -30.061  20.001  1.00 91.14           C  
ATOM   8412  N   GLY C 300    -130.828 -26.574  17.492  1.00 86.45           N  
ATOM   8414  CA  GLY C 300    -131.279 -25.174  17.535  1.00 86.45           C  
ATOM   8417  C   GLY C 300    -130.165 -24.129  17.374  1.00 86.45           C  
ATOM   8418  O   GLY C 300    -130.449 -23.010  16.951  1.00 86.45           O  
ATOM   8419  N   PHE C 301    -128.895 -24.481  17.612  1.00 86.13           N  
ATOM   8421  CA  PHE C 301    -127.776 -23.619  17.223  1.00 86.13           C  
ATOM   8423  C   PHE C 301    -127.600 -23.661  15.690  1.00 86.13           C  
ATOM   8424  CB  PHE C 301    -126.479 -24.012  17.962  1.00 86.13           C  
ATOM   8427  O   PHE C 301    -127.825 -24.703  15.070  1.00 86.13           O  
ATOM   8428  CG  PHE C 301    -126.310 -23.451  19.368  1.00 86.13           C  
ATOM   8429  CD1 PHE C 301    -127.380 -23.431  20.287  1.00 86.13           C  
ATOM   8431  CD2 PHE C 301    -125.055 -22.954  19.772  1.00 86.13           C  
ATOM   8433  CE1 PHE C 301    -127.208 -22.895  21.574  1.00 86.13           C  
ATOM   8435  CE2 PHE C 301    -124.879 -22.416  21.059  1.00 86.13           C  
ATOM   8437  CZ  PHE C 301    -125.958 -22.387  21.960  1.00 86.13           C  
ATOM   8439  N   PRO C 302    -127.174 -22.558  15.042  1.00 91.89           N  
ATOM   8440  CA  PRO C 302    -126.971 -22.513  13.598  1.00 91.89           C  
ATOM   8442  C   PRO C 302    -125.707 -23.297  13.204  1.00 91.89           C  
ATOM   8443  CB  PRO C 302    -126.927 -21.020  13.249  1.00 91.89           C  
ATOM   8446  O   PRO C 302    -124.619 -22.733  13.057  1.00 91.89           O  
ATOM   8447  CG  PRO C 302    -126.374 -20.375  14.519  1.00 91.89           C  
ATOM   8450  CD  PRO C 302    -126.970 -21.243  15.625  1.00 91.89           C  
ATOM   8453  N   THR C 303    -125.855 -24.612  13.016  1.00 94.15           N  
ATOM   8455  CA  THR C 303    -124.771 -25.569  12.715  1.00 94.15           C  
ATOM   8457  C   THR C 303    -123.849 -25.102  11.589  1.00 94.15           C  
ATOM   8458  CB  THR C 303    -125.371 -26.932  12.330  1.00 94.15           C  
ATOM   8460  O   THR C 303    -122.638 -25.242  11.708  1.00 94.15           O  
ATOM   8461  CG2 THR C 303    -124.335 -28.023  12.051  1.00 94.15           C  
ATOM   8465  OG1 THR C 303    -126.215 -27.393  13.352  1.00 94.15           O  
ATOM   8467  N   VAL C 304    -124.386 -24.495  10.523  1.00 96.62           N  
ATOM   8469  CA  VAL C 304    -123.589 -23.983   9.390  1.00 96.62           C  
ATOM   8471  C   VAL C 304    -122.608 -22.889   9.835  1.00 96.62           C  
ATOM   8472  CB  VAL C 304    -124.506 -23.469   8.260  1.00 96.62           C  
ATOM   8474  O   VAL C 304    -121.440 -22.922   9.456  1.00 96.62           O  
ATOM   8475  CG1 VAL C 304    -123.709 -22.959   7.052  1.00 96.62           C  
ATOM   8479  CG2 VAL C 304    -125.444 -24.577   7.757  1.00 96.62           C  
ATOM   8483  N   THR C 305    -123.048 -21.957  10.684  1.00 93.31           N  
ATOM   8485  CA  THR C 305    -122.216 -20.868  11.221  1.00 93.31           C  
ATOM   8487  C   THR C 305    -121.092 -21.415  12.099  1.00 93.31           C  
ATOM   8488  CB  THR C 305    -123.083 -19.893  12.034  1.00 93.31           C  
ATOM   8490  O   THR C 305    -119.928 -21.058  11.913  1.00 93.31           O  
ATOM   8491  CG2 THR C 305    -122.323 -18.663  12.520  1.00 93.31           C  
ATOM   8495  OG1 THR C 305    -124.145 -19.427  11.234  1.00 93.31           O  
ATOM   8497  N   PHE C 306    -121.416 -22.330  13.018  1.00 93.29           N  
ATOM   8499  CA  PHE C 306    -120.419 -22.956  13.891  1.00 93.29           C  
ATOM   8501  C   PHE C 306    -119.454 -23.870  13.125  1.00 93.29           C  
ATOM   8502  CB  PHE C 306    -121.120 -23.684  15.041  1.00 93.29           C  
ATOM   8505  O   PHE C 306    -118.268 -23.873  13.437  1.00 93.29           O  
ATOM   8506  CG  PHE C 306    -121.533 -22.748  16.160  1.00 93.29           C  
ATOM   8507  CD1 PHE C 306    -120.588 -22.379  17.139  1.00 93.29           C  
ATOM   8509  CD2 PHE C 306    -122.833 -22.209  16.208  1.00 93.29           C  
ATOM   8511  CE1 PHE C 306    -120.938 -21.476  18.157  1.00 93.29           C  
ATOM   8513  CE2 PHE C 306    -123.180 -21.301  17.225  1.00 93.29           C  
ATOM   8515  CZ  PHE C 306    -122.236 -20.937  18.200  1.00 93.29           C  
ATOM   8517  N   LEU C 307    -119.909 -24.569  12.078  1.00 96.26           N  
ATOM   8519  CA  LEU C 307    -119.049 -25.372  11.202  1.00 96.26           C  
ATOM   8521  C   LEU C 307    -118.037 -24.497  10.445  1.00 96.26           C  
ATOM   8522  CB  LEU C 307    -119.939 -26.173  10.231  1.00 96.26           C  
ATOM   8525  O   LEU C 307    -116.858 -24.842  10.389  1.00 96.26           O  
ATOM   8526  CG  LEU C 307    -119.175 -27.206   9.380  1.00 96.26           C  
ATOM   8528  CD1 LEU C 307    -118.748 -28.414  10.215  1.00 96.26           C  
ATOM   8532  CD2 LEU C 307    -120.065 -27.703   8.242  1.00 96.26           C  
ATOM   8536  N   ILE C 308    -118.468 -23.349   9.908  1.00 97.05           N  
ATOM   8538  CA  ILE C 308    -117.577 -22.393   9.229  1.00 97.05           C  
ATOM   8540  C   ILE C 308    -116.528 -21.841  10.206  1.00 97.05           C  
ATOM   8541  CB  ILE C 308    -118.408 -21.276   8.549  1.00 97.05           C  
ATOM   8543  O   ILE C 308    -115.346 -21.798   9.868  1.00 97.05           O  
ATOM   8544  CG1 ILE C 308    -119.181 -21.855   7.339  1.00 97.05           C  
ATOM   8547  CG2 ILE C 308    -117.522 -20.103   8.084  1.00 97.05           C  
ATOM   8551  CD1 ILE C 308    -120.301 -20.940   6.824  1.00 97.05           C  
ATOM   8555  N   LEU C 309    -116.927 -21.470  11.428  1.00 95.55           N  
ATOM   8557  CA  LEU C 309    -116.004 -20.968  12.455  1.00 95.55           C  
ATOM   8559  C   LEU C 309    -115.036 -22.054  12.955  1.00 95.55           C  
ATOM   8560  CB  LEU C 309    -116.816 -20.348  13.606  1.00 95.55           C  
ATOM   8563  O   LEU C 309    -113.838 -21.792  13.061  1.00 95.55           O  
ATOM   8564  CG  LEU C 309    -117.523 -19.033  13.223  1.00 95.55           C  
ATOM   8566  CD1 LEU C 309    -118.516 -18.650  14.314  1.00 95.55           C  
ATOM   8570  CD2 LEU C 309    -116.539 -17.872  13.055  1.00 95.55           C  
ATOM   8574  N   ALA C 310    -115.516 -23.279  13.184  1.00 96.41           N  
ATOM   8576  CA  ALA C 310    -114.688 -24.431  13.540  1.00 96.41           C  
ATOM   8578  C   ALA C 310    -113.628 -24.726  12.467  1.00 96.41           C  
ATOM   8579  CB  ALA C 310    -115.605 -25.644  13.747  1.00 96.41           C  
ATOM   8583  O   ALA C 310    -112.463 -24.958  12.792  1.00 96.41           O  
ATOM   8584  N   LEU C 311    -114.013 -24.662  11.187  1.00 97.88           N  
ATOM   8586  CA  LEU C 311    -113.119 -24.901  10.054  1.00 97.88           C  
ATOM   8588  C   LEU C 311    -112.102 -23.758   9.892  1.00 97.88           C  
ATOM   8589  CB  LEU C 311    -113.994 -25.178   8.813  1.00 97.88           C  
ATOM   8592  O   LEU C 311    -110.920 -24.032   9.703  1.00 97.88           O  
ATOM   8593  CG  LEU C 311    -113.299 -25.943   7.671  1.00 97.88           C  
ATOM   8595  CD1 LEU C 311    -114.357 -26.613   6.788  1.00 97.88           C  
ATOM   8599  CD2 LEU C 311    -112.461 -25.044   6.762  1.00 97.88           C  
ATOM   8603  N   LEU C 312    -112.511 -22.493  10.053  1.00 96.63           N  
ATOM   8605  CA  LEU C 312    -111.599 -21.338  10.052  1.00 96.63           C  
ATOM   8607  C   LEU C 312    -110.544 -21.429  11.168  1.00 96.63           C  
ATOM   8608  CB  LEU C 312    -112.412 -20.034  10.185  1.00 96.63           C  
ATOM   8611  O   LEU C 312    -109.349 -21.303  10.896  1.00 96.63           O  
ATOM   8612  CG  LEU C 312    -113.101 -19.573   8.888  1.00 96.63           C  
ATOM   8614  CD1 LEU C 312    -114.116 -18.472   9.203  1.00 96.63           C  
ATOM   8618  CD2 LEU C 312    -112.094 -19.004   7.883  1.00 96.63           C  
ATOM   8622  N   VAL C 313    -110.966 -21.678  12.411  1.00 94.86           N  
ATOM   8624  CA  VAL C 313    -110.061 -21.744  13.572  1.00 94.86           C  
ATOM   8626  C   VAL C 313    -109.180 -22.998  13.522  1.00 94.86           C  
ATOM   8627  CB  VAL C 313    -110.865 -21.646  14.886  1.00 94.86           C  
ATOM   8629  O   VAL C 313    -107.970 -22.901  13.734  1.00 94.86           O  
ATOM   8630  CG1 VAL C 313    -109.990 -21.810  16.132  1.00 94.86           C  
ATOM   8634  CG2 VAL C 313    -111.542 -20.274  15.006  1.00 94.86           C  
ATOM   8638  N   GLY C 314    -109.748 -24.156  13.174  1.00 96.70           N  
ATOM   8640  CA  GLY C 314    -109.023 -25.426  13.068  1.00 96.70           C  
ATOM   8643  C   GLY C 314    -107.983 -25.436  11.944  1.00 96.70           C  
ATOM   8644  O   GLY C 314    -106.827 -25.791  12.183  1.00 96.70           O  
ATOM   8645  N   CYS C 315    -108.344 -24.984  10.737  1.00 97.15           N  
ATOM   8647  CA  CYS C 315    -107.391 -24.863   9.629  1.00 97.15           C  
ATOM   8649  C   CYS C 315    -106.332 -23.786   9.901  1.00 97.15           C  
ATOM   8650  CB  CYS C 315    -108.130 -24.591   8.313  1.00 97.15           C  
ATOM   8653  O   CYS C 315    -105.167 -24.002   9.570  1.00 97.15           O  
ATOM   8654  SG  CYS C 315    -109.016 -26.090   7.798  1.00 97.15           S  
ATOM   8656  N   GLY C 316    -106.698 -22.676  10.553  1.00 94.89           N  
ATOM   8658  CA  GLY C 316    -105.740 -21.673  11.025  1.00 94.89           C  
ATOM   8661  C   GLY C 316    -104.699 -22.282  11.970  1.00 94.89           C  
ATOM   8662  O   GLY C 316    -103.502 -22.192  11.704  1.00 94.89           O  
ATOM   8663  N   GLY C 317    -105.146 -22.988  13.013  1.00 94.86           N  
ATOM   8665  CA  GLY C 317    -104.261 -23.682  13.953  1.00 94.86           C  
ATOM   8668  C   GLY C 317    -103.356 -24.717  13.279  1.00 94.86           C  
ATOM   8669  O   GLY C 317    -102.157 -24.753  13.554  1.00 94.86           O  
ATOM   8670  N   TYR C 318    -103.887 -25.511  12.343  1.00 97.15           N  
ATOM   8672  CA  TYR C 318    -103.096 -26.485  11.582  1.00 97.15           C  
ATOM   8674  C   TYR C 318    -102.036 -25.823  10.685  1.00 97.15           C  
ATOM   8675  CB  TYR C 318    -104.037 -27.371  10.756  1.00 97.15           C  
ATOM   8678  O   TYR C 318    -100.879 -26.252  10.681  1.00 97.15           O  
ATOM   8679  CG  TYR C 318    -103.314 -28.433   9.946  1.00 97.15           C  
ATOM   8680  CD1 TYR C 318    -102.634 -29.477  10.601  1.00 97.15           C  
ATOM   8682  CD2 TYR C 318    -103.307 -28.365   8.538  1.00 97.15           C  
ATOM   8684  CE1 TYR C 318    -101.940 -30.449   9.854  1.00 97.15           C  
ATOM   8686  CE2 TYR C 318    -102.632 -29.346   7.785  1.00 97.15           C  
ATOM   8688  OH  TYR C 318    -101.294 -31.338   7.724  1.00 97.15           O  
ATOM   8690  CZ  TYR C 318    -101.945 -30.389   8.446  1.00 97.15           C  
ATOM   8691  N   MET C 319    -102.389 -24.755   9.959  1.00 96.68           N  
ATOM   8693  CA  MET C 319    -101.442 -24.019   9.110  1.00 96.68           C  
ATOM   8695  C   MET C 319    -100.324 -23.365   9.928  1.00 96.68           C  
ATOM   8696  CB  MET C 319    -102.174 -22.963   8.267  1.00 96.68           C  
ATOM   8699  O   MET C 319     -99.162 -23.439   9.526  1.00 96.68           O  
ATOM   8700  CG  MET C 319    -102.929 -23.601   7.096  1.00 96.68           C  
ATOM   8703  SD  MET C 319    -103.759 -22.436   5.975  1.00 96.68           S  
ATOM   8704  CE  MET C 319    -102.344 -21.574   5.234  1.00 96.68           C  
ATOM   8708  N   LEU C 320    -100.648 -22.781  11.085  1.00 93.23           N  
ATOM   8710  CA  LEU C 320     -99.652 -22.239  12.014  1.00 93.23           C  
ATOM   8712  C   LEU C 320     -98.762 -23.354  12.581  1.00 93.23           C  
ATOM   8713  CB  LEU C 320    -100.358 -21.447  13.127  1.00 93.23           C  
ATOM   8716  O   LEU C 320     -97.543 -23.228  12.515  1.00 93.23           O  
ATOM   8717  CG  LEU C 320    -100.619 -19.959  12.829  1.00 93.23           C  
ATOM   8719  CD1 LEU C 320    -101.232 -19.636  11.464  1.00 93.23           C  
ATOM   8723  CD2 LEU C 320    -101.562 -19.415  13.898  1.00 93.23           C  
ATOM   8727  N   SER C 321     -99.333 -24.478  13.035  1.00 94.28           N  
ATOM   8729  CA  SER C 321     -98.556 -25.607  13.575  1.00 94.28           C  
ATOM   8731  C   SER C 321     -97.572 -26.177  12.556  1.00 94.28           C  
ATOM   8732  CB  SER C 321     -99.475 -26.742  14.042  1.00 94.28           C  
ATOM   8735  O   SER C 321     -96.442 -26.504  12.909  1.00 94.28           O  
ATOM   8736  OG  SER C 321     -98.817 -27.513  15.029  1.00 94.28           O  
ATOM   8738  N   ARG C 322     -97.976 -26.271  11.282  1.00 94.55           N  
ATOM   8740  CA  ARG C 322     -97.117 -26.766  10.198  1.00 94.55           C  
ATOM   8742  C   ARG C 322     -96.057 -25.745   9.764  1.00 94.55           C  
ATOM   8743  CB  ARG C 322     -98.009 -27.226   9.035  1.00 94.55           C  
ATOM   8746  O   ARG C 322     -95.010 -26.143   9.264  1.00 94.55           O  
ATOM   8747  CG  ARG C 322     -97.255 -28.167   8.086  1.00 94.55           C  
ATOM   8750  CD  ARG C 322     -98.180 -28.679   6.979  1.00 94.55           C  
ATOM   8753  NE  ARG C 322     -97.503 -29.717   6.179  1.00 94.55           N  
ATOM   8755  NH1 ARG C 322     -98.773 -29.573   4.269  1.00 94.55           N  
ATOM   8758  NH2 ARG C 322     -97.152 -31.104   4.412  1.00 94.55           N  
ATOM   8761  CZ  ARG C 322     -97.812 -30.124   4.961  1.00 94.55           C  
ATOM   8762  N   LYS C 323     -96.306 -24.445   9.962  1.00 91.75           N  
ATOM   8764  CA  LYS C 323     -95.306 -23.383   9.758  1.00 91.75           C  
ATOM   8766  C   LYS C 323     -94.288 -23.350  10.901  1.00 91.75           C  
ATOM   8767  CB  LYS C 323     -96.019 -22.033   9.554  1.00 91.75           C  
ATOM   8770  O   LYS C 323     -93.107 -23.189  10.633  1.00 91.75           O  
ATOM   8771  CG  LYS C 323     -95.067 -20.957   9.004  1.00 91.75           C  
ATOM   8774  CD  LYS C 323     -95.804 -19.643   8.694  1.00 91.75           C  
ATOM   8777  CE  LYS C 323     -94.833 -18.639   8.051  1.00 91.75           C  
ATOM   8780  NZ  LYS C 323     -95.487 -17.345   7.713  1.00 91.75           N  
ATOM   8784  N   GLN C 324     -94.732 -23.560  12.141  1.00 88.12           N  
ATOM   8786  CA  GLN C 324     -93.862 -23.644  13.313  1.00 88.12           C  
ATOM   8788  C   GLN C 324     -92.965 -24.884  13.236  1.00 88.12           C  
ATOM   8789  CB  GLN C 324     -94.725 -23.556  14.579  1.00 88.12           C  
ATOM   8792  O   GLN C 324     -91.756 -24.719  13.206  1.00 88.12           O  
ATOM   8793  CG  GLN C 324     -93.908 -23.287  15.856  1.00 88.12           C  
ATOM   8796  CD  GLN C 324     -94.766 -22.741  16.998  1.00 88.12           C  
ATOM   8797  NE2 GLN C 324     -94.200 -22.475  18.153  1.00 88.12           N  
ATOM   8800  OE1 GLN C 324     -95.960 -22.515  16.875  1.00 88.12           O  
ATOM   8801  N   SER C 325     -93.526 -26.074  12.988  1.00 88.51           N  
ATOM   8803  CA  SER C 325     -92.739 -27.310  12.827  1.00 88.51           C  
ATOM   8805  C   SER C 325     -91.666 -27.227  11.730  1.00 88.51           C  
ATOM   8806  CB  SER C 325     -93.678 -28.476  12.517  1.00 88.51           C  
ATOM   8809  O   SER C 325     -90.609 -27.819  11.888  1.00 88.51           O  
ATOM   8810  OG  SER C 325     -93.040 -29.726  12.654  1.00 88.51           O  
ATOM   8812  N   ARG C 326     -91.903 -26.473  10.643  1.00 88.19           N  
ATOM   8814  CA  ARG C 326     -90.895 -26.218   9.594  1.00 88.19           C  
ATOM   8816  C   ARG C 326     -89.799 -25.240  10.013  1.00 88.19           C  
ATOM   8817  CB  ARG C 326     -91.574 -25.688   8.328  1.00 88.19           C  
ATOM   8820  O   ARG C 326     -88.673 -25.349   9.541  1.00 88.19           O  
ATOM   8821  CG  ARG C 326     -91.927 -26.832   7.382  1.00 88.19           C  
ATOM   8824  CD  ARG C 326     -92.487 -26.248   6.084  1.00 88.19           C  
ATOM   8827  NE  ARG C 326     -92.414 -27.239   4.998  1.00 88.19           N  
ATOM   8829  NH1 ARG C 326     -92.810 -25.809   3.248  1.00 88.19           N  
ATOM   8832  NH2 ARG C 326     -92.259 -27.936   2.845  1.00 88.19           N  
ATOM   8835  CZ  ARG C 326     -92.500 -26.992   3.707  1.00 88.19           C  
ATOM   8836  N   ASN C 327     -90.131 -24.266  10.856  1.00 84.74           N  
ATOM   8838  CA  ASN C 327     -89.127 -23.406  11.471  1.00 84.74           C  
ATOM   8840  C   ASN C 327     -88.321 -24.193  12.515  1.00 84.74           C  
ATOM   8841  CB  ASN C 327     -89.798 -22.182  12.111  1.00 84.74           C  
ATOM   8844  O   ASN C 327     -87.128 -23.960  12.644  1.00 84.74           O  
ATOM   8845  CG  ASN C 327     -90.373 -21.157  11.148  1.00 84.74           C  
ATOM   8846  ND2 ASN C 327     -90.790 -20.033  11.686  1.00 84.74           N  
ATOM   8849  OD1 ASN C 327     -90.452 -21.284   9.938  1.00 84.74           O  
ATOM   8850  N   ASP C 328     -88.957 -25.127  13.226  1.00 83.42           N  
ATOM   8852  CA  ASP C 328     -88.307 -25.994  14.208  1.00 83.42           C  
ATOM   8854  C   ASP C 328     -87.349 -26.989  13.516  1.00 83.42           C  
ATOM   8855  CB  ASP C 328     -89.366 -26.685  15.092  1.00 83.42           C  
ATOM   8858  O   ASP C 328     -86.210 -27.106  13.956  1.00 83.42           O  
ATOM   8859  CG  ASP C 328     -90.307 -25.716  15.841  1.00 83.42           C  
ATOM   8860  OD1 ASP C 328     -89.864 -24.605  16.219  1.00 83.42           O  
ATOM   8861  OD2 ASP C 328     -91.492 -26.085  16.033  1.00 83.42           O  
ATOM   8862  N   GLU C 329     -87.736 -27.594  12.381  1.00 82.30           N  
ATOM   8864  CA  GLU C 329     -86.831 -28.357  11.489  1.00 82.30           C  
ATOM   8866  C   GLU C 329     -85.624 -27.501  11.056  1.00 82.30           C  
ATOM   8867  CB  GLU C 329     -87.589 -28.855  10.232  1.00 82.30           C  
ATOM   8870  O   GLU C 329     -84.478 -27.868  11.306  1.00 82.30           O  
ATOM   8871  CG  GLU C 329     -88.512 -30.068  10.466  1.00 82.30           C  
ATOM   8874  CD  GLU C 329     -89.408 -30.416   9.252  1.00 82.30           C  
ATOM   8875  OE1 GLU C 329     -89.995 -29.492   8.626  1.00 82.30           O  
ATOM   8876  OE2 GLU C 329     -89.604 -31.623   8.978  1.00 82.30           O  
ATOM   8877  N   ALA C 330     -85.861 -26.309  10.492  1.00 80.30           N  
ATOM   8879  CA  ALA C 330     -84.786 -25.415  10.047  1.00 80.30           C  
ATOM   8881  C   ALA C 330     -83.872 -24.927  11.193  1.00 80.30           C  
ATOM   8882  CB  ALA C 330     -85.430 -24.234   9.308  1.00 80.30           C  
ATOM   8886  O   ALA C 330     -82.689 -24.658  10.977  1.00 80.30           O  
ATOM   8887  N   ASN C 331     -84.401 -24.830  12.418  1.00 78.76           N  
ATOM   8889  CA  ASN C 331     -83.627 -24.527  13.620  1.00 78.76           C  
ATOM   8891  C   ASN C 331     -82.842 -25.750  14.132  1.00 78.76           C  
ATOM   8892  CB  ASN C 331     -84.565 -23.974  14.705  1.00 78.76           C  
ATOM   8895  O   ASN C 331     -81.757 -25.565  14.678  1.00 78.76           O  
ATOM   8896  CG  ASN C 331     -85.035 -22.548  14.468  1.00 78.76           C  
ATOM   8897  ND2 ASN C 331     -86.142 -22.172  15.068  1.00 78.76           N  
ATOM   8900  OD1 ASN C 331     -84.414 -21.726  13.813  1.00 78.76           O  
ATOM   8901  N   GLN C 332     -83.337 -26.979  13.950  1.00 75.07           N  
ATOM   8903  CA  GLN C 332     -82.616 -28.214  14.288  1.00 75.07           C  
ATOM   8905  C   GLN C 332     -81.467 -28.500  13.311  1.00 75.07           C  
ATOM   8906  CB  GLN C 332     -83.584 -29.406  14.360  1.00 75.07           C  
ATOM   8909  O   GLN C 332     -80.373 -28.862  13.753  1.00 75.07           O  
ATOM   8910  CG  GLN C 332     -84.367 -29.408  15.681  1.00 75.07           C  
ATOM   8913  CD  GLN C 332     -85.237 -30.647  15.864  1.00 75.07           C  
ATOM   8914  NE2 GLN C 332     -85.486 -31.052  17.091  1.00 75.07           N  
ATOM   8917  OE1 GLN C 332     -85.715 -31.288  14.947  1.00 75.07           O  
ATOM   8918  N   ASP C 333     -81.656 -28.248  12.013  1.00 71.11           N  
ATOM   8920  CA  ASP C 333     -80.562 -28.253  11.033  1.00 71.11           C  
ATOM   8922  C   ASP C 333     -79.487 -27.221  11.422  1.00 71.11           C  
ATOM   8923  CB  ASP C 333     -81.104 -27.960   9.622  1.00 71.11           C  
ATOM   8926  O   ASP C 333     -78.297 -27.533  11.454  1.00 71.11           O  
ATOM   8927  CG  ASP C 333     -81.839 -29.136   8.965  1.00 71.11           C  
ATOM   8928  OD1 ASP C 333     -81.656 -30.286   9.422  1.00 71.11           O  
ATOM   8929  OD2 ASP C 333     -82.547 -28.863   7.969  1.00 71.11           O  
ATOM   8930  N   LEU C 334     -79.896 -26.015  11.835  1.00 67.26           N  
ATOM   8932  CA  LEU C 334     -78.973 -25.011  12.372  1.00 67.26           C  
ATOM   8934  C   LEU C 334     -78.266 -25.471  13.655  1.00 67.26           C  
ATOM   8935  CB  LEU C 334     -79.710 -23.674  12.582  1.00 67.26           C  
ATOM   8938  O   LEU C 334     -77.056 -25.291  13.762  1.00 67.26           O  
ATOM   8939  CG  LEU C 334     -79.482 -22.686  11.427  1.00 67.26           C  
ATOM   8941  CD1 LEU C 334     -80.489 -21.539  11.504  1.00 67.26           C  
ATOM   8945  CD2 LEU C 334     -78.075 -22.077  11.486  1.00 67.26           C  
ATOM   8949  N   GLN C 335     -78.967 -26.077  14.619  1.00 61.38           N  
ATOM   8951  CA  GLN C 335     -78.351 -26.566  15.859  1.00 61.38           C  
ATOM   8953  C   GLN C 335     -77.362 -27.713  15.609  1.00 61.38           C  
ATOM   8954  CB  GLN C 335     -79.429 -26.982  16.876  1.00 61.38           C  
ATOM   8957  O   GLN C 335     -76.270 -27.700  16.176  1.00 61.38           O  
ATOM   8958  CG  GLN C 335     -80.023 -25.767  17.607  1.00 61.38           C  
ATOM   8961  CD  GLN C 335     -81.050 -26.148  18.670  1.00 61.38           C  
ATOM   8962  NE2 GLN C 335     -81.213 -25.345  19.699  1.00 61.38           N  
ATOM   8965  OE1 GLN C 335     -81.728 -27.160  18.615  1.00 61.38           O  
ATOM   8966  N   SER C 336     -77.684 -28.667  14.733  1.00 59.39           N  
ATOM   8968  CA  SER C 336     -76.769 -29.766  14.392  1.00 59.39           C  
ATOM   8970  C   SER C 336     -75.515 -29.260  13.659  1.00 59.39           C  
ATOM   8971  CB  SER C 336     -77.497 -30.857  13.603  1.00 59.39           C  
ATOM   8974  O   SER C 336     -74.394 -29.638  14.019  1.00 59.39           O  
ATOM   8975  OG  SER C 336     -77.940 -30.385  12.351  1.00 59.39           O  
ATOM   8977  N   LEU C 337     -75.664 -28.309  12.729  1.00 58.71           N  
ATOM   8979  CA  LEU C 337     -74.534 -27.607  12.112  1.00 58.71           C  
ATOM   8981  C   LEU C 337     -73.700 -26.840  13.151  1.00 58.71           C  
ATOM   8982  CB  LEU C 337     -75.051 -26.667  11.007  1.00 58.71           C  
ATOM   8985  O   LEU C 337     -72.476 -26.969  13.155  1.00 58.71           O  
ATOM   8986  CG  LEU C 337     -75.515 -27.391   9.728  1.00 58.71           C  
ATOM   8988  CD1 LEU C 337     -76.222 -26.394   8.807  1.00 58.71           C  
ATOM   8992  CD2 LEU C 337     -74.338 -27.990   8.951  1.00 58.71           C  
ATOM   8996  N   LEU C 338     -74.334 -26.113  14.077  1.00 59.89           N  
ATOM   8998  CA  LEU C 338     -73.643 -25.368  15.138  1.00 59.89           C  
ATOM   9000  C   LEU C 338     -72.845 -26.283  16.080  1.00 59.89           C  
ATOM   9001  CB  LEU C 338     -74.650 -24.494  15.909  1.00 59.89           C  
ATOM   9004  O   LEU C 338     -71.719 -25.935  16.416  1.00 59.89           O  
ATOM   9005  CG  LEU C 338     -75.093 -23.228  15.147  1.00 59.89           C  
ATOM   9007  CD1 LEU C 338     -76.327 -22.618  15.816  1.00 59.89           C  
ATOM   9011  CD2 LEU C 338     -73.999 -22.158  15.120  1.00 59.89           C  
ATOM   9015  N   THR C 339     -73.330 -27.486  16.416  1.00 56.47           N  
ATOM   9017  CA  THR C 339     -72.524 -28.470  17.181  1.00 56.47           C  
ATOM   9019  C   THR C 339     -71.314 -29.026  16.417  1.00 56.47           C  
ATOM   9020  CB  THR C 339     -73.354 -29.647  17.722  1.00 56.47           C  
ATOM   9022  O   THR C 339     -70.479 -29.701  17.008  1.00 56.47           O  
ATOM   9023  CG2 THR C 339     -74.419 -29.207  18.724  1.00 56.47           C  
ATOM   9027  OG1 THR C 339     -73.982 -30.390  16.699  1.00 56.47           O  
ATOM   9029  N   SER C 340     -71.194 -28.748  15.113  1.00 53.77           N  
ATOM   9031  CA  SER C 340     -70.002 -29.069  14.310  1.00 53.77           C  
ATOM   9033  C   SER C 340     -68.963 -27.948  14.332  1.00 53.77           C  
ATOM   9034  CB  SER C 340     -70.377 -29.301  12.836  1.00 53.77           C  
ATOM   9037  O   SER C 340     -67.764 -28.199  14.249  1.00 53.77           O  
ATOM   9038  OG  SER C 340     -71.576 -30.045  12.672  1.00 53.77           O  
ATOM   9040  N   GLY C 341     -69.417 -26.695  14.346  1.00 48.78           N  
ATOM   9042  CA  GLY C 341     -68.570 -25.531  14.121  1.00 48.78           C  
ATOM   9045  C   GLY C 341     -67.994 -24.969  15.411  1.00 48.78           C  
ATOM   9046  O   GLY C 341     -68.580 -24.042  15.958  1.00 48.78           O  
ATOM   9047  N   SER C 342     -66.833 -25.472  15.843  1.00 49.28           N  
ATOM   9049  CA  SER C 342     -66.027 -24.832  16.892  1.00 49.28           C  
ATOM   9051  C   SER C 342     -65.405 -23.512  16.392  1.00 49.28           C  
ATOM   9052  CB  SER C 342     -65.005 -25.817  17.500  1.00 49.28           C  
ATOM   9055  O   SER C 342     -66.035 -22.460  16.458  1.00 49.28           O  
ATOM   9056  OG  SER C 342     -64.116 -26.329  16.523  1.00 49.28           O  
ATOM   9058  N   GLY C 343     -64.179 -23.536  15.865  1.00 50.10           N  
ATOM   9060  CA  GLY C 343     -63.387 -22.314  15.653  1.00 50.10           C  
ATOM   9063  C   GLY C 343     -63.661 -21.494  14.380  1.00 50.10           C  
ATOM   9064  O   GLY C 343     -63.288 -20.325  14.322  1.00 50.10           O  
ATOM   9065  N   ALA C 344     -64.256 -22.065  13.326  1.00 50.57           N  
ATOM   9067  CA  ALA C 344     -64.194 -21.444  11.994  1.00 50.57           C  
ATOM   9069  C   ALA C 344     -65.270 -20.357  11.737  1.00 50.57           C  
ATOM   9070  CB  ALA C 344     -64.225 -22.528  10.914  1.00 50.57           C  
ATOM   9074  O   ALA C 344     -66.463 -20.669  11.718  1.00 50.57           O  
ATOM   9075  N   PRO C 345     -64.891 -19.111  11.374  1.00 49.81           N  
ATOM   9076  CA  PRO C 345     -65.848 -18.032  11.082  1.00 49.81           C  
ATOM   9078  C   PRO C 345     -66.595 -18.196   9.741  1.00 49.81           C  
ATOM   9079  CB  PRO C 345     -64.999 -16.754  11.095  1.00 49.81           C  
ATOM   9082  O   PRO C 345     -67.569 -17.486   9.475  1.00 49.81           O  
ATOM   9083  CG  PRO C 345     -63.624 -17.232  10.630  1.00 49.81           C  
ATOM   9086  CD  PRO C 345     -63.523 -18.613  11.271  1.00 49.81           C  
ATOM   9089  N   ALA C 346     -66.143 -19.111   8.876  1.00 51.81           N  
ATOM   9091  CA  ALA C 346     -66.556 -19.215   7.473  1.00 51.81           C  
ATOM   9093  C   ALA C 346     -67.996 -19.722   7.243  1.00 51.81           C  
ATOM   9094  CB  ALA C 346     -65.533 -20.108   6.760  1.00 51.81           C  
ATOM   9098  O   ALA C 346     -68.555 -19.518   6.163  1.00 51.81           O  
ATOM   9099  N   ALA C 347     -68.637 -20.339   8.245  1.00 53.27           N  
ATOM   9101  CA  ALA C 347     -69.957 -20.972   8.104  1.00 53.27           C  
ATOM   9103  C   ALA C 347     -71.108 -20.003   7.734  1.00 53.27           C  
ATOM   9104  CB  ALA C 347     -70.254 -21.745   9.395  1.00 53.27           C  
ATOM   9108  O   ALA C 347     -72.192 -20.444   7.352  1.00 53.27           O  
ATOM   9109  N   ARG C 348     -70.880 -18.681   7.776  1.00 50.51           N  
ATOM   9111  CA  ARG C 348     -71.851 -17.644   7.374  1.00 50.51           C  
ATOM   9113  C   ARG C 348     -72.351 -17.757   5.924  1.00 50.51           C  
ATOM   9114  CB  ARG C 348     -71.217 -16.254   7.567  1.00 50.51           C  
ATOM   9117  O   ARG C 348     -73.425 -17.240   5.623  1.00 50.51           O  
ATOM   9118  CG  ARG C 348     -71.097 -15.828   9.038  1.00 50.51           C  
ATOM   9121  CD  ARG C 348     -70.552 -14.396   9.121  1.00 50.51           C  
ATOM   9124  NE  ARG C 348     -70.654 -13.847  10.487  1.00 50.51           N  
ATOM   9126  NH1 ARG C 348     -70.091 -11.674   9.993  1.00 50.51           N  
ATOM   9129  NH2 ARG C 348     -70.589 -12.234  12.094  1.00 50.51           N  
ATOM   9132  CZ  ARG C 348     -70.448 -12.592  10.850  1.00 50.51           C  
ATOM   9133  N   THR C 349     -71.580 -18.345   5.007  1.00 48.48           N  
ATOM   9135  CA  THR C 349     -71.713 -18.037   3.567  1.00 48.48           C  
ATOM   9137  C   THR C 349     -72.898 -18.698   2.852  1.00 48.48           C  
ATOM   9138  CB  THR C 349     -70.400 -18.355   2.832  1.00 48.48           C  
ATOM   9140  O   THR C 349     -73.569 -18.029   2.063  1.00 48.48           O  
ATOM   9141  CG2 THR C 349     -70.339 -17.738   1.435  1.00 48.48           C  
ATOM   9145  OG1 THR C 349     -69.333 -17.798   3.560  1.00 48.48           O  
ATOM   9147  N   LYS C 350     -73.172 -19.995   3.078  1.00 51.19           N  
ATOM   9149  CA  LYS C 350     -74.149 -20.754   2.259  1.00 51.19           C  
ATOM   9151  C   LYS C 350     -75.625 -20.416   2.555  1.00 51.19           C  
ATOM   9152  CB  LYS C 350     -73.855 -22.281   2.278  1.00 51.19           C  
ATOM   9155  O   LYS C 350     -76.460 -20.624   1.681  1.00 51.19           O  
ATOM   9156  CG  LYS C 350     -73.039 -22.755   1.048  1.00 51.19           C  
ATOM   9159  CD  LYS C 350     -72.736 -24.273   1.033  1.00 51.19           C  
ATOM   9162  CE  LYS C 350     -71.985 -24.707  -0.249  1.00 51.19           C  
ATOM   9165  NZ  LYS C 350     -71.526 -26.132  -0.231  1.00 51.19           N  
ATOM   9169  N   ALA C 351     -75.956 -19.811   3.700  1.00 49.24           N  
ATOM   9171  CA  ALA C 351     -77.329 -19.438   4.094  1.00 49.24           C  
ATOM   9173  C   ALA C 351     -77.883 -18.159   3.398  1.00 49.24           C  
ATOM   9174  CB  ALA C 351     -77.394 -19.387   5.627  1.00 49.24           C  
ATOM   9178  O   ALA C 351     -78.591 -17.341   3.998  1.00 49.24           O  
ATOM   9179  N   LYS C 352     -77.557 -17.955   2.116  1.00 48.07           N  
ATOM   9181  CA  LYS C 352     -78.072 -16.840   1.300  1.00 48.07           C  
ATOM   9183  C   LYS C 352     -79.546 -17.043   0.923  1.00 48.07           C  
ATOM   9184  CB  LYS C 352     -77.236 -16.683   0.021  1.00 48.07           C  
ATOM   9187  O   LYS C 352     -79.971 -18.160   0.670  1.00 48.07           O  
ATOM   9188  CG  LYS C 352     -76.091 -15.677   0.195  1.00 48.07           C  
ATOM   9191  CD  LYS C 352     -75.541 -15.285  -1.181  1.00 48.07           C  
ATOM   9194  CE  LYS C 352     -74.504 -14.170  -1.039  1.00 48.07           C  
ATOM   9197  NZ  LYS C 352     -73.915 -13.819  -2.356  1.00 48.07           N  
ATOM   9201  N   THR C 353     -80.379 -16.006   0.817  1.00 50.44           N  
ATOM   9203  CA  THR C 353     -80.238 -14.606   1.283  1.00 50.44           C  
ATOM   9205  C   THR C 353     -79.126 -13.756   0.621  1.00 50.44           C  
ATOM   9206  CB  THR C 353     -80.296 -14.524   2.829  1.00 50.44           C  
ATOM   9208  O   THR C 353     -78.905 -13.859  -0.583  1.00 50.44           O  
ATOM   9209  CG2 THR C 353     -81.010 -13.255   3.305  1.00 50.44           C  
ATOM   9213  OG1 THR C 353     -81.041 -15.583   3.379  1.00 50.44           O  
ATOM   9215  N   SER C 354     -78.477 -12.836   1.350  1.00 47.15           N  
ATOM   9217  CA  SER C 354     -77.655 -11.736   0.804  1.00 47.15           C  
ATOM   9219  C   SER C 354     -76.520 -11.318   1.763  1.00 47.15           C  
ATOM   9220  CB  SER C 354     -78.580 -10.546   0.506  1.00 47.15           C  
ATOM   9223  O   SER C 354     -76.407 -11.869   2.853  1.00 47.15           O  
ATOM   9224  OG  SER C 354     -77.912  -9.595  -0.297  1.00 47.15           O  
ATOM   9226  N   GLY C 355     -75.680 -10.356   1.365  1.00 48.92           N  
ATOM   9228  CA  GLY C 355     -74.561  -9.806   2.149  1.00 48.92           C  
ATOM   9231  C   GLY C 355     -73.923  -8.573   1.484  1.00 48.92           C  
ATOM   9232  O   GLY C 355     -74.279  -8.234   0.357  1.00 48.92           O  
ATOM   9233  N   ALA C 356     -72.995  -7.895   2.172  1.00 46.61           N  
ATOM   9235  CA  ALA C 356     -72.303  -6.685   1.697  1.00 46.61           C  
ATOM   9237  C   ALA C 356     -70.936  -6.489   2.397  1.00 46.61           C  
ATOM   9238  CB  ALA C 356     -73.216  -5.474   1.946  1.00 46.61           C  
ATOM   9242  O   ALA C 356     -70.679  -7.134   3.407  1.00 46.61           O  
ATOM   9243  N   ASN C 357     -70.094  -5.579   1.882  1.00 51.03           N  
ATOM   9245  CA  ASN C 357     -68.750  -5.248   2.395  1.00 51.03           C  
ATOM   9247  C   ASN C 357     -68.453  -3.732   2.313  1.00 51.03           C  
ATOM   9248  CB  ASN C 357     -67.703  -6.062   1.603  1.00 51.03           C  
ATOM   9251  O   ASN C 357     -69.201  -2.987   1.675  1.00 51.03           O  
ATOM   9252  CG  ASN C 357     -67.572  -7.487   2.110  1.00 51.03           C  
ATOM   9253  ND2 ASN C 357     -67.459  -8.460   1.238  1.00 51.03           N  
ATOM   9256  OD1 ASN C 357     -67.540  -7.737   3.298  1.00 51.03           O  
ATOM   9257  N   LYS C 358     -67.365  -3.263   2.951  1.00 52.91           N  
ATOM   9259  CA  LYS C 358     -66.925  -1.851   2.955  1.00 52.91           C  
ATOM   9261  C   LYS C 358     -65.425  -1.696   3.284  1.00 52.91           C  
ATOM   9262  CB  LYS C 358     -67.792  -1.094   3.985  1.00 52.91           C  
ATOM   9265  O   LYS C 358     -64.892  -2.508   4.022  1.00 52.91           O  
ATOM   9266  CG  LYS C 358     -67.430   0.393   4.054  1.00 52.91           C  
ATOM   9269  CD  LYS C 358     -68.499   1.247   4.743  1.00 52.91           C  
ATOM   9272  CE  LYS C 358     -68.040   2.710   4.841  1.00 52.91           C  
ATOM   9275  NZ  LYS C 358     -67.588   3.248   3.528  1.00 52.91           N  
ATOM   9279  N   GLY C 359     -64.802  -0.601   2.827  1.00 53.89           N  
ATOM   9281  CA  GLY C 359     -63.495  -0.106   3.298  1.00 53.89           C  
ATOM   9284  C   GLY C 359     -63.280   1.397   3.032  1.00 53.89           C  
ATOM   9285  O   GLY C 359     -64.229   2.098   2.633  1.00 53.89           O  
ATOM   9286  N   ARG C 360     -62.045   1.870   3.258  1.00 54.04           N  
ATOM   9288  CA  ARG C 360     -61.411   3.099   2.724  1.00 54.04           C  
ATOM   9290  C   ARG C 360     -59.958   2.721   2.323  1.00 54.04           C  
ATOM   9291  CB  ARG C 360     -61.493   4.272   3.734  1.00 54.04           C  
ATOM   9294  O   ARG C 360     -59.783   1.641   1.771  1.00 54.04           O  
ATOM   9295  CG  ARG C 360     -62.846   4.456   4.438  1.00 54.04           C  
ATOM   9298  CD  ARG C 360     -62.739   5.560   5.495  1.00 54.04           C  
ATOM   9301  NE  ARG C 360     -63.984   5.678   6.282  1.00 54.04           N  
ATOM   9303  NH1 ARG C 360     -63.669   7.822   7.038  1.00 54.04           N  
ATOM   9306  NH2 ARG C 360     -65.496   6.704   7.647  1.00 54.04           N  
ATOM   9309  CZ  ARG C 360     -64.377   6.730   6.977  1.00 54.04           C  
ATOM   9310  N   LEU C 361     -58.960   3.586   2.545  1.00 58.18           N  
ATOM   9312  CA  LEU C 361     -57.524   3.213   2.600  1.00 58.18           C  
ATOM   9314  C   LEU C 361     -56.737   4.023   3.660  1.00 58.18           C  
ATOM   9315  CB  LEU C 361     -56.862   3.215   1.199  1.00 58.18           C  
ATOM   9318  O   LEU C 361     -55.543   4.261   3.526  1.00 58.18           O  
ATOM   9319  CG  LEU C 361     -56.390   4.559   0.598  1.00 58.18           C  
ATOM   9321  CD1 LEU C 361     -55.741   4.307  -0.764  1.00 58.18           C  
ATOM   9325  CD2 LEU C 361     -57.527   5.565   0.408  1.00 58.18           C  
ATOM   9329  N   GLY C 362     -57.441   4.534   4.675  1.00 66.03           N  
ATOM   9331  CA  GLY C 362     -56.846   5.277   5.802  1.00 66.03           C  
ATOM   9334  C   GLY C 362     -56.758   4.447   7.087  1.00 66.03           C  
ATOM   9335  O   GLY C 362     -56.299   4.930   8.119  1.00 66.03           O  
ATOM   9336  N   GLU C 363     -57.262   3.220   7.026  1.00 66.33           N  
ATOM   9338  CA  GLU C 363     -57.030   2.126   7.951  1.00 66.33           C  
ATOM   9340  C   GLU C 363     -55.518   1.823   7.973  1.00 66.33           C  
ATOM   9341  CB  GLU C 363     -57.869   0.924   7.463  1.00 66.33           C  
ATOM   9344  O   GLU C 363     -54.904   1.723   6.917  1.00 66.33           O  
ATOM   9345  CG  GLU C 363     -59.405   1.142   7.449  1.00 66.33           C  
ATOM   9348  CD  GLU C 363     -60.022   1.929   6.261  1.00 66.33           C  
ATOM   9349  OE1 GLU C 363     -59.295   2.459   5.388  1.00 66.33           O  
ATOM   9350  OE2 GLU C 363     -61.272   2.069   6.227  1.00 66.33           O  
ATOM   9351  N   GLN C 364     -54.897   1.765   9.159  1.00 68.01           N  
ATOM   9353  CA  GLN C 364     -53.441   1.959   9.278  1.00 68.01           C  
ATOM   9355  C   GLN C 364     -52.586   0.825   8.693  1.00 68.01           C  
ATOM   9356  CB  GLN C 364     -53.100   2.245  10.752  1.00 68.01           C  
ATOM   9359  O   GLN C 364     -51.546   1.125   8.119  1.00 68.01           O  
ATOM   9360  CG  GLN C 364     -51.596   2.440  11.030  1.00 68.01           C  
ATOM   9363  CD  GLN C 364     -50.843   1.123  11.230  1.00 68.01           C  
ATOM   9364  NE2 GLN C 364     -49.803   0.854  10.478  1.00 68.01           N  
ATOM   9367  OE1 GLN C 364     -51.198   0.311  12.067  1.00 68.01           O  
ATOM   9368  N   GLU C 365     -53.001  -0.427   8.911  1.00 78.84           N  
ATOM   9370  CA  GLU C 365     -52.538  -1.647   8.217  1.00 78.84           C  
ATOM   9372  C   GLU C 365     -53.415  -2.841   8.641  1.00 78.84           C  
ATOM   9373  CB  GLU C 365     -51.063  -1.973   8.541  1.00 78.84           C  
ATOM   9376  O   GLU C 365     -53.824  -3.643   7.815  1.00 78.84           O  
ATOM   9377  CG  GLU C 365     -50.503  -3.126   7.686  1.00 78.84           C  
ATOM   9380  CD  GLU C 365     -50.634  -2.883   6.169  1.00 78.84           C  
ATOM   9381  OE1 GLU C 365     -50.524  -1.707   5.753  1.00 78.84           O  
ATOM   9382  OE2 GLU C 365     -50.846  -3.871   5.435  1.00 78.84           O  
ATOM   9383  N   ALA C 366     -53.783  -2.897   9.932  1.00 81.21           N  
ATOM   9385  CA  ALA C 366     -54.549  -3.988  10.553  1.00 81.21           C  
ATOM   9387  C   ALA C 366     -53.825  -5.353  10.509  1.00 81.21           C  
ATOM   9388  CB  ALA C 366     -55.995  -4.005  10.026  1.00 81.21           C  
ATOM   9392  O   ALA C 366     -54.295  -6.304   9.893  1.00 81.21           O  
ATOM   9393  N   PHE C 367     -52.693  -5.418  11.227  1.00 85.62           N  
ATOM   9395  CA  PHE C 367     -51.868  -6.611  11.462  1.00 85.62           C  
ATOM   9397  C   PHE C 367     -52.681  -7.913  11.577  1.00 85.62           C  
ATOM   9398  CB  PHE C 367     -51.057  -6.384  12.752  1.00 85.62           C  
ATOM   9401  O   PHE C 367     -53.540  -8.046  12.453  1.00 85.62           O  
ATOM   9402  CG  PHE C 367     -50.189  -7.554  13.192  1.00 85.62           C  
ATOM   9403  CD1 PHE C 367     -50.714  -8.550  14.040  1.00 85.62           C  
ATOM   9405  CD2 PHE C 367     -48.856  -7.650  12.751  1.00 85.62           C  
ATOM   9407  CE1 PHE C 367     -49.917  -9.640  14.432  1.00 85.62           C  
ATOM   9409  CE2 PHE C 367     -48.056  -8.737  13.150  1.00 85.62           C  
ATOM   9411  CZ  PHE C 367     -48.588  -9.734  13.986  1.00 85.62           C  
ATOM   9413  N   ALA C 368     -52.348  -8.880  10.723  1.00 90.56           N  
ATOM   9415  CA  ALA C 368     -52.807 -10.259  10.806  1.00 90.56           C  
ATOM   9417  C   ALA C 368     -51.673 -11.139  11.351  1.00 90.56           C  
ATOM   9418  CB  ALA C 368     -53.283 -10.709   9.420  1.00 90.56           C  
ATOM   9422  O   ALA C 368     -50.514 -10.954  10.990  1.00 90.56           O  
ATOM   9423  N   MET C 369     -52.011 -12.094  12.219  1.00 93.98           N  
ATOM   9425  CA  MET C 369     -51.044 -13.067  12.723  1.00 93.98           C  
ATOM   9427  C   MET C 369     -50.765 -14.127  11.649  1.00 93.98           C  
ATOM   9428  CB  MET C 369     -51.577 -13.699  14.022  1.00 93.98           C  
ATOM   9431  O   MET C 369     -51.709 -14.629  11.036  1.00 93.98           O  
ATOM   9432  CG  MET C 369     -50.478 -14.426  14.802  1.00 93.98           C  
ATOM   9435  SD  MET C 369     -49.216 -13.325  15.497  1.00 93.98           S  
ATOM   9436  CE  MET C 369     -47.956 -14.563  15.908  1.00 93.98           C  
ATOM   9440  N   THR C 370     -49.492 -14.487  11.458  1.00 96.66           N  
ATOM   9442  CA  THR C 370     -49.116 -15.655  10.645  1.00 96.66           C  
ATOM   9444  C   THR C 370     -49.634 -16.951  11.282  1.00 96.66           C  
ATOM   9445  CB  THR C 370     -47.599 -15.708  10.393  1.00 96.66           C  
ATOM   9447  O   THR C 370     -49.893 -17.006  12.489  1.00 96.66           O  
ATOM   9448  CG2 THR C 370     -46.764 -15.984  11.646  1.00 96.66           C  
ATOM   9452  OG1 THR C 370     -47.313 -16.718   9.467  1.00 96.66           O  
ATOM   9454  N   VAL C 371     -49.817 -17.997  10.477  1.00 96.97           N  
ATOM   9456  CA  VAL C 371     -50.285 -19.307  10.953  1.00 96.97           C  
ATOM   9458  C   VAL C 371     -49.105 -20.202  11.344  1.00 96.97           C  
ATOM   9459  CB  VAL C 371     -51.215 -20.006   9.946  1.00 96.97           C  
ATOM   9461  O   VAL C 371     -48.173 -20.337  10.556  1.00 96.97           O  
ATOM   9462  CG1 VAL C 371     -52.616 -19.384  10.007  1.00 96.97           C  
ATOM   9466  CG2 VAL C 371     -50.731 -19.950   8.492  1.00 96.97           C  
ATOM   9470  N   PRO C 372     -49.126 -20.847  12.529  1.00 96.84           N  
ATOM   9471  CA  PRO C 372     -47.985 -21.627  13.018  1.00 96.84           C  
ATOM   9473  C   PRO C 372     -47.700 -22.854  12.142  1.00 96.84           C  
ATOM   9474  CB  PRO C 372     -48.345 -22.004  14.460  1.00 96.84           C  
ATOM   9477  O   PRO C 372     -46.555 -23.087  11.763  1.00 96.84           O  
ATOM   9478  CG  PRO C 372     -49.875 -21.975  14.474  1.00 96.84           C  
ATOM   9481  CD  PRO C 372     -50.200 -20.842  13.511  1.00 96.84           C  
ATOM   9484  N   LEU C 373     -48.749 -23.597  11.772  1.00 97.97           N  
ATOM   9486  CA  LEU C 373     -48.686 -24.720  10.841  1.00 97.97           C  
ATOM   9488  C   LEU C 373     -49.907 -24.683   9.918  1.00 97.97           C  
ATOM   9489  CB  LEU C 373     -48.564 -26.031  11.636  1.00 97.97           C  
ATOM   9492  O   LEU C 373     -51.050 -24.538  10.369  1.00 97.97           O  
ATOM   9493  CG  LEU C 373     -48.104 -27.254  10.814  1.00 97.97           C  
ATOM   9495  CD1 LEU C 373     -47.656 -28.340  11.784  1.00 97.97           C  
ATOM   9499  CD2 LEU C 373     -49.178 -27.869   9.917  1.00 97.97           C  
ATOM   9503  N   LEU C 374     -49.643 -24.802   8.623  1.00 97.99           N  
ATOM   9505  CA  LEU C 374     -50.623 -24.765   7.553  1.00 97.99           C  
ATOM   9507  C   LEU C 374     -50.373 -25.898   6.555  1.00 97.99           C  
ATOM   9508  CB  LEU C 374     -50.500 -23.386   6.892  1.00 97.99           C  
ATOM   9511  O   LEU C 374     -49.281 -26.010   5.999  1.00 97.99           O  
ATOM   9512  CG  LEU C 374     -51.354 -23.199   5.629  1.00 97.99           C  
ATOM   9514  CD1 LEU C 374     -52.833 -23.187   6.011  1.00 97.99           C  
ATOM   9518  CD2 LEU C 374     -50.979 -21.879   4.959  1.00 97.99           C  
ATOM   9522  N   ILE C 375     -51.409 -26.682   6.277  1.00 98.37           N  
ATOM   9524  CA  ILE C 375     -51.487 -27.524   5.086  1.00 98.37           C  
ATOM   9526  C   ILE C 375     -52.380 -26.812   4.074  1.00 98.37           C  
ATOM   9527  CB  ILE C 375     -51.987 -28.944   5.427  1.00 98.37           C  
ATOM   9529  O   ILE C 375     -53.580 -26.644   4.313  1.00 98.37           O  
ATOM   9530  CG1 ILE C 375     -50.981 -29.619   6.383  1.00 98.37           C  
ATOM   9533  CG2 ILE C 375     -52.150 -29.762   4.135  1.00 98.37           C  
ATOM   9537  CD1 ILE C 375     -51.267 -31.084   6.719  1.00 98.37           C  
ATOM   9541  N   ASP C 376     -51.789 -26.452   2.939  1.00 98.20           N  
ATOM   9543  CA  ASP C 376     -52.515 -26.123   1.718  1.00 98.20           C  
ATOM   9545  C   ASP C 376     -52.396 -27.342   0.787  1.00 98.20           C  
ATOM   9546  CB  ASP C 376     -51.943 -24.848   1.067  1.00 98.20           C  
ATOM   9549  O   ASP C 376     -51.304 -27.668   0.319  1.00 98.20           O  
ATOM   9550  CG  ASP C 376     -52.412 -23.506   1.659  1.00 98.20           C  
ATOM   9551  OD1 ASP C 376     -53.087 -23.451   2.711  1.00 98.20           O  
ATOM   9552  OD2 ASP C 376     -52.149 -22.474   1.002  1.00 98.20           O  
ATOM   9553  N   VAL C 377     -53.510 -28.027   0.527  1.00 98.09           N  
ATOM   9555  CA  VAL C 377     -53.617 -29.011  -0.569  1.00 98.09           C  
ATOM   9557  C   VAL C 377     -54.437 -28.414  -1.711  1.00 98.09           C  
ATOM   9558  CB  VAL C 377     -54.161 -30.386  -0.116  1.00 98.09           C  
ATOM   9560  O   VAL C 377     -55.086 -27.377  -1.536  1.00 98.09           O  
ATOM   9561  CG1 VAL C 377     -53.509 -30.913   1.166  1.00 98.09           C  
ATOM   9565  CG2 VAL C 377     -55.672 -30.405   0.123  1.00 98.09           C  
ATOM   9569  N   ASP C 378     -54.434 -29.055  -2.872  1.00 98.03           N  
ATOM   9571  CA  ASP C 378     -55.226 -28.614  -4.019  1.00 98.03           C  
ATOM   9573  C   ASP C 378     -56.748 -28.552  -3.774  1.00 98.03           C  
ATOM   9574  CB  ASP C 378     -54.887 -29.494  -5.238  1.00 98.03           C  
ATOM   9577  O   ASP C 378     -57.324 -29.138  -2.850  1.00 98.03           O  
ATOM   9578  CG  ASP C 378     -53.535 -29.137  -5.857  1.00 98.03           C  
ATOM   9579  OD1 ASP C 378     -53.041 -28.021  -5.622  1.00 98.03           O  
ATOM   9580  OD2 ASP C 378     -53.011 -29.916  -6.673  1.00 98.03           O  
ATOM   9581  N   SER C 379     -57.429 -27.801  -4.642  1.00 96.74           N  
ATOM   9583  CA  SER C 379     -58.884 -27.909  -4.809  1.00 96.74           C  
ATOM   9585  C   SER C 379     -59.274 -29.225  -5.505  1.00 96.74           C  
ATOM   9586  CB  SER C 379     -59.418 -26.681  -5.548  1.00 96.74           C  
ATOM   9589  O   SER C 379     -58.427 -30.047  -5.802  1.00 96.74           O  
ATOM   9590  OG  SER C 379     -59.195 -26.767  -6.942  1.00 96.74           O  
ATOM   9592  N   SER C 380     -60.561 -29.435  -5.795  1.00 96.40           N  
ATOM   9594  CA  SER C 380     -61.126 -30.713  -6.282  1.00 96.40           C  
ATOM   9596  C   SER C 380     -61.197 -31.811  -5.205  1.00 96.40           C  
ATOM   9597  CB  SER C 380     -60.476 -31.159  -7.607  1.00 96.40           C  
ATOM   9600  O   SER C 380     -62.286 -32.326  -4.945  1.00 96.40           O  
ATOM   9601  OG  SER C 380     -59.570 -32.220  -7.447  1.00 96.40           O  
ATOM   9603  N   GLN C 381     -60.126 -32.037  -4.440  1.00 95.70           N  
ATOM   9605  CA  GLN C 381     -60.121 -32.937  -3.281  1.00 95.70           C  
ATOM   9607  C   GLN C 381     -60.972 -32.410  -2.099  1.00 95.70           C  
ATOM   9608  CB  GLN C 381     -58.665 -33.259  -2.878  1.00 95.70           C  
ATOM   9611  O   GLN C 381     -61.376 -33.206  -1.250  1.00 95.70           O  
ATOM   9612  CG  GLN C 381     -57.999 -34.341  -3.769  1.00 95.70           C  
ATOM   9615  CD  GLN C 381     -57.683 -33.884  -5.197  1.00 95.70           C  
ATOM   9616  NE2 GLN C 381     -57.600 -34.779  -6.157  1.00 95.70           N  
ATOM   9619  OE1 GLN C 381     -57.553 -32.699  -5.450  1.00 95.70           O  
ATOM   9620  N   GLN C 382     -61.347 -31.120  -2.087  1.00 94.65           N  
ATOM   9622  CA  GLN C 382     -62.116 -30.434  -1.022  1.00 94.65           C  
ATOM   9624  C   GLN C 382     -63.486 -31.033  -0.643  1.00 94.65           C  
ATOM   9625  CB  GLN C 382     -62.311 -28.953  -1.406  1.00 94.65           C  
ATOM   9628  O   GLN C 382     -64.077 -30.636   0.356  1.00 94.65           O  
ATOM   9629  CG  GLN C 382     -63.249 -28.702  -2.604  1.00 94.65           C  
ATOM   9632  CD  GLN C 382     -64.293 -27.619  -2.328  1.00 94.65           C  
ATOM   9633  NE2 GLN C 382     -65.572 -27.912  -2.434  1.00 94.65           N  
ATOM   9636  OE1 GLN C 382     -63.998 -26.471  -2.031  1.00 94.65           O  
ATOM   9637  N   GLU C 383     -64.029 -31.937  -1.460  1.00 92.81           N  
ATOM   9639  CA  GLU C 383     -65.225 -32.731  -1.138  1.00 92.81           C  
ATOM   9641  C   GLU C 383     -65.105 -34.202  -1.587  1.00 92.81           C  
ATOM   9642  CB  GLU C 383     -66.504 -32.018  -1.633  1.00 92.81           C  
ATOM   9645  O   GLU C 383     -66.085 -34.942  -1.537  1.00 92.81           O  
ATOM   9646  CG  GLU C 383     -66.595 -31.762  -3.150  1.00 92.81           C  
ATOM   9649  CD  GLU C 383     -67.824 -30.904  -3.523  1.00 92.81           C  
ATOM   9650  OE1 GLU C 383     -68.022 -29.834  -2.888  1.00 92.81           O  
ATOM   9651  OE2 GLU C 383     -68.559 -31.271  -4.469  1.00 92.81           O  
ATOM   9652  N   ALA C 384     -63.903 -34.630  -1.999  1.00 92.14           N  
ATOM   9654  CA  ALA C 384     -63.613 -35.975  -2.510  1.00 92.14           C  
ATOM   9656  C   ALA C 384     -62.590 -36.741  -1.647  1.00 92.14           C  
ATOM   9657  CB  ALA C 384     -63.162 -35.847  -3.972  1.00 92.14           C  
ATOM   9661  O   ALA C 384     -62.775 -37.928  -1.393  1.00 92.14           O  
ATOM   9662  N   LEU C 385     -61.558 -36.063  -1.127  1.00 94.14           N  
ATOM   9664  CA  LEU C 385     -60.638 -36.604  -0.114  1.00 94.14           C  
ATOM   9666  C   LEU C 385     -61.212 -36.494   1.313  1.00 94.14           C  
ATOM   9667  CB  LEU C 385     -59.300 -35.860  -0.244  1.00 94.14           C  
ATOM   9670  O   LEU C 385     -60.918 -37.321   2.177  1.00 94.14           O  
ATOM   9671  CG  LEU C 385     -58.233 -36.304   0.767  1.00 94.14           C  
ATOM   9673  CD1 LEU C 385     -57.979 -37.806   0.711  1.00 94.14           C  
ATOM   9677  CD2 LEU C 385     -56.924 -35.555   0.522  1.00 94.14           C  
ATOM   9681  N   GLU C 386     -62.091 -35.510   1.517  1.00 93.67           N  
ATOM   9683  CA  GLU C 386     -62.902 -35.171   2.708  1.00 93.67           C  
ATOM   9685  C   GLU C 386     -63.743 -36.349   3.285  1.00 93.67           C  
ATOM   9686  CB  GLU C 386     -63.795 -33.994   2.238  1.00 93.67           C  
ATOM   9689  O   GLU C 386     -64.542 -36.170   4.201  1.00 93.67           O  
ATOM   9690  CG  GLU C 386     -64.591 -33.163   3.266  1.00 93.67           C  
ATOM   9693  CD  GLU C 386     -63.763 -32.210   4.151  1.00 93.67           C  
ATOM   9694  OE1 GLU C 386     -62.516 -32.332   4.185  1.00 93.67           O  
ATOM   9695  OE2 GLU C 386     -64.401 -31.340   4.798  1.00 93.67           O  
ATOM   9696  N   ALA C 387     -63.595 -37.568   2.750  1.00 90.39           N  
ATOM   9698  CA  ALA C 387     -64.405 -38.751   3.036  1.00 90.39           C  
ATOM   9700  C   ALA C 387     -63.678 -39.899   3.771  1.00 90.39           C  
ATOM   9701  CB  ALA C 387     -65.003 -39.222   1.704  1.00 90.39           C  
ATOM   9705  O   ALA C 387     -64.358 -40.813   4.231  1.00 90.39           O  
ATOM   9706  N   ILE C 388     -62.341 -39.873   3.912  1.00 91.00           N  
ATOM   9708  CA  ILE C 388     -61.633 -40.817   4.811  1.00 91.00           C  
ATOM   9710  C   ILE C 388     -61.791 -40.317   6.253  1.00 91.00           C  
ATOM   9711  CB  ILE C 388     -60.145 -41.029   4.425  1.00 91.00           C  
ATOM   9713  O   ILE C 388     -62.454 -40.941   7.075  1.00 91.00           O  
ATOM   9714  CG1 ILE C 388     -59.997 -41.529   2.969  1.00 91.00           C  
ATOM   9717  CG2 ILE C 388     -59.497 -42.031   5.404  1.00 91.00           C  
ATOM   9721  CD1 ILE C 388     -58.545 -41.594   2.468  1.00 91.00           C  
ATOM   9725  N   ALA C 389     -61.221 -39.140   6.524  1.00 92.60           N  
ATOM   9727  CA  ALA C 389     -61.538 -38.321   7.690  1.00 92.60           C  
ATOM   9729  C   ALA C 389     -61.039 -36.881   7.499  1.00 92.60           C  
ATOM   9730  CB  ALA C 389     -60.930 -38.952   8.949  1.00 92.60           C  
ATOM   9734  O   ALA C 389     -61.830 -35.954   7.613  1.00 92.60           O  
ATOM   9735  N   LEU C 390     -59.736 -36.700   7.228  1.00 95.71           N  
ATOM   9737  CA  LEU C 390     -59.017 -35.429   6.972  1.00 95.71           C  
ATOM   9739  C   LEU C 390     -59.184 -34.270   7.980  1.00 95.71           C  
ATOM   9740  CB  LEU C 390     -59.243 -34.966   5.517  1.00 95.71           C  
ATOM   9743  O   LEU C 390     -58.439 -33.297   7.933  1.00 95.71           O  
ATOM   9744  CG  LEU C 390     -58.136 -35.359   4.526  1.00 95.71           C  
ATOM   9746  CD1 LEU C 390     -56.772 -34.756   4.865  1.00 95.71           C  
ATOM   9750  CD2 LEU C 390     -57.974 -36.876   4.396  1.00 95.71           C  
ATOM   9754  N   ASN C 391     -60.084 -34.360   8.950  1.00 95.00           N  
ATOM   9756  CA  ASN C 391     -60.051 -33.594  10.194  1.00 95.00           C  
ATOM   9758  C   ASN C 391     -59.752 -34.561  11.348  1.00 95.00           C  
ATOM   9759  CB  ASN C 391     -61.363 -32.800  10.347  1.00 95.00           C  
ATOM   9762  O   ASN C 391     -58.773 -34.364  12.067  1.00 95.00           O  
ATOM   9763  CG  ASN C 391     -61.565 -31.658   9.351  1.00 95.00           C  
ATOM   9764  ND2 ASN C 391     -60.636 -31.365   8.467  1.00 95.00           N  
ATOM   9767  OD1 ASN C 391     -62.562 -30.954   9.396  1.00 95.00           O  
ATOM   9768  N   ASP C 392     -60.489 -35.673  11.415  1.00 94.77           N  
ATOM   9770  CA  ASP C 392     -60.289 -36.724  12.419  1.00 94.77           C  
ATOM   9772  C   ASP C 392     -59.049 -37.608  12.133  1.00 94.77           C  
ATOM   9773  CB  ASP C 392     -61.594 -37.523  12.639  1.00 94.77           C  
ATOM   9776  O   ASP C 392     -58.608 -38.322  13.023  1.00 94.77           O  
ATOM   9777  CG  ASP C 392     -62.728 -36.702  13.291  1.00 94.77           C  
ATOM   9778  OD1 ASP C 392     -62.918 -35.528  12.894  1.00 94.77           O  
ATOM   9779  OD2 ASP C 392     -63.439 -37.254  14.163  1.00 94.77           O  
ATOM   9780  N   GLU C 393     -58.421 -37.505  10.949  1.00 96.03           N  
ATOM   9782  CA  GLU C 393     -57.088 -38.087  10.667  1.00 96.03           C  
ATOM   9784  C   GLU C 393     -55.940 -37.157  11.100  1.00 96.03           C  
ATOM   9785  CB  GLU C 393     -56.955 -38.413   9.167  1.00 96.03           C  
ATOM   9788  O   GLU C 393     -54.915 -37.602  11.611  1.00 96.03           O  
ATOM   9789  CG  GLU C 393     -55.646 -39.132   8.792  1.00 96.03           C  
ATOM   9792  CD  GLU C 393     -55.470 -40.496   9.478  1.00 96.03           C  
ATOM   9793  OE1 GLU C 393     -56.504 -41.110   9.836  1.00 96.03           O  
ATOM   9794  OE2 GLU C 393     -54.301 -40.888   9.689  1.00 96.03           O  
ATOM   9795  N   LEU C 394     -56.120 -35.841  10.941  1.00 97.45           N  
ATOM   9797  CA  LEU C 394     -55.092 -34.850  11.264  1.00 97.45           C  
ATOM   9799  C   LEU C 394     -54.977 -34.603  12.775  1.00 97.45           C  
ATOM   9800  CB  LEU C 394     -55.373 -33.546  10.508  1.00 97.45           C  
ATOM   9803  O   LEU C 394     -53.873 -34.519  13.313  1.00 97.45           O  
ATOM   9804  CG  LEU C 394     -55.290 -33.589   8.972  1.00 97.45           C  
ATOM   9806  CD1 LEU C 394     -55.504 -32.192   8.389  1.00 97.45           C  
ATOM   9810  CD2 LEU C 394     -53.922 -34.031   8.484  1.00 97.45           C  
ATOM   9814  N   VAL C 395     -56.109 -34.526  13.484  1.00 96.83           N  
ATOM   9816  CA  VAL C 395     -56.103 -34.451  14.958  1.00 96.83           C  
ATOM   9818  C   VAL C 395     -55.590 -35.760  15.573  1.00 96.83           C  
ATOM   9819  CB  VAL C 395     -57.492 -34.049  15.491  1.00 96.83           C  
ATOM   9821  O   VAL C 395     -54.915 -35.733  16.598  1.00 96.83           O  
ATOM   9822  CG1 VAL C 395     -58.501 -35.200  15.470  1.00 96.83           C  
ATOM   9826  CG2 VAL C 395     -57.406 -33.481  16.911  1.00 96.83           C  
ATOM   9830  N   ARG C 396     -55.837 -36.890  14.896  1.00 97.09           N  
ATOM   9832  CA  ARG C 396     -55.315 -38.217  15.227  1.00 97.09           C  
ATOM   9834  C   ARG C 396     -53.781 -38.223  15.199  1.00 97.09           C  
ATOM   9835  CB  ARG C 396     -56.011 -39.232  14.296  1.00 97.09           C  
ATOM   9838  O   ARG C 396     -53.170 -38.457  16.239  1.00 97.09           O  
ATOM   9839  CG  ARG C 396     -55.366 -40.601  14.093  1.00 97.09           C  
ATOM   9842  CD  ARG C 396     -56.057 -41.415  12.997  1.00 97.09           C  
ATOM   9845  NE  ARG C 396     -57.317 -42.028  13.463  1.00 97.09           N  
ATOM   9847  NH1 ARG C 396     -58.473 -42.010  11.468  1.00 97.09           N  
ATOM   9850  NH2 ARG C 396     -59.325 -43.058  13.228  1.00 97.09           N  
ATOM   9853  CZ  ARG C 396     -58.360 -42.344  12.720  1.00 97.09           C  
ATOM   9854  N   VAL C 397     -53.144 -37.871  14.078  1.00 97.34           N  
ATOM   9856  CA  VAL C 397     -51.666 -37.827  14.012  1.00 97.34           C  
ATOM   9858  C   VAL C 397     -51.033 -36.837  14.976  1.00 97.34           C  
ATOM   9859  CB  VAL C 397     -51.141 -37.605  12.586  1.00 97.34           C  
ATOM   9861  O   VAL C 397     -50.030 -37.156  15.617  1.00 97.34           O  
ATOM   9862  CG1 VAL C 397     -51.644 -36.347  11.890  1.00 97.34           C  
ATOM   9866  CG2 VAL C 397     -49.616 -37.575  12.563  1.00 97.34           C  
ATOM   9870  N   ARG C 398     -51.603 -35.643  15.133  1.00 97.65           N  
ATOM   9872  CA  ARG C 398     -50.998 -34.664  16.037  1.00 97.65           C  
ATOM   9874  C   ARG C 398     -51.092 -35.118  17.499  1.00 97.65           C  
ATOM   9875  CB  ARG C 398     -51.622 -33.297  15.784  1.00 97.65           C  
ATOM   9878  O   ARG C 398     -50.114 -34.985  18.233  1.00 97.65           O  
ATOM   9879  CG  ARG C 398     -50.688 -32.199  16.316  1.00 97.65           C  
ATOM   9882  CD  ARG C 398     -51.444 -30.884  16.430  1.00 97.65           C  
ATOM   9885  NE  ARG C 398     -52.455 -31.005  17.482  1.00 97.65           N  
ATOM   9887  NH1 ARG C 398     -53.968 -29.519  16.673  1.00 97.65           N  
ATOM   9890  NH2 ARG C 398     -54.485 -30.848  18.409  1.00 97.65           N  
ATOM   9893  CZ  ARG C 398     -53.642 -30.461  17.506  1.00 97.65           C  
ATOM   9894  N   ARG C 399     -52.208 -35.750  17.890  1.00 97.78           N  
ATOM   9896  CA  ARG C 399     -52.374 -36.359  19.219  1.00 97.78           C  
ATOM   9898  C   ARG C 399     -51.431 -37.540  19.444  1.00 97.78           C  
ATOM   9899  CB  ARG C 399     -53.842 -36.780  19.419  1.00 97.78           C  
ATOM   9902  O   ARG C 399     -50.910 -37.690  20.549  1.00 97.78           O  
ATOM   9903  CG  ARG C 399     -54.158 -37.297  20.837  1.00 97.78           C  
ATOM   9906  CD  ARG C 399     -53.733 -36.241  21.857  1.00 97.78           C  
ATOM   9909  NE  ARG C 399     -54.246 -36.457  23.217  1.00 97.78           N  
ATOM   9911  NH1 ARG C 399     -53.635 -34.364  23.940  1.00 97.78           N  
ATOM   9914  NH2 ARG C 399     -54.825 -35.652  25.276  1.00 97.78           N  
ATOM   9917  CZ  ARG C 399     -54.226 -35.503  24.131  1.00 97.78           C  
ATOM   9918  N   ALA C 400     -51.191 -38.345  18.408  1.00 97.84           N  
ATOM   9920  CA  ALA C 400     -50.214 -39.430  18.436  1.00 97.84           C  
ATOM   9922  C   ALA C 400     -48.830 -38.891  18.791  1.00 97.84           C  
ATOM   9923  CB  ALA C 400     -50.194 -40.129  17.072  1.00 97.84           C  
ATOM   9927  O   ALA C 400     -48.256 -39.258  19.815  1.00 97.84           O  
ATOM   9928  N   LEU C 401     -48.331 -37.954  17.985  1.00 98.04           N  
ATOM   9930  CA  LEU C 401     -47.006 -37.380  18.186  1.00 98.04           C  
ATOM   9932  C   LEU C 401     -46.883 -36.593  19.495  1.00 98.04           C  
ATOM   9933  CB  LEU C 401     -46.683 -36.482  16.995  1.00 98.04           C  
ATOM   9936  O   LEU C 401     -45.807 -36.547  20.086  1.00 98.04           O  
ATOM   9937  CG  LEU C 401     -45.207 -36.055  16.955  1.00 98.04           C  
ATOM   9939  CD1 LEU C 401     -44.216 -37.212  17.015  1.00 98.04           C  
ATOM   9943  CD2 LEU C 401     -44.985 -35.285  15.672  1.00 98.04           C  
ATOM   9947  N   TYR C 402     -47.969 -35.989  19.981  1.00 98.13           N  
ATOM   9949  CA  TYR C 402     -47.964 -35.351  21.293  1.00 98.13           C  
ATOM   9951  C   TYR C 402     -47.724 -36.355  22.429  1.00 98.13           C  
ATOM   9952  CB  TYR C 402     -49.268 -34.588  21.534  1.00 98.13           C  
ATOM   9955  O   TYR C 402     -46.931 -36.070  23.326  1.00 98.13           O  
ATOM   9956  CG  TYR C 402     -49.410 -34.203  22.996  1.00 98.13           C  
ATOM   9957  CD1 TYR C 402     -48.468 -33.340  23.580  1.00 98.13           C  
ATOM   9959  CD2 TYR C 402     -50.358 -34.854  23.803  1.00 98.13           C  
ATOM   9961  CE1 TYR C 402     -48.446 -33.141  24.970  1.00 98.13           C  
ATOM   9963  CE2 TYR C 402     -50.352 -34.656  25.195  1.00 98.13           C  
ATOM   9965  OH  TYR C 402     -49.318 -33.699  27.127  1.00 98.13           O  
ATOM   9967  CZ  TYR C 402     -49.376 -33.823  25.777  1.00 98.13           C  
ATOM   9968  N   LEU C 403     -48.376 -37.522  22.423  1.00 97.76           N  
ATOM   9970  CA  LEU C 403     -48.159 -38.509  23.487  1.00 97.76           C  
ATOM   9972  C   LEU C 403     -46.746 -39.123  23.435  1.00 97.76           C  
ATOM   9973  CB  LEU C 403     -49.292 -39.552  23.490  1.00 97.76           C  
ATOM   9976  O   LEU C 403     -46.237 -39.500  24.491  1.00 97.76           O  
ATOM   9977  CG  LEU C 403     -50.682 -38.994  23.867  1.00 97.76           C  
ATOM   9979  CD1 LEU C 403     -51.714 -40.123  23.863  1.00 97.76           C  
ATOM   9983  CD2 LEU C 403     -50.744 -38.354  25.258  1.00 97.76           C  
ATOM   9987  N   ASP C 404     -46.122 -39.113  22.253  1.00 97.81           N  
ATOM   9989  CA  ASP C 404     -44.756 -39.561  21.949  1.00 97.81           C  
ATOM   9991  C   ASP C 404     -43.673 -38.543  22.377  1.00 97.81           C  
ATOM   9992  CB  ASP C 404     -44.732 -39.859  20.440  1.00 97.81           C  
ATOM   9995  O   ASP C 404     -42.885 -38.816  23.281  1.00 97.81           O  
ATOM   9996  CG  ASP C 404     -43.399 -40.371  19.911  1.00 97.81           C  
ATOM   9997  OD1 ASP C 404     -43.062 -41.521  20.252  1.00 97.81           O  
ATOM   9998  OD2 ASP C 404     -42.796 -39.666  19.065  1.00 97.81           O  
ATOM   9999  N   LEU C 405     -43.654 -37.334  21.798  1.00 98.40           N  
ATOM  10001  CA  LEU C 405     -42.636 -36.306  22.085  1.00 98.40           C  
ATOM  10003  C   LEU C 405     -42.979 -35.406  23.287  1.00 98.40           C  
ATOM  10004  CB  LEU C 405     -42.389 -35.446  20.827  1.00 98.40           C  
ATOM  10007  O   LEU C 405     -42.081 -34.878  23.943  1.00 98.40           O  
ATOM  10008  CG  LEU C 405     -41.678 -36.160  19.660  1.00 98.40           C  
ATOM  10010  CD1 LEU C 405     -41.539 -35.188  18.487  1.00 98.40           C  
ATOM  10014  CD2 LEU C 405     -40.276 -36.652  20.030  1.00 98.40           C  
ATOM  10018  N   GLY C 406     -44.260 -35.206  23.602  1.00 98.23           N  
ATOM  10020  CA  GLY C 406     -44.728 -34.315  24.676  1.00 98.23           C  
ATOM  10023  C   GLY C 406     -44.830 -32.825  24.315  1.00 98.23           C  
ATOM  10024  O   GLY C 406     -45.165 -32.021  25.188  1.00 98.23           O  
ATOM  10025  N   VAL C 407     -44.561 -32.439  23.064  1.00 98.56           N  
ATOM  10027  CA  VAL C 407     -44.574 -31.040  22.593  1.00 98.56           C  
ATOM  10029  C   VAL C 407     -46.009 -30.520  22.402  1.00 98.56           C  
ATOM  10030  CB  VAL C 407     -43.790 -30.907  21.274  1.00 98.56           C  
ATOM  10032  O   VAL C 407     -46.778 -31.165  21.691  1.00 98.56           O  
ATOM  10033  CG1 VAL C 407     -43.827 -29.483  20.706  1.00 98.56           C  
ATOM  10037  CG2 VAL C 407     -42.323 -31.283  21.488  1.00 98.56           C  
ATOM  10041  N   PRO C 408     -46.398 -29.356  22.968  1.00 97.60           N  
ATOM  10042  CA  PRO C 408     -47.702 -28.729  22.722  1.00 97.60           C  
ATOM  10044  C   PRO C 408     -47.849 -28.212  21.280  1.00 97.60           C  
ATOM  10045  CB  PRO C 408     -47.847 -27.619  23.779  1.00 97.60           C
[truncated: 4,965,648 more chars]
