# Supplementary material for: Improving deep learning protein monomer and complex structure prediction using DeepMSA2 with huge metagenomics data
Source: Nat Methods. 2024 Jan 2;21(2):279–89. doi: 10.1038/s41592-023-02130-4 (PMC10864179; doi:10.1038/s41592-023-02130-4)
Supplement: Supplementary file 17 — Statistical source data and structure coordinate files. [file 41592_2023_2130_MOESM17_ESM.zip › Figure6/Fig6B.H1114.DMFold-Multimer_model.pdb]

PFRMAT TS
TARGET H1114
MODEL   1
PARENT N/A
ATOM      1  N   MET A   1     117.076  88.395 174.930  1.00 23.48           N  
ATOM      5  CA  MET A   1     116.695  89.823 174.995  1.00 23.48           C  
ATOM      7  C   MET A   1     117.573  90.486 176.058  1.00 23.48           C  
ATOM      8  CB  MET A   1     115.193  89.968 175.330  1.00 23.48           C  
ATOM     11  O   MET A   1     117.126  90.665 177.180  1.00 23.48           O  
ATOM     12  CG  MET A   1     114.245  89.236 174.369  1.00 23.48           C  
ATOM     15  SD  MET A   1     112.522  89.341 174.912  1.00 23.48           S  
ATOM     16  CE  MET A   1     111.745  88.056 173.897  1.00 23.48           C  
ATOM     20  N   ALA A   2     118.866  90.681 175.778  1.00 24.83           N  
ATOM     22  CA  ALA A   2     119.838  91.037 176.820  1.00 24.83           C  
ATOM     24  C   ALA A   2     119.684  92.504 177.265  1.00 24.83           C  
ATOM     25  CB  ALA A   2     121.251  90.716 176.321  1.00 24.83           C  
ATOM     29  O   ALA A   2     119.486  93.384 176.431  1.00 24.83           O  
ATOM     30  N   SER A   3     119.748  92.749 178.576  1.00 26.80           N  
ATOM     32  CA  SER A   3     119.566  94.075 179.171  1.00 26.80           C  
ATOM     34  C   SER A   3     120.908  94.809 179.241  1.00 26.80           C  
ATOM     35  CB  SER A   3     118.923  93.927 180.555  1.00 26.80           C  
ATOM     38  O   SER A   3     121.743  94.505 180.093  1.00 26.80           O  
ATOM     39  OG  SER A   3     118.597  95.186 181.103  1.00 26.80           O  
ATOM     41  N   ASN A   4     121.136  95.747 178.319  1.00 28.61           N  
ATOM     43  CA  ASN A   4     122.375  96.527 178.259  1.00 28.61           C  
ATOM     45  C   ASN A   4     122.391  97.594 179.367  1.00 28.61           C  
ATOM     46  CB  ASN A   4     122.536  97.142 176.854  1.00 28.61           C  
ATOM     49  O   ASN A   4     121.785  98.656 179.221  1.00 28.61           O  
ATOM     50  CG  ASN A   4     122.923  96.140 175.779  1.00 28.61           C  
ATOM     51  ND2 ASN A   4     122.970  96.568 174.539  1.00 28.61           N  
ATOM     54  OD1 ASN A   4     123.197  94.977 176.019  1.00 28.61           O  
ATOM     55  N   GLY A   5     123.084  97.308 180.472  1.00 26.88           N  
ATOM     57  CA  GLY A   5     123.225  98.223 181.606  1.00 26.88           C  
ATOM     60  C   GLY A   5     123.997  99.495 181.242  1.00 26.88           C  
ATOM     61  O   GLY A   5     125.201  99.450 181.005  1.00 26.88           O  
ATOM     62  N   HIS A   6     123.301 100.632 181.219  1.00 29.74           N  
ATOM     64  CA  HIS A   6     123.869 101.950 180.929  1.00 29.74           C  
ATOM     66  C   HIS A   6     124.601 102.496 182.168  1.00 29.74           C  
ATOM     67  CB  HIS A   6     122.740 102.878 180.422  1.00 29.74           C  
ATOM     70  O   HIS A   6     123.995 103.127 183.033  1.00 29.74           O  
ATOM     71  CG  HIS A   6     123.009 103.478 179.069  1.00 29.74           C  
ATOM     72  CD2 HIS A   6     123.433 104.754 178.808  1.00 29.74           C  
ATOM     74  ND1 HIS A   6     122.807 102.860 177.855  1.00 29.74           N  
ATOM     76  CE1 HIS A   6     123.102 103.744 176.887  1.00 29.74           C  
ATOM     78  NE2 HIS A   6     123.488 104.909 177.421  1.00 29.74           N  
ATOM     79  N   SER A   7     125.902 102.217 182.298  1.00 27.90           N  
ATOM     81  CA  SER A   7     126.699 102.745 183.412  1.00 27.90           C  
ATOM     83  C   SER A   7     127.031 104.220 183.172  1.00 27.90           C  
ATOM     84  CB  SER A   7     127.963 101.911 183.630  1.00 27.90           C  
ATOM     87  O   SER A   7     127.821 104.544 182.289  1.00 27.90           O  
ATOM     88  OG  SER A   7     128.537 102.243 184.878  1.00 27.90           O  
ATOM     90  N   ALA A   8     126.422 105.113 183.954  1.00 29.47           N  
ATOM     92  CA  ALA A   8     126.581 106.559 183.824  1.00 29.47           C  
ATOM     94  C   ALA A   8     127.948 107.033 184.358  1.00 29.47           C  
ATOM     95  CB  ALA A   8     125.394 107.237 184.522  1.00 29.47           C  
ATOM     99  O   ALA A   8     128.084 107.390 185.527  1.00 29.47           O  
ATOM    100  N   GLY A   9     128.970 107.017 183.499  1.00 28.81           N  
ATOM    102  CA  GLY A   9     130.275 107.610 183.798  1.00 28.81           C  
ATOM    105  C   GLY A   9     130.161 109.129 183.936  1.00 28.81           C  
ATOM    106  O   GLY A   9     129.921 109.826 182.953  1.00 28.81           O  
ATOM    107  N   GLN A  10     130.316 109.638 185.157  1.00 36.73           N  
ATOM    109  CA  GLN A  10     130.262 111.067 185.456  1.00 36.73           C  
ATOM    111  C   GLN A  10     131.565 111.741 184.994  1.00 36.73           C  
ATOM    112  CB  GLN A  10     129.957 111.255 186.964  1.00 36.73           C  
ATOM    115  O   GLN A  10     132.554 111.760 185.723  1.00 36.73           O  
ATOM    116  CG  GLN A  10     128.704 112.112 187.208  1.00 36.73           C  
ATOM    119  CD  GLN A  10     128.305 112.191 188.683  1.00 36.73           C  
ATOM    120  NE2 GLN A  10     127.358 113.036 189.029  1.00 36.73           N  
ATOM    123  OE1 GLN A  10     128.798 111.496 189.554  1.00 36.73           O  
ATOM    124  N   ASN A  11     131.575 112.283 183.772  1.00 32.84           N  
ATOM    126  CA  ASN A  11     132.641 113.186 183.335  1.00 32.84           C  
ATOM    128  C   ASN A  11     132.552 114.474 184.164  1.00 32.84           C  
ATOM    129  CB  ASN A  11     132.533 113.476 181.822  1.00 32.84           C  
ATOM    132  O   ASN A  11     131.650 115.283 183.956  1.00 32.84           O  
ATOM    133  CG  ASN A  11     133.278 112.485 180.945  1.00 32.84           C  
ATOM    134  ND2 ASN A  11     132.976 112.449 179.669  1.00 32.84           N  
ATOM    137  OD1 ASN A  11     134.150 111.747 181.366  1.00 32.84           O  
ATOM    138  N   ALA A  12     133.480 114.645 185.105  1.00 33.91           N  
ATOM    140  CA  ALA A  12     133.701 115.925 185.760  1.00 33.91           C  
ATOM    142  C   ALA A  12     134.273 116.888 184.712  1.00 33.91           C  
ATOM    143  CB  ALA A  12     134.633 115.718 186.961  1.00 33.91           C  
ATOM    147  O   ALA A  12     135.416 116.736 184.285  1.00 33.91           O  
ATOM    148  N   ILE A  13     133.440 117.816 184.241  1.00 34.37           N  
ATOM    150  CA  ILE A  13     133.864 118.869 183.322  1.00 34.37           C  
ATOM    152  C   ILE A  13     134.643 119.879 184.159  1.00 34.37           C  
ATOM    153  CB  ILE A  13     132.666 119.492 182.571  1.00 34.37           C  
ATOM    155  O   ILE A  13     134.079 120.489 185.064  1.00 34.37           O  
ATOM    156  CG1 ILE A  13     131.875 118.384 181.831  1.00 34.37           C  
ATOM    159  CG2 ILE A  13     133.169 120.569 181.591  1.00 34.37           C  
ATOM    163  CD1 ILE A  13     130.709 118.878 180.966  1.00 34.37           C  
ATOM    167  N   ASP A  14     135.940 119.984 183.892  1.00 35.08           N  
ATOM    169  CA  ASP A  14     136.818 120.944 184.549  1.00 35.08           C  
ATOM    171  C   ASP A  14     136.429 122.355 184.083  1.00 35.08           C  
ATOM    172  CB  ASP A  14     138.279 120.567 184.220  1.00 35.08           C  
ATOM    175  O   ASP A  14     136.439 122.631 182.879  1.00 35.08           O  
ATOM    176  CG  ASP A  14     139.323 121.122 185.195  1.00 35.08           C  
ATOM    177  OD1 ASP A  14     138.933 121.502 186.323  1.00 35.08           O  
ATOM    178  OD2 ASP A  14     140.520 121.067 184.836  1.00 35.08           O  
ATOM    179  N   GLU A  15     136.041 123.231 185.013  1.00 38.48           N  
ATOM    181  CA  GLU A  15     135.748 124.644 184.734  1.00 38.48           C  
ATOM    183  C   GLU A  15     137.066 125.393 184.492  1.00 38.48           C  
ATOM    184  CB  GLU A  15     134.906 125.302 185.852  1.00 38.48           C  
ATOM    187  O   GLU A  15     137.523 126.190 185.315  1.00 38.48           O  
ATOM    188  CG  GLU A  15     133.423 124.898 185.847  1.00 38.48           C  
ATOM    191  CD  GLU A  15     132.606 125.679 186.897  1.00 38.48           C  
ATOM    192  OE1 GLU A  15     131.610 126.332 186.507  1.00 38.48           O  
ATOM    193  OE2 GLU A  15     132.942 125.581 188.101  1.00 38.48           O  
ATOM    194  N   LEU A  16     137.702 125.128 183.346  1.00 40.87           N  
ATOM    196  CA  LEU A  16     138.781 125.976 182.861  1.00 40.87           C  
ATOM    198  C   LEU A  16     138.221 127.395 182.669  1.00 40.87           C  
ATOM    199  CB  LEU A  16     139.385 125.426 181.556  1.00 40.87           C  
ATOM    202  O   LEU A  16     137.182 127.546 182.020  1.00 40.87           O  
ATOM    203  CG  LEU A  16     140.130 124.086 181.704  1.00 40.87           C  
ATOM    205  CD1 LEU A  16     140.683 123.668 180.339  1.00 40.87           C  
ATOM    209  CD2 LEU A  16     141.310 124.167 182.677  1.00 40.87           C  
ATOM    213  N   PRO A  17     138.865 128.432 183.234  1.00 44.24           N  
ATOM    214  CA  PRO A  17     138.367 129.794 183.128  1.00 44.24           C  
ATOM    216  C   PRO A  17     138.374 130.232 181.664  1.00 44.24           C  
ATOM    217  CB  PRO A  17     139.292 130.645 184.003  1.00 44.24           C  
ATOM    220  O   PRO A  17     139.379 130.071 180.970  1.00 44.24           O  
ATOM    221  CG  PRO A  17     140.601 129.855 184.007  1.00 44.24           C  
ATOM    224  CD  PRO A  17     140.126 128.405 183.956  1.00 44.24           C  
ATOM    227  N   ASP A  18     137.251 130.794 181.218  1.00 46.88           N  
ATOM    229  CA  ASP A  18     137.100 131.311 179.861  1.00 46.88           C  
ATOM    231  C   ASP A  18     138.106 132.449 179.623  1.00 46.88           C  
ATOM    232  CB  ASP A  18     135.639 131.741 179.648  1.00 46.88           C  
ATOM    235  O   ASP A  18     138.162 133.425 180.380  1.00 46.88           O  
ATOM    236  CG  ASP A  18     135.281 131.970 178.177  1.00 46.88           C  
ATOM    237  OD1 ASP A  18     136.058 131.508 177.310  1.00 46.88           O  
ATOM    238  OD2 ASP A  18     134.202 132.558 177.946  1.00 46.88           O  
ATOM    239  N   ILE A  19     138.965 132.288 178.618  1.00 52.72           N  
ATOM    241  CA  ILE A  19     140.052 133.229 178.328  1.00 52.72           C  
ATOM    243  C   ILE A  19     139.476 134.312 177.415  1.00 52.72           C  
ATOM    244  CB  ILE A  19     141.274 132.507 177.704  1.00 52.72           C  
ATOM    246  O   ILE A  19     139.074 134.005 176.295  1.00 52.72           O  
ATOM    247  CG1 ILE A  19     141.839 131.430 178.663  1.00 52.72           C  
ATOM    250  CG2 ILE A  19     142.377 133.521 177.338  1.00 52.72           C  
ATOM    254  CD1 ILE A  19     142.937 130.545 178.056  1.00 52.72           C  
ATOM    258  N   SER A  20     139.471 135.573 177.868  1.00 59.38           N  
ATOM    260  CA  SER A  20     138.984 136.710 177.067  1.00 59.38           C  
ATOM    262  C   SER A  20     139.640 136.729 175.674  1.00 59.38           C  
ATOM    263  CB  SER A  20     139.218 138.044 177.806  1.00 59.38           C  
ATOM    266  O   SER A  20     140.836 136.432 175.562  1.00 59.38           O  
ATOM    267  OG  SER A  20     139.599 139.109 176.948  1.00 59.38           O  
ATOM    269  N   PRO A  21     138.922 137.128 174.607  1.00 59.69           N  
ATOM    270  CA  PRO A  21     139.516 137.233 173.276  1.00 59.69           C  
ATOM    272  C   PRO A  21     140.712 138.198 173.222  1.00 59.69           C  
ATOM    273  CB  PRO A  21     138.377 137.647 172.344  1.00 59.69           C  
ATOM    276  O   PRO A  21     141.689 137.911 172.528  1.00 59.69           O  
ATOM    277  CG  PRO A  21     137.117 137.191 173.078  1.00 59.69           C  
ATOM    280  CD  PRO A  21     137.487 137.366 174.546  1.00 59.69           C  
ATOM    283  N   VAL A  22     140.720 139.269 174.031  1.00 60.79           N  
ATOM    285  CA  VAL A  22     141.895 140.143 174.223  1.00 60.79           C  
ATOM    287  C   VAL A  22     143.086 139.383 174.817  1.00 60.79           C  
ATOM    288  CB  VAL A  22     141.530 141.359 175.101  1.00 60.79           C  
ATOM    290  O   VAL A  22     144.223 139.599 174.389  1.00 60.79           O  
ATOM    291  CG1 VAL A  22     142.749 142.181 175.555  1.00 60.79           C  
ATOM    295  CG2 VAL A  22     140.626 142.316 174.322  1.00 60.79           C  
ATOM    299  N   ASP A  23     142.861 138.472 175.764  1.00 63.87           N  
ATOM    301  CA  ASP A  23     143.916 137.613 176.320  1.00 63.87           C  
ATOM    303  C   ASP A  23     144.356 136.506 175.344  1.00 63.87           C  
ATOM    304  CB  ASP A  23     143.483 137.046 177.681  1.00 63.87           C  
ATOM    307  O   ASP A  23     145.524 136.108 175.348  1.00 63.87           O  
ATOM    308  CG  ASP A  23     143.444 138.106 178.789  1.00 63.87           C  
ATOM    309  OD1 ASP A  23     144.265 139.060 178.739  1.00 63.87           O  
ATOM    310  OD2 ASP A  23     142.640 137.931 179.727  1.00 63.87           O  
ATOM    311  N   GLY A  24     143.468 136.064 174.449  1.00 62.46           N  
ATOM    313  CA  GLY A  24     143.805 135.229 173.293  1.00 62.46           C  
ATOM    316  C   GLY A  24     144.715 135.951 172.292  1.00 62.46           C  
ATOM    317  O   GLY A  24     145.740 135.404 171.884  1.00 62.46           O  
ATOM    318  N   ILE A  25     144.399 137.209 171.957  1.00 63.46           N  
ATOM    320  CA  ILE A  25     145.249 138.068 171.117  1.00 63.46           C  
ATOM    322  C   ILE A  25     146.606 138.282 171.792  1.00 63.46           C  
ATOM    323  CB  ILE A  25     144.541 139.400 170.767  1.00 63.46           C  
ATOM    325  O   ILE A  25     147.626 138.029 171.160  1.00 63.46           O  
ATOM    326  CG1 ILE A  25     143.342 139.140 169.822  1.00 63.46           C  
ATOM    329  CG2 ILE A  25     145.518 140.392 170.100  1.00 63.46           C  
ATOM    333  CD1 ILE A  25     142.377 140.328 169.704  1.00 63.46           C  
ATOM    337  N   ARG A  26     146.648 138.662 173.081  1.00 65.58           N  
ATOM    339  CA  ARG A  26     147.908 138.803 173.845  1.00 65.58           C  
ATOM    341  C   ARG A  26     148.762 137.540 173.776  1.00 65.58           C  
ATOM    342  CB  ARG A  26     147.622 139.129 175.314  1.00 65.58           C  
ATOM    345  O   ARG A  26     149.928 137.630 173.422  1.00 65.58           O  
ATOM    346  CG  ARG A  26     147.199 140.584 175.528  1.00 65.58           C  
ATOM    349  CD  ARG A  26     146.697 140.734 176.965  1.00 65.58           C  
ATOM    352  NE  ARG A  26     146.321 142.124 177.265  1.00 65.58           N  
ATOM    354  NH1 ARG A  26     144.914 141.662 179.040  1.00 65.58           N  
ATOM    357  NH2 ARG A  26     145.231 143.761 178.396  1.00 65.58           N  
ATOM    360  CZ  ARG A  26     145.498 142.495 178.230  1.00 65.58           C  
ATOM    361  N   ARG A  27     148.167 136.369 174.015  1.00 67.92           N  
ATOM    363  CA  ARG A  27     148.876 135.082 173.977  1.00 67.92           C  
ATOM    365  C   ARG A  27     149.430 134.735 172.585  1.00 67.92           C  
ATOM    366  CB  ARG A  27     147.939 134.009 174.552  1.00 67.92           C  
ATOM    369  O   ARG A  27     150.405 134.000 172.508  1.00 67.92           O  
ATOM    370  CG  ARG A  27     148.623 132.650 174.743  1.00 67.92           C  
ATOM    373  CD  ARG A  27     147.683 131.625 175.399  1.00 67.92           C  
ATOM    376  NE  ARG A  27     147.881 131.508 176.860  1.00 67.92           N  
ATOM    378  NH1 ARG A  27     146.071 132.727 177.596  1.00 67.92           N  
ATOM    381  NH2 ARG A  27     147.315 131.597 179.060  1.00 67.92           N  
ATOM    384  CZ  ARG A  27     147.089 131.946 177.824  1.00 67.92           C  
ATOM    385  N   ARG A  28     148.862 135.276 171.499  1.00 72.04           N  
ATOM    387  CA  ARG A  28     149.432 135.183 170.138  1.00 72.04           C  
ATOM    389  C   ARG A  28     150.421 136.295 169.794  1.00 72.04           C  
ATOM    390  CB  ARG A  28     148.309 135.065 169.099  1.00 72.04           C  
ATOM    393  O   ARG A  28     151.253 136.088 168.924  1.00 72.04           O  
ATOM    394  CG  ARG A  28     147.887 133.592 168.982  1.00 72.04           C  
ATOM    397  CD  ARG A  28     146.632 133.378 168.138  1.00 72.04           C  
ATOM    400  NE  ARG A  28     146.820 133.813 166.750  1.00 72.04           N  
ATOM    402  NH1 ARG A  28     145.931 135.934 166.922  1.00 72.04           N  
ATOM    405  NH2 ARG A  28     146.735 135.131 164.983  1.00 72.04           N  
ATOM    408  CZ  ARG A  28     146.494 134.971 166.237  1.00 72.04           C  
ATOM    409  N   LEU A  29     150.403 137.429 170.495  1.00 69.62           N  
ATOM    411  CA  LEU A  29     151.509 138.397 170.466  1.00 69.62           C  
ATOM    413  C   LEU A  29     152.757 137.873 171.207  1.00 69.62           C  
ATOM    414  CB  LEU A  29     151.045 139.746 171.047  1.00 69.62           C  
ATOM    417  O   LEU A  29     153.852 138.363 170.949  1.00 69.62           O  
ATOM    418  CG  LEU A  29     149.905 140.455 170.297  1.00 69.62           C  
ATOM    420  CD1 LEU A  29     149.497 141.719 171.058  1.00 69.62           C  
ATOM    424  CD2 LEU A  29     150.306 140.866 168.886  1.00 69.62           C  
ATOM    428  N   ASP A  30     152.599 136.875 172.086  1.00 68.29           N  
ATOM    430  CA  ASP A  30     153.694 136.099 172.688  1.00 68.29           C  
ATOM    432  C   ASP A  30     154.194 134.929 171.796  1.00 68.29           C  
ATOM    433  CB  ASP A  30     153.299 135.611 174.097  1.00 68.29           C  
ATOM    436  O   ASP A  30     155.136 134.235 172.177  1.00 68.29           O  
ATOM    437  CG  ASP A  30     153.207 136.720 175.157  1.00 68.29           C  
ATOM    438  OD1 ASP A  30     154.217 137.438 175.376  1.00 68.29           O  
ATOM    439  OD2 ASP A  30     152.137 136.805 175.806  1.00 68.29           O  
ATOM    440  N   ASP A  31     153.613 134.695 170.609  1.00 70.84           N  
ATOM    442  CA  ASP A  31     154.163 133.728 169.646  1.00 70.84           C  
ATOM    444  C   ASP A  31     155.419 134.318 168.966  1.00 70.84           C  
ATOM    445  CB  ASP A  31     153.099 133.297 168.622  1.00 70.84           C  
ATOM    448  O   ASP A  31     155.364 135.441 168.454  1.00 70.84           O  
ATOM    449  CG  ASP A  31     153.624 132.224 167.661  1.00 70.84           C  
ATOM    450  OD1 ASP A  31     154.543 132.550 166.873  1.00 70.84           O  
ATOM    451  OD2 ASP A  31     153.132 131.078 167.748  1.00 70.84           O  
ATOM    452  N   PRO A  32     156.560 133.600 168.929  1.00 71.25           N  
ATOM    453  CA  PRO A  32     157.816 134.143 168.412  1.00 71.25           C  
ATOM    455  C   PRO A  32     157.777 134.478 166.914  1.00 71.25           C  
ATOM    456  CB  PRO A  32     158.871 133.076 168.726  1.00 71.25           C  
ATOM    459  O   PRO A  32     158.460 135.411 166.492  1.00 71.25           O  
ATOM    460  CG  PRO A  32     158.068 131.776 168.782  1.00 71.25           C  
ATOM    463  CD  PRO A  32     156.746 132.232 169.390  1.00 71.25           C  
ATOM    466  N   GLN A  33     156.988 133.761 166.107  1.00 70.15           N  
ATOM    468  CA  GLN A  33     156.861 134.020 164.670  1.00 70.15           C  
ATOM    470  C   GLN A  33     155.997 135.264 164.424  1.00 70.15           C  
ATOM    471  CB  GLN A  33     156.304 132.754 163.997  1.00 70.15           C  
ATOM    474  O   GLN A  33     156.372 136.144 163.649  1.00 70.15           O  
ATOM    475  CG  GLN A  33     156.339 132.811 162.462  1.00 70.15           C  
ATOM    478  CD  GLN A  33     155.987 131.472 161.809  1.00 70.15           C  
ATOM    479  NE2 GLN A  33     156.115 131.351 160.512  1.00 70.15           N  
ATOM    482  OE1 GLN A  33     155.612 130.486 162.425  1.00 70.15           O  
ATOM    483  N   VAL A  34     154.889 135.398 165.162  1.00 66.43           N  
ATOM    485  CA  VAL A  34     154.046 136.606 165.134  1.00 66.43           C  
ATOM    487  C   VAL A  34     154.820 137.833 165.618  1.00 66.43           C  
ATOM    488  CB  VAL A  34     152.782 136.407 165.986  1.00 66.43           C  
ATOM    490  O   VAL A  34     154.742 138.891 164.989  1.00 66.43           O  
ATOM    491  CG1 VAL A  34     151.974 137.702 166.130  1.00 66.43           C  
ATOM    495  CG2 VAL A  34     151.875 135.333 165.369  1.00 66.43           C  
ATOM    499  N   ALA A  35     155.585 137.702 166.702  1.00 66.01           N  
ATOM    501  CA  ALA A  35     156.412 138.779 167.231  1.00 66.01           C  
ATOM    503  C   ALA A  35     157.469 139.233 166.211  1.00 66.01           C  
ATOM    504  CB  ALA A  35     157.033 138.322 168.554  1.00 66.01           C  
ATOM    508  O   ALA A  35     157.591 140.432 165.964  1.00 66.01           O  
ATOM    509  N   GLU A  36     158.175 138.304 165.556  1.00 68.27           N  
ATOM    511  CA  GLU A  36     159.170 138.622 164.519  1.00 68.27           C  
ATOM    513  C   GLU A  36     158.547 139.290 163.281  1.00 68.27           C  
ATOM    514  CB  GLU A  36     159.926 137.335 164.146  1.00 68.27           C  
ATOM    517  O   GLU A  36     159.110 140.225 162.702  1.00 68.27           O  
ATOM    518  CG  GLU A  36     161.080 137.538 163.148  1.00 68.27           C  
ATOM    521  CD  GLU A  36     162.204 138.470 163.639  1.00 68.27           C  
ATOM    522  OE1 GLU A  36     163.067 138.802 162.793  1.00 68.27           O  
ATOM    523  OE2 GLU A  36     162.211 138.852 164.835  1.00 68.27           O  
ATOM    524  N   ALA A  37     157.344 138.879 162.893  1.00 65.82           N  
ATOM    526  CA  ALA A  37     156.643 139.485 161.772  1.00 65.82           C  
ATOM    528  C   ALA A  37     156.095 140.890 162.088  1.00 65.82           C  
ATOM    529  CB  ALA A  37     155.547 138.523 161.364  1.00 65.82           C  
ATOM    533  O   ALA A  37     156.224 141.802 161.268  1.00 65.82           O  
ATOM    534  N   LEU A  38     155.538 141.098 163.289  1.00 62.06           N  
ATOM    536  CA  LEU A  38     155.148 142.424 163.781  1.00 62.06           C  
ATOM    538  C   LEU A  38     156.365 143.340 163.915  1.00 62.06           C  
ATOM    539  CB  LEU A  38     154.431 142.292 165.133  1.00 62.06           C  
ATOM    542  O   LEU A  38     156.313 144.487 163.475  1.00 62.06           O  
ATOM    543  CG  LEU A  38     152.997 141.750 165.025  1.00 62.06           C  
ATOM    545  CD1 LEU A  38     152.468 141.485 166.428  1.00 62.06           C  
ATOM    549  CD2 LEU A  38     152.048 142.748 164.353  1.00 62.06           C  
ATOM    553  N   ASN A  39     157.481 142.821 164.429  1.00 66.12           N  
ATOM    555  CA  ASN A  39     158.771 143.503 164.427  1.00 66.12           C  
ATOM    557  C   ASN A  39     159.144 143.944 163.003  1.00 66.12           C  
ATOM    558  CB  ASN A  39     159.828 142.565 165.039  1.00 66.12           C  
ATOM    561  O   ASN A  39     159.334 145.135 162.758  1.00 66.12           O  
ATOM    562  CG  ASN A  39     159.750 142.432 166.550  1.00 66.12           C  
ATOM    563  ND2 ASN A  39     160.408 141.440 167.102  1.00 66.12           N  
ATOM    566  OD1 ASN A  39     159.172 143.245 167.255  1.00 66.12           O  
ATOM    567  N   SER A  40     159.125 143.031 162.031  1.00 65.28           N  
ATOM    569  CA  SER A  40     159.434 143.366 160.639  1.00 65.28           C  
ATOM    571  C   SER A  40     158.460 144.371 160.004  1.00 65.28           C  
ATOM    572  CB  SER A  40     159.489 142.095 159.792  1.00 65.28           C  
ATOM    575  O   SER A  40     158.849 145.022 159.032  1.00 65.28           O  
ATOM    576  OG  SER A  40     159.869 142.447 158.465  1.00 65.28           O  
ATOM    578  N   LEU A  41     157.221 144.503 160.487  1.00 62.21           N  
ATOM    580  CA  LEU A  41     156.293 145.557 160.056  1.00 62.21           C  
ATOM    582  C   LEU A  41     156.634 146.909 160.695  1.00 62.21           C  
ATOM    583  CB  LEU A  41     154.844 145.144 160.372  1.00 62.21           C  
ATOM    586  O   LEU A  41     156.640 147.920 159.995  1.00 62.21           O  
ATOM    587  CG  LEU A  41     154.275 144.072 159.426  1.00 62.21           C  
ATOM    589  CD1 LEU A  41     152.941 143.562 159.970  1.00 62.21           C  
ATOM    593  CD2 LEU A  41     154.030 144.640 158.025  1.00 62.21           C  
ATOM    597  N   LEU A  42     156.977 146.924 161.988  1.00 65.09           N  
ATOM    599  CA  LEU A  42     157.426 148.126 162.696  1.00 65.09           C  
ATOM    601  C   LEU A  42     158.749 148.667 162.116  1.00 65.09           C  
ATOM    602  CB  LEU A  42     157.535 147.830 164.206  1.00 65.09           C  
ATOM    605  O   LEU A  42     158.878 149.877 161.958  1.00 65.09           O  
ATOM    606  CG  LEU A  42     156.212 147.497 164.927  1.00 65.09           C  
ATOM    608  CD1 LEU A  42     156.518 147.083 166.370  1.00 65.09           C  
ATOM    612  CD2 LEU A  42     155.214 148.653 164.961  1.00 65.09           C  
ATOM    616  N   ASP A  43     159.673 147.794 161.691  1.00 64.34           N  
ATOM    618  CA  ASP A  43     160.915 148.170 160.979  1.00 64.34           C  
ATOM    620  C   ASP A  43     160.656 148.931 159.659  1.00 64.34           C  
ATOM    621  CB  ASP A  43     161.728 146.912 160.615  1.00 64.34           C  
ATOM    624  O   ASP A  43     161.546 149.597 159.133  1.00 64.34           O  
ATOM    625  CG  ASP A  43     162.291 146.095 161.779  1.00 64.34           C  
ATOM    626  OD1 ASP A  43     162.451 146.632 162.897  1.00 64.34           O  
ATOM    627  OD2 ASP A  43     162.560 144.899 161.544  1.00 64.34           O  
ATOM    628  N   HIS A  44     159.447 148.813 159.099  1.00 66.82           N  
ATOM    630  CA  HIS A  44     159.029 149.447 157.845  1.00 66.82           C  
ATOM    632  C   HIS A  44     157.845 150.406 158.047  1.00 66.82           C  
ATOM    633  CB  HIS A  44     158.727 148.374 156.788  1.00 66.82           C  
ATOM    636  O   HIS A  44     157.166 150.765 157.080  1.00 66.82           O  
ATOM    637  CG  HIS A  44     159.900 147.496 156.432  1.00 66.82           C  
ATOM    638  CD2 HIS A  44     160.705 147.588 155.329  1.00 66.82           C  
ATOM    640  ND1 HIS A  44     160.382 146.464 157.194  1.00 66.82           N  
ATOM    642  CE1 HIS A  44     161.478 145.979 156.598  1.00 66.82           C  
ATOM    644  NE2 HIS A  44     161.698 146.601 155.428  1.00 66.82           N  
ATOM    645  N   ALA A  45     157.583 150.846 159.283  1.00 62.41           N  
ATOM    647  CA  ALA A  45     156.461 151.730 159.580  1.00 62.41           C  
ATOM    649  C   ALA A  45     156.560 153.062 158.805  1.00 62.41           C  
ATOM    650  CB  ALA A  45     156.380 151.903 161.100  1.00 62.41           C  
ATOM    654  O   ALA A  45     155.553 153.525 158.264  1.00 62.41           O  
ATOM    655  N   ASP A  46     157.769 153.620 158.647  1.00 60.11           N  
ATOM    657  CA  ASP A  46     158.038 154.795 157.798  1.00 60.11           C  
ATOM    659  C   ASP A  46     157.536 154.603 156.365  1.00 60.11           C  
ATOM    660  CB  ASP A  46     159.554 155.033 157.692  1.00 60.11           C  
ATOM    663  O   ASP A  46     156.954 155.507 155.760  1.00 60.11           O  
ATOM    664  CG  ASP A  46     160.181 155.738 158.889  1.00 60.11           C  
ATOM    665  OD1 ASP A  46     159.433 156.198 159.772  1.00 60.11           O  
ATOM    666  OD2 ASP A  46     161.425 155.840 158.874  1.00 60.11           O  
ATOM    667  N   LEU A  47     157.736 153.407 155.809  1.00 61.82           N  
ATOM    669  CA  LEU A  47     157.260 153.104 154.475  1.00 61.82           C  
ATOM    671  C   LEU A  47     155.737 153.041 154.437  1.00 61.82           C  
ATOM    672  CB  LEU A  47     157.837 151.779 153.990  1.00 61.82           C  
ATOM    675  O   LEU A  47     155.128 153.616 153.538  1.00 61.82           O  
ATOM    676  CG  LEU A  47     157.451 151.618 152.515  1.00 61.82           C  
ATOM    678  CD1 LEU A  47     158.519 152.263 151.638  1.00 61.82           C  
ATOM    682  CD2 LEU A  47     157.062 150.174 152.255  1.00 61.82           C  
ATOM    686  N   LEU A  48     155.118 152.346 155.392  1.00 60.31           N  
ATOM    688  CA  LEU A  48     153.663 152.273 155.476  1.00 60.31           C  
ATOM    690  C   LEU A  48     153.068 153.688 155.536  1.00 60.31           C  
ATOM    691  CB  LEU A  48     153.269 151.405 156.682  1.00 60.31           C  
ATOM    694  O   LEU A  48     152.154 153.995 154.773  1.00 60.31           O  
ATOM    695  CG  LEU A  48     153.627 149.916 156.528  1.00 60.31           C  
ATOM    697  CD1 LEU A  48     153.339 149.173 157.832  1.00 60.31           C  
ATOM    701  CD2 LEU A  48     152.800 149.269 155.415  1.00 60.31           C  
ATOM    705  N   ALA A  49     153.663 154.587 156.325  1.00 62.21           N  
ATOM    707  CA  ALA A  49     153.307 156.002 156.350  1.00 62.21           C  
ATOM    709  C   ALA A  49     153.499 156.700 154.984  1.00 62.21           C  
ATOM    710  CB  ALA A  49     154.122 156.670 157.463  1.00 62.21           C  
ATOM    714  O   ALA A  49     152.596 157.412 154.537  1.00 62.21           O  
ATOM    715  N   VAL A  50     154.622 156.483 154.283  1.00 62.84           N  
ATOM    717  CA  VAL A  50     154.882 157.038 152.935  1.00 62.84           C  
ATOM    719  C   VAL A  50     153.896 156.512 151.886  1.00 62.84           C  
ATOM    720  CB  VAL A  50     156.341 156.770 152.497  1.00 62.84           C  
ATOM    722  O   VAL A  50     153.436 157.289 151.051  1.00 62.84           O  
ATOM    723  CG1 VAL A  50     156.601 157.021 151.000  1.00 62.84           C  
ATOM    727  CG2 VAL A  50     157.297 157.689 153.265  1.00 62.84           C  
ATOM    731  N   LEU A  51     153.533 155.230 151.924  1.00 61.29           N  
ATOM    733  CA  LEU A  51     152.575 154.613 151.003  1.00 61.29           C  
ATOM    735  C   LEU A  51     151.146 155.081 151.264  1.00 61.29           C  
ATOM    736  CB  LEU A  51     152.619 153.089 151.166  1.00 61.29           C  
ATOM    739  O   LEU A  51     150.413 155.346 150.315  1.00 61.29           O  
ATOM    740  CG  LEU A  51     153.898 152.419 150.653  1.00 61.29           C  
ATOM    742  CD1 LEU A  51     153.853 150.975 151.141  1.00 61.29           C  
ATOM    746  CD2 LEU A  51     154.003 152.453 149.126  1.00 61.29           C  
ATOM    750  N   VAL A  52     150.754 155.206 152.532  1.00 62.06           N  
ATOM    752  CA  VAL A  52     149.415 155.660 152.926  1.00 62.06           C  
ATOM    754  C   VAL A  52     149.241 157.147 152.629  1.00 62.06           C  
ATOM    755  CB  VAL A  52     149.136 155.299 154.394  1.00 62.06           C  
ATOM    757  O   VAL A  52     148.243 157.514 152.016  1.00 62.06           O  
ATOM    758  CG1 VAL A  52     147.845 155.929 154.915  1.00 62.06           C  
ATOM    762  CG2 VAL A  52     148.977 153.777 154.516  1.00 62.06           C  
ATOM    766  N   LYS A  53     150.250 157.987 152.907  1.00 62.44           N  
ATOM    768  CA  LYS A  53     150.336 159.350 152.347  1.00 62.44           C  
ATOM    770  C   LYS A  53     150.243 159.292 150.820  1.00 62.44           C  
ATOM    771  CB  LYS A  53     151.643 160.022 152.819  1.00 62.44           C  
ATOM    774  O   LYS A  53     149.382 159.941 150.221  1.00 62.44           O  
ATOM    775  CG  LYS A  53     151.490 160.589 154.239  1.00 62.44           C  
ATOM    778  CD  LYS A  53     152.827 160.988 154.883  1.00 62.44           C  
ATOM    781  CE  LYS A  53     152.548 161.732 156.201  1.00 62.44           C  
ATOM    784  NZ  LYS A  53     153.677 161.668 157.165  1.00 62.44           N  
ATOM    788  N   GLY A  54     151.070 158.448 150.204  1.00 67.18           N  
ATOM    790  CA  GLY A  54     151.065 158.082 148.787  1.00 67.18           C  
ATOM    793  C   GLY A  54     149.663 157.868 148.217  1.00 67.18           C  
ATOM    794  O   GLY A  54     149.365 158.406 147.155  1.00 67.18           O  
ATOM    795  N   LEU A  55     148.794 157.154 148.935  1.00 63.85           N  
ATOM    797  CA  LEU A  55     147.479 156.718 148.473  1.00 63.85           C  
ATOM    799  C   LEU A  55     146.305 157.602 148.924  1.00 63.85           C  
ATOM    800  CB  LEU A  55     147.316 155.247 148.870  1.00 63.85           C  
ATOM    803  O   LEU A  55     145.354 157.716 148.151  1.00 63.85           O  
ATOM    804  CG  LEU A  55     146.061 154.563 148.305  1.00 63.85           C  
ATOM    806  CD1 LEU A  55     145.925 154.661 146.783  1.00 63.85           C  
ATOM    810  CD2 LEU A  55     146.132 153.079 148.662  1.00 63.85           C  
ATOM    814  N   ASP A  56     146.404 158.348 150.037  1.00 63.62           N  
ATOM    816  CA  ASP A  56     145.639 159.608 150.208  1.00 63.62           C  
ATOM    818  C   ASP A  56     145.777 160.425 148.936  1.00 63.62           C  
ATOM    819  CB  ASP A  56     146.111 160.396 151.451  1.00 63.62           C  
ATOM    822  O   ASP A  56     144.794 160.881 148.356  1.00 63.62           O  
ATOM    823  CG  ASP A  56     145.482 161.796 151.573  1.00 63.62           C  
ATOM    824  OD1 ASP A  56     144.377 161.946 152.141  1.00 63.62           O  
ATOM    825  OD2 ASP A  56     146.100 162.776 151.105  1.00 63.62           O  
ATOM    826  N   GLY A  57     147.012 160.388 148.438  1.00 66.45           N  
ATOM    828  CA  GLY A  57     147.481 160.806 147.148  1.00 66.45           C  
ATOM    831  C   GLY A  57     146.907 160.276 145.862  1.00 66.45           C  
ATOM    832  O   GLY A  57     147.272 160.853 144.841  1.00 66.45           O  
ATOM    833  N   PHE A  58     146.030 159.292 145.816  1.00 68.82           N  
ATOM    835  CA  PHE A  58     145.271 159.086 144.581  1.00 68.82           C  
ATOM    837  C   PHE A  58     143.883 159.711 144.649  1.00 68.82           C  
ATOM    838  CB  PHE A  58     145.259 157.596 144.252  1.00 68.82           C  
ATOM    841  O   PHE A  58     143.301 160.048 143.620  1.00 68.82           O  
ATOM    842  CG  PHE A  58     145.179 157.293 142.769  1.00 68.82           C  
ATOM    843  CD1 PHE A  58     144.236 156.364 142.301  1.00 68.82           C  
ATOM    845  CD2 PHE A  58     146.077 157.891 141.859  1.00 68.82           C  
ATOM    847  CE1 PHE A  58     144.188 156.035 140.936  1.00 68.82           C  
ATOM    849  CE2 PHE A  58     146.030 157.562 140.495  1.00 68.82           C  
ATOM    851  CZ  PHE A  58     145.083 156.634 140.034  1.00 68.82           C  
ATOM    853  N   VAL A  59     143.369 159.876 145.866  1.00 64.08           N  
ATOM    855  CA  VAL A  59     141.953 160.065 146.137  1.00 64.08           C  
ATOM    857  C   VAL A  59     141.557 161.541 146.061  1.00 64.08           C  
ATOM    858  CB  VAL A  59     141.599 159.392 147.480  1.00 64.08           C  
ATOM    860  O   VAL A  59     140.596 161.851 145.360  1.00 64.08           O  
ATOM    861  CG1 VAL A  59     140.110 159.532 147.811  1.00 64.08           C  
ATOM    865  CG2 VAL A  59     141.911 157.884 147.447  1.00 64.08           C  
ATOM    869  N   ARG A  60     142.299 162.481 146.672  1.00 65.79           N  
ATOM    871  CA  ARG A  60     141.888 163.908 146.694  1.00 65.79           C  
ATOM    873  C   ARG A  60     142.031 164.651 145.359  1.00 65.79           C  
ATOM    874  CB  ARG A  60     142.560 164.750 147.789  1.00 65.79           C  
ATOM    877  O   ARG A  60     141.374 165.672 145.195  1.00 65.79           O  
ATOM    878  CG  ARG A  60     142.772 164.095 149.156  1.00 65.79           C  
ATOM    881  CD  ARG A  60     143.340 165.174 150.088  1.00 65.79           C  
ATOM    884  NE  ARG A  60     143.736 164.604 151.374  1.00 65.79           N  
ATOM    886  NH1 ARG A  60     143.405 166.413 152.756  1.00 65.79           N  
ATOM    889  NH2 ARG A  60     143.977 164.404 153.583  1.00 65.79           N  
ATOM    892  CZ  ARG A  60     143.709 165.155 152.564  1.00 65.79           C  
ATOM    893  N   ARG A  61     142.827 164.158 144.402  1.00 74.94           N  
ATOM    895  CA  ARG A  61     142.721 164.567 142.977  1.00 74.94           C  
ATOM    897  C   ARG A  61     142.127 163.475 142.101  1.00 74.94           C  
ATOM    898  CB  ARG A  61     144.026 165.028 142.319  1.00 74.94           C  
ATOM    901  O   ARG A  61     142.215 163.579 140.886  1.00 74.94           O  
ATOM    902  CG  ARG A  61     144.841 166.146 142.964  1.00 74.94           C  
ATOM    905  CD  ARG A  61     146.321 165.912 142.625  1.00 74.94           C  
ATOM    908  NE  ARG A  61     147.022 165.213 143.713  1.00 74.94           N  
ATOM    910  NH1 ARG A  61     148.125 163.390 144.438  1.00 74.94           N  
ATOM    913  NH2 ARG A  61     146.132 163.108 143.641  1.00 74.94           N  
ATOM    916  CZ  ARG A  61     147.112 163.911 143.849  1.00 74.94           C  
ATOM    917  N   GLY A  62     141.544 162.422 142.663  1.00 67.63           N  
ATOM    919  CA  GLY A  62     140.826 161.435 141.857  1.00 67.63           C  
ATOM    922  C   GLY A  62     139.746 162.109 141.000  1.00 67.63           C  
ATOM    923  O   GLY A  62     139.597 161.777 139.824  1.00 67.63           O  
ATOM    924  N   ASP A  63     139.088 163.135 141.553  1.00 69.60           N  
ATOM    926  CA  ASP A  63     138.181 164.026 140.818  1.00 69.60           C  
ATOM    928  C   ASP A  63     138.868 164.702 139.637  1.00 69.60           C  
ATOM    929  CB  ASP A  63     137.645 165.128 141.750  1.00 69.60           C  
ATOM    932  O   ASP A  63     138.327 164.748 138.532  1.00 69.60           O  
ATOM    933  CG  ASP A  63     136.430 164.691 142.565  1.00 69.60           C  
ATOM    934  OD1 ASP A  63     135.636 163.867 142.049  1.00 69.60           O  
ATOM    935  OD2 ASP A  63     136.283 165.216 143.688  1.00 69.60           O  
ATOM    936  N   ASP A  64     140.078 165.211 139.831  1.00 72.92           N  
ATOM    938  CA  ASP A  64     140.802 165.839 138.746  1.00 72.92           C  
ATOM    940  C   ASP A  64     141.222 164.771 137.713  1.00 72.92           C  
ATOM    941  CB  ASP A  64     141.920 166.727 139.284  1.00 72.92           C  
ATOM    944  O   ASP A  64     140.975 165.007 136.531  1.00 72.92           O  
ATOM    945  CG  ASP A  64     141.482 167.686 140.399  1.00 72.92           C  
ATOM    946  OD1 ASP A  64     140.355 168.237 140.318  1.00 72.92           O  
ATOM    947  OD2 ASP A  64     142.315 167.875 141.316  1.00 72.92           O  
ATOM    948  N   ILE A  65     141.695 163.565 138.106  1.00 69.17           N  
ATOM    950  CA  ILE A  65     141.979 162.438 137.177  1.00 69.17           C  
ATOM    952  C   ILE A  65     140.789 162.201 136.242  1.00 69.17           C  
ATOM    953  CB  ILE A  65     142.372 161.093 137.828  1.00 69.17           C  
ATOM    955  O   ILE A  65     140.938 162.107 135.019  1.00 69.17           O  
ATOM    956  CG1 ILE A  65     143.605 161.240 138.725  1.00 69.17           C  
ATOM    959  CG2 ILE A  65     142.712 160.069 136.712  1.00 69.17           C  
ATOM    963  CD1 ILE A  65     144.100 159.903 139.282  1.00 69.17           C  
ATOM    967  N   ALA A  66     139.589 162.139 136.817  1.00 74.35           N  
ATOM    969  CA  ALA A  66     138.364 161.973 136.053  1.00 74.35           C  
ATOM    971  C   ALA A  66     138.111 163.147 135.082  1.00 74.35           C  
ATOM    972  CB  ALA A  66     137.213 161.771 137.045  1.00 74.35           C  
ATOM    976  O   ALA A  66     137.599 162.923 133.983  1.00 74.35           O  
ATOM    977  N   ASN A  67     138.508 164.375 135.428  1.00 76.37           N  
ATOM    979  CA  ASN A  67     138.253 165.584 134.640  1.00 76.37           C  
ATOM    981  C   ASN A  67     139.068 165.703 133.330  1.00 76.37           C  
ATOM    982  CB  ASN A  67     138.337 166.833 135.537  1.00 76.37           C  
ATOM    985  O   ASN A  67     138.420 165.924 132.297  1.00 76.37           O  
ATOM    986  CG  ASN A  67     137.061 167.059 136.336  1.00 76.37           C  
ATOM    987  ND2 ASN A  67     137.107 167.063 137.644  1.00 76.37           N  
ATOM    990  OD1 ASN A  67     135.992 167.242 135.779  1.00 76.37           O  
ATOM    991  N   ASN A  68     140.408 165.510 133.252  1.00 78.96           N  
ATOM    993  CA  ASN A  68     140.984 165.375 131.883  1.00 78.96           C  
ATOM    995  C   ASN A  68     140.682 164.040 131.259  1.00 78.96           C  
ATOM    996  CB  ASN A  68     142.475 165.573 131.568  1.00 78.96           C  
ATOM    999  O   ASN A  68     140.658 164.013 130.040  1.00 78.96           O  
ATOM   1000  CG  ASN A  68     143.023 166.926 131.809  1.00 78.96           C  
ATOM   1001  ND2 ASN A  68     144.110 166.999 132.527  1.00 78.96           N  
ATOM   1004  OD1 ASN A  68     142.573 167.892 131.218  1.00 78.96           O  
ATOM   1005  N   LEU A  69     140.468 162.945 131.993  1.00 78.01           N  
ATOM   1007  CA  LEU A  69     140.120 161.717 131.282  1.00 78.01           C  
ATOM   1009  C   LEU A  69     138.808 161.935 130.511  1.00 78.01           C  
ATOM   1010  CB  LEU A  69     140.106 160.525 132.243  1.00 78.01           C  
ATOM   1013  O   LEU A  69     138.733 161.629 129.326  1.00 78.01           O  
ATOM   1014  CG  LEU A  69     139.888 159.186 131.517  1.00 78.01           C  
ATOM   1016  CD1 LEU A  69     140.935 158.900 130.434  1.00 78.01           C  
ATOM   1020  CD2 LEU A  69     139.937 158.049 132.535  1.00 78.01           C  
ATOM   1024  N   THR A  70     137.843 162.624 131.126  1.00 76.66           N  
ATOM   1026  CA  THR A  70     136.621 163.100 130.462  1.00 76.66           C  
ATOM   1028  C   THR A  70     136.909 164.120 129.356  1.00 76.66           C  
ATOM   1029  CB  THR A  70     135.639 163.689 131.486  1.00 76.66           C  
ATOM   1031  O   THR A  70     136.335 163.998 128.277  1.00 76.66           O  
ATOM   1032  CG2 THR A  70     134.288 164.052 130.871  1.00 76.66           C  
ATOM   1036  OG1 THR A  70     135.366 162.730 132.480  1.00 76.66           O  
ATOM   1038  N   SER A  71     137.808 165.091 129.556  1.00 73.00           N  
ATOM   1040  CA  SER A  71     138.145 166.079 128.511  1.00 73.00           C  
ATOM   1042  C   SER A  71     138.872 165.461 127.310  1.00 73.00           C  
ATOM   1043  CB  SER A  71     138.993 167.235 129.052  1.00 73.00           C  
ATOM   1046  O   SER A  71     138.543 165.787 126.180  1.00 73.00           O  
ATOM   1047  OG  SER A  71     138.340 167.906 130.113  1.00 73.00           O  
ATOM   1049  N   ALA A  72     139.809 164.539 127.530  1.00 72.90           N  
ATOM   1051  CA  ALA A  72     140.586 163.844 126.507  1.00 72.90           C  
ATOM   1053  C   ALA A  72     139.735 162.811 125.759  1.00 72.90           C  
ATOM   1054  CB  ALA A  72     141.799 163.187 127.180  1.00 72.90           C  
ATOM   1058  O   ALA A  72     139.824 162.715 124.539  1.00 72.90           O  
ATOM   1059  N   ILE A  73     138.849 162.088 126.457  1.00 71.46           N  
ATOM   1061  CA  ILE A  73     137.809 161.268 125.816  1.00 71.46           C  
ATOM   1063  C   ILE A  73     136.830 162.164 125.047  1.00 71.46           C  
ATOM   1064  CB  ILE A  73     137.083 160.377 126.853  1.00 71.46           C  
ATOM   1066  O   ILE A  73     136.399 161.789 123.964  1.00 71.46           O  
ATOM   1067  CG1 ILE A  73     138.042 159.280 127.373  1.00 71.46           C  
ATOM   1070  CG2 ILE A  73     135.823 159.714 126.256  1.00 71.46           C  
ATOM   1074  CD1 ILE A  73     137.507 158.523 128.597  1.00 71.46           C  
ATOM   1078  N   GLY A  74     136.492 163.345 125.565  1.00 66.90           N  
ATOM   1080  CA  GLY A  74     135.640 164.330 124.898  1.00 66.90           C  
ATOM   1083  C   GLY A  74     136.272 164.901 123.629  1.00 66.90           C  
ATOM   1084  O   GLY A  74     135.597 164.999 122.612  1.00 66.90           O  
ATOM   1085  N   GLU A  75     137.568 165.199 123.655  1.00 66.44           N  
ATOM   1087  CA  GLU A  75     138.363 165.667 122.517  1.00 66.44           C  
ATOM   1089  C   GLU A  75     138.562 164.543 121.489  1.00 66.44           C  
ATOM   1090  CB  GLU A  75     139.674 166.251 123.073  1.00 66.44           C  
ATOM   1093  O   GLU A  75     138.349 164.752 120.297  1.00 66.44           O  
ATOM   1094  CG  GLU A  75     140.523 167.016 122.047  1.00 66.44           C  
ATOM   1097  CD  GLU A  75     141.556 167.953 122.713  1.00 66.44           C  
ATOM   1098  OE1 GLU A  75     141.973 168.919 122.035  1.00 66.44           O  
ATOM   1099  OE2 GLU A  75     141.905 167.735 123.898  1.00 66.44           O  
ATOM   1100  N   LEU A  76     138.806 163.306 121.936  1.00 57.01           N  
ATOM   1102  CA  LEU A  76     138.795 162.118 121.079  1.00 57.01           C  
ATOM   1104  C   LEU A  76     137.401 161.852 120.480  1.00 57.01           C  
ATOM   1105  CB  LEU A  76     139.314 160.921 121.896  1.00 57.01           C  
ATOM   1108  O   LEU A  76     137.294 161.497 119.307  1.00 57.01           O  
ATOM   1109  CG  LEU A  76     139.527 159.632 121.082  1.00 57.01           C  
ATOM   1111  CD1 LEU A  76     140.650 159.778 120.052  1.00 57.01           C  
ATOM   1115  CD2 LEU A  76     139.890 158.487 122.026  1.00 57.01           C  
ATOM   1119  N   LYS A  77     136.317 162.057 121.240  1.00 57.61           N  
ATOM   1121  CA  LYS A  77     134.939 161.958 120.734  1.00 57.61           C  
ATOM   1123  C   LYS A  77     134.634 163.112 119.783  1.00 57.61           C  
ATOM   1124  CB  LYS A  77     133.913 161.811 121.884  1.00 57.61           C  
ATOM   1127  O   LYS A  77     133.956 162.867 118.800  1.00 57.61           O  
ATOM   1128  CG  LYS A  77     132.523 161.339 121.391  1.00 57.61           C  
ATOM   1131  CD  LYS A  77     131.557 160.940 122.533  1.00 57.61           C  
ATOM   1134  CE  LYS A  77     130.244 160.334 121.980  1.00 57.61           C  
ATOM   1137  NZ  LYS A  77     129.334 159.779 123.032  1.00 57.61           N  
ATOM   1141  N   ALA A  78     135.182 164.312 119.977  1.00 56.59           N  
ATOM   1143  CA  ALA A  78     135.075 165.424 119.031  1.00 56.59           C  
ATOM   1145  C   ALA A  78     135.854 165.157 117.731  1.00 56.59           C  
ATOM   1146  CB  ALA A  78     135.528 166.718 119.717  1.00 56.59           C  
ATOM   1150  O   ALA A  78     135.344 165.466 116.661  1.00 56.59           O  
ATOM   1151  N   LEU A  79     137.014 164.494 117.791  1.00 47.42           N  
ATOM   1153  CA  LEU A  79     137.723 163.999 116.603  1.00 47.42           C  
ATOM   1155  C   LEU A  79     136.940 162.900 115.853  1.00 47.42           C  
ATOM   1156  CB  LEU A  79     139.120 163.494 117.017  1.00 47.42           C  
ATOM   1159  O   LEU A  79     137.113 162.761 114.648  1.00 47.42           O  
ATOM   1160  CG  LEU A  79     140.115 164.598 117.431  1.00 47.42           C  
ATOM   1162  CD1 LEU A  79     141.355 163.965 118.064  1.00 47.42           C  
ATOM   1166  CD2 LEU A  79     140.574 165.435 116.234  1.00 47.42           C  
ATOM   1170  N   ASN A  80     136.069 162.148 116.539  1.00 46.51           N  
ATOM   1172  CA  ASN A  80     135.185 161.135 115.935  1.00 46.51           C  
ATOM   1174  C   ASN A  80     133.778 161.652 115.554  1.00 46.51           C  
ATOM   1175  CB  ASN A  80     135.055 159.941 116.903  1.00 46.51           C  
ATOM   1178  O   ASN A  80     133.092 160.997 114.775  1.00 46.51           O  
ATOM   1179  CG  ASN A  80     136.249 159.006 116.893  1.00 46.51           C  
ATOM   1180  ND2 ASN A  80     137.174 159.147 117.811  1.00 46.51           N  
ATOM   1183  OD1 ASN A  80     136.360 158.108 116.080  1.00 46.51           O  
ATOM   1184  N   ALA A  81     133.310 162.754 116.154  1.00 43.64           N  
ATOM   1186  CA  ALA A  81     131.930 163.256 116.059  1.00 43.64           C  
ATOM   1188  C   ALA A  81     131.814 164.648 115.425  1.00 43.64           C  
ATOM   1189  CB  ALA A  81     131.275 163.236 117.447  1.00 43.64           C  
ATOM   1193  O   ALA A  81     130.717 165.065 115.058  1.00 43.64           O  
ATOM   1194  N   ALA A  82     132.929 165.353 115.220  1.00 35.43           N  
ATOM   1196  CA  ALA A  82     133.044 166.094 113.980  1.00 35.43           C  
ATOM   1198  C   ALA A  82     132.837 165.085 112.843  1.00 35.43           C  
ATOM   1199  CB  ALA A  82     134.430 166.754 113.900  1.00 35.43           C  
ATOM   1203  O   ALA A  82     133.464 164.025 112.852  1.00 35.43           O  
ATOM   1204  N   ASP A  83     132.030 165.436 111.838  1.00 38.17           N  
ATOM   1206  CA  ASP A  83     132.026 164.768 110.528  1.00 38.17           C  
ATOM   1208  C   ASP A  83     133.336 165.099 109.783  1.00 38.17           C  
ATOM   1209  CB  ASP A  83     130.754 165.109 109.722  1.00 38.17           C  
ATOM   1212  O   ASP A  83     133.369 165.604 108.662  1.00 38.17           O  
ATOM   1213  CG  ASP A  83     129.567 164.173 109.983  1.00 38.17           C  
ATOM   1214  OD1 ASP A  83     129.788 162.942 110.066  1.00 38.17           O  
ATOM   1215  OD2 ASP A  83     128.429 164.692 110.013  1.00 38.17           O  
ATOM   1216  N   THR A  84     134.455 164.806 110.445  1.00 38.73           N  
ATOM   1218  CA  THR A  84     135.759 164.530 109.862  1.00 38.73           C  
ATOM   1220  C   THR A  84     136.004 163.027 110.019  1.00 38.73           C  
ATOM   1221  CB  THR A  84     136.864 165.376 110.518  1.00 38.73           C  
ATOM   1223  O   THR A  84     136.918 162.621 110.741  1.00 38.73           O  
ATOM   1224  CG2 THR A  84     138.166 165.365 109.713  1.00 38.73           C  
ATOM   1228  OG1 THR A  84     136.440 166.717 110.572  1.00 38.73           O  
ATOM   1230  N   PRO A  85     135.261 162.154 109.299  1.00 39.37           N  
ATOM   1231  CA  PRO A  85     135.943 160.965 108.818  1.00 39.37           C  
ATOM   1233  C   PRO A  85     137.219 161.462 108.134  1.00 39.37           C  
ATOM   1234  CB  PRO A  85     134.987 160.289 107.830  1.00 39.37           C  
ATOM   1237  O   PRO A  85     137.195 162.496 107.457  1.00 39.37           O  
ATOM   1238  CG  PRO A  85     134.191 161.467 107.269  1.00 39.37           C  
ATOM   1241  CD  PRO A  85     134.111 162.430 108.441  1.00 39.37           C  
ATOM   1244  N   ILE A  86     138.337 160.748 108.294  1.00 40.39           N  
ATOM   1246  CA  ILE A  86     139.508 160.986 107.440  1.00 40.39           C  
ATOM   1248  C   ILE A  86     138.949 161.052 106.008  1.00 40.39           C  
ATOM   1249  CB  ILE A  86     140.548 159.852 107.593  1.00 40.39           C  
ATOM   1251  O   ILE A  86     138.262 160.099 105.638  1.00 40.39           O  
ATOM   1252  CG1 ILE A  86     141.016 159.731 109.063  1.00 40.39           C  
ATOM   1255  CG2 ILE A  86     141.741 160.110 106.653  1.00 40.39           C  
ATOM   1259  CD1 ILE A  86     141.995 158.578 109.320  1.00 40.39           C  
ATOM   1263  N   PRO A  87     139.128 162.134 105.220  1.00 45.49           N  
ATOM   1264  CA  PRO A  87     138.334 162.322 103.996  1.00 45.49           C  
ATOM   1266  C   PRO A  87     138.428 161.134 103.030  1.00 45.49           C  
ATOM   1267  CB  PRO A  87     138.850 163.628 103.385  1.00 45.49           C  
ATOM   1270  O   PRO A  87     137.461 160.785 102.356  1.00 45.49           O  
ATOM   1271  CG  PRO A  87     139.243 164.436 104.622  1.00 45.49           C  
ATOM   1274  CD  PRO A  87     139.801 163.376 105.573  1.00 45.49           C  
ATOM   1277  N   ALA A  88     139.568 160.440 103.064  1.00 50.03           N  
ATOM   1279  CA  ALA A  88     139.773 159.151 102.426  1.00 50.03           C  
ATOM   1281  C   ALA A  88     138.802 158.044 102.890  1.00 50.03           C  
ATOM   1282  CB  ALA A  88     141.235 158.751 102.666  1.00 50.03           C  
ATOM   1286  O   ALA A  88     138.189 157.384 102.059  1.00 50.03           O  
ATOM   1287  N   LEU A  89     138.620 157.851 104.198  1.00 53.38           N  
ATOM   1289  CA  LEU A  89     137.694 156.866 104.768  1.00 53.38           C  
ATOM   1291  C   LEU A  89     136.224 157.181 104.437  1.00 53.38           C  
ATOM   1292  CB  LEU A  89     137.934 156.789 106.290  1.00 53.38           C  
ATOM   1295  O   LEU A  89     135.432 156.257 104.278  1.00 53.38           O  
ATOM   1296  CG  LEU A  89     137.176 155.650 107.001  1.00 53.38           C  
ATOM   1298  CD1 LEU A  89     137.618 154.267 106.516  1.00 53.38           C  
ATOM   1302  CD2 LEU A  89     137.435 155.731 108.505  1.00 53.38           C  
ATOM   1306  N   ALA A  90     135.867 158.460 104.276  1.00 55.04           N  
ATOM   1308  CA  ALA A  90     134.537 158.857 103.812  1.00 55.04           C  
ATOM   1310  C   ALA A  90     134.270 158.370 102.381  1.00 55.04           C  
ATOM   1311  CB  ALA A  90     134.405 160.379 103.897  1.00 55.04           C  
ATOM   1315  O   ALA A  90     133.256 157.727 102.134  1.00 55.04           O  
ATOM   1316  N   ALA A  91     135.215 158.608 101.463  1.00 58.42           N  
ATOM   1318  CA  ALA A  91     135.130 158.131 100.081  1.00 58.42           C  
ATOM   1320  C   ALA A  91     135.089 156.592  99.989  1.00 58.42           C  
ATOM   1321  CB  ALA A  91     136.315 158.716  99.300  1.00 58.42           C  
ATOM   1325  O   ALA A  91     134.476 156.041  99.079  1.00 58.42           O  
ATOM   1326  N   LEU A  92     135.695 155.890 100.954  1.00 56.43           N  
ATOM   1328  CA  LEU A  92     135.651 154.428 101.056  1.00 56.43           C  
ATOM   1330  C   LEU A  92     134.329 153.873 101.621  1.00 56.43           C  
ATOM   1331  CB  LEU A  92     136.858 153.936 101.874  1.00 56.43           C  
ATOM   1334  O   LEU A  92     134.104 152.669 101.520  1.00 56.43           O  
ATOM   1335  CG  LEU A  92     138.228 154.171 101.209  1.00 56.43           C  
ATOM   1337  CD1 LEU A  92     139.339 153.778 102.185  1.00 56.43           C  
ATOM   1341  CD2 LEU A  92     138.411 153.363  99.924  1.00 56.43           C  
ATOM   1345  N   LYS A  93     133.444 154.704 102.190  1.00 58.80           N  
ATOM   1347  CA  LYS A  93     132.161 154.252 102.763  1.00 58.80           C  
ATOM   1349  C   LYS A  93     131.186 153.729 101.704  1.00 58.80           C  
ATOM   1350  CB  LYS A  93     131.540 155.411 103.554  1.00 58.80           C  
ATOM   1353  O   LYS A  93     130.452 152.783 101.977  1.00 58.80           O  
ATOM   1354  CG  LYS A  93     130.265 154.998 104.301  1.00 58.80           C  
ATOM   1357  CD  LYS A  93     129.647 156.216 104.988  1.00 58.80           C  
ATOM   1360  CE  LYS A  93     128.286 155.837 105.571  1.00 58.80           C  
ATOM   1363  NZ  LYS A  93     127.600 157.037 106.104  1.00 58.80           N  
ATOM   1367  N   ASP A  94     131.198 154.330 100.516  1.00 69.09           N  
ATOM   1369  CA  ASP A  94     130.317 153.969  99.397  1.00 69.09           C  
ATOM   1371  C   ASP A  94     130.939 152.904  98.467  1.00 69.09           C  
ATOM   1372  CB  ASP A  94     129.903 155.243  98.638  1.00 69.09           C  
ATOM   1375  O   ASP A  94     130.354 152.537  97.446  1.00 69.09           O  
ATOM   1376  CG  ASP A  94     129.117 156.246  99.497  1.00 69.09           C  
ATOM   1377  OD1 ASP A  94     128.321 155.812 100.363  1.00 69.09           O  
ATOM   1378  OD2 ASP A  94     129.304 157.463  99.273  1.00 69.09           O  
ATOM   1379  N   VAL A  95     132.130 152.393  98.804  1.00 74.41           N  
ATOM   1381  CA  VAL A  95     132.809 151.336  98.044  1.00 74.41           C  
ATOM   1383  C   VAL A  95     132.204 149.977  98.381  1.00 74.41           C  
ATOM   1384  CB  VAL A  95     134.331 151.355  98.289  1.00 74.41           C  
ATOM   1386  O   VAL A  95     132.121 149.584  99.543  1.00 74.41           O  
ATOM   1387  CG1 VAL A  95     135.059 150.178  97.622  1.00 74.41           C  
ATOM   1391  CG2 VAL A  95     134.925 152.647  97.718  1.00 74.41           C  
ATOM   1395  N   ASP A  96     131.852 149.208  97.349  1.00 79.06           N  
ATOM   1397  CA  ASP A  96     131.448 147.809  97.493  1.00 79.06           C  
ATOM   1399  C   ASP A  96     132.656 146.937  97.878  1.00 79.06           C  
ATOM   1400  CB  ASP A  96     130.746 147.325  96.215  1.00 79.06           C  
ATOM   1403  O   ASP A  96     133.298 146.307  97.039  1.00 79.06           O  
ATOM   1404  CG  ASP A  96     130.309 145.856  96.301  1.00 79.06           C  
ATOM   1405  OD1 ASP A  96     130.337 145.275  97.416  1.00 79.06           O  
ATOM   1406  OD2 ASP A  96     129.981 145.293  95.235  1.00 79.06           O  
ATOM   1407  N   LEU A  97     132.983 146.914  99.174  1.00 73.48           N  
ATOM   1409  CA  LEU A  97     134.087 146.122  99.722  1.00 73.48           C  
ATOM   1411  C   LEU A  97     133.897 144.613  99.500  1.00 73.48           C  
ATOM   1412  CB  LEU A  97     134.235 146.418 101.228  1.00 73.48           C  
ATOM   1415  O   LEU A  97     134.884 143.884  99.408  1.00 73.48           O  
ATOM   1416  CG  LEU A  97     134.614 147.867 101.593  1.00 73.48           C  
ATOM   1418  CD1 LEU A  97     134.693 147.996 103.115  1.00 73.48           C  
ATOM   1422  CD2 LEU A  97     135.967 148.287 101.015  1.00 73.48           C  
ATOM   1426  N   ALA A  98     132.652 144.134  99.396  1.00 77.36           N  
ATOM   1428  CA  ALA A  98     132.364 142.729  99.133  1.00 77.36           C  
ATOM   1430  C   ALA A  98     132.634 142.385  97.661  1.00 77.36           C  
ATOM   1431  CB  ALA A  98     130.922 142.424  99.556  1.00 77.36           C  
ATOM   1435  O   ALA A  98     133.368 141.433  97.381  1.00 77.36           O  
ATOM   1436  N   GLY A  99     132.113 143.177  96.722  1.00 78.84           N  
ATOM   1438  CA  GLY A  99     132.433 143.070  95.300  1.00 78.84           C  
ATOM   1441  C   GLY A  99     133.931 143.206  95.051  1.00 78.84           C  
ATOM   1442  O   GLY A  99     134.515 142.347  94.399  1.00 78.84           O  
ATOM   1443  N   LEU A 100     134.584 144.202  95.659  1.00 83.39           N  
ATOM   1445  CA  LEU A 100     136.024 144.434  95.528  1.00 83.39           C  
ATOM   1447  C   LEU A 100     136.862 143.258  96.052  1.00 83.39           C  
ATOM   1448  CB  LEU A 100     136.374 145.753  96.241  1.00 83.39           C  
ATOM   1451  O   LEU A 100     137.851 142.893  95.417  1.00 83.39           O  
ATOM   1452  CG  LEU A 100     137.840 146.198  96.086  1.00 83.39           C  
ATOM   1454  CD1 LEU A 100     138.217 146.462  94.626  1.00 83.39           C  
ATOM   1458  CD2 LEU A 100     138.069 147.487  96.877  1.00 83.39           C  
ATOM   1462  N   ALA A 101     136.468 142.623  97.160  1.00 80.14           N  
ATOM   1464  CA  ALA A 101     137.157 141.438  97.670  1.00 80.14           C  
ATOM   1466  C   ALA A 101     136.986 140.213  96.755  1.00 80.14           C  
ATOM   1467  CB  ALA A 101     136.661 141.157  99.085  1.00 80.14           C  
ATOM   1471  O   ALA A 101     137.961 139.510  96.496  1.00 80.14           O  
ATOM   1472  N   ASN A 102     135.788 139.989  96.201  1.00 85.53           N  
ATOM   1474  CA  ASN A 102     135.551 138.932  95.207  1.00 85.53           C  
ATOM   1476  C   ASN A 102     136.324 139.190  93.899  1.00 85.53           C  
ATOM   1477  CB  ASN A 102     134.041 138.820  94.937  1.00 85.53           C  
ATOM   1480  O   ASN A 102     136.902 138.269  93.313  1.00 85.53           O  
ATOM   1481  CG  ASN A 102     133.304 138.109  96.053  1.00 85.53           C  
ATOM   1482  ND2 ASN A 102     132.585 138.810  96.893  1.00 85.53           N  
ATOM   1485  OD1 ASN A 102     133.365 136.903  96.193  1.00 85.53           O  
ATOM   1486  N   SER A 103     136.384 140.450  93.462  1.00 88.02           N  
ATOM   1488  CA  SER A 103     137.198 140.898  92.333  1.00 88.02           C  
ATOM   1490  C   SER A 103     138.680 140.647  92.572  1.00 88.02           C  
ATOM   1491  CB  SER A 103     136.977 142.390  92.091  1.00 88.02           C  
ATOM   1494  O   SER A 103     139.341 140.079  91.707  1.00 88.02           O  
ATOM   1495  OG  SER A 103     135.677 142.585  91.597  1.00 88.02           O  
ATOM   1497  N   LEU A 104     139.197 141.006  93.750  1.00 84.96           N  
ATOM   1499  CA  LEU A 104     140.588 140.771  94.126  1.00 84.96           C  
ATOM   1501  C   LEU A 104     140.908 139.275  94.200  1.00 84.96           C  
ATOM   1502  CB  LEU A 104     140.878 141.495  95.453  1.00 84.96           C  
ATOM   1505  O   LEU A 104     141.929 138.861  93.656  1.00 84.96           O  
ATOM   1506  CG  LEU A 104     142.325 141.339  95.958  1.00 84.96           C  
ATOM   1508  CD1 LEU A 104     143.357 141.882  94.966  1.00 84.96           C  
ATOM   1512  CD2 LEU A 104     142.485 142.099  97.274  1.00 84.96           C  
ATOM   1516  N   ALA A 105     140.034 138.456  94.791  1.00 84.13           N  
ATOM   1518  CA  ALA A 105     140.201 137.005  94.822  1.00 84.13           C  
ATOM   1520  C   ALA A 105     140.288 136.424  93.397  1.00 84.13           C  
ATOM   1521  CB  ALA A 105     139.057 136.390  95.638  1.00 84.13           C  
ATOM   1525  O   ALA A 105     141.247 135.721  93.076  1.00 84.13           O  
ATOM   1526  N   THR A 106     139.370 136.820  92.508  1.00 84.87           N  
ATOM   1528  CA  THR A 106     139.367 136.408  91.093  1.00 84.87           C  
ATOM   1530  C   THR A 106     140.647 136.844  90.368  1.00 84.87           C  
ATOM   1531  CB  THR A 106     138.134 136.971  90.363  1.00 84.87           C  
ATOM   1533  O   THR A 106     141.364 136.011  89.812  1.00 84.87           O  
ATOM   1534  CG2 THR A 106     138.010 136.448  88.931  1.00 84.87           C  
ATOM   1538  OG1 THR A 106     136.947 136.601  91.027  1.00 84.87           O  
ATOM   1540  N   LEU A 107     140.979 138.140  90.415  1.00 88.36           N  
ATOM   1542  CA  LEU A 107     142.153 138.694  89.734  1.00 88.36           C  
ATOM   1544  C   LEU A 107     143.472 138.167  90.311  1.00 88.36           C  
ATOM   1545  CB  LEU A 107     142.129 140.237  89.774  1.00 88.36           C  
ATOM   1548  O   LEU A 107     144.439 138.069  89.561  1.00 88.36           O  
ATOM   1549  CG  LEU A 107     141.475 140.896  88.545  1.00 88.36           C  
ATOM   1551  CD1 LEU A 107     139.986 140.593  88.396  1.00 88.36           C  
ATOM   1555  CD2 LEU A 107     141.636 142.413  88.634  1.00 88.36           C  
ATOM   1559  N   SER A 108     143.537 137.804  91.596  1.00 88.41           N  
ATOM   1561  CA  SER A 108     144.760 137.275  92.218  1.00 88.41           C  
ATOM   1563  C   SER A 108     145.224 135.974  91.553  1.00 88.41           C  
ATOM   1564  CB  SER A 108     144.587 137.085  93.731  1.00 88.41           C  
ATOM   1567  O   SER A 108     146.402 135.839  91.223  1.00 88.41           O  
ATOM   1568  OG  SER A 108     143.767 135.980  94.053  1.00 88.41           O  
ATOM   1570  N   GLY A 109     144.294 135.062  91.248  1.00 84.96           N  
ATOM   1572  CA  GLY A 109     144.597 133.811  90.554  1.00 84.96           C  
ATOM   1575  C   GLY A 109     145.095 134.034  89.123  1.00 84.96           C  
ATOM   1576  O   GLY A 109     146.015 133.345  88.678  1.00 84.96           O  
ATOM   1577  N   GLY A 110     144.533 135.018  88.414  1.00 85.50           N  
ATOM   1579  CA  GLY A 110     145.021 135.447  87.100  1.00 85.50           C  
ATOM   1582  C   GLY A 110     146.401 136.113  87.175  1.00 85.50           C  
ATOM   1583  O   GLY A 110     147.291 135.786  86.393  1.00 85.50           O  
ATOM   1584  N   LEU A 111     146.613 136.996  88.155  1.00 88.60           N  
ATOM   1586  CA  LEU A 111     147.856 137.739  88.383  1.00 88.60           C  
ATOM   1588  C   LEU A 111     149.041 136.814  88.693  1.00 88.60           C  
ATOM   1589  CB  LEU A 111     147.605 138.747  89.523  1.00 88.60           C  
ATOM   1592  O   LEU A 111     150.114 136.985  88.110  1.00 88.60           O  
ATOM   1593  CG  LEU A 111     148.825 139.581  89.955  1.00 88.60           C  
ATOM   1595  CD1 LEU A 111     149.373 140.423  88.807  1.00 88.60           C  
ATOM   1599  CD2 LEU A 111     148.429 140.523  91.090  1.00 88.60           C  
ATOM   1603  N   VAL A 112     148.850 135.811  89.559  1.00 88.49           N  
ATOM   1605  CA  VAL A 112     149.903 134.833  89.887  1.00 88.49           C  
ATOM   1607  C   VAL A 112     150.346 134.076  88.633  1.00 88.49           C  
ATOM   1608  CB  VAL A 112     149.459 133.891  91.028  1.00 88.49           C  
ATOM   1610  O   VAL A 112     151.540 134.011  88.342  1.00 88.49           O  
ATOM   1611  CG1 VAL A 112     150.446 132.739  91.261  1.00 88.49           C  
ATOM   1615  CG2 VAL A 112     149.364 134.668  92.348  1.00 88.49           C  
ATOM   1619  N   LYS A 113     149.401 133.600  87.814  1.00 87.48           N  
ATOM   1621  CA  LYS A 113     149.716 132.898  86.556  1.00 87.48           C  
ATOM   1623  C   LYS A 113     150.332 133.819  85.491  1.00 87.48           C  
ATOM   1624  CB  LYS A 113     148.447 132.258  85.991  1.00 87.48           C  
ATOM   1627  O   LYS A 113     151.233 133.398  84.772  1.00 87.48           O  
ATOM   1628  CG  LYS A 113     147.772 131.213  86.891  1.00 87.48           C  
ATOM   1631  CD  LYS A 113     146.396 130.916  86.284  1.00 87.48           C  
ATOM   1634  CE  LYS A 113     145.503 130.102  87.215  1.00 87.48           C  
ATOM   1637  NZ  LYS A 113     144.120 130.093  86.672  1.00 87.48           N  
ATOM   1641  N   ALA A 114     149.867 135.064  85.385  1.00 87.26           N  
ATOM   1643  CA  ALA A 114     150.328 136.041  84.393  1.00 87.26           C  
ATOM   1645  C   ALA A 114     151.629 136.770  84.793  1.00 87.26           C  
ATOM   1646  CB  ALA A 114     149.187 137.028  84.121  1.00 87.26           C  
ATOM   1650  O   ALA A 114     152.176 137.531  83.994  1.00 87.26           O  
ATOM   1651  N   THR A 115     152.146 136.540  86.004  1.00 87.19           N  
ATOM   1653  CA  THR A 115     153.335 137.213  86.565  1.00 87.19           C  
ATOM   1655  C   THR A 115     154.539 137.271  85.608  1.00 87.19           C  
ATOM   1656  CB  THR A 115     153.698 136.570  87.913  1.00 87.19           C  
ATOM   1658  O   THR A 115     155.074 138.368  85.432  1.00 87.19           O  
ATOM   1659  CG2 THR A 115     155.077 136.918  88.472  1.00 87.19           C  
ATOM   1663  OG1 THR A 115     152.758 137.011  88.861  1.00 87.19           O  
ATOM   1665  N   PRO A 116     154.949 136.183  84.917  1.00 85.07           N  
ATOM   1666  CA  PRO A 116     156.079 136.242  83.984  1.00 85.07           C  
ATOM   1668  C   PRO A 116     155.825 137.163  82.784  1.00 85.07           C  
ATOM   1669  CB  PRO A 116     156.321 134.795  83.531  1.00 85.07           C  
ATOM   1672  O   PRO A 116     156.719 137.894  82.362  1.00 85.07           O  
ATOM   1673  CG  PRO A 116     155.690 133.954  84.639  1.00 85.07           C  
ATOM   1676  CD  PRO A 116     154.497 134.806  85.057  1.00 85.07           C  
ATOM   1679  N   ALA A 117     154.599 137.162  82.250  1.00 82.56           N  
ATOM   1681  CA  ALA A 117     154.212 137.994  81.114  1.00 82.56           C  
ATOM   1683  C   ALA A 117     154.117 139.475  81.498  1.00 82.56           C  
ATOM   1684  CB  ALA A 117     152.876 137.472  80.577  1.00 82.56           C  
ATOM   1688  O   ALA A 117     154.610 140.338  80.773  1.00 82.56           O  
ATOM   1689  N   LEU A 118     153.538 139.766  82.665  1.00 87.00           N  
ATOM   1691  CA  LEU A 118     153.454 141.121  83.210  1.00 87.00           C  
ATOM   1693  C   LEU A 118     154.844 141.685  83.517  1.00 87.00           C  
ATOM   1694  CB  LEU A 118     152.559 141.103  84.459  1.00 87.00           C  
ATOM   1697  O   LEU A 118     155.122 142.831  83.164  1.00 87.00           O  
ATOM   1698  CG  LEU A 118     151.084 140.777  84.159  1.00 87.00           C  
ATOM   1700  CD1 LEU A 118     150.348 140.545  85.472  1.00 87.00           C  
ATOM   1704  CD2 LEU A 118     150.376 141.904  83.402  1.00 87.00           C  
ATOM   1708  N   ASN A 119     155.748 140.876  84.084  1.00 85.98           N  
ATOM   1710  CA  ASN A 119     157.133 141.295  84.285  1.00 85.98           C  
ATOM   1712  C   ASN A 119     157.858 141.542  82.950  1.00 85.98           C  
ATOM   1713  CB  ASN A 119     157.870 140.291  85.183  1.00 85.98           C  
ATOM   1716  O   ASN A 119     158.539 142.550  82.818  1.00 85.98           O  
ATOM   1717  CG  ASN A 119     159.224 140.872  85.548  1.00 85.98           C  
ATOM   1718  ND2 ASN A 119     160.262 140.493  84.841  1.00 85.98           N  
ATOM   1721  OD1 ASN A 119     159.321 141.728  86.409  1.00 85.98           O  
ATOM   1722  N   ALA A 120     157.661 140.697  81.931  1.00 79.07           N  
ATOM   1724  CA  ALA A 120     158.244 140.914  80.603  1.00 79.07           C  
ATOM   1726  C   ALA A 120     157.735 142.204  79.920  1.00 79.07           C  
ATOM   1727  CB  ALA A 120     157.967 139.674  79.746  1.00 79.07           C  
ATOM   1731  O   ALA A 120     158.493 142.869  79.209  1.00 79.07           O  
ATOM   1732  N   VAL A 121     156.473 142.589  80.153  1.00 78.87           N  
ATOM   1734  CA  VAL A 121     155.934 143.889  79.719  1.00 78.87           C  
ATOM   1736  C   VAL A 121     156.587 145.035  80.498  1.00 78.87           C  
ATOM   1737  CB  VAL A 121     154.393 143.922  79.813  1.00 78.87           C  
ATOM   1739  O   VAL A 121     157.053 145.984  79.871  1.00 78.87           O  
ATOM   1740  CG1 VAL A 121     153.814 145.323  79.568  1.00 78.87           C  
ATOM   1744  CG2 VAL A 121     153.770 142.991  78.763  1.00 78.87           C  
ATOM   1748  N   LEU A 122     156.689 144.941  81.830  1.00 82.68           N  
ATOM   1750  CA  LEU A 122     157.356 145.953  82.662  1.00 82.68           C  
ATOM   1752  C   LEU A 122     158.830 146.139  82.276  1.00 82.68           C  
ATOM   1753  CB  LEU A 122     157.230 145.582  84.152  1.00 82.68           C  
ATOM   1756  O   LEU A 122     159.253 147.273  82.067  1.00 82.68           O  
ATOM   1757  CG  LEU A 122     155.821 145.777  84.741  1.00 82.68           C  
ATOM   1759  CD1 LEU A 122     155.734 145.110  86.115  1.00 82.68           C  
ATOM   1763  CD2 LEU A 122     155.476 147.259  84.916  1.00 82.68           C  
ATOM   1767  N   ASP A 123     159.584 145.053  82.091  1.00 80.13           N  
ATOM   1769  CA  ASP A 123     160.980 145.097  81.644  1.00 80.13           C  
ATOM   1771  C   ASP A 123     161.107 145.789  80.271  1.00 80.13           C  
ATOM   1772  CB  ASP A 123     161.595 143.684  81.627  1.00 80.13           C  
ATOM   1775  O   ASP A 123     162.002 146.614  80.083  1.00 80.13           O  
ATOM   1776  CG  ASP A 123     162.070 143.177  83.004  1.00 80.13           C  
ATOM   1777  OD1 ASP A 123     162.529 143.999  83.835  1.00 80.13           O  
ATOM   1778  OD2 ASP A 123     162.056 141.940  83.200  1.00 80.13           O  
ATOM   1779  N   SER A 124     160.170 145.565  79.337  1.00 73.67           N  
ATOM   1781  CA  SER A 124     160.159 146.270  78.041  1.00 73.67           C  
ATOM   1783  C   SER A 124     159.887 147.781  78.151  1.00 73.67           C  
ATOM   1784  CB  SER A 124     159.176 145.605  77.067  1.00 73.67           C  
ATOM   1787  O   SER A 124     160.333 148.552  77.301  1.00 73.67           O  
ATOM   1788  OG  SER A 124     157.827 145.972  77.297  1.00 73.67           O  
ATOM   1790  N   LEU A 125     159.206 148.220  79.218  1.00 78.07           N  
ATOM   1792  CA  LEU A 125     158.954 149.634  79.520  1.00 78.07           C  
ATOM   1794  C   LEU A 125     160.136 150.320  80.227  1.00 78.07           C  
ATOM   1795  CB  LEU A 125     157.658 149.763  80.347  1.00 78.07           C  
ATOM   1798  O   LEU A 125     160.108 151.537  80.397  1.00 78.07           O  
ATOM   1799  CG  LEU A 125     156.365 149.380  79.607  1.00 78.07           C  
ATOM   1801  CD1 LEU A 125     155.193 149.414  80.590  1.00 78.07           C  
ATOM   1805  CD2 LEU A 125     156.046 150.342  78.459  1.00 78.07           C  
ATOM   1809  N   THR A 126     161.182 149.583  80.616  1.00 79.01           N  
ATOM   1811  CA  THR A 126     162.392 150.179  81.218  1.00 79.01           C  
ATOM   1813  C   THR A 126     163.280 150.897  80.200  1.00 79.01           C  
ATOM   1814  CB  THR A 126     163.233 149.162  82.003  1.00 79.01           C  
ATOM   1816  O   THR A 126     164.066 151.768  80.576  1.00 79.01           O  
ATOM   1817  CG2 THR A 126     162.404 148.410  83.038  1.00 79.01           C  
ATOM   1821  OG1 THR A 126     163.852 148.216  81.164  1.00 79.01           O  
ATOM   1823  N   ASP A 127     163.142 150.598  78.902  1.00 78.09           N  
ATOM   1825  CA  ASP A 127     163.797 151.377  77.854  1.00 78.09           C  
ATOM   1827  C   ASP A 127     163.068 152.715  77.674  1.00 78.09           C  
ATOM   1828  CB  ASP A 127     163.888 150.587  76.538  1.00 78.09           C  
ATOM   1831  O   ASP A 127     161.921 152.770  77.219  1.00 78.09           O  
ATOM   1832  CG  ASP A 127     164.880 151.219  75.551  1.00 78.09           C  
ATOM   1833  OD1 ASP A 127     164.887 152.455  75.345  1.00 78.09           O  
ATOM   1834  OD2 ASP A 127     165.676 150.475  74.940  1.00 78.09           O  
ATOM   1835  N   GLN A 128     163.759 153.814  77.981  1.00 78.41           N  
ATOM   1837  CA  GLN A 128     163.234 155.174  77.845  1.00 78.41           C  
ATOM   1839  C   GLN A 128     162.687 155.459  76.433  1.00 78.41           C  
ATOM   1840  CB  GLN A 128     164.355 156.150  78.239  1.00 78.41           C  
ATOM   1843  O   GLN A 128     161.684 156.159  76.290  1.00 78.41           O  
ATOM   1844  CG  GLN A 128     163.892 157.614  78.257  1.00 78.41           C  
ATOM   1847  CD  GLN A 128     164.940 158.574  78.818  1.00 78.41           C  
ATOM   1848  NE2 GLN A 128     164.641 159.852  78.867  1.00 78.41           N  
ATOM   1851  OE1 GLN A 128     166.033 158.216  79.224  1.00 78.41           O  
ATOM   1852  N   ARG A 129     163.261 154.855  75.384  1.00 81.52           N  
ATOM   1854  CA  ARG A 129     162.764 154.989  74.004  1.00 81.52           C  
ATOM   1856  C   ARG A 129     161.385 154.353  73.831  1.00 81.52           C  
ATOM   1857  CB  ARG A 129     163.749 154.337  73.028  1.00 81.52           C  
ATOM   1860  O   ARG A 129     160.605 154.825  73.008  1.00 81.52           O  
ATOM   1861  CG  ARG A 129     165.160 154.940  73.097  1.00 81.52           C  
ATOM   1864  CD  ARG A 129     166.140 154.128  72.244  1.00 81.52           C  
ATOM   1867  NE  ARG A 129     166.422 152.807  72.838  1.00 81.52           N  
ATOM   1869  NH1 ARG A 129     167.801 152.026  71.174  1.00 81.52           N  
ATOM   1872  NH2 ARG A 129     167.453 150.787  72.985  1.00 81.52           N  
ATOM   1875  CZ  ARG A 129     167.221 151.885  72.337  1.00 81.52           C  
ATOM   1876  N   GLY A 130     161.068 153.305  74.595  1.00 78.88           N  
ATOM   1878  CA  GLY A 130     159.748 152.673  74.627  1.00 78.88           C  
ATOM   1881  C   GLY A 130     158.686 153.624  75.177  1.00 78.88           C  
ATOM   1882  O   GLY A 130     157.657 153.833  74.531  1.00 78.88           O  
ATOM   1883  N   ALA A 131     158.987 154.294  76.294  1.00 77.38           N  
ATOM   1885  CA  ALA A 131     158.145 155.358  76.843  1.00 77.38           C  
ATOM   1887  C   ALA A 131     157.906 156.482  75.820  1.00 77.38           C  
ATOM   1888  CB  ALA A 131     158.806 155.908  78.111  1.00 77.38           C  
ATOM   1892  O   ALA A 131     156.769 156.905  75.606  1.00 77.38           O  
ATOM   1893  N   GLU A 132     158.958 156.920  75.120  1.00 82.87           N  
ATOM   1895  CA  GLU A 132     158.831 157.934  74.073  1.00 82.87           C  
ATOM   1897  C   GLU A 132     157.980 157.464  72.877  1.00 82.87           C  
ATOM   1898  CB  GLU A 132     160.197 158.332  73.523  1.00 82.87           C  
ATOM   1901  O   GLU A 132     157.225 158.270  72.331  1.00 82.87           O  
ATOM   1902  CG  GLU A 132     161.195 159.009  74.468  1.00 82.87           C  
ATOM   1905  CD  GLU A 132     162.582 159.128  73.804  1.00 82.87           C  
ATOM   1906  OE1 GLU A 132     163.528 159.524  74.517  1.00 82.87           O  
ATOM   1907  OE2 GLU A 132     162.691 158.832  72.581  1.00 82.87           O  
ATOM   1908  N   VAL A 133     158.078 156.194  72.436  1.00 85.61           N  
ATOM   1910  CA  VAL A 133     157.198 155.640  71.379  1.00 85.61           C  
ATOM   1912  C   VAL A 133     155.739 155.774  71.796  1.00 85.61           C  
ATOM   1913  CB  VAL A 133     157.482 154.158  71.031  1.00 85.61           C  
ATOM   1915  O   VAL A 133     154.933 156.277  71.011  1.00 85.61           O  
ATOM   1916  CG1 VAL A 133     156.406 153.600  70.083  1.00 85.61           C  
ATOM   1920  CG2 VAL A 133     158.809 153.952  70.297  1.00 85.61           C  
ATOM   1924  N   LEU A 134     155.411 155.334  73.012  1.00 83.11           N  
ATOM   1926  CA  LEU A 134     154.042 155.336  73.522  1.00 83.11           C  
ATOM   1928  C   LEU A 134     153.511 156.763  73.693  1.00 83.11           C  
ATOM   1929  CB  LEU A 134     153.991 154.524  74.828  1.00 83.11           C  
ATOM   1932  O   LEU A 134     152.415 157.056  73.219  1.00 83.11           O  
ATOM   1933  CG  LEU A 134     154.303 153.023  74.651  1.00 83.11           C  
ATOM   1935  CD1 LEU A 134     154.340 152.344  76.017  1.00 83.11           C  
ATOM   1939  CD2 LEU A 134     153.265 152.303  73.784  1.00 83.11           C  
ATOM   1943  N   SER A 135     154.313 157.675  74.252  1.00 81.70           N  
ATOM   1945  CA  SER A 135     153.974 159.100  74.363  1.00 81.70           C  
ATOM   1947  C   SER A 135     153.742 159.746  72.989  1.00 81.70           C  
ATOM   1948  CB  SER A 135     155.083 159.817  75.142  1.00 81.70           C  
ATOM   1951  O   SER A 135     152.704 160.368  72.765  1.00 81.70           O  
ATOM   1952  OG  SER A 135     154.934 161.221  75.090  1.00 81.70           O  
ATOM   1954  N   ALA A 136     154.635 159.525  72.015  1.00 87.73           N  
ATOM   1956  CA  ALA A 136     154.469 160.065  70.664  1.00 87.73           C  
ATOM   1958  C   ALA A 136     153.234 159.502  69.938  1.00 87.73           C  
ATOM   1959  CB  ALA A 136     155.745 159.794  69.859  1.00 87.73           C  
ATOM   1963  O   ALA A 136     152.639 160.203  69.115  1.00 87.73           O  
ATOM   1964  N   LEU A 137     152.847 158.254  70.226  1.00 87.72           N  
ATOM   1966  CA  LEU A 137     151.621 157.643  69.711  1.00 87.72           C  
ATOM   1968  C   LEU A 137     150.371 158.233  70.378  1.00 87.72           C  
ATOM   1969  CB  LEU A 137     151.718 156.115  69.872  1.00 87.72           C  
ATOM   1972  O   LEU A 137     149.431 158.579  69.665  1.00 87.72           O  
ATOM   1973  CG  LEU A 137     150.496 155.342  69.339  1.00 87.72           C  
ATOM   1975  CD1 LEU A 137     150.271 155.562  67.839  1.00 87.72           C  
ATOM   1979  CD2 LEU A 137     150.700 153.846  69.575  1.00 87.72           C  
ATOM   1983  N   GLY A 138     150.375 158.403  71.704  1.00 82.96           N  
ATOM   1985  CA  GLY A 138     149.297 159.061  72.451  1.00 82.96           C  
ATOM   1988  C   GLY A 138     149.041 160.484  71.950  1.00 82.96           C  
ATOM   1989  O   GLY A 138     147.925 160.805  71.538  1.00 82.96           O  
ATOM   1990  N   ASP A 139     150.100 161.292  71.844  1.00 86.42           N  
ATOM   1992  CA  ASP A 139     150.037 162.641  71.276  1.00 86.42           C  
ATOM   1994  C   ASP A 139     149.472 162.651  69.848  1.00 86.42           C  
ATOM   1995  CB  ASP A 139     151.445 163.240  71.181  1.00 86.42           C  
ATOM   1998  O   ASP A 139     148.706 163.542  69.483  1.00 86.42           O  
ATOM   1999  CG  ASP A 139     152.072 163.725  72.483  1.00 86.42           C  
ATOM   2000  OD1 ASP A 139     151.365 163.829  73.500  1.00 86.42           O  
ATOM   2001  OD2 ASP A 139     153.256 164.122  72.370  1.00 86.42           O  
ATOM   2002  N   ALA A 140     149.860 161.680  69.014  1.00 89.89           N  
ATOM   2004  CA  ALA A 140     149.396 161.594  67.634  1.00 89.89           C  
ATOM   2006  C   ALA A 140     147.911 161.226  67.534  1.00 89.89           C  
ATOM   2007  CB  ALA A 140     150.287 160.611  66.872  1.00 89.89           C  
ATOM   2011  O   ALA A 140     147.207 161.791  66.697  1.00 89.89           O  
ATOM   2012  N   LEU A 141     147.430 160.325  68.395  1.00 88.64           N  
ATOM   2014  CA  LEU A 141     146.014 159.974  68.513  1.00 88.64           C  
ATOM   2016  C   LEU A 141     145.175 161.183  68.965  1.00 88.64           C  
ATOM   2017  CB  LEU A 141     145.887 158.792  69.496  1.00 88.64           C  
ATOM   2020  O   LEU A 141     144.166 161.511  68.341  1.00 88.64           O  
ATOM   2021  CG  LEU A 141     146.400 157.438  68.964  1.00 88.64           C  
ATOM   2023  CD1 LEU A 141     146.450 156.417  70.101  1.00 88.64           C  
ATOM   2027  CD2 LEU A 141     145.507 156.859  67.863  1.00 88.64           C  
ATOM   2031  N   VAL A 142     145.629 161.895  69.999  1.00 85.52           N  
ATOM   2033  CA  VAL A 142     144.959 163.101  70.515  1.00 85.52           C  
ATOM   2035  C   VAL A 142     144.942 164.225  69.477  1.00 85.52           C  
ATOM   2036  CB  VAL A 142     145.637 163.553  71.823  1.00 85.52           C  
ATOM   2038  O   VAL A 142     143.878 164.768  69.168  1.00 85.52           O  
ATOM   2039  CG1 VAL A 142     145.191 164.950  72.265  1.00 85.52           C  
ATOM   2043  CG2 VAL A 142     145.298 162.571  72.947  1.00 85.52           C  
ATOM   2047  N   ALA A 143     146.096 164.567  68.899  1.00 88.84           N  
ATOM   2049  CA  ALA A 143     146.205 165.658  67.935  1.00 88.84           C  
ATOM   2051  C   ALA A 143     145.360 165.402  66.676  1.00 88.84           C  
ATOM   2052  CB  ALA A 143     147.681 165.853  67.582  1.00 88.84           C  
ATOM   2056  O   ALA A 143     144.678 166.314  66.200  1.00 88.84           O  
ATOM   2057  N   ALA A 144     145.340 164.157  66.183  1.00 89.80           N  
ATOM   2059  CA  ALA A 144     144.586 163.788  64.991  1.00 89.80           C  
ATOM   2061  C   ALA A 144     143.072 164.016  65.127  1.00 89.80           C  
ATOM   2062  CB  ALA A 144     144.906 162.337  64.624  1.00 89.80           C  
ATOM   2066  O   ALA A 144     142.441 164.328  64.120  1.00 89.80           O  
ATOM   2067  N   ARG A 145     142.475 163.963  66.334  1.00 86.29           N  
ATOM   2069  CA  ARG A 145     141.057 164.352  66.522  1.00 86.29           C  
ATOM   2071  C   ARG A 145     140.792 165.804  66.109  1.00 86.29           C  
ATOM   2072  CB  ARG A 145     140.594 164.166  67.982  1.00 86.29           C  
ATOM   2075  O   ARG A 145     139.718 166.103  65.602  1.00 86.29           O  
ATOM   2076  CG  ARG A 145     140.154 162.739  68.347  1.00 86.29           C  
ATOM   2079  CD  ARG A 145     139.443 162.750  69.718  1.00 86.29           C  
ATOM   2082  NE  ARG A 145     138.769 161.472  70.037  1.00 86.29           N  
ATOM   2084  NH1 ARG A 145     136.723 161.893  69.058  1.00 86.29           N  
ATOM   2087  NH2 ARG A 145     137.045 159.960  70.044  1.00 86.29           N  
ATOM   2090  CZ  ARG A 145     137.533 161.119  69.721  1.00 86.29           C  
ATOM   2091  N   THR A 146     141.745 166.712  66.327  1.00 84.55           N  
ATOM   2093  CA  THR A 146     141.577 168.146  66.029  1.00 84.55           C  
ATOM   2095  C   THR A 146     142.103 168.530  64.641  1.00 84.55           C  
ATOM   2096  CB  THR A 146     142.225 169.007  67.130  1.00 84.55           C  
ATOM   2098  O   THR A 146     141.597 169.480  64.046  1.00 84.55           O  
ATOM   2099  CG2 THR A 146     141.825 170.480  67.049  1.00 84.55           C  
ATOM   2103  OG1 THR A 146     141.827 168.572  68.416  1.00 84.55           O  
ATOM   2105  N   SER A 147     143.096 167.812  64.102  1.00 86.79           N  
ATOM   2107  CA  SER A 147     143.732 168.145  62.816  1.00 86.79           C  
ATOM   2109  C   SER A 147     143.340 167.254  61.627  1.00 86.79           C  
ATOM   2110  CB  SER A 147     145.251 168.217  62.991  1.00 86.79           C  
ATOM   2113  O   SER A 147     143.733 167.564  60.498  1.00 86.79           O  
ATOM   2114  OG  SER A 147     145.786 166.976  63.388  1.00 86.79           O  
ATOM   2116  N   ALA A 148     142.560 166.182  61.822  1.00 86.24           N  
ATOM   2118  CA  ALA A 148     142.174 165.290  60.726  1.00 86.24           C  
ATOM   2120  C   ALA A 148     141.373 166.021  59.625  1.00 86.24           C  
ATOM   2121  CB  ALA A 148     141.401 164.073  61.250  1.00 86.24           C  
ATOM   2125  O   ALA A 148     140.404 166.732  59.905  1.00 86.24           O  
ATOM   2126  N   PRO A 149     141.726 165.832  58.339  1.00 84.96           N  
ATOM   2127  CA  PRO A 149     141.028 166.487  57.243  1.00 84.96           C  
ATOM   2129  C   PRO A 149     139.633 165.875  57.001  1.00 84.96           C  
ATOM   2130  CB  PRO A 149     141.949 166.335  56.031  1.00 84.96           C  
ATOM   2133  O   PRO A 149     139.447 164.667  57.185  1.00 84.96           O  
ATOM   2134  CG  PRO A 149     142.694 165.032  56.322  1.00 84.96           C  
ATOM   2137  CD  PRO A 149     142.849 165.052  57.841  1.00 84.96           C  
ATOM   2140  N   PRO A 150     138.664 166.658  56.476  1.00 84.75           N  
ATOM   2141  CA  PRO A 150     137.304 166.188  56.218  1.00 84.75           C  
ATOM   2143  C   PRO A 150     137.222 164.915  55.366  1.00 84.75           C  
ATOM   2144  CB  PRO A 150     136.589 167.348  55.516  1.00 84.75           C  
ATOM   2147  O   PRO A 150     138.060 164.670  54.492  1.00 84.75           O  
ATOM   2148  CG  PRO A 150     137.328 168.579  56.029  1.00 84.75           C  
ATOM   2151  CD  PRO A 150     138.763 168.083  56.187  1.00 84.75           C  
ATOM   2154  N   ALA A 151     136.146 164.147  55.565  1.00 87.47           N  
ATOM   2156  CA  ALA A 151     135.907 162.876  54.886  1.00 87.47           C  
ATOM   2158  C   ALA A 151     136.098 162.956  53.349  1.00 87.47           C  
ATOM   2159  CB  ALA A 151     134.483 162.404  55.202  1.00 87.47           C  
ATOM   2163  O   ALA A 151     135.463 163.786  52.679  1.00 87.47           O  
ATOM   2164  N   PRO A 152     136.911 162.073  52.736  1.00 89.14           N  
ATOM   2165  CA  PRO A 152     137.050 162.004  51.290  1.00 89.14           C  
ATOM   2167  C   PRO A 152     135.729 161.630  50.608  1.00 89.14           C  
ATOM   2168  CB  PRO A 152     138.124 160.947  51.029  1.00 89.14           C  
ATOM   2171  O   PRO A 152     135.172 160.555  50.818  1.00 89.14           O  
ATOM   2172  CG  PRO A 152     138.160 160.096  52.293  1.00 89.14           C  
ATOM   2175  CD  PRO A 152     137.763 161.086  53.379  1.00 89.14           C  
ATOM   2178  N   ARG A 153     135.255 162.482  49.692  1.00 86.69           N  
ATOM   2180  CA  ARG A 153     134.013 162.229  48.937  1.00 86.69           C  
ATOM   2182  C   ARG A 153     134.199 161.133  47.877  1.00 86.69           C  
ATOM   2183  CB  ARG A 153     133.432 163.543  48.386  1.00 86.69           C  
ATOM   2186  O   ARG A 153     134.620 161.397  46.745  1.00 86.69           O  
ATOM   2187  CG  ARG A 153     132.996 164.478  49.531  1.00 86.69           C  
ATOM   2190  CD  ARG A 153     132.273 165.727  49.008  1.00 86.69           C  
ATOM   2193  NE  ARG A 153     131.871 166.610  50.122  1.00 86.69           N  
ATOM   2195  NH1 ARG A 153     132.882 168.579  49.467  1.00 86.69           N  
ATOM   2198  NH2 ARG A 153     131.747 168.507  51.376  1.00 86.69           N  
ATOM   2201  CZ  ARG A 153     132.168 167.886  50.312  1.00 86.69           C  
ATOM   2202  N   GLY A 154     133.863 159.900  48.258  1.00 87.90           N  
ATOM   2204  CA  GLY A 154     133.852 158.702  47.413  1.00 87.90           C  
ATOM   2207  C   GLY A 154     135.233 158.257  46.910  1.00 87.90           C  
ATOM   2208  O   GLY A 154     136.253 158.877  47.204  1.00 87.90           O  
ATOM   2209  N   VAL A 155     135.279 157.219  46.062  1.00 91.79           N  
ATOM   2211  CA  VAL A 155     136.542 156.576  45.614  1.00 91.79           C  
ATOM   2213  C   VAL A 155     137.556 157.562  45.016  1.00 91.79           C  
ATOM   2214  CB  VAL A 155     136.283 155.456  44.579  1.00 91.79           C  
ATOM   2216  O   VAL A 155     138.760 157.417  45.215  1.00 91.79           O  
ATOM   2217  CG1 VAL A 155     137.531 154.601  44.319  1.00 91.79           C  
ATOM   2221  CG2 VAL A 155     135.167 154.495  44.998  1.00 91.79           C  
ATOM   2225  N   ARG A 156     137.095 158.587  44.282  1.00 93.02           N  
ATOM   2227  CA  ARG A 156     137.978 159.617  43.702  1.00 93.02           C  
ATOM   2229  C   ARG A 156     138.508 160.586  44.765  1.00 93.02           C  
ATOM   2230  CB  ARG A 156     137.264 160.339  42.545  1.00 93.02           C  
ATOM   2233  O   ARG A 156     139.635 161.051  44.618  1.00 93.02           O  
ATOM   2234  CG  ARG A 156     138.179 161.333  41.801  1.00 93.02           C  
ATOM   2237  CD  ARG A 156     137.469 161.927  40.574  1.00 93.02           C  
ATOM   2240  NE  ARG A 156     138.266 162.991  39.918  1.00 93.02           N  
ATOM   2242  NH1 ARG A 156     138.443 162.093  37.799  1.00 93.02           N  
ATOM   2245  NH2 ARG A 156     139.271 164.112  38.197  1.00 93.02           N  
ATOM   2248  CZ  ARG A 156     138.656 163.055  38.652  1.00 93.02           C  
ATOM   2249  N   GLY A 157     137.728 160.875  45.808  1.00 92.15           N  
ATOM   2251  CA  GLY A 157     138.195 161.567  47.009  1.00 92.15           C  
ATOM   2254  C   GLY A 157     139.234 160.728  47.749  1.00 92.15           C  
ATOM   2255  O   GLY A 157     140.350 161.191  47.937  1.00 92.15           O  
ATOM   2256  N   MET A 158     138.919 159.462  48.038  1.00 92.87           N  
ATOM   2258  CA  MET A 158     139.802 158.541  48.763  1.00 92.87           C  
ATOM   2260  C   MET A 158     141.161 158.398  48.060  1.00 92.87           C  
ATOM   2261  CB  MET A 158     139.073 157.192  48.913  1.00 92.87           C  
ATOM   2264  O   MET A 158     142.213 158.575  48.668  1.00 92.87           O  
ATOM   2265  CG  MET A 158     139.864 156.176  49.741  1.00 92.87           C  
ATOM   2268  SD  MET A 158     140.162 156.668  51.454  1.00 92.87           S  
ATOM   2269  CE  MET A 158     138.593 156.183  52.231  1.00 92.87           C  
ATOM   2273  N   TRP A 159     141.160 158.198  46.737  1.00 92.91           N  
ATOM   2275  CA  TRP A 159     142.395 158.140  45.948  1.00 92.91           C  
ATOM   2277  C   TRP A 159     143.171 159.468  45.913  1.00 92.91           C  
ATOM   2278  CB  TRP A 159     142.066 157.669  44.529  1.00 92.91           C  
ATOM   2281  O   TRP A 159     144.400 159.454  45.835  1.00 92.91           O  
ATOM   2282  CG  TRP A 159     143.270 157.438  43.669  1.00 92.91           C  
ATOM   2283  CD1 TRP A 159     143.625 158.163  42.585  1.00 92.91           C  
ATOM   2285  CD2 TRP A 159     144.316 156.429  43.835  1.00 92.91           C  
ATOM   2286  CE2 TRP A 159     145.277 156.601  42.794  1.00 92.91           C  
ATOM   2287  CE3 TRP A 159     144.548 155.387  44.758  1.00 92.91           C  
ATOM   2289  NE1 TRP A 159     144.800 157.663  42.055  1.00 92.91           N  
ATOM   2291  CH2 TRP A 159     146.606 154.749  43.604  1.00 92.91           C  
ATOM   2293  CZ2 TRP A 159     146.406 155.777  42.666  1.00 92.91           C  
ATOM   2295  CZ3 TRP A 159     145.681 154.558  44.645  1.00 92.91           C  
ATOM   2297  N   LYS A 160     142.492 160.624  45.986  1.00 93.39           N  
ATOM   2299  CA  LYS A 160     143.163 161.925  46.142  1.00 93.39           C  
ATOM   2301  C   LYS A 160     143.832 162.039  47.513  1.00 93.39           C  
ATOM   2302  CB  LYS A 160     142.196 163.101  45.937  1.00 93.39           C  
ATOM   2305  O   LYS A 160     145.002 162.409  47.541  1.00 93.39           O  
ATOM   2306  CG  LYS A 160     141.971 163.512  44.475  1.00 93.39           C  
ATOM   2309  CD  LYS A 160     141.042 164.737  44.481  1.00 93.39           C  
ATOM   2312  CE  LYS A 160     140.886 165.396  43.106  1.00 93.39           C  
ATOM   2315  NZ  LYS A 160     140.223 166.723  43.242  1.00 93.39           N  
ATOM   2319  N   THR A 161     143.135 161.696  48.598  1.00 92.86           N  
ATOM   2321  CA  THR A 161     143.664 161.741  49.972  1.00 92.86           C  
ATOM   2323  C   THR A 161     144.869 160.816  50.124  1.00 92.86           C  
ATOM   2324  CB  THR A 161     142.565 161.401  50.994  1.00 92.86           C  
ATOM   2326  O   THR A 161     145.945 161.281  50.487  1.00 92.86           O  
ATOM   2327  CG2 THR A 161     143.010 161.575  52.442  1.00 92.86           C  
ATOM   2331  OG1 THR A 161     141.495 162.295  50.808  1.00 92.86           O  
ATOM   2333  N   LEU A 162     144.765 159.553  49.692  1.00 92.92           N  
ATOM   2335  CA  LEU A 162     145.890 158.605  49.696  1.00 92.92           C  
ATOM   2337  C   LEU A 162     147.083 159.091  48.850  1.00 92.92           C  
ATOM   2338  CB  LEU A 162     145.389 157.240  49.187  1.00 92.92           C  
ATOM   2341  O   LEU A 162     148.239 158.909  49.229  1.00 92.92           O  
ATOM   2342  CG  LEU A 162     144.398 156.524  50.127  1.00 92.92           C  
ATOM   2344  CD1 LEU A 162     143.791 155.323  49.397  1.00 92.92           C  
ATOM   2348  CD2 LEU A 162     145.076 156.018  51.399  1.00 92.92           C  
ATOM   2352  N   ARG A 163     146.833 159.754  47.710  1.00 93.13           N  
ATOM   2354  CA  ARG A 163     147.895 160.346  46.873  1.00 93.13           C  
ATOM   2356  C   ARG A 163     148.504 161.619  47.476  1.00 93.13           C  
ATOM   2357  CB  ARG A 163     147.346 160.575  45.457  1.00 93.13           C  
ATOM   2360  O   ARG A 163     149.627 161.954  47.100  1.00 93.13           O  
ATOM   2361  CG  ARG A 163     148.403 161.105  44.474  1.00 93.13           C  
ATOM   2364  CD  ARG A 163     147.821 161.181  43.059  1.00 93.13           C  
ATOM   2367  NE  ARG A 163     148.797 161.703  42.075  1.00 93.13           N  
ATOM   2369  NH1 ARG A 163     149.990 159.766  41.757  1.00 93.13           N  
ATOM   2372  NH2 ARG A 163     150.498 161.577  40.558  1.00 93.13           N  
ATOM   2375  CZ  ARG A 163     149.755 161.017  41.473  1.00 93.13           C  
ATOM   2376  N   ALA A 164     147.784 162.332  48.340  1.00 91.82           N  
ATOM   2378  CA  ALA A 164     148.312 163.459  49.105  1.00 91.82           C  
ATOM   2380  C   ALA A 164     149.178 162.950  50.266  1.00 91.82           C  
ATOM   2381  CB  ALA A 164     147.153 164.353  49.563  1.00 91.82           C  
ATOM   2385  O   ALA A 164     150.344 163.319  50.336  1.00 91.82           O  
ATOM   2386  N   ALA A 165     148.672 161.996  51.052  1.00 92.46           N  
ATOM   2388  CA  ALA A 165     149.413 161.303  52.107  1.00 92.46           C  
ATOM   2390  C   ALA A 165     150.733 160.698  51.587  1.00 92.46           C  
ATOM   2391  CB  ALA A 165     148.475 160.233  52.677  1.00 92.46           C  
ATOM   2395  O   ALA A 165     151.797 160.938  52.138  1.00 92.46           O  
ATOM   2396  N   ALA A 166     150.715 160.023  50.430  1.00 92.30           N  
ATOM   2398  CA  ALA A 166     151.923 159.478  49.796  1.00 92.30           C  
ATOM   2400  C   ALA A 166     152.907 160.531  49.224  1.00 92.30           C  
ATOM   2401  CB  ALA A 166     151.484 158.476  48.722  1.00 92.30           C  
ATOM   2405  O   ALA A 166     153.913 160.158  48.611  1.00 92.30           O  
ATOM   2406  N   LYS A 167     152.613 161.834  49.340  1.00 94.37           N  
ATOM   2408  CA  LYS A 167     153.552 162.936  49.062  1.00 94.37           C  
ATOM   2410  C   LYS A 167     154.109 163.581  50.327  1.00 94.37           C  
ATOM   2411  CB  LYS A 167     152.871 164.055  48.271  1.00 94.37           C  
ATOM   2414  O   LYS A 167     155.138 164.242  50.222  1.00 94.37           O  
ATOM   2415  CG  LYS A 167     152.562 163.701  46.821  1.00 94.37           C  
ATOM   2418  CD  LYS A 167     151.751 164.859  46.246  1.00 94.37           C  
ATOM   2421  CE  LYS A 167     151.464 164.691  44.759  1.00 94.37           C  
ATOM   2424  NZ  LYS A 167     150.870 165.951  44.250  1.00 94.37           N  
ATOM   2428  N   ASP A 168     153.403 163.445  51.441  1.00 94.06           N  
ATOM   2430  CA  ASP A 168     153.714 164.098  52.700  1.00 94.06           C  
ATOM   2432  C   ASP A 168     154.968 163.455  53.334  1.00 94.06           C  
ATOM   2433  CB  ASP A 168     152.463 164.017  53.580  1.00 94.06           C  
ATOM   2436  O   ASP A 168     155.071 162.223  53.365  1.00 94.06           O  
ATOM   2437  CG  ASP A 168     152.645 164.805  54.867  1.00 94.06           C  
ATOM   2438  OD1 ASP A 168     153.473 164.346  55.682  1.00 94.06           O  
ATOM   2439  OD2 ASP A 168     151.997 165.863  54.974  1.00 94.06           O  
ATOM   2440  N   PRO A 169     155.968 164.249  53.762  1.00 93.08           N  
ATOM   2441  CA  PRO A 169     157.214 163.718  54.303  1.00 93.08           C  
ATOM   2443  C   PRO A 169     157.051 163.128  55.708  1.00 93.08           C  
ATOM   2444  CB  PRO A 169     158.181 164.905  54.309  1.00 93.08           C  
ATOM   2447  O   PRO A 169     157.780 162.192  56.037  1.00 93.08           O  
ATOM   2448  CG  PRO A 169     157.258 166.103  54.526  1.00 93.08           C  
ATOM   2451  CD  PRO A 169     155.994 165.706  53.765  1.00 93.08           C  
ATOM   2454  N   ASP A 170     156.104 163.624  56.506  1.00 94.10           N  
ATOM   2456  CA  ASP A 170     155.891 163.188  57.885  1.00 94.10           C  
ATOM   2458  C   ASP A 170     155.088 161.879  57.892  1.00 94.10           C  
ATOM   2459  CB  ASP A 170     155.219 164.301  58.709  1.00 94.10           C  
ATOM   2462  O   ASP A 170     155.520 160.901  58.503  1.00 94.10           O  
ATOM   2463  CG  ASP A 170     155.911 165.675  58.665  1.00 94.10           C  
ATOM   2464  OD1 ASP A 170     157.162 165.726  58.525  1.00 94.10           O  
ATOM   2465  OD2 ASP A 170     155.188 166.686  58.792  1.00 94.10           O  
ATOM   2466  N   VAL A 171     154.039 161.772  57.058  1.00 94.11           N  
ATOM   2468  CA  VAL A 171     153.425 160.464  56.725  1.00 94.11           C  
ATOM   2470  C   VAL A 171     154.483 159.507  56.157  1.00 94.11           C  
ATOM   2471  CB  VAL A 171     152.281 160.606  55.700  1.00 94.11           C  
ATOM   2473  O   VAL A 171     154.465 158.305  56.425  1.00 94.11           O  
ATOM   2474  CG1 VAL A 171     151.633 159.253  55.364  1.00 94.11           C  
ATOM   2478  CG2 VAL A 171     151.158 161.519  56.199  1.00 94.11           C  
ATOM   2482  N   GLY A 172     155.441 160.038  55.392  1.00 93.13           N  
ATOM   2484  CA  GLY A 172     156.619 159.316  54.929  1.00 93.13           C  
ATOM   2487  C   GLY A 172     157.435 158.682  56.060  1.00 93.13           C  
ATOM   2488  O   GLY A 172     157.738 157.490  55.966  1.00 93.13           O  
ATOM   2489  N   ARG A 173     157.780 159.439  57.112  1.00 94.30           N  
ATOM   2491  CA  ARG A 173     158.493 158.914  58.293  1.00 94.30           C  
ATOM   2493  C   ARG A 173     157.655 157.877  59.034  1.00 94.30           C  
ATOM   2494  CB  ARG A 173     158.902 160.032  59.270  1.00 94.30           C  
ATOM   2497  O   ARG A 173     158.160 156.786  59.275  1.00 94.30           O  
ATOM   2498  CG  ARG A 173     159.988 160.968  58.726  1.00 94.30           C  
ATOM   2501  CD  ARG A 173     160.656 161.831  59.818  1.00 94.30           C  
ATOM   2504  NE  ARG A 173     160.945 163.207  59.339  1.00 94.30           N  
ATOM   2506  NH1 ARG A 173     158.841 164.015  59.697  1.00 94.30           N  
ATOM   2509  NH2 ARG A 173     160.238 165.303  58.654  1.00 94.30           N  
ATOM   2512  CZ  ARG A 173     160.031 164.160  59.238  1.00 94.30           C  
ATOM   2513  N   GLY A 174     156.371 158.152  59.281  1.00 92.31           N  
ATOM   2515  CA  GLY A 174     155.462 157.198  59.929  1.00 92.31           C  
ATOM   2518  C   GLY A 174     155.385 155.853  59.192  1.00 92.31           C  
ATOM   2519  O   GLY A 174     155.483 154.793  59.807  1.00 92.31           O  
ATOM   2520  N   VAL A 175     155.305 155.868  57.855  1.00 92.43           N  
ATOM   2522  CA  VAL A 175     155.325 154.638  57.041  1.00 92.43           C  
ATOM   2524  C   VAL A 175     156.702 153.959  57.038  1.00 92.43           C  
ATOM   2525  CB  VAL A 175     154.822 154.912  55.610  1.00 92.43           C  
ATOM   2527  O   VAL A 175     156.753 152.733  57.116  1.00 92.43           O  
ATOM   2528  CG1 VAL A 175     154.976 153.700  54.679  1.00 92.43           C  
ATOM   2532  CG2 VAL A 175     153.328 155.272  55.615  1.00 92.43           C  
ATOM   2536  N   SER A 176     157.813 154.707  56.972  1.00 93.68           N  
ATOM   2538  CA  SER A 176     159.165 154.133  57.113  1.00 93.68           C  
ATOM   2540  C   SER A 176     159.349 153.430  58.460  1.00 93.68           C  
ATOM   2541  CB  SER A 176     160.256 155.205  57.000  1.00 93.68           C  
ATOM   2544  O   SER A 176     159.859 152.311  58.488  1.00 93.68           O  
ATOM   2545  OG  SER A 176     160.599 155.504  55.658  1.00 93.68           O  
ATOM   2547  N   TYR A 177     158.892 154.050  59.550  1.00 93.02           N  
ATOM   2549  CA  TYR A 177     158.920 153.476  60.892  1.00 93.02           C  
ATOM   2551  C   TYR A 177     158.105 152.179  60.961  1.00 93.02           C  
ATOM   2552  CB  TYR A 177     158.424 154.527  61.892  1.00 93.02           C  
ATOM   2555  O   TYR A 177     158.640 151.151  61.357  1.00 93.02           O  
ATOM   2556  CG  TYR A 177     158.297 154.004  63.306  1.00 93.02           C  
ATOM   2557  CD1 TYR A 177     157.081 153.429  63.729  1.00 93.02           C  
ATOM   2559  CD2 TYR A 177     159.388 154.085  64.193  1.00 93.02           C  
ATOM   2561  CE1 TYR A 177     156.941 152.964  65.048  1.00 93.02           C  
ATOM   2563  CE2 TYR A 177     159.252 153.609  65.510  1.00 93.02           C  
ATOM   2565  OH  TYR A 177     157.882 152.645  67.222  1.00 93.02           O  
ATOM   2567  CZ  TYR A 177     158.029 153.058  65.941  1.00 93.02           C  
ATOM   2568  N   LEU A 178     156.852 152.169  60.484  1.00 93.51           N  
ATOM   2570  CA  LEU A 178     156.017 150.956  60.489  1.00 93.51           C  
ATOM   2572  C   LEU A 178     156.603 149.808  59.645  1.00 93.51           C  
ATOM   2573  CB  LEU A 178     154.602 151.305  59.996  1.00 93.51           C  
ATOM   2576  O   LEU A 178     156.449 148.641  60.003  1.00 93.51           O  
ATOM   2577  CG  LEU A 178     153.762 152.147  60.973  1.00 93.51           C  
ATOM   2579  CD1 LEU A 178     152.445 152.527  60.291  1.00 93.51           C  
ATOM   2583  CD2 LEU A 178     153.435 151.398  62.266  1.00 93.51           C  
ATOM   2587  N   ILE A 179     157.287 150.118  58.538  1.00 93.48           N  
ATOM   2589  CA  ILE A 179     158.019 149.118  57.743  1.00 93.48           C  
ATOM   2591  C   ILE A 179     159.181 148.527  58.549  1.00 93.48           C  
ATOM   2592  CB  ILE A 179     158.498 149.742  56.411  1.00 93.48           C  
ATOM   2594  O   ILE A 179     159.398 147.318  58.496  1.00 93.48           O  
ATOM   2595  CG1 ILE A 179     157.285 149.943  55.473  1.00 93.48           C  
ATOM   2598  CG2 ILE A 179     159.572 148.887  55.707  1.00 93.48           C  
ATOM   2602  CD1 ILE A 179     157.581 150.840  54.266  1.00 93.48           C  
ATOM   2606  N   GLU A 180     159.907 149.357  59.296  1.00 94.73           N  
ATOM   2608  CA  GLU A 180     161.029 148.909  60.117  1.00 94.73           C  
ATOM   2610  C   GLU A 180     160.565 148.109  61.344  1.00 94.73           C  
ATOM   2611  CB  GLU A 180     161.896 150.123  60.475  1.00 94.73           C  
ATOM   2614  O   GLU A 180     161.139 147.058  61.623  1.00 94.73           O  
ATOM   2615  CG  GLU A 180     163.176 149.750  61.231  1.00 94.73           C  
ATOM   2618  CD  GLU A 180     164.159 148.857  60.456  1.00 94.73           C  
ATOM   2619  OE1 GLU A 180     165.133 148.392  61.088  1.00 94.73           O  
ATOM   2620  OE2 GLU A 180     163.975 148.568  59.251  1.00 94.73           O  
ATOM   2621  N   VAL A 181     159.459 148.501  61.995  1.00 93.22           N  
ATOM   2623  CA  VAL A 181     158.791 147.683  63.026  1.00 93.22           C  
ATOM   2625  C   VAL A 181     158.433 146.310  62.455  1.00 93.22           C  
ATOM   2626  CB  VAL A 181     157.527 148.375  63.580  1.00 93.22           C  
ATOM   2628  O   VAL A 181     158.764 145.294  63.056  1.00 93.22           O  
ATOM   2629  CG1 VAL A 181     156.754 147.493  64.574  1.00 93.22           C  
ATOM   2633  CG2 VAL A 181     157.868 149.665  64.328  1.00 93.22           C  
ATOM   2637  N   ALA A 182     157.831 146.245  61.260  1.00 92.48           N  
ATOM   2639  CA  ALA A 182     157.505 144.970  60.616  1.00 92.48           C  
ATOM   2641  C   ALA A 182     158.751 144.129  60.270  1.00 92.48           C  
ATOM   2642  CB  ALA A 182     156.651 145.246  59.374  1.00 92.48           C  
ATOM   2646  O   ALA A 182     158.673 142.900  60.293  1.00 92.48           O  
ATOM   2647  N   ARG A 183     159.890 144.772  59.971  1.00 94.10           N  
ATOM   2649  CA  ARG A 183     161.177 144.107  59.717  1.00 94.10           C  
ATOM   2651  C   ARG A 183     161.786 143.533  60.998  1.00 94.10           C  
ATOM   2652  CB  ARG A 183     162.145 145.095  59.039  1.00 94.10           C  
ATOM   2655  O   ARG A 183     162.185 142.375  61.001  1.00 94.10           O  
ATOM   2656  CG  ARG A 183     163.325 144.362  58.383  1.00 94.10           C  
ATOM   2659  CD  ARG A 183     164.403 145.329  57.879  1.00 94.10           C  
ATOM   2662  NE  ARG A 183     165.116 145.983  58.992  1.00 94.10           N  
ATOM   2664  NH1 ARG A 183     166.424 144.201  59.637  1.00 94.10           N  
ATOM   2667  NH2 ARG A 183     166.522 146.119  60.766  1.00 94.10           N  
ATOM   2670  CZ  ARG A 183     166.017 145.435  59.786  1.00 94.10           C  
ATOM   2671  N   VAL A 184     161.845 144.314  62.081  1.00 94.06           N  
ATOM   2673  CA  VAL A 184     162.420 143.871  63.365  1.00 94.06           C  
ATOM   2675  C   VAL A 184     161.516 142.851  64.056  1.00 94.06           C  
ATOM   2676  CB  VAL A 184     162.717 145.061  64.301  1.00 94.06           C  
ATOM   2678  O   VAL A 184     162.003 141.840  64.555  1.00 94.06           O  
ATOM   2679  CG1 VAL A 184     163.301 144.567  65.633  1.00 94.06           C  
ATOM   2683  CG2 VAL A 184     163.742 146.020  63.679  1.00 94.06           C  
ATOM   2687  N   PHE A 185     160.199 143.056  64.040  1.00 92.60           N  
ATOM   2689  CA  PHE A 185     159.249 142.073  64.558  1.00 92.60           C  
ATOM   2691  C   PHE A 185     159.345 140.766  63.762  1.00 92.60           C  
ATOM   2692  CB  PHE A 185     157.834 142.657  64.499  1.00 92.60           C  
ATOM   2695  O   PHE A 185     159.513 139.695  64.336  1.00 92.60           O  
ATOM   2696  CG  PHE A 185     156.790 141.722  65.063  1.00 92.60           C  
ATOM   2697  CD1 PHE A 185     156.061 140.878  64.208  1.00 92.60           C  
ATOM   2699  CD2 PHE A 185     156.582 141.663  66.451  1.00 92.60           C  
ATOM   2701  CE1 PHE A 185     155.122 139.986  64.748  1.00 92.60           C  
ATOM   2703  CE2 PHE A 185     155.632 140.779  66.990  1.00 92.60           C  
ATOM   2705  CZ  PHE A 185     154.899 139.939  66.135  1.00 92.60           C  
ATOM   2707  N   GLY A 186     159.342 140.859  62.430  1.00 90.63           N  
ATOM   2709  CA  GLY A 186     159.464 139.714  61.536  1.00 90.63           C  
ATOM   2712  C   GLY A 186     160.830 139.020  61.531  1.00 90.63           C  
ATOM   2713  O   GLY A 186     160.961 138.009  60.855  1.00 90.63           O  
ATOM   2714  N   SER A 187     161.853 139.511  62.238  1.00 91.98           N  
ATOM   2716  CA  SER A 187     163.085 138.745  62.503  1.00 91.98           C  
ATOM   2718  C   SER A 187     163.091 138.062  63.879  1.00 91.98           C  
ATOM   2719  CB  SER A 187     164.325 139.618  62.298  1.00 91.98           C  
ATOM   2722  O   SER A 187     163.960 137.228  64.129  1.00 91.98           O  
ATOM   2723  OG  SER A 187     164.432 140.613  63.294  1.00 91.98           O  
ATOM   2725  N   LYS A 188     162.115 138.386  64.739  1.00 88.77           N  
ATOM   2727  CA  LYS A 188     161.895 137.819  66.081  1.00 88.77           C  
ATOM   2729  C   LYS A 188     160.760 136.782  66.136  1.00 88.77           C  
ATOM   2730  CB  LYS A 188     161.610 138.973  67.060  1.00 88.77           C  
ATOM   2733  O   LYS A 188     160.643 136.102  67.155  1.00 88.77           O  
ATOM   2734  CG  LYS A 188     162.846 139.837  67.345  1.00 88.77           C  
ATOM   2737  CD  LYS A 188     162.451 141.094  68.133  1.00 88.77           C  
ATOM   2740  CE  LYS A 188     163.693 141.864  68.591  1.00 88.77           C  
ATOM   2743  NZ  LYS A 188     164.237 141.323  69.863  1.00 88.77           N  
ATOM   2747  N   VAL A 189     159.946 136.672  65.078  1.00 80.59           N  
ATOM   2749  CA  VAL A 189     158.866 135.674  64.892  1.00 80.59           C  
ATOM   2751  C   VAL A 189     159.028 134.874  63.602  1.00 80.59           C  
ATOM   2752  CB  VAL A 189     157.453 136.283  64.994  1.00 80.59           C  
ATOM   2754  O   VAL A 189     158.599 133.704  63.611  1.00 80.59           O  
ATOM   2755  CG1 VAL A 189     157.300 137.118  66.267  1.00 80.59           C  
ATOM   2759  CG2 VAL A 189     157.047 137.152  63.799  1.00 80.59           C  
ATOM   2763  OXT VAL A 189     159.552 135.437  62.612  1.00 80.59           O  
TER
ATOM      1  N   MET B   1     237.170 171.519  77.267  1.00 16.45           N  
ATOM      2  CA  MET B   1     237.296 170.763  78.524  1.00 16.45           C  
ATOM      3  C   MET B   1     235.967 170.693  79.271  1.00 16.45           C  
ATOM      4  O   MET B   1     235.497 169.578  79.367  1.00 16.45           O  
ATOM      5  CB  MET B   1     238.536 171.114  79.359  1.00 16.45           C  
ATOM      6  CG  MET B   1     239.781 170.411  78.787  1.00 16.45           C  
ATOM      7  SD  MET B   1     241.168 170.170  79.936  1.00 16.45           S  
ATOM      8  CE  MET B   1     242.202 171.633  79.652  1.00 16.45           C  
ATOM     20  N   SER B   2     235.214 171.722  79.690  1.00 14.69           N  
ATOM     21  CA  SER B   2     235.458 173.124  80.106  1.00 14.69           C  
ATOM     22  C   SER B   2     236.281 173.267  81.393  1.00 14.69           C  
ATOM     23  O   SER B   2     235.722 173.062  82.455  1.00 14.69           O  
ATOM     24  CB  SER B   2     235.682 174.158  78.991  1.00 14.69           C  
ATOM     25  OG  SER B   2     236.961 174.086  78.387  1.00 14.69           O  
ATOM     31  N   ALA B   3     237.587 173.531  81.334  1.00 17.39           N  
ATOM     32  CA  ALA B   3     238.479 173.155  82.444  1.00 17.39           C  
ATOM     33  C   ALA B   3     238.577 174.111  83.637  1.00 17.39           C  
ATOM     34  O   ALA B   3     238.876 173.655  84.736  1.00 17.39           O  
ATOM     35  CB  ALA B   3     239.896 172.958  81.891  1.00 17.39           C  
ATOM     41  N   TRP B   4     238.561 175.419  83.383  1.00 16.01           N  
ATOM     42  CA  TRP B   4     239.571 176.265  84.029  1.00 16.01           C  
ATOM     43  C   TRP B   4     239.191 176.883  85.381  1.00 16.01           C  
ATOM     44  O   TRP B   4     238.037 176.989  85.781  1.00 16.01           O  
ATOM     45  CB  TRP B   4     240.177 177.241  83.012  1.00 16.01           C  
ATOM     46  CG  TRP B   4     241.267 176.629  82.176  1.00 16.01           C  
ATOM     47  CD1 TRP B   4     241.156 176.226  80.890  1.00 16.01           C  
ATOM     48  CD2 TRP B   4     242.660 176.367  82.553  1.00 16.01           C  
ATOM     49  CE2 TRP B   4     243.330 175.783  81.434  1.00 16.01           C  
ATOM     50  CE3 TRP B   4     243.434 176.588  83.713  1.00 16.01           C  
ATOM     51  NE1 TRP B   4     242.365 175.714  80.453  1.00 16.01           N  
ATOM     52  CZ2 TRP B   4     244.690 175.437  81.463  1.00 16.01           C  
ATOM     53  CZ3 TRP B   4     244.801 176.248  83.754  1.00 16.01           C  
ATOM     54  CH2 TRP B   4     245.429 175.673  82.634  1.00 16.01           C  
ATOM     65  N   SER B   5     240.250 177.260  86.091  1.00 15.60           N  
ATOM     66  CA  SER B   5     240.382 177.332  87.548  1.00 15.60           C  
ATOM     67  C   SER B   5     240.208 178.750  88.108  1.00 15.60           C  
ATOM     68  O   SER B   5     241.081 179.239  88.829  1.00 15.60           O  
ATOM     69  CB  SER B   5     241.786 176.794  87.860  1.00 15.60           C  
ATOM     70  OG  SER B   5     242.747 177.614  87.209  1.00 15.60           O  
ATOM     76  N   HIS B   6     239.194 179.485  87.653  1.00 16.86           N  
ATOM     77  CA  HIS B   6     239.235 180.951  87.732  1.00 16.86           C  
ATOM     78  C   HIS B   6     239.175 181.515  89.174  1.00 16.86           C  
ATOM     79  O   HIS B   6     238.422 180.996  89.994  1.00 16.86           O  
ATOM     80  CB  HIS B   6     238.225 181.561  86.757  1.00 16.86           C  
ATOM     81  CG  HIS B   6     238.718 181.425  85.336  1.00 16.86           C  
ATOM     82  CD2 HIS B   6     238.300 180.519  84.399  1.00 16.86           C  
ATOM     83  ND1 HIS B   6     239.767 182.125  84.781  1.00 16.86           N  
ATOM     84  CE1 HIS B   6     239.972 181.655  83.540  1.00 16.86           C  
ATOM     85  NE2 HIS B   6     239.103 180.672  83.261  1.00 16.86           N  
ATOM     93  N   PRO B   7     240.024 182.515  89.517  1.00 15.31           N  
ATOM     94  CA  PRO B   7     240.910 182.265  90.664  1.00 15.31           C  
ATOM     95  C   PRO B   7     240.461 182.823  92.036  1.00 15.31           C  
ATOM     96  O   PRO B   7     240.517 182.077  93.003  1.00 15.31           O  
ATOM     97  CB  PRO B   7     242.337 182.638  90.216  1.00 15.31           C  
ATOM     98  CG  PRO B   7     242.210 182.996  88.732  1.00 15.31           C  
ATOM     99  CD  PRO B   7     240.743 183.383  88.592  1.00 15.31           C  
ATOM    107  N   GLN B   8     239.982 184.059  92.241  1.00 15.17           N  
ATOM    108  CA  GLN B   8     240.630 185.296  91.783  1.00 15.17           C  
ATOM    109  C   GLN B   8     241.247 186.130  92.926  1.00 15.17           C  
ATOM    110  O   GLN B   8     242.458 186.330  92.910  1.00 15.17           O  
ATOM    111  CB  GLN B   8     239.725 186.165  90.889  1.00 15.17           C  
ATOM    112  CG  GLN B   8     240.604 187.232  90.197  1.00 15.17           C  
ATOM    113  CD  GLN B   8     239.879 188.114  89.191  1.00 15.17           C  
ATOM    114  NE2 GLN B   8     240.589 188.976  88.498  1.00 15.17           N  
ATOM    115  OE1 GLN B   8     238.680 188.055  88.993  1.00 15.17           O  
ATOM    124  N   PHE B   9     240.443 186.703  93.834  1.00 15.82           N  
ATOM    125  CA  PHE B   9     240.840 187.896  94.613  1.00 15.82           C  
ATOM    126  C   PHE B   9     241.321 187.652  96.059  1.00 15.82           C  
ATOM    127  O   PHE B   9     241.124 186.587  96.629  1.00 15.82           O  
ATOM    128  CB  PHE B   9     239.754 188.982  94.494  1.00 15.82           C  
ATOM    129  CG  PHE B   9     240.002 189.926  93.329  1.00 15.82           C  
ATOM    130  CD1 PHE B   9     241.072 190.842  93.396  1.00 15.82           C  
ATOM    131  CD2 PHE B   9     239.189 189.892  92.179  1.00 15.82           C  
ATOM    132  CE1 PHE B   9     241.336 191.706  92.320  1.00 15.82           C  
ATOM    133  CE2 PHE B   9     239.448 190.766  91.107  1.00 15.82           C  
ATOM    134  CZ  PHE B   9     240.523 191.670  91.176  1.00 15.82           C  
ATOM    144  N   GLU B  10     242.015 188.658  96.614  1.00 15.48           N  
ATOM    145  CA  GLU B  10     243.114 188.485  97.586  1.00 15.48           C  
ATOM    146  C   GLU B  10     242.776 188.269  99.079  1.00 15.48           C  
ATOM    147  O   GLU B  10     243.328 187.365  99.700  1.00 15.48           O  
ATOM    148  CB  GLU B  10     243.985 189.756  97.578  1.00 15.48           C  
ATOM    149  CG  GLU B  10     244.698 190.233  96.313  1.00 15.48           C  
ATOM    150  CD  GLU B  10     245.294 191.612  96.646  1.00 15.48           C  
ATOM    151  OE1 GLU B  10     246.511 191.748  96.886  1.00 15.48           O  
ATOM    152  OE2 GLU B  10     244.500 192.563  96.836  1.00 15.48           O  
ATOM    159  N   LYS B  11     242.098 189.238  99.718  1.00 15.75           N  
ATOM    160  CA  LYS B  11     242.435 189.691 101.093  1.00 15.75           C  
ATOM    161  C   LYS B  11     241.536 189.078 102.188  1.00 15.75           C  
ATOM    162  O   LYS B  11     240.424 188.664 101.899  1.00 15.75           O  
ATOM    163  CB  LYS B  11     242.468 191.240 101.121  1.00 15.75           C  
ATOM    164  CG  LYS B  11     243.845 191.803 100.717  1.00 15.75           C  
ATOM    165  CD  LYS B  11     243.836 193.328 100.518  1.00 15.75           C  
ATOM    166  CE  LYS B  11     245.246 193.850 100.183  1.00 15.75           C  
ATOM    167  NZ  LYS B  11     245.431 194.135  98.739  1.00 15.75           N  
ATOM    181  N   GLY B  12     241.940 189.043 103.466  1.00 15.79           N  
ATOM    182  CA  GLY B  12     243.125 189.657 104.099  1.00 15.79           C  
ATOM    183  C   GLY B  12     243.465 189.051 105.478  1.00 15.79           C  
ATOM    184  O   GLY B  12     243.612 187.841 105.584  1.00 15.79           O  
ATOM    188  N   GLY B  13     243.642 189.885 106.518  1.00 16.17           N  
ATOM    189  CA  GLY B  13     243.848 189.441 107.918  1.00 16.17           C  
ATOM    190  C   GLY B  13     242.561 188.927 108.600  1.00 16.17           C  
ATOM    191  O   GLY B  13     241.541 188.789 107.938  1.00 16.17           O  
ATOM    195  N   GLY B  14     242.504 188.661 109.913  1.00 16.12           N  
ATOM    196  CA  GLY B  14     243.473 188.900 110.999  1.00 16.12           C  
ATOM    197  C   GLY B  14     243.512 187.752 112.036  1.00 16.12           C  
ATOM    198  O   GLY B  14     243.346 186.601 111.656  1.00 16.12           O  
ATOM    202  N   SER B  15     243.804 188.032 113.318  1.00 16.73           N  
ATOM    203  CA  SER B  15     244.525 187.064 114.182  1.00 16.73           C  
ATOM    204  C   SER B  15     243.806 186.329 115.332  1.00 16.73           C  
ATOM    205  O   SER B  15     244.132 185.169 115.561  1.00 16.73           O  
ATOM    206  CB  SER B  15     245.734 187.783 114.795  1.00 16.73           C  
ATOM    207  OG  SER B  15     245.322 188.958 115.477  1.00 16.73           O  
ATOM    213  N   GLY B  16     243.000 187.007 116.160  1.00 16.30           N  
ATOM    214  CA  GLY B  16     242.890 186.701 117.607  1.00 16.30           C  
ATOM    215  C   GLY B  16     242.364 185.313 118.037  1.00 16.30           C  
ATOM    216  O   GLY B  16     241.506 184.738 117.380  1.00 16.30           O  
ATOM    220  N   GLY B  17     242.860 184.810 119.184  1.00 16.76           N  
ATOM    221  CA  GLY B  17     242.521 183.491 119.758  1.00 16.76           C  
ATOM    222  C   GLY B  17     241.460 183.519 120.874  1.00 16.76           C  
ATOM    223  O   GLY B  17     240.283 183.312 120.612  1.00 16.76           O  
ATOM    227  N   GLY B  18     241.863 183.782 122.126  1.00 16.69           N  
ATOM    228  CA  GLY B  18     240.932 183.868 123.270  1.00 16.69           C  
ATOM    229  C   GLY B  18     240.683 182.547 124.017  1.00 16.69           C  
ATOM    230  O   GLY B  18     241.264 181.519 123.682  1.00 16.69           O  
ATOM    234  N   SER B  19     239.919 182.615 125.117  1.00 17.18           N  
ATOM    235  CA  SER B  19     240.024 181.653 126.230  1.00 17.18           C  
ATOM    236  C   SER B  19     238.680 181.148 126.811  1.00 17.18           C  
ATOM    237  O   SER B  19     237.827 180.677 126.067  1.00 17.18           O  
ATOM    238  CB  SER B  19     240.984 182.233 127.283  1.00 17.18           C  
ATOM    239  OG  SER B  19     240.452 183.414 127.854  1.00 17.18           O  
ATOM    245  N   GLY B  20     238.542 181.084 128.142  1.00 17.37           N  
ATOM    246  CA  GLY B  20     237.636 180.156 128.834  1.00 17.37           C  
ATOM    247  C   GLY B  20     236.206 180.658 129.057  1.00 17.37           C  
ATOM    248  O   GLY B  20     235.996 181.739 129.596  1.00 17.37           O  
ATOM    252  N   GLY B  21     235.215 179.824 128.725  1.00 16.53           N  
ATOM    253  CA  GLY B  21     233.785 180.097 128.922  1.00 16.53           C  
ATOM    254  C   GLY B  21     233.248 179.705 130.304  1.00 16.53           C  
ATOM    255  O   GLY B  21     232.287 178.951 130.383  1.00 16.53           O  
ATOM    259  N   SER B  22     233.884 180.143 131.394  1.00 17.15           N  
ATOM    260  CA  SER B  22     233.629 179.616 132.751  1.00 17.15           C  
ATOM    261  C   SER B  22     232.450 180.227 133.523  1.00 17.15           C  
ATOM    262  O   SER B  22     232.170 179.770 134.628  1.00 17.15           O  
ATOM    263  CB  SER B  22     234.891 179.802 133.601  1.00 17.15           C  
ATOM    264  OG  SER B  22     235.232 181.176 133.705  1.00 17.15           O  
ATOM    270  N   ALA B  23     231.867 181.326 133.039  1.00 16.65           N  
ATOM    271  CA  ALA B  23     231.251 182.334 133.909  1.00 16.65           C  
ATOM    272  C   ALA B  23     229.777 182.086 134.312  1.00 16.65           C  
ATOM    273  O   ALA B  23     229.146 181.106 133.938  1.00 16.65           O  
ATOM    274  CB  ALA B  23     231.507 183.712 133.284  1.00 16.65           C  
ATOM    280  N   TRP B  24     229.272 182.997 135.149  1.00 16.41           N  
ATOM    281  CA  TRP B  24     228.451 182.666 136.316  1.00 16.41           C  
ATOM    282  C   TRP B  24     226.936 182.493 136.125  1.00 16.41           C  
ATOM    283  O   TRP B  24     226.365 181.558 136.672  1.00 16.41           O  
ATOM    284  CB  TRP B  24     228.669 183.795 137.340  1.00 16.41           C  
ATOM    285  CG  TRP B  24     230.033 183.943 137.929  1.00 16.41           C  
ATOM    286  CD1 TRP B  24     231.036 184.721 137.459  1.00 16.41           C  
ATOM    287  CD2 TRP B  24     230.513 183.383 139.186  1.00 16.41           C  
ATOM    288  CE2 TRP B  24     231.835 183.864 139.420  1.00 16.41           C  
ATOM    289  CE3 TRP B  24     229.944 182.547 140.170  1.00 16.41           C  
ATOM    290  NE1 TRP B  24     232.111 184.658 138.326  1.00 16.41           N  
ATOM    291  CZ2 TRP B  24     232.559 183.534 140.574  1.00 16.41           C  
ATOM    292  CZ3 TRP B  24     230.661 182.210 141.335  1.00 16.41           C  
ATOM    293  CH2 TRP B  24     231.963 182.701 141.540  1.00 16.41           C  
ATOM    304  N   SER B  25     226.260 183.511 135.588  1.00 14.48           N  
ATOM    305  CA  SER B  25     225.377 184.264 136.500  1.00 14.48           C  
ATOM    306  C   SER B  25     223.870 184.110 136.335  1.00 14.48           C  
ATOM    307  O   SER B  25     223.189 183.913 137.336  1.00 14.48           O  
ATOM    308  CB  SER B  25     225.716 185.765 136.442  1.00 14.48           C  
ATOM    309  OG  SER B  25     226.080 186.150 135.125  1.00 14.48           O  
ATOM    315  N   HIS B  26     223.332 184.401 135.147  1.00 15.33           N  
ATOM    316  CA  HIS B  26     222.089 185.183 135.098  1.00 15.33           C  
ATOM    317  C   HIS B  26     220.843 184.449 135.640  1.00 15.33           C  
ATOM    318  O   HIS B  26     220.356 183.525 134.990  1.00 15.33           O  
ATOM    319  CB  HIS B  26     221.879 185.784 133.701  1.00 15.33           C  
ATOM    320  CG  HIS B  26     222.742 187.008 133.528  1.00 15.33           C  
ATOM    321  CD2 HIS B  26     224.043 187.028 133.106  1.00 15.33           C  
ATOM    322  ND1 HIS B  26     222.438 188.280 133.967  1.00 15.33           N  
ATOM    323  CE1 HIS B  26     223.537 189.040 133.829  1.00 15.33           C  
ATOM    324  NE2 HIS B  26     224.554 188.309 133.339  1.00 15.33           N  
ATOM    332  N   PRO B  27     220.276 184.892 136.785  1.00 16.50           N  
ATOM    333  CA  PRO B  27     219.174 184.198 137.465  1.00 16.50           C  
ATOM    334  C   PRO B  27     217.781 184.604 136.949  1.00 16.50           C  
ATOM    335  O   PRO B  27     216.764 184.168 137.475  1.00 16.50           O  
ATOM    336  CB  PRO B  27     219.344 184.608 138.934  1.00 16.50           C  
ATOM    337  CG  PRO B  27     219.802 186.062 138.826  1.00 16.50           C  
ATOM    338  CD  PRO B  27     220.722 186.019 137.607  1.00 16.50           C  
ATOM    346  N   GLN B  28     217.725 185.534 135.995  1.00 15.55           N  
ATOM    347  CA  GLN B  28     216.855 186.709 136.113  1.00 15.55           C  
ATOM    348  C   GLN B  28     215.492 186.595 135.406  1.00 15.55           C  
ATOM    349  O   GLN B  28     214.919 187.609 135.019  1.00 15.55           O  
ATOM    350  CB  GLN B  28     217.670 187.931 135.648  1.00 15.55           C  
ATOM    351  CG  GLN B  28     217.215 189.253 136.286  1.00 15.55           C  
ATOM    352  CD  GLN B  28     217.918 190.463 135.685  1.00 15.55           C  
ATOM    353  NE2 GLN B  28     217.413 191.648 135.940  1.00 15.55           N  
ATOM    354  OE1 GLN B  28     218.937 190.367 135.007  1.00 15.55           O  
ATOM    363  N   PHE B  29     214.971 185.387 135.181  1.00 15.51           N  
ATOM    364  CA  PHE B  29     213.650 185.233 134.555  1.00 15.51           C  
ATOM    365  C   PHE B  29     212.530 185.493 135.570  1.00 15.51           C  
ATOM    366  O   PHE B  29     212.009 184.583 136.216  1.00 15.51           O  
ATOM    367  CB  PHE B  29     213.548 183.911 133.780  1.00 15.51           C  
ATOM    368  CG  PHE B  29     213.874 184.109 132.309  1.00 15.51           C  
ATOM    369  CD1 PHE B  29     212.867 184.551 131.430  1.00 15.51           C  
ATOM    370  CD2 PHE B  29     215.188 183.937 131.832  1.00 15.51           C  
ATOM    371  CE1 PHE B  29     213.165 184.809 130.081  1.00 15.51           C  
ATOM    372  CE2 PHE B  29     215.487 184.194 130.481  1.00 15.51           C  
ATOM    373  CZ  PHE B  29     214.475 184.629 129.606  1.00 15.51           C  
ATOM    383  N   GLU B  30     212.210 186.776 135.731  1.00 17.37           N  
ATOM    384  CA  GLU B  30     211.172 187.278 136.627  1.00 17.37           C  
ATOM    385  C   GLU B  30     209.764 186.873 136.169  1.00 17.37           C  
ATOM    386  O   GLU B  30     209.464 186.757 134.979  1.00 17.37           O  
ATOM    387  CB  GLU B  30     211.297 188.806 136.780  1.00 17.37           C  
ATOM    388  CG  GLU B  30     212.531 189.155 137.631  1.00 17.37           C  
ATOM    389  CD  GLU B  30     212.808 190.660 137.766  1.00 17.37           C  
ATOM    390  OE1 GLU B  30     213.455 191.020 138.775  1.00 17.37           O  
ATOM    391  OE2 GLU B  30     212.464 191.420 136.836  1.00 17.37           O  
ATOM    398  N   LYS B  31     208.880 186.665 137.150  1.00 16.64           N  
ATOM    399  CA  LYS B  31     207.459 186.406 136.918  1.00 16.64           C  
ATOM    400  C   LYS B  31     206.766 187.742 136.641  1.00 16.64           C  
ATOM    401  O   LYS B  31     206.479 188.479 137.580  1.00 16.64           O  
ATOM    402  CB  LYS B  31     206.838 185.707 138.137  1.00 16.64           C  
ATOM    403  CG  LYS B  31     207.444 184.331 138.457  1.00 16.64           C  
ATOM    404  CD  LYS B  31     206.728 183.758 139.686  1.00 16.64           C  
ATOM    405  CE  LYS B  31     207.296 182.400 140.098  1.00 16.64           C  
ATOM    406  NZ  LYS B  31     206.577 181.879 141.289  1.00 16.64           N  
ATOM    420  N   SER B  32     206.523 188.057 135.371  1.00 17.36           N  
ATOM    421  CA  SER B  32     205.739 189.236 134.977  1.00 17.36           C  
ATOM    422  C   SER B  32     204.338 189.207 135.602  1.00 17.36           C  
ATOM    423  O   SER B  32     203.744 188.135 135.729  1.00 17.36           O  
ATOM    424  CB  SER B  32     205.642 189.321 133.450  1.00 17.36           C  
ATOM    425  OG  SER B  32     205.162 188.103 132.916  1.00 17.36           O  
ATOM    431  N   GLY B  33     203.831 190.380 135.995  1.00 17.21           N  
ATOM    432  CA  GLY B  33     202.577 190.519 136.742  1.00 17.21           C  
ATOM    433  C   GLY B  33     201.321 190.069 135.987  1.00 17.21           C  
ATOM    434  O   GLY B  33     201.319 189.961 134.760  1.00 17.21           O  
ATOM    438  N   GLY B  34     200.252 189.814 136.743  1.00 18.47           N  
ATOM    439  CA  GLY B  34     198.921 189.567 136.186  1.00 18.47           C  
ATOM    440  C   GLY B  34     198.277 190.859 135.679  1.00 18.47           C  
ATOM    441  O   GLY B  34     198.485 191.923 136.262  1.00 18.47           O  
ATOM    445  N   GLY B  35     197.496 190.764 134.604  1.00 18.77           N  
ATOM    446  CA  GLY B  35     196.661 191.872 134.149  1.00 18.77           C  
ATOM    447  C   GLY B  35     195.444 192.008 135.056  1.00 18.77           C  
ATOM    448  O   GLY B  35     194.602 191.114 135.073  1.00 18.77           O  
ATOM    452  N   GLY B  36     195.365 193.105 135.809  1.00 20.76           N  
ATOM    453  CA  GLY B  36     194.114 193.510 136.446  1.00 20.76           C  
ATOM    454  C   GLY B  36     193.093 193.906 135.379  1.00 20.76           C  
ATOM    455  O   GLY B  36     193.472 194.417 134.326  1.00 20.76           O  
ATOM    459  N   GLY B  37     191.809 193.664 135.645  1.00 22.92           N  
ATOM    460  CA  GLY B  37     190.748 194.257 134.838  1.00 22.92           C  
ATOM    461  C   GLY B  37     190.771 195.770 135.029  1.00 22.92           C  
ATOM    462  O   GLY B  37     190.717 196.248 136.160  1.00 22.92           O  
ATOM    466  N   GLU B  38     190.896 196.525 133.942  1.00 22.19           N  
ATOM    467  CA  GLU B  38     190.804 197.982 134.003  1.00 22.19           C  
ATOM    468  C   GLU B  38     189.334 198.355 134.237  1.00 22.19           C  
ATOM    469  O   GLU B  38     188.518 198.242 133.322  1.00 22.19           O  
ATOM    470  CB  GLU B  38     191.392 198.620 132.725  1.00 22.19           C  
ATOM    471  CG  GLU B  38     192.910 198.372 132.607  1.00 22.19           C  
ATOM    472  CD  GLU B  38     193.577 199.035 131.384  1.00 22.19           C  
ATOM    473  OE1 GLU B  38     194.817 199.228 131.443  1.00 22.19           O  
ATOM    474  OE2 GLU B  38     192.882 199.302 130.377  1.00 22.19           O  
ATOM    481  N   ASN B  39     188.980 198.776 135.460  1.00 28.13           N  
ATOM    482  CA  ASN B  39     187.678 199.396 135.707  1.00 28.13           C  
ATOM    483  C   ASN B  39     187.566 200.624 134.802  1.00 28.13           C  
ATOM    484  O   ASN B  39     188.315 201.591 134.960  1.00 28.13           O  
ATOM    485  CB  ASN B  39     187.489 199.794 137.187  1.00 28.13           C  
ATOM    486  CG  ASN B  39     186.957 198.680 138.072  1.00 28.13           C  
ATOM    487  ND2 ASN B  39     186.536 198.998 139.274  1.00 28.13           N  
ATOM    488  OD1 ASN B  39     186.896 197.523 137.698  1.00 28.13           O  
ATOM    495  N   LEU B  40     186.630 200.571 133.855  1.00 26.00           N  
ATOM    496  CA  LEU B  40     186.391 201.618 132.867  1.00 26.00           C  
ATOM    497  C   LEU B  40     185.602 202.774 133.498  1.00 26.00           C  
ATOM    498  O   LEU B  40     184.479 203.072 133.101  1.00 26.00           O  
ATOM    499  CB  LEU B  40     185.721 201.015 131.614  1.00 26.00           C  
ATOM    500  CG  LEU B  40     186.587 199.997 130.846  1.00 26.00           C  
ATOM    501  CD1 LEU B  40     185.777 199.330 129.732  1.00 26.00           C  
ATOM    502  CD2 LEU B  40     187.816 200.645 130.202  1.00 26.00           C  
ATOM    514  N   TYR B  41     186.202 203.410 134.504  1.00 27.64           N  
ATOM    515  CA  TYR B  41     185.709 204.655 135.073  1.00 27.64           C  
ATOM    516  C   TYR B  41     185.683 205.741 133.998  1.00 27.64           C  
ATOM    517  O   TYR B  41     186.695 206.003 133.337  1.00 27.64           O  
ATOM    518  CB  TYR B  41     186.603 205.106 136.239  1.00 27.64           C  
ATOM    519  CG  TYR B  41     186.452 204.283 137.503  1.00 27.64           C  
ATOM    520  CD1 TYR B  41     185.287 204.421 138.279  1.00 27.64           C  
ATOM    521  CD2 TYR B  41     187.473 203.402 137.913  1.00 27.64           C  
ATOM    522  CE1 TYR B  41     185.129 203.665 139.455  1.00 27.64           C  
ATOM    523  CE2 TYR B  41     187.332 202.668 139.108  1.00 27.64           C  
ATOM    524  CZ  TYR B  41     186.152 202.792 139.874  1.00 27.64           C  
ATOM    525  OH  TYR B  41     185.995 202.065 141.011  1.00 27.64           O  
ATOM    535  N   PHE B  42     184.548 206.426 133.872  1.00 33.50           N  
ATOM    536  CA  PHE B  42     184.504 207.692 133.158  1.00 33.50           C  
ATOM    537  C   PHE B  42     185.424 208.684 133.876  1.00 33.50           C  
ATOM    538  O   PHE B  42     185.315 208.907 135.076  1.00 33.50           O  
ATOM    539  CB  PHE B  42     183.050 208.162 133.019  1.00 33.50           C  
ATOM    540  CG  PHE B  42     182.253 207.247 132.108  1.00 33.50           C  
ATOM    541  CD1 PHE B  42     182.614 207.144 130.750  1.00 33.50           C  
ATOM    542  CD2 PHE B  42     181.203 206.454 132.608  1.00 33.50           C  
ATOM    543  CE1 PHE B  42     181.949 206.243 129.906  1.00 33.50           C  
ATOM    544  CE2 PHE B  42     180.516 205.576 131.749  1.00 33.50           C  
ATOM    545  CZ  PHE B  42     180.893 205.464 130.401  1.00 33.50           C  
ATOM    555  N   GLN B  43     186.403 209.226 133.148  1.00 30.25           N  
ATOM    556  CA  GLN B  43     187.567 209.897 133.746  1.00 30.25           C  
ATOM    557  C   GLN B  43     187.280 211.333 134.237  1.00 30.25           C  
ATOM    558  O   GLN B  43     188.192 212.040 134.670  1.00 30.25           O  
ATOM    559  CB  GLN B  43     188.730 209.841 132.736  1.00 30.25           C  
ATOM    560  CG  GLN B  43     190.107 209.872 133.417  1.00 30.25           C  
ATOM    561  CD  GLN B  43     191.268 209.845 132.428  1.00 30.25           C  
ATOM    562  NE2 GLN B  43     192.395 209.289 132.812  1.00 30.25           N  
ATOM    563  OE1 GLN B  43     191.218 210.326 131.306  1.00 30.25           O  
ATOM    572  N   GLY B  44     186.033 211.794 134.128  1.00 32.18           N  
ATOM    573  CA  GLY B  44     185.616 213.102 134.619  1.00 32.18           C  
ATOM    574  C   GLY B  44     185.594 213.150 136.146  1.00 32.18           C  
ATOM    575  O   GLY B  44     185.183 212.205 136.806  1.00 32.18           O  
ATOM    579  N   SER B  45     185.979 214.291 136.723  1.00 38.85           N  
ATOM    580  CA  SER B  45     185.740 214.597 138.143  1.00 38.85           C  
ATOM    581  C   SER B  45     184.327 215.152 138.399  1.00 38.85           C  
ATOM    582  O   SER B  45     184.107 215.867 139.371  1.00 38.85           O  
ATOM    583  CB  SER B  45     186.816 215.561 138.649  1.00 38.85           C  
ATOM    584  OG  SER B  45     186.684 216.815 138.005  1.00 38.85           O  
ATOM    590  N   GLY B  46     183.409 214.909 137.468  1.00 54.06           N  
ATOM    591  CA  GLY B  46     181.991 215.242 137.514  1.00 54.06           C  
ATOM    592  C   GLY B  46     181.202 214.064 136.944  1.00 54.06           C  
ATOM    593  O   GLY B  46     181.805 213.118 136.434  1.00 54.06           O  
ATOM    597  N   GLY B  47     179.875 214.116 137.054  1.00 69.66           N  
ATOM    598  CA  GLY B  47     179.001 212.994 136.718  1.00 69.66           C  
ATOM    599  C   GLY B  47     179.131 212.475 135.282  1.00 69.66           C  
ATOM    600  O   GLY B  47     179.536 213.203 134.374  1.00 69.66           O  
ATOM    604  N   ALA B  48     178.751 211.212 135.075  1.00 87.47           N  
ATOM    605  CA  ALA B  48     178.757 210.584 133.756  1.00 87.47           C  
ATOM    606  C   ALA B  48     177.802 211.333 132.814  1.00 87.47           C  
ATOM    607  O   ALA B  48     176.633 211.556 133.141  1.00 87.47           O  
ATOM    608  CB  ALA B  48     178.385 209.106 133.891  1.00 87.47           C  
ATOM    614  N   SER B  49     178.306 211.735 131.650  1.00 92.84           N  
ATOM    615  CA  SER B  49     177.597 212.642 130.748  1.00 92.84           C  
ATOM    616  C   SER B  49     176.564 211.918 129.879  1.00 92.84           C  
ATOM    617  O   SER B  49     176.901 211.049 129.069  1.00 92.84           O  
ATOM    618  CB  SER B  49     178.596 213.469 129.934  1.00 92.84           C  
ATOM    619  OG  SER B  49     179.481 212.691 129.153  1.00 92.84           O  
ATOM    625  N   VAL B  50     175.290 212.296 130.025  1.00 94.97           N  
ATOM    626  CA  VAL B  50     174.151 211.695 129.316  1.00 94.97           C  
ATOM    627  C   VAL B  50     173.489 212.699 128.386  1.00 94.97           C  
ATOM    628  O   VAL B  50     172.993 213.730 128.828  1.00 94.97           O  
ATOM    629  CB  VAL B  50     173.105 211.115 130.286  1.00 94.97           C  
ATOM    630  CG1 VAL B  50     171.988 210.384 129.524  1.00 94.97           C  
ATOM    631  CG2 VAL B  50     173.741 210.112 131.246  1.00 94.97           C  
ATOM    641  N   LEU B  51     173.394 212.368 127.099  1.00 96.85           N  
ATOM    642  CA  LEU B  51     172.557 213.102 126.145  1.00 96.85           C  
ATOM    643  C   LEU B  51     171.379 212.219 125.733  1.00 96.85           C  
ATOM    644  O   LEU B  51     171.593 211.138 125.187  1.00 96.85           O  
ATOM    645  CB  LEU B  51     173.421 213.548 124.952  1.00 96.85           C  
ATOM    646  CG  LEU B  51     172.714 214.492 123.967  1.00 96.85           C  
ATOM    647  CD1 LEU B  51     172.405 215.853 124.593  1.00 96.85           C  
ATOM    648  CD2 LEU B  51     173.623 214.729 122.762  1.00 96.85           C  
ATOM    660  N   TRP B  52     170.149 212.675 125.983  1.00 96.47           N  
ATOM    661  CA  TRP B  52     168.929 211.934 125.650  1.00 96.47           C  
ATOM    662  C   TRP B  52     168.215 212.593 124.473  1.00 96.47           C  
ATOM    663  O   TRP B  52     167.797 213.744 124.572  1.00 96.47           O  
ATOM    664  CB  TRP B  52     168.028 211.834 126.886  1.00 96.47           C  
ATOM    665  CG  TRP B  52     166.839 210.915 126.786  1.00 96.47           C  
ATOM    666  CD1 TRP B  52     165.862 210.956 125.848  1.00 96.47           C  
ATOM    667  CD2 TRP B  52     166.433 209.861 127.718  1.00 96.47           C  
ATOM    668  CE2 TRP B  52     165.212 209.285 127.251  1.00 96.47           C  
ATOM    669  CE3 TRP B  52     166.950 209.357 128.933  1.00 96.47           C  
ATOM    670  NE1 TRP B  52     164.913 209.988 126.109  1.00 96.47           N  
ATOM    671  CZ2 TRP B  52     164.550 208.254 127.933  1.00 96.47           C  
ATOM    672  CZ3 TRP B  52     166.293 208.325 129.633  1.00 96.47           C  
ATOM    673  CH2 TRP B  52     165.098 207.773 129.135  1.00 96.47           C  
ATOM    684  N   PHE B  53     168.042 211.866 123.368  1.00 95.40           N  
ATOM    685  CA  PHE B  53     167.292 212.313 122.186  1.00 95.40           C  
ATOM    686  C   PHE B  53     166.014 211.481 121.990  1.00 95.40           C  
ATOM    687  O   PHE B  53     165.938 210.319 122.396  1.00 95.40           O  
ATOM    688  CB  PHE B  53     168.195 212.280 120.938  1.00 95.40           C  
ATOM    689  CG  PHE B  53     168.993 213.543 120.630  1.00 95.40           C  
ATOM    690  CD1 PHE B  53     169.490 214.391 121.642  1.00 95.40           C  
ATOM    691  CD2 PHE B  53     169.224 213.888 119.285  1.00 95.40           C  
ATOM    692  CE1 PHE B  53     170.168 215.575 121.312  1.00 95.40           C  
ATOM    693  CE2 PHE B  53     169.898 215.075 118.953  1.00 95.40           C  
ATOM    694  CZ  PHE B  53     170.373 215.916 119.967  1.00 95.40           C  
ATOM    704  N   GLN B  54     165.012 212.079 121.346  1.00 94.04           N  
ATOM    705  CA  GLN B  54     163.754 211.435 120.970  1.00 94.04           C  
ATOM    706  C   GLN B  54     163.548 211.581 119.459  1.00 94.04           C  
ATOM    707  O   GLN B  54     163.533 212.700 118.974  1.00 94.04           O  
ATOM    708  CB  GLN B  54     162.587 212.075 121.741  1.00 94.04           C  
ATOM    709  CG  GLN B  54     162.573 211.693 123.232  1.00 94.04           C  
ATOM    710  CD  GLN B  54     161.417 212.344 123.983  1.00 94.04           C  
ATOM    711  NE2 GLN B  54     160.779 211.652 124.896  1.00 94.04           N  
ATOM    712  OE1 GLN B  54     161.056 213.488 123.771  1.00 94.04           O  
ATOM    721  N   GLY B  55     163.420 210.473 118.724  1.00 93.88           N  
ATOM    722  CA  GLY B  55     162.978 210.491 117.321  1.00 93.88           C  
ATOM    723  C   GLY B  55     161.477 210.250 117.223  1.00 93.88           C  
ATOM    724  O   GLY B  55     160.706 210.859 117.959  1.00 93.88           O  
ATOM    728  N   GLY B  56     161.065 209.258 116.422  1.00 93.02           N  
ATOM    729  CA  GLY B  56     159.697 208.719 116.341  1.00 93.02           C  
ATOM    730  C   GLY B  56     159.183 208.110 117.658  1.00 93.02           C  
ATOM    731  O   GLY B  56     158.982 206.899 117.765  1.00 93.02           O  
ATOM    735  N   ALA B  57     159.015 208.951 118.672  1.00 92.96           N  
ATOM    736  CA  ALA B  57     158.800 208.643 120.076  1.00 92.96           C  
ATOM    737  C   ALA B  57     157.346 208.903 120.491  1.00 92.96           C  
ATOM    738  O   ALA B  57     156.470 209.139 119.660  1.00 92.96           O  
ATOM    739  CB  ALA B  57     159.793 209.502 120.877  1.00 92.96           C  
ATOM    745  N   CYS B  58     157.068 208.817 121.790  1.00 92.96           N  
ATOM    746  CA  CYS B  58     155.800 209.247 122.392  1.00 92.96           C  
ATOM    747  C   CYS B  58     155.981 209.824 123.812  1.00 92.96           C  
ATOM    748  O   CYS B  58     155.003 209.915 124.553  1.00 92.96           O  
ATOM    749  CB  CYS B  58     154.803 208.071 122.363  1.00 92.96           C  
ATOM    750  SG  CYS B  58     155.465 206.619 123.236  1.00 92.96           S  
ATOM    756  N   SER B  59     157.229 210.081 124.223  1.00 93.66           N  
ATOM    757  CA  SER B  59     157.670 210.313 125.612  1.00 93.66           C  
ATOM    758  C   SER B  59     157.180 209.296 126.645  1.00 93.66           C  
ATOM    759  O   SER B  59     157.238 209.550 127.848  1.00 93.66           O  
ATOM    760  CB  SER B  59     157.388 211.749 126.060  1.00 93.66           C  
ATOM    761  OG  SER B  59     157.993 212.646 125.162  1.00 93.66           O  
ATOM    767  N   GLY B  60     156.705 208.121 126.218  1.00 95.60           N  
ATOM    768  CA  GLY B  60     156.250 207.073 127.126  1.00 95.60           C  
ATOM    769  C   GLY B  60     157.371 206.583 128.039  1.00 95.60           C  
ATOM    770  O   GLY B  60     157.100 206.245 129.187  1.00 95.60           O  
ATOM    774  N   ASN B  61     158.623 206.583 127.568  1.00 97.38           N  
ATOM    775  CA  ASN B  61     159.765 206.184 128.381  1.00 97.38           C  
ATOM    776  C   ASN B  61     160.288 207.338 129.242  1.00 97.38           C  
ATOM    777  O   ASN B  61     160.574 207.077 130.403  1.00 97.38           O  
ATOM    778  CB  ASN B  61     160.866 205.529 127.544  1.00 97.38           C  
ATOM    779  CG  ASN B  61     160.366 204.401 126.658  1.00 97.38           C  
ATOM    780  ND2 ASN B  61     159.950 204.705 125.453  1.00 97.38           N  
ATOM    781  OD1 ASN B  61     160.293 203.243 127.040  1.00 97.38           O  
ATOM    788  N   THR B  62     160.294 208.595 128.774  1.00 94.35           N  
ATOM    789  CA  THR B  62     160.495 209.760 129.665  1.00 94.35           C  
ATOM    790  C   THR B  62     159.475 209.784 130.809  1.00 94.35           C  
ATOM    791  O   THR B  62     159.852 209.983 131.958  1.00 94.35           O  
ATOM    792  CB  THR B  62     160.378 211.090 128.907  1.00 94.35           C  
ATOM    793  CG2 THR B  62     160.658 212.309 129.787  1.00 94.35           C  
ATOM    794  OG1 THR B  62     161.283 211.121 127.838  1.00 94.35           O  
ATOM    802  N   MET B  63     158.185 209.545 130.542  1.00 95.68           N  
ATOM    803  CA  MET B  63     157.168 209.498 131.604  1.00 95.68           C  
ATOM    804  C   MET B  63     157.359 208.316 132.550  1.00 95.68           C  
ATOM    805  O   MET B  63     157.078 208.448 133.738  1.00 95.68           O  
ATOM    806  CB  MET B  63     155.753 209.442 131.023  1.00 95.68           C  
ATOM    807  CG  MET B  63     155.313 210.743 130.363  1.00 95.68           C  
ATOM    808  SD  MET B  63     155.489 212.255 131.360  1.00 95.68           S  
ATOM    809  CE  MET B  63     156.904 212.999 130.500  1.00 95.68           C  
ATOM    819  N   SER B  64     157.846 207.182 132.040  1.00 97.53           N  
ATOM    820  CA  SER B  64     158.219 206.021 132.852  1.00 97.53           C  
ATOM    821  C   SER B  64     159.431 206.322 133.738  1.00 97.53           C  
ATOM    822  O   SER B  64     159.400 206.042 134.929  1.00 97.53           O  
ATOM    823  CB  SER B  64     158.517 204.839 131.931  1.00 97.53           C  
ATOM    824  OG  SER B  64     158.203 203.625 132.567  1.00 97.53           O  
ATOM    830  N   PHE B  65     160.464 206.959 133.181  1.00 96.32           N  
ATOM    831  CA  PHE B  65     161.666 207.425 133.878  1.00 96.32           C  
ATOM    832  C   PHE B  65     161.324 208.436 134.979  1.00 96.32           C  
ATOM    833  O   PHE B  65     161.762 208.269 136.108  1.00 96.32           O  
ATOM    834  CB  PHE B  65     162.615 208.008 132.818  1.00 96.32           C  
ATOM    835  CG  PHE B  65     163.876 208.658 133.343  1.00 96.32           C  
ATOM    836  CD1 PHE B  65     164.011 210.062 133.321  1.00 96.32           C  
ATOM    837  CD2 PHE B  65     164.937 207.862 133.810  1.00 96.32           C  
ATOM    838  CE1 PHE B  65     165.204 210.663 133.760  1.00 96.32           C  
ATOM    839  CE2 PHE B  65     166.135 208.463 134.233  1.00 96.32           C  
ATOM    840  CZ  PHE B  65     166.267 209.863 134.217  1.00 96.32           C  
ATOM    850  N   LEU B  66     160.435 209.398 134.708  1.00 94.26           N  
ATOM    851  CA  LEU B  66     159.884 210.335 135.702  1.00 94.26           C  
ATOM    852  C   LEU B  66     158.927 209.684 136.729  1.00 94.26           C  
ATOM    853  O   LEU B  66     158.376 210.387 137.569  1.00 94.26           O  
ATOM    854  CB  LEU B  66     159.215 211.517 134.970  1.00 94.26           C  
ATOM    855  CG  LEU B  66     160.186 212.443 134.211  1.00 94.26           C  
ATOM    856  CD1 LEU B  66     159.391 213.433 133.355  1.00 94.26           C  
ATOM    857  CD2 LEU B  66     161.065 213.266 135.152  1.00 94.26           C  
ATOM    869  N   ASN B  67     158.723 208.361 136.676  1.00 96.81           N  
ATOM    870  CA  ASN B  67     158.094 207.565 137.737  1.00 96.81           C  
ATOM    871  C   ASN B  67     159.115 206.678 138.481  1.00 96.81           C  
ATOM    872  O   ASN B  67     158.708 205.753 139.184  1.00 96.81           O  
ATOM    873  CB  ASN B  67     156.956 206.701 137.162  1.00 96.81           C  
ATOM    874  CG  ASN B  67     155.875 207.445 136.415  1.00 96.81           C  
ATOM    875  ND2 ASN B  67     155.184 206.747 135.545  1.00 96.81           N  
ATOM    876  OD1 ASN B  67     155.594 208.621 136.604  1.00 96.81           O  
ATOM    883  N   ALA B  68     160.419 206.900 138.288  1.00 95.37           N  
ATOM    884  CA  ALA B  68     161.445 206.311 139.138  1.00 95.37           C  
ATOM    885  C   ALA B  68     161.368 206.905 140.549  1.00 95.37           C  
ATOM    886  O   ALA B  68     160.915 208.034 140.731  1.00 95.37           O  
ATOM    887  CB  ALA B  68     162.823 206.494 138.498  1.00 95.37           C  
ATOM    893  N   ASP B  69     161.790 206.116 141.531  1.00 90.29           N  
ATOM    894  CA  ASP B  69     161.396 206.274 142.934  1.00 90.29           C  
ATOM    895  C   ASP B  69     162.539 205.863 143.880  1.00 90.29           C  
ATOM    896  O   ASP B  69     162.892 206.634 144.764  1.00 90.29           O  
ATOM    897  CB  ASP B  69     160.098 205.466 143.095  1.00 90.29           C  
ATOM    898  CG  ASP B  69     159.706 205.124 144.525  1.00 90.29           C  
ATOM    899  OD1 ASP B  69     159.110 205.951 145.248  1.00 90.29           O  
ATOM    900  OD2 ASP B  69     159.874 203.937 144.867  1.00 90.29           O  
ATOM    905  N   GLU B  70     163.202 204.724 143.638  1.00 89.89           N  
ATOM    906  CA  GLU B  70     164.361 204.270 144.431  1.00 89.89           C  
ATOM    907  C   GLU B  70     165.506 203.741 143.525  1.00 89.89           C  
ATOM    908  O   GLU B  70     165.567 202.538 143.227  1.00 89.89           O  
ATOM    909  CB  GLU B  70     163.895 203.218 145.458  1.00 89.89           C  
ATOM    910  CG  GLU B  70     163.003 203.805 146.570  1.00 89.89           C  
ATOM    911  CD  GLU B  70     162.286 202.760 147.434  1.00 89.89           C  
ATOM    912  OE1 GLU B  70     161.595 203.174 148.410  1.00 89.89           O  
ATOM    913  OE2 GLU B  70     162.341 201.545 147.128  1.00 89.89           O  
ATOM    920  N   PRO B  71     166.440 204.601 143.067  1.00 90.41           N  
ATOM    921  CA  PRO B  71     166.425 206.072 143.150  1.00 90.41           C  
ATOM    922  C   PRO B  71     165.384 206.733 142.236  1.00 90.41           C  
ATOM    923  O   PRO B  71     165.022 206.180 141.190  1.00 90.41           O  
ATOM    924  CB  PRO B  71     167.835 206.507 142.736  1.00 90.41           C  
ATOM    925  CG  PRO B  71     168.298 205.394 141.800  1.00 90.41           C  
ATOM    926  CD  PRO B  71     167.654 204.151 142.398  1.00 90.41           C  
ATOM    934  N   ASN B  72     164.952 207.942 142.604  1.00 91.19           N  
ATOM    935  CA  ASN B  72     164.155 208.819 141.745  1.00 91.19           C  
ATOM    936  C   ASN B  72     165.047 209.702 140.844  1.00 91.19           C  
ATOM    937  O   ASN B  72     166.274 209.648 140.900  1.00 91.19           O  
ATOM    938  CB  ASN B  72     163.091 209.569 142.576  1.00 91.19           C  
ATOM    939  CG  ASN B  72     163.577 210.836 143.240  1.00 91.19           C  
ATOM    940  ND2 ASN B  72     163.709 210.830 144.538  1.00 91.19           N  
ATOM    941  OD1 ASN B  72     163.798 211.837 142.573  1.00 91.19           O  
ATOM    948  N   VAL B  73     164.436 210.481 139.945  1.00 89.47           N  
ATOM    949  CA  VAL B  73     165.162 211.260 138.917  1.00 89.47           C  
ATOM    950  C   VAL B  73     165.971 212.434 139.488  1.00 89.47           C  
ATOM    951  O   VAL B  73     166.940 212.846 138.855  1.00 89.47           O  
ATOM    952  CB  VAL B  73     164.198 211.720 137.802  1.00 89.47           C  
ATOM    953  CG1 VAL B  73     164.852 212.594 136.723  1.00 89.47           C  
ATOM    954  CG2 VAL B  73     163.626 210.485 137.094  1.00 89.47           C  
ATOM    964  N   VAL B  74     165.613 212.962 140.663  1.00 86.07           N  
ATOM    965  CA  VAL B  74     166.432 213.956 141.373  1.00 86.07           C  
ATOM    966  C   VAL B  74     167.696 213.281 141.902  1.00 86.07           C  
ATOM    967  O   VAL B  74     168.792 213.677 141.509  1.00 86.07           O  
ATOM    968  CB  VAL B  74     165.641 214.646 142.503  1.00 86.07           C  
ATOM    969  CG1 VAL B  74     166.510 215.649 143.269  1.00 86.07           C  
ATOM    970  CG2 VAL B  74     164.431 215.410 141.940  1.00 86.07           C  
ATOM    980  N   ASP B  75     167.537 212.217 142.692  1.00 84.95           N  
ATOM    981  CA  ASP B  75     168.631 211.446 143.296  1.00 84.95           C  
ATOM    982  C   ASP B  75     169.638 210.971 142.232  1.00 84.95           C  
ATOM    983  O   ASP B  75     170.854 211.018 142.405  1.00 84.95           O  
ATOM    984  CB  ASP B  75     168.090 210.192 144.024  1.00 84.95           C  
ATOM    985  CG  ASP B  75     166.743 210.308 144.746  1.00 84.95           C  
ATOM    986  OD1 ASP B  75     166.269 211.434 145.040  1.00 84.95           O  
ATOM    987  OD2 ASP B  75     166.070 209.251 144.845  1.00 84.95           O  
ATOM    992  N   LEU B  76     169.122 210.564 141.065  1.00 84.98           N  
ATOM    993  CA  LEU B  76     169.924 210.126 139.922  1.00 84.98           C  
ATOM    994  C   LEU B  76     170.978 211.158 139.486  1.00 84.98           C  
ATOM    995  O   LEU B  76     172.051 210.788 139.013  1.00 84.98           O  
ATOM    996  CB  LEU B  76     168.984 209.815 138.739  1.00 84.98           C  
ATOM    997  CG  LEU B  76     169.338 208.484 138.068  1.00 84.98           C  
ATOM    998  CD1 LEU B  76     168.831 207.301 138.887  1.00 84.98           C  
ATOM    999  CD2 LEU B  76     168.722 208.407 136.674  1.00 84.98           C  
ATOM   1011  N   ILE B  77     170.652 212.444 139.610  1.00 78.42           N  
ATOM   1012  CA  ILE B  77     171.477 213.573 139.166  1.00 78.42           C  
ATOM   1013  C   ILE B  77     172.315 214.123 140.324  1.00 78.42           C  
ATOM   1014  O   ILE B  77     173.478 214.465 140.110  1.00 78.42           O  
ATOM   1015  CB  ILE B  77     170.559 214.633 138.509  1.00 78.42           C  
ATOM   1016  CG1 ILE B  77     170.007 214.063 137.178  1.00 78.42           C  
ATOM   1017  CG2 ILE B  77     171.290 215.967 138.260  1.00 78.42           C  
ATOM   1018  CD1 ILE B  77     168.868 214.877 136.562  1.00 78.42           C  
ATOM   1030  N   VAL B  78     171.746 214.198 141.531  1.00 73.19           N  
ATOM   1031  CA  VAL B  78     172.410 214.777 142.712  1.00 73.19           C  
ATOM   1032  C   VAL B  78     173.393 213.787 143.350  1.00 73.19           C  
ATOM   1033  O   VAL B  78     174.541 214.157 143.597  1.00 73.19           O  
ATOM   1034  CB  VAL B  78     171.374 215.308 143.729  1.00 73.19           C  
ATOM   1035  CG1 VAL B  78     172.043 216.050 144.895  1.00 73.19           C  
ATOM   1036  CG2 VAL B  78     170.419 216.330 143.081  1.00 73.19           C  
ATOM   1046  N   ASP B  79     172.993 212.524 143.521  1.00 69.56           N  
ATOM   1047  CA  ASP B  79     173.682 211.562 144.397  1.00 69.56           C  
ATOM   1048  C   ASP B  79     174.399 210.471 143.589  1.00 69.56           C  
ATOM   1049  O   ASP B  79     175.532 210.090 143.883  1.00 69.56           O  
ATOM   1050  CB  ASP B  79     172.676 210.926 145.376  1.00 69.56           C  
ATOM   1051  CG  ASP B  79     171.631 211.912 145.914  1.00 69.56           C  
ATOM   1052  OD1 ASP B  79     172.012 213.060 146.231  1.00 69.56           O  
ATOM   1053  OD2 ASP B  79     170.441 211.536 145.868  1.00 69.56           O  
ATOM   1058  N   PHE B  80     173.768 209.999 142.506  1.00 76.11           N  
ATOM   1059  CA  PHE B  80     174.340 208.983 141.609  1.00 76.11           C  
ATOM   1060  C   PHE B  80     175.197 209.564 140.471  1.00 76.11           C  
ATOM   1061  O   PHE B  80     175.742 208.807 139.665  1.00 76.11           O  
ATOM   1062  CB  PHE B  80     173.243 208.042 141.104  1.00 76.11           C  
ATOM   1063  CG  PHE B  80     172.662 207.160 142.194  1.00 76.11           C  
ATOM   1064  CD1 PHE B  80     173.237 205.902 142.459  1.00 76.11           C  
ATOM   1065  CD2 PHE B  80     171.604 207.620 142.998  1.00 76.11           C  
ATOM   1066  CE1 PHE B  80     172.740 205.100 143.500  1.00 76.11           C  
ATOM   1067  CE2 PHE B  80     171.124 206.831 144.057  1.00 76.11           C  
ATOM   1068  CZ  PHE B  80     171.676 205.561 144.295  1.00 76.11           C  
ATOM   1078  N   GLY B  81     175.356 210.890 140.415  1.00 76.06           N  
ATOM   1079  CA  GLY B  81     176.339 211.560 139.563  1.00 76.06           C  
ATOM   1080  C   GLY B  81     176.118 211.370 138.060  1.00 76.06           C  
ATOM   1081  O   GLY B  81     177.024 210.921 137.356  1.00 76.06           O  
ATOM   1085  N   LEU B  82     174.944 211.745 137.545  1.00 85.27           N  
ATOM   1086  CA  LEU B  82     174.646 211.791 136.107  1.00 85.27           C  
ATOM   1087  C   LEU B  82     174.479 213.246 135.619  1.00 85.27           C  
ATOM   1088  O   LEU B  82     173.533 213.933 135.997  1.00 85.27           O  
ATOM   1089  CB  LEU B  82     173.408 210.915 135.836  1.00 85.27           C  
ATOM   1090  CG  LEU B  82     173.742 209.404 135.859  1.00 85.27           C  
ATOM   1091  CD1 LEU B  82     172.607 208.565 136.434  1.00 85.27           C  
ATOM   1092  CD2 LEU B  82     173.965 208.890 134.441  1.00 85.27           C  
ATOM   1104  N   ASP B  83     175.376 213.707 134.738  1.00 87.86           N  
ATOM   1105  CA  ASP B  83     175.274 215.015 134.064  1.00 87.86           C  
ATOM   1106  C   ASP B  83     174.340 214.876 132.850  1.00 87.86           C  
ATOM   1107  O   ASP B  83     174.767 214.496 131.756  1.00 87.86           O  
ATOM   1108  CB  ASP B  83     176.681 215.555 133.695  1.00 87.86           C  
ATOM   1109  CG  ASP B  83     176.693 216.913 132.955  1.00 87.86           C  
ATOM   1110  OD1 ASP B  83     175.701 217.671 133.035  1.00 87.86           O  
ATOM   1111  OD2 ASP B  83     177.707 217.234 132.277  1.00 87.86           O  
ATOM   1116  N   LEU B  84     173.038 215.125 133.047  1.00 89.55           N  
ATOM   1117  CA  LEU B  84     172.043 215.098 131.970  1.00 89.55           C  
ATOM   1118  C   LEU B  84     172.189 216.341 131.078  1.00 89.55           C  
ATOM   1119  O   LEU B  84     171.493 217.344 131.249  1.00 89.55           O  
ATOM   1120  CB  LEU B  84     170.626 214.904 132.550  1.00 89.55           C  
ATOM   1121  CG  LEU B  84     169.527 214.750 131.474  1.00 89.55           C  
ATOM   1122  CD1 LEU B  84     169.752 213.544 130.554  1.00 89.55           C  
ATOM   1123  CD2 LEU B  84     168.164 214.568 132.144  1.00 89.55           C  
ATOM   1135  N   LEU B  85     173.091 216.238 130.098  1.00 90.87           N  
ATOM   1136  CA  LEU B  85     173.534 217.297 129.189  1.00 90.87           C  
ATOM   1137  C   LEU B  85     172.374 218.075 128.566  1.00 90.87           C  
ATOM   1138  O   LEU B  85     172.403 219.305 128.500  1.00 90.87           O  
ATOM   1139  CB  LEU B  85     174.364 216.672 128.042  1.00 90.87           C  
ATOM   1140  CG  LEU B  85     175.600 215.837 128.427  1.00 90.87           C  
ATOM   1141  CD1 LEU B  85     176.497 215.678 127.200  1.00 90.87           C  
ATOM   1142  CD2 LEU B  85     176.397 216.545 129.499  1.00 90.87           C  
ATOM   1154  N   TRP B  86     171.386 217.331 128.063  1.00 90.30           N  
ATOM   1155  CA  TRP B  86     170.112 217.829 127.557  1.00 90.30           C  
ATOM   1156  C   TRP B  86     169.128 216.661 127.369  1.00 90.30           C  
ATOM   1157  O   TRP B  86     169.531 215.524 127.113  1.00 90.30           O  
ATOM   1158  CB  TRP B  86     170.329 218.575 126.231  1.00 90.30           C  
ATOM   1159  CG  TRP B  86     169.178 219.408 125.767  1.00 90.30           C  
ATOM   1160  CD1 TRP B  86     168.964 220.708 126.074  1.00 90.30           C  
ATOM   1161  CD2 TRP B  86     168.115 219.035 124.840  1.00 90.30           C  
ATOM   1162  CE2 TRP B  86     167.284 220.176 124.626  1.00 90.30           C  
ATOM   1163  CE3 TRP B  86     167.805 217.858 124.125  1.00 90.30           C  
ATOM   1164  NE1 TRP B  86     167.837 221.164 125.414  1.00 90.30           N  
ATOM   1165  CZ2 TRP B  86     166.198 220.150 123.741  1.00 90.30           C  
ATOM   1166  CZ3 TRP B  86     166.735 217.833 123.214  1.00 90.30           C  
ATOM   1167  CH2 TRP B  86     165.928 218.970 123.025  1.00 90.30           C  
ATOM   1178  N   HIS B  87     167.832 216.962 127.464  1.00 90.24           N  
ATOM   1179  CA  HIS B  87     166.714 216.047 127.214  1.00 90.24           C  
ATOM   1180  C   HIS B  87     165.504 216.880 126.731  1.00 90.24           C  
ATOM   1181  O   HIS B  87     165.200 217.872 127.396  1.00 90.24           O  
ATOM   1182  CB  HIS B  87     166.395 215.305 128.531  1.00 90.24           C  
ATOM   1183  CG  HIS B  87     165.166 214.426 128.481  1.00 90.24           C  
ATOM   1184  CD2 HIS B  87     165.113 213.066 128.634  1.00 90.24           C  
ATOM   1185  ND1 HIS B  87     163.883 214.844 128.224  1.00 90.24           N  
ATOM   1186  CE1 HIS B  87     163.098 213.764 128.121  1.00 90.24           C  
ATOM   1187  NE2 HIS B  87     163.796 212.653 128.394  1.00 90.24           N  
ATOM   1195  N   PRO B  88     164.744 216.491 125.683  1.00 86.19           N  
ATOM   1196  CA  PRO B  88     163.655 217.296 125.108  1.00 86.19           C  
ATOM   1197  C   PRO B  88     162.696 217.919 126.130  1.00 86.19           C  
ATOM   1198  O   PRO B  88     162.512 219.134 126.160  1.00 86.19           O  
ATOM   1199  CB  PRO B  88     162.922 216.358 124.142  1.00 86.19           C  
ATOM   1200  CG  PRO B  88     164.028 215.425 123.659  1.00 86.19           C  
ATOM   1201  CD  PRO B  88     164.966 215.308 124.862  1.00 86.19           C  
ATOM   1209  N   SER B  89     162.149 217.099 127.030  1.00 82.08           N  
ATOM   1210  CA  SER B  89     161.173 217.525 128.042  1.00 82.08           C  
ATOM   1211  C   SER B  89     161.746 218.245 129.275  1.00 82.08           C  
ATOM   1212  O   SER B  89     160.948 218.719 130.071  1.00 82.08           O  
ATOM   1213  CB  SER B  89     160.362 216.319 128.535  1.00 82.08           C  
ATOM   1214  OG  SER B  89     160.117 215.389 127.494  1.00 82.08           O  
ATOM   1220  N   LEU B  90     163.073 218.303 129.467  1.00 81.13           N  
ATOM   1221  CA  LEU B  90     163.708 218.759 130.726  1.00 81.13           C  
ATOM   1222  C   LEU B  90     164.866 219.759 130.526  1.00 81.13           C  
ATOM   1223  O   LEU B  90     165.319 220.386 131.480  1.00 81.13           O  
ATOM   1224  CB  LEU B  90     164.237 217.542 131.514  1.00 81.13           C  
ATOM   1225  CG  LEU B  90     163.226 216.445 131.898  1.00 81.13           C  
ATOM   1226  CD1 LEU B  90     163.964 215.260 132.523  1.00 81.13           C  
ATOM   1227  CD2 LEU B  90     162.185 216.944 132.900  1.00 81.13           C  
ATOM   1239  N   GLY B  91     165.379 219.904 129.303  1.00 80.27           N  
ATOM   1240  CA  GLY B  91     166.533 220.743 128.998  1.00 80.27           C  
ATOM   1241  C   GLY B  91     166.253 222.232 129.207  1.00 80.27           C  
ATOM   1242  O   GLY B  91     165.269 222.767 128.697  1.00 80.27           O  
ATOM   1246  N   LEU B  92     167.145 222.914 129.930  1.00 77.31           N  
ATOM   1247  CA  LEU B  92     167.121 224.373 130.088  1.00 77.31           C  
ATOM   1248  C   LEU B  92     167.193 225.083 128.731  1.00 77.31           C  
ATOM   1249  O   LEU B  92     166.323 225.898 128.416  1.00 77.31           O  
ATOM   1250  CB  LEU B  92     168.311 224.793 130.976  1.00 77.31           C  
ATOM   1251  CG  LEU B  92     167.976 224.765 132.474  1.00 77.31           C  
ATOM   1252  CD1 LEU B  92     169.255 224.684 133.305  1.00 77.31           C  
ATOM   1253  CD2 LEU B  92     167.228 226.039 132.873  1.00 77.31           C  
ATOM   1265  N   GLU B  93     168.224 224.728 127.960  1.00 82.83           N  
ATOM   1266  CA  GLU B  93     168.607 225.373 126.708  1.00 82.83           C  
ATOM   1267  C   GLU B  93     167.636 225.092 125.558  1.00 82.83           C  
ATOM   1268  O   GLU B  93     167.107 223.985 125.408  1.00 82.83           O  
ATOM   1269  CB  GLU B  93     170.022 224.932 126.288  1.00 82.83           C  
ATOM   1270  CG  GLU B  93     171.130 225.266 127.300  1.00 82.83           C  
ATOM   1271  CD  GLU B  93     171.322 226.769 127.566  1.00 82.83           C  
ATOM   1272  OE1 GLU B  93     172.070 227.079 128.517  1.00 82.83           O  
ATOM   1273  OE2 GLU B  93     170.756 227.601 126.815  1.00 82.83           O  
ATOM   1280  N   LEU B  94     167.489 226.097 124.696  1.00 83.47           N  
ATOM   1281  CA  LEU B  94     166.653 226.102 123.497  1.00 83.47           C  
ATOM   1282  C   LEU B  94     167.404 226.728 122.311  1.00 83.47           C  
ATOM   1283  O   LEU B  94     168.452 227.355 122.489  1.00 83.47           O  
ATOM   1284  CB  LEU B  94     165.304 226.775 123.833  1.00 83.47           C  
ATOM   1285  CG  LEU B  94     165.340 228.200 124.434  1.00 83.47           C  
ATOM   1286  CD1 LEU B  94     165.563 229.292 123.387  1.00 83.47           C  
ATOM   1287  CD2 LEU B  94     164.004 228.496 125.127  1.00 83.47           C  
ATOM   1299  N   GLY B  95     166.891 226.536 121.094  1.00 83.49           N  
ATOM   1300  CA  GLY B  95     167.433 227.137 119.873  1.00 83.49           C  
ATOM   1301  C   GLY B  95     168.944 226.931 119.696  1.00 83.49           C  
ATOM   1302  O   GLY B  95     169.464 225.825 119.861  1.00 83.49           O  
ATOM   1306  N   ASN B  96     169.656 228.021 119.387  1.00 87.54           N  
ATOM   1307  CA  ASN B  96     171.104 228.035 119.146  1.00 87.54           C  
ATOM   1308  C   ASN B  96     171.924 227.419 120.297  1.00 87.54           C  
ATOM   1309  O   ASN B  96     172.914 226.733 120.037  1.00 87.54           O  
ATOM   1310  CB  ASN B  96     171.549 229.496 118.913  1.00 87.54           C  
ATOM   1311  CG  ASN B  96     171.050 230.109 117.614  1.00 87.54           C  
ATOM   1312  ND2 ASN B  96     171.017 231.420 117.524  1.00 87.54           N  
ATOM   1313  OD1 ASN B  96     170.703 229.422 116.666  1.00 87.54           O  
ATOM   1320  N   ASN B  97     171.516 227.619 121.554  1.00 85.90           N  
ATOM   1321  CA  ASN B  97     172.256 227.110 122.710  1.00 85.90           C  
ATOM   1322  C   ASN B  97     172.114 225.590 122.844  1.00 85.90           C  
ATOM   1323  O   ASN B  97     173.110 224.896 123.050  1.00 85.90           O  
ATOM   1324  CB  ASN B  97     171.768 227.792 123.990  1.00 85.90           C  
ATOM   1325  CG  ASN B  97     171.934 229.295 124.037  1.00 85.90           C  
ATOM   1326  ND2 ASN B  97     171.303 229.901 125.009  1.00 85.90           N  
ATOM   1327  OD1 ASN B  97     172.617 229.913 123.234  1.00 85.90           O  
ATOM   1334  N   ALA B  98     170.901 225.061 122.645  1.00 89.58           N  
ATOM   1335  CA  ALA B  98     170.662 223.618 122.603  1.00 89.58           C  
ATOM   1336  C   ALA B  98     171.465 222.972 121.463  1.00 89.58           C  
ATOM   1337  O   ALA B  98     172.228 222.032 121.685  1.00 89.58           O  
ATOM   1338  CB  ALA B  98     169.157 223.369 122.460  1.00 89.58           C  
ATOM   1344  N   GLN B  99     171.396 223.558 120.260  1.00 93.22           N  
ATOM   1345  CA  GLN B  99     172.195 223.114 119.115  1.00 93.22           C  
ATOM   1346  C   GLN B  99     173.698 223.124 119.401  1.00 93.22           C  
ATOM   1347  O   GLN B  99     174.404 222.219 118.951  1.00 93.22           O  
ATOM   1348  CB  GLN B  99     171.907 223.983 117.885  1.00 93.22           C  
ATOM   1349  CG  GLN B  99     170.488 223.763 117.351  1.00 93.22           C  
ATOM   1350  CD  GLN B  99     170.277 224.369 115.966  1.00 93.22           C  
ATOM   1351  NE2 GLN B  99     169.073 224.774 115.640  1.00 93.22           N  
ATOM   1352  OE1 GLN B  99     171.181 224.470 115.150  1.00 93.22           O  
ATOM   1361  N   LYS B 100     174.203 224.101 120.167  1.00 93.74           N  
ATOM   1362  CA  LYS B 100     175.610 224.131 120.575  1.00 93.74           C  
ATOM   1363  C   LYS B 100     175.978 222.889 121.389  1.00 93.74           C  
ATOM   1364  O   LYS B 100     176.955 222.239 121.035  1.00 93.74           O  
ATOM   1365  CB  LYS B 100     175.938 225.420 121.342  1.00 93.74           C  
ATOM   1366  CG  LYS B 100     177.461 225.609 121.398  1.00 93.74           C  
ATOM   1367  CD  LYS B 100     177.902 226.465 122.590  1.00 93.74           C  
ATOM   1368  CE  LYS B 100     179.428 226.621 122.638  1.00 93.74           C  
ATOM   1369  NZ  LYS B 100     180.133 225.315 122.701  1.00 93.74           N  
ATOM   1383  N   VAL B 101     175.189 222.514 122.402  1.00 92.30           N  
ATOM   1384  CA  VAL B 101     175.436 221.296 123.203  1.00 92.30           C  
ATOM   1385  C   VAL B 101     175.496 220.057 122.303  1.00 92.30           C  
ATOM   1386  O   VAL B 101     176.424 219.257 122.412  1.00 92.30           O  
ATOM   1387  CB  VAL B 101     174.372 221.112 124.310  1.00 92.30           C  
ATOM   1388  CG1 VAL B 101     174.626 219.850 125.151  1.00 92.30           C  
ATOM   1389  CG2 VAL B 101     174.358 222.302 125.279  1.00 92.30           C  
ATOM   1399  N   PHE B 102     174.562 219.931 121.353  1.00 95.98           N  
ATOM   1400  CA  PHE B 102     174.510 218.787 120.434  1.00 95.98           C  
ATOM   1401  C   PHE B 102     175.747 218.722 119.526  1.00 95.98           C  
ATOM   1402  O   PHE B 102     176.346 217.659 119.360  1.00 95.98           O  
ATOM   1403  CB  PHE B 102     173.234 218.857 119.579  1.00 95.98           C  
ATOM   1404  CG  PHE B 102     171.924 219.151 120.291  1.00 95.98           C  
ATOM   1405  CD1 PHE B 102     171.733 218.843 121.652  1.00 95.98           C  
ATOM   1406  CD2 PHE B 102     170.868 219.724 119.555  1.00 95.98           C  
ATOM   1407  CE1 PHE B 102     170.513 219.147 122.275  1.00 95.98           C  
ATOM   1408  CE2 PHE B 102     169.647 220.025 120.181  1.00 95.98           C  
ATOM   1409  CZ  PHE B 102     169.470 219.734 121.543  1.00 95.98           C  
ATOM   1419  N   TRP B 103     176.166 219.863 118.966  1.00 96.83           N  
ATOM   1420  CA  TRP B 103     177.356 219.959 118.122  1.00 96.83           C  
ATOM   1421  C   TRP B 103     178.662 219.779 118.900  1.00 96.83           C  
ATOM   1422  O   TRP B 103     179.600 219.200 118.353  1.00 96.83           O  
ATOM   1423  CB  TRP B 103     177.362 221.296 117.373  1.00 96.83           C  
ATOM   1424  CG  TRP B 103     176.467 221.360 116.173  1.00 96.83           C  
ATOM   1425  CD1 TRP B 103     175.443 222.227 115.999  1.00 96.83           C  
ATOM   1426  CD2 TRP B 103     176.490 220.526 114.972  1.00 96.83           C  
ATOM   1427  CE2 TRP B 103     175.437 220.955 114.106  1.00 96.83           C  
ATOM   1428  CE3 TRP B 103     177.283 219.441 114.532  1.00 96.83           C  
ATOM   1429  NE1 TRP B 103     174.827 221.988 114.787  1.00 96.83           N  
ATOM   1430  CZ2 TRP B 103     175.187 220.343 112.868  1.00 96.83           C  
ATOM   1431  CZ3 TRP B 103     177.036 218.818 113.293  1.00 96.83           C  
ATOM   1432  CH2 TRP B 103     175.996 219.270 112.460  1.00 96.83           C  
ATOM   1443  N   ASP B 104     178.743 220.251 120.145  1.00 96.00           N  
ATOM   1444  CA  ASP B 104     179.906 220.041 121.009  1.00 96.00           C  
ATOM   1445  C   ASP B 104     180.111 218.538 121.265  1.00 96.00           C  
ATOM   1446  O   ASP B 104     181.219 218.028 121.099  1.00 96.00           O  
ATOM   1447  CB  ASP B 104     179.743 220.769 122.356  1.00 96.00           C  
ATOM   1448  CG  ASP B 104     179.735 222.302 122.331  1.00 96.00           C  
ATOM   1449  OD1 ASP B 104     180.089 222.957 121.318  1.00 96.00           O  
ATOM   1450  OD2 ASP B 104     179.438 222.892 123.398  1.00 96.00           O  
ATOM   1455  N   CYS B 105     179.037 217.809 121.593  1.00 95.88           N  
ATOM   1456  CA  CYS B 105     179.071 216.359 121.789  1.00 95.88           C  
ATOM   1457  C   CYS B 105     179.375 215.594 120.490  1.00 95.88           C  
ATOM   1458  O   CYS B 105     180.279 214.763 120.470  1.00 95.88           O  
ATOM   1459  CB  CYS B 105     177.734 215.911 122.389  1.00 95.88           C  
ATOM   1460  SG  CYS B 105     177.584 216.536 124.085  1.00 95.88           S  
ATOM   1466  N   ALA B 106     178.682 215.904 119.387  1.00 97.31           N  
ATOM   1467  CA  ALA B 106     178.849 215.221 118.096  1.00 97.31           C  
ATOM   1468  C   ALA B 106     180.287 215.292 117.545  1.00 97.31           C  
ATOM   1469  O   ALA B 106     180.759 214.363 116.891  1.00 97.31           O  
ATOM   1470  CB  ALA B 106     177.856 215.842 117.105  1.00 97.31           C  
ATOM   1476  N   LYS B 107     181.013 216.377 117.830  1.00 96.07           N  
ATOM   1477  CA  LYS B 107     182.423 216.542 117.437  1.00 96.07           C  
ATOM   1478  C   LYS B 107     183.418 216.015 118.479  1.00 96.07           C  
ATOM   1479  O   LYS B 107     184.611 215.941 118.184  1.00 96.07           O  
ATOM   1480  CB  LYS B 107     182.694 218.022 117.218  1.00 96.07           C  
ATOM   1481  CG  LYS B 107     181.828 218.706 116.138  1.00 96.07           C  
ATOM   1482  CD  LYS B 107     182.044 220.191 116.389  1.00 96.07           C  
ATOM   1483  CE  LYS B 107     181.103 221.205 115.766  1.00 96.07           C  
ATOM   1484  NZ  LYS B 107     181.281 222.442 116.567  1.00 96.07           N  
ATOM   1498  N   GLY B 108     182.963 215.693 119.692  1.00 94.10           N  
ATOM   1499  CA  GLY B 108     183.819 215.385 120.839  1.00 94.10           C  
ATOM   1500  C   GLY B 108     184.531 216.601 121.449  1.00 94.10           C  
ATOM   1501  O   GLY B 108     185.567 216.428 122.087  1.00 94.10           O  
ATOM   1505  N   GLU B 109     184.009 217.819 121.249  1.00 94.25           N  
ATOM   1506  CA  GLU B 109     184.448 219.028 121.968  1.00 94.25           C  
ATOM   1507  C   GLU B 109     183.949 219.012 123.432  1.00 94.25           C  
ATOM   1508  O   GLU B 109     184.672 219.446 124.329  1.00 94.25           O  
ATOM   1509  CB  GLU B 109     183.979 220.311 121.242  1.00 94.25           C  
ATOM   1510  CG  GLU B 109     184.575 220.542 119.834  1.00 94.25           C  
ATOM   1511  CD  GLU B 109     184.123 221.873 119.179  1.00 94.25           C  
ATOM   1512  OE1 GLU B 109     183.779 221.893 117.968  1.00 94.25           O  
ATOM   1513  OE2 GLU B 109     184.137 222.917 119.863  1.00 94.25           O  
ATOM   1520  N   ARG B 110     182.758 218.443 123.686  1.00 91.73           N  
ATOM   1521  CA  ARG B 110     182.301 217.987 125.015  1.00 91.73           C  
ATOM   1522  C   ARG B 110     182.326 216.448 125.042  1.00 91.73           C  
ATOM   1523  O   ARG B 110     181.945 215.839 124.037  1.00 91.73           O  
ATOM   1524  CB  ARG B 110     180.903 218.564 125.351  1.00 91.73           C  
ATOM   1525  CG  ARG B 110     180.461 218.331 126.815  1.00 91.73           C  
ATOM   1526  CD  ARG B 110     179.121 219.012 127.160  1.00 91.73           C  
ATOM   1527  NE  ARG B 110     178.776 218.882 128.601  1.00 91.73           N  
ATOM   1528  CZ  ARG B 110     177.895 219.598 129.292  1.00 91.73           C  
ATOM   1529  NH1 ARG B 110     177.189 220.539 128.729  1.00 91.73           N  
ATOM   1530  NH2 ARG B 110     177.658 219.367 130.557  1.00 91.73           N  
ATOM   1544  N   PRO B 111     182.753 215.802 126.143  1.00 92.32           N  
ATOM   1545  CA  PRO B 111     182.554 214.368 126.339  1.00 92.32           C  
ATOM   1546  C   PRO B 111     181.079 213.964 126.207  1.00 92.32           C  
ATOM   1547  O   PRO B 111     180.176 214.773 126.431  1.00 92.32           O  
ATOM   1548  CB  PRO B 111     183.111 214.048 127.732  1.00 92.32           C  
ATOM   1549  CG  PRO B 111     184.147 215.149 127.946  1.00 92.32           C  
ATOM   1550  CD  PRO B 111     183.499 216.353 127.265  1.00 92.32           C  
ATOM   1558  N   LEU B 112     180.854 212.710 125.819  1.00 96.09           N  
ATOM   1559  CA  LEU B 112     179.541 212.073 125.798  1.00 96.09           C  
ATOM   1560  C   LEU B 112     179.729 210.606 126.179  1.00 96.09           C  
ATOM   1561  O   LEU B 112     180.206 209.797 125.378  1.00 96.09           O  
ATOM   1562  CB  LEU B 112     178.887 212.258 124.416  1.00 96.09           C  
ATOM   1563  CG  LEU B 112     177.540 211.524 124.261  1.00 96.09           C  
ATOM   1564  CD1 LEU B 112     176.538 211.887 125.354  1.00 96.09           C  
ATOM   1565  CD2 LEU B 112     176.919 211.880 122.909  1.00 96.09           C  
ATOM   1577  N   ASP B 113     179.384 210.280 127.415  1.00 94.72           N  
ATOM   1578  CA  ASP B 113     179.611 208.957 127.987  1.00 94.72           C  
ATOM   1579  C   ASP B 113     178.465 208.012 127.613  1.00 94.72           C  
ATOM   1580  O   ASP B 113     178.707 206.910 127.116  1.00 94.72           O  
ATOM   1581  CB  ASP B 113     179.838 209.097 129.497  1.00 94.72           C  
ATOM   1582  CG  ASP B 113     181.040 210.008 129.788  1.00 94.72           C  
ATOM   1583  OD1 ASP B 113     182.116 209.804 129.173  1.00 94.72           O  
ATOM   1584  OD2 ASP B 113     180.844 210.981 130.554  1.00 94.72           O  
ATOM   1589  N   ILE B 114     177.216 208.472 127.722  1.00 96.77           N  
ATOM   1590  CA  ILE B 114     176.030 207.698 127.337  1.00 96.77           C  
ATOM   1591  C   ILE B 114     175.145 208.515 126.387  1.00 96.77           C  
ATOM   1592  O   ILE B 114     174.545 209.518 126.777  1.00 96.77           O  
ATOM   1593  CB  ILE B 114     175.247 207.200 128.578  1.00 96.77           C  
ATOM   1594  CG1 ILE B 114     176.167 206.624 129.687  1.00 96.77           C  
ATOM   1595  CG2 ILE B 114     174.233 206.136 128.116  1.00 96.77           C  
ATOM   1596  CD1 ILE B 114     175.435 206.142 130.946  1.00 96.77           C  
ATOM   1608  N   PHE B 115     175.005 208.059 125.142  1.00 98.39           N  
ATOM   1609  CA  PHE B 115     173.926 208.524 124.266  1.00 98.39           C  
ATOM   1610  C   PHE B 115     172.694 207.647 124.474  1.00 98.39           C  
ATOM   1611  O   PHE B 115     172.733 206.435 124.243  1.00 98.39           O  
ATOM   1612  CB  PHE B 115     174.369 208.553 122.799  1.00 98.39           C  
ATOM   1613  CG  PHE B 115     173.304 209.019 121.819  1.00 98.39           C  
ATOM   1614  CD1 PHE B 115     172.980 208.233 120.695  1.00 98.39           C  
ATOM   1615  CD2 PHE B 115     172.651 210.251 122.013  1.00 98.39           C  
ATOM   1616  CE1 PHE B 115     172.002 208.670 119.782  1.00 98.39           C  
ATOM   1617  CE2 PHE B 115     171.675 210.687 121.103  1.00 98.39           C  
ATOM   1618  CZ  PHE B 115     171.346 209.896 119.988  1.00 98.39           C  
ATOM   1628  N   VAL B 116     171.601 208.268 124.907  1.00 98.58           N  
ATOM   1629  CA  VAL B 116     170.306 207.618 125.096  1.00 98.58           C  
ATOM   1630  C   VAL B 116     169.370 208.028 123.966  1.00 98.58           C  
ATOM   1631  O   VAL B 116     169.222 209.213 123.669  1.00 98.58           O  
ATOM   1632  CB  VAL B 116     169.706 207.934 126.476  1.00 98.58           C  
ATOM   1633  CG1 VAL B 116     168.370 207.209 126.629  1.00 98.58           C  
ATOM   1634  CG2 VAL B 116     170.625 207.460 127.608  1.00 98.58           C  
ATOM   1644  N   PHE B 117     168.709 207.047 123.354  1.00 98.57           N  
ATOM   1645  CA  PHE B 117     167.708 207.292 122.321  1.00 98.57           C  
ATOM   1646  C   PHE B 117     166.372 206.642 122.679  1.00 98.57           C  
ATOM   1647  O   PHE B 117     166.309 205.444 122.967  1.00 98.57           O  
ATOM   1648  CB  PHE B 117     168.243 206.808 120.970  1.00 98.57           C  
ATOM   1649  CG  PHE B 117     167.438 207.292 119.781  1.00 98.57           C  
ATOM   1650  CD1 PHE B 117     166.670 206.388 119.022  1.00 98.57           C  
ATOM   1651  CD2 PHE B 117     167.454 208.656 119.434  1.00 98.57           C  
ATOM   1652  CE1 PHE B 117     165.940 206.845 117.911  1.00 98.57           C  
ATOM   1653  CE2 PHE B 117     166.709 209.115 118.333  1.00 98.57           C  
ATOM   1654  CZ  PHE B 117     165.962 208.207 117.563  1.00 98.57           C  
ATOM   1664  N   GLU B 118     165.300 207.431 122.619  1.00 97.40           N  
ATOM   1665  CA  GLU B 118     163.914 206.967 122.680  1.00 97.40           C  
ATOM   1666  C   GLU B 118     163.223 207.161 121.317  1.00 97.40           C  
ATOM   1667  O   GLU B 118     163.437 208.143 120.608  1.00 97.40           O  
ATOM   1668  CB  GLU B 118     163.165 207.656 123.843  1.00 97.40           C  
ATOM   1669  CG  GLU B 118     161.644 207.424 123.758  1.00 97.40           C  
ATOM   1670  CD  GLU B 118     160.801 207.974 124.912  1.00 97.40           C  
ATOM   1671  OE1 GLU B 118     159.666 207.454 125.072  1.00 97.40           O  
ATOM   1672  OE2 GLU B 118     161.240 208.889 125.634  1.00 97.40           O  
ATOM   1679  N   GLY B 119     162.316 206.245 120.972  1.00 96.86           N  
ATOM   1680  CA  GLY B 119     161.555 206.311 119.723  1.00 96.86           C  
ATOM   1681  C   GLY B 119     162.253 205.614 118.560  1.00 96.86           C  
ATOM   1682  O   GLY B 119     163.320 205.030 118.707  1.00 96.86           O  
ATOM   1686  N   THR B 120     161.603 205.603 117.400  1.00 97.51           N  
ATOM   1687  CA  THR B 120     162.149 204.982 116.186  1.00 97.51           C  
ATOM   1688  C   THR B 120     163.025 205.961 115.424  1.00 97.51           C  
ATOM   1689  O   THR B 120     162.662 207.132 115.326  1.00 97.51           O  
ATOM   1690  CB  THR B 120     161.037 204.501 115.244  1.00 97.51           C  
ATOM   1691  CG2 THR B 120     160.021 203.624 115.967  1.00 97.51           C  
ATOM   1692  OG1 THR B 120     160.323 205.587 114.686  1.00 97.51           O  
ATOM   1700  N   VAL B 121     164.073 205.485 114.754  1.00 98.53           N  
ATOM   1701  CA  VAL B 121     164.669 206.268 113.664  1.00 98.53           C  
ATOM   1702  C   VAL B 121     163.702 206.248 112.483  1.00 98.53           C  
ATOM   1703  O   VAL B 121     163.265 205.177 112.064  1.00 98.53           O  
ATOM   1704  CB  VAL B 121     166.061 205.761 113.256  1.00 98.53           C  
ATOM   1705  CG1 VAL B 121     166.674 206.726 112.237  1.00 98.53           C  
ATOM   1706  CG2 VAL B 121     166.998 205.686 114.466  1.00 98.53           C  
ATOM   1716  N   ILE B 122     163.339 207.427 111.981  1.00 96.64           N  
ATOM   1717  CA  ILE B 122     162.438 207.621 110.842  1.00 96.64           C  
ATOM   1718  C   ILE B 122     163.275 207.848 109.580  1.00 96.64           C  
ATOM   1719  O   ILE B 122     164.131 208.731 109.534  1.00 96.64           O  
ATOM   1720  CB  ILE B 122     161.476 208.784 111.173  1.00 96.64           C  
ATOM   1721  CG1 ILE B 122     160.424 208.276 112.189  1.00 96.64           C  
ATOM   1722  CG2 ILE B 122     160.814 209.416 109.931  1.00 96.64           C  
ATOM   1723  CD1 ILE B 122     159.498 209.342 112.788  1.00 96.64           C  
ATOM   1735  N   GLU B 123     163.027 207.051 108.539  1.00 97.42           N  
ATOM   1736  CA  GLU B 123     163.757 207.155 107.268  1.00 97.42           C  
ATOM   1737  C   GLU B 123     162.922 207.734 106.117  1.00 97.42           C  
ATOM   1738  O   GLU B 123     163.473 208.126 105.086  1.00 97.42           O  
ATOM   1739  CB  GLU B 123     164.371 205.797 106.899  1.00 97.42           C  
ATOM   1740  CG  GLU B 123     165.369 205.303 107.961  1.00 97.42           C  
ATOM   1741  CD  GLU B 123     166.517 204.541 107.299  1.00 97.42           C  
ATOM   1742  OE1 GLU B 123     167.412 205.246 106.766  1.00 97.42           O  
ATOM   1743  OE2 GLU B 123     166.493 203.294 107.294  1.00 97.42           O  
ATOM   1750  N   ALA B 124     161.599 207.838 106.253  1.00 95.15           N  
ATOM   1751  CA  ALA B 124     160.752 208.405 105.207  1.00 95.15           C  
ATOM   1752  C   ALA B 124     160.883 209.948 105.084  1.00 95.15           C  
ATOM   1753  O   ALA B 124     161.321 210.620 106.019  1.00 95.15           O  
ATOM   1754  CB  ALA B 124     159.313 207.942 105.442  1.00 95.15           C  
ATOM   1760  N   PRO B 125     160.506 210.536 103.931  1.00 93.48           N  
ATOM   1761  CA  PRO B 125     160.271 209.875 102.651  1.00 93.48           C  
ATOM   1762  C   PRO B 125     161.595 209.469 101.983  1.00 93.48           C  
ATOM   1763  O   PRO B 125     162.614 210.148 102.118  1.00 93.48           O  
ATOM   1764  CB  PRO B 125     159.518 210.911 101.811  1.00 93.48           C  
ATOM   1765  CG  PRO B 125     160.106 212.237 102.297  1.00 93.48           C  
ATOM   1766  CD  PRO B 125     160.385 211.979 103.778  1.00 93.48           C  
ATOM   1774  N   ASN B 126     161.566 208.384 101.204  1.00 92.97           N  
ATOM   1775  CA  ASN B 126     162.641 207.973 100.285  1.00 92.97           C  
ATOM   1776  C   ASN B 126     164.043 207.795 100.918  1.00 92.97           C  
ATOM   1777  O   ASN B 126     165.048 207.985 100.236  1.00 92.97           O  
ATOM   1778  CB  ASN B 126     162.645 208.919  99.064  1.00 92.97           C  
ATOM   1779  CG  ASN B 126     161.300 209.015  98.369  1.00 92.97           C  
ATOM   1780  ND2 ASN B 126     160.913 210.187  97.923  1.00 92.97           N  
ATOM   1781  OD1 ASN B 126     160.572 208.049  98.229  1.00 92.97           O  
ATOM   1788  N   GLY B 127     164.130 207.455 102.209  1.00 94.75           N  
ATOM   1789  CA  GLY B 127     165.399 207.313 102.937  1.00 94.75           C  
ATOM   1790  C   GLY B 127     165.989 208.628 103.467  1.00 94.75           C  
ATOM   1791  O   GLY B 127     167.054 208.606 104.085  1.00 94.75           O  
ATOM   1795  N   THR B 128     165.327 209.771 103.242  1.00 95.12           N  
ATOM   1796  CA  THR B 128     165.836 211.100 103.627  1.00 95.12           C  
ATOM   1797  C   THR B 128     165.575 211.477 105.087  1.00 95.12           C  
ATOM   1798  O   THR B 128     166.174 212.432 105.564  1.00 95.12           O  
ATOM   1799  CB  THR B 128     165.289 212.221 102.725  1.00 95.12           C  
ATOM   1800  CG2 THR B 128     165.487 211.972 101.229  1.00 95.12           C  
ATOM   1801  OG1 THR B 128     163.906 212.416 102.926  1.00 95.12           O  
ATOM   1809  N   GLY B 129     164.680 210.774 105.790  1.00 96.04           N  
ATOM   1810  CA  GLY B 129     164.307 211.088 107.176  1.00 96.04           C  
ATOM   1811  C   GLY B 129     163.619 212.443 107.383  1.00 96.04           C  
ATOM   1812  O   GLY B 129     163.420 212.843 108.521  1.00 96.04           O  
ATOM   1816  N   GLN B 130     163.215 213.161 106.323  1.00 94.60           N  
ATOM   1817  CA  GLN B 130     162.546 214.466 106.450  1.00 94.60           C  
ATOM   1818  C   GLN B 130     161.139 214.405 107.091  1.00 94.60           C  
ATOM   1819  O   GLN B 130     160.516 215.445 107.289  1.00 94.60           O  
ATOM   1820  CB  GLN B 130     162.505 215.188 105.092  1.00 94.60           C  
ATOM   1821  CG  GLN B 130     163.879 215.701 104.643  1.00 94.60           C  
ATOM   1822  CD  GLN B 130     163.744 216.561 103.390  1.00 94.60           C  
ATOM   1823  NE2 GLN B 130     164.084 216.047 102.228  1.00 94.60           N  
ATOM   1824  OE1 GLN B 130     163.300 217.701 103.434  1.00 94.60           O  
ATOM   1833  N   MET B 131     160.630 213.213 107.419  1.00 93.66           N  
ATOM   1834  CA  MET B 131     159.478 213.021 108.312  1.00 93.66           C  
ATOM   1835  C   MET B 131     159.824 213.128 109.809  1.00 93.66           C  
ATOM   1836  O   MET B 131     158.936 212.970 110.639  1.00 93.66           O  
ATOM   1837  CB  MET B 131     158.781 211.693 107.956  1.00 93.66           C  
ATOM   1838  CG  MET B 131     157.806 211.957 106.808  1.00 93.66           C  
ATOM   1839  SD  MET B 131     157.172 210.520 105.916  1.00 93.66           S  
ATOM   1840  CE  MET B 131     156.313 211.372 104.567  1.00 93.66           C  
ATOM   1850  N   ASP B 132     161.081 213.391 110.164  1.00 93.80           N  
ATOM   1851  CA  ASP B 132     161.550 213.560 111.543  1.00 93.80           C  
ATOM   1852  C   ASP B 132     162.696 214.580 111.559  1.00 93.80           C  
ATOM   1853  O   ASP B 132     163.875 214.235 111.447  1.00 93.80           O  
ATOM   1854  CB  ASP B 132     161.944 212.171 112.064  1.00 93.80           C  
ATOM   1855  CG  ASP B 132     162.230 212.082 113.561  1.00 93.80           C  
ATOM   1856  OD1 ASP B 132     161.950 213.071 114.260  1.00 93.80           O  
ATOM   1857  OD2 ASP B 132     162.677 210.987 113.989  1.00 93.80           O  
ATOM   1862  N   MET B 133     162.336 215.867 111.562  1.00 92.23           N  
ATOM   1863  CA  MET B 133     163.280 216.986 111.519  1.00 92.23           C  
ATOM   1864  C   MET B 133     163.524 217.538 112.926  1.00 92.23           C  
ATOM   1865  O   MET B 133     162.579 217.864 113.634  1.00 92.23           O  
ATOM   1866  CB  MET B 133     162.751 218.089 110.592  1.00 92.23           C  
ATOM   1867  CG  MET B 133     162.731 217.689 109.110  1.00 92.23           C  
ATOM   1868  SD  MET B 133     164.340 217.426 108.298  1.00 92.23           S  
ATOM   1869  CE  MET B 133     165.126 219.042 108.533  1.00 92.23           C  
ATOM   1879  N   PHE B 134     164.790 217.708 113.304  1.00 91.27           N  
ATOM   1880  CA  PHE B 134     165.188 218.229 114.611  1.00 91.27           C  
ATOM   1881  C   PHE B 134     166.437 219.105 114.494  1.00 91.27           C  
ATOM   1882  O   PHE B 134     167.420 218.716 113.856  1.00 91.27           O  
ATOM   1883  CB  PHE B 134     165.441 217.049 115.551  1.00 91.27           C  
ATOM   1884  CG  PHE B 134     165.851 217.470 116.945  1.00 91.27           C  
ATOM   1885  CD1 PHE B 134     167.202 217.437 117.337  1.00 91.27           C  
ATOM   1886  CD2 PHE B 134     164.871 217.890 117.856  1.00 91.27           C  
ATOM   1887  CE1 PHE B 134     167.565 217.814 118.640  1.00 91.27           C  
ATOM   1888  CE2 PHE B 134     165.229 218.251 119.165  1.00 91.27           C  
ATOM   1889  CZ  PHE B 134     166.580 218.217 119.554  1.00 91.27           C  
ATOM   1899  N   ALA B 135     166.427 220.292 115.114  1.00 90.39           N  
ATOM   1900  CA  ALA B 135     167.553 221.230 115.064  1.00 90.39           C  
ATOM   1901  C   ALA B 135     168.057 221.485 113.620  1.00 90.39           C  
ATOM   1902  O   ALA B 135     169.255 221.459 113.333  1.00 90.39           O  
ATOM   1903  CB  ALA B 135     168.632 220.752 116.048  1.00 90.39           C  
ATOM   1909  N   GLY B 136     167.121 221.665 112.680  1.00 87.10           N  
ATOM   1910  CA  GLY B 136     167.403 221.969 111.271  1.00 87.10           C  
ATOM   1911  C   GLY B 136     167.883 220.812 110.376  1.00 87.10           C  
ATOM   1912  O   GLY B 136     168.161 221.062 109.203  1.00 87.10           O  
ATOM   1916  N   ARG B 137     167.966 219.559 110.856  1.00 93.22           N  
ATOM   1917  CA  ARG B 137     168.360 218.377 110.050  1.00 93.22           C  
ATOM   1918  C   ARG B 137     167.531 217.125 110.396  1.00 93.22           C  
ATOM   1919  O   ARG B 137     166.886 217.117 111.441  1.00 93.22           O  
ATOM   1920  CB  ARG B 137     169.881 218.136 110.179  1.00 93.22           C  
ATOM   1921  CG  ARG B 137     170.314 217.713 111.590  1.00 93.22           C  
ATOM   1922  CD  ARG B 137     171.835 217.741 111.798  1.00 93.22           C  
ATOM   1923  NE  ARG B 137     172.561 216.653 111.107  1.00 93.22           N  
ATOM   1924  CZ  ARG B 137     173.710 216.129 111.507  1.00 93.22           C  
ATOM   1925  NH1 ARG B 137     174.303 216.452 112.617  1.00 93.22           N  
ATOM   1926  NH2 ARG B 137     174.342 215.247 110.799  1.00 93.22           N  
ATOM   1940  N   PRO B 138     167.521 216.072 109.558  1.00 95.47           N  
ATOM   1941  CA  PRO B 138     166.864 214.808 109.895  1.00 95.47           C  
ATOM   1942  C   PRO B 138     167.430 214.179 111.175  1.00 95.47           C  
ATOM   1943  O   PRO B 138     168.648 214.098 111.346  1.00 95.47           O  
ATOM   1944  CB  PRO B 138     167.077 213.892 108.684  1.00 95.47           C  
ATOM   1945  CG  PRO B 138     167.272 214.870 107.528  1.00 95.47           C  
ATOM   1946  CD  PRO B 138     168.027 216.018 108.196  1.00 95.47           C  
ATOM   1954  N   MET B 139     166.562 213.665 112.048  1.00 96.16           N  
ATOM   1955  CA  MET B 139     166.950 213.023 113.311  1.00 96.16           C  
ATOM   1956  C   MET B 139     167.891 211.829 113.092  1.00 96.16           C  
ATOM   1957  O   MET B 139     168.853 211.640 113.834  1.00 96.16           O  
ATOM   1958  CB  MET B 139     165.675 212.612 114.066  1.00 96.16           C  
ATOM   1959  CG  MET B 139     165.970 211.889 115.388  1.00 96.16           C  
ATOM   1960  SD  MET B 139     167.149 212.725 116.484  1.00 96.16           S  
ATOM   1961  CE  MET B 139     166.081 214.002 117.199  1.00 96.16           C  
ATOM   1971  N   LYS B 140     167.696 211.066 112.008  1.00 97.86           N  
ATOM   1972  CA  LYS B 140     168.598 209.973 111.606  1.00 97.86           C  
ATOM   1973  C   LYS B 140     170.066 210.406 111.442  1.00 97.86           C  
ATOM   1974  O   LYS B 140     170.979 209.631 111.738  1.00 97.86           O  
ATOM   1975  CB  LYS B 140     168.049 209.291 110.342  1.00 97.86           C  
ATOM   1976  CG  LYS B 140     167.931 210.199 109.102  1.00 97.86           C  
ATOM   1977  CD  LYS B 140     167.612 209.388 107.838  1.00 97.86           C  
ATOM   1978  CE  LYS B 140     168.853 208.629 107.357  1.00 97.86           C  
ATOM   1979  NZ  LYS B 140     168.515 207.637 106.310  1.00 97.86           N  
ATOM   1993  N   ASP B 141     170.317 211.651 111.044  1.00 97.99           N  
ATOM   1994  CA  ASP B 141     171.678 212.158 110.871  1.00 97.99           C  
ATOM   1995  C   ASP B 141     172.297 212.558 112.225  1.00 97.99           C  
ATOM   1996  O   ASP B 141     173.479 212.308 112.455  1.00 97.99           O  
ATOM   1997  CB  ASP B 141     171.693 213.329 109.879  1.00 97.99           C  
ATOM   1998  CG  ASP B 141     171.164 213.039 108.468  1.00 97.99           C  
ATOM   1999  OD1 ASP B 141     171.049 211.854 108.078  1.00 97.99           O  
ATOM   2000  OD2 ASP B 141     170.939 214.049 107.766  1.00 97.99           O  
ATOM   2005  N   TRP B 142     171.498 213.093 113.160  1.00 97.45           N  
ATOM   2006  CA  TRP B 142     171.925 213.295 114.554  1.00 97.45           C  
ATOM   2007  C   TRP B 142     172.250 211.974 115.251  1.00 97.45           C  
ATOM   2008  O   TRP B 142     173.290 211.864 115.893  1.00 97.45           O  
ATOM   2009  CB  TRP B 142     170.840 214.014 115.363  1.00 97.45           C  
ATOM   2010  CG  TRP B 142     170.752 215.492 115.183  1.00 97.45           C  
ATOM   2011  CD1 TRP B 142     169.672 216.165 114.735  1.00 97.45           C  
ATOM   2012  CD2 TRP B 142     171.750 216.505 115.517  1.00 97.45           C  
ATOM   2013  CE2 TRP B 142     171.184 217.791 115.266  1.00 97.45           C  
ATOM   2014  CE3 TRP B 142     173.075 216.465 116.007  1.00 97.45           C  
ATOM   2015  NE1 TRP B 142     169.918 217.520 114.789  1.00 97.45           N  
ATOM   2016  CZ2 TRP B 142     171.902 218.977 115.477  1.00 97.45           C  
ATOM   2017  CZ3 TRP B 142     173.803 217.650 116.229  1.00 97.45           C  
ATOM   2018  CH2 TRP B 142     173.219 218.903 115.969  1.00 97.45           C  
ATOM   2029  N   VAL B 143     171.392 210.960 115.094  1.00 98.60           N  
ATOM   2030  CA  VAL B 143     171.616 209.609 115.635  1.00 98.60           C  
ATOM   2031  C   VAL B 143     172.929 209.024 115.114  1.00 98.60           C  
ATOM   2032  O   VAL B 143     173.667 208.418 115.889  1.00 98.60           O  
ATOM   2033  CB  VAL B 143     170.425 208.692 115.288  1.00 98.60           C  
ATOM   2034  CG1 VAL B 143     170.680 207.213 115.599  1.00 98.60           C  
ATOM   2035  CG2 VAL B 143     169.182 209.110 116.079  1.00 98.60           C  
ATOM   2045  N   THR B 144     173.256 209.242 113.836  1.00 98.18           N  
ATOM   2046  CA  THR B 144     174.527 208.802 113.234  1.00 98.18           C  
ATOM   2047  C   THR B 144     175.730 209.446 113.926  1.00 98.18           C  
ATOM   2048  O   THR B 144     176.630 208.739 114.384  1.00 98.18           O  
ATOM   2049  CB  THR B 144     174.566 209.122 111.730  1.00 98.18           C  
ATOM   2050  CG2 THR B 144     175.818 208.571 111.048  1.00 98.18           C  
ATOM   2051  OG1 THR B 144     173.471 208.530 111.070  1.00 98.18           O  
ATOM   2059  N   ASP B 145     175.736 210.778 114.036  1.00 98.06           N  
ATOM   2060  CA  ASP B 145     176.865 211.520 114.603  1.00 98.06           C  
ATOM   2061  C   ASP B 145     177.029 211.249 116.111  1.00 98.06           C  
ATOM   2062  O   ASP B 145     178.139 211.009 116.587  1.00 98.06           O  
ATOM   2063  CB  ASP B 145     176.686 213.027 114.347  1.00 98.06           C  
ATOM   2064  CG  ASP B 145     176.774 213.466 112.879  1.00 98.06           C  
ATOM   2065  OD1 ASP B 145     177.342 212.735 112.040  1.00 98.06           O  
ATOM   2066  OD2 ASP B 145     176.295 214.590 112.591  1.00 98.06           O  
ATOM   2071  N   LEU B 146     175.927 211.236 116.870  1.00 98.36           N  
ATOM   2072  CA  LEU B 146     175.944 211.077 118.327  1.00 98.36           C  
ATOM   2073  C   LEU B 146     176.237 209.635 118.763  1.00 98.36           C  
ATOM   2074  O   LEU B 146     177.028 209.437 119.686  1.00 98.36           O  
ATOM   2075  CB  LEU B 146     174.624 211.602 118.922  1.00 98.36           C  
ATOM   2076  CG  LEU B 146     174.418 213.122 118.754  1.00 98.36           C  
ATOM   2077  CD1 LEU B 146     173.011 213.510 119.201  1.00 98.36           C  
ATOM   2078  CD2 LEU B 146     175.428 213.938 119.569  1.00 98.36           C  
ATOM   2090  N   ALA B 147     175.704 208.621 118.071  1.00 98.48           N  
ATOM   2091  CA  ALA B 147     176.055 207.225 118.345  1.00 98.48           C  
ATOM   2092  C   ALA B 147     177.529 206.920 118.011  1.00 98.48           C  
ATOM   2093  O   ALA B 147     178.160 206.115 118.697  1.00 98.48           O  
ATOM   2094  CB  ALA B 147     175.102 206.299 117.579  1.00 98.48           C  
ATOM   2100  N   GLY B 148     178.100 207.589 117.000  1.00 97.40           N  
ATOM   2101  CA  GLY B 148     179.539 207.546 116.710  1.00 97.40           C  
ATOM   2102  C   GLY B 148     180.400 208.343 117.703  1.00 97.40           C  
ATOM   2103  O   GLY B 148     181.581 208.034 117.887  1.00 97.40           O  
ATOM   2107  N   ALA B 149     179.827 209.352 118.368  1.00 97.59           N  
ATOM   2108  CA  ALA B 149     180.512 210.176 119.360  1.00 97.59           C  
ATOM   2109  C   ALA B 149     180.505 209.583 120.782  1.00 97.59           C  
ATOM   2110  O   ALA B 149     181.427 209.875 121.548  1.00 97.59           O  
ATOM   2111  CB  ALA B 149     179.902 211.580 119.340  1.00 97.59           C  
ATOM   2117  N   ALA B 150     179.522 208.758 121.137  1.00 97.61           N  
ATOM   2118  CA  ALA B 150     179.335 208.274 122.503  1.00 97.61           C  
ATOM   2119  C   ALA B 150     180.270 207.122 122.916  1.00 97.61           C  
ATOM   2120  O   ALA B 150     180.677 206.285 122.100  1.00 97.61           O  
ATOM   2121  CB  ALA B 150     177.868 207.895 122.677  1.00 97.61           C  
ATOM   2127  N   GLN B 151     180.568 207.037 124.216  1.00 95.69           N  
ATOM   2128  CA  GLN B 151     181.263 205.882 124.795  1.00 95.69           C  
ATOM   2129  C   GLN B 151     180.358 204.644 124.838  1.00 95.69           C  
ATOM   2130  O   GLN B 151     180.790 203.559 124.443  1.00 95.69           O  
ATOM   2131  CB  GLN B 151     181.859 206.224 126.166  1.00 95.69           C  
ATOM   2132  CG  GLN B 151     182.827 207.415 126.169  1.00 95.69           C  
ATOM   2133  CD  GLN B 151     184.121 207.190 125.394  1.00 95.69           C  
ATOM   2134  NE2 GLN B 151     184.960 208.198 125.314  1.00 95.69           N  
ATOM   2135  OE1 GLN B 151     184.428 206.143 124.847  1.00 95.69           O  
ATOM   2144  N   ILE B 152     179.083 204.819 125.204  1.00 96.76           N  
ATOM   2145  CA  ILE B 152     178.028 203.796 125.223  1.00 96.76           C  
ATOM   2146  C   ILE B 152     176.764 204.347 124.546  1.00 96.76           C  
ATOM   2147  O   ILE B 152     176.467 205.537 124.639  1.00 96.76           O  
ATOM   2148  CB  ILE B 152     177.750 203.315 126.672  1.00 96.76           C  
ATOM   2149  CG1 ILE B 152     179.080 202.985 127.391  1.00 96.76           C  
ATOM   2150  CG2 ILE B 152     176.800 202.099 126.656  1.00 96.76           C  
ATOM   2151  CD1 ILE B 152     178.951 202.343 128.771  1.00 96.76           C  
ATOM   2163  N   VAL B 153     176.011 203.483 123.859  1.00 98.37           N  
ATOM   2164  CA  VAL B 153     174.713 203.823 123.252  1.00 98.37           C  
ATOM   2165  C   VAL B 153     173.628 202.926 123.838  1.00 98.37           C  
ATOM   2166  O   VAL B 153     173.773 201.703 123.843  1.00 98.37           O  
ATOM   2167  CB  VAL B 153     174.756 203.725 121.715  1.00 98.37           C  
ATOM   2168  CG1 VAL B 153     173.410 204.106 121.081  1.00 98.37           C  
ATOM   2169  CG2 VAL B 153     175.822 204.659 121.131  1.00 98.37           C  
ATOM   2179  N   VAL B 154     172.541 203.532 124.316  1.00 98.72           N  
ATOM   2180  CA  VAL B 154     171.424 202.832 124.962  1.00 98.72           C  
ATOM   2181  C   VAL B 154     170.120 203.145 124.228  1.00 98.72           C  
ATOM   2182  O   VAL B 154     169.710 204.302 124.117  1.00 98.72           O  
ATOM   2183  CB  VAL B 154     171.324 203.181 126.462  1.00 98.72           C  
ATOM   2184  CG1 VAL B 154     170.285 202.292 127.153  1.00 98.72           C  
ATOM   2185  CG2 VAL B 154     172.654 202.977 127.201  1.00 98.72           C  
ATOM   2195  N   ALA B 155     169.454 202.101 123.742  1.00 98.87           N  
ATOM   2196  CA  ALA B 155     168.105 202.182 123.198  1.00 98.87           C  
ATOM   2197  C   ALA B 155     167.089 201.986 124.327  1.00 98.87           C  
ATOM   2198  O   ALA B 155     167.032 200.909 124.931  1.00 98.87           O  
ATOM   2199  CB  ALA B 155     167.949 201.111 122.117  1.00 98.87           C  
ATOM   2205  N   ILE B 156     166.275 203.006 124.594  1.00 98.69           N  
ATOM   2206  CA  ILE B 156     165.235 202.955 125.619  1.00 98.69           C  
ATOM   2207  C   ILE B 156     163.863 202.752 124.969  1.00 98.69           C  
ATOM   2208  O   ILE B 156     163.363 203.567 124.188  1.00 98.69           O  
ATOM   2209  CB  ILE B 156     165.300 204.184 126.547  1.00 98.69           C  
ATOM   2210  CG1 ILE B 156     166.639 204.286 127.312  1.00 98.69           C  
ATOM   2211  CG2 ILE B 156     164.135 204.161 127.544  1.00 98.69           C  
ATOM   2212  CD1 ILE B 156     166.998 203.134 128.257  1.00 98.69           C  
ATOM   2224  N   GLY B 157     163.230 201.647 125.348  1.00 98.60           N  
ATOM   2225  CA  GLY B 157     161.910 201.257 124.894  1.00 98.60           C  
ATOM   2226  C   GLY B 157     161.895 200.562 123.533  1.00 98.60           C  
ATOM   2227  O   GLY B 157     162.783 200.674 122.693  1.00 98.60           O  
ATOM   2231  N   ASP B 158     160.801 199.851 123.301  1.00 98.28           N  
ATOM   2232  CA  ASP B 158     160.557 198.947 122.174  1.00 98.28           C  
ATOM   2233  C   ASP B 158     160.680 199.628 120.793  1.00 98.28           C  
ATOM   2234  O   ASP B 158     161.093 199.009 119.813  1.00 98.28           O  
ATOM   2235  CB  ASP B 158     159.149 198.396 122.419  1.00 98.28           C  
ATOM   2236  CG  ASP B 158     158.830 197.202 121.540  1.00 98.28           C  
ATOM   2237  OD1 ASP B 158     159.412 196.136 121.817  1.00 98.28           O  
ATOM   2238  OD2 ASP B 158     157.964 197.380 120.660  1.00 98.28           O  
ATOM   2243  N   CYS B 159     160.403 200.935 120.727  1.00 97.94           N  
ATOM   2244  CA  CYS B 159     160.600 201.741 119.520  1.00 97.94           C  
ATOM   2245  C   CYS B 159     162.089 201.915 119.170  1.00 97.94           C  
ATOM   2246  O   CYS B 159     162.452 201.727 118.012  1.00 97.94           O  
ATOM   2247  CB  CYS B 159     159.900 203.097 119.689  1.00 97.94           C  
ATOM   2248  SG  CYS B 159     158.104 202.877 119.866  1.00 97.94           S  
ATOM   2254  N   ALA B 160     162.946 202.202 120.156  1.00 98.75           N  
ATOM   2255  CA  ALA B 160     164.382 202.380 119.938  1.00 98.75           C  
ATOM   2256  C   ALA B 160     165.106 201.040 119.765  1.00 98.75           C  
ATOM   2257  O   ALA B 160     166.041 200.947 118.971  1.00 98.75           O  
ATOM   2258  CB  ALA B 160     164.954 203.194 121.102  1.00 98.75           C  
ATOM   2264  N   CYS B 161     164.662 199.988 120.459  1.00 98.76           N  
ATOM   2265  CA  CYS B 161     165.240 198.654 120.318  1.00 98.76           C  
ATOM   2266  C   CYS B 161     164.872 198.007 118.973  1.00 98.76           C  
ATOM   2267  O   CYS B 161     165.760 197.554 118.251  1.00 98.76           O  
ATOM   2268  CB  CYS B 161     164.799 197.773 121.497  1.00 98.76           C  
ATOM   2269  SG  CYS B 161     165.325 198.514 123.066  1.00 98.76           S  
ATOM   2275  N   PHE B 162     163.574 197.969 118.638  1.00 98.51           N  
ATOM   2276  CA  PHE B 162     163.014 197.076 117.610  1.00 98.51           C  
ATOM   2277  C   PHE B 162     162.056 197.767 116.611  1.00 98.51           C  
ATOM   2278  O   PHE B 162     161.534 197.112 115.706  1.00 98.51           O  
ATOM   2279  CB  PHE B 162     162.296 195.909 118.325  1.00 98.51           C  
ATOM   2280  CG  PHE B 162     163.094 195.176 119.397  1.00 98.51           C  
ATOM   2281  CD1 PHE B 162     164.391 194.701 119.121  1.00 98.51           C  
ATOM   2282  CD2 PHE B 162     162.529 194.927 120.663  1.00 98.51           C  
ATOM   2283  CE1 PHE B 162     165.137 194.034 120.110  1.00 98.51           C  
ATOM   2284  CE2 PHE B 162     163.260 194.230 121.642  1.00 98.51           C  
ATOM   2285  CZ  PHE B 162     164.571 193.800 121.374  1.00 98.51           C  
ATOM   2295  N   GLY B 163     161.795 199.071 116.753  1.00 98.03           N  
ATOM   2296  CA  GLY B 163     160.880 199.849 115.901  1.00 98.03           C  
ATOM   2297  C   GLY B 163     159.419 199.920 116.387  1.00 98.03           C  
ATOM   2298  O   GLY B 163     158.664 200.778 115.933  1.00 98.03           O  
ATOM   2302  N   GLY B 164     159.008 199.065 117.329  1.00 96.52           N  
ATOM   2303  CA  GLY B 164     157.713 199.125 118.021  1.00 96.52           C  
ATOM   2304  C   GLY B 164     156.469 199.340 117.146  1.00 96.52           C  
ATOM   2305  O   GLY B 164     156.309 198.699 116.106  1.00 96.52           O  
ATOM   2309  N   ILE B 165     155.552 200.213 117.592  1.00 95.91           N  
ATOM   2310  CA  ILE B 165     154.268 200.462 116.905  1.00 95.91           C  
ATOM   2311  C   ILE B 165     154.419 201.251 115.590  1.00 95.91           C  
ATOM   2312  O   ILE B 165     153.769 200.851 114.627  1.00 95.91           O  
ATOM   2313  CB  ILE B 165     153.187 201.078 117.836  1.00 95.91           C  
ATOM   2314  CG1 ILE B 165     153.095 200.279 119.163  1.00 95.91           C  
ATOM   2315  CG2 ILE B 165     151.831 201.138 117.098  1.00 95.91           C  
ATOM   2316  CD1 ILE B 165     151.769 200.365 119.934  1.00 95.91           C  
ATOM   2328  N   PRO B 166     155.248 202.315 115.480  1.00 95.88           N  
ATOM   2329  CA  PRO B 166     155.423 203.019 114.205  1.00 95.88           C  
ATOM   2330  C   PRO B 166     155.958 202.105 113.089  1.00 95.88           C  
ATOM   2331  O   PRO B 166     155.526 202.223 111.947  1.00 95.88           O  
ATOM   2332  CB  PRO B 166     156.367 204.189 114.503  1.00 95.88           C  
ATOM   2333  CG  PRO B 166     156.149 204.449 115.990  1.00 95.88           C  
ATOM   2334  CD  PRO B 166     155.947 203.036 116.536  1.00 95.88           C  
ATOM   2342  N   ALA B 167     156.806 201.127 113.433  1.00 97.00           N  
ATOM   2343  CA  ALA B 167     157.296 200.102 112.508  1.00 97.00           C  
ATOM   2344  C   ALA B 167     156.314 198.934 112.254  1.00 97.00           C  
ATOM   2345  O   ALA B 167     156.730 197.884 111.767  1.00 97.00           O  
ATOM   2346  CB  ALA B 167     158.663 199.608 112.993  1.00 97.00           C  
ATOM   2352  N   MET B 168     155.034 199.046 112.626  1.00 94.78           N  
ATOM   2353  CA  MET B 168     154.011 198.049 112.287  1.00 94.78           C  
ATOM   2354  C   MET B 168     153.478 198.292 110.869  1.00 94.78           C  
ATOM   2355  O   MET B 168     153.206 199.432 110.493  1.00 94.78           O  
ATOM   2356  CB  MET B 168     152.887 198.065 113.338  1.00 94.78           C  
ATOM   2357  CG  MET B 168     151.884 196.925 113.125  1.00 94.78           C  
ATOM   2358  SD  MET B 168     150.695 196.656 114.473  1.00 94.78           S  
ATOM   2359  CE  MET B 168     149.690 198.151 114.386  1.00 94.78           C  
ATOM   2369  N   GLU B 169     153.286 197.224 110.090  1.00 93.99           N  
ATOM   2370  CA  GLU B 169     152.802 197.305 108.704  1.00 93.99           C  
ATOM   2371  C   GLU B 169     151.510 198.146 108.595  1.00 93.99           C  
ATOM   2372  O   GLU B 169     150.538 197.856 109.316  1.00 93.99           O  
ATOM   2373  CB  GLU B 169     152.553 195.885 108.165  1.00 93.99           C  
ATOM   2374  CG  GLU B 169     153.848 195.178 107.735  1.00 93.99           C  
ATOM   2375  CD  GLU B 169     154.524 195.876 106.545  1.00 93.99           C  
ATOM   2376  OE1 GLU B 169     155.766 195.985 106.556  1.00 93.99           O  
ATOM   2377  OE2 GLU B 169     153.777 196.324 105.642  1.00 93.99           O  
ATOM   2384  N   PRO B 170     151.463 199.177 107.718  1.00 94.92           N  
ATOM   2385  CA  PRO B 170     152.332 199.390 106.547  1.00 94.92           C  
ATOM   2386  C   PRO B 170     153.550 200.327 106.743  1.00 94.92           C  
ATOM   2387  O   PRO B 170     154.041 200.877 105.762  1.00 94.92           O  
ATOM   2388  CB  PRO B 170     151.364 199.908 105.475  1.00 94.92           C  
ATOM   2389  CG  PRO B 170     150.439 200.804 106.289  1.00 94.92           C  
ATOM   2390  CD  PRO B 170     150.302 200.054 107.614  1.00 94.92           C  
ATOM   2398  N   ASN B 171     154.004 200.568 107.981  1.00 96.30           N  
ATOM   2399  CA  ASN B 171     155.205 201.355 108.330  1.00 96.30           C  
ATOM   2400  C   ASN B 171     155.403 202.672 107.522  1.00 96.30           C  
ATOM   2401  O   ASN B 171     156.421 202.858 106.847  1.00 96.30           O  
ATOM   2402  CB  ASN B 171     156.433 200.424 108.323  1.00 96.30           C  
ATOM   2403  CG  ASN B 171     157.640 201.056 108.999  1.00 96.30           C  
ATOM   2404  ND2 ASN B 171     158.721 200.327 109.132  1.00 96.30           N  
ATOM   2405  OD1 ASN B 171     157.620 202.185 109.462  1.00 96.30           O  
ATOM   2412  N   PRO B 172     154.433 203.609 107.562  1.00 94.14           N  
ATOM   2413  CA  PRO B 172     154.428 204.820 106.728  1.00 94.14           C  
ATOM   2414  C   PRO B 172     155.650 205.733 106.888  1.00 94.14           C  
ATOM   2415  O   PRO B 172     156.098 206.349 105.924  1.00 94.14           O  
ATOM   2416  CB  PRO B 172     153.173 205.583 107.149  1.00 94.14           C  
ATOM   2417  CG  PRO B 172     152.773 205.000 108.503  1.00 94.14           C  
ATOM   2418  CD  PRO B 172     153.255 203.564 108.412  1.00 94.14           C  
ATOM   2426  N   SER B 173     156.178 205.838 108.106  1.00 94.94           N  
ATOM   2427  CA  SER B 173     157.334 206.671 108.438  1.00 94.94           C  
ATOM   2428  C   SER B 173     158.675 206.013 108.085  1.00 94.94           C  
ATOM   2429  O   SER B 173     159.722 206.633 108.261  1.00 94.94           O  
ATOM   2430  CB  SER B 173     157.259 207.064 109.921  1.00 94.94           C  
ATOM   2431  OG  SER B 173     156.874 205.956 110.719  1.00 94.94           O  
ATOM   2437  N   GLY B 174     158.691 204.771 107.579  1.00 97.31           N  
ATOM   2438  CA  GLY B 174     159.942 204.023 107.409  1.00 97.31           C  
ATOM   2439  C   GLY B 174     160.691 203.909 108.740  1.00 97.31           C  
ATOM   2440  O   GLY B 174     161.895 204.131 108.798  1.00 97.31           O  
ATOM   2444  N   SER B 175     159.944 203.674 109.817  1.00 97.52           N  
ATOM   2445  CA  SER B 175     160.428 203.608 111.188  1.00 97.52           C  
ATOM   2446  C   SER B 175     161.195 202.315 111.449  1.00 97.52           C  
ATOM   2447  O   SER B 175     160.764 201.228 111.052  1.00 97.52           O  
ATOM   2448  CB  SER B 175     159.246 203.706 112.153  1.00 97.52           C  
ATOM   2449  OG  SER B 175     158.879 205.057 112.365  1.00 97.52           O  
ATOM   2455  N   THR B 176     162.306 202.418 112.177  1.00 98.44           N  
ATOM   2456  CA  THR B 176     163.147 201.282 112.576  1.00 98.44           C  
ATOM   2457  C   THR B 176     163.812 201.506 113.945  1.00 98.44           C  
ATOM   2458  O   THR B 176     163.809 202.625 114.463  1.00 98.44           O  
ATOM   2459  CB  THR B 176     164.164 200.996 111.459  1.00 98.44           C  
ATOM   2460  CG2 THR B 176     165.302 202.006 111.349  1.00 98.44           C  
ATOM   2461  OG1 THR B 176     164.714 199.716 111.647  1.00 98.44           O  
ATOM   2469  N   GLY B 177     164.349 200.445 114.555  1.00 98.71           N  
ATOM   2470  CA  GLY B 177     165.156 200.532 115.779  1.00 98.71           C  
ATOM   2471  C   GLY B 177     166.627 200.856 115.487  1.00 98.71           C  
ATOM   2472  O   GLY B 177     167.059 200.859 114.333  1.00 98.71           O  
ATOM   2476  N   LEU B 178     167.424 201.111 116.531  1.00 98.76           N  
ATOM   2477  CA  LEU B 178     168.839 201.475 116.394  1.00 98.76           C  
ATOM   2478  C   LEU B 178     169.686 200.345 115.799  1.00 98.76           C  
ATOM   2479  O   LEU B 178     170.350 200.559 114.792  1.00 98.76           O  
ATOM   2480  CB  LEU B 178     169.436 201.918 117.746  1.00 98.76           C  
ATOM   2481  CG  LEU B 178     169.065 203.320 118.261  1.00 98.76           C  
ATOM   2482  CD1 LEU B 178     169.968 203.648 119.454  1.00 98.76           C  
ATOM   2483  CD2 LEU B 178     169.288 204.418 117.222  1.00 98.76           C  
ATOM   2495  N   GLN B 179     169.676 199.148 116.396  1.00 98.66           N  
ATOM   2496  CA  GLN B 179     170.498 198.015 115.930  1.00 98.66           C  
ATOM   2497  C   GLN B 179     169.674 196.820 115.418  1.00 98.66           C  
ATOM   2498  O   GLN B 179     170.215 195.943 114.741  1.00 98.66           O  
ATOM   2499  CB  GLN B 179     171.541 197.655 117.007  1.00 98.66           C  
ATOM   2500  CG  GLN B 179     172.635 196.718 116.463  1.00 98.66           C  
ATOM   2501  CD  GLN B 179     173.947 196.764 117.244  1.00 98.66           C  
ATOM   2502  NE2 GLN B 179     175.059 196.471 116.609  1.00 98.66           N  
ATOM   2503  OE1 GLN B 179     174.006 197.017 118.436  1.00 98.66           O  
ATOM   2512  N   PHE B 180     168.356 196.813 115.636  1.00 98.65           N  
ATOM   2513  CA  PHE B 180     167.440 195.788 115.130  1.00 98.65           C  
ATOM   2514  C   PHE B 180     166.219 196.410 114.435  1.00 98.65           C  
ATOM   2515  O   PHE B 180     165.765 197.496 114.796  1.00 98.65           O  
ATOM   2516  CB  PHE B 180     166.995 194.870 116.275  1.00 98.65           C  
ATOM   2517  CG  PHE B 180     168.073 194.040 116.948  1.00 98.65           C  
ATOM   2518  CD1 PHE B 180     168.186 192.663 116.668  1.00 98.65           C  
ATOM   2519  CD2 PHE B 180     168.908 194.618 117.923  1.00 98.65           C  
ATOM   2520  CE1 PHE B 180     169.126 191.875 117.356  1.00 98.65           C  
ATOM   2521  CE2 PHE B 180     169.852 193.831 118.607  1.00 98.65           C  
ATOM   2522  CZ  PHE B 180     169.960 192.460 118.327  1.00 98.65           C  
ATOM   2532  N   HIS B 181     165.667 195.688 113.463  1.00 97.97           N  
ATOM   2533  CA  HIS B 181     164.344 195.927 112.897  1.00 97.97           C  
ATOM   2534  C   HIS B 181     163.464 194.713 113.214  1.00 97.97           C  
ATOM   2535  O   HIS B 181     163.713 193.611 112.718  1.00 97.97           O  
ATOM   2536  CB  HIS B 181     164.446 196.179 111.391  1.00 97.97           C  
ATOM   2537  CG  HIS B 181     163.107 196.587 110.840  1.00 97.97           C  
ATOM   2538  CD2 HIS B 181     162.123 195.760 110.365  1.00 97.97           C  
ATOM   2539  ND1 HIS B 181     162.594 197.860 110.861  1.00 97.97           N  
ATOM   2540  CE1 HIS B 181     161.333 197.811 110.408  1.00 97.97           C  
ATOM   2541  NE2 HIS B 181     160.995 196.548 110.105  1.00 97.97           N  
ATOM   2549  N   LYS B 182     162.466 194.880 114.092  1.00 96.59           N  
ATOM   2550  CA  LYS B 182     161.813 193.751 114.774  1.00 96.59           C  
ATOM   2551  C   LYS B 182     162.895 192.813 115.342  1.00 96.59           C  
ATOM   2552  O   LYS B 182     163.740 193.279 116.102  1.00 96.59           O  
ATOM   2553  CB  LYS B 182     160.747 193.103 113.859  1.00 96.59           C  
ATOM   2554  CG  LYS B 182     159.663 194.077 113.351  1.00 96.59           C  
ATOM   2555  CD  LYS B 182     158.826 194.684 114.487  1.00 96.59           C  
ATOM   2556  CE  LYS B 182     157.710 195.587 113.962  1.00 96.59           C  
ATOM   2557  NZ  LYS B 182     156.987 196.218 115.091  1.00 96.59           N  
ATOM   2571  N   ARG B 183     162.902 191.518 114.994  1.00 96.32           N  
ATOM   2572  CA  ARG B 183     163.923 190.547 115.453  1.00 96.32           C  
ATOM   2573  C   ARG B 183     165.170 190.508 114.555  1.00 96.32           C  
ATOM   2574  O   ARG B 183     166.172 189.912 114.940  1.00 96.32           O  
ATOM   2575  CB  ARG B 183     163.269 189.161 115.669  1.00 96.32           C  
ATOM   2576  CG  ARG B 183     164.173 188.175 116.444  1.00 96.32           C  
ATOM   2577  CD  ARG B 183     163.494 186.864 116.876  1.00 96.32           C  
ATOM   2578  NE  ARG B 183     162.456 187.070 117.905  1.00 96.32           N  
ATOM   2579  CZ  ARG B 183     162.524 186.980 119.222  1.00 96.32           C  
ATOM   2580  NH1 ARG B 183     163.606 186.615 119.846  1.00 96.32           N  
ATOM   2581  NH2 ARG B 183     161.492 187.275 119.962  1.00 96.32           N  
ATOM   2595  N   GLU B 184     165.143 191.117 113.370  1.00 95.95           N  
ATOM   2596  CA  GLU B 184     166.289 191.098 112.457  1.00 95.95           C  
ATOM   2597  C   GLU B 184     167.370 192.083 112.916  1.00 95.95           C  
ATOM   2598  O   GLU B 184     167.113 193.263 113.161  1.00 95.95           O  
ATOM   2599  CB  GLU B 184     165.851 191.320 111.000  1.00 95.95           C  
ATOM   2600  CG  GLU B 184     167.033 191.121 110.033  1.00 95.95           C  
ATOM   2601  CD  GLU B 184     166.636 190.933 108.557  1.00 95.95           C  
ATOM   2602  OE1 GLU B 184     167.565 190.708 107.747  1.00 95.95           O  
ATOM   2603  OE2 GLU B 184     165.424 190.936 108.248  1.00 95.95           O  
ATOM   2610  N   LYS B 185     168.604 191.593 113.045  1.00 93.31           N  
ATOM   2611  CA  LYS B 185     169.762 192.404 113.426  1.00 93.31           C  
ATOM   2612  C   LYS B 185     170.239 193.178 112.200  1.00 93.31           C  
ATOM   2613  O   LYS B 185     170.768 192.588 111.263  1.00 93.31           O  
ATOM   2614  CB  LYS B 185     170.817 191.479 114.036  1.00 93.31           C  
ATOM   2615  CG  LYS B 185     171.889 192.256 114.806  1.00 93.31           C  
ATOM   2616  CD  LYS B 185     172.758 191.258 115.574  1.00 93.31           C  
ATOM   2617  CE  LYS B 185     173.669 191.972 116.568  1.00 93.31           C  
ATOM   2618  NZ  LYS B 185     174.100 191.029 117.630  1.00 93.31           N  
ATOM   2632  N   GLY B 186     170.006 194.484 112.203  1.00 91.51           N  
ATOM   2633  CA  GLY B 186     169.994 195.302 110.987  1.00 91.51           C  
ATOM   2634  C   GLY B 186     169.084 196.528 111.083  1.00 91.51           C  
ATOM   2635  O   GLY B 186     168.477 196.915 110.093  1.00 91.51           O  
ATOM   2639  N   GLY B 187     168.970 197.119 112.278  1.00 96.28           N  
ATOM   2640  CA  GLY B 187     168.369 198.445 112.455  1.00 96.28           C  
ATOM   2641  C   GLY B 187     169.228 199.552 111.831  1.00 96.28           C  
ATOM   2642  O   GLY B 187     170.217 199.271 111.153  1.00 96.28           O  
ATOM   2646  N   PHE B 188     168.878 200.810 112.086  1.00 98.52           N  
ATOM   2647  CA  PHE B 188     169.475 201.984 111.435  1.00 98.52           C  
ATOM   2648  C   PHE B 188     171.019 202.033 111.446  1.00 98.52           C  
ATOM   2649  O   PHE B 188     171.637 202.361 110.436  1.00 98.52           O  
ATOM   2650  CB  PHE B 188     168.897 203.233 112.110  1.00 98.52           C  
ATOM   2651  CG  PHE B 188     169.488 204.503 111.552  1.00 98.52           C  
ATOM   2652  CD1 PHE B 188     170.328 205.306 112.345  1.00 98.52           C  
ATOM   2653  CD2 PHE B 188     169.268 204.828 110.200  1.00 98.52           C  
ATOM   2654  CE1 PHE B 188     170.959 206.426 111.780  1.00 98.52           C  
ATOM   2655  CE2 PHE B 188     169.919 205.931 109.631  1.00 98.52           C  
ATOM   2656  CZ  PHE B 188     170.767 206.729 110.420  1.00 98.52           C  
ATOM   2666  N   LEU B 189     171.657 201.666 112.562  1.00 98.34           N  
ATOM   2667  CA  LEU B 189     173.119 201.653 112.724  1.00 98.34           C  
ATOM   2668  C   LEU B 189     173.797 200.407 112.109  1.00 98.34           C  
ATOM   2669  O   LEU B 189     175.025 200.332 112.047  1.00 98.34           O  
ATOM   2670  CB  LEU B 189     173.459 201.790 114.222  1.00 98.34           C  
ATOM   2671  CG  LEU B 189     172.937 203.066 114.915  1.00 98.34           C  
ATOM   2672  CD1 LEU B 189     173.265 203.009 116.408  1.00 98.34           C  
ATOM   2673  CD2 LEU B 189     173.566 204.337 114.342  1.00 98.34           C  
ATOM   2685  N   GLY B 190     173.021 199.422 111.651  1.00 97.75           N  
ATOM   2686  CA  GLY B 190     173.503 198.160 111.088  1.00 97.75           C  
ATOM   2687  C   GLY B 190     173.921 197.105 112.130  1.00 97.75           C  
ATOM   2688  O   GLY B 190     174.137 197.406 113.308  1.00 97.75           O  
ATOM   2692  N   PRO B 191     174.049 195.826 111.719  1.00 97.00           N  
ATOM   2693  CA  PRO B 191     174.258 194.705 112.642  1.00 97.00           C  
ATOM   2694  C   PRO B 191     175.600 194.756 113.385  1.00 97.00           C  
ATOM   2695  O   PRO B 191     175.696 194.306 114.532  1.00 97.00           O  
ATOM   2696  CB  PRO B 191     174.178 193.449 111.767  1.00 97.00           C  
ATOM   2697  CG  PRO B 191     174.571 193.938 110.373  1.00 97.00           C  
ATOM   2698  CD  PRO B 191     174.012 195.358 110.341  1.00 97.00           C  
ATOM   2706  N   ASP B 192     176.622 195.326 112.749  1.00 96.72           N  
ATOM   2707  CA  ASP B 192     178.004 195.330 113.228  1.00 96.72           C  
ATOM   2708  C   ASP B 192     178.368 196.562 114.072  1.00 96.72           C  
ATOM   2709  O   ASP B 192     179.479 196.617 114.603  1.00 96.72           O  
ATOM   2710  CB  ASP B 192     178.950 195.138 112.034  1.00 96.72           C  
ATOM   2711  CG  ASP B 192     178.738 193.780 111.361  1.00 96.72           C  
ATOM   2712  OD1 ASP B 192     178.751 192.763 112.096  1.00 96.72           O  
ATOM   2713  OD2 ASP B 192     178.545 193.770 110.126  1.00 96.72           O  
ATOM   2718  N   PHE B 193     177.449 197.524 114.259  1.00 97.84           N  
ATOM   2719  CA  PHE B 193     177.693 198.728 115.064  1.00 97.84           C  
ATOM   2720  C   PHE B 193     178.251 198.406 116.457  1.00 97.84           C  
ATOM   2721  O   PHE B 193     177.757 197.498 117.139  1.00 97.84           O  
ATOM   2722  CB  PHE B 193     176.407 199.561 115.209  1.00 97.84           C  
ATOM   2723  CG  PHE B 193     176.566 200.739 116.154  1.00 97.84           C  
ATOM   2724  CD1 PHE B 193     176.288 200.586 117.528  1.00 97.84           C  
ATOM   2725  CD2 PHE B 193     177.088 201.958 115.681  1.00 97.84           C  
ATOM   2726  CE1 PHE B 193     176.552 201.635 118.427  1.00 97.84           C  
ATOM   2727  CE2 PHE B 193     177.349 203.009 116.580  1.00 97.84           C  
ATOM   2728  CZ  PHE B 193     177.094 202.842 117.951  1.00 97.84           C  
ATOM   2738  N   ARG B 194     179.245 199.192 116.885  1.00 97.55           N  
ATOM   2739  CA  ARG B 194     179.763 199.265 118.255  1.00 97.55           C  
ATOM   2740  C   ARG B 194     180.042 200.723 118.627  1.00 97.55           C  
ATOM   2741  O   ARG B 194     180.481 201.487 117.770  1.00 97.55           O  
ATOM   2742  CB  ARG B 194     181.054 198.436 118.412  1.00 97.55           C  
ATOM   2743  CG  ARG B 194     180.913 196.929 118.152  1.00 97.55           C  
ATOM   2744  CD  ARG B 194     179.939 196.254 119.128  1.00 97.55           C  
ATOM   2745  NE  ARG B 194     179.873 194.797 118.927  1.00 97.55           N  
ATOM   2746  CZ  ARG B 194     179.194 194.169 117.983  1.00 97.55           C  
ATOM   2747  NH1 ARG B 194     178.425 194.787 117.133  1.00 97.55           N  
ATOM   2748  NH2 ARG B 194     179.283 192.875 117.866  1.00 97.55           N  
ATOM   2762  N   SER B 195     179.820 201.082 119.889  1.00 95.47           N  
ATOM   2763  CA  SER B 195     180.204 202.379 120.462  1.00 95.47           C  
ATOM   2764  C   SER B 195     181.724 202.471 120.687  1.00 95.47           C  
ATOM   2765  O   SER B 195     182.450 201.496 120.469  1.00 95.47           O  
ATOM   2766  CB  SER B 195     179.442 202.585 121.775  1.00 95.47           C  
ATOM   2767  OG  SER B 195     179.924 201.702 122.771  1.00 95.47           O  
ATOM   2773  N   LYS B 196     182.240 203.617 121.163  1.00 94.50           N  
ATOM   2774  CA  LYS B 196     183.689 203.784 121.404  1.00 94.50           C  
ATOM   2775  C   LYS B 196     184.263 202.822 122.458  1.00 94.50           C  
ATOM   2776  O   LYS B 196     185.416 202.426 122.321  1.00 94.50           O  
ATOM   2777  CB  LYS B 196     184.011 205.235 121.778  1.00 94.50           C  
ATOM   2778  CG  LYS B 196     183.829 206.237 120.634  1.00 94.50           C  
ATOM   2779  CD  LYS B 196     184.032 207.654 121.183  1.00 94.50           C  
ATOM   2780  CE  LYS B 196     183.951 208.686 120.055  1.00 94.50           C  
ATOM   2781  NZ  LYS B 196     183.946 210.064 120.598  1.00 94.50           N  
ATOM   2795  N   MET B 197     183.469 202.368 123.437  1.00 92.68           N  
ATOM   2796  CA  MET B 197     183.862 201.305 124.384  1.00 92.68           C  
ATOM   2797  C   MET B 197     183.775 199.879 123.801  1.00 92.68           C  
ATOM   2798  O   MET B 197     184.004 198.906 124.512  1.00 92.68           O  
ATOM   2799  CB  MET B 197     183.060 201.418 125.692  1.00 92.68           C  
ATOM   2800  CG  MET B 197     183.454 202.673 126.474  1.00 92.68           C  
ATOM   2801  SD  MET B 197     182.459 202.988 127.955  1.00 92.68           S  
ATOM   2802  CE  MET B 197     183.024 201.686 129.076  1.00 92.68           C  
ATOM   2812  N   GLY B 198     183.438 199.718 122.517  1.00 94.31           N  
ATOM   2813  CA  GLY B 198     183.352 198.409 121.859  1.00 94.31           C  
ATOM   2814  C   GLY B 198     182.091 197.602 122.197  1.00 94.31           C  
ATOM   2815  O   GLY B 198     181.981 196.449 121.775  1.00 94.31           O  
ATOM   2819  N   LEU B 199     181.135 198.196 122.914  1.00 94.72           N  
ATOM   2820  CA  LEU B 199     179.834 197.604 123.228  1.00 94.72           C  
ATOM   2821  C   LEU B 199     178.862 197.751 122.042  1.00 94.72           C  
ATOM   2822  O   LEU B 199     178.982 198.702 121.267  1.00 94.72           O  
ATOM   2823  CB  LEU B 199     179.256 198.269 124.493  1.00 94.72           C  
ATOM   2824  CG  LEU B 199     180.062 198.012 125.781  1.00 94.72           C  
ATOM   2825  CD1 LEU B 199     179.453 198.812 126.932  1.00 94.72           C  
ATOM   2826  CD2 LEU B 199     180.064 196.533 126.177  1.00 94.72           C  
ATOM   2838  N   PRO B 200     177.902 196.828 121.855  1.00 97.12           N  
ATOM   2839  CA  PRO B 200     176.763 197.070 120.972  1.00 97.12           C  
ATOM   2840  C   PRO B 200     175.822 198.136 121.563  1.00 97.12           C  
ATOM   2841  O   PRO B 200     176.037 198.617 122.675  1.00 97.12           O  
ATOM   2842  CB  PRO B 200     176.078 195.710 120.877  1.00 97.12           C  
ATOM   2843  CG  PRO B 200     176.304 195.103 122.260  1.00 97.12           C  
ATOM   2844  CD  PRO B 200     177.704 195.600 122.618  1.00 97.12           C  
ATOM   2852  N   VAL B 201     174.738 198.467 120.854  1.00 98.39           N  
ATOM   2853  CA  VAL B 201     173.615 199.184 121.478  1.00 98.39           C  
ATOM   2854  C   VAL B 201     173.026 198.303 122.579  1.00 98.39           C  
ATOM   2855  O   VAL B 201     172.614 197.174 122.303  1.00 98.39           O  
ATOM   2856  CB  VAL B 201     172.517 199.551 120.463  1.00 98.39           C  
ATOM   2857  CG1 VAL B 201     171.359 200.300 121.132  1.00 98.39           C  
ATOM   2858  CG2 VAL B 201     173.067 200.446 119.349  1.00 98.39           C  
ATOM   2868  N   ILE B 202     172.973 198.824 123.805  1.00 98.15           N  
ATOM   2869  CA  ILE B 202     172.296 198.169 124.929  1.00 98.15           C  
ATOM   2870  C   ILE B 202     170.797 198.414 124.769  1.00 98.15           C  
ATOM   2871  O   ILE B 202     170.349 199.560 124.745  1.00 98.15           O  
ATOM   2872  CB  ILE B 202     172.839 198.669 126.287  1.00 98.15           C  
ATOM   2873  CG1 ILE B 202     174.357 198.389 126.391  1.00 98.15           C  
ATOM   2874  CG2 ILE B 202     172.069 198.002 127.446  1.00 98.15           C  
ATOM   2875  CD1 ILE B 202     175.013 198.919 127.670  1.00 98.15           C  
ATOM   2887  N   ASN B 203     170.020 197.342 124.644  1.00 98.53           N  
ATOM   2888  CA  ASN B 203     168.580 197.410 124.441  1.00 98.53           C  
ATOM   2889  C   ASN B 203     167.844 197.260 125.779  1.00 98.53           C  
ATOM   2890  O   ASN B 203     167.883 196.199 126.398  1.00 98.53           O  
ATOM   2891  CB  ASN B 203     168.170 196.327 123.425  1.00 98.53           C  
ATOM   2892  CG  ASN B 203     168.488 196.685 121.984  1.00 98.53           C  
ATOM   2893  ND2 ASN B 203     168.725 195.707 121.149  1.00 98.53           N  
ATOM   2894  OD1 ASN B 203     168.449 197.824 121.556  1.00 98.53           O  
ATOM   2901  N   VAL B 204     167.099 198.287 126.190  1.00 98.70           N  
ATOM   2902  CA  VAL B 204     166.172 198.225 127.331  1.00 98.70           C  
ATOM   2903  C   VAL B 204     164.736 198.322 126.792  1.00 98.70           C  
ATOM   2904  O   VAL B 204     164.128 199.395 126.831  1.00 98.70           O  
ATOM   2905  CB  VAL B 204     166.499 199.310 128.377  1.00 98.70           C  
ATOM   2906  CG1 VAL B 204     165.651 199.130 129.639  1.00 98.70           C  
ATOM   2907  CG2 VAL B 204     167.976 199.280 128.803  1.00 98.70           C  
ATOM   2917  N   PRO B 205     164.177 197.238 126.216  1.00 98.69           N  
ATOM   2918  CA  PRO B 205     162.874 197.288 125.566  1.00 98.69           C  
ATOM   2919  C   PRO B 205     161.723 197.365 126.568  1.00 98.69           C  
ATOM   2920  O   PRO B 205     161.863 197.152 127.774  1.00 98.69           O  
ATOM   2921  CB  PRO B 205     162.796 196.036 124.694  1.00 98.69           C  
ATOM   2922  CG  PRO B 205     163.630 195.044 125.489  1.00 98.69           C  
ATOM   2923  CD  PRO B 205     164.759 195.916 126.032  1.00 98.69           C  
ATOM   2931  N   GLY B 206     160.544 197.660 126.033  1.00 98.44           N  
ATOM   2932  CA  GLY B 206     159.351 197.962 126.808  1.00 98.44           C  
ATOM   2933  C   GLY B 206     158.493 199.000 126.099  1.00 98.44           C  
ATOM   2934  O   GLY B 206     159.009 199.897 125.436  1.00 98.44           O  
ATOM   2938  N   CYS B 207     157.175 198.944 126.268  1.00 98.32           N  
ATOM   2939  CA  CYS B 207     156.284 199.992 125.777  1.00 98.32           C  
ATOM   2940  C   CYS B 207     155.445 200.601 126.919  1.00 98.32           C  
ATOM   2941  O   CYS B 207     154.227 200.371 126.940  1.00 98.32           O  
ATOM   2942  CB  CYS B 207     155.472 199.431 124.599  1.00 98.32           C  
ATOM   2943  SG  CYS B 207     154.731 200.809 123.678  1.00 98.32           S  
ATOM   2949  N   PRO B 208     156.054 201.393 127.832  1.00 98.36           N  
ATOM   2950  CA  PRO B 208     157.483 201.750 127.901  1.00 98.36           C  
ATOM   2951  C   PRO B 208     158.333 200.711 128.657  1.00 98.36           C  
ATOM   2952  O   PRO B 208     157.802 199.712 129.150  1.00 98.36           O  
ATOM   2953  CB  PRO B 208     157.494 203.100 128.617  1.00 98.36           C  
ATOM   2954  CG  PRO B 208     156.367 202.957 129.633  1.00 98.36           C  
ATOM   2955  CD  PRO B 208     155.340 202.123 128.876  1.00 98.36           C  
ATOM   2963  N   ALA B 209     159.645 200.931 128.728  1.00 98.53           N  
ATOM   2964  CA  ALA B 209     160.510 200.285 129.718  1.00 98.53           C  
ATOM   2965  C   ALA B 209     160.126 200.737 131.141  1.00 98.53           C  
ATOM   2966  O   ALA B 209     159.654 201.860 131.317  1.00 98.53           O  
ATOM   2967  CB  ALA B 209     161.968 200.620 129.385  1.00 98.53           C  
ATOM   2973  N   HIS B 210     160.285 199.881 132.154  1.00 97.83           N  
ATOM   2974  CA  HIS B 210     160.030 200.250 133.557  1.00 97.83           C  
ATOM   2975  C   HIS B 210     161.085 201.254 134.059  1.00 97.83           C  
ATOM   2976  O   HIS B 210     162.240 201.088 133.658  1.00 97.83           O  
ATOM   2977  CB  HIS B 210     160.078 198.979 134.416  1.00 97.83           C  
ATOM   2978  CG  HIS B 210     159.589 199.153 135.828  1.00 97.83           C  
ATOM   2979  CD2 HIS B 210     158.283 199.098 136.227  1.00 97.83           C  
ATOM   2980  ND1 HIS B 210     160.330 199.450 136.951  1.00 97.83           N  
ATOM   2981  CE1 HIS B 210     159.484 199.587 137.988  1.00 97.83           C  
ATOM   2982  NE2 HIS B 210     158.223 199.402 137.584  1.00 97.83           N  
ATOM   2990  N   PRO B 211     160.757 202.217 134.951  1.00 97.08           N  
ATOM   2991  CA  PRO B 211     161.731 203.142 135.546  1.00 97.08           C  
ATOM   2992  C   PRO B 211     163.028 202.457 135.978  1.00 97.08           C  
ATOM   2993  O   PRO B 211     164.080 202.793 135.450  1.00 97.08           O  
ATOM   2994  CB  PRO B 211     161.034 203.811 136.737  1.00 97.08           C  
ATOM   2995  CG  PRO B 211     159.698 203.089 136.892  1.00 97.08           C  
ATOM   2996  CD  PRO B 211     159.442 202.519 135.502  1.00 97.08           C  
ATOM   3004  N   ASP B 212     162.946 201.427 136.826  1.00 94.02           N  
ATOM   3005  CA  ASP B 212     164.105 200.660 137.302  1.00 94.02           C  
ATOM   3006  C   ASP B 212     164.999 200.127 136.178  1.00 94.02           C  
ATOM   3007  O   ASP B 212     166.214 200.130 136.316  1.00 94.02           O  
ATOM   3008  CB  ASP B 212     163.651 199.444 138.128  1.00 94.02           C  
ATOM   3009  CG  ASP B 212     162.871 199.798 139.390  1.00 94.02           C  
ATOM   3010  OD1 ASP B 212     161.939 200.616 139.257  1.00 94.02           O  
ATOM   3011  OD2 ASP B 212     163.149 199.158 140.428  1.00 94.02           O  
ATOM   3016  N   TRP B 213     164.453 199.666 135.048  1.00 96.36           N  
ATOM   3017  CA  TRP B 213     165.304 199.126 133.976  1.00 96.36           C  
ATOM   3018  C   TRP B 213     166.069 200.240 133.251  1.00 96.36           C  
ATOM   3019  O   TRP B 213     167.094 199.972 132.635  1.00 96.36           O  
ATOM   3020  CB  TRP B 213     164.499 198.311 132.957  1.00 96.36           C  
ATOM   3021  CG  TRP B 213     163.453 197.359 133.448  1.00 96.36           C  
ATOM   3022  CD1 TRP B 213     163.339 196.837 134.690  1.00 96.36           C  
ATOM   3023  CD2 TRP B 213     162.307 196.867 132.700  1.00 96.36           C  
ATOM   3024  CE2 TRP B 213     161.477 196.114 133.581  1.00 96.36           C  
ATOM   3025  CE3 TRP B 213     161.858 197.036 131.371  1.00 96.36           C  
ATOM   3026  NE1 TRP B 213     162.157 196.127 134.783  1.00 96.36           N  
ATOM   3027  CZ2 TRP B 213     160.235 195.598 133.176  1.00 96.36           C  
ATOM   3028  CZ3 TRP B 213     160.638 196.487 130.942  1.00 96.36           C  
ATOM   3029  CH2 TRP B 213     159.823 195.782 131.843  1.00 96.36           C  
ATOM   3040  N   ILE B 214     165.570 201.477 133.319  1.00 96.92           N  
ATOM   3041  CA  ILE B 214     166.236 202.673 132.803  1.00 96.92           C  
ATOM   3042  C   ILE B 214     167.261 203.154 133.840  1.00 96.92           C  
ATOM   3043  O   ILE B 214     168.452 203.209 133.540  1.00 96.92           O  
ATOM   3044  CB  ILE B 214     165.204 203.771 132.429  1.00 96.92           C  
ATOM   3045  CG1 ILE B 214     164.088 203.247 131.488  1.00 96.92           C  
ATOM   3046  CG2 ILE B 214     165.932 204.963 131.783  1.00 96.92           C  
ATOM   3047  CD1 ILE B 214     162.929 204.230 131.272  1.00 96.92           C  
ATOM   3059  N   THR B 215     166.829 203.455 135.070  1.00 94.52           N  
ATOM   3060  CA  THR B 215     167.683 204.056 136.107  1.00 94.52           C  
ATOM   3061  C   THR B 215     168.802 203.130 136.559  1.00 94.52           C  
ATOM   3062  O   THR B 215     169.954 203.546 136.582  1.00 94.52           O  
ATOM   3063  CB  THR B 215     166.882 204.518 137.336  1.00 94.52           C  
ATOM   3064  CG2 THR B 215     165.934 205.661 136.993  1.00 94.52           C  
ATOM   3065  OG1 THR B 215     166.103 203.481 137.886  1.00 94.52           O  
ATOM   3073  N   GLN B 216     168.509 201.860 136.845  1.00 92.33           N  
ATOM   3074  CA  GLN B 216     169.500 200.911 137.365  1.00 92.33           C  
ATOM   3075  C   GLN B 216     170.573 200.587 136.310  1.00 92.33           C  
ATOM   3076  O   GLN B 216     171.738 200.414 136.656  1.00 92.33           O  
ATOM   3077  CB  GLN B 216     168.792 199.632 137.842  1.00 92.33           C  
ATOM   3078  CG  GLN B 216     167.671 199.871 138.886  1.00 92.33           C  
ATOM   3079  CD  GLN B 216     168.166 200.042 140.310  1.00 92.33           C  
ATOM   3080  NE2 GLN B 216     167.417 200.654 141.199  1.00 92.33           N  
ATOM   3081  OE1 GLN B 216     169.199 199.530 140.680  1.00 92.33           O  
ATOM   3090  N   ILE B 217     170.212 200.568 135.018  1.00 92.99           N  
ATOM   3091  CA  ILE B 217     171.188 200.423 133.927  1.00 92.99           C  
ATOM   3092  C   ILE B 217     172.015 201.701 133.765  1.00 92.99           C  
ATOM   3093  O   ILE B 217     173.235 201.605 133.707  1.00 92.99           O  
ATOM   3094  CB  ILE B 217     170.506 199.970 132.613  1.00 92.99           C  
ATOM   3095  CG1 ILE B 217     169.871 198.566 132.749  1.00 92.99           C  
ATOM   3096  CG2 ILE B 217     171.474 199.995 131.414  1.00 92.99           C  
ATOM   3097  CD1 ILE B 217     170.835 197.406 133.049  1.00 92.99           C  
ATOM   3109  N   LEU B 218     171.408 202.893 133.752  1.00 92.57           N  
ATOM   3110  CA  LEU B 218     172.171 204.148 133.661  1.00 92.57           C  
ATOM   3111  C   LEU B 218     173.140 204.327 134.843  1.00 92.57           C  
ATOM   3112  O   LEU B 218     174.291 204.691 134.618  1.00 92.57           O  
ATOM   3113  CB  LEU B 218     171.216 205.348 133.521  1.00 92.57           C  
ATOM   3114  CG  LEU B 218     170.487 205.437 132.165  1.00 92.57           C  
ATOM   3115  CD1 LEU B 218     169.499 206.605 132.191  1.00 92.57           C  
ATOM   3116  CD2 LEU B 218     171.441 205.654 130.987  1.00 92.57           C  
ATOM   3128  N   VAL B 219     172.728 203.984 136.068  1.00 87.91           N  
ATOM   3129  CA  VAL B 219     173.594 203.981 137.261  1.00 87.91           C  
ATOM   3130  C   VAL B 219     174.709 202.937 137.145  1.00 87.91           C  
ATOM   3131  O   VAL B 219     175.867 203.264 137.393  1.00 87.91           O  
ATOM   3132  CB  VAL B 219     172.760 203.780 138.545  1.00 87.91           C  
ATOM   3133  CG1 VAL B 219     173.634 203.541 139.783  1.00 87.91           C  
ATOM   3134  CG2 VAL B 219     171.900 205.022 138.820  1.00 87.91           C  
ATOM   3144  N   ALA B 220     174.414 201.704 136.717  1.00 87.97           N  
ATOM   3145  CA  ALA B 220     175.436 200.668 136.526  1.00 87.97           C  
ATOM   3146  C   ALA B 220     176.475 201.049 135.453  1.00 87.97           C  
ATOM   3147  O   ALA B 220     177.653 200.726 135.589  1.00 87.97           O  
ATOM   3148  CB  ALA B 220     174.737 199.350 136.179  1.00 87.97           C  
ATOM   3154  N   LEU B 221     176.064 201.769 134.404  1.00 87.83           N  
ATOM   3155  CA  LEU B 221     176.985 202.314 133.408  1.00 87.83           C  
ATOM   3156  C   LEU B 221     177.811 203.476 133.986  1.00 87.83           C  
ATOM   3157  O   LEU B 221     179.037 203.433 133.912  1.00 87.83           O  
ATOM   3158  CB  LEU B 221     176.202 202.717 132.144  1.00 87.83           C  
ATOM   3159  CG  LEU B 221     175.523 201.551 131.397  1.00 87.83           C  
ATOM   3160  CD1 LEU B 221     174.738 202.100 130.205  1.00 87.83           C  
ATOM   3161  CD2 LEU B 221     176.506 200.487 130.913  1.00 87.83           C  
ATOM   3173  N   ALA B 222     177.168 204.472 134.604  1.00 83.69           N  
ATOM   3174  CA  ALA B 222     177.824 205.662 135.161  1.00 83.69           C  
ATOM   3175  C   ALA B 222     178.854 205.341 136.257  1.00 83.69           C  
ATOM   3176  O   ALA B 222     179.946 205.901 136.265  1.00 83.69           O  
ATOM   3177  CB  ALA B 222     176.733 206.589 135.703  1.00 83.69           C  
ATOM   3183  N   THR B 223     178.539 204.385 137.133  1.00 75.90           N  
ATOM   3184  CA  THR B 223     179.415 203.934 138.232  1.00 75.90           C  
ATOM   3185  C   THR B 223     180.542 202.987 137.785  1.00 75.90           C  
ATOM   3186  O   THR B 223     181.250 202.428 138.619  1.00 75.90           O  
ATOM   3187  CB  THR B 223     178.601 203.306 139.378  1.00 75.90           C  
ATOM   3188  CG2 THR B 223     177.651 204.308 140.036  1.00 75.90           C  
ATOM   3189  OG1 THR B 223     177.828 202.223 138.910  1.00 75.90           O  
ATOM   3197  N   GLY B 224     180.732 202.775 136.475  1.00 77.25           N  
ATOM   3198  CA  GLY B 224     181.788 201.914 135.926  1.00 77.25           C  
ATOM   3199  C   GLY B 224     181.492 200.407 135.984  1.00 77.25           C  
ATOM   3200  O   GLY B 224     182.262 199.614 135.438  1.00 77.25           O  
ATOM   3204  N   ARG B 225     180.351 199.989 136.554  1.00 77.03           N  
ATOM   3205  CA  ARG B 225     179.890 198.585 136.641  1.00 77.03           C  
ATOM   3206  C   ARG B 225     179.347 198.021 135.314  1.00 77.03           C  
ATOM   3207  O   ARG B 225     178.706 196.973 135.283  1.00 77.03           O  
ATOM   3208  CB  ARG B 225     178.898 198.417 137.811  1.00 77.03           C  
ATOM   3209  CG  ARG B 225     179.519 198.705 139.194  1.00 77.03           C  
ATOM   3210  CD  ARG B 225     178.518 198.347 140.303  1.00 77.03           C  
ATOM   3211  NE  ARG B 225     179.000 198.680 141.668  1.00 77.03           N  
ATOM   3212  CZ  ARG B 225     179.333 197.846 142.647  1.00 77.03           C  
ATOM   3213  NH1 ARG B 225     179.418 196.557 142.464  1.00 77.03           N  
ATOM   3214  NH2 ARG B 225     179.598 198.296 143.844  1.00 77.03           N  
ATOM   3228  N   ALA B 226     179.666 198.643 134.174  1.00 78.31           N  
ATOM   3229  CA  ALA B 226     179.315 198.145 132.839  1.00 78.31           C  
ATOM   3230  C   ALA B 226     179.825 196.707 132.565  1.00 78.31           C  
ATOM   3231  O   ALA B 226     179.206 195.980 131.792  1.00 78.31           O  
ATOM   3232  CB  ALA B 226     179.864 199.138 131.805  1.00 78.31           C  
ATOM   3238  N   GLY B 227     180.912 196.280 133.222  1.00 77.52           N  
ATOM   3239  CA  GLY B 227     181.445 194.908 133.166  1.00 77.52           C  
ATOM   3240  C   GLY B 227     180.686 193.859 134.002  1.00 77.52           C  
ATOM   3241  O   GLY B 227     181.031 192.673 133.959  1.00 77.52           O  
ATOM   3245  N   ASP B 228     179.666 194.262 134.761  1.00 74.49           N  
ATOM   3246  CA  ASP B 228     178.735 193.345 135.434  1.00 74.49           C  
ATOM   3247  C   ASP B 228     177.521 193.007 134.554  1.00 74.49           C  
ATOM   3248  O   ASP B 228     176.955 191.917 134.671  1.00 74.49           O  
ATOM   3249  CB  ASP B 228     178.319 193.925 136.800  1.00 74.49           C  
ATOM   3250  CG  ASP B 228     179.487 194.029 137.787  1.00 74.49           C  
ATOM   3251  OD1 ASP B 228     180.333 193.101 137.765  1.00 74.49           O  
ATOM   3252  OD2 ASP B 228     179.521 194.998 138.575  1.00 74.49           O  
ATOM   3257  N   ILE B 229     177.164 193.892 133.616  1.00 84.84           N  
ATOM   3258  CA  ILE B 229     175.977 193.757 132.766  1.00 84.84           C  
ATOM   3259  C   ILE B 229     176.199 192.681 131.692  1.00 84.84           C  
ATOM   3260  O   ILE B 229     176.835 192.911 130.663  1.00 84.84           O  
ATOM   3261  CB  ILE B 229     175.568 195.116 132.145  1.00 84.84           C  
ATOM   3262  CG1 ILE B 229     175.456 196.232 133.213  1.00 84.84           C  
ATOM   3263  CG2 ILE B 229     174.225 194.946 131.405  1.00 84.84           C  
ATOM   3264  CD1 ILE B 229     175.092 197.605 132.636  1.00 84.84           C  
ATOM   3276  N   THR B 230     175.607 191.504 131.896  1.00 89.87           N  
ATOM   3277  CA  THR B 230     175.518 190.461 130.858  1.00 89.87           C  
ATOM   3278  C   THR B 230     174.348 190.760 129.917  1.00 89.87           C  
ATOM   3279  O   THR B 230     173.251 191.082 130.377  1.00 89.87           O  
ATOM   3280  CB  THR B 230     175.406 189.067 131.487  1.00 89.87           C  
ATOM   3281  CG2 THR B 230     175.420 187.941 130.455  1.00 89.87           C  
ATOM   3282  OG1 THR B 230     176.526 188.861 132.323  1.00 89.87           O  
ATOM   3290  N   LEU B 231     174.569 190.658 128.602  1.00 94.99           N  
ATOM   3291  CA  LEU B 231     173.565 190.925 127.563  1.00 94.99           C  
ATOM   3292  C   LEU B 231     173.164 189.638 126.827  1.00 94.99           C  
ATOM   3293  O   LEU B 231     174.030 188.824 126.508  1.00 94.99           O  
ATOM   3294  CB  LEU B 231     174.100 191.955 126.547  1.00 94.99           C  
ATOM   3295  CG  LEU B 231     174.555 193.319 127.098  1.00 94.99           C  
ATOM   3296  CD1 LEU B 231     175.046 194.190 125.939  1.00 94.99           C  
ATOM   3297  CD2 LEU B 231     173.432 194.070 127.807  1.00 94.99           C  
ATOM   3309  N   ASP B 232     171.877 189.498 126.499  1.00 94.90           N  
ATOM   3310  CA  ASP B 232     171.362 188.400 125.667  1.00 94.90           C  
ATOM   3311  C   ASP B 232     171.598 188.611 124.148  1.00 94.90           C  
ATOM   3312  O   ASP B 232     172.151 189.624 123.708  1.00 94.90           O  
ATOM   3313  CB  ASP B 232     169.890 188.095 126.039  1.00 94.90           C  
ATOM   3314  CG  ASP B 232     168.814 189.040 125.483  1.00 94.90           C  
ATOM   3315  OD1 ASP B 232     169.128 189.981 124.722  1.00 94.90           O  
ATOM   3316  OD2 ASP B 232     167.615 188.804 125.767  1.00 94.90           O  
ATOM   3321  N   ASP B 233     171.155 187.659 123.314  1.00 95.40           N  
ATOM   3322  CA  ASP B 233     171.277 187.722 121.843  1.00 95.40           C  
ATOM   3323  C   ASP B 233     170.562 188.937 121.202  1.00 95.40           C  
ATOM   3324  O   ASP B 233     170.922 189.364 120.097  1.00 95.40           O  
ATOM   3325  CB  ASP B 233     170.715 186.426 121.221  1.00 95.40           C  
ATOM   3326  CG  ASP B 233     171.667 185.222 121.254  1.00 95.40           C  
ATOM   3327  OD1 ASP B 233     172.897 185.433 121.148  1.00 95.40           O  
ATOM   3328  OD2 ASP B 233     171.143 184.086 121.283  1.00 95.40           O  
ATOM   3333  N   LEU B 234     169.574 189.518 121.895  1.00 97.85           N  
ATOM   3334  CA  LEU B 234     168.872 190.755 121.525  1.00 97.85           C  
ATOM   3335  C   LEU B 234     169.509 192.004 122.166  1.00 97.85           C  
ATOM   3336  O   LEU B 234     168.935 193.091 122.098  1.00 97.85           O  
ATOM   3337  CB  LEU B 234     167.376 190.630 121.878  1.00 97.85           C  
ATOM   3338  CG  LEU B 234     166.592 189.563 121.099  1.00 97.85           C  
ATOM   3339  CD1 LEU B 234     165.143 189.558 121.595  1.00 97.85           C  
ATOM   3340  CD2 LEU B 234     166.566 189.832 119.593  1.00 97.85           C  
ATOM   3352  N   HIS B 235     170.698 191.866 122.760  1.00 97.49           N  
ATOM   3353  CA  HIS B 235     171.439 192.886 123.505  1.00 97.49           C  
ATOM   3354  C   HIS B 235     170.708 193.443 124.742  1.00 97.49           C  
ATOM   3355  O   HIS B 235     170.925 194.597 125.122  1.00 97.49           O  
ATOM   3356  CB  HIS B 235     171.964 193.997 122.581  1.00 97.49           C  
ATOM   3357  CG  HIS B 235     172.738 193.571 121.361  1.00 97.49           C  
ATOM   3358  CD2 HIS B 235     173.472 192.428 121.172  1.00 97.49           C  
ATOM   3359  ND1 HIS B 235     172.972 194.392 120.288  1.00 97.49           N  
ATOM   3360  CE1 HIS B 235     173.842 193.781 119.477  1.00 97.49           C  
ATOM   3361  NE2 HIS B 235     174.178 192.571 119.963  1.00 97.49           N  
ATOM   3369  N   ARG B 236     169.833 192.647 125.369  1.00 97.43           N  
ATOM   3370  CA  ARG B 236     169.066 193.043 126.561  1.00 97.43           C  
ATOM   3371  C   ARG B 236     169.790 192.624 127.850  1.00 97.43           C  
ATOM   3372  O   ARG B 236     170.227 191.477 127.920  1.00 97.43           O  
ATOM   3373  CB  ARG B 236     167.652 192.442 126.524  1.00 97.43           C  
ATOM   3374  CG  ARG B 236     166.881 192.695 125.217  1.00 97.43           C  
ATOM   3375  CD  ARG B 236     165.483 192.055 125.239  1.00 97.43           C  
ATOM   3376  NE  ARG B 236     165.546 190.592 125.364  1.00 97.43           N  
ATOM   3377  CZ  ARG B 236     164.561 189.718 125.372  1.00 97.43           C  
ATOM   3378  NH1 ARG B 236     163.314 190.031 125.130  1.00 97.43           N  
ATOM   3379  NH2 ARG B 236     164.867 188.485 125.631  1.00 97.43           N  
ATOM   3393  N   PRO B 237     169.888 193.482 128.887  1.00 95.45           N  
ATOM   3394  CA  PRO B 237     170.470 193.120 130.186  1.00 95.45           C  
ATOM   3395  C   PRO B 237     169.773 191.931 130.870  1.00 95.45           C  
ATOM   3396  O   PRO B 237     168.604 192.027 131.255  1.00 95.45           O  
ATOM   3397  CB  PRO B 237     170.381 194.395 131.034  1.00 95.45           C  
ATOM   3398  CG  PRO B 237     170.459 195.509 129.992  1.00 95.45           C  
ATOM   3399  CD  PRO B 237     169.668 194.923 128.826  1.00 95.45           C  
ATOM   3407  N   GLU B 238     170.479 190.814 131.074  1.00 93.76           N  
ATOM   3408  CA  GLU B 238     169.895 189.590 131.650  1.00 93.76           C  
ATOM   3409  C   GLU B 238     169.292 189.812 133.053  1.00 93.76           C  
ATOM   3410  O   GLU B 238     168.245 189.240 133.367  1.00 93.76           O  
ATOM   3411  CB  GLU B 238     170.925 188.454 131.736  1.00 93.76           C  
ATOM   3412  CG  GLU B 238     171.334 187.790 130.410  1.00 93.76           C  
ATOM   3413  CD  GLU B 238     171.942 186.383 130.624  1.00 93.76           C  
ATOM   3414  OE1 GLU B 238     172.138 185.649 129.634  1.00 93.76           O  
ATOM   3415  OE2 GLU B 238     172.128 185.949 131.788  1.00 93.76           O  
ATOM   3422  N   THR B 239     169.886 190.697 133.865  1.00 88.71           N  
ATOM   3423  CA  THR B 239     169.438 191.134 135.207  1.00 88.71           C  
ATOM   3424  C   THR B 239     167.928 191.414 135.286  1.00 88.71           C  
ATOM   3425  O   THR B 239     167.253 191.105 136.278  1.00 88.71           O  
ATOM   3426  CB  THR B 239     170.179 192.439 135.558  1.00 88.71           C  
ATOM   3427  CG2 THR B 239     170.072 192.808 137.034  1.00 88.71           C  
ATOM   3428  OG1 THR B 239     171.531 192.367 135.171  1.00 88.71           O  
ATOM   3436  N   PHE B 240     167.371 191.961 134.198  1.00 93.85           N  
ATOM   3437  CA  PHE B 240     165.936 192.182 134.024  1.00 93.85           C  
ATOM   3438  C   PHE B 240     165.324 191.200 133.014  1.00 93.85           C  
ATOM   3439  O   PHE B 240     164.283 190.599 133.293  1.00 93.85           O  
ATOM   3440  CB  PHE B 240     165.706 193.656 133.651  1.00 93.85           C  
ATOM   3441  CG  PHE B 240     166.228 194.635 134.695  1.00 93.85           C  
ATOM   3442  CD1 PHE B 240     165.664 194.650 135.987  1.00 93.85           C  
ATOM   3443  CD2 PHE B 240     167.305 195.494 134.401  1.00 93.85           C  
ATOM   3444  CE1 PHE B 240     166.166 195.518 136.974  1.00 93.85           C  
ATOM   3445  CE2 PHE B 240     167.812 196.353 135.393  1.00 93.85           C  
ATOM   3446  CZ  PHE B 240     167.243 196.364 136.676  1.00 93.85           C  
ATOM   3456  N   PHE B 241     165.968 190.994 131.863  1.00 96.46           N  
ATOM   3457  CA  PHE B 241     165.386 190.312 130.704  1.00 96.46           C  
ATOM   3458  C   PHE B 241     165.633 188.794 130.639  1.00 96.46           C  
ATOM   3459  O   PHE B 241     165.272 188.167 129.651  1.00 96.46           O  
ATOM   3460  CB  PHE B 241     165.767 191.070 129.421  1.00 96.46           C  
ATOM   3461  CG  PHE B 241     165.232 192.494 129.403  1.00 96.46           C  
ATOM   3462  CD1 PHE B 241     163.880 192.733 129.091  1.00 96.46           C  
ATOM   3463  CD2 PHE B 241     166.066 193.580 129.733  1.00 96.46           C  
ATOM   3464  CE1 PHE B 241     163.367 194.043 129.122  1.00 96.46           C  
ATOM   3465  CE2 PHE B 241     165.557 194.889 129.759  1.00 96.46           C  
ATOM   3466  CZ  PHE B 241     164.206 195.121 129.456  1.00 96.46           C  
ATOM   3476  N   LYS B 242     166.154 188.158 131.697  1.00 93.85           N  
ATOM   3477  CA  LYS B 242     166.200 186.686 131.797  1.00 93.85           C  
ATOM   3478  C   LYS B 242     164.902 186.070 132.331  1.00 93.85           C  
ATOM   3479  O   LYS B 242     164.542 184.960 131.957  1.00 93.85           O  
ATOM   3480  CB  LYS B 242     167.425 186.293 132.631  1.00 93.85           C  
ATOM   3481  CG  LYS B 242     167.842 184.833 132.423  1.00 93.85           C  
ATOM   3482  CD  LYS B 242     169.229 184.614 133.038  1.00 93.85           C  
ATOM   3483  CE  LYS B 242     169.907 183.381 132.440  1.00 93.85           C  
ATOM   3484  NZ  LYS B 242     171.376 183.487 132.582  1.00 93.85           N  
ATOM   3498  N   THR B 243     164.166 186.778 133.192  1.00 94.58           N  
ATOM   3499  CA  THR B 243     162.885 186.289 133.743  1.00 94.58           C  
ATOM   3500  C   THR B 243     161.699 186.566 132.822  1.00 94.58           C  
ATOM   3501  O   THR B 243     161.584 187.654 132.262  1.00 94.58           O  
ATOM   3502  CB  THR B 243     162.571 186.848 135.139  1.00 94.58           C  
ATOM   3503  CG2 THR B 243     163.535 186.321 136.197  1.00 94.58           C  
ATOM   3504  OG1 THR B 243     162.640 188.257 135.191  1.00 94.58           O  
ATOM   3512  N   PHE B 244     160.757 185.625 132.744  1.00 97.25           N  
ATOM   3513  CA  PHE B 244     159.501 185.807 132.013  1.00 97.25           C  
ATOM   3514  C   PHE B 244     158.500 186.663 132.798  1.00 97.25           C  
ATOM   3515  O   PHE B 244     158.461 186.610 134.027  1.00 97.25           O  
ATOM   3516  CB  PHE B 244     158.881 184.439 131.691  1.00 97.25           C  
ATOM   3517  CG  PHE B 244     159.749 183.573 130.806  1.00 97.25           C  
ATOM   3518  CD1 PHE B 244     159.842 183.859 129.431  1.00 97.25           C  
ATOM   3519  CD2 PHE B 244     160.510 182.523 131.357  1.00 97.25           C  
ATOM   3520  CE1 PHE B 244     160.690 183.099 128.610  1.00 97.25           C  
ATOM   3521  CE2 PHE B 244     161.369 181.774 130.534  1.00 97.25           C  
ATOM   3522  CZ  PHE B 244     161.460 182.062 129.162  1.00 97.25           C  
ATOM   3532  N   THR B 245     157.562 187.329 132.117  1.00 98.13           N  
ATOM   3533  CA  THR B 245     156.444 188.025 132.789  1.00 98.13           C  
ATOM   3534  C   THR B 245     155.580 187.069 133.624  1.00 98.13           C  
ATOM   3535  O   THR B 245     154.905 187.500 134.560  1.00 98.13           O  
ATOM   3536  CB  THR B 245     155.535 188.737 131.780  1.00 98.13           C  
ATOM   3537  CG2 THR B 245     154.539 189.698 132.431  1.00 98.13           C  
ATOM   3538  OG1 THR B 245     156.236 189.467 130.808  1.00 98.13           O  
ATOM   3546  N   GLN B 246     155.576 185.766 133.320  1.00 97.65           N  
ATOM   3547  CA  GLN B 246     154.932 184.742 134.151  1.00 97.65           C  
ATOM   3548  C   GLN B 246     155.627 184.539 135.514  1.00 97.65           C  
ATOM   3549  O   GLN B 246     154.966 184.126 136.471  1.00 97.65           O  
ATOM   3550  CB  GLN B 246     154.858 183.435 133.345  1.00 97.65           C  
ATOM   3551  CG  GLN B 246     154.105 182.319 134.083  1.00 97.65           C  
ATOM   3552  CD  GLN B 246     153.944 181.065 133.233  1.00 97.65           C  
ATOM   3553  NE2 GLN B 246     152.759 180.509 133.158  1.00 97.65           N  
ATOM   3554  OE1 GLN B 246     154.875 180.555 132.636  1.00 97.65           O  
ATOM   3563  N   THR B 247     156.920 184.848 135.642  1.00 96.75           N  
ATOM   3564  CA  THR B 247     157.691 184.696 136.882  1.00 96.75           C  
ATOM   3565  C   THR B 247     157.153 185.647 137.958  1.00 96.75           C  
ATOM   3566  O   THR B 247     157.241 186.868 137.843  1.00 96.75           O  
ATOM   3567  CB  THR B 247     159.192 184.926 136.618  1.00 96.75           C  
ATOM   3568  CG2 THR B 247     160.058 184.549 137.817  1.00 96.75           C  
ATOM   3569  OG1 THR B 247     159.634 184.127 135.541  1.00 96.75           O  
ATOM   3577  N   GLY B 248     156.547 185.083 139.008  1.00 96.97           N  
ATOM   3578  CA  GLY B 248     155.856 185.841 140.061  1.00 96.97           C  
ATOM   3579  C   GLY B 248     154.422 186.284 139.723  1.00 96.97           C  
ATOM   3580  O   GLY B 248     153.796 186.996 140.505  1.00 96.97           O  
ATOM   3584  N   CYS B 249     153.858 185.881 138.579  1.00 97.91           N  
ATOM   3585  CA  CYS B 249     152.482 186.232 138.217  1.00 97.91           C  
ATOM   3586  C   CYS B 249     151.474 185.589 139.184  1.00 97.91           C  
ATOM   3587  O   CYS B 249     151.478 184.375 139.383  1.00 97.91           O  
ATOM   3588  CB  CYS B 249     152.235 185.830 136.758  1.00 97.91           C  
ATOM   3589  SG  CYS B 249     150.534 186.232 136.260  1.00 97.91           S  
ATOM   3595  N   THR B 250     150.555 186.374 139.750  1.00 96.97           N  
ATOM   3596  CA  THR B 250     149.549 185.875 140.710  1.00 96.97           C  
ATOM   3597  C   THR B 250     148.621 184.811 140.109  1.00 96.97           C  
ATOM   3598  O   THR B 250     148.130 183.948 140.828  1.00 96.97           O  
ATOM   3599  CB  THR B 250     148.709 187.028 141.280  1.00 96.97           C  
ATOM   3600  CG2 THR B 250     149.546 187.995 142.120  1.00 96.97           C  
ATOM   3601  OG1 THR B 250     148.137 187.765 140.223  1.00 96.97           O  
ATOM   3609  N   ARG B 251     148.441 184.795 138.781  1.00 96.63           N  
ATOM   3610  CA  ARG B 251     147.582 183.842 138.047  1.00 96.63           C  
ATOM   3611  C   ARG B 251     148.285 182.546 137.619  1.00 96.63           C  
ATOM   3612  O   ARG B 251     147.728 181.760 136.854  1.00 96.63           O  
ATOM   3613  CB  ARG B 251     146.929 184.551 136.850  1.00 96.63           C  
ATOM   3614  CG  ARG B 251     146.084 185.754 137.283  1.00 96.63           C  
ATOM   3615  CD  ARG B 251     145.485 186.470 136.071  1.00 96.63           C  
ATOM   3616  NE  ARG B 251     144.722 187.642 136.516  1.00 96.63           N  
ATOM   3617  CZ  ARG B 251     143.504 187.624 137.024  1.00 96.63           C  
ATOM   3618  NH1 ARG B 251     142.751 186.558 137.012  1.00 96.63           N  
ATOM   3619  NH2 ARG B 251     143.025 188.690 137.596  1.00 96.63           N  
ATOM   3633  N   VAL B 252     149.520 182.317 138.059  1.00 96.49           N  
ATOM   3634  CA  VAL B 252     150.351 181.193 137.595  1.00 96.49           C  
ATOM   3635  C   VAL B 252     149.897 179.821 138.108  1.00 96.49           C  
ATOM   3636  O   VAL B 252     150.034 178.844 137.385  1.00 96.49           O  
ATOM   3637  CB  VAL B 252     151.820 181.475 137.920  1.00 96.49           C  
ATOM   3638  CG1 VAL B 252     152.060 181.439 139.429  1.00 96.49           C  
ATOM   3639  CG2 VAL B 252     152.784 180.537 137.188  1.00 96.49           C  
ATOM   3649  N   GLN B 253     149.260 179.719 139.280  1.00 95.25           N  
ATOM   3650  CA  GLN B 253     148.675 178.444 139.731  1.00 95.25           C  
ATOM   3651  C   GLN B 253     147.450 178.055 138.879  1.00 95.25           C  
ATOM   3652  O   GLN B 253     147.306 176.893 138.501  1.00 95.25           O  
ATOM   3653  CB  GLN B 253     148.333 178.525 141.224  1.00 95.25           C  
ATOM   3654  CG  GLN B 253     149.591 178.520 142.115  1.00 95.25           C  
ATOM   3655  CD  GLN B 253     149.249 178.919 143.545  1.00 95.25           C  
ATOM   3656  NE2 GLN B 253     149.404 178.063 144.529  1.00 95.25           N  
ATOM   3657  OE1 GLN B 253     148.836 180.039 143.795  1.00 95.25           O  
ATOM   3666  N   PHE B 254     146.628 179.025 138.455  1.00 96.67           N  
ATOM   3667  CA  PHE B 254     145.596 178.787 137.437  1.00 96.67           C  
ATOM   3668  C   PHE B 254     146.214 178.357 136.093  1.00 96.67           C  
ATOM   3669  O   PHE B 254     145.647 177.524 135.387  1.00 96.67           O  
ATOM   3670  CB  PHE B 254     144.741 180.045 137.229  1.00 96.67           C  
ATOM   3671  CG  PHE B 254     144.018 180.583 138.450  1.00 96.67           C  
ATOM   3672  CD1 PHE B 254     143.096 179.772 139.133  1.00 96.67           C  
ATOM   3673  CD2 PHE B 254     144.192 181.924 138.845  1.00 96.67           C  
ATOM   3674  CE1 PHE B 254     142.342 180.298 140.197  1.00 96.67           C  
ATOM   3675  CE2 PHE B 254     143.449 182.446 139.919  1.00 96.67           C  
ATOM   3676  CZ  PHE B 254     142.515 181.637 140.584  1.00 96.67           C  
ATOM   3686  N   PHE B 255     147.399 178.877 135.745  1.00 96.70           N  
ATOM   3687  CA  PHE B 255     148.152 178.390 134.589  1.00 96.70           C  
ATOM   3688  C   PHE B 255     148.642 176.942 134.771  1.00 96.70           C  
ATOM   3689  O   PHE B 255     148.481 176.164 133.831  1.00 96.70           O  
ATOM   3690  CB  PHE B 255     149.309 179.328 134.227  1.00 96.70           C  
ATOM   3691  CG  PHE B 255     150.090 178.831 133.030  1.00 96.70           C  
ATOM   3692  CD1 PHE B 255     151.134 177.903 133.222  1.00 96.70           C  
ATOM   3693  CD2 PHE B 255     149.743 179.247 131.731  1.00 96.70           C  
ATOM   3694  CE1 PHE B 255     151.808 177.365 132.116  1.00 96.70           C  
ATOM   3695  CE2 PHE B 255     150.427 178.714 130.625  1.00 96.70           C  
ATOM   3696  CZ  PHE B 255     151.438 177.761 130.822  1.00 96.70           C  
ATOM   3706  N   GLU B 256     149.191 176.557 135.932  1.00 94.58           N  
ATOM   3707  CA  GLU B 256     149.622 175.177 136.230  1.00 94.58           C  
ATOM   3708  C   GLU B 256     148.431 174.221 136.074  1.00 94.58           C  
ATOM   3709  O   GLU B 256     148.484 173.317 135.243  1.00 94.58           O  
ATOM   3710  CB  GLU B 256     150.310 175.056 137.617  1.00 94.58           C  
ATOM   3711  CG  GLU B 256     150.814 173.618 137.920  1.00 94.58           C  
ATOM   3712  CD  GLU B 256     151.766 173.474 139.142  1.00 94.58           C  
ATOM   3713  OE1 GLU B 256     152.466 172.425 139.251  1.00 94.58           O  
ATOM   3714  OE2 GLU B 256     151.810 174.397 139.986  1.00 94.58           O  
ATOM   3721  N   TYR B 257     147.295 174.499 136.719  1.00 95.82           N  
ATOM   3722  CA  TYR B 257     146.091 173.654 136.651  1.00 95.82           C  
ATOM   3723  C   TYR B 257     145.215 173.860 135.403  1.00 95.82           C  
ATOM   3724  O   TYR B 257     144.140 173.264 135.287  1.00 95.82           O  
ATOM   3725  CB  TYR B 257     145.326 173.775 137.973  1.00 95.82           C  
ATOM   3726  CG  TYR B 257     146.175 173.339 139.152  1.00 95.82           C  
ATOM   3727  CD1 TYR B 257     146.675 172.021 139.201  1.00 95.82           C  
ATOM   3728  CD2 TYR B 257     146.513 174.255 140.165  1.00 95.82           C  
ATOM   3729  CE1 TYR B 257     147.517 171.624 140.255  1.00 95.82           C  
ATOM   3730  CE2 TYR B 257     147.364 173.863 141.216  1.00 95.82           C  
ATOM   3731  CZ  TYR B 257     147.871 172.545 141.260  1.00 95.82           C  
ATOM   3732  OH  TYR B 257     148.692 172.163 142.272  1.00 95.82           O  
ATOM   3742  N   LYS B 258     145.693 174.653 134.431  1.00 95.05           N  
ATOM   3743  CA  LYS B 258     145.078 174.878 133.108  1.00 95.05           C  
ATOM   3744  C   LYS B 258     143.634 175.422 133.184  1.00 95.05           C  
ATOM   3745  O   LYS B 258     142.804 175.094 132.332  1.00 95.05           O  
ATOM   3746  CB  LYS B 258     145.236 173.613 132.229  1.00 95.05           C  
ATOM   3747  CG  LYS B 258     146.625 172.923 132.227  1.00 95.05           C  
ATOM   3748  CD  LYS B 258     147.735 173.793 131.611  1.00 95.05           C  
ATOM   3749  CE  LYS B 258     149.202 173.322 131.760  1.00 95.05           C  
ATOM   3750  NZ  LYS B 258     149.875 173.864 132.975  1.00 95.05           N  
ATOM   3764  N   GLN B 259     143.369 176.252 134.196  1.00 95.93           N  
ATOM   3765  CA  GLN B 259     142.106 176.950 134.462  1.00 95.93           C  
ATOM   3766  C   GLN B 259     142.151 178.364 133.861  1.00 95.93           C  
ATOM   3767  O   GLN B 259     143.164 179.061 133.961  1.00 95.93           O  
ATOM   3768  CB  GLN B 259     141.830 177.001 135.980  1.00 95.93           C  
ATOM   3769  CG  GLN B 259     141.872 175.625 136.668  1.00 95.93           C  
ATOM   3770  CD  GLN B 259     140.897 174.614 136.075  1.00 95.93           C  
ATOM   3771  NE2 GLN B 259     141.331 173.404 135.807  1.00 95.93           N  
ATOM   3772  OE1 GLN B 259     139.740 174.884 135.801  1.00 95.93           O  
ATOM   3781  N   SER B 260     141.061 178.806 133.234  1.00 93.96           N  
ATOM   3782  CA  SER B 260     140.979 180.108 132.556  1.00 93.96           C  
ATOM   3783  C   SER B 260     139.895 180.979 133.162  1.00 93.96           C  
ATOM   3784  O   SER B 260     138.847 180.471 133.546  1.00 93.96           O  
ATOM   3785  CB  SER B 260     140.693 179.937 131.064  1.00 93.96           C  
ATOM   3786  OG  SER B 260     140.990 181.145 130.389  1.00 93.96           O  
ATOM   3792  N   THR B 261     140.114 182.294 133.159  1.00 94.09           N  
ATOM   3793  CA  THR B 261     138.986 183.231 133.216  1.00 94.09           C  
ATOM   3794  C   THR B 261     138.230 183.196 131.878  1.00 94.09           C  
ATOM   3795  O   THR B 261     138.807 182.842 130.842  1.00 94.09           O  
ATOM   3796  CB  THR B 261     139.419 184.648 133.625  1.00 94.09           C  
ATOM   3797  CG2 THR B 261     140.671 185.158 132.918  1.00 94.09           C  
ATOM   3798  OG1 THR B 261     138.389 185.547 133.331  1.00 94.09           O  
ATOM   3806  N   LEU B 262     136.935 183.527 131.916  1.00 93.40           N  
ATOM   3807  CA  LEU B 262     136.020 183.560 130.769  1.00 93.40           C  
ATOM   3808  C   LEU B 262     135.403 184.954 130.523  1.00 93.40           C  
ATOM   3809  O   LEU B 262     134.706 185.135 129.524  1.00 93.40           O  
ATOM   3810  CB  LEU B 262     134.920 182.499 130.982  1.00 93.40           C  
ATOM   3811  CG  LEU B 262     135.412 181.047 131.153  1.00 93.40           C  
ATOM   3812  CD1 LEU B 262     134.214 180.129 131.397  1.00 93.40           C  
ATOM   3813  CD2 LEU B 262     136.156 180.526 129.922  1.00 93.40           C  
ATOM   3825  N   SER B 263     135.651 185.931 131.405  1.00 95.22           N  
ATOM   3826  CA  SER B 263     135.137 187.304 131.308  1.00 95.22           C  
ATOM   3827  C   SER B 263     136.096 188.300 131.967  1.00 95.22           C  
ATOM   3828  O   SER B 263     136.829 187.944 132.886  1.00 95.22           O  
ATOM   3829  CB  SER B 263     133.758 187.416 131.967  1.00 95.22           C  
ATOM   3830  OG  SER B 263     133.182 188.666 131.648  1.00 95.22           O  
ATOM   3836  N   PHE B 264     136.056 189.551 131.510  1.00 96.68           N  
ATOM   3837  CA  PHE B 264     136.696 190.680 132.183  1.00 96.68           C  
ATOM   3838  C   PHE B 264     135.898 191.116 133.429  1.00 96.68           C  
ATOM   3839  O   PHE B 264     134.925 190.455 133.808  1.00 96.68           O  
ATOM   3840  CB  PHE B 264     136.903 191.792 131.142  1.00 96.68           C  
ATOM   3841  CG  PHE B 264     137.966 191.494 130.096  1.00 96.68           C  
ATOM   3842  CD1 PHE B 264     139.246 191.042 130.474  1.00 96.68           C  
ATOM   3843  CD2 PHE B 264     137.681 191.703 128.731  1.00 96.68           C  
ATOM   3844  CE1 PHE B 264     140.225 190.785 129.499  1.00 96.68           C  
ATOM   3845  CE2 PHE B 264     138.664 191.455 127.755  1.00 96.68           C  
ATOM   3846  CZ  PHE B 264     139.934 190.991 128.140  1.00 96.68           C  
ATOM   3856  N   GLY B 265     136.348 192.184 134.095  1.00 95.89           N  
ATOM   3857  CA  GLY B 265     135.781 192.659 135.356  1.00 95.89           C  
ATOM   3858  C   GLY B 265     135.936 191.625 136.472  1.00 95.89           C  
ATOM   3859  O   GLY B 265     136.998 191.016 136.650  1.00 95.89           O  
ATOM   3863  N   GLU B 266     134.846 191.386 137.193  1.00 89.96           N  
ATOM   3864  CA  GLU B 266     134.712 190.407 138.272  1.00 89.96           C  
ATOM   3865  C   GLU B 266     135.053 188.980 137.825  1.00 89.96           C  
ATOM   3866  O   GLU B 266     135.617 188.210 138.599  1.00 89.96           O  
ATOM   3867  CB  GLU B 266     133.305 190.503 138.898  1.00 89.96           C  
ATOM   3868  CG  GLU B 266     132.103 190.164 137.987  1.00 89.96           C  
ATOM   3869  CD  GLU B 266     131.659 191.270 137.009  1.00 89.96           C  
ATOM   3870  OE1 GLU B 266     130.622 191.079 136.340  1.00 89.96           O  
ATOM   3871  OE2 GLU B 266     132.333 192.320 136.893  1.00 89.96           O  
ATOM   3878  N   GLY B 267     134.863 188.656 136.539  1.00 91.62           N  
ATOM   3879  CA  GLY B 267     135.286 187.384 135.948  1.00 91.62           C  
ATOM   3880  C   GLY B 267     136.800 187.139 135.987  1.00 91.62           C  
ATOM   3881  O   GLY B 267     137.248 186.028 135.694  1.00 91.62           O  
ATOM   3885  N   THR B 268     137.602 188.141 136.362  1.00 92.63           N  
ATOM   3886  CA  THR B 268     139.043 188.009 136.599  1.00 92.63           C  
ATOM   3887  C   THR B 268     139.409 187.721 138.063  1.00 92.63           C  
ATOM   3888  O   THR B 268     140.597 187.556 138.353  1.00 92.63           O  
ATOM   3889  CB  THR B 268     139.840 189.203 136.048  1.00 92.63           C  
ATOM   3890  CG2 THR B 268     139.473 189.566 134.611  1.00 92.63           C  
ATOM   3891  OG1 THR B 268     139.704 190.339 136.862  1.00 92.63           O  
ATOM   3899  N   ARG B 269     138.450 187.580 138.991  1.00 92.22           N  
ATOM   3900  CA  ARG B 269     138.719 187.148 140.384  1.00 92.22           C  
ATOM   3901  C   ARG B 269     139.173 185.675 140.482  1.00 92.22           C  
ATOM   3902  O   ARG B 269     139.855 185.298 141.442  1.00 92.22           O  
ATOM   3903  CB  ARG B 269     137.499 187.468 141.272  1.00 92.22           C  
ATOM   3904  CG  ARG B 269     137.301 188.991 141.442  1.00 92.22           C  
ATOM   3905  CD  ARG B 269     136.129 189.341 142.376  1.00 92.22           C  
ATOM   3906  NE  ARG B 269     136.104 190.789 142.704  1.00 92.22           N  
ATOM   3907  CZ  ARG B 269     135.060 191.535 143.037  1.00 92.22           C  
ATOM   3908  NH1 ARG B 269     133.840 191.078 143.061  1.00 92.22           N  
ATOM   3909  NH2 ARG B 269     135.198 192.789 143.362  1.00 92.22           N  
ATOM   3923  N   THR B 270     138.957 184.898 139.418  1.00 92.80           N  
ATOM   3924  CA  THR B 270     139.543 183.568 139.177  1.00 92.80           C  
ATOM   3925  C   THR B 270     140.347 183.499 137.862  1.00 92.80           C  
ATOM   3926  O   THR B 270     140.320 184.408 137.029  1.00 92.80           O  
ATOM   3927  CB  THR B 270     138.451 182.486 139.250  1.00 92.80           C  
ATOM   3928  CG2 THR B 270     137.499 182.464 138.052  1.00 92.80           C  
ATOM   3929  OG1 THR B 270     139.067 181.221 139.362  1.00 92.80           O  
ATOM   3937  N   GLY B 271     141.072 182.396 137.658  1.00 94.71           N  
ATOM   3938  CA  GLY B 271     141.553 181.942 136.352  1.00 94.71           C  
ATOM   3939  C   GLY B 271     142.773 182.647 135.728  1.00 94.71           C  
ATOM   3940  O   GLY B 271     143.209 183.744 136.099  1.00 94.71           O  
ATOM   3944  N   CYS B 272     143.352 181.977 134.724  1.00 96.91           N  
ATOM   3945  CA  CYS B 272     144.468 182.477 133.919  1.00 96.91           C  
ATOM   3946  C   CYS B 272     143.995 183.204 132.647  1.00 96.91           C  
ATOM   3947  O   CYS B 272     142.998 182.825 132.041  1.00 96.91           O  
ATOM   3948  CB  CYS B 272     145.388 181.301 133.572  1.00 96.91           C  
ATOM   3949  SG  CYS B 272     146.959 181.922 132.913  1.00 96.91           S  
ATOM   3955  N   LEU B 273     144.767 184.197 132.193  1.00 97.86           N  
ATOM   3956  CA  LEU B 273     144.508 184.989 130.979  1.00 97.86           C  
ATOM   3957  C   LEU B 273     145.137 184.388 129.697  1.00 97.86           C  
ATOM   3958  O   LEU B 273     144.950 184.923 128.608  1.00 97.86           O  
ATOM   3959  CB  LEU B 273     145.017 186.423 131.233  1.00 97.86           C  
ATOM   3960  CG  LEU B 273     144.252 187.180 132.337  1.00 97.86           C  
ATOM   3961  CD1 LEU B 273     145.114 188.323 132.870  1.00 97.86           C  
ATOM   3962  CD2 LEU B 273     142.940 187.742 131.799  1.00 97.86           C  
ATOM   3974  N   PHE B 274     145.916 183.305 129.813  1.00 97.21           N  
ATOM   3975  CA  PHE B 274     146.647 182.693 128.688  1.00 97.21           C  
ATOM   3976  C   PHE B 274     145.740 181.919 127.715  1.00 97.21           C  
ATOM   3977  O   PHE B 274     146.004 181.893 126.516  1.00 97.21           O  
ATOM   3978  CB  PHE B 274     147.743 181.769 129.253  1.00 97.21           C  
ATOM   3979  CG  PHE B 274     148.536 181.024 128.191  1.00 97.21           C  
ATOM   3980  CD1 PHE B 274     148.251 179.678 127.893  1.00 97.21           C  
ATOM   3981  CD2 PHE B 274     149.534 181.685 127.460  1.00 97.21           C  
ATOM   3982  CE1 PHE B 274     148.959 179.007 126.878  1.00 97.21           C  
ATOM   3983  CE2 PHE B 274     150.194 181.041 126.401  1.00 97.21           C  
ATOM   3984  CZ  PHE B 274     149.915 179.696 126.114  1.00 97.21           C  
ATOM   3994  N   TYR B 275     144.679 181.272 128.206  1.00 94.92           N  
ATOM   3995  CA  TYR B 275     143.919 180.308 127.399  1.00 94.92           C  
ATOM   3996  C   TYR B 275     142.879 180.949 126.481  1.00 94.92           C  
ATOM   3997  O   TYR B 275     142.712 180.462 125.365  1.00 94.92           O  
ATOM   3998  CB  TYR B 275     143.300 179.239 128.305  1.00 94.92           C  
ATOM   3999  CG  TYR B 275     144.352 178.459 129.066  1.00 94.92           C  
ATOM   4000  CD1 TYR B 275     145.156 177.541 128.368  1.00 94.92           C  
ATOM   4001  CD2 TYR B 275     144.607 178.736 130.424  1.00 94.92           C  
ATOM   4002  CE1 TYR B 275     146.258 176.948 129.006  1.00 94.92           C  
ATOM   4003  CE2 TYR B 275     145.723 178.159 131.063  1.00 94.92           C  
ATOM   4004  CZ  TYR B 275     146.575 177.298 130.335  1.00 94.92           C  
ATOM   4005  OH  TYR B 275     147.731 176.838 130.875  1.00 94.92           O  
ATOM   4015  N   GLU B 276     142.238 182.044 126.904  1.00 95.18           N  
ATOM   4016  CA  GLU B 276     141.245 182.764 126.090  1.00 95.18           C  
ATOM   4017  C   GLU B 276     141.691 184.176 125.669  1.00 95.18           C  
ATOM   4018  O   GLU B 276     141.480 184.547 124.516  1.00 95.18           O  
ATOM   4019  CB  GLU B 276     139.887 182.820 126.820  1.00 95.18           C  
ATOM   4020  CG  GLU B 276     139.316 181.459 127.266  1.00 95.18           C  
ATOM   4021  CD  GLU B 276     139.373 180.376 126.185  1.00 95.18           C  
ATOM   4022  OE1 GLU B 276     139.881 179.261 126.460  1.00 95.18           O  
ATOM   4023  OE2 GLU B 276     138.989 180.631 125.016  1.00 95.18           O  
ATOM   4030  N   PHE B 277     142.338 184.950 126.552  1.00 96.91           N  
ATOM   4031  CA  PHE B 277     142.525 186.404 126.388  1.00 96.91           C  
ATOM   4032  C   PHE B 277     143.864 186.855 125.769  1.00 96.91           C  
ATOM   4033  O   PHE B 277     144.212 188.035 125.798  1.00 96.91           O  
ATOM   4034  CB  PHE B 277     142.222 187.114 127.718  1.00 96.91           C  
ATOM   4035  CG  PHE B 277     140.763 187.034 128.115  1.00 96.91           C  
ATOM   4036  CD1 PHE B 277     139.810 187.786 127.404  1.00 96.91           C  
ATOM   4037  CD2 PHE B 277     140.354 186.230 129.196  1.00 96.91           C  
ATOM   4038  CE1 PHE B 277     138.459 187.757 127.784  1.00 96.91           C  
ATOM   4039  CE2 PHE B 277     139.001 186.203 129.578  1.00 96.91           C  
ATOM   4040  CZ  PHE B 277     138.056 186.965 128.872  1.00 96.91           C  
ATOM   4050  N   GLY B 278     144.646 185.937 125.201  1.00 96.67           N  
ATOM   4051  CA  GLY B 278     145.867 186.264 124.452  1.00 96.67           C  
ATOM   4052  C   GLY B 278     147.060 186.728 125.294  1.00 96.67           C  
ATOM   4053  O   GLY B 278     148.009 187.273 124.736  1.00 96.67           O  
ATOM   4057  N   CYS B 279     147.051 186.526 126.618  1.00 97.87           N  
ATOM   4058  CA  CYS B 279     148.175 186.896 127.484  1.00 97.87           C  
ATOM   4059  C   CYS B 279     149.457 186.146 127.098  1.00 97.87           C  
ATOM   4060  O   CYS B 279     149.504 184.926 127.195  1.00 97.87           O  
ATOM   4061  CB  CYS B 279     147.792 186.591 128.938  1.00 97.87           C  
ATOM   4062  SG  CYS B 279     149.129 187.038 130.084  1.00 97.87           S  
ATOM   4068  N   ARG B 280     150.528 186.866 126.749  1.00 98.22           N  
ATOM   4069  CA  ARG B 280     151.816 186.300 126.301  1.00 98.22           C  
ATOM   4070  C   ARG B 280     152.834 186.062 127.418  1.00 98.22           C  
ATOM   4071  O   ARG B 280     153.973 185.706 127.152  1.00 98.22           O  
ATOM   4072  CB  ARG B 280     152.397 187.167 125.175  1.00 98.22           C  
ATOM   4073  CG  ARG B 280     151.423 187.259 123.989  1.00 98.22           C  
ATOM   4074  CD  ARG B 280     152.066 187.940 122.784  1.00 98.22           C  
ATOM   4075  NE  ARG B 280     153.177 187.155 122.212  1.00 98.22           N  
ATOM   4076  CZ  ARG B 280     153.100 186.140 121.370  1.00 98.22           C  
ATOM   4077  NH1 ARG B 280     151.960 185.676 120.949  1.00 98.22           N  
ATOM   4078  NH2 ARG B 280     154.174 185.564 120.926  1.00 98.22           N  
ATOM   4092  N   GLY B 281     152.434 186.199 128.682  1.00 98.04           N  
ATOM   4093  CA  GLY B 281     153.354 186.130 129.826  1.00 98.04           C  
ATOM   4094  C   GLY B 281     154.311 184.914 129.904  1.00 98.04           C  
ATOM   4095  O   GLY B 281     155.407 185.102 130.425  1.00 98.04           O  
ATOM   4099  N   PRO B 282     153.962 183.704 129.406  1.00 97.20           N  
ATOM   4100  CA  PRO B 282     154.875 182.546 129.337  1.00 97.20           C  
ATOM   4101  C   PRO B 282     155.893 182.549 128.170  1.00 97.20           C  
ATOM   4102  O   PRO B 282     156.561 181.539 127.959  1.00 97.20           O  
ATOM   4103  CB  PRO B 282     153.968 181.306 129.261  1.00 97.20           C  
ATOM   4104  CG  PRO B 282     152.586 181.801 129.676  1.00 97.20           C  
ATOM   4105  CD  PRO B 282     152.599 183.241 129.180  1.00 97.20           C  
ATOM   4113  N   MET B 283     155.948 183.622 127.373  1.00 96.36           N  
ATOM   4114  CA  MET B 283     156.849 183.838 126.222  1.00 96.36           C  
ATOM   4115  C   MET B 283     157.091 185.347 126.031  1.00 96.36           C  
ATOM   4116  O   MET B 283     156.809 185.945 124.992  1.00 96.36           O  
ATOM   4117  CB  MET B 283     156.293 183.162 124.952  1.00 96.36           C  
ATOM   4118  CG  MET B 283     154.916 183.702 124.512  1.00 96.36           C  
ATOM   4119  SD  MET B 283     153.729 182.503 123.852  1.00 96.36           S  
ATOM   4120  CE  MET B 283     153.535 181.437 125.303  1.00 96.36           C  
ATOM   4130  N   THR B 284     157.467 186.019 127.117  1.00 98.06           N  
ATOM   4131  CA  THR B 284     157.780 187.452 127.142  1.00 98.06           C  
ATOM   4132  C   THR B 284     158.778 187.686 128.256  1.00 98.06           C  
ATOM   4133  O   THR B 284     158.446 187.466 129.423  1.00 98.06           O  
ATOM   4134  CB  THR B 284     156.526 188.301 127.405  1.00 98.06           C  
ATOM   4135  CG2 THR B 284     156.823 189.800 127.475  1.00 98.06           C  
ATOM   4136  OG1 THR B 284     155.591 188.108 126.370  1.00 98.06           O  
ATOM   4144  N   HIS B 285     159.982 188.126 127.913  1.00 97.61           N  
ATOM   4145  CA  HIS B 285     161.030 188.408 128.880  1.00 97.61           C  
ATOM   4146  C   HIS B 285     160.792 189.775 129.529  1.00 97.61           C  
ATOM   4147  O   HIS B 285     160.963 190.812 128.887  1.00 97.61           O  
ATOM   4148  CB  HIS B 285     162.368 188.344 128.153  1.00 97.61           C  
ATOM   4149  CG  HIS B 285     162.706 186.960 127.651  1.00 97.61           C  
ATOM   4150  CD2 HIS B 285     163.389 185.987 128.332  1.00 97.61           C  
ATOM   4151  ND1 HIS B 285     162.330 186.419 126.442  1.00 97.61           N  
ATOM   4152  CE1 HIS B 285     162.757 185.145 126.398  1.00 97.61           C  
ATOM   4153  NE2 HIS B 285     163.411 184.844 127.532  1.00 97.61           N  
ATOM   4161  N   SER B 286     160.349 189.789 130.787  1.00 97.26           N  
ATOM   4162  CA  SER B 286     160.327 190.982 131.641  1.00 97.26           C  
ATOM   4163  C   SER B 286     160.010 190.627 133.101  1.00 97.26           C  
ATOM   4164  O   SER B 286     159.191 189.742 133.367  1.00 97.26           O  
ATOM   4165  CB  SER B 286     159.305 192.026 131.167  1.00 97.26           C  
ATOM   4166  OG  SER B 286     157.965 191.599 131.317  1.00 97.26           O  
ATOM   4172  N   PRO B 287     160.548 191.369 134.081  1.00 96.84           N  
ATOM   4173  CA  PRO B 287     160.300 191.141 135.501  1.00 96.84           C  
ATOM   4174  C   PRO B 287     159.011 191.826 136.005  1.00 96.84           C  
ATOM   4175  O   PRO B 287     158.891 192.071 137.202  1.00 96.84           O  
ATOM   4176  CB  PRO B 287     161.577 191.650 136.182  1.00 96.84           C  
ATOM   4177  CG  PRO B 287     161.913 192.869 135.330  1.00 96.84           C  
ATOM   4178  CD  PRO B 287     161.542 192.419 133.919  1.00 96.84           C  
ATOM   4186  N   CYS B 288     158.026 192.142 135.147  1.00 97.60           N  
ATOM   4187  CA  CYS B 288     156.846 192.957 135.509  1.00 97.60           C  
ATOM   4188  C   CYS B 288     155.941 192.374 136.616  1.00 97.60           C  
ATOM   4189  O   CYS B 288     155.086 193.087 137.129  1.00 97.60           O  
ATOM   4190  CB  CYS B 288     155.979 193.207 134.265  1.00 97.60           C  
ATOM   4191  SG  CYS B 288     156.860 194.181 133.025  1.00 97.60           S  
ATOM   4197  N   ASN B 289     156.082 191.096 136.987  1.00 97.62           N  
ATOM   4198  CA  ASN B 289     155.420 190.511 138.165  1.00 97.62           C  
ATOM   4199  C   ASN B 289     156.373 190.263 139.355  1.00 97.62           C  
ATOM   4200  O   ASN B 289     155.920 189.904 140.443  1.00 97.62           O  
ATOM   4201  CB  ASN B 289     154.659 189.247 137.748  1.00 97.62           C  
ATOM   4202  CG  ASN B 289     153.325 189.554 137.105  1.00 97.62           C  
ATOM   4203  ND2 ASN B 289     153.139 189.226 135.853  1.00 97.62           N  
ATOM   4204  OD1 ASN B 289     152.406 190.057 137.735  1.00 97.62           O  
ATOM   4211  N   ARG B 290     157.681 190.486 139.168  1.00 94.01           N  
ATOM   4212  CA  ARG B 290     158.697 190.542 140.228  1.00 94.01           C  
ATOM   4213  C   ARG B 290     158.790 191.964 140.790  1.00 94.01           C  
ATOM   4214  O   ARG B 290     158.506 192.138 141.970  1.00 94.01           O  
ATOM   4215  CB  ARG B 290     160.036 189.974 139.705  1.00 94.01           C  
ATOM   4216  CG  ARG B 290     161.189 190.076 140.727  1.00 94.01           C  
ATOM   4217  CD  ARG B 290     162.424 189.221 140.376  1.00 94.01           C  
ATOM   4218  NE  ARG B 290     163.140 189.640 139.144  1.00 94.01           N  
ATOM   4219  CZ  ARG B 290     164.325 190.241 139.051  1.00 94.01           C  
ATOM   4220  NH1 ARG B 290     164.957 190.751 140.073  1.00 94.01           N  
ATOM   4221  NH2 ARG B 290     164.908 190.323 137.886  1.00 94.01           N  
ATOM   4235  N   ILE B 291     159.128 192.945 139.954  1.00 93.34           N  
ATOM   4236  CA  ILE B 291     159.350 194.352 140.348  1.00 93.34           C  
ATOM   4237  C   ILE B 291     158.033 195.140 140.464  1.00 93.34           C  
ATOM   4238  O   ILE B 291     157.952 196.050 141.276  1.00 93.34           O  
ATOM   4239  CB  ILE B 291     160.364 195.016 139.378  1.00 93.34           C  
ATOM   4240  CG1 ILE B 291     161.720 194.266 139.449  1.00 93.34           C  
ATOM   4241  CG2 ILE B 291     160.566 196.511 139.681  1.00 93.34           C  
ATOM   4242  CD1 ILE B 291     162.788 194.765 138.470  1.00 93.34           C  
ATOM   4254  N   LEU B 292     156.983 194.715 139.749  1.00 96.10           N  
ATOM   4255  CA  LEU B 292     155.701 195.431 139.606  1.00 96.10           C  
ATOM   4256  C   LEU B 292     155.841 196.684 138.718  1.00 96.10           C  
ATOM   4257  O   LEU B 292     156.720 196.704 137.858  1.00 96.10           O  
ATOM   4258  CB  LEU B 292     155.018 195.633 140.987  1.00 96.10           C  
ATOM   4259  CG  LEU B 292     154.963 194.365 141.859  1.00 96.10           C  
ATOM   4260  CD1 LEU B 292     154.139 194.623 143.119  1.00 96.10           C  
ATOM   4261  CD2 LEU B 292     154.342 193.177 141.114  1.00 96.10           C  
ATOM   4273  N   TRP B 293     154.900 197.622 138.830  1.00 97.88           N  
ATOM   4274  CA  TRP B 293     154.802 198.901 138.120  1.00 97.88           C  
ATOM   4275  C   TRP B 293     154.229 199.952 139.067  1.00 97.88           C  
ATOM   4276  O   TRP B 293     153.246 199.669 139.759  1.00 97.88           O  
ATOM   4277  CB  TRP B 293     153.898 198.788 136.881  1.00 97.88           C  
ATOM   4278  CG  TRP B 293     154.579 198.332 135.630  1.00 97.88           C  
ATOM   4279  CD1 TRP B 293     154.915 197.054 135.348  1.00 97.88           C  
ATOM   4280  CD2 TRP B 293     155.129 199.144 134.546  1.00 97.88           C  
ATOM   4281  CE2 TRP B 293     155.810 198.273 133.640  1.00 97.88           C  
ATOM   4282  CE3 TRP B 293     155.206 200.530 134.285  1.00 97.88           C  
ATOM   4283  NE1 TRP B 293     155.639 197.015 134.172  1.00 97.88           N  
ATOM   4284  CZ2 TRP B 293     156.538 198.750 132.541  1.00 97.88           C  
ATOM   4285  CZ3 TRP B 293     155.934 201.020 133.184  1.00 97.88           C  
ATOM   4286  CH2 TRP B 293     156.603 200.135 132.320  1.00 97.88           C  
ATOM   4297  N   ASN B 294     154.827 201.153 139.065  1.00 96.83           N  
ATOM   4298  CA  ASN B 294     154.412 202.300 139.885  1.00 96.83           C  
ATOM   4299  C   ASN B 294     154.250 201.912 141.373  1.00 96.83           C  
ATOM   4300  O   ASN B 294     153.210 202.189 141.950  1.00 96.83           O  
ATOM   4301  CB  ASN B 294     153.127 202.929 139.294  1.00 96.83           C  
ATOM   4302  CG  ASN B 294     153.140 203.156 137.794  1.00 96.83           C  
ATOM   4303  ND2 ASN B 294     153.567 204.309 137.344  1.00 96.83           N  
ATOM   4304  OD1 ASN B 294     152.770 202.297 136.999  1.00 96.83           O  
ATOM   4311  N   ARG B 295     155.202 201.149 141.937  1.00 91.90           N  
ATOM   4312  CA  ARG B 295     155.165 200.454 143.251  1.00 91.90           C  
ATOM   4313  C   ARG B 295     154.006 199.457 143.503  1.00 91.90           C  
ATOM   4314  O   ARG B 295     154.174 198.555 144.316  1.00 91.90           O  
ATOM   4315  CB  ARG B 295     155.297 201.458 144.421  1.00 91.90           C  
ATOM   4316  CG  ARG B 295     156.469 202.456 144.288  1.00 91.90           C  
ATOM   4317  CD  ARG B 295     156.838 203.137 145.618  1.00 91.90           C  
ATOM   4318  NE  ARG B 295     157.647 202.248 146.487  1.00 91.90           N  
ATOM   4319  CZ  ARG B 295     158.654 202.600 147.275  1.00 91.90           C  
ATOM   4320  NH1 ARG B 295     159.057 203.820 147.460  1.00 91.90           N  
ATOM   4321  NH2 ARG B 295     159.328 201.691 147.920  1.00 91.90           N  
ATOM   4335  N   GLN B 296     152.876 199.546 142.797  1.00 95.74           N  
ATOM   4336  CA  GLN B 296     151.620 198.872 143.162  1.00 95.74           C  
ATOM   4337  C   GLN B 296     151.346 197.531 142.446  1.00 95.74           C  
ATOM   4338  O   GLN B 296     150.958 196.539 143.072  1.00 95.74           O  
ATOM   4339  CB  GLN B 296     150.450 199.848 142.907  1.00 95.74           C  
ATOM   4340  CG  GLN B 296     150.533 201.172 143.695  1.00 95.74           C  
ATOM   4341  CD  GLN B 296     150.574 200.993 145.203  1.00 95.74           C  
ATOM   4342  NE2 GLN B 296     151.251 201.870 145.906  1.00 95.74           N  
ATOM   4343  OE1 GLN B 296     149.995 200.055 145.733  1.00 95.74           O  
ATOM   4352  N   SER B 297     151.458 197.474 141.111  1.00 96.18           N  
ATOM   4353  CA  SER B 297     150.667 196.496 140.332  1.00 96.18           C  
ATOM   4354  C   SER B 297     151.363 195.917 139.092  1.00 96.18           C  
ATOM   4355  O   SER B 297     152.554 196.078 138.866  1.00 96.18           O  
ATOM   4356  CB  SER B 297     149.336 197.158 139.959  1.00 96.18           C  
ATOM   4357  OG  SER B 297     148.332 196.200 139.655  1.00 96.18           O  
ATOM   4363  N   SER B 298     150.628 195.147 138.292  1.00 97.45           N  
ATOM   4364  CA  SER B 298     151.042 194.716 136.953  1.00 97.45           C  
ATOM   4365  C   SER B 298     149.804 194.527 136.078  1.00 97.45           C  
ATOM   4366  O   SER B 298     148.727 194.223 136.603  1.00 97.45           O  
ATOM   4367  CB  SER B 298     151.889 193.433 137.007  1.00 97.45           C  
ATOM   4368  OG  SER B 298     151.108 192.245 136.993  1.00 97.45           O  
ATOM   4374  N   LYS B 299     149.945 194.611 134.744  1.00 97.72           N  
ATOM   4375  CA  LYS B 299     148.856 194.309 133.788  1.00 97.72           C  
ATOM   4376  C   LYS B 299     148.070 193.052 134.205  1.00 97.72           C  
ATOM   4377  O   LYS B 299     146.862 193.108 134.403  1.00 97.72           O  
ATOM   4378  CB  LYS B 299     149.408 194.154 132.353  1.00 97.72           C  
ATOM   4379  CG  LYS B 299     149.870 195.481 131.718  1.00 97.72           C  
ATOM   4380  CD  LYS B 299     150.269 195.291 130.239  1.00 97.72           C  
ATOM   4381  CE  LYS B 299     150.339 196.624 129.463  1.00 97.72           C  
ATOM   4382  NZ  LYS B 299     151.718 197.155 129.305  1.00 97.72           N  
ATOM   4396  N   THR B 300     148.768 191.941 134.453  1.00 97.69           N  
ATOM   4397  CA  THR B 300     148.144 190.652 134.802  1.00 97.69           C  
ATOM   4398  C   THR B 300     147.544 190.576 136.205  1.00 97.69           C  
ATOM   4399  O   THR B 300     146.711 189.696 136.440  1.00 97.69           O  
ATOM   4400  CB  THR B 300     149.128 189.494 134.617  1.00 97.69           C  
ATOM   4401  CG2 THR B 300     149.378 189.196 133.138  1.00 97.69           C  
ATOM   4402  OG1 THR B 300     150.386 189.785 135.188  1.00 97.69           O  
ATOM   4410  N   ARG B 301     147.939 191.456 137.136  1.00 96.18           N  
ATOM   4411  CA  ARG B 301     147.264 191.603 138.435  1.00 96.18           C  
ATOM   4412  C   ARG B 301     145.896 192.251 138.218  1.00 96.18           C  
ATOM   4413  O   ARG B 301     144.889 191.603 138.497  1.00 96.18           O  
ATOM   4414  CB  ARG B 301     148.146 192.388 139.424  1.00 96.18           C  
ATOM   4415  CG  ARG B 301     149.347 191.563 139.922  1.00 96.18           C  
ATOM   4416  CD  ARG B 301     150.313 192.445 140.723  1.00 96.18           C  
ATOM   4417  NE  ARG B 301     151.330 191.637 141.429  1.00 96.18           N  
ATOM   4418  CZ  ARG B 301     151.709 191.796 142.688  1.00 96.18           C  
ATOM   4419  NH1 ARG B 301     151.296 192.773 143.443  1.00 96.18           N  
ATOM   4420  NH2 ARG B 301     152.524 190.945 143.243  1.00 96.18           N  
ATOM   4434  N   ALA B 302     145.866 193.407 137.554  1.00 96.62           N  
ATOM   4435  CA  ALA B 302     144.667 194.165 137.168  1.00 96.62           C  
ATOM   4436  C   ALA B 302     143.821 193.532 136.029  1.00 96.62           C  
ATOM   4437  O   ALA B 302     143.198 194.232 135.235  1.00 96.62           O  
ATOM   4438  CB  ALA B 302     145.125 195.588 136.828  1.00 96.62           C  
ATOM   4444  N   GLY B 303     143.829 192.201 135.893  1.00 97.02           N  
ATOM   4445  CA  GLY B 303     143.026 191.464 134.906  1.00 97.02           C  
ATOM   4446  C   GLY B 303     143.472 191.591 133.438  1.00 97.02           C  
ATOM   4447  O   GLY B 303     143.009 190.822 132.599  1.00 97.02           O  
ATOM   4451  N   MET B 304     144.411 192.482 133.111  1.00 97.87           N  
ATOM   4452  CA  MET B 304     144.861 192.723 131.738  1.00 97.87           C  
ATOM   4453  C   MET B 304     145.869 191.663 131.242  1.00 97.87           C  
ATOM   4454  O   MET B 304     146.866 191.376 131.913  1.00 97.87           O  
ATOM   4455  CB  MET B 304     145.391 194.165 131.601  1.00 97.87           C  
ATOM   4456  CG  MET B 304     145.834 194.484 130.170  1.00 97.87           C  
ATOM   4457  SD  MET B 304     146.674 196.068 129.931  1.00 97.87           S  
ATOM   4458  CE  MET B 304     147.139 195.799 128.206  1.00 97.87           C  
ATOM   4468  N   PRO B 305     145.691 191.088 130.035  1.00 98.13           N  
ATOM   4469  CA  PRO B 305     146.679 190.189 129.444  1.00 98.13           C  
ATOM   4470  C   PRO B 305     148.014 190.909 129.175  1.00 98.13           C  
ATOM   4471  O   PRO B 305     148.053 192.045 128.699  1.00 98.13           O  
ATOM   4472  CB  PRO B 305     146.025 189.659 128.161  1.00 98.13           C  
ATOM   4473  CG  PRO B 305     145.042 190.757 127.770  1.00 98.13           C  
ATOM   4474  CD  PRO B 305     144.577 191.292 129.118  1.00 98.13           C  
ATOM   4482  N   CYS B 306     149.138 190.229 129.427  1.00 98.19           N  
ATOM   4483  CA  CYS B 306     150.443 190.704 128.966  1.00 98.19           C  
ATOM   4484  C   CYS B 306     150.467 190.707 127.431  1.00 98.19           C  
ATOM   4485  O   CYS B 306     150.216 189.674 126.812  1.00 98.19           O  
ATOM   4486  CB  CYS B 306     151.575 189.839 129.544  1.00 98.19           C  
ATOM   4487  SG  CYS B 306     153.158 190.468 128.905  1.00 98.19           S  
ATOM   4493  N   LEU B 307     150.786 191.855 126.830  1.00 97.91           N  
ATOM   4494  CA  LEU B 307     150.795 192.045 125.375  1.00 97.91           C  
ATOM   4495  C   LEU B 307     152.139 191.725 124.700  1.00 97.91           C  
ATOM   4496  O   LEU B 307     152.249 191.931 123.499  1.00 97.91           O  
ATOM   4497  CB  LEU B 307     150.340 193.478 125.036  1.00 97.91           C  
ATOM   4498  CG  LEU B 307     148.907 193.844 125.455  1.00 97.91           C  
ATOM   4499  CD1 LEU B 307     148.640 195.300 125.072  1.00 97.91           C  
ATOM   4500  CD2 LEU B 307     147.864 192.956 124.772  1.00 97.91           C  
ATOM   4512  N   GLY B 308     153.152 191.261 125.438  1.00 98.15           N  
ATOM   4513  CA  GLY B 308     154.464 190.927 124.869  1.00 98.15           C  
ATOM   4514  C   GLY B 308     155.363 192.116 124.513  1.00 98.15           C  
ATOM   4515  O   GLY B 308     156.325 191.953 123.780  1.00 98.15           O  
ATOM   4519  N   CYS B 309     155.090 193.313 125.043  1.00 98.12           N  
ATOM   4520  CA  CYS B 309     155.741 194.574 124.650  1.00 98.12           C  
ATOM   4521  C   CYS B 309     157.210 194.772 125.094  1.00 98.12           C  
ATOM   4522  O   CYS B 309     157.629 195.911 125.287  1.00 98.12           O  
ATOM   4523  CB  CYS B 309     154.830 195.738 125.073  1.00 98.12           C  
ATOM   4524  SG  CYS B 309     154.693 195.842 126.888  1.00 98.12           S  
ATOM   4530  N   THR B 310     157.954 193.687 125.311  1.00 98.34           N  
ATOM   4531  CA  THR B 310     159.425 193.634 125.470  1.00 98.34           C  
ATOM   4532  C   THR B 310     160.073 192.633 124.495  1.00 98.34           C  
ATOM   4533  O   THR B 310     161.291 192.437 124.522  1.00 98.34           O  
ATOM   4534  CB  THR B 310     159.836 193.274 126.910  1.00 98.34           C  
ATOM   4535  CG2 THR B 310     159.496 194.371 127.915  1.00 98.34           C  
ATOM   4536  OG1 THR B 310     159.178 192.112 127.355  1.00 98.34           O  
ATOM   4544  N   GLU B 311     159.263 191.992 123.642  1.00 98.30           N  
ATOM   4545  CA  GLU B 311     159.688 191.097 122.568  1.00 98.30           C  
ATOM   4546  C   GLU B 311     159.573 191.799 121.206  1.00 98.30           C  
ATOM   4547  O   GLU B 311     158.573 192.476 120.950  1.00 98.30           O  
ATOM   4548  CB  GLU B 311     158.837 189.816 122.546  1.00 98.30           C  
ATOM   4549  CG  GLU B 311     159.039 188.914 123.769  1.00 98.30           C  
ATOM   4550  CD  GLU B 311     160.489 188.441 123.932  1.00 98.30           C  
ATOM   4551  OE1 GLU B 311     160.953 188.404 125.099  1.00 98.30           O  
ATOM   4552  OE2 GLU B 311     161.156 188.123 122.917  1.00 98.30           O  
ATOM   4559  N   PRO B 312     160.537 191.590 120.294  1.00 97.65           N  
ATOM   4560  CA  PRO B 312     160.625 192.307 119.023  1.00 97.65           C  
ATOM   4561  C   PRO B 312     159.441 192.113 118.062  1.00 97.65           C  
ATOM   4562  O   PRO B 312     159.299 192.886 117.117  1.00 97.65           O  
ATOM   4563  CB  PRO B 312     161.920 191.810 118.382  1.00 97.65           C  
ATOM   4564  CG  PRO B 312     162.217 190.481 119.056  1.00 97.65           C  
ATOM   4565  CD  PRO B 312     161.685 190.712 120.459  1.00 97.65           C  
ATOM   4573  N   GLU B 313     158.590 191.104 118.260  1.00 95.25           N  
ATOM   4574  CA  GLU B 313     157.353 190.907 117.490  1.00 95.25           C  
ATOM   4575  C   GLU B 313     156.194 191.834 117.913  1.00 95.25           C  
ATOM   4576  O   GLU B 313     155.098 191.711 117.368  1.00 95.25           O  
ATOM   4577  CB  GLU B 313     156.899 189.437 117.566  1.00 95.25           C  
ATOM   4578  CG  GLU B 313     157.791 188.433 116.833  1.00 95.25           C  
ATOM   4579  CD  GLU B 313     159.122 188.159 117.536  1.00 95.25           C  
ATOM   4580  OE1 GLU B 313     160.077 187.777 116.831  1.00 95.25           O  
ATOM   4581  OE2 GLU B 313     159.216 188.277 118.779  1.00 95.25           O  
ATOM   4588  N   PHE B 314     156.376 192.740 118.881  1.00 96.18           N  
ATOM   4589  CA  PHE B 314     155.326 193.682 119.274  1.00 96.18           C  
ATOM   4590  C   PHE B 314     155.061 194.757 118.183  1.00 96.18           C  
ATOM   4591  O   PHE B 314     156.002 195.280 117.575  1.00 96.18           O  
ATOM   4592  CB  PHE B 314     155.665 194.297 120.643  1.00 96.18           C  
ATOM   4593  CG  PHE B 314     154.588 195.208 121.212  1.00 96.18           C  
ATOM   4594  CD1 PHE B 314     154.727 196.604 121.128  1.00 96.18           C  
ATOM   4595  CD2 PHE B 314     153.433 194.664 121.807  1.00 96.18           C  
ATOM   4596  CE1 PHE B 314     153.726 197.455 121.630  1.00 96.18           C  
ATOM   4597  CE2 PHE B 314     152.413 195.514 122.278  1.00 96.18           C  
ATOM   4598  CZ  PHE B 314     152.560 196.911 122.194  1.00 96.18           C  
ATOM   4608  N   PRO B 315     153.792 195.145 117.929  1.00 95.27           N  
ATOM   4609  CA  PRO B 315     152.549 194.483 118.339  1.00 95.27           C  
ATOM   4610  C   PRO B 315     152.293 193.173 117.575  1.00 95.27           C  
ATOM   4611  O   PRO B 315     152.264 193.151 116.345  1.00 95.27           O  
ATOM   4612  CB  PRO B 315     151.427 195.497 118.074  1.00 95.27           C  
ATOM   4613  CG  PRO B 315     152.154 196.830 117.923  1.00 95.27           C  
ATOM   4614  CD  PRO B 315     153.468 196.405 117.282  1.00 95.27           C  
ATOM   4622  N   HIS B 316     152.048 192.081 118.303  1.00 94.36           N  
ATOM   4623  CA  HIS B 316     151.962 190.749 117.697  1.00 94.36           C  
ATOM   4624  C   HIS B 316     150.819 190.613 116.681  1.00 94.36           C  
ATOM   4625  O   HIS B 316     149.709 191.116 116.879  1.00 94.36           O  
ATOM   4626  CB  HIS B 316     151.856 189.661 118.772  1.00 94.36           C  
ATOM   4627  CG  HIS B 316     153.032 189.633 119.712  1.00 94.36           C  
ATOM   4628  CD2 HIS B 316     153.105 190.266 120.918  1.00 94.36           C  
ATOM   4629  ND1 HIS B 316     154.244 189.011 119.510  1.00 94.36           N  
ATOM   4630  CE1 HIS B 316     155.027 189.270 120.573  1.00 94.36           C  
ATOM   4631  NE2 HIS B 316     154.354 189.994 121.475  1.00 94.36           N  
ATOM   4639  N   PHE B 317     151.099 189.855 115.614  1.00 95.32           N  
ATOM   4640  CA  PHE B 317     150.206 189.618 114.470  1.00 95.32           C  
ATOM   4641  C   PHE B 317     149.769 190.899 113.734  1.00 95.32           C  
ATOM   4642  O   PHE B 317     148.711 190.908 113.106  1.00 95.32           O  
ATOM   4643  CB  PHE B 317     148.998 188.754 114.880  1.00 95.32           C  
ATOM   4644  CG  PHE B 317     149.259 187.645 115.882  1.00 95.32           C  
ATOM   4645  CD1 PHE B 317     149.979 186.497 115.507  1.00 95.32           C  
ATOM   4646  CD2 PHE B 317     148.776 187.772 117.199  1.00 95.32           C  
ATOM   4647  CE1 PHE B 317     150.195 185.468 116.444  1.00 95.32           C  
ATOM   4648  CE2 PHE B 317     148.970 186.734 118.126  1.00 95.32           C  
ATOM   4649  CZ  PHE B 317     149.671 185.581 117.743  1.00 95.32           C  
ATOM   4659  N   ASP B 318     150.538 191.985 113.870  1.00 96.64           N  
ATOM   4660  CA  ASP B 318     150.239 193.320 113.342  1.00 96.64           C  
ATOM   4661  C   ASP B 318     148.835 193.836 113.715  1.00 96.64           C  
ATOM   4662  O   ASP B 318     148.256 194.633 112.975  1.00 96.64           O  
ATOM   4663  CB  ASP B 318     150.529 193.393 111.833  1.00 96.64           C  
ATOM   4664  CG  ASP B 318     151.968 193.008 111.508  1.00 96.64           C  
ATOM   4665  OD1 ASP B 318     152.860 193.777 111.929  1.00 96.64           O  
ATOM   4666  OD2 ASP B 318     152.142 191.957 110.853  1.00 96.64           O  
ATOM   4671  N   LEU B 319     148.274 193.359 114.838  1.00 97.71           N  
ATOM   4672  CA  LEU B 319     146.893 193.590 115.299  1.00 97.71           C  
ATOM   4673  C   LEU B 319     145.807 193.232 114.263  1.00 97.71           C  
ATOM   4674  O   LEU B 319     144.809 193.942 114.101  1.00 97.71           O  
ATOM   4675  CB  LEU B 319     146.740 194.997 115.907  1.00 97.71           C  
ATOM   4676  CG  LEU B 319     147.789 195.358 116.974  1.00 97.71           C  
ATOM   4677  CD1 LEU B 319     147.466 196.728 117.555  1.00 97.71           C  
ATOM   4678  CD2 LEU B 319     147.845 194.364 118.138  1.00 97.71           C  
ATOM   4690  N   ALA B 320     145.994 192.120 113.552  1.00 97.17           N  
ATOM   4691  CA  ALA B 320     145.012 191.594 112.610  1.00 97.17           C  
ATOM   4692  C   ALA B 320     143.638 191.288 113.266  1.00 97.17           C  
ATOM   4693  O   ALA B 320     143.576 190.886 114.431  1.00 97.17           O  
ATOM   4694  CB  ALA B 320     145.604 190.351 111.936  1.00 97.17           C  
ATOM   4700  N   PRO B 321     142.519 191.412 112.522  1.00 96.36           N  
ATOM   4701  CA  PRO B 321     141.180 191.102 113.027  1.00 96.36           C  
ATOM   4702  C   PRO B 321     141.072 189.703 113.649  1.00 96.36           C  
ATOM   4703  O   PRO B 321     141.374 188.693 113.013  1.00 96.36           O  
ATOM   4704  CB  PRO B 321     140.231 191.274 111.839  1.00 96.36           C  
ATOM   4705  CG  PRO B 321     140.956 192.300 110.971  1.00 96.36           C  
ATOM   4706  CD  PRO B 321     142.430 191.979 111.187  1.00 96.36           C  
ATOM   4714  N   GLY B 322     140.612 189.648 114.899  1.00 94.34           N  
ATOM   4715  CA  GLY B 322     140.504 188.432 115.694  1.00 94.34           C  
ATOM   4716  C   GLY B 322     141.758 188.060 116.494  1.00 94.34           C  
ATOM   4717  O   GLY B 322     141.767 186.972 117.075  1.00 94.34           O  
ATOM   4721  N   THR B 323     142.792 188.913 116.552  1.00 95.72           N  
ATOM   4722  CA  THR B 323     143.996 188.677 117.381  1.00 95.72           C  
ATOM   4723  C   THR B 323     144.117 189.575 118.610  1.00 95.72           C  
ATOM   4724  O   THR B 323     144.905 189.258 119.502  1.00 95.72           O  
ATOM   4725  CB  THR B 323     145.309 188.690 116.579  1.00 95.72           C  
ATOM   4726  CG2 THR B 323     145.228 187.907 115.267  1.00 95.72           C  
ATOM   4727  OG1 THR B 323     145.752 189.992 116.284  1.00 95.72           O  
ATOM   4735  N   VAL B 324     143.350 190.666 118.706  1.00 97.06           N  
ATOM   4736  CA  VAL B 324     143.359 191.537 119.892  1.00 97.06           C  
ATOM   4737  C   VAL B 324     142.631 190.850 121.051  1.00 97.06           C  
ATOM   4738  O   VAL B 324     141.551 190.293 120.874  1.00 97.06           O  
ATOM   4739  CB  VAL B 324     142.793 192.935 119.574  1.00 97.06           C  
ATOM   4740  CG1 VAL B 324     142.776 193.829 120.820  1.00 97.06           C  
ATOM   4741  CG2 VAL B 324     143.675 193.635 118.532  1.00 97.06           C  
ATOM   4751  N   PHE B 325     143.266 190.837 122.231  1.00 96.57           N  
ATOM   4752  CA  PHE B 325     142.779 190.204 123.469  1.00 96.57           C  
ATOM   4753  C   PHE B 325     142.256 188.760 123.305  1.00 96.57           C  
ATOM   4754  O   PHE B 325     141.327 188.349 124.000  1.00 96.57           O  
ATOM   4755  CB  PHE B 325     141.783 191.136 124.186  1.00 96.57           C  
ATOM   4756  CG  PHE B 325     142.285 192.543 124.465  1.00 96.57           C  
ATOM   4757  CD1 PHE B 325     143.559 192.756 125.031  1.00 96.57           C  
ATOM   4758  CD2 PHE B 325     141.459 193.649 124.187  1.00 96.57           C  
ATOM   4759  CE1 PHE B 325     144.002 194.060 125.314  1.00 96.57           C  
ATOM   4760  CE2 PHE B 325     141.907 194.951 124.465  1.00 96.57           C  
ATOM   4761  CZ  PHE B 325     143.175 195.159 125.029  1.00 96.57           C  
ATOM   4771  N   LYS B 326     142.840 187.978 122.380  1.00 95.66           N  
ATOM   4772  CA  LYS B 326     142.304 186.667 121.982  1.00 95.66           C  
ATOM   4773  C   LYS B 326     143.391 185.646 121.663  1.00 95.66           C  
ATOM   4774  O   LYS B 326     144.165 185.801 120.713  1.00 95.66           O  
ATOM   4775  CB  LYS B 326     141.362 186.908 120.797  1.00 95.66           C  
ATOM   4776  CG  LYS B 326     140.464 185.710 120.459  1.00 95.66           C  
ATOM   4777  CD  LYS B 326     139.367 186.233 119.523  1.00 95.66           C  
ATOM   4778  CE  LYS B 326     138.335 185.184 119.118  1.00 95.66           C  
ATOM   4779  NZ  LYS B 326     137.263 185.848 118.330  1.00 95.66           N  
ATOM   4793  N   THR B 327     143.429 184.557 122.429  1.00 96.26           N  
ATOM   4794  CA  THR B 327     144.387 183.462 122.239  1.00 96.26           C  
ATOM   4795  C   THR B 327     144.120 182.751 120.917  1.00 96.26           C  
ATOM   4796  O   THR B 327     143.060 182.159 120.711  1.00 96.26           O  
ATOM   4797  CB  THR B 327     144.345 182.457 123.399  1.00 96.26           C  
ATOM   4798  CG2 THR B 327     145.398 181.353 123.275  1.00 96.26           C  
ATOM   4799  OG1 THR B 327     144.622 183.143 124.594  1.00 96.26           O  
ATOM   4807  N   GLN B 328     145.108 182.768 120.024  1.00 94.72           N  
ATOM   4808  CA  GLN B 328     145.037 182.058 118.750  1.00 94.72           C  
ATOM   4809  C   GLN B 328     145.130 180.548 118.993  1.00 94.72           C  
ATOM   4810  O   GLN B 328     146.046 180.094 119.681  1.00 94.72           O  
ATOM   4811  CB  GLN B 328     146.148 182.565 117.811  1.00 94.72           C  
ATOM   4812  CG  GLN B 328     146.051 184.078 117.543  1.00 94.72           C  
ATOM   4813  CD  GLN B 328     144.667 184.472 117.045  1.00 94.72           C  
ATOM   4814  NE2 GLN B 328     143.890 185.187 117.829  1.00 94.72           N  
ATOM   4815  OE1 GLN B 328     144.248 184.061 115.977  1.00 94.72           O  
ATOM   4824  N   LYS B 329     144.198 179.758 118.443  1.00 92.79           N  
ATOM   4825  CA  LYS B 329     144.078 178.318 118.734  1.00 92.79           C  
ATOM   4826  C   LYS B 329     144.040 177.438 117.487  1.00 92.79           C  
ATOM   4827  O   LYS B 329     143.256 177.666 116.569  1.00 92.79           O  
ATOM   4828  CB  LYS B 329     142.834 178.037 119.592  1.00 92.79           C  
ATOM   4829  CG  LYS B 329     142.947 178.578 121.022  1.00 92.79           C  
ATOM   4830  CD  LYS B 329     141.643 178.313 121.779  1.00 92.79           C  
ATOM   4831  CE  LYS B 329     141.713 178.895 123.186  1.00 92.79           C  
ATOM   4832  NZ  LYS B 329     140.445 178.708 123.917  1.00 92.79           N  
ATOM   4846  N   VAL B 330     144.805 176.350 117.515  1.00 89.41           N  
ATOM   4847  CA  VAL B 330     144.689 175.221 116.587  1.00 89.41           C  
ATOM   4848  C   VAL B 330     143.453 174.397 116.955  1.00 89.41           C  
ATOM   4849  O   VAL B 330     143.231 174.065 118.125  1.00 89.41           O  
ATOM   4850  CB  VAL B 330     145.971 174.366 116.592  1.00 89.41           C  
ATOM   4851  CG1 VAL B 330     145.881 173.200 115.601  1.00 89.41           C  
ATOM   4852  CG2 VAL B 330     147.192 175.212 116.206  1.00 89.41           C  
ATOM   4862  N   SER B 331     142.620 174.105 115.953  1.00 84.29           N  
ATOM   4863  CA  SER B 331     141.340 173.383 116.086  1.00 84.29           C  
ATOM   4864  C   SER B 331     140.401 173.937 117.174  1.00 84.29           C  
ATOM   4865  O   SER B 331     139.587 173.199 117.719  1.00 84.29           O  
ATOM   4866  CB  SER B 331     141.582 171.876 116.244  1.00 84.29           C  
ATOM   4867  OG  SER B 331     142.343 171.391 115.152  1.00 84.29           O  
ATOM   4873  N   GLY B 332     140.536 175.219 117.537  1.00 80.63           N  
ATOM   4874  CA  GLY B 332     139.772 175.861 118.613  1.00 80.63           C  
ATOM   4875  C   GLY B 332     140.096 175.389 120.042  1.00 80.63           C  
ATOM   4876  O   GLY B 332     139.495 175.899 120.982  1.00 80.63           O  
ATOM   4880  N   MET B 333     141.038 174.453 120.233  1.00 80.74           N  
ATOM   4881  CA  MET B 333     141.276 173.786 121.528  1.00 80.74           C  
ATOM   4882  C   MET B 333     142.685 173.975 122.100  1.00 80.74           C  
ATOM   4883  O   MET B 333     142.850 173.968 123.320  1.00 80.74           O  
ATOM   4884  CB  MET B 333     141.005 172.281 121.390  1.00 80.74           C  
ATOM   4885  CG  MET B 333     139.538 171.951 121.097  1.00 80.74           C  
ATOM   4886  SD  MET B 333     139.173 170.172 121.063  1.00 80.74           S  
ATOM   4887  CE  MET B 333     139.198 169.792 122.836  1.00 80.74           C  
ATOM   4897  N   ILE B 334     143.702 174.114 121.245  1.00 84.44           N  
ATOM   4898  CA  ILE B 334     145.117 174.134 121.646  1.00 84.44           C  
ATOM   4899  C   ILE B 334     145.693 175.509 121.292  1.00 84.44           C  
ATOM   4900  O   ILE B 334     145.593 175.884 120.125  1.00 84.44           O  
ATOM   4901  CB  ILE B 334     145.906 173.013 120.923  1.00 84.44           C  
ATOM   4902  CG1 ILE B 334     145.288 171.606 121.118  1.00 84.44           C  
ATOM   4903  CG2 ILE B 334     147.371 172.993 121.403  1.00 84.44           C  
ATOM   4904  CD1 ILE B 334     145.728 170.621 120.028  1.00 84.44           C  
ATOM   4916  N   PRO B 335     146.293 176.267 122.227  1.00 92.20           N  
ATOM   4917  CA  PRO B 335     147.029 177.489 121.901  1.00 92.20           C  
ATOM   4918  C   PRO B 335     148.052 177.259 120.775  1.00 92.20           C  
ATOM   4919  O   PRO B 335     148.781 176.267 120.773  1.00 92.20           O  
ATOM   4920  CB  PRO B 335     147.682 177.927 123.216  1.00 92.20           C  
ATOM   4921  CG  PRO B 335     146.700 177.404 124.262  1.00 92.20           C  
ATOM   4922  CD  PRO B 335     146.280 176.063 123.667  1.00 92.20           C  
ATOM   4930  N   LYS B 336     148.065 178.151 119.776  1.00 93.48           N  
ATOM   4931  CA  LYS B 336     148.957 178.074 118.608  1.00 93.48           C  
ATOM   4932  C   LYS B 336     150.419 178.209 119.031  1.00 93.48           C  
ATOM   4933  O   LYS B 336     151.272 177.487 118.522  1.00 93.48           O  
ATOM   4934  CB  LYS B 336     148.553 179.162 117.596  1.00 93.48           C  
ATOM   4935  CG  LYS B 336     149.387 179.129 116.302  1.00 93.48           C  
ATOM   4936  CD  LYS B 336     149.124 180.373 115.443  1.00 93.48           C  
ATOM   4937  CE  LYS B 336     150.080 180.404 114.242  1.00 93.48           C  
ATOM   4938  NZ  LYS B 336     150.061 181.727 113.563  1.00 93.48           N  
ATOM   4952  N   GLU B 337     150.677 179.101 119.977  1.00 93.14           N  
ATOM   4953  CA  GLU B 337     151.952 179.257 120.669  1.00 93.14           C  
ATOM   4954  C   GLU B 337     151.839 178.643 122.070  1.00 93.14           C  
ATOM   4955  O   GLU B 337     150.776 178.670 122.693  1.00 93.14           O  
ATOM   4956  CB  GLU B 337     152.331 180.740 120.723  1.00 93.14           C  
ATOM   4957  CG  GLU B 337     152.590 181.323 119.323  1.00 93.14           C  
ATOM   4958  CD  GLU B 337     152.498 182.846 119.360  1.00 93.14           C  
ATOM   4959  OE1 GLU B 337     153.525 183.539 119.225  1.00 93.14           O  
ATOM   4960  OE2 GLU B 337     151.371 183.358 119.537  1.00 93.14           O  
ATOM   4967  N   VAL B 338     152.936 178.066 122.549  1.00 93.21           N  
ATOM   4968  CA  VAL B 338     153.067 177.385 123.846  1.00 93.21           C  
ATOM   4969  C   VAL B 338     154.239 178.013 124.620  1.00 93.21           C  
ATOM   4970  O   VAL B 338     155.005 178.759 124.011  1.00 93.21           O  
ATOM   4971  CB  VAL B 338     153.223 175.857 123.655  1.00 93.21           C  
ATOM   4972  CG1 VAL B 338     151.920 175.238 123.130  1.00 93.21           C  
ATOM   4973  CG2 VAL B 338     154.367 175.469 122.712  1.00 93.21           C  
ATOM   4983  N   PRO B 339     154.382 177.781 125.942  1.00 93.16           N  
ATOM   4984  CA  PRO B 339     155.474 178.353 126.731  1.00 93.16           C  
ATOM   4985  C   PRO B 339     156.856 178.055 126.160  1.00 93.16           C  
ATOM   4986  O   PRO B 339     157.099 176.982 125.600  1.00 93.16           O  
ATOM   4987  CB  PRO B 339     155.353 177.769 128.137  1.00 93.16           C  
ATOM   4988  CG  PRO B 339     153.872 177.439 128.225  1.00 93.16           C  
ATOM   4989  CD  PRO B 339     153.511 177.008 126.808  1.00 93.16           C  
ATOM   4997  N   GLU B 340     157.769 179.001 126.349  1.00 93.13           N  
ATOM   4998  CA  GLU B 340     159.092 178.942 125.745  1.00 93.13           C  
ATOM   4999  C   GLU B 340     159.900 177.714 126.199  1.00 93.13           C  
ATOM   5000  O   GLU B 340     159.810 177.256 127.343  1.00 93.13           O  
ATOM   5001  CB  GLU B 340     159.810 180.270 125.997  1.00 93.13           C  
ATOM   5002  CG  GLU B 340     160.976 180.444 125.017  1.00 93.13           C  
ATOM   5003  CD  GLU B 340     161.493 181.885 124.960  1.00 93.13           C  
ATOM   5004  OE1 GLU B 340     162.712 182.027 124.744  1.00 93.13           O  
ATOM   5005  OE2 GLU B 340     160.661 182.817 125.072  1.00 93.13           O  
ATOM   5012  N   GLY B 341     160.673 177.134 125.276  1.00 92.41           N  
ATOM   5013  CA  GLY B 341     161.446 175.910 125.513  1.00 92.41           C  
ATOM   5014  C   GLY B 341     160.631 174.606 125.565  1.00 92.41           C  
ATOM   5015  O   GLY B 341     161.201 173.576 125.920  1.00 92.41           O  
ATOM   5019  N   THR B 342     159.337 174.622 125.214  1.00 92.87           N  
ATOM   5020  CA  THR B 342     158.448 173.438 125.221  1.00 92.87           C  
ATOM   5021  C   THR B 342     157.797 173.208 123.850  1.00 92.87           C  
ATOM   5022  O   THR B 342     157.375 174.162 123.201  1.00 92.87           O  
ATOM   5023  CB  THR B 342     157.337 173.585 126.278  1.00 92.87           C  
ATOM   5024  CG2 THR B 342     156.698 172.244 126.646  1.00 92.87           C  
ATOM   5025  OG1 THR B 342     157.833 174.117 127.484  1.00 92.87           O  
ATOM   5033  N   ASP B 343     157.656 171.954 123.406  1.00 92.55           N  
ATOM   5034  CA  ASP B 343     156.898 171.603 122.191  1.00 92.55           C  
ATOM   5035  C   ASP B 343     155.408 171.301 122.471  1.00 92.55           C  
ATOM   5036  O   ASP B 343     155.017 170.974 123.594  1.00 92.55           O  
ATOM   5037  CB  ASP B 343     157.581 170.435 121.466  1.00 92.55           C  
ATOM   5038  CG  ASP B 343     157.308 169.109 122.171  1.00 92.55           C  
ATOM   5039  OD1 ASP B 343     156.257 168.497 121.872  1.00 92.55           O  
ATOM   5040  OD2 ASP B 343     158.098 168.730 123.059  1.00 92.55           O  
ATOM   5045  N   HIS B 344     154.557 171.359 121.438  1.00 91.54           N  
ATOM   5046  CA  HIS B 344     153.108 171.141 121.574  1.00 91.54           C  
ATOM   5047  C   HIS B 344     152.710 169.759 122.102  1.00 91.54           C  
ATOM   5048  O   HIS B 344     151.685 169.658 122.776  1.00 91.54           O  
ATOM   5049  CB  HIS B 344     152.408 171.361 120.225  1.00 91.54           C  
ATOM   5050  CG  HIS B 344     152.515 172.766 119.696  1.00 91.54           C  
ATOM   5051  CD2 HIS B 344     151.590 173.757 119.855  1.00 91.54           C  
ATOM   5052  ND1 HIS B 344     153.597 173.259 118.972  1.00 91.54           N  
ATOM   5053  CE1 HIS B 344     153.313 174.546 118.727  1.00 91.54           C  
ATOM   5054  NE2 HIS B 344     152.112 174.869 119.235  1.00 91.54           N  
ATOM   5062  N   LEU B 345     153.457 168.690 121.805  1.00 93.73           N  
ATOM   5063  CA  LEU B 345     153.114 167.334 122.250  1.00 93.73           C  
ATOM   5064  C   LEU B 345     153.427 167.168 123.741  1.00 93.73           C  
ATOM   5065  O   LEU B 345     152.569 166.715 124.502  1.00 93.73           O  
ATOM   5066  CB  LEU B 345     153.851 166.300 121.377  1.00 93.73           C  
ATOM   5067  CG  LEU B 345     153.505 164.833 121.691  1.00 93.73           C  
ATOM   5068  CD1 LEU B 345     152.032 164.513 121.420  1.00 93.73           C  
ATOM   5069  CD2 LEU B 345     154.354 163.906 120.822  1.00 93.73           C  
ATOM   5081  N   THR B 346     154.614 167.606 124.161  1.00 94.00           N  
ATOM   5082  CA  THR B 346     155.027 167.652 125.571  1.00 94.00           C  
ATOM   5083  C   THR B 346     154.101 168.555 126.388  1.00 94.00           C  
ATOM   5084  O   THR B 346     153.599 168.141 127.438  1.00 94.00           O  
ATOM   5085  CB  THR B 346     156.486 168.121 125.658  1.00 94.00           C  
ATOM   5086  CG2 THR B 346     157.013 168.208 127.084  1.00 94.00           C  
ATOM   5087  OG1 THR B 346     157.292 167.188 124.985  1.00 94.00           O  
ATOM   5095  N   TYR B 347     153.776 169.746 125.872  1.00 91.66           N  
ATOM   5096  CA  TYR B 347     152.843 170.675 126.514  1.00 91.66           C  
ATOM   5097  C   TYR B 347     151.429 170.087 126.650  1.00 91.66           C  
ATOM   5098  O   TYR B 347     150.829 170.184 127.721  1.00 91.66           O  
ATOM   5099  CB  TYR B 347     152.813 172.000 125.741  1.00 91.66           C  
ATOM   5100  CG  TYR B 347     151.898 173.027 126.380  1.00 91.66           C  
ATOM   5101  CD1 TYR B 347     150.624 173.279 125.836  1.00 91.66           C  
ATOM   5102  CD2 TYR B 347     152.307 173.686 127.555  1.00 91.66           C  
ATOM   5103  CE1 TYR B 347     149.759 174.194 126.469  1.00 91.66           C  
ATOM   5104  CE2 TYR B 347     151.443 174.593 128.196  1.00 91.66           C  
ATOM   5105  CZ  TYR B 347     150.168 174.850 127.648  1.00 91.66           C  
ATOM   5106  OH  TYR B 347     149.320 175.721 128.254  1.00 91.66           O  
ATOM   5116  N   MET B 348     150.894 169.423 125.614  1.00 92.77           N  
ATOM   5117  CA  MET B 348     149.597 168.737 125.706  1.00 92.77           C  
ATOM   5118  C   MET B 348     149.604 167.597 126.730  1.00 92.77           C  
ATOM   5119  O   MET B 348     148.626 167.444 127.462  1.00 92.77           O  
ATOM   5120  CB  MET B 348     149.163 168.177 124.347  1.00 92.77           C  
ATOM   5121  CG  MET B 348     148.518 169.232 123.445  1.00 92.77           C  
ATOM   5122  SD  MET B 348     147.674 168.524 122.004  1.00 92.77           S  
ATOM   5123  CE  MET B 348     149.073 167.753 121.143  1.00 92.77           C  
ATOM   5133  N   GLY B 349     150.690 166.821 126.812  1.00 94.38           N  
ATOM   5134  CA  GLY B 349     150.843 165.757 127.808  1.00 94.38           C  
ATOM   5135  C   GLY B 349     150.784 166.295 129.239  1.00 94.38           C  
ATOM   5136  O   GLY B 349     149.995 165.808 130.053  1.00 94.38           O  
ATOM   5140  N   LEU B 350     151.546 167.355 129.526  1.00 94.56           N  
ATOM   5141  CA  LEU B 350     151.507 168.044 130.818  1.00 94.56           C  
ATOM   5142  C   LEU B 350     150.129 168.666 131.097  1.00 94.56           C  
ATOM   5143  O   LEU B 350     149.593 168.513 132.192  1.00 94.56           O  
ATOM   5144  CB  LEU B 350     152.633 169.095 130.861  1.00 94.56           C  
ATOM   5145  CG  LEU B 350     152.686 169.908 132.171  1.00 94.56           C  
ATOM   5146  CD1 LEU B 350     152.893 169.013 133.395  1.00 94.56           C  
ATOM   5147  CD2 LEU B 350     153.818 170.931 132.113  1.00 94.56           C  
ATOM   5159  N   ALA B 351     149.518 169.328 130.111  1.00 94.24           N  
ATOM   5160  CA  ALA B 351     148.213 169.967 130.271  1.00 94.24           C  
ATOM   5161  C   ALA B 351     147.070 168.965 130.513  1.00 94.24           C  
ATOM   5162  O   ALA B 351     146.127 169.280 131.240  1.00 94.24           O  
ATOM   5163  CB  ALA B 351     147.945 170.855 129.050  1.00 94.24           C  
ATOM   5169  N   ALA B 352     147.148 167.754 129.954  1.00 95.61           N  
ATOM   5170  CA  ALA B 352     146.211 166.678 130.262  1.00 95.61           C  
ATOM   5171  C   ALA B 352     146.366 166.193 131.716  1.00 95.61           C  
ATOM   5172  O   ALA B 352     145.374 166.108 132.438  1.00 95.61           O  
ATOM   5173  CB  ALA B 352     146.407 165.546 129.246  1.00 95.61           C  
ATOM   5179  N   ALA B 353     147.603 165.947 132.167  1.00 96.14           N  
ATOM   5180  CA  ALA B 353     147.883 165.537 133.544  1.00 96.14           C  
ATOM   5181  C   ALA B 353     147.454 166.604 134.568  1.00 96.14           C  
ATOM   5182  O   ALA B 353     146.792 166.290 135.555  1.00 96.14           O  
ATOM   5183  CB  ALA B 353     149.377 165.207 133.659  1.00 96.14           C  
ATOM   5189  N   ALA B 354     147.762 167.877 134.309  1.00 96.01           N  
ATOM   5190  CA  ALA B 354     147.460 168.973 135.226  1.00 96.01           C  
ATOM   5191  C   ALA B 354     145.958 169.294 135.342  1.00 96.01           C  
ATOM   5192  O   ALA B 354     145.513 169.696 136.412  1.00 96.01           O  
ATOM   5193  CB  ALA B 354     148.278 170.186 134.799  1.00 96.01           C  
ATOM   5199  N   ARG B 355     145.157 169.055 134.290  1.00 95.12           N  
ATOM   5200  CA  ARG B 355     143.684 169.142 134.372  1.00 95.12           C  
ATOM   5201  C   ARG B 355     143.070 168.043 135.235  1.00 95.12           C  
ATOM   5202  O   ARG B 355     142.075 168.294 135.902  1.00 95.12           O  
ATOM   5203  CB  ARG B 355     143.064 169.088 132.971  1.00 95.12           C  
ATOM   5204  CG  ARG B 355     143.196 170.434 132.257  1.00 95.12           C  
ATOM   5205  CD  ARG B 355     142.648 170.331 130.834  1.00 95.12           C  
ATOM   5206  NE  ARG B 355     142.667 171.645 130.164  1.00 95.12           N  
ATOM   5207  CZ  ARG B 355     142.804 171.876 128.872  1.00 95.12           C  
ATOM   5208  NH1 ARG B 355     142.970 170.913 128.005  1.00 95.12           N  
ATOM   5209  NH2 ARG B 355     142.776 173.098 128.424  1.00 95.12           N  
ATOM   5223  N   ILE B 356     143.647 166.839 135.217  1.00 95.55           N  
ATOM   5224  CA  ILE B 356     143.218 165.722 136.075  1.00 95.55           C  
ATOM   5225  C   ILE B 356     143.602 165.999 137.535  1.00 95.55           C  
ATOM   5226  O   ILE B 356     142.828 165.702 138.438  1.00 95.55           O  
ATOM   5227  CB  ILE B 356     143.808 164.392 135.545  1.00 95.55           C  
ATOM   5228  CG1 ILE B 356     143.213 164.061 134.155  1.00 95.55           C  
ATOM   5229  CG2 ILE B 356     143.550 163.225 136.519  1.00 95.55           C  
ATOM   5230  CD1 ILE B 356     143.969 162.959 133.402  1.00 95.55           C  
ATOM   5242  N   ALA B 357     144.767 166.612 137.754  1.00 95.92           N  
ATOM   5243  CA  ALA B 357     145.297 166.953 139.071  1.00 95.92           C  
ATOM   5244  C   ALA B 357     144.830 168.313 139.633  1.00 95.92           C  
ATOM   5245  O   ALA B 357     145.387 168.767 140.626  1.00 95.92           O  
ATOM   5246  CB  ALA B 357     146.826 166.845 138.984  1.00 95.92           C  
ATOM   5252  N   ALA B 358     143.853 168.984 139.008  1.00 96.01           N  
ATOM   5253  CA  ALA B 358     143.422 170.329 139.391  1.00 96.01           C  
ATOM   5254  C   ALA B 358     142.629 170.338 140.722  1.00 96.01           C  
ATOM   5255  O   ALA B 358     141.476 169.874 140.739  1.00 96.01           O  
ATOM   5256  CB  ALA B 358     142.618 170.931 138.230  1.00 96.01           C  
ATOM   5262  N   PRO B 359     143.183 170.889 141.824  1.00 95.59           N  
ATOM   5263  CA  PRO B 359     142.510 170.929 143.122  1.00 95.59           C  
ATOM   5264  C   PRO B 359     141.300 171.866 143.072  1.00 95.59           C  
ATOM   5265  O   PRO B 359     141.183 172.718 142.188  1.00 95.59           O  
ATOM   5266  CB  PRO B 359     143.572 171.397 144.121  1.00 95.59           C  
ATOM   5267  CG  PRO B 359     144.448 172.312 143.272  1.00 95.59           C  
ATOM   5268  CD  PRO B 359     144.448 171.610 141.916  1.00 95.59           C  
ATOM   5276  N   GLN B 360     140.368 171.708 144.011  1.00 94.36           N  
ATOM   5277  CA  GLN B 360     139.062 172.363 143.918  1.00 94.36           C  
ATOM   5278  C   GLN B 360     139.144 173.903 143.967  1.00 94.36           C  
ATOM   5279  O   GLN B 360     138.610 174.546 143.064  1.00 94.36           O  
ATOM   5280  CB  GLN B 360     138.119 171.717 144.946  1.00 94.36           C  
ATOM   5281  CG  GLN B 360     136.699 172.295 144.953  1.00 94.36           C  
ATOM   5282  CD  GLN B 360     136.092 172.512 143.566  1.00 94.36           C  
ATOM   5283  NE2 GLN B 360     135.406 173.610 143.373  1.00 94.36           N  
ATOM   5284  OE1 GLN B 360     136.255 171.711 142.639  1.00 94.36           O  
ATOM   5293  N   TRP B 361     139.950 174.462 144.879  1.00 93.12           N  
ATOM   5294  CA  TRP B 361     140.225 175.905 144.982  1.00 93.12           C  
ATOM   5295  C   TRP B 361     140.744 176.542 143.681  1.00 93.12           C  
ATOM   5296  O   TRP B 361     140.540 177.727 143.436  1.00 93.12           O  
ATOM   5297  CB  TRP B 361     141.228 176.133 146.125  1.00 93.12           C  
ATOM   5298  CG  TRP B 361     142.575 175.474 145.979  1.00 93.12           C  
ATOM   5299  CD1 TRP B 361     142.997 174.385 146.662  1.00 93.12           C  
ATOM   5300  CD2 TRP B 361     143.719 175.898 145.169  1.00 93.12           C  
ATOM   5301  CE2 TRP B 361     144.793 174.984 145.390  1.00 93.12           C  
ATOM   5302  CE3 TRP B 361     143.978 176.991 144.310  1.00 93.12           C  
ATOM   5303  NE1 TRP B 361     144.296 174.078 146.300  1.00 93.12           N  
ATOM   5304  CZ2 TRP B 361     146.042 175.128 144.770  1.00 93.12           C  
ATOM   5305  CZ3 TRP B 361     145.226 177.144 143.677  1.00 93.12           C  
ATOM   5306  CH2 TRP B 361     146.258 176.215 143.906  1.00 93.12           C  
ATOM   5317  N   SER B 362     141.371 175.774 142.778  1.00 94.84           N  
ATOM   5318  CA  SER B 362     141.875 176.316 141.502  1.00 94.84           C  
ATOM   5319  C   SER B 362     140.766 176.743 140.525  1.00 94.84           C  
ATOM   5320  O   SER B 362     141.067 177.309 139.474  1.00 94.84           O  
ATOM   5321  CB  SER B 362     142.870 175.356 140.838  1.00 94.84           C  
ATOM   5322  OG  SER B 362     142.245 174.210 140.288  1.00 94.84           O  
ATOM   5328  N   LYS B 363     139.496 176.482 140.856  1.00 94.43           N  
ATOM   5329  CA  LYS B 363     138.299 176.785 140.053  1.00 94.43           C  
ATOM   5330  C   LYS B 363     137.427 177.878 140.688  1.00 94.43           C  
ATOM   5331  O   LYS B 363     136.332 178.135 140.198  1.00 94.43           O  
ATOM   5332  CB  LYS B 363     137.472 175.501 139.883  1.00 94.43           C  
ATOM   5333  CG  LYS B 363     138.274 174.298 139.354  1.00 94.43           C  
ATOM   5334  CD  LYS B 363     137.489 172.998 139.570  1.00 94.43           C  
ATOM   5335  CE  LYS B 363     138.477 171.844 139.753  1.00 94.43           C  
ATOM   5336  NZ  LYS B 363     137.866 170.740 140.526  1.00 94.43           N  
ATOM   5350  N   GLU B 364     137.880 178.452 141.797  1.00 92.24           N  
ATOM   5351  CA  GLU B 364     137.132 179.384 142.642  1.00 92.24           C  
ATOM   5352  C   GLU B 364     137.734 180.793 142.556  1.00 92.24           C  
ATOM   5353  O   GLU B 364     138.847 180.978 142.045  1.00 92.24           O  
ATOM   5354  CB  GLU B 364     137.111 178.827 144.081  1.00 92.24           C  
ATOM   5355  CG  GLU B 364     136.187 177.596 144.170  1.00 92.24           C  
ATOM   5356  CD  GLU B 364     136.446 176.668 145.364  1.00 92.24           C  
ATOM   5357  OE1 GLU B 364     135.955 175.516 145.279  1.00 92.24           O  
ATOM   5358  OE2 GLU B 364     137.155 177.061 146.313  1.00 92.24           O  
ATOM   5365  N   ASP B 365     136.996 181.799 143.023  1.00 90.35           N  
ATOM   5366  CA  ASP B 365     137.516 183.161 143.143  1.00 90.35           C  
ATOM   5367  C   ASP B 365     138.520 183.228 144.294  1.00 90.35           C  
ATOM   5368  O   ASP B 365     138.172 183.049 145.464  1.00 90.35           O  
ATOM   5369  CB  ASP B 365     136.379 184.182 143.312  1.00 90.35           C  
ATOM   5370  CG  ASP B 365     135.650 184.507 142.003  1.00 90.35           C  
ATOM   5371  OD1 ASP B 365     136.240 184.281 140.919  1.00 90.35           O  
ATOM   5372  OD2 ASP B 365     134.519 185.023 142.101  1.00 90.35           O  
ATOM   5377  N   MET B 366     139.781 183.480 143.942  1.00 88.65           N  
ATOM   5378  CA  MET B 366     140.903 183.574 144.883  1.00 88.65           C  
ATOM   5379  C   MET B 366     141.224 185.031 145.243  1.00 88.65           C  
ATOM   5380  O   MET B 366     141.877 185.285 146.251  1.00 88.65           O  
ATOM   5381  CB  MET B 366     142.138 182.877 144.291  1.00 88.65           C  
ATOM   5382  CG  MET B 366     141.947 181.369 144.059  1.00 88.65           C  
ATOM   5383  SD  MET B 366     141.700 180.340 145.531  1.00 88.65           S  
ATOM   5384  CE  MET B 366     143.305 180.494 146.353  1.00 88.65           C  
ATOM   5394  N   PHE B 367     140.777 185.990 144.430  1.00 81.91           N  
ATOM   5395  CA  PHE B 367     140.908 187.427 144.684  1.00 81.91           C  
ATOM   5396  C   PHE B 367     139.532 187.994 145.057  1.00 81.91           C  
ATOM   5397  O   PHE B 367     138.847 188.585 144.225  1.00 81.91           O  
ATOM   5398  CB  PHE B 367     141.565 188.113 143.472  1.00 81.91           C  
ATOM   5399  CG  PHE B 367     142.836 187.442 142.967  1.00 81.91           C  
ATOM   5400  CD1 PHE B 367     143.953 187.295 143.813  1.00 81.91           C  
ATOM   5401  CD2 PHE B 367     142.882 186.916 141.661  1.00 81.91           C  
ATOM   5402  CE1 PHE B 367     145.096 186.606 143.365  1.00 81.91           C  
ATOM   5403  CE2 PHE B 367     144.026 186.235 141.209  1.00 81.91           C  
ATOM   5404  CZ  PHE B 367     145.128 186.066 142.065  1.00 81.91           C  
ATOM   5414  N   VAL B 368     139.098 187.730 146.292  1.00 74.74           N  
ATOM   5415  CA  VAL B 368     137.826 188.233 146.840  1.00 74.74           C  
ATOM   5416  C   VAL B 368     137.978 189.642 147.428  1.00 74.74           C  
ATOM   5417  O   VAL B 368     139.102 190.093 147.651  1.00 74.74           O  
ATOM   5418  CB  VAL B 368     137.203 187.251 147.850  1.00 74.74           C  
ATOM   5419  CG1 VAL B 368     136.864 185.914 147.176  1.00 74.74           C  
ATOM   5420  CG2 VAL B 368     138.092 186.981 149.064  1.00 74.74           C  
ATOM   5430  N   VAL B 369     136.834 190.314 147.616  1.00 73.24           N  
ATOM   5431  CA  VAL B 369     136.688 191.711 148.079  1.00 73.24           C  
ATOM   5432  C   VAL B 369     137.362 191.960 149.425  1.00 73.24           C  
ATOM   5433  O   VAL B 369     137.330 191.046 150.280  1.00 73.24           O  
ATOM   5434  CB  VAL B 369     135.201 192.115 148.113  1.00 73.24           C  
ATOM   5435  CG1 VAL B 369     134.982 193.547 148.610  1.00 73.24           C  
ATOM   5436  CG2 VAL B 369     134.608 192.044 146.698  1.00 73.24           C  
ATOM   5437  OXT VAL B 369     137.937 193.064 149.545  1.00 73.24           O  
TER
ATOM  10895  N   MET C   1     161.076 250.609 113.258  1.00 50.51           N  
ATOM  10896  CA  MET C   1     160.840 249.361 112.521  1.00 50.51           C  
ATOM  10897  C   MET C   1     162.172 248.818 112.053  1.00 50.51           C  
ATOM  10898  O   MET C   1     162.575 249.040 110.915  1.00 50.51           O  
ATOM  10899  CB  MET C   1     159.801 249.523 111.403  1.00 50.51           C  
ATOM  10900  CG  MET C   1     158.449 249.947 112.001  1.00 50.51           C  
ATOM  10901  SD  MET C   1     157.039 249.980 110.860  1.00 50.51           S  
ATOM  10902  CE  MET C   1     157.613 251.115 109.573  1.00 50.51           C  
ATOM  10914  N   THR C   2     162.893 248.171 112.966  1.00 67.37           N  
ATOM  10915  CA  THR C   2     163.793 247.069 112.609  1.00 67.37           C  
ATOM  10916  C   THR C   2     162.964 245.792 112.606  1.00 67.37           C  
ATOM  10917  O   THR C   2     162.336 245.479 113.619  1.00 67.37           O  
ATOM  10918  CB  THR C   2     164.968 246.914 113.585  1.00 67.37           C  
ATOM  10919  CG2 THR C   2     166.059 247.946 113.311  1.00 67.37           C  
ATOM  10920  OG1 THR C   2     164.545 247.096 114.916  1.00 67.37           O  
ATOM  10928  N   GLU C   3     162.960 245.106 111.469  1.00 81.40           N  
ATOM  10929  CA  GLU C   3     162.271 243.837 111.242  1.00 81.40           C  
ATOM  10930  C   GLU C   3     163.289 242.695 111.368  1.00 81.40           C  
ATOM  10931  O   GLU C   3     164.390 242.784 110.817  1.00 81.40           O  
ATOM  10932  CB  GLU C   3     161.613 243.905 109.854  1.00 81.40           C  
ATOM  10933  CG  GLU C   3     160.732 242.699 109.504  1.00 81.40           C  
ATOM  10934  CD  GLU C   3     159.961 242.897 108.183  1.00 81.40           C  
ATOM  10935  OE1 GLU C   3     159.017 242.110 107.949  1.00 81.40           O  
ATOM  10936  OE2 GLU C   3     160.289 243.838 107.419  1.00 81.40           O  
ATOM  10943  N   LEU C   4     162.942 241.649 112.119  1.00 85.10           N  
ATOM  10944  CA  LEU C   4     163.780 240.476 112.366  1.00 85.10           C  
ATOM  10945  C   LEU C   4     162.926 239.208 112.281  1.00 85.10           C  
ATOM  10946  O   LEU C   4     161.999 239.036 113.069  1.00 85.10           O  
ATOM  10947  CB  LEU C   4     164.446 240.625 113.750  1.00 85.10           C  
ATOM  10948  CG  LEU C   4     165.274 239.406 114.214  1.00 85.10           C  
ATOM  10949  CD1 LEU C   4     166.491 239.171 113.318  1.00 85.10           C  
ATOM  10950  CD2 LEU C   4     165.768 239.628 115.643  1.00 85.10           C  
ATOM  10962  N   ASP C   5     163.266 238.300 111.370  1.00 87.27           N  
ATOM  10963  CA  ASP C   5     162.801 236.913 111.444  1.00 87.27           C  
ATOM  10964  C   ASP C   5     163.683 236.138 112.430  1.00 87.27           C  
ATOM  10965  O   ASP C   5     164.904 236.086 112.269  1.00 87.27           O  
ATOM  10966  CB  ASP C   5     162.838 236.243 110.062  1.00 87.27           C  
ATOM  10967  CG  ASP C   5     161.539 236.359 109.265  1.00 87.27           C  
ATOM  10968  OD1 ASP C   5     160.440 236.191 109.841  1.00 87.27           O  
ATOM  10969  OD2 ASP C   5     161.626 236.410 108.019  1.00 87.27           O  
ATOM  10974  N   LEU C   6     163.057 235.517 113.426  1.00 87.53           N  
ATOM  10975  CA  LEU C   6     163.689 234.626 114.396  1.00 87.53           C  
ATOM  10976  C   LEU C   6     163.090 233.223 114.249  1.00 87.53           C  
ATOM  10977  O   LEU C   6     161.873 233.071 114.119  1.00 87.53           O  
ATOM  10978  CB  LEU C   6     163.510 235.229 115.803  1.00 87.53           C  
ATOM  10979  CG  LEU C   6     164.116 234.422 116.966  1.00 87.53           C  
ATOM  10980  CD1 LEU C   6     165.632 234.273 116.840  1.00 87.53           C  
ATOM  10981  CD2 LEU C   6     163.810 235.140 118.280  1.00 87.53           C  
ATOM  10993  N   PHE C   7     163.944 232.201 114.266  1.00 87.87           N  
ATOM  10994  CA  PHE C   7     163.554 230.795 114.198  1.00 87.87           C  
ATOM  10995  C   PHE C   7     164.185 230.043 115.368  1.00 87.87           C  
ATOM  10996  O   PHE C   7     165.408 230.027 115.506  1.00 87.87           O  
ATOM  10997  CB  PHE C   7     163.963 230.206 112.843  1.00 87.87           C  
ATOM  10998  CG  PHE C   7     163.584 228.747 112.660  1.00 87.87           C  
ATOM  10999  CD1 PHE C   7     164.578 227.753 112.555  1.00 87.87           C  
ATOM  11000  CD2 PHE C   7     162.227 228.382 112.599  1.00 87.87           C  
ATOM  11001  CE1 PHE C   7     164.211 226.410 112.362  1.00 87.87           C  
ATOM  11002  CE2 PHE C   7     161.861 227.040 112.397  1.00 87.87           C  
ATOM  11003  CZ  PHE C   7     162.854 226.054 112.276  1.00 87.87           C  
ATOM  11013  N   VAL C   8     163.350 229.447 116.217  1.00 87.33           N  
ATOM  11014  CA  VAL C   8     163.768 228.732 117.425  1.00 87.33           C  
ATOM  11015  C   VAL C   8     163.502 227.244 117.218  1.00 87.33           C  
ATOM  11016  O   VAL C   8     162.346 226.829 117.150  1.00 87.33           O  
ATOM  11017  CB  VAL C   8     163.059 229.271 118.684  1.00 87.33           C  
ATOM  11018  CG1 VAL C   8     163.669 228.640 119.940  1.00 87.33           C  
ATOM  11019  CG2 VAL C   8     163.194 230.793 118.826  1.00 87.33           C  
ATOM  11029  N   SER C   9     164.583 226.471 117.105  1.00 86.91           N  
ATOM  11030  CA  SER C   9     164.571 225.023 116.875  1.00 86.91           C  
ATOM  11031  C   SER C   9     165.699 224.342 117.663  1.00 86.91           C  
ATOM  11032  O   SER C   9     166.867 224.677 117.426  1.00 86.91           O  
ATOM  11033  CB  SER C   9     164.767 224.737 115.382  1.00 86.91           C  
ATOM  11034  OG  SER C   9     164.836 223.345 115.144  1.00 86.91           O  
ATOM  11040  N   PRO C  10     165.407 223.398 118.578  1.00 87.03           N  
ATOM  11041  CA  PRO C  10     164.093 223.123 119.173  1.00 87.03           C  
ATOM  11042  C   PRO C  10     163.698 224.217 120.185  1.00 87.03           C  
ATOM  11043  O   PRO C  10     164.568 224.893 120.739  1.00 87.03           O  
ATOM  11044  CB  PRO C  10     164.278 221.777 119.880  1.00 87.03           C  
ATOM  11045  CG  PRO C  10     165.726 221.849 120.369  1.00 87.03           C  
ATOM  11046  CD  PRO C  10     166.427 222.584 119.227  1.00 87.03           C  
ATOM  11054  N   LEU C  11     162.409 224.359 120.510  1.00 81.11           N  
ATOM  11055  CA  LEU C  11     161.972 225.251 121.601  1.00 81.11           C  
ATOM  11056  C   LEU C  11     162.232 224.687 123.019  1.00 81.11           C  
ATOM  11057  O   LEU C  11     162.350 225.463 123.970  1.00 81.11           O  
ATOM  11058  CB  LEU C  11     160.496 225.627 121.380  1.00 81.11           C  
ATOM  11059  CG  LEU C  11     159.986 226.758 122.297  1.00 81.11           C  
ATOM  11060  CD1 LEU C  11     160.725 228.082 122.088  1.00 81.11           C  
ATOM  11061  CD2 LEU C  11     158.512 227.012 122.019  1.00 81.11           C  
ATOM  11073  N   GLY C  12     162.340 223.358 123.156  1.00 76.42           N  
ATOM  11074  CA  GLY C  12     162.632 222.648 124.415  1.00 76.42           C  
ATOM  11075  C   GLY C  12     161.505 222.704 125.461  1.00 76.42           C  
ATOM  11076  O   GLY C  12     160.646 223.583 125.425  1.00 76.42           O  
ATOM  11080  N   ARG C  13     161.471 221.750 126.405  1.00 78.00           N  
ATOM  11081  CA  ARG C  13     160.455 221.650 127.487  1.00 78.00           C  
ATOM  11082  C   ARG C  13     158.998 221.755 127.003  1.00 78.00           C  
ATOM  11083  O   ARG C  13     158.097 222.178 127.723  1.00 78.00           O  
ATOM  11084  CB  ARG C  13     160.814 222.607 128.637  1.00 78.00           C  
ATOM  11085  CG  ARG C  13     162.028 222.081 129.416  1.00 78.00           C  
ATOM  11086  CD  ARG C  13     162.513 223.083 130.461  1.00 78.00           C  
ATOM  11087  NE  ARG C  13     163.135 224.271 129.845  1.00 78.00           N  
ATOM  11088  CZ  ARG C  13     162.710 225.517 129.918  1.00 78.00           C  
ATOM  11089  NH1 ARG C  13     161.574 225.853 130.456  1.00 78.00           N  
ATOM  11090  NH2 ARG C  13     163.419 226.499 129.441  1.00 78.00           N  
ATOM  11104  N   VAL C  14     158.791 221.338 125.761  1.00 72.58           N  
ATOM  11105  CA  VAL C  14     157.518 221.000 125.130  1.00 72.58           C  
ATOM  11106  C   VAL C  14     157.583 219.492 124.897  1.00 72.58           C  
ATOM  11107  O   VAL C  14     158.674 218.935 124.764  1.00 72.58           O  
ATOM  11108  CB  VAL C  14     157.327 221.802 123.823  1.00 72.58           C  
ATOM  11109  CG1 VAL C  14     155.973 221.526 123.168  1.00 72.58           C  
ATOM  11110  CG2 VAL C  14     157.369 223.316 124.082  1.00 72.58           C  
ATOM  11120  N   GLU C  15     156.450 218.800 124.908  1.00 66.62           N  
ATOM  11121  CA  GLU C  15     156.454 217.386 124.539  1.00 66.62           C  
ATOM  11122  C   GLU C  15     156.497 217.297 123.002  1.00 66.62           C  
ATOM  11123  O   GLU C  15     155.655 217.892 122.328  1.00 66.62           O  
ATOM  11124  CB  GLU C  15     155.271 216.694 125.233  1.00 66.62           C  
ATOM  11125  CG  GLU C  15     155.356 215.166 125.271  1.00 66.62           C  
ATOM  11126  CD  GLU C  15     155.346 214.485 123.908  1.00 66.62           C  
ATOM  11127  OE1 GLU C  15     155.912 213.373 123.831  1.00 66.62           O  
ATOM  11128  OE2 GLU C  15     154.711 215.026 122.977  1.00 66.62           O  
ATOM  11135  N   GLY C  16     157.493 216.596 122.451  1.00 67.33           N  
ATOM  11136  CA  GLY C  16     157.755 216.543 121.010  1.00 67.33           C  
ATOM  11137  C   GLY C  16     158.306 217.847 120.408  1.00 67.33           C  
ATOM  11138  O   GLY C  16     158.361 218.902 121.045  1.00 67.33           O  
ATOM  11142  N   ASP C  17     158.728 217.757 119.151  1.00 72.09           N  
ATOM  11143  CA  ASP C  17     159.633 218.731 118.534  1.00 72.09           C  
ATOM  11144  C   ASP C  17     158.904 219.937 117.939  1.00 72.09           C  
ATOM  11145  O   ASP C  17     158.405 219.902 116.808  1.00 72.09           O  
ATOM  11146  CB  ASP C  17     160.528 217.998 117.530  1.00 72.09           C  
ATOM  11147  CG  ASP C  17     161.145 216.807 118.253  1.00 72.09           C  
ATOM  11148  OD1 ASP C  17     162.077 217.054 119.051  1.00 72.09           O  
ATOM  11149  OD2 ASP C  17     160.529 215.722 118.154  1.00 72.09           O  
ATOM  11154  N   LEU C  18     158.826 221.004 118.745  1.00 77.88           N  
ATOM  11155  CA  LEU C  18     158.249 222.289 118.359  1.00 77.88           C  
ATOM  11156  C   LEU C  18     159.326 223.239 117.834  1.00 77.88           C  
ATOM  11157  O   LEU C  18     160.153 223.738 118.605  1.00 77.88           O  
ATOM  11158  CB  LEU C  18     157.457 222.910 119.530  1.00 77.88           C  
ATOM  11159  CG  LEU C  18     156.823 224.279 119.206  1.00 77.88           C  
ATOM  11160  CD1 LEU C  18     156.018 224.344 117.902  1.00 77.88           C  
ATOM  11161  CD2 LEU C  18     155.876 224.688 120.334  1.00 77.88           C  
ATOM  11173  N   ASP C  19     159.205 223.553 116.548  1.00 85.63           N  
ATOM  11174  CA  ASP C  19     159.920 224.632 115.880  1.00 85.63           C  
ATOM  11175  C   ASP C  19     158.994 225.851 115.709  1.00 85.63           C  
ATOM  11176  O   ASP C  19     157.859 225.746 115.225  1.00 85.63           O  
ATOM  11177  CB  ASP C  19     160.469 224.120 114.539  1.00 85.63           C  
ATOM  11178  CG  ASP C  19     161.757 223.288 114.654  1.00 85.63           C  
ATOM  11179  OD1 ASP C  19     162.265 223.058 115.775  1.00 85.63           O  
ATOM  11180  OD2 ASP C  19     162.344 222.968 113.599  1.00 85.63           O  
ATOM  11185  N   VAL C  20     159.472 227.035 116.107  1.00 88.70           N  
ATOM  11186  CA  VAL C  20     158.710 228.296 116.037  1.00 88.70           C  
ATOM  11187  C   VAL C  20     159.455 229.320 115.194  1.00 88.70           C  
ATOM  11188  O   VAL C  20     160.593 229.674 115.504  1.00 88.70           O  
ATOM  11189  CB  VAL C  20     158.408 228.874 117.437  1.00 88.70           C  
ATOM  11190  CG1 VAL C  20     157.572 230.160 117.357  1.00 88.70           C  
ATOM  11191  CG2 VAL C  20     157.629 227.879 118.296  1.00 88.70           C  
ATOM  11201  N   ARG C  21     158.787 229.876 114.177  1.00 89.92           N  
ATOM  11202  CA  ARG C  21     159.227 231.106 113.500  1.00 89.92           C  
ATOM  11203  C   ARG C  21     158.376 232.282 113.958  1.00 89.92           C  
ATOM  11204  O   ARG C  21     157.153 232.181 113.975  1.00 89.92           O  
ATOM  11205  CB  ARG C  21     159.180 230.940 111.975  1.00 89.92           C  
ATOM  11206  CG  ARG C  21     159.740 232.171 111.242  1.00 89.92           C  
ATOM  11207  CD  ARG C  21     159.656 231.942 109.736  1.00 89.92           C  
ATOM  11208  NE  ARG C  21     159.992 233.151 108.958  1.00 89.92           N  
ATOM  11209  CZ  ARG C  21     159.975 233.219 107.643  1.00 89.92           C  
ATOM  11210  NH1 ARG C  21     159.671 232.180 106.911  1.00 89.92           N  
ATOM  11211  NH2 ARG C  21     160.256 234.319 107.017  1.00 89.92           N  
ATOM  11225  N   VAL C  22     159.008 233.420 114.228  1.00 93.62           N  
ATOM  11226  CA  VAL C  22     158.329 234.702 114.449  1.00 93.62           C  
ATOM  11227  C   VAL C  22     158.980 235.828 113.655  1.00 93.62           C  
ATOM  11228  O   VAL C  22     160.200 235.885 113.534  1.00 93.62           O  
ATOM  11229  CB  VAL C  22     158.245 235.085 115.940  1.00 93.62           C  
ATOM  11230  CG1 VAL C  22     157.262 234.188 116.693  1.00 93.62           C  
ATOM  11231  CG2 VAL C  22     159.592 235.068 116.669  1.00 93.62           C  
ATOM  11241  N   THR C  23     158.161 236.763 113.170  1.00 93.57           N  
ATOM  11242  CA  THR C  23     158.628 238.040 112.617  1.00 93.57           C  
ATOM  11243  C   THR C  23     158.418 239.132 113.663  1.00 93.57           C  
ATOM  11244  O   THR C  23     157.281 239.479 114.012  1.00 93.57           O  
ATOM  11245  CB  THR C  23     157.940 238.392 111.291  1.00 93.57           C  
ATOM  11246  CG2 THR C  23     158.601 239.591 110.611  1.00 93.57           C  
ATOM  11247  OG1 THR C  23     157.981 237.309 110.390  1.00 93.57           O  
ATOM  11255  N   ILE C  24     159.519 239.657 114.190  1.00 91.41           N  
ATOM  11256  CA  ILE C  24     159.584 240.651 115.261  1.00 91.41           C  
ATOM  11257  C   ILE C  24     159.760 242.036 114.633  1.00 91.41           C  
ATOM  11258  O   ILE C  24     160.655 242.242 113.814  1.00 91.41           O  
ATOM  11259  CB  ILE C  24     160.739 240.312 116.236  1.00 91.41           C  
ATOM  11260  CG1 ILE C  24     160.591 238.894 116.839  1.00 91.41           C  
ATOM  11261  CG2 ILE C  24     160.820 241.354 117.370  1.00 91.41           C  
ATOM  11262  CD1 ILE C  24     161.887 238.364 117.468  1.00 91.41           C  
ATOM  11274  N   ASN C  25     158.942 243.001 115.047  1.00 92.51           N  
ATOM  11275  CA  ASN C  25     159.064 244.405 114.662  1.00 92.51           C  
ATOM  11276  C   ASN C  25     159.172 245.276 115.918  1.00 92.51           C  
ATOM  11277  O   ASN C  25     158.318 245.212 116.797  1.00 92.51           O  
ATOM  11278  CB  ASN C  25     157.880 244.804 113.770  1.00 92.51           C  
ATOM  11279  CG  ASN C  25     158.153 244.500 112.310  1.00 92.51           C  
ATOM  11280  ND2 ASN C  25     157.541 243.489 111.735  1.00 92.51           N  
ATOM  11281  OD1 ASN C  25     158.927 245.201 111.679  1.00 92.51           O  
ATOM  11288  N   ASP C  26     160.239 246.077 116.006  1.00 88.94           N  
ATOM  11289  CA  ASP C  26     160.526 246.983 117.138  1.00 88.94           C  
ATOM  11290  C   ASP C  26     160.410 246.327 118.536  1.00 88.94           C  
ATOM  11291  O   ASP C  26     160.001 246.962 119.507  1.00 88.94           O  
ATOM  11292  CB  ASP C  26     159.751 248.313 116.987  1.00 88.94           C  
ATOM  11293  CG  ASP C  26     160.229 249.146 115.797  1.00 88.94           C  
ATOM  11294  OD1 ASP C  26     161.396 249.007 115.352  1.00 88.94           O  
ATOM  11295  OD2 ASP C  26     159.462 249.981 115.257  1.00 88.94           O  
ATOM  11300  N   GLY C  27     160.807 245.051 118.641  1.00 89.21           N  
ATOM  11301  CA  GLY C  27     160.840 244.282 119.893  1.00 89.21           C  
ATOM  11302  C   GLY C  27     159.566 243.497 120.227  1.00 89.21           C  
ATOM  11303  O   GLY C  27     159.497 242.904 121.300  1.00 89.21           O  
ATOM  11307  N   VAL C  28     158.568 243.470 119.333  1.00 94.54           N  
ATOM  11308  CA  VAL C  28     157.296 242.751 119.530  1.00 94.54           C  
ATOM  11309  C   VAL C  28     157.017 241.803 118.360  1.00 94.54           C  
ATOM  11310  O   VAL C  28     157.228 242.156 117.199  1.00 94.54           O  
ATOM  11311  CB  VAL C  28     156.134 243.746 119.737  1.00 94.54           C  
ATOM  11312  CG1 VAL C  28     154.807 243.035 120.031  1.00 94.54           C  
ATOM  11313  CG2 VAL C  28     156.405 244.693 120.917  1.00 94.54           C  
ATOM  11323  N   VAL C  29     156.525 240.596 118.646  1.00 95.52           N  
ATOM  11324  CA  VAL C  29     156.109 239.619 117.625  1.00 95.52           C  
ATOM  11325  C   VAL C  29     154.891 240.133 116.851  1.00 95.52           C  
ATOM  11326  O   VAL C  29     153.863 240.469 117.436  1.00 95.52           O  
ATOM  11327  CB  VAL C  29     155.792 238.254 118.263  1.00 95.52           C  
ATOM  11328  CG1 VAL C  29     155.280 237.242 117.225  1.00 95.52           C  
ATOM  11329  CG2 VAL C  29     157.028 237.647 118.935  1.00 95.52           C  
ATOM  11339  N   THR C  30     154.990 240.147 115.521  1.00 94.78           N  
ATOM  11340  CA  THR C  30     153.933 240.625 114.603  1.00 94.78           C  
ATOM  11341  C   THR C  30     153.364 239.552 113.676  1.00 94.78           C  
ATOM  11342  O   THR C  30     152.255 239.707 113.174  1.00 94.78           O  
ATOM  11343  CB  THR C  30     154.405 241.837 113.784  1.00 94.78           C  
ATOM  11344  CG2 THR C  30     154.544 243.072 114.670  1.00 94.78           C  
ATOM  11345  OG1 THR C  30     155.649 241.628 113.139  1.00 94.78           O  
ATOM  11353  N   SER C  31     154.073 238.438 113.490  1.00 92.47           N  
ATOM  11354  CA  SER C  31     153.548 237.215 112.876  1.00 92.47           C  
ATOM  11355  C   SER C  31     154.270 235.999 113.447  1.00 92.47           C  
ATOM  11356  O   SER C  31     155.411 236.126 113.896  1.00 92.47           O  
ATOM  11357  CB  SER C  31     153.714 237.247 111.353  1.00 92.47           C  
ATOM  11358  OG  SER C  31     152.805 236.332 110.770  1.00 92.47           O  
ATOM  11364  N   ALA C  32     153.615 234.839 113.430  1.00 94.38           N  
ATOM  11365  CA  ALA C  32     154.154 233.580 113.931  1.00 94.38           C  
ATOM  11366  C   ALA C  32     153.769 232.394 113.030  1.00 94.38           C  
ATOM  11367  O   ALA C  32     152.744 232.428 112.344  1.00 94.38           O  
ATOM  11368  CB  ALA C  32     153.660 233.369 115.365  1.00 94.38           C  
ATOM  11374  N   TRP C  33     154.589 231.345 113.058  1.00 91.72           N  
ATOM  11375  CA  TRP C  33     154.340 230.043 112.441  1.00 91.72           C  
ATOM  11376  C   TRP C  33     154.821 228.940 113.386  1.00 91.72           C  
ATOM  11377  O   TRP C  33     155.928 229.039 113.922  1.00 91.72           O  
ATOM  11378  CB  TRP C  33     155.067 229.908 111.092  1.00 91.72           C  
ATOM  11379  CG  TRP C  33     154.694 230.878 110.012  1.00 91.72           C  
ATOM  11380  CD1 TRP C  33     153.936 230.587 108.933  1.00 91.72           C  
ATOM  11381  CD2 TRP C  33     155.078 232.278 109.863  1.00 91.72           C  
ATOM  11382  CE2 TRP C  33     154.476 232.788 108.671  1.00 91.72           C  
ATOM  11383  CE3 TRP C  33     155.878 233.171 110.609  1.00 91.72           C  
ATOM  11384  NE1 TRP C  33     153.797 231.711 108.141  1.00 91.72           N  
ATOM  11385  CZ2 TRP C  33     154.639 234.117 108.255  1.00 91.72           C  
ATOM  11386  CZ3 TRP C  33     156.050 234.505 110.201  1.00 91.72           C  
ATOM  11387  CH2 TRP C  33     155.434 234.981 109.031  1.00 91.72           C  
ATOM  11398  N   THR C  34     154.018 227.892 113.557  1.00 89.39           N  
ATOM  11399  CA  THR C  34     154.376 226.707 114.354  1.00 89.39           C  
ATOM  11400  C   THR C  34     154.481 225.459 113.475  1.00 89.39           C  
ATOM  11401  O   THR C  34     153.485 225.009 112.903  1.00 89.39           O  
ATOM  11402  CB  THR C  34     153.385 226.491 115.508  1.00 89.39           C  
ATOM  11403  CG2 THR C  34     153.534 227.559 116.593  1.00 89.39           C  
ATOM  11404  OG1 THR C  34     152.038 226.565 115.091  1.00 89.39           O  
ATOM  11412  N   GLU C  35     155.684 224.887 113.368  1.00 87.10           N  
ATOM  11413  CA  GLU C  35     155.955 223.653 112.619  1.00 87.10           C  
ATOM  11414  C   GLU C  35     155.962 222.459 113.586  1.00 87.10           C  
ATOM  11415  O   GLU C  35     156.734 222.407 114.541  1.00 87.10           O  
ATOM  11416  CB  GLU C  35     157.244 223.799 111.768  1.00 87.10           C  
ATOM  11417  CG  GLU C  35     157.640 222.550 110.938  1.00 87.10           C  
ATOM  11418  CD  GLU C  35     158.508 222.834 109.674  1.00 87.10           C  
ATOM  11419  OE1 GLU C  35     158.694 221.910 108.831  1.00 87.10           O  
ATOM  11420  OE2 GLU C  35     158.993 223.970 109.476  1.00 87.10           O  
ATOM  11427  N   ALA C  36     155.074 221.491 113.340  1.00 88.17           N  
ATOM  11428  CA  ALA C  36     155.163 220.161 113.927  1.00 88.17           C  
ATOM  11429  C   ALA C  36     156.102 219.333 113.040  1.00 88.17           C  
ATOM  11430  O   ALA C  36     155.747 219.036 111.895  1.00 88.17           O  
ATOM  11431  CB  ALA C  36     153.753 219.569 114.024  1.00 88.17           C  
ATOM  11437  N   ALA C  37     157.299 219.021 113.540  1.00 86.27           N  
ATOM  11438  CA  ALA C  37     158.426 218.590 112.706  1.00 86.27           C  
ATOM  11439  C   ALA C  37     158.553 217.062 112.501  1.00 86.27           C  
ATOM  11440  O   ALA C  37     159.178 216.615 111.535  1.00 86.27           O  
ATOM  11441  CB  ALA C  37     159.681 219.205 113.331  1.00 86.27           C  
ATOM  11447  N   MET C  38     157.924 216.267 113.372  1.00 90.40           N  
ATOM  11448  CA  MET C  38     157.905 214.795 113.340  1.00 90.40           C  
ATOM  11449  C   MET C  38     156.619 214.253 112.684  1.00 90.40           C  
ATOM  11450  O   MET C  38     155.587 214.922 112.653  1.00 90.40           O  
ATOM  11451  CB  MET C  38     158.080 214.280 114.783  1.00 90.40           C  
ATOM  11452  CG  MET C  38     158.269 212.756 114.904  1.00 90.40           C  
ATOM  11453  SD  MET C  38     158.019 212.026 116.545  1.00 90.40           S  
ATOM  11454  CE  MET C  38     156.410 212.699 117.000  1.00 90.40           C  
ATOM  11464  N   PHE C  39     156.652 213.009 112.203  1.00 92.70           N  
ATOM  11465  CA  PHE C  39     155.525 212.332 111.578  1.00 92.70           C  
ATOM  11466  C   PHE C  39     155.497 210.801 111.835  1.00 92.70           C  
ATOM  11467  O   PHE C  39     156.475 210.112 111.551  1.00 92.70           O  
ATOM  11468  CB  PHE C  39     155.620 212.649 110.083  1.00 92.70           C  
ATOM  11469  CG  PHE C  39     154.493 211.979 109.382  1.00 92.70           C  
ATOM  11470  CD1 PHE C  39     154.645 210.644 108.977  1.00 92.70           C  
ATOM  11471  CD2 PHE C  39     153.233 212.575 109.497  1.00 92.70           C  
ATOM  11472  CE1 PHE C  39     153.506 209.850 108.830  1.00 92.70           C  
ATOM  11473  CE2 PHE C  39     152.098 211.802 109.284  1.00 92.70           C  
ATOM  11474  CZ  PHE C  39     152.244 210.437 108.997  1.00 92.70           C  
ATOM  11484  N   ARG C  40     154.371 210.228 112.317  1.00 92.22           N  
ATOM  11485  CA  ARG C  40     154.303 208.803 112.760  1.00 92.22           C  
ATOM  11486  C   ARG C  40     153.150 207.918 112.226  1.00 92.22           C  
ATOM  11487  O   ARG C  40     153.152 206.716 112.463  1.00 92.22           O  
ATOM  11488  CB  ARG C  40     154.344 208.753 114.299  1.00 92.22           C  
ATOM  11489  CG  ARG C  40     155.608 209.373 114.934  1.00 92.22           C  
ATOM  11490  CD  ARG C  40     155.607 209.238 116.468  1.00 92.22           C  
ATOM  11491  NE  ARG C  40     154.446 209.929 117.070  1.00 92.22           N  
ATOM  11492  CZ  ARG C  40     153.683 209.482 118.049  1.00 92.22           C  
ATOM  11493  NH1 ARG C  40     154.002 208.479 118.805  1.00 92.22           N  
ATOM  11494  NH2 ARG C  40     152.531 210.014 118.261  1.00 92.22           N  
ATOM  11508  N   GLY C  41     152.152 208.456 111.520  1.00 93.20           N  
ATOM  11509  CA  GLY C  41     151.244 207.658 110.655  1.00 93.20           C  
ATOM  11510  C   GLY C  41     150.253 206.637 111.252  1.00 93.20           C  
ATOM  11511  O   GLY C  41     149.691 205.848 110.486  1.00 93.20           O  
ATOM  11515  N   PHE C  42     149.974 206.669 112.561  1.00 94.74           N  
ATOM  11516  CA  PHE C  42     148.979 205.820 113.245  1.00 94.74           C  
ATOM  11517  C   PHE C  42     147.618 205.638 112.530  1.00 94.74           C  
ATOM  11518  O   PHE C  42     147.040 204.557 112.615  1.00 94.74           O  
ATOM  11519  CB  PHE C  42     148.732 206.357 114.661  1.00 94.74           C  
ATOM  11520  CG  PHE C  42     149.929 206.250 115.579  1.00 94.74           C  
ATOM  11521  CD1 PHE C  42     150.079 205.108 116.377  1.00 94.74           C  
ATOM  11522  CD2 PHE C  42     150.913 207.251 115.618  1.00 94.74           C  
ATOM  11523  CE1 PHE C  42     151.176 204.959 117.241  1.00 94.74           C  
ATOM  11524  CE2 PHE C  42     152.036 207.079 116.441  1.00 94.74           C  
ATOM  11525  CZ  PHE C  42     152.167 205.952 117.267  1.00 94.74           C  
ATOM  11535  N   GLU C  43     147.110 206.635 111.804  1.00 96.01           N  
ATOM  11536  CA  GLU C  43     145.819 206.575 111.101  1.00 96.01           C  
ATOM  11537  C   GLU C  43     145.789 205.559 109.941  1.00 96.01           C  
ATOM  11538  O   GLU C  43     144.728 204.980 109.712  1.00 96.01           O  
ATOM  11539  CB  GLU C  43     145.395 207.975 110.618  1.00 96.01           C  
ATOM  11540  CG  GLU C  43     145.080 208.947 111.772  1.00 96.01           C  
ATOM  11541  CD  GLU C  43     144.533 210.304 111.295  1.00 96.01           C  
ATOM  11542  OE1 GLU C  43     143.859 210.975 112.106  1.00 96.01           O  
ATOM  11543  OE2 GLU C  43     144.737 210.666 110.106  1.00 96.01           O  
ATOM  11550  N   ILE C  44     146.908 205.236 109.254  1.00 96.03           N  
ATOM  11551  CA  ILE C  44     146.930 204.010 108.410  1.00 96.03           C  
ATOM  11552  C   ILE C  44     147.189 202.781 109.251  1.00 96.03           C  
ATOM  11553  O   ILE C  44     146.630 201.729 108.968  1.00 96.03           O  
ATOM  11554  CB  ILE C  44     147.996 203.881 107.298  1.00 96.03           C  
ATOM  11555  CG1 ILE C  44     148.431 205.167 106.634  1.00 96.03           C  
ATOM  11556  CG2 ILE C  44     147.427 202.936 106.208  1.00 96.03           C  
ATOM  11557  CD1 ILE C  44     149.683 204.917 105.792  1.00 96.03           C  
ATOM  11569  N   ILE C  45     148.078 202.884 110.238  1.00 96.24           N  
ATOM  11570  CA  ILE C  45     148.500 201.729 111.034  1.00 96.24           C  
ATOM  11571  C   ILE C  45     147.279 201.089 111.728  1.00 96.24           C  
ATOM  11572  O   ILE C  45     147.299 199.898 112.011  1.00 96.24           O  
ATOM  11573  CB  ILE C  45     149.639 202.154 111.989  1.00 96.24           C  
ATOM  11574  CG1 ILE C  45     150.881 202.654 111.206  1.00 96.24           C  
ATOM  11575  CG2 ILE C  45     150.043 201.013 112.926  1.00 96.24           C  
ATOM  11576  CD1 ILE C  45     151.973 203.279 112.089  1.00 96.24           C  
ATOM  11588  N   LEU C  46     146.184 201.840 111.916  1.00 97.85           N  
ATOM  11589  CA  LEU C  46     144.865 201.355 112.336  1.00 97.85           C  
ATOM  11590  C   LEU C  46     143.957 200.823 111.204  1.00 97.85           C  
ATOM  11591  O   LEU C  46     143.120 199.967 111.473  1.00 97.85           O  
ATOM  11592  CB  LEU C  46     144.176 202.502 113.098  1.00 97.85           C  
ATOM  11593  CG  LEU C  46     144.789 202.742 114.490  1.00 97.85           C  
ATOM  11594  CD1 LEU C  46     144.328 204.074 115.073  1.00 97.85           C  
ATOM  11595  CD2 LEU C  46     144.376 201.636 115.464  1.00 97.85           C  
ATOM  11607  N   ARG C  47     144.085 201.266 109.947  1.00 97.29           N  
ATOM  11608  CA  ARG C  47     143.237 200.806 108.825  1.00 97.29           C  
ATOM  11609  C   ARG C  47     143.442 199.314 108.530  1.00 97.29           C  
ATOM  11610  O   ARG C  47     144.559 198.814 108.428  1.00 97.29           O  
ATOM  11611  CB  ARG C  47     143.473 201.657 107.563  1.00 97.29           C  
ATOM  11612  CG  ARG C  47     142.811 203.045 107.639  1.00 97.29           C  
ATOM  11613  CD  ARG C  47     143.222 203.899 106.430  1.00 97.29           C  
ATOM  11614  NE  ARG C  47     142.553 205.216 106.394  1.00 97.29           N  
ATOM  11615  CZ  ARG C  47     142.744 206.164 105.492  1.00 97.29           C  
ATOM  11616  NH1 ARG C  47     143.596 206.011 104.517  1.00 97.29           N  
ATOM  11617  NH2 ARG C  47     142.063 207.270 105.559  1.00 97.29           N  
ATOM  11631  N   GLY C  48     142.335 198.592 108.364  1.00 97.78           N  
ATOM  11632  CA  GLY C  48     142.298 197.148 108.102  1.00 97.78           C  
ATOM  11633  C   GLY C  48     142.586 196.252 109.315  1.00 97.78           C  
ATOM  11634  O   GLY C  48     142.524 195.027 109.174  1.00 97.78           O  
ATOM  11638  N   LYS C  49     142.883 196.833 110.484  1.00 98.13           N  
ATOM  11639  CA  LYS C  49     143.156 196.113 111.736  1.00 98.13           C  
ATOM  11640  C   LYS C  49     141.869 195.696 112.456  1.00 98.13           C  
ATOM  11641  O   LYS C  49     140.760 196.062 112.054  1.00 98.13           O  
ATOM  11642  CB  LYS C  49     144.035 196.982 112.652  1.00 98.13           C  
ATOM  11643  CG  LYS C  49     145.319 197.537 112.020  1.00 98.13           C  
ATOM  11644  CD  LYS C  49     146.217 196.505 111.326  1.00 98.13           C  
ATOM  11645  CE  LYS C  49     147.559 197.185 111.013  1.00 98.13           C  
ATOM  11646  NZ  LYS C  49     148.639 196.239 110.661  1.00 98.13           N  
ATOM  11660  N   ASP C  50     142.033 194.917 113.523  1.00 98.14           N  
ATOM  11661  CA  ASP C  50     140.970 194.603 114.483  1.00 98.14           C  
ATOM  11662  C   ASP C  50     140.305 195.887 115.026  1.00 98.14           C  
ATOM  11663  O   ASP C  50     141.031 196.833 115.340  1.00 98.14           O  
ATOM  11664  CB  ASP C  50     141.601 193.822 115.645  1.00 98.14           C  
ATOM  11665  CG  ASP C  50     140.562 193.160 116.548  1.00 98.14           C  
ATOM  11666  OD1 ASP C  50     139.881 193.892 117.299  1.00 98.14           O  
ATOM  11667  OD2 ASP C  50     140.456 191.916 116.472  1.00 98.14           O  
ATOM  11672  N   PRO C  51     138.968 195.948 115.195  1.00 98.15           N  
ATOM  11673  CA  PRO C  51     138.286 197.100 115.794  1.00 98.15           C  
ATOM  11674  C   PRO C  51     138.884 197.556 117.134  1.00 98.15           C  
ATOM  11675  O   PRO C  51     138.975 198.752 117.390  1.00 98.15           O  
ATOM  11676  CB  PRO C  51     136.828 196.662 115.950  1.00 98.15           C  
ATOM  11677  CG  PRO C  51     136.646 195.668 114.803  1.00 98.15           C  
ATOM  11678  CD  PRO C  51     137.994 194.952 114.777  1.00 98.15           C  
ATOM  11686  N   GLN C  52     139.360 196.621 117.962  1.00 98.45           N  
ATOM  11687  CA  GLN C  52     139.951 196.908 119.270  1.00 98.45           C  
ATOM  11688  C   GLN C  52     141.426 197.341 119.206  1.00 98.45           C  
ATOM  11689  O   GLN C  52     142.002 197.676 120.242  1.00 98.45           O  
ATOM  11690  CB  GLN C  52     139.752 195.693 120.189  1.00 98.45           C  
ATOM  11691  CG  GLN C  52     138.273 195.483 120.531  1.00 98.45           C  
ATOM  11692  CD  GLN C  52     138.070 194.221 121.353  1.00 98.45           C  
ATOM  11693  NE2 GLN C  52     137.991 193.073 120.718  1.00 98.45           N  
ATOM  11694  OE1 GLN C  52     138.002 194.246 122.572  1.00 98.45           O  
ATOM  11703  N   ALA C  53     142.056 197.390 118.025  1.00 98.51           N  
ATOM  11704  CA  ALA C  53     143.457 197.796 117.880  1.00 98.51           C  
ATOM  11705  C   ALA C  53     143.729 199.205 118.446  1.00 98.51           C  
ATOM  11706  O   ALA C  53     144.787 199.426 119.040  1.00 98.51           O  
ATOM  11707  CB  ALA C  53     143.857 197.697 116.402  1.00 98.51           C  
ATOM  11713  N   GLY C  54     142.757 200.125 118.359  1.00 98.26           N  
ATOM  11714  CA  GLY C  54     142.835 201.467 118.954  1.00 98.26           C  
ATOM  11715  C   GLY C  54     143.168 201.461 120.452  1.00 98.26           C  
ATOM  11716  O   GLY C  54     143.954 202.285 120.908  1.00 98.26           O  
ATOM  11720  N   LEU C  55     142.690 200.468 121.210  1.00 98.56           N  
ATOM  11721  CA  LEU C  55     142.929 200.342 122.657  1.00 98.56           C  
ATOM  11722  C   LEU C  55     144.400 200.047 123.000  1.00 98.56           C  
ATOM  11723  O   LEU C  55     144.860 200.347 124.101  1.00 98.56           O  
ATOM  11724  CB  LEU C  55     142.024 199.229 123.220  1.00 98.56           C  
ATOM  11725  CG  LEU C  55     140.528 199.396 122.895  1.00 98.56           C  
ATOM  11726  CD1 LEU C  55     139.753 198.157 123.322  1.00 98.56           C  
ATOM  11727  CD2 LEU C  55     139.922 200.608 123.595  1.00 98.56           C  
ATOM  11739  N   ILE C  56     145.153 199.468 122.063  1.00 98.10           N  
ATOM  11740  CA  ILE C  56     146.595 199.215 122.199  1.00 98.10           C  
ATOM  11741  C   ILE C  56     147.390 200.366 121.576  1.00 98.10           C  
ATOM  11742  O   ILE C  56     148.361 200.836 122.169  1.00 98.10           O  
ATOM  11743  CB  ILE C  56     146.956 197.839 121.586  1.00 98.10           C  
ATOM  11744  CG1 ILE C  56     146.225 196.718 122.367  1.00 98.10           C  
ATOM  11745  CG2 ILE C  56     148.482 197.614 121.594  1.00 98.10           C  
ATOM  11746  CD1 ILE C  56     146.406 195.308 121.790  1.00 98.10           C  
ATOM  11758  N   VAL C  57     146.966 200.823 120.398  1.00 97.51           N  
ATOM  11759  CA  VAL C  57     147.705 201.735 119.519  1.00 97.51           C  
ATOM  11760  C   VAL C  57     147.549 203.201 119.926  1.00 97.51           C  
ATOM  11761  O   VAL C  57     148.550 203.906 120.036  1.00 97.51           O  
ATOM  11762  CB  VAL C  57     147.240 201.492 118.072  1.00 97.51           C  
ATOM  11763  CG1 VAL C  57     147.819 202.479 117.070  1.00 97.51           C  
ATOM  11764  CG2 VAL C  57     147.659 200.102 117.588  1.00 97.51           C  
ATOM  11774  N   CYS C  58     146.329 203.677 120.198  1.00 96.92           N  
ATOM  11775  CA  CYS C  58     146.098 205.079 120.537  1.00 96.92           C  
ATOM  11776  C   CYS C  58     146.807 205.530 121.824  1.00 96.92           C  
ATOM  11777  O   CYS C  58     147.333 206.640 121.811  1.00 96.92           O  
ATOM  11778  CB  CYS C  58     144.603 205.400 120.571  1.00 96.92           C  
ATOM  11779  SG  CYS C  58     143.910 205.282 118.898  1.00 96.92           S  
ATOM  11785  N   PRO C  59     146.945 204.714 122.888  1.00 96.86           N  
ATOM  11786  CA  PRO C  59     147.777 205.065 124.044  1.00 96.86           C  
ATOM  11787  C   PRO C  59     149.273 205.263 123.751  1.00 96.86           C  
ATOM  11788  O   PRO C  59     150.007 205.592 124.668  1.00 96.86           O  
ATOM  11789  CB  PRO C  59     147.555 203.948 125.067  1.00 96.86           C  
ATOM  11790  CG  PRO C  59     146.144 203.479 124.735  1.00 96.86           C  
ATOM  11791  CD  PRO C  59     146.128 203.553 123.214  1.00 96.86           C  
ATOM  11799  N   ARG C  60     149.744 205.027 122.514  1.00 95.56           N  
ATOM  11800  CA  ARG C  60     151.112 205.335 122.040  1.00 95.56           C  
ATOM  11801  C   ARG C  60     151.139 206.529 121.070  1.00 95.56           C  
ATOM  11802  O   ARG C  60     152.208 206.933 120.607  1.00 95.56           O  
ATOM  11803  CB  ARG C  60     151.775 204.084 121.428  1.00 95.56           C  
ATOM  11804  CG  ARG C  60     152.242 203.028 122.446  1.00 95.56           C  
ATOM  11805  CD  ARG C  60     151.098 202.392 123.246  1.00 95.56           C  
ATOM  11806  NE  ARG C  60     151.520 201.215 124.026  1.00 95.56           N  
ATOM  11807  CZ  ARG C  60     150.735 200.529 124.836  1.00 95.56           C  
ATOM  11808  NH1 ARG C  60     149.436 200.621 124.798  1.00 95.56           N  
ATOM  11809  NH2 ARG C  60     151.253 199.743 125.733  1.00 95.56           N  
ATOM  11823  N   ILE C  61     149.981 207.143 120.799  1.00 94.50           N  
ATOM  11824  CA  ILE C  61     149.918 208.473 120.186  1.00 94.50           C  
ATOM  11825  C   ILE C  61     150.534 209.494 121.151  1.00 94.50           C  
ATOM  11826  O   ILE C  61     151.281 210.335 120.677  1.00 94.50           O  
ATOM  11827  CB  ILE C  61     148.488 208.847 119.721  1.00 94.50           C  
ATOM  11828  CG1 ILE C  61     148.048 207.905 118.579  1.00 94.50           C  
ATOM  11829  CG2 ILE C  61     148.426 210.310 119.252  1.00 94.50           C  
ATOM  11830  CD1 ILE C  61     146.571 208.043 118.186  1.00 94.50           C  
ATOM  11842  N   CYS C  62     150.362 209.357 122.471  1.00 92.75           N  
ATOM  11843  CA  CYS C  62     151.157 210.060 123.485  1.00 92.75           C  
ATOM  11844  C   CYS C  62     151.241 209.258 124.790  1.00 92.75           C  
ATOM  11845  O   CYS C  62     150.237 208.708 125.236  1.00 92.75           O  
ATOM  11846  CB  CYS C  62     150.524 211.424 123.749  1.00 92.75           C  
ATOM  11847  SG  CYS C  62     151.445 212.320 125.035  1.00 92.75           S  
ATOM  11853  N   GLY C  63     152.422 209.238 125.410  1.00 92.31           N  
ATOM  11854  CA  GLY C  63     152.675 208.595 126.696  1.00 92.31           C  
ATOM  11855  C   GLY C  63     152.331 209.445 127.923  1.00 92.31           C  
ATOM  11856  O   GLY C  63     152.112 208.866 128.982  1.00 92.31           O  
ATOM  11860  N   ILE C  64     152.229 210.777 127.800  1.00 89.77           N  
ATOM  11861  CA  ILE C  64     151.777 211.659 128.899  1.00 89.77           C  
ATOM  11862  C   ILE C  64     150.250 211.624 129.058  1.00 89.77           C  
ATOM  11863  O   ILE C  64     149.749 211.714 130.170  1.00 89.77           O  
ATOM  11864  CB  ILE C  64     152.258 213.128 128.739  1.00 89.77           C  
ATOM  11865  CG1 ILE C  64     153.720 213.233 128.245  1.00 89.77           C  
ATOM  11866  CG2 ILE C  64     152.044 213.872 130.078  1.00 89.77           C  
ATOM  11867  CD1 ILE C  64     154.419 214.582 128.480  1.00 89.77           C  
ATOM  11879  N   CYS C  65     149.499 211.491 127.963  1.00 93.61           N  
ATOM  11880  CA  CYS C  65     148.037 211.371 127.995  1.00 93.61           C  
ATOM  11881  C   CYS C  65     147.542 210.016 127.448  1.00 93.61           C  
ATOM  11882  O   CYS C  65     146.541 209.929 126.730  1.00 93.61           O  
ATOM  11883  CB  CYS C  65     147.379 212.629 127.409  1.00 93.61           C  
ATOM  11884  SG  CYS C  65     147.916 212.964 125.708  1.00 93.61           S  
ATOM  11890  N   GLY C  66     148.277 208.941 127.745  1.00 95.90           N  
ATOM  11891  CA  GLY C  66     148.009 207.598 127.221  1.00 95.90           C  
ATOM  11892  C   GLY C  66     146.704 206.984 127.742  1.00 95.90           C  
ATOM  11893  O   GLY C  66     146.015 206.285 126.997  1.00 95.90           O  
ATOM  11897  N   GLY C  67     146.333 207.284 128.988  1.00 97.76           N  
ATOM  11898  CA  GLY C  67     145.042 206.969 129.596  1.00 97.76           C  
ATOM  11899  C   GLY C  67     143.900 207.760 128.961  1.00 97.76           C  
ATOM  11900  O   GLY C  67     142.890 207.166 128.591  1.00 97.76           O  
ATOM  11904  N   SER C  68     144.110 209.046 128.677  1.00 97.70           N  
ATOM  11905  CA  SER C  68     143.182 209.885 127.904  1.00 97.70           C  
ATOM  11906  C   SER C  68     142.945 209.310 126.516  1.00 97.70           C  
ATOM  11907  O   SER C  68     141.800 209.182 126.075  1.00 97.70           O  
ATOM  11908  CB  SER C  68     143.699 211.320 127.788  1.00 97.70           C  
ATOM  11909  OG  SER C  68     144.047 211.894 129.035  1.00 97.70           O  
ATOM  11915  N   HIS C  69     144.013 208.878 125.842  1.00 97.81           N  
ATOM  11916  CA  HIS C  69     143.894 208.189 124.569  1.00 97.81           C  
ATOM  11917  C   HIS C  69     143.184 206.829 124.696  1.00 97.81           C  
ATOM  11918  O   HIS C  69     142.460 206.455 123.776  1.00 97.81           O  
ATOM  11919  CB  HIS C  69     145.264 208.035 123.901  1.00 97.81           C  
ATOM  11920  CG  HIS C  69     145.778 209.263 123.189  1.00 97.81           C  
ATOM  11921  CD2 HIS C  69     146.857 210.025 123.555  1.00 97.81           C  
ATOM  11922  ND1 HIS C  69     145.329 209.766 121.985  1.00 97.81           N  
ATOM  11923  CE1 HIS C  69     146.100 210.814 121.651  1.00 97.81           C  
ATOM  11924  NE2 HIS C  69     147.054 211.000 122.571  1.00 97.81           N  
ATOM  11932  N   LEU C  70     143.341 206.094 125.799  1.00 98.62           N  
ATOM  11933  CA  LEU C  70     142.622 204.840 126.053  1.00 98.62           C  
ATOM  11934  C   LEU C  70     141.118 205.081 126.286  1.00 98.62           C  
ATOM  11935  O   LEU C  70     140.298 204.456 125.616  1.00 98.62           O  
ATOM  11936  CB  LEU C  70     143.289 204.119 127.242  1.00 98.62           C  
ATOM  11937  CG  LEU C  70     142.631 202.793 127.644  1.00 98.62           C  
ATOM  11938  CD1 LEU C  70     142.631 201.759 126.516  1.00 98.62           C  
ATOM  11939  CD2 LEU C  70     143.364 202.224 128.861  1.00 98.62           C  
ATOM  11951  N   TYR C  71     140.768 206.018 127.172  1.00 98.67           N  
ATOM  11952  CA  TYR C  71     139.403 206.357 127.592  1.00 98.67           C  
ATOM  11953  C   TYR C  71     138.513 206.689 126.389  1.00 98.67           C  
ATOM  11954  O   TYR C  71     137.494 206.036 126.161  1.00 98.67           O  
ATOM  11955  CB  TYR C  71     139.501 207.529 128.590  1.00 98.67           C  
ATOM  11956  CG  TYR C  71     138.214 207.978 129.270  1.00 98.67           C  
ATOM  11957  CD1 TYR C  71     137.304 208.823 128.602  1.00 98.67           C  
ATOM  11958  CD2 TYR C  71     137.976 207.637 130.616  1.00 98.67           C  
ATOM  11959  CE1 TYR C  71     136.176 209.333 129.278  1.00 98.67           C  
ATOM  11960  CE2 TYR C  71     136.853 208.152 131.296  1.00 98.67           C  
ATOM  11961  CZ  TYR C  71     135.948 209.003 130.631  1.00 98.67           C  
ATOM  11962  OH  TYR C  71     134.843 209.463 131.275  1.00 98.67           O  
ATOM  11972  N   LYS C  72     138.938 207.641 125.547  1.00 98.11           N  
ATOM  11973  CA  LYS C  72     138.204 208.006 124.323  1.00 98.11           C  
ATOM  11974  C   LYS C  72     138.145 206.873 123.292  1.00 98.11           C  
ATOM  11975  O   LYS C  72     137.113 206.717 122.651  1.00 98.11           O  
ATOM  11976  CB  LYS C  72     138.744 209.332 123.753  1.00 98.11           C  
ATOM  11977  CG  LYS C  72     140.225 209.295 123.343  1.00 98.11           C  
ATOM  11978  CD  LYS C  72     140.447 209.004 121.857  1.00 98.11           C  
ATOM  11979  CE  LYS C  72     141.937 208.746 121.607  1.00 98.11           C  
ATOM  11980  NZ  LYS C  72     142.153 207.887 120.427  1.00 98.11           N  
ATOM  11994  N   SER C  73     139.184 206.038 123.173  1.00 98.64           N  
ATOM  11995  CA  SER C  73     139.174 204.897 122.235  1.00 98.64           C  
ATOM  11996  C   SER C  73     138.200 203.799 122.682  1.00 98.64           C  
ATOM  11997  O   SER C  73     137.548 203.174 121.849  1.00 98.64           O  
ATOM  11998  CB  SER C  73     140.567 204.284 122.059  1.00 98.64           C  
ATOM  11999  OG  SER C  73     141.525 205.258 121.694  1.00 98.64           O  
ATOM  12005  N   ALA C  74     138.061 203.590 123.997  1.00 98.83           N  
ATOM  12006  CA  ALA C  74     137.043 202.709 124.559  1.00 98.83           C  
ATOM  12007  C   ALA C  74     135.637 203.255 124.277  1.00 98.83           C  
ATOM  12008  O   ALA C  74     134.839 202.552 123.665  1.00 98.83           O  
ATOM  12009  CB  ALA C  74     137.328 202.487 126.050  1.00 98.83           C  
ATOM  12015  N   TYR C  75     135.366 204.531 124.587  1.00 98.77           N  
ATOM  12016  CA  TYR C  75     134.049 205.129 124.329  1.00 98.77           C  
ATOM  12017  C   TYR C  75     133.682 205.247 122.834  1.00 98.77           C  
ATOM  12018  O   TYR C  75     132.502 205.168 122.490  1.00 98.77           O  
ATOM  12019  CB  TYR C  75     133.906 206.465 125.071  1.00 98.77           C  
ATOM  12020  CG  TYR C  75     133.607 206.299 126.552  1.00 98.77           C  
ATOM  12021  CD1 TYR C  75     132.368 205.765 126.963  1.00 98.77           C  
ATOM  12022  CD2 TYR C  75     134.558 206.666 127.522  1.00 98.77           C  
ATOM  12023  CE1 TYR C  75     132.076 205.620 128.336  1.00 98.77           C  
ATOM  12024  CE2 TYR C  75     134.274 206.510 128.892  1.00 98.77           C  
ATOM  12025  CZ  TYR C  75     133.023 206.009 129.305  1.00 98.77           C  
ATOM  12026  OH  TYR C  75     132.758 205.838 130.623  1.00 98.77           O  
ATOM  12036  N   ALA C  76     134.663 205.362 121.931  1.00 98.81           N  
ATOM  12037  CA  ALA C  76     134.428 205.297 120.486  1.00 98.81           C  
ATOM  12038  C   ALA C  76     133.928 203.908 120.048  1.00 98.81           C  
ATOM  12039  O   ALA C  76     133.054 203.803 119.192  1.00 98.81           O  
ATOM  12040  CB  ALA C  76     135.720 205.683 119.755  1.00 98.81           C  
ATOM  12046  N   LEU C  77     134.434 202.838 120.664  1.00 98.58           N  
ATOM  12047  CA  LEU C  77     133.926 201.484 120.452  1.00 98.58           C  
ATOM  12048  C   LEU C  77     132.617 201.226 121.210  1.00 98.58           C  
ATOM  12049  O   LEU C  77     131.750 200.543 120.675  1.00 98.58           O  
ATOM  12050  CB  LEU C  77     135.017 200.479 120.836  1.00 98.58           C  
ATOM  12051  CG  LEU C  77     136.154 200.377 119.807  1.00 98.58           C  
ATOM  12052  CD1 LEU C  77     137.339 199.637 120.420  1.00 98.58           C  
ATOM  12053  CD2 LEU C  77     135.709 199.614 118.556  1.00 98.58           C  
ATOM  12065  N   ASP C  78     132.428 201.806 122.399  1.00 98.75           N  
ATOM  12066  CA  ASP C  78     131.171 201.700 123.149  1.00 98.75           C  
ATOM  12067  C   ASP C  78     129.987 202.282 122.364  1.00 98.75           C  
ATOM  12068  O   ASP C  78     128.941 201.640 122.273  1.00 98.75           O  
ATOM  12069  CB  ASP C  78     131.277 202.369 124.526  1.00 98.75           C  
ATOM  12070  CG  ASP C  78     132.147 201.579 125.509  1.00 98.75           C  
ATOM  12071  OD1 ASP C  78     131.872 200.373 125.695  1.00 98.75           O  
ATOM  12072  OD2 ASP C  78     133.080 202.155 126.113  1.00 98.75           O  
ATOM  12077  N   THR C  79     130.163 203.439 121.715  1.00 98.65           N  
ATOM  12078  CA  THR C  79     129.134 204.024 120.836  1.00 98.65           C  
ATOM  12079  C   THR C  79     128.984 203.257 119.517  1.00 98.65           C  
ATOM  12080  O   THR C  79     127.857 202.999 119.096  1.00 98.65           O  
ATOM  12081  CB  THR C  79     129.381 205.514 120.555  1.00 98.65           C  
ATOM  12082  CG2 THR C  79     129.275 206.378 121.809  1.00 98.65           C  
ATOM  12083  OG1 THR C  79     130.659 205.737 120.014  1.00 98.65           O  
ATOM  12091  N   ALA C  80     130.082 202.807 118.886  1.00 98.51           N  
ATOM  12092  CA  ALA C  80     130.018 201.999 117.659  1.00 98.51           C  
ATOM  12093  C   ALA C  80     129.298 200.653 117.860  1.00 98.51           C  
ATOM  12094  O   ALA C  80     128.593 200.180 116.966  1.00 98.51           O  
ATOM  12095  CB  ALA C  80     131.437 201.746 117.130  1.00 98.51           C  
ATOM  12101  N   TRP C  81     129.474 200.033 119.029  1.00 98.11           N  
ATOM  12102  CA  TRP C  81     128.879 198.742 119.373  1.00 98.11           C  
ATOM  12103  C   TRP C  81     127.618 198.840 120.239  1.00 98.11           C  
ATOM  12104  O   TRP C  81     126.943 197.826 120.398  1.00 98.11           O  
ATOM  12105  CB  TRP C  81     129.953 197.816 119.960  1.00 98.11           C  
ATOM  12106  CG  TRP C  81     131.000 197.304 119.005  1.00 98.11           C  
ATOM  12107  CD1 TRP C  81     130.932 197.316 117.651  1.00 98.11           C  
ATOM  12108  CD2 TRP C  81     132.263 196.642 119.324  1.00 98.11           C  
ATOM  12109  CE2 TRP C  81     132.869 196.209 118.104  1.00 98.11           C  
ATOM  12110  CE3 TRP C  81     132.940 196.332 120.524  1.00 98.11           C  
ATOM  12111  NE1 TRP C  81     132.009 196.639 117.118  1.00 98.11           N  
ATOM  12112  CZ2 TRP C  81     134.058 195.470 118.081  1.00 98.11           C  
ATOM  12113  CZ3 TRP C  81     134.147 195.605 120.510  1.00 98.11           C  
ATOM  12114  CH2 TRP C  81     134.699 195.164 119.294  1.00 98.11           C  
ATOM  12125  N   ARG C  82     127.231 200.036 120.708  1.00 97.57           N  
ATOM  12126  CA  ARG C  82     126.059 200.283 121.578  1.00 97.57           C  
ATOM  12127  C   ARG C  82     126.084 199.360 122.795  1.00 97.57           C  
ATOM  12128  O   ARG C  82     125.221 198.499 122.972  1.00 97.57           O  
ATOM  12129  CB  ARG C  82     124.752 200.184 120.783  1.00 97.57           C  
ATOM  12130  CG  ARG C  82     124.682 201.179 119.614  1.00 97.57           C  
ATOM  12131  CD  ARG C  82     123.650 200.720 118.582  1.00 97.57           C  
ATOM  12132  NE  ARG C  82     124.099 199.479 117.921  1.00 97.57           N  
ATOM  12133  CZ  ARG C  82     123.547 198.879 116.890  1.00 97.57           C  
ATOM  12134  NH1 ARG C  82     122.445 199.323 116.353  1.00 97.57           N  
ATOM  12135  NH2 ARG C  82     124.102 197.821 116.375  1.00 97.57           N  
ATOM  12149  N   THR C  83     127.164 199.473 123.555  1.00 97.93           N  
ATOM  12150  CA  THR C  83     127.439 198.634 124.725  1.00 97.93           C  
ATOM  12151  C   THR C  83     126.585 199.047 125.923  1.00 97.93           C  
ATOM  12152  O   THR C  83     125.940 200.093 125.915  1.00 97.93           O  
ATOM  12153  CB  THR C  83     128.936 198.675 125.071  1.00 97.93           C  
ATOM  12154  CG2 THR C  83     129.781 198.230 123.875  1.00 97.93           C  
ATOM  12155  OG1 THR C  83     129.297 199.985 125.405  1.00 97.93           O  
ATOM  12163  N   HIS C  84     126.587 198.210 126.960  1.00 97.99           N  
ATOM  12164  CA  HIS C  84     126.129 198.597 128.288  1.00 97.99           C  
ATOM  12165  C   HIS C  84     127.350 198.791 129.192  1.00 97.99           C  
ATOM  12166  O   HIS C  84     128.279 197.985 129.153  1.00 97.99           O  
ATOM  12167  CB  HIS C  84     125.150 197.555 128.834  1.00 97.99           C  
ATOM  12168  CG  HIS C  84     124.709 197.828 130.251  1.00 97.99           C  
ATOM  12169  CD2 HIS C  84     124.770 196.950 131.300  1.00 97.99           C  
ATOM  12170  ND1 HIS C  84     124.201 199.008 130.745  1.00 97.99           N  
ATOM  12171  CE1 HIS C  84     123.953 198.843 132.057  1.00 97.99           C  
ATOM  12172  NE2 HIS C  84     124.283 197.597 132.435  1.00 97.99           N  
ATOM  12180  N   MET C  85     127.342 199.861 129.982  1.00 97.89           N  
ATOM  12181  CA  MET C  85     128.402 200.269 130.895  1.00 97.89           C  
ATOM  12182  C   MET C  85     127.911 200.142 132.345  1.00 97.89           C  
ATOM  12183  O   MET C  85     127.101 200.965 132.770  1.00 97.89           O  
ATOM  12184  CB  MET C  85     128.792 201.724 130.572  1.00 97.89           C  
ATOM  12185  CG  MET C  85     129.759 201.825 129.386  1.00 97.89           C  
ATOM  12186  SD  MET C  85     131.399 201.074 129.635  1.00 97.89           S  
ATOM  12187  CE  MET C  85     131.977 202.014 131.079  1.00 97.89           C  
ATOM  12197  N   PRO C  86     128.393 199.149 133.120  1.00 98.09           N  
ATOM  12198  CA  PRO C  86     128.099 199.060 134.551  1.00 98.09           C  
ATOM  12199  C   PRO C  86     128.606 200.299 135.314  1.00 98.09           C  
ATOM  12200  O   PRO C  86     129.699 200.778 134.991  1.00 98.09           O  
ATOM  12201  CB  PRO C  86     128.806 197.791 135.039  1.00 98.09           C  
ATOM  12202  CG  PRO C  86     128.909 196.938 133.779  1.00 98.09           C  
ATOM  12203  CD  PRO C  86     129.144 197.980 132.690  1.00 98.09           C  
ATOM  12211  N   PRO C  87     127.904 200.796 136.355  1.00 98.12           N  
ATOM  12212  CA  PRO C  87     128.281 202.039 137.033  1.00 98.12           C  
ATOM  12213  C   PRO C  87     129.720 202.069 137.570  1.00 98.12           C  
ATOM  12214  O   PRO C  87     130.468 202.999 137.266  1.00 98.12           O  
ATOM  12215  CB  PRO C  87     127.237 202.237 138.138  1.00 98.12           C  
ATOM  12216  CG  PRO C  87     125.993 201.579 137.549  1.00 98.12           C  
ATOM  12217  CD  PRO C  87     126.575 200.383 136.791  1.00 98.12           C  
ATOM  12225  N   ASN C  88     130.159 200.998 138.244  1.00 97.79           N  
ATOM  12226  CA  ASN C  88     131.543 200.820 138.698  1.00 97.79           C  
ATOM  12227  C   ASN C  88     132.569 200.951 137.561  1.00 97.79           C  
ATOM  12228  O   ASN C  88     133.664 201.474 137.758  1.00 97.79           O  
ATOM  12229  CB  ASN C  88     131.684 199.411 139.294  1.00 97.79           C  
ATOM  12230  CG  ASN C  88     131.080 199.221 140.670  1.00 97.79           C  
ATOM  12231  ND2 ASN C  88     130.867 197.987 141.056  1.00 97.79           N  
ATOM  12232  OD1 ASN C  88     130.835 200.158 141.406  1.00 97.79           O  
ATOM  12239  N   ALA C  89     132.238 200.485 136.355  1.00 98.47           N  
ATOM  12240  CA  ALA C  89     133.140 200.561 135.213  1.00 98.47           C  
ATOM  12241  C   ALA C  89     133.309 202.004 134.713  1.00 98.47           C  
ATOM  12242  O   ALA C  89     134.406 202.390 134.303  1.00 98.47           O  
ATOM  12243  CB  ALA C  89     132.620 199.637 134.114  1.00 98.47           C  
ATOM  12249  N   THR C  90     132.250 202.814 134.783  1.00 98.78           N  
ATOM  12250  CA  THR C  90     132.307 204.256 134.512  1.00 98.78           C  
ATOM  12251  C   THR C  90     133.110 204.981 135.597  1.00 98.78           C  
ATOM  12252  O   THR C  90     134.009 205.748 135.251  1.00 98.78           O  
ATOM  12253  CB  THR C  90     130.892 204.839 134.374  1.00 98.78           C  
ATOM  12254  CG2 THR C  90     130.874 206.301 133.917  1.00 98.78           C  
ATOM  12255  OG1 THR C  90     130.200 204.094 133.395  1.00 98.78           O  
ATOM  12263  N   LEU C  91     132.883 204.676 136.884  1.00 98.73           N  
ATOM  12264  CA  LEU C  91     133.649 205.241 138.006  1.00 98.73           C  
ATOM  12265  C   LEU C  91     135.154 204.951 137.877  1.00 98.73           C  
ATOM  12266  O   LEU C  91     135.953 205.884 137.852  1.00 98.73           O  
ATOM  12267  CB  LEU C  91     133.106 204.714 139.351  1.00 98.73           C  
ATOM  12268  CG  LEU C  91     131.693 205.191 139.741  1.00 98.73           C  
ATOM  12269  CD1 LEU C  91     131.261 204.484 141.023  1.00 98.73           C  
ATOM  12270  CD2 LEU C  91     131.626 206.701 139.976  1.00 98.73           C  
ATOM  12282  N   ILE C  92     135.561 203.691 137.681  1.00 98.78           N  
ATOM  12283  CA  ILE C  92     136.977 203.316 137.511  1.00 98.78           C  
ATOM  12284  C   ILE C  92     137.608 203.991 136.280  1.00 98.78           C  
ATOM  12285  O   ILE C  92     138.750 204.454 136.346  1.00 98.78           O  
ATOM  12286  CB  ILE C  92     137.117 201.774 137.464  1.00 98.78           C  
ATOM  12287  CG1 ILE C  92     136.744 201.092 138.803  1.00 98.78           C  
ATOM  12288  CG2 ILE C  92     138.533 201.340 137.044  1.00 98.78           C  
ATOM  12289  CD1 ILE C  92     137.655 201.403 139.997  1.00 98.78           C  
ATOM  12301  N   ARG C  93     136.880 204.102 135.157  1.00 98.82           N  
ATOM  12302  CA  ARG C  93     137.350 204.868 133.991  1.00 98.82           C  
ATOM  12303  C   ARG C  93     137.557 206.350 134.338  1.00 98.82           C  
ATOM  12304  O   ARG C  93     138.584 206.907 133.949  1.00 98.82           O  
ATOM  12305  CB  ARG C  93     136.381 204.720 132.806  1.00 98.82           C  
ATOM  12306  CG  ARG C  93     136.477 203.391 132.035  1.00 98.82           C  
ATOM  12307  CD  ARG C  93     135.432 203.438 130.912  1.00 98.82           C  
ATOM  12308  NE  ARG C  93     135.383 202.230 130.059  1.00 98.82           N  
ATOM  12309  CZ  ARG C  93     134.769 202.188 128.887  1.00 98.82           C  
ATOM  12310  NH1 ARG C  93     134.271 203.231 128.302  1.00 98.82           N  
ATOM  12311  NH2 ARG C  93     134.609 201.093 128.218  1.00 98.82           N  
ATOM  12325  N   ASN C  94     136.615 206.978 135.047  1.00 98.84           N  
ATOM  12326  CA  ASN C  94     136.688 208.385 135.453  1.00 98.84           C  
ATOM  12327  C   ASN C  94     137.858 208.637 136.418  1.00 98.84           C  
ATOM  12328  O   ASN C  94     138.661 209.533 136.160  1.00 98.84           O  
ATOM  12329  CB  ASN C  94     135.355 208.827 136.087  1.00 98.84           C  
ATOM  12330  CG  ASN C  94     134.166 208.940 135.148  1.00 98.84           C  
ATOM  12331  ND2 ASN C  94     133.010 209.167 135.726  1.00 98.84           N  
ATOM  12332  OD1 ASN C  94     134.273 208.886 133.923  1.00 98.84           O  
ATOM  12339  N   ILE C  95     138.003 207.805 137.459  1.00 98.84           N  
ATOM  12340  CA  ILE C  95     139.104 207.838 138.435  1.00 98.84           C  
ATOM  12341  C   ILE C  95     140.448 207.825 137.709  1.00 98.84           C  
ATOM  12342  O   ILE C  95     141.224 208.766 137.838  1.00 98.84           O  
ATOM  12343  CB  ILE C  95     138.974 206.661 139.437  1.00 98.84           C  
ATOM  12344  CG1 ILE C  95     137.792 206.909 140.401  1.00 98.84           C  
ATOM  12345  CG2 ILE C  95     140.272 206.429 140.236  1.00 98.84           C  
ATOM  12346  CD1 ILE C  95     137.309 205.634 141.105  1.00 98.84           C  
ATOM  12358  N   CYS C  96     140.712 206.819 136.871  1.00 98.76           N  
ATOM  12359  CA  CYS C  96     141.994 206.725 136.173  1.00 98.76           C  
ATOM  12360  C   CYS C  96     142.237 207.899 135.201  1.00 98.76           C  
ATOM  12361  O   CYS C  96     143.366 208.377 135.098  1.00 98.76           O  
ATOM  12362  CB  CYS C  96     142.078 205.366 135.473  1.00 98.76           C  
ATOM  12363  SG  CYS C  96     142.177 204.042 136.712  1.00 98.76           S  
ATOM  12369  N   GLN C  97     141.199 208.409 134.529  1.00 98.48           N  
ATOM  12370  CA  GLN C  97     141.316 209.576 133.646  1.00 98.48           C  
ATOM  12371  C   GLN C  97     141.646 210.869 134.411  1.00 98.48           C  
ATOM  12372  O   GLN C  97     142.434 211.698 133.947  1.00 98.48           O  
ATOM  12373  CB  GLN C  97     140.007 209.705 132.840  1.00 98.48           C  
ATOM  12374  CG  GLN C  97     139.962 210.890 131.854  1.00 98.48           C  
ATOM  12375  CD  GLN C  97     141.069 210.840 130.816  1.00 98.48           C  
ATOM  12376  NE2 GLN C  97     141.346 211.927 130.129  1.00 98.48           N  
ATOM  12377  OE1 GLN C  97     141.692 209.817 130.601  1.00 98.48           O  
ATOM  12386  N   ALA C  98     141.060 211.054 135.595  1.00 98.79           N  
ATOM  12387  CA  ALA C  98     141.364 212.178 136.470  1.00 98.79           C  
ATOM  12388  C   ALA C  98     142.758 212.046 137.099  1.00 98.79           C  
ATOM  12389  O   ALA C  98     143.515 213.009 137.065  1.00 98.79           O  
ATOM  12390  CB  ALA C  98     140.244 212.302 137.501  1.00 98.79           C  
ATOM  12396  N   CYS C  99     143.150 210.854 137.559  1.00 98.78           N  
ATOM  12397  CA  CYS C  99     144.485 210.568 138.092  1.00 98.78           C  
ATOM  12398  C   CYS C  99     145.626 210.898 137.110  1.00 98.78           C  
ATOM  12399  O   CYS C  99     146.631 211.470 137.525  1.00 98.78           O  
ATOM  12400  CB  CYS C  99     144.532 209.091 138.488  1.00 98.78           C  
ATOM  12401  SG  CYS C  99     143.607 208.819 140.025  1.00 98.78           S  
ATOM  12407  N   GLU C 100     145.473 210.611 135.811  1.00 98.26           N  
ATOM  12408  CA  GLU C 100     146.454 211.033 134.792  1.00 98.26           C  
ATOM  12409  C   GLU C 100     146.566 212.569 134.710  1.00 98.26           C  
ATOM  12410  O   GLU C 100     147.662 213.121 134.617  1.00 98.26           O  
ATOM  12411  CB  GLU C 100     146.069 210.419 133.432  1.00 98.26           C  
ATOM  12412  CG  GLU C 100     147.042 210.817 132.314  1.00 98.26           C  
ATOM  12413  CD  GLU C 100     146.772 210.035 131.027  1.00 98.26           C  
ATOM  12414  OE1 GLU C 100     147.431 208.991 130.807  1.00 98.26           O  
ATOM  12415  OE2 GLU C 100     145.915 210.455 130.212  1.00 98.26           O  
ATOM  12422  N   THR C 101     145.445 213.287 134.821  1.00 98.17           N  
ATOM  12423  CA  THR C 101     145.461 214.759 134.821  1.00 98.17           C  
ATOM  12424  C   THR C 101     146.045 215.325 136.123  1.00 98.17           C  
ATOM  12425  O   THR C 101     146.848 216.255 136.066  1.00 98.17           O  
ATOM  12426  CB  THR C 101     144.072 215.336 134.508  1.00 98.17           C  
ATOM  12427  CG2 THR C 101     144.114 216.859 134.374  1.00 98.17           C  
ATOM  12428  OG1 THR C 101     143.619 214.826 133.271  1.00 98.17           O  
ATOM  12436  N   LEU C 102     145.728 214.731 137.278  1.00 98.72           N  
ATOM  12437  CA  LEU C 102     146.281 215.097 138.590  1.00 98.72           C  
ATOM  12438  C   LEU C 102     147.800 214.877 138.665  1.00 98.72           C  
ATOM  12439  O   LEU C 102     148.497 215.720 139.215  1.00 98.72           O  
ATOM  12440  CB  LEU C 102     145.562 214.305 139.700  1.00 98.72           C  
ATOM  12441  CG  LEU C 102     144.097 214.710 139.963  1.00 98.72           C  
ATOM  12442  CD1 LEU C 102     143.469 213.746 140.971  1.00 98.72           C  
ATOM  12443  CD2 LEU C 102     143.984 216.125 140.530  1.00 98.72           C  
ATOM  12455  N   GLN C 103     148.337 213.815 138.050  1.00 97.90           N  
ATOM  12456  CA  GLN C 103     149.785 213.645 137.847  1.00 97.90           C  
ATOM  12457  C   GLN C 103     150.355 214.748 136.947  1.00 97.90           C  
ATOM  12458  O   GLN C 103     151.444 215.277 137.207  1.00 97.90           O  
ATOM  12459  CB  GLN C 103     150.036 212.240 137.260  1.00 97.90           C  
ATOM  12460  CG  GLN C 103     151.438 211.955 136.682  1.00 97.90           C  
ATOM  12461  CD  GLN C 103     151.674 212.516 135.285  1.00 97.90           C  
ATOM  12462  NE2 GLN C 103     152.500 213.523 135.135  1.00 97.90           N  
ATOM  12463  OE1 GLN C 103     151.125 212.087 134.292  1.00 97.90           O  
ATOM  12472  N   SER C 104     149.649 215.077 135.861  1.00 96.21           N  
ATOM  12473  CA  SER C 104     150.140 216.011 134.846  1.00 96.21           C
[truncated: 4,573,256 more chars]
