# Supplementary material for: Improving deep learning protein monomer and complex structure prediction using DeepMSA2 with huge metagenomics data
Source: Nat Methods. 2024 Jan 2;21(2):279–89. doi: 10.1038/s41592-023-02130-4 (PMC10864179; doi:10.1038/s41592-023-02130-4)
Supplement: Supplementary file 17 — Statistical source data and structure coordinate files. [file 41592_2023_2130_MOESM17_ESM.zip › Figure6/Fig6B.H1134.DMFold-Multimer_model.pdb]

PFRMAT TS
TARGET H1134
MODEL   1
PARENT N/A
ATOM      1  N   MET A   1      66.133  20.525  47.467  1.00 49.36           N  
ATOM      5  CA  MET A   1      65.948  19.475  48.484  1.00 49.36           C  
ATOM      7  C   MET A   1      67.169  18.582  48.423  1.00 49.36           C  
ATOM      8  CB  MET A   1      64.684  18.640  48.215  1.00 49.36           C  
ATOM     11  O   MET A   1      67.411  18.021  47.363  1.00 49.36           O  
ATOM     12  CG  MET A   1      63.368  19.378  48.475  1.00 49.36           C  
ATOM     15  SD  MET A   1      61.934  18.401  47.962  1.00 49.36           S  
ATOM     16  CE  MET A   1      60.575  19.404  48.627  1.00 49.36           C  
ATOM     20  N   ASP A   2      67.940  18.487  49.503  1.00 65.39           N  
ATOM     22  CA  ASP A   2      68.989  17.467  49.645  1.00 65.39           C  
ATOM     24  C   ASP A   2      68.316  16.115  49.897  1.00 65.39           C  
ATOM     25  CB  ASP A   2      69.970  17.840  50.777  1.00 65.39           C  
ATOM     28  O   ASP A   2      68.234  15.610  51.020  1.00 65.39           O  
ATOM     29  CG  ASP A   2      71.251  18.537  50.317  1.00 65.39           C  
ATOM     30  OD1 ASP A   2      71.989  18.978  51.223  1.00 65.39           O  
ATOM     31  OD2 ASP A   2      71.495  18.596  49.093  1.00 65.39           O  
ATOM     32  N   LEU A   3      67.734  15.563  48.837  1.00 81.63           N  
ATOM     34  CA  LEU A   3      67.169  14.229  48.872  1.00 81.63           C  
ATOM     36  C   LEU A   3      68.341  13.255  48.826  1.00 81.63           C  
ATOM     37  CB  LEU A   3      66.207  14.021  47.694  1.00 81.63           C  
ATOM     40  O   LEU A   3      69.071  13.223  47.844  1.00 81.63           O  
ATOM     41  CG  LEU A   3      65.057  15.028  47.564  1.00 81.63           C  
ATOM     43  CD1 LEU A   3      64.276  14.778  46.274  1.00 81.63           C  
ATOM     47  CD2 LEU A   3      64.059  14.926  48.707  1.00 81.63           C  
ATOM     51  N   LYS A   4      68.534  12.477  49.888  1.00 92.64           N  
ATOM     53  CA  LYS A   4      69.520  11.394  49.900  1.00 92.64           C  
ATOM     55  C   LYS A   4      68.802  10.074  49.644  1.00 92.64           C  
ATOM     56  CB  LYS A   4      70.304  11.380  51.218  1.00 92.64           C  
ATOM     59  O   LYS A   4      67.768   9.851  50.280  1.00 92.64           O  
ATOM     60  CG  LYS A   4      71.128  12.664  51.367  1.00 92.64           C  
ATOM     63  CD  LYS A   4      71.980  12.633  52.636  1.00 92.64           C  
ATOM     66  CE  LYS A   4      72.759  13.949  52.713  1.00 92.64           C  
ATOM     69  NZ  LYS A   4      73.611  14.014  53.922  1.00 92.64           N  
ATOM     73  N   PRO A   5      69.330   9.175  48.799  1.00 94.14           N  
ATOM     74  CA  PRO A   5      68.665   7.906  48.503  1.00 94.14           C  
ATOM     76  C   PRO A   5      68.427   7.064  49.773  1.00 94.14           C  
ATOM     77  CB  PRO A   5      69.563   7.222  47.466  1.00 94.14           C  
ATOM     80  O   PRO A   5      67.378   6.436  49.906  1.00 94.14           O  
ATOM     81  CG  PRO A   5      70.939   7.859  47.662  1.00 94.14           C  
ATOM     84  CD  PRO A   5      70.593   9.284  48.077  1.00 94.14           C  
ATOM     87  N   ASP A   6      69.331   7.137  50.756  1.00 94.53           N  
ATOM     89  CA  ASP A   6      69.230   6.489  52.075  1.00 94.53           C  
ATOM     91  C   ASP A   6      68.024   6.951  52.929  1.00 94.53           C  
ATOM     92  CB  ASP A   6      70.539   6.762  52.838  1.00 94.53           C  
ATOM     95  O   ASP A   6      67.589   6.236  53.837  1.00 94.53           O  
ATOM     96  CG  ASP A   6      71.776   6.141  52.172  1.00 94.53           C  
ATOM     97  OD1 ASP A   6      72.205   6.608  51.091  1.00 94.53           O  
ATOM     98  OD2 ASP A   6      72.333   5.169  52.724  1.00 94.53           O  
ATOM     99  N   ASN A   7      67.449   8.126  52.642  1.00 92.93           N  
ATOM    101  CA  ASN A   7      66.248   8.608  53.332  1.00 92.93           C  
ATOM    103  C   ASN A   7      64.980   7.878  52.862  1.00 92.93           C  
ATOM    104  CB  ASN A   7      66.088  10.125  53.136  1.00 92.93           C  
ATOM    107  O   ASN A   7      64.011   7.817  53.616  1.00 92.93           O  
ATOM    108  CG  ASN A   7      67.164  10.966  53.794  1.00 92.93           C  
ATOM    109  ND2 ASN A   7      67.195  12.241  53.484  1.00 92.93           N  
ATOM    112  OD1 ASN A   7      67.968  10.524  54.600  1.00 92.93           O  
ATOM    113  N   TYR A   8      64.998   7.310  51.652  1.00 94.55           N  
ATOM    115  CA  TYR A   8      63.830   6.718  50.992  1.00 94.55           C  
ATOM    117  C   TYR A   8      63.951   5.203  50.846  1.00 94.55           C  
ATOM    118  CB  TYR A   8      63.630   7.390  49.628  1.00 94.55           C  
ATOM    121  O   TYR A   8      62.994   4.473  51.101  1.00 94.55           O  
ATOM    122  CG  TYR A   8      63.435   8.886  49.748  1.00 94.55           C  
ATOM    123  CD1 TYR A   8      62.208   9.391  50.213  1.00 94.55           C  
ATOM    125  CD2 TYR A   8      64.511   9.760  49.502  1.00 94.55           C  
ATOM    127  CE1 TYR A   8      62.065  10.761  50.485  1.00 94.55           C  
ATOM    129  CE2 TYR A   8      64.377  11.131  49.788  1.00 94.55           C  
ATOM    131  OH  TYR A   8      63.054  12.911  50.707  1.00 94.55           O  
ATOM    133  CZ  TYR A   8      63.160  11.623  50.306  1.00 94.55           C  
ATOM    134  N   PHE A   9      65.130   4.707  50.481  1.00 95.96           N  
ATOM    136  CA  PHE A   9      65.326   3.319  50.078  1.00 95.96           C  
ATOM    138  C   PHE A   9      66.272   2.564  51.011  1.00 95.96           C  
ATOM    139  CB  PHE A   9      65.803   3.284  48.624  1.00 95.96           C  
ATOM    142  O   PHE A   9      67.063   3.137  51.758  1.00 95.96           O  
ATOM    143  CG  PHE A   9      64.844   3.952  47.660  1.00 95.96           C  
ATOM    144  CD1 PHE A   9      63.635   3.320  47.311  1.00 95.96           C  
ATOM    146  CD2 PHE A   9      65.153   5.217  47.127  1.00 95.96           C  
ATOM    148  CE1 PHE A   9      62.755   3.938  46.408  1.00 95.96           C  
ATOM    150  CE2 PHE A   9      64.271   5.836  46.227  1.00 95.96           C  
ATOM    152  CZ  PHE A   9      63.080   5.188  45.856  1.00 95.96           C  
ATOM    154  N   SER A  10      66.200   1.235  50.954  1.00 96.73           N  
ATOM    156  CA  SER A  10      67.105   0.333  51.672  1.00 96.73           C  
ATOM    158  C   SER A  10      67.386  -0.920  50.839  1.00 96.73           C  
ATOM    159  CB  SER A  10      66.527  -0.015  53.047  1.00 96.73           C  
ATOM    162  O   SER A  10      66.702  -1.183  49.847  1.00 96.73           O  
ATOM    163  OG  SER A  10      65.322  -0.739  52.922  1.00 96.73           O  
ATOM    165  N   GLY A  11      68.409  -1.688  51.222  1.00 95.67           N  
ATOM    167  CA  GLY A  11      68.768  -2.933  50.539  1.00 95.67           C  
ATOM    170  C   GLY A  11      69.050  -2.727  49.050  1.00 95.67           C  
ATOM    171  O   GLY A  11      69.703  -1.765  48.655  1.00 95.67           O  
ATOM    172  N   GLN A  12      68.535  -3.621  48.210  1.00 96.24           N  
ATOM    174  CA  GLN A  12      68.774  -3.576  46.768  1.00 96.24           C  
ATOM    176  C   GLN A  12      68.196  -2.324  46.094  1.00 96.24           C  
ATOM    177  CB  GLN A  12      68.183  -4.849  46.172  1.00 96.24           C  
ATOM    180  O   GLN A  12      68.824  -1.776  45.190  1.00 96.24           O  
ATOM    181  CG  GLN A  12      68.702  -5.134  44.758  1.00 96.24           C  
ATOM    184  CD  GLN A  12      68.148  -6.456  44.248  1.00 96.24           C  
ATOM    185  NE2 GLN A  12      68.656  -6.992  43.166  1.00 96.24           N  
ATOM    188  OE1 GLN A  12      67.272  -7.055  44.847  1.00 96.24           O  
ATOM    189  N   GLN A  13      67.055  -1.816  46.580  1.00 96.72           N  
ATOM    191  CA  GLN A  13      66.492  -0.557  46.086  1.00 96.72           C  
ATOM    193  C   GLN A  13      67.425   0.626  46.365  1.00 96.72           C  
ATOM    194  CB  GLN A  13      65.122  -0.284  46.717  1.00 96.72           C  
ATOM    197  O   GLN A  13      67.512   1.522  45.536  1.00 96.72           O  
ATOM    198  CG  GLN A  13      64.024  -1.256  46.264  1.00 96.72           C  
ATOM    201  CD  GLN A  13      62.661  -0.824  46.795  1.00 96.72           C  
ATOM    202  NE2 GLN A  13      61.624  -0.902  45.993  1.00 96.72           N  
ATOM    205  OE1 GLN A  13      62.526  -0.415  47.940  1.00 96.72           O  
ATOM    206  N   LEU A  14      68.160   0.624  47.483  1.00 97.30           N  
ATOM    208  CA  LEU A  14      69.145   1.670  47.780  1.00 97.30           C  
ATOM    210  C   LEU A  14      70.337   1.619  46.818  1.00 97.30           C  
ATOM    211  CB  LEU A  14      69.583   1.550  49.246  1.00 97.30           C  
ATOM    214  O   LEU A  14      70.772   2.660  46.329  1.00 97.30           O  
ATOM    215  CG  LEU A  14      70.680   2.529  49.687  1.00 97.30           C  
ATOM    217  CD1 LEU A  14      70.252   3.976  49.476  1.00 97.30           C  
ATOM    221  CD2 LEU A  14      70.968   2.299  51.168  1.00 97.30           C  
ATOM    225  N   THR A  15      70.846   0.422  46.513  1.00 97.19           N  
ATOM    227  CA  THR A  15      71.916   0.255  45.518  1.00 97.19           C  
ATOM    229  C   THR A  15      71.477   0.776  44.149  1.00 97.19           C  
ATOM    230  CB  THR A  15      72.346  -1.214  45.406  1.00 97.19           C  
ATOM    232  O   THR A  15      72.204   1.545  43.526  1.00 97.19           O  
ATOM    233  CG2 THR A  15      73.620  -1.389  44.582  1.00 97.19           C  
ATOM    237  OG1 THR A  15      72.636  -1.735  46.685  1.00 97.19           O  
ATOM    239  N   LEU A  16      70.259   0.429  43.715  1.00 97.20           N  
ATOM    241  CA  LEU A  16      69.698   0.922  42.457  1.00 97.20           C  
ATOM    243  C   LEU A  16      69.423   2.437  42.490  1.00 97.20           C  
ATOM    244  CB  LEU A  16      68.452   0.084  42.122  1.00 97.20           C  
ATOM    247  O   LEU A  16      69.726   3.128  41.524  1.00 97.20           O  
ATOM    248  CG  LEU A  16      67.696   0.524  40.856  1.00 97.20           C  
ATOM    250  CD1 LEU A  16      68.557   0.607  39.599  1.00 97.20           C  
ATOM    254  CD2 LEU A  16      66.584  -0.478  40.558  1.00 97.20           C  
ATOM    258  N   ALA A  17      68.916   2.986  43.597  1.00 97.33           N  
ATOM    260  CA  ALA A  17      68.665   4.422  43.739  1.00 97.33           C  
ATOM    262  C   ALA A  17      69.945   5.266  43.590  1.00 97.33           C  
ATOM    263  CB  ALA A  17      67.975   4.676  45.084  1.00 97.33           C  
ATOM    267  O   ALA A  17      69.891   6.335  42.982  1.00 97.33           O  
ATOM    268  N   ARG A  18      71.093   4.773  44.076  1.00 96.75           N  
ATOM    270  CA  ARG A  18      72.404   5.423  43.875  1.00 96.75           C  
ATOM    272  C   ARG A  18      72.851   5.385  42.412  1.00 96.75           C  
ATOM    273  CB  ARG A  18      73.458   4.771  44.777  1.00 96.75           C  
ATOM    276  O   ARG A  18      73.274   6.407  41.885  1.00 96.75           O  
ATOM    277  CG  ARG A  18      73.232   5.123  46.253  1.00 96.75           C  
ATOM    280  CD  ARG A  18      74.231   4.360  47.124  1.00 96.75           C  
ATOM    283  NE  ARG A  18      74.013   4.644  48.555  1.00 96.75           N  
ATOM    285  NH1 ARG A  18      75.027   2.774  49.405  1.00 96.75           N  
ATOM    288  NH2 ARG A  18      74.096   4.273  50.781  1.00 96.75           N  
ATOM    291  CZ  ARG A  18      74.381   3.896  49.572  1.00 96.75           C  
ATOM    292  N   ALA A  19      72.684   4.248  41.734  1.00 97.19           N  
ATOM    294  CA  ALA A  19      72.967   4.148  40.298  1.00 97.19           C  
ATOM    296  C   ALA A  19      72.070   5.096  39.469  1.00 97.19           C  
ATOM    297  CB  ALA A  19      72.813   2.684  39.868  1.00 97.19           C  
ATOM    301  O   ALA A  19      72.539   5.746  38.534  1.00 97.19           O  
ATOM    302  N   ILE A  20      70.791   5.236  39.848  1.00 97.15           N  
ATOM    304  CA  ILE A  20      69.844   6.189  39.241  1.00 97.15           C  
ATOM    306  C   ILE A  20      70.308   7.639  39.441  1.00 97.15           C  
ATOM    307  CB  ILE A  20      68.419   5.975  39.809  1.00 97.15           C  
ATOM    309  O   ILE A  20      70.352   8.402  38.477  1.00 97.15           O  
ATOM    310  CG1 ILE A  20      67.812   4.647  39.304  1.00 97.15           C  
ATOM    313  CG2 ILE A  20      67.491   7.155  39.464  1.00 97.15           C  
ATOM    317  CD1 ILE A  20      66.551   4.210  40.063  1.00 97.15           C  
ATOM    321  N   GLU A  21      70.653   8.017  40.676  1.00 96.05           N  
ATOM    323  CA  GLU A  21      71.150   9.357  41.023  1.00 96.05           C  
ATOM    325  C   GLU A  21      72.399   9.715  40.203  1.00 96.05           C  
ATOM    326  CB  GLU A  21      71.415   9.390  42.539  1.00 96.05           C  
ATOM    329  O   GLU A  21      72.472  10.803  39.622  1.00 96.05           O  
ATOM    330  CG  GLU A  21      72.017  10.703  43.064  1.00 96.05           C  
ATOM    333  CD  GLU A  21      72.174  10.667  44.596  1.00 96.05           C  
ATOM    334  OE1 GLU A  21      71.695  11.606  45.270  1.00 96.05           O  
ATOM    335  OE2 GLU A  21      72.741   9.677  45.115  1.00 96.05           O  
ATOM    336  N   ASN A  22      73.329   8.767  40.054  1.00 95.64           N  
ATOM    338  CA  ASN A  22      74.563   8.941  39.285  1.00 95.64           C  
ATOM    340  C   ASN A  22      74.367   8.912  37.757  1.00 95.64           C  
ATOM    341  CB  ASN A  22      75.564   7.862  39.721  1.00 95.64           C  
ATOM    344  O   ASN A  22      75.298   9.236  37.021  1.00 95.64           O  
ATOM    345  CG  ASN A  22      76.099   8.032  41.127  1.00 95.64           C  
ATOM    346  ND2 ASN A  22      76.809   7.038  41.603  1.00 95.64           N  
ATOM    349  OD1 ASN A  22      75.949   9.051  41.783  1.00 95.64           O  
ATOM    350  N   GLY A  23      73.185   8.539  37.254  1.00 96.16           N  
ATOM    352  CA  GLY A  23      72.955   8.367  35.814  1.00 96.16           C  
ATOM    355  C   GLY A  23      73.685   7.156  35.214  1.00 96.16           C  
ATOM    356  O   GLY A  23      73.971   7.140  34.020  1.00 96.16           O  
ATOM    357  N   GLU A  24      73.992   6.138  36.021  1.00 97.25           N  
ATOM    359  CA  GLU A  24      74.728   4.934  35.612  1.00 97.25           C  
ATOM    361  C   GLU A  24      73.807   3.948  34.875  1.00 97.25           C  
ATOM    362  CB  GLU A  24      75.384   4.280  36.839  1.00 97.25           C  
ATOM    365  O   GLU A  24      73.352   2.950  35.435  1.00 97.25           O  
ATOM    366  CG  GLU A  24      76.539   5.105  37.427  1.00 97.25           C  
ATOM    369  CD  GLU A  24      76.998   4.591  38.805  1.00 97.25           C  
ATOM    370  OE1 GLU A  24      77.734   5.338  39.492  1.00 97.25           O  
ATOM    371  OE2 GLU A  24      76.587   3.481  39.209  1.00 97.25           O  
ATOM    372  N   VAL A  25      73.506   4.235  33.604  1.00 97.03           N  
ATOM    374  CA  VAL A  25      72.517   3.492  32.797  1.00 97.03           C  
ATOM    376  C   VAL A  25      72.753   1.973  32.799  1.00 97.03           C  
ATOM    377  CB  VAL A  25      72.486   4.017  31.346  1.00 97.03           C  
ATOM    379  O   VAL A  25      71.806   1.215  33.008  1.00 97.03           O  
ATOM    380  CG1 VAL A  25      71.468   3.264  30.480  1.00 97.03           C  
ATOM    384  CG2 VAL A  25      72.106   5.504  31.279  1.00 97.03           C  
ATOM    388  N   ASP A  26      73.991   1.516  32.603  1.00 97.06           N  
ATOM    390  CA  ASP A  26      74.299   0.079  32.521  1.00 97.06           C  
ATOM    392  C   ASP A  26      74.105  -0.641  33.865  1.00 97.06           C  
ATOM    393  CB  ASP A  26      75.737  -0.122  32.017  1.00 97.06           C  
ATOM    396  O   ASP A  26      73.552  -1.745  33.915  1.00 97.06           O  
ATOM    397  CG  ASP A  26      75.944   0.311  30.562  1.00 97.06           C  
ATOM    398  OD1 ASP A  26      77.083   0.715  30.246  1.00 97.06           O  
ATOM    399  OD2 ASP A  26      74.972   0.229  29.775  1.00 97.06           O  
ATOM    400  N   GLU A  27      74.500  -0.005  34.973  1.00 97.26           N  
ATOM    402  CA  GLU A  27      74.298  -0.570  36.311  1.00 97.26           C  
ATOM    404  C   GLU A  27      72.811  -0.547  36.690  1.00 97.26           C  
ATOM    405  CB  GLU A  27      75.184   0.149  37.343  1.00 97.26           C  
ATOM    408  O   GLU A  27      72.312  -1.516  37.267  1.00 97.26           O  
ATOM    409  CG  GLU A  27      75.233  -0.557  38.713  1.00 97.26           C  
ATOM    412  CD  GLU A  27      75.816  -1.992  38.705  1.00 97.26           C  
ATOM    413  OE1 GLU A  27      75.581  -2.781  39.655  1.00 97.26           O  
ATOM    414  OE2 GLU A  27      76.509  -2.419  37.752  1.00 97.26           O  
ATOM    415  N   VAL A  28      72.065   0.489  36.280  1.00 97.29           N  
ATOM    417  CA  VAL A  28      70.599   0.531  36.407  1.00 97.29           C  
ATOM    419  C   VAL A  28      69.960  -0.660  35.697  1.00 97.29           C  
ATOM    420  CB  VAL A  28      70.020   1.868  35.893  1.00 97.29           C  
ATOM    422  O   VAL A  28      69.147  -1.349  36.310  1.00 97.29           O  
ATOM    423  CG1 VAL A  28      68.498   1.827  35.681  1.00 97.29           C  
ATOM    427  CG2 VAL A  28      70.323   2.994  36.889  1.00 97.29           C  
ATOM    431  N   ILE A  29      70.331  -0.949  34.445  1.00 96.77           N  
ATOM    433  CA  ILE A  29      69.782  -2.091  33.688  1.00 96.77           C  
ATOM    435  C   ILE A  29      70.067  -3.411  34.417  1.00 96.77           C  
ATOM    436  CB  ILE A  29      70.353  -2.106  32.249  1.00 96.77           C  
ATOM    438  O   ILE A  29      69.169  -4.237  34.600  1.00 96.77           O  
ATOM    439  CG1 ILE A  29      69.796  -0.918  31.433  1.00 96.77           C  
ATOM    442  CG2 ILE A  29      70.021  -3.427  31.522  1.00 96.77           C  
ATOM    446  CD1 ILE A  29      70.598  -0.635  30.155  1.00 96.77           C  
ATOM    450  N   LYS A  30      71.311  -3.597  34.868  1.00 96.97           N  
ATOM    452  CA  LYS A  30      71.745  -4.804  35.579  1.00 96.97           C  
ATOM    454  C   LYS A  30      70.965  -5.014  36.876  1.00 96.97           C  
ATOM    455  CB  LYS A  30      73.256  -4.678  35.803  1.00 96.97           C  
ATOM    458  O   LYS A  30      70.439  -6.104  37.107  1.00 96.97           O  
ATOM    459  CG  LYS A  30      73.855  -5.801  36.658  1.00 96.97           C  
ATOM    462  CD  LYS A  30      75.380  -5.664  36.639  1.00 96.97           C  
ATOM    465  CE  LYS A  30      76.029  -6.197  37.919  1.00 96.97           C  
ATOM    468  NZ  LYS A  30      76.774  -5.095  38.580  1.00 96.97           N  
ATOM    472  N   LEU A  31      70.858  -3.977  37.706  1.00 97.22           N  
ATOM    474  CA  LEU A  31      70.191  -4.048  39.006  1.00 97.22           C  
ATOM    476  C   LEU A  31      68.664  -4.128  38.886  1.00 97.22           C  
ATOM    477  CB  LEU A  31      70.602  -2.824  39.838  1.00 97.22           C  
ATOM    480  O   LEU A  31      68.035  -4.816  39.694  1.00 97.22           O  
ATOM    481  CG  LEU A  31      72.071  -2.791  40.290  1.00 97.22           C  
ATOM    483  CD1 LEU A  31      72.335  -1.449  40.970  1.00 97.22           C  
ATOM    487  CD2 LEU A  31      72.394  -3.903  41.292  1.00 97.22           C  
ATOM    491  N   ALA A  32      68.067  -3.464  37.889  1.00 96.69           N  
ATOM    493  CA  ALA A  32      66.616  -3.408  37.716  1.00 96.69           C  
ATOM    495  C   ALA A  32      65.992  -4.800  37.556  1.00 96.69           C  
ATOM    496  CB  ALA A  32      66.280  -2.509  36.519  1.00 96.69           C  
ATOM    500  O   ALA A  32      64.964  -5.075  38.165  1.00 96.69           O  
ATOM    501  N   SER A  33      66.655  -5.704  36.826  1.00 92.91           N  
ATOM    503  CA  SER A  33      66.169  -7.074  36.586  1.00 92.91           C  
ATOM    505  C   SER A  33      65.942  -7.907  37.858  1.00 92.91           C  
ATOM    506  CB  SER A  33      67.150  -7.809  35.668  1.00 92.91           C  
ATOM    509  O   SER A  33      65.133  -8.833  37.852  1.00 92.91           O  
ATOM    510  OG  SER A  33      68.399  -8.048  36.300  1.00 92.91           O  
ATOM    512  N   GLY A  34      66.646  -7.586  38.945  1.00 94.27           N  
ATOM    514  CA  GLY A  34      66.543  -8.287  40.223  1.00 94.27           C  
ATOM    517  C   GLY A  34      65.870  -7.478  41.327  1.00 94.27           C  
ATOM    518  O   GLY A  34      65.863  -7.946  42.460  1.00 94.27           O  
ATOM    519  N   THR A  35      65.366  -6.277  41.036  1.00 96.49           N  
ATOM    521  CA  THR A  35      64.828  -5.356  42.046  1.00 96.49           C  
ATOM    523  C   THR A  35      63.323  -5.198  41.881  1.00 96.49           C  
ATOM    524  CB  THR A  35      65.518  -3.984  41.972  1.00 96.49           C  
ATOM    526  O   THR A  35      62.826  -5.056  40.769  1.00 96.49           O  
ATOM    527  CG2 THR A  35      65.121  -3.067  43.130  1.00 96.49           C  
ATOM    531  OG1 THR A  35      66.915  -4.131  42.063  1.00 96.49           O  
ATOM    533  N   ASP A  36      62.584  -5.152  42.989  1.00 95.94           N  
ATOM    535  CA  ASP A  36      61.176  -4.753  42.962  1.00 95.94           C  
ATOM    537  C   ASP A  36      61.069  -3.244  42.674  1.00 95.94           C  
ATOM    538  CB  ASP A  36      60.499  -5.163  44.275  1.00 95.94           C  
ATOM    541  O   ASP A  36      61.306  -2.405  43.550  1.00 95.94           O  
ATOM    542  CG  ASP A  36      58.980  -4.974  44.252  1.00 95.94           C  
ATOM    543  OD1 ASP A  36      58.345  -5.544  45.169  1.00 95.94           O  
ATOM    544  OD2 ASP A  36      58.471  -4.236  43.373  1.00 95.94           O  
ATOM    545  N   LEU A  37      60.777  -2.908  41.415  1.00 96.73           N  
ATOM    547  CA  LEU A  37      60.763  -1.531  40.910  1.00 96.73           C  
ATOM    549  C   LEU A  37      59.556  -0.719  41.390  1.00 96.73           C  
ATOM    550  CB  LEU A  37      60.808  -1.549  39.370  1.00 96.73           C  
ATOM    553  O   LEU A  37      59.642   0.507  41.479  1.00 96.73           O  
ATOM    554  CG  LEU A  37      62.060  -2.205  38.763  1.00 96.73           C  
ATOM    556  CD1 LEU A  37      62.002  -2.129  37.239  1.00 96.73           C  
ATOM    560  CD2 LEU A  37      63.349  -1.528  39.233  1.00 96.73           C  
ATOM    564  N   ASN A  38      58.448  -1.401  41.695  1.00 96.29           N  
ATOM    566  CA  ASN A  38      57.155  -0.773  41.967  1.00 96.29           C  
ATOM    568  C   ASN A  38      56.812  -0.758  43.459  1.00 96.29           C  
ATOM    569  CB  ASN A  38      56.079  -1.453  41.107  1.00 96.29           C  
ATOM    572  O   ASN A  38      55.865  -0.089  43.868  1.00 96.29           O  
ATOM    573  CG  ASN A  38      56.348  -1.270  39.622  1.00 96.29           C  
ATOM    574  ND2 ASN A  38      56.219  -2.311  38.832  1.00 96.29           N  
ATOM    577  OD1 ASN A  38      56.715  -0.207  39.153  1.00 96.29           O  
ATOM    578  N   LYS A  39      57.581  -1.440  44.314  1.00 96.33           N  
ATOM    580  CA  LYS A  39      57.457  -1.279  45.763  1.00 96.33           C  
ATOM    582  C   LYS A  39      57.942   0.112  46.201  1.00 96.33           C  
ATOM    583  CB  LYS A  39      58.212  -2.412  46.449  1.00 96.33           C  
ATOM    586  O   LYS A  39      59.127   0.408  46.029  1.00 96.33           O  
ATOM    587  CG  LYS A  39      58.122  -2.312  47.972  1.00 96.33           C  
ATOM    590  CD  LYS A  39      58.788  -3.538  48.590  1.00 96.33           C  
ATOM    593  CE  LYS A  39      58.653  -3.456  50.108  1.00 96.33           C  
ATOM    596  NZ  LYS A  39      59.280  -4.638  50.739  1.00 96.33           N  
ATOM    600  N   PRO A  40      57.085   0.953  46.808  1.00 95.21           N  
ATOM    601  CA  PRO A  40      57.521   2.241  47.331  1.00 95.21           C  
ATOM    603  C   PRO A  40      58.529   2.075  48.475  1.00 95.21           C  
ATOM    604  CB  PRO A  40      56.255   2.976  47.788  1.00 95.21           C  
ATOM    607  O   PRO A  40      58.426   1.152  49.290  1.00 95.21           O  
ATOM    608  CG  PRO A  40      55.128   2.255  47.052  1.00 95.21           C  
ATOM    611  CD  PRO A  40      55.644   0.821  46.976  1.00 95.21           C  
ATOM    614  N   GLY A  41      59.492   2.989  48.534  1.00 94.85           N  
ATOM    616  CA  GLY A  41      60.313   3.220  49.715  1.00 94.85           C  
ATOM    619  C   GLY A  41      59.546   3.994  50.794  1.00 94.85           C  
ATOM    620  O   GLY A  41      58.316   4.065  50.798  1.00 94.85           O  
ATOM    621  N   LYS A  42      60.283   4.612  51.717  1.00 94.90           N  
ATOM    623  CA  LYS A  42      59.735   5.600  52.658  1.00 94.90           C  
ATOM    625  C   LYS A  42      59.184   6.809  51.890  1.00 94.90           C  
ATOM    626  CB  LYS A  42      60.812   6.041  53.658  1.00 94.90           C  
ATOM    629  O   LYS A  42      59.618   7.077  50.770  1.00 94.90           O  
ATOM    630  CG  LYS A  42      61.392   4.900  54.510  1.00 94.90           C  
ATOM    633  CD  LYS A  42      62.640   5.419  55.227  1.00 94.90           C  
ATOM    636  CE  LYS A  42      63.240   4.411  56.203  1.00 94.90           C  
ATOM    639  NZ  LYS A  42      64.502   4.962  56.757  1.00 94.90           N  
ATOM    643  N   GLU A  43      58.248   7.537  52.501  1.00 92.17           N  
ATOM    645  CA  GLU A  43      57.571   8.706  51.900  1.00 92.17           C  
ATOM    647  C   GLU A  43      56.913   8.412  50.533  1.00 92.17           C  
ATOM    648  CB  GLU A  43      58.521   9.919  51.840  1.00 92.17           C  
ATOM    651  O   GLU A  43      56.778   9.292  49.682  1.00 92.17           O  
ATOM    652  CG  GLU A  43      59.173  10.308  53.178  1.00 92.17           C  
ATOM    655  CD  GLU A  43      58.166  10.723  54.262  1.00 92.17           C  
ATOM    656  OE1 GLU A  43      58.539  10.604  55.450  1.00 92.17           O  
ATOM    657  OE2 GLU A  43      57.039  11.129  53.903  1.00 92.17           O  
ATOM    658  N   ASP A  44      56.533   7.151  50.296  1.00 92.43           N  
ATOM    660  CA  ASP A  44      55.903   6.675  49.057  1.00 92.43           C  
ATOM    662  C   ASP A  44      56.728   6.935  47.781  1.00 92.43           C  
ATOM    663  CB  ASP A  44      54.465   7.199  48.954  1.00 92.43           C  
ATOM    666  O   ASP A  44      56.190   7.028  46.673  1.00 92.43           O  
ATOM    667  CG  ASP A  44      53.666   6.931  50.227  1.00 92.43           C  
ATOM    668  OD1 ASP A  44      53.080   7.907  50.752  1.00 92.43           O  
ATOM    669  OD2 ASP A  44      53.599   5.746  50.622  1.00 92.43           O  
ATOM    670  N   MET A  45      58.049   7.065  47.924  1.00 94.59           N  
ATOM    672  CA  MET A  45      58.965   7.296  46.811  1.00 94.59           C  
ATOM    674  C   MET A  45      59.185   5.993  46.031  1.00 94.59           C  
ATOM    675  CB  MET A  45      60.279   7.866  47.365  1.00 94.59           C  
ATOM    678  O   MET A  45      59.707   5.020  46.573  1.00 94.59           O  
ATOM    679  CG  MET A  45      61.265   8.291  46.270  1.00 94.59           C  
ATOM    682  SD  MET A  45      60.766   9.682  45.223  1.00 94.59           S  
ATOM    683  CE  MET A  45      60.787  11.038  46.429  1.00 94.59           C  
ATOM    687  N   THR A  46      58.818   5.957  44.749  1.00 96.12           N  
ATOM    689  CA  THR A  46      59.144   4.833  43.853  1.00 96.12           C  
ATOM    691  C   THR A  46      60.471   5.081  43.144  1.00 96.12           C  
ATOM    692  CB  THR A  46      58.033   4.550  42.829  1.00 96.12           C  
ATOM    694  O   THR A  46      60.904   6.224  43.001  1.00 96.12           O  
ATOM    695  CG2 THR A  46      56.679   4.314  43.492  1.00 96.12           C  
ATOM    699  OG1 THR A  46      57.889   5.616  41.919  1.00 96.12           O  
ATOM    701  N   LEU A  47      61.130   4.025  42.659  1.00 96.99           N  
ATOM    703  CA  LEU A  47      62.401   4.159  41.933  1.00 96.99           C  
ATOM    705  C   LEU A  47      62.250   4.976  40.637  1.00 96.99           C  
ATOM    706  CB  LEU A  47      62.957   2.756  41.644  1.00 96.99           C  
ATOM    709  O   LEU A  47      63.159   5.718  40.265  1.00 96.99           O  
ATOM    710  CG  LEU A  47      63.541   2.064  42.889  1.00 96.99           C  
ATOM    712  CD1 LEU A  47      63.677   0.570  42.616  1.00 96.99           C  
ATOM    716  CD2 LEU A  47      64.916   2.625  43.263  1.00 96.99           C  
ATOM    720  N   LEU A  48      61.089   4.901  39.976  1.00 96.60           N  
ATOM    722  CA  LEU A  48      60.800   5.724  38.800  1.00 96.60           C  
ATOM    724  C   LEU A  48      60.583   7.196  39.164  1.00 96.60           C  
ATOM    725  CB  LEU A  48      59.592   5.137  38.058  1.00 96.60           C  
ATOM    728  O   LEU A  48      61.115   8.071  38.485  1.00 96.60           O  
ATOM    729  CG  LEU A  48      59.241   5.873  36.752  1.00 96.60           C  
ATOM    731  CD1 LEU A  48      60.394   5.879  35.748  1.00 96.60           C  
ATOM    735  CD2 LEU A  48      58.059   5.171  36.096  1.00 96.60           C  
ATOM    739  N   PHE A  49      59.853   7.485  40.247  1.00 95.79           N  
ATOM    741  CA  PHE A  49      59.694   8.865  40.712  1.00 95.79           C  
ATOM    743  C   PHE A  49      61.034   9.440  41.198  1.00 95.79           C  
ATOM    744  CB  PHE A  49      58.598   8.941  41.785  1.00 95.79           C  
ATOM    747  O   PHE A  49      61.358  10.582  40.892  1.00 95.79           O  
ATOM    748  CG  PHE A  49      57.937  10.303  41.870  1.00 95.79           C  
ATOM    749  CD1 PHE A  49      58.196  11.178  42.940  1.00 95.79           C  
ATOM    751  CD2 PHE A  49      57.039  10.698  40.862  1.00 95.79           C  
ATOM    753  CE1 PHE A  49      57.569  12.435  42.996  1.00 95.79           C  
ATOM    755  CE2 PHE A  49      56.406  11.950  40.916  1.00 95.79           C  
ATOM    757  CZ  PHE A  49      56.676  12.823  41.982  1.00 95.79           C  
ATOM    759  N   TRP A  50      61.876   8.620  41.837  1.00 96.21           N  
ATOM    761  CA  TRP A  50      63.256   8.967  42.183  1.00 96.21           C  
ATOM    763  C   TRP A  50      64.084   9.343  40.946  1.00 96.21           C  
ATOM    764  CB  TRP A  50      63.899   7.800  42.942  1.00 96.21           C  
ATOM    767  O   TRP A  50      64.760  10.372  40.958  1.00 96.21           O  
ATOM    768  CG  TRP A  50      65.326   8.024  43.329  1.00 96.21           C  
ATOM    769  CD1 TRP A  50      66.413   7.422  42.795  1.00 96.21           C  
ATOM    771  CD2 TRP A  50      65.839   8.955  44.319  1.00 96.21           C  
ATOM    772  CE2 TRP A  50      67.265   8.894  44.315  1.00 96.21           C  
ATOM    773  CE3 TRP A  50      65.227   9.863  45.203  1.00 96.21           C  
ATOM    775  NE1 TRP A  50      67.560   7.938  43.367  1.00 96.21           N  
ATOM    777  CH2 TRP A  50      67.412  10.644  45.972  1.00 96.21           C  
ATOM    779  CZ2 TRP A  50      68.051   9.736  45.112  1.00 96.21           C  
ATOM    781  CZ3 TRP A  50      66.006  10.686  46.027  1.00 96.21           C  
ATOM    783  N   ALA A  51      63.991   8.574  39.856  1.00 96.83           N  
ATOM    785  CA  ALA A  51      64.652   8.906  38.593  1.00 96.83           C  
ATOM    787  C   ALA A  51      64.151  10.231  37.995  1.00 96.83           C  
ATOM    788  CB  ALA A  51      64.466   7.744  37.611  1.00 96.83           C  
ATOM    792  O   ALA A  51      64.958  11.044  37.540  1.00 96.83           O  
ATOM    793  N   VAL A  52      62.839  10.492  38.051  1.00 95.82           N  
ATOM    795  CA  VAL A  52      62.264  11.784  37.644  1.00 95.82           C  
ATOM    797  C   VAL A  52      62.855  12.912  38.493  1.00 95.82           C  
ATOM    798  CB  VAL A  52      60.723  11.766  37.686  1.00 95.82           C  
ATOM    800  O   VAL A  52      63.461  13.822  37.931  1.00 95.82           O  
ATOM    801  CG1 VAL A  52      60.121  13.157  37.449  1.00 95.82           C  
ATOM    805  CG2 VAL A  52      60.165  10.836  36.599  1.00 95.82           C  
ATOM    809  N   MET A  53      62.793  12.819  39.824  1.00 93.77           N  
ATOM    811  CA  MET A  53      63.293  13.848  40.749  1.00 93.77           C  
ATOM    813  C   MET A  53      64.806  14.103  40.640  1.00 93.77           C  
ATOM    814  CB  MET A  53      62.928  13.467  42.194  1.00 93.77           C  
ATOM    817  O   MET A  53      65.256  15.220  40.882  1.00 93.77           O  
ATOM    818  CG  MET A  53      61.416  13.506  42.463  1.00 93.77           C  
ATOM    821  SD  MET A  53      60.596  15.089  42.123  1.00 93.77           S  
ATOM    822  CE  MET A  53      61.304  16.123  43.430  1.00 93.77           C  
ATOM    826  N   ASN A  54      65.595  13.111  40.219  1.00 94.55           N  
ATOM    828  CA  ASN A  54      67.032  13.273  39.954  1.00 94.55           C  
ATOM    830  C   ASN A  54      67.347  13.800  38.550  1.00 94.55           C  
ATOM    831  CB  ASN A  54      67.756  11.954  40.247  1.00 94.55           C  
ATOM    834  O   ASN A  54      68.507  14.021  38.216  1.00 94.55           O  
ATOM    835  CG  ASN A  54      67.956  11.809  41.734  1.00 94.55           C  
ATOM    836  ND2 ASN A  54      67.040  11.188  42.425  1.00 94.55           N  
ATOM    839  OD1 ASN A  54      68.907  12.308  42.293  1.00 94.55           O  
ATOM    840  N   SER A  55      66.331  14.019  37.717  1.00 94.73           N  
ATOM    842  CA  SER A  55      66.486  14.509  36.344  1.00 94.73           C  
ATOM    844  C   SER A  55      65.799  15.854  36.091  1.00 94.73           C  
ATOM    845  CB  SER A  55      66.006  13.438  35.363  1.00 94.73           C  
ATOM    848  O   SER A  55      65.882  16.358  34.974  1.00 94.73           O  
ATOM    849  OG  SER A  55      64.602  13.349  35.398  1.00 94.73           O  
ATOM    851  N   ILE A  56      65.122  16.445  37.086  1.00 89.86           N  
ATOM    853  CA  ILE A  56      64.475  17.761  36.957  1.00 89.86           C  
ATOM    855  C   ILE A  56      65.479  18.923  37.019  1.00 89.86           C  
ATOM    856  CB  ILE A  56      63.317  17.968  37.959  1.00 89.86           C  
ATOM    858  O   ILE A  56      66.567  18.814  37.588  1.00 89.86           O  
ATOM    859  CG1 ILE A  56      63.804  17.912  39.419  1.00 89.86           C  
ATOM    862  CG2 ILE A  56      62.172  16.979  37.689  1.00 89.86           C  
ATOM    866  CD1 ILE A  56      62.730  18.254  40.457  1.00 89.86           C  
ATOM    870  N   ASN A  57      65.080  20.084  36.494  1.00 82.84           N  
ATOM    872  CA  ASN A  57      65.861  21.326  36.535  1.00 82.84           C  
ATOM    874  C   ASN A  57      67.286  21.137  35.970  1.00 82.84           C  
ATOM    875  CB  ASN A  57      65.816  21.892  37.978  1.00 82.84           C  
ATOM    878  O   ASN A  57      67.488  20.484  34.946  1.00 82.84           O  
ATOM    879  CG  ASN A  57      64.405  22.128  38.474  1.00 82.84           C  
ATOM    880  ND2 ASN A  57      64.135  21.894  39.737  1.00 82.84           N  
ATOM    883  OD1 ASN A  57      63.529  22.528  37.736  1.00 82.84           O  
ATOM    884  N   ASN A  58      68.288  21.686  36.661  1.00 86.31           N  
ATOM    886  CA  ASN A  58      69.700  21.641  36.275  1.00 86.31           C  
ATOM    888  C   ASN A  58      70.319  20.236  36.359  1.00 86.31           C  
ATOM    889  CB  ASN A  58      70.477  22.637  37.157  1.00 86.31           C  
ATOM    892  O   ASN A  58      71.488  20.064  36.035  1.00 86.31           O  
ATOM    893  CG  ASN A  58      70.025  24.076  36.988  1.00 86.31           C  
ATOM    894  ND2 ASN A  58      70.433  24.953  37.873  1.00 86.31           N  
ATOM    897  OD1 ASN A  58      69.288  24.435  36.089  1.00 86.31           O  
ATOM    898  N   GLN A  59      69.557  19.236  36.811  1.00 91.27           N  
ATOM    900  CA  GLN A  59      70.014  17.856  36.921  1.00 91.27           C  
ATOM    902  C   GLN A  59      69.722  17.024  35.668  1.00 91.27           C  
ATOM    903  CB  GLN A  59      69.393  17.229  38.172  1.00 91.27           C  
ATOM    906  O   GLN A  59      70.129  15.865  35.593  1.00 91.27           O  
ATOM    907  CG  GLN A  59      69.793  17.971  39.452  1.00 91.27           C  
ATOM    910  CD  GLN A  59      69.613  17.075  40.665  1.00 91.27           C  
ATOM    911  NE2 GLN A  59      68.772  17.422  41.610  1.00 91.27           N  
ATOM    914  OE1 GLN A  59      70.245  16.043  40.772  1.00 91.27           O  
ATOM    915  N   LYS A  60      69.030  17.587  34.675  1.00 93.48           N  
ATOM    917  CA  LYS A  60      68.685  16.872  33.446  1.00 93.48           C  
ATOM    919  C   LYS A  60      69.932  16.564  32.607  1.00 93.48           C  
ATOM    920  CB  LYS A  60      67.671  17.713  32.669  1.00 93.48           C  
ATOM    923  O   LYS A  60      70.564  17.479  32.084  1.00 93.48           O  
ATOM    924  CG  LYS A  60      67.072  16.910  31.504  1.00 93.48           C  
ATOM    927  CD  LYS A  60      65.988  17.704  30.774  1.00 93.48           C  
ATOM    930  CE  LYS A  60      66.563  18.991  30.179  1.00 93.48           C  
ATOM    933  NZ  LYS A  60      65.503  19.752  29.499  1.00 93.48           N  
ATOM    937  N   THR A  61      70.222  15.277  32.407  1.00 96.30           N  
ATOM    939  CA  THR A  61      71.230  14.787  31.450  1.00 96.30           C  
ATOM    941  C   THR A  61      70.626  13.719  30.528  1.00 96.30           C  
ATOM    942  CB  THR A  61      72.499  14.239  32.129  1.00 96.30           C  
ATOM    944  O   THR A  61      69.629  13.090  30.905  1.00 96.30           O  
ATOM    945  CG2 THR A  61      73.038  15.127  33.249  1.00 96.30           C  
ATOM    949  OG1 THR A  61      72.304  12.938  32.634  1.00 96.30           O  
ATOM    951  N   PRO A  62      71.194  13.484  29.327  1.00 95.79           N  
ATOM    952  CA  PRO A  62      70.752  12.400  28.446  1.00 95.79           C  
ATOM    954  C   PRO A  62      70.744  11.029  29.135  1.00 95.79           C  
ATOM    955  CB  PRO A  62      71.730  12.413  27.264  1.00 95.79           C  
ATOM    958  O   PRO A  62      69.821  10.242  28.934  1.00 95.79           O  
ATOM    959  CG  PRO A  62      72.218  13.859  27.219  1.00 95.79           C  
ATOM    962  CD  PRO A  62      72.276  14.233  28.698  1.00 95.79           C  
ATOM    965  N   GLU A  63      71.728  10.764  29.993  1.00 96.70           N  
ATOM    967  CA  GLU A  63      71.867   9.512  30.739  1.00 96.70           C  
ATOM    969  C   GLU A  63      70.717   9.339  31.731  1.00 96.70           C  
ATOM    970  CB  GLU A  63      73.210   9.449  31.489  1.00 96.70           C  
ATOM    973  O   GLU A  63      70.069   8.295  31.749  1.00 96.70           O  
ATOM    974  CG  GLU A  63      74.466   9.576  30.608  1.00 96.70           C  
ATOM    977  CD  GLU A  63      74.670  10.988  30.035  1.00 96.70           C  
ATOM    978  OE1 GLU A  63      75.247  11.093  28.933  1.00 96.70           O  
ATOM    979  OE2 GLU A  63      74.144  11.957  30.643  1.00 96.70           O  
ATOM    980  N   ARG A  64      70.384  10.386  32.496  1.00 96.56           N  
ATOM    982  CA  ARG A  64      69.271  10.359  33.459  1.00 96.56           C  
ATOM    984  C   ARG A  64      67.906  10.228  32.774  1.00 96.56           C  
ATOM    985  CB  ARG A  64      69.358  11.599  34.355  1.00 96.56           C  
ATOM    988  O   ARG A  64      67.032   9.523  33.274  1.00 96.56           O  
ATOM    989  CG  ARG A  64      70.508  11.483  35.370  1.00 96.56           C  
ATOM    992  CD  ARG A  64      70.727  12.827  36.063  1.00 96.56           C  
ATOM    995  NE  ARG A  64      71.571  12.711  37.267  1.00 96.56           N  
ATOM    997  NH1 ARG A  64      71.775  14.955  37.682  1.00 96.56           N  
ATOM   1000  NH2 ARG A  64      72.608  13.509  39.127  1.00 96.56           N  
ATOM   1003  CZ  ARG A  64      71.981  13.719  38.011  1.00 96.56           C  
ATOM   1004  N   LEU A  65      67.724  10.825  31.592  1.00 96.70           N  
ATOM   1006  CA  LEU A  65      66.529  10.587  30.766  1.00 96.70           C  
ATOM   1008  C   LEU A  65      66.477   9.143  30.231  1.00 96.70           C  
ATOM   1009  CB  LEU A  65      66.495  11.597  29.606  1.00 96.70           C  
ATOM   1012  O   LEU A  65      65.404   8.538  30.152  1.00 96.70           O  
ATOM   1013  CG  LEU A  65      66.278  13.065  30.020  1.00 96.70           C  
ATOM   1015  CD1 LEU A  65      66.421  13.950  28.782  1.00 96.70           C  
ATOM   1019  CD2 LEU A  65      64.893  13.304  30.628  1.00 96.70           C  
ATOM   1023  N   ASN A  66      67.628   8.555  29.898  1.00 96.85           N  
ATOM   1025  CA  ASN A  66      67.701   7.157  29.479  1.00 96.85           C  
ATOM   1027  C   ASN A  66      67.429   6.195  30.649  1.00 96.85           C  
ATOM   1028  CB  ASN A  66      69.053   6.891  28.800  1.00 96.85           C  
ATOM   1031  O   ASN A  66      66.736   5.200  30.457  1.00 96.85           O  
ATOM   1032  CG  ASN A  66      69.040   5.624  27.963  1.00 96.85           C  
ATOM   1033  ND2 ASN A  66      70.195   5.094  27.644  1.00 96.85           N  
ATOM   1036  OD1 ASN A  66      68.010   5.117  27.547  1.00 96.85           O  
ATOM   1037  N   VAL A  67      67.864   6.523  31.871  1.00 97.45           N  
ATOM   1039  CA  VAL A  67      67.506   5.784  33.097  1.00 97.45           C  
ATOM   1041  C   VAL A  67      65.984   5.674  33.247  1.00 97.45           C  
ATOM   1042  CB  VAL A  67      68.156   6.421  34.345  1.00 97.45           C  
ATOM   1044  O   VAL A  67      65.485   4.570  33.454  1.00 97.45           O  
ATOM   1045  CG1 VAL A  67      67.538   5.933  35.660  1.00 97.45           C  
ATOM   1049  CG2 VAL A  67      69.657   6.116  34.397  1.00 97.45           C  
ATOM   1053  N   ILE A  68      65.229   6.765  33.054  1.00 97.33           N  
ATOM   1055  CA  ILE A  68      63.749   6.734  33.060  1.00 97.33           C  
ATOM   1057  C   ILE A  68      63.222   5.741  32.013  1.00 97.33           C  
ATOM   1058  CB  ILE A  68      63.171   8.153  32.826  1.00 97.33           C  
ATOM   1060  O   ILE A  68      62.363   4.911  32.312  1.00 97.33           O  
ATOM   1061  CG1 ILE A  68      63.511   9.058  34.030  1.00 97.33           C  
ATOM   1064  CG2 ILE A  68      61.647   8.136  32.582  1.00 97.33           C  
ATOM   1068  CD1 ILE A  68      63.193  10.536  33.795  1.00 97.33           C  
ATOM   1072  N   THR A  69      63.774   5.788  30.797  1.00 97.44           N  
ATOM   1074  CA  THR A  69      63.376   4.893  29.699  1.00 97.44           C  
ATOM   1076  C   THR A  69      63.653   3.422  30.042  1.00 97.44           C  
ATOM   1077  CB  THR A  69      64.097   5.265  28.389  1.00 97.44           C  
ATOM   1079  O   THR A  69      62.810   2.558  29.800  1.00 97.44           O  
ATOM   1080  CG2 THR A  69      63.575   4.493  27.174  1.00 97.44           C  
ATOM   1084  OG1 THR A  69      63.917   6.632  28.084  1.00 97.44           O  
ATOM   1086  N   MET A  70      64.828   3.122  30.605  1.00 97.46           N  
ATOM   1088  CA  MET A  70      65.253   1.759  30.938  1.00 97.46           C  
ATOM   1090  C   MET A  70      64.484   1.185  32.127  1.00 97.46           C  
ATOM   1091  CB  MET A  70      66.765   1.710  31.211  1.00 97.46           C  
ATOM   1094  O   MET A  70      64.114   0.016  32.084  1.00 97.46           O  
ATOM   1095  CG  MET A  70      67.625   1.970  29.968  1.00 97.46           C  
ATOM   1098  SD  MET A  70      67.300   0.887  28.543  1.00 97.46           S  
ATOM   1099  CE  MET A  70      66.383   2.047  27.505  1.00 97.46           C  
ATOM   1103  N   LEU A  71      64.177   1.997  33.144  1.00 97.79           N  
ATOM   1105  CA  LEU A  71      63.345   1.570  34.271  1.00 97.79           C  
ATOM   1107  C   LEU A  71      61.944   1.163  33.808  1.00 97.79           C  
ATOM   1108  CB  LEU A  71      63.262   2.693  35.318  1.00 97.79           C  
ATOM   1111  O   LEU A  71      61.461   0.106  34.205  1.00 97.79           O  
ATOM   1112  CG  LEU A  71      64.544   2.887  36.145  1.00 97.79           C  
ATOM   1114  CD1 LEU A  71      64.385   4.146  36.994  1.00 97.79           C  
ATOM   1118  CD2 LEU A  71      64.824   1.707  37.079  1.00 97.79           C  
ATOM   1122  N   ILE A  72      61.314   1.949  32.928  1.00 97.45           N  
ATOM   1124  CA  ILE A  72      59.985   1.613  32.395  1.00 97.45           C  
ATOM   1126  C   ILE A  72      60.047   0.338  31.546  1.00 97.45           C  
ATOM   1127  CB  ILE A  72      59.381   2.808  31.630  1.00 97.45           C  
ATOM   1129  O   ILE A  72      59.225  -0.557  31.722  1.00 97.45           O  
ATOM   1130  CG1 ILE A  72      59.079   3.953  32.619  1.00 97.45           C  
ATOM   1133  CG2 ILE A  72      58.091   2.399  30.887  1.00 97.45           C  
ATOM   1137  CD1 ILE A  72      58.759   5.284  31.939  1.00 97.45           C  
ATOM   1141  N   LYS A  73      61.069   0.189  30.690  1.00 97.13           N  
ATOM   1143  CA  LYS A  73      61.282  -1.053  29.925  1.00 97.13           C  
ATOM   1145  C   LYS A  73      61.541  -2.274  30.816  1.00 97.13           C  
ATOM   1146  CB  LYS A  73      62.439  -0.875  28.938  1.00 97.13           C  
ATOM   1149  O   LYS A  73      61.182  -3.381  30.426  1.00 97.13           O  
ATOM   1150  CG  LYS A  73      62.029  -0.014  27.738  1.00 97.13           C  
ATOM   1153  CD  LYS A  73      63.204   0.104  26.767  1.00 97.13           C  
ATOM   1156  CE  LYS A  73      62.787   0.953  25.564  1.00 97.13           C  
ATOM   1159  NZ  LYS A  73      63.884   1.063  24.573  1.00 97.13           N  
ATOM   1163  N   ALA A  74      62.139  -2.080  31.992  1.00 97.05           N  
ATOM   1165  CA  ALA A  74      62.356  -3.126  32.990  1.00 97.05           C  
ATOM   1167  C   ALA A  74      61.108  -3.433  33.845  1.00 97.05           C  
ATOM   1168  CB  ALA A  74      63.565  -2.735  33.849  1.00 97.05           C  
ATOM   1172  O   ALA A  74      61.139  -4.373  34.636  1.00 97.05           O  
ATOM   1173  N   GLY A  75      60.010  -2.682  33.681  1.00 96.83           N  
ATOM   1175  CA  GLY A  75      58.728  -2.933  34.348  1.00 96.83           C  
ATOM   1178  C   GLY A  75      58.333  -1.916  35.421  1.00 96.83           C  
ATOM   1179  O   GLY A  75      57.355  -2.153  36.134  1.00 96.83           O  
ATOM   1180  N   ALA A  76      59.050  -0.796  35.558  1.00 97.55           N  
ATOM   1182  CA  ALA A  76      58.606   0.300  36.416  1.00 97.55           C  
ATOM   1184  C   ALA A  76      57.342   0.957  35.837  1.00 97.55           C  
ATOM   1185  CB  ALA A  76      59.730   1.317  36.615  1.00 97.55           C  
ATOM   1189  O   ALA A  76      57.295   1.288  34.652  1.00 97.55           O  
ATOM   1190  N   ASP A  77      56.324   1.161  36.668  1.00 96.95           N  
ATOM   1192  CA  ASP A  77      55.016   1.650  36.238  1.00 96.95           C  
ATOM   1194  C   ASP A  77      54.940   3.194  36.255  1.00 96.95           C  
ATOM   1195  CB  ASP A  77      53.943   0.991  37.113  1.00 96.95           C  
ATOM   1198  O   ASP A  77      54.889   3.800  37.330  1.00 96.95           O  
ATOM   1199  CG  ASP A  77      52.519   1.454  36.796  1.00 96.95           C  
ATOM   1200  OD1 ASP A  77      51.617   1.166  37.614  1.00 96.95           O  
ATOM   1201  OD2 ASP A  77      52.260   2.046  35.723  1.00 96.95           O  
ATOM   1202  N   PRO A  78      54.883   3.871  35.089  1.00 96.50           N  
ATOM   1203  CA  PRO A  78      54.755   5.331  35.021  1.00 96.50           C  
ATOM   1205  C   PRO A  78      53.389   5.854  35.497  1.00 96.50           C  
ATOM   1206  CB  PRO A  78      55.039   5.673  33.555  1.00 96.50           C  
ATOM   1209  O   PRO A  78      53.244   7.050  35.755  1.00 96.50           O  
ATOM   1210  CG  PRO A  78      54.543   4.440  32.807  1.00 96.50           C  
ATOM   1213  CD  PRO A  78      54.917   3.303  33.746  1.00 96.50           C  
ATOM   1216  N   LEU A  79      52.392   4.978  35.641  1.00 96.57           N  
ATOM   1218  CA  LEU A  79      51.036   5.302  36.096  1.00 96.57           C  
ATOM   1220  C   LEU A  79      50.766   4.812  37.521  1.00 96.57           C  
ATOM   1221  CB  LEU A  79      50.021   4.719  35.101  1.00 96.57           C  
ATOM   1224  O   LEU A  79      49.608   4.761  37.933  1.00 96.57           O  
ATOM   1225  CG  LEU A  79      50.111   5.316  33.693  1.00 96.57           C  
ATOM   1227  CD1 LEU A  79      49.209   4.513  32.761  1.00 96.57           C  
ATOM   1231  CD2 LEU A  79      49.682   6.781  33.660  1.00 96.57           C  
ATOM   1235  N   GLN A  80      51.801   4.417  38.268  1.00 95.73           N  
ATOM   1237  CA  GLN A  80      51.621   3.925  39.627  1.00 95.73           C  
ATOM   1239  C   GLN A  80      50.962   5.006  40.505  1.00 95.73           C  
ATOM   1240  CB  GLN A  80      52.961   3.465  40.205  1.00 95.73           C  
ATOM   1243  O   GLN A  80      51.547   6.083  40.658  1.00 95.73           O  
ATOM   1244  CG  GLN A  80      52.754   2.863  41.600  1.00 95.73           C  
ATOM   1247  CD  GLN A  80      53.982   2.160  42.151  1.00 95.73           C  
ATOM   1248  NE2 GLN A  80      53.994   1.899  43.436  1.00 95.73           N  
ATOM   1251  OE1 GLN A  80      54.931   1.822  41.466  1.00 95.73           O  
ATOM   1252  N   PRO A  81      49.783   4.733  41.106  1.00 93.36           N  
ATOM   1253  CA  PRO A  81      49.140   5.664  42.019  1.00 93.36           C  
ATOM   1255  C   PRO A  81      50.027   5.939  43.220  1.00 93.36           C  
ATOM   1256  CB  PRO A  81      47.837   5.010  42.488  1.00 93.36           C  
ATOM   1259  O   PRO A  81      50.640   5.020  43.778  1.00 93.36           O  
ATOM   1260  CG  PRO A  81      47.553   3.987  41.404  1.00 93.36           C  
ATOM   1263  CD  PRO A  81      48.946   3.555  40.952  1.00 93.36           C  
ATOM   1266  N   ARG A  82      50.027   7.190  43.666  1.00 93.73           N  
ATOM   1268  CA  ARG A  82      50.609   7.575  44.947  1.00 93.73           C  
ATOM   1270  C   ARG A  82      49.486   7.845  45.958  1.00 93.73           C  
ATOM   1271  CB  ARG A  82      51.564   8.752  44.732  1.00 93.73           C  
ATOM   1274  O   ARG A  82      48.376   8.213  45.561  1.00 93.73           O  
ATOM   1275  CG  ARG A  82      52.790   8.350  43.899  1.00 93.73           C  
ATOM   1278  CD  ARG A  82      53.759   9.524  43.745  1.00 93.73           C  
ATOM   1281  NE  ARG A  82      54.479   9.817  45.000  1.00 93.73           N  
ATOM   1283  NH1 ARG A  82      54.549  12.103  44.757  1.00 93.73           N  
ATOM   1286  NH2 ARG A  82      55.330  11.188  46.607  1.00 93.73           N  
ATOM   1289  CZ  ARG A  82      54.788  11.022  45.438  1.00 93.73           C  
ATOM   1290  N   PRO A  83      49.720   7.634  47.264  1.00 93.41           N  
ATOM   1291  CA  PRO A  83      48.674   7.802  48.268  1.00 93.41           C  
ATOM   1293  C   PRO A  83      48.075   9.208  48.272  1.00 93.41           C  
ATOM   1294  CB  PRO A  83      49.323   7.458  49.609  1.00 93.41           C  
ATOM   1297  O   PRO A  83      48.711  10.168  47.847  1.00 93.41           O  
ATOM   1298  CG  PRO A  83      50.392   6.458  49.190  1.00 93.41           C  
ATOM   1301  CD  PRO A  83      50.910   7.067  47.890  1.00 93.41           C  
ATOM   1304  N   GLN A  84      46.854   9.325  48.798  1.00 93.01           N  
ATOM   1306  CA  GLN A  84      46.144  10.602  48.972  1.00 93.01           C  
ATOM   1308  C   GLN A  84      45.856  11.362  47.664  1.00 93.01           C  
ATOM   1309  CB  GLN A  84      46.857  11.480  50.020  1.00 93.01           C  
ATOM   1312  O   GLN A  84      45.559  12.551  47.692  1.00 93.01           O  
ATOM   1313  CG  GLN A  84      47.103  10.764  51.358  1.00 93.01           C  
ATOM   1316  CD  GLN A  84      47.956  11.586  52.316  1.00 93.01           C  
ATOM   1317  NE2 GLN A  84      48.428  10.993  53.388  1.00 93.01           N  
ATOM   1320  OE1 GLN A  84      48.242  12.753  52.125  1.00 93.01           O  
ATOM   1321  N   GLY A  85      45.909  10.676  46.519  1.00 92.82           N  
ATOM   1323  CA  GLY A  85      45.603  11.266  45.216  1.00 92.82           C  
ATOM   1326  C   GLY A  85      46.742  12.085  44.623  1.00 92.82           C  
ATOM   1327  O   GLY A  85      46.488  12.925  43.770  1.00 92.82           O  
ATOM   1328  N   LYS A  86      47.979  11.862  45.077  1.00 93.90           N  
ATOM   1330  CA  LYS A  86      49.182  12.459  44.490  1.00 93.90           C  
ATOM   1332  C   LYS A  86      49.413  11.934  43.067  1.00 93.90           C  
ATOM   1333  CB  LYS A  86      50.386  12.126  45.376  1.00 93.90           C  
ATOM   1336  O   LYS A  86      49.149  10.761  42.794  1.00 93.90           O  
ATOM   1337  CG  LYS A  86      50.331  12.736  46.776  1.00 93.90           C  
ATOM   1340  CD  LYS A  86      51.430  12.107  47.641  1.00 93.90           C  
ATOM   1343  CE  LYS A  86      51.233  12.524  49.094  1.00 93.90           C  
ATOM   1346  NZ  LYS A  86      52.448  12.270  49.906  1.00 93.90           N  
ATOM   1350  N   ASN A  87      49.985  12.778  42.210  1.00 93.89           N  
ATOM   1352  CA  ASN A  87      50.287  12.454  40.813  1.00 93.89           C  
ATOM   1354  C   ASN A  87      51.197  11.226  40.671  1.00 93.89           C  
ATOM   1355  CB  ASN A  87      50.959  13.676  40.154  1.00 93.89           C  
ATOM   1358  O   ASN A  87      52.201  11.093  41.383  1.00 93.89           O  
ATOM   1359  CG  ASN A  87      49.972  14.713  39.660  1.00 93.89           C  
ATOM   1360  ND2 ASN A  87      50.397  15.939  39.472  1.00 93.89           N  
ATOM   1363  OD1 ASN A  87      48.822  14.434  39.403  1.00 93.89           O  
ATOM   1364  N   SER A  88      50.906  10.379  39.683  1.00 96.07           N  
ATOM   1366  CA  SER A  88      51.852   9.380  39.186  1.00 96.07           C  
ATOM   1368  C   SER A  88      53.089  10.049  38.551  1.00 96.07           C  
ATOM   1369  CB  SER A  88      51.152   8.435  38.194  1.00 96.07           C  
ATOM   1372  O   SER A  88      53.058  11.242  38.224  1.00 96.07           O  
ATOM   1373  OG  SER A  88      51.334   8.829  36.843  1.00 96.07           O  
ATOM   1375  N   PRO A  89      54.187   9.304  38.309  1.00 95.54           N  
ATOM   1376  CA  PRO A  89      55.332   9.830  37.566  1.00 95.54           C  
ATOM   1378  C   PRO A  89      54.956  10.470  36.221  1.00 95.54           C  
ATOM   1379  CB  PRO A  89      56.281   8.640  37.382  1.00 95.54           C  
ATOM   1382  O   PRO A  89      55.459  11.547  35.911  1.00 95.54           O  
ATOM   1383  CG  PRO A  89      55.934   7.697  38.535  1.00 95.54           C  
ATOM   1386  CD  PRO A  89      54.447   7.949  38.781  1.00 95.54           C  
ATOM   1389  N   ALA A  90      54.072   9.840  35.440  1.00 96.82           N  
ATOM   1391  CA  ALA A  90      53.599  10.371  34.163  1.00 96.82           C  
ATOM   1393  C   ALA A  90      52.785  11.661  34.325  1.00 96.82           C  
ATOM   1394  CB  ALA A  90      52.779   9.305  33.436  1.00 96.82           C  
ATOM   1398  O   ALA A  90      53.053  12.633  33.622  1.00 96.82           O  
ATOM   1399  N   GLU A  91      51.828  11.691  35.255  1.00 96.97           N  
ATOM   1401  CA  GLU A  91      50.997  12.877  35.513  1.00 96.97           C  
ATOM   1403  C   GLU A  91      51.855  14.071  35.941  1.00 96.97           C  
ATOM   1404  CB  GLU A  91      49.960  12.552  36.594  1.00 96.97           C  
ATOM   1407  O   GLU A  91      51.714  15.169  35.404  1.00 96.97           O  
ATOM   1408  CG  GLU A  91      48.947  11.502  36.127  1.00 96.97           C  
ATOM   1411  CD  GLU A  91      48.015  11.114  37.278  1.00 96.97           C  
ATOM   1412  OE1 GLU A  91      46.822  11.466  37.188  1.00 96.97           O  
ATOM   1413  OE2 GLU A  91      48.510  10.446  38.219  1.00 96.97           O  
ATOM   1414  N   PHE A  92      52.828  13.834  36.825  1.00 95.18           N  
ATOM   1416  CA  PHE A  92      53.747  14.867  37.295  1.00 95.18           C  
ATOM   1418  C   PHE A  92      54.558  15.496  36.153  1.00 95.18           C  
ATOM   1419  CB  PHE A  92      54.666  14.248  38.354  1.00 95.18           C  
ATOM   1422  O   PHE A  92      54.682  16.718  36.078  1.00 95.18           O  
ATOM   1423  CG  PHE A  92      55.636  15.235  38.967  1.00 95.18           C  
ATOM   1424  CD1 PHE A  92      56.932  15.381  38.438  1.00 95.18           C  
ATOM   1426  CD2 PHE A  92      55.233  16.028  40.056  1.00 95.18           C  
ATOM   1428  CE1 PHE A  92      57.824  16.313  38.999  1.00 95.18           C  
ATOM   1430  CE2 PHE A  92      56.123  16.960  40.619  1.00 95.18           C  
ATOM   1432  CZ  PHE A  92      57.418  17.101  40.090  1.00 95.18           C  
ATOM   1434  N   VAL A  93      55.103  14.684  35.238  1.00 96.62           N  
ATOM   1436  CA  VAL A  93      55.933  15.209  34.138  1.00 96.62           C  
ATOM   1438  C   VAL A  93      55.122  15.822  32.996  1.00 96.62           C  
ATOM   1439  CB  VAL A  93      56.935  14.179  33.596  1.00 96.62           C  
ATOM   1441  O   VAL A  93      55.681  16.578  32.203  1.00 96.62           O  
ATOM   1442  CG1 VAL A  93      57.885  13.689  34.697  1.00 96.62           C  
ATOM   1446  CG2 VAL A  93      56.286  12.984  32.898  1.00 96.62           C  
ATOM   1450  N   LEU A  94      53.819  15.540  32.898  1.00 97.26           N  
ATOM   1452  CA  LEU A  94      52.930  16.180  31.920  1.00 97.26           C  
ATOM   1454  C   LEU A  94      52.677  17.659  32.237  1.00 97.26           C  
ATOM   1455  CB  LEU A  94      51.613  15.393  31.838  1.00 97.26           C  
ATOM   1458  O   LEU A  94      52.445  18.438  31.313  1.00 97.26           O  
ATOM   1459  CG  LEU A  94      51.771  14.097  31.031  1.00 97.26           C  
ATOM   1461  CD1 LEU A  94      50.632  13.133  31.312  1.00 97.26           C  
ATOM   1465  CD2 LEU A  94      51.745  14.356  29.527  1.00 97.26           C  
ATOM   1469  N   MET A  95      52.814  18.049  33.505  1.00 95.72           N  
ATOM   1471  CA  MET A  95      52.725  19.437  33.974  1.00 95.72           C  
ATOM   1473  C   MET A  95      54.056  20.207  33.852  1.00 95.72           C  
ATOM   1474  CB  MET A  95      52.247  19.438  35.433  1.00 95.72           C  
ATOM   1477  O   MET A  95      54.129  21.393  34.184  1.00 95.72           O  
ATOM   1478  CG  MET A  95      50.894  18.743  35.644  1.00 95.72           C  
ATOM   1481  SD  MET A  95      50.436  18.574  37.390  1.00 95.72           S  
ATOM   1482  CE  MET A  95      50.229  20.317  37.829  1.00 95.72           C  
ATOM   1486  N   ALA A  96      55.135  19.552  33.407  1.00 95.24           N  
ATOM   1488  CA  ALA A  96      56.455  20.168  33.306  1.00 95.24           C  
ATOM   1490  C   ALA A  96      56.533  21.219  32.181  1.00 95.24           C  
ATOM   1491  CB  ALA A  96      57.515  19.072  33.142  1.00 95.24           C  
ATOM   1495  O   ALA A  96      55.802  21.181  31.195  1.00 95.24           O  
ATOM   1496  N   ASP A  97      57.497  22.137  32.279  1.00 92.26           N  
ATOM   1498  CA  ASP A  97      57.749  23.181  31.273  1.00 92.26           C  
ATOM   1500  C   ASP A  97      58.547  22.688  30.043  1.00 92.26           C  
ATOM   1501  CB  ASP A  97      58.419  24.383  31.956  1.00 92.26           C  
ATOM   1504  O   ASP A  97      58.929  23.476  29.164  1.00 92.26           O  
ATOM   1505  CG  ASP A  97      59.870  24.134  32.395  1.00 92.26           C  
ATOM   1506  OD1 ASP A  97      60.504  25.135  32.790  1.00 92.26           O  
ATOM   1507  OD2 ASP A  97      60.340  22.974  32.325  1.00 92.26           O  
ATOM   1508  N   ASN A  98      58.804  21.380  29.972  1.00 94.59           N  
ATOM   1510  CA  ASN A  98      59.462  20.700  28.869  1.00 94.59           C  
ATOM   1512  C   ASN A  98      58.966  19.249  28.758  1.00 94.59           C  
ATOM   1513  CB  ASN A  98      60.986  20.807  29.066  1.00 94.59           C  
ATOM   1516  O   ASN A  98      58.648  18.596  29.745  1.00 94.59           O  
ATOM   1517  CG  ASN A  98      61.810  20.341  27.880  1.00 94.59           C  
ATOM   1518  ND2 ASN A  98      63.052  20.736  27.805  1.00 94.59           N  
ATOM   1521  OD1 ASN A  98      61.375  19.638  26.991  1.00 94.59           O  
ATOM   1522  N   ALA A  99      58.950  18.732  27.534  1.00 96.61           N  
ATOM   1524  CA  ALA A  99      58.498  17.399  27.193  1.00 96.61           C  
ATOM   1526  C   ALA A  99      59.562  16.288  27.285  1.00 96.61           C  
ATOM   1527  CB  ALA A  99      57.903  17.470  25.792  1.00 96.61           C  
ATOM   1531  O   ALA A  99      59.245  15.144  26.976  1.00 96.61           O  
ATOM   1532  N   ASP A 100      60.812  16.574  27.655  1.00 96.71           N  
ATOM   1534  CA  ASP A 100      61.891  15.566  27.631  1.00 96.71           C  
ATOM   1536  C   ASP A 100      61.571  14.319  28.474  1.00 96.71           C  
ATOM   1537  CB  ASP A 100      63.209  16.201  28.098  1.00 96.71           C  
ATOM   1540  O   ASP A 100      61.780  13.190  28.025  1.00 96.71           O  
ATOM   1541  CG  ASP A 100      63.753  17.252  27.125  1.00 96.71           C  
ATOM   1542  OD1 ASP A 100      64.453  18.175  27.609  1.00 96.71           O  
ATOM   1543  OD2 ASP A 100      63.464  17.162  25.913  1.00 96.71           O  
ATOM   1544  N   TRP A 101      60.993  14.510  29.663  1.00 97.13           N  
ATOM   1546  CA  TRP A 101      60.620  13.408  30.552  1.00 97.13           C  
ATOM   1548  C   TRP A 101      59.445  12.596  30.013  1.00 97.13           C  
ATOM   1549  CB  TRP A 101      60.294  13.957  31.937  1.00 97.13           C  
ATOM   1552  O   TRP A 101      59.539  11.372  29.937  1.00 97.13           O  
ATOM   1553  CG  TRP A 101      61.394  14.736  32.571  1.00 97.13           C  
ATOM   1554  CD1 TRP A 101      62.446  14.213  33.235  1.00 97.13           C  
ATOM   1556  CD2 TRP A 101      61.582  16.183  32.600  1.00 97.13           C  
ATOM   1557  CE2 TRP A 101      62.812  16.463  33.266  1.00 97.13           C  
ATOM   1558  CE3 TRP A 101      60.839  17.289  32.131  1.00 97.13           C  
ATOM   1560  NE1 TRP A 101      63.283  15.228  33.646  1.00 97.13           N  
ATOM   1562  CH2 TRP A 101      62.525  18.846  32.971  1.00 97.13           C  
ATOM   1564  CZ2 TRP A 101      63.299  17.767  33.426  1.00 97.13           C  
ATOM   1566  CZ3 TRP A 101      61.298  18.604  32.331  1.00 97.13           C  
ATOM   1568  N   ILE A 102      58.364  13.249  29.571  1.00 97.30           N  
ATOM   1570  CA  ILE A 102      57.228  12.521  28.992  1.00 97.30           C  
ATOM   1572  C   ILE A 102      57.637  11.806  27.699  1.00 97.30           C  
ATOM   1573  CB  ILE A 102      55.981  13.416  28.824  1.00 97.30           C  
ATOM   1575  O   ILE A 102      57.241  10.667  27.480  1.00 97.30           O  
ATOM   1576  CG1 ILE A 102      54.738  12.592  28.450  1.00 97.30           C  
ATOM   1579  CG2 ILE A 102      56.163  14.522  27.775  1.00 97.30           C  
ATOM   1583  CD1 ILE A 102      54.295  11.600  29.533  1.00 97.30           C  
ATOM   1587  N   LYS A 103      58.523  12.395  26.881  1.00 97.33           N  
ATOM   1589  CA  LYS A 103      59.094  11.727  25.701  1.00 97.33           C  
ATOM   1591  C   LYS A 103      59.878  10.472  26.079  1.00 97.33           C  
ATOM   1592  CB  LYS A 103      59.983  12.695  24.907  1.00 97.33           C  
ATOM   1595  O   LYS A 103      59.733   9.467  25.388  1.00 97.33           O  
ATOM   1596  CG  LYS A 103      59.157  13.693  24.082  1.00 97.33           C  
ATOM   1599  CD  LYS A 103      60.078  14.707  23.394  1.00 97.33           C  
ATOM   1602  CE  LYS A 103      59.242  15.688  22.565  1.00 97.33           C  
ATOM   1605  NZ  LYS A 103      60.089  16.702  21.887  1.00 97.33           N  
ATOM   1609  N   ALA A 104      60.662  10.493  27.160  1.00 97.59           N  
ATOM   1611  CA  ALA A 104      61.346   9.298  27.662  1.00 97.59           C  
ATOM   1613  C   ALA A 104      60.345   8.188  28.040  1.00 97.59           C  
ATOM   1614  CB  ALA A 104      62.249   9.693  28.840  1.00 97.59           C  
ATOM   1618  O   ALA A 104      60.530   7.034  27.652  1.00 97.59           O  
ATOM   1619  N   MET A 105      59.237   8.541  28.702  1.00 97.65           N  
ATOM   1621  CA  MET A 105      58.185   7.580  29.063  1.00 97.65           C  
ATOM   1623  C   MET A 105      57.428   7.041  27.837  1.00 97.65           C  
ATOM   1624  CB  MET A 105      57.206   8.198  30.071  1.00 97.65           C  
ATOM   1627  O   MET A 105      57.242   5.831  27.709  1.00 97.65           O  
ATOM   1628  CG  MET A 105      57.889   8.704  31.346  1.00 97.65           C  
ATOM   1631  SD  MET A 105      56.728   9.126  32.666  1.00 97.65           S  
ATOM   1632  CE  MET A 105      57.897   9.638  33.952  1.00 97.65           C  
ATOM   1636  N   LEU A 106      57.048   7.913  26.897  1.00 97.55           N  
ATOM   1638  CA  LEU A 106      56.384   7.533  25.641  1.00 97.55           C  
ATOM   1640  C   LEU A 106      57.291   6.635  24.782  1.00 97.55           C  
ATOM   1641  CB  LEU A 106      55.970   8.806  24.870  1.00 97.55           C  
ATOM   1644  O   LEU A 106      56.833   5.661  24.191  1.00 97.55           O  
ATOM   1645  CG  LEU A 106      54.860   9.648  25.541  1.00 97.55           C  
ATOM   1647  CD1 LEU A 106      54.713  11.012  24.860  1.00 97.55           C  
ATOM   1651  CD2 LEU A 106      53.502   8.956  25.505  1.00 97.55           C  
ATOM   1655  N   ASN A 107      58.599   6.907  24.743  1.00 96.33           N  
ATOM   1657  CA  ASN A 107      59.581   6.069  24.044  1.00 96.33           C  
ATOM   1659  C   ASN A 107      59.804   4.703  24.716  1.00 96.33           C  
ATOM   1660  CB  ASN A 107      60.913   6.830  23.952  1.00 96.33           C  
ATOM   1663  O   ASN A 107      60.273   3.769  24.061  1.00 96.33           O  
ATOM   1664  CG  ASN A 107      60.897   8.001  22.986  1.00 96.33           C  
ATOM   1665  ND2 ASN A 107      61.866   8.878  23.102  1.00 96.33           N  
ATOM   1668  OD1 ASN A 107      60.070   8.122  22.086  1.00 96.33           O  
ATOM   1669  N   ALA A 108      59.491   4.581  26.005  1.00 97.09           N  
ATOM   1671  CA  ALA A 108      59.558   3.324  26.738  1.00 97.09           C  
ATOM   1673  C   ALA A 108      58.285   2.470  26.615  1.00 97.09           C  
ATOM   1674  CB  ALA A 108      59.895   3.637  28.191  1.00 97.09           C  
ATOM   1678  O   ALA A 108      58.314   1.305  27.003  1.00 97.09           O  
ATOM   1679  N   GLY A 109      57.201   3.016  26.047  1.00 96.39           N  
ATOM   1681  CA  GLY A 109      55.950   2.292  25.802  1.00 96.39           C  
ATOM   1684  C   GLY A 109      54.733   2.816  26.564  1.00 96.39           C  
ATOM   1685  O   GLY A 109      53.674   2.197  26.480  1.00 96.39           O  
ATOM   1686  N   LEU A 110      54.835   3.945  27.280  1.00 97.47           N  
ATOM   1688  CA  LEU A 110      53.645   4.617  27.809  1.00 97.47           C  
ATOM   1690  C   LEU A 110      52.717   4.998  26.645  1.00 97.47           C  
ATOM   1691  CB  LEU A 110      54.052   5.845  28.645  1.00 97.47           C  
ATOM   1694  O   LEU A 110      53.141   5.654  25.695  1.00 97.47           O  
ATOM   1695  CG  LEU A 110      52.873   6.685  29.177  1.00 97.47           C  
ATOM   1697  CD1 LEU A 110      51.967   5.902  30.128  1.00 97.47           C  
ATOM   1701  CD2 LEU A 110      53.413   7.905  29.920  1.00 97.47           C  
ATOM   1705  N   SER A 111      51.448   4.597  26.726  1.00 97.37           N  
ATOM   1707  CA  SER A 111      50.441   5.002  25.745  1.00 97.37           C  
ATOM   1709  C   SER A 111      50.134   6.497  25.889  1.00 97.37           C  
ATOM   1710  CB  SER A 111      49.156   4.191  25.919  1.00 97.37           C  
ATOM   1713  O   SER A 111      49.859   6.942  27.007  1.00 97.37           O  
ATOM   1714  OG  SER A 111      48.161   4.634  25.012  1.00 97.37           O  
ATOM   1716  N   PRO A 112      50.086   7.273  24.791  1.00 96.81           N  
ATOM   1717  CA  PRO A 112      49.629   8.662  24.839  1.00 96.81           C  
ATOM   1719  C   PRO A 112      48.135   8.779  25.198  1.00 96.81           C  
ATOM   1720  CB  PRO A 112      49.929   9.205  23.442  1.00 96.81           C  
ATOM   1723  O   PRO A 112      47.689   9.839  25.618  1.00 96.81           O  
ATOM   1724  CG  PRO A 112      49.756   7.980  22.554  1.00 96.81           C  
ATOM   1727  CD  PRO A 112      50.345   6.868  23.414  1.00 96.81           C  
ATOM   1730  N   ASN A 113      47.377   7.680  25.084  1.00 96.94           N  
ATOM   1732  CA  ASN A 113      45.958   7.580  25.446  1.00 96.94           C  
ATOM   1734  C   ASN A 113      45.742   6.888  26.802  1.00 96.94           C  
ATOM   1735  CB  ASN A 113      45.205   6.888  24.294  1.00 96.94           C  
ATOM   1738  O   ASN A 113      44.668   6.352  27.070  1.00 96.94           O  
ATOM   1739  CG  ASN A 113      45.265   7.723  23.034  1.00 96.94           C  
ATOM   1740  ND2 ASN A 113      45.674   7.171  21.915  1.00 96.94           N  
ATOM   1743  OD1 ASN A 113      44.998   8.906  23.057  1.00 96.94           O  
ATOM   1744  N   ALA A 114      46.780   6.817  27.640  1.00 97.12           N  
ATOM   1746  CA  ALA A 114      46.659   6.246  28.970  1.00 97.12           C  
ATOM   1748  C   ALA A 114      45.705   7.059  29.862  1.00 97.12           C  
ATOM   1749  CB  ALA A 114      48.047   6.117  29.592  1.00 97.12           C  
ATOM   1753  O   ALA A 114      45.575   8.278  29.740  1.00 97.12           O  
ATOM   1754  N   VAL A 115      45.071   6.351  30.789  1.00 96.40           N  
ATOM   1756  CA  VAL A 115      44.154   6.896  31.787  1.00 96.40           C  
ATOM   1758  C   VAL A 115      44.802   6.730  33.157  1.00 96.40           C  
ATOM   1759  CB  VAL A 115      42.791   6.188  31.681  1.00 96.40           C  
ATOM   1761  O   VAL A 115      45.439   5.703  33.418  1.00 96.40           O  
ATOM   1762  CG1 VAL A 115      41.784   6.717  32.687  1.00 96.40           C  
ATOM   1766  CG2 VAL A 115      42.160   6.389  30.294  1.00 96.40           C  
ATOM   1770  N   ASP A 116      44.674   7.737  34.014  1.00 96.51           N  
ATOM   1772  CA  ASP A 116      45.175   7.649  35.377  1.00 96.51           C  
ATOM   1774  C   ASP A 116      44.390   6.597  36.185  1.00 96.51           C  
ATOM   1775  CB  ASP A 116      45.201   9.030  36.042  1.00 96.51           C  
ATOM   1778  O   ASP A 116      43.218   6.303  35.934  1.00 96.51           O  
ATOM   1779  CG  ASP A 116      43.895   9.322  36.763  1.00 96.51           C  
ATOM   1780  OD1 ASP A 116      42.949   9.840  36.143  1.00 96.51           O  
ATOM   1781  OD2 ASP A 116      43.765   8.838  37.908  1.00 96.51           O  
ATOM   1782  N   LYS A 117      45.053   5.996  37.170  1.00 95.31           N  
ATOM   1784  CA  LYS A 117      44.505   4.862  37.926  1.00 95.31           C  
ATOM   1786  C   LYS A 117      43.703   5.277  39.170  1.00 95.31           C  
ATOM   1787  CB  LYS A 117      45.661   3.910  38.254  1.00 95.31           C  
ATOM   1790  O   LYS A 117      43.126   4.408  39.823  1.00 95.31           O  
ATOM   1791  CG  LYS A 117      46.210   3.173  37.028  1.00 95.31           C  
ATOM   1794  CD  LYS A 117      47.350   2.238  37.449  1.00 95.31           C  
ATOM   1797  CE  LYS A 117      48.085   1.733  36.209  1.00 95.31           C  
ATOM   1800  NZ  LYS A 117      49.271   0.922  36.560  1.00 95.31           N  
ATOM   1804  N   THR A 118      43.662   6.564  39.511  1.00 94.14           N  
ATOM   1806  CA  THR A 118      43.041   7.098  40.738  1.00 94.14           C  
ATOM   1808  C   THR A 118      41.662   7.719  40.477  1.00 94.14           C  
ATOM   1809  CB  THR A 118      43.966   8.157  41.360  1.00 94.14           C  
ATOM   1811  O   THR A 118      40.729   7.561  41.276  1.00 94.14           O  
ATOM   1812  CG2 THR A 118      43.446   8.667  42.704  1.00 94.14           C  
ATOM   1816  OG1 THR A 118      45.248   7.622  41.607  1.00 94.14           O  
ATOM   1818  N   PHE A 119      41.535   8.440  39.366  1.00 94.33           N  
ATOM   1820  CA  PHE A 119      40.382   9.231  38.950  1.00 94.33           C  
ATOM   1822  C   PHE A 119      39.753   8.704  37.658  1.00 94.33           C  
ATOM   1823  CB  PHE A 119      40.806  10.702  38.795  1.00 94.33           C  
ATOM   1826  O   PHE A 119      38.556   8.909  37.462  1.00 94.33           O  
ATOM   1827  CG  PHE A 119      41.532  11.264  40.000  1.00 94.33           C  
ATOM   1828  CD1 PHE A 119      40.806  11.623  41.145  1.00 94.33           C  
ATOM   1830  CD2 PHE A 119      42.928  11.425  39.982  1.00 94.33           C  
ATOM   1832  CE1 PHE A 119      41.470  12.079  42.300  1.00 94.33           C  
ATOM   1834  CE2 PHE A 119      43.594  11.897  41.123  1.00 94.33           C  
ATOM   1836  CZ  PHE A 119      42.872  12.198  42.286  1.00 94.33           C  
ATOM   1838  N   GLY A 120      40.503   7.979  36.821  1.00 95.26           N  
ATOM   1840  CA  GLY A 120      39.988   7.452  35.557  1.00 95.26           C  
ATOM   1843  C   GLY A 120      39.938   8.502  34.441  1.00 95.26           C  
ATOM   1844  O   GLY A 120      39.125   8.384  33.524  1.00 95.26           O  
ATOM   1845  N   LYS A 121      40.788   9.529  34.514  1.00 95.57           N  
ATOM   1847  CA  LYS A 121      40.902  10.641  33.569  1.00 95.57           C  
ATOM   1849  C   LYS A 121      42.049  10.390  32.576  1.00 95.57           C  
ATOM   1850  CB  LYS A 121      41.129  11.918  34.393  1.00 95.57           C  
ATOM   1853  O   LYS A 121      43.114   9.911  32.973  1.00 95.57           O  
ATOM   1854  CG  LYS A 121      40.993  13.227  33.604  1.00 95.57           C  
ATOM   1857  CD  LYS A 121      41.225  14.390  34.580  1.00 95.57           C  
ATOM   1860  CE  LYS A 121      41.039  15.767  33.940  1.00 95.57           C  
ATOM   1863  NZ  LYS A 121      41.458  16.825  34.897  1.00 95.57           N  
ATOM   1867  N   PRO A 122      41.883  10.686  31.276  1.00 97.41           N  
ATOM   1868  CA  PRO A 122      42.991  10.611  30.330  1.00 97.41           C  
ATOM   1870  C   PRO A 122      44.142  11.524  30.763  1.00 97.41           C  
ATOM   1871  CB  PRO A 122      42.417  11.007  28.970  1.00 97.41           C  
ATOM   1874  O   PRO A 122      43.940  12.719  30.986  1.00 97.41           O  
ATOM   1875  CG  PRO A 122      40.917  10.754  29.118  1.00 97.41           C  
ATOM   1878  CD  PRO A 122      40.646  11.031  30.593  1.00 97.41           C  
ATOM   1881  N   ILE A 123      45.361  10.988  30.853  1.00 97.02           N  
ATOM   1883  CA  ILE A 123      46.490  11.733  31.434  1.00 97.02           C  
ATOM   1885  C   ILE A 123      46.836  12.993  30.631  1.00 97.02           C  
ATOM   1886  CB  ILE A 123      47.733  10.838  31.634  1.00 97.02           C  
ATOM   1888  O   ILE A 123      47.355  13.952  31.192  1.00 97.02           O  
ATOM   1889  CG1 ILE A 123      48.335  10.360  30.291  1.00 97.02           C  
ATOM   1892  CG2 ILE A 123      47.402   9.678  32.590  1.00 97.02           C  
ATOM   1896  CD1 ILE A 123      49.605   9.518  30.434  1.00 97.02           C  
ATOM   1900  N   ILE A 124      46.504  13.037  29.333  1.00 97.31           N  
ATOM   1902  CA  ILE A 124      46.743  14.203  28.470  1.00 97.31           C  
ATOM   1904  C   ILE A 124      46.115  15.497  29.014  1.00 97.31           C  
ATOM   1905  CB  ILE A 124      46.302  13.910  27.017  1.00 97.31           C  
ATOM   1907  O   ILE A 124      46.664  16.571  28.775  1.00 97.31           O  
ATOM   1908  CG1 ILE A 124      46.682  15.089  26.091  1.00 97.31           C  
ATOM   1911  CG2 ILE A 124      44.804  13.545  26.920  1.00 97.31           C  
ATOM   1915  CD1 ILE A 124      46.679  14.725  24.605  1.00 97.31           C  
ATOM   1919  N   PHE A 125      45.045  15.426  29.816  1.00 97.22           N  
ATOM   1921  CA  PHE A 125      44.467  16.610  30.459  1.00 97.22           C  
ATOM   1923  C   PHE A 125      45.443  17.303  31.423  1.00 97.22           C  
ATOM   1924  CB  PHE A 125      43.172  16.229  31.186  1.00 97.22           C  
ATOM   1927  O   PHE A 125      45.367  18.518  31.574  1.00 97.22           O  
ATOM   1928  CG  PHE A 125      41.963  16.101  30.279  1.00 97.22           C  
ATOM   1929  CD1 PHE A 125      41.102  17.199  30.099  1.00 97.22           C  
ATOM   1931  CD2 PHE A 125      41.696  14.896  29.607  1.00 97.22           C  
ATOM   1933  CE1 PHE A 125      39.990  17.095  29.243  1.00 97.22           C  
ATOM   1935  CE2 PHE A 125      40.591  14.791  28.747  1.00 97.22           C  
ATOM   1937  CZ  PHE A 125      39.747  15.895  28.557  1.00 97.22           C  
ATOM   1939  N   GLN A 126      46.413  16.584  32.004  1.00 96.82           N  
ATOM   1941  CA  GLN A 126      47.435  17.191  32.867  1.00 96.82           C  
ATOM   1943  C   GLN A 126      48.363  18.148  32.104  1.00 96.82           C  
ATOM   1944  CB  GLN A 126      48.261  16.105  33.590  1.00 96.82           C  
ATOM   1947  O   GLN A 126      48.954  19.049  32.697  1.00 96.82           O  
ATOM   1948  CG  GLN A 126      47.460  15.161  34.510  1.00 96.82           C  
ATOM   1951  CD  GLN A 126      46.681  15.872  35.620  1.00 96.82           C  
ATOM   1952  NE2 GLN A 126      45.840  15.169  36.346  1.00 96.82           N  
ATOM   1955  OE1 GLN A 126      46.786  17.070  35.814  1.00 96.82           O  
ATOM   1956  N   THR A 127      48.455  18.018  30.773  1.00 97.17           N  
ATOM   1958  CA  THR A 127      49.229  18.965  29.952  1.00 97.17           C  
ATOM   1960  C   THR A 127      48.650  20.375  29.975  1.00 97.17           C  
ATOM   1961  CB  THR A 127      49.371  18.524  28.489  1.00 97.17           C  
ATOM   1963  O   THR A 127      49.393  21.328  29.776  1.00 97.17           O  
ATOM   1964  CG2 THR A 127      49.948  17.121  28.347  1.00 97.17           C  
ATOM   1968  OG1 THR A 127      48.144  18.549  27.798  1.00 97.17           O  
ATOM   1970  N   LEU A 128      47.354  20.529  30.265  1.00 96.18           N  
ATOM   1972  CA  LEU A 128      46.679  21.828  30.281  1.00 96.18           C  
ATOM   1974  C   LEU A 128      47.129  22.714  31.447  1.00 96.18           C  
ATOM   1975  CB  LEU A 128      45.158  21.602  30.334  1.00 96.18           C  
ATOM   1978  O   LEU A 128      46.974  23.934  31.380  1.00 96.18           O  
ATOM   1979  CG  LEU A 128      44.601  20.720  29.202  1.00 96.18           C  
ATOM   1981  CD1 LEU A 128      43.085  20.634  29.338  1.00 96.18           C  
ATOM   1985  CD2 LEU A 128      44.975  21.262  27.822  1.00 96.18           C  
ATOM   1989  N   GLU A 129      47.696  22.105  32.491  1.00 94.55           N  
ATOM   1991  CA  GLU A 129      48.249  22.797  33.655  1.00 94.55           C  
ATOM   1993  C   GLU A 129      49.739  23.149  33.492  1.00 94.55           C  
ATOM   1994  CB  GLU A 129      47.991  21.981  34.931  1.00 94.55           C  
ATOM   1997  O   GLU A 129      50.312  23.837  34.338  1.00 94.55           O  
ATOM   1998  CG  GLU A 129      46.496  21.674  35.147  1.00 94.55           C  
ATOM   2001  CD  GLU A 129      46.175  21.145  36.552  1.00 94.55           C  
ATOM   2002  OE1 GLU A 129      44.971  21.061  36.895  1.00 94.55           O  
ATOM   2003  OE2 GLU A 129      47.102  20.930  37.363  1.00 94.55           O  
ATOM   2004  N   ALA A 130      50.377  22.717  32.398  1.00 96.11           N  
ATOM   2006  CA  ALA A 130      51.760  23.065  32.106  1.00 96.11           C  
ATOM   2008  C   ALA A 130      51.907  24.554  31.753  1.00 96.11           C  
ATOM   2009  CB  ALA A 130      52.295  22.161  30.990  1.00 96.11           C  
ATOM   2013  O   ALA A 130      51.029  25.193  31.171  1.00 96.11           O  
ATOM   2014  N   LYS A 131      53.085  25.122  32.041  1.00 93.50           N  
ATOM   2016  CA  LYS A 131      53.393  26.535  31.739  1.00 93.50           C  
ATOM   2018  C   LYS A 131      53.466  26.845  30.240  1.00 93.50           C  
ATOM   2019  CB  LYS A 131      54.707  26.948  32.421  1.00 93.50           C  
ATOM   2022  O   LYS A 131      53.482  28.013  29.866  1.00 93.50           O  
ATOM   2023  CG  LYS A 131      54.582  26.957  33.948  1.00 93.50           C  
ATOM   2026  CD  LYS A 131      55.879  27.449  34.599  1.00 93.50           C  
ATOM   2029  CE  LYS A 131      55.701  27.416  36.121  1.00 93.50           C  
ATOM   2032  NZ  LYS A 131      56.919  27.867  36.835  1.00 93.50           N  
ATOM   2036  N   ASN A 132      53.600  25.825  29.396  1.00 96.16           N  
ATOM   2038  CA  ASN A 132      53.668  25.943  27.945  1.00 96.16           C  
ATOM   2040  C   ASN A 132      53.209  24.640  27.277  1.00 96.16           C  
ATOM   2041  CB  ASN A 132      55.100  26.320  27.519  1.00 96.16           C  
ATOM   2044  O   ASN A 132      53.132  23.592  27.907  1.00 96.16           O  
ATOM   2045  CG  ASN A 132      56.136  25.265  27.868  1.00 96.16           C  
ATOM   2046  ND2 ASN A 132      57.104  25.596  28.688  1.00 96.16           N  
ATOM   2049  OD1 ASN A 132      56.135  24.159  27.360  1.00 96.16           O  
ATOM   2050  N   THR A 133      52.994  24.697  25.968  1.00 96.94           N  
ATOM   2052  CA  THR A 133      52.357  23.626  25.197  1.00 96.94           C  
ATOM   2054  C   THR A 133      53.260  22.438  24.852  1.00 96.94           C  
ATOM   2055  CB  THR A 133      51.795  24.219  23.903  1.00 96.94           C  
ATOM   2057  O   THR A 133      52.845  21.561  24.093  1.00 96.94           O  
ATOM   2058  CG2 THR A 133      50.764  25.316  24.143  1.00 96.94           C  
ATOM   2062  OG1 THR A 133      52.852  24.780  23.149  1.00 96.94           O  
ATOM   2064  N   LYS A 134      54.514  22.380  25.327  1.00 97.39           N  
ATOM   2066  CA  LYS A 134      55.488  21.373  24.855  1.00 97.39           C  
ATOM   2068  C   LYS A 134      55.066  19.942  25.180  1.00 97.39           C  
ATOM   2069  CB  LYS A 134      56.871  21.641  25.454  1.00 97.39           C  
ATOM   2072  O   LYS A 134      55.266  19.055  24.349  1.00 97.39           O  
ATOM   2073  CG  LYS A 134      57.545  22.885  24.859  1.00 97.39           C  
ATOM   2076  CD  LYS A 134      58.838  23.149  25.632  1.00 97.39           C  
ATOM   2079  CE  LYS A 134      59.461  24.486  25.237  1.00 97.39           C  
ATOM   2082  NZ  LYS A 134      60.547  24.833  26.184  1.00 97.39           N  
ATOM   2086  N   THR A 135      54.513  19.700  26.368  1.00 97.50           N  
ATOM   2088  CA  THR A 135      54.055  18.361  26.773  1.00 97.50           C  
ATOM   2090  C   THR A 135      52.833  17.938  25.963  1.00 97.50           C  
ATOM   2091  CB  THR A 135      53.768  18.293  28.280  1.00 97.50           C  
ATOM   2093  O   THR A 135      52.814  16.818  25.458  1.00 97.50           O  
ATOM   2094  CG2 THR A 135      55.052  18.457  29.095  1.00 97.50           C  
ATOM   2098  OG1 THR A 135      52.894  19.330  28.639  1.00 97.50           O  
ATOM   2100  N   LEU A 136      51.886  18.853  25.720  1.00 97.78           N  
ATOM   2102  CA  LEU A 136      50.745  18.618  24.831  1.00 97.78           C  
ATOM   2104  C   LEU A 136      51.198  18.275  23.404  1.00 97.78           C  
ATOM   2105  CB  LEU A 136      49.811  19.842  24.866  1.00 97.78           C  
ATOM   2108  O   LEU A 136      50.759  17.272  22.848  1.00 97.78           O  
ATOM   2109  CG  LEU A 136      48.578  19.716  23.951  1.00 97.78           C  
ATOM   2111  CD1 LEU A 136      47.728  18.475  24.236  1.00 97.78           C  
ATOM   2115  CD2 LEU A 136      47.682  20.938  24.127  1.00 97.78           C  
ATOM   2119  N   GLN A 137      52.137  19.041  22.837  1.00 97.73           N  
ATOM   2121  CA  GLN A 137      52.705  18.743  21.515  1.00 97.73           C  
ATOM   2123  C   GLN A 137      53.308  17.338  21.473  1.00 97.73           C  
ATOM   2124  CB  GLN A 137      53.778  19.774  21.133  1.00 97.73           C  
ATOM   2127  O   GLN A 137      52.995  16.574  20.570  1.00 97.73           O  
ATOM   2128  CG  GLN A 137      53.169  21.142  20.818  1.00 97.73           C  
ATOM   2131  CD  GLN A 137      54.201  22.246  20.635  1.00 97.73           C  
ATOM   2132  NE2 GLN A 137      53.778  23.492  20.642  1.00 97.73           N  
ATOM   2135  OE1 GLN A 137      55.393  22.028  20.492  1.00 97.73           O  
ATOM   2136  N   ALA A 138      54.110  16.958  22.470  1.00 97.81           N  
ATOM   2138  CA  ALA A 138      54.727  15.634  22.508  1.00 97.81           C  
ATOM   2140  C   ALA A 138      53.710  14.485  22.603  1.00 97.81           C  
ATOM   2141  CB  ALA A 138      55.707  15.598  23.680  1.00 97.81           C  
ATOM   2145  O   ALA A 138      53.941  13.428  22.012  1.00 97.81           O  
ATOM   2146  N   MET A 139      52.600  14.684  23.320  1.00 97.98           N  
ATOM   2148  CA  MET A 139      51.508  13.710  23.397  1.00 97.98           C  
ATOM   2150  C   MET A 139      50.790  13.574  22.049  1.00 97.98           C  
ATOM   2151  CB  MET A 139      50.526  14.115  24.508  1.00 97.98           C  
ATOM   2154  O   MET A 139      50.612  12.457  21.560  1.00 97.98           O  
ATOM   2155  CG  MET A 139      51.137  13.991  25.909  1.00 97.98           C  
ATOM   2158  SD  MET A 139      51.459  12.291  26.445  1.00 97.98           S  
ATOM   2159  CE  MET A 139      49.780  11.807  26.920  1.00 97.98           C  
ATOM   2163  N   LEU A 140      50.448  14.698  21.409  1.00 97.64           N  
ATOM   2165  CA  LEU A 140      49.806  14.718  20.089  1.00 97.64           C  
ATOM   2167  C   LEU A 140      50.713  14.114  19.006  1.00 97.64           C  
ATOM   2168  CB  LEU A 140      49.410  16.161  19.727  1.00 97.64           C  
ATOM   2171  O   LEU A 140      50.266  13.288  18.217  1.00 97.64           O  
ATOM   2172  CG  LEU A 140      48.319  16.787  20.618  1.00 97.64           C  
ATOM   2174  CD1 LEU A 140      48.116  18.249  20.213  1.00 97.64           C  
ATOM   2178  CD2 LEU A 140      46.974  16.073  20.499  1.00 97.64           C  
ATOM   2182  N   ASP A 141      52.006  14.445  19.011  1.00 97.42           N  
ATOM   2184  CA  ASP A 141      52.995  13.907  18.067  1.00 97.42           C  
ATOM   2186  C   ASP A 141      53.180  12.383  18.217  1.00 97.42           C  
ATOM   2187  CB  ASP A 141      54.353  14.602  18.279  1.00 97.42           C  
ATOM   2190  O   ASP A 141      53.598  11.705  17.279  1.00 97.42           O  
ATOM   2191  CG  ASP A 141      54.400  16.109  17.972  1.00 97.42           C  
ATOM   2192  OD1 ASP A 141      55.454  16.703  18.297  1.00 97.42           O  
ATOM   2193  OD2 ASP A 141      53.427  16.687  17.421  1.00 97.42           O  
ATOM   2194  N   LYS A 142      52.866  11.828  19.396  1.00 97.07           N  
ATOM   2196  CA  LYS A 142      52.873  10.382  19.662  1.00 97.07           C  
ATOM   2198  C   LYS A 142      51.533   9.696  19.386  1.00 97.07           C  
ATOM   2199  CB  LYS A 142      53.402  10.119  21.082  1.00 97.07           C  
ATOM   2202  O   LYS A 142      51.465   8.479  19.537  1.00 97.07           O  
ATOM   2203  CG  LYS A 142      54.924  10.312  21.173  1.00 97.07           C  
ATOM   2206  CD  LYS A 142      55.707   9.227  20.426  1.00 97.07           C  
ATOM   2209  CE  LYS A 142      57.182   9.342  20.813  1.00 97.07           C  
ATOM   2212  NZ  LYS A 142      57.978   8.231  20.248  1.00 97.07           N  
ATOM   2216  N   GLY A 143      50.514  10.430  18.933  1.00 96.92           N  
ATOM   2218  CA  GLY A 143      49.215   9.880  18.537  1.00 96.92           C  
ATOM   2221  C   GLY A 143      48.164   9.876  19.646  1.00 96.92           C  
ATOM   2222  O   GLY A 143      47.295   9.002  19.652  1.00 96.92           O  
ATOM   2223  N   ALA A 144      48.244  10.810  20.599  1.00 97.85           N  
ATOM   2225  CA  ALA A 144      47.127  11.054  21.504  1.00 97.85           C  
ATOM   2227  C   ALA A 144      45.865  11.441  20.716  1.00 97.85           C  
ATOM   2228  CB  ALA A 144      47.472  12.156  22.505  1.00 97.85           C  
ATOM   2232  O   ALA A 144      45.937  12.230  19.771  1.00 97.85           O  
ATOM   2233  N   ASP A 145      44.718  10.908  21.127  1.00 97.50           N  
ATOM   2235  CA  ASP A 145      43.419  11.318  20.608  1.00 97.50           C  
ATOM   2237  C   ASP A 145      43.106  12.737  21.089  1.00 97.50           C  
ATOM   2238  CB  ASP A 145      42.338  10.308  21.016  1.00 97.50           C  
ATOM   2241  O   ASP A 145      42.889  12.991  22.274  1.00 97.50           O  
ATOM   2242  CG  ASP A 145      40.943  10.686  20.494  1.00 97.50           C  
ATOM   2243  OD1 ASP A 145      40.000   9.937  20.823  1.00 97.50           O  
ATOM   2244  OD2 ASP A 145      40.825  11.693  19.753  1.00 97.50           O  
ATOM   2245  N   ILE A 146      43.097  13.673  20.143  1.00 97.31           N  
ATOM   2247  CA  ILE A 146      42.870  15.093  20.401  1.00 97.31           C  
ATOM   2249  C   ILE A 146      41.437  15.395  20.866  1.00 97.31           C  
ATOM   2250  CB  ILE A 146      43.267  15.885  19.138  1.00 97.31           C  
ATOM   2252  O   ILE A 146      41.204  16.407  21.526  1.00 97.31           O  
ATOM   2253  CG1 ILE A 146      43.467  17.365  19.501  1.00 97.31           C  
ATOM   2256  CG2 ILE A 146      42.256  15.699  17.989  1.00 97.31           C  
ATOM   2260  CD1 ILE A 146      44.136  18.180  18.391  1.00 97.31           C  
ATOM   2264  N   ASN A 147      40.487  14.510  20.550  1.00 97.28           N  
ATOM   2266  CA  ASN A 147      39.069  14.664  20.870  1.00 97.28           C  
ATOM   2268  C   ASN A 147      38.633  13.782  22.049  1.00 97.28           C  
ATOM   2269  CB  ASN A 147      38.256  14.419  19.591  1.00 97.28           C  
ATOM   2272  O   ASN A 147      37.435  13.657  22.315  1.00 97.28           O  
ATOM   2273  CG  ASN A 147      38.457  15.512  18.556  1.00 97.28           C  
ATOM   2274  ND2 ASN A 147      38.479  15.164  17.293  1.00 97.28           N  
ATOM   2277  OD1 ASN A 147      38.594  16.688  18.851  1.00 97.28           O  
ATOM   2278  N   ILE A 148      39.587  13.196  22.781  1.00 97.06           N  
ATOM   2280  CA  ILE A 148      39.295  12.437  23.994  1.00 97.06           C  
ATOM   2282  C   ILE A 148      38.606  13.322  25.042  1.00 97.06           C  
ATOM   2283  CB  ILE A 148      40.564  11.738  24.522  1.00 97.06           C  
ATOM   2285  O   ILE A 148      38.855  14.528  25.137  1.00 97.06           O  
ATOM   2286  CG1 ILE A 148      40.179  10.561  25.442  1.00 97.06           C  
ATOM   2289  CG2 ILE A 148      41.523  12.723  25.217  1.00 97.06           C  
ATOM   2293  CD1 ILE A 148      41.338   9.592  25.702  1.00 97.06           C  
ATOM   2297  N   THR A 149      37.731  12.713  25.839  1.00 97.12           N  
ATOM   2299  CA  THR A 149      36.917  13.407  26.842  1.00 97.12           C  
ATOM   2301  C   THR A 149      37.189  12.908  28.258  1.00 97.12           C  
ATOM   2302  CB  THR A 149      35.420  13.328  26.516  1.00 97.12           C  
ATOM   2304  O   THR A 149      37.626  11.772  28.459  1.00 97.12           O  
ATOM   2305  CG2 THR A 149      35.062  14.131  25.267  1.00 97.12           C  
ATOM   2309  OG1 THR A 149      35.013  12.005  26.256  1.00 97.12           O  
ATOM   2311  N   ASP A 150      36.944  13.771  29.246  1.00 96.84           N  
ATOM   2313  CA  ASP A 150      36.861  13.373  30.653  1.00 96.84           C  
ATOM   2315  C   ASP A 150      35.507  12.702  30.975  1.00 96.84           C  
ATOM   2316  CB  ASP A 150      37.206  14.564  31.579  1.00 96.84           C  
ATOM   2319  O   ASP A 150      34.625  12.561  30.126  1.00 96.84           O  
ATOM   2320  CG  ASP A 150      36.144  15.673  31.698  1.00 96.84           C  
ATOM   2321  OD1 ASP A 150      36.441  16.731  32.306  1.00 96.84           O  
ATOM   2322  OD2 ASP A 150      35.001  15.481  31.228  1.00 96.84           O  
ATOM   2323  N   SER A 151      35.315  12.290  32.233  1.00 95.68           N  
ATOM   2325  CA  SER A 151      34.084  11.612  32.680  1.00 95.68           C  
ATOM   2327  C   SER A 151      32.799  12.465  32.611  1.00 95.68           C  
ATOM   2328  CB  SER A 151      34.282  11.071  34.098  1.00 95.68           C  
ATOM   2331  O   SER A 151      31.700  11.946  32.836  1.00 95.68           O  
ATOM   2332  OG  SER A 151      34.337  12.109  35.063  1.00 95.68           O  
ATOM   2334  N   LEU A 152      32.930  13.761  32.314  1.00 95.41           N  
ATOM   2336  CA  LEU A 152      31.848  14.736  32.164  1.00 95.41           C  
ATOM   2338  C   LEU A 152      31.655  15.155  30.694  1.00 95.41           C  
ATOM   2339  CB  LEU A 152      32.163  15.951  33.056  1.00 95.41           C  
ATOM   2342  O   LEU A 152      30.892  16.083  30.409  1.00 95.41           O  
ATOM   2343  CG  LEU A 152      32.352  15.646  34.552  1.00 95.41           C  
ATOM   2345  CD1 LEU A 152      32.824  16.913  35.258  1.00 95.41           C  
ATOM   2349  CD2 LEU A 152      31.048  15.181  35.204  1.00 95.41           C  
ATOM   2353  N   GLY A 153      32.356  14.504  29.763  1.00 96.91           N  
ATOM   2355  CA  GLY A 153      32.304  14.803  28.336  1.00 96.91           C  
ATOM   2358  C   GLY A 153      33.108  16.042  27.929  1.00 96.91           C  
ATOM   2359  O   GLY A 153      33.049  16.436  26.765  1.00 96.91           O  
ATOM   2360  N   ASN A 154      33.858  16.684  28.836  1.00 96.92           N  
ATOM   2362  CA  ASN A 154      34.676  17.833  28.446  1.00 96.92           C  
ATOM   2364  C   ASN A 154      35.829  17.357  27.565  1.00 96.92           C  
ATOM   2365  CB  ASN A 154      35.232  18.599  29.653  1.00 96.92           C  
ATOM   2368  O   ASN A 154      36.547  16.428  27.930  1.00 96.92           O  
ATOM   2369  CG  ASN A 154      34.175  19.080  30.620  1.00 96.92           C  
ATOM   2370  ND2 ASN A 154      34.247  18.628  31.848  1.00 96.92           N  
ATOM   2373  OD1 ASN A 154      33.309  19.883  30.293  1.00 96.92           O  
ATOM   2374  N   THR A 155      36.030  18.016  26.429  1.00 97.65           N  
ATOM   2376  CA  THR A 155      37.222  17.832  25.596  1.00 97.65           C  
ATOM   2378  C   THR A 155      38.405  18.614  26.157  1.00 97.65           C  
ATOM   2379  CB  THR A 155      36.962  18.278  24.150  1.00 97.65           C  
ATOM   2381  O   THR A 155      38.236  19.528  26.974  1.00 97.65           O  
ATOM   2382  CG2 THR A 155      35.842  17.487  23.485  1.00 97.65           C  
ATOM   2386  OG1 THR A 155      36.598  19.641  24.096  1.00 97.65           O  
ATOM   2388  N   LEU A 156      39.608  18.326  25.646  1.00 97.66           N  
ATOM   2390  CA  LEU A 156      40.795  19.147  25.903  1.00 97.66           C  
ATOM   2392  C   LEU A 156      40.540  20.632  25.592  1.00 97.66           C  
ATOM   2393  CB  LEU A 156      41.973  18.630  25.056  1.00 97.66           C  
ATOM   2396  O   LEU A 156      40.961  21.485  26.364  1.00 97.66           O  
ATOM   2397  CG  LEU A 156      42.497  17.235  25.438  1.00 97.66           C  
ATOM   2399  CD1 LEU A 156      43.503  16.772  24.384  1.00 97.66           C  
ATOM   2403  CD2 LEU A 156      43.200  17.242  26.798  1.00 97.66           C  
ATOM   2407  N   LEU A 157      39.812  20.951  24.511  1.00 97.09           N  
ATOM   2409  CA  LEU A 157      39.468  22.333  24.144  1.00 97.09           C  
ATOM   2411  C   LEU A 157      38.611  23.029  25.206  1.00 97.09           C  
ATOM   2412  CB  LEU A 157      38.702  22.356  22.807  1.00 97.09           C  
ATOM   2415  O   LEU A 157      38.891  24.171  25.573  1.00 97.09           O  
ATOM   2416  CG  LEU A 157      39.550  22.284  21.531  1.00 97.09           C  
ATOM   2418  CD1 LEU A 157      38.595  22.190  20.340  1.00 97.09           C  
ATOM   2422  CD2 LEU A 157      40.403  23.540  21.351  1.00 97.09           C  
ATOM   2426  N   ILE A 158      37.565  22.351  25.693  1.00 97.56           N  
ATOM   2428  CA  ILE A 158      36.658  22.908  26.704  1.00 97.56           C  
ATOM   2430  C   ILE A 158      37.424  23.171  28.005  1.00 97.56           C  
ATOM   2431  CB  ILE A 158      35.441  21.975  26.919  1.00 97.56           C  
ATOM   2433  O   ILE A 158      37.309  24.255  28.576  1.00 97.56           O  
ATOM   2434  CG1 ILE A 158      34.549  21.973  25.656  1.00 97.56           C  
ATOM   2437  CG2 ILE A 158      34.605  22.426  28.131  1.00 97.56           C  
ATOM   2441  CD1 ILE A 158      33.420  20.933  25.670  1.00 97.56           C  
ATOM   2445  N   ASP A 159      38.219  22.203  28.458  1.00 96.75           N  
ATOM   2447  CA  ASP A 159      38.927  22.298  29.736  1.00 96.75           C  
ATOM   2449  C   ASP A 159      40.127  23.261  29.680  1.00 96.75           C  
ATOM   2450  CB  ASP A 159      39.323  20.882  30.159  1.00 96.75           C  
ATOM   2453  O   ASP A 159      40.380  23.993  30.637  1.00 96.75           O  
ATOM   2454  CG  ASP A 159      39.728  20.799  31.627  1.00 96.75           C  
ATOM   2455  OD1 ASP A 159      40.737  20.125  31.921  1.00 96.75           O  
ATOM   2456  OD2 ASP A 159      38.984  21.283  32.521  1.00 96.75           O  
ATOM   2457  N   ALA A 160      40.820  23.342  28.537  1.00 97.42           N  
ATOM   2459  CA  ALA A 160      41.896  24.310  28.317  1.00 97.42           C  
ATOM   2461  C   ALA A 160      41.371  25.747  28.372  1.00 97.42           C  
ATOM   2462  CB  ALA A 160      42.554  24.041  26.958  1.00 97.42           C  
ATOM   2466  O   ALA A 160      42.018  26.620  28.956  1.00 97.42           O  
ATOM   2467  N   LEU A 161      40.189  25.987  27.792  1.00 97.06           N  
ATOM   2469  CA  LEU A 161      39.530  27.284  27.869  1.00 97.06           C  
ATOM   2471  C   LEU A 161      39.074  27.585  29.302  1.00 97.06           C  
ATOM   2472  CB  LEU A 161      38.382  27.334  26.848  1.00 97.06           C  
ATOM   2475  O   LEU A 161      39.335  28.680  29.786  1.00 97.06           O  
ATOM   2476  CG  LEU A 161      37.679  28.701  26.783  1.00 97.06           C  
ATOM   2478  CD1 LEU A 161      38.622  29.837  26.382  1.00 97.06           C  
ATOM   2482  CD2 LEU A 161      36.568  28.655  25.745  1.00 97.06           C  
ATOM   2486  N   ASP A 162      38.487  26.613  30.012  1.00 96.13           N  
ATOM   2488  CA  ASP A 162      38.084  26.784  31.417  1.00 96.13           C  
ATOM   2490  C   ASP A 162      39.263  27.139  32.340  1.00 96.13           C  
ATOM   2491  CB  ASP A 162      37.406  25.509  31.950  1.00 96.13           C  
ATOM   2494  O   ASP A 162      39.083  27.915  33.279  1.00 96.13           O  
ATOM   2495  CG  ASP A 162      35.990  25.262  31.431  1.00 96.13           C  
ATOM   2496  OD1 ASP A 162      35.405  24.206  31.763  1.00 96.13           O  
ATOM   2497  OD2 ASP A 162      35.381  26.138  30.771  1.00 96.13           O  
ATOM   2498  N   PHE A 163      40.461  26.602  32.077  1.00 95.56           N  
ATOM   2500  CA  PHE A 163      41.697  26.919  32.811  1.00 95.56           C  
ATOM   2502  C   PHE A 163      42.415  28.185  32.302  1.00 95.56           C  
ATOM   2503  CB  PHE A 163      42.619  25.685  32.804  1.00 95.56           C  
ATOM   2506  O   PHE A 163      43.455  28.569  32.842  1.00 95.56           O  
ATOM   2507  CG  PHE A 163      43.700  25.659  33.882  1.00 95.56           C  
ATOM   2508  CD1 PHE A 163      45.055  25.744  33.529  1.00 95.56           C  
ATOM   2510  CD2 PHE A 163      43.382  25.532  35.247  1.00 95.56           C  
ATOM   2512  CE1 PHE A 163      46.061  25.695  34.510  1.00 95.56           C  
ATOM   2514  CE2 PHE A 163      44.376  25.439  36.231  1.00 95.56           C  
ATOM   2516  CZ  PHE A 163      45.724  25.521  35.862  1.00 95.56           C  
ATOM   2518  N   HIS A 164      41.873  28.859  31.279  1.00 94.61           N  
ATOM   2520  CA  HIS A 164      42.491  29.997  30.586  1.00 94.61           C  
ATOM   2522  C   HIS A 164      43.897  29.689  30.031  1.00 94.61           C  
ATOM   2523  CB  HIS A 164      42.475  31.255  31.458  1.00 94.61           C  
ATOM   2526  O   HIS A 164      44.777  30.556  29.960  1.00 94.61           O  
ATOM   2527  CG  HIS A 164      41.106  31.741  31.877  1.00 94.61           C  
ATOM   2528  CD2 HIS A 164      40.194  31.123  32.692  1.00 94.61           C  
ATOM   2530  ND1 HIS A 164      40.559  32.950  31.526  1.00 94.61           N  
ATOM   2532  CE1 HIS A 164      39.330  33.037  32.048  1.00 94.61           C  
ATOM   2534  NE2 HIS A 164      39.073  31.954  32.797  1.00 94.61           N  
ATOM   2535  N   SER A 165      44.120  28.437  29.632  1.00 96.03           N  
ATOM   2537  CA  SER A 165      45.345  27.961  28.988  1.00 96.03           C  
ATOM   2539  C   SER A 165      45.306  28.269  27.490  1.00 96.03           C  
ATOM   2540  CB  SER A 165      45.565  26.476  29.314  1.00 96.03           C  
ATOM   2543  O   SER A 165      45.246  27.379  26.646  1.00 96.03           O  
ATOM   2544  OG  SER A 165      46.424  26.413  30.429  1.00 96.03           O  
ATOM   2546  N   TYR A 166      45.322  29.556  27.147  1.00 96.25           N  
ATOM   2548  CA  TYR A 166      45.046  30.043  25.789  1.00 96.25           C  
ATOM   2550  C   TYR A 166      45.992  29.535  24.710  1.00 96.25           C  
ATOM   2551  CB  TYR A 166      45.008  31.574  25.820  1.00 96.25           C  
ATOM   2554  O   TYR A 166      45.530  29.204  23.621  1.00 96.25           O  
ATOM   2555  CG  TYR A 166      43.906  32.148  26.695  1.00 96.25           C  
ATOM   2556  CD1 TYR A 166      42.727  31.410  26.937  1.00 96.25           C  
ATOM   2558  CD2 TYR A 166      44.051  33.431  27.260  1.00 96.25           C  
ATOM   2560  CE1 TYR A 166      41.710  31.948  27.724  1.00 96.25           C  
ATOM   2562  CE2 TYR A 166      43.002  33.996  28.011  1.00 96.25           C  
ATOM   2564  OH  TYR A 166      40.764  33.710  28.895  1.00 96.25           O  
ATOM   2566  CZ  TYR A 166      41.832  33.242  28.229  1.00 96.25           C  
ATOM   2567  N   ASP A 167      47.278  29.376  25.010  1.00 97.11           N  
ATOM   2569  CA  ASP A 167      48.215  28.792  24.046  1.00 97.11           C  
ATOM   2571  C   ASP A 167      47.893  27.312  23.767  1.00 97.11           C  
ATOM   2572  CB  ASP A 167      49.652  28.956  24.557  1.00 97.11           C  
ATOM   2575  O   ASP A 167      48.065  26.837  22.647  1.00 97.11           O  
ATOM   2576  CG  ASP A 167      50.088  30.420  24.711  1.00 97.11           C  
ATOM   2577  OD1 ASP A 167      51.038  30.632  25.495  1.00 97.11           O  
ATOM   2578  OD2 ASP A 167      49.464  31.311  24.086  1.00 97.11           O  
ATOM   2579  N   HIS A 168      47.356  26.588  24.759  1.00 97.48           N  
ATOM   2581  CA  HIS A 168      46.880  25.216  24.570  1.00 97.48           C  
ATOM   2583  C   HIS A 168      45.606  25.189  23.724  1.00 97.48           C  
ATOM   2584  CB  HIS A 168      46.659  24.505  25.916  1.00 97.48           C  
ATOM   2587  O   HIS A 168      45.499  24.348  22.838  1.00 97.48           O  
ATOM   2588  CG  HIS A 168      47.894  24.431  26.778  1.00 97.48           C  
ATOM   2589  CD2 HIS A 168      48.723  23.351  26.903  1.00 97.48           C  
ATOM   2591  ND1 HIS A 168      48.414  25.429  27.572  1.00 97.48           N  
ATOM   2593  CE1 HIS A 168      49.527  24.961  28.158  1.00 97.48           C  
ATOM   2595  NE2 HIS A 168      49.778  23.714  27.739  1.00 97.48           N  
ATOM   2596  N   VAL A 169      44.671  26.125  23.942  1.00 97.59           N  
ATOM   2598  CA  VAL A 169      43.457  26.258  23.113  1.00 97.59           C  
ATOM   2600  C   VAL A 169      43.826  26.497  21.648  1.00 97.59           C  
ATOM   2601  CB  VAL A 169      42.535  27.388  23.618  1.00 97.59           C  
ATOM   2603  O   VAL A 169      43.328  25.794  20.772  1.00 97.59           O  
ATOM   2604  CG1 VAL A 169      41.299  27.565  22.725  1.00 97.59           C  
ATOM   2608  CG2 VAL A 169      42.025  27.115  25.038  1.00 97.59           C  
ATOM   2612  N   LEU A 170      44.728  27.447  21.384  1.00 97.66           N  
ATOM   2614  CA  LEU A 170      45.181  27.767  20.028  1.00 97.66           C  
ATOM   2616  C   LEU A 170      45.862  26.567  19.365  1.00 97.66           C  
ATOM   2617  CB  LEU A 170      46.119  28.984  20.075  1.00 97.66           C  
ATOM   2620  O   LEU A 170      45.475  26.188  18.263  1.00 97.66           O  
ATOM   2621  CG  LEU A 170      45.391  30.296  20.411  1.00 97.66           C  
ATOM   2623  CD1 LEU A 170      46.409  31.380  20.741  1.00 97.66           C  
ATOM   2627  CD2 LEU A 170      44.529  30.797  19.251  1.00 97.66           C  
ATOM   2631  N   LEU A 171      46.786  25.901  20.068  1.00 97.75           N  
ATOM   2633  CA  LEU A 171      47.437  24.698  19.549  1.00 97.75           C  
ATOM   2635  C   LEU A 171      46.430  23.586  19.225  1.00 97.75           C  
ATOM   2636  CB  LEU A 171      48.470  24.202  20.574  1.00 97.75           C  
ATOM   2639  O   LEU A 171      46.570  22.916  18.206  1.00 97.75           O  
ATOM   2640  CG  LEU A 171      49.125  22.869  20.166  1.00 97.75           C  
ATOM   2642  CD1 LEU A 171      49.993  22.996  18.910  1.00 97.75           C  
ATOM   2646  CD2 LEU A 171      50.024  22.370  21.284  1.00 97.75           C  
ATOM   2650  N   LEU A 172      45.445  23.346  20.093  1.00 97.95           N  
ATOM   2652  CA  LEU A 172      44.437  22.308  19.868  1.00 97.95           C  
ATOM   2654  C   LEU A 172      43.610  22.603  18.611  1.00 97.95           C  
ATOM   2655  CB  LEU A 172      43.538  22.193  21.109  1.00 97.95           C  
ATOM   2658  O   LEU A 172      43.413  21.697  17.801  1.00 97.95           O  
ATOM   2659  CG  LEU A 172      44.194  21.501  22.310  1.00 97.95           C  
ATOM   2661  CD1 LEU A 172      43.366  21.757  23.569  1.00 97.95           C  
ATOM   2665  CD2 LEU A 172      44.315  19.988  22.113  1.00 97.95           C  
ATOM   2669  N   LEU A 173      43.189  23.856  18.411  1.00 97.53           N  
ATOM   2671  CA  LEU A 173      42.475  24.274  17.199  1.00 97.53           C  
ATOM   2673  C   LEU A 173      43.343  24.089  15.946  1.00 97.53           C  
ATOM   2674  CB  LEU A 173      42.017  25.738  17.340  1.00 97.53           C  
ATOM   2677  O   LEU A 173      42.907  23.448  14.992  1.00 97.53           O  
ATOM   2678  CG  LEU A 173      40.894  25.967  18.367  1.00 97.53           C  
ATOM   2680  CD1 LEU A 173      40.684  27.465  18.592  1.00 97.53           C  
ATOM   2684  CD2 LEU A 173      39.567  25.361  17.903  1.00 97.53           C  
ATOM   2688  N   GLU A 174      44.592  24.555  15.977  1.00 97.08           N  
ATOM   2690  CA  GLU A 174      45.554  24.410  14.871  1.00 97.08           C  
ATOM   2692  C   GLU A 174      45.862  22.944  14.530  1.00 97.08           C  
ATOM   2693  CB  GLU A 174      46.869  25.097  15.261  1.00 97.08           C  
ATOM   2696  O   GLU A 174      46.115  22.597  13.375  1.00 97.08           O  
ATOM   2697  CG  GLU A 174      46.790  26.631  15.277  1.00 97.08           C  
ATOM   2700  CD  GLU A 174      48.056  27.278  15.871  1.00 97.08           C  
ATOM   2701  OE1 GLU A 174      48.090  28.528  15.914  1.00 97.08           O  
ATOM   2702  OE2 GLU A 174      48.999  26.540  16.255  1.00 97.08           O  
ATOM   2703  N   ARG A 175      45.842  22.058  15.534  1.00 97.01           N  
ATOM   2705  CA  ARG A 175      46.037  20.608  15.369  1.00 97.01           C  
ATOM   2707  C   ARG A 175      44.753  19.867  14.974  1.00 97.01           C  
ATOM   2708  CB  ARG A 175      46.684  20.026  16.639  1.00 97.01           C  
ATOM   2711  O   ARG A 175      44.813  18.653  14.782  1.00 97.01           O  
ATOM   2712  CG  ARG A 175      48.129  20.497  16.886  1.00 97.01           C  
ATOM   2715  CD  ARG A 175      49.128  19.923  15.876  1.00 97.01           C  
ATOM   2718  NE  ARG A 175      50.526  20.122  16.322  1.00 97.01           N  
ATOM   2720  NH1 ARG A 175      50.977  17.974  17.062  1.00 97.01           N  
ATOM   2723  NH2 ARG A 175      52.588  19.441  17.091  1.00 97.01           N  
ATOM   2726  CZ  ARG A 175      51.340  19.198  16.821  1.00 97.01           C  
ATOM   2727  N   GLY A 176      43.628  20.570  14.811  1.00 96.97           N  
ATOM   2729  CA  GLY A 176      42.376  20.021  14.286  1.00 96.97           C  
ATOM   2732  C   GLY A 176      41.440  19.407  15.331  1.00 96.97           C  
ATOM   2733  O   GLY A 176      40.647  18.533  14.983  1.00 96.97           O  
ATOM   2734  N   ALA A 177      41.529  19.828  16.596  1.00 98.04           N  
ATOM   2736  CA  ALA A 177      40.536  19.471  17.608  1.00 98.04           C  
ATOM   2738  C   ALA A 177      39.144  19.957  17.175  1.00 98.04           C  
ATOM   2739  CB  ALA A 177      40.942  20.096  18.945  1.00 98.04           C  
ATOM   2743  O   ALA A 177      39.013  21.090  16.714  1.00 98.04           O  
ATOM   2744  N   ASP A 178      38.113  19.124  17.331  1.00 97.40           N  
ATOM   2746  CA  ASP A 178      36.752  19.470  16.916  1.00 97.40           C  
ATOM   2748  C   ASP A 178      36.106  20.420  17.944  1.00 97.40           C  
ATOM   2749  CB  ASP A 178      35.918  18.199  16.689  1.00 97.40           C  
ATOM   2752  O   ASP A 178      35.830  20.012  19.081  1.00 97.40           O  
ATOM   2753  CG  ASP A 178      34.473  18.471  16.228  1.00 97.40           C  
ATOM   2754  OD1 ASP A 178      33.762  17.479  15.955  1.00 97.40           O  
ATOM   2755  OD2 ASP A 178      34.064  19.653  16.153  1.00 97.40           O  
ATOM   2756  N   PRO A 179      35.839  21.688  17.579  1.00 96.52           N  
ATOM   2757  CA  PRO A 179      35.277  22.653  18.512  1.00 96.52           C  
ATOM   2759  C   PRO A 179      33.771  22.479  18.759  1.00 96.52           C  
ATOM   2760  CB  PRO A 179      35.584  24.002  17.877  1.00 96.52           C  
ATOM   2763  O   PRO A 179      33.227  23.136  19.651  1.00 96.52           O  
ATOM   2764  CG  PRO A 179      35.515  23.724  16.377  1.00 96.52           C  
ATOM   2767  CD  PRO A 179      36.068  22.308  16.274  1.00 96.52           C  
ATOM   2770  N   GLU A 180      33.085  21.631  17.986  1.00 97.18           N  
ATOM   2772  CA  GLU A 180      31.631  21.443  18.048  1.00 97.18           C  
ATOM   2774  C   GLU A 180      31.209  20.268  18.950  1.00 97.18           C  
ATOM   2775  CB  GLU A 180      31.060  21.294  16.626  1.00 97.18           C  
ATOM   2778  O   GLU A 180      30.009  20.073  19.179  1.00 97.18           O  
ATOM   2779  CG  GLU A 180      31.274  22.521  15.720  1.00 97.18           C  
ATOM   2782  CD  GLU A 180      30.377  23.716  16.079  1.00 97.18           C  
ATOM   2783  OE1 GLU A 180      30.899  24.790  16.456  1.00 97.18           O  
ATOM   2784  OE2 GLU A 180      29.137  23.603  15.861  1.00 97.18           O  
ATOM   2785  N   ILE A 181      32.167  19.513  19.509  1.00 97.50           N  
ATOM   2787  CA  ILE A 181      31.888  18.478  20.515  1.00 97.50           C  
ATOM   2789  C   ILE A 181      31.291  19.129  21.767  1.00 97.50           C  
ATOM   2790  CB  ILE A 181      33.132  17.625  20.851  1.00 97.50           C  
ATOM   2792  O   ILE A 181      31.787  20.136  22.279  1.00 97.50           O  
ATOM   2793  CG1 ILE A 181      33.634  16.889  19.590  1.00 97.50           C  
ATOM   2796  CG2 ILE A 181      32.803  16.606  21.966  1.00 97.50           C  
ATOM   2800  CD1 ILE A 181      34.940  16.106  19.786  1.00 97.50           C  
ATOM   2804  N   LYS A 182      30.211  18.526  22.268  1.00 97.14           N  
ATOM   2806  CA  LYS A 182      29.509  18.964  23.476  1.00 97.14           C  
ATOM   2808  C   LYS A 182      29.906  18.106  24.666  1.00 97.14           C  
ATOM   2809  CB  LYS A 182      27.993  18.898  23.269  1.00 97.14           C  
ATOM   2812  O   LYS A 182      29.889  16.882  24.558  1.00 97.14           O  
ATOM   2813  CG  LYS A 182      27.539  19.889  22.197  1.00 97.14           C  
ATOM   2816  CD  LYS A 182      26.029  19.813  22.011  1.00 97.14           C  
ATOM   2819  CE  LYS A 182      25.645  20.834  20.945  1.00 97.14           C  
ATOM   2822  NZ  LYS A 182      24.177  20.990  20.890  1.00 97.14           N  
ATOM   2826  N   ALA A 183      30.158  18.755  25.797  1.00 97.19           N  
ATOM   2828  CA  ALA A 183      30.193  18.077  27.086  1.00 97.19           C  
ATOM   2830  C   ALA A 183      28.790  17.605  27.508  1.00 97.19           C  
ATOM   2831  CB  ALA A 183      30.847  19.015  28.107  1.00 97.19           C  
ATOM   2835  O   ALA A 183      27.784  17.997  26.907  1.00 97.19           O  
ATOM   2836  N   ASP A 184      28.699  16.813  28.581  1.00 96.26           N  
ATOM   2838  CA  ASP A 184      27.429  16.258  29.082  1.00 96.26           C  
ATOM   2840  C   ASP A 184      26.399  17.343  29.442  1.00 96.26           C  
ATOM   2841  CB  ASP A 184      27.691  15.417  30.346  1.00 96.26           C  
ATOM   2844  O   ASP A 184      25.192  17.111  29.398  1.00 96.26           O  
ATOM   2845  CG  ASP A 184      28.284  14.027  30.104  1.00 96.26           C  
ATOM   2846  OD1 ASP A 184      28.394  13.297  31.121  1.00 96.26           O  
ATOM   2847  OD2 ASP A 184      28.505  13.648  28.936  1.00 96.26           O  
ATOM   2848  N   ASN A 185      26.869  18.545  29.786  1.00 95.32           N  
ATOM   2850  CA  ASN A 185      26.034  19.717  30.068  1.00 95.32           C  
ATOM   2852  C   ASN A 185      25.539  20.448  28.800  1.00 95.32           C  
ATOM   2853  CB  ASN A 185      26.802  20.647  31.030  1.00 95.32           C  
ATOM   2856  O   ASN A 185      24.861  21.466  28.909  1.00 95.32           O  
ATOM   2857  CG  ASN A 185      28.085  21.197  30.434  1.00 95.32           C  
ATOM   2858  ND2 ASN A 185      28.998  21.662  31.250  1.00 95.32           N  
ATOM   2861  OD1 ASN A 185      28.306  21.194  29.237  1.00 95.32           O  
ATOM   2862  N   GLY A 186      25.897  19.967  27.607  1.00 96.65           N  
ATOM   2864  CA  GLY A 186      25.509  20.532  26.317  1.00 96.65           C  
ATOM   2867  C   GLY A 186      26.379  21.689  25.816  1.00 96.65           C  
ATOM   2868  O   GLY A 186      26.135  22.162  24.703  1.00 96.65           O  
ATOM   2869  N   TRP A 187      27.378  22.131  26.587  1.00 96.63           N  
ATOM   2871  CA  TRP A 187      28.275  23.225  26.206  1.00 96.63           C  
ATOM   2873  C   TRP A 187      29.371  22.750  25.253  1.00 96.63           C  
ATOM   2874  CB  TRP A 187      28.916  23.871  27.444  1.00 96.63           C  
ATOM   2877  O   TRP A 187      29.996  21.713  25.478  1.00 96.63           O  
ATOM   2878  CG  TRP A 187      28.015  24.688  28.318  1.00 96.63           C  
ATOM   2879  CD1 TRP A 187      26.913  24.250  28.968  1.00 96.63           C  
ATOM   2881  CD2 TRP A 187      28.128  26.104  28.649  1.00 96.63           C  
ATOM   2882  CE2 TRP A 187      27.027  26.463  29.483  1.00 96.63           C  
ATOM   2883  CE3 TRP A 187      29.058  27.120  28.333  1.00 96.63           C  
ATOM   2885  NE1 TRP A 187      26.330  25.289  29.663  1.00 96.63           N  
ATOM   2887  CH2 TRP A 187      27.770  28.757  29.607  1.00 96.63           C  
ATOM   2889  CZ2 TRP A 187      26.840  27.768  29.959  1.00 96.63           C  
ATOM   2891  CZ3 TRP A 187      28.878  28.434  28.806  1.00 96.63           C  
ATOM   2893  N   THR A 188      29.651  23.556  24.231  1.00 97.43           N  
ATOM   2895  CA  THR A 188      30.886  23.490  23.438  1.00 97.43           C  
ATOM   2897  C   THR A 188      31.908  24.505  23.949  1.00 97.43           C  
ATOM   2898  CB  THR A 188      30.623  23.736  21.943  1.00 97.43           C  
ATOM   2900  O   THR A 188      31.583  25.397  24.746  1.00 97.43           O  
ATOM   2901  CG2 THR A 188      29.511  22.863  21.370  1.00 97.43           C  
ATOM   2905  OG1 THR A 188      30.284  25.083  21.684  1.00 97.43           O  
ATOM   2907  N   MET A 189      33.145  24.444  23.442  1.00 96.88           N  
ATOM   2909  CA  MET A 189      34.132  25.492  23.731  1.00 96.88           C  
ATOM   2911  C   MET A 189      33.659  26.871  23.238  1.00 96.88           C  
ATOM   2912  CB  MET A 189      35.512  25.112  23.173  1.00 96.88           C  
ATOM   2915  O   MET A 189      33.919  27.881  23.886  1.00 96.88           O  
ATOM   2916  CG  MET A 189      35.650  25.187  21.641  1.00 96.88           C  
ATOM   2919  SD  MET A 189      37.160  25.999  21.049  1.00 96.88           S  
ATOM   2920  CE  MET A 189      37.049  27.641  21.809  1.00 96.88           C  
ATOM   2924  N   GLY A 190      32.883  26.913  22.145  1.00 96.74           N  
ATOM   2926  CA  GLY A 190      32.306  28.140  21.601  1.00 96.74           C  
ATOM   2929  C   GLY A 190      31.321  28.798  22.567  1.00 96.74           C  
ATOM   2930  O   GLY A 190      31.345  30.018  22.714  1.00 96.74           O  
ATOM   2931  N   ASN A 191      30.507  28.011  23.285  1.00 97.12           N  
ATOM   2933  CA  ASN A 191      29.597  28.547  24.306  1.00 97.12           C  
ATOM   2935  C   ASN A 191      30.358  29.213  25.462  1.00 97.12           C  
ATOM   2936  CB  ASN A 191      28.674  27.438  24.843  1.00 97.12           C  
ATOM   2939  O   ASN A 191      29.984  30.305  25.893  1.00 97.12           O  
ATOM   2940  CG  ASN A 191      27.751  26.833  23.807  1.00 97.12           C  
ATOM   2941  ND2 ASN A 191      26.929  27.627  23.160  1.00 97.12           N  
ATOM   2944  OD1 ASN A 191      27.735  25.634  23.594  1.00 97.12           O  
ATOM   2945  N   GLN A 192      31.442  28.593  25.941  1.00 96.57           N  
ATOM   2947  CA  GLN A 192      32.269  29.194  26.993  1.00 96.57           C  
ATOM   2949  C   GLN A 192      33.018  30.432  26.482  1.00 96.57           C  
ATOM   2950  CB  GLN A 192      33.221  28.140  27.576  1.00 96.57           C  
ATOM   2953  O   GLN A 192      33.072  31.447  27.173  1.00 96.57           O  
ATOM   2954  CG  GLN A 192      34.051  28.676  28.758  1.00 96.57           C  
ATOM   2957  CD  GLN A 192      33.223  28.870  30.030  1.00 96.57           C  
ATOM   2958  NE2 GLN A 192      33.405  28.027  31.013  1.00 96.57           N  
ATOM   2961  OE1 GLN A 192      32.380  29.746  30.161  1.00 96.57           O  
ATOM   2962  N   LEU A 193      33.531  30.393  25.249  1.00 97.24           N  
ATOM   2964  CA  LEU A 193      34.223  31.530  24.646  1.00 97.24           C  
ATOM   2966  C   LEU A 193      33.299  32.744  24.499  1.00 97.24           C  
ATOM   2967  CB  LEU A 193      34.799  31.095  23.290  1.00 97.24           C  
ATOM   2970  O   LEU A 193      33.708  33.863  24.800  1.00 97.24           O  
ATOM   2971  CG  LEU A 193      35.580  32.205  22.567  1.00 97.24           C  
ATOM   2973  CD1 LEU A 193      36.776  32.698  23.379  1.00 97.24           C  
ATOM   2977  CD2 LEU A 193      36.084  31.659  21.238  1.00 97.24           C  
ATOM   2981  N   GLN A 194      32.048  32.524  24.084  1.00 96.92           N  
ATOM   2983  CA  GLN A 194      31.030  33.575  24.042  1.00 96.92           C  
ATOM   2985  C   GLN A 194      30.800  34.174  25.430  1.00 96.92           C  
ATOM   2986  CB  GLN A 194      29.744  33.017  23.422  1.00 96.92           C  
ATOM   2989  O   GLN A 194      30.880  35.389  25.584  1.00 96.92           O  
ATOM   2990  CG  GLN A 194      28.669  34.105  23.306  1.00 96.92           C  
ATOM   2993  CD  GLN A 194      27.445  33.628  22.537  1.00 96.92           C  
ATOM   2994  NE2 GLN A 194      26.926  34.433  21.637  1.00 96.92           N  
ATOM   2997  OE1 GLN A 194      26.936  32.530  22.702  1.00 96.92           O  
ATOM   2998  N   ARG A 195      30.623  33.332  26.456  1.00 95.92           N  
ATOM   3000  CA  ARG A 195      30.458  33.800  27.836  1.00 95.92           C  
ATOM   3002  C   ARG A 195      31.642  34.647  28.317  1.00 95.92           C  
ATOM   3003  CB  ARG A 195      30.218  32.589  28.750  1.00 95.92           C  
ATOM   3006  O   ARG A 195      31.428  35.649  28.996  1.00 95.92           O  
ATOM   3007  CG  ARG A 195      30.041  33.034  30.204  1.00 95.92           C  
ATOM   3010  CD  ARG A 195      29.785  31.848  31.128  1.00 95.92           C  
ATOM   3013  NE  ARG A 195      29.757  32.301  32.526  1.00 95.92           N  
ATOM   3015  NH1 ARG A 195      32.027  32.258  32.954  1.00 95.92           N  
ATOM   3018  NH2 ARG A 195      30.598  32.925  34.523  1.00 95.92           N  
ATOM   3021  CZ  ARG A 195      30.797  32.496  33.315  1.00 95.92           C  
ATOM   3022  N   PHE A 196      32.874  34.253  28.005  1.00 96.52           N  
ATOM   3024  CA  PHE A 196      34.063  35.024  28.380  1.00 96.52           C  
ATOM   3026  C   PHE A 196      34.119  36.365  27.643  1.00 96.52           C  
ATOM   3027  CB  PHE A 196      35.327  34.195  28.121  1.00 96.52           C  
ATOM   3030  O   PHE A 196      34.337  37.396  28.277  1.00 96.52           O  
ATOM   3031  CG  PHE A 196      35.611  33.040  29.067  1.00 96.52           C  
ATOM   3032  CD1 PHE A 196      34.749  32.691  30.133  1.00 96.52           C  
ATOM   3034  CD2 PHE A 196      36.815  32.336  28.899  1.00 96.52           C  
ATOM   3036  CE1 PHE A 196      35.101  31.651  31.013  1.00 96.52           C  
ATOM   3038  CE2 PHE A 196      37.165  31.304  29.781  1.00 96.52           C  
ATOM   3040  CZ  PHE A 196      36.309  30.960  30.835  1.00 96.52           C  
ATOM   3042  N   LEU A 197      33.854  36.377  26.333  1.00 96.17           N  
ATOM   3044  CA  LEU A 197      33.826  37.605  25.531  1.00 96.17           C  
ATOM   3046  C   LEU A 197      32.755  38.596  25.994  1.00 96.17           C  
ATOM   3047  CB  LEU A 197      33.617  37.246  24.050  1.00 96.17           C  
ATOM   3050  O   LEU A 197      33.028  39.794  26.028  1.00 96.17           O  
ATOM   3051  CG  LEU A 197      34.920  36.842  23.345  1.00 96.17           C  
ATOM   3053  CD1 LEU A 197      34.618  36.217  21.990  1.00 96.17           C  
ATOM   3057  CD2 LEU A 197      35.823  38.054  23.087  1.00 96.17           C  
ATOM   3061  N   ASP A 198      31.578  38.108  26.385  1.00 94.77           N  
ATOM   3063  CA  ASP A 198      30.475  38.944  26.875  1.00 94.77           C  
ATOM   3065  C   ASP A 198      30.794  39.611  28.226  1.00 94.77           C  
ATOM   3066  CB  ASP A 198      29.201  38.087  26.994  1.00 94.77           C  
ATOM   3069  O   ASP A 198      30.217  40.646  28.564  1.00 94.77           O  
ATOM   3070  CG  ASP A 198      28.604  37.628  25.653  1.00 94.77           C  
ATOM   3071  OD1 ASP A 198      27.753  36.707  25.695  1.00 94.77           O  
ATOM   3072  OD2 ASP A 198      28.944  38.211  24.597  1.00 94.77           O  
ATOM   3073  N   ARG A 199      31.715  39.031  29.008  1.00 93.33           N  
ATOM   3075  CA  ARG A 199      32.113  39.519  30.341  1.00 93.33           C  
ATOM   3077  C   ARG A 199      33.406  40.330  30.327  1.00 93.33           C  
ATOM   3078  CB  ARG A 199      32.245  38.326  31.292  1.00 93.33           C  
ATOM   3081  O   ARG A 199      33.603  41.185  31.189  1.00 93.33           O  
ATOM   3082  CG  ARG A 199      30.888  37.656  31.550  1.00 93.33           C  
ATOM   3085  CD  ARG A 199      31.077  36.324  32.275  1.00 93.33           C  
ATOM   3088  NE  ARG A 199      31.588  36.502  33.642  1.00 93.33           N  
ATOM   3090  NH1 ARG A 199      29.587  36.761  34.749  1.00 93.33           N  
ATOM   3093  NH2 ARG A 199      31.473  36.448  35.871  1.00 93.33           N  
ATOM   3096  CZ  ARG A 199      30.876  36.586  34.743  1.00 93.33           C  
ATOM   3097  N   ALA A 200      34.296  40.068  29.375  1.00 94.81           N  
ATOM   3099  CA  ALA A 200      35.591  40.724  29.295  1.00 94.81           C  
ATOM   3101  C   ALA A 200      35.455  42.225  28.977  1.00 94.81           C  
ATOM   3102  CB  ALA A 200      36.460  39.979  28.278  1.00 94.81           C  
ATOM   3106  O   ALA A 200      34.653  42.655  28.146  1.00 94.81           O  
ATOM   3107  N   LYS A 201      36.296  43.050  29.609  1.00 94.10           N  
ATOM   3109  CA  LYS A 201      36.328  44.493  29.343  1.00 94.10           C  
ATOM   3111  C   LYS A 201      36.829  44.746  27.924  1.00 94.10           C  
ATOM   3112  CB  LYS A 201      37.196  45.197  30.394  1.00 94.10           C  
ATOM   3115  O   LYS A 201      37.977  44.428  27.607  1.00 94.10           O  
ATOM   3116  CG  LYS A 201      37.235  46.721  30.194  1.00 94.10           C  
ATOM   3119  CD  LYS A 201      38.118  47.360  31.269  1.00 94.10           C  
ATOM   3122  CE  LYS A 201      38.206  48.878  31.078  1.00 94.10           C  
ATOM   3125  NZ  LYS A 201      39.112  49.478  32.091  1.00 94.10           N  
ATOM   3129  N   VAL A 202      36.006  45.387  27.100  1.00 95.25           N  
ATOM   3131  CA  VAL A 202      36.371  45.757  25.726  1.00 95.25           C  
ATOM   3133  C   VAL A 202      37.705  46.516  25.707  1.00 95.25           C  
ATOM   3134  CB  VAL A 202      35.255  46.580  25.058  1.00 95.25           C  
ATOM   3136  O   VAL A 202      37.895  47.489  26.439  1.00 95.25           O  
ATOM   3137  CG1 VAL A 202      35.631  46.993  23.629  1.00 95.25           C  
ATOM   3141  CG2 VAL A 202      33.954  45.767  24.979  1.00 95.25           C  
ATOM   3145  N   GLY A 203      38.637  46.048  24.871  1.00 93.59           N  
ATOM   3147  CA  GLY A 203      39.970  46.634  24.695  1.00 93.59           C  
ATOM   3150  C   GLY A 203      41.048  46.153  25.676  1.00 93.59           C  
ATOM   3151  O   GLY A 203      42.220  46.462  25.452  1.00 93.59           O  
ATOM   3152  N   SER A 204      40.690  45.386  26.713  1.00 95.32           N  
ATOM   3154  CA  SER A 204      41.673  44.703  27.572  1.00 95.32           C  
ATOM   3156  C   SER A 204      42.490  43.676  26.785  1.00 95.32           C  
ATOM   3157  CB  SER A 204      40.998  44.023  28.771  1.00 95.32           C  
ATOM   3160  O   SER A 204      42.060  43.200  25.732  1.00 95.32           O  
ATOM   3161  OG  SER A 204      40.111  43.010  28.344  1.00 95.32           O  
ATOM   3163  N   ASP A 205      43.671  43.319  27.287  1.00 94.09           N  
ATOM   3165  CA  ASP A 205      44.499  42.286  26.654  1.00 94.09           C  
ATOM   3167  C   ASP A 205      43.815  40.915  26.684  1.00 94.09           C  
ATOM   3168  CB  ASP A 205      45.885  42.262  27.311  1.00 94.09           C  
ATOM   3171  O   ASP A 205      43.863  40.184  25.696  1.00 94.09           O  
ATOM   3172  CG  ASP A 205      46.690  43.533  27.006  1.00 94.09           C  
ATOM   3173  OD1 ASP A 205      47.608  43.829  27.793  1.00 94.09           O  
ATOM   3174  OD2 ASP A 205      46.386  44.219  25.988  1.00 94.09           O  
ATOM   3175  N   GLU A 206      43.066  40.635  27.750  1.00 92.60           N  
ATOM   3177  CA  GLU A 206      42.168  39.486  27.862  1.00 92.60           C  
ATOM   3179  C   GLU A 206      41.146  39.464  26.711  1.00 92.60           C  
ATOM   3180  CB  GLU A 206      41.498  39.586  29.245  1.00 92.60           C  
ATOM   3183  O   GLU A 206      41.061  38.498  25.951  1.00 92.60           O  
ATOM   3184  CG  GLU A 206      40.576  38.419  29.585  1.00 92.60           C  
ATOM   3187  CD  GLU A 206      41.288  37.071  29.491  1.00 92.60           C  
ATOM   3188  OE1 GLU A 206      40.592  36.127  29.085  1.00 92.60           O  
ATOM   3189  OE2 GLU A 206      42.520  36.978  29.714  1.00 92.60           O  
ATOM   3190  N   TYR A 207      40.446  40.579  26.479  1.00 95.72           N  
ATOM   3192  CA  TYR A 207      39.493  40.705  25.372  1.00 95.72           C  
ATOM   3194  C   TYR A 207      40.149  40.517  23.995  1.00 95.72           C  
ATOM   3195  CB  TYR A 207      38.797  42.068  25.465  1.00 95.72           C  
ATOM   3198  O   TYR A 207      39.552  39.911  23.101  1.00 95.72           O  
ATOM   3199  CG  TYR A 207      37.707  42.289  24.438  1.00 95.72           C  
ATOM   3200  CD1 TYR A 207      37.983  42.938  23.218  1.00 95.72           C  
ATOM   3202  CD2 TYR A 207      36.405  41.830  24.710  1.00 95.72           C  
ATOM   3204  CE1 TYR A 207      36.953  43.122  22.274  1.00 95.72           C  
ATOM   3206  CE2 TYR A 207      35.380  41.992  23.765  1.00 95.72           C  
ATOM   3208  OH  TYR A 207      34.675  42.760  21.611  1.00 95.72           O  
ATOM   3210  CZ  TYR A 207      35.654  42.635  22.542  1.00 95.72           C  
ATOM   3211  N   LYS A 208      41.378  41.013  23.799  1.00 96.19           N  
ATOM   3213  CA  LYS A 208      42.125  40.799  22.546  1.00 96.19           C  
ATOM   3215  C   LYS A 208      42.449  39.319  22.348  1.00 96.19           C  
ATOM   3216  CB  LYS A 208      43.420  41.620  22.526  1.00 96.19           C  
ATOM   3219  O   LYS A 208      42.207  38.804  21.258  1.00 96.19           O  
ATOM   3220  CG  LYS A 208      43.188  43.137  22.482  1.00 96.19           C  
ATOM   3223  CD  LYS A 208      44.530  43.849  22.690  1.00 96.19           C  
ATOM   3226  CE  LYS A 208      44.328  45.300  23.129  1.00 96.19           C  
ATOM   3229  NZ  LYS A 208      45.521  45.775  23.875  1.00 96.19           N  
ATOM   3233  N   LYS A 209      42.924  38.629  23.391  1.00 96.02           N  
ATOM   3235  CA  LYS A 209      43.279  37.207  23.307  1.00 96.02           C  
ATOM   3237  C   LYS A 209      42.055  36.321  23.071  1.00 96.02           C  
ATOM   3238  CB  LYS A 209      44.057  36.793  24.571  1.00 96.02           C  
ATOM   3241  O   LYS A 209      42.106  35.416  22.243  1.00 96.02           O  
ATOM   3242  CG  LYS A 209      44.746  35.419  24.465  1.00 96.02           C  
ATOM   3245  CD  LYS A 209      45.680  35.321  23.249  1.00 96.02           C  
ATOM   3248  CE  LYS A 209      46.550  34.062  23.219  1.00 96.02           C  
ATOM   3251  NZ  LYS A 209      47.468  34.093  22.046  1.00 96.02           N  
ATOM   3255  N   LEU A 210      40.926  36.627  23.708  1.00 96.68           N  
ATOM   3257  CA  LEU A 210      39.660  35.934  23.454  1.00 96.68           C  
ATOM   3259  C   LEU A 210      39.163  36.134  22.010  1.00 96.68           C  
ATOM   3260  CB  LEU A 210      38.611  36.425  24.461  1.00 96.68           C  
ATOM   3263  O   LEU A 210      38.622  35.206  21.411  1.00 96.68           O  
ATOM   3264  CG  LEU A 210      38.866  36.027  25.926  1.00 96.68           C  
ATOM   3266  CD1 LEU A 210      37.888  36.798  26.812  1.00 96.68           C  
ATOM   3270  CD2 LEU A 210      38.654  34.532  26.154  1.00 96.68           C  
ATOM   3274  N   ASN A 211      39.367  37.317  21.418  1.00 96.72           N  
ATOM   3276  CA  ASN A 211      39.030  37.542  20.008  1.00 96.72           C  
ATOM   3278  C   ASN A 211      39.966  36.800  19.047  1.00 96.72           C  
ATOM   3279  CB  ASN A 211      38.983  39.040  19.688  1.00 96.72           C  
ATOM   3282  O   ASN A 211      39.483  36.265  18.056  1.00 96.72           O  
ATOM   3283  CG  ASN A 211      37.646  39.639  20.061  1.00 96.72           C  
ATOM   3284  ND2 ASN A 211      37.590  40.386  21.129  1.00 96.72           N  
ATOM   3287  OD1 ASN A 211      36.634  39.429  19.403  1.00 96.72           O  
ATOM   3288  N   GLU A 212      41.259  36.701  19.355  1.00 96.96           N  
ATOM   3290  CA  GLU A 212      42.197  35.859  18.597  1.00 96.96           C  
ATOM   3292  C   GLU A 212      41.734  34.393  18.592  1.00 96.96           C  
ATOM   3293  CB  GLU A 212      43.595  36.007  19.220  1.00 96.96           C  
ATOM   3296  O   GLU A 212      41.616  33.785  17.529  1.00 96.96           O  
ATOM   3297  CG  GLU A 212      44.722  35.261  18.488  1.00 96.96           C  
ATOM   3300  CD  GLU A 212      46.007  35.220  19.340  1.00 96.96           C  
ATOM   3301  OE1 GLU A 212      46.808  34.272  19.212  1.00 96.96           O  
ATOM   3302  OE2 GLU A 212      46.194  36.060  20.248  1.00 96.96           O  
ATOM   3303  N   ILE A 213      41.373  33.847  19.761  1.00 97.36           N  
ATOM   3305  CA  ILE A 213      40.830  32.482  19.873  1.00 97.36           C  
ATOM   3307  C   ILE A 213      39.547  32.335  19.050  1.00 97.36           C  
ATOM   3308  CB  ILE A 213      40.586  32.107  21.352  1.00 97.36           C  
ATOM   3310  O   ILE A 213      39.374  31.331  18.365  1.00 97.36           O  
ATOM   3311  CG1 ILE A 213      41.929  32.018  22.111  1.00 97.36           C  
ATOM   3314  CG2 ILE A 213      39.837  30.766  21.484  1.00 97.36           C  
ATOM   3318  CD1 ILE A 213      41.758  31.911  23.629  1.00 97.36           C  
ATOM   3322  N   LYS A 214      38.649  33.325  19.088  1.00 97.27           N  
ATOM   3324  CA  LYS A 214      37.408  33.325  18.296  1.00 97.27           C  
ATOM   3326  C   LYS A 214      37.696  33.286  16.796  1.00 97.27           C  
ATOM   3327  CB  LYS A 214      36.590  34.560  18.686  1.00 97.27           C  
ATOM   3330  O   LYS A 214      37.035  32.548  16.069  1.00 97.27           O  
ATOM   3331  CG  LYS A 214      35.240  34.674  17.959  1.00 97.27           C  
ATOM   3334  CD  LYS A 214      34.752  36.126  17.962  1.00 97.27           C  
ATOM   3337  CE  LYS A 214      35.590  36.944  16.971  1.00 97.27           C  
ATOM   3340  NZ  LYS A 214      35.399  38.398  17.135  1.00 97.27           N  
ATOM   3344  N   ASP A 215      38.676  34.048  16.329  1.00 97.29           N  
ATOM   3346  CA  ASP A 215      39.029  34.080  14.913  1.00 97.29           C  
ATOM   3348  C   ASP A 215      39.641  32.741  14.468  1.00 97.29           C  
ATOM   3349  CB  ASP A 215      39.952  35.278  14.636  1.00 97.29           C  
ATOM   3352  O   ASP A 215      39.250  32.207  13.428  1.00 97.29           O  
ATOM   3353  CG  ASP A 215      39.279  36.650  14.836  1.00 97.29           C  
ATOM   3354  OD1 ASP A 215      40.026  37.653  14.845  1.00 97.29           O  
ATOM   3355  OD2 ASP A 215      38.024  36.728  14.926  1.00 97.29           O  
ATOM   3356  N   VAL A 216      40.517  32.139  15.284  1.00 97.37           N  
ATOM   3358  CA  VAL A 216      41.091  30.805  15.021  1.00 97.37           C  
ATOM   3360  C   VAL A 216      40.023  29.707  15.086  1.00 97.37           C  
ATOM   3361  CB  VAL A 216      42.266  30.511  15.976  1.00 97.37           C  
ATOM   3363  O   VAL A 216      40.019  28.814  14.239  1.00 97.37           O  
ATOM   3364  CG1 VAL A 216      42.850  29.107  15.779  1.00 97.37           C  
ATOM   3368  CG2 VAL A 216      43.409  31.501  15.712  1.00 97.37           C  
ATOM   3372  N   LEU A 217      39.076  29.796  16.023  1.00 97.39           N  
ATOM   3374  CA  LEU A 217      37.916  28.906  16.116  1.00 97.39           C  
ATOM   3376  C   LEU A 217      37.111  28.907  14.808  1.00 97.39           C  
ATOM   3377  CB  LEU A 217      37.060  29.352  17.322  1.00 97.39           C  
ATOM   3380  O   LEU A 217      36.810  27.842  14.271  1.00 97.39           O  
ATOM   3381  CG  LEU A 217      35.659  28.727  17.400  1.00 97.39           C  
ATOM   3383  CD1 LEU A 217      35.745  27.236  17.672  1.00 97.39           C  
ATOM   3387  CD2 LEU A 217      34.838  29.364  18.520  1.00 97.39           C  
ATOM   3391  N   ILE A 218      36.793  30.093  14.279  1.00 96.95           N  
ATOM   3393  CA  ILE A 218      36.044  30.242  13.021  1.00 96.95           C  
ATOM   3395  C   ILE A 218      36.850  29.681  11.842  1.00 96.95           C  
ATOM   3396  CB  ILE A 218      35.662  31.726  12.805  1.00 96.95           C  
ATOM   3398  O   ILE A 218      36.296  28.983  10.992  1.00 96.95           O  
ATOM   3399  CG1 ILE A 218      34.628  32.180  13.862  1.00 96.95           C  
ATOM   3402  CG2 ILE A 218      35.089  31.964  11.392  1.00 96.95           C  
ATOM   3406  CD1 ILE A 218      34.496  33.708  13.967  1.00 96.95           C  
ATOM   3410  N   GLN A 219      38.159  29.946  11.795  1.00 96.25           N  
ATOM   3412  CA  GLN A 219      39.047  29.428  10.745  1.00 96.25           C  
ATOM   3414  C   GLN A 219      39.099  27.894  10.712  1.00 96.25           C  
ATOM   3415  CB  GLN A 219      40.461  29.992  10.944  1.00 96.25           C  
ATOM   3418  O   GLN A 219      39.216  27.318   9.633  1.00 96.25           O  
ATOM   3419  CG  GLN A 219      40.564  31.481  10.578  1.00 96.25           C  
ATOM   3422  CD  GLN A 219      41.867  32.104  11.067  1.00 96.25           C  
ATOM   3423  NE2 GLN A 219      41.921  33.408  11.219  1.00 96.25           N  
ATOM   3426  OE1 GLN A 219      42.866  31.450  11.305  1.00 96.25           O  
ATOM   3427  N   HIS A 220      38.953  27.239  11.867  1.00 95.28           N  
ATOM   3429  CA  HIS A 220      38.976  25.779  12.003  1.00 95.28           C  
ATOM   3431  C   HIS A 220      37.569  25.154  12.057  1.00 95.28           C  
ATOM   3432  CB  HIS A 220      39.904  25.381  13.162  1.00 95.28           C  
ATOM   3435  O   HIS A 220      37.395  24.032  12.525  1.00 95.28           O  
ATOM   3436  CG  HIS A 220      41.338  25.764  12.885  1.00 95.28           C  
ATOM   3437  CD2 HIS A 220      42.310  24.975  12.332  1.00 95.28           C  
ATOM   3439  ND1 HIS A 220      41.892  27.006  13.080  1.00 95.28           N  
ATOM   3441  CE1 HIS A 220      43.164  26.970  12.653  1.00 95.28           C  
ATOM   3443  NE2 HIS A 220      43.462  25.754  12.172  1.00 95.28           N  
ATOM   3444  N   GLY A 221      36.556  25.857  11.536  1.00 94.16           N  
ATOM   3446  CA  GLY A 221      35.216  25.305  11.299  1.00 94.16           C  
ATOM   3449  C   GLY A 221      34.234  25.424  12.466  1.00 94.16           C  
ATOM   3450  O   GLY A 221      33.101  24.950  12.349  1.00 94.16           O  
ATOM   3451  N   GLY A 222      34.618  26.077  13.563  1.00 95.69           N  
ATOM   3453  CA  GLY A 222      33.717  26.368  14.673  1.00 95.69           C  
ATOM   3456  C   GLY A 222      32.639  27.384  14.301  1.00 95.69           C  
ATOM   3457  O   GLY A 222      32.882  28.346  13.564  1.00 95.69           O  
ATOM   3458  N   LYS A 223      31.423  27.194  14.821  1.00 96.18           N  
ATOM   3460  CA  LYS A 223      30.307  28.109  14.541  1.00 96.18           C  
ATOM   3462  C   LYS A 223      30.361  29.349  15.431  1.00 96.18           C  
ATOM   3463  CB  LYS A 223      28.963  27.384  14.678  1.00 96.18           C  
ATOM   3466  O   LYS A 223      30.449  29.242  16.654  1.00 96.18           O  
ATOM   3467  CG  LYS A 223      28.821  26.252  13.652  1.00 96.18           C  
ATOM   3470  CD  LYS A 223      27.376  25.736  13.622  1.00 96.18           C  
ATOM   3473  CE  LYS A 223      27.299  24.430  12.828  1.00 96.18           C  
ATOM   3476  NZ  LYS A 223      27.490  23.278  13.734  1.00 96.18           N  
ATOM   3480  N   TRP A 224      30.212  30.526  14.818  1.00 95.78           N  
ATOM   3482  CA  TRP A 224      30.044  31.794  15.531  1.00 95.78           C  
ATOM   3484  C   TRP A 224      28.850  32.611  14.994  1.00 95.78           C  
ATOM   3485  CB  TRP A 224      31.329  32.618  15.487  1.00 95.78           C  
ATOM   3488  O   TRP A 224      28.811  32.890  13.794  1.00 95.78           O  
ATOM   3489  CG  TRP A 224      31.345  33.677  16.541  1.00 95.78           C  
ATOM   3490  CD1 TRP A 224      30.913  34.952  16.412  1.00 95.78           C  
ATOM   3492  CD2 TRP A 224      31.739  33.521  17.934  1.00 95.78           C  
ATOM   3493  CE2 TRP A 224      31.532  34.764  18.602  1.00 95.78           C  
ATOM   3494  CE3 TRP A 224      32.225  32.440  18.696  1.00 95.78           C  
ATOM   3496  NE1 TRP A 224      31.018  35.598  17.630  1.00 95.78           N  
ATOM   3498  CH2 TRP A 224      32.322  33.841  20.685  1.00 95.78           C  
ATOM   3500  CZ2 TRP A 224      31.826  34.938  19.961  1.00 95.78           C  
ATOM   3502  CZ3 TRP A 224      32.512  32.599  20.062  1.00 95.78           C  
ATOM   3504  N   PRO A 225      27.892  33.041  15.845  1.00 94.17           N  
ATOM   3505  CA  PRO A 225      27.763  32.670  17.256  1.00 94.17           C  
ATOM   3507  C   PRO A 225      27.530  31.153  17.426  1.00 94.17           C  
ATOM   3508  CB  PRO A 225      26.580  33.488  17.783  1.00 94.17           C  
ATOM   3511  O   PRO A 225      27.002  30.509  16.513  1.00 94.17           O  
ATOM   3512  CG  PRO A 225      25.706  33.675  16.543  1.00 94.17           C  
ATOM   3515  CD  PRO A 225      26.734  33.814  15.420  1.00 94.17           C  
ATOM   3518  N   PRO A 226      27.932  30.563  18.567  1.00 96.20           N  
ATOM   3519  CA  PRO A 226      27.736  29.141  18.823  1.00 96.20           C  
ATOM   3521  C   PRO A 226      26.244  28.804  18.943  1.00 96.20           C  
ATOM   3522  CB  PRO A 226      28.499  28.858  20.120  1.00 96.20           C  
ATOM   3525  O   PRO A 226      25.406  29.655  19.247  1.00 96.20           O  
ATOM   3526  CG  PRO A 226      28.361  30.185  20.864  1.00 96.20           C  
ATOM   3529  CD  PRO A 226      28.508  31.207  19.741  1.00 96.20           C  
ATOM   3532  N   THR A 227      25.896  27.530  18.742  1.00 95.65           N  
ATOM   3534  CA  THR A 227      24.513  27.081  18.975  1.00 95.65           C  
ATOM   3536  C   THR A 227      24.178  27.218  20.465  1.00 95.65           C  
ATOM   3537  CB  THR A 227      24.300  25.634  18.521  1.00 95.65           C  
ATOM   3539  O   THR A 227      24.952  26.716  21.283  1.00 95.65           O  
ATOM   3540  CG2 THR A 227      22.854  25.161  18.691  1.00 95.65           C  
ATOM   3544  OG1 THR A 227      24.585  25.530  17.145  1.00 95.65           O  
ATOM   3546  N   PRO A 228      23.044  27.840  20.845  1.00 94.56           N  
ATOM   3547  CA  PRO A 228      22.651  27.945  22.246  1.00 94.56           C  
ATOM   3549  C   PRO A 228      22.530  26.575  22.920  1.00 94.56           C  
ATOM   3550  CB  PRO A 228      21.318  28.700  22.256  1.00 94.56           C  
ATOM   3553  O   PRO A 228      22.031  25.617  22.315  1.00 94.56           O  
ATOM   3554  CG  PRO A 228      21.377  29.524  20.971  1.00 94.56           C  
ATOM   3557  CD  PRO A 228      22.134  28.610  20.010  1.00 94.56           C  
ATOM   3560  N   VAL A 229      22.968  26.499  24.176  1.00 94.57           N  
ATOM   3562  CA  VAL A 229      22.778  25.318  25.027  1.00 94.57           C  
ATOM   3564  C   VAL A 229      21.278  25.161  25.304  1.00 94.57           C  
ATOM   3565  CB  VAL A 229      23.607  25.420  26.322  1.00 94.57           C  
ATOM   3567  O   VAL A 229      20.598  26.151  25.579  1.00 94.57           O  
ATOM   3568  CG1 VAL A 229      23.519  24.127  27.139  1.00 94.57           C  
ATOM   3572  CG2 VAL A 229      25.088  25.679  26.001  1.00 94.57           C  
ATOM   3576  N   LYS A 230      20.759  23.940  25.154  1.00 85.29           N  
ATOM   3578  CA  LYS A 230      19.339  23.600  25.329  1.00 85.29           C  
ATOM   3580  C   LYS A 230      19.112  22.832  26.619  1.00 85.29           C  
ATOM   3581  CB  LYS A 230      18.814  22.763  24.158  1.00 85.29           C  
ATOM   3584  O   LYS A 230      19.998  22.008  26.930  1.00 85.29           O  
ATOM   3585  CG  LYS A 230      18.655  23.562  22.863  1.00 85.29           C  
ATOM   3588  CD  LYS A 230      17.950  22.678  21.829  1.00 85.29           C  
ATOM   3591  CE  LYS A 230      17.732  23.458  20.533  1.00 85.29           C  
ATOM   3594  NZ  LYS A 230      16.995  22.639  19.540  1.00 85.29           N  
ATOM   3598  OXT LYS A 230      18.006  23.023  27.166  1.00 85.29           O  
TER
ATOM   3599  N   MET B   1       7.773  12.827 101.160  1.00 62.67           N  
ATOM   3603  CA  MET B   1       8.638  12.502 100.005  1.00 62.67           C  
ATOM   3605  C   MET B   1       8.266  13.430  98.862  1.00 62.67           C  
ATOM   3606  CB  MET B   1       8.475  11.034  99.567  1.00 62.67           C  
ATOM   3609  O   MET B   1       7.266  13.194  98.195  1.00 62.67           O  
ATOM   3610  CG  MET B   1       8.983  10.025 100.599  1.00 62.67           C  
ATOM   3613  SD  MET B   1       8.795   8.324 100.019  1.00 62.67           S  
ATOM   3614  CE  MET B   1       9.126   7.405 101.546  1.00 62.67           C  
ATOM   3618  N   ALA B   2       8.992  14.532  98.689  1.00 68.24           N  
ATOM   3620  CA  ALA B   2       8.831  15.358  97.499  1.00 68.24           C  
ATOM   3622  C   ALA B   2       9.343  14.542  96.304  1.00 68.24           C  
ATOM   3623  CB  ALA B   2       9.600  16.670  97.700  1.00 68.24           C  
ATOM   3627  O   ALA B   2      10.509  14.163  96.272  1.00 68.24           O  
ATOM   3628  N   LYS B   3       8.461  14.196  95.364  1.00 71.02           N  
ATOM   3630  CA  LYS B   3       8.860  13.568  94.103  1.00 71.02           C  
ATOM   3632  C   LYS B   3       9.639  14.613  93.306  1.00 71.02           C  
ATOM   3633  CB  LYS B   3       7.617  13.096  93.321  1.00 71.02           C  
ATOM   3636  O   LYS B   3       9.017  15.503  92.728  1.00 71.02           O  
ATOM   3637  CG  LYS B   3       6.909  11.880  93.939  1.00 71.02           C  
ATOM   3640  CD  LYS B   3       5.704  11.480  93.070  1.00 71.02           C  
ATOM   3643  CE  LYS B   3       5.018  10.215  93.603  1.00 71.02           C  
ATOM   3646  NZ  LYS B   3       3.868   9.817  92.746  1.00 71.02           N  
ATOM   3650  N   SER B   4      10.967  14.536  93.282  1.00 75.25           N  
ATOM   3652  CA  SER B   4      11.770  15.328  92.350  1.00 75.25           C  
ATOM   3654  C   SER B   4      11.343  14.955  90.934  1.00 75.25           C  
ATOM   3655  CB  SER B   4      13.273  15.094  92.561  1.00 75.25           C  
ATOM   3658  O   SER B   4      11.623  13.860  90.450  1.00 75.25           O  
ATOM   3659  OG  SER B   4      13.608  13.735  92.391  1.00 75.25           O  
ATOM   3661  N   HIS B   5      10.600  15.839  90.280  1.00 68.31           N  
ATOM   3663  CA  HIS B   5      10.322  15.707  88.860  1.00 68.31           C  
ATOM   3665  C   HIS B   5      11.614  16.073  88.134  1.00 68.31           C  
ATOM   3666  CB  HIS B   5       9.132  16.597  88.462  1.00 68.31           C  
ATOM   3669  O   HIS B   5      11.867  17.250  87.888  1.00 68.31           O  
ATOM   3670  CG  HIS B   5       7.796  16.037  88.886  1.00 68.31           C  
ATOM   3671  CD2 HIS B   5       6.663  15.967  88.119  1.00 68.31           C  
ATOM   3673  ND1 HIS B   5       7.491  15.482  90.111  1.00 68.31           N  
ATOM   3675  CE1 HIS B   5       6.210  15.083  90.074  1.00 68.31           C  
ATOM   3677  NE2 HIS B   5       5.665  15.352  88.881  1.00 68.31           N  
ATOM   3678  N   HIS B   6      12.456  15.081  87.835  1.00 70.43           N  
ATOM   3680  CA  HIS B   6      13.540  15.254  86.875  1.00 70.43           C  
ATOM   3682  C   HIS B   6      12.907  15.637  85.532  1.00 70.43           C  
ATOM   3683  CB  HIS B   6      14.392  13.976  86.777  1.00 70.43           C  
ATOM   3686  O   HIS B   6      12.391  14.788  84.811  1.00 70.43           O  
ATOM   3687  CG  HIS B   6      15.380  13.820  87.908  1.00 70.43           C  
ATOM   3688  CD2 HIS B   6      15.565  12.715  88.696  1.00 70.43           C  
ATOM   3690  ND1 HIS B   6      16.323  14.749  88.292  1.00 70.43           N  
ATOM   3692  CE1 HIS B   6      17.047  14.222  89.293  1.00 70.43           C  
ATOM   3694  NE2 HIS B   6      16.611  12.987  89.582  1.00 70.43           N  
ATOM   3695  N   HIS B   7      12.879  16.936  85.230  1.00 69.90           N  
ATOM   3697  CA  HIS B   7      12.577  17.416  83.891  1.00 69.90           C  
ATOM   3699  C   HIS B   7      13.732  16.962  83.002  1.00 69.90           C  
ATOM   3700  CB  HIS B   7      12.390  18.945  83.888  1.00 69.90           C  
ATOM   3703  O   HIS B   7      14.824  17.527  83.043  1.00 69.90           O  
ATOM   3704  CG  HIS B   7      11.012  19.384  84.321  1.00 69.90           C  
ATOM   3705  CD2 HIS B   7      10.238  20.344  83.722  1.00 69.90           C  
ATOM   3707  ND1 HIS B   7      10.277  18.866  85.364  1.00 69.90           N  
ATOM   3709  CE1 HIS B   7       9.085  19.487  85.381  1.00 69.90           C  
ATOM   3711  NE2 HIS B   7       9.016  20.399  84.402  1.00 69.90           N  
ATOM   3712  N   HIS B   8      13.510  15.897  82.233  1.00 72.59           N  
ATOM   3714  CA  HIS B   8      14.361  15.583  81.098  1.00 72.59           C  
ATOM   3716  C   HIS B   8      14.227  16.750  80.117  1.00 72.59           C  
ATOM   3717  CB  HIS B   8      13.945  14.241  80.476  1.00 72.59           C  
ATOM   3720  O   HIS B   8      13.234  16.858  79.403  1.00 72.59           O  
ATOM   3721  CG  HIS B   8      14.338  13.051  81.317  1.00 72.59           C  
ATOM   3722  CD2 HIS B   8      13.517  12.288  82.104  1.00 72.59           C  
ATOM   3724  ND1 HIS B   8      15.605  12.525  81.424  1.00 72.59           N  
ATOM   3726  CE1 HIS B   8      15.550  11.471  82.256  1.00 72.59           C  
ATOM   3728  NE2 HIS B   8      14.297  11.290  82.700  1.00 72.59           N  
ATOM   3729  N   HIS B   9      15.194  17.668  80.137  1.00 73.99           N  
ATOM   3731  CA  HIS B   9      15.306  18.706  79.123  1.00 73.99           C  
ATOM   3733  C   HIS B   9      15.552  18.011  77.786  1.00 73.99           C  
ATOM   3734  CB  HIS B   9      16.431  19.687  79.485  1.00 73.99           C  
ATOM   3737  O   HIS B   9      16.660  17.558  77.506  1.00 73.99           O  
ATOM   3738  CG  HIS B   9      16.045  20.646  80.582  1.00 73.99           C  
ATOM   3739  CD2 HIS B   9      16.354  20.549  81.913  1.00 73.99           C  
ATOM   3741  ND1 HIS B   9      15.305  21.795  80.421  1.00 73.99           N  
ATOM   3743  CE1 HIS B   9      15.175  22.379  81.624  1.00 73.99           C  
ATOM   3745  NE2 HIS B   9      15.794  21.653  82.566  1.00 73.99           N  
ATOM   3746  N   HIS B  10      14.494  17.870  76.990  1.00 82.42           N  
ATOM   3748  CA  HIS B  10      14.602  17.370  75.631  1.00 82.42           C  
ATOM   3750  C   HIS B  10      15.474  18.362  74.855  1.00 82.42           C  
ATOM   3751  CB  HIS B  10      13.195  17.199  75.030  1.00 82.42           C  
ATOM   3754  O   HIS B  10      15.097  19.518  74.663  1.00 82.42           O  
ATOM   3755  CG  HIS B  10      13.081  15.999  74.125  1.00 82.42           C  
ATOM   3756  CD2 HIS B  10      12.242  14.932  74.311  1.00 82.42           C  
ATOM   3758  ND1 HIS B  10      13.798  15.757  72.974  1.00 82.42           N  
ATOM   3760  CE1 HIS B  10      13.397  14.570  72.484  1.00 82.42           C  
ATOM   3762  NE2 HIS B  10      12.458  14.025  73.273  1.00 82.42           N  
ATOM   3763  N   THR B  11      16.682  17.950  74.473  1.00 87.82           N  
ATOM   3765  CA  THR B  11      17.562  18.780  73.651  1.00 87.82           C  
ATOM   3767  C   THR B  11      16.955  18.875  72.258  1.00 87.82           C  
ATOM   3768  CB  THR B  11      18.982  18.203  73.584  1.00 87.82           C  
ATOM   3770  O   THR B  11      16.824  17.857  71.581  1.00 87.82           O  
ATOM   3771  CG2 THR B  11      19.730  18.408  74.902  1.00 87.82           C  
ATOM   3775  OG1 THR B  11      18.934  16.819  73.326  1.00 87.82           O  
ATOM   3777  N   SER B  12      16.567  20.081  71.845  1.00 95.34           N  
ATOM   3779  CA  SER B  12      16.010  20.336  70.513  1.00 95.34           C  
ATOM   3781  C   SER B  12      16.992  19.904  69.425  1.00 95.34           C  
ATOM   3782  CB  SER B  12      15.706  21.828  70.345  1.00 95.34           C  
ATOM   3785  O   SER B  12      18.175  20.259  69.504  1.00 95.34           O  
ATOM   3786  OG  SER B  12      16.882  22.565  70.641  1.00 95.34           O  
ATOM   3788  N   THR B  13      16.507  19.214  68.400  1.00 97.07           N  
ATOM   3790  CA  THR B  13      17.247  18.864  67.179  1.00 97.07           C  
ATOM   3792  C   THR B  13      17.686  20.120  66.415  1.00 97.07           C  
ATOM   3793  CB  THR B  13      16.384  17.993  66.250  1.00 97.07           C  
ATOM   3795  O   THR B  13      17.118  21.200  66.600  1.00 97.07           O  
ATOM   3796  CG2 THR B  13      15.870  16.716  66.914  1.00 97.07           C  
ATOM   3800  OG1 THR B  13      15.271  18.728  65.810  1.00 97.07           O  
ATOM   3802  N   LYS B  14      18.687  20.023  65.525  1.00 97.15           N  
ATOM   3804  CA  LYS B  14      19.064  21.177  64.687  1.00 97.15           C  
ATOM   3806  C   LYS B  14      17.923  21.666  63.798  1.00 97.15           C  
ATOM   3807  CB  LYS B  14      20.326  20.865  63.879  1.00 97.15           C  
ATOM   3810  O   LYS B  14      17.791  22.876  63.650  1.00 97.15           O  
ATOM   3811  CG  LYS B  14      20.840  22.070  63.081  1.00 97.15           C  
ATOM   3814  CD  LYS B  14      22.241  21.825  62.509  1.00 97.15           C  
ATOM   3817  CE  LYS B  14      22.672  23.079  61.738  1.00 97.15           C  
ATOM   3820  NZ  LYS B  14      24.119  23.097  61.427  1.00 97.15           N  
ATOM   3824  N   ALA B  15      17.083  20.763  63.290  1.00 97.59           N  
ATOM   3826  CA  ALA B  15      15.891  21.120  62.521  1.00 97.59           C  
ATOM   3828  C   ALA B  15      14.929  22.003  63.341  1.00 97.59           C  
ATOM   3829  CB  ALA B  15      15.216  19.823  62.059  1.00 97.59           C  
ATOM   3833  O   ALA B  15      14.523  23.071  62.886  1.00 97.59           O  
ATOM   3834  N   GLU B  16      14.637  21.625  64.592  1.00 97.55           N  
ATOM   3836  CA  GLU B  16      13.784  22.420  65.491  1.00 97.55           C  
ATOM   3838  C   GLU B  16      14.407  23.785  65.818  1.00 97.55           C  
ATOM   3839  CB  GLU B  16      13.541  21.649  66.794  1.00 97.55           C  
ATOM   3842  O   GLU B  16      13.715  24.804  65.796  1.00 97.55           O  
ATOM   3843  CG  GLU B  16      12.606  20.439  66.612  1.00 97.55           C  
ATOM   3846  CD  GLU B  16      12.665  19.473  67.803  1.00 97.55           C  
ATOM   3847  OE1 GLU B  16      11.639  18.838  68.110  1.00 97.55           O  
ATOM   3848  OE2 GLU B  16      13.775  19.320  68.366  1.00 97.55           O  
ATOM   3849  N   ARG B  17      15.723  23.840  66.077  1.00 96.86           N  
ATOM   3851  CA  ARG B  17      16.432  25.111  66.326  1.00 96.86           C  
ATOM   3853  C   ARG B  17      16.436  26.016  65.092  1.00 96.86           C  
ATOM   3854  CB  ARG B  17      17.875  24.862  66.798  1.00 96.86           C  
ATOM   3857  O   ARG B  17      16.289  27.230  65.236  1.00 96.86           O  
ATOM   3858  CG  ARG B  17      17.953  24.145  68.154  1.00 96.86           C  
ATOM   3861  CD  ARG B  17      19.369  24.104  68.755  1.00 96.86           C  
ATOM   3864  NE  ARG B  17      20.401  23.582  67.827  1.00 96.86           N  
ATOM   3866  NH1 ARG B  17      20.410  21.324  68.368  1.00 96.86           N  
ATOM   3869  NH2 ARG B  17      21.866  22.089  66.905  1.00 96.86           N  
ATOM   3872  CZ  ARG B  17      20.875  22.346  67.717  1.00 96.86           C  
ATOM   3873  N   TRP B  18      16.606  25.440  63.901  1.00 97.67           N  
ATOM   3875  CA  TRP B  18      16.571  26.166  62.633  1.00 97.67           C  
ATOM   3877  C   TRP B  18      15.185  26.760  62.382  1.00 97.67           C  
ATOM   3878  CB  TRP B  18      16.999  25.242  61.486  1.00 97.67           C  
ATOM   3881  O   TRP B  18      15.071  27.962  62.143  1.00 97.67           O  
ATOM   3882  CG  TRP B  18      17.132  25.947  60.175  1.00 97.67           C  
ATOM   3883  CD1 TRP B  18      16.243  25.908  59.157  1.00 97.67           C  
ATOM   3885  CD2 TRP B  18      18.224  26.798  59.718  1.00 97.67           C  
ATOM   3886  CE2 TRP B  18      17.913  27.269  58.408  1.00 97.67           C  
ATOM   3887  CE3 TRP B  18      19.465  27.185  60.270  1.00 97.67           C  
ATOM   3889  NE1 TRP B  18      16.694  26.699  58.117  1.00 97.67           N  
ATOM   3891  CH2 TRP B  18      20.032  28.426  58.242  1.00 97.67           C  
ATOM   3893  CZ2 TRP B  18      18.792  28.086  57.680  1.00 97.67           C  
ATOM   3895  CZ3 TRP B  18      20.369  27.973  59.531  1.00 97.67           C  
ATOM   3897  N   GLN B  19      14.124  25.964  62.550  1.00 97.56           N  
ATOM   3899  CA  GLN B  19      12.753  26.446  62.390  1.00 97.56           C  
ATOM   3901  C   GLN B  19      12.406  27.536  63.413  1.00 97.56           C  
ATOM   3902  CB  GLN B  19      11.777  25.262  62.451  1.00 97.56           C  
ATOM   3905  O   GLN B  19      11.933  28.603  63.029  1.00 97.56           O  
ATOM   3906  CG  GLN B  19      10.343  25.685  62.094  1.00 97.56           C  
ATOM   3909  CD  GLN B  19      10.237  26.329  60.711  1.00 97.56           C  
ATOM   3910  NE2 GLN B  19       9.622  27.483  60.590  1.00 97.56           N  
ATOM   3913  OE1 GLN B  19      10.739  25.828  59.713  1.00 97.56           O  
ATOM   3914  N   ALA B  20      12.754  27.346  64.690  1.00 97.28           N  
ATOM   3916  CA  ALA B  20      12.543  28.367  65.720  1.00 97.28           C  
ATOM   3918  C   ALA B  20      13.277  29.685  65.407  1.00 97.28           C  
ATOM   3919  CB  ALA B  20      13.000  27.793  67.067  1.00 97.28           C  
ATOM   3923  O   ALA B  20      12.794  30.771  65.739  1.00 97.28           O  
ATOM   3924  N   ARG B  21      14.445  29.618  64.750  1.00 97.23           N  
ATOM   3926  CA  ARG B  21      15.176  30.808  64.298  1.00 97.23           C  
ATOM   3928  C   ARG B  21      14.454  31.520  63.159  1.00 97.23           C  
ATOM   3929  CB  ARG B  21      16.605  30.422  63.885  1.00 97.23           C  
ATOM   3932  O   ARG B  21      14.362  32.745  63.197  1.00 97.23           O  
ATOM   3933  CG  ARG B  21      17.487  31.638  63.567  1.00 97.23           C  
ATOM   3936  CD  ARG B  21      17.678  32.579  64.758  1.00 97.23           C  
ATOM   3939  NE  ARG B  21      18.321  31.872  65.886  1.00 97.23           N  
ATOM   3941  NH1 ARG B  21      20.430  32.715  65.619  1.00 97.23           N  
ATOM   3944  NH2 ARG B  21      20.046  31.297  67.276  1.00 97.23           N  
ATOM   3947  CZ  ARG B  21      19.589  31.952  66.245  1.00 97.23           C  
ATOM   3948  N   LYS B  22      13.928  30.776  62.181  1.00 97.52           N  
ATOM   3950  CA  LYS B  22      13.122  31.338  61.085  1.00 97.52           C  
ATOM   3952  C   LYS B  22      11.868  32.026  61.610  1.00 97.52           C  
ATOM   3953  CB  LYS B  22      12.713  30.241  60.101  1.00 97.52           C  
ATOM   3956  O   LYS B  22      11.583  33.144  61.194  1.00 97.52           O  
ATOM   3957  CG  LYS B  22      13.907  29.665  59.339  1.00 97.52           C  
ATOM   3960  CD  LYS B  22      13.454  28.498  58.463  1.00 97.52           C  
ATOM   3963  CE  LYS B  22      12.617  28.974  57.268  1.00 97.52           C  
ATOM   3966  NZ  LYS B  22      12.474  27.897  56.264  1.00 97.52           N  
ATOM   3970  N   ASP B  23      11.178  31.400  62.560  1.00 97.32           N  
ATOM   3972  CA  ASP B  23       9.972  31.961  63.175  1.00 97.32           C  
ATOM   3974  C   ASP B  23      10.285  33.274  63.911  1.00 97.32           C  
ATOM   3975  CB  ASP B  23       9.351  30.935  64.138  1.00 97.32           C  
ATOM   3978  O   ASP B  23       9.546  34.254  63.804  1.00 97.32           O  
ATOM   3979  CG  ASP B  23       8.876  29.639  63.465  1.00 97.32           C  
ATOM   3980  OD1 ASP B  23       8.681  28.654  64.208  1.00 97.32           O  
ATOM   3981  OD2 ASP B  23       8.717  29.616  62.222  1.00 97.32           O  
ATOM   3982  N   LEU B  24      11.429  33.338  64.604  1.00 97.50           N  
ATOM   3984  CA  LEU B  24      11.890  34.560  65.264  1.00 97.50           C  
ATOM   3986  C   LEU B  24      12.254  35.668  64.265  1.00 97.50           C  
ATOM   3987  CB  LEU B  24      13.076  34.219  66.179  1.00 97.50           C  
ATOM   3990  O   LEU B  24      11.858  36.816  64.465  1.00 97.50           O  
ATOM   3991  CG  LEU B  24      13.560  35.418  67.015  1.00 97.50           C  
ATOM   3993  CD1 LEU B  24      12.522  35.858  68.049  1.00 97.50           C  
ATOM   3997  CD2 LEU B  24      14.831  35.026  67.756  1.00 97.50           C  
ATOM   4001  N   ILE B  25      12.975  35.335  63.189  1.00 97.77           N  
ATOM   4003  CA  ILE B  25      13.297  36.283  62.110  1.00 97.77           C  
ATOM   4005  C   ILE B  25      12.002  36.827  61.498  1.00 97.77           C  
ATOM   4006  CB  ILE B  25      14.197  35.610  61.047  1.00 97.77           C  
ATOM   4008  O   ILE B  25      11.859  38.036  61.351  1.00 97.77           O  
ATOM   4009  CG1 ILE B  25      15.617  35.371  61.610  1.00 97.77           C  
ATOM   4012  CG2 ILE B  25      14.290  36.453  59.760  1.00 97.77           C  
ATOM   4016  CD1 ILE B  25      16.411  34.324  60.818  1.00 97.77           C  
ATOM   4020  N   ALA B  26      11.026  35.963  61.205  1.00 97.43           N  
ATOM   4022  CA  ALA B  26       9.732  36.379  60.670  1.00 97.43           C  
ATOM   4024  C   ALA B  26       8.977  37.306  61.638  1.00 97.43           C  
ATOM   4025  CB  ALA B  26       8.916  35.127  60.333  1.00 97.43           C  
ATOM   4029  O   ALA B  26       8.394  38.302  61.205  1.00 97.43           O  
ATOM   4030  N   LYS B  27       9.019  37.026  62.948  1.00 97.34           N  
ATOM   4032  CA  LYS B  27       8.434  37.905  63.970  1.00 97.34           C  
ATOM   4034  C   LYS B  27       9.104  39.284  63.993  1.00 97.34           C  
ATOM   4035  CB  LYS B  27       8.467  37.204  65.341  1.00 97.34           C  
ATOM   4038  O   LYS B  27       8.401  40.288  64.042  1.00 97.34           O  
ATOM   4039  CG  LYS B  27       7.792  38.079  66.407  1.00 97.34           C  
ATOM   4042  CD  LYS B  27       7.552  37.370  67.747  1.00 97.34           C  
ATOM   4045  CE  LYS B  27       6.919  38.423  68.667  1.00 97.34           C  
ATOM   4048  NZ  LYS B  27       6.323  37.889  69.916  1.00 97.34           N  
ATOM   4052  N   GLY B  28      10.435  39.343  63.927  1.00 97.80           N  
ATOM   4054  CA  GLY B  28      11.179  40.608  63.909  1.00 97.80           C  
ATOM   4057  C   GLY B  28      10.972  41.415  62.622  1.00 97.80           C  
ATOM   4058  O   GLY B  28      10.736  42.618  62.690  1.00 97.80           O  
ATOM   4059  N   SER B  29      10.949  40.753  61.461  1.00 97.21           N  
ATOM   4061  CA  SER B  29      10.688  41.392  60.162  1.00 97.21           C  
ATOM   4063  C   SER B  29       9.293  42.017  60.068  1.00 97.21           C  
ATOM   4064  CB  SER B  29      10.840  40.369  59.034  1.00 97.21           C  
ATOM   4067  O   SER B  29       9.129  43.040  59.412  1.00 97.21           O  
ATOM   4068  OG  SER B  29      12.180  39.927  58.949  1.00 97.21           O  
ATOM   4070  N   ASN B  30       8.296  41.433  60.742  1.00 96.58           N  
ATOM   4072  CA  ASN B  30       6.926  41.958  60.806  1.00 96.58           C  
ATOM   4074  C   ASN B  30       6.682  42.890  62.012  1.00 96.58           C  
ATOM   4075  CB  ASN B  30       5.941  40.778  60.781  1.00 96.58           C  
ATOM   4078  O   ASN B  30       5.542  43.278  62.270  1.00 96.58           O  
ATOM   4079  CG  ASN B  30       5.951  40.032  59.460  1.00 96.58           C  
ATOM   4080  ND2 ASN B  30       6.144  38.737  59.482  1.00 96.58           N  
ATOM   4083  OD1 ASN B  30       5.788  40.588  58.391  1.00 96.58           O  
ATOM   4084  N   SER B  31       7.724  43.230  62.778  1.00 97.52           N  
ATOM   4086  CA  SER B  31       7.608  44.117  63.939  1.00 97.52           C  
ATOM   4088  C   SER B  31       7.235  45.539  63.524  1.00 97.52           C  
ATOM   4089  CB  SER B  31       8.924  44.139  64.715  1.00 97.52           C  
ATOM   4092  O   SER B  31       7.639  46.014  62.465  1.00 97.52           O  
ATOM   4093  OG  SER B  31       8.798  44.923  65.890  1.00 97.52           O  
ATOM   4095  N   LEU B  32       6.523  46.261  64.392  1.00 96.32           N  
ATOM   4097  CA  LEU B  32       6.289  47.702  64.229  1.00 96.32           C  
ATOM   4099  C   LEU B  32       7.513  48.550  64.619  1.00 96.32           C  
ATOM   4100  CB  LEU B  32       5.057  48.115  65.056  1.00 96.32           C  
ATOM   4103  O   LEU B  32       7.547  49.742  64.318  1.00 96.32           O  
ATOM   4104  CG  LEU B  32       3.731  47.472  64.613  1.00 96.32           C  
ATOM   4106  CD1 LEU B  32       2.618  47.905  65.567  1.00 96.32           C  
ATOM   4110  CD2 LEU B  32       3.329  47.876  63.192  1.00 96.32           C  
ATOM   4114  N   TYR B  33       8.503  47.960  65.296  1.00 96.96           N  
ATOM   4116  CA  TYR B  33       9.694  48.664  65.762  1.00 96.96           C  
ATOM   4118  C   TYR B  33      10.863  48.507  64.768  1.00 96.96           C  
ATOM   4119  CB  TYR B  33      10.091  48.188  67.159  1.00 96.96           C  
ATOM   4122  O   TYR B  33      11.258  47.373  64.480  1.00 96.96           O  
ATOM   4123  CG  TYR B  33       9.047  48.393  68.233  1.00 96.96           C  
ATOM   4124  CD1 TYR B  33       9.009  49.612  68.936  1.00 96.96           C  
ATOM   4126  CD2 TYR B  33       8.142  47.364  68.551  1.00 96.96           C  
ATOM   4128  CE1 TYR B  33       8.063  49.804  69.960  1.00 96.96           C  
ATOM   4130  CE2 TYR B  33       7.201  47.548  69.580  1.00 96.96           C  
ATOM   4132  OH  TYR B  33       6.259  48.954  71.281  1.00 96.96           O  
ATOM   4134  CZ  TYR B  33       7.159  48.772  70.282  1.00 96.96           C  
ATOM   4135  N   PRO B  34      11.456  49.610  64.266  1.00 96.87           N  
ATOM   4136  CA  PRO B  34      12.540  49.546  63.281  1.00 96.87           C  
ATOM   4138  C   PRO B  34      13.801  48.808  63.754  1.00 96.87           C  
ATOM   4139  CB  PRO B  34      12.868  51.005  62.946  1.00 96.87           C  
ATOM   4142  O   PRO B  34      14.459  48.151  62.953  1.00 96.87           O  
ATOM   4143  CG  PRO B  34      11.555  51.737  63.206  1.00 96.87           C  
ATOM   4146  CD  PRO B  34      10.983  50.984  64.402  1.00 96.87           C  
ATOM   4149  N   ASP B  35      14.135  48.877  65.043  1.00 97.31           N  
ATOM   4151  CA  ASP B  35      15.282  48.165  65.627  1.00 97.31           C  
ATOM   4153  C   ASP B  35      15.130  46.639  65.504  1.00 97.31           C  
ATOM   4154  CB  ASP B  35      15.509  48.612  67.091  1.00 97.31           C  
ATOM   4157  O   ASP B  35      16.068  45.954  65.101  1.00 97.31           O  
ATOM   4158  CG  ASP B  35      14.323  48.402  68.050  1.00 97.31           C  
ATOM   4159  OD1 ASP B  35      14.490  48.542  69.286  1.00 97.31           O  
ATOM   4160  OD2 ASP B  35      13.197  48.152  67.577  1.00 97.31           O  
ATOM   4161  N   ALA B  36      13.931  46.109  65.750  1.00 97.56           N  
ATOM   4163  CA  ALA B  36      13.623  44.693  65.558  1.00 97.56           C  
ATOM   4165  C   ALA B  36      13.655  44.272  64.080  1.00 97.56           C  
ATOM   4166  CB  ALA B  36      12.266  44.397  66.195  1.00 97.56           C  
ATOM   4170  O   ALA B  36      14.090  43.159  63.783  1.00 97.56           O  
ATOM   4171  N   GLN B  37      13.246  45.146  63.154  1.00 97.29           N  
ATOM   4173  CA  GLN B  37      13.334  44.869  61.714  1.00 97.29           C  
ATOM   4175  C   GLN B  37      14.797  44.804  61.242  1.00 97.29           C  
ATOM   4176  CB  GLN B  37      12.586  45.945  60.917  1.00 97.29           C  
ATOM   4179  O   GLN B  37      15.173  43.898  60.495  1.00 97.29           O  
ATOM   4180  CG  GLN B  37      11.068  45.975  61.155  1.00 97.29           C  
ATOM   4183  CD  GLN B  37      10.398  47.119  60.393  1.00 97.29           C  
ATOM   4184  NE2 GLN B  37       9.106  47.290  60.512  1.00 97.29           N  
ATOM   4187  OE1 GLN B  37      11.015  47.900  59.686  1.00 97.29           O  
ATOM   4188  N   ILE B  38      15.639  45.734  61.708  1.00 97.40           N  
ATOM   4190  CA  ILE B  38      17.083  45.749  61.416  1.00 97.40           C  
ATOM   4192  C   ILE B  38      17.752  44.499  61.998  1.00 97.40           C  
ATOM   4193  CB  ILE B  38      17.725  47.054  61.944  1.00 97.40           C  
ATOM   4195  O   ILE B  38      18.471  43.800  61.277  1.00 97.40           O  
ATOM   4196  CG1 ILE B  38      17.219  48.265  61.124  1.00 97.40           C  
ATOM   4199  CG2 ILE B  38      19.265  46.990  61.877  1.00 97.40           C  
ATOM   4203  CD1 ILE B  38      17.518  49.621  61.776  1.00 97.40           C  
ATOM   4207  N   ALA B  39      17.459  44.176  63.259  1.00 97.68           N  
ATOM   4209  CA  ALA B  39      17.961  42.977  63.922  1.00 97.68           C  
ATOM   4211  C   ALA B  39      17.533  41.699  63.184  1.00 97.68           C  
ATOM   4212  CB  ALA B  39      17.463  42.987  65.369  1.00 97.68           C  
ATOM   4216  O   ALA B  39      18.350  40.811  62.971  1.00 97.68           O  
ATOM   4217  N   ALA B  40      16.285  41.606  62.712  1.00 97.85           N  
ATOM   4219  CA  ALA B  40      15.815  40.451  61.944  1.00 97.85           C  
ATOM   4221  C   ALA B  40      16.569  40.275  60.621  1.00 97.85           C  
ATOM   4222  CB  ALA B  40      14.315  40.598  61.704  1.00 97.85           C  
ATOM   4226  O   ALA B  40      16.912  39.149  60.254  1.00 97.85           O  
ATOM   4227  N   LYS B  41      16.876  41.379  59.928  1.00 97.47           N  
ATOM   4229  CA  LYS B  41      17.657  41.353  58.685  1.00 97.47           C  
ATOM   4231  C   LYS B  41      19.087  40.863  58.927  1.00 97.47           C  
ATOM   4232  CB  LYS B  41      17.619  42.745  58.037  1.00 97.47           C  
ATOM   4235  O   LYS B  41      19.555  39.995  58.191  1.00 97.47           O  
ATOM   4236  CG  LYS B  41      18.287  42.742  56.653  1.00 97.47           C  
ATOM   4239  CD  LYS B  41      18.243  44.134  56.015  1.00 97.47           C  
ATOM   4242  CE  LYS B  41      18.980  44.097  54.670  1.00 97.47           C  
ATOM   4245  NZ  LYS B  41      19.028  45.434  54.029  1.00 97.47           N  
ATOM   4249  N   ARG B  42      19.765  41.383  59.957  1.00 97.55           N  
ATOM   4251  CA  ARG B  42      21.132  40.960  60.308  1.00 97.55           C  
ATOM   4253  C   ARG B  42      21.157  39.520  60.826  1.00 97.55           C  
ATOM   4254  CB  ARG B  42      21.749  41.966  61.292  1.00 97.55           C  
ATOM   4257  O   ARG B  42      21.970  38.727  60.360  1.00 97.55           O  
ATOM   4258  CG  ARG B  42      23.230  41.646  61.562  1.00 97.55           C  
ATOM   4261  CD  ARG B  42      23.931  42.732  62.387  1.00 97.55           C  
ATOM   4264  NE  ARG B  42      23.418  42.800  63.768  1.00 97.55           N  
ATOM   4266  NH1 ARG B  42      25.007  44.220  64.630  1.00 97.55           N  
ATOM   4269  NH2 ARG B  42      23.478  43.335  65.977  1.00 97.55           N  
ATOM   4272  CZ  ARG B  42      23.962  43.456  64.778  1.00 97.55           C  
ATOM   4273  N   LEU B  43      20.189  39.133  61.658  1.00 97.64           N  
ATOM   4275  CA  LEU B  43      20.023  37.759  62.135  1.00 97.64           C  
ATOM   4277  C   LEU B  43      19.826  36.767  60.985  1.00 97.64           C  
ATOM   4278  CB  LEU B  43      18.832  37.709  63.109  1.00 97.64           C  
ATOM   4281  O   LEU B  43      20.399  35.681  61.027  1.00 97.64           O  
ATOM   4282  CG  LEU B  43      18.598  36.349  63.787  1.00 97.64           C  
ATOM   4284  CD1 LEU B  43      19.829  35.881  64.559  1.00 97.64           C  
ATOM   4288  CD2 LEU B  43      17.433  36.450  64.770  1.00 97.64           C  
ATOM   4292  N   ALA B  44      19.046  37.123  59.961  1.00 97.62           N  
ATOM   4294  CA  ALA B  44      18.852  36.285  58.781  1.00 97.62           C  
ATOM   4296  C   ALA B  44      20.160  36.069  58.003  1.00 97.62           C  
ATOM   4297  CB  ALA B  44      17.767  36.910  57.898  1.00 97.62           C  
ATOM   4301  O   ALA B  44      20.491  34.928  57.678  1.00 97.62           O  
ATOM   4302  N   ALA B  45      20.926  37.139  57.766  1.00 97.54           N  
ATOM   4304  CA  ALA B  45      22.224  37.059  57.098  1.00 97.54           C  
ATOM   4306  C   ALA B  45      23.230  36.221  57.909  1.00 97.54           C  
ATOM   4307  CB  ALA B  45      22.731  38.485  56.849  1.00 97.54           C  
ATOM   4311  O   ALA B  45      23.819  35.271  57.387  1.00 97.54           O  
ATOM   4312  N   ASN B  46      23.339  36.493  59.210  1.00 97.66           N  
ATOM   4314  CA  ASN B  46      24.259  35.804  60.110  1.00 97.66           C  
ATOM   4316  C   ASN B  46      23.904  34.327  60.316  1.00 97.66           C  
ATOM   4317  CB  ASN B  46      24.298  36.567  61.445  1.00 97.66           C  
ATOM   4320  O   ASN B  46      24.792  33.494  60.501  1.00 97.66           O  
ATOM   4321  CG  ASN B  46      25.164  37.814  61.389  1.00 97.66           C  
ATOM   4322  ND2 ASN B  46      25.158  38.624  62.417  1.00 97.66           N  
ATOM   4325  OD1 ASN B  46      25.888  38.041  60.443  1.00 97.66           O  
ATOM   4326  N   ASN B  47      22.619  33.964  60.257  1.00 96.96           N  
ATOM   4328  CA  ASN B  47      22.192  32.570  60.364  1.00 96.96           C  
ATOM   4330  C   ASN B  47      22.648  31.716  59.165  1.00 96.96           C  
ATOM   4331  CB  ASN B  47      20.671  32.533  60.564  1.00 96.96           C  
ATOM   4334  O   ASN B  47      22.893  30.525  59.334  1.00 96.96           O  
ATOM   4335  CG  ASN B  47      20.209  31.199  61.102  1.00 96.96           C  
ATOM   4336  ND2 ASN B  47      19.252  30.576  60.457  1.00 96.96           N  
ATOM   4339  OD1 ASN B  47      20.665  30.750  62.146  1.00 96.96           O  
ATOM   4340  N   ILE B  48      22.812  32.325  57.985  1.00 97.51           N  
ATOM   4342  CA  ILE B  48      23.417  31.682  56.808  1.00 97.51           C  
ATOM   4344  C   ILE B  48      24.946  31.714  56.927  1.00 97.51           C  
ATOM   4345  CB  ILE B  48      22.922  32.363  55.508  1.00 97.51           C  
ATOM   4347  O   ILE B  48      25.596  30.674  56.807  1.00 97.51           O  
ATOM   4348  CG1 ILE B  48      21.391  32.193  55.363  1.00 97.51           C  
ATOM   4351  CG2 ILE B  48      23.648  31.796  54.270  1.00 97.51           C  
ATOM   4355  CD1 ILE B  48      20.778  33.011  54.220  1.00 97.51           C  
ATOM   4359  N   ALA B  49      25.521  32.890  57.200  1.00 97.82           N  
ATOM   4361  CA  ALA B  49      26.968  33.102  57.214  1.00 97.82           C  
ATOM   4363  C   ALA B  49      27.693  32.190  58.210  1.00 97.82           C  
ATOM   4364  CB  ALA B  49      27.237  34.573  57.529  1.00 97.82           C  
ATOM   4368  O   ALA B  49      28.709  31.596  57.869  1.00 97.82           O  
ATOM   4369  N   VAL B  50      27.142  31.999  59.410  1.00 97.47           N  
ATOM   4371  CA  VAL B  50      27.760  31.156  60.444  1.00 97.47           C  
ATOM   4373  C   VAL B  50      27.845  29.679  60.055  1.00 97.47           C  
ATOM   4374  CB  VAL B  50      26.984  31.324  61.750  1.00 97.47           C  
ATOM   4376  O   VAL B  50      28.779  28.984  60.448  1.00 97.47           O  
ATOM   4377  CG1 VAL B  50      25.607  30.644  61.720  1.00 97.47           C  
ATOM   4381  CG2 VAL B  50      27.810  30.869  62.946  1.00 97.47           C  
ATOM   4385  N   GLU B  51      26.897  29.182  59.258  1.00 97.96           N  
ATOM   4387  CA  GLU B  51      26.949  27.817  58.742  1.00 97.96           C  
ATOM   4389  C   GLU B  51      28.060  27.699  57.698  1.00 97.96           C  
ATOM   4390  CB  GLU B  51      25.583  27.412  58.174  1.00 97.96           C  
ATOM   4393  O   GLU B  51      28.865  26.775  57.775  1.00 97.96           O  
ATOM   4394  CG  GLU B  51      24.501  27.256  59.258  1.00 97.96           C  
ATOM   4397  CD  GLU B  51      24.799  26.094  60.217  1.00 97.96           C  
ATOM   4398  OE1 GLU B  51      24.728  26.254  61.459  1.00 97.96           O  
ATOM   4399  OE2 GLU B  51      25.068  24.969  59.732  1.00 97.96           O  
ATOM   4400  N   LYS B  52      28.189  28.681  56.795  1.00 97.87           N  
ATOM   4402  CA  LYS B  52      29.309  28.738  55.839  1.00 97.87           C  
ATOM   4404  C   LYS B  52      30.662  28.877  56.552  1.00 97.87           C  
ATOM   4405  CB  LYS B  52      29.114  29.883  54.832  1.00 97.87           C  
ATOM   4408  O   LYS B  52      31.614  28.214  56.156  1.00 97.87           O  
ATOM   4409  CG  LYS B  52      27.768  29.919  54.093  1.00 97.87           C  
ATOM   4412  CD  LYS B  52      27.423  28.651  53.304  1.00 97.87           C  
ATOM   4415  CE  LYS B  52      26.164  28.963  52.489  1.00 97.87           C  
ATOM   4418  NZ  LYS B  52      25.708  27.823  51.671  1.00 97.87           N  
ATOM   4422  N   ALA B  53      30.735  29.658  57.632  1.00 97.90           N  
ATOM   4424  CA  ALA B  53      31.936  29.821  58.452  1.00 97.90           C  
ATOM   4426  C   ALA B  53      32.350  28.503  59.127  1.00 97.90           C  
ATOM   4427  CB  ALA B  53      31.683  30.916  59.495  1.00 97.90           C  
ATOM   4431  O   ALA B  53      33.520  28.132  59.097  1.00 97.90           O  
ATOM   4432  N   LYS B  54      31.386  27.736  59.656  1.00 97.60           N  
ATOM   4434  CA  LYS B  54      31.629  26.395  60.222  1.00 97.60           C  
ATOM   4436  C   LYS B  54      32.131  25.400  59.173  1.00 97.60           C  
ATOM   4437  CB  LYS B  54      30.348  25.880  60.900  1.00 97.60           C  
ATOM   4440  O   LYS B  54      32.964  24.552  59.486  1.00 97.60           O  
ATOM   4441  CG  LYS B  54      30.091  26.597  62.233  1.00 97.60           C  
ATOM   4444  CD  LYS B  54      28.676  26.338  62.773  1.00 97.60           C  
ATOM   4447  CE  LYS B  54      28.503  27.188  64.041  1.00 97.60           C  
ATOM   4450  NZ  LYS B  54      27.088  27.321  64.469  1.00 97.60           N  
ATOM   4454  N   LEU B  55      31.671  25.501  57.923  1.00 97.89           N  
ATOM   4456  CA  LEU B  55      32.241  24.715  56.823  1.00 97.89           C  
ATOM   4458  C   LEU B  55      33.666  25.176  56.474  1.00 97.89           C  
ATOM   4459  CB  LEU B  55      31.339  24.775  55.581  1.00 97.89           C  
ATOM   4462  O   LEU B  55      34.547  24.338  56.282  1.00 97.89           O  
ATOM   4463  CG  LEU B  55      29.898  24.271  55.746  1.00 97.89           C  
ATOM   4465  CD1 LEU B  55      29.152  24.483  54.430  1.00 97.89           C  
ATOM   4469  CD2 LEU B  55      29.861  22.798  56.131  1.00 97.89           C  
ATOM   4473  N   ALA B  56      33.909  26.491  56.455  1.00 97.72           N  
ATOM   4475  CA  ALA B  56      35.235  27.081  56.257  1.00 97.72           C  
ATOM   4477  C   ALA B  56      36.215  26.756  57.393  1.00 97.72           C  
ATOM   4478  CB  ALA B  56      35.086  28.591  56.034  1.00 97.72           C  
ATOM   4482  O   ALA B  56      37.416  26.747  57.160  1.00 97.72           O  
ATOM   4483  N   GLU B  57      35.740  26.432  58.597  1.00 97.29           N  
ATOM   4485  CA  GLU B  57      36.560  25.830  59.652  1.00 97.29           C  
ATOM   4487  C   GLU B  57      36.786  24.331  59.406  1.00 97.29           C  
ATOM   4488  CB  GLU B  57      35.896  26.081  61.014  1.00 97.29           C  
ATOM   4491  O   GLU B  57      37.909  23.835  59.527  1.00 97.29           O  
ATOM   4492  CG  GLU B  57      36.760  25.552  62.164  1.00 97.29           C  
ATOM   4495  CD  GLU B  57      36.055  25.701  63.512  1.00 97.29           C  
ATOM   4496  OE1 GLU B  57      36.552  26.494  64.337  1.00 97.29           O  
ATOM   4497  OE2 GLU B  57      35.071  24.950  63.720  1.00 97.29           O  
ATOM   4498  N   ASN B  58      35.736  23.592  59.027  1.00 97.06           N  
ATOM   4500  CA  ASN B  58      35.812  22.144  58.836  1.00 97.06           C  
ATOM   4502  C   ASN B  58      36.817  21.734  57.755  1.00 97.06           C  
ATOM   4503  CB  ASN B  58      34.415  21.585  58.526  1.00 97.06           C  
ATOM   4506  O   ASN B  58      37.538  20.757  57.950  1.00 97.06           O  
ATOM   4507  CG  ASN B  58      34.482  20.080  58.351  1.00 97.06           C  
ATOM   4508  ND2 ASN B  58      34.676  19.354  59.421  1.00 97.06           N  
ATOM   4511  OD1 ASN B  58      34.388  19.540  57.264  1.00 97.06           O  
ATOM   4512  N   VAL B  59      36.907  22.488  56.659  1.00 96.77           N  
ATOM   4514  CA  VAL B  59      37.801  22.194  55.527  1.00 96.77           C  
ATOM   4516  C   VAL B  59      39.286  22.089  55.935  1.00 96.77           C  
ATOM   4517  CB  VAL B  59      37.562  23.252  54.433  1.00 96.77           C  
ATOM   4519  O   VAL B  59      40.060  21.361  55.315  1.00 96.77           O  
ATOM   4520  CG1 VAL B  59      38.229  24.587  54.753  1.00 96.77           C  
ATOM   4524  CG2 VAL B  59      38.014  22.758  53.068  1.00 96.77           C  
ATOM   4528  N   TYR B  60      39.703  22.743  57.030  1.00 95.96           N  
ATOM   4530  CA  TYR B  60      41.068  22.617  57.567  1.00 95.96           C  
ATOM   4532  C   TYR B  60      41.356  21.246  58.191  1.00 95.96           C  
ATOM   4533  CB  TYR B  60      41.355  23.740  58.571  1.00 95.96           C  
ATOM   4536  O   TYR B  60      42.518  20.884  58.366  1.00 95.96           O  
ATOM   4537  CG  TYR B  60      41.479  25.107  57.931  1.00 95.96           C  
ATOM   4538  CD1 TYR B  60      42.708  25.524  57.382  1.00 95.96           C  
ATOM   4540  CD2 TYR B  60      40.365  25.960  57.878  1.00 95.96           C  
ATOM   4542  CE1 TYR B  60      42.813  26.788  56.767  1.00 95.96           C  
ATOM   4544  CE2 TYR B  60      40.466  27.221  57.261  1.00 95.96           C  
ATOM   4546  OH  TYR B  60      41.759  28.828  56.055  1.00 95.96           O  
ATOM   4548  CZ  TYR B  60      41.687  27.633  56.697  1.00 95.96           C  
ATOM   4549  N   LYS B  61      40.319  20.452  58.490  1.00 96.21           N  
ATOM   4551  CA  LYS B  61      40.446  19.089  59.022  1.00 96.21           C  
ATOM   4553  C   LYS B  61      40.673  18.042  57.924  1.00 96.21           C  
ATOM   4554  CB  LYS B  61      39.227  18.738  59.897  1.00 96.21           C  
ATOM   4557  O   LYS B  61      40.865  16.871  58.245  1.00 96.21           O  
ATOM   4558  CG  LYS B  61      39.026  19.723  61.059  1.00 96.21           C  
ATOM   4561  CD  LYS B  61      37.796  19.367  61.904  1.00 96.21           C  
ATOM   4564  CE  LYS B  61      37.655  20.422  63.010  1.00 96.21           C  
ATOM   4567  NZ  LYS B  61      36.388  20.297  63.773  1.00 96.21           N  
ATOM   4571  N   THR B  62      40.650  18.423  56.641  1.00 96.49           N  
ATOM   4573  CA  THR B  62      40.908  17.488  55.538  1.00 96.49           C  
ATOM   4575  C   THR B  62      42.387  17.096  55.508  1.00 96.49           C  
ATOM   4576  CB  THR B  62      40.491  18.056  54.174  1.00 96.49           C  
ATOM   4578  O   THR B  62      43.250  17.898  55.143  1.00 96.49           O  
ATOM   4579  CG2 THR B  62      40.547  16.974  53.094  1.00 96.49           C  
ATOM   4583  OG1 THR B  62      39.180  18.569  54.199  1.00 96.49           O  
ATOM   4585  N   VAL B  63      42.667  15.840  55.865  1.00 93.00           N  
ATOM   4587  CA  VAL B  63      44.012  15.244  55.805  1.00 93.00           C  
ATOM   4589  C   VAL B  63      44.230  14.537  54.469  1.00 93.00           C  
ATOM   4590  CB  VAL B  63      44.253  14.290  56.993  1.00 93.00           C  
ATOM   4592  O   VAL B  63      45.179  14.858  53.760  1.00 93.00           O  
ATOM   4593  CG1 VAL B  63      45.646  13.653  56.938  1.00 93.00           C  
ATOM   4597  CG2 VAL B  63      44.128  15.036  58.328  1.00 93.00           C  
ATOM   4601  N   ASN B  64      43.327  13.621  54.111  1.00 94.32           N  
ATOM   4603  CA  ASN B  64      43.327  12.900  52.842  1.00 94.32           C  
ATOM   4605  C   ASN B  64      42.151  13.394  51.976  1.00 94.32           C  
ATOM   4606  CB  ASN B  64      43.253  11.387  53.135  1.00 94.32           C  
ATOM   4609  O   ASN B  64      41.001  13.191  52.370  1.00 94.32           O  
ATOM   4610  CG  ASN B  64      43.265  10.530  51.880  1.00 94.32           C  
ATOM   4611  ND2 ASN B  64      43.257   9.228  52.012  1.00 94.32           N  
ATOM   4614  OD1 ASN B  64      43.293  11.016  50.759  1.00 94.32           O  
ATOM   4615  N   PRO B  65      42.390  14.018  50.806  1.00 93.76           N  
ATOM   4616  CA  PRO B  65      41.310  14.502  49.949  1.00 93.76           C  
ATOM   4618  C   PRO B  65      40.453  13.361  49.378  1.00 93.76           C  
ATOM   4619  CB  PRO B  65      41.998  15.317  48.850  1.00 93.76           C  
ATOM   4622  O   PRO B  65      39.288  13.579  49.058  1.00 93.76           O  
ATOM   4623  CG  PRO B  65      43.381  14.686  48.749  1.00 93.76           C  
ATOM   4626  CD  PRO B  65      43.684  14.276  50.187  1.00 93.76           C  
ATOM   4629  N   LEU B  66      40.965  12.129  49.324  1.00 95.20           N  
ATOM   4631  CA  LEU B  66      40.197  10.961  48.880  1.00 95.20           C  
ATOM   4633  C   LEU B  66      39.257  10.394  49.956  1.00 95.20           C  
ATOM   4634  CB  LEU B  66      41.155   9.883  48.354  1.00 95.20           C  
ATOM   4637  O   LEU B  66      38.478   9.485  49.672  1.00 95.20           O  
ATOM   4638  CG  LEU B  66      42.082  10.330  47.210  1.00 95.20           C  
ATOM   4640  CD1 LEU B  66      42.883   9.118  46.735  1.00 95.20           C  
ATOM   4644  CD2 LEU B  66      41.310  10.893  46.013  1.00 95.20           C  
ATOM   4648  N   GLU B  67      39.293  10.934  51.175  1.00 95.33           N  
ATOM   4650  CA  GLU B  67      38.416  10.551  52.283  1.00 95.33           C  
ATOM   4652  C   GLU B  67      37.469  11.696  52.653  1.00 95.33           C  
ATOM   4653  CB  GLU B  67      39.254  10.114  53.489  1.00 95.33           C  
ATOM   4656  O   GLU B  67      37.676  12.850  52.275  1.00 95.33           O  
ATOM   4657  CG  GLU B  67      39.936   8.761  53.240  1.00 95.33           C  
ATOM   4660  CD  GLU B  67      40.969   8.419  54.320  1.00 95.33           C  
ATOM   4661  OE1 GLU B  67      41.938   7.707  53.970  1.00 95.33           O  
ATOM   4662  OE2 GLU B  67      40.839   8.919  55.458  1.00 95.33           O  
ATOM   4663  N   ALA B  68      36.379  11.384  53.355  1.00 94.60           N  
ATOM   4665  CA  ALA B  68      35.478  12.410  53.870  1.00 94.60           C  
ATOM   4667  C   ALA B  68      36.175  13.231  54.964  1.00 94.60           C  
ATOM   4668  CB  ALA B  68      34.193  11.753  54.383  1.00 94.60           C  
ATOM   4672  O   ALA B  68      36.875  12.681  55.815  1.00 94.60           O  
ATOM   4673  N   THR B  69      35.949  14.543  54.974  1.00 96.26           N  
ATOM   4675  CA  THR B  69      36.508  15.415  56.009  1.00 96.26           C  
ATOM   4677  C   THR B  69      35.902  15.055  57.370  1.00 96.26           C  
ATOM   4678  CB  THR B  69      36.254  16.891  55.686  1.00 96.26           C  
ATOM   4680  O   THR B  69      34.678  14.994  57.487  1.00 96.26           O  
ATOM   4681  CG2 THR B  69      37.009  17.819  56.630  1.00 96.26           C  
ATOM   4685  OG1 THR B  69      36.710  17.147  54.378  1.00 96.26           O  
ATOM   4687  N   PRO B  70      36.699  14.805  58.421  1.00 96.00           N  
ATOM   4688  CA  PRO B  70      36.158  14.459  59.729  1.00 96.00           C  
ATOM   4690  C   PRO B  70      35.489  15.663  60.403  1.00 96.00           C  
ATOM   4691  CB  PRO B  70      37.342  13.912  60.529  1.00 96.00           C  
ATOM   4694  O   PRO B  70      35.870  16.818  60.203  1.00 96.00           O  
ATOM   4695  CG  PRO B  70      38.543  14.624  59.907  1.00 96.00           C  
ATOM   4698  CD  PRO B  70      38.152  14.759  58.437  1.00 96.00           C  
ATOM   4701  N   GLY B  71      34.500  15.392  61.257  1.00 96.53           N  
ATOM   4703  CA  GLY B  71      33.838  16.419  62.066  1.00 96.53           C  
ATOM   4706  C   GLY B  71      33.029  17.434  61.256  1.00 96.53           C  
ATOM   4707  O   GLY B  71      33.002  18.606  61.639  1.00 96.53           O  
ATOM   4708  N   VAL B  72      32.429  17.003  60.136  1.00 97.43           N  
ATOM   4710  CA  VAL B  72      31.501  17.824  59.339  1.00 97.43           C  
ATOM   4712  C   VAL B  72      30.408  18.393  60.257  1.00 97.43           C  
ATOM   4713  CB  VAL B  72      30.844  17.032  58.189  1.00 97.43           C  
ATOM   4715  O   VAL B  72      29.865  17.638  61.069  1.00 97.43           O  
ATOM   4716  CG1 VAL B  72      29.971  17.932  57.309  1.00 97.43           C  
ATOM   4720  CG2 VAL B  72      31.891  16.387  57.282  1.00 97.43           C  
ATOM   4724  N   PRO B  73      30.080  19.695  60.167  1.00 97.26           N  
ATOM   4725  CA  PRO B  73      29.041  20.293  60.997  1.00 97.26           C  
ATOM   4727  C   PRO B  73      27.685  19.584  60.859  1.00 97.26           C  
ATOM   4728  CB  PRO B  73      28.975  21.764  60.570  1.00 97.26           C  
ATOM   4731  O   PRO B  73      27.307  19.151  59.772  1.00 97.26           O  
ATOM   4732  CG  PRO B  73      30.390  22.043  60.068  1.00 97.26           C  
ATOM   4735  CD  PRO B  73      30.757  20.726  59.391  1.00 97.26           C  
ATOM   4738  N   GLU B  74      26.925  19.502  61.958  1.00 97.09           N  
ATOM   4740  CA  GLU B  74      25.579  18.904  61.985  1.00 97.09           C  
ATOM   4742  C   GLU B  74      24.700  19.463  60.848  1.00 97.09           C  
ATOM   4743  CB  GLU B  74      24.941  19.173  63.366  1.00 97.09           C  
ATOM   4746  O   GLU B  74      24.727  20.663  60.583  1.00 97.09           O  
ATOM   4747  CG  GLU B  74      23.581  18.481  63.589  1.00 97.09           C  
ATOM   4750  CD  GLU B  74      22.869  18.874  64.905  1.00 97.09           C  
ATOM   4751  OE1 GLU B  74      21.785  18.309  65.174  1.00 97.09           O  
ATOM   4752  OE2 GLU B  74      23.286  19.844  65.589  1.00 97.09           O  
ATOM   4753  N   GLY B  75      23.911  18.623  60.178  1.00 97.28           N  
ATOM   4755  CA  GLY B  75      23.068  19.034  59.046  1.00 97.28           C  
ATOM   4758  C   GLY B  75      23.802  19.177  57.709  1.00 97.28           C  
ATOM   4759  O   GLY B  75      23.164  19.513  56.716  1.00 97.28           O  
ATOM   4760  N   TRP B  76      25.107  18.906  57.650  1.00 97.78           N  
ATOM   4762  CA  TRP B  76      25.884  18.910  56.410  1.00 97.78           C  
ATOM   4764  C   TRP B  76      26.522  17.548  56.135  1.00 97.78           C  
ATOM   4765  CB  TRP B  76      26.943  20.013  56.466  1.00 97.78           C  
ATOM   4768  O   TRP B  76      26.846  16.792  57.051  1.00 97.78           O  
ATOM   4769  CG  TRP B  76      26.392  21.395  56.559  1.00 97.78           C  
ATOM   4770  CD1 TRP B  76      26.115  22.063  57.701  1.00 97.78           C  
ATOM   4772  CD2 TRP B  76      26.052  22.295  55.469  1.00 97.78           C  
ATOM   4773  CE2 TRP B  76      25.574  23.514  56.033  1.00 97.78           C  
ATOM   4774  CE3 TRP B  76      26.124  22.210  54.062  1.00 97.78           C  
ATOM   4776  NE1 TRP B  76      25.647  23.328  57.399  1.00 97.78           N  
ATOM   4778  CH2 TRP B  76      25.246  24.472  53.832  1.00 97.78           C  
ATOM   4780  CZ2 TRP B  76      25.163  24.582  55.232  1.00 97.78           C  
ATOM   4782  CZ3 TRP B  76      25.746  23.296  53.252  1.00 97.78           C  
ATOM   4784  N   LYS B  77      26.750  17.256  54.853  1.00 97.82           N  
ATOM   4786  CA  LYS B  77      27.502  16.089  54.378  1.00 97.82           C  
ATOM   4788  C   LYS B  77      28.606  16.536  53.424  1.00 97.82           C  
ATOM   4789  CB  LYS B  77      26.522  15.112  53.705  1.00 97.82           C  
ATOM   4792  O   LYS B  77      28.328  17.266  52.481  1.00 97.82           O  
ATOM   4793  CG  LYS B  77      27.215  13.828  53.225  1.00 97.82           C  
ATOM   4796  CD  LYS B  77      26.249  12.907  52.469  1.00 97.82           C  
ATOM   4799  CE  LYS B  77      27.025  11.689  51.948  1.00 97.82           C  
ATOM   4802  NZ  LYS B  77      26.232  10.887  50.979  1.00 97.82           N  
ATOM   4806  N   ASP B  78      29.833  16.062  53.629  1.00 97.55           N  
ATOM   4808  CA  ASP B  78      30.908  16.195  52.637  1.00 97.55           C  
ATOM   4810  C   ASP B  78      30.640  15.231  51.467  1.00 97.55           C  
ATOM   4811  CB  ASP B  78      32.264  15.949  53.324  1.00 97.55           C  
ATOM   4814  O   ASP B  78      30.590  14.011  51.651  1.00 97.55           O  
ATOM   4815  CG  ASP B  78      33.483  16.152  52.415  1.00 97.55           C  
ATOM   4816  OD1 ASP B  78      34.622  16.119  52.941  1.00 97.55           O  
ATOM   4817  OD2 ASP B  78      33.336  16.289  51.182  1.00 97.55           O  
ATOM   4818  N   ILE B  79      30.417  15.787  50.275  1.00 97.42           N  
ATOM   4820  CA  ILE B  79      30.136  15.056  49.031  1.00 97.42           C  
ATOM   4822  C   ILE B  79      31.287  15.150  48.021  1.00 97.42           C  
ATOM   4823  CB  ILE B  79      28.785  15.476  48.407  1.00 97.42           C  
ATOM   4825  O   ILE B  79      31.137  14.728  46.881  1.00 97.42           O  
ATOM   4826  CG1 ILE B  79      28.751  16.970  48.014  1.00 97.42           C  
ATOM   4829  CG2 ILE B  79      27.628  15.119  49.358  1.00 97.42           C  
ATOM   4833  CD1 ILE B  79      27.690  17.291  46.954  1.00 97.42           C  
ATOM   4837  N   SER B  80      32.453  15.660  48.426  1.00 97.12           N  
ATOM   4839  CA  SER B  80      33.605  15.892  47.532  1.00 97.12           C  
ATOM   4841  C   SER B  80      34.155  14.625  46.871  1.00 97.12           C  
ATOM   4842  CB  SER B  80      34.768  16.498  48.310  1.00 97.12           C  
ATOM   4845  O   SER B  80      34.900  14.709  45.904  1.00 97.12           O  
ATOM   4846  OG  SER B  80      34.338  17.531  49.165  1.00 97.12           O  
ATOM   4848  N   ASN B  81      33.809  13.449  47.399  1.00 96.10           N  
ATOM   4850  CA  ASN B  81      34.214  12.149  46.863  1.00 96.10           C  
ATOM   4852  C   ASN B  81      33.052  11.376  46.216  1.00 96.10           C  
ATOM   4853  CB  ASN B  81      34.917  11.366  47.982  1.00 96.10           C  
ATOM   4856  O   ASN B  81      33.228  10.231  45.804  1.00 96.10           O  
ATOM   4857  CG  ASN B  81      36.243  12.004  48.341  1.00 96.10           C  
ATOM   4858  ND2 ASN B  81      36.548  12.151  49.605  1.00 96.10           N  
ATOM   4861  OD1 ASN B  81      37.026  12.367  47.486  1.00 96.10           O  
ATOM   4862  N   ASP B  82      31.869  11.986  46.126  1.00 96.24           N  
ATOM   4864  CA  ASP B  82      30.683  11.397  45.511  1.00 96.24           C  
ATOM   4866  C   ASP B  82      30.560  11.885  44.063  1.00 96.24           C  
ATOM   4867  CB  ASP B  82      29.458  11.722  46.378  1.00 96.24           C  
ATOM   4870  O   ASP B  82      30.031  12.962  43.784  1.00 96.24           O  
ATOM   4871  CG  ASP B  82      28.172  11.022  45.920  1.00 96.24           C  
ATOM   4872  OD1 ASP B  82      27.302  10.831  46.802  1.00 96.24           O  
ATOM   4873  OD2 ASP B  82      28.057  10.693  44.713  1.00 96.24           O  
ATOM   4874  N   ALA B  83      31.070  11.084  43.124  1.00 94.95           N  
ATOM   4876  CA  ALA B  83      31.060  11.424  41.701  1.00 94.95           C  
ATOM   4878  C   ALA B  83      29.638  11.665  41.157  1.00 94.95           C  
ATOM   4879  CB  ALA B  83      31.766  10.300  40.934  1.00 94.95           C  
ATOM   4883  O   ALA B  83      29.437  12.546  40.321  1.00 94.95           O  
ATOM   4884  N   GLY B  84      28.642  10.924  41.655  1.00 95.28           N  
ATOM   4886  CA  GLY B  84      27.247  11.097  41.247  1.00 95.28           C  
ATOM   4889  C   GLY B  84      26.677  12.436  41.716  1.00 95.28           C  
ATOM   4890  O   GLY B  84      25.999  13.122  40.949  1.00 95.28           O  
ATOM   4891  N   ALA B  85      26.991  12.838  42.950  1.00 96.24           N  
ATOM   4893  CA  ALA B  85      26.565  14.125  43.494  1.00 96.24           C  
ATOM   4895  C   ALA B  85      27.290  15.314  42.838  1.00 96.24           C  
ATOM   4896  CB  ALA B  85      26.767  14.109  45.011  1.00 96.24           C  
ATOM   4900  O   ALA B  85      26.655  16.330  42.549  1.00 96.24           O  
ATOM   4901  N   LEU B  86      28.595  15.189  42.571  1.00 96.15           N  
ATOM   4903  CA  LEU B  86      29.400  16.249  41.955  1.00 96.15           C  
ATOM   4905  C   LEU B  86      29.029  16.516  40.491  1.00 96.15           C  
ATOM   4906  CB  LEU B  86      30.891  15.900  42.058  1.00 96.15           C  
ATOM   4909  O   LEU B  86      29.012  17.678  40.072  1.00 96.15           O  
ATOM   4910  CG  LEU B  86      31.511  15.972  43.460  1.00 96.15           C  
ATOM   4912  CD1 LEU B  86      32.998  15.660  43.318  1.00 96.15           C  
ATOM   4916  CD2 LEU B  86      31.367  17.355  44.097  1.00 96.15           C  
ATOM   4920  N   LYS B  87      28.649  15.475  39.737  1.00 95.39           N  
ATOM   4922  CA  LYS B  87      28.293  15.583  38.311  1.00 95.39           C  
ATOM   4924  C   LYS B  87      27.218  16.641  38.037  1.00 95.39           C  
ATOM   4925  CB  LYS B  87      27.890  14.189  37.793  1.00 95.39           C  
ATOM   4928  O   LYS B  87      27.286  17.336  37.027  1.00 95.39           O  
ATOM   4929  CG  LYS B  87      27.513  14.218  36.303  1.00 95.39           C  
ATOM   4932  CD  LYS B  87      27.489  12.827  35.652  1.00 95.39           C  
ATOM   4935  CE  LYS B  87      27.198  13.016  34.154  1.00 95.39           C  
ATOM   4938  NZ  LYS B  87      27.694  11.908  33.304  1.00 95.39           N  
ATOM   4942  N   LYS B  88      26.268  16.836  38.961  1.00 93.67           N  
ATOM   4944  CA  LYS B  88      25.219  17.873  38.870  1.00 93.67           C  
ATOM   4946  C   LYS B  88      25.780  19.302  38.752  1.00 93.67           C  
ATOM   4947  CB  LYS B  88      24.311  17.724  40.099  1.00 93.67           C  
ATOM   4950  O   LYS B  88      25.142  20.173  38.158  1.00 93.67           O  
ATOM   4951  CG  LYS B  88      23.152  18.730  40.108  1.00 93.67           C  
ATOM   4954  CD  LYS B  88      22.230  18.486  41.305  1.00 93.67           C  
ATOM   4957  CE  LYS B  88      21.185  19.600  41.356  1.00 93.67           C  
ATOM   4960  NZ  LYS B  88      20.306  19.496  42.540  1.00 93.67           N  
ATOM   4964  N   TYR B  89      26.967  19.543  39.299  1.00 95.36           N  
ATOM   4966  CA  TYR B  89      27.641  20.841  39.281  1.00 95.36           C  
ATOM   4968  C   TYR B  89      28.705  20.946  38.180  1.00 95.36           C  
ATOM   4969  CB  TYR B  89      28.182  21.158  40.681  1.00 95.36           C  
ATOM   4972  O   TYR B  89      29.400  21.952  38.108  1.00 95.36           O  
ATOM   4973  CG  TYR B  89      27.146  20.971  41.775  1.00 95.36           C  
ATOM   4974  CD1 TYR B  89      26.057  21.859  41.894  1.00 95.36           C  
ATOM   4976  CD2 TYR B  89      27.236  19.852  42.622  1.00 95.36           C  
ATOM   4978  CE1 TYR B  89      25.037  21.599  42.833  1.00 95.36           C  
ATOM   4980  CE2 TYR B  89      26.226  19.590  43.562  1.00 95.36           C  
ATOM   4982  OH  TYR B  89      24.083  20.102  44.467  1.00 95.36           O  
ATOM   4984  CZ  TYR B  89      25.111  20.445  43.646  1.00 95.36           C  
ATOM   4985  N   GLY B  90      28.836  19.928  37.316  1.00 95.82           N  
ATOM   4987  CA  GLY B  90      29.917  19.864  36.327  1.00 95.82           C  
ATOM   4990  C   GLY B  90      31.292  19.668  36.968  1.00 95.82           C  
ATOM   4991  O   GLY B  90      32.294  20.130  36.424  1.00 95.82           O  
ATOM   4992  N   LEU B  91      31.332  19.029  38.140  1.00 94.97           N  
ATOM   4994  CA  LEU B  91      32.551  18.777  38.899  1.00 94.97           C  
ATOM   4996  C   LEU B  91      32.865  17.282  38.954  1.00 94.97           C  
ATOM   4997  CB  LEU B  91      32.423  19.363  40.318  1.00 94.97           C  
ATOM   5000  O   LEU B  91      31.970  16.438  39.019  1.00 94.97           O  
ATOM   5001  CG  LEU B  91      32.206  20.884  40.399  1.00 94.97           C  
ATOM   5003  CD1 LEU B  91      32.145  21.287  41.875  1.00 94.97           C  
ATOM   5007  CD2 LEU B  91      33.322  21.676  39.715  1.00 94.97           C  
ATOM   5011  N   ASP B  92      34.153  16.980  38.997  1.00 93.41           N  
ATOM   5013  CA  ASP B  92      34.734  15.712  39.408  1.00 93.41           C  
ATOM   5015  C   ASP B  92      35.700  15.958  40.577  1.00 93.41           C  
ATOM   5016  CB  ASP B  92      35.379  14.986  38.210  1.00 93.41           C  
ATOM   5019  O   ASP B  92      36.090  17.090  40.861  1.00 93.41           O  
ATOM   5020  CG  ASP B  92      36.411  15.783  37.395  1.00 93.41           C  
ATOM   5021  OD1 ASP B  92      36.936  15.195  36.429  1.00 93.41           O  
ATOM   5022  OD2 ASP B  92      36.647  16.976  37.683  1.00 93.41           O  
ATOM   5023  N   LYS B  93      36.040  14.906  41.328  1.00 93.13           N  
ATOM   5025  CA  LYS B  93      36.849  15.057  42.551  1.00 93.13           C  
ATOM   5027  C   LYS B  93      38.287  15.513  42.269  1.00 93.13           C  
ATOM   5028  CB  LYS B  93      36.799  13.771  43.398  1.00 93.13           C  
ATOM   5031  O   LYS B  93      38.915  16.087  43.148  1.00 93.13           O  
ATOM   5032  CG  LYS B  93      37.566  12.604  42.758  1.00 93.13           C  
ATOM   5035  CD  LYS B  93      37.486  11.303  43.570  1.00 93.13           C  
ATOM   5038  CE  LYS B  93      38.346  10.255  42.848  1.00 93.13           C  
ATOM   5041  NZ  LYS B  93      38.342   8.916  43.479  1.00 93.13           N  
ATOM   5045  N   GLU B  94      38.794  15.234  41.070  1.00 92.81           N  
ATOM   5047  CA  GLU B  94      40.170  15.519  40.646  1.00 92.81           C  
ATOM   5049  C   GLU B  94      40.453  17.027  40.659  1.00 92.81           C  
ATOM   5050  CB  GLU B  94      40.368  14.840  39.279  1.00 92.81           C  
ATOM   5053  O   GLU B  94      41.424  17.458  41.264  1.00 92.81           O  
ATOM   5054  CG  GLU B  94      41.781  14.901  38.675  1.00 92.81           C  
ATOM   5057  CD  GLU B  94      42.068  16.163  37.840  1.00 92.81           C  
ATOM   5058  OE1 GLU B  94      43.147  16.248  37.211  1.00 92.81           O  
ATOM   5059  OE2 GLU B  94      41.117  16.925  37.541  1.00 92.81           O  
ATOM   5060  N   VAL B  95      39.528  17.859  40.170  1.00 92.53           N  
ATOM   5062  CA  VAL B  95      39.728  19.320  40.144  1.00 92.53           C  
ATOM   5064  C   VAL B  95      39.598  20.017  41.503  1.00 92.53           C  
ATOM   5065  CB  VAL B  95      38.801  19.994  39.121  1.00 92.53           C  
ATOM   5067  O   VAL B  95      39.809  21.229  41.594  1.00 92.53           O  
ATOM   5068  CG1 VAL B  95      39.110  19.506  37.704  1.00 92.53           C  
ATOM   5072  CG2 VAL B  95      37.312  19.787  39.423  1.00 92.53           C  
ATOM   5076  N   LEU B  96      39.213  19.298  42.563  1.00 96.11           N  
ATOM   5078  CA  LEU B  96      38.984  19.885  43.887  1.00 96.11           C  
ATOM   5080  C   LEU B  96      40.272  20.079  44.693  1.00 96.11           C  
ATOM   5081  CB  LEU B  96      37.968  19.041  44.677  1.00 96.11           C  
ATOM   5084  O   LEU B  96      40.230  20.720  45.739  1.00 96.11           O  
ATOM   5085  CG  LEU B  96      36.550  18.996  44.087  1.00 96.11           C  
ATOM   5087  CD1 LEU B  96      35.657  18.142  44.990  1.00 96.11           C  
ATOM   5091  CD2 LEU B  96      35.911  20.385  43.997  1.00 96.11           C  
ATOM   5095  N   PHE B  97      41.404  19.538  44.255  1.00 95.11           N  
ATOM   5097  CA  PHE B  97      42.681  19.697  44.943  1.00 95.11           C  
ATOM   5099  C   PHE B  97      43.841  19.630  43.949  1.00 95.11           C  
ATOM   5100  CB  PHE B  97      42.807  18.673  46.083  1.00 95.11           C  
ATOM   5103  O   PHE B  97      43.678  19.157  42.831  1.00 95.11           O  
ATOM   5104  CG  PHE B  97      42.722  17.210  45.681  1.00 95.11           C  
ATOM   5105  CD1 PHE B  97      41.482  16.618  45.372  1.00 95.11           C  
ATOM   5107  CD2 PHE B  97      43.885  16.421  45.662  1.00 95.11           C  
ATOM   5109  CE1 PHE B  97      41.408  15.251  45.057  1.00 95.11           C  
ATOM   5111  CE2 PHE B  97      43.816  15.055  45.348  1.00 95.11           C  
ATOM   5113  CZ  PHE B  97      42.573  14.469  45.061  1.00 95.11           C  
ATOM   5115  N   ASP B  98      45.007  20.147  44.324  1.00 92.67           N  
ATOM   5117  CA  ASP B  98      46.232  19.887  43.572  1.00 92.67           C  
ATOM   5119  C   ASP B  98      46.805  18.510  43.937  1.00 92.67           C  
ATOM   5120  CB  ASP B  98      47.253  21.030  43.738  1.00 92.67           C  
ATOM   5123  O   ASP B  98      46.711  18.027  45.057  1.00 92.67           O  
ATOM   5124  CG  ASP B  98      47.608  21.390  45.182  1.00 92.67           C  
ATOM   5125  OD1 ASP B  98      48.318  22.394  45.395  1.00 92.67           O  
ATOM   5126  OD2 ASP B  98      47.117  20.728  46.107  1.00 92.67           O  
ATOM   5127  N   HIS B  99      47.440  17.841  42.985  1.00 91.33           N  
ATOM   5129  CA  HIS B  99      47.947  16.478  43.183  1.00 91.33           C  
ATOM   5131  C   HIS B  99      49.408  16.451  43.665  1.00 91.33           C  
ATOM   5132  CB  HIS B  99      47.680  15.694  41.906  1.00 91.33           C  
ATOM   5135  O   HIS B  99      50.164  15.514  43.380  1.00 91.33           O  
ATOM   5136  CG  HIS B  99      46.218  15.642  41.575  1.00 91.33           C  
ATOM   5137  CD2 HIS B  99      45.566  16.370  40.619  1.00 91.33           C  
ATOM   5139  ND1 HIS B  99      45.272  14.930  42.266  1.00 91.33           N  
ATOM   5141  CE1 HIS B  99      44.070  15.246  41.764  1.00 91.33           C  
ATOM   5143  NE2 HIS B  99      44.205  16.111  40.755  1.00 91.33           N  
ATOM   5144  N   ALA B 100      49.819  17.506  44.373  1.00 88.99           N  
ATOM   5146  CA  ALA B 100      51.147  17.647  44.957  1.00 88.99           C  
ATOM   5148  C   ALA B 100      51.304  16.785  46.223  1.00 88.99           C  
ATOM   5149  CB  ALA B 100      51.401  19.136  45.232  1.00 88.99           C  
ATOM   5153  O   ALA B 100      50.329  16.323  46.813  1.00 88.99           O  
ATOM   5154  N   ASP B 101      52.548  16.587  46.674  1.00 85.78           N  
ATOM   5156  CA  ASP B 101      52.856  15.768  47.859  1.00 85.78           C  
ATOM   5158  C   ASP B 101      52.132  16.219  49.132  1.00 85.78           C  
ATOM   5159  CB  ASP B 101      54.371  15.786  48.119  1.00 85.78           C  
ATOM   5162  O   ASP B 101      51.770  15.393  49.973  1.00 85.78           O  
ATOM   5163  CG  ASP B 101      55.124  14.830  47.202  1.00 85.78           C  
ATOM   5164  OD1 ASP B 101      56.277  15.111  46.830  1.00 85.78           O  
ATOM   5165  OD2 ASP B 101      54.562  13.755  46.900  1.00 85.78           O  
ATOM   5166  N   THR B 102      51.902  17.519  49.251  1.00 81.65           N  
ATOM   5168  CA  THR B 102      51.045  18.135  50.255  1.00 81.65           C  
ATOM   5170  C   THR B 102      50.113  19.075  49.515  1.00 81.65           C  
ATOM   5171  CB  THR B 102      51.863  18.905  51.301  1.00 81.65           C  
ATOM   5173  O   THR B 102      50.584  20.112  49.058  1.00 81.65           O  
ATOM   5174  CG2 THR B 102      52.587  17.935  52.232  1.00 81.65           C  
ATOM   5178  OG1 THR B 102      52.840  19.730  50.712  1.00 81.65           O  
ATOM   5180  N   PRO B 103      48.825  18.730  49.351  1.00 83.32           N  
ATOM   5181  CA  PRO B 103      47.970  19.548  48.528  1.00 83.32           C  
ATOM   5183  C   PRO B 103      47.739  20.880  49.213  1.00 83.32           C  
ATOM   5184  CB  PRO B 103      46.681  18.759  48.304  1.00 83.32           C  
ATOM   5187  O   PRO B 103      47.202  20.892  50.332  1.00 83.32           O  
ATOM   5188  CG  PRO B 103      46.676  17.677  49.370  1.00 83.32           C  
ATOM   5191  CD  PRO B 103      48.155  17.496  49.726  1.00 83.32           C  
ATOM   5194  N   ASP B 104      48.158  21.965  48.587  1.00 87.36           N  
ATOM   5196  CA  ASP B 104      48.046  23.313  49.124  1.00 87.36           C  
ATOM   5198  C   ASP B 104      46.749  23.949  48.630  1.00 87.36           C  
ATOM   5199  CB  ASP B 104      49.293  24.101  48.738  1.00 87.36           C  
ATOM   5202  O   ASP B 104      45.974  24.465  49.444  1.00 87.36           O  
ATOM   5203  CG  ASP B 104      50.532  23.661  49.528  1.00 87.36           C  
ATOM   5204  OD1 ASP B 104      51.634  23.692  48.937  1.00 87.36           O  
ATOM   5205  OD2 ASP B 104      50.373  23.352  50.737  1.00 87.36           O  
ATOM   5206  N   PHE B 105      46.425  23.755  47.347  1.00 93.74           N  
ATOM   5208  CA  PHE B 105      45.088  23.994  46.821  1.00 93.74           C  
ATOM   5210  C   PHE B 105      44.142  22.859  47.220  1.00 93.74           C  
ATOM   5211  CB  PHE B 105      45.145  24.149  45.303  1.00 93.74           C  
ATOM   5214  O   PHE B 105      44.314  21.708  46.827  1.00 93.74           O  
ATOM   5215  CG  PHE B 105      43.810  24.498  44.687  1.00 93.74           C  
ATOM   5216  CD1 PHE B 105      42.996  23.487  44.148  1.00 93.74           C  
ATOM   5218  CD2 PHE B 105      43.379  25.834  44.661  1.00 93.74           C  
ATOM   5220  CE1 PHE B 105      41.765  23.811  43.558  1.00 93.74           C  
ATOM   5222  CE2 PHE B 105      42.153  26.163  44.061  1.00 93.74           C  
ATOM   5224  CZ  PHE B 105      41.357  25.153  43.495  1.00 93.74           C  
ATOM   5226  N   LEU B 106      43.106  23.177  47.994  1.00 95.98           N  
ATOM   5228  CA  LEU B 106      42.076  22.210  48.360  1.00 95.98           C  
ATOM   5230  C   LEU B 106      40.724  22.892  48.540  1.00 95.98           C  
ATOM   5231  CB  LEU B 106      42.531  21.447  49.616  1.00 95.98           C  
ATOM   5234  O   LEU B 106      40.590  23.856  49.295  1.00 95.98           O  
ATOM   5235  CG  LEU B 106      41.561  20.327  50.042  1.00 95.98           C  
ATOM   5237  CD1 LEU B 106      42.331  19.090  50.507  1.00 95.98           C  
ATOM   5241  CD2 LEU B 106      40.661  20.777  51.195  1.00 95.98           C  
ATOM   5245  N   ALA B 107      39.713  22.324  47.901  1.00 97.16           N  
ATOM   5247  CA  ALA B 107      38.315  22.645  48.076  1.00 97.16           C  
ATOM   5249  C   ALA B 107      37.526  21.391  48.470  1.00 97.16           C  
ATOM   5250  CB  ALA B 107      37.781  23.294  46.795  1.00 97.16           C  
ATOM   5254  O   ALA B 107      37.864  20.271  48.085  1.00 97.16           O  
ATOM   5255  N   ARG B 108      36.450  21.575  49.237  1.00 97.55           N  
ATOM   5257  CA  ARG B 108      35.489  20.519  49.591  1.00 97.55           C  
ATOM   5259  C   ARG B 108      34.077  20.977  49.272  1.00 97.55           C  
ATOM   5260  CB  ARG B 108      35.611  20.137  51.074  1.00 97.55           C  
ATOM   5263  O   ARG B 108      33.748  22.138  49.476  1.00 97.55           O  
ATOM   5264  CG  ARG B 108      37.007  19.656  51.491  1.00 97.55           C  
ATOM   5267  CD  ARG B 108      37.489  18.420  50.750  1.00 97.55           C  
ATOM   5270  NE  ARG B 108      36.731  17.218  51.107  1.00 97.55           N  
ATOM   5272  NH1 ARG B 108      37.959  15.815  49.805  1.00 97.55           N  
ATOM   5275  NH2 ARG B 108      36.377  15.004  51.159  1.00 97.55           N  
ATOM   5278  CZ  ARG B 108      37.030  16.012  50.690  1.00 97.55           C  
ATOM   5279  N   VAL B 109      33.234  20.073  48.790  1.00 97.79           N  
ATOM   5281  CA  VAL B 109      31.830  20.341  48.479  1.00 97.79           C  
ATOM   5283  C   VAL B 109      30.949  19.736  49.565  1.00 97.79           C  
ATOM   5284  CB  VAL B 109      31.448  19.835  47.077  1.00 97.79           C  
ATOM   5286  O   VAL B 109      30.987  18.532  49.817  1.00 97.79           O  
ATOM   5287  CG1 VAL B 109      30.032  20.304  46.720  1.00 97.79           C  
ATOM   5291  CG2 VAL B 109      32.403  20.372  46.002  1.00 97.79           C  
ATOM   5295  N   TYR B 110      30.131  20.573  50.192  1.00 97.93           N  
ATOM   5297  CA  TYR B 110      29.216  20.201  51.263  1.00 97.93           C  
ATOM   5299  C   TYR B 110      27.763  20.310  50.803  1.00 97.93           C  
ATOM   5300  CB  TYR B 110      29.472  21.066  52.498  1.00 97.93           C  
ATOM   5303  O   TYR B 110      27.346  21.326  50.248  1.00 97.93           O  
ATOM   5304  CG  TYR B 110      30.859  20.912  53.088  1.00 97.93           C  
ATOM   5305  CD1 TYR B 110      31.097  19.964  54.104  1.00 97.93           C  
ATOM   5307  CD2 TYR B 110      31.907  21.734  52.636  1.00 97.93           C  
ATOM   5309  CE1 TYR B 110      32.377  19.856  54.683  1.00 97.93           C  
ATOM   5311  CE2 TYR B 110      33.183  21.628  53.217  1.00 97.93           C  
ATOM   5313  OH  TYR B 110      34.661  20.606  54.791  1.00 97.93           O  
ATOM   5315  CZ  TYR B 110      33.424  20.693  54.239  1.00 97.93           C  
ATOM   5316  N   GLN B 111      26.978  19.272  51.070  1.00 97.73           N  
ATOM   5318  CA  GLN B 111      25.545  19.206  50.797  1.00 97.73           C  
ATOM   5320  C   GLN B 111      24.762  19.452  52.099  1.00 97.73           C  
ATOM   5321  CB  GLN B 111      25.237  17.830  50.189  1.00 97.73           C  
ATOM   5324  O   GLN B 111      25.006  18.737  53.075  1.00 97.73           O  
ATOM   5325  CG  GLN B 111      23.756  17.585  49.860  1.00 97.73           C  
ATOM   5328  CD  GLN B 111      23.202  18.514  48.785  1.00 97.73           C  
ATOM   5329  NE2 GLN B 111      22.088  19.162  49.047  1.00 97.73           N  
ATOM   5332  OE1 GLN B 111      23.750  18.666  47.703  1.00 97.73           O  
ATOM   5333  N   PRO B 112      23.826  20.416  52.137  1.00 97.41           N  
ATOM   5334  CA  PRO B 112      22.923  20.577  53.270  1.00 97.41           C  
ATOM   5336  C   PRO B 112      21.878  19.456  53.292  1.00 97.41           C  
ATOM   5337  CB  PRO B 112      22.277  21.951  53.095  1.00 97.41           C  
ATOM   5340  O   PRO B 112      21.377  19.036  52.243  1.00 97.41           O  
ATOM   5341  CG  PRO B 112      22.302  22.167  51.585  1.00 97.41           C  
ATOM   5344  CD  PRO B 112      23.562  21.438  51.134  1.00 97.41           C  
ATOM   5347  N   ASP B 113      21.536  19.003  54.494  1.00 97.26           N  
ATOM   5349  CA  ASP B 113      20.435  18.082  54.749  1.00 97.26           C  
ATOM   5351  C   ASP B 113      19.099  18.833  54.670  1.00 97.26           C  
ATOM   5352  CB  ASP B 113      20.632  17.392  56.108  1.00 97.26           C  
ATOM   5355  O   ASP B 113      18.823  19.750  55.451  1.00 97.26           O  
ATOM   5356  CG  ASP B 113      19.597  16.296  56.384  1.00 97.26           C  
ATOM   5357  OD1 ASP B 113      19.765  15.606  57.410  1.00 97.26           O  
ATOM   5358  OD2 ASP B 113      18.645  16.158  55.580  1.00 97.26           O  
ATOM   5359  N   SER B 114      18.251  18.431  53.725  1.00 96.47           N  
ATOM   5361  CA  SER B 114      16.931  19.027  53.537  1.00 96.47           C  
ATOM   5363  C   SER B 114      15.975  18.729  54.692  1.00 96.47           C  
ATOM   5364  CB  SER B 114      16.323  18.563  52.213  1.00 96.47           C  
ATOM   5367  O   SER B 114      15.062  19.517  54.924  1.00 96.47           O  
ATOM   5368  OG  SER B 114      16.234  17.150  52.166  1.00 96.47           O  
ATOM   5370  N   ALA B 115      16.199  17.662  55.469  1.00 97.30           N  
ATOM   5372  CA  ALA B 115      15.447  17.412  56.698  1.00 97.30           C  
ATOM   5374  C   ALA B 115      15.779  18.429  57.807  1.00 97.30           C  
ATOM   5375  CB  ALA B 115      15.720  15.974  57.153  1.00 97.30           C  
ATOM   5379  O   ALA B 115      14.994  18.597  58.739  1.00 97.30           O  
ATOM   5380  N   VAL B 116      16.920  19.124  57.704  1.00 97.67           N  
ATOM   5382  CA  VAL B 116      17.365  20.145  58.664  1.00 97.67           C  
ATOM   5384  C   VAL B 116      17.064  21.557  58.171  1.00 97.67           C  
ATOM   5385  CB  VAL B 116      18.862  19.972  58.986  1.00 97.67           C  
ATOM   5387  O   VAL B 116      16.464  22.347  58.897  1.00 97.67           O  
ATOM   5388  CG1 VAL B 116      19.372  21.068  59.927  1.00 97.67           C  
ATOM   5392  CG2 VAL B 116      19.116  18.621  59.668  1.00 97.67           C  
ATOM   5396  N   PHE B 117      17.491  21.883  56.950  1.00 97.31           N  
ATOM   5398  CA  PHE B 117      17.449  23.247  56.413  1.00 97.31           C  
ATOM   5400  C   PHE B 117      16.307  23.485  55.416  1.00 97.31           C  
ATOM   5401  CB  PHE B 117      18.804  23.558  55.765  1.00 97.31           C  
ATOM   5404  O   PHE B 117      16.118  24.611  54.957  1.00 97.31           O  
ATOM   5405  CG  PHE B 117      19.992  23.488  56.705  1.00 97.31           C  
ATOM   5406  CD1 PHE B 117      20.132  24.442  57.729  1.00 97.31           C  
ATOM   5408  CD2 PHE B 117      20.991  22.514  56.526  1.00 97.31           C  
ATOM   5410  CE1 PHE B 117      21.270  24.448  58.551  1.00 97.31           C  
ATOM   5412  CE2 PHE B 117      22.144  22.541  57.327  1.00 97.31           C  
ATOM   5414  CZ  PHE B 117      22.284  23.504  58.334  1.00 97.31           C  
ATOM   5416  N   GLY B 118      15.564  22.444  55.024  1.00 96.74           N  
ATOM   5418  CA  GLY B 118      14.613  22.531  53.918  1.00 96.74           C  
ATOM   5421  C   GLY B 118      15.313  22.955  52.625  1.00 96.74           C  
ATOM   5422  O   GLY B 118      16.266  22.315  52.183  1.00 96.74           O  
ATOM   5423  N   SER B 119      14.844  24.053  52.034  1.00 95.89           N  
ATOM   5425  CA  SER B 119      15.437  24.690  50.851  1.00 95.89           C  
ATOM   5427  C   SER B 119      16.214  25.972  51.172  1.00 95.89           C  
ATOM   5428  CB  SER B 119      14.341  24.957  49.812  1.00 95.89           C  
ATOM   5431  O   SER B 119      16.518  26.732  50.256  1.00 95.89           O  
ATOM   5432  OG  SER B 119      13.352  25.825  50.340  1.00 95.89           O  
ATOM   5434  N   ASP B 120      16.492  26.257  52.449  1.00 96.36           N  
ATOM   5436  CA  ASP B 120      17.085  27.540  52.861  1.00 96.36           C  
ATOM   5438  C   ASP B 120      18.597  27.618  52.607  1.00 96.36           C  
ATOM   5439  CB  ASP B 120      16.831  27.796  54.350  1.00 96.36           C  
ATOM   5442  O   ASP B 120      19.161  28.709  52.585  1.00 96.36           O  
ATOM   5443  CG  ASP B 120      15.363  27.808  54.771  1.00 96.36           C  
ATOM   5444  OD1 ASP B 120      15.103  27.432  55.935  1.00 96.36           O  
ATOM   5445  OD2 ASP B 120      14.452  28.225  54.022  1.00 96.36           O  
ATOM   5446  N   MET B 121      19.259  26.470  52.433  1.00 97.64           N  
ATOM   5448  CA  MET B 121      20.703  26.381  52.224  1.00 97.64           C  
ATOM   5450  C   MET B 121      21.012  25.702  50.892  1.00 97.64           C  
ATOM   5451  CB  MET B 121      21.374  25.637  53.392  1.00 97.64           C  
ATOM   5454  O   MET B 121      20.454  24.648  50.581  1.00 97.64           O  
ATOM   5455  CG  MET B 121      21.222  26.370  54.733  1.00 97.64           C  
ATOM   5458  SD  MET B 121      21.885  28.062  54.786  1.00 97.64           S  
ATOM   5459  CE  MET B 121      23.645  27.746  55.013  1.00 97.64           C  
ATOM   5463  N   ASN B 122      21.954  26.268  50.137  1.00 97.27           N  
ATOM   5465  CA  ASN B 122      22.491  25.623  48.942  1.00 97.27           C  
ATOM   5467  C   ASN B 122      23.690  24.719  49.287  1.00 97.27           C  
ATOM   5468  CB  ASN B 122      22.885  26.676  47.895  1.00 97.27           C  
ATOM   5471  O   ASN B 122      24.399  24.971  50.276  1.00 97.27           O  
ATOM   5472  CG  ASN B 122      21.737  27.554  47.444  1.00 97.27           C  
ATOM   5473  ND2 ASN B 122      21.984  28.830  47.277  1.00 97.27           N  
ATOM   5476  OD1 ASN B 122      20.624  27.102  47.213  1.00 97.27           O  
ATOM   5477  N   PRO B 123      23.971  23.705  48.442  1.00 97.46           N  
ATOM   5478  CA  PRO B 123      25.284  23.068  48.369  1.00 97.46           C  
ATOM   5480  C   PRO B 123      26.386  24.127  48.357  1.00 97.46           C  
ATOM   5481  CB  PRO B 123      25.300  22.250  47.075  1.00 97.46           C  
ATOM   5484  O   PRO B 123      26.182  25.207  47.812  1.00 97.46           O  
ATOM   5485  CG  PRO B 123      23.824  22.081  46.730  1.00 97.46           C  
ATOM   5488  CD  PRO B 123      23.128  23.274  47.343  1.00 97.46           C  
ATOM   5491  N   THR B 124      27.525  23.855  48.987  1.00 97.72           N  
ATOM   5493  CA  THR B 124      28.602  24.845  49.131  1.00 97.72           C  
ATOM   5495  C   THR B 124      29.955  24.235  48.807  1.00 97.72           C  
ATOM   5496  CB  THR B 124      28.646  25.426  50.549  1.00 97.72           C  
ATOM   5498  O   THR B 124      30.331  23.256  49.446  1.00 97.72           O  
ATOM   5499  CG2 THR B 124      29.541  26.659  50.659  1.00 97.72           C  
ATOM   5503  OG1 THR B 124      27.346  25.814  50.919  1.00 97.72           O  
ATOM   5505  N   ILE B 125      30.703  24.823  47.873  1.00 97.69           N  
ATOM   5507  CA  ILE B 125      32.131  24.532  47.707  1.00 97.69           C  
ATOM   5509  C   ILE B 125      32.946  25.460  48.609  1.00 97.69           C  
ATOM   5510  CB  ILE B 125      32.570  24.570  46.230  1.00 97.69           C  
ATOM   5512  O   ILE B 125      32.730  26.669  48.633  1.00 97.69           O  
ATOM   5513  CG1 ILE B 125      34.037  24.106  46.110  1.00 97.69           C  
ATOM   5516  CG2 ILE B 125      32.370  25.950  45.593  1.00 97.69           C  
ATOM   5520  CD1 ILE B 125      34.483  23.840  44.668  1.00 97.69           C  
ATOM   5524  N   VAL B 126      33.861  24.891  49.381  1.00 97.92           N  
ATOM   5526  CA  VAL B 126      34.616  25.603  50.406  1.00 97.92           C  
ATOM   5528  C   VAL B 126      36.099  25.416  50.177  1.00 97.92           C  
ATOM   5529  CB  VAL B 126      34.219  25.154  51.813  1.00 97.92           C  
ATOM   5531  O   VAL B 126      36.580  24.285  50.186  1.00 97.92           O  
ATOM   5532  CG1 VAL B 126      34.916  25.997  52.879  1.00 97.92           C  
ATOM   5536  CG2 VAL B 126      32.707  25.293  52.015  1.00 97.92           C  
ATOM   5540  N   PHE B 127      36.815  26.520  50.005  1.00 97.38           N  
ATOM   5542  CA  PHE B 127      38.258  26.543  49.807  1.00 97.38           C  
ATOM   5544  C   PHE B 127      38.982  26.625  51.148  1.00 97.38           C  
ATOM   5545  CB  PHE B 127      38.625  27.719  48.903  1.00 97.38           C  
ATOM   5548  O   PHE B 127      38.708  27.505  51.973  1.00 97.38           O  
ATOM   5549  CG  PHE B 127      38.133  27.552  47.484  1.00 97.38           C  
ATOM   5550  CD1 PHE B 127      38.965  26.943  46.529  1.00 97.38           C  
ATOM   5552  CD2 PHE B 127      36.836  27.969  47.125  1.00 97.38           C  
ATOM   5554  CE1 PHE B 127      38.497  26.748  45.222  1.00 97.38           C  
ATOM   5556  CE2 PHE B 127      36.374  27.765  45.815  1.00 97.38           C  
ATOM   5558  CZ  PHE B 127      37.201  27.147  44.865  1.00 97.38           C  
ATOM   5560  N   ARG B 128      39.939  25.720  51.358  1.00 94.69           N  
ATOM   5562  CA  ARG B 128      40.854  25.792  52.494  1.00 94.69           C  
ATOM   5564  C   ARG B 128      41.893  26.870  52.220  1.00 94.69           C  
ATOM   5565  CB  ARG B 128      41.498  24.422  52.728  1.00 94.69           C  
ATOM   5568  O   ARG B 128      42.459  26.928  51.132  1.00 94.69           O  
ATOM   5569  CG  ARG B 128      42.175  24.340  54.109  1.00 94.69           C  
ATOM   5572  CD  ARG B 128      42.948  23.039  54.290  1.00 94.69           C  
ATOM   5575  NE  ARG B 128      44.014  22.969  53.293  1.00 94.69           N  
ATOM   5577  NH1 ARG B 128      44.241  20.697  53.211  1.00 94.69           N  
ATOM   5580  NH2 ARG B 128      45.247  22.064  51.693  1.00 94.69           N  
ATOM   5583  CZ  ARG B 128      44.493  21.890  52.738  1.00 94.69           C  
ATOM   5584  N   GLY B 129      42.158  27.709  53.212  1.00 89.93           N  
ATOM   5586  CA  GLY B 129      43.311  28.596  53.167  1.00 89.93           C  
ATOM   5589  C   GLY B 129      44.614  27.871  53.497  1.00 89.93           C  
ATOM   5590  O   GLY B 129      44.656  26.670  53.774  1.00 89.93           O  
ATOM   5591  N   SER B 130      45.679  28.655  53.508  1.00 81.85           N  
ATOM   5593  CA  SER B 130      46.925  28.475  54.245  1.00 81.85           C  
ATOM   5595  C   SER B 130      46.835  27.471  55.409  1.00 81.85           C  
ATOM   5596  CB  SER B 130      47.197  29.890  54.772  1.00 81.85           C  
ATOM   5599  O   SER B 130      46.260  27.787  56.450  1.00 81.85           O  
ATOM   5600  OG  SER B 130      47.303  30.763  53.652  1.00 81.85           O  
ATOM   5602  N   ARG B 131      47.369  26.244  55.251  1.00 77.49           N  
ATOM   5604  CA  ARG B 131      47.296  25.199  56.307  1.00 77.49           C  
ATOM   5606  C   ARG B 131      48.046  25.597  57.560  1.00 77.49           C  
ATOM   5607  CB  ARG B 131      47.937  23.878  55.869  1.00 77.49           C  
ATOM   5610  O   ARG B 131      47.621  25.321  58.677  1.00 77.49           O  
ATOM   5611  CG  ARG B 131      47.120  23.074  54.866  1.00 77.49           C  
ATOM   5614  CD  ARG B 131      47.832  21.726  54.701  1.00 77.49           C  
ATOM   5617  NE  ARG B 131      47.305  20.968  53.561  1.00 77.49           N  
ATOM   5619  NH1 ARG B 131      47.618  18.838  54.351  1.00 77.49           N  
ATOM   5622  NH2 ARG B 131      46.640  19.138  52.395  1.00 77.49           N  
ATOM   5625  CZ  ARG B 131      47.189  19.662  53.448  1.00 77.49           C  
ATOM   5626  N   GLN B 132      49.219  26.154  57.346  1.00 63.98           N  
ATOM   5628  CA  GLN B 132      50.026  26.647  58.422  1.00 63.98           C  
ATOM   5630  C   GLN B 132      49.810  28.154  58.506  1.00 63.98           C  
ATOM   5631  CB  GLN B 132      51.474  26.218  58.210  1.00 63.98           C  
ATOM   5634  O   GLN B 132      49.661  28.812  57.474  1.00 63.98           O  
ATOM   5635  CG  GLN B 132      51.643  24.703  58.410  1.00 63.98           C  
ATOM   5638  CD  GLN B 132      53.106  24.293  58.369  1.00 63.98           C  
ATOM   5639  NE2 GLN B 132      53.530  23.320  59.136  1.00 63.98           N  
ATOM   5642  OE1 GLN B 132      53.896  24.840  57.634  1.00 63.98           O  
ATOM   5643  N   PRO B 133      49.881  28.727  59.716  1.00 52.86           N  
ATOM   5644  CA  PRO B 133      50.152  30.155  59.868  1.00 52.86           C  
ATOM   5646  C   PRO B 133      51.378  30.568  59.040  1.00 52.86           C  
ATOM   5647  CB  PRO B 133      50.409  30.355  61.366  1.00 52.86           C  
ATOM   5650  O   PRO B 133      51.479  31.703  58.607  1.00 52.86           O  
ATOM   5651  CG  PRO B 133      49.750  29.148  62.030  1.00 52.86           C  
ATOM   5654  CD  PRO B 133      49.912  28.044  60.996  1.00 52.86           C  
ATOM   5657  N   GLU B 134      52.253  29.595  58.780  1.00 50.06           N  
ATOM   5659  CA  GLU B 134      53.420  29.631  57.910  1.00 50.06           C  
ATOM   5661  C   GLU B 134      53.103  29.749  56.415  1.00 50.06           C  
ATOM   5662  CB  GLU B 134      54.268  28.362  58.113  1.00 50.06           C  
ATOM   5665  O   GLU B 134      54.030  29.819  55.639  1.00 50.06           O  
ATOM   5666  CG  GLU B 134      54.474  27.947  59.577  1.00 50.06           C  
ATOM   5669  CD  GLU B 134      55.168  26.587  59.713  1.00 50.06           C  
ATOM   5670  OE1 GLU B 134      54.659  25.774  60.525  1.00 50.06           O  
ATOM   5671  OE2 GLU B 134      56.253  26.415  59.121  1.00 50.06           O  
ATOM   5672  N   PHE B 135      51.857  29.758  55.940  1.00 46.71           N  
ATOM   5674  CA  PHE B 135      51.590  30.188  54.554  1.00 46.71           C  
ATOM   5676  C   PHE B 135      51.571  31.700  54.405  1.00 46.71           C  
ATOM   5677  CB  PHE B 135      50.277  29.627  54.071  1.00 46.71           C  
ATOM   5680  O   PHE B 135      51.617  32.237  53.305  1.00 46.71           O  
ATOM   5681  CG  PHE B 135      50.410  28.655  52.950  1.00 46.71           C  
ATOM   5682  CD1 PHE B 135      50.636  29.109  51.640  1.00 46.71           C  
ATOM   5684  CD2 PHE B 135      50.323  27.284  53.239  1.00 46.71           C  
ATOM   5686  CE1 PHE B 135      50.792  28.173  50.609  1.00 46.71           C  
ATOM   5688  CE2 PHE B 135      50.464  26.352  52.205  1.00 46.71           C  
ATOM   5690  CZ  PHE B 135      50.714  26.802  50.898  1.00 46.71           C  
ATOM   5692  N   PHE B 136      51.582  32.385  55.531  1.00 49.86           N  
ATOM   5694  CA  PHE B 136      52.459  33.519  55.627  1.00 49.86           C  
ATOM   5696  C   PHE B 136      53.831  32.885  55.929  1.00 49.86           C  
ATOM   5697  CB  PHE B 136      51.858  34.458  56.678  1.00 49.86           C  
ATOM   5700  O   PHE B 136      54.044  32.608  57.109  1.00 49.86           O  
ATOM   5701  CG  PHE B 136      50.432  34.812  56.291  1.00 49.86           C  
ATOM   5702  CD1 PHE B 136      50.224  35.672  55.199  1.00 49.86           C  
ATOM   5704  CD2 PHE B 136      49.329  34.172  56.894  1.00 49.86           C  
ATOM   5706  CE1 PHE B 136      48.926  35.920  54.730  1.00 49.86           C  
ATOM   5708  CE2 PHE B 136      48.026  34.419  56.424  1.00 49.86           C  
ATOM   5710  CZ  PHE B 136      47.828  35.293  55.341  1.00 49.86           C  
ATOM   5712  N   PRO B 137      54.692  32.539  54.916  1.00 51.36           N  
ATOM   5713  CA  PRO B 137      55.997  31.808  54.953  1.00 51.36           C  
ATOM   5715  C   PRO B 137      56.898  32.131  56.119  1.00 51.36           C  
ATOM   5716  CB  PRO B 137      56.714  32.106  53.631  1.00 51.36           C  
ATOM   5719  O   PRO B 137      57.899  31.487  56.416  1.00 51.36           O  
ATOM   5720  CG  PRO B 137      55.811  33.081  52.907  1.00 51.36           C  
ATOM   5723  CD  PRO B 137      54.456  32.775  53.518  1.00 51.36           C  
ATOM   5726  N   THR B 138      56.545  33.195  56.776  1.00 51.44           N  
ATOM   5728  CA  THR B 138      57.266  33.881  57.766  1.00 51.44           C  
ATOM   5730  C   THR B 138      56.221  34.344  58.761  1.00 51.44           C  
ATOM   5731  CB  THR B 138      58.016  34.993  57.035  1.00 51.44           C  
ATOM   5733  O   THR B 138      55.308  35.115  58.469  1.00 51.44           O  
ATOM   5734  CG2 THR B 138      59.146  34.376  56.194  1.00 51.44           C  
ATOM   5738  OG1 THR B 138      57.125  35.654  56.153  1.00 51.44           O  
ATOM   5740  N   LYS B 139      56.462  33.961  60.016  1.00 54.55           N  
ATOM   5742  CA  LYS B 139      55.928  34.640  61.209  1.00 54.55           C  
ATOM   5744  C   LYS B 139      56.034  36.167  61.119  1.00 54.55           C  
ATOM   5745  CB  LYS B 139      56.729  34.169  62.426  1.00 54.55           C  
ATOM   5748  O   LYS B 139      55.394  36.895  61.864  1.00 54.55           O  
ATOM   5749  CG  LYS B 139      56.482  32.688  62.724  1.00 54.55           C  
ATOM   5752  CD  LYS B 139      57.281  32.261  63.957  1.00 54.55           C  
ATOM   5755  CE  LYS B 139      56.931  30.808  64.274  1.00 54.55           C  
ATOM   5758  NZ  LYS B 139      57.684  30.308  65.448  1.00 54.55           N  
ATOM   5762  N   ASN B 140      56.880  36.628  60.215  1.00 59.95           N  
ATOM   5764  CA  ASN B 140      57.005  37.978  59.770  1.00 59.95           C  
ATOM   5766  C   ASN B 140      56.278  38.146  58.429  1.00 59.95           C  
ATOM   5767  CB  ASN B 140      58.521  38.193  59.696  1.00 59.95           C  
ATOM   5770  O   ASN B 140      56.869  37.918  57.377  1.00 59.95           O  
ATOM   5771  CG  ASN B 140      58.899  39.639  59.784  1.00 59.95           C  
ATOM   5772  ND2 ASN B 140      60.144  39.925  59.503  1.00 59.95           N  
ATOM   5775  OD1 ASN B 140      58.106  40.507  60.110  1.00 59.95           O  
ATOM   5776  N   MET B 141      55.007  38.543  58.446  1.00 66.64           N  
ATOM   5778  CA  MET B 141      54.251  38.905  57.237  1.00 66.64           C  
ATOM   5780  C   MET B 141      55.081  39.782  56.284  1.00 66.64           C  
ATOM   5781  CB  MET B 141      53.001  39.657  57.693  1.00 66.64           C  
ATOM   5784  O   MET B 141      55.027  39.595  55.082  1.00 66.64           O  
ATOM   5785  CG  MET B 141      52.144  40.156  56.534  1.00 66.64           C  
ATOM   5788  SD  MET B 141      51.189  38.897  55.656  1.00 66.64           S  
ATOM   5789  CE  MET B 141      50.043  38.341  56.948  1.00 66.64           C  
ATOM   5793  N   ALA B 142      55.924  40.661  56.825  1.00 67.41           N  
ATOM   5795  CA  ALA B 142      56.954  41.408  56.120  1.00 67.41           C  
ATOM   5797  C   ALA B 142      57.713  40.627  55.045  1.00 67.41           C  
ATOM   5798  CB  ALA B 142      57.978  41.816  57.176  1.00 67.41           C  
ATOM   5802  O   ALA B 142      57.889  41.123  53.939  1.00 67.41           O  
ATOM   5803  N   ASP B 143      58.165  39.419  55.366  1.00 66.96           N  
ATOM   5805  CA  ASP B 143      58.896  38.583  54.428  1.00 66.96           C  
ATOM   5807  C   ASP B 143      57.935  37.921  53.426  1.00 66.96           C  
ATOM   5808  CB  ASP B 143      59.721  37.542  55.182  1.00 66.96           C  
ATOM   5811  O   ASP B 143      58.333  37.746  52.284  1.00 66.96           O  
ATOM   5812  CG  ASP B 143      60.776  38.062  56.157  1.00 66.96           C  
ATOM   5813  OD1 ASP B 143      60.984  37.391  57.195  1.00 66.96           O  
ATOM   5814  OD2 ASP B 143      61.345  39.146  55.902  1.00 66.96           O  
ATOM   5815  N   TRP B 144      56.667  37.631  53.770  1.00 64.17           N  
ATOM   5817  CA  TRP B 144      55.639  37.260  52.776  1.00 64.17           C  
ATOM   5819  C   TRP B 144      55.193  38.454  51.938  1.00 64.17           C  
ATOM   5820  CB  TRP B 144      54.401  36.587  53.395  1.00 64.17           C  
ATOM   5823  O   TRP B 144      54.683  38.243  50.863  1.00 64.17           O  
ATOM   5824  CG  TRP B 144      53.350  36.114  52.406  1.00 64.17           C  
ATOM   5825  CD1 TRP B 144      53.417  35.055  51.558  1.00 64.17           C  
ATOM   5827  CD2 TRP B 144      52.130  36.793  51.984  1.00 64.17           C  
ATOM   5828  CE2 TRP B 144      51.422  35.978  51.051  1.00 64.17           C  
ATOM   5829  CE3 TRP B 144      51.601  38.074  52.211  1.00 64.17           C  
ATOM   5831  NE1 TRP B 144      52.232  34.895  50.869  1.00 64.17           N  
ATOM   5833  CH2 TRP B 144      49.735  37.644  50.674  1.00 64.17           C  
ATOM   5835  CZ2 TRP B 144      50.225  36.359  50.441  1.00 64.17           C  
ATOM   5837  CZ3 TRP B 144      50.446  38.488  51.536  1.00 64.17           C  
ATOM   5839  N   ILE B 145      55.402  39.705  52.348  1.00 64.41           N  
ATOM   5841  CA  ILE B 145      55.172  40.866  51.477  1.00 64.41           C  
ATOM   5843  C   ILE B 145      56.375  41.043  50.551  1.00 64.41           C  
ATOM   5844  CB  ILE B 145      54.858  42.139  52.290  1.00 64.41           C  
ATOM   5846  O   ILE B 145      56.228  41.033  49.333  1.00 64.41           O  
ATOM   5847  CG1 ILE B 145      53.576  41.924  53.108  1.00 64.41           C  
ATOM   5850  CG2 ILE B 145      54.650  43.334  51.338  1.00 64.41           C  
ATOM   5854  CD1 ILE B 145      53.224  43.060  54.075  1.00 64.41           C  
ATOM   5858  N   ASN B 146      57.582  41.123  51.120  1.00 64.75           N  
ATOM   5860  CA  ASN B 146      58.832  41.313  50.376  1.00 64.75           C  
ATOM   5862  C   ASN B 146      59.106  40.165  49.398  1.00 64.75           C  
ATOM   5863  CB  ASN B 146      59.997  41.414  51.376  1.00 64.75           C  
ATOM   5866  O   ASN B 146      59.456  40.394  48.242  1.00 64.75           O  
ATOM   5867  CG  ASN B 146      60.062  42.728  52.124  1.00 64.75           C  
ATOM   5868  ND2 ASN B 146      60.648  42.729  53.297  1.00 64.75           N  
ATOM   5871  OD1 ASN B 146      59.657  43.777  51.661  1.00 64.75           O  
ATOM   5872  N   ASN B 147      58.929  38.923  49.856  1.00 65.79           N  
ATOM   5874  CA  ASN B 147      59.031  37.724  49.026  1.00 65.79           C  
ATOM   5876  C   ASN B 147      57.671  37.323  48.454  1.00 65.79           C  
ATOM   5877  CB  ASN B 147      59.637  36.547  49.808  1.00 65.79           C  
ATOM   5880  O   ASN B 147      57.604  36.353  47.705  1.00 65.79           O  
ATOM   5881  CG  ASN B 147      60.920  36.883  50.538  1.00 65.79           C  
ATOM   5882  ND2 ASN B 147      61.109  36.342  51.717  1.00 65.79           N  
ATOM   5885  OD1 ASN B 147      61.776  37.612  50.066  1.00 65.79           O  
ATOM   5886  N   GLY B 148      56.598  38.044  48.781  1.00 56.72           N  
ATOM   5888  CA  GLY B 148      55.247  37.787  48.284  1.00 56.72           C  
ATOM   5891  C   GLY B 148      55.229  37.740  46.794  1.00 56.72           C  
ATOM   5892  O   GLY B 148      54.748  36.771  46.243  1.00 56.72           O  
ATOM   5893  N   ALA B 149      55.917  38.676  46.144  1.00 58.90           N  
ATOM   5895  CA  ALA B 149      56.117  38.647  44.702  1.00 58.90           C  
ATOM   5897  C   ALA B 149      56.665  37.303  44.168  1.00 58.90           C  
ATOM   5898  CB  ALA B 149      57.039  39.814  44.340  1.00 58.90           C  
ATOM   5902  O   ALA B 149      56.337  36.908  43.053  1.00 58.90           O  
ATOM   5903  N   GLN B 150      57.471  36.578  44.953  1.00 64.13           N  
ATOM   5905  CA  GLN B 150      57.930  35.226  44.615  1.00 64.13           C  
ATOM   5907  C   GLN B 150      56.858  34.163  44.915  1.00 64.13           C  
ATOM   5908  CB  GLN B 150      59.242  34.890  45.348  1.00 64.13           C  
ATOM   5911  O   GLN B 150      56.654  33.258  44.107  1.00 64.13           O  
ATOM   5912  CG  GLN B 150      60.372  35.894  45.070  1.00 64.13           C  
ATOM   5915  CD  GLN B 150      61.675  35.541  45.781  1.00 64.13           C  
ATOM   5916  NE2 GLN B 150      62.726  36.298  45.563  1.00 64.13           N  
ATOM   5919  OE1 GLN B 150      61.794  34.594  46.539  1.00 64.13           O  
ATOM   5920  N   GLY B 151      56.144  34.290  46.038  1.00 64.41           N  
ATOM   5922  CA  GLY B 151      54.996  33.448  46.400  1.00 64.41           C  
ATOM   5925  C   GLY B 151      53.786  33.604  45.469  1.00 64.41           C  
ATOM   5926  O   GLY B 151      53.079  32.626  45.226  1.00 64.41           O  
ATOM   5927  N   LEU B 152      53.628  34.778  44.842  1.00 63.95           N  
ATOM   5929  CA  LEU B 152      52.590  35.106  43.866  1.00 63.95           C  
ATOM   5931  C   LEU B 152      52.593  34.110  42.703  1.00 63.95           C  
ATOM   5932  CB  LEU B 152      52.775  36.534  43.299  1.00 63.95           C  
ATOM   5935  O   LEU B 152      51.560  33.920  42.076  1.00 63.95           O  
ATOM   5936  CG  LEU B 152      52.394  37.736  44.189  1.00 63.95           C  
ATOM   5938  CD1 LEU B 152      52.582  39.036  43.401  1.00 63.95           C  
ATOM   5942  CD2 LEU B 152      50.954  37.693  44.685  1.00 63.95           C  
ATOM   5946  N   GLY B 153      53.721  33.450  42.414  1.00 69.46           N  
ATOM   5948  CA  GLY B 153      53.774  32.366  41.435  1.00 69.46           C  
ATOM   5951  C   GLY B 153      52.939  31.148  41.843  1.00 69.46           C  
ATOM   5952  O   GLY B 153      52.133  30.677  41.045  1.00 69.46           O  
ATOM   5953  N   MET B 154      53.092  30.671  43.083  1.00 74.00           N  
ATOM   5955  CA  MET B 154      52.276  29.566  43.610  1.00 74.00           C  
ATOM   5957  C   MET B 154      50.817  29.989  43.741  1.00 74.00           C  
ATOM   5958  CB  MET B 154      52.787  29.102  44.983  1.00 74.00           C  
ATOM   5961  O   MET B 154      49.909  29.268  43.331  1.00 74.00           O  
ATOM   5962  CG  MET B 154      54.152  28.418  44.890  1.00 74.00           C  
ATOM   5965  SD  MET B 154      54.697  27.597  46.414  1.00 74.00           S  
ATOM   5966  CE  MET B 154      54.793  29.001  47.557  1.00 74.00           C  
ATOM   5970  N   GLU B 155      50.592  31.203  44.234  1.00 77.36           N  
ATOM   5972  CA  GLU B 155      49.241  31.735  44.371  1.00 77.36           C  
ATOM   5974  C   GLU B 155      48.568  31.911  43.009  1.00 77.36           C  
ATOM   5975  CB  GLU B 155      49.281  33.041  45.161  1.00 77.36           C  
ATOM   5978  O   GLU B 155      47.388  31.602  42.871  1.00 77.36           O  
ATOM   5979  CG  GLU B 155      49.696  32.767  46.614  1.00 77.36           C  
ATOM   5982  CD  GLU B 155      49.895  34.041  47.432  1.00 77.36           C  
ATOM   5983  OE1 GLU B 155      50.553  33.911  48.490  1.00 77.36           O  
ATOM   5984  OE2 GLU B 155      49.398  35.107  47.004  1.00 77.36           O  
ATOM   5985  N   SER B 156      49.311  32.304  41.970  1.00 85.08           N  
ATOM   5987  CA  SER B 156      48.790  32.406  40.603  1.00 85.08           C  
ATOM   5989  C   SER B 156      48.233  31.073  40.103  1.00 85.08           C  
ATOM   5990  CB  SER B 156      49.879  32.897  39.639  1.00 85.08           C  
ATOM   5993  O   SER B 156      47.182  31.054  39.458  1.00 85.08           O  
ATOM   5994  OG  SER B 156      49.301  33.231  38.388  1.00 85.08           O  
ATOM   5996  N   ASP B 157      48.887  29.955  40.425  1.00 89.46           N  
ATOM   5998  CA  ASP B 157      48.410  28.629  40.029  1.00 89.46           C  
ATOM   6000  C   ASP B 157      47.191  28.184  40.855  1.00 89.46           C  
ATOM   6001  CB  ASP B 157      49.572  27.622  40.049  1.00 89.46           C  
ATOM   6004  O   ASP B 157      46.252  27.607  40.302  1.00 89.46           O  
ATOM   6005  CG  ASP B 157      50.610  27.867  38.933  1.00 89.46           C  
ATOM   6006  OD1 ASP B 157      51.723  27.305  39.041  1.00 89.46           O  
ATOM   6007  OD2 ASP B 157      50.295  28.580  37.936  1.00 89.46           O  
ATOM   6008  N   TYR B 158      47.117  28.536  42.141  1.00 92.31           N  
ATOM   6010  CA  TYR B 158      45.912  28.300  42.948  1.00 92.31           C  
ATOM   6012  C   TYR B 158      44.715  29.118  42.450  1.00 92.31           C  
ATOM   6013  CB  TYR B 158      46.201  28.609  44.421  1.00 92.31           C  
ATOM   6016  O   TYR B 158      43.615  28.578  42.310  1.00 92.31           O  
ATOM   6017  CG  TYR B 158      47.346  27.847  45.059  1.00 92.31           C  
ATOM   6018  CD1 TYR B 158      47.780  26.593  44.570  1.00 92.31           C  
ATOM   6020  CD2 TYR B 158      47.991  28.421  46.169  1.00 92.31           C  
ATOM   6022  CE1 TYR B 158      48.859  25.925  45.179  1.00 92.31           C  
ATOM   6024  CE2 TYR B 158      49.091  27.775  46.755  1.00 92.31           C  
ATOM   6026  OH  TYR B 158      50.646  25.982  46.800  1.00 92.31           O  
ATOM   6028  CZ  TYR B 158      49.538  26.539  46.252  1.00 92.31           C  
ATOM   6029  N   TYR B 159      44.920  30.393  42.108  1.00 93.43           N  
ATOM   6031  CA  TYR B 159      43.874  31.236  41.529  1.00 93.43           C  
ATOM   6033  C   TYR B 159      43.418  30.723  40.156  1.00 93.43           C  
ATOM   6034  CB  TYR B 159      44.332  32.702  41.470  1.00 93.43           C  
ATOM   6037  O   TYR B 159      42.218  30.714  39.893  1.00 93.43           O  
ATOM   6038  CG  TYR B 159      44.250  33.427  42.804  1.00 93.43           C  
ATOM   6039  CD1 TYR B 159      42.990  33.659  43.385  1.00 93.43           C  
ATOM   6041  CD2 TYR B 159      45.409  33.884  43.461  1.00 93.43           C  
ATOM   6043  CE1 TYR B 159      42.899  34.305  44.630  1.00 93.43           C  
ATOM   6045  CE2 TYR B 159      45.322  34.509  44.721  1.00 93.43           C  
ATOM   6047  OH  TYR B 159      43.945  35.322  46.522  1.00 93.43           O  
ATOM   6049  CZ  TYR B 159      44.059  34.714  45.314  1.00 93.43           C  
ATOM   6050  N   LYS B 160      44.323  30.202  39.313  1.00 93.57           N  
ATOM   6052  CA  LYS B 160      43.947  29.510  38.060  1.00 93.57           C  
ATOM   6054  C   LYS B 160      43.026  28.320  38.310  1.00 93.57           C  
ATOM   6055  CB  LYS B 160      45.193  28.991  37.333  1.00 93.57           C  
ATOM   6058  O   LYS B 160      42.000  28.191  37.645  1.00 93.57           O  
ATOM   6059  CG  LYS B 160      45.910  30.076  36.545  1.00 93.57           C  
ATOM   6062  CD  LYS B 160      47.279  29.585  36.084  1.00 93.57           C  
ATOM   6065  CE  LYS B 160      48.235  30.745  35.826  1.00 93.57           C  
ATOM   6068  NZ  LYS B 160      49.617  30.214  35.791  1.00 93.57           N  
ATOM   6072  N   ARG B 161      43.361  27.464  39.282  1.00 94.69           N  
ATOM   6074  CA  ARG B 161      42.517  26.315  39.657  1.00 94.69           C  
ATOM   6076  C   ARG B 161      41.155  26.768  40.191  1.00 94.69           C  
ATOM   6077  CB  ARG B 161      43.234  25.437  40.691  1.00 94.69           C  
ATOM   6080  O   ARG B 161      40.129  26.226  39.781  1.00 94.69           O  
ATOM   6081  CG  ARG B 161      44.463  24.688  40.160  1.00 94.69           C  
ATOM   6084  CD  ARG B 161      45.090  23.898  41.319  1.00 94.69           C  
ATOM   6087  NE  ARG B 161      46.321  23.201  40.923  1.00 94.69           N  
ATOM   6089  NH1 ARG B 161      45.392  21.412  39.790  1.00 94.69           N  
ATOM   6092  NH2 ARG B 161      47.585  21.694  39.824  1.00 94.69           N  
ATOM   6095  CZ  ARG B 161      46.415  22.104  40.196  1.00 94.69           C  
ATOM   6096  N   ALA B 162      41.125  27.798  41.039  1.00 95.98           N  
ATOM   6098  CA  ALA B 162      39.885  28.389  41.548  1.00 95.98           C  
ATOM   6100  C   ALA B 162      39.002  28.949  40.420  1.00 95.98           C  
ATOM   6101  CB  ALA B 162      40.240  29.485  42.559  1.00 95.98           C  
ATOM   6105  O   ALA B 162      37.782  28.759  40.429  1.00 95.98           O  
ATOM   6106  N   VAL B 163      39.606  29.596  39.424  1.00 94.97           N  
ATOM   6108  CA  VAL B 163      38.883  30.118  38.262  1.00 94.97           C  
ATOM   6110  C   VAL B 163      38.383  28.995  37.365  1.00 94.97           C  
ATOM   6111  CB  VAL B 163      39.726  31.135  37.488  1.00 94.97           C  
ATOM   6113  O   VAL B 163      37.232  29.057  36.954  1.00 94.97           O  
ATOM   6114  CG1 VAL B 163      39.021  31.488  36.176  1.00 94.97           C  
ATOM   6118  CG2 VAL B 163      39.893  32.390  38.355  1.00 94.97           C  
ATOM   6122  N   ARG B 164      39.152  27.923  37.136  1.00 95.77           N  
ATOM   6124  CA  ARG B 164      38.663  26.739  36.401  1.00 95.77           C  
ATOM   6126  C   ARG B 164      37.445  26.113  37.059  1.00 95.77           C  
ATOM   6127  CB  ARG B 164      39.800  25.733  36.228  1.00 95.77           C  
ATOM   6130  O   ARG B 164      36.480  25.794  36.367  1.00 95.77           O  
ATOM   6131  CG  ARG B 164      39.413  24.389  35.571  1.00 95.77           C  
ATOM   6134  CD  ARG B 164      40.638  23.467  35.461  1.00 95.77           C  
ATOM   6137  NE  ARG B 164      40.330  22.133  34.924  1.00 95.77           N  
ATOM   6139  NH1 ARG B 164      42.269  21.054  35.626  1.00 95.77           N  
ATOM   6142  NH2 ARG B 164      40.711  19.946  34.525  1.00 95.77           N  
ATOM   6145  CZ  ARG B 164      41.104  21.065  35.041  1.00 95.77           C  
ATOM   6146  N   LEU B 165      37.448  25.990  38.388  1.00 96.24           N  
ATOM   6148  CA  LEU B 165      36.249  25.584  39.123  1.00 96.24           C  
ATOM   6150  C   LEU B 165      35.099  26.560  38.866  1.00 96.24           C  
ATOM   6151  CB  LEU B 165      36.552  25.479  40.625  1.00 96.24           C  
ATOM   6154  O   LEU B 165      33.993  26.126  38.563  1.00 96.24           O  
ATOM   6155  CG  LEU B 165      37.422  24.271  41.005  1.00 96.24           C  
ATOM   6157  CD1 LEU B 165      37.807  24.385  42.475  1.00 96.24           C  
ATOM   6161  CD2 LEU B 165      36.676  22.954  40.819  1.00 96.24           C  
ATOM   6165  N   GLY B 166      35.358  27.868  38.905  1.00 96.51           N  
ATOM   6167  CA  GLY B 166      34.352  28.886  38.604  1.00 96.51           C  
ATOM   6170  C   GLY B 166      33.772  28.759  37.189  1.00 96.51           C  
ATOM   6171  O   GLY B 166      32.554  28.758  37.016  1.00 96.51           O  
ATOM   6172  N   SER B 167      34.627  28.555  36.189  1.00 96.19           N  
ATOM   6174  CA  SER B 167      34.272  28.340  34.784  1.00 96.19           C  
ATOM   6176  C   SER B 167      33.414  27.093  34.581  1.00 96.19           C  
ATOM   6177  CB  SER B 167      35.553  28.225  33.950  1.00 96.19           C  
ATOM   6180  O   SER B 167      32.475  27.130  33.786  1.00 96.19           O  
ATOM   6181  OG  SER B 167      36.226  29.463  33.979  1.00 96.19           O  
ATOM   6183  N   ARG B 168      33.681  26.010  35.323  1.00 96.10           N  
ATOM   6185  CA  ARG B 168      32.845  24.797  35.326  1.00 96.10           C  
ATOM   6187  C   ARG B 168      31.501  25.035  36.017  1.00 96.10           C  
ATOM   6188  CB  ARG B 168      33.615  23.634  35.976  1.00 96.10           C  
ATOM   6191  O   ARG B 168      30.457  24.714  35.450  1.00 96.10           O  
ATOM   6192  CG  ARG B 168      34.758  23.109  35.088  1.00 96.10           C  
ATOM   6195  CD  ARG B 168      35.466  21.935  35.775  1.00 96.10           C  
ATOM   6198  NE  ARG B 168      36.446  21.271  34.888  1.00 96.10           N  
ATOM   6200  NH1 ARG B 168      36.346  19.176  35.847  1.00 96.10           N  
ATOM   6203  NH2 ARG B 168      37.604  19.500  34.042  1.00 96.10           N  
ATOM   6206  CZ  ARG B 168      36.795  19.991  34.932  1.00 96.10           C  
ATOM   6207  N   LEU B 169      31.508  25.671  37.189  1.00 96.46           N  
ATOM   6209  CA  LEU B 169      30.298  25.992  37.952  1.00 96.46           C  
ATOM   6211  C   LEU B 169      29.360  26.956  37.213  1.00 96.46           C  
ATOM   6212  CB  LEU B 169      30.693  26.583  39.317  1.00 96.46           C  
ATOM   6215  O   LEU B 169      28.144  26.858  37.366  1.00 96.46           O  
ATOM   6216  CG  LEU B 169      31.311  25.572  40.299  1.00 96.46           C  
ATOM   6218  CD1 LEU B 169      31.615  26.278  41.620  1.00 96.46           C  
ATOM   6222  CD2 LEU B 169      30.389  24.377  40.526  1.00 96.46           C  
ATOM   6226  N   ALA B 170      29.905  27.838  36.372  1.00 95.73           N  
ATOM   6228  CA  ALA B 170      29.125  28.720  35.505  1.00 95.73           C  
ATOM   6230  C   ALA B 170      28.218  27.968  34.516  1.00 95.73           C  
ATOM   6231  CB  ALA B 170      30.092  29.572  34.690  1.00 95.73           C  
ATOM   6235  O   ALA B 170      27.207  28.510  34.074  1.00 95.73           O  
ATOM   6236  N   LYS B 171      28.593  26.735  34.148  1.00 95.51           N  
ATOM   6238  CA  LYS B 171      27.847  25.886  33.207  1.00 95.51           C  
ATOM   6240  C   LYS B 171      26.746  25.082  33.898  1.00 95.51           C  
ATOM   6241  CB  LYS B 171      28.804  24.935  32.469  1.00 95.51           C  
ATOM   6244  O   LYS B 171      25.920  24.476  33.216  1.00 95.51           O  
ATOM   6245  CG  LYS B 171      29.969  25.645  31.774  1.00 95.51           C  
ATOM   6248  CD  LYS B 171      30.922  24.626  31.141  1.00 95.51           C  
ATOM   6251  CE  LYS B 171      32.157  25.381  30.662  1.00 95.51           C  
ATOM   6254  NZ  LYS B 171      33.267  24.500  30.244  1.00 95.51           N  
ATOM   6258  N   SER B 172      26.739  25.029  35.233  1.00 93.38           N  
ATOM   6260  CA  SER B 172      25.727  24.285  35.979  1.00 93.38           C  
ATOM   6262  C   SER B 172      24.413  25.058  36.041  1.00 93.38           C  
ATOM   6263  CB  SER B 172      26.188  23.937  37.396  1.00 93.38           C  
ATOM   6266  O   SER B 172      24.364  26.221  36.428  1.00 93.38           O  
ATOM   6267  OG  SER B 172      25.209  23.088  37.988  1.00 93.38           O  
ATOM   6269  N   VAL B 173      23.314  24.364  35.747  1.00 91.86           N  
ATOM   6271  CA  VAL B 173      21.950  24.864  35.999  1.00 91.86           C  
ATOM   6273  C   VAL B 173      21.592  24.877  37.490  1.00 91.86           C  
ATOM   6274  CB  VAL B 173      20.911  24.038  35.216  1.00 91.86           C  
ATOM   6276  O   VAL B 173      20.582  25.454  37.891  1.00 91.86           O  
ATOM   6277  CG1 VAL B 173      21.139  24.162  33.705  1.00 91.86           C  
ATOM   6281  CG2 VAL B 173      20.914  22.549  35.601  1.00 91.86           C  
ATOM   6285  N   SER B 174      22.388  24.205  38.325  1.00 93.94           N  
ATOM   6287  CA  SER B 174      22.135  24.066  39.756  1.00 93.94           C  
ATOM   6289  C   SER B 174      22.913  25.108  40.545  1.00 93.94           C  
ATOM   6290  CB  SER B 174      22.511  22.664  40.220  1.00 93.94           C  
ATOM   6293  O   SER B 174      24.104  25.297  40.328  1.00 93.94           O  
ATOM   6294  OG  SER B 174      21.717  21.734  39.507  1.00 93.94           O  
ATOM   6296  N   LYS B 175      22.249  25.749  41.511  1.00 95.34           N  
ATOM   6298  CA  LYS B 175      22.905  26.686  42.426  1.00 95.34           C  
ATOM   6300  C   LYS B 175      23.870  25.956  43.357  1.00 95.34           C  
ATOM   6301  CB  LYS B 175      21.880  27.483  43.242  1.00 95.34           C  
ATOM   6304  O   LYS B 175      23.538  24.896  43.896  1.00 95.34           O  
ATOM   6305  CG  LYS B 175      21.038  28.405  42.350  1.00 95.34           C  
ATOM   6308  CD  LYS B 175      20.146  29.298  43.217  1.00 95.34           C  
ATOM   6311  CE  LYS B 175      19.334  30.238  42.323  1.00 95.34           C  
ATOM   6314  NZ  LYS B 175      18.535  31.187  43.136  1.00 95.34           N  
ATOM   6318  N   ILE B 176      25.024  26.570  43.573  1.00 96.97           N  
ATOM   6320  CA  ILE B 176      26.024  26.171  44.555  1.00 96.97           C  
ATOM   6322  C   ILE B 176      26.653  27.446  45.107  1.00 96.97           C  
ATOM   6323  CB  ILE B 176      27.055  25.202  43.931  1.00 96.97           C  
ATOM   6325  O   ILE B 176      27.052  28.316  44.345  1.00 96.97           O  
ATOM   6326  CG1 ILE B 176      28.065  24.706  44.986  1.00 96.97           C  
ATOM   6329  CG2 ILE B 176      27.786  25.808  42.723  1.00 96.97           C  
ATOM   6333  CD1 ILE B 176      28.923  23.519  44.537  1.00 96.97           C  
ATOM   6337  N   ASP B 177      26.706  27.570  46.424  1.00 97.28           N  
ATOM   6339  CA  ASP B 177      27.376  28.687  47.075  1.00 97.28           C  
ATOM   6341  C   ASP B 177      28.879  28.404  47.162  1.00 97.28           C  
ATOM   6342  CB  ASP B 177      26.783  28.938  48.466  1.00 97.28           C  
ATOM   6345  O   ASP B 177      29.326  27.253  47.131  1.00 97.28           O  
ATOM   6346  CG  ASP B 177      25.297  29.323  48.485  1.00 97.28           C  
ATOM   6347  OD1 ASP B 177      24.694  29.124  49.567  1.00 97.28           O  
ATOM   6348  OD2 ASP B 177      24.712  29.734  47.460  1.00 97.28           O  
ATOM   6349  N   ILE B 178      29.672  29.453  47.315  1.00 97.70           N  
ATOM   6351  CA  ILE B 178      31.123  29.358  47.424  1.00 97.70           C  
ATOM   6353  C   ILE B 178      31.546  29.994  48.741  1.00 97.70           C  
ATOM   6354  CB  ILE B 178      31.781  30.010  46.197  1.00 97.70           C  
ATOM   6356  O   ILE B 178      31.052  31.060  49.100  1.00 97.70           O  
ATOM   6357  CG1 ILE B 178      31.338  29.323  44.883  1.00 97.70           C  
ATOM   6360  CG2 ILE B 178      33.303  29.908  46.332  1.00 97.70           C  
ATOM   6364  CD1 ILE B 178      31.506  30.237  43.682  1.00 97.70           C  
ATOM   6368  N   ALA B 179      32.449  29.361  49.485  1.00 97.88           N  
ATOM   6370  CA  ALA B 179      32.960  29.943  50.716  1.00 97.88           C  
ATOM   6372  C   ALA B 179      34.450  29.694  50.940  1.00 97.88           C  
ATOM   6373  CB  ALA B 179      32.093  29.490  51.901  1.00 97.88           C  
ATOM   6377  O   ALA B 179      35.055  28.806  50.342  1.00 97.88           O  
ATOM   6378  N   GLY B 180      35.056  30.482  51.822  1.00 97.63           N  
ATOM   6380  CA  GLY B 180      36.453  30.294  52.191  1.00 97.63           C  
ATOM   6383  C   GLY B 180      36.933  31.282  53.244  1.00 97.63           C  
ATOM   6384  O   GLY B 180      36.319  32.321  53.479  1.00 97.63           O  
ATOM   6385  N   HIS B 181      38.047  30.940  53.882  1.00 95.43           N  
ATOM   6387  CA  HIS B 181      38.698  31.731  54.924  1.00 95.43           C  
ATOM   6389  C   HIS B 181      40.132  32.097  54.515  1.00 95.43           C  
ATOM   6390  CB  HIS B 181      38.683  30.909  56.218  1.00 95.43           C  
ATOM   6393  O   HIS B 181      40.809  31.242  53.937  1.00 95.43           O  
ATOM   6394  CG  HIS B 181      39.510  31.524  57.311  1.00 95.43           C  
ATOM   6395  CD2 HIS B 181      39.183  32.647  58.017  1.00 95.43           C  
ATOM   6397  ND1 HIS B 181      40.765  31.123  57.730  1.00 95.43           N  
ATOM   6399  CE1 HIS B 181      41.179  31.989  58.666  1.00 95.43           C  
ATOM   6401  NE2 HIS B 181      40.234  32.906  58.881  1.00 95.43           N  
ATOM   6402  N   SER B 182      40.631  33.297  54.841  1.00 95.26           N  
ATOM   6404  CA  SER B 182      42.017  33.714  54.533  1.00 95.26           C  
ATOM   6406  C   SER B 182      42.329  33.609  53.026  1.00 95.26           C  
ATOM   6407  CB  SER B 182      42.976  32.954  55.459  1.00 95.26           C  
ATOM   6410  O   SER B 182      41.514  34.065  52.218  1.00 95.26           O  
ATOM   6411  OG  SER B 182      44.278  33.485  55.395  1.00 95.26           O  
ATOM   6413  N   LEU B 183      43.434  32.971  52.611  1.00 93.22           N  
ATOM   6415  CA  LEU B 183      43.715  32.651  51.197  1.00 93.22           C  
ATOM   6417  C   LEU B 183      42.546  31.910  50.527  1.00 93.22           C  
ATOM   6418  CB  LEU B 183      45.014  31.822  51.102  1.00 93.22           C  
ATOM   6421  O   LEU B 183      42.185  32.215  49.394  1.00 93.22           O  
ATOM   6422  CG  LEU B 183      45.376  31.340  49.677  1.00 93.22           C  
ATOM   6424  CD1 LEU B 183      45.599  32.496  48.700  1.00 93.22           C  
ATOM   6428  CD2 LEU B 183      46.644  30.490  49.726  1.00 93.22           C  
ATOM   6432  N   GLY B 184      41.887  30.998  51.247  1.00 95.49           N  
ATOM   6434  CA  GLY B 184      40.697  30.303  50.757  1.00 95.49           C  
ATOM   6437  C   GLY B 184      39.536  31.261  50.478  1.00 95.49           C  
ATOM   6438  O   GLY B 184      38.755  31.019  49.569  1.00 95.49           O  
ATOM   6439  N   GLY B 185      39.440  32.381  51.203  1.00 95.94           N  
ATOM   6441  CA  GLY B 185      38.492  33.461  50.918  1.00 95.94           C  
ATOM   6444  C   GLY B 185      38.823  34.213  49.622  1.00 95.94           C  
ATOM   6445  O   GLY B 185      37.916  34.553  48.863  1.00 95.94           O  
ATOM   6446  N   GLY B 186      40.112  34.399  49.319  1.00 95.76           N  
ATOM   6448  CA  GLY B 186      40.565  34.900  48.020  1.00 95.76           C  
ATOM   6451  C   GLY B 186      40.197  33.935  46.890  1.00 95.76           C  
ATOM   6452  O   GLY B 186      39.538  34.326  45.929  1.00 95.76           O  
ATOM   6453  N   LEU B 187      40.527  32.645  47.030  1.00 96.38           N  
ATOM   6455  CA  LEU B 187      40.163  31.609  46.051  1.00 96.38           C  
ATOM   6457  C   LEU B 187      38.641  31.529  45.843  1.00 96.38           C  
ATOM   6458  CB  LEU B 187      40.726  30.245  46.496  1.00 96.38           C  
ATOM   6461  O   LEU B 187      38.173  31.539  44.708  1.00 96.38           O  
ATOM   6462  CG  LEU B 187      42.260  30.168  46.625  1.00 96.38           C  
ATOM   6464  CD1 LEU B 187      42.660  28.786  47.142  1.00 96.38           C  
ATOM   6468  CD2 LEU B 187      42.985  30.418  45.306  1.00 96.38           C  
ATOM   6472  N   ALA B 188      37.866  31.557  46.930  1.00 97.28           N  
ATOM   6474  CA  ALA B 188      36.407  31.620  46.906  1.00 97.28           C  
ATOM   6476  C   ALA B 188      35.887  32.846  46.141  1.00 97.28           C  
ATOM   6477  CB  ALA B 188      35.915  31.638  48.358  1.00 97.28           C  
ATOM   6481  O   ALA B 188      34.948  32.724  45.353  1.00 97.28           O  
ATOM   6482  N   SER B 189      36.516  34.010  46.329  1.00 96.89           N  
ATOM   6484  CA  SER B 189      36.170  35.235  45.599  1.00 96.89           C  
ATOM   6486  C   SER B 189      36.431  35.084  44.101  1.00 96.89           C  
ATOM   6487  CB  SER B 189      36.948  36.444  46.130  1.00 96.89           C  
ATOM   6490  O   SER B 189      35.561  35.407  43.296  1.00 96.89           O  
ATOM   6491  OG  SER B 189      36.695  36.646  47.501  1.00 96.89           O  
ATOM   6493  N   ALA B 190      37.585  34.529  43.718  1.00 96.53           N  
ATOM   6495  CA  ALA B 190      37.917  34.279  42.316  1.00 96.53           C  
ATOM   6497  C   ALA B 190      36.934  33.294  41.660  1.00 96.53           C  
ATOM   6498  CB  ALA B 190      39.362  33.778  42.229  1.00 96.53           C  
ATOM   6502  O   ALA B 190      36.454  33.544  40.556  1.00 96.53           O  
ATOM   6503  N   THR B 191      36.569  32.211  42.353  1.00 97.19           N  
ATOM   6505  CA  THR B 191      35.560  31.252  41.875  1.00 97.19           C  
ATOM   6507  C   THR B 191      34.168  31.882  41.785  1.00 97.19           C  
ATOM   6508  CB  THR B 191      35.512  30.027  42.797  1.00 97.19           C  
ATOM   6510  O   THR B 191      33.438  31.607  40.831  1.00 97.19           O  
ATOM   6511  CG2 THR B 191      34.599  28.897  42.323  1.00 97.19           C  
ATOM   6515  OG1 THR B 191      36.785  29.448  42.870  1.00 97.19           O  
ATOM   6517  N   SER B 192      33.779  32.728  42.744  1.00 97.02           N  
ATOM   6519  CA  SER B 192      32.472  33.407  42.758  1.00 97.02           C  
ATOM   6521  C   SER B 192      32.343  34.385  41.598  1.00 97.02           C  
ATOM   6522  CB  SER B 192      32.249  34.091  44.110  1.00 97.02           C  
ATOM   6525  O   SER B 192      31.372  34.302  40.849  1.00 97.02           O  
ATOM   6526  OG  SER B 192      31.066  34.862  44.125  1.00 97.02           O  
ATOM   6528  N   ILE B 193      33.372  35.200  41.361  1.00 95.41           N  
ATOM   6530  CA  ILE B 193      33.460  36.084  40.195  1.00 95.41           C  
ATOM   6532  C   ILE B 193      33.396  35.247  38.918  1.00 95.41           C  
ATOM   6533  CB  ILE B 193      34.736  36.946  40.306  1.00 95.41           C  
ATOM   6535  O   ILE B 193      32.458  35.402  38.144  1.00 95.41           O  
ATOM   6536  CG1 ILE B 193      34.543  37.966  41.451  1.00 95.41           C  
ATOM   6539  CG2 ILE B 193      35.103  37.695  39.014  1.00 95.41           C  
ATOM   6543  CD1 ILE B 193      35.849  38.641  41.856  1.00 95.41           C  
ATOM   6547  N   ALA B 194      34.297  34.276  38.741  1.00 95.91           N  
ATOM   6549  CA  ALA B 194      34.375  33.473  37.520  1.00 95.91           C  
ATOM   6551  C   ALA B 194      33.098  32.671  37.215  1.00 95.91           C  
ATOM   6552  CB  ALA B 194      35.584  32.541  37.634  1.00 95.91           C  
ATOM   6556  O   ALA B 194      32.784  32.454  36.043  1.00 95.91           O  
ATOM   6557  N   SER B 195      32.342  32.252  38.234  1.00 96.03           N  
ATOM   6559  CA  SER B 195      31.092  31.496  38.068  1.00 96.03           C  
ATOM   6561  C   SER B 195      29.834  32.363  37.986  1.00 96.03           C  
ATOM   6562  CB  SER B 195      30.925  30.457  39.176  1.00 96.03           C  
ATOM   6565  O   SER B 195      28.883  31.991  37.299  1.00 96.03           O  
ATOM   6566  OG  SER B 195      30.824  31.080  40.435  1.00 96.03           O  
ATOM   6568  N   GLY B 196      29.821  33.516  38.658  1.00 95.80           N  
ATOM   6570  CA  GLY B 196      28.614  34.289  38.958  1.00 95.80           C  
ATOM   6573  C   GLY B 196      27.785  33.737  40.129  1.00 95.80           C  
ATOM   6574  O   GLY B 196      26.704  34.259  40.396  1.00 95.80           O  
ATOM   6575  N   GLN B 197      28.254  32.690  40.818  1.00 96.66           N  
ATOM   6577  CA  GLN B 197      27.577  32.109  41.983  1.00 96.66           C  
ATOM   6579  C   GLN B 197      27.855  32.921  43.260  1.00 96.66           C  
ATOM   6580  CB  GLN B 197      28.017  30.655  42.184  1.00 96.66           C  
ATOM   6583  O   GLN B 197      28.868  33.614  43.357  1.00 96.66           O  
ATOM   6584  CG  GLN B 197      27.744  29.703  41.007  1.00 96.66           C  
ATOM   6587  CD  GLN B 197      26.281  29.327  40.783  1.00 96.66           C  
ATOM   6588  NE2 GLN B 197      25.991  28.681  39.673  1.00 96.66           N  
ATOM   6591  OE1 GLN B 197      25.382  29.562  41.581  1.00 96.66           O  
ATOM   6592  N   ALA B 198      26.974  32.820  44.259  1.00 97.35           N  
ATOM   6594  CA  ALA B 198      27.079  33.586  45.504  1.00 97.35           C  
ATOM   6596  C   ALA B 198      28.260  33.135  46.383  1.00 97.35           C  
ATOM   6597  CB  ALA B 198      25.744  33.508  46.251  1.00 97.35           C  
ATOM   6601  O   ALA B 198      28.513  31.937  46.533  1.00 97.35           O  
ATOM   6602  N   GLY B 199      28.960  34.102  46.982  1.00 97.23           N  
ATOM   6604  CA  GLY B 199      30.155  33.888  47.797  1.00 97.23           C  
ATOM   6607  C   GLY B 199      29.987  34.317  49.259  1.00 97.23           C  
ATOM   6608  O   GLY B 199      29.346  35.326  49.539  1.00 97.23           O  
ATOM   6609  N   TRP B 200      30.610  33.594  50.192  1.00 97.90           N  
ATOM   6611  CA  TRP B 200      30.787  33.988  51.597  1.00 97.90           C  
ATOM   6613  C   TRP B 200      32.244  33.827  52.004  1.00 97.90           C  
ATOM   6614  CB  TRP B 200      29.906  33.161  52.539  1.00 97.90           C  
ATOM   6617  O   TRP B 200      32.766  32.714  52.061  1.00 97.90           O  
ATOM   6618  CG  TRP B 200      28.473  33.567  52.558  1.00 97.90           C  
ATOM   6619  CD1 TRP B 200      27.884  34.345  53.495  1.00 97.90           C  
ATOM   6621  CD2 TRP B 200      27.444  33.262  51.576  1.00 97.90           C  
ATOM   6622  CE2 TRP B 200      26.235  33.901  51.982  1.00 97.90           C  
ATOM   6623  CE3 TRP B 200      27.416  32.514  50.379  1.00 97.90           C  
ATOM   6625  NE1 TRP B 200      26.556  34.538  53.164  1.00 97.90           N  
ATOM   6627  CH2 TRP B 200      25.060  33.060  50.044  1.00 97.90           C  
ATOM   6629  CZ2 TRP B 200      25.051  33.804  51.237  1.00 97.90           C  
ATOM   6631  CZ3 TRP B 200      26.239  32.427  49.617  1.00 97.90           C  
ATOM   6633  N   THR B 201      32.908  34.929  52.316  1.00 97.64           N  
ATOM   6635  CA  THR B 201      34.332  34.921  52.642  1.00 97.64           C  
ATOM   6637  C   THR B 201      34.560  35.447  54.052  1.00 97.64           C  
ATOM   6638  CB  THR B 201      35.148  35.649  51.569  1.00 97.64           C  
ATOM   6640  O   THR B 201      33.811  36.292  54.537  1.00 97.64           O  
ATOM   6641  CG2 THR B 201      34.902  35.069  50.180  1.00 97.64           C  
ATOM   6645  OG1 THR B 201      34.840  37.019  51.528  1.00 97.64           O  
ATOM   6647  N   PHE B 202      35.561  34.895  54.736  1.00 97.66           N  
ATOM   6649  CA  PHE B 202      35.859  35.198  56.138  1.00 97.66           C  
ATOM   6651  C   PHE B 202      37.328  35.604  56.273  1.00 97.66           C  
ATOM   6652  CB  PHE B 202      35.519  33.983  57.015  1.00 97.66           C  
ATOM   6655  O   PHE B 202      38.198  34.811  55.907  1.00 97.66           O  
ATOM   6656  CG  PHE B 202      34.085  33.512  56.875  1.00 97.66           C  
ATOM   6657  CD1 PHE B 202      33.057  34.162  57.581  1.00 97.66           C  
ATOM   6659  CD2 PHE B 202      33.768  32.475  55.976  1.00 97.66           C  
ATOM   6661  CE1 PHE B 202      31.716  33.811  57.351  1.00 97.66           C  
ATOM   6663  CE2 PHE B 202      32.429  32.114  55.755  1.00 97.66           C  
ATOM   6665  CZ  PHE B 202      31.403  32.794  56.433  1.00 97.66           C  
ATOM   6667  N   ASN B 203      37.608  36.813  56.776  1.00 95.71           N  
ATOM   6669  CA  ASN B 203      38.969  37.370  56.908  1.00 95.71           C  
ATOM   6671  C   ASN B 203      39.808  37.126  55.637  1.00 95.71           C  
ATOM   6672  CB  ASN B 203      39.639  36.807  58.175  1.00 95.71           C  
ATOM   6675  O   ASN B 203      40.871  36.510  55.684  1.00 95.71           O  
ATOM   6676  CG  ASN B 203      38.952  37.174  59.472  1.00 95.71           C  
ATOM   6677  ND2 ASN B 203      39.253  36.448  60.521  1.00 95.71           N  
ATOM   6680  OD1 ASN B 203      38.161  38.099  59.568  1.00 95.71           O  
ATOM   6681  N   ALA B 204      39.247  37.458  54.476  1.00 95.53           N  
ATOM   6683  CA  ALA B 204      39.712  36.954  53.188  1.00 95.53           C  
ATOM   6685  C   ALA B 204      40.918  37.718  52.627  1.00 95.53           C  
ATOM   6686  CB  ALA B 204      38.530  36.993  52.225  1.00 95.53           C  
ATOM   6690  O   ALA B 204      41.014  38.936  52.777  1.00 95.53           O  
ATOM   6691  N   ALA B 205      41.780  36.995  51.905  1.00 93.45           N  
ATOM   6693  CA  ALA B 205      42.787  37.600  51.043  1.00 93.45           C  
ATOM   6695  C   ALA B 205      42.125  38.323  49.852  1.00 93.45           C  
ATOM   6696  CB  ALA B 205      43.781  36.529  50.581  1.00 93.45           C  
ATOM   6700  O   ALA B 205      41.155  37.818  49.275  1.00 93.45           O  
ATOM   6701  N   GLY B 206      42.645  39.488  49.468  1.00 90.58           N  
ATOM   6703  CA  GLY B 206      42.234  40.210  48.266  1.00 90.58           C  
ATOM   6706  C   GLY B 206      42.717  39.571  46.970  1.00 90.58           C  
ATOM   6707  O   GLY B 206      43.652  38.771  46.941  1.00 90.58           O  
ATOM   6708  N   LEU B 207      42.067  39.942  45.868  1.00 89.02           N  
ATOM   6710  CA  LEU B 207      42.417  39.467  44.532  1.00 89.02           C  
ATOM   6712  C   LEU B 207      43.398  40.428  43.866  1.00 89.02           C  
ATOM   6713  CB  LEU B 207      41.148  39.335  43.677  1.00 89.02           C  
ATOM   6716  O   LEU B 207      43.025  41.565  43.581  1.00 89.02           O  
ATOM   6717  CG  LEU B 207      40.119  38.330  44.205  1.00 89.02           C  
ATOM   6719  CD1 LEU B 207      38.908  38.330  43.282  1.00 89.02           C  
ATOM   6723  CD2 LEU B 207      40.690  36.918  44.240  1.00 89.02           C  
ATOM   6727  N   HIS B 208      44.618  39.965  43.570  1.00 81.91           N  
ATOM   6729  CA  HIS B 208      45.598  40.751  42.813  1.00 81.91           C  
ATOM   6731  C   HIS B 208      44.990  41.258  41.494  1.00 81.91           C  
ATOM   6732  CB  HIS B 208      46.882  39.936  42.587  1.00 81.91           C  
ATOM   6735  O   HIS B 208      44.224  40.544  40.838  1.00 81.91           O  
ATOM   6736  CG  HIS B 208      48.026  40.782  42.080  1.00 81.91           C  
ATOM   6737  CD2 HIS B 208      48.997  41.395  42.826  1.00 81.91           C  
ATOM   6739  ND1 HIS B 208      48.296  41.072  40.766  1.00 81.91           N  
ATOM   6741  CE1 HIS B 208      49.383  41.856  40.716  1.00 81.91           C  
ATOM   6743  NE2 HIS B 208      49.858  42.060  41.944  1.00 81.91           N  
ATOM   6744  N   SER B 209      45.346  42.478  41.082  1.00 80.85           N  
ATOM   6746  CA  SER B 209      44.787  43.121  39.882  1.00 80.85           C  
ATOM   6748  C   SER B 209      44.953  42.270  38.621  1.00 80.85           C  
ATOM   6749  CB  SER B 209      45.441  44.485  39.659  1.00 80.85           C  
ATOM   6752  O   SER B 209      44.060  42.224  37.786  1.00 80.85           O  
ATOM   6753  OG  SER B 209      46.847  44.335  39.580  1.00 80.85           O  
ATOM   6755  N   THR B 210      46.044  41.514  38.514  1.00 82.65           N  
ATOM   6757  CA  THR B 210      46.253  40.571  37.402  1.00 82.65           C  
ATOM   6759  C   THR B 210      45.277  39.394  37.415  1.00 82.65           C  
ATOM   6760  CB  THR B 210      47.679  40.014  37.378  1.00 82.65           C  
ATOM   6762  O   THR B 210      44.814  38.986  36.355  1.00 82.65           O  
ATOM   6763  CG2 THR B 210      48.725  41.105  37.157  1.00 82.65           C  
ATOM   6767  OG1 THR B 210      47.981  39.372  38.595  1.00 82.65           O  
ATOM   6769  N   THR B 211      44.925  38.849  38.586  1.00 82.20           N  
ATOM   6771  CA  THR B 211      43.886  37.809  38.716  1.00 82.20           C  
ATOM   6773  C   THR B 211      42.542  38.373  38.274  1.00 82.20           C  
ATOM   6774  CB  THR B 211      43.783  37.308  40.169  1.00 82.20           C  
ATOM   6776  O   THR B 211      41.803  37.747  37.521  1.00 82.20           O  
ATOM   6777  CG2 THR B 211      42.763  36.187  40.372  1.00 82.20           C  
ATOM   6781  OG1 THR B 211      45.024  36.779  40.575  1.00 82.20           O  
ATOM   6783  N   VAL B 212      42.250  39.593  38.705  1.00 79.05           N  
ATOM   6785  CA  VAL B 212      41.038  40.322  38.343  1.00 79.05           C  
ATOM   6787  C   VAL B 212      40.935  40.528  36.841  1.00 79.05           C  
ATOM   6788  CB  VAL B 212      41.052  41.655  39.090  1.00 79.05           C  
ATOM   6790  O   VAL B 212      39.948  40.115  36.251  1.00 79.05           O  
ATOM   6791  CG1 VAL B 212      40.204  42.726  38.398  1.00 79.05           C  
ATOM   6795  CG2 VAL B 212      40.716  41.357  40.551  1.00 79.05           C  
ATOM   6799  N   GLU B 213      41.948  41.137  36.229  1.00 80.28           N  
ATOM   6801  CA  GLU B 213      41.930  41.502  34.812  1.00 80.28           C  
ATOM   6803  C   GLU B 213      41.848  40.282  33.897  1.00 80.28           C  
ATOM   6804  CB  GLU B 213      43.201  42.299  34.483  1.00 80.28           C  
ATOM   6807  O   GLU B 213      41.289  40.369  32.806  1.00 80.28           O  
ATOM   6808  CG  GLU B 213      43.132  43.742  35.006  1.00 80.28           C  
ATOM   6811  CD  GLU B 213      44.420  44.544  34.759  1.00 80.28           C  
ATOM   6812  OE1 GLU B 213      44.381  45.764  35.047  1.00 80.28           O  
ATOM   6813  OE2 GLU B 213      45.415  43.967  34.262  1.00 80.28           O  
ATOM   6814  N   LYS B 214      42.404  39.152  34.343  1.00 79.15           N  
ATOM   6816  CA  LYS B 214      42.461  37.920  33.561  1.00 79.15           C  
ATOM   6818  C   LYS B 214      41.189  37.075  33.652  1.00 79.15           C  
ATOM   6819  CB  LYS B 214      43.705  37.154  34.017  1.00 79.15           C  
ATOM   6822  O   LYS B 214      40.854  36.372  32.705  1.00 79.15           O  
ATOM   6823  CG  LYS B 214      43.978  35.976  33.089  1.00 79.15           C  
ATOM   6826  CD  LYS B 214      45.325  35.343  33.414  1.00 79.15           C  
ATOM   6829  CE  LYS B 214      45.462  34.137  32.486  1.00 79.15           C  
ATOM   6832  NZ  LYS B 214      46.608  33.294  32.874  1.00 79.15           N  
ATOM   6836  N   TYR B 215      40.507  37.092  34.793  1.00 74.96           N  
ATOM   6838  CA  TYR B 215      39.468  36.099  35.100  1.00 74.96           C  
ATOM   6840  C   TYR B 215      38.102  36.683  35.426  1.00 74.96           C  
ATOM   6841  CB  TYR B 215      39.953  35.258  36.277  1.00 74.96           C  
ATOM   6844  O   TYR B 215      37.093  35.980  35.390  1.00 74.96           O  
ATOM   6845  CG  TYR B 215      41.269  34.558  36.012  1.00 74.96           C  
ATOM   6846  CD1 TYR B 215      41.368  33.685  34.925  1.00 74.96           C  
ATOM   6848  CD2 TYR B 215      42.376  34.736  36.861  1.00 74.96           C  
ATOM   6850  CE1 TYR B 215      42.533  32.947  34.721  1.00 74.96           C  
ATOM   6852  CE2 TYR B 215      43.585  34.061  36.610  1.00 74.96           C  
ATOM   6854  OH  TYR B 215      44.794  32.513  35.202  1.00 74.96           O  
ATOM   6856  CZ  TYR B 215      43.652  33.161  35.531  1.00 74.96           C  
ATOM   6857  N   GLY B 216      38.069  37.958  35.771  1.00 56.09           N  
ATOM   6859  CA  GLY B 216      36.849  38.695  36.008  1.00 56.09           C  
ATOM   6862  C   GLY B 216      36.692  39.744  34.932  1.00 56.09           C  
ATOM   6863  O   GLY B 216      37.665  40.299  34.429  1.00 56.09           O  
ATOM   6864  N   GLY B 217      35.439  40.032  34.599  1.00 59.94           N  
ATOM   6866  CA  GLY B 217      35.100  41.249  33.882  1.00 59.94           C  
ATOM   6869  C   GLY B 217      35.443  42.474  34.728  1.00 59.94           C  
ATOM   6870  O   GLY B 217      36.448  42.550  35.436  1.00 59.94           O  
ATOM   6871  N   SER B 218      34.573  43.472  34.732  1.00 60.19           N  
ATOM   6873  CA  SER B 218      34.733  44.490  35.762  1.00 60.19           C  
ATOM   6875  C   SER B 218      34.474  43.852  37.134  1.00 60.19           C  
ATOM   6876  CB  SER B 218      33.845  45.701  35.489  1.00 60.19           C  
ATOM   6879  O   SER B 218      33.328  43.511  37.434  1.00 60.19           O  
ATOM   6880  OG  SER B 218      32.482  45.408  35.672  1.00 60.19           O  
ATOM   6882  N   LEU B 219      35.507  43.764  37.984  1.00 58.11           N  
ATOM   6884  CA  LEU B 219      35.380  43.522  39.435  1.00 58.11           C  
ATOM   6886  C   LEU B 219      34.156  44.217  40.038  1.00 58.11           C  
ATOM   6887  CB  LEU B 219      36.589  44.158  40.148  1.00 58.11           C  
ATOM   6890  O   LEU B 219      33.472  43.676  40.897  1.00 58.11           O  
ATOM   6891  CG  LEU B 219      37.705  43.216  40.577  1.00 58.11           C  
ATOM   6893  CD1 LEU B 219      38.759  44.124  41.221  1.00 58.11           C  
ATOM   6897  CD2 LEU B 219      37.245  42.154  41.569  1.00 58.11           C  
ATOM   6901  N   LEU B 220      33.914  45.434  39.550  1.00 56.64           N  
ATOM   6903  CA  LEU B 220      32.908  46.376  40.010  1.00 56.64           C  
ATOM   6905  C   LEU B 220      31.467  45.853  39.978  1.00 56.64           C  
ATOM   6906  CB  LEU B 220      33.034  47.640  39.138  1.00 56.64           C  
ATOM   6909  O   LEU B 220      30.648  46.418  40.683  1.00 56.64           O  
ATOM   6910  CG  LEU B 220      34.297  48.466  39.440  1.00 56.64           C  
ATOM   6912  CD1 LEU B 220      34.619  49.390  38.265  1.00 56.64           C  
ATOM   6916  CD2 LEU B 220      34.109  49.321  40.694  1.00 56.64           C  
ATOM   6920  N   GLY B 221      31.140  44.835  39.177  1.00 62.68           N  
ATOM   6922  CA  GLY B 221      29.775  44.284  39.128  1.00 62.68           C  
ATOM   6925  C   GLY B 221      29.644  42.878  39.704  1.00 62.68           C  
ATOM   6926  O   GLY B 221      28.559  42.459  40.089  1.00 62.68           O  
ATOM   6927  N   GLU B 222      30.739  42.123  39.755  1.00 73.02           N  
ATOM   6929  CA  GLU B 222      30.683  40.696  40.099  1.00 73.02           C  
ATOM   6931  C   GLU B 222      30.971  40.444  41.579  1.00 73.02           C  
ATOM   6932  CB  GLU B 222      31.604  39.908  39.157  1.00 73.02           C  
ATOM   6935  O   GLU B 222      30.549  39.425  42.123  1.00 73.02           O  
ATOM   6936  CG  GLU B 222      31.103  40.057  37.710  1.00 73.02           C  
ATOM   6939  CD  GLU B 222      31.865  39.231  36.677  1.00 73.02           C  
ATOM   6940  OE1 GLU B 222      31.432  39.251  35.505  1.00 73.02           O  
ATOM   6941  OE2 GLU B 222      32.817  38.494  37.009  1.00 73.02           O  
ATOM   6942  N   ALA B 223      31.616  41.401  42.253  1.00 84.95           N  
ATOM   6944  CA  ALA B 223      31.881  41.319  43.682  1.00 84.95           C  
ATOM   6946  C   ALA B 223      30.624  41.521  44.551  1.00 84.95           C  
ATOM   6947  CB  ALA B 223      32.991  42.317  44.020  1.00 84.95           C  
ATOM   6951  O   ALA B 223      30.620  41.088  45.699  1.00 84.95           O  
ATOM   6952  N   ASP B 224      29.536  42.090  44.023  1.00 88.87           N  
ATOM   6954  CA  ASP B 224      28.306  42.346  44.796  1.00 88.87           C  
ATOM   6956  C   ASP B 224      27.630  41.058  45.306  1.00 88.87           C  
ATOM   6957  CB  ASP B 224      27.323  43.165  43.941  1.00 88.87           C  
ATOM   6960  O   ASP B 224      26.883  41.073  46.288  1.00 88.87           O  
ATOM   6961  CG  ASP B 224      27.738  44.628  43.736  1.00 88.87           C  
ATOM   6962  OD1 ASP B 224      27.041  45.306  42.947  1.00 88.87           O  
ATOM   6963  OD2 ASP B 224      28.710  45.071  44.390  1.00 88.87           O  
ATOM   6964  N   ASN B 225      27.940  39.915  44.682  1.00 91.57           N  
ATOM   6966  CA  ASN B 225      27.457  38.597  45.096  1.00 91.57           C  
ATOM   6968  C   ASN B 225      28.319  37.932  46.182  1.00 91.57           C  
ATOM   6969  CB  ASN B 225      27.323  37.713  43.846  1.00 91.57           C  
ATOM   6972  O   ASN B 225      27.982  36.834  46.631  1.00 91.57           O  
ATOM   6973  CG  ASN B 225      26.183  38.136  42.941  1.00 91.57           C  
ATOM   6974  ND2 ASN B 225      26.246  37.767  41.685  1.00 91.57           N  
ATOM   6977  OD1 ASN B 225      25.202  38.743  43.336  1.00 91.57           O  
ATOM   6978  N   ILE B 226      29.409  38.570  46.619  1.00 96.83           N  
ATOM   6980  CA  ILE B 226      30.290  38.068  47.676  1.00 96.83           C  
ATOM   6982  C   ILE B 226      29.976  38.810  48.975  1.00 96.83           C  
ATOM   6983  CB  ILE B 226      31.778  38.193  47.279  1.00 96.83           C  
ATOM   6985  O   ILE B 226      30.047  40.032  49.037  1.00 96.83           O  
ATOM   6986  CG1 ILE B 226      32.077  37.408  45.983  1.00 96.83           C  
ATOM   6989  CG2 ILE B 226      32.665  37.671  48.431  1.00 96.83           C  
ATOM   6993  CD1 ILE B 226      33.437  37.740  45.365  1.00 96.83           C  
ATOM   6997  N   GLN B 227      29.648  38.072  50.031  1.00 97.50           N  
ATOM   6999  CA  GLN B 227      29.512  38.599  51.386  1.00 97.50           C  
ATOM   7001  C   GLN B 227      30.837  38.391  52.131  1.00 97.50           C  
ATOM   7002  CB  GLN B 227      28.333  37.915  52.099  1.00 97.50           C  
ATOM   7005  O   GLN B 227      31.193  37.254  52.449  1.00 97.50           O  
ATOM   7006  CG  GLN B 227      27.008  37.949  51.319  1.00 97.50           C  
ATOM   7009  CD  GLN B 227      26.568  39.364  50.956  1.00 97.50           C  
ATOM   7010  NE2 GLN B 227      26.431  39.688  49.692  1.00 97.50           N  
ATOM   7013  OE1 GLN B 227      26.327  40.197  51.814  1.00 97.50           O  
ATOM   7014  N   ALA B 228      31.565  39.475  52.395  1.00 97.35           N  
ATOM   7016  CA  ALA B 228      32.892  39.456  53.004  1.00 97.35           C  
ATOM   7018  C   ALA B 228      32.814  39.811  54.495  1.00 97.35           C  
ATOM   7019  CB  ALA B 228      33.807  40.396  52.210  1.00 97.35           C  
ATOM   7023  O   ALA B 228      32.734  40.980  54.870  1.00 97.35           O  
ATOM   7024  N   TYR B 229      32.830  38.793  55.349  1.00 97.79           N  
ATOM   7026  CA  TYR B 229      32.831  38.936  56.803  1.00 97.79           C  
ATOM   7028  C   TYR B 229      34.263  39.095  57.309  1.00 97.79           C  
ATOM   7029  CB  TYR B 229      32.141  37.725  57.439  1.00 97.79           C  
ATOM   7032  O   TYR B 229      35.124  38.258  57.024  1.00 97.79           O  
ATOM   7033  CG  TYR B 229      30.636  37.716  57.265  1.00 97.79           C  
ATOM   7034  CD1 TYR B 229      29.803  38.146  58.315  1.00 97.79           C  
ATOM   7036  CD2 TYR B 229      30.069  37.319  56.039  1.00 97.79           C  
ATOM   7038  CE1 TYR B 229      28.408  38.189  58.143  1.00 97.79           C  
ATOM   7040  CE2 TYR B 229      28.676  37.384  55.855  1.00 97.79           C  
ATOM   7042  OH  TYR B 229      26.500  37.903  56.709  1.00 97.79           O  
ATOM   7044  CZ  TYR B 229      27.842  37.826  56.906  1.00 97.79           C  
ATOM   7045  N   ARG B 230      34.533  40.145  58.084  1.00 95.41           N  
ATOM   7047  CA  ARG B 230      35.880  40.427  58.598  1.00 95.41           C  
ATOM   7049  C   ARG B 230      35.838  40.818  60.068  1.00 95.41           C  
ATOM   7050  CB  ARG B 230      36.585  41.457  57.697  1.00 95.41           C  
ATOM   7053  O   ARG B 230      35.072  41.693  60.464  1.00 95.41           O  
ATOM   7054  CG  ARG B 230      35.894  42.824  57.670  1.00 95.41           C  
ATOM   7057  CD  ARG B 230      36.472  43.757  56.603  1.00 95.41           C  
ATOM   7060  NE  ARG B 230      35.954  45.101  56.858  1.00 95.41           N  
ATOM   7062  NH1 ARG B 230      36.896  46.363  55.203  1.00 95.41           N  
ATOM   7065  NH2 ARG B 230      35.652  47.331  56.738  1.00 95.41           N  
ATOM   7068  CZ  ARG B 230      36.180  46.245  56.264  1.00 95.41           C  
ATOM   7069  N   VAL B 231      36.640  40.145  60.888  1.00 96.74           N  
ATOM   7071  CA  VAL B 231      36.784  40.471  62.312  1.00 96.74           C  
ATOM   7073  C   VAL B 231      37.533  41.789  62.435  1.00 96.74           C  
ATOM   7074  CB  VAL B 231      37.469  39.342  63.098  1.00 96.74           C  
ATOM   7076  O   VAL B 231      38.645  41.934  61.927  1.00 96.74           O  
ATOM   7077  CG1 VAL B 231      37.608  39.697  64.585  1.00 96.74           C  
ATOM   7081  CG2 VAL B 231      36.663  38.041  63.011  1.00 96.74           C  
ATOM   7085  N   GLU B 232      36.945  42.758  63.132  1.00 94.64           N  
ATOM   7087  CA  GLU B 232      37.540  44.082  63.260  1.00 94.64           C  
ATOM   7089  C   GLU B 232      38.957  43.999  63.844  1.00 94.64           C  
ATOM   7090  CB  GLU B 232      36.681  45.005  64.124  1.00 94.64           C  
ATOM   7093  O   GLU B 232      39.205  43.476  64.937  1.00 94.64           O  
ATOM   7094  CG  GLU B 232      35.435  45.528  63.392  1.00 94.64           C  
ATOM   7097  CD  GLU B 232      34.640  46.520  64.258  1.00 94.64           C  
ATOM   7098  OE1 GLU B 232      33.625  47.052  63.759  1.00 94.64           O  
ATOM   7099  OE2 GLU B 232      35.032  46.730  65.434  1.00 94.64           O  
ATOM   7100  N   GLY B 233      39.913  44.551  63.102  1.00 91.14           N  
ATOM   7102  CA  GLY B 233      41.311  44.620  63.498  1.00 91.14           C  
ATOM   7105  C   GLY B 233      42.102  43.314  63.395  1.00 91.14           C  
ATOM   7106  O   GLY B 233      43.178  43.247  64.004  1.00 91.14           O  
ATOM   7107  N   GLU B 234      41.605  42.328  62.648  1.00 90.04           N  
ATOM   7109  CA  GLU B 234      42.366  41.156  62.204  1.00 90.04           C  
ATOM   7111  C   GLU B 234      43.487  41.517  61.214  1.00 90.04           C  
ATOM   7112  CB  GLU B 234      41.401  40.087  61.675  1.00 90.04           C  
ATOM   7115  O   GLU B 234      43.485  42.588  60.601  1.00 90.04           O  
ATOM   7116  CG  GLU B 234      40.782  40.390  60.301  1.00 90.04           C  
ATOM   7119  CD  GLU B 234      41.598  39.868  59.117  1.00 90.04           C  
ATOM   7120  OE1 GLU B 234      41.231  40.189  57.971  1.00 90.04           O  
ATOM   7121  OE2 GLU B 234      42.613  39.162  59.311  1.00 90.04           O  
ATOM   7122  N   LEU B 235      44.497  40.651  61.131  1.00 89.32           N  
ATOM   7124  CA  LEU B 235      45.766  40.933  60.469  1.00 89.32           C  
ATOM   7126  C   LEU B 235      45.630  41.221  58.963  1.00 89.32           C  
ATOM   7127  CB  LEU B 235      46.728  39.764  60.759  1.00 89.32           C  
ATOM   7130  O   LEU B 235      46.165  42.239  58.529  1.00 89.32           O  
ATOM   7131  CG  LEU B 235      48.153  39.946  60.211  1.00 89.32           C  
ATOM   7133  CD1 LEU B 235      48.875  41.146  60.834  1.00 89.32           C  
ATOM   7137  CD2 LEU B 235      48.980  38.694  60.499  1.00 89.32           C  
ATOM   7141  N   LEU B 236      44.940  40.379  58.181  1.00 88.53           N  
ATOM   7143  CA  LEU B 236      44.859  40.548  56.722  1.00 88.53           C  
ATOM   7145  C   LEU B 236      44.111  41.823  56.346  1.00 88.53           C  
ATOM   7146  CB  LEU B 236      44.192  39.341  56.032  1.00 88.53           C  
ATOM   7149  O   LEU B 236      44.641  42.625  55.586  1.00 88.53           O  
ATOM   7150  CG  LEU B 236      45.103  38.147  55.713  1.00 88.53           C  
ATOM   7152  CD1 LEU B 236      44.325  37.157  54.839  1.00 88.53           C  
ATOM   7156  CD2 LEU B 236      46.345  38.560  54.917  1.00 88.53           C  
ATOM   7160  N   THR B 237      42.934  42.060  56.925  1.00 89.94           N  
ATOM   7162  CA  THR B 237      42.153  43.289  56.720  1.00 89.94           C  
ATOM   7164  C   THR B 237      42.996  44.510  57.049  1.00 89.94           C  
ATOM   7165  CB  THR B 237      40.878  43.303  57.576  1.00 89.94           C  
ATOM   7167  O   THR B 237      43.092  45.419  56.230  1.00 89.94           O  
ATOM   7168  CG2 THR B 237      40.078  44.599  57.448  1.00 89.94           C  
ATOM   7172  OG1 THR B 237      40.013  42.278  57.158  1.00 89.94           O  
ATOM   7174  N   LYS B 238      43.683  44.514  58.202  1.00 89.37           N  
ATOM   7176  CA  LYS B 238      44.570  45.624  58.561  1.00 89.37           C  
ATOM   7178  C   LYS B 238      45.655  45.860  57.527  1.00 89.37           C  
ATOM   7179  CB  LYS B 238      45.217  45.393  59.925  1.00 89.37           C  
ATOM   7182  O   LYS B 238      45.943  47.017  57.280  1.00 89.37           O  
ATOM   7183  CG  LYS B 238      44.295  45.877  61.040  1.00 89.37           C  
ATOM   7186  CD  LYS B 238      44.966  45.614  62.387  1.00 89.37           C  
ATOM   7189  CE  LYS B 238      44.247  46.426  63.462  1.00 89.37           C  
ATOM   7192  NZ  LYS B 238      44.399  45.795  64.788  1.00 89.37           N  
ATOM   7196  N   ILE B 239      46.258  44.810  56.963  1.00 88.88           N  
ATOM   7198  CA  ILE B 239      47.333  44.942  55.971  1.00 88.88           C  
ATOM   7200  C   ILE B 239      46.802  45.386  54.599  1.00 88.88           C  
ATOM   7201  CB  ILE B 239      48.130  43.642  55.831  1.00 88.88           C  
ATOM   7203  O   ILE B 239      47.395  46.249  53.956  1.00 88.88           O  
ATOM   7204  CG1 ILE B 239      48.827  43.220  57.138  1.00 88.88           C  
ATOM   7207  CG2 ILE B 239      49.215  43.875  54.774  1.00 88.88           C  
ATOM   7211  CD1 ILE B 239      49.068  41.719  57.130  1.00 88.88           C  
ATOM   7215  N   GLN B 240      45.690  44.813  54.157  1.00 89.01           N  
ATOM   7217  CA  GLN B 240      45.070  45.142  52.875  1.00 89.01           C  
ATOM   7219  C   GLN B 240      44.566  46.589  52.868  1.00 89.01           C  
ATOM   7220  CB  GLN B 240      43.927  44.154  52.624  1.00 89.01           C  
ATOM   7223  O   GLN B 240      44.696  47.296  51.873  1.00 89.01           O  
ATOM   7224  CG  GLN B 240      44.469  42.743  52.350  1.00 89.01           C  
ATOM   7227  CD  GLN B 240      43.419  41.647  52.244  1.00 89.01           C  
ATOM   7228  NE2 GLN B 240      42.185  41.815  52.673  1.00 89.01           N  
ATOM   7231  OE1 GLN B 240      43.729  40.556  51.810  1.00 89.01           O  
ATOM   7232  N   GLU B 241      44.060  47.057  54.011  1.00 86.98           N  
ATOM   7234  CA  GLU B 241      43.409  48.361  54.135  1.00 86.98           C  
ATOM   7236  C   GLU B 241      44.279  49.428  54.808  1.00 86.98           C  
ATOM   7237  CB  GLU B 241      42.033  48.196  54.803  1.00 86.98           C  
ATOM   7240  O   GLU B 241      43.778  50.526  55.055  1.00 86.98           O  
ATOM   7241  CG  GLU B 241      41.136  47.348  53.894  1.00 86.98           C  
ATOM   7244  CD  GLU B 241      39.768  47.029  54.480  1.00 86.98           C  
ATOM   7245  OE1 GLU B 241      39.204  46.005  54.032  1.00 86.98           O  
ATOM   7246  OE2 GLU B 241      39.217  47.807  55.296  1.00 86.98           O  
ATOM   7247  N   VAL B 242      45.575  49.151  55.051  1.00 79.46           N  
ATOM   7249  CA  VAL B 242      46.496  50.059  55.763  1.00 79.46           C  
ATOM   7251  C   VAL B 242      46.337  51.484  55.271  1.00 79.46           C  
ATOM   7252  CB  VAL B 242      47.991  49.686  55.612  1.00 79.46           C  
ATOM   7254  O   VAL B 242      46.679  51.836  54.135  1.00 79.46           O  
ATOM   7255  CG1 VAL B 242      48.963  50.710  56.220  1.00 79.46           C  
ATOM   7259  CG2 VAL B 242      48.294  48.412  56.351  1.00 79.46           C  
ATOM   7263  N   ASN B 243      45.900  52.360  56.161  1.00 73.88           N  
ATOM   7265  CA  ASN B 243      46.165  53.774  56.024  1.00 73.88           C  
ATOM   7267  C   ASN B 243      47.497  54.053  56.730  1.00 73.88           C  
ATOM   7268  CB  ASN B 243      44.961  54.550  56.574  1.00 73.88           C  
ATOM   7271  O   ASN B 243      47.540  54.106  57.955  1.00 73.88           O  
ATOM   7272  CG  ASN B 243      45.045  56.025  56.253  1.00 73.88           C  
ATOM   7273  ND2 ASN B 243      44.052  56.788  56.639  1.00 73.88           N  
ATOM   7276  OD1 ASN B 243      45.995  56.500  55.641  1.00 73.88           O  
ATOM   7277  N   LEU B 244      48.603  54.205  55.980  1.00 70.99           N  
ATOM   7279  CA  LEU B 244      49.954  54.378  56.558  1.00 70.99           C  
ATOM   7281  C   LEU B 244      50.020  55.517  57.583  1.00 70.99           C  
ATOM   7282  CB  LEU B 244      50.988  54.679  55.451  1.00 70.99           C  
ATOM   7285  O   LEU B 244      50.824  55.464  58.513  1.00 70.99           O  
ATOM   7286  CG  LEU B 244      51.604  53.466  54.735  1.00 70.99           C  
ATOM   7288  CD1 LEU B 244      52.565  53.995  53.669  1.00 70.99           C  
ATOM   7292  CD2 LEU B 244      52.426  52.569  55.662  1.00 70.99           C  
ATOM   7296  N   ALA B 245      49.170  56.533  57.428  1.00 73.22           N  
ATOM   7298  CA  ALA B 245      49.076  57.638  58.366  1.00 73.22           C  
ATOM   7300  C   ALA B 245      48.580  57.207  59.763  1.00 73.22           C  
ATOM   7301  CB  ALA B 245      48.157  58.692  57.737  1.00 73.22           C  
ATOM   7305  O   ALA B 245      48.995  57.793  60.762  1.00 73.22           O  
ATOM   7306  N   GLU B 246      47.731  56.183  59.851  1.00 72.82           N  
ATOM   7308  CA  GLU B 246      47.010  55.812  61.075  1.00 72.82           C  
ATOM   7310  C   GLU B 246      47.435  54.437  61.622  1.00 72.82           C  
ATOM   7311  CB  GLU B 246      45.494  55.900  60.808  1.00 72.82           C  
ATOM   7314  O   GLU B 246      47.707  54.303  62.819  1.00 72.82           O  
ATOM   7315  CG  GLU B 246      45.059  57.364  60.590  1.00 72.82           C  
ATOM   7318  CD  GLU B 246      43.569  57.535  60.262  1.00 72.82           C  
ATOM   7319  OE1 GLU B 246      43.023  58.596  60.641  1.00 72.82           O  
ATOM   7320  OE2 GLU B 246      43.015  56.662  59.556  1.00 72.82           O  
ATOM   7321  N   ASP B 247      47.604  53.430  60.761  1.00 72.25           N  
ATOM   7323  CA  ASP B 247      47.752  52.028  61.185  1.00 72.25           C  
ATOM   7325  C   ASP B 247      49.193  51.595  61.460  1.00 72.25           C  
ATOM   7326  CB  ASP B 247      47.140  51.110  60.127  1.00 72.25           C  
ATOM   7329  O   ASP B 247      49.427  50.568  62.109  1.00 72.25           O  
ATOM   7330  CG  ASP B 247      45.640  51.333  60.005  1.00 72.25           C  
ATOM   7331  OD1 ASP B 247      45.196  51.481  58.848  1.00 72.25           O  
ATOM   7332  OD2 ASP B 247      44.991  51.350  61.078  1.00 72.25           O  
ATOM   7333  N   TYR B 248      50.181  52.381  61.016  1.00 67.87           N  
ATOM   7335  CA  TYR B 248      51.589  51.981  61.061  1.00 67.87           C  
ATOM   7337  C   TYR B 248      52.045  51.582  62.475  1.00 67.87           C  
ATOM   7338  CB  TYR B 248      52.473  53.101  60.485  1.00 67.87           C  
ATOM   7341  O   TYR B 248      52.827  50.650  62.648  1.00 67.87           O  
ATOM   7342  CG  TYR B 248      53.881  52.600  60.261  1.00 67.87           C  
ATOM   7343  CD1 TYR B 248      54.880  52.802  61.234  1.00 67.87           C  
ATOM   7345  CD2 TYR B 248      54.117  51.761  59.157  1.00 67.87           C  
ATOM   7347  CE1 TYR B 248      56.066  52.049  61.167  1.00 67.87           C  
ATOM   7349  CE2 TYR B 248      55.291  51.000  59.094  1.00 67.87           C  
ATOM   7351  OH  TYR B 248      57.195  50.158  60.231  1.00 67.87           O  
ATOM   7353  CZ  TYR B 248      56.220  51.090  60.142  1.00 67.87           C  
ATOM   7354  N   LYS B 249      51.502  52.219  63.523  1.00 72.23           N  
ATOM   7356  CA  LYS B 249      51.819  51.872  64.920  1.00 72.23           C  
ATOM   7358  C   LYS B 249      51.389  50.456  65.301  1.00 72.23           C  
ATOM   7359  CB  LYS B 249      51.176  52.877  65.881  1.00 72.23           C  
ATOM   7362  O   LYS B 249      52.116  49.801  66.043  1.00 72.23           O  
ATOM   7363  CG  LYS B 249      51.870  54.242  65.829  1.00 72.23           C  
ATOM   7366  CD  LYS B 249      51.203  55.194  66.826  1.00 72.23           C  
ATOM   7369  CE  LYS B 249      51.855  56.577  66.754  1.00 72.23           C  
ATOM   7372  NZ  LYS B 249      51.107  57.561  67.576  1.00 72.23           N  
ATOM   7376  N   MET B 250      50.243  49.987  64.807  1.00 71.42           N  
ATOM   7378  CA  MET B 250      49.762  48.631  65.087  1.00 71.42           C  
ATOM   7380  C   MET B 250      50.498  47.574  64.258  1.00 71.42           C  
ATOM   7381  CB  MET B 250      48.245  48.540  64.866  1.00 71.42           C  
ATOM   7384  O   MET B 250      50.664  46.445  64.719  1.00 71.42           O  
ATOM   7385  CG  MET B 250      47.467  49.221  66.000  1.00 71.42           C  
ATOM   7388  SD  MET B 250      45.826  48.497  66.294  1.00 71.42           S  
ATOM   7389  CE  MET B 250      44.845  49.456  65.106  1.00 71.42           C  
ATOM   7393  N   LEU B 251      50.985  47.942  63.071  1.00 73.79           N  
ATOM   7395  CA  LEU B 251      51.660  47.029  62.146  1.00 73.79           C  
ATOM   7397  C   LEU B 251      53.189  47.092  62.193  1.00 73.79           C  
ATOM   7398  CB  LEU B 251      51.129  47.283  60.731  1.00 73.79           C  
ATOM   7401  O   LEU B 251      53.833  46.295  61.521  1.00 73.79           O  
ATOM   7402  CG  LEU B 251      49.662  46.854  60.570  1.00 73.79           C  
ATOM   7404  CD1 LEU B 251      49.153  47.409  59.262  1.00 73.79           C  
ATOM   7408  CD2 LEU B 251      49.487  45.333  60.549  1.00 73.79           C  
ATOM   7412  N   LYS B 252      53.791  47.964  63.014  1.00 70.00           N  
ATOM   7414  CA  LYS B 252      55.251  48.181  63.082  1.00 70.00           C  
ATOM   7416  C   LYS B 252      56.082  46.911  63.339  1.00 70.00           C  
ATOM   7417  CB  LYS B 252      55.527  49.264  64.143  1.00 70.00           C  
ATOM   7420  O   LYS B 252      57.261  46.881  63.018  1.00 70.00           O  
ATOM   7421  CG  LYS B 252      56.976  49.767  64.100  1.00 70.00           C  
ATOM   7424  CD  LYS B 252      57.181  50.982  65.006  1.00 70.00           C  
ATOM   7427  CE  LYS B 252      58.645  51.417  64.890  1.00 70.00           C  
ATOM   7430  NZ  LYS B 252      58.952  52.567  65.775  1.00 70.00           N  
ATOM   7434  N   GLY B 253      55.485  45.875  63.928  1.00 70.85           N  
ATOM   7436  CA  GLY B 253      56.124  44.565  64.124  1.00 70.85           C  
ATOM   7439  C   GLY B 253      55.842  43.526  63.032  1.00 70.85           C  
ATOM   7440  O   GLY B 253      56.373  42.428  63.112  1.00 70.85           O  
ATOM   7441  N   HIS B 254      54.992  43.850  62.058  1.00 74.02           N  
ATOM   7443  CA  HIS B 254      54.452  42.913  61.070  1.00 74.02           C  
ATOM   7445  C   HIS B 254      54.804  43.305  59.632  1.00 74.02           C  
ATOM   7446  CB  HIS B 254      52.925  42.821  61.231  1.00 74.02           C  
ATOM   7449  O   HIS B 254      54.932  42.420  58.794  1.00 74.02           O  
ATOM   7450  CG  HIS B 254      52.472  42.344  62.590  1.00 74.02           C  
ATOM   7451  CD2 HIS B 254      51.988  41.102  62.906  1.00 74.02           C  
ATOM   7453  ND1 HIS B 254      52.449  43.090  63.747  1.00 74.02           N  
ATOM   7455  CE1 HIS B 254      51.986  42.312  64.737  1.00 74.02           C  
ATOM   7457  NE2 HIS B 254      51.675  41.095  64.270  1.00 74.02           N  
ATOM   7458  N   ILE B 255      54.966  44.600  59.338  1.00 73.17           N  
ATOM   7460  CA  ILE B 255      55.344  45.114  58.013  1.00 73.17           C  
ATOM   7462  C   ILE B 255      56.592  46.006  58.159  1.00 73.17           C  
ATOM   7463  CB  ILE B 255      54.185  45.892  57.352  1.00 73.17           C  
ATOM   7465  O   ILE B 255      56.616  46.859  59.056  1.00 73.17           O  
ATOM   7466  CG1 ILE B 255      52.853  45.105  57.371  1.00 73.17           C  
ATOM   7469  CG2 ILE B 255      54.577  46.278  55.911  1.00 73.17           C  
ATOM   7473  CD1 ILE B 255      51.720  45.881  56.689  1.00 73.17           C  
ATOM   7477  N   PRO B 256      57.625  45.875  57.303  1.00 76.12           N  
ATOM   7478  CA  PRO B 256      58.777  46.764  57.324  1.00 76.12           C  
ATOM   7480  C   PRO B 256      58.332  48.202  57.057  1.00 76.12           C  
ATOM   7481  CB  PRO B 256      59.736  46.274  56.227  1.00 76.12           C  
ATOM   7484  O   PRO B 256      57.545  48.454  56.151  1.00 76.12           O  
ATOM   7485  CG  PRO B 256      59.252  44.864  55.931  1.00 76.12           C  
ATOM   7488  CD  PRO B 256      57.751  44.990  56.167  1.00 76.12           C  
ATOM   7491  N   THR B 257      58.898  49.165  57.788  1.00 70.26           N  
ATOM   7493  CA  THR B 257      58.719  50.622  57.570  1.00 70.26           C  
ATOM   7495  C   THR B 257      58.949  51.082  56.130  1.00 70.26           C  
ATOM   7496  CB  THR B 257      59.741  51.438  58.405  1.00 70.26           C  
ATOM   7498  O   THR B 257      58.571  52.197  55.792  1.00 70.26           O  
ATOM   7499  CG2 THR B 257      59.304  52.012  59.747  1.00 70.26           C  
ATOM   7503  OG1 THR B 257      60.891  50.673  58.698  1.00 70.26           O  
ATOM   7505  N   LEU B 258      59.659  50.290  55.329  1.00 71.13           N  
ATOM   7507  CA  LEU B 258      60.197  50.698  54.036  1.00 71.13           C  
ATOM   7509  C   LEU B 258      59.260  50.418  52.857  1.00 71.13           C  
ATOM   7510  CB  LEU B 258      61.560  50.008  53.842  1.00 71.13           C  
ATOM   7513  O   LEU B 258      59.547  50.913  51.776  1.00 71.13           O  
ATOM   7514  CG  LEU B 258      62.656  50.492  54.808  1.00 71.13           C  
ATOM   7516  CD1 LEU B 258      63.862  49.560  54.731  1.00 71.13           C  
ATOM   7520  CD2 LEU B 258      63.120  51.915  54.492  1.00 71.13           C  
ATOM   7524  N   ILE B 259      58.183  49.653  53.049  1.00 75.22           N  
ATOM   7526  CA  ILE B 259      57.251  49.326  51.963  1.00 75.22           C  
ATOM   7528  C   ILE B 259      56.196  50.433  51.876  1.00 75.22           C  
ATOM   7529  CB  ILE B 259      56.633  47.921  52.148  1.00 75.22           C  
ATOM   7531  O   ILE B 259      55.511  50.720  52.864  1.00 75.22           O  
ATOM   7532  CG1 ILE B 259      57.713  46.861  52.465  1.00 75.22           C  
ATOM   7535  CG2 ILE B 259      55.863  47.532  50.878  1.00 75.22           C  
ATOM   7539  CD1 ILE B 259      57.160  45.439  52.581  1.00 75.22           C  
ATOM   7543  N   ALA B 260      56.079  51.076  50.712  1.00 81.08           N  
ATOM   7545  CA  ALA B 260      55.082  52.127  50.495  1.00 81.08           C  
ATOM   7547  C   ALA B 260      53.663  51.533  50.469  1.00 81.08           C  
ATOM   7548  CB  ALA B 260      55.424  52.894  49.214  1.00 81.08           C  
ATOM   7552  O   ALA B 260      53.477  50.364  50.129  1.00 81.08           O  
ATOM   7553  N   LYS B 261      52.634  52.327  50.799  1.00 79.97           N  
ATOM   7555  CA  LYS B 261      51.239  51.846  50.793  1.00 79.97           C  
ATOM   7557  C   LYS B 261      50.875  51.301  49.420  1.00 79.97           C  
ATOM   7558  CB  LYS B 261      50.264  52.974  51.167  1.00 79.97           C  
ATOM   7561  O   LYS B 261      50.215  50.281  49.325  1.00 79.97           O  
ATOM   7562  CG  LYS B 261      48.802  52.519  51.064  1.00 79.97           C  
ATOM   7565  CD  LYS B 261      47.840  53.563  51.628  1.00 79.97           C  
ATOM   7568  CE  LYS B 261      46.419  53.091  51.296  1.00 79.97           C  
ATOM   7571  NZ  LYS B 261      45.426  53.558  52.287  1.00 79.97           N  
ATOM   7575  N   GLU B 262      51.322  51.982  48.375  1.00 82.37           N  
ATOM   7577  CA  GLU B 262      51.088  51.621  46.986  1.00 82.37           C  
ATOM   7579  C   GLU B 262      51.695  50.254  46.655  1.00 82.37           C  
ATOM   7580  CB  GLU B 262      51.684  52.708  46.075  1.00 82.37           C  
ATOM   7583  O   GLU B 262      51.067  49.469  45.951  1.00 82.37           O  
ATOM   7584  CG  GLU B 262      51.052  54.108  46.234  1.00 82.37           C  
ATOM   7587  CD  GLU B 262      51.457  54.894  47.500  1.00 82.37           C  
ATOM   7588  OE1 GLU B 262      50.770  55.895  47.794  1.00 82.37           O  
ATOM   7589  OE2 GLU B 262      52.413  54.487  48.203  1.00 82.37           O  
ATOM   7590  N   GLU B 263      52.867  49.936  47.209  1.00 81.75           N  
ATOM   7592  CA  GLU B 263      53.489  48.617  47.071  1.00 81.75           C  
ATOM   7594  C   GLU B 263      52.705  47.557  47.855  1.00 81.75           C  
ATOM   7595  CB  GLU B 263      54.949  48.664  47.544  1.00 81.75           C  
ATOM   7598  O   GLU B 263      52.418  46.493  47.310  1.00 81.75           O  
ATOM   7599  CG  GLU B 263      55.862  49.529  46.661  1.00 81.75           C  
ATOM   7602  CD  GLU B 263      57.284  49.668  47.233  1.00 81.75           C  
ATOM   7603  OE1 GLU B 263      58.182  50.052  46.449  1.00 81.75           O  
ATOM   7604  OE2 GLU B 263      57.462  49.453  48.456  1.00 81.75           O  
ATOM   7605  N   ILE B 264      52.278  47.854  49.092  1.00 81.33           N  
ATOM   7607  CA  ILE B 264      51.444  46.933  49.886  1.00 81.33           C  
ATOM   7609  C   ILE B 264      50.115  46.673  49.178  1.00 81.33           C  
ATOM   7610  CB  ILE B 264      51.197  47.432  51.330  1.00 81.33           C  
ATOM   7612  O   ILE B 264      49.756  45.518  49.027  1.00 81.33           O  
ATOM   7613  CG1 ILE B 264      52.526  47.594  52.093  1.00 81.33           C  
ATOM   7616  CG2 ILE B 264      50.278  46.459  52.098  1.00 81.33           C  
ATOM   7620  CD1 ILE B 264      52.391  48.291  53.450  1.00 81.33           C  
ATOM   7624  N   SER B 265      49.402  47.702  48.712  1.00 81.86           N  
ATOM   7626  CA  SER B 265      48.111  47.560  48.023  1.00 81.86           C  
ATOM   7628  C   SER B 265      48.241  46.886  46.659  1.00 81.86           C  
ATOM   7629  CB  SER B 265      47.445  48.925  47.827  1.00 81.86           C  
ATOM   7632  O   SER B 265      47.304  46.218  46.224  1.00 81.86           O  
ATOM   7633  OG  SER B 265      47.061  49.497  49.066  1.00 81.86           O  
ATOM   7635  N   ALA B 266      49.382  47.038  45.981  1.00 81.74           N  
ATOM   7637  CA  ALA B 266      49.668  46.279  44.770  1.00 81.74           C  
ATOM   7639  C   ALA B 266      49.840  44.786  45.085  1.00 81.74           C  
ATOM   7640  CB  ALA B 266      50.901  46.873  44.077  1.00 81.74           C  
ATOM   7644  O   ALA B 266      49.305  43.954  44.364  1.00 81.74           O  
ATOM   7645  N   ILE B 267      50.530  44.447  46.179  1.00 81.60           N  
ATOM   7647  CA  ILE B 267      50.790  43.057  46.589  1.00 81.60           C  
ATOM   7649  C   ILE B 267      49.557  42.417  47.261  1.00 81.60           C  
ATOM   7650  CB  ILE B 267      52.051  43.028  47.490  1.00 81.60           C  
ATOM   7652  O   ILE B 267      49.270  41.243  47.050  1.00 81.60           O  
ATOM   7653  CG1 ILE B 267      53.306  43.482  46.700  1.00 81.60           C  
ATOM   7656  CG2 ILE B 267      52.298  41.621  48.068  1.00 81.60           C  
ATOM   7660  CD1 ILE B 267      54.497  43.863  47.589  1.00 81.60           C  
ATOM   7664  N   MET B 268      48.813  43.197  48.042  1.00 83.19           N  
ATOM   7666  CA  MET B 268      47.664  42.823  48.870  1.00 83.19           C  
ATOM   7668  C   MET B 268      46.537  43.850  48.709  1.00 83.19           C  
ATOM   7669  CB  MET B 268      48.083  42.753  50.342  1.00 83.19           C  
ATOM   7672  O   MET B 268      46.386  44.763  49.526  1.00 83.19           O  
ATOM   7673  CG  MET B 268      48.390  41.334  50.774  1.00 83.19           C  
ATOM   7676  SD  MET B 268      48.667  41.297  52.559  1.00 83.19           S  
ATOM   7677  CE  MET B 268      50.304  42.036  52.488  1.00 83.19           C  
ATOM   7681  N   PRO B 269      45.724  43.726  47.655  1.00 87.92           N  
ATOM   7682  CA  PRO B 269      44.536  44.554  47.519  1.00 87.92           C  
ATOM   7684  C   PRO B 269      43.477  44.182  48.564  1.00 87.92           C  
ATOM   7685  CB  PRO B 269      44.062  44.330  46.086  1.00 87.92           C  
ATOM   7688  O   PRO B 269      43.551  43.144  49.221  1.00 87.92           O  
ATOM   7689  CG  PRO B 269      44.565  42.929  45.765  1.00 87.92           C  
ATOM   7692  CD  PRO B 269      45.849  42.775  46.564  1.00 87.92           C  
ATOM   7695  N   ASN B 270      42.452  45.024  48.691  1.00 89.77           N  
ATOM   7697  CA  ASN B 270      41.307  44.751  49.559  1.00 89.77           C  
ATOM   7699  C   ASN B 270      40.593  43.450  49.163  1.00 89.77           C  
ATOM   7700  CB  ASN B 270      40.335  45.944  49.554  1.00 89.77           C  
ATOM   7703  O   ASN B 270      40.513  43.093  47.982  1.00 89.77           O  
ATOM   7704  CG  ASN B 270      40.911  47.219  50.146  1.00 89.77           C  
ATOM   7705  ND2 ASN B 270      40.102  48.235  50.310  1.00 89.77           N  
ATOM   7708  OD1 ASN B 270      42.078  47.347  50.448  1.00 89.77           O  
ATOM   7709  N   ALA B 271      40.019  42.770  50.158  1.00 92.57           N  
ATOM   7711  CA  ALA B 271      39.103  41.659  49.929  1.00 92.57           C  
ATOM   7713  C   ALA B 271      37.924  42.100  49.046  1.00 92.57           C  
ATOM   7714  CB  ALA B 271      38.628  41.110  51.276  1.00 92.57           C  
ATOM   7718  O   ALA B 271      37.377  43.191  49.218  1.00 92.57           O  
ATOM   7719  N   ALA B 272      37.522  41.247  48.104  1.00 93.39           N  
ATOM   7721  CA  ALA B 272      36.354  41.500  47.267  1.00 93.39           C  
ATOM   7723  C   ALA B 272      35.060  41.182  48.032  1.00 93.39           C  
ATOM   7724  CB  ALA B 272      36.472  40.684  45.973  1.00 93.39           C  
ATOM   7728  O   ALA B 272      34.985  40.173  48.736  1.00 93.39           O  
ATOM   7729  N   GLY B 273      34.031  42.009  47.843  1.00 95.11           N  
ATOM   7731  CA  GLY B 273      32.679  41.744  48.331  1.00 95.11           C  
ATOM   7734  C   GLY B 273      32.035  42.890  49.097  1.00 95.11           C  
ATOM   7735  O   GLY B 273      32.665  43.895  49.428  1.00 95.11           O  
ATOM   7736  N   VAL B 274      30.757  42.706  49.409  1.00 96.09           N  
ATOM   7738  CA  VAL B 274      30.029  43.532  50.370  1.00 96.09           C  
ATOM   7740  C   VAL B 274      30.552  43.210  51.763  1.00 96.09           C  
ATOM   7741  CB  VAL B 274      28.511  43.298  50.290  1.00 96.09           C  
ATOM   7743  O   VAL B 274      30.420  42.084  52.246  1.00 96.09           O  
ATOM   7744  CG1 VAL B 274      27.764  44.193  51.290  1.00 96.09           C  
ATOM   7748  CG2 VAL B 274      27.981  43.605  48.884  1.00 96.09           C  
ATOM   7752  N   VAL B 275      31.152  44.210  52.392  1.00 95.73           N  
ATOM   7754  CA  VAL B 275      31.773  44.093  53.708  1.00 95.73           C  
ATOM   7756  C   VAL B 275      30.731  43.955  54.820  1.00 95.73           C  
ATOM   7757  CB  VAL B 275      32.678  45.309  53.942  1.00 95.73           C  
ATOM   7759  O   VAL B 275      29.788  44.744  54.906  1.00 95.73           O  
ATOM   7760  CG1 VAL B 275      33.128  45.418  55.393  1.00 95.73           C  
ATOM   7764  CG2 VAL B 275      33.922  45.243  53.043  1.00 95.73           C  
ATOM   7768  N   HIS B 276      30.972  43.001  55.721  1.00 96.68           N  
ATOM   7770  CA  HIS B 276      30.308  42.849  57.016  1.00 96.68           C  
ATOM   7772  C   HIS B 276      31.364  42.864  58.124  1.00 96.68           C  
ATOM   7773  CB  HIS B 276      29.484  41.553  57.045  1.00 96.68           C  
ATOM   7776  O   HIS B 276      32.044  41.864  58.366  1.00 96.68           O  
ATOM   7777  CG  HIS B 276      28.379  41.517  56.027  1.00 96.68           C  
ATOM   7778  CD2 HIS B 276      28.527  41.129  54.730  1.00 96.68           C  
ATOM   7780  ND1 HIS B 276      27.053  41.904  56.243  1.00 96.68           N  
ATOM   7781  CE1 HIS B 276      26.442  41.753  55.062  1.00 96.68           C  
ATOM   7783  NE2 HIS B 276      27.298  41.287  54.140  1.00 96.68           N  
ATOM   7785  N   ASP B 277      31.512  44.009  58.787  1.00 96.14           N  
ATOM   7787  CA  ASP B 277      32.407  44.153  59.935  1.00 96.14           C  
ATOM   7789  C   ASP B 277      31.864  43.410  61.166  1.00 96.14           C  
ATOM   7790  CB  ASP B 277      32.667  45.639  60.232  1.00 96.14           C  
ATOM   7793  O   ASP B 277      30.690  43.525  61.540  1.00 96.14           O  
ATOM   7794  CG  ASP B 277      33.707  46.222  59.277  1.00 96.14           C  
ATOM   7795  OD1 ASP B 277      33.441  47.208  58.554  1.00 96.14           O  
ATOM   7796  OD2 ASP B 277      34.806  45.641  59.204  1.00 96.14           O  
ATOM   7797  N   LEU B 278      32.742  42.631  61.796  1.00 96.96           N  
ATOM   7799  CA  LEU B 278      32.457  41.826  62.976  1.00 96.96           C  
ATOM   7801  C   LEU B 278      33.231  42.378  64.187  1.00 96.96           C  
ATOM   7802  CB  LEU B 278      32.806  40.360  62.682  1.00 96.96           C  
ATOM   7805  O   LEU B 278      34.409  42.045  64.368  1.00 96.96           O  
ATOM   7806  CG  LEU B 278      31.937  39.650  61.635  1.00 96.96           C  
ATOM   7808  CD1 LEU B 278      32.506  38.242  61.440  1.00 96.96           C  
ATOM   7812  CD2 LEU B 278      30.476  39.553  62.078  1.00 96.96           C  
ATOM   7816  N   PRO B 279      32.600  43.207  65.038  1.00 93.90           N  
ATOM   7817  CA  PRO B 279      33.185  43.610  66.308  1.00 93.90           C  
ATOM   7819  C   PRO B 279      33.227  42.421  67.284  1.00 93.90           C  
ATOM   7820  CB  PRO B 279      32.293  44.747  66.816  1.00 93.90           C  
ATOM   7823  O   PRO B 279      32.434  41.489  67.176  1.00 93.90           O  
ATOM   7824  CG  PRO B 279      30.920  44.390  66.251  1.00 93.90           C  
ATOM   7827  CD  PRO B 279      31.260  43.763  64.901  1.00 93.90           C  
ATOM   7830  N   GLY B 280      34.121  42.480  68.275  1.00 90.56           N  
ATOM   7832  CA  GLY B 280      34.176  41.508  69.381  1.00 90.56           C  
ATOM   7835  C   GLY B 280      35.395  40.580  69.398  1.00 90.56           C  
ATOM   7836  O   GLY B 280      35.632  39.922  70.409  1.00 90.56           O  
ATOM   7837  N   GLY B 281      36.218  40.580  68.345  1.00 94.76           N  
ATOM   7839  CA  GLY B 281      37.426  39.755  68.273  1.00 94.76           C  
ATOM   7842  C   GLY B 281      38.339  39.898  69.498  1.00 94.76           C  
ATOM   7843  O   GLY B 281      38.601  41.000  69.995  1.00 94.76           O  
ATOM   7844  N   THR B 282      38.863  38.774  69.968  1.00 94.54           N  
ATOM   7846  CA  THR B 282      39.744  38.679  71.136  1.00 94.54           C  
ATOM   7848  C   THR B 282      41.198  38.470  70.715  1.00 94.54           C  
ATOM   7849  CB  THR B 282      39.277  37.590  72.111  1.00 94.54           C  
ATOM   7851  O   THR B 282      41.482  37.999  69.618  1.00 94.54           O  
ATOM   7852  CG2 THR B 282      37.844  37.813  72.594  1.00 94.54           C  
ATOM   7856  OG1 THR B 282      39.359  36.312  71.532  1.00 94.54           O  
ATOM   7858  N   GLY B 283      42.139  38.866  71.574  1.00 93.62           N  
ATOM   7860  CA  GLY B 283      43.568  38.767  71.270  1.00 93.62           C  
ATOM   7863  C   GLY B 283      44.071  39.807  70.261  1.00 93.62           C  
ATOM   7864  O   GLY B 283      43.416  40.824  69.987  1.00 93.62           O  
ATOM   7865  N   GLY B 284      45.285  39.570  69.765  1.00 93.19           N  
ATOM   7867  CA  GLY B 284      45.967  40.429  68.801  1.00 93.19           C  
ATOM   7870  C   GLY B 284      45.460  40.243  67.365  1.00 93.19           C  
ATOM   7871  O   GLY B 284      44.607  39.397  67.106  1.00 93.19           O  
ATOM   7872  N   PRO B 285      46.002  41.003  66.395  1.00 92.33           N  
ATOM   7873  CA  PRO B 285      45.581  40.910  64.995  1.00 92.33           C  
ATOM   7875  C   PRO B 285      45.658  39.492  64.409  1.00 92.33           C  
ATOM   7876  CB  PRO B 285      46.495  41.877  64.236  1.00 92.33           C  
ATOM   7879  O   PRO B 285      44.790  39.115  63.628  1.00 92.33           O  
ATOM   7880  CG  PRO B 285      46.878  42.910  65.295  1.00 92.33           C  
ATOM   7883  CD  PRO B 285      46.971  42.075  66.571  1.00 92.33           C  
ATOM   7886  N   LEU B 286      46.665  38.699  64.801  1.00 90.54           N  
ATOM   7888  CA  LEU B 286      46.815  37.313  64.350  1.00 90.54           C  
ATOM   7890  C   LEU B 286      45.766  36.375  64.968  1.00 90.54           C  
ATOM   7891  CB  LEU B 286      48.247  36.832  64.649  1.00 90.54           C  
ATOM   7894  O   LEU B 286      45.234  35.531  64.257  1.00 90.54           O  
ATOM   7895  CG  LEU B 286      48.551  35.407  64.140  1.00 90.54           C  
ATOM   7897  CD1 LEU B 286      48.460  35.301  62.615  1.00 90.54           C  
ATOM   7901  CD2 LEU B 286      49.965  35.007  64.560  1.00 90.54           C  
ATOM   7905  N   ASP B 287      45.430  36.538  66.252  1.00 93.96           N  
ATOM   7907  CA  ASP B 287      44.383  35.734  66.901  1.00 93.96           C  
ATOM   7909  C   ASP B 287      43.036  35.977  66.213  1.00 93.96           C  
ATOM   7910  CB  ASP B 287      44.272  36.085  68.394  1.00 93.96           C  
ATOM   7913  O   ASP B 287      42.356  35.039  65.797  1.00 93.96           O  
ATOM   7914  CG  ASP B 287      45.576  35.871  69.164  1.00 93.96           C  
ATOM   7915  OD1 ASP B 287      46.012  36.846  69.827  1.00 93.96           O  
ATOM   7916  OD2 ASP B 287      46.144  34.763  69.065  1.00 93.96           O  
ATOM   7917  N   ARG B 288      42.719  37.260  65.989  1.00 94.44           N  
ATOM   7919  CA  ARG B 288      41.522  37.731  65.277  1.00 94.44           C  
ATOM   7921  C   ARG B 288      41.438  37.249  63.829  1.00 94.44           C  
ATOM   7922  CB  ARG B 288      41.474  39.259  65.331  1.00 94.44           C  
ATOM   7925  O   ARG B 288      40.341  37.221  63.279  1.00 94.44           O  
ATOM   7926  CG  ARG B 288      41.267  39.779  66.756  1.00 94.44           C  
ATOM   7929  CD  ARG B 288      41.208  41.304  66.712  1.00 94.44           C  
ATOM   7932  NE  ARG B 288      41.167  41.868  68.069  1.00 94.44           N  
ATOM   7934  NH1 ARG B 288      39.901  43.740  67.601  1.00 94.44           N  
ATOM   7937  NH2 ARG B 288      40.472  43.275  69.698  1.00 94.44           N  
ATOM   7940  CZ  ARG B 288      40.517  42.954  68.440  1.00 94.44           C  
ATOM   7941  N   HIS B 289      42.562  36.856  63.223  1.00 93.49           N  
ATOM   7943  CA  HIS B 289      42.575  36.298  61.874  1.00 93.49           C  
ATOM   7945  C   HIS B 289      41.937  34.904  61.821  1.00 93.49           C  
ATOM   7946  CB  HIS B 289      44.006  36.285  61.307  1.00 93.49           C  
ATOM   7949  O   HIS B 289      41.456  34.524  60.766  1.00 93.49           O  
ATOM   7950  CG  HIS B 289      44.040  35.912  59.847  1.00 93.49           C  
ATOM   7951  CD2 HIS B 289      44.586  34.788  59.286  1.00 93.49           C  
ATOM   7953  ND1 HIS B 289      43.387  36.582  58.845  1.00 93.49           N  
ATOM   7955  CE1 HIS B 289      43.481  35.854  57.728  1.00 93.49           C  
ATOM   7957  NE2 HIS B 289      44.240  34.761  57.929  1.00 93.49           N  
ATOM   7958  N   GLY B 290      41.888  34.137  62.917  1.00 94.67           N  
ATOM   7960  CA  GLY B 290      41.353  32.772  62.901  1.00 94.67           C  
ATOM   7963  C   GLY B 290      39.848  32.684  62.609  1.00 94.67           C  
ATOM   7964  O   GLY B 290      39.052  33.443  63.158  1.00 94.67           O  
ATOM   7965  N   ILE B 291      39.433  31.681  61.826  1.00 96.01           N  
ATOM   7967  CA  ILE B 291      38.020  31.436  61.477  1.00 96.01           C  
ATOM   7969  C   ILE B 291      37.112  31.258  62.703  1.00 96.01           C  
ATOM   7970  CB  ILE B 291      37.906  30.229  60.517  1.00 96.01           C  
ATOM   7972  O   ILE B 291      35.964  31.697  62.681  1.00 96.01           O  
ATOM   7973  CG1 ILE B 291      36.484  29.991  59.962  1.00 96.01           C  
ATOM   7976  CG2 ILE B 291      38.405  28.921  61.158  1.00 96.01           C  
ATOM   7980  CD1 ILE B 291      35.897  31.180  59.194  1.00 96.01           C  
ATOM   7984  N   GLY B 292      37.635  30.691  63.797  1.00 96.20           N  
ATOM   7986  CA  GLY B 292      36.909  30.582  65.063  1.00 96.20           C  
ATOM   7989  C   GLY B 292      36.475  31.947  65.612  1.00 96.20           C  
ATOM   7990  O   GLY B 292      35.346  32.087  66.059  1.00 96.20           O  
ATOM   7991  N   GLN B 293      37.308  32.986  65.469  1.00 97.00           N  
ATOM   7993  CA  GLN B 293      36.944  34.348  65.880  1.00 97.00           C  
ATOM   7995  C   GLN B 293      35.816  34.920  65.018  1.00 97.00           C  
ATOM   7996  CB  GLN B 293      38.165  35.281  65.819  1.00 97.00           C  
ATOM   7999  O   GLN B 293      34.924  35.579  65.547  1.00 97.00           O  
ATOM   8000  CG  GLN B 293      39.263  34.905  66.822  1.00 97.00           C  
ATOM   8003  CD  GLN B 293      38.854  35.167  68.262  1.00 97.00           C  
ATOM   8004  NE2 GLN B 293      38.673  34.147  69.067  1.00 97.00           N  
ATOM   8007  OE1 GLN B 293      38.673  36.297  68.691  1.00 97.00           O  
ATOM   8008  N   ALA B 294      35.814  34.648  63.708  1.00 97.28           N  
ATOM   8010  CA  ALA B 294      34.710  35.052  62.840  1.00 97.28           C  
ATOM   8012  C   ALA B 294      33.404  34.339  63.232  1.00 97.28           C  
ATOM   8013  CB  ALA B 294      35.094  34.805  61.377  1.00 97.28           C  
ATOM   8017  O   ALA B 294      32.361  34.984  63.313  1.00 97.28           O  
ATOM   8018  N   ILE B 295      33.458  33.035  63.534  1.00 97.56           N  
ATOM   8020  CA  ILE B 295      32.301  32.271  64.031  1.00 97.56           C  
ATOM   8022  C   ILE B 295      31.777  32.876  65.339  1.00 97.56           C  
ATOM   8023  CB  ILE B 295      32.656  30.772  64.188  1.00 97.56           C  
ATOM   8025  O   ILE B 295      30.581  33.155  65.429  1.00 97.56           O  
ATOM   8026  CG1 ILE B 295      32.893  30.131  62.801  1.00 97.56           C  
ATOM   8029  CG2 ILE B 295      31.542  30.004  64.930  1.00 97.56           C  
ATOM   8033  CD1 ILE B 295      33.582  28.762  62.851  1.00 97.56           C  
ATOM   8037  N   ASP B 296      32.654  33.120  66.313  1.00 97.37           N  
ATOM   8039  CA  ASP B 296      32.285  33.654  67.627  1.00 97.37           C  
ATOM   8041  C   ASP B 296      31.646  35.046  67.519  1.00 97.37           C  
ATOM   8042  CB  ASP B 296      33.525  33.703  68.541  1.00 97.37           C  
ATOM   8045  O   ASP B 296      30.595  35.292  68.114  1.00 97.37           O  
ATOM   8046  CG  ASP B 296      34.040  32.327  68.991  1.00 97.37           C  
ATOM   8047  OD1 ASP B 296      35.209  32.282  69.445  1.00 97.37           O  
ATOM   8048  OD2 ASP B 296      33.264  31.345  68.928  1.00 97.37           O  
ATOM   8049  N   CYS B 297      32.212  35.941  66.701  1.00 97.56           N  
ATOM   8051  CA  CYS B 297      31.654  37.281  66.504  1.00 97.56           C  
ATOM   8053  C   CYS B 297      30.292  37.242  65.784  1.00 97.56           C  
ATOM   8054  CB  CYS B 297      32.647  38.159  65.735  1.00 97.56           C  
ATOM   8057  O   CYS B 297      29.393  38.019  66.117  1.00 97.56           O  
ATOM   8058  SG  CYS B 297      34.204  38.389  66.641  1.00 97.56           S  
ATOM   8060  N   ILE B 298      30.097  36.323  64.825  1.00 97.80           N  
ATOM   8062  CA  ILE B 298      28.791  36.133  64.173  1.00 97.80           C  
ATOM   8064  C   ILE B 298      27.761  35.592  65.174  1.00 97.80           C  
ATOM   8065  CB  ILE B 298      28.901  35.224  62.923  1.00 97.80           C  
ATOM   8067  O   ILE B 298      26.627  36.070  65.201  1.00 97.80           O  
ATOM   8068  CG1 ILE B 298      29.731  35.886  61.802  1.00 97.80           C  
ATOM   8071  CG2 ILE B 298      27.502  34.948  62.349  1.00 97.80           C  
ATOM   8075  CD1 ILE B 298      30.201  34.909  60.714  1.00 97.80           C  
ATOM   8079  N   GLU B 299      28.122  34.607  66.006  1.00 97.69           N  
ATOM   8081  CA  GLU B 299      27.231  34.082  67.052  1.00 97.69           C  
ATOM   8083  C   GLU B 299      26.879  35.167  68.089  1.00 97.69           C  
ATOM   8084  CB  GLU B 299      27.817  32.813  67.705  1.00 97.69           C  
ATOM   8087  O   GLU B 299      25.708  35.298  68.446  1.00 97.69           O  
ATOM   8088  CG  GLU B 299      27.899  31.559  66.796  1.00 97.69           C  
ATOM   8091  CD  GLU B 299      26.557  30.877  66.446  1.00 97.69           C  
ATOM   8092  OE1 GLU B 299      26.539  29.797  65.782  1.00 97.69           O  
ATOM   8093  OE2 GLU B 299      25.468  31.434  66.711  1.00 97.69           O  
ATOM   8094  N   GLN B 300      27.829  36.030  68.470  1.00 97.64           N  
ATOM   8096  CA  GLN B 300      27.562  37.169  69.353  1.00 97.64           C  
ATOM   8098  C   GLN B 300      26.550  38.154  68.743  1.00 97.64           C  
ATOM   8099  CB  GLN B 300      28.883  37.868  69.710  1.00 97.64           C  
ATOM   8102  O   GLN B 300      25.571  38.513  69.399  1.00 97.64           O  
ATOM   8103  CG  GLN B 300      28.642  39.008  70.711  1.00 97.64           C  
ATOM   8106  CD  GLN B 300      29.904  39.751  71.124  1.00 97.64           C  
ATOM   8107  NE2 GLN B 300      29.747  40.905  71.731  1.00 97.64           N  
ATOM   8110  OE1 GLN B 300      31.034  39.337  70.928  1.00 97.64           O  
ATOM   8111  N   GLN B 301      26.723  38.548  67.475  1.00 97.50           N  
ATOM   8113  CA  GLN B 301      25.741  39.406  66.798  1.00 97.50           C  
ATOM   8115  C   GLN B 301      24.363  38.735  66.702  1.00 97.50           C  
ATOM   8116  CB  GLN B 301      26.209  39.752  65.382  1.00 97.50           C  
ATOM   8119  O   GLN B 301      23.337  39.397  66.866  1.00 97.50           O  
ATOM   8120  CG  GLN B 301      27.314  40.813  65.325  1.00 97.50           C  
ATOM   8123  CD  GLN B 301      27.580  41.266  63.891  1.00 97.50           C  
ATOM   8124  NE2 GLN B 301      28.280  42.362  63.699  1.00 97.50           N  
ATOM   8127  OE1 GLN B 301      27.125  40.678  62.920  1.00 97.50           O  
ATOM   8128  N   LYS B 302      24.317  37.416  66.462  1.00 97.83           N  
ATOM   8130  CA  LYS B 302      23.053  36.664  66.457  1.00 97.83           C  
ATOM   8132  C   LYS B 302      22.360  36.752  67.817  1.00 97.83           C  
ATOM   8133  CB  LYS B 302      23.277  35.195  66.067  1.00 97.83           C  
ATOM   8136  O   LYS B 302      21.147  36.939  67.845  1.00 97.83           O  
ATOM   8137  CG  LYS B 302      23.627  35.006  64.583  1.00 97.83           C  
ATOM   8140  CD  LYS B 302      24.208  33.619  64.262  1.00 97.83           C  
ATOM   8143  CE  LYS B 302      23.223  32.492  64.588  1.00 97.83           C  
ATOM   8146  NZ  LYS B 302      23.867  31.163  64.609  1.00 97.83           N  
ATOM   8150  N   ASP B 303      23.093  36.621  68.918  1.00 97.33           N  
ATOM   8152  CA  ASP B 303      22.532  36.708  70.270  1.00 97.33           C  
ATOM   8154  C   ASP B 303      22.013  38.117  70.600  1.00 97.33           C  
ATOM   8155  CB  ASP B 303      23.571  36.223  71.293  1.00 97.33           C  
ATOM   8158  O   ASP B 303      20.918  38.254  71.160  1.00 97.33           O  
ATOM   8159  CG  ASP B 303      23.742  34.695  71.309  1.00 97.33           C  
ATOM   8160  OD1 ASP B 303      24.687  34.240  71.988  1.00 97.33           O  
ATOM   8161  OD2 ASP B 303      22.867  33.982  70.750  1.00 97.33           O  
ATOM   8162  N   GLU B 304      22.730  39.162  70.178  1.00 97.43           N  
ATOM   8164  CA  GLU B 304      22.269  40.555  70.265  1.00 97.43           C  
ATOM   8166  C   GLU B 304      20.952  40.759  69.504  1.00 97.43           C  
ATOM   8167  CB  GLU B 304      23.329  41.507  69.690  1.00 97.43           C  
ATOM   8170  O   GLU B 304      19.971  41.256  70.068  1.00 97.43           O  
ATOM   8171  CG  GLU B 304      24.588  41.626  70.560  1.00 97.43           C  
ATOM   8174  CD  GLU B 304      25.715  42.411  69.865  1.00 97.43           C  
ATOM   8175  OE1 GLU B 304      26.829  42.416  70.442  1.00 97.43           O  
ATOM   8176  OE2 GLU B 304      25.455  43.016  68.789  1.00 97.43           O  
ATOM   8177  N   ASP B 305      20.893  40.315  68.247  1.00 97.84           N  
ATOM   8179  CA  ASP B 305      19.710  40.477  67.402  1.00 97.84           C  
ATOM   8181  C   ASP B 305      18.508  39.686  67.941  1.00 97.84           C  
ATOM   8182  CB  ASP B 305      20.029  40.042  65.965  1.00 97.84           C  
ATOM   8185  O   ASP B 305      17.376  40.178  67.949  1.00 97.84           O  
ATOM   8186  CG  ASP B 305      20.995  40.974  65.227  1.00 97.84           C  
ATOM   8187  OD1 ASP B 305      21.676  40.516  64.284  1.00 97.84           O  
ATOM   8188  OD2 ASP B 305      21.041  42.182  65.550  1.00 97.84           O  
ATOM   8189  N   ILE B 306      18.739  38.474  68.459  1.00 97.70           N  
ATOM   8191  CA  ILE B 306      17.711  37.673  69.141  1.00 97.70           C  
ATOM   8193  C   ILE B 306      17.157  38.424  70.351  1.00 97.70           C  
ATOM   8194  CB  ILE B 306      18.299  36.313  69.575  1.00 97.70           C  
ATOM   8196  O   ILE B 306      15.941  38.421  70.566  1.00 97.70           O  
ATOM   8197  CG1 ILE B 306      18.537  35.405  68.354  1.00 97.70           C  
ATOM   8200  CG2 ILE B 306      17.416  35.563  70.594  1.00 97.70           C  
ATOM   8204  CD1 ILE B 306      19.517  34.273  68.678  1.00 97.70           C  
ATOM   8208  N   SER B 307      18.030  39.047  71.145  1.00 97.50           N  
ATOM   8210  CA  SER B 307      17.638  39.820  72.324  1.00 97.50           C  
ATOM   8212  C   SER B 307      16.770  41.021  71.941  1.00 97.50           C  
ATOM   8213  CB  SER B 307      18.890  40.267  73.079  1.00 97.50           C  
ATOM   8216  O   SER B 307      15.687  41.202  72.505  1.00 97.50           O  
ATOM   8217  OG  SER B 307      18.522  40.810  74.331  1.00 97.50           O  
ATOM   8219  N   ILE B 308      17.170  41.777  70.909  1.00 97.44           N  
ATOM   8221  CA  ILE B 308      16.405  42.923  70.393  1.00 97.44           C  
ATOM   8223  C   ILE B 308      15.012  42.475  69.947  1.00 97.44           C  
ATOM   8224  CB  ILE B 308      17.175  43.635  69.255  1.00 97.44           C  
ATOM   8226  O   ILE B 308      14.013  43.019  70.424  1.00 97.44           O  
ATOM   8227  CG1 ILE B 308      18.448  44.308  69.816  1.00 97.44           C  
ATOM   8230  CG2 ILE B 308      16.290  44.690  68.559  1.00 97.44           C  
ATOM   8234  CD1 ILE B 308      19.435  44.762  68.733  1.00 97.44           C  
ATOM   8238  N   ILE B 309      14.917  41.443  69.101  1.00 97.57           N  
ATOM   8240  CA  ILE B 309      13.626  40.958  68.588  1.00 97.57           C  
ATOM   8242  C   ILE B 309      12.730  40.467  69.733  1.00 97.57           C  
ATOM   8243  CB  ILE B 309      13.837  39.854  67.530  1.00 97.57           C  
ATOM   8245  O   ILE B 309      11.540  40.783  69.761  1.00 97.57           O  
ATOM   8246  CG1 ILE B 309      14.598  40.395  66.297  1.00 97.57           C  
ATOM   8249  CG2 ILE B 309      12.484  39.274  67.073  1.00 97.57           C  
ATOM   8253  CD1 ILE B 309      15.171  39.272  65.427  1.00 97.57           C  
ATOM   8257  N   ARG B 310      13.285  39.729  70.704  1.00 96.80           N  
ATOM   8259  CA  ARG B 310      12.535  39.238  71.874  1.00 96.80           C  
ATOM   8261  C   ARG B 310      12.108  40.351  72.832  1.00 96.80           C  
ATOM   8262  CB  ARG B 310      13.354  38.186  72.629  1.00 96.80           C  
ATOM   8265  O   ARG B 310      11.113  40.179  73.522  1.00 96.80           O  
ATOM   8266  CG  ARG B 310      13.391  36.844  71.890  1.00 96.80           C  
ATOM   8269  CD  ARG B 310      14.265  35.867  72.680  1.00 96.80           C  
ATOM   8272  NE  ARG B 310      14.234  34.512  72.098  1.00 96.80           N  
ATOM   8274  NH1 ARG B 310      16.035  33.680  73.251  1.00 96.80           N  
ATOM   8277  NH2 ARG B 310      14.915  32.354  71.850  1.00 96.80           N  
ATOM   8280  CZ  ARG B 310      15.059  33.526  72.401  1.00 96.80           C  
ATOM   8281  N   SER B 311      12.814  41.478  72.879  1.00 96.54           N  
ATOM   8283  CA  SER B 311      12.422  42.628  73.711  1.00 96.54           C  
ATOM   8285  C   SER B 311      11.248  43.429  73.135  1.00 96.54           C  
ATOM   8286  CB  SER B 311      13.628  43.543  73.936  1.00 96.54           C  
ATOM   8289  O   SER B 311      10.566  44.149  73.863  1.00 96.54           O  
ATOM   8290  OG  SER B 311      13.897  44.343  72.800  1.00 96.54           O  
ATOM   8292  N   ARG B 312      11.001  43.298  71.825  1.00 95.51           N  
ATOM   8294  CA  ARG B 312       9.893  43.935  71.091  1.00 95.51           C  
ATOM   8296  C   ARG B 312       8.736  42.969  70.804  1.00 95.51           C  
ATOM   8297  CB  ARG B 312      10.443  44.541  69.786  1.00 95.51           C  
ATOM   8300  O   ARG B 312       7.841  43.305  70.027  1.00 95.51           O  
ATOM   8301  CG  ARG B 312      11.558  45.582  69.967  1.00 95.51           C  
ATOM   8304  CD  ARG B 312      11.135  46.737  70.870  1.00 95.51           C  
ATOM   8307  NE  ARG B 312      12.146  47.801  70.840  1.00 95.51           N  
ATOM   8309  NH1 ARG B 312      11.325  49.085  72.552  1.00 95.51           N  
ATOM   8312  NH2 ARG B 312      13.241  49.632  71.506  1.00 95.51           N  
ATOM   8315  CZ  ARG B 312      12.227  48.836  71.640  1.00 95.51           C  
ATOM   8316  N   ALA B 313       8.812  41.766  71.368  1.00 88.49           N  
ATOM   8318  CA  ALA B 313       7.919  40.639  71.134  1.00 88.49           C  
ATOM   8320  C   ALA B 313       6.628  40.710  71.945  1.00 88.49           C  
ATOM   8321  CB  ALA B 313       8.713  39.367  71.463  1.00 88.49           C  
ATOM   8325  O   ALA B 313       5.659  40.113  71.413  1.00 88.49           O  
ATOM   8326  OXT ALA B 313       6.684  41.191  73.094  1.00 88.49           O  
TER
END
